# Supplementary material for: The lipoprotein Pal stabilises the bacterial outer membrane during constriction by a mobilisation-and-capture mechanism
Source: Nat Commun. 2020 Mar 11;11:1305. doi: 10.1038/s41467-020-15083-5 (PMC7066135; doi:10.1038/s41467-020-15083-5)
Supplement: Supplementary file 3 — Source Data [file 41467_2020_15083_MOESM3_ESM.zip]

Archive with 31 entries (29 files):
- source_files/
- source_files/ncomms-source-data.xlsx
- source_files/PGI_Raw_Data_Figure_1/
- source_files/PGI_Raw_Data_Figure_1/RKCK16_d24_c2_f2_Checked.txt
- source_files/PGI_Raw_Data_Figure_1/RKCK16_d24_c2_f3_Checked.txt
- source_files/PGI_Raw_Data_Figure_1/RKCK16_d24_c3_f2_Checked.txt
- source_files/PGI_Raw_Data_Figure_1/RKCK16_d27_c1_f1_Checked.txt
- source_files/PGI_Raw_Data_Figure_1/RKCK16_d27_c1_f2_Checked.txt
- source_files/PGI_Raw_Data_Figure_1/RKCK16_d27_c1_f3_Checked.txt
- source_files/PGI_Raw_Data_Figure_1/RKCK16_dCC26_c1_f1_Checked.txt
- source_files/PGI_Raw_Data_Figure_1/RKCK16_n24_c2_f2_Checked.txt
- source_files/PGI_Raw_Data_Figure_1/RKCK16_n24_c2_f3_Checked.txt
- source_files/PGI_Raw_Data_Figure_1/RKCK16_n24_c3_f2_Checked.txt
- source_files/PGI_Raw_Data_Figure_1/RKCK16_n27_c1_f1_Checked.txt
- source_files/PGI_Raw_Data_Figure_1/RKCK16_n27_c1_f2_Checked.txt
- source_files/PGI_Raw_Data_Figure_1/RKCK16_n27_c1_f3_Checked.txt
- source_files/PGI_Raw_Data_Figure_1/RKCK16_nCC26_c1_f1_Checked.txt
- source_files/PGI_Raw_Data_Figure_1/RKCK19_13_c1_f1_Checked.txt
- source_files/PGI_Raw_Data_Figure_1/RKCK19_18_c1_f3_Checked.txt
- source_files/PGI_Raw_Data_Figure_1/RKCK19_18_c1_f4_Checked.txt
- source_files/PGI_Raw_Data_Figure_1/RKCK19_18_c1_f6_Checked.txt
- source_files/PGI_Raw_Data_Figure_1/RKCK19_18_c1_f7_Checked.txt
- source_files/PGI_Raw_Data_Figure_1/RKCK19_26_c1_f2_Checked.txt
- source_files/PGI_Raw_Data_Figure_1/RKCK19_26_c2_f2_Checked.txt
- source_files/PGI_Raw_Data_Figure_1/RKCK19_26_c2_f3_Checked.txt
- source_files/PGI_Raw_Data_Figure_1/RKCK19_27_c1_f1_Checked.txt
- source_files/PGI_Raw_Data_Figure_1/RKCK19_27_c1_f2_Checked.txt
- source_files/PGI_Raw_Data_Figure_1/RKCK19_27_c1_f3_Checked.txt
- source_files/PGI_Raw_Data_Figure_1/RKCK19_27_c1_f4_Checked.txt
- source_files/PGI_Raw_Data_Figure_1/RKCK19_27_c2_f1_Checked.txt
- source_files/PGI_Raw_Data_Figure_1/RKCK19_27_c2_f2_Checked.txt
