# Supplementary material for: The lipoprotein Pal stabilises the bacterial outer membrane during constriction by a mobilisation-and-capture mechanism
Source: Nat Commun. 2020 Mar 11;11:1305. doi: 10.1038/s41467-020-15083-5 (PMC7066135; doi:10.1038/s41467-020-15083-5)
Supplement: Supplementary file 3 — Source Data [file 41467_2020_15083_MOESM3_ESM.zip › source_files/ncomms-source-data.xlsx]

## Sheet: Figure 2a
	non-dividing
t(min)	1	2	3	4	5	6	7	8	9	10	11	12	13	14	15	16	17	18	19	20	21	22	23	24	25	26	27	28	29	30
-2	0.988	0.958	0.965	1.001	1.03	0.979	0.965	0.959	1.031	0.949	1.021	1.013	0.99	1.038	0.973	1.045	0.991	0.974	1.004	1.052	1.046	0.996	1.03	0.981	0.915	1.096	0.994	0.992	1.018	0.942
-1	1.015	1.048	1.047	0.998	0.966	1.025	1.048	1.045	0.953	1.066	0.977	0.986	1.011	0.97	1.036	0.966	1.009	1.024	0.996	0.955	0.954	1.006	0.969	1.021	1.177	0.927	1.008	1.009	0.981	1.069
0	0.186	0.17	0.177	0.185	0.287	0.264	0.256	0.244	0.242	0.259	0.263	0.256	0.211	0.392	0.287	0.363	0.227	0.264	0.403	0.411	0.248	0.182	0.266	0.36	0.356	0.176	0.264	0.127	0.283	0.12
1	0.443	0.231	0.251	0.321	0.313	0.294	0.344	0.25	0.509	0.325	0.289	0.319	0.238	0.466	0.359	0.454	0.475	0.285	0.498	0.462	0.309	0.22	0.334	0.33	0.391	0.199	0.373	0.311	0.372	0.206
2	0.488	0.253	0.263	0.248	0.313	0.359	0.404	0.33	0.423	0.367	0.32	0.306	0.294	0.593	0.419	0.451	0.627	0.355	0.424	0.471	0.27	0.32	0.306	0.391	0.346	0.208	0.48	0.29	0.415	0.28
3	0.485	0.321	0.311	0.333	0.382	0.367	0.416	0.347	0.558	0.477	0.294	0.317	0.297	0.624	0.405	0.412	0.488	0.374	0.627	0.43	0.352	0.3	0.334	0.378	0.345	0.234	0.441	0.281	0.436	0.27
4	0.502	0.376	0.295	0.369	0.422	0.368	0.513	0.344	0.453	0.613	0.338	0.461	0.376	0.548	0.408	0.439	0.461	0.398	0.567	0.448	0.396	0.431	0.365	0.416	0.384	0.285	0.566	0.304	0.386	0.324
5	0.566	0.372	0.288	0.434	0.472	0.429	0.491	0.394	0.502	0.703	0.386	0.424	0.324	0.63	0.386	0.461	0.54	0.521	0.63	0.538	0.491	0.351	0.47	0.463	0.372	0.336	0.518	0.34	0.455	0.323
6	0.609	0.38	0.376	0.44	0.464	0.458	0.468	0.395	0.62	0.744	0.389	0.415	0.371	0.528	0.433	0.495	0.581	0.385	0.595	0.513	0.408	0.321	0.35	0.49	0.387	0.276	0.614	0.352	0.596	0.233
7	0.596	0.32	0.415	0.392	0.424	0.52	0.496	0.435	0.707	0.749	0.444	0.511	0.404	0.652	0.398	0.606	0.532	0.483	0.525	0.467	0.409	0.36	0.409	0.417	0.433	0.29	0.847	0.34	0.523	0.42
8	0.653	0.422	0.382	0.428	0.445	0.613	0.367	0.466	0.672	0.579	0.428	0.458	0.31	0.605	0.44	0.477	0.52	0.436	0.671	0.5	0.505	0.451	0.496	0.489	0.465	0.295	0.647	0.357	0.615	0.464
9	0.748	0.509	0.505	0.589	0.426	0.558	0.557	0.454	0.627	0.637	0.411	0.431	0.42	0.556	0.453	0.49	0.617	0.433	0.631	0.529	0.461	0.419	0.403	0.485	0.456	0.314	0.726	0.356	0.564	0.493
10	0.774	0.503	0.57	0.529	0.51	0.509	0.543	0.512	0.58	0.676	0.511	0.543	0.399	0.59	0.559	0.471	0.501	0.451	0.592	0.481	0.904	0.348	0.508	0.552	0.452	0.352	0.746	0.449	0.609	0.474
	dividing
t(min)	1	2	3	4	5	6	7	8	9	10	11	12	13	14	15	16	17	18	19	20	21	22	23	24	25	26	27	28	29	30
-2	0.984	1.025	0.958	0.942	0.986	0.986	0.987	1	0.987	1.022	0.975	0.927	0.957	0.966	0.994	0.981	1.002	0.984	0.963	0.94	0.903	0.976	0.976	0.946	1.024	1.064	0.992	0.984	0.93	0.991
-1	1.014	0.976	1.053	1.077	1.015	1.019	1.013	1	1.015	0.972	1.03	1.086	1.053	1.041	1.007	1.022	0.998	1.019	1.044	1.078	1.137	1.029	1.017	1.061	0.963	0.94	1.009	1.014	1.051	1.009
0	0.272	0.222	0.154	0.18	0.197	0.155	0.402	0.178	0.082	0.083	0.143	0.141	0.219	0.322	0.144	0.387	0.188	0.597	0.221	0.138	0.158	0.268	0.314	0.236	0.318	0.208	0.324	0.219	0.099	0.209
1	0.349	0.251	0.217	0.267	0.427	0.317	0.634	0.297	0.22	0.191	0.19	0.292	0.415	0.394	0.306	0.479	0.3	0.628	0.397	0.342	0.239	0.256	0.282	0.266	0.362	0.245	0.315	0.308	0.184	0.418
2	0.34	0.42	0.329	0.367	0.477	0.405	0.8	0.428	0.42	0.423	0.332	0.487	0.602	0.392	0.524	0.604	0.415	0.634	0.465	0.452	0.336	0.363	0.394	0.357	0.435	0.362	0.369	0.234	0.234	0.508
3	0.439	0.402	0.414	0.445	0.51	0.575	0.947	0.438	0.493	0.595	0.251	0.649	0.597	0.431	0.692	0.673	0.417	0.7	0.53	0.489	0.4	0.351	0.473	0.391	0.403	0.307	0.391	0.329	0.241	0.639
4	0.468	0.424	0.483	0.478	0.732	0.647	1.019	0.487	0.565	0.683	0.441	0.758	0.799	0.471	0.844	0.713	0.53	0.863	0.756	0.514	0.451	0.465	0.339	0.324	0.404	0.382	0.436	0.387	0.279	0.679
5	0.514	0.394	0.609	0.453	0.741	0.648	1.175	0.67	0.672	0.879	0.653	0.837	0.772	0.513	0.971	0.814	0.647	0.874	0.739	0.628	0.577	0.544	0.399	0.419	0.452	0.368	0.437	0.388	0.376	0.761
6	0.567	0.586	0.545	0.602	0.937	0.745	1.201	0.76	0.812	0.887	0.617	0.897	0.846	0.499	1.017	0.796	0.688	0.912	0.951	0.644	0.656	0.496	0.341	0.7	0.39	0.334	0.58	0.39	0.409	0.842
7	0.614	0.518	0.647	0.629	0.888	0.782	1.317	0.781	1.076	0.964	0.915	1.04	0.978	0.593	1.121	0.868	0.795	0.864	1.003	0.726	0.624	0.537	0.394	0.735	0.447	0.374	0.591	0.327	0.343	0.808
8	0.684	0.588	0.607	0.634	1.045	1.073	1.334	0.914	0.896	0.946	1.045	0.994	1.115	0.545	1.25	0.945	0.92	0.93	1.13	0.859	0.721	0.589	0.439	0.726	0.452	0.376	0.711	0.298	0.545	0.934
9	0.61	0.584	0.657	0.758	1.01	1.201	1.402	0.83	1.061	1.041	1.018	0.737	1.305	0.532	1.335	1.112	0.952	1.164	1.164	0.94	0.699	0.51	0.517	0.79	0.5	0.407	0.646	0.467	0.658	0.998
10	0.647	0.612	0.722	0.795	1.067	1.105	1.365	1.004	1.163	1.257	1.118	0.956	1.145	0.613	1.432	1.003	0.975	1.103	1.269	1.003	0.856	0.526	0.42	0.795	0.483	0.4	0.748	0.444	0.562	1.005

## Sheet: Figure 2b
	non-dividing
t(min)	1	2	3	4	5	6	7	8	9	10	11	12	13	14	15	16	17	18	19	20	21	22	23	24	25	26	27	28	29	30
-2	0.939	1.063	1.012	1.132	1.083	0.958	0.968	0.945	0.963	1.079	1.032	1.146	1.101	0.953	1.002	0.968	1.057	1.064	1.171	1.056	1.037	0.986	0.974	0.965	0.927	0.933	0.984	0.994	0.946	0.975
-1	1.101	0.931	0.988	0.884	0.934	1.048	1.04	1.062	1.035	0.929	0.958	0.921	0.932	1.06	0.998	1.043	0.935	0.938	0.858	0.946	0.965	1.019	1.039	1.056	1.083	1.092	1.019	1.008	1.077	1.033
0	0.334	0.216	0.292	0.358	0.326	0.285	0.346	0.282	0.257	0.409	0.38	0.226	0.238	0.253	0.352	0.595	0.249	0.271	0.329	0.246	0.52	0.705	0.312	0.224	0.099	0.265	0.409	0.712	0.239	0.29
1	0.57	0.339	0.265	0.575	0.516	0.423	0.52	0.45	0.259	0.613	0.475	0.377	0.339	0.43	0.448	0.57	0.413	0.32	0.394	0.458	0.613	0.693	0.31	0.25	0.3	0.403	0.479	0.897	0.407	0.359
2	0.513	0.418	0.381	0.608	0.593	0.518	0.596	0.583	0.327	0.747	0.611	0.98	0.412	0.34	0.546	0.765	0.331	0.391	0.429	0.319	0.618	0.83	0.527	0.444	0.38	0.55	0.426	0.885	0.356	0.422
3	0.603	0.427	0.429	0.696	0.588	0.463	0.674	0.425	0.427	0.395	0.403	0.892	0.513	0.462	0.521	0.678	0.39	0.517	0.642	0.439	0.606	0.716	0.559	0.258	0.423	0.571	0.466	0.754	0.497	0.618
4	0.595	0.521	0.446	0.497	0.549	0.488	0.547	0.505	0.472	0.503	0.495	0.727	0.464	0.525	0.601	0.829	0.782	0.571	0.6	0.293	0.538	0.62	0.49	0.581	0.311	0.443	0.439	0.752	0.516	0.522
5	0.674	0.511	0.41	0.678	0.457	0.543	0.681	0.542	0.499	0.441	0.624	0.635	0.503	0.484	0.723	0.79	0.668	0.474	0.544	0.294	0.759	0.652	0.505	0.49	0.468	0.299	0.562	0.727	0.481	0.732
6	0.685	0.643	0.598	0.567	0.878	0.464	0.544	0.565	0.385	0.579	0.693	0.801	0.576	0.416	0.732	0.628	0.727	0.642	0.654	0.555	0.657	0.675	0.418	0.514	0.364	0.443	0.536	0.933	0.504	0.56
7	0.822	0.893	0.525	0.62	0.495	0.579	0.716	0.832	0.595	0.914	0.775	0.798	0.629	0.377	0.923	0.921	0.842	0.754	0.715	0.561	0.73	0.926	0.418	0.48	0.419	0.401	0.636	0.869	0.557	0.693
8	0.567	0.78	0.439	0.721	0.825	0.512	0.66	0.61	0.478	0.866	0.823	0.855	0.771	0.588	0.684	0.816	0.913	0.699	0.749	0.513	0.892	0.749	0.514	0.483	0.605	0.555	0.762	0.867	0.672	0.851
9	0.727	0.698	0.512	0.664	0.642	0.661	0.776	0.744	0.533	0.865	0.714	0.895	0.756	0.292	0.722	0.602	0.617	0.661	0.899	0.576	0.766	0.752	0.477	0.554	0.662	0.542	0.82	0.754	0.612	0.735
10	0.661	0.95	0.619	0.691	0.714	0.727	0.981	0.799	0.697	0.666	0.613	0.661	0.763	0.501	0.738	0.871	0.943	0.797	0.818	0.651	0.67	1.02	0.665	0.443	0.52	0.5	0.62	0.921	0.69	0.864
	dividing
t(min)	1	2	3	4	5	6	7	8	9	10	11	12	13	14	15	16	17	18	19	20	21	22	23	24	25	26	27	28	29	30
-2	0.982	1.068	1.042	0.972	0.991	1.039	1.033	0.99	0.99	1.01	1.001	0.912	1.052	0.974	0.972	1.011	1.022	1.038	0.996	0.99	0.994	0.974	0.991	0.997	0.98	0.99	1.005	1.002	0.977	1.005
-1	1.029	0.897	0.93	1.045	1.016	0.94	0.934	1.017	1.011	0.982	0.998	1.084	0.894	1.051	1.025	0.98	0.962	0.941	1.008	1.015	1.011	1.049	1.016	1.005	1.035	1.021	0.99	0.996	1.03	0.992
0	0.214	0.14	0.24	0.336	0.168	0.193	0.166	0.173	0.208	0.239	0.158	0.13	0.185	0.172	0.091	0.151	0.208	0.139	0.149	0.171	0.107	0.045	0.105	0.108	0.09	0.113	0.079	0.072	0.111	0.081
1	0.303	0.318	0.378	0.392	0.236	0.316	0.416	0.257	0.311	0.382	0.298	0.325	0.313	0.275	0.499	0.16	0.261	0.181	0.258	0.283	0.182	0.15	0.094	0.144	0.176	0.172	0.172	0.139	0.364	0.263
2	0.347	0.475	0.461	0.415	0.291	0.425	0.388	0.287	0.348	0.472	0.344	0.464	0.305	0.434	0.38	0.359	0.349	0.441	0.402	0.319	0.239	0.154	0.13	0.258	0.235	0.234	0.252	0.144	0.545	0.436
3	0.438	0.588	0.455	0.55	0.357	0.384	0.528	0.319	0.467	0.447	0.37	0.412	0.437	0.511	0.557	0.262	0.429	0.296	0.371	0.366	0.185	0.208	0.245	0.279	0.304	0.266	0.256	0.126	0.603	0.437
4	0.371	0.646	0.476	0.595	0.329	0.43	0.446	0.432	0.471	0.407	0.355	0.492	0.398	0.5	0.442	0.39	0.376	0.306	0.296	0.342	0.432	0.248	0.16	0.475	0.271	0.268	0.24	0.371	0.73	0.578
5	0.345	0.817	0.577	0.63	0.359	0.597	0.572	0.486	0.394	0.491	0.392	0.575	0.555	0.641	0.561	0.326	0.334	0.455	0.437	0.441	0.491	0.261	0.373	0.474	0.391	0.427	0.399	0.314	0.686	0.641
6	0.619	0.555	0.471	0.482	0.366	0.423	0.547	0.464	0.399	0.373	0.383	0.659	0.392	0.5	0.568	0.354	0.49	0.6	0.515	0.373	0.467	0.393	0.293	0.434	0.371	0.409	0.328	0.486	0.736	0.331
7	0.535	0.687	0.522	0.507	0.452	0.643	0.613	0.593	0.583	0.413	0.433	0.644	0.452	0.852	0.602	0.465	0.531	0.47	0.472	0.322	0.39	0.41	0.207	0.409	0.486	0.482	0.42	0.574	0.884	0.423
8	0.478	0.888	0.626	0.528	0.512	0.648	0.758	0.518	0.527	0.471	0.384	0.683	0.739	0.648	0.512	0.452	0.486	0.619	0.556	0.404	0.441	0.395	0.288	0.572	0.408	0.395	0.42	0.522	0.894	0.536
9	0.684	1.202	0.509	0.594	0.476	0.624	0.82	0.603	0.653	0.63	0.54	0.64	0.36	0.792	0.735	0.573	0.655	0.736	0.567	0.47	0.396	0.401	0.431	0.655	0.509	0.447	0.545	0.519	0.846	0.744
10	0.632	0.921	0.606	0.627	0.453	0.596	0.765	0.569	0.508	0.617	0.455	0.654	0.5	0.841	0.654	0.499	0.619	0.559	0.486	0.557	0.338	0.486	0.324	0.602	0.525	0.485	0.501	0.428	0.901	0.88

## Sheet: Figure 2c
	non-dividing
t(min)	1	2	3	4	5	6	7	8	9	10	11	12	13	14	15
-2	0.937	0.996	0.995	0.997	1.024	1.08	1.036	0.986	0.984	1.007	0.988	1.005	1.066	0.973	0.998
-1	1.093	1.006	1.006	1.004	0.965	0.875	0.939	1.02	1.022	0.989	1.016	0.994	0.894	1.034	1.002
0	0.135	0.442	0.175	0.283	0.317	0.292	0.291	0.305	0.539	0.199	0.13	0.251	0.27	0.066	0.094
1	0.229	0.5	0.22	0.361	0.474	0.467	0.435	0.471	0.622	0.459	0.352	0.272	0.444	0.087	0.195
2	0.417	0.426	0.353	0.551	0.577	0.519	0.473	0.607	0.753	0.452	0.376	0.396	0.368	0.127	0.273
3	0.303	0.505	0.287	0.543	0.608	0.497	0.524	0.669	0.451	0.468	0.364	0.425	0.329	0.157	0.281
4	0.591	0.694	0.241	0.58	0.443	0.59	0.57	0.582	0.643	0.355	0.303	0.263	0.6	0.151	0.287
5	0.461	0.541	0.382	0.474	0.607	0.554	0.42	0.573	0.741	0.44	0.384	0.59	0.589	0.182	0.303
6	0.509	0.496	0.473	0.681	0.539	0.706	0.529	0.664	0.789	0.53	0.497	0.367	0.604	0.231	0.284
7	0.461	0.513	0.365	0.643	0.548	0.558	0.475	0.699	0.744	0.437	0.439	0.39	0.498	0.211	0.318
8	0.288	0.521	0.348	0.658	0.695	0.514	0.436	0.603	0.85	0.413	0.477	0.385	0.581	0.305	0.472
9	0.518	0.709	0.318	0.694	0.549	0.735	0.81	0.788	0.817	0.402	0.629	0.845	0.333	0.28	0.437
10	0.385	0.543	0.374	0.573	0.594	0.505	0.572	0.497	1.165	0.668	0.709	0.826	0.478	0.373	0.289
	dividing
t(min)	1	2	3	4	5	6	7	8	9	10	11	12	13	14	15	16	17	18	19	20	21	22	23	24	25	26	27	28	29	30
-2	1.022	1.02	0.997	0.986	1.002	0.998	1.016	0.943	0.991	0.977	0.985	1.013	1.013	0.911	0.944	1.121	0.978	0.93	0.952	0.932	0.971	1.008	1.002	0.996	1.049	1.043	0.976	0.918	0.993	1.003
-1	0.961	0.967	1.004	1.023	0.997	1.004	0.979	1.055	1.012	1.029	1.028	0.98	0.982	1.111	1.084	0.813	1.029	1.14	1.062	1.082	1.036	0.987	0.997	1.005	0.943	0.957	1.031	1.094	1.008	0.997
0	0.138	0.259	0.141	0.198	-0.005	0.297	0.182	0.153	0.196	-0.04	0.102	0.304	0.105	0.109	0.15	0.193	0.181	0.12	0.28	0.126	0.098	0.339	0.099	0.238	0.115	0.125	0.121	0.216	0.265	0.306
1	0.272	0.27	0.223	0.291	0.213	0.425	0.249	0.243	0.263	0.233	0.265	0.461	0.246	0.245	0.37	0.576	0.426	0.39	0.426	0.336	0.434	0.326	0.189	0.357	0.663	0.467	0.324	0.301	0.456	0.421
2	0.292	0.352	0.258	0.301	0.167	0.355	0.219	0.237	0.319	0.319	0.306	0.484	0.338	0.323	0.342	0.376	0.512	0.548	0.668	0.368	0.376	0.322	0.232	0.387	0.7	0.638	0.828	0.429	0.404	0.427
3	0.265	0.432	0.273	0.287	0.278	0.391	0.265	0.253	0.42	0.435	0.349	0.415	0.441	0.313	0.324	0.574	0.452	0.543	0.492	0.572	0.723	0.403	0.203	0.419	0.92	0.771	0.457	0.276	0.528	0.521
4	0.292	0.274	0.253	0.311	0.282	-0.151	0.301	0.299	0.43	0.445	0.398	0.43	0.458	0.341	0.394	0.516	0.413	0.797	0.537	0.504	0.624	0.483	0.226	0.447	0.397	0.91	0.642	0.41	0.501	0.414
5	0.387	0.39	0.273	0.355	0.252	0.464	0.316	0.321	0.375	0.489	0.422	0.551	0.296	0.506	0.33	0.544	0.398	1.016	0.483	0.449	0.806	0.525	0.243	0.541	0.715	0.646	0.84	0.311	0.687	0.557
6	0.337	0.32	0.361	0.299	0.381	0.472	0.293	0.323	0.391	0.573	0.373	0.491	0.278	0.505	0.469	0.621	0.521	0.8	0.693	0.635	0.678	0.512	0.326	0.522	0.883	0.441	1.051	0.342	0.602	0.699
7	0.378	0.398	0.323	0.419	0.36	0.483	0.299	0.279	0.379	0.557	0.396	0.818	0.419	0.42	0.41	0.775	0.628	1.134	0.66	0.489	0.784	0.589	0.252	0.356	0.91	0.469	0.353	0.329	0.548	0.534
8	0.342	0.346	0.346	0.336	0.362	0.389	0.372	0.387	0.371	0.546	0.428	0.862	0.288	0.35	0.524	0.608	0.554	0.701	0.702	0.346	0.471	0.525	0.311	0.441	0.892	0.589	1.271	0.514	0.689	0.715
9	0.309	0.463	0.307	0.268	0.345	0.309	0.358	0.415	0.507	0.576	0.441	0.536	0.533	0.429	0.512	0.702	0.75	0.737	0.847	0.678	0.641	0.574	0.265	0.45	1.063	0.724	0.924	0.435	0.708	0.603
10	0.408	0.412	0.397	0.453	0.272	0.296	0.433	0.295	0.532	0.688	0.477	0.915	0.824	0.381	0.611	1.036	0.634	0.866	0.789	0.623	0.647	0.579	0.243	0.555	0.89	0.841	1.249	0.521	0.758	0.763

## Sheet: Figure 3a
	pre-bleach
t (min)	1	2	3	4	5	6	7	8	9	10	11	12	13	14	15	16	17	18	19	20	21	22	23	24	25	26	27	28	29	30
1	29.7975	25.0218	12.5565	21.7375	43.2474	18.2715	13.6416	45.0826	19.1614	36.2229	24.2389	34.5202	51.1253	36.5555	26.1881	36.5555	51.6051	20.645	41.9874	25.2189	22.7514	39.6404	11.7925	21.6587	51.7833	38.214	8.02363	27.5179	24.8103	29.1324
2	26.7838	30.2108	21.7663	25.6175	60.7069	19.9599	32.4566	41.2821	25.8219	55.0136	42.7896	36.0538	60.0188	48.5869	36.7854	48.5869	67.2308	27.0192	58.6166	32.4401	28.4176	39.9156	11.6315	17.7005	32.9588	36.6108	24.5607	52.7417	33.3461	32.9348
3	32.7849	31.5831	23.0897	33.8159	62.8535	20.1232	35.2907	42.685	26.297	54.1739	38.7332	46.3003	67.5811	42.2058	35.8475	42.2058	42.5303	40.5171	61.7582	49.0735	34.1117	38.5676	8.11492	24.1086	42.7219	49.0396	21.3419	62.4232	56.2334	44.6476
4	45.0478	41.4096	21.8222	32.9228	69.5022	24.9332	42.95	42.1808	27.4838	62.9236	52.1287	32.3347	60.9722	37.971	49.328	37.971	58.9156	37.7635	74.585	43.6042	55.0421	50.8552	13.2952	52.5874	63.9628	54.5002	35.9721	60.2684	54.3572	46.0814
5	61.8187	44.803	35.1718	37.2415	80.9683	26.1146	52.9744	38.5138	32.4614	62.7569	57.1932	56.1398	63.13	54.7578	53.9512	54.7578	72.1808	41.5241	77.5948	57.9076	62.9186	46.245	17.1021	48.7859	60.9753	56.1013	39.5989	69.5217	55.4633	47.1637
6	64.8546	46.7823	34.0331	41.9806	72.8892	32.036	45.4408	36.7374	39.8056	63.6086	52.6121	42.9044	74.9646	61.5152	77.4365	61.5152	80.7585	44.5906	83.5907	74.1096	81.158	58.6034	15.3437	47.1095	80.0971	60.7919	36.1139	80.4494	73.8228	51.1158
7	75.3573	47.3534	42.4926	55.469	86.8906	33.1836	50.2475	55.7453	43.4411	76.8782	55.3056	65.2828	88.0524	68.782	71.9568	68.782	83.0934	42.5312	91.7618	76.6453	83.6741	60.1466	21.1809	46.4998	71.57	75.4175	46.5584	93.3397	66.7627	41.9334
8	78.5508	48.7301	47.5254	54.2953	90.2439	34.9682	56.7217	59.252	47.5824	60.6048	77.3586	59.4922	78.1454	74.657	73.9089	74.657	102.029	43.4936	86.8105	88.751	93.8745	73.509	25.3637	51.839	82.2986	97.493	50.3938	108.616	68.5111	58.5411
9	92.2233	49.2905	48.4576	61.0751	98.5833	36.6712	64.265	55.1037	49.544	82.0504	70.7103	61.4308	88.6048	86.8503	88.6614	86.8503	101.013	45.8907	95.0203	96.63	111.065	71.0986	25.7784	53.1891	75.8117	97.5248	42.4039	116.001	77.1103	70.3501
10	101.929	63.0334	51.3734	65.5777	94.356	52.1475	55.1838	63.7091	46.1912	82.147	67.6759	63.6738	77.2638	86.995	81.646	86.995	103.435	41.819	81.5431	104.761	106.11	86.616	42.0422	51.9006	101.418	105.467	47.4646	122.156	85.8786	68.645
11	91.6255	70.0621	65.6732	66.819	94.8397	37.7803	70.4302	66.8237	44.4036	88.0213	74.8702	75.9812	90.0733	78.6016	103.587	78.6016	117.473	57.523	118.389	102.397	110.581	87.246	32.9976	67.3343	97.6981	120.473	50.0252	121.07	64.5187	52.4714
12	95.146	54.2812	57.5134	76.1487	84.2359	46.2381	67.9196	62.255	47.6578	93.6196	77.2606	76.5658	104.808	106.902	103.448	106.902	111.899	69.1625	108.577	115.975	120.792	94.6022	30.7662	69.6415	97.3764	120.624	43.8231	137.896	70.3568	69.4081
13	98.2611	52.7323	59.2006	74.1573	77.5572	39.7346	69.6241	64.9364	47.4121	96.6398	86.4145	78.0812	85.6164	100.172	95.3251	100.172	111.819	63.7911	130.19	134.508	127.13	112.934	38.4667	58.0921	100.631	116.314	53.8234	116.885	93.0324	65.6312
14	93.6659	54.6536	53.7277	66.6978	91.3078	60.5704	64.3724	78.1069	41.697	95.6399	76.8301	66.2843	97.9923	107.953	102.635	107.953	110.612	68.9359	118.061	131.915	130.46	104.589	23.8149	57.7661	93.5713	114.011	53.5911	127.99	88.9935	65.4178
15	103.677	57.7134	63.8291	64.001	94.3811	51.96	56.6642	78.3006	41.7857	76.4491	72.2692	82.505	110.489	101.481	106.436	101.481	121.657	81.0173	132.506	122.651	125.194	99.518	39.7721	49.1995	106.657	121.681	64.4806	131.099	81.5606	73.5055
16	84.6331	53.7543	54.7634	63.2874	81.0606	46.5994	62.218	75.7343	46.0547	88.0995	88.0916	73.603	104.008	110.189	120.646	110.189	104.194	85.6042	112.404	133.748	145.508	101.094	43.0884	58.5253	107.516	107.177	60.037	131.195	92.5679	78.9243
17	107.456	61.5081	51.0161	68.0847	91.4456	49.4524	74.8116	64.1553	57.2263	83.9131	78.6327	70.1094	93.128	106.839	121.495	106.839	117.528	76.5275	113.706	130.304	144.143	104.627	36.7246	77.3153	105.204	88.5463	64.819	131.562	83.8306	74.2579
18	98.4219	66.5997	62.0928	61.6784	82.2241	38.5759	56.295	64.0564	63.356	87.65	76.2178	90.2382	88.5177	107.922	119.07	107.922	121.208	87.2158	125.561	145.06	123.195	126.298	55.3149	74.0981	121.437	107.066	67.7879	120.49	93.4056	67.763
19	108.721	55.5672	76.1564	56.982	74.0551	45.6273	61.0421	68.6809	53.7885	101.227	95.0256	85.2628	81.5162	121.457	123.48	121.457	112.997	95.0881	128.29	137.504	135.827	102.501	41.1133	53.3152	95.1723	79.7518	70.5198	136.615	88.4024	82.3087
20	109.146	55.9692	69.6216	75.3264	83.5312	34.8361	58.6528	64.9835	48.2842	97.16	92.5986	89.5688	82.3065	106.47	124.49	106.47	106.609	95.2764	120.068	126.566	154.274	106.766	39.6431	76.8035	99.105	93.5446	68.4518	112.909	95.171	83.8702
21	115.192	52.2521	72.272	68.2207	77.7848	45.7537	65.4136	81.474	49.1343	100.651	90.8211	78.116	68.3113	101.668	126.695	101.668	108.025	98.3859	116.941	126.644	135.634	118.806	40.0755	67.8477	122.537	88.5828	76.1279	97.2495	89.839	78.2976
22	100.011	41.2119	54.559	65.1057	72.7139	63.543	61.2275	76.8168	64.23	97.1885	93.6244	98.1005	81.507	111.364	127.197	111.364	99.4401	100.795	118.887	125.213	152.766	102.361	41.6325	73.537	104.724	88.3199	63.56	94.0984	77.6035	70.4063
23	109.231	40.3026	62.9712	54.3765	64.5686	49.15	46.8085	75.1073	74.8268	107.593	96.5104	94.1925	94.1171	87.1151	130.94	87.1151	112.816	82.7932	115.823	123.48	131.71	112.739	45.3742	77.8881	111.554	90.4662	87.2045	97.9574	92.9299	72.1415
24	106.081	56.7566	56.8924	69.7853	75.7823	72.5015	51.0213	93.2518	68.6449	101.964	86.0241	91.7566	88.926	93.9986	137.45	93.9986	105.663	89.913	98.243	130.268	145.516	110.981	45.9391	66.5944	97.5514	77.6163	69.1102	98.2733	93.3172	89.5875
25	104.688	49.0615	65.3863	74.3504	84.0305	60.9692	63.6885	91.541	64.5443	92.8762	91.669	78.008	83.5983	95.5097	120.844	95.5097	99.0925	74.4799	111.882	128.583	154.871	113.848	38.4096	80.1221	103.072	96.6905	56.2696	100.464	91.3965	79.3099
26	111.611	52.1412	60.856	67.374	80.0024	55.4627	63.5351	71.6198	55.8174	110.742	81.1331	100.107	56.7702	96.4126	121.943	96.4126	96.1082	91.2266	109.416	118.917	142.91	110.888	35.9254	73.0196	105.042	85.8278	63.4502	80.0206	102.478	71.4713
27	98.1168	65.2496	56.4954	61.2372	76.1712	47.6702	68.3036	76.5638	59.2548	111.11	90.6984	94.0626	71.434	84.6656	126.645	84.6656	110.279	76.8106	119.884	127.098	135.643	101.823	24.7233	70.6347	116.316	83.907	57.0561	89.7211	97.3715	78.9437
28	111.111	52.6305	60.344	66.2161	75.2519	42.5965	62.3359	88.7711	67.1623	106.524	82.9961	88.9916	60.1584	77.7812	134.887	77.7812	110.906	78.022	116.717	115.954	147.415	100.185	35.0425	80.0241	110.314	82.8698	57.7317	96.2181	78.0324	72.1282
29	112.836	55.5854	49.8453	71.4861	72.0822	59.4501	54.2313	84.687	55.5549	119.941	89.7604	85.7402	72.7069	78.1196	133.234	78.1196	107.474	71.5681	123.788	135.422	141.088	110.322	30.9956	71.7379	102.218	89.8363	70.2151	92.3362	81.6935	85.1175
30	112.526	64.161	58.1523	68.2945	83.0716	52.7712	51.2601	107.947	79.2417	116.279	95.9104	95.321	63.0011	67.279	130.246	67.279	105.642	90.3541	106.684	123.501	130.785	111.222	28.2533	82.8923	111.608	89.7824	67.4127	80.2289	98.413	83.1747
31	109.815	58.8269	56.2608	66.2713	99.7616	59.8673	55.8707	87.07	81.7843	103.227	107.734	97.3837	55.1229	83.4952	123.118	83.4952	132.321	108.516	110.067	113.513	135.347	111.788	49.1356	90.9717	111.409	84.0042	58.769	85.2326	84.7003	85.5124
32	110.034	59.0924	59.7716	71.7367	71.0592	55.4117	54.8406	75.4549	74.9159	95.7258	96.1182	81.5617	64.1992	81.3312	145.284	81.3312	119.871	97.0574	118.217	136.185	145.855	105.375	42.5807	79.5459	114.282	78.9732	64.2193	90.759	85.5721	71.9974
33	111.1	74.0873	60.064	61.056	73.5836	67.9084	52.1793	68.6659	72.9494	99.7338	108.191	90.9826	76.3329	97.4522	139.957	97.4522	104.008	98.8225	122.831	125.761	141.507	104.67	37.4935	80.8913	103.63	66.9279	65.4838	83.5396	91.6984	71.5595
34	101.771	71.6546	66.3176	73.5356	95.2895	52.6189	55.0008	77.8487	63.021	98.8508	114.922	92.2341	77.1974	73.9847	111.461	73.9847	108.45	87.1454	121.54	133.742	123.423	107.585	45.0966	71.3461	113.287	74.7646	86.5668	97.6639	84.094	84.3639
35	108.943	71.2708	65.2813	69.1527	81.4121	54.4424	53.176	76.5148	56.0907	112.974	93.5105	90.752	85.099	82.1795	139.797	82.1795	116.654	106.148	124.02	129.031	142.924	100.607	30.3939	78.6397	101.571	79.04	73.9118	96.3756	91.2539	84.5499
36	93.6912	74.3064	59.4972	59.8211	79.0473	68.9329	43.7041	80.1307	63.2269	122.358	94.3356	87.4288	93.9724	75.088	115.177	75.088	119.211	88.5054	115.611	127.999	139.406	104.985	27.5074	78.5061	102.547	90.3567	71.6321	92.474	75.9235	74.9114
37	112.348	62.884	63.7675	67.6526	73.7467	60.8534	41.8861	93.2873	66.1759	111.427	108.827	98.0515	95.6893	97.3945	141.628	97.3945	122.436	99.235	112.9	128.911	149.552	102.533	30.9407	79.5352	89.7121	89.4561	55.4233	101.108	89.4103	75.3763
38	112.956	89.5857	56.5129	84.8987	82.8515	57.8527	52.0451	91.8611	62.1091	93.8788	96.8339	96.3628	91.9163	74.9925	140.206	74.9925	130.472	84.1139	112.805	119.532	144.055	99.8142	37.206	94.5548	98.4647	97.395	75.8269	88.5232	79.5712	93.111
39	98.0853	77.202	69.7274	73.0619	72.349	59.7393	55.5296	78.9374	60.4183	102.331	115.307	99.6559	87.0007	77.424	137.655	77.424	109.087	88.4869	116.248	109.698	153.086	112.748	32.8825	65.8395	121.292	76.7131	71.3137	101.63	81.0664	87.6564
40	119.061	103.343	75.999	73.9956	66.6506	54.1585	44.2479	82.4945	70.2692	106.573	124.401	99.2146	88.4872	68.145	130.911	68.145	107.991	101.478	108.03	122.577	135.88	121.138	32.1269	65.0816	102.055	89.1902	74.5002	99.844	92.8238	111.412
41	116.734	111.56	71.9965	84.6271	69.9826	57.3935	63.1645	94.9628	55.6553	103.044	92.5845	106.575	72.7289	77.74	128.973	77.74	89.7675	113.985	102.813	121.4	139.841	111.628	44.2553	68.3494	118.807	80.0112	85.4358	96.101	76.607	89.1961
42	131.217	134.877	75.2864	82.729	69.0046	59.4048	46.7654	77.8482	51.9572	104.681	97.7502	101.401	88.8151	94.3223	119.049	94.3223	100.878	103.111	97.6537	137.448	151.107	102.415	35.9098	83.7092	102.159	89.8832	79.1774	103.171	95.634	83.5153
43	125.014	122.704	60.8441	67.5005	103.369	66.2636	56.617	83.9748	62.0215	104.746	99.0214	95.7162	94.5435	76.235	135.321	76.235	103.121	100.508	111.403	122.555	147.123	115.982	25.5772	64.1191	97.346	87.1797	77.3545	100.563	90.1758	84.4811
44	129.119	136.295	65.9696	82.7128	106.833	59.6132	63.5969	87.6167	67.3469	102.853	118.695	101.699	86.7316	67.0192	128.985	67.0192	123.211	93.6951	113.139	129.06	147.96	107.792	31.0271	81.9357	119.011	95.5896	78.5919	99.0468	84.3064	86.5323
45	125.317	146.687	70.7977	82.4964	104.645	65.8465	50.6993	87.1452	65.7954	102.862	98.201	119.892	77.0288	83.9262	122.234	83.9262	120.406	92.698	110.114	120.126	162.923	102.119	37.6735	92.3588	120.167	88.8514	72.7579	109.657	84.6498	77.4056
46	139.701	151.551	93.4618	86.5628	110.115	62.0551	53.0236	92.0114	55.9609	108.582	111.061	120.774	80.0552	84.9493	123.018	84.9493	122.087	95.0346	114.774	134.807	146.291	119.665	40.3962	66.4334	115.518	89.8104	66.2367	117.711	87.9339	83.1707
47	155.587	148.886	93.2369	87.703	107.117	54.8307	56.1808	85.4392	67.2025	111.197	96.115	95.5822	58.6506	86.9638	120.43	86.9638	138.273	104.981	111.389	133.519	145.951	103.629	32.4143	91.2513	103.167	81.1858	73.0559	109.878	72.3908	94.4104
48	155	137.346	96.1892	89.7615	105.527	64.8778	58.3865	75.759	65.6346	107.968	116.997	123.841	83.0677	91.5108	132.412	91.5108	124.101	95.5029	116.64	132.958	150.089	104.367	36.571	83.3102	113.247	85.307	80.4128	100.583	95.128	96.8535
49	158.431	145.364	114.54	98.7846	119.459	57.8292	46.2178	74.559	71.7641	111.429	118.511	120.035	67.1518	79.5578	151.323	79.5578	136.339	92.9114	125.764	128.854	151.48	116.835	33.4699	77.7167	108.274	82.3887	87.2476	105.7	68.6038	102.16
50	156.988	125.725	102.925	86.1329	116.633	54.9095	66.1264	88.7978	69.1946	107.399	123.016	114.842	74.9881	93.9675	141.558	93.9675	125.144	97.2807	108.733	119.016	150.429	97.733	34.2245	87.5946	117.117	77.376	77.7696	121.233	96.995	95.8248
51	158.957	137.224	110.697	77.3386	136.351	62.712	61.6216	82.1185	64.4639	109.676	122.626	113.321	74.913	78.7395	129.942	78.7395	150.721	98.5086	118.532	125.861	166.136	111.861	37.1421	84.4539	103.184	89.6304	91.1876	113.957	108.531	89.045
52	159.535	104.057	121.932	70.5714	125.266	55.2655	54.9162	78.235	60.0386	135.158	115.648	108.635	74.2781	89.4506	128.691	89.4506	123.525	93.4831	113.962	120.733	161.536	109.44	34.0332	85.9919	120.801	91.7856	76.8255	90.634	94.6717	101.315
53	157.824	109.171	122.872	80.2699	123.955	50.6784	58.6836	85.1115	74.5521	116.578	98.3606	121.463	70.5276	83.614	130.788	83.614	132.548	103.147	103.387	132.112	170.966	101.448	37.0764	94.4427	113.953	72.5952	80.3551	102.099	103.335	104.83
54	167.253	102.987	119.648	80.876	123.359	59.1718	66.6115	87.8325	64.0644	102.608	102.565	109.635	68.3453	69.0416	123.721	69.0416	132.251	84.1461	121.151	138.153	163.083	107.66	32.3674	69.8924	104.911	76.5774	67.0621	112.655	91.4513	112.542
55	147.869	100.976	116.132	74.5874	123.206	64.2919	61.4201	89.9161	64.3212	106.247	117.553	106.919	72.0549	65.3782	127.526	65.3782	145.307	94.391	105.051	148.272	137.942	113.045	47.3057	75.8431	104.859	79.9281	80.4419	108.316	100.01	103.27
56	152.11	93.0639	111.369	74.434	115.743	48.72	62.0409	99.5394	64.649	108	112.381	93.6911	78.1846	76.658	123.967	76.658	142.97	84.7548	120.904	137.08	147.273	96.8626	50.0442	83.0696	111.539	75.0483	84.1663	105.253	92.1646	100.429
57	127.009	80.4355	96.827	77.2866	102.175	52.3991	68.5615	97.7928	59.8984	112.76	121.461	116.673	69.5047	91.1157	126.567	91.1157	119.51	92.1426	110.868	119.773	145.169	108.25	34.6863	83.2163	112.239	73.1617	73.72	107.967	93.3792	100.873
58	128.358	76.6704	88.3534	74.3155	101.46	62.038	60.8432	88.2471	70.5584	105.964	111.912	136.153	78.0674	90.0769	139.762	90.0769	123.085	99.5227	94.8419	131.682	144.55	96.6032	43.7137	89.95	114.688	78.0771	79.1518	98.3398	90.1151	102.259
59	110.874	77.6419	72.0393	73.1892	99.1533	65.7657	50.3181	93.4315	74.388	103.669	107.606	111.714	73.7151	77.5357	137.03	77.5357	116.624	89.1784	113.362	116.356	146.635	115.122	52.8634	66.8734	113.661	79.2714	84.6323	97.1903	101.923	100.503
60	114.309	80.594	72.2334	62.0074	92.5416	66.3984	52.1187	89.7058	64.7874	120.024	97.7084	112.721	70.7134	88.277	131.902	88.277	115.526	80.9587	105.007	109.294	148.365	96.125	25.3955	106.448	99.002	71.9224	76.6242	93.7098	101.756	87.1341
61	136.401	49.9658	57.0962	65.1208	81.0482	56.7743	62.1628	78.1143	65.3788	105.214	113.663	102.726	72.0204	80.4805	147.297	80.4805	103.137	82.0148	119.963	127.376	143.664	101.772	41.7827	94.4837	106.646	85.4154	84.0952	91.0998	89.0781	98.0379
62	117.681	77.8488	61.7737	55.7903	86.969	72.6836	54.1086	75.1381	58.4603	111.352	95.7895	102.447	75.5148	80.2656	140.057	80.2656	105.093	94.1732	122.301	131.037	143.031	109.596	37.6516	93.7942	108.508	75.8308	68.3025	83.6859	112.463	89.9612
63	111.734	60.6749	59.2277	65.5262	78.1524	52.6074	52.1804	82.8343	70.2956	107.571	99.4301	102.369	93.65	62.4883	130.021	62.4883	104.266	87.0439	115.326	123.181	153.245	109.565	42.2429	100.751	123.733	77.1297	59.6504	93.7384	107.956	91.3248
64	127.357	74.4392	69.0126	70.6193	82.1422	57.9006	65.1052	78.8081	64.0635	104.2	108.061	96.2889	65.9197	73.2844	126.359	73.2844	103.739	83.7813	128.064	127.023	127.558	114.786	25.5233	80.4421	110.911	84.4003	74.7179	92.226	101.879	110.784
65	126.068	70.695	67.0918	58.9937	71.8244	46.9533	66.6375	77.058	68.3713	122.036	124.341	107.985	80.0535	65.9915	129.751	65.9915	89.3609	86.5049	127.118	123.598	143.266	101.503	28.1696	100.188	116.015	84.3379	64.8955	96.4227	60.7553	86.02
66	124.223	71.3795	66.4666	76.1039	74.3488	43.9329	52.9269	93.6059	65.133	111.926	89.9141	99.591	73.2326	77.5567	127.803	77.5567	96.5834	95.6647	120.841	149.983	163.871	98.5578	38.7348	86.1816	109.402	72.1018	71.0835	88.5913	81.5928	99.4192
67	109.033	68.2395	62.3093	70.701	86.4085	53.1715	57.9398	93.0153	56.7635	91.6196	93.1995	118.214	65.349	79.5194	134.413	79.5194	101.616	91.3262	105.681	130.762	144.345	113.438	38.2411	80.2761	109.796	68.2509	63.3783	89.8607	85.4408	78.5088
68	116.009	49.8694	61.5536	59.0786	77.2717	57.4893	55.7911	87.4851	70.6516	92.8391	110.331	114.051	70.3101	71.4952	128.675	71.4952	101.648	114.13	112.48	138.072	132.726	103.537	34.0334	84.4972	106.406	67.3119	65.5473	90.3764	95.4683	80.8399
69	123.769	66.8683	64.9166	56.3837	66.8463	49.7275	58.2862	95.3721	72.5397	91.3842	105.805	107.654	61.1315	80.8863	127.321	80.8863	92.2189	96.066	119.049	122.203	118.532	101.012	27.5429	89.7535	103.801	77.7144	68.9457	72.5511	72.6913	106.647
70	128.46	70.801	57.1573	73.0248	81.8662	62.9045	67.6892	85.1632	46.7107	98.2148	95.8231	105.423	70.294	81.651	135.163	81.651	92.6462	95.6144	109.465	133.331	152.011	119.768	27.3255	90.1976	105.487	59.6796	60.6401	85.6837	68.6272	95.484
71	104.982	70.6552	56.4075	66.9645	76.0005	69.3149	59.7274	82.8381	61.7172	97.7909	104.369	95.0445	67.1161	79.259	136.605	79.259	109.226	97.7331	129.053	129.815	142.638	102.696	44.0267	100.03	107.25	79.5734	55.7075	68.1834	95.3871	102.515
72	110.331	67.1649	43.9122	56.672	66.4026	54.3796	59.3166	78.2993	57.3241	103.504	87.7414	99.7332	67.8046	79.5616	146.593	79.5616	100.504	95.8685	88.069	149.236	140.939	85.7468	30.6632	88.4925	114.394	80.7633	57.6607	83.9326	88.2727	83.2412
73	108.233	70.4045	50.3978	56.382	74.5165	56.7254	65.835	89.7427	54.4027	109.861	103.552	102.654	72.872	84.0624	140.757	84.0624	92.3462	111.543	110.277	136.601	139.305	108.987	30.4029	95.3156	96.2946	83.5886	73.253	92.1044	87.0394	96.5221
74	121.639	69.375	60.3634	53.1111	68.6854	57.5232	53.0232	73.7031	64.5419	86.1877	96.1714	101.914	75.9349	69.9218	133.279	69.9218	113.514	110.097	100.675	125.407	151.988	97.47	33.8436	104.733	108.966	77.1812	63.1142	83.6554	86.8988	85.4602
75	117.734	54.575	51.1033	52.7247	59.1875	65.2737	49.8227	86.2407	76.8206	107.755	84.6545	105.899	67.5947	70.6615	139.118	70.6615	106.611	118.955	112.091	151.669	132.812	79.991	22.869	87.9842	123.987	76.4645	66.2765	70.389	90.8205	86.2052
76	114.259	71.4514	71.3112	60.0559	64.5074	52.3364	59.4799	77.6569	73.7925	100.77	99.214	106.536	77.0696	85.508	131.613	85.508	105.747	90.3639	110.344	134.421	145.191	93.7934	34.6674	81.4764	96.6562	75.1859	59.756	87.5042	97.8092	95.477
77	123.306	60.6111	53.9465	50.6678	72.1739	52.8237	59.9971	76.9079	53.6438	93.8496	83.6012	105.544	76.1725	70.1611	124.855	70.1611	111.592	105.892	104.829	140.349	143.128	94.0692	31.8758	95.6548	96.1131	70.801	67.7919	62.224	96.7432	85.6719
78	117.364	67.1665	65.178	63.6908	62.1265	61.0284	49.8551	70.4171	46.7213	95.7733	103.155	105.272	71.8336	67.9823	135.094	67.9823	95.5567	96.7103	103.808	157.778	132.229	98.6612	33.5498	81.0737	103.475	83.3086	56.4541	74.2912	105.066	106.512
79	121.316	55.1718	67.7846	61.0801	56.8276	53.3184	59.4855	81.1385	63.408	95.4168	89.4485	88.3533	74.3942	76.5212	141.133	76.5212	90.5577	85.3773	99.8605	158.158	132.856	95.1348	36.6391	76.616	111.82	68.3368	75.8563	73.9535	85.8041	95.0566
80	119.702	58.8618	69.06	51.2214	63.4516	65.9755	57.5726	67.6298	58.4243	96.3056	109.848	110.262	75.0256	68.036	138.319	68.036	94.4286	94.2452	107.271	160.745	147.441	112.237	35.999	85.4581	93.808	81.3282	66.4406	57.8592	97.2164	100.893
81	106.82	72.2854	53.1404	67.2479	63.3876	47.1301	41.7452	56.5059	50.3653	94.7643	85.4388	96.3823	74.1771	61.4698	148.578	61.4698	90.0017	101.754	109.915	152.371	147.243	91.3068	47.333	86.3004	81.3893	78.7077	63.6535	63.5962	108.608	102.491
82	103.413	56.8616	74.2131	62.2568	78.8164	61.2096	63.3225	62.5132	37.4356	100.974	87.2748	110.298	81.9495	59.1141	140.442	59.1141	82.65	93.4538	114.328	162.736	141.128	93.5418	32.7971	80.3205	84.2861	86.1434	75.6009	72.0429	91.6817	86.8572
83	115.52	67.5313	69.3122	63.218	68.9273	74.5423	56.884	66.8477	43.4421	91.9011	102.476	80.7805	96.0608	62.5565	128.832	62.5565	94.0276	85.9117	106.71	161.388	137.997	87.3338	40.5814	96.1987	89.9536	76.2243	74.8104	67.0958	90.8668	106.913
84	90.3308	58.9414	66.5333	70.6763	68.6886	71.6436	55.0888	46.3974	50.8941	104.312	86.9406	86.3447	83.7298	50.219	131.028	50.219	102.157	82.8447	107.515	163.361	143.31	94.755	37.9308	104.491	89.1892	66.0208	67.7311	80.0023	99.5308	90.2967
85	102.923	53.2725	58.7953	54.1576	79.6674	76.0677	49.4904	43.6895	56.2721	95.5024	86.0062	112.182	93.7996	69.0805	136.171	69.0805	89.6827	101.179	108.382	159.277	139.202	108.057	37.777	110.155	92.5168	79.1478	72.5921	72.4498	126.189	102.023
86	115.764	63.4906	73.826	57.7968	69.0966	71.6956	49.235	53.1452	51.6638	94.9081	68.2589	116.004	78.6307	66.5544	134.9	66.5544	98.9214	103.402	99.9066	152.552	140.759	91.8838	41.2159	91.9408	92.6772	80.9519	77.2543	80.2066	121.131	104.48
87	104.096	48.6379	54.8112	54.8436	80.9806	65.5605	49.8084	52.2389	51.2673	90.2316	81.2113	87.1946	75.1485	76.9933	140.765	76.9933	95.8109	90.4108	98.4986	152.036	153.296	84.3518	32.8196	102.271	74.763	85.219	63.2179	79.9893	128.07	102.01
88	75.5553	65.8723	63.537	39.1106	66.02	60.6657	56.2601	46.4245	50.3166	69.8026	77.2827	105.133	84.3799	49.4624	140.358	49.4624	86.1259	81.4609	107.753	150.874	165.474	89.0678	31.9486	93.1184	93.3474	69.4541	72.7269	63.6658	112.027	100.836
89	77.0158	54.5872	48.1219	36.2852	70.7917	45.7396	54.8872	46.2305	48.3023	98.6358	68.5741	110.357	86.063	57.0907	123.566	57.0907	100.595	79.9837	91.7302	137.864	156.389	78.9324	38.7497	88.7641	94.0005	85.1273	75.5058	68.7486	107.766	98.6655
90	85.6534	53.3602	50.2665	46.328	67.3244	47.1428	59.0644	56.2876	26.6859	93.5919	61.6448	93.7884	77.4249	42.162	118.272	42.162	101.159	77.2638	104.882	134.153	152.152	77.246	31.6004	93.2428	81.498	93.2856	77.5947	51.6045	93.8588	96.1819
91	89.7871	61.3491	53.9643	37.1305	60.2734	48.5149	59.832	52.275	49.5892	79.2949	68.9452	114.883	66.1292	45.1739	96.445	45.1739	78.8478	78.1325	90.9254	110.156	134.051	66.2008	32.5411	93.1886	89.3645	68.0493	89.2256	52.2851	88.7681	91.4337
92	86.5484	43.0621	52.46	60.8266	59.7262	41.5217	47.8847	44.2142	39.1557	59.7206	67.4678	83.5203	82.6389	38.6462	91.2112	38.6462	82.5205	75.4379	75.2495	103.359	135.298	74.2558	26.6822	83.2876	81.523	74.3175	67.4694	61.1978	96.0332	86.3084
93	86.69	47.4309	55.9234	48.374	55.6501	51.563	51.8323	30.5649	36.1713	74.4848	58.9273	92.4884	71.3707	43.6009	86.1108	43.6009	71.3842	66.5098	85.8391	91.2219	127.583	73.1526	33.7574	79.1528	77.4886	51.2447	66.0494	48.7075	68.659	82.5321
94	82.89	36.1316	53.0345	44.9272	56.0508	35.9577	47.5115	40.8194	43.2597	85.6358	51.1833	88.1145	80.6833	37.2612	93.1285	37.2612	63.9934	50.7112	71.5646	93.6456	129.002	62.9638	26.0409	62.4519	76.2449	58.453	74.5859	51.1051	80.4439	69.6219
95	73.1984	37.8746	45.2912	26.1755	45.3729	47.6036	47.4461	36.6429	33.9854	54.3326	40.0417	75.9158	80.444	46.2597	75.2656	46.2597	63.5304	60.1585	59.4361	68.5383	106.551	57.877	22.6976	68.7925	77.3478	35.212	49.3283	49.306	77.1138	61.8079
96	69.8496	33.0968	36.5974	39.5528	44.3782	44.1514	52.3548	39.4079	46.4794	54.1168	42.8764	65.9811	88.5363	35.061	81.0127	35.061	57.9582	58.749	53.9871	77.6812	92.9202	46.6514	30.1326	49.4548	68.3994	37.0579	41.0942	42.7038	51.4402	53.9264
97	59.0421	33.4387	31.1475	32.3475	36.0912	30.3383	41.6136	37.8369	35.4896	56.2836	34.926	76.6934	68.4347	37.9286	77.4484	37.9286	57.4988	47.7331	58.2275	57.7138	83.7753	51.7044	21.0465	41.6215	56.6645	27.3678	23.4888	37.9134	39.0373	53.7407
98	46.527	29.6054	30.1125	30.0297	34.2632	32.8718	45.4304	31.0961	25.0361	58.723	32.9147	51.8158	62.0682	23.4197	65.2209	23.4197	37.956	33.2733	42.2759	43.1825	79.0253	57.7676	15.1834	31.7817	47.5462	32.4422	25.5811	22.1688	49.6462	44.4517
99	32.3875	21.5487	14.5974	31.43	43.9272	21.2977	48.8898	24.974	17.6002	37.1314	28.6739	48.0364	43.6617	30.0301	57.3264	30.0301	47.0744	29.9019	37.6867	29.0442	69.0062	37.0124	14.3803	26.8603	36.6756	17.6292	15.5178	25.3296	33.3022	51.0005
100	46.602	27.742	18.243	16.5852	36.631	25.3414	48.2402	23.4424	32.8374	31.961	21.536	59.071	29.9227	28.16	38.353	28.16	27.149	21.0185	20.289	36.506	46.335	33.758	7.0923	21.9157	42.829	15.628	18.1604	25.748	22.38	36.6732
	bleach
t (min)	1	2	3	4	5	6	7	8	9	10	11	12	13	14	15	16	17	18	19	20	21	22	23	24	25	26	27	28	29	30
1	15.1904	8.47071	8.03032	11.2499	8.2837	6.26917	11.9422	1.52919	7.59224	16.1236	2.36748	7.149	8.63327	10.2154	19.4148	9.35923	9.65473	14.1105	19.4168	5.02319	13.2599	3.67604	12.1608	6.88486	8.1639	37.4124	8.85733	4.07618	11.7964	29.6371
2	16.9584	17.5481	21.5308	6.50288	10.399	5.22239	16.1568	4.7839	9.81804	12.9831	8.08051	4.22224	5.43225	11.5012	21.4876	9.48835	25.24	13.7427	19.1846	3.95436	19.2145	11.8282	30.5515	7.92704	4.6119	39.3487	16.9235	6.99109	19.5965	27.4977
3	29.0815	7.86969	17.2228	8.54306	9.83629	2.95171	13.9604	3.01279	8.9174	9.58772	2.97115	3.44722	11.5539	10.2809	18.1938	7.55523	19.1318	15.0365	18.7755	2.30444	27.1843	11.318	32.3402	9.04151	11.944	46.7434	12.5203	13.5704	14.1751	32.3297
4	22.7308	17.1486	23.335	10.3181	13.7427	6.58148	26.2236	10.5333	18.3703	14.68	3.83352	5.5883	14.1188	26.2504	28.5675	8.67316	27.5591	19.1503	23.9083	4.96861	32.6039	10.9838	36.8471	15.7515	6.29466	38.4095	14.3542	8.68707	20.0905	26.9843
5	26.3747	14.0526	21.7319	10.4523	4.74096	14.5373	10.8543	7.403	17.2625	23.0372	6.91695	5.36288	16.2656	29.2017	28.1212	13.2845	27.5942	30.7355	25.4215	9.77087	28.7778	12.6809	36.8096	14.457	18.1812	55.2775	16.34	7.58319	19.0034	30.9594
6	31.6451	26.923	21.3501	15.4386	10.1994	4.7878	17.0764	7.14866	13.3999	11.6427	14.685	3.59755	15.5044	37.2011	31.1255	9.43346	29.145	15.7869	27.9382	2.86054	23.16	11.7512	37.6247	35.152	19.6299	57.4431	19.294	16.4794	27.3164	25.3347
7	35.3237	33.1745	25.9103	9.86201	16.7762	9.19095	16.7863	5.02954	12.4674	21.4208	8.30567	9.15183	23.4778	39.5874	41.2137	5.2543	25.4212	26.2477	33.2418	9.00446	44.9341	13.1449	52.7241	25.1681	14.3596	70.5697	16.941	20.0638	24.7617	30.4148
8	34.6199	33.3377	17.0544	20.5352	25.4119	14.1047	11.0155	9.77382	12.4281	16.063	6.70364	5.6168	16.502	37.5075	42.9001	9.12957	43.8084	21.763	31.7199	18.2281	40.4646	15.8111	58.1355	24.3304	22.5121	77.6477	30.6193	23.5147	22.7346	34.4128
9	47.1971	12.6886	31.8362	26.6987	18.8797	13.938	20.2023	11.3797	10.9715	17.17	11.4006	4.23857	25.688	38.4639	43.566	13.4756	41.0556	22.8123	32.4566	12.9865	37.36	11.3896	69.7323	38.9953	19.9068	75.384	16.086	18.0965	23.7082	40.5718
10	60.2147	29.7709	27.6604	16.2614	18.4957	13.2088	21.7364	7.7545	7.1622	15.4193	8.44579	3.2597	29.136	26.6285	51.5089	9.39581	42.6	34.8075	38.08	12.4497	45.7604	27.9405	65.0732	41.9689	20.9434	89.4348	24.1926	23.5573	27.7684	35.3781
11	58.2303	21.2502	32.6247	20.868	24.8625	10.1703	11.0302	4.62664	12.0413	17.5581	10.2625	8.16276	13.3152	29.4483	58.6481	16.878	41.7018	46.2231	41.9609	12.0859	40.2811	17.1233	55.3933	33.2895	28.7001	93.0596	19.2546	20.3967	35.2423	30.6049
12	46.5393	26.5994	28.9766	13.6321	23.2352	5.22958	12.0046	5.47596	11.689	15.4733	6.40436	6.66884	21.4142	18.2068	52.5807	15.7268	48.6236	40.3995	49.4475	12.1783	57.1951	20.3816	62.4004	39.8876	27.2687	78.5023	19.4251	26.9437	28.2742	40.3158
13	51.0347	17.3628	37.9915	17.9219	22.2024	9.37138	15.1706	10.4607	9.35617	12.1273	10.014	12.1599	19.4109	20.1731	60.8454	17.5235	41.8727	30.7849	45.4699	19.9416	47.6489	15.6875	57.7871	33.3358	31.3809	86.0448	24.2822	29.6981	24.9674	33.4033
14	48.6738	38.4128	36.8047	18.923	15.5271	21.0616	9.77222	5.94076	9.3737	16.5452	12.7985	7.39746	19.8129	27.2305	51.905	18.4721	41.0493	32.3915	22.4786	21.8149	46.3754	21.4314	51.4261	45.3751	26.5665	73.3136	21.438	23.476	28.1413	39.5609
15	45.7512	32.1972	28.192	19.5338	27.3778	19.2277	15.173	4.03555	17.7597	24.0105	8.42571	9.06792	17.1383	24.9278	48.1095	19.7577	50.8755	43.126	42.6434	14.6789	38.5828	18.4626	62.9244	35.5755	32.0315	87.2134	15.6286	20.9051	19.2282	35.0028
16	32.0208	33.2446	33.808	21.6282	29.616	10.7958	8.54951	8.0497	23.5151	9.07963	7.55174	9.24994	17.0133	27.05	53.5634	10.0226	35.7643	35.3486	37.9598	15.6472	34.1276	29.7227	44.1133	44.0555	26.517	73.9659	29.0109	24.6741	22.9784	28.2906
17	57.132	29.8178	39.3805	22.8613	26.844	10.6333	13.7973	8.72918	17.3288	15.6108	7.06126	5.97134	23.5516	22.2346	57.1055	11.7269	46.413	42.386	29.0531	18.1927	40.6721	20.9562	48.1851	43.5887	22.9392	73.6747	25.7457	27.3775	18.403	29.2817
18	48.7987	27.0086	38.9361	14.4342	16.3488	9.89299	13.2175	3.8277	12.2956	23.1912	7.58431	6.40297	22.4233	25.4086	56.321	13.8824	25.6607	39.6086	38.7493	19.6583	30.1703	29.3046	48.8532	39.9789	33.1636	77.7537	26.9998	25.2943	23.4477	34.2205
19	45.7562	22.4858	42.3291	12.8574	12.5289	11.339	12.3652	3.82508	8.84702	15.38	6.20703	6.71751	19.0395	13.8614	60.929	17.7457	36.4134	29.2779	37.8898	33.3794	33.5524	33.9191	36.2547	37.656	34.8154	67.2121	19.5991	30.8052	23.2549	30.8632
20	43.7333	19.2383	41.331	10.5051	10.6842	16.1548	9.62106	11.6511	10.2812	22.6019	3.87316	5.07874	34.4073	17.3893	53.4097	11.6739	43.6743	21.9716	34.3343	22.2841	42.7272	16.8723	46.2408	39.566	32.9698	71.0583	29.0596	20.8679	10.873	32.3762
21	31.9426	19.9955	32.9207	10.4224	20.0246	9.74967	10.7707	7.72918	15.598	17.103	7.46319	2.74282	10.9139	27.2527	43.1466	10.1493	32.7157	32.6438	31.248	19.1086	30.3652	21.9886	40.7465	39.4386	32.6645	62.1175	21.719	12.1079	20.9197	40.4348
22	30.1039	15.1797	26.3	12.7115	16.6734	11.4041	11.8299	5.35346	14.8395	6.80781	8.55999	4.21265	23.5155	15.7772	48.3141	9.40367	26.6106	13.6095	40.9994	19.7104	27.9934	24.5341	35.4732	33.1787	34.76	67.6597	30.616	9.6443	17.9076	41.0457
23	31.3392	20.4508	42.8593	14.2556	13.3353	12.7312	10.8139	1.13976	6.99601	17.0169	5.09771	5.03138	20.9879	7.42608	47.5855	6.23763	32.6964	14.4474	25.3492	23.389	20.3101	25.6102	34.6634	43.0676	24.2725	67.0521	20.3406	4.70748	8.87206	34.6964
24	32.6638	20.4423	26.9784	7.29434	14.4093	18.9613	6.81322	8.14078	10.5151	6.83177	8.17258	8.90497	13.6516	7.72468	44.1872	8.2215	22.3932	17.9826	18.6373	17.6241	15.7595	26.1178	31.0519	34.2251	19.1417	68.3676	18.7623	4.72058	7.38406	19.5431
25	31.8184	12.9435	33.0652	7.7761	8.6738	12.7884	9.6691	4.4489	7.1463	9.0898	6.67035	3.1572	17.7225	6.82655	54.895	7.71055	23.5515	12.2888	18.291	8.09183	22.7733	17.0959	28.1457	25.5191	27.5941	50.67	16.8484	6.41423	8.73385	26.8337
26	29.7649	21.194	31.7506	13.6043	10.0316	13.1628	11.306	5.0767	11.7627	6.71373	4.8911	5.96598	11.3203	8.92346	50.7044	7.68058	29.1676	11.8755	22.84	15.5105	22.7778	16.8782	31.4439	36.3732	24.0373	51.9519	20.2172	9.66381	10.2867	34.1628
27	38.3593	16.1234	22.2665	9.03777	9.3837	14.3267	7.93417	3.61723	8.4063	8.4101	5.95679	9.54536	18.9407	3.31528	33.9968	5.92566	23.4092	18.5631	20.1939	21.2728	13.0639	14.0152	20.8516	40.3443	20.799	52.4259	22.1263	2.58853	5.20341	26.1164
28	34.7721	14.2669	33.4187	4.69768	7.63643	4.91428	6.46004	3.9998	8.70726	5.92071	2.50903	8.77157	9.4289	6.24728	40.1818	14.9426	28.4852	13.4758	30.4892	9.95077	16.2505	12.2909	36.9265	27.2368	15.23	49.1812	16.7379	4.04986	4.49846	20.8076
29	32.5968	14.2193	19.6561	5.76674	5.67433	9.20219	4.51802	2.45472	5.71649	4.42094	4.3676	1.87461	6.59789	3.45542	40.7492	2.69283	29.484	11.2929	16.3866	12.9418	14.173	17.1768	27.8058	31.5486	20.0514	46.1994	18.2435	8.1726	3.77533	16.0327
30	34.4492	10.2353	17.9694	4.4333	10.4811	13.1967	8.12898	7.7587	0.3031	3.19297	3.88657	3.48248	7.01445	2.88925	41.2922	2.41346	28.8695	12.185	24.3894	6.5447	8.80999	22.0231	24.3181	27.0871	24.8004	47.3123	12.8615	4.05743	4.24278	26.109
31	27.9806	6.32077	13.1704	9.45615	10.0255	11.6669	9.12437	2.02587	4.44955	8.17789	6.3334	3.10364	12.7267	3.33258	37.5805	5.10596	20.2957	8.20762	12.228	9.56764	7.19934	11.8906	29.9954	23.3981	14.0233	48.4946	16.8949	2.8823	3.02983	16.3634
32	32.4569	8.96866	21.5715	6.85502	10.3389	10.0262	11.3069	1.15882	9.88236	5.13972	5.12938	7.22746	9.51298	2.4231	37.6994	1.18053	30.1111	5.88089	8.21874	18.0564	8.54506	10.7273	34.5452	21.6082	14.5139	42.0204	14.1862	2.11062	5.80872	14.1748
33	27.364	3.8875	15.1112	1.24099	6.0013	8.82617	5.46892	4.39244	2.4447	1.52515	4.47982	8.97952	5.01564	1.30479	33.628	4.82881	33.9696	8.22829	11.0457	6.87125	6.44423	11.2361	28.1101	18.5549	14.4956	43.3907	15.0227	0.875861	3.58855	12.6756
34	21.9232	7.04431	16.9672	1.65936	7.77004	13.3789	3.92228	0.6887	5.04508	3.84224	1.6696	3.94174	6.77374	3.98525	37.5297	3.65162	17.619	8.14085	11.2504	1.80785	9.38606	5.55598	26.6258	21.2191	19.2908	47.6252	10.1389	1.25819	2.11876	6.52544
35	11.2567	9.47882	15.1368	5.99505	7.76198	5.28793	5.11357	1.09715	4.7411	5.21044	0.517525	6.4762	5.41976	0.4036	36.6706	2.97081	23.3536	4.48212	9.57393	8.92887	3.43335	5.534	29.6615	16.7028	14.1671	35.4397	11.2783	6.45247	1.04827	18.8117
36	15.5475	2.8474	21.9151	8.27828	6.43606	3.0837	1.72989	1.5532	7.29592	4.15414	4.00315	7.38754	10.2797	2.1783	34.7531	1.68444	25.5542	5.21206	5.91414	2.89566	1.29914	10.7692	21.5681	24.4568	10.6013	38.2219	10.6437	3.09586	3.91799	2.51024
37	20.4876	9.67009	15.1659	0.76735	8.03043	9.09675	4.80467	4.38969	1.68119	8.09491	4.53973	1.91543	4.55873	1.22162	26.2077	1.30107	18.1454	3.06284	9.58041	4.46287	7.95456	13.5254	17.8319	17.1001	8.70314	32.7007	11.2021	1.76856	3.21917	4.67417
38	11.9267	9.83354	9.36485	3.71188	4.66052	8.97809	7.35224	4.23358	3.2832	3.04772	3.44644	6.97763	6.64268	1.34999	32.9122	6.55064	16.3854	1.19065	7.69085	1.18089	4.1742	10.6607	23.6108	16.9384	4.39665	24.5608	13.126	3.88839	0.711216	3.28735
39	14.502	1.54695	5.13401	6.80022	7.64889	7.36477	2.07029	3.61068	4.44276	10.8454	6.44573	3.66335	7.66629	3.95813	34.9609	1.10538	21.0759	2.92292	7.2282	2.14189	1.66794	4.53088	17.7513	8.32725	7.52414	34.1497	14.1887	2.89717	0.395272	6.56355
40	11.9773	5.37054	11.3839	4.0156	5.16848	13.5133	1.36588	5.1119	0.4798	8.79732	5.08706	5.62078	6.15236	3.9387	15.1232	4.43	18.8089	3.47906	9.35704	3.4476	3.83002	7.66	27.0624	17.7963	7.6375	33.9993	7.43362	2.57274	6.09688	5.46554
41	15.183	4.62714	10.9357	3.75588	3.04183	0.531885	1.49048	4.38688	6.24432	8.09187	5.34014	4.44832	2.11448	3.94122	20.2584	2.51069	9.21197	4.39981	3.20387	4.19165	1.7067	9.95698	11.3812	18.3839	3.63298	30.1284	4.90553	5.32194	1.26495	4.71832
42	6.46772	4.97517	16.1866	1.6304	8.17261	12.7123	5.00171	2.80704	4.51008	4.46077	12.6737	7.96709	4.81275	4.59553	19.1633	7.19295	6.80786	4.94812	2.15194	1.53778	3.08859	6.02844	9.26902	5.8631	6.52448	32.4493	8.61641	11.6146	4.52902	7.061
43	8.93971	7.9885	10.7347	5.71266	7.36043	3.54813	2.92509	1.49901	6.52824	5.26655	7.97672	5.36718	4.34422	8.08475	30.6667	3.64738	12.8912	0.974312	9.48717	4.12179	1.43277	5.47844	12.1813	10.2894	7.76551	41.1373	3.71768	8.48484	4.08375	3.14624
44	6.77323	8.06646	8.74645	2.11856	1.89582	3.40286	6.47175	4.61398	4.2019	5.98674	11.2039	5.70957	7.68233	5.33646	29.7062	8.77843	4.22251	2.21338	5.0328	1.11047	2.03992	3.02616	8.09386	3.76646	1.40722	30.2202	14.7819	8.86228	2.06855	6.57843
45	6.42722	2.64191	14.1884	4.9138	6.59074	1.38495	3.47806	1.7616	2.95325	7.38872	11.4891	9.47492	7.99972	6.66723	15.3621	5.14196	4.61788	3.6481	5.25963	2.72528	1.52884	6.7788	10.5068	5.82378	1.70427	22.8821	7.81027	6.94351	2.76194	1.52018
46	6.70197	8.26776	9.17798	4.2545	4.26443	8.49273	4.09955	2.77386	5.26578	5.1519	15.3023	9.75802	7.652	11.1225	14.7129	2.09966	5.3089	7.68392	5.14593	6.4004	3.49319	5.62992	5.24646	1.84813	1.15157	28.514	7.87837	11.8123	3.28025	4.38182
47	9.09526	5.79598	3.81099	1.15904	1.33305	3.16529	0.987968	3.13654	1.99205	7.76974	21.3092	20.5632	9.24662	11.7616	15.2702	3.08528	9.03103	7.50905	4.95579	2.56813	4.8696	7.44396	7.48638	2.55323	5.06833	29.5485	3.7782	17.1791	8.29925	3.42599
48	6.921	1.94154	6.78958	8.44506	6.79594	4.10768	1.65691	2.3358	3.3284	5.39952	25.0465	17.5196	3.98701	15.339	13.3592	7.65845	14.3757	3.84904	3.6101	3.10248	3.32184	2.9718	8.34302	1.94566	5.3178	19.6631	2.111	25.1001	9.29081	10.542
49	3.06652	2.45094	5.55836	1.16337	2.15365	2.68971	2.17706	3.43797	0.22001	7.07684	32.3811	21.8604	2.60764	13.963	14.9941	8.41993	6.21481	4.8436	4.51009	2.95042	4.24495	2.89302	4.34538	3.01917	7.73402	22.8828	6.38646	20.0299	2.98585	4.9982
50	6.69525	10.2837	1.66405	2.275	6.3414	3.22115	1.9436	3.3464	1.6623	8.46915	34.6904	24.4825	3.19215	18.8503	8.7158	6.80415	3.5678	2.279	4.16775	4.47755	7.93725	2.3053	6.7708	3.7567	6.66975	17.2993	6.5169	22.1709	11.2774	8.3225
51	5.34868	4.39724	7.41629	1.15652	2.68189	2.86652	7.52425	4.21283	7.69573	10.1196	33.0987	29.2736	3.87687	17.3802	11.661	13.4539	9.75232	5.4837	5.99419	2.83639	12.6139	5.0856	4.88058	0.87325	4.84047	22.9519	4.76231	30.0595	6.81573	4.38363
52	3.61796	5.68704	6.93097	2.7695	1.02126	5.03715	3.60716	4.87594	8.71848	11.7145	40.089	33.3225	2.15834	18.6548	13.1835	11.3396	3.74866	5.92255	6.94656	6.35203	5.71436	3.33636	5.7903	1.30982	3.80334	14.2237	2.66652	38.4094	7.30548	6.45097
53	4.50627	6.40923	6.78389	1.74945	3.71168	2.73499	1.68022	1.68357	10.9436	7.72924	33.2924	32.6227	0.96288	24.761	7.48851	8.77525	4.83283	13.8273	4.64674	1.44787	8.15904	3.01484	4.3705	2.35916	3.47623	15.0362	5.68858	30.1195	19.3152	5.61644
54	6.99522	3.83282	6.04616	1.9083	6.67254	6.30129	3.21423	4.29382	7.44336	17.9877	32.0033	18.5717	13.0785	26.2304	7.04858	20.0736	5.36205	12.4152	3.12115	8.79202	5.7429	7.28632	4.17726	1.98106	8.75106	3.79342	3.92006	21.9288	13.1024	8.36915
55	6.19372	6.95203	11.0234	2.5847	2.94078	1.33225	1.66595	4.5725	3.77135	17.2837	37.6702	38.1868	6.65484	27.3031	10.1077	14.3188	1.39264	11.3671	5.90405	8.0763	9.69036	5.8735	2.6406	1.68315	6.00812	6.33504	3.47749	41.6331	15.2898	5.35544
56	2.18264	5.4087	11.7152	8.38696	3.13626	1.27632	4.65532	4.9131	3.98246	26.1482	32.2211	41.0057	1.76487	24.7027	5.28294	11.5285	4.18126	7.1994	3.12732	2.77338	15.5492	3.35852	3.53144	8.86654	9.89392	2.77073	0.332096	25.9659	15.9472	10.5255
57	10.6653	12.2806	5.17788	4.82542	2.46884	1.36832	2.29619	6.69541	1.86994	15.9168	35.3742	36.1726	3.71206	20.0446	3.87387	20.5947	3.89396	15.2421	12.3905	6.07744	16.6721	4.58156	8.4334	2.61435	5.5556	3.36242	4.17819	52.4906	18.2062	15.3061
58	7.88559	4.54844	5.84526	3.17754	5.45345	5.49263	2.13888	8.56038	9.8318	16.4982	35.4326	24.3137	1.90579	27.1114	4.51992	11.1249	2.98453	14.1604	18.9874	9.70391	19.0541	4.11468	7.12024	4.42115	7.92236	2.25188	4.39483	49.3849	14.5463	11.4087
59	4.05621	17.8858	6.1369	4.50443	7.76762	1.5641	2.99852	8.81919	9.12504	26.9261	41.788	29.9936	3.256	22.6645	3.32858	9.63607	8.16422	17.0383	17.2688	7.45812	27.0661	5.86568	8.12612	1.50373	11.8349	5.71194	4.07559	34.1915	30.4886	11.4105
60	15.3243	11.2725	8.54566	5.4915	6.51256	3.54968	1.66844	11.0399	14.7894	26.9293	39.9213	26.6321	5.58598	14.5778	8.02712	16.1285	12.2139	12.1008	21.5053	10.1338	22.9993	4.1018	11.8405	3.3799	17.0806	1.77208	1.46738	27.707	36.0433	9.0374
61	18.9037	5.58841	9.40638	7.37968	5.42847	4.96653	6.30005	10.846	11.2487	19.7263	45.6532	33.3259	1.20176	25.7817	7.05136	14.8112	6.43473	20.5313	13.5264	15.2953	17.2989	6.33356	8.46196	1.08974	20.0387	1.70744	1.59387	38.9552	20.5946	16.303
62	14.9873	17.4751	17.5331	11.9835	6.23106	1.25434	4.8356	14.2826	13.5264	31.0397	48.9225	43.8013	1.26244	22.6026	5.06796	22.3948	8.73605	30.3683	22.1637	11.3399	28.696	1.3155	18.8561	5.53132	13.1434	2.80594	5.06312	42.94	23.177	18.0007
63	16.5484	22.8464	17.1704	9.06457	8.25532	6.57818	2.29519	16.4032	20.4594	19.4044	33.2275	32.3041	7.93684	23.7833	5.02512	14.3339	20.5562	26.4676	17.148	19.4403	31.1578	5.25254	17.7994	2.7664	13.7098	1.87961	3.39697	31.2196	23.8202	23.3481
64	29.805	24.8499	16.8786	11.4654	6.36658	7.8097	8.61221	22.1181	9.69632	20.8414	28.4652	42.7424	6.31646	27.741	7.39057	15.9943	15.1564	22.8698	29.4668	20.2608	37.026	9.54548	14.1844	9.58096	31.9018	5.50064	4.84501	34.5165	25.3497	25.0693
65	19.1653	23.7812	9.05583	8.36035	7.19865	5.59767	5.92573	17.2678	13.3252	29.9119	36.0005	42.0406	8.31898	28.7469	4.67099	17.3077	9.5597	22.9541	22.2508	34.1825	53.9529	13.1671	10.9362	8.32778	16.7885	1.54929	5.40355	34.44	28.6744	19.6405
66	19.2029	22.7741	20.5169	8.87212	7.83722	3.15704	2.91044	18.183	11.4048	30.2104	38.1069	41.7556	7.17473	22.6171	1.72252	18.6455	12.509	22.0721	41.6887	30.7587	27.3251	8.46136	18.5714	11.4166	24.1387	6.36091	4.33438	38.5708	38.125	33.3081
67	31.6156	27.5386	15.6373	5.09825	1.57523	5.78385	2.83198	17.013	9.3763	35.7661	37.2206	42.5579	7.63001	24.2957	4.41889	28.5125	16.236	30.6889	33.8289	25.8642	44.0946	11.5373	18.9893	11.9327	28.9249	2.10015	10.4871	37.9649	29.6601	19.6943
68	33.5803	27.9624	24.168	5.6687	7.28291	4.3099	2.6948	7.92962	17.9267	26.0686	35.8147	43.9719	6.80212	30.8024	0.805328	29.4546	25.2304	43.1426	34.1775	27.4876	44.3336	12.6845	30.8265	23.6127	16.8478	5.37971	9.12477	40.1518	29.3696	34.2766
69	39.2349	16.233	20.0185	14.4355	4.36643	8.71584	5.00604	9.66602	11.4079	25.7954	35.7547	37.6037	8.8885	33.3762	1.86788	25.0139	16.2394	37.0248	33.9722	26.6882	42.0566	19.349	33.979	33.1453	23.3783	3.24833	7.58115	39.0436	30.8657	29.127
70	35.7625	33.4013	31.9453	14.3321	4.20158	4.93344	9.14008	11.9868	9.6744	33.0751	46.4936	28.9536	8.5432	36.3722	4.64532	22.3747	14.8494	47.0739	23.9097	35.4739	62.4813	17.0865	14.5578	19.3124	19.6879	5.86392	15.1336	37.5175	22.0768	24.2081
71	30.9613	26.65	16.8764	3.9798	13.0655	10.2285	4.85841	8.46283	19.5809	36.3168	33.1934	48.0139	12.9729	34.6092	1.93857	23.1531	27.9138	43.844	41.6416	27.9495	54.8004	17.2487	18.2107	33.5337	18.9212	4.91509	13.0702	32.0535	31.3092	30.4582
72	41.7413	37.0764	38.1124	24.9771	14.57	10.0344	1.70974	18.7462	10.3079	26.3122	37.8843	50.853	16.7216	25.9526	3.18415	26.9378	25.7972	46.3235	30.3321	57.8939	61.4539	12.6481	27.4299	38.8316	25.2381	10.479	10.969	26.4714	29.4396	29.7592
73	44.272	27.4761	22.3749	14.1067	7.25733	5.6192	10.1026	18.7975	8.22688	33.3482	34.9757	38.2477	15.4178	33.2913	7.88963	26.794	36.8324	58.0165	36.4788	43.9403	50.7167	16.7516	33.1719	39.9294	30.0912	10.4555	24.1926	28.796	32.6661	44.2598
74	50.5237	33.5781	33.6106	11.5781	6.1299	9.40798	5.46115	14.856	12.7381	36.592	29.4921	46.3734	13.1459	26.1093	5.64622	26.9631	28.6877	58.7473	40.9655	49.5268	55.5324	19.4383	38.9888	47.8826	31.966	8.8693	17.8992	29.9788	32.6705	29.4999
75	46.9134	41.2004	34.37	12.1662	7.84985	5.67603	6.72695	17.9261	12.4588	33.785	30.0627	38.2194	14.0184	29.0445	7.77215	28.4368	41.8556	47.6499	31.5997	51.7416	72.2193	21.6364	42.3793	45.1016	41.4266	11.118	12.4549	23.3815	41.0253	30.5073
76	56.4002	36.6844	41.1851	13.5262	5.72192	13.8886	7.91736	14.0647	21.1031	18.9045	34.5194	44.8239	18.7699	34.2107	6.6839	37.6106	38.9733	52.8303	34.3244	53.6479	63.5499	22.2245	29.791	48.7157	25.5915	12.1824	22.7238	21.5983	36.8068	37.5016
77	39.5195	23.6215	35.0697	10.5108	4.13187	7.12345	14.043	11.3455	16.3952	45.3984	46.5847	47.6667	19.7726	24.7084	9.09193	31.3355	29.0926	60.9772	33.6465	63.0931	73.8358	18.419	39.6304	53.5872	19.911	16.9842	26.5948	27.3333	48.2567	33.9549
78	48.7098	37.2849	26.4424	7.2289	10.3184	13.2543	7.19108	16.7738	9.27882	35.2752	44.8138	48.4842	10.0465	25.3474	14.5558	29.6044	33.0806	73.2283	35.1942	53.7083	78.9037	11.6751	40.8605	44.7229	29.0472	16.6808	14.2937	35.9103	49.1798	45.5045
79	38.6552	30.9769	25.3897	11.6683	8.39325	10.3796	3.9868	12.8333	13.1193	29.6078	37.4984	53.2856	17.3321	32.685	15.8239	28.3764	35.8437	59.0382	34.5962	46.4118	65.2729	11.2077	38.372	52.1986	30.4647	21.6102	19.0068	23.023	30.9373	32.965
80	47.882	30.6566	32.933	8.6359	12.9771	14.0235	9.36128	9.4829	15.6359	30.3092	34.601	43.0132	23.3573	46.5077	11.7539	29.2678	36.0203	66.8718	18.0937	55.9674	71.5975	15.6977	39.637	39.9463	33.6146	16.7732	21.4372	27.7337	32.334	32.9728
81	50.9865	23.8118	33.4441	23.555	7.32044	14.3579	7.08812	19.3063	21.5065	24.9658	46.6346	55.2062	13.9655	32.2533	15.0082	31.1168	39.9707	56.4316	27.8479	50.6077	80.0071	26.5127	36.1323	59.2528	28.4371	19.2385	32.4793	29.3804	47.5879	37.6188
82	35.6459	33.0228	31.7076	10.9352	7.78522	11.6147	7.16334	19.1585	18.3252	37.5165	38.3419	51.6481	12.1255	27.6984	22.8166	23.3244	31.1221	63.0515	30.3375	69.1622	80.2652	23.9593	39.1384	51.813	33.6417	29.6101	25.4892	32.0475	36.1609	50.1485
83	45.7008	42.0126	36.6587	14.1381	10.4391	5.15565	13.7691	23.38	14.3323	47.391	31.3011	39.5416	18.9447	26.912	29.3373	25.2273	31.92	69.1171	35.4521	70.0674	64.6441	24.8634	21.1955	59.2353	30.9199	37.9548	20.3423	30.7961	46.0057	31.5447
84	44.6997	40.9172	25.9488	11.8079	13.0607	16.6977	8.00882	21.3499	22.7183	29.0409	45.2238	45.0098	20.7703	28.3247	31.9219	31.2613	42.9687	81.4786	27.1537	75.9125	76.9847	20.5676	32.2038	67.6114	41.0364	48.8111	32.762	35.8737	44.3081	33.1188
85	50.1769	36.2356	30.0485	11.7217	18.24	12.6639	13.1765	16.1054	16.3348	21.9327	47.2261	48.6064	16.0977	30.6185	34.5857	32.8609	41.0588	85.6656	36.4647	71.8767	75.722	18.208	33.6832	55.9562	37.6662	38.3391	27.8636	28.8216	39.1517	38.7264
86	51.2837	36.1438	39.2536	14.9242	4.11216	11.5607	6.00326	15.9541	9.87286	35.1985	42.1427	45.8781	22.5386	40.9288	40.4513	29.9214	34.2092	64.1912	33.7335	74.0671	86.7182	29.8563	29.0167	57.9459	26.8309	35.3897	23.8697	40.6272	49.2709	48.797
87	45.5135	45.1232	36.3057	8.30973	8.85	12.9239	11.914	18.7163	15.4577	28.5649	25.8461	46.4248	29.5557	28.4954	43.4371	49.0428	47.4635	62.2771	26.2879	88.771	67.9741	13.2211	31.8929	58.8817	16.7702	41.38	26.1861	22.9532	47.1848	44.1718
88	48.1755	25.9405	34.4729	12.7605	15.6836	10.5169	11.3002	15.2754	13.3952	35.8149	34.0158	57.7359	26.0759	30.8565	49.1525	46.7955	31.4642	57.844	43.6884	69.8601	72.5685	17.0881	35.8554	67.8776	34.2807	36.0735	19.3201	23.5501	53.7167	48.1824
89	38.1318	32.2792	32.8414	18.0776	22.4347	15.2094	12.6133	12.5304	24.0899	30.2495	39.7842	51.7719	30.6407	32.2976	37.2764	56.5138	34.1924	48.6188	41.5948	68.4748	62.7837	21.8333	27.9812	80.3321	19.7334	40.2392	16.1648	42.2788	41.8043	32.7456
90	37.32	34.1103	38.4148	9.9349	15.6776	8.59701	13.7036	9.0757	11.9519	25.8924	25.9989	50.2641	16.5794	36.6341	37.136	26.8741	45.7618	50.3215	44.1875	72.1901	66.3257	20.811	28.5118	82.4792	24.3772	34.0605	21.3292	32.6393	33.3968	43.0523
91	50.755	23.6642	31.9941	13.4435	12.9471	8.17981	3.51702	12.0559	12.402	33.7966	33.3153	52.8373	23.9592	28.324	44.3785	32.6624	40.7807	50.2975	35.5836	73.3291	61.9539	17.3226	30.0177	83.3023	27.4533	47.8244	19.1754	24.4473	34.4009	34.9913
92	55.5411	43.0258	34.2224	12.597	13.4732	11.7584	11.6145	10.0292	17.268	22.7385	28.5659	64.4335	17.3422	34.3894	40.9416	36.9635	40.4393	51.3624	31.3509	84.4032	55.3855	26.7694	34.7074	75.6794	29.1878	45.4858	15.4946	31.4251	26.9576	31.0347
93	41.1432	28.868	29.9549	8.8375	16.3545	11.7315	12.7274	12.5529	14.2191	30.6724	25.039	56.2809	17.0085	33.224	41.4808	26.9417	35.5443	44.7162	30.0844	78.6362	48.9194	15.6392	17.8872	61.5005	16.0252	37.3663	14.2776	26.9049	29.7428	23.9819
94	41.1461	25.0604	30.031	11.7217	17.2495	8.51283	8.59222	13.5998	11.0124	38.6568	39.1984	52.6532	18.7838	27.4729	45.6728	39.8383	24.6176	39.5907	21.6511	70.2903	54.092	10.7646	20.1393	72.3077	28.9218	37.6217	19.8157	25.8781	21.3723	21.9178
95	31.6128	27.1989	25.5927	5.09575	20.5445	8.46489	16.5857	14.9776	18.0153	20.2069	24.9799	50.1639	13.7714	23.664	39.4595	36.119	26.899	31.1614	30.0236	64.6526	47.1724	13.0256	26.746	63.2955	21.8758	14.9837	14.9661	24.9031	14.8508	8.28408
96	28.9107	23.1329	24.3264	9.9285	10.8481	5.21393	8.48475	18.6158	8.85402	20.7482	29.5167	61.6419	15.1826	15.5444	38.2599	31.8671	18.3741	28.655	20.6342	56.9201	46.6087	15.7792	23.0881	60.3619	26.0556	27.6783	10.7918	18.1071	18.0753	17.7076
97	15.5823	24.0311	23.1646	7.69469	8.39008	7.00854	4.31194	6.73402	12.6425	24.3786	30.5343	38.3129	11.4649	7.04879	16.9618	13.1464	20.1558	35.1824	19.0782	60.7353	45.2068	19.0972	17.2514	44.3696	18.8508	22.899	6.74747	8.69828	13.3387	14.8758
98	20.4624	21.5086	14.15	17.1246	10.4224	6.11792	8.16991	12.2981	7.84544	25.3506	25.0928	32.6341	9.64075	8.5354	18.8777	20.5075	18.2504	20.5458	12.6394	52.6287	25.3297	12.1232	8.84654	42.032	16.4037	29.0613	7.52051	19.8655	12.4954	11.8766
99	18.3528	21.4285	23.4337	3.55309	12.7314	3.99552	11.4593	10.991	7.47047	14.6931	15.547	26.7047	11.7168	2.42381	21.8708	19.2018	16.4654	21.6686	19.9955	41.6608	12.2896	9.57844	6.46428	28.6328	10.3026	15.8927	7.18627	9.00383	15.4922	10.3487
100	11.2294	17.6708	14.7189	3.2686	16.152	6.1746	2.9746	7.2819	13.0506	12.8329	22.2409	32.5179	9.6198	7.0805	17.5394	17.5157	7.4601	15.2282	5.908	39.8054	10.8067	0.584	6.0446	24.8616	8.6006	19.224	3.5647	10.2598	6.4162	5.677
	10 min recovery
t (min)	1	2	3	4	5	6	7	8	9	10	11	12	13	14	15	16	17	18	19	20	21	22	23	24	25	26	27	28	29	30
1	4.82025	2.96966	11.6399	9.31509	9.35203	3.66958	6.57879	2.13311	1.91442	6.41604	5.19664	2.1163	2.05599	6.99561	7.85183	9.17299	19.0255	8.64735	8.31911	4.74316	0.736351	4.67488	16.1518	9.28771	2.97567	26.0767	16.5504	8.37098	17.7977	19.4466
2	3.92544	7.99446	5.48545	6.85602	11.0065	11.0534	7.92007	3.80608	3.82668	3.56588	6.17975	4.54267	8.21157	12.6604	12.6742	9.09178	36.5518	13.9239	6.31329	3.04574	3.5591	6.1674	21.1833	7.38873	19.7993	27.2836	7.297	16.9066	15.8958	23.2961
3	11.6748	4.11576	14.3626	8.89999	12.9226	3.9683	8.59981	1.00223	13.1125	6.44935	4.51889	2.57376	7.09003	18.5703	13.1122	14.7598	24.7639	5.50263	15.499	8.34154	2.08242	7.51596	24.3606	4.04867	12.6861	22.3765	8.3605	20.701	11.0214	14.2149
4	5.88923	4.99294	11.056	8.62846	28.1658	6.75647	8.64114	4.61466	4.73118	9.69806	3.75188	0.505768	12.7238	21.5482	12.6026	11.6754	39.9571	15.2931	12.438	5.40634	8.20389	3.00118	24.8421	13.8939	10.473	36.2481	20.0529	25.7647	13.0877	17.616
5	7.53486	10.0434	13.2562	6.5518	17.0885	4.10346	5.71634	2.65195	15.535	11.6022	3.2931	4.03028	1.50872	14.4631	11.9057	11.0556	44.3406	14.0691	7.44701	12.0948	5.39769	9.5654	29.6046	10.635	15.7151	35.756	7.1588	28.6616	15.5185	21.6003
6	15.3601	11.5162	10.893	14.2552	15.2852	7.13635	14.7914	3.14612	12.8168	16.1548	9.60285	2.86721	6.97663	13.0047	12.1229	10.689	44.5602	14.2542	7.2575	8.30014	5.78922	6.55858	40.0225	7.47501	10.9766	41.8741	11.1222	18.8135	14.7056	19.0838
7	12.1542	4.43341	16.3092	11.7761	19.6432	5.41787	13.959	2.10851	15.3562	6.72666	9.09969	3.2121	4.98317	9.3935	9.86961	11.4098	40.0128	28.4824	12.2341	14.7256	5.62816	12.9378	30.3383	10.9757	22.5232	31.1045	9.86448	24.0041	13.061	17.8597
8	14.5085	6.25556	16.8696	9.20716	17.7978	7.26864	8.83537	5.79022	14.2528	18.9132	9.31001	9.03934	10.0494	14.3167	7.32107	8.51257	53.8386	21.1474	17.7605	8.62139	8.12674	12.1353	32.2323	6.8919	15.4737	37.888	7.89064	25.3461	24.0328	18.1841
9	6.60858	12.1195	9.25039	10.233	13.7657	12.9216	13.6508	5.90537	14.3604	13.1617	5.61528	2.80175	6.40731	10.0689	19.2523	11.0118	52.1584	14.691	19.475	20.306	6.99877	17.7144	20.5217	10.1948	18.9287	27.084	5.78414	17.4559	13.149	9.37927
10	12.2334	12.5249	14.4565	6.6206	11.929	5.77347	11.5888	1.2782	11.8721	17.9136	10.5368	3.8015	4.48953	13.9076	16.1147	20.6243	43.813	25.9046	14.6998	12.8051	1.85622	21.7155	19.9697	15.4509	17.2464	33.5312	17.43	22.679	15.1031	17.9166
11	15.8015	11.0513	10.6656	5.68424	12.8515	7.90947	17.1987	7.33728	14.345	4.27231	7.08709	3.67312	6.62622	16.1061	15.1041	15.7236	42.9017	21.4534	22.6888	13.9721	2.5415	14.9698	38.2618	10.5586	24.4602	39.4224	13.5189	23.8398	15.0917	15.4928
12	20.5099	7.89122	19.4362	3.48518	11.3265	10.4507	12.7732	11.0574	10.7856	11.1541	11.0837	6.48093	5.85301	19.075	14.0456	15.2779	35.6712	15.7976	21.9012	13.1261	6.54503	11.3768	32.8203	5.85222	24.2193	22.6681	11.9284	20.8469	15.7594	22.6803
13	13.2217	6.17975	17.3204	8.0779	7.97955	6.20591	14.5259	4.57453	19.9934	14.7121	14.1752	1.77222	12.3842	23.5841	10.5779	10.1503	54.0289	27.0858	15.0474	12.666	5.18834	13.1521	26.976	7.96214	18.6381	37.9555	17.0879	21.6567	17.6025	17.624
14	12.0201	9.57192	7.84997	7.0335	15.284	11.7331	11.4804	4.19846	15.7601	7.97021	15.6822	10.6905	10.7761	17.8619	17.7817	22.2525	36.4374	22.2224	20.1297	12.2763	5.81765	17.3843	25.2151	13.0827	16.1552	38.3481	14.5066	16.536	16.3902	13.2481
15	12.3751	5.85802	15.0245	6.21175	13.1058	8.97018	9.94429	3.0904	8.2704	9.02801	3.73658	8.22648	11.5702	11.4829	14.5617	13.973	40.7645	20.1384	22.4481	8.2622	6.37788	15.0706	12.314	12.3184	14.1933	18.7008	8.64076	14.7494	12.873	23.7974
16	15.3291	9.68099	8.26777	7.02882	11.6188	9.72767	13.0041	0.9109	11.5847	10.9367	9.10338	1.03679	7.78042	13.6619	20.1351	18.1666	41.051	13.9288	9.47874	14.167	6.98273	13.9883	22.0109	15.5657	15.803	21.6234	10.5815	20.3042	11.5267	14.6065
17	12.7436	14.0914	15.4554	3.81173	14.0879	12.244	8.81702	6.62467	10.3111	12.3845	11.56	1.75794	9.74965	11.7828	19.0448	20.7839	42.1953	18.202	23.5919	11.4404	5.93521	19.7127	17.0348	8.06222	15.0511	22.9066	5.52822	11.3617	12.7485	18.5561
18	14.1815	22.6405	13.0521	9.61158	13.922	8.51581	7.32994	10.6088	9.5108	12.606	8.51986	7.10485	5.69648	10.5927	16.8366	16.7555	33.9861	14.2038	17.3977	3.21377	7.75349	11.4287	11.9814	3.83703	14.574	17.4199	11.5757	7.81632	13.9247	10.9155
19	12.2504	5.90059	13.5029	3.79659	14.7475	8.69651	9.54419	7.51341	10.4433	4.22614	9.515	2.74891	5.32473	8.50918	19.626	21.1185	39.2609	10.1332	14.1618	7.11444	8.60717	11.6608	12.0264	11.1042	18.7345	21.8946	7.04155	9.62147	10.7252	22.0444
20	12.5684	9.74078	10.0871	4.2569	11.6357	11.7763	14.4976	3.0172	7.5715	12.0146	7.05924	3.44344	6.96286	8.5014	23.8064	19.1934	36.7406	11.6423	15.8698	7.8421	7.613	10.7139	20.9073	11.164	6.6361	21.392	5.98746	18.6425	12.3118	12.2713
21	16.8528	11.0506	13.5006	8.17188	10.2661	11.2132	5.07416	3.46003	10.45	13.3856	5.05348	6.46461	1.65393	12.0069	21.3585	24.918	31.4781	14.4898	12.8536	12.4065	2.61744	9.66666	15.5187	5.40128	9.3615	22.9237	2.04404	10.1827	10.1649	13.6693
22	14.1662	8.26788	17.9594	5.45458	8.1608	5.42303	13.4451	2.49296	10.5689	10.5886	7.84015	5.12896	5.4844	6.7118	17.7367	19.4852	24.5765	11.6981	13.0597	5.38443	3.5043	12.5706	23.9331	6.75558	14.8924	23.481	11.3515	10.8308	16.2885	18.5318
23	17.3818	13.2556	14.8949	3.998	8.67177	6.7797	4.96072	4.66459	5.54388	5.02414	9.55068	5.36444	5.36704	10.4341	19.3815	17.2703	29.1029	19.2066	15.4509	9.70797	6.46084	13.1498	12.279	10.0309	13.6076	15.0105	5.61665	14.6306	15.2877	11.6583
24	13.2545	6.70575	10.2942	9.6822	8.36512	4.78745	9.80178	9.38582	8.68122	9.64244	7.2441	11.1893	9.67114	5.8934	11.9759	15.7352	32.6601	25.6778	15.7869	10.3698	2.19781	11.9069	19.9691	15.0551	11.0924	26.5099	1.48987	8.61344	7.11791	11.6882
25	12.0998	6.86965	10.519	2.6086	11.9273	6.3569	8.5443	3.96415	10.7121	6.0528	13.6606	5.8474	11.5307	9.96378	8.20835	8.73195	25.6322	19.8098	11.2438	6.44862	4.92282	12.7079	23.5926	6.82945	11.842	18.7602	10.0337	11.7897	11.2468	14.5692
26	15.4841	12.3671	9.6957	4.68104	10.6473	3.88863	11.3824	5.5332	12.8048	7.95039	3.3839	2.30091	9.99575	4.37616	12.1161	10.1755	29.406	14.6128	23.2869	8.04273	1.13651	8.77766	19.2389	7.50621	19.7122	22.8694	11.9171	16.6178	11.1437	22.2883
27	16.6459	8.78585	13.3103	4.54185	13.5096	8.99896	8.97357	2.11657	4.52521	7.81777	11.4985	3.98204	3.63368	11.6164	19.2127	12.5711	27.8522	18.0412	12.08	2.76577	4.85496	5.85574	19.1205	8.1035	10.1163	22.6689	13.5216	10.8504	14.8922	9.50681
28	9.23837	2.30588	10.8699	6.69446	4.82287	0.696844	8.183	2.60288	9.58856	11.1898	7.70766	8.91974	7.11981	10.3801	15.7628	12.7736	28.3188	17.0591	12.654	12.0713	5.67668	3.19094	14.0827	14.3315	19.1789	25.8173	14.3274	6.93821	14.8957	11.2985
29	9.10222	8.12375	17.4711	10.8123	4.639	7.58741	14.5965	6.33201	3.684	9.02443	3.87492	3.47971	8.87473	11.616	18.566	13.5526	31.399	13.0801	8.73423	5.53592	3.45378	12.0639	11.8935	11.3338	11.3484	15.045	14.1399	9.20093	14.2968	7.34607
30	16.4418	5.50046	10.9779	8.6352	10.0472	6.56952	9.67952	4.9417	11.7274	9.54889	10.8869	8.6244	5.07253	9.28825	10.3742	16.2285	24.0158	18.2422	13.7926	6.02377	6.597	8.2495	17.3303	11.942	23.4494	11.7402	14.7187	13.0688	12.6704	11.5642
31	14.8394	5.42621	13.5586	5.2951	5.82054	9.92538	11.4727	5.31159	7.87571	9.34243	5.23617	5.01088	9.28067	6.14189	12.7748	11.4606	28.1091	20.5285	11.6575	4.47544	6.20906	6.47364	9.05274	14.6528	22.6251	16.6282	13.9122	15.4971	10.524	13.9109
32	14.117	3.84199	7.0891	4.48508	14.0444	5.87616	6.48428	2.8508	5.47936	10.2789	7.99218	8.16062	3.26422	5.5854	21.2418	10.5706	32.4763	17.5773	6.91866	6.41077	9.21461	8.87878	13.0878	6.85244	14.6817	18.5282	16.1691	14.1875	8.55479	13.3562
33	15.2949	5.83558	13.7602	3.60433	6.99042	3.33618	4.06765	2.85137	5.40075	6.94293	7.28423	3.06666	1.91156	11.2831	17.9877	17.2175	25.7259	18.7164	8.18945	5.73186	7.06525	7.64518	14.1627	9.0981	11.731	7.83075	2.98454	9.28725	17.7374	11.1235
34	10.6085	4.7332	13.0308	2.6593	13.2454	5.36137	7.90948	2.93442	3.13022	7.02421	10.3689	2.82877	10.3205	3.11416	11.8854	11.9936	22.9048	15.3593	12.6457	11.1923	5.60737	3.62356	19.5852	9.12915	13.3988	13.8086	9.17584	18.4011	12.9972	11.6672
35	12.8432	3.47817	9.29697	4.45375	10.8526	7.95053	6.64506	0.8746	6.2791	7.564	8.01109	7.31382	7.24688	4.97035	10.03	10.2242	11.1243	17.1584	12.338	14.4169	6.76107	4.9185	25.9704	12.2149	24.1941	23.4284	13.206	9.51637	18.9187	7.22117
36	5.75978	4.04702	10.967	2.7881	8.05767	6.86942	3.11263	1.08006	7.7836	4.10367	5.96698	5.00285	7.07842	8.59582	16.0397	8.46931	18.8216	15.0765	12.956	9.55716	4.77385	9.5832	16.8408	7.45288	16.6603	29.5441	9.31952	8.92851	19.9177	9.22932
37	15.6412	4.8067	12.5008	4.79087	11.0938	7.77971	3.0346	2.88793	7.74137	5.64005	4.29604	7.45696	12.6334	7.17361	9.16391	7.35064	37.711	11.8491	5.75515	11.8787	5.80129	6.64392	23.0607	13.2031	11.5147	18.6389	8.23622	21.9179	7.32488	11.2278
38	9.88215	2.18718	8.6478	1.60342	4.60214	7.40642	7.49916	6.12234	8.89054	6.38303	9.88818	2.75644	6.34688	4.75973	10.166	7.02752	22.6583	8.23924	12.8986	3.32075	5.12719	7.69528	21.2933	18.5759	10.213	21.5176	13.0324	14.5275	12.2539	12.1917
39	6.86395	3.35284	8.84024	5.25749	5.11165	4.55534	3.91433	4.07038	3.86952	6.76178	7.41135	3.80134	8.70931	6.09631	6.83125	6.85492	16.6912	14.4996	7.09914	2.50671	8.90902	6.58486	27.6785	16.0142	7.01571	16.3361	9.17655	13.2629	14.6213	12.0248
40	5.9849	3.08562	8.98956	2.578	5.06272	9.61974	5.7243	1.7722	16.7031	14.8813	8.10776	5.22872	8.71286	7.9278	11.4708	9.44674	28.5273	11.9362	3.73312	7.82108	7.3109	6.0291	30.0744	12.3072	6.2991	19.3244	11.0165	8.70812	16.4418	5.59848
41	7.12771	9.84244	7.99309	4.74797	5.19389	11.2788	5.34686	4.18997	14.9612	10.153	10.9778	5.34592	4.30845	12.0115	14.4364	14.389	19.8957	10.3113	7.76409	7.15557	6.87429	9.8425	20.522	8.37095	14.6283	23.8031	4.93902	14.6623	17.4821	18.3417
42	5.19964	5.22033	12.7897	3.33002	4.98939	9.77364	12.6003	5.29366	8.58216	7.44389	7.37422	6.36685	7.26068	8.71919	8.04836	9.57288	19.5785	5.39634	7.79983	12.6341	13.8033	9.97392	26.4457	13.5389	8.1559	34.1807	4.04152	8.07791	16.51	11.5104
43	6.02156	5.23702	13.3257	6.00541	6.92748	4.4478	9.25552	2.94354	10.7873	5.76283	12.192	13.531	4.90768	14.6382	8.12515	8.97407	22.8133	14.2799	6.38614	5.58403	4.92451	6.29528	37.5555	12.9292	11.7817	26.3827	7.31671	17.2955	15.898	14.0725
44	1.69956	4.17269	7.37951	7.3219	8.38251	4.92357	5.53263	9.23376	5.52896	5.83143	9.61664	7.20661	4.84207	12.1452	9.41416	9.01008	23.53	18.4212	8.28867	9.83895	1.67211	9.85166	32.2248	14.0947	8.54792	28.0947	9.56356	16.6619	12.8867	11.968
45	11.6524	6.23722	5.32269	8.5383	8.76762	6.85274	2.01077	8.07635	4.9868	5.42396	12.0925	5.4263	4.70477	11.3925	4.55189	9.31776	16.8112	8.66542	5.56529	12.7976	6.01197	4.6973	27.5252	12.0503	13.0128	33.1953	15.2726	23.5978	7.55303	12.4988
46	9.43568	14.4666	10.9224	7.32468	12.8416	4.90664	6.29639	2.76734	6.19712	4.62191	13.5311	7.31273	3.77195	17.9856	7.16994	7.91546	23.0099	15.5546	8.1352	9.79595	4.48987	9.38188	29.3217	8.92335	9.91049	27.1774	7.89628	26.4286	12.347	9.2089
47	5.76042	5.67127	5.30765	4.09815	6.70546	5.23756	4.90675	4.4005	8.47414	8.76037	11.6959	12.216	1.48089	21.3681	6.34834	4.41851	13.4363	22.6679	11.6916	9.80665	5.03986	14.9833	14.1123	13.9388	7.47929	27.9227	9.13425	17.8502	5.06502	10.0963
48	7.86215	4.29474	9.27742	9.80546	9.23828	4.43473	12.1573	6.62986	6.21664	10.8643	14.4157	12.3088	8.69255	12.9305	6.96946	8.05951	24.2109	11.2677	7.82524	8.62274	6.00239	9.34784	34.9054	6.59168	11.3009	26.4729	18.7077	23.0442	18.7428	14.8415
49	4.74259	6.01956	6.88482	12.5682	10.8964	5.71817	5.1385	7.75826	5.77178	11.0657	9.22145	11.3825	6.97189	8.58594	2.50702	2.74657	21.0981	12.217	6.80609	8.40772	3.49728	6.8938	27.0105	9.90258	5.52517	22.676	11.4222	25.5251	17.5497	17.3513
50	0.6437	4.7161	11.3649	12.2852	20.2896	5.21855	1.5249	10.2624	10.1049	7.544	10.8797	20.9333	7.94905	14.3306	6.492	4.2003	26.2354	17.9149	7.4366	4.5067	3.9881	4.6861	20.0074	6.1322	2.59855	15.2744	9.79505	26.2095	19.8765	12.6286
51	6.42489	8.5969	14.6334	6.84045	17.5008	6.90993	6.27416	5.94208	8.63776	9.37402	11.7315	16.266	12.7466	16.8228	1.52864	3.62268	29.4608	14.2984	9.89098	9.16697	2.78444	4.3859	24.8039	12.715	4.94383	15.8462	6.71189	33.0468	15.0323	11.4777
52	5.80043	3.12743	19.0886	4.47702	13.1616	13.3257	8.31024	7.93298	5.41342	10.8505	13.9949	17.3816	12.0642	13.248	9.5942	5.77919	24.5026	10.8934	5.94547	14.2995	1.49063	7.43912	17.5655	10.8866	10.5863	29.6553	14.7456	27.6479	12.9014	16.0653
53	8.3132	1.49102	20.4226	8.45129	14.8896	6.56206	8.32711	10.7576	8.57261	10.523	20.5555	17.4521	3.58886	17.6115	6.03523	8.64722	21.7542	16.9961	6.23537	17.8805	9.66844	6.25584	13.911	3.6164	6.57977	30.6343	7.97115	25.6318	18.7226	18.3164
54	6.15445	9.10275	21.8573	8.25334	23.1295	8.60001	5.82751	10.2862	4.43302	9.58304	16.6643	12.4317	6.53714	13.0321	5.59322	11.2586	26.2737	22.3156	4.36404	14.7302	5.61657	10.2998	17.9918	11.1232	12.4217	18.1013	8.42121	23.2618	17.741	17.0088
55	9.0462	10.8093	13.6559	6.30855	14.1731	3.284	2.79397	11.3025	10.2523	8.51237	15.9598	13.9036	7.99858	11.2575	4.56812	2.27577	19.6864	16.4552	2.7852	13.2189	0.871875	8.9111	17.2973	12.3733	11.0391	17.0968	16.399	26.5837	12.1073	10.6009
56	4.01146	6.12447	7.37767	10.7589	11.8977	4.1217	7.7602	2.90624	9.80472	8.67779	16.9336	16.388	8.87164	9.4186	5.30716	6.20191	21.4871	17.1608	12.1047	9.29889	9.55851	18.9175	12.509	13.3039	9.30858	24.0471	12.3703	21.432	25.56	7.03467
57	3.40067	5.32127	18.6222	10.5233	12.1238	6.36434	8.27151	4.68727	10.1316	16.3942	14.0033	12.3263	9.56784	13.937	9.72289	7.36035	21.5517	11.1182	4.83278	16.1435	8.16575	14.751	13.5876	11.3146	6.90497	19.6482	14.3312	24.9136	14.492	6.7054
58	3.98023	4.12386	13.9331	13.7972	19.2608	1.7551	11.6871	7.54306	9.57376	15.1468	17.7779	17.5015	7.51174	17.6059	4.61209	9.13494	13.6453	19.7801	16.1449	19.3236	3.79182	15.6415	11.8137	10.7588	11.2451	16.7858	11.3758	23.0151	5.61106	8.24101
59	6.86111	9.35238	8.90516	4.8402	13.6501	10.744	3.78829	8.34747	18.1659	11.4508	27.0581	13.9043	2.94779	4.77701	2.44892	1.19524	24.7066	21.5177	11.3784	16.2026	4.5033	11.5381	14.7529	11.2863	15.1025	23.4587	14.7474	20.6211	9.20323	15.329
60	2.58234	4.01378	12.2856	13.6538	9.0046	7.74952	5.0318	6.0369	9.3663	15.386	13.8985	15.9982	5.50066	2.8982	0.55428	0.98418	21.449	27.6222	21.2574	12.3568	12.3642	4.8137	12.0592	5.9743	8.3321	10.8948	16.0642	21.8825	12.897	14.9438
61	9.12032	11.7802	10.0075	10.7693	10.2498	1.75639	12.779	8.01475	16.5156	15.1286	13.2652	14.0651	11.1858	16.6945	1.14614	0.131262	14.2497	19.207	9.01999	13.858	7.357	7.38628	19.6285	7.01051	11.6854	14.5126	6.85142	22.0786	10.3782	5.78366
62	3.15449	10.5946	14.1123	11.3138	5.78989	2.28516	8.00484	5.79516	7.12056	18.3681	22.2149	11.8659	12.0049	10.1291	3.66112	1.88905	23.2292	24.7036	7.68376	16.3288	7.75694	6.91342	13.3786	6.80777	17.9139	16.6989	8.34996	12.8482	17.4301	8.09338
63	11.4963	8.51577	10.0342	6.95616	2.65876	1.75313	4.26262	10.4307	12.2556	12.0838	18.3635	14.9455	7.44601	9.36844	1.75622	5.30029	17.8462	23.6432	13.7942	16.6082	19.4404	6.1051	17.0657	4.85264	10.6951	9.80768	7.75256	30.3197	18.5262	9.55713
64	14.4094	6.08914	10.3352	6.83576	7.2952	4.59779	6.75026	5.20626	9.14678	16.9832	15.3154	9.64608	13.3713	7.59094	1.67286	1.16936	24.1952	20.5053	20.0117	12.9521	9.61105	10.3481	22.4793	9.42784	9.47322	19.1297	12.5964	13.6928	17.573	12.6663
65	9.26194	7.27866	10.3577	4.6235	7.19692	5.68131	10.0192	7.96425	8.2068	20.9721	19.4483	21.6328	8.228	9.90723	2.05547	3.29171	25.4625	18.9927	15.3737	25.4473	8.41971	5.8903	11.619	17.571	15.5587	17.8167	10.7317	18.7949	25.4173	16.1708
66	9.01368	4.89145	4.02041	7.83476	6.50477	7.12583	3.62797	8.21224	8.507	18.1546	14.5568	14.2952	12.3513	7.40345	4.23773	1.43733	25.8827	22.3293	12.7602	18.4241	14.1732	9.20578	12.7081	11.6442	16.2586	24.9111	14.3591	29.3209	28.377	10.6151
67	9.93873	10.6799	9.81327	4.58137	4.2786	5.93506	3.65875	4.68992	18.1235	13.5113	17.3167	18.1223	7.83411	11.8581	12.0517	8.33409	19.2996	23.8515	10.1421	14.7033	5.20024	7.27262	18.9759	9.61009	16.2462	19.0971	8.57789	20.4887	31.6908	11.4711
68	19.8085	8.75607	11.4416	5.10626	6.24453	1.14186	2.98459	15.725	10.1645	15.2436	16.313	20.1593	15.3133	12.2536	0.978328	5.61662	18.4469	23.9974	9.53512	9.4343	8.80945	18.7305	11.7114	14.7903	16.6693	11.1977	9.42199	19.0057	14.5395	12.7754
69	19.4452	8.5431	9.89959	15.1321	7.51179	7.23569	3.6542	16.6663	16.3764	24.2146	21.4606	12.6214	14.451	10.1623	2.70516	2.35247	31.3633	22.0994	26.2695	14.2982	10.4898	9.2857	17.3946	13.5158	7.51999	17.1233	9.21874	27.1016	21.0711	8.53713
70	16.0589	7.59582	8.80016	14.0903	15.8693	4.87174	4.82426	14.5404	11.3154	20.6897	16.3343	13.2579	8.85075	7.2943	1.48928	1.60004	33.7215	19.2982	13.1097	11.9349	14.1103	9.3067	17.134	7.8643	6.30675	19.3417	10.6265	16.9454	22.2065	14.0703
71	16.725	6.04134	9.02829	5.62735	5.10293	10.3405	8.31032	13.0098	12.7133	18.4364	17.685	23.4765	8.08034	5.48243	5.16586	3.27218	30.6648	29.8912	20.9886	9.83593	12.8051	9.96246	20.44	11.7676	18.0468	20.9298	13.4521	19.7275	19.1301	9.7383
72	20.1242	5.6836	10.8126	6.79026	4.97066	4.95793	10.2915	11.0954	10.9435	24.2211	24.0655	24.4545	11.1615	14.38	6.55694	8.2221	29.0508	29.3255	10.2438	13.8354	9.58106	8.15968	21.2088	8.40122	11.2182	14.7134	10.4534	17.8217	13.9248	15.1827
73	9.25544	14.112	15.0948	7.27211	6.15216	11.3619	7.03785	16.9471	11.2803	16.2457	20.7754	21.5189	6.97106	17.3606	1.76177	3.70056	19.0293	25.1967	15.242	20.6443	8.34813	16.467	22.3123	16.9837	17.9983	5.22591	10.2256	13.1397	26.5005	11.3598
74	8.89409	12.7062	8.01882	5.28832	7.72611	5.35085	6.75952	11.3628	17.0486	13.1781	15.0043	23.7746	6.75094	15.6718	5.18401	2.32443	29.9784	24.3857	17.8375	18.7294	7.35364	9.88552	24.2073	15.8116	13.1932	15.9625	7.64302	13.3016	19.6151	13.1938
75	15.1899	9.23215	9.97917	4.24245	6.82495	6.7892	8.4659	13.1419	14.4716	18.6863	12.0021	15.0922	5.19123	10.1669	8.16375	11.4534	33.2906	27.7006	17.8409	22.112	11.7955	10.5341	14.9742	18.7576	13.5811	14.8783	13.5492	15.114	25.7163	10.5208
76	8.21434	9.38526	13.6139	1.31458	9.98074	9.77311	5.45822	11.6777	9.62894	15.7	19.0421	18.2671	12.4486	16.6372	4.95192	2.65507	39.0226	33.4094	17.7851	22.9775	8.23712	13.3394	16.2305	8.86452	16.2251	10.1488	8.04811	21.0513	20.3894	16.489
77	10.7234	9.9178	6.56813	4.61859	8.1188	7.6946	5.85171	5.83724	11.7728	13.3028	23.3371	22.1932	7.90028	9.83643	8.42769	6.0045	32.229	27.3087	17.7853	38.981	10.7208	16.8079	21.7427	10.4293	12.7235	16.6299	3.4478	14.3573	16.2883	13.8073
78	15.6315	15.3968	7.11587	10.531	12.8673	5.15623	7.55421	14.256	13.7617	20.2168	18.9442	24.4345	10.2464	9.4726	13.9091	14.8864	33.0027	33.5067	14.8714	35.4161	14.697	11.7647	19.7535	20.8027	22.7743	11.2531	11.0952	9.62125	21.1649	17.1753
79	11.9355	7.01707	9.86244	7.0061	6.76579	11.7695	9.85914	16.575	14.7851	9.51697	10.1268	16.9191	7.27383	13.5692	14.7625	12.1049	30.3255	22.9997	18.5531	34.9256	11.5982	11.7446	16.2634	5.56475	15.9789	13.0886	11.3925	17.5782	16.8798	14.7782
80	19.7024	9.88818	11.3765	9.6243	7.85834	7.4585	4.61818	8.9982	11.8692	14.7855	22.2561	15.8642	13.6331	13.03	12.4254	16.2922	23.6151	40.3573	8.45348	33.2693	12.2056	13.1592	23.7051	12.8301	14.8756	14.9928	6.66236	12.7805	23.7475	12.4675
81	17.0265	12.6931	14.2802	3.36137	2.57281	12.8618	5.12964	7.2463	12.3858	21.5859	16.1792	15.3756	16.5841	16.8681	9.33969	7.45906	30.3268	31.805	19.7136	24.9807	7.79499	7.62144	18.8685	14.4964	17.9719	17.8596	16.8402	14.409	26.1233	14.0103
82	18.8968	21.6064	14.1111	5.0434	0.801396	2.58149	7.11007	9.73362	15.9461	20.6344	27.4131	10.734	10.5969	28.2053	16.7148	9.14091	28.5724	27.0078	16.4651	29.5572	12.7392	8.63498	22.5992	20.5198	10.0687	20.9579	5.3759	12.849	17.9641	14.2614
83	17.2926	13.336	7.01903	7.83902	8.63512	5.47354	8.56797	9.94551	12.3709	14.304	17.6897	13.088	14.0733	12.8618	8.90899	9.96483	28.5008	26.0333	20.5649	32.4761	15.5434	14.9531	16.1066	6.81487	25.0584	17.8704	17.5261	9.33469	23.6772	21.1147
84	20.2224	13.7736	12.1878	7.07628	6.02022	4.91699	7.6558	5.78388	14.2064	13.7357	17.7721	14.8985	7.768	8.44838	13.1208	11.526	29.8442	32.6004	15.5817	35.1129	10.7307	13.1904	18.7982	11.1761	23.0903	12.7437	7.24214	13.2845	33.7906	16.8686
85	14.1135	6.10919	12.1047	5.719	9.18543	6.59398	8.76162	7.6188	15.0778	11.8832	19.6797	17.0643	11.7319	9.5683	17.6511	16.1086	20.98	29.8745	21.2729	28.4859	10.1785	8.7909	16.2944	16.4641	22.9866	18.2824	9.17121	14.7182	19.6531	19.8862
86	20.7844	9.38887	10.2135	2.01834	11.498	11.3433	11.6656	8.2526	11.2127	20.6778	22.3103	22.7093	6.53829	27.2215	10.5093	9.16372	32.8195	22.8057	21.5391	36.7761	12.8741	9.43256	11.8307	11.1062	9.24322	11.6286	8.67256	14.7967	13.6457	15.1745
87	21.2658	7.23861	18.6039	6.33322	9.24282	6.91108	5.98354	7.85966	10.2841	21.8617	17.4495	23.0408	6.72668	17.712	15.6263	13.2515	33.197	28.6397	24.9289	36.9107	9.98954	6.62198	25.6378	19.9565	14.7416	17.1086	15.7422	14.9352	25.4097	11.5818
88	13.6631	9.45914	21.4287	5.58144	5.31583	6.27503	7.7653	11.0933	7.71804	7.43572	18.5649	26.2499	8.9716	11.5367	11.4542	9.28613	25.655	26.3766	14.153	29.5329	8.9479	4.1927	29.5298	16.8254	14.6036	14.2945	13.3958	13.4012	21.2387	15.4179
89	13.9976	16.2299	10.5175	8.66909	2.93038	13.4396	8.0586	5.58373	12.4246	19.4112	20.394	10.7489	4.23109	14.786	13.1324	15.4244	25.3541	17.569	25.3275	30.5952	9.15187	3.4072	23.1724	19.9832	21.7764	16.6955	7.1727	13.1834	15.0764	17.8681
90	7.42559	15.331	21.625	2.6176	9.96704	4.72326	9.85204	6.8526	11.0896	12.2546	21.3116	18.7781	13.6959	11.3102	13.8257	10.2821	33.8892	16.348	17.7322	27.2354	9.99801	4.3387	17.9393	22.9625	15.5107	15.7776	7.47689	14.6227	22.5172	18.8433
91	15.4344	13.59	12.0237	8.52002	9.8682	4.47964	4.9997	4.15853	15.0554	18.4764	9.78222	27.7027	12.572	18.9496	19.5851	25.0345	26.7401	19.908	18.6571	20.3504	9.13349	7.20996	20.0509	15.2866	21.6225	17.6161	7.21533	10.8192	21.9088	13.7995
92	23.1811	7.90498	16.3891	6.63796	15.1355	6.48828	9.1363	7.47432	11.8264	15.376	17.067	13.0717	7.86002	9.30054	13.0074	13.3345	26.1773	15.7479	20.9887	13.3983	6.09128	9.77328	20.3841	14.0785	15.7076	22.2145	20.0813	11.6351	33.0272	5.38722
93	16.1216	11.9816	12.1791	4.22381	8.4966	5.89746	9.03728	7.96142	10.3878	17.9755	14.4989	10.2805	12.6333	15.0694	12.1211	14.0212	29.8926	17.7671	10.8266	15.3811	4.21154	2.8656	16.3396	11.4928	9.76455	16.0799	6.0903	11.7365	36.0545	11.9596
94	19.4228	11.3552	10.4158	3.10698	5.47924	11.2919	9.14292	8.52564	12.4908	12.5591	22.8677	19.6513	6.53556	16.1927	12.4132	10.0879	22.3512	18.9308	5.82558	17.7334	8.59927	7.18646	10.5524	18.5014	11.9884	18.0909	6.64359	12.3942	26.5467	8.80225
95	11.2179	9.29314	10.0442	4.08515	10.6165	5.34275	10.0624	7.348	13.6163	16.4431	10.1498	12.8111	6.78808	4.1283	12.6264	11.8098	21.4747	16.1135	7.62039	14.7024	8.96846	7.0809	9.9111	17.4752	24.4711	18.3912	8.35204	9.53264	27.5493	12.6226
96	14.2173	8.55631	20.984	4.49062	5.26646	4.65809	5.72055	8.66844	6.51374	22.2784	17.7179	7.70521	6.4161	11.5058	7.4458	6.17325	16.8214	16.3784	7.4716	9.00924	16.4513	3.9286	10.3486	16.7609	12.6473	12.4272	10.3049	7.87489	23.0281	13.1277
97	7.38141	8.05236	12.7389	5.17196	9.77942	8.14021	7.70901	6.24898	7.25973	13.1734	18.2125	6.78207	7.47758	9.19044	6.4653	8.28636	14.2555	10.5343	4.57853	8.84621	8.59079	6.75062	7.08084	15.4673	13.2454	12.1534	2.35219	6.01784	26.2236	7.81568
98	14.3612	6.61298	14.2907	1.96304	10.753	5.81759	8.62326	10.249	18.1767	17.9476	14.6874	6.248	4.57108	6.49868	4.41154	4.79136	15.8241	9.71107	12.7825	9.13622	5.97168	4.91486	8.58612	17.064	12.613	17.4149	8.92308	9.02974	28.3612	13.0809
99	11.8029	6.02353	15.13	2.45446	10.2218	7.07155	3.23985	5.34357	9.61938	9.19983	14.1276	14.8109	4.42978	0.818545	3.0978	3.37327	24.7294	8.66602	10.1056	3.82003	2.75523	3.3416	9.06246	6.03948	13.9826	16.697	5.83564	9.93373	9.43994	5.80444
100	5.7343	10.4331	14.2821	5.1281	12.3346	7.2569	7.7603	2.1827	12.9262	8.6664	11.5303	10.5331	4.4709	5.1188	9.9166	9.8499	21.5036	9.4353	7.435	4.8276	1.5366	1.4515	3.7271	6.3775	9.9148	19.224	8.5322	5.9771	23.4767	4.6469

## Sheet: Figure 3b
	pre-bleach
t (min)	1	2	3	4	5	6	7	8	9	10	11	12	13	14	15	16	17	18	19	20	21	22	23	24	25	26	27	28	29	30
1	21.1854	11.0974	8.13416	20.019	14.6726	11.8322	19.4373	17.3237	7.84246	17.6115	23.9275	11.183	15.0024	24.6149	15.1115	29.6259	32.3401	34.7026	39.5932	21.4601	29.0284	36.0457	33.5148	77.8884	32.8379	19.2905	27.0277	25.664	20.3763	27.1985
2	27.737	13.9296	9.60262	17.4704	34.9479	21.6339	20.4373	21.0544	6.46458	19.2666	19.1445	14.0612	14.1229	20.0177	25.0251	32.0261	50.503	35.7055	48.8296	37.5878	21.902	39.9632	44.9472	94.2366	36.7375	20.2524	29.4526	27.3038	16.7184	29.8501
3	32.9717	16.2531	11.7915	24.0268	32.8523	15.4714	21.4373	15.5743	14.6645	28.6771	24.9125	17.4984	20.1321	23.947	26.814	34.1899	58.0329	52.1974	49.7119	61.2411	33.2389	45.1417	49.8582	112.489	30.234	20.5864	36.5526	30.9239	23.3643	37.0669
4	49.8938	18.9514	11.6228	28.136	24.9893	16.5143	22.4373	31.899	11.9941	29.7858	26.262	7.11416	23.0264	31.6689	23.5906	37.0314	83.0108	81.7019	55.2197	67.367	35.1812	58.9917	49.7586	104.605	53.8809	27.6784	43.4861	34.7065	39.8686	43.5186
5	50.8848	24.4435	22.9192	42.7618	33.7852	11.2578	23.4373	40.7754	20.1168	36.6532	40.9745	17.6024	20.0489	44.3557	30.4572	36.8421	76.4454	95.168	51.6099	71.2339	39.0434	65.2432	54.813	113.458	65.2656	39.2438	50.8139	41.751	35.8356	49.087
6	53.7661	26.018	20.8932	40.755	23.4512	17.1666	24.4373	37.4588	19.5742	46.2428	34.2485	14.0485	27.6577	30.7439	31.1363	39.5612	95.8948	90.4245	57.5607	51.62	49.2959	72.2606	58.7915	108.605	75.3005	36.8942	55.1224	47.9793	26.2743	59.031
7	75.41	45.5914	19.9787	49.2014	33.9485	29.6655	25.4373	40.5617	28.9853	39.0826	34.7888	31.9632	23.0714	44.5568	33.9194	46.5392	95.836	96.7789	63.1258	56.6877	63.3541	76.8087	76.8684	127.551	87.2679	26.896	70.966	64.4869	44.1743	61.6092
8	81.4976	32.9615	29.4466	42.8673	40.7378	27.2264	26.4373	61.9777	12.9158	52.1284	33.527	14.998	27.622	36.6297	37.9909	42.275	104.709	78.041	78.4696	80.219	53.0342	63.6081	90.1353	138.311	83.2809	55.4918	68.9748	52.639	34.5164	57.699
9	68.4708	45.04	37.7622	51.9736	52.605	23.2759	27.4373	47.8433	19.0022	41.0186	34.011	16.1373	41.7259	38.0234	41.2242	68.3563	106.061	90.22	66.4741	79.2443	52.0202	66.5534	70.8062	132.09	100.841	41.4588	66.3774	80.1651	41.3168	81.9473
10	74.6482	26.1786	46.5539	41.974	48.0721	22.3354	28.4373	48.7057	17.8194	51.3074	37.218	20.429	31.1258	53.5331	36.8296	61.9887	110.688	81.0986	71.5146	51.8198	53.2428	57.396	76.1002	143.981	92.0687	46.0154	86.64	55.742	51.5634	71.9092
11	66.7887	42.1829	44.0138	45.1789	45.2341	27.0625	29.4373	55.0522	17.9461	42.1085	32.1495	22.922	27.1098	35.723	46.6815	70.7056	106.058	72.6125	56.614	54.7097	58.2006	53.4677	92.0471	141.019	96.0724	50.7796	60.7187	64.1811	46.8632	77.3605
12	70.6478	49.1863	41.7103	45.2375	49.0729	25.6153	30.4373	51.3369	19.8755	63.8002	39.911	23.1616	32.241	52.3175	53.2306	73.5132	120.557	82.3068	66.0245	73.5396	76.4714	65.4795	70.5077	135.873	101.585	49.1742	79.4836	61.5913	59.4944	70.5329
13	72.4118	40.6879	49.5173	60.6888	39.4119	22.8471	31.4373	65.3543	24.0859	54.4038	34.9032	18.7246	40.0936	50.7456	31.583	76.4872	106.207	90.3382	71.9224	56.4829	65.3334	65.1989	85.0815	149.953	113.402	62.5176	73.5525	53.8635	51.9634	81.5926
14	70.1483	48.9807	43.7223	51.1585	49.1785	23.7122	32.4373	48.4716	19.3412	57.7338	38.0045	29.5321	36.9118	49.1881	46.0894	77.6009	91.1103	66.9578	59.8437	73.9016	62.0981	68.9062	91.3936	146.499	101.67	51.6324	80.0078	73.0914	59.4358	76.7711
15	51.6181	48.6266	45.2402	61.9426	38.657	25.0659	33.4373	50.6015	22.7182	59.2635	33.0905	29.5678	39.5194	60.8233	39.9666	83.5014	106.657	70.8843	87.8562	65.561	85.2896	67.1387	71.8188	134.615	114.532	49.1744	74.9677	79.6505	55.1	73.6186
16	65.5515	51.0277	52.2767	54.3028	52.9512	38.0523	34.4373	53.1383	21.6707	54.7725	49.634	23.4444	38.8203	42.6908	32.311	74.6238	82.921	87.0372	75.1088	65.8496	89.916	61.6268	86.0245	164.554	113.852	51.7138	88.3129	69.5838	54.2241	75.8861
17	54.5114	56.4821	52.8006	52.227	50.1288	29.0443	35.4373	56.6887	26.338	56.1885	37.8548	35.8643	48.051	45.7752	30.7453	86.906	87.8155	77.5247	70.1307	61.0651	74.7817	53.4336	81.8691	151.905	106.892	50.9116	57.6923	72.5192	40.8602	87.4891
18	66.1055	40.739	44.6212	51.3054	38.404	29.9354	36.4373	48.4874	21.274	46.3355	42.566	30.5377	39.2663	39.966	35.5154	100.342	82.1435	88.3929	67.8586	73.1936	78.2765	75.0155	72.3253	140.217	103.629	59.0674	72.9226	60.701	51.5472	80.7084
19	53.5476	44.6313	66.3947	72.3834	44.7424	17.9601	37.4373	47.0151	23.7253	66.2495	41.7488	30.2276	40.8782	54.3449	40.8676	96.7342	101.739	82.435	73.4538	78.3189	99.3	86.2655	82.6576	152.754	115.052	59.8364	61.2627	79.2717	45.2183	87.4806
20	71.5012	57.1504	65.0202	56.9002	36.2862	30.8622	38.4373	59.4149	16.6744	43.8074	40.874	33.7895	50.3706	48.0396	41.839	90.79	88.4444	77.9676	71.2886	73.846	74.7906	66.4266	82.8772	135.086	109.885	73.2458	58.052	85.5354	43.8796	96.686
21	66.3773	37.7956	60.0013	53.8635	56.2272	24.1932	39.4373	55.3592	18.4629	62.901	43.711	20.0539	43.1421	52.621	40.6859	79.1391	89.9244	81.9478	69.1331	74.2607	73.1913	46.8907	96.2689	148.361	109.914	59.7229	61.596	73.6799	60.4014	79.5352
22	75.9746	50.0954	79.4611	72.403	43.6231	31.4874	40.4373	59.5731	15.2972	50.9537	25.432	26.6956	43.9241	32.6237	47.6211	90.0939	71.4385	76.9152	72.4046	59.2649	82.9491	66.1197	86.951	135.64	109.11	55.8575	59.5462	69.5606	67.1397	81.3212
23	72.4371	50.1982	52.5528	59.1978	43.741	25.2446	41.4373	64.3834	21.4062	63.6655	33.8118	22.372	38.8096	28.4416	45.007	117.89	79.5612	92.055	56.8664	63.867	87.715	51.1509	88.6494	138.125	129.404	60.5492	73.4708	74.4612	45.8592	98.1297
24	63.345	45.4067	58.669	52.6145	51.487	28.4238	42.4373	49.0237	22.7052	54.5585	35.282	30.3135	38.3597	48.3295	58.6237	90.9634	95.727	80.7877	64.2549	74.4892	79.0645	61.8592	95.3538	132.432	98.6409	62.8469	63.7457	76.0966	51.8249	94.321
25	79.3856	57.8225	76.4955	46.398	56.596	36.315	43.4373	62.2944	23.8718	70.2504	44.0345	34.7521	37.6078	52.3422	36.354	88.3432	85.3508	59.4015	68.611	70.2645	72.0065	67.53	80.496	132.07	116.191	79.062	60.0545	72.013	59.939	93.585
26	73.8429	53.7824	72.8527	54.5824	44.3216	31.3264	44.4373	63.451	23.0938	66.6874	40.8495	25.5248	37.3745	62.0492	35.4706	83.4286	90.6701	58.5947	65.3248	71.7709	80.3486	59.7525	88.5662	128.093	118.042	55.2699	63.2169	63.0329	46.2468	95.0418
27	81.8608	40.5373	71.328	40.1199	53.2779	36.2802	45.4373	70.8419	24.3514	62.8428	45.5632	30.2214	36.8791	35.4434	37.9535	100.883	81.0011	55.4765	75.5768	95.0446	87.2334	64.0572	73.9249	137.953	123.396	49.0036	58.115	70.3421	58.8991	80.0524
28	71.3913	61.5513	70.3517	55.7514	61.0389	39.3735	46.4373	53.0094	12.991	68.1521	35.638	28.889	46.7288	47.1051	51.6909	94.4248	96.6666	73.6569	69.0236	81.1876	103.575	62.0126	78.2753	146.269	132.038	60.0102	60.9237	72.6007	55.1331	80.6333
29	63.273	61.3451	70.7913	63.2474	41.7116	28.8569	47.4373	58.8673	21.9399	79.7329	29.6732	22.348	38.6913	48.707	38.2175	90.1099	89.5074	69.4429	71.2035	61.0943	103.984	61.6936	89.245	143.325	102.767	55.5037	61.4543	57.578	46.3212	83.3691
30	61.7128	49.1258	58.97	51.3584	47.6249	33.1815	48.4373	54.0147	18.1135	64.9154	47.863	20.9932	32.0981	43.7062	41.8188	78.5494	85.9407	76.939	64.1908	72.7024	105.543	61.6449	72.083	164.223	106.043	54.2614	58.2918	73.1464	53.026	77.487
31	71.552	71.4795	65.9622	57.3062	54.1407	40.7971	49.4373	62.3008	22.8891	59.0595	30.0542	27.8091	34.0087	62.2562	37.0793	89.2977	101.064	69.8658	65.5913	63.1883	103.653	73.6783	85.4476	139.904	114.449	59.1622	64.2262	76.4645	73.1464	94.7946
32	59.8967	56.6401	67.9117	54.1577	46.5306	34.955	50.4373	68.3146	30.5063	63.2881	35.601	33.521	29.6191	55.9681	46.2274	88.572	87.6669	70.0008	72.7634	70.7543	97.499	55.3931	87.9485	131.734	121.137	63.1658	62.3661	70.896	81.0782	94.4395
33	69.601	56.9848	81.791	51.2768	57.4406	29.8281	51.4373	67.2107	19.4938	78.6117	48.8017	26.0237	45.0255	43.4501	51.8257	90.3208	79.5659	73.3035	70.1987	62.5579	88.0069	58.8898	79.6221	140.46	105.306	57.1407	75.5158	66.2318	64.2138	93.1367
34	73.3997	56.9765	75.1006	52.366	59.6476	27.3649	52.4373	60.8674	24.0098	78.1752	41.7975	21.096	29.6314	47.1663	51.6382	96.2354	91.7428	64.0316	77.6081	76.8658	90.161	60.897	73.9284	131.912	127.625	60.9184	64.1477	74.1353	65.6722	82.1516
35	61.3297	60.1422	78.4703	57.1788	44.9976	31.6217	53.4373	59.2342	25.5317	80.8388	33.1793	25.1497	24.6573	50.2982	44.3332	97.4858	77.7042	71.3975	68.0406	64.8916	91.476	42.5872	69.0264	142.251	111.822	65.9744	71.3532	59.1018	55.586	91.9522
36	50.8051	53.5378	70.2145	48.8049	50.4041	37.3317	54.4373	64.2682	19.5466	60.4793	54.656	38.2055	29.2294	48.1704	51.5054	96.0697	98.1399	58.2327	78.3728	69.2086	90.4468	55.5476	88.3231	143.691	102.124	58.643	75.0979	84.3352	65.6878	92.0037
37	64.724	59.9639	67.6362	50.0598	46.138	41.7917	55.4373	67.4253	36.7056	64.0836	47.3105	35.4786	35.6371	55.5632	38.087	112.789	96.2404	79.6533	68.6627	81.4567	93.8219	63.3208	94.9833	158.099	112.661	66.3178	80.2543	69.9728	72.9913	71.3758
38	57.3892	75.0427	66.9868	46.0688	67.9681	35.0617	56.4373	61.1451	26.9457	61.6592	39.2015	27.4948	39.8408	59.0023	47.9394	83.146	79.1912	70.1381	69.7401	84.4211	93.2106	50.5982	95.15	137.96	84.753	62.487	84.3424	84.8746	64.7893	96.434
39	58.9227	58.0897	67.0725	70.5951	78.6424	46.1694	57.4373	75.2779	32.7888	46.4527	43.9558	26.486	33.6585	50.6429	49.7802	96.1995	88.4262	65.1629	75.1562	74.1249	77.949	62.3715	103.629	137.841	110.338	73.737	79.6343	79.4909	63.9898	70.0915
40	45.6419	58.9212	56.2046	46.4682	44.7951	44.204	58.4373	65.1806	20.6709	64.8899	42.369	31.188	36.8658	36.3598	44.0046	80.634	86.6587	77.929	74.6936	91.0228	85.6912	52.2964	108.006	152.921	131.506	70.198	80.1336	82.852	74.4246	82.203
41	50.8138	63.4803	77.1159	51.6663	48.5677	23.3771	59.4373	83.2457	26.6842	71.3692	49.9823	27.6518	56.6765	48.4634	43.5911	87.3346	84.5812	81.7059	75.1773	74.1863	89.7	67.8546	108.739	152.293	113.547	81.8376	94.6201	97.3774	72.5284	98.6396
42	55.0782	62.016	84.5448	60.5439	63.1081	26.8489	60.4373	80.7274	21.6023	72.1093	61.8495	32.4149	39.3232	37.0506	40.9814	99.9452	90.9711	101.758	83.5323	93.2404	81.8588	84.6919	128.591	150.328	112.168	90.5822	107.976	111.423	83.7705	104.918
43	56.0749	65.8011	77.4716	64.5371	67.7292	30.4411	61.4373	72.2551	39.4345	80.1132	40.7938	38.1569	52.2506	54.2858	47.5738	103.869	100.124	92.9215	102.739	97.3542	91.3578	89.4474	155.652	141.409	112.908	89.3895	101.578	143.45	86.1955	119.787
44	59.3707	80.523	65.7371	59.0376	84.6161	28.8879	62.4373	75.5301	37.3191	64.4979	52.37	36.8904	58.7887	46.914	75.3796	94.4871	85.2564	123.467	93.7744	108.364	99.9996	125.559	154.555	169.23	130.835	96.0066	115.276	140.766	95.6945	129.405
45	61.1651	76.7894	65.4267	71.5284	82.6711	33.3039	63.4373	81.6026	50.6758	78.7788	72.9643	37.3798	42.3561	62.8907	55.9608	97.8196	96.4389	142.822	106.831	121.662	96.5386	148.542	163.318	155.519	137.599	110.648	123.14	126.086	104.725	126.27
46	61.9062	81.6088	85.5737	71.9524	89.269	30.6863	64.4373	76.1462	50.0298	77.3489	65.423	56.0182	60.2792	55.1478	85.6572	102.105	110.619	154.47	116.652	154.893	96.3548	139.272	167.145	157.573	166.864	120.689	136.638	134.143	99.8377	148.493
47	74.6637	92.0726	81.2793	92.1568	90.0705	32.8473	65.4373	83.9151	58.8332	77.8445	98.9243	49.862	76.9162	70.4237	79.6762	88.9851	90.8675	179.46	123.028	148.019	108.334	160.107	179.186	163.908	175.659	136.352	142.117	153.332	109.422	161.215
48	78.8292	97.3066	85.6714	106.24	89.1311	28.0938	66.4373	90.5102	65.5145	72.2254	89.748	60.7325	68.0259	59.1307	104.125	84.049	109.685	171.284	138.59	164.664	121.754	152.181	183.074	165.459	186.4	142.446	167.675	150.566	105.905	157.825
49	99.966	93.8741	78.1509	112.906	89.9954	30.5686	67.4373	91.0889	74.3873	77.4144	116.716	69.938	80.0619	78.3278	121.565	102.052	105.121	186.072	129.256	169.705	138.988	166.418	169.316	136.79	196.468	143.325	158.425	157.237	125.962	151.259
50	101.541	82.717	78.3717	107.998	81.7589	30.8618	68.4373	77.6762	67.8859	102.585	119.81	74.9654	84.5492	65.6911	114.284	96.546	106.588	166.7	131.52	178.258	120.409	160.514	176.949	145.351	193.733	159.34	159.078	152.249	123.298	152.408
51	96.7614	82.7867	78.0152	114.403	77.4813	31.3652	69.4373	81.974	75.362	77.4651	118.317	76.3637	82.0433	69.6485	122.749	76.193	111.816	161.035	134.236	174.53	131.88	156.427	172.409	151.779	206.467	156.574	155.507	160.589	129.81	160.216
52	90.8126	89.6296	79.9448	120.917	70.1027	26.3456	70.4373	82.8871	75.5765	81.808	129.286	80.0853	92.8441	51.8603	119.778	96.5659	108.246	150.97	110.45	171.779	135.393	145.168	157.716	160.546	198.262	144.724	141.819	156.304	128.481	159.597
53	108.377	85.2117	60.445	132.573	72.4422	29.0018	71.4373	69.8941	65.3357	93.5182	114.352	76.247	90.2769	76.7399	97.3844	94.3446	97.3681	140.418	97.2311	160.705	117.749	134.81	140.742	140.227	203.864	129.69	133.114	147.152	114.449	164.774
54	97.3646	76.3976	72.4373	131.549	69.3117	30.2271	72.4373	69.5186	74.9662	86.1862	111.034	75.4394	77.783	61.4281	94.0219	96.5246	102.758	89.4958	99.8188	150.436	128.083	121.189	158.103	158.473	205.309	148.922	143.467	135.295	98.0864	139.732
55	85.3473	83.4605	70.8958	116.236	46.3853	27.1767	73.4373	68.5532	64.0382	68.976	108.491	61.0894	75.6654	57.0624	77.173	98.609	85.9059	92.6718	86.0412	152.465	108.507	91.6595	143.488	147.886	184.886	134.001	138.127	125.85	90.5634	127.064
56	96.6056	62.7265	58.3405	98.254	47.4262	32.4963	74.4373	70.6815	58.477	99.9094	75.58	76.4119	74.486	68.9468	71.7331	95.4844	100.896	87.4715	79.3994	104.35	119.176	100.633	128.781	135.513	176.597	129.609	124.757	118.108	82.032	111.553
57	75.7163	75.9996	63.7975	80.1143	44.4129	22.7234	75.4373	75.7294	54.8426	68.2289	92.9688	64.588	60.0182	49.0045	71.6305	105.515	87.0601	79.6467	66.5152	104.825	111.075	70.2142	115.767	123.362	154.883	114.095	120.437	91.903	65.8999	127.232
58	71.26	73.1485	64.7346	83.2179	47.4739	42.1502	76.4373	73.9488	34.3634	82.8303	84.358	59.3114	48.8819	51.7021	69.6301	84.6947	85.102	71.3075	61.582	97.9306	105.881	66.5165	111.64	141.555	143.803	99.5612	88.7838	81.3921	56.5656	105.221
59	68.0736	63.2322	73.7976	70.3793	53.0812	23.802	77.4373	60.1691	38.8314	49.515	50.7037	44.9545	54.9929	52.8284	58.0823	91.3614	76.363	71.4453	59.7863	84.4556	105.246	55.2934	82.8996	129.355	154.731	103.874	100.588	81.768	63.8898	97.9171
60	84.6252	70.1308	63.2358	63.4666	50.2959	27.8862	78.4373	61.1592	25.3045	68.0404	56.612	64.5416	45.438	45.5237	57.9268	88.1352	82.2478	65.3722	57.0652	84.0394	86.7064	53.0802	95.4946	125.914	131.173	94.2742	94.365	59.59	53.0074	121.145
61	66.8818	61.3608	67.0313	59.9493	60.0388	17.2417	79.4373	38.2455	30.9957	76.1822	51.5333	43.6358	46.3711	53.3031	56.9352	88.0219	71.975	49.7274	52.5879	70.5257	97.064	62.124	82.6448	126.129	119.018	94.3659	68.1525	71.6152	65.8841	90.8001
62	67.4066	61.3766	71.0339	65.2818	36.6493	26.855	80.4373	46.1467	39.8216	55.6099	45.7055	41.3391	30.1542	66.0191	50.6671	90.3104	79.1596	57.6749	57.369	71.4225	113.41	53.6633	83.2103	133.604	108.623	77.0934	74.6476	59.0498	61.6086	88.8751
63	58.4066	45.776	65.4652	57.5764	55.1579	38.4482	81.4373	41.0391	30.9346	73.5145	41.3972	44.9311	28.0011	50.3677	50.288	99.0718	84.1947	69.0059	57.1361	78.0388	98.8129	45.5271	92.9042	122.262	108.39	89.9949	70.0548	61.5428	58.928	77.2532
64	64.1579	47.3383	50.8754	45.6335	46.4415	34.6251	82.4373	58.1395	23.9201	66.1352	33.482	44.0624	41.2912	43.1264	37.6504	103.408	72.9817	72.7087	52.7424	79.6838	108.093	43.0007	79.8003	123.055	118.713	81.5948	73.8384	61.5943	63.733	85.0493
65	54.8383	67.1763	58.6986	59.5091	56.587	32.7941	83.4373	43.9066	19.5437	72.5453	40.3518	44.9587	45.5633	44.047	40.7698	106.673	66.4396	68.5902	52.8913	76.0662	79.8939	51.4046	88.2074	135.236	110.792	76.3088	74.5978	70.7836	47.7852	100.37
66	53.2173	58.9151	53.3522	58.6832	58.1605	21.3757	84.4373	48.4968	25.4292	65.0972	36.3885	45.916	41.249	48.0747	41.639	102.325	86.6691	65.868	62.2878	77.7877	83.0615	59.6574	75.3228	134.615	111.426	63.466	61.5216	78.5777	57.4815	105.286
67	68.3828	44.476	56.5568	53.3442	63.1247	34.5237	85.4373	66.9364	25.6138	68.3246	40.2407	40.4766	45.3895	40.1185	39.8854	98.0342	78.6401	67.8016	51.5917	79.9888	95.225	39.9	89.6508	130.169	99.9168	61.9725	67.2787	78.4337	63.0948	80.681
68	83.1421	53.4872	74.0701	52.2534	46.2446	21.4396	86.4373	51.691	29.0509	57.4806	45.281	42.1612	40.4699	55.3613	55.2353	101.495	64.7642	75.0031	56.6464	91.9305	94.9512	43.0234	76.1368	127.333	106.747	61.9926	72.4575	73.9647	63.1675	114.18
69	78.7943	46.0057	57.3157	65.9025	40.6529	30.5047	87.4373	67.5095	24.0445	66.3495	49.9847	37.9289	30.5908	54.5765	38.3328	88.1619	75.2048	62.7173	52.0833	69.0987	85.315	54.7861	77.4716	150.172	127.41	62.4755	71.8188	73.3	64.6152	104.637
70	72.6888	48.7758	54.0959	58.4412	50.7319	20.6654	88.4373	48.5552	29.067	71.7579	44.976	41.2478	45.0435	44.1685	48.8006	95.5834	69.8039	67.1547	59.9277	74.8974	95.0362	52.9684	70.3934	125.908	118.093	72.0076	70.074	54.6167	59.0604	101.246
71	60.9066	53.5068	70.8582	57.8512	49.2353	28.107	89.4373	44.1948	22.1835	62.7131	36.272	50.5563	44.6323	50.4743	34.7764	89.9756	86.7986	68.0409	47.6963	71.3972	87.211	46.516	76.9403	127.359	111.714	60.3172	64.0284	76.4119	51.7006	99.538
72	77.9266	54.0112	59.5573	47.9341	50.5409	40.4157	90.4373	69.2574	23.2944	64.7063	42.205	43.3861	31.8988	42.9311	38.0055	96.1983	79.3028	73.2609	59.5107	77.0423	91.3805	47.6516	72.2156	129.061	102.707	60.8982	58.6333	65.5513	53.1914	106.083
73	48.159	53.3996	60.342	57.4659	49.8389	34.6791	91.4373	62.2092	20.7183	61.3498	37.9177	43.4795	40.432	52.5398	53.8371	98.2369	77.5166	74.3548	56.6958	51.6762	103.401	61.4236	80.727	126.729	98.9141	68.6514	65.2913	66.2357	60.1758	86.908
74	62.5033	41.6746	64.5733	69.6738	46.6894	30.1161	92.4373	45.028	20.3912	53.5122	47.0485	42.23	35.5467	44.5106	55.4315	91.0906	77.6534	63.4598	45.3262	74.4028	99.4666	49.9129	91.0085	132.264	117.334	63.259	58.297	68.6317	48.0268	104.719
75	58.4923	45.6705	58.4808	58.5845	40.6222	31.1277	93.4373	50.8317	19.1451	62.9903	46.173	39.8784	42.2135	59.0495	43.7	99.2502	85.4463	70.1903	62.928	73.039	100.613	61.4778	91.741	114.24	118.996	53.136	66.1	59.4438	59.647	97.529
76	54.0347	44.6971	45.8829	66.1935	43.0592	34.7364	94.4373	42.6996	23.0112	49.2825	43.162	38.1368	45.101	47.5814	44.2527	99.5244	95.5327	87.4615	54.2936	75.7164	82.9894	60.4926	80.5808	115.093	120.595	57.637	66.935	74.1494	50.8006	95.477
77	61.2117	44.797	48.2762	58.3593	56.474	25.6527	95.4373	36.9266	30.8613	44.2255	34.946	44.0334	39.71	52.5326	43.6064	97.7431	90.1665	63.7649	71.9206	66.3061	123.273	69.435	79.0478	121.286	137.258	74.4316	64.5022	64.3259	55.7059	80.9464
78	67.1303	43.3257	64.2596	65.2861	40.5254	27.9265	96.4373	39.4914	37.006	48.5397	36.834	48.241	35.464	42.5758	42.2898	92.9361	87.316	71.4451	56.5897	83.8834	91.1041	79.9233	105.966	136.633	124.094	66.3245	83.7888	80.157	52.8473	93.7124
79	63.8302	51.8536	56.6156	60.0883	40.6412	29.6917	97.4373	46.5951	28.4709	52.6538	39.9537	46.3939	38.41	53.7947	39.7925	97.7002	81.2756	59.6847	51.8102	75.838	95.4817	58.8414	75.2991	125.249	103.534	57.879	72.3967	67.8517	68.07	84.4054
80	78.569	42.611	46.7324	54.4428	32.533	35.8956	98.4373	46.0488	28.3781	53.8439	49.877	41.2872	25.5831	55.9172	36.0656	80.1472	77.6656	66.5384	70.0228	73.9808	94.4432	72.8126	71.5518	110.676	105.491	56.5986	65.4404	75.9856	58.351	76.9088
81	71.5256	59.1877	49.5513	63.5145	43.6972	28.7403	99.4373	40.1513	21.6448	61.9579	38.5022	42.7261	43.5963	52.1737	32.7372	95.1938	75.4464	67.6364	56.8641	72.0498	103.935	56.9401	79.6645	128.476	109.939	57.9547	72.1438	75.6902	59.5146	85.6071
82	55.9866	33.5282	46.1506	68.1203	53.607	29.4848	100.437	39.5878	14.0012	45.6491	46.097	37.3279	42.3059	53.5788	43.73	83.6817	84.2764	74.248	50.7885	61.0844	109.015	68.9177	81.3599	118.813	134.083	61.2762	73.8476	78.3897	42.7257	83.0692
83	64.5062	40.7428	45.9514	63.1034	33.0375	32.7444	101.437	38.9782	20.2362	36.1196	47.5493	45.8803	37.979	49.7553	29.3182	82.2529	95.115	80.2805	51.4793	67.6304	108.847	63.7772	86.4226	110.568	91.7036	63.3173	78.4574	82.1198	64.9363	78.507
84	72.2463	48.4116	37.0298	69.0771	49.0376	39.0549	102.437	45.426	25.2557	40.3317	35.5	45.5253	45.3677	54.1731	49.9798	100.987	80.8593	77.8078	52.0279	80.0382	120.254	56.6483	93.0935	128.221	121.885	79.3059	76.4133	65.3036	70.2451	75.2726
85	70.7554	40.6544	35.5145	77.9515	39.6842	35.2225	103.437	48.8021	18.5469	43.7652	41.9153	48.4997	37.0335	47.7413	33.2936	80.7151	74.8254	62.4484	59.6518	77.6615	110.819	58.6904	71.1612	120.556	118.834	84.8626	69.386	75.5513	53.439	97.6894
86	73.4266	40.0108	36.8104	75.6677	33.078	40.2493	104.437	34.1727	21.5672	55.1818	49.2735	50.0494	34.6329	54.624	32.8346	88.229	87.1693	59.2035	50.9619	64.6692	113.926	63.578	101.531	123.642	137.027	67.4944	74.5431	73.4973	50.4823	94.4612
87	74.41	33.9496	50.6543	61.2186	51.4241	35.8092	105.437	35.7696	28.6074	42.8362	32.308	36.0362	42.9598	46.8472	29.5834	81.6349	72.373	62.4259	49.4019	84.2978	94.9503	62.7565	74.0934	120.96	117.101	62.6101	77.2212	62.6128	65.3327	81.4978
88	74.0666	35.6158	38.4846	60.9403	40.059	39.7794	106.437	35.7234	35.3862	43.9897	32.522	55.6642	28.89	59.9489	30.8552	83.214	81.1887	84.498	62.8632	65.5506	111.098	56.8208	80.1336	114.215	106.172	68.5275	78.5541	74.7419	65.4314	85.2112
89	72.6538	34.104	29.9893	72.7653	22.9408	43.2335	107.437	37.124	28.7887	34.4534	46.1733	42.9883	32.1077	64.7481	33.7923	83.8984	77.2097	67.057	62.2616	78.7681	98.3475	49.1268	61.3937	105.203	114.921	68.9136	67.1313	67.5892	79.9621	79.1865
90	64.3439	32.3972	33.2242	83.9516	16.2643	33.1544	108.437	38.7224	24.6793	32.9375	54.3545	36.4084	42.8316	64.4058	37.0154	86.1556	77.7925	66.1705	56.2492	63.5752	111.951	63.3802	70.9838	113.705	131.642	62.3508	73.8366	77.1186	67.724	74.8186
91	60.4003	34.3017	31.2798	62.1116	24.1105	38.5049	109.437	39.5506	30.265	46.969	61.117	30.8307	31.3806	71.1059	29.5089	76.9949	91.1109	57.8258	62.5306	84.9598	102.734	50.1471	76.7147	123.789	134.038	65.9146	65.8669	72.1162	56.0996	77.4711
92	71.197	39.3056	26.0562	56.1502	28.2666	28.5978	110.437	30.9907	24.0392	38.4377	51.966	31.2467	33.9641	47.6137	36.1242	67.0028	75.729	57.6504	48.9312	72.5824	86.5513	60.647	73.2152	126.458	114.977	61.6154	71.2681	73.0571	77.3569	77.0241
93	52.8401	21.5607	24.5282	48.7167	36.2314	37.1314	111.437	27.8481	16.3156	32.5505	46.7142	43.6939	37.7803	55.9199	31.6717	59.4255	75.8141	60.3755	56.9101	82.493	95.0384	56.007	74.1712	107.924	121.638	69.4608	43.0607	57.5112	62.596	69.4032
94	44.5792	21.5114	14.4187	54.0338	25.3873	25.9557	112.437	33.6937	23.7103	18.1107	45.392	30.0808	38.5622	43.6991	30.3002	65.7594	84.803	71.9543	55.0396	77.4115	86.6954	62.2182	60.6296	100.945	124.683	73.1956	60.9288	48.2047	47.1451	59.2048
95	44.4087	21.2447	8.68354	43.7392	16.3283	23.2614	113.437	28.1398	20.5805	24.0063	58.8357	43.0133	29.3237	43.4498	20.5176	43.0971	67.4821	70.3099	49.6985	71.6747	78.2591	49.6544	83.024	101.327	95.0085	54.4692	45.9551	49.5812	46.8788	51.7196
96	37.3276	13.6529	12.4572	37.8102	21.7165	30.5561	114.437	25.7942	16.2274	25.3239	51.959	26.7906	19.6505	40.0461	21.8944	38.7659	66.0547	57.202	43.1581	70.6957	61.7384	39.3931	57.7438	95.8771	103.563	69.0878	48.1602	50.263	51.6185	57.3056
97	30.3372	14.8838	8.75582	32.5764	17.2279	27.0917	115.437	21.4823	21.7631	24.4778	42.581	14.7126	19.447	31.9246	23.9545	40.2482	53.9364	48.8104	39.9332	62.3694	49.1244	27.8978	37.5122	104.085	97.247	48.4339	45.4039	54.7478	39.0714	42.556
98	28.6085	9.3802	5.30032	20.209	10.3081	15.2257	116.437	24.7647	27.1742	24.7867	50.075	25.8348	15.4924	33.7158	10.149	36.9014	44.327	28.522	34.3737	58.2241	43.188	27.996	39.5004	77.523	72.7348	38.9019	35.7186	24.6737	28.7748	43.7512
99	12.2369	11.8798	8.00877	18.7689	12.8377	9.83851	117.437	10.8003	22.4595	19.0387	36.497	26.1908	16.0025	36.9369	9.34712	34.778	35.3199	23.4442	20.2294	34.6491	31.3998	15.2016	30.6752	68.2313	59.3959	31.8937	39.4773	25.7686	26.1092	28.1662
100	22.8166	14.368	7.361	14.846	7.6938	14.4012	117.82	12.5031	11.8958	15.3728	31.991	19.2077	5.7827	29.3115	11.362	24.927	37.5822	33.334	15.623	35.267	28.762	17.649	34.091	57.471	68.901	25.912	23.039	26.656	12.688	21.286
	bleach
t (min)	1	2	3	4	5	6	7	8	9	10	11	12	13	14	15	16	17	18	19	20	21	22	23	24	25	26	27	28	29	30
1	23.284	10.2984	2.24121	5.36669	9.1224	3.15487	6.3559	7.97042	0.90652	6.50343	17.3305	3.88838	6.83257	5.1002	10.552	1.9996	17.1108	31.2534	16.3911	26.6244	5.5535	12.7172	12.4741	35.3545	29.6135	18.2225	9.44153	10.1886	15.765	7.65249
2	16.1394	8.12889	7.60358	5.528	12.4845	5.85456	6.89053	14.1366	5.83468	11.8276	8.7122	2.19446	9.43006	11.5911	10.2528	5.16663	28.8832	43.5369	28.0007	33.8163	9.51894	10.9963	19.6304	52.3856	24.597	19.7826	18.9642	8.73898	20.2046	1.84618
3	36.8552	13.7784	6.70113	10.1745	8.88401	9.1532	7.42095	17.1948	7.42327	10.497	16.6552	3.50659	7.7493	18.2634	8.41053	5.28338	29.3176	57.2799	14.2919	20.3364	10.0926	22.5039	24.2959	73.6642	44.2825	27.9016	23.2011	8.21372	7.6952	5.89011
4	23.5892	16.3348	5.9451	13.414	16.3889	6.56211	14.3004	11.9633	4.44981	11.8497	24.357	4.88832	9.29798	8.65726	8.69838	7.33576	24.5182	58.0697	24.2264	22.736	3.16506	10.8859	26.2742	67.582	34.826	43.4083	20.8753	17.1274	15.5762	12.1345
5	32.7512	8.84092	8.6677	13.7987	18.683	8.11502	21.8065	24.8166	7.20083	14.8741	16.3189	6.1286	9.92615	12.6269	13.2817	11.7109	35.9289	73.7066	26.1601	33.6304	7.06431	22.337	19.8294	71.1062	37.7542	28.8127	12.3591	14.6197	10.2659	12.6412
6	23.2751	24.7595	15.3281	14.0243	20.2173	13.2767	14.7325	13.6704	10.8893	13.3178	16.7399	12.374	11.6584	8.9545	14.759	14.3309	35.114	57.1799	22.6934	34.5291	9.71044	27.7365	27.3025	73.1573	50.4273	32.7872	29.1456	17.8199	12.7273	13.537
7	40.8496	17.4256	10.6822	9.36218	20.8016	21.3397	14.4495	22.1098	6.71328	15.3406	16.6064	7.62143	12.5472	24.401	16.7963	14.5659	40.5168	60.5219	24.4111	31.7935	17.7138	32.9287	20.7649	78.3084	48.9248	40.3275	33.3561	13.4975	12.1033	9.53757
8	36.817	20.9002	10.7395	15.4687	18.0994	6.38501	14.29	20.8345	10.3863	6.07498	14.037	7.50188	10.0121	14.3816	13.825	14.7704	43.6007	49.523	29.2878	27.3062	23.9751	23.4386	24.5845	79.519	69.7784	41.2055	33.5877	12.4753	14.4669	20.3961
9	38.7794	24.5348	11.999	22.329	21.9927	10.1539	14.0604	23.7102	10.0109	17.4266	17.2457	11.4481	14.4533	15.4881	15.7784	21.6041	41.5381	67.052	25.4221	26.3899	14.5227	15.6183	24.5878	63.8909	48.2499	41.471	22.0934	13.3745	14.0373	11.9466
10	41.0808	16.5101	15.3672	16.3117	25.6919	7.42918	18.1999	23.7179	9.64607	21.64	16.9902	13.8737	15.7367	12.9417	12.1077	26.8413	35.2214	46.2859	23.6268	36.7577	19.5357	25.5938	25.3415	70.5209	55.5598	38.272	19.8186	13.6759	18.9849	18.7798
11	41.9076	19.1514	20.1449	10.3736	16.7546	13.1143	18.1347	22.2904	2.94447	14.5312	17.6816	16.6521	15.7709	18.2803	12.2987	16.7681	42.7572	45.8834	25.5703	33.3085	25.8214	16.74	26.3761	60.9134	55.1684	43.4519	32.527	19.5444	18.2969	20.4057
12	29.1935	23.2282	10.3392	24.2738	15.2224	20.8037	26.3776	25.0061	6.19782	18.0548	16.1282	12.5157	11.0942	14.2866	20.2019	20.5095	37.5243	47.3504	24.7878	28.3514	16.3358	28.0196	31.9509	78.4052	50.3423	48.0499	22.5544	14.3053	13.3409	22.2129
13	38.0446	27.3584	18.6169	19.9441	24.8063	15.5582	24.2164	17.8288	10.2179	20.3212	22.4652	11.7039	9.29531	17.2693	20.4221	31.3443	28.8024	47.3914	18.8544	28.6435	15.7548	23.1867	26.1711	65.2279	44.5813	53.9147	32.0319	22.807	21.8949	13.0661
14	51.0784	27.1979	22.7912	25.046	14.9351	11.3955	10.8074	24.9481	9.17425	27.7909	24.6672	13.8685	10.8888	11.8568	17.8501	15.5805	29.2192	58.4131	16.5537	31.5699	19.8941	24.5139	21.8141	50.5876	50.2189	45.3308	23.795	20.7854	12.2164	16.5057
15	29.0799	17.5807	14.9782	22.3936	12.5416	17.5075	17.0257	33.8796	6.1402	28.9123	19.6502	10.1257	10.1412	25.588	6.67868	11.2529	37.5073	46.3137	11.5854	24.1521	19.529	21.1503	31.727	60.7433	54.3254	41.1175	17.9589	25.9249	16.3149	16.6644
16	41.8877	21.8473	23.7422	22.3852	23.1824	17.9815	15.9318	21.7378	12.2686	25.1076	18.7975	14.2249	12.9673	16.6948	13.8588	15.1077	24.8493	52.9788	18.8544	21.193	16.2555	17.6439	26.4497	59.4136	49.3927	34.2614	15.7681	15.0245	22.3189	12.2775
17	36.8212	28.5915	19.7941	15.8593	18.5839	11.6174	17.7869	23.7672	17.4351	18.1279	15.9097	14.5867	11.439	10.4928	15.6832	20.5391	32.4715	48.5392	18.5503	33.7878	23.0052	21.2708	33.7204	62.728	44.7434	38.2544	27.4352	14.0027	9.74218	20.3212
18	26.8754	26.1154	22.945	11.9648	9.86618	16.9131	21.454	24.1599	7.66876	22.7755	13.3758	13.4345	14.9626	17.2291	21.9647	17.1635	24.4892	65.042	26.3254	29.3199	14.9098	25.9549	28.5046	48.7668	49.4822	40.6757	21.4179	10.0665	18.1303	21.3296
19	43.0072	14.3353	26.9221	29.0905	26.1864	13.7668	16.3874	23.8475	9.10942	24.4659	15.5188	12.4626	12.6747	14.9507	14.9453	16.8056	30.1957	36.9562	31.2585	29.4233	13.145	20.2063	27.1688	53.9836	44.8722	42.3751	22.3251	22.0071	12.5865	16.9379
20	38.0146	32.4243	19.0294	17.3341	10.4999	17.0882	11.611	16.5491	6.70896	26.0569	14.8551	6.8985	11.2925	15.4835	23.1741	14.5225	35.6762	60.8341	17.4674	23.9304	16.2941	14.3965	22.9176	39.6886	47.2227	45.4263	22.9628	15.425	16.7842	22.3568
21	30.2141	20.5567	36.6629	17.1386	11.2083	16.1479	9.426	11.7916	3.22212	15.2442	19.5346	9.35532	17.5108	18.2801	6.70107	15.6427	23.7623	36.3111	23.7035	31.4743	20.6638	17.1534	25.8264	50.0782	45.7502	40.0172	14.5195	13.579	11.7385	18.6827
22	34.2181	19.0292	21.6763	21.4236	11.6688	14.1057	20.2373	33.8473	6.33225	14.9067	10.486	15.472	10.4222	9.67042	19.7635	13.4199	24.9499	58.2965	25.2687	27.0317	11.2403	15.9731	25.0074	43.4285	33.6433	46.3131	25.6867	14.695	11.7294	13.9586
23	28.4022	20.9212	15.1171	12.2948	13.5658	11.2438	15.2051	19.1107	8.77939	21.4405	20.2093	16.8501	3.26112	22.603	11.0496	23.0728	27.1046	41.0213	19.8528	36.8098	23.9579	9.85789	23.5478	53.3316	38.8102	45.9126	18.3813	6.22896	15.853	17.6108
24	34.9187	15.9082	14.7272	12.2262	7.39056	7.33494	9.7959	14.2739	8.50376	18.0981	9.8335	22.3751	8.88188	17.4107	19.5194	25.1258	20.0778	31.8474	17.2629	34.0797	22.1098	16.2912	20.5816	42.2583	39.5016	34.8044	18.3963	13.9944	16.2313	12.2999
25	20.4992	14.7989	18.4142	8.27815	10.8043	16.5395	12.1054	14.9947	10.0694	18.5889	16.0177	13.4687	4.4397	6.006	12.1224	12.8191	22.5126	36.0073	20.4899	24.4504	22.7248	17.8463	27.8383	29.6911	41.4115	39.1053	8.1246	14.8306	7.1727	16.0335
26	24.6515	16.0271	15.6352	7.43312	20.9873	17.9218	3.91463	15.5503	5.2298	22.4088	17.0324	18.8108	7.3375	7.39822	16.2641	10.0471	16.8236	40.8227	13.6365	31.1843	12.6532	16.9013	21.901	27.9225	37.6037	26.2997	13.7226	11.735	11.1807	16.4176
27	21.3919	17.323	16.7576	14.7866	4.43555	11.9279	4.36372	18.9035	4.44537	22.9033	18.2593	21.8233	11.62	15.2952	12.2772	11.1865	18.7239	41.0707	15.0911	19.8025	15.1304	8.27187	24.9165	31.0985	39.9892	30.7761	4.57219	9.52262	17.9565	10.699
28	20.1466	9.42754	15.3672	11.5118	12.5956	15.9207	2.31518	20.4849	10.1787	17.8639	11.3998	16.3149	8.31198	8.61178	6.58429	13.1617	28.9454	25.9124	12.1595	29.3917	14.2447	7.97558	7.556	21.0978	28.1517	31.4166	16.1588	10.7568	12.1657	12.2984
29	25.5235	13.6659	11.5069	5.96205	19.192	12.5243	9.24115	16.6535	2.8377	18.002	14.5292	5.55482	9.33099	15.225	18.4206	11.4093	23.5665	29.1718	14.2165	17.9719	15.4206	16.315	11.1407	34.8876	36.9071	27.8763	9.82994	4.88323	7.95276	14.356
30	24.2133	14.8329	23.4753	7.33238	9.6396	11.1104	8.52354	13.898	7.2824	12.75	18.4827	18.3925	9.9121	5.0075	20.3145	12.8151	29.3407	27.5413	7.59243	29.3724	12.8418	18.302	20.0426	26.5159	36.7036	17.4235	8.57108	12.0918	11.3151	7.0149
31	27.3974	12.4594	15.4156	3.96845	6.16867	11.0489	11.8345	16.0639	5.7181	10.7016	12.9908	17.8236	8.94249	8.0255	22.349	9.08903	18.2261	21.0468	8.66467	18.8914	14.7198	13.9135	12.4263	16.3207	34.478	23.2696	11.8213	7.23625	8.83158	12.4562
32	19.2873	6.64617	11.3128	4.6246	7.29268	9.43587	2.89764	11.8053	9.99648	16.4154	11.8944	12.5338	3.636	10.9225	16.7547	12.4287	10.5879	17.2687	12.6045	25.1018	15.2518	11.994	11.1938	22.4063	27.2827	20.6675	4.23943	9.05333	11.8797	17.6803
33	25.2382	22.6319	15.5094	12.2353	8.34609	9.29474	11.3984	11.3375	5.15285	11.4035	12.6742	9.47176	8.36083	6.38218	17.9598	8.15864	18.5822	18.6861	10.0432	18.4732	16.5173	7.78826	10.0469	21.8013	24.3377	24.6667	7.72584	3.78478	9.19379	9.286
34	20.8927	10.4685	14.602	6.26634	8.91008	16.737	10.0654	10.7315	1.862	8.00104	11.8945	12.556	8.50514	2.30932	24.7486	3.87084	12.4296	20.4437	9.76607	10.8045	15.5368	13.5184	13.9263	13.112	27.3068	21.9738	6.60927	4.90646	5.49041	11.7141
35	25.6304	13.7959	11.0654	11.1641	3.13575	10.082	4.13428	11.5351	3.05338	7.61319	11.8771	12.3502	4.9358	2.2864	14.3445	9.82916	12.0015	12.1097	8.29483	26.9173	6.25986	12.9733	12.1646	11.6777	20.8133	14.4728	8.32599	9.1404	13.7358	5.2741
36	20.2116	13.8146	15.7016	6.79114	4.4887	7.39748	1.49054	12.3453	4.61908	9.74915	18.0383	9.28606	5.69862	6.50728	15.8673	4.19441	8.66479	9.59758	8.91464	21.4551	11.6601	4.57914	14.482	8.04731	28.1713	23.6581	8.96634	4.8947	3.9255	4.20656
37	23.7085	7.68145	10.1392	6.09104	6.18628	10.0683	1.87759	5.71263	4.83315	3.47709	8.19815	6.8346	0.842	6.35938	11.912	8.8751	9.80826	5.89539	10.6624	13.2592	3.4945	5.35412	7.05913	8.29142	17.9618	7.25008	3.80339	1.71456	7.12235	5.70168
38	8.38867	10.0248	8.84809	4.7964	7.65718	11.447	0.923012	7.40047	7.47491	5.24133	8.4305	11.5775	5.11164	4.04358	11.9439	5.60282	4.37254	9.63946	4.86028	16.4027	9.75594	5.78702	6.68357	7.46299	20.682	11.1553	5.45987	1.39039	2.23593	8.72365
39	12.0751	3.44021	13.3781	0.958916	0.3819	5.53966	4.84631	6.87705	2.33295	3.3881	12.4203	10.4972	6.33275	0.47828	6.29241	3.95178	9.00697	5.24618	3.47065	12.6529	0.700862	5.40168	4.97468	9.72164	11.8915	7.59088	3.93985	7.02025	1.45062	3.50641
40	10.2032	7.86966	7.9055	4.42896	0.1317	2.67016	1.32122	6.26804	0.10268	6.47298	13.38	8.2653	0.5156	5.9127	5.46584	8.80322	5.18496	4.92162	4.48742	22.0065	4.51014	7.27532	6.2751	4.14428	13.4605	11.9343	4.2388	1.41154	1.88406	6.35238
41	13.5235	3.61134	3.40504	4.1268	0.10843	6.44905	1.30808	2.92457	8.24118	5.99746	5.47818	13.9568	2.38126	4.83592	12.5028	3.67937	11.5002	2.78911	2.46336	14.0525	2.36842	2.3524	4.6741	5.22249	13.0648	8.69694	4.77872	5.70719	1.8205	5.50684
42	3.45818	3.12593	6.40336	3.61749	3.52286	7.85526	2.02858	5.05725	3.15696	6.58844	2.613	14.1047	1.6257	2.9632	9.74833	3.31048	12.5726	4.27128	6.67083	13.5428	3.60727	3.77264	2.9704	6.7598	4.38735	6.98192	3.90564	4.10197	3.83452	4.73553
43	11.3079	1.74954	3.59107	0.723354	3.39517	2.06484	3.82089	2.84671	2.22022	3.33763	4.59527	9.67218	0.00195	3.38664	11.0938	1.09799	1.84583	1.7883	5.30033	11.2561	3.12652	4.7162	4.81613	0.950409	3.61192	3.3431	0.726162	1.44992	2.45502	6.4048
44	7.77828	8.229	0.887572	2.36899	1.49742	0.294224	4.31363	3.97452	1.09651	3.15026	2.0309	2.88154	1.76376	1.31014	7.4036	3.08147	0.971828	3.42157	6.82721	13.5696	4.83294	2.767	4.65732	2.27604	6.19834	8.51549	3.16255	0.788884	1.7678	6.76354
45	3.50854	0.63026	4.9725	2.2209	3.5542	3.6665	4.89003	1.9486	2.18142	1.41664	2.73165	1.44287	1.44515	0.2442	2.1837	6.78468	8.64361	4.44465	1.88241	2.09768	4.18967	3.47998	2.28972	1.77882	8.90255	6.98016	6.29716	3.3245	2.07756	3.68
46	2.33033	2.5568	0.52374	3.05252	3.0008	2.67996	1.50862	2.54255	0.20855	1.5194	4.12215	3.29573	3.61868	2.51614	7.9366	7.23251	8.04595	5.09862	3.51344	5.11451	3.99276	2.10728	1.18975	2.55584	4.32926	7.24254	4.11875	3.54304	5.17239	2.10258
47	5.58097	0.906528	0.359118	3.70369	8.69645	2.41963	1.65921	2.65162	2.95891	2.75291	3.98698	7.54665	1.2079	1.94622	4.82661	7.36925	3.12764	1.08021	2.5899	7.30735	2.42057	2.62801	0.828212	1.94917	2.74446	4.24289	3.58272	1.94048	4.15331	6.7288
48	5.24162	3.89215	0.986092	2.56312	2.92554	1.00688	7.72751	1.33388	1.17347	5.62256	3.4281	3.48288	4.44034	4.3252	3.94618	1.85725	3.42354	4.14355	1.96201	4.71771	3.60722	2.70672	2.50813	5.21978	0.33858	0.305872	5.63128	4.68132	0.657644	1.07163
49	5.79571	2.50624	4.3329	5.46071	1.76503	0	2.41021	4.05274	3.35417	3.46928	6.7817	2.01048	1.34112	1.88564	3.20544	4.2714	2.96235	9.6994	5.72907	1.03204	1.31212	2.82243	5.60787	2.84782	4.48916	3.14338	3.74563	4.95611	3.64314	4.41247
50	1.6617	1.5324	4.6261	2.2058	1.1971	0.3022	1.5166	1.3112	2.09215	3.1875	0.88505	2.5603	1.1114	6.9495	4.8737	4.738	3.2812	6.1117	3.64425	7.7404	2.4788	1.55385	0.5912	2.8427	3.2151	0.3047	3.0487	4.5725	1.9119	4.8175
51	2.35867	0.967138	3.33972	5.39298	10.8242	1.15594	0.282763	3.82792	4.58612	5.75648	2.68438	0.925895	2.07971	2.77842	5.58718	3.26039	0.224276	4.41114	2.5495	2.4891	11.1394	5.37794	2.81591	2.31352	6.93223	3.19902	2.10496	6.42723	4.36158	8.26377
52	2.49819	2.70876	2.66135	1.52633	3.27102	2.35229	1.25053	1.44107	0.227144	2.29846	1.6028	5.62606	1.01742	5.37574	4.07299	2.54696	2.18376	17.0396	3.77754	8.3904	10.8851	3.74706	4.29364	5.78238	8.94374	1.57209	2.96921	10.2792	9.14963	4.28364
53	6.64344	2.48271	3.28338	4.9912	9.57331	0.832396	2.03751	1.8311	3.80717	0.728898	1.59193	2.12535	1.44606	4.55124	3.89518	4.35464	5.74766	10.4449	2.35869	2.55547	8.98084	6.31609	3.87545	4.62398	5.39811	5.78264	5.06181	2.78073	5.79783	6.70309
54	8.70757	2.37368	1.17573	2.69597	3.03744	0.006268	6.8469	2.19542	3.49957	3.90544	4.431	2.14765	0.78712	9.00952	1.6118	8.07553	5.87199	17.6612	3.67716	3.26197	3.90286	0.423188	3.35086	6.0831	6.27859	8.96504	3.4011	8.49235	2.11952	3.49955
55	0.080042	3.8742	4.47921	2.5655	7.82615	1.38768	6.76844	8.17868	1.24164	2.64112	4.96277	3.65375	2.97585	2.7262	3.85632	9.21925	1.77038	14.85	2.53079	5.90872	9.70545	6.91944	6.6291	6.43598	7.5077	4.17834	2.8828	8.59557	8.75922	4.98372
56	3.84586	3.34338	2.68491	2.16943	2.6596	1.71029	6.91588	6.10176	3.09952	1.16624	4.7447	1.7249	1.87926	2.09028	2.12664	8.51919	3.09099	14.0651	4.46669	6.15093	1.72731	3.93284	3.97509	12.3246	5.56417	5.0806	3.63028	13.3053	12.6419	7.77043
57	1.32884	5.54349	5.28594	3.15673	6.44441	0.012472	4.65965	5.37942	2.87314	4.80421	1.98835	2.34072	3.12898	8.61164	4.14852	8.68698	4.14279	21.0437	5.49481	2.97773	8.86429	0.354488	6.37036	13.938	16.0737	5.31711	8.22332	5.17024	10.0575	5.19341
58	10.4462	8.75154	1.60517	3.36337	10.4358	2.98487	3.31837	3.7309	2.37351	4.62186	4.7542	3.65609	2.12696	7.59406	10.2002	6.65394	4.76873	37.3222	2.43583	4.46896	10.6967	3.52851	11.7484	18.0953	16.1335	10.8923	7.00984	9.4245	12.684	6.67163
59	2.20039	2.66524	7.35178	4.28235	11.6019	1.93777	15.0012	2.30914	5.20388	3.91011	0.81855	5.4303	5.18823	4.6975	7.01852	5.67148	7.55855	51.0251	4.48946	6.85683	8.40732	5.14804	6.15862	21.1701	15.5556	7.29946	10.1204	12.8578	5.46593	8.79081
60	8.18076	10.3849	6.29156	10.7331	8.6662	5.95942	8.63924	7.2744	2.34788	0.9621	6.7417	5.8366	1.6357	4.6712	7.28044	5.25382	0.7147	31.8408	14.5589	5.18122	6.77654	6.86868	10.7444	22.6532	21.344	11.9882	9.94084	14.8617	18.3169	6.10772
61	10.1027	11.6276	4.42387	4.31791	14.0117	3.10252	13.1429	2.32042	8.20022	4.22406	4.3604	12.4619	1.86605	7.92362	6.41323	15.2223	4.60737	44.7045	1.8317	6.95456	11.9567	5.53567	11.1534	20.5428	23.5627	12.7935	11.7426	22.0274	16.6425	10.1316
62	11.5694	4.58933	6.76777	2.09959	11.4413	3.16654	9.14963	8.1866	12.0668	5.40714	4.92035	5.84723	4.23862	6.93452	7.52098	8.40155	6.95893	36.7557	10.433	4.97102	10.9295	8.47227	21.2318	29.5717	37.5764	24.5913	13.1086	12.3268	21.8873	2.91004
63	15.9659	8.4839	4.60961	8.74721	11.32	4.93202	9.90723	4.57374	7.25511	2.49323	8.7075	9.88424	3.06556	9.79724	8.35725	10.3536	6.59465	45.2491	11.341	6.85675	7.66271	7.29121	10.6932	34.992	39.593	16.434	21.4322	17.4605	12.8738	15.0677
64	6.67182	10.2898	7.41938	5.96475	13.1182	6.97427	20.3894	9.08608	7.60033	6.70333	14.9571	3.17206	1.64256	14.5152	4.85613	17.9896	5.4243	37.9779	14.5269	16.7813	27.9922	13.0761	12.4342	39.5418	34.8568	28.3437	11.8813	15.6627	19.7994	11.6565
65	16.3106	9.81184	11.9198	6.67995	3.9236	8.05528	12.6839	7.65174	8.11375	8.87307	6.513	7.87675	6.7876	9.4651	7.7738	24.2442	12.7547	52.9284	16.6102	12.3874	8.21698	17.7655	27.3018	39.6863	39.3409	33.202	12.7462	13.5857	21.806	18.3159
66	14.1165	5.05166	8.91436	8.58482	14.4474	6.55664	14.9892	10.831	10.7157	6.68464	10.5608	5.7881	9.04936	11.76	14.7869	16.2607	16.4629	40.7738	17.6391	21.533	20.9033	14.4553	22.016	38.7299	40.7829	27.773	27.5022	11.1864	10.5942	25.0219
67	13.6819	6.84201	11.7438	4.57535	7.91418	1.94358	8.87776	4.79398	7.19116	6.31301	3.38955	2.52571	11.0098	9.89762	9.14916	17.3795	12.1861	44.6682	16.3954	9.26961	23.0167	16.1357	22.9345	51.8533	42.5252	31.3428	24.5241	16.8301	17.0104	21.5672
68	14.2077	12.2357	9.27142	12.0782	13.8801	3.68341	17.43	9.52953	7.231	8.96127	9.1353	9.25844	4.46308	8.56826	12.8371	7.91695	23.6667	54.3368	14.7096	7.74654	20.6784	14.5551	21.111	49.6859	51.8358	48.047	27.9762	25.4951	15.0609	14.9628
69	17.9411	14.8525	14.2204	7.28777	15.1064	11.2304	14.03	11.2345	6.31979	9.73776	3.77727	5.2503	9.73805	9.44812	7.30753	12.8936	13.4314	58.1335	17.2165	15.2606	15.2092	12.5631	26.2285	52.248	48.7697	34.0338	34.1534	22.1804	32.2284	24.4988
70	27.3353	9.33656	12.2633	19.0331	16.0869	5.9992	16.2643	12.4629	4.61856	20.0175	8.8544	8.53485	11.5505	19.1301	12.0864	16.355	13.5592	44.889	16.6258	18.9476	19.5431	19.8672	20.1754	66.6397	54.4436	37.9096	25.872	28.408	28.5023	27.1086
71	19.4668	13.4821	14.4283	10.9233	14.7005	6.29651	17.7139	16.1664	7.49035	7.67574	9.68088	22.0032	17.1969	14.0713	11.9601	14.2884	23.0316	51.885	21.5394	19.4019	26.762	19.3123	23.2301	44.2161	39.6258	32.1999	31.9697	27.5262	10.9325	33.9359
72	21.3774	10.4242	14.2596	19.2286	16.5862	9.82585	19.295	16.2818	4.30754	13.9388	16.9889	22.4082	13.5209	12.6065	15.2071	18.1433	18.8171	50.2011	21.5442	21.4072	21.1984	19.1562	25.288	55.7067	62.2004	48.3293	38.3571	34.4677	28.9582	39.253
73	29.6321	9.53419	14.2121	7.29353	21.7546	14.4872	14.8623	12.61	8.63613	10.9109	9.5576	18.0564	14.0748	14.9318	17.5061	22.3288	15.8065	55.0654	29.7104	19.5801	32.67	26.0769	22.4695	58.0291	55.5309	43.9424	27.3904	19.6994	21.9871	31.369
74	20.3734	16.5511	13.8417	16.1718	16.0041	16.6259	15.1661	12.8953	7.29908	14.1718	6.54765	21.1723	10.3497	17.6485	5.05529	22.8668	34.2228	47.7733	23.5842	26.4375	30.3851	24.7507	27.5913	59.3196	75.9209	46.5232	31.6516	25.9274	24.1964	24.7116
75	22.4216	11.5194	10.2287	16.0122	15.1807	10.2834	20.7185	15.6721	6.35093	12.7351	15.4215	11.2959	13.3	13.4377	15.7872	14.2122	18.1558	39.8576	30.5997	13.9794	42.6808	27.4688	35.4855	61.3888	53.2385	34.9267	32.8013	30.8745	14.0175	29.9004
76	35.6041	16.9716	17.0814	15.6415	13.9361	10.4751	15.0489	8.80813	9.00619	12.3614	17.9299	17.7352	10.058	18.2265	14.4555	25.5833	27.9959	60.9367	22.3483	33.1861	39.7627	23.1449	21.2788	47.5149	64.5557	36.7545	28.7943	26.4265	31.3642	31.2735
77	42.5679	12.8402	20.2265	16.8277	23.6631	17.8551	15.4298	16.3225	11.5211	11.2228	11.4348	17.0806	8.8965	22.0755	14.5528	17.7201	29.1207	54.0047	14.2867	20.9998	39.6792	33.1683	26.6154	52.618	67.6282	43.3703	30.2515	20.1229	22.6759	32.128
78	30.3616	16.6395	8.24208	18.1643	18.3519	11.2618	15.2221	19.5308	10.1035	10.8922	15.0022	15.2278	11.9804	23.3907	6.64211	21.8452	20.2603	57.441	17.9374	32.8914	34.1512	29.1278	17.247	57.8361	52.7285	41.2698	26.948	24.3561	20.6817	37.0992
79	26.6035	14.9865	18.5818	12.998	9.78331	10.7864	14.0513	13.6673	11.2607	11.7401	11.0873	17.7009	11.0055	22.1565	16.7373	28.4745	27.0985	46.2987	18.975	44.9238	35.8956	27.753	29.6273	61.3499	63.2101	47.396	36.6295	23.8653	24.3205	42.3615
80	38.7479	16.0665	12.9235	20.7341	17.0065	10.447	16.3978	13.7871	16.8676	17.1665	17.6889	8.763	12.6335	28.4644	21.0847	29.9609	21.6182	40.363	25.0354	25.0116	30.4134	26.2739	36.2015	66.2998	62.5854	43.7923	28.0885	41.3715	23.6754	42.8978
81	40.4417	9.48558	18.1056	24.4154	16.2615	14.3086	22.2612	11.9628	8.14332	15.7172	20.7736	17.1207	10.9769	11.6447	18.3478	28.5021	31.8392	54.6201	13.0907	22.4175	32.4293	24.0415	27.7237	56.945	52.651	50.335	34.7331	30.4941	22.0201	30.9576
82	32.2597	19.4273	10.2939	25.1555	11.9347	11.371	29.8899	18.5666	2.52413	16.4892	19.8577	17.3025	16.5153	22.5374	18.486	27.639	31.9328	39.9709	28.6426	29.5929	33.3767	30.5028	32.4731	71.2636	72.5889	65.7799	22.8782	19.306	20.2439	26.3631
83	40.1618	16.3509	20.5352	27.5643	11.9451	15.0728	14.5151	6.80977	11.3034	17.8263	9.12765	26.5855	17.7299	19.2351	11.5512	22.5869	35.5427	37.4149	16.4653	38.7272	35.8313	19.6618	22.4883	69.985	63.6342	44.5513	26.3152	27.9377	32.6716	31.6685
84	42.2011	15.9218	15.3831	23.3956	21.3004	13.267	24.7674	15.9095	12.1729	20.1858	15.2676	8.96922	18.4348	17.1813	14.8258	18.5697	35.7626	49.1397	23.1533	33.9035	43.8859	29.6764	29.5932	75.0847	57.061	46.9389	30.3066	35.4394	26.9788	26.9968
85	40.4856	15.533	16.1796	34.2444	13.1403	17.7361	26.851	9.79588	11.3054	14.5963	19.47	20.4697	14.9144	23.8998	18.2825	21.995	36.8759	39.195	21.3827	34.6943	41.9656	35.3558	32.5009	54.5772	67.3764	51.6441	32.7017	32.9794	36.3148	20.7682
86	39.7572	11.4456	8.554	30.4766	22.9988	25.1848	21.0953	22.7265	15.7869	13.722	15.8717	14.554	18.738	29.1812	19.9622	24.6435	23.6079	43.0128	30.7671	20.8585	46.3635	20.1933	22.9855	63.4228	67.7024	43.9335	32.5102	25.565	36.308	23.7381
87	36.1277	11.7521	9.96253	22.8983	18.8048	11.4812	22.8722	8.42152	17.9199	15.5604	17.7525	11.8176	16.0513	22.685	16.853	13.5541	28.4074	44.0505	30.6438	32.0948	46.9622	27.3744	26.3805	55.6425	79.4749	69.8376	40.4798	40.235	29.1685	36.2862
88	39.874	20.2326	11.9691	26.2108	18.4319	15.6299	21.4009	21.2302	17.736	13.0706	18.0547	22.2447	17.6989	23.8694	19.6434	21.7929	32.961	55.127	24.9209	37.7485	36.3725	20.2703	31.4753	56.9469	78.5545	58.2204	38.8738	22.7403	24.4431	31.7347
89	41.1073	11.9314	7.02726	27.5396	9.77225	22.236	18.6864	10.4716	9.10973	9.48404	15.8075	21.213	18.9895	15.8031	11.0676	21.6608	25.2129	45.3516	34.3964	22.7562	48.7928	24.1878	37.6434	70.2576	61.5124	52.8418	29.4888	29.0497	29.7087	30.3014
90	36.6545	12.0876	6.7595	22.7238	11.6577	22.6119	15.6042	16.099	9.01079	14.8776	25.9793	20.8597	15.5918	20.2477	10.0597	33.4055	38.2913	48.9468	22.0983	33.5104	37.4201	29.4984	33.5505	61.7488	75.924	64.6821	27.0048	23.9977	26.8553	28.1667
91	31.9554	9.42092	5.8964	30.799	9.83567	20.7628	23.6492	14.8908	12.822	17.864	16.9175	18.2937	20.7449	15.9922	8.45852	14.4543	46.5971	49.5534	23.0529	28.5616	36.2143	31.3714	31.6458	56.2734	82.0273	51.4135	38.2084	22.0055	38.2732	34.006
92	38.5149	14.2381	4.95572	14.1044	14.016	14.2861	22.5516	10.399	14.3838	15.6143	22.9552	19.09	21.818	12.5744	14.5372	16.545	35.027	45.7177	18.9876	38.9054	39.0953	25.4895	24.8456	56.8098	68.8639	49.8813	42.3123	47.6924	29.7915	31.8463
93	28.9379	12.0094	6.19761	14.9105	15.647	7.90706	19.4178	10.2017	15.2903	18.5175	16.0797	21.352	19.4916	10.6812	9.02465	18.8662	30.9722	50.2184	22.5697	30.1961	29.9072	26.7267	18.7108	55.3229	62.9091	48.8007	32.8676	30.3472	27.0948	23.948
94	40.0526	14.1802	8.33931	26.934	15.252	9.82623	17.8557	14.5386	17.0719	20.7073	14.4633	14.1956	21.1283	20.5447	13.4691	7.28145	22.1348	49.4952	28.9123	36.004	38.2933	25.7546	23.8117	55.4348	54.9751	48.8678	27.4569	34.2001	24.3212	27.0424
95	28.0429	7.11248	2.12471	17.7692	10.1428	17.5373	18.2229	12.7872	7.23393	15.5488	17.9312	17.7274	15.44	20.9337	9.40178	16.4877	30.0238	35.4207	17.0745	26.4221	24.0399	30.6284	17.9318	47.3175	65.3253	48.7366	21.0371	29.6174	22.2312	25.4099
96	20.9047	3.51286	4.08617	18.349	4.6306	21.1492	23.9163	9.55356	14.944	19.5477	18.8528	16.3373	15.0796	19.2748	10.2868	13.0419	30.5849	38.7574	18.1325	30.3289	18.3529	18.5323	19.2841	47.6006	48.8353	45.0384	26.7509	28.0366	18.3398	43.7762
97	26.3977	12.5097	3.26278	12.1451	11.5975	10.8897	17.8736	7.62076	6.50421	11.0497	21.4221	12.6581	5.45359	14.7459	13.1464	8.79432	14.8061	30.976	17.4808	24.6004	17.7281	27.877	10.4007	52.0702	44.6099	32.4757	22.617	12.7921	19.4164	43.2906
98	12.1404	5.80739	4.41794	15.087	7.37914	12.0873	12.399	6.13229	3.00787	9.58954	15.2833	16.1007	8.5634	9.92432	6.57435	9.0208	10.3557	27.1944	16.3408	21.3321	13.3537	16.4727	17.5931	32.8743	40.9804	25.9825	21.0402	13.9077	12.6597	19.5496
99	14.1385	6.2673	3.19753	5.23728	4.61376	18.2676	8.192	9.50725	7.71334	10.036	19.578	9.29351	2.84788	13.0518	9.96482	8.37882	6.23475	21.0931	16.9143	19.3774	24.3735	15.9004	6.79483	47.6604	38.7361	17.3175	22.1181	20.5626	12.1295	26.7664
100	22.8166	2.6588	0.0661	4.3354	2.9721	13.8718	12.2286	8.396	10.904	8.0509	7.8246	11.8484	6.9222	6.965	2.9634	14.5674	8.5613	21.3567	13.0368	14.8103	12.3331	10.9092	3.1207	31.0437	32.2907	24.1925	11.4044	12.2277	4.9122	19.6596
	10 min recovery
t (min)	1	2	3	4	5	6	7	8	9	10	11	12	13	14	15	16	17	18	19	20	21	22	23	24	25	26	27	28	29	30
1	12.7345	3.8847	5.76787	2.53246	3.05376	9.30427	5.4398	3.69833	1.06234	8.09396	15.4607	10.0971	15.198	10.2121	12.9096	1.47259	11.5474	21.8641	7.0377	9.21372	7.31113	5.68985	11.16	14.471	3.84734	11.439	3.36208	11.9086	3.18678	6.56694
2	11.3469	8.97181	5.54058	9.0158	2.7864	13.3555	4.36493	5.99427	0.219474	4.97794	8.3305	6.25865	3.71999	6.08906	7.51651	2.44771	12.4247	31.5378	10.8602	2.00697	15.8252	6.95463	9.7969	23.812	10.8898	17.5426	9.72327	9.35017	4.59821	2.01923
3	9.90763	16.2738	5.5656	5.29907	2.3486	3.7978	6.27666	4.84921	0.633615	8.11111	7.7238	9.74692	2.82607	14.7444	9.51719	2.41946	9.82279	19.5403	4.08295	8.24567	19.8674	8.30466	7.80018	26.3733	7.48349	17.9633	3.99805	6.85334	5.07489	14.3246
4	8.25661	5.20096	4.4826	8.49915	3.05108	6.16515	8.00217	5.65312	3.0621	5.3973	6.1338	7.58646	7.11318	4.47124	3.88349	2.48396	22.2239	28.4083	6.15971	7.13453	13.585	11.8865	9.58035	20.9588	11.8624	13.6985	8.31686	8.66185	10.6682	6.21565
5	11.2243	4.10788	9.64218	8.11906	8.0426	5.15067	3.96623	7.59664	2.45113	7.78373	7.17502	5.41657	2.9927	6.3929	3.57182	7.28146	18.8754	26.9524	6.78121	5.53965	14.5839	9.84074	18.5636	18.4233	16.855	16.2902	13.9093	18.8427	6.84596	18.3957
6	7.87857	5.40733	8.84408	5.65715	5.14738	7.9323	5.92919	12.6917	4.89847	11.578	8.7888	3.61399	7.97967	4.3555	8.49413	9.16808	25.425	28.1512	8.36828	3.92322	10.0679	10.8525	11.0459	25.3816	12.9998	24.7645	6.78909	10.2959	5.41819	14.2847
7	14.0022	9.51178	6.62352	1.12131	8.0853	3.47743	9.08605	7.56306	0.691537	11.3275	8.67083	15.0792	4.72199	14.1324	7.8334	5.8097	17.2977	17.9995	5.46343	11.5076	22.1255	14.3763	15.3707	23.9511	9.96182	16.5802	6.84479	11.2508	9.74343	8.62357
8	6.9864	2.4082	5.61057	9.12196	10.612	12.4383	15.6585	8.31165	3.93703	2.25176	15.0059	15.7158	3.90748	11.1898	5.04557	3.24904	14.1647	28.9092	7.82049	14.9652	15.6626	12.3709	20.9567	23.8567	5.22954	19.9589	7.69146	12.7156	8.78066	13.0835
9	12.8158	10.0823	8.11215	13.3882	6.94064	7.40795	5.74939	13.073	7.17905	6.09985	10.2743	8.9726	5.14799	6.16468	9.97053	6.78854	11.179	16.9091	5.41926	7.09955	15.8124	9.94326	20.866	24.9472	11.1559	17.7184	9.13602	7.12768	5.94795	14.6829
10	6.29797	8.27126	8.57158	4.0816	6.5399	10.9646	4.53997	7.98619	0.423697	6.9884	10.2551	5.87105	2.7229	6.7625	9.04012	14.2215	11.4982	26.0836	11.5902	10.187	11.1743	9.40288	8.97346	29.5196	12.7708	13.3609	7.70352	7.97484	9.38512	14.399
11	5.35495	7.14738	14.2493	11.2285	7.52222	12.7604	5.8232	6.20759	4.16575	12.2148	6.9751	9.31405	2.05061	8.93174	10.7988	8.65384	10.8817	30.597	8.17212	3.85595	13.6545	17.2619	10.5843	19.4019	6.29067	14.4814	20.657	7.72269	5.44759	12.8562
12	21.8659	3.88966	4.52574	4.36036	7.30182	6.06753	7.00457	6.85539	5.3518	7.82036	4.4556	11.6565	4.501	7.84954	6.91917	6.91193	13.6586	24.9543	10.0231	11.5806	10.6695	11.3051	11.1312	25.753	8.62441	14.079	5.33566	12.0881	14.6367	9.07915
13	11.2772	8.98486	2.40803	8.2456	7.90019	7.85477	6.29085	8.4386	5.9035	6.85441	4.60377	9.79041	2.29645	9.3609	10.1497	8.46633	7.58603	16.2778	15.7878	5.47843	11.2898	8.80255	7.76908	20.6546	9.97289	14.1758	9.57067	8.71475	8.15209	11.8501
14	10.5215	4.46271	8.3671	10.6163	10.4272	4.37499	5.92648	5.7982	3.57534	7.82425	9.1272	8.5882	8.84236	4.5464	6.83282	13.076	13.2531	35.072	11.3205	11.6553	17.8577	22.6293	10.4723	26.6553	6.49869	14.081	8.47624	9.05815	3.8743	13.7955
15	15.7657	11.4463	10.2134	6.52929	15.1375	9.75866	7.5628	4.05295	4.06419	4.26705	7.50525	2.87737	6.34055	4.0995	6.941	11.1824	13.5286	19.6563	9.84206	14.5147	8.73244	12.4141	3.2632	23.8162	9.59628	20.9744	9.51659	15.6526	6.7876	11.6081
16	16.302	6.28173	5.0305	7.39366	10.4743	6.998	3.9799	8.56953	12.0126	10.0521	3.5794	9.06686	4.50918	4.47426	6.58895	8.60968	10.7928	25.7118	11.3677	9.12276	10.2639	22.4071	13.6342	29.5069	8.09226	15.3328	14.5219	8.30447	7.93194	4.47778
17	14.3757	5.74608	4.79918	11.2592	2.64044	10.9862	9.11458	5.82762	5.15365	8.99456	5.64455	4.94027	1.78746	13.0352	8.66756	13.8831	13.7713	20.4761	11.2084	15.2229	11.53	9.47114	5.95348	25.8727	15.3257	10.9503	4.61474	3.67314	7.31794	11.5128
18	9.46737	4.81822	10.0351	5.98975	4.74884	7.86731	8.94029	10.9531	4.76088	4.76875	5.81275	4.96361	8.12443	7.97342	5.17834	6.70306	2.56251	26.8449	5.71072	6.0195	9.3227	13.2305	9.51189	22.7208	5.85384	17.238	10.349	10.7564	5.5419	8.60621
19	9.17857	10.6245	4.41368	4.54165	8.96781	5.11091	9.98482	6.66453	5.76811	6.52456	6.41798	4.4699	5.76347	5.6386	10.6905	9.32011	10.636	25.7364	10.0577	7.81284	9.41692	10.4287	8.2416	27.3807	5.83887	17.4628	9.33633	5.65256	3.30597	9.45473
20	10.7218	9.23338	2.79242	7.64154	5.7885	8.09694	6.45506	6.8583	2.9306	9.0073	4.2624	6.1946	4.9761	7.0893	11.2492	15.427	8.7049	15.4396	11.7146	8.27482	11.795	17.187	12.3641	13.08	11.0085	15.3251	14.2073	8.5027	5.9288	9.99952
21	9.49658	5.11247	5.14339	8.76144	6.94954	8.00109	11.9178	9.19734	6.22637	16.0545	1.70528	6.62357	6.90918	6.4646	5.33189	7.14619	15.8978	14.4106	8.14725	4.9587	13.4657	13.5461	8.22396	19.0284	6.18314	13.5707	6.86062	12.0428	9.17354	10.291
22	11.8077	7.05608	1.89494	9.54529	14.7689	5.64794	8.96854	2.85577	3.08801	10.6881	11.868	4.03034	5.53419	15.3445	7.2841	6.88644	7.11628	13.6476	6.39332	8.9303	15.4368	15.005	8.45802	22.6801	7.18602	8.67802	18.2447	8.65433	10.6604	7.00352
23	12.3184	4.30311	6.4199	3.02965	11.5887	10.3407	3.99545	2.64794	3.3693	7.7261	3.06182	4.01388	4.18168	10.0415	1.54299	5.11866	10.8948	15.7753	10.5961	8.39436	18.2405	16.9299	11.0691	23.0007	5.3831	12.5959	3.86293	10.3472	6.23378	9.52496
24	6.64753	8.90814	7.71207	4.94607	10.6256	12.2737	6.44827	5.05394	6.56814	5.47961	12.2511	7.25884	4.05848	13.2291	4.10923	6.9761	8.19416	30.4942	13.8369	12.0736	14.3136	12.2675	10.3423	19.8838	5.58971	14.5325	10.2944	16.2004	3.18526	15.3064
25	9.84378	9.8817	4.23585	6.60055	9.85525	8.6946	7.53035	9.49023	1.63582	8.03675	6.03035	4.57252	6.86003	2.6184	6.7116	14.0276	8.03985	16.1198	10.6529	7.29665	12.8217	8.7257	11.4249	21.6704	7.29122	17.1876	13.4062	11.9854	6.0816	8.6785
26	16.7615	5.78251	4.62438	5.20436	6.2028	9.07909	9.86056	6.59187	9.44138	9.21147	6.02275	4.75569	10.0121	6.68344	4.19379	4.08189	14.8687	22.3618	5.8448	6.22065	8.30018	2.21949	11.1171	17.5211	4.12004	15.0928	12.5514	10.3477	6.49624	15.5586
27	4.61692	10.9333	6.21276	11.6488	5.4743	3.36389	4.37628	4.01488	8.94606	10.3548	2.82057	6.22319	6.57898	8.5702	3.77129	8.6524	12.1734	13.5458	5.95249	1.58948	4.57444	2.62147	3.11536	14.319	9.94703	17.0609	4.21102	15.0895	6.43701	12.5241
28	15.8475	8.59521	4.10565	1.90314	3.36154	15.414	7.83432	6.68446	2.40088	10.2734	5.5424	7.90934	5.91278	5.90374	5.34695	8.32766	11.8671	18.4325	8.51546	2.99441	3.91853	11.674	3.81954	14.3413	7.20591	20.1602	12.076	9.67116	2.24212	12.5663
29	11.7076	1.85235	8.2203	2.18879	1.98691	15.1975	8.23647	9.12418	5.54211	6.63871	2.12447	5.03482	3.7027	6.3834	6.45111	5.87539	4.88391	17.2455	7.98092	9.50952	11.8615	5.52404	8.42086	18.1734	8.16037	14.6499	3.84133	9.06727	2.68077	7.9767
30	10.8275	5.19582	12.91	0.61928	10.2049	11.863	1.81139	6.58548	3.39383	8.25352	3.9517	8.32255	1.67755	6.975	9.82884	6.52721	9.78096	16.7584	5.98846	11.2547	10.3745	12.0337	10.0236	15.1885	10.6105	5.4507	9.64082	2.97897	8.1293	7.06014
31	16.9957	6.60351	4.93837	5.71058	8.23256	11.5345	9.18244	8.64163	5.11772	4.92267	5.60372	7.99571	4.6281	6.23496	10.9667	6.77245	9.26474	11.3691	9.05032	6.49869	9.74293	13.7544	8.81986	12.6846	7.86405	15.361	2.54436	9.1326	3.99115	11.0685
32	9.24645	5.08492	5.12775	2.55411	11.8444	6.23399	9.13505	6.28534	4.48828	3.49198	7.5815	4.075	0.25066	12.2979	12.1138	11.6426	3.63148	8.25334	7.76912	7.17034	7.63897	11.3567	11.1206	19.0762	5.12324	14.4141	5.70806	8.68591	5.67399	9.17227
33	8.91337	5.98577	7.38379	1.75939	5.77206	9.8369	7.1415	8.42205	3.29231	9.70377	3.40625	4.71198	2.96269	11.5142	6.84925	14.2848	9.20653	8.4418	3.05428	10.5469	9.97431	14.2624	7.33332	8.41861	5.75033	10.5422	6.56618	6.20573	13.4127	10.9279
34	9.85246	8.20392	4.55958	6.31723	17.147	5.77254	6.35004	8.6415	13.4113	7.28681	3.0538	2.00215	2.89792	3.17034	14.2356	8.34858	4.01214	9.88579	7.54721	8.47222	16.9305	6.93144	4.51724	11.9632	4.86529	9.96189	5.22615	3.7359	8.44986	9.89605
35	7.44534	2.0386	5.04972	8.48425	7.51465	7.30006	9.88069	5.37652	1.8487	3.64938	1.27198	4.83308	4.95793	5.1711	7.59906	4.39453	12.3559	15.7716	4.00042	8.4462	11.4909	7.10503	4.6351	9.23898	2.86367	12.2595	8.37929	8.41557	8.06918	11.2725
36	10.7634	12.3504	4.6745	4.25957	9.4637	6.31704	7.6656	6.64049	4.15826	6.39752	1.8801	3.42338	3.96604	4.99904	8.61344	3.45006	9.8376	10.4923	4.61268	5.27195	9.18463	4.89608	14.5538	13.995	3.8108	14.7894	11.539	5.44919	5.24742	8.26929
37	7.4743	7.69484	5.92157	7.21847	9.4313	6.04653	7.63436	3.40656	3.4831	8.92388	3.38503	4.25458	2.44316	3.21254	4.01225	6.32977	12.4586	13.6675	4.32691	12.8645	13.6963	4.37387	9.17514	9.96568	7.1758	10.5847	10.5958	5.18884	6.92163	11.0252
38	8.20997	5.45168	8.5558	4.73921	5.2444	14.121	6.31627	4.82732	5.90217	8.74513	1.1906	3.84013	2.09289	10.2479	11.2553	5.74926	12.0364	21.8632	5.36248	10.1345	14.4815	10.0993	8.20097	5.33685	7.28495	11.6691	6.29722	10.3477	8.85757	5.91648
39	8.47148	8.27385	7.28986	5.39945	6.56049	12.433	8.04035	14.2528	4.8354	7.01664	13.4457	5.79631	2.07347	10.0602	9.20716	6.06934	8.36325	7.87094	13.5388	6.0786	12.1766	6.91294	6.22806	7.96343	7.28489	7.90146	3.75892	7.62709	12.3545	3.7038
40	8.9604	14.4045	9.34984	4.10758	11.237	13.6299	12.1027	4.18588	1.22721	14.6244	4.6079	2.6685	7.3339	6.4651	5.65306	9.91978	8.69134	22.7017	4.55984	10.8582	9.71358	12.752	12.3827	8.13212	11.812	10.5665	9.85108	15.5335	8.767	9.46028
41	5.04484	8.78188	7.97551	6.53696	10.3977	4.46689	10.0546	5.55265	3.43944	8.66858	8.06087	2.03085	2.03725	13.6216	4.418	1.74298	4.62621	10.1989	11.7282	6.46336	14.6137	4.36321	16.0009	12.7165	9.26516	11.7399	6.25462	7.52871	8.96906	8.14147
42	5.52227	9.93022	6.78733	12.878	4.78104	9.61277	5.118	6.36681	5.48295	5.5405	6.1525	5.28473	5.38806	4.6083	11.0849	6.71082	12.1845	7.31769	7.8842	7.0907	10.1248	7.76557	7.72672	13.0651	5.23469	9.03818	6.01748	12.4967	9.15598	14.3694
43	7.01525	16.4687	7.71127	8.63893	8.32139	13.5013	6.04542	8.95352	5.04131	3.68211	4.27503	5.79537	7.75842	6.5451	10.3457	12.783	8.4333	13.989	8.36318	13.0007	13.1585	11.0384	13.4485	15.216	3.71932	5.16482	13.425	13.8255	10.2273	7.5382
44	6.05861	14.9662	6.90449	5.17828	7.95866	5.51652	19.07	5.4792	3.91414	20.9131	1.9119	6.66524	11.842	4.46952	8.47745	10.0754	7.07702	13.6911	11.5378	7.65663	15.1279	11.8587	6.07636	23.714	8.33491	16.141	15.3297	10.5001	5.87825	19.8437
45	2.04378	19.779	8.31611	3.74451	6.33215	5.66406	10.2263	6.78386	4.5823	14.465	11.3307	17.5177	5.30732	4.7966	9.44074	4.1697	8.82851	23.6725	10.8206	9.00417	22.7406	16.2431	8.1582	10.7307	21.0876	10.2101	21.6922	18.6884	4.83324	7.76114
46	4.77556	16.9821	8.54339	7.08291	14.6966	6.82074	8.6639	10.2679	4.31916	11.1061	10.2418	2.06259	6.88329	6.8572	5.38315	6.42392	14.2399	15.2574	2.88855	7.16918	20.6533	15.8864	8.77263	15.4609	17.6073	11.4051	14.7422	16.2595	6.18152	9.92908
47	3.6244	21.1293	11.7067	9.46054	6.64703	3.74326	11.152	5.35603	4.31457	12.1459	17.9655	5.07789	10.5308	11.301	12.0074	4.23814	11.222	29.0687	14.6758	8.15531	23.4585	12.9358	17.2247	14.651	28.3744	20.7422	14.6858	26.9151	15.1468	12.3531
48	10.0677	17.8932	10.1159	7.32409	11.9374	20.6054	14.9472	14.053	8.0705	9.33054	11.4512	12.081	11.6542	5.49342	10.0585	5.80288	9.08206	21.3788	10.0393	10.7281	31.0965	13.6695	10.5129	22.1052	18.8493	29.652	15.4416	23.3562	7.45011	12.2702
49	5.16562	15.2743	13.8298	3.72873	15.7686	11.2678	10.9856	6.66147	4.75372	12.7485	19.23	10.0829	7.30111	9.48308	6.86574	10.0052	8.54559	35.826	12.7009	15.1416	37.2435	24.8396	10.1423	24.727	13.4214	17.7379	18.7513	18.6615	8.16932	20.3749
50	4.67775	20.6246	18.1127	13.0106	9.718	1.6566	15.7722	9.88645	8.51625	9.4019	11.6515	4.74385	10.2406	11.3284	12.844	4.41265	6.825	18.4285	8.6423	14.0163	34.3559	25.0654	13.0865	26.5997	12.7877	13.1419	20.0334	31.3907	7.0856	22.6281
51	6.31926	15.8126	8.81942	5.01761	13.9608	7.64358	9.61981	6.44405	5.83553	9.67544	19.1453	8.4825	8.2628	5.33262	7.19874	10.3961	9.9254	32.1097	14.3463	10.8311	22.4755	13.6073	8.79162	27.0663	13.1595	15.7023	11.2523	31.3642	16.0004	27.1469
52	10.2795	9.32328	5.03664	12.0461	16.8552	7.22918	15.934	11.1264	7.64126	14.9416	29.2124	8.11814	7.25096	6.21904	7.8768	9.16063	5.71801	38.0306	11.0977	15.2304	16.2238	17.0018	10.146	24.0924	14.872	24.8204	27.3699	30.5188	16.0841	14.4952
53	12.2622	12.5385	5.99809	7.82895	14.2325	4.90866	12.7319	13.7513	6.62601	10.3826	9.65095	8.53587	4.31783	5.86174	17.6163	14.3511	4.76695	38.0134	10.4852	11.0496	21.7568	14.5096	3.80119	29.0603	9.06901	21.4342	22.3487	26.7904	9.69612	13.8945
54	4.12428	6.47022	3.95031	6.09426	8.44728	7.5944	7.27665	3.1144	16.2422	2.43214	13.8481	10.7008	7.13958	6.04236	11.5927	13.0839	6.52095	20.8666	4.03904	14.7497	20.0363	14.061	5.1377	23.3363	10.0823	14.4254	23.8264	26.3112	10.1779	18.4909
55	7.6294	12.9196	10.2012	7.07113	6.3896	13.8128	9.77524	5.07562	14.7029	6.09272	19.5127	6.77575	5.27115	3.9387	13.8025	11.7914	10.3003	15.1464	7.95522	8.34254	10.0472	13.1776	9.52604	15.4399	16.8057	14.9601	16.8068	21.8116	10.3652	17.7604
56	10.6144	12.4686	7.77434	8.85291	18.1735	9.4761	4.86737	4.87694	18.0379	3.23712	20.1567	6.40006	3.79476	7.81694	10.0466	5.24627	7.08132	17.8395	6.25486	10.0192	15.1891	18.1077	14.7178	22.3393	9.67872	13.055	14.3094	21.5568	7.47482	13.5605
57	5.91677	10.6356	7.06509	3.21432	6.36474	5.74692	6.66937	5.26629	20.0961	8.81656	15.962	11.6523	2.06417	5.45442	5.90409	9.38955	6.20065	22.1105	5.8404	11.8713	16.7626	9.47476	10.4595	19.1198	4.49855	18.025	24.4057	19.7588	10.4094	10.0685
58	8.85201	11.1794	4.14948	6.45894	10.5501	7.07282	2.00766	15.941	17.3914	12.1152	14.8469	11.5395	9.69036	3.83736	10.2862	4.61676	6.25352	11.0467	10.127	15.6745	10.6604	4.9951	4.07324	16.8261	9.54786	16.0014	12.9329	14.2084	12.0174	19.2187
59	7.4703	10.4317	2.36156	2.24495	3.99904	10.1449	7.27422	5.83683	20.5943	9.48254	13.186	4.16761	2.81933	5.1126	11.8253	6.26726	9.1578	24.2794	1.16934	10.4492	6.74615	12.659	10.6064	18.0431	5.20311	10.023	10.7053	13.3662	10.5425	13.4079
60	4.65674	8.6701	6.0775	10.5575	10.3281	8.45164	7.9541	12.0959	9.26328	9.6648	15.3671	12.7598	1.3415	7.3131	1.4743	5.31986	11.8395	14.3548	6.79648	7.94408	13.9691	3.72694	20.4005	17.0078	7.13816	11.4333	10.8862	8.55902	7.68416	15.7295
61	3.86566	7.105	11.7995	4.33093	5.54435	7.71156	10.2958	8.98758	15.4754	6.37438	10.9774	5.44538	2.91092	9.03598	4.96412	5.92518	11.7927	25.5593	1.33451	6.98016	12.142	7.16046	12.001	18.9995	8.40419	12.0439	16.6373	12.5267	6.52802	11.5072
62	6.64101	3.98551	6.42555	1.19552	3.5726	9.2443	7.70698	4.97327	10.6807	8.35582	5.2513	3.54635	5.27489	9.76448	4.29716	7.51145	12.7329	15.7561	6.10003	6.04005	15.9008	17.5751	11.2879	16.3716	8.46996	12.4585	15.2454	16.1578	8.35213	17.0086
63	1.75724	6.91292	10.5082	7.05296	14.0658	12.0004	9.12642	7.62642	17.8841	12.0888	4.73345	5.99505	6.01188	11.7316	4.64099	7.55207	18.8932	19.4448	3.13248	5.81872	19.2994	12.6987	11.7614	11.709	2.42697	7.74955	7.51622	13.0628	13.4858	15.0913
64	4.21917	2.9445	3.99423	7.17109	4.42724	5.91423	10.2331	7.02901	7.73404	8.94532	9.0218	6.63802	12.237	4.8558	3.23441	10.0734	8.35984	30.6244	8.42702	4.84172	13.4104	10.3502	3.94294	18.156	12.7376	14.9749	6.93239	12.5021	11.0254	17.7702
65	6.30536	8.89176	2.3341	4.56201	4.22675	11.3313	7.8974	8.74495	18.6608	5.38992	4.2561	7.16598	2.3819	6.3431	4.26732	8.14302	5.48358	12.5679	1.54394	3.64851	16.7915	12.7928	12.2301	9.31186	3.80349	15.7622	5.71631	9.25066	10.7055	18.7507
66	2.91771	4.01871	4.84158	4.96166	9.95896	7.04779	4.97229	4.51149	10.2055	5.26497	1.21495	4.37733	7.62092	7.40748	7.91086	9.49146	8.20553	19.8692	6.62017	3.49621	10.2432	8.47708	8.329	16.7575	3.56168	21.2478	10.9986	11.1889	7.84176	18.8999
67	5.64858	4.04701	5.29505	6.05462	15.5459	8.97761	13.345	3.73283	7.32083	5.06949	5.21735	7.28824	3.02249	5.04912	7.58308	7.10671	7.50242	14.7866	9.34056	3.0862	13.9237	5.26422	10.3341	16.9879	3.07701	20.109	13.3401	8.11782	14.5063	18.8207
68	10.5774	6.71576	5.94274	9.06312	10.1466	4.83996	12.5226	5.03277	14.7917	3.55443	5.0639	4.02652	3.61568	5.4387	4.95076	5.14844	9.35934	13.7668	4.1137	4.1462	8.76786	3.99738	14.8726	13.6825	4.02607	22.0297	4.97898	3.79476	5.56479	18.1528
69	5.85233	4.44232	3.32214	10.649	7.60964	8.38761	12.0301	5.09185	8.64585	4.08621	4.92347	3.1269	5.55846	4.37986	0.56648	15.5468	14.1852	20.7289	9.67706	6.69314	11.8077	10.8531	8.28652	15.0089	9.11245	12.0819	8.27414	7.86234	11.2617	20.2152
70	6.77936	7.25674	6.0568	9.39482	7.4785	9.67112	7.19894	10.6602	11.2754	2.90196	1.46365	4.22315	2.8088	6.64	2.8556	8.86908	13.5328	22.8531	10.2889	8.32088	16.9286	13.2402	13.4208	9.68662	6.83263	23.4522	4.7502	5.87272	6.96742	14.2841
71	11.9455	5.21954	5.91182	7.66054	7.40969	5.819	5.25267	10.1709	3.14443	12.9977	4.18515	2.51642	4.24482	8.99974	3.81242	7.43638	9.44661	16.5456	1.02321	6.32256	18.993	8.77556	6.02434	20.9566	3.29621	10.6197	8.89885	9.13447	9.57393	12.2242
72	10.4155	5.61248	5.24644	6.62689	8.17884	4.84152	7.53351	4.84565	11.6518	10.7185	3.9018	5.10168	3.9943	10.0192	5.9492	6.53442	5.67805	17.9427	8.58546	7.63894	15.0075	15.5646	17.5699	16.4663	7.83122	18.4684	19.3324	5.90711	5.87765	13.59
73	2.92302	4.77821	1.65259	6.29484	8.2701	5.05172	9.26401	6.63982	6.5341	7.21043	9.82423	3.15992	4.42664	0.82238	6.70329	6.89757	9.78739	31.7367	4.97909	5.72234	12.3745	14.2195	14.4512	21.9753	9.01714	15.7712	9.37107	8.25964	4.1057	16.7735
74	7.49049	6.21711	0.430976	10.4056	6.53222	9.41538	4.47962	4.66294	0.934212	5.2009	3.1061	8.3396	6.22628	5.88646	3.30888	16.004	10.5998	18.2977	9.1608	14.5916	11.7812	10.1092	9.85451	20.2837	4.59509	19.601	6.10186	5.87182	11.6003	12.2823
75	10.2494	8.2778	6.217	6.7483	11.8234	5.37015	7.66255	5.4615	4.66767	10.274	2.21145	8.39075	6.821	7.1085	8.5328	8.86645	16.9677	30.4881	8.6324	8.53875	10.5178	13.3726	8.9686	19.1479	6.9374	19.9193	8.99505	10.8701	10.6426	9.4623
76	9.39012	4.4891	2.14829	12.7496	14.0332	12.334	10.4614	7.54957	2.9971	6.11958	3.003	2.44522	5.30486	5.52712	7.4658	13.5916	12.1712	19.4199	4.55858	10.9483	15.4175	11.2553	3.82378	12.596	8.11262	25.5746	12.766	12.9908	11.6568	11.5218
77	7.61881	6.17659	3.6989	5.09907	7.07042	10.4902	16.1735	2.69008	1.58671	13.3818	9.16273	11.5469	4.61694	5.5049	8.53192	13.0862	8.88043	22.4471	6.09688	4.48027	14.2961	8.60558	10.4423	20.8044	6.19758	13.7782	11.3989	8.90171	2.96628	5.04628
78	11.2057	6.92484	3.20329	10.9592	5.91208	9.01918	8.26331	1.99401	5.53412	5.25926	7.3001	12.13	7.60427	6.70004	13.1409	6.18793	11.4895	22.1321	2.34841	6.6411	19.0299	14.2477	8.31599	15.8231	9.81316	17.1396	9.58154	22.5285	8.47583	20.1397
79	12.9003	4.33417	4.70093	2.85739	7.25569	10.5152	3.48842	6.51148	1.08879	8.36637	10.273	12.8562	16.9523	6.71744	2.85557	10.8206	18.1703	12.2423	6.99563	7.71972	16.1145	9.19082	12.3451	15.5867	12.1115	20.3941	6.46551	11.8606	7.02397	9.54085
80	9.4767	7.93648	8.4859	7.56892	2.0686	13.1046	14.1969	5.14458	3.46809	11.7051	8.4197	6.9934	6.4914	8.7932	4.4744	13.6599	19.6963	16.0686	4.04774	8.76796	17.6798	9.09566	5.53708	15.2332	9.26582	23.8693	10.4544	10.4553	11.4098	8.85788
81	8.67081	2.9579	5.78719	18.7353	8.46087	2.21962	9.68836	3.8633	0.945721	5.7953	7.15132	2.64729	4.65924	5.53898	7.17888	10.8787	13.6472	33.2845	3.96134	5.13901	14.711	8.50564	12.6072	16.6505	9.30895	20.8384	10.2615	10.7103	9.39734	9.9902
82	11.1347	9.50248	5.01646	4.94533	7.05304	8.55564	3.55708	6.26677	8.17143	7.46088	1.23155	7.04427	10.0026	16.7306	6.94401	19.8107	4.47828	15.8572	4.82208	1.26268	11.0823	17.9935	6.9793	26.2648	2.76591	17.0817	11.3859	8.57094	10.522	12.1631
83	14.1147	11.57	4.14674	9.07704	5.40394	8.46495	5.74971	3.06601	4.45142	13.1063	5.395	3.53298	2.68056	14.7864	5.22055	7.82644	13.2232	12.3975	3.71222	11.803	14.6806	12.1575	13.159	17.5288	9.86099	27.7304	7.13455	12.0301	7.78723	15.1503
84	8.09513	6.86184	5.68308	9.62832	5.52886	11.4253	8.49548	4.59437	2.65117	6.98573	5.5985	8.9212	6.37924	8.08318	1.8765	9.8849	7.13178	25.3728	7.68263	8.41705	25.5568	14.6332	14.6617	17.6278	7.87096	29.6035	8.37871	12.2749	7.22352	11.4223
85	6.559	13.7382	2.09543	6.36049	5.50965	14.0178	6.4702	4.12528	2.80211	6.75568	14.6223	8.9573	4.60505	7.8767	3.55392	12.0656	16.3958	22.7292	5.26185	2.00921	19.9784	6.95249	8.47758	22.2198	14.3602	14.4721	10.9896	16.0276	13.5325	19.533
86	9.85172	5.00052	4.05198	12.1122	6.53868	7.26116	10.5077	5.0589	7.11656	9.43334	7.32605	9.09129	7.88563	5.8427	4.32573	8.06704	16.1669	19.523	8.61491	10.0278	24.0572	7.80803	10.7375	18.4274	9.29608	18.6448	18.4049	7.44901	12.3907	14.2316
87	17.7353	7.17931	5.31065	9.89925	5.90717	4.44777	4.60222	5.45673	8.76076	6.78369	5.19782	9.59254	11.9545	9.07232	14.2323	8.46856	17.9919	13.1964	6.73462	8.03341	23.3895	10.2662	14.9313	22.9497	10.0958	21.5232	12.2082	7.21872	10.8334	9.79559
88	2.79157	7.86435	4.22109	7.32894	5.94998	9.40191	11.3508	8.46257	2.24798	5.83758	8.4244	4.9509	5.0384	6.24724	4.98952	12.4156	18.2488	12.4452	11.6419	8.01356	16.373	8.3418	12.7288	19.2453	6.43888	23.5485	8.51372	10.3807	5.57099	13.2724
89	5.20299	10.2774	9.77721	10.8979	6.04542	3.58995	5.93119	5.79438	4.58136	7.69336	3.93723	7.6171	11.986	15.488	6.28695	15.3428	13.943	24.323	12.5188	8.30056	24.1289	12.8191	11.7231	28.0054	14.4487	33.9786	14.0848	7.63055	11.039	4.85437
90	9.32465	9.9086	2.84836	13.9125	1.6367	2.37976	6.0128	10.7959	3.44241	7.09574	11.5858	11.5937	3.4622	8.6314	8.60984	11.0759	8.88186	15.5801	7.60149	10.5666	26.2161	4.8353	12.0418	12.6224	10.2832	16.6838	8.9742	11.4037	8.62056	17.729
91	6.22786	6.23879	4.58033	10.1777	7.80592	2.2728	8.20369	4.98681	3.68841	6.20156	11.443	8.83647	6.93293	15.6433	3.7246	9.45645	3.23171	14.3728	8.17158	4.4837	31.5311	7.81456	11.9301	23.2701	13.442	23.3161	13.1966	11.5075	7.88724	19.1034
92	3.99431	8.55121	4.34195	6.60632	11.4433	2.04901	10.3657	3.35132	5.95466	8.56166	8.149	6.69614	5.27638	14.4505	8.49221	8.37985	12.5127	15.0552	3.01766	11.0959	29.0489	10.5328	15.7304	12.5956	14.0371	25.9317	12.3531	14.9387	8.03636	11.4832
93	10.4585	12.0206	2.75016	10.5195	10.0093	6.81002	6.60096	4.16456	4.58655	5.06564	11.3644	7.15247	4.01929	8.6726	2.12949	10.0927	14.8599	15.8503	6.98475	6.74575	25.8458	8.19087	4.60736	18.0765	14.0407	21.9185	10.3225	11.113	15.3666	15.4399
94	8.85842	6.66172	4.02394	12.9732	11.1713	2.42038	6.6382	4.47311	3.99519	7.21413	9.41405	2.68126	5.80358	8.27822	5.53985	11.5391	13.2123	18.8541	4.60797	5.70798	25.5725	9.18806	17.4955	22.5835	14.7099	18.3228	12.0124	13.0601	7.16963	11.6622
95	10.5324	6.34724	2.24663	7.81415	5.41475	1.57787	4.57506	2.39541	4.40388	6.13166	1.88997	8.90377	7.6637	9.2398	12.7622	6.80468	6.56975	11.552	7.183	8.50654	17.754	13.0728	16.3325	18.3398	5.31799	29.7085	12.7889	16.1768	6.84238	11.3468
96	21.0806	7.8571	12.84	2.83454	6.88352	1.89395	14.8181	3.7553	8.93013	8.60787	5.3082	8.04746	8.04746	7.21632	6.10552	11.7781	8.23097	17.761	4.11795	6.17936	26.8845	4.52786	9.92328	17.162	13.5613	19.8906	7.11812	9.32764	9.55294	7.97443
97	5.997	4.16628	0.436712	10.4169	5.69488	2.29655	8.71599	4.1203	1.6602	12.5226	8.44153	12.3982	12.3982	7.75668	2.87245	10.0508	21.1606	18.5285	2.0604	11.9088	23.2318	4.15602	9.5358	23.5571	17.8196	25.4749	17.8699	10.0731	5.24803	5.68457
98	12.1694	0.320816	7.38644	7.78736	2.3423	1.3512	3.48013	4.47311	5.10464	6.28934	8.60085	6.71765	6.71765	7.06324	5.14992	3.70015	9.15369	12.7366	7.14727	4.60135	17.4152	6.42998	20.7905	22.5483	5.06225	16.7744	13.4199	11.3185	15.4789	5.42374
99	11.5289	3.96544	5.74715	2.50004	3.49514	1.91272	8.89676	3.08136	9.44047	4.49965	9.5011	11.365	11.365	11.0819	7.7274	9.41249	6.30477	21.0963	5.83435	11.5128	15.2082	10.1893	11.0566	22.7757	10.2225	19.5655	5.73451	11.5698	12.4817	9.03499
100	7.543	6.1886	4.8133	4.2596	3.312	0.9716	6.2038	3.2473	0.0698	4.1752	11.1967	6.2374	6.2374	5.6488	18.6515	6.8494	17.0705	18.2751	12.5568	8.3605	15.2006	14.3942	17.7804	12.9082	7.2833	11.9596	6.4932	5.6951	7.2016	2.615

## Sheet: Figure 3c
	pre-bleach
t (min)	1	2	3	4	5	6	7	8	9	10	11	12	13	14	15	16	17	18	19	20	21	22	23	24	25	26	27	28	29	30
1	7.33798	3.89959	21.9239	6.02661	47.7176	35.8948	22.0305	29.8294	15.3871	11.0973	15.0659	17.5444	12.1465	25.7507	31.3858	17.7125	26.1797	14.146	32.5598	9.57704	41.8492	36.9067	21.5309	29.7272	26.4389	20.862	25.1861	22.2622	22.577	2.86914
2	14.4036	8.11304	13.5386	19.7773	56.6788	40.461	21.4866	18.2776	23.8976	7.67563	18.0736	17.7498	20.4207	28.5662	27.287	17.2332	48.7221	12.9881	40.3795	11.4419	60.7324	33.041	46.4183	33.9435	35.0548	35.0632	38.8132	45.3939	18.6312	15.3
3	25.5277	15.828	22.3142	11.2966	70.5493	49.7471	30.751	30.0102	26.5939	23.0798	20.8921	14.092	18.5751	35.8147	33.7669	38.7633	47.5442	30.3405	47.623	22.2567	66.2012	59.4991	61.7881	58.8973	44.3912	58.3074	53.4141	52.3979	33.3937	11.6257
4	19.0598	20.1911	29.2159	8.50587	79.9014	58.5585	36.0988	23.6556	25.2754	23.1582	24.5648	10.7753	10.5646	38.5673	40.4338	32.023	54.2841	32.3037	55.155	18.7958	77.1717	62.3204	77.7113	59.1018	71.5365	66.0772	68.6941	72.1282	36.4328	21.4094
5	25.628	27.6099	34.1571	13.834	76.9583	65.0935	33.4734	45.5127	41.2248	25.24	27.5912	20.3463	26.2604	27.5899	56.3068	55.2474	60.5959	33.8096	64.0203	24.4741	99.121	80.7336	95.936	71.434	71.2256	72.498	87.214	61.63	40.3296	39.0023
6	32.4507	18.6464	32.3224	10.9393	91.3884	54.3733	32.5787	50.847	41.3559	25.597	42.0645	18.7698	29.7769	39.5159	45.5281	49.8926	56.0162	39.0648	67.4945	22.2788	87.5395	64.4326	106.536	74.4632	97.7603	77.3986	81.9555	86.8136	43.0009	47.5351
7	21.7107	28.6913	37.5969	24.6099	87.7946	53.9757	41.1918	42.0619	47.0662	30.2154	46.1222	15.5594	37.9464	42.7447	38.93	43.8589	74.1407	39.5498	92.3512	27.9718	110.002	68.7546	95.4238	86.6558	87.9743	71.7358	65.9963	95.125	35.6276	54.1485
8	33.285	20.8755	37.7239	22.7155	88.8086	72.96	51.0779	60.3324	53.4175	20.9382	49.2757	27.8954	35.6998	42.0455	51.2455	50.5328	73.5184	50.6255	93.154	35.2169	96.2124	75.5484	97.6545	93.7666	102.179	80.9168	82.4847	81.2895	38.9257	64.6034
9	29.7722	34.3888	40.3373	18.184	96.1329	68.8989	58.3218	72.9603	44.6448	32.9772	67.5659	19.9372	31.8079	49.4306	57.8083	54.2757	50.5046	37.606	98.0828	34.0991	113.263	88.9773	88.4844	91.3775	97.1748	71.433	82.8587	95.7209	48.9892	57.2948
10	32.2248	22.8022	37.157	27.774	107.573	71.8746	65.6399	63.7296	56.6626	27.9418	60.1127	16.386	42.3229	42.3322	45.7559	66.4196	87.5951	39.7912	88.6975	36.3774	98.5556	67.2208	92.6211	93.3242	90.2018	97.084	62.2888	87.8582	50.3727	64.9882
11	28.2085	17.7043	41.2183	24.0727	115.599	83.419	68.6275	60.8554	37.6068	27.3302	52.9147	22.9712	48.6258	60.0916	58.1665	60.2804	73.9179	48.7108	96.3375	23.3993	98.8066	73.7228	101.371	84.0046	94.8708	95.0214	74.8382	89.2459	59.2523	71.9331
12	27.1227	17.9535	41.6598	21.4591	112.232	71.5246	70.5498	46.6999	55.0368	20.6785	59.7108	31.7583	47.0225	57.9231	56.0741	71.9385	72.749	49.1109	90.754	22.9887	86.514	73.2304	101.066	90.8727	86.1546	92.8112	58.325	87.3853	61.1794	72.5544
13	30.5126	14.6805	46.0563	23.0331	114.211	59.3674	54.1365	75.5063	46.4037	35.7473	59.8036	41.0286	53.8906	57.5996	42.0598	79.2848	73.9076	38.98	90.4603	31.574	108.534	72.6884	95.9091	121.086	85.048	82.914	56.4756	86.0673	68.7445	59.0793
14	33.0543	17.1462	45.5177	23.13	113.233	67.8094	70.7339	70.5928	49.9246	23.511	47.642	32.1105	40.0907	49.57	65.2832	54.2463	64.8373	39.5118	91.4965	35.4848	99.9614	77.428	101.267	104.417	99.278	71.824	67.2554	79.404	47.9247	67.1278
15	44.5645	22.6707	46.3613	21.2131	114.184	61.9495	68.6464	74.3989	46.9704	25.7698	58.1989	31.1119	43.1571	58.2058	52.7472	80.1976	64.736	36.0189	102.098	23.9536	100.574	67.0165	104.031	104.689	65.0954	82.832	74.98	79.2693	63.0159	66.1956
16	50.1941	24.0094	50.8323	24.2547	118.559	60.0643	60.2569	67.1026	38.1555	25.725	59.782	38.3457	35.9964	68.2241	46.7989	63.3192	65.0408	48.8778	101.099	34.7269	89.5527	67.3304	88.4751	105.098	85.0944	89.3206	65.153	64.1207	62.6528	71.5581
17	30.4319	24.3441	45.3054	18.9957	119.386	63.709	59.0894	74.9132	65.6374	38.5684	47.3641	34.8278	39.3233	79.8229	47.1448	57.6894	53.5823	41.1088	85.3642	33.8723	102.177	81.3687	83.5027	89.3362	85.1919	66.6664	56.3888	81.8561	48.1511	70.7567
18	39.3624	23.9887	48.8326	24.0251	133.028	74.0015	61.6679	79.8752	50.9945	32.3556	41.1995	29.7506	48.8527	54.852	50.8724	60.2236	51.4027	32.494	88.8515	36.4247	86.5849	70.0784	102.648	113.814	80.9515	70.1602	62.4891	78.1998	37.1086	68.3442
19	49.7613	19.414	48.4391	30.7645	132.306	63.8026	53.0135	83.3719	60.2569	23.8569	62.8332	31.7185	41.9852	45.8346	42.5886	73.7395	51.2007	36.7301	98.2777	34.4301	100.032	86.3984	89.0279	85.0066	67.5806	68.6236	69.8105	83.5073	53.2016	90.6014
20	43.8686	14.4349	52.1637	23.4289	128.487	67.9397	61.8142	64.9014	55.7415	20.811	50.2389	37.6785	39.0764	65.9695	40.8696	46.5867	63.5827	52.0935	96.356	36.2167	83.7668	64.5116	98.6964	91.5228	81.3366	69.438	68.9918	75.687	46.0776	74.0534
21	50.6527	32.4555	45.6689	32.4006	127.311	75.8588	55.1794	65.7839	52.6643	29.3943	54.4319	35.5968	46.1271	54.5398	54.3822	49.6002	41.9213	47.6127	96.1953	27.6133	99.9277	79.8075	98.1794	87.606	81.9699	68.2894	59.3095	71.8783	35.471	64.7736
22	48.8375	22.5923	47.0312	32.6354	123.944	70.8759	50.5224	63.2523	58.7115	26.0658	52.267	33.8923	45.6914	51.7931	55.5678	40.9733	55.1176	41.4651	81.324	33.6039	85.315	61.4336	94.4346	89.7109	77.6268	70.5784	81.6021	71.5939	62.2618	69.279
23	33.436	14.0745	52.2978	16.1493	125.448	55.4575	45.7472	66.2516	52.282	19.3787	55.8727	27.5556	29.5669	70.8165	51.6828	48.5864	41.987	38.5418	94.387	42.067	93.4695	81.4503	95.4608	69.6916	63.6352	71.5582	68.3074	72.2645	44.5644	76.7719
24	46.8288	25.1279	53.6106	29.9833	136.874	69.8226	63.3759	65.4648	53.8029	27.655	65.31	31.1348	34.0876	50.712	46.7996	43.5806	31.5703	38.2169	97.142	28.5506	83.4332	66.1919	88.9987	80.9186	74.1625	80.9458	65.2305	81.1617	46.0303	65.5246
25	46.0363	17.2244	56.6972	22.6218	130.086	53.4323	49.198	61.9974	57.3359	33.5153	53.7594	36.5907	40.4689	55.0767	50.7145	43.7544	56.5405	36.6635	85.8895	32.4498	93.223	62.873	97.34	89.3293	76.173	79.083	75.8775	63.912	47.185	67.3235
26	47.3452	24.6402	52.1334	35.2378	135.755	68.6718	41.2852	67.6914	49.9652	34.5458	49.3894	36.9104	48.4389	45.4008	47.3858	48.9378	52.4058	46.2566	99.698	39.1482	84.268	71.3878	83.6835	82.8621	85.8097	72.5128	60.5628	86.2881	35.0462	74.1001
27	45.071	26.0141	60.0945	28.5066	134.323	67.6513	45.0362	68.4585	52.3258	34.6181	68.3312	33.5712	29.7672	38.0606	48.2463	41.0112	61.6462	30.7987	67.1637	22.9169	91.9045	62.5502	88.5186	81.1997	69.5928	68.962	71.9099	77.489	46.6286	70.8015
28	40.0339	14.4278	43.9926	21.2333	135.651	72.8083	45.9317	65.6049	55.629	25.6791	69.9408	39.8301	51.9865	55.5121	48.9556	54.0157	53.8767	39.0339	80.512	26.0412	95.6399	65.5872	107.715	85.8564	77.7328	72.0194	57.9717	68.587	46.3689	62.7909
29	43.2013	15.0214	60.4695	26.8607	126.889	68.2646	39.9197	64.7253	55.2223	24.9328	68.4047	35.8107	39.5499	56.5142	46.2218	45.2895	56.3671	39.908	96.1333	25.0611	89.761	82.2087	95.9522	69.7107	84.0861	57.4164	86.9526	75.4044	41.243	67.2255
30	50.169	11.6613	47.6118	24.1704	129.759	62.2806	34.1831	67.5187	48.9157	38.1615	59.8821	24.3496	36.2714	66.3228	52.9571	39.5347	52.4677	37.6132	78.1905	29.2041	81.782	73.1236	85.9047	77.7281	72.2644	80.718	78.2058	75.8472	41.9242	73.731
31	26.6385	17.838	44.2969	24.4181	134.861	75.1558	49.7641	61.4318	56.9156	28.3258	46.9836	23.8383	42.9815	50.0891	36.7964	47.2082	42.3609	37.0695	98.4107	37.3721	70.1655	63.9822	78.815	82.9163	71.1416	65.3894	83.2102	65.327	37.0796	75.0545
32	39.0219	13.3579	60.6959	26.3638	139.409	72.6083	30.4494	63.8458	69.2928	13.7905	50.1135	41.0278	38.2419	52.5082	42.7499	47.3697	49.2336	26.5292	82.02	19.0497	94.5662	83.2106	77.1759	68.9786	75.353	58.3902	65.5588	81.9028	36.5909	69.9958
33	37.8998	15.169	50.4665	25.1226	125.812	59.5015	50.0241	70.6477	61.4725	19.0766	60.1431	31.479	47.157	44.6163	39.354	56.0465	48.8343	31.4743	78.9797	30.5386	71.9834	78.9735	64.6991	70.7643	69.6432	72.0174	75.935	75.5203	42.9269	70.9783
34	28.3723	21.8069	56.2804	27.9706	131.57	62.7468	50.9374	69.2901	39.4919	30.2642	57.8999	24.6895	38.4682	64.7254	45.0217	60.1216	41.6794	33.4873	90.389	30.8089	95.8539	66.4658	76.6146	78.7454	80.1781	64.739	87.428	71.1688	43.303	63.6442
35	46.1863	16.8084	52.0052	26.987	136.038	64.0732	44.3956	61.7401	57.9234	21.5293	62.4575	23.2247	39.5021	40.9551	46.0845	51.7807	54.2828	37.097	93.1785	32.2151	95.0026	67.305	91.6649	60.1175	77.6806	75.305	68.9974	89.7961	40.198	65.641
36	27.6935	12.6324	52.048	27.0582	129.268	60.5333	48.3545	61.2655	53.1105	23.7092	60.1452	27.3626	35.5887	46.1458	30.6714	43.5304	51.2895	27.5598	92.036	32.7832	81.1208	75.2559	73.6994	83.6382	78.4304	57.723	68.0434	64.9966	40.5217	65.2124
37	27.9135	15.8728	63.0465	35.0675	126.195	66.5398	54.9922	55.6146	49.932	25.7766	59.5091	39.0463	47.2516	64.3717	34.097	51.2941	47.8024	30.5036	100.853	28.3078	79.0222	74.3879	83.5089	78.5075	62.7171	55.666	79.8503	80.8291	33.2306	67.5374
38	31.9511	12.9156	60.762	18.8477	136.036	69.1839	51.7715	66.2731	57.1005	32.3932	58.8945	30.3316	38.7587	59.4568	40.4789	35.6208	47.6499	33.7711	81.7245	32.8188	78.6948	68.193	74.4995	74.6335	65.8875	72.5062	60.5403	77.179	37.1627	63.9539
39	29.032	21.6796	56.9392	38.922	132.618	63.9198	43.2349	70.1156	64.2795	31.475	57.7565	23.2363	34.5879	52.404	36.3002	37.6994	47.5053	29.8851	98.6813	35.7233	73.0916	92.5881	71.6316	74.1913	64.3653	54.7876	60.5776	74.377	31.9814	66.5581
40	32.9149	13.3206	66.4922	29.5805	125.23	76.2536	38.6278	47.3423	58.9412	25.6371	69.4354	18.3227	39.0804	58.6767	43.3991	56.6475	37.9393	35.5998	87.096	28.6876	79.6008	75.2142	98.0164	71.4702	77.9716	70.411	62.2526	80.4172	44.6287	63.7614
41	28.1885	18.7356	63.0474	27.9996	115.842	62.9284	55.8297	48.9363	57.9025	29.4116	81.8784	32.4879	46.3921	62.7195	41.1417	43.1278	62.8374	40.5299	108.493	18.7018	90.4762	91.7234	81.1799	81.108	84.7754	87.969	63.1704	68.5898	46.389	58.6107
42	45.5756	26.9559	66.3792	32.0102	123.774	58.4375	56.6421	68.9119	50.5869	30.2072	80.021	33.1803	30.3888	55.2834	46.4045	54.7897	40.063	26.6998	121.892	25.3715	80.8987	81.8615	110.864	84.6413	73.9261	78.4424	61.8743	66.0053	35.8223	69.0105
43	47.2795	32.0133	70.8524	40.7093	135.538	72.2071	66.6449	64.2342	64.9369	15.607	80.1366	26.4583	54.3758	49.8874	52.4651	51.3427	50.3864	36.5713	101.269	22.8359	89.0298	100.049	111.314	89.0471	81.2532	80.147	65.4409	81.8641	38.0848	51.2246
44	36.8333	28.4526	73.0811	39.9507	130.593	97.1629	59.0276	47.8538	52.5519	42.1957	84.9044	27.4172	48.6464	44.7709	43.888	59.8438	54.151	32.0802	138.527	42.1458	91.3311	99.5502	144.562	86.8281	99.0406	108.21	82.03	79.959	35.1063	64.8711
45	26.9898	22.4217	70.423	49.9064	124.192	73.7422	53.2908	72.7553	63.9082	23.1363	81.1509	32.7716	70.1413	68.5981	41.926	59.2811	57.5338	36.0872	116.405	40.7945	105.509	93.2791	147.566	86.3059	110.268	102.008	79.4781	84.924	44.8572	83.213
46	28.3996	29.7215	80.2018	37.9891	131.516	89.6075	65.302	79.3744	67.1176	28.4815	79.0845	35.7703	58.8172	47.2468	59.4451	60.2558	63.4393	34.0989	120.076	40.8782	111.502	105.893	169.625	90.8091	112.348	117.563	98.9355	85.0769	55.8599	81.5706
47	33.5278	20.0907	86.8733	39.3902	127.745	84.0945	66.2843	57.3636	61.395	37.1369	81.6663	22.3255	79.3918	47.1201	42.8528	67.185	59.7318	30.9906	114.641	31.6528	113.046	107.953	154.268	116.112	121.448	135.149	88.9621	99.5388	46.687	80.636
48	39.5318	29.3058	77.1308	29.6654	131.884	69.5163	65.1678	61.0267	57.2059	25.4767	84.3893	31.6627	66.339	45.7755	64.5606	59.9064	57.1012	31.2605	116.938	29.655	125.823	128.546	165.944	75.4274	136.233	128.441	110.755	112.829	53.9769	82.2267
49	41.5974	18.9671	88.9341	36.8301	135.325	83.797	54.1256	62.05	42.0571	26.4457	87.6532	23.4951	72.4053	53.1555	41.9022	68.7438	71.6677	42.3663	114.941	33.3147	135.953	129.087	172.929	119.23	128.055	124.679	111.678	117.3	56.748	98.0718
50	53.6852	26.5319	76.5714	41.3477	128.834	65.1154	64.3786	68.7318	54.1205	33.955	85.3368	34.3052	65.2013	67.5586	45.2126	63.4274	76.1117	51.4091	105.43	53.1397	116.074	103.726	148.887	102.233	131.906	118.298	111.176	129.091	50	112.524
51	28.5726	25.3019	81.0006	41.9446	130.836	76.6237	57.5686	67.8077	52.9242	29.3434	92.9422	31.2844	62.931	51.058	46.9533	64.3621	48.0263	40.7074	108.475	42.4601	124.621	121.43	153.488	109.96	122.016	128.773	123.153	119.653	42.2617	106.587
52	33.0151	28.2516	80.9001	44.4435	132.558	100.263	64.1148	72.7977	53.0831	26.2772	84.2928	27.1426	67.6521	69.2308	53.8238	72.5385	64.8566	59.8612	99.862	43.1811	113.837	121.281	137.672	114.663	111.563	109.999	124.198	133.14	53.7337	97.305
53	40.7136	18.4872	79.9244	27.0589	126.752	91.3738	59.6014	58.6695	56.5443	30.1511	79.3929	25.1282	66.9284	71.1903	42.1485	49.1336	65.267	50.4704	103.549	39.448	111.087	117.546	127.478	110.373	126.757	105.638	114.847	143.375	42.9047	94.8546
54	42.6993	25.1586	65.9336	37.0951	123.011	71.4862	68.5117	59.4903	51.4358	25.2159	58.2012	31.7019	39.7627	64.8862	39.2256	44.5593	57.6182	49.3147	91.971	40.1581	102.388	101.583	120.982	97.6339	108.883	98.1274	113.35	130.319	35.1194	105.06
55	45.1198	30.8856	70.0133	32.7487	117.652	78.0551	71.6786	76.3409	52.6535	27.4418	77.7052	28.9195	40.7193	75.0347	50.377	66.9999	57.3958	54.8953	101.943	36.7615	76.84	109.14	82.9648	103.093	97.8822	99.026	105.171	118.195	47.7771	108.591
56	28.1616	27.3328	78.7274	31.7303	113.276	79.1024	74.0752	81.8218	43.716	24.0282	74.3928	34.8925	47.5109	62.2549	54.9897	51.9845	59.2995	49.6168	96.752	34.4973	92.2986	94.6142	100.116	94.0027	92.4662	88.3198	119.666	114.375	32.7518	87.872
57	30.481	25.4398	56.8766	18.5583	125.48	63.1021	50.8789	60.2943	60.1853	24.8669	82.0431	31.7488	52.0173	64.1111	42.7536	59.4091	48.2492	45.385	85.04	28.9273	87.2009	79.1711	98.1529	100.953	98.9271	74.547	107.564	96.0018	46.3021	72.9647
58	29.8621	20.8504	56.9233	33.3475	122.613	71.6641	68.2185	69.1251	55.8588	24.5761	80.6375	31.9431	50.9915	79.5104	51.6248	39.9411	49.9128	44.4357	86.672	39.1881	91.7698	80.3062	79.4833	90.4991	97.206	86.9452	114.155	103.323	40.7918	78.0696
59	18.2668	7.46097	58.2159	19.5037	118.325	74.2061	63.8041	60.1103	51.3127	32.8274	65.7421	30.8499	45.5186	68.0092	48.8305	43.813	44.0617	53.2137	87.853	40.1802	83.2481	82.2681	97.1085	72.7047	83.6867	78.8828	84.5478	77.1323	35.5587	72.3655
60	36.2742	18.4852	45.2233	27.9033	117.556	68.2814	74.9698	65.7177	51.1657	32.809	67.5163	25.84	32.3827	57.5142	38.3091	45.4123	39.6994	45.506	97.783	28.6082	84.0698	71.2374	90.4302	88.4142	80.3288	69.2	81.9394	84.4418	41.9612	49.6508
61	27.3898	35.6513	47.4679	42.6828	107.386	64.0453	65.4399	66.106	37.1821	16.6937	89.0486	33.8932	28.6847	63.3871	50.994	37.2032	43.9142	34.1691	109.162	25.2268	86.2096	77.7176	82.4324	84.4217	65.2174	59.8922	77.9055	69.5311	43.685	64.1365
62	34.4529	22.3237	54.2617	22.6241	106.347	66.1499	75.4959	56.4445	64.5243	31.8574	79.0084	33.0185	43.4716	52.7126	45.3187	46.909	41.6672	30.9653	103.961	41.0555	85.3348	97.8267	77.4447	100.384	69.873	79.7394	75.2069	102.173	41.6113	70.3863
63	33.0953	26.3785	68.2588	27.6873	103.518	56.3085	65.102	61.6876	61.045	28.2528	72.8439	30.0041	46.9855	60.8248	44.2916	64.0178	40.3484	42.2881	92.8293	26.8358	79.2088	72.0676	66.7717	82.3611	67.5083	74.5134	84.2594	81.4083	42.6622	63.208
64	36.5258	22.7757	55.6322	31.5651	102.795	58.6664	62.259	57.5087	57.6232	26.3408	74.8672	38.1008	48.7121	47.8419	43.4495	52.4577	47.8295	22.7868	96.208	37.9654	78.9861	73.1444	75.022	83.2253	64.1263	75.3104	66.5459	73.316	39.5576	67.4717
65	33.1207	16.6083	61.5618	29.5943	100.011	56.8454	63.8204	61.3993	62.763	34.5537	74.3798	32.1023	28.4672	38.7405	39.1355	57.839	47.3177	33.895	97.9048	34.4206	95.83	78.5654	76.7182	79.8869	64.3154	66.191	78.1095	84.1952	47.458	68.8701
66	22.7642	26.8891	40.2085	38.2699	102.277	71.2487	61.7382	46.9033	49.1069	22.7939	69.7107	33.7662	30.1393	51.9428	33.6947	58.9341	53.0262	45.3028	93.642	35.5384	82.5711	74.3528	70.6342	83.9144	63.5821	67.844	67.3989	79.1502	58.19	67.9158
67	39.9313	29.3427	48.3943	34.862	101.438	78.4239	48.5616	54.2912	44.8724	23.4582	61.6187	26.1047	46.6466	55.2992	40.9479	72.8375	47.7256	36.9188	96.9638	41.931	82.2909	62.0175	101.185	77.3816	63.9901	68.0906	72.2449	78.249	38.1266	65.3237
68	33.6845	31.8974	52.8826	27.1521	87.9288	66.5641	74.5222	75.9597	38.5125	25.38	71.7547	41.1869	34.1685	45.778	37.3175	56.0896	43.4241	45.7826	101.585	39.1945	103.022	75.9422	72.3057	87.7527	65.0772	70.5664	75.9633	65.7383	40.2342	50.4024
69	16.098	17.0987	57.4794	28.2365	95.0136	67.9971	57.2299	51.7848	62.69	17.898	80.9741	26.4694	46.1999	62.2635	46.1861	53.3212	37.2092	37.1452	91.7987	32.9209	104.529	66.6193	96.6207	94.3205	57.4065	79.6188	65.4079	84.1333	46.3313	70.3036
70	34.7871	21.2857	50.7669	28.489	94.4975	62.9333	65.1951	61.6682	47.3487	24.9992	71.9541	47.237	41.5775	53.28	38.4393	39.7166	31.3843	50.0064	97.121	38.3522	99.734	65.8992	79.2856	85.0056	72.372	69.032	77.1066	82.3224	38.7476	54.8474
71	30.9289	22.9049	43.7934	15.7433	96.5636	59.8997	64.1443	52.0934	48.3447	23.5998	60.4474	18.1379	43.2197	41.6326	43.8296	49.5373	39.9827	43.5163	102.312	37.0006	85.1602	73.5258	81.6724	84.7423	67.5733	68.268	78.7025	70.0587	46.1526	55.5769
72	42.8939	21.6098	44.807	19.1681	101.535	69.4182	71.5876	48.8077	62.4194	29.7931	57.7481	35.1164	49.1319	54.6672	45.0144	27.7329	53.4956	47.8534	106.045	30.0259	89.4361	79.8289	98.0067	79.6861	62.8549	65.9216	85.5647	89.543	47.4947	52.527
73	41.7135	15.4707	56.8974	28.1123	96.9434	60.5789	64.4622	57.183	49.9803	12.1135	63.7939	27.2729	46.2625	51.3179	40.0203	62.0242	41.2163	42.6702	98.963	25.8086	115.98	75.6689	84.9532	89.8535	64.2672	61.6442	75.8876	77.2568	42.137	61.9342
74	40.0659	14.4857	44.1438	17.515	102.731	63.7133	57.3229	62.7862	47.4771	27.13	71.4284	37.211	42.7978	64.9034	49.1432	54.1046	45.5426	37.0525	91.165	31.2851	99.7898	67.0426	95.1381	84.1713	70.19	49.3504	73.8762	80.4953	33.9797	68.6678
75	29.5268	21.9943	44.5518	22.8513	102.705	66.1795	60.6784	60.7677	51.2645	24.8347	75.5117	24.9805	33.9567	59.9381	54.9526	51.3082	31.1968	42.6089	73.7675	36.4252	93.438	81.914	92.83	82.781	66.33	73.692	78.934	69.916	39.1662	63.59
76	38.8109	18.2664	58.3153	28.768	100.766	63.5427	64.2569	59.7482	59.0651	20.8041	73.111	35.3927	37.817	69.2086	46.3908	63.785	37.4489	42.4236	105.819	39.0434	93.766	85.7184	109.22	97.9767	74.8953	78.0224	60.5441	82.0714	28.9151	57.0571
77	36.1506	24.7514	66.8304	30.9926	100.766	71.7574	51.4535	58.3309	62.1634	24.5624	57.4234	23.4962	44.672	70.897	53.6777	50.0408	51.0072	45.1022	100.775	38.1665	85.4505	73.0033	122.365	94.8552	80.131	68.9154	77.3368	81.4066	41.7011	62.5529
78	41.7425	14.3077	61.7279	34.7456	102.848	51.9142	50.2024	45.7971	44.1285	25.312	56.5715	29.2387	43.7136	58.8054	38.5679	54.1754	51.2232	25.7385	108.789	29.5753	96.359	78.0101	105.033	79.7456	65.3483	78.2334	75.1622	79.0881	42.3742	67.0901
79	36.3553	23.8427	56.5416	23.2493	102.976	53.0282	52.4049	62.4905	53.1596	17.9472	65.2157	35.4132	52.1548	60.1215	51.9112	41.8103	42.6955	33.8433	95.6195	34.7046	98.366	78.0517	98.484	85.07	78.7301	71.006	73.6033	84.9472	30.7511	55.2983
80	49.5639	9.7323	52.2297	27.0148	100.212	55.7771	61.4253	57.1821	55.6007	31.7533	54.5606	34.2548	44.7606	57.8956	57.4462	45.7433	46.0638	31.9005	98.473	36.1102	86.096	84.5606	86.9238	78.7074	70.1188	81.697	64.1564	65.0914	38.5347	69.7116
81	26.7007	19.4317	56.1442	24.3643	108.072	51.1133	50.8321	64.0507	65.4464	36.5776	65.157	41.8418	40.3011	51.2475	41.3801	53.3866	41.3852	36.1286	111.076	37.4695	93.8316	76.5576	100.356	77.2809	72.9193	82.6606	79.633	69.4824	51.7378	66.5436
82	41.8206	17.9464	44.3598	33.81	95.612	51.9673	48.5885	55.6884	39.9702	40.5765	69.2909	36.6132	36.3874	53.1013	56.9079	51.8635	53.8328	48.1799	94.568	37.7451	108.634	85.2198	116.984	91.6907	81.7275	70.3142	63.8237	87.7108	37.709	66.8482
83	30.7984	9.68714	57.2994	24.2629	97.8166	55.3962	66.529	54.6245	59.0271	37.6976	66.3045	30.0938	36.7053	57.1649	52.0064	50.8043	58.9333	35.4128	113.56	34.3944	106.972	91.7028	101.68	81.9581	74.4178	87.2022	82.7606	78.0633	29.7898	67.6398
84	36.4927	21.7107	53.6697	27.3934	92.69	63.4549	52.1126	78.6133	75.2586	27.1295	50.6986	29.1893	39.3003	58.6246	36.7432	45.7104	49.4713	33.6537	108.849	42.3745	100.876	78.3814	114.468	87.5838	82.0909	82.621	80.3168	60.8604	32.354	57.6538
85	33.7721	20.4896	43.9937	24.8708	90.5945	66.9636	61.8665	61.3028	48.956	34.4915	68.7903	30.6195	43.8091	53.7067	60.0339	52.6817	43.6597	37.9549	103.208	31.3621	114.411	91.2791	102.081	87.0434	68.4548	88.441	101.648	73.8395	31.9065	63.2088
86	33.9727	17.624	65.8343	21.5284	81.5705	67.3324	57.2082	65.7087	65.8456	24.6988	70.9005	32.1147	47.5341	63.002	54.3041	49.9327	56.911	43.3179	116.653	43.7432	115.162	94.5722	102.365	75.7251	76.002	92.4878	86.1158	75.6248	38.202	67.5529
87	41.6286	23.7858	56.9933	21.6999	94.9515	70.222	60.1296	66.8907	58.4148	29.5381	72.7254	30.2945	44.5387	57.6975	43.7377	62.5189	53.4555	35.7563	100.251	34.6375	111.487	82.2327	110.297	63.9785	64.2474	102.883	73.0475	77.3393	31.2334	71.4886
88	30.2629	13.2937	48.8123	22.3839	88.5642	72.9319	49.0843	67.1874	52.8145	29.6571	59.0405	31.2647	57.9637	56.1278	54.1759	47.2186	46.6002	34.553	112.884	47.3922	96.4149	91.9086	121.303	74.1601	79.206	83.7074	82.8788	73.6618	50.6112	77.9982
89	34.6504	24.9988	45.8166	32.8675	100.647	78.5837	59.5326	69.5731	49.4062	30.9316	63.9735	29.3353	43.5706	48.9669	47.2488	58.5417	53.9832	43.6672	132.56	38.3344	109.993	100.753	126.847	92.5012	70.3619	95.6958	86.3033	77.1887	53.0813	62.5599
90	37.2731	27.171	53.4239	24.9751	90.924	65.9912	66.5181	68.7518	55.1165	21.4656	64.7588	31.9252	62.7853	62.754	41.0981	53.9768	55.7482	40.0406	113.484	43.6471	103.761	106.061	127.899	75.1496	86.7926	93.667	83.9566	81.4368	52.0282	59.1692
91	36.5365	20.2382	63.5988	30.3567	84.6737	58.8651	53.3883	49.5679	38.6827	17.1102	65.474	36.9709	59.7806	52.2249	44.9476	53	62.8972	43.2677	102.868	36.2907	81.6276	97.0715	129.31	66.3748	81.3904	106.208	91.9791	70.4515	47.1905	83.1718
92	34.1464	24.1858	46.0635	28.3242	80.4636	67.522	50.5699	58.5145	44.8533	35.1459	63.4048	36.236	48.4221	59.2684	70.657	68.9914	64.6816	27.8664	98.299	30.6408	90.7158	96.592	138.186	74.2584	71.2405	98.9472	87.0918	67.637	38.7434	64.7481
93	45.3747	23.4426	48.8049	19.9941	77.9531	65.1044	37.0625	59.5717	45.1924	28.5404	69.9848	33.0692	41.2007	63.1478	54.1471	59.4266	59.2159	41.1484	110.989	38.3884	89.7457	91.7426	149.549	60.0078	84.3156	113.632	93.7135	78.4801	45.5517	61.3605
94	31.0457	23.1995	42.2038	19.3412	69.0701	69.879	35.6582	42.5625	51.0113	23.8597	53.3542	22.4278	47.0308	33.3064	45.939	50.6644	50.757	56.7481	84.207	37.0423	90.924	74.6935	122.93	70.9776	91.383	92.9532	73.7564	79.7101	26.6688	59.1063
95	26.9342	9.9149	35.2307	21.7951	61.4248	72.5554	42.4335	37.6207	40.7207	15.6648	42.9753	26.3349	42.0964	41.7816	40.2992	49.615	46.6389	38.0407	96.0408	24.935	84.7584	74.2188	129.432	40.1014	63.6342	81.08	70.9917	74.8296	30.1944	64.0413
96	29.4129	13.5283	36.0722	16.9086	60.9354	45.1061	39.8208	32.0496	32.7047	21.9156	49.3877	13.222	41.0524	31.6307	51.4016	32.5428	47.8635	51.8406	85.816	26.5259	76.7327	60.78	108.118	50.2736	53.6667	52.5446	55.4556	42.766	31.0801	56.5112
97	31.6601	11.8181	33.8796	16.35	50.6448	48.4049	22.5591	33.8015	25.0593	9.34964	47.6011	15.4997	44.03	37.5171	34.3521	38.1945	53.7087	55.9217	65.972	26.846	46.8112	44.1757	85.8839	42.4294	40.2439	40.5858	62.3121	70.5348	13.7905	42.5074
98	21.2359	7.35122	25.5925	9.69181	45.7054	35.5561	31.6149	30.0565	16.0231	12.6845	51.1325	18.0023	31.0854	31.1644	29.8076	34.4537	42.2866	36.7248	48.353	9.70966	58.3582	30.1618	80.0239	25.779	30.7398	39.0232	40.8631	35.0674	19.1756	29.3168
99	16.5078	1.11511	24.8066	8.87093	37.2814	41.5893	16.5715	28.9374	25.9535	4.47302	35.5957	11.7633	29.3389	28.8015	26.8939	31.9755	45.4518	27.9183	49.5647	9.43536	34.4229	19.3544	48.5672	18.4515	33.784	23.2466	36.4398	26.2385	8.8306	26.8472
100	10.3068	4.2715	15.2346	4.1304	25.778	36.8946	11.3762	18.1319	18.0188	8.0889	46.4147	15.146	21.3692	15.2113	28.9116	14.8014	22.562	18.0557	29.982	9.4704	36.225	14.315	44.27	15.919	21.105	15.853	20.653	11.62	2.0411	28.525
	bleach
t (min)	1	2	3	4	5	6	7	8	9	10	11	12	13	14	15	16	17	18	19	20	21	22	23	24	25	26	27	28	29	30
1	10.6341	4.63363	11.5805	1.67422	14.1935	16.1527	6.91913	2.91555	7.39524	2.75096	10.8799	15.023	7.67496	4.14879	6.06267	11.1848	15.6494	18.5492	24.1295	5.64194	9.285	10.6682	5.08983	8.16617	5.73428	11.5447	8.54752	1.49128	16.848	11.6012
2	10.3239	0.69613	8.24448	5.93036	14.4654	15.2921	12.1055	3.19729	7.12113	2.6415	13.6843	5.48396	0.783078	2.13163	7.46954	8.72879	20.3749	15.3063	23.8036	5.97423	14.935	7.68868	17.7521	4.76188	5.70286	10.4281	16.8026	3.93745	15.7067	14.4699
3	11.1141	11.2427	13.8336	4.00779	16.5996	15.6082	17.3233	4.84066	11.959	4.19621	27.0468	12.9473	5.0285	8.3732	12.21	13.3177	22.123	5.20116	21.8453	3.38073	21.8352	14.2487	23.3618	21.6581	5.36126	15.1947	21.7539	6.70811	15.9601	14.7541
4	13.2823	11.3773	10.0223	2.48048	19.0995	16.2786	19.2419	3.28128	9.59754	1.66339	12.1952	16.6213	5.85625	8.03275	9.76072	9.77326	22.824	12.6716	25.3001	5.64322	33.1805	15.4104	20.8874	19.288	11.4911	14.5787	19.0471	10.2234	23.1752	28.4328
5	15.7666	7.1131	13.9557	3.49786	19.9445	18.2722	23.5175	4.91838	9.07398	7.08805	10.2392	20.3525	13.1735	7.98206	16.1296	16.7481	23.2066	16.6466	43.055	7.57151	30.9278	12.8232	18.6535	20.539	19.933	13.0602	29.1384	16.9854	21.5764	21.1099
6	18.1956	4.49033	4.82298	5.49137	17.8734	20.0266	29.6013	7.76972	18.1918	7.92943	11.4112	18.0941	10.2873	13.3556	14.4186	20.3452	29.1809	27.251	29.0234	8.95006	28.9137	17.2943	32.8362	16.5654	34.9429	17.0556	22.8703	24.6017	24.968	27.6444
7	11.9501	7.47297	11.5544	10.2006	21.8343	15.433	36.4074	12.9487	26.1274	7.55018	31.0965	21.5257	9.88232	6.96418	17.6188	18.582	33.1801	19.9035	40.2212	9.71764	41.3762	28.2316	34.1583	29.3544	21.2912	24.0554	20.295	20.7219	28.6897	40.479
8	14.7684	13.0838	14.9186	9.37498	29.362	19.9588	29.2534	9.79135	9.79734	9.44472	27.7138	19.8183	13.5473	6.69476	21.3301	22.4662	40.5752	21.0208	35.8244	14.9072	52.936	24.4433	27.8939	31.0027	32.827	29.2083	27.9884	18.6499	30.6792	28.1049
9	23.6063	11.2106	11.6693	5.73753	28.1912	20.0203	26.125	15.8235	19.7529	5.38636	16.5114	18.3122	8.54384	10.5815	14.1458	15.7774	40.6273	21.2772	32.8525	12.5811	26.0599	15.314	22.4292	26.9406	33.4471	35.362	19.8286	13.1801	30.918	32.0885
10	22.3707	9.9456	9.87786	6.258	32.7034	29.8027	23.5874	20.3327	15.2226	12.3179	13.8726	15.2382	6.68023	16.161	8.90415	30.5066	43.9356	27.8088	47.1112	14.3542	33.2834	25.7951	17.6017	31.5194	34.6846	34.6883	27.3302	21.2818	27.8508	25.365
11	23.5741	13.0461	9.9461	5.18939	25.6886	16.5972	22.9434	27.1956	29.8319	14.8185	21.2346	23.5909	8.69843	9.55492	13.1723	27.3412	30.1156	15.5612	48.4467	17.9666	34.2184	27.3145	23.3535	28.4802	35.2107	21.7769	18.2596	28.4304	29.0679	30.7387
12	21.1122	15.8864	19.9103	8.30112	34.0466	17.8431	19.6827	26.0332	19.3681	10.8628	25.6945	16.7722	16.6879	10.927	23.7693	30.4692	32.6639	24.1202	42.2215	14.2974	42.2128	18.856	32.9015	32.3759	28.9816	32.4352	30.4755	27.9962	29.7506	32.9887
13	22.8179	3.60611	11.5007	5.55883	31.3832	21.8512	17.3399	26.7725	22.2936	9.19462	20.9263	15.9333	7.70189	19.6781	25.2963	38.2227	31.3826	14.772	29.5994	11.7172	33.7222	20.2956	23.7199	32.0619	47.5933	25.218	23.6622	32.4071	23.8268	27.1717
14	20.2345	13.8101	16.2337	6.56484	35.5363	14.6575	19.4164	28.8615	10.2258	10.3341	16.8543	23.0881	13.7208	15.9054	13.7468	33.1626	30.3961	17.8803	47.4809	12.2166	27.372	17.7332	21.1152	36.6762	27.9339	19.0781	24.1755	24.4001	34.1222	20.146
15	25.9696	7.12875	10.1725	1.91154	33.1442	20.511	26.7211	24.2671	12.5713	13.6438	21.4177	34.0509	12.2871	7.37164	13.9358	23.117	21.0192	11.8038	41.5318	15.8942	35.5103	19.0132	9.36264	29.5598	23.9968	18.2297	11.4519	20.9652	34.9327	42.0484
16	25.6331	11.6208	20.5331	13.0116	34.2918	16.5222	22.1176	32.9862	14.1605	11.2189	22.4722	17.4418	18.9284	12.3843	17.2836	37.1371	32.5692	28.833	44.2998	23.0208	27.4571	14.6787	24.2677	42.8479	25.6201	23.1146	10.8231	15.51	40.3412	32.4553
17	28.5995	4.95257	19.1427	11.284	33.0686	20.5506	23.2356	32.7118	25.2677	13.7639	19.1398	14.7266	12.5001	13.4114	21.114	32.5825	23.194	29.0879	47.3409	14.1592	36.374	24.0534	17.7459	44.2318	18.507	26.6177	8.87356	25.6545	35.1411	35.7363
18	21.4977	7.68122	12.7043	16.1551	36.9907	18.5948	14.5081	28.8442	22.9809	11.9777	23.6968	15.8337	14.7408	10.4238	15.4076	34.4928	23.5167	23.4746	37.9485	12.2866	26.7447	27.3233	14.4231	38.6127	29.7258	16.7665	23.1173	18.3586	30.5002	18.1088
19	19.4897	9.34184	10.3814	12.1963	30.3973	12.0261	24.7921	37.7835	12.5107	4.45339	17.8306	22.131	9.90997	13.0717	17.0115	35.907	24.3373	18.8626	36.1208	31.2223	34.1884	18.4356	18.8493	24.9542	21.3237	20.9415	20.6301	27.6908	44.9448	25.7213
20	18.8053	8.4613	13.2035	5.92464	28.4968	15.6853	14.3801	21.3232	24.0059	9.60542	12.7712	13.7306	13.5312	12.3967	16.7276	27.8216	27.1773	20.8369	31.4916	16.9386	34.4328	22.0847	22.9566	31.6699	30.0828	20.6405	23.4467	21.3772	30.4821	36.004
21	26.1595	10.9001	20.8199	8.07113	28.7729	17.0611	16.3737	25.0001	10.5109	12.8476	16.5127	19.5575	7.49656	9.63112	17.7008	21.9568	26.9811	15.2828	30.9924	20.1253	21.4148	11.329	16.3753	31.1125	17.5598	17.9826	19.7917	22.3625	25.3169	26.7539
22	23.48	7.89198	17.0636	4.30741	29.7816	11.0872	15.9349	28.7418	12.8636	11.359	12.1257	21.2594	6.99518	11.9033	10.4667	19.8147	26.1739	18.5782	34.0395	22.8648	32.0097	17.3264	20.1626	26.259	19.733	27.7821	25.7761	23.7846	27.481	18.9786
23	23.9664	11.6649	21.6167	9.22287	26.6508	15.3783	18.9465	25.7425	11.8644	10.2586	17.8697	15.6585	7.07097	9.53811	4.76033	11.5165	21.803	23.0821	32.7386	19.6776	27.0982	16.2297	14.3367	34.566	37.0695	18.9615	17.8003	24.099	25.798	28.2481
24	17.5321	6.23726	16.1908	10.2534	25.8656	21.9713	8.446	28.6595	21.9605	4.93197	10.5838	9.52872	5.92959	9.5787	9.24604	23.5491	18.5763	16.2456	33.0092	18.4852	30.1252	10.973	18.7896	16.1671	18.5361	18.1835	20.5401	18.6661	31.0986	30.1179
25	19.584	2.87125	17.7104	9.51505	28.301	15.4462	11.8392	14.9843	21.2222	4.94115	23.0638	13.4537	11.3278	12.1727	12.8804	20.2277	21.061	19.7274	22.4463	11.3443	26.9749	10.5576	11.1347	25.9803	39.6751	11.6159	22.9032	24.1296	35.8469	25.8118
26	22.8994	7.14839	13.7861	15.2719	24.7932	7.60241	10.7703	20.4731	19.547	8.28298	25.292	10.7027	10.1926	6.55928	6.6642	21.6606	18.448	24.6561	38.068	19.1139	22.741	14.4787	8.84152	21.5595	24.1124	21.3487	19.7362	21.7498	24.6137	22.6505
27	15.3496	7.20822	17.0378	5.53156	22.8968	12.2159	7.75285	26.4238	10.2934	8.08495	11.7086	14.9335	12.8947	13.9286	7.15865	21.8305	15.479	16.4458	26.6985	16.2583	22.9922	17.6139	9.19253	13.3576	22.3964	22.6817	14.5201	15.3076	17.2804	30.8249
28	18.7603	10.5211	17.6072	9.02249	20.6096	11.6651	8.1786	12.0894	15.5164	3.72971	10.4537	10.9971	16.24	10.4546	5.3619	24.2968	8.41418	12.4692	41.011	20.9896	14.5291	10.3065	9.10594	12.3008	20.6529	14.8632	17.8255	18.7432	22.5901	25.1407
29	20.4624	5.66598	9.60431	3.50893	17.51	9.22008	7.54892	11.4905	19.5321	4.62091	11.4836	13.9542	5.45094	2.13546	8.70093	16.883	12.1136	12.7789	32.1687	14.1714	21.4816	15.2641	8.49259	16.1634	15.4291	17.922	10.1214	19.3075	21.0863	26.1907
30	15.0407	8.39935	12.5755	9.86758	15.3755	12.8213	10.8659	10.778	11.2537	10.9993	10.0775	9.3532	2.91591	11.4943	5.61978	14.864	7.86696	16.3397	27.8859	11.2853	18.32	19.4383	6.25532	9.13162	13.2507	20.7109	8.1691	18.8234	21.9695	14.1835
31	26.4719	4.30108	5.92259	4.86095	11.6798	8.70677	2.60628	14.8369	12.9925	5.63912	9.56345	13.8216	10.5052	10.3252	3.18252	17.7493	13.4345	25.2399	24.598	14.3347	15.3951	6.60779	2.91633	10.6608	12.5038	15.7338	8.86949	19.674	22.0258	20.9864
32	12.3259	0.84124	9.71372	8.91899	11.7621	13.294	4.9911	4.43276	12.5615	8.47042	3.83293	11.8473	5.4772	2.10417	1.69461	15.0898	9.74074	9.61408	22.428	12.9417	18.4913	11.6118	7.92932	7.53399	20.0997	8.64582	10.7829	15.3385	18.4241	20.0075
33	20.745	0.533155	6.86982	6.8113	13.0061	7.42481	6.86437	5.68018	6.12468	7.43244	11.0214	12.6202	7.39315	7.44912	2.90218	9.23155	4.77495	9.97609	27.7382	11.4232	15.0569	15.1551	11.1289	8.30623	16.9818	12.6524	3.21754	16.1652	21.5782	13.585
34	14.6986	3.82523	11.4097	3.75692	11.0706	7.71635	3.451	11.8541	7.42811	1.63678	7.45186	12.6697	8.82885	5.49787	3.37727	13.8344	12.0931	9.45931	28.1065	8.12031	18.7	10.2711	0.797858	3.94766	10.0268	15.955	2.65037	17.04	14.0518	18.0438
35	10.6742	6.85712	15.6412	4.45871	11.7565	4.73151	5.85292	7.2748	7.74774	3.15267	3.3729	20.4058	10.5783	2.85532	4.59106	14.1308	1.95531	9.66549	19.0129	8.44754	10.4657	7.1497	1.72283	8.78588	12.136	8.4164	9.32631	7.15674	14.9591	11.1411
36	17.3669	3.3913	3.30356	5.39856	7.41024	6.39303	3.697	8.4782	6.75114	3.69467	9.39134	13.0061	8.17444	3.91197	3.95	17.9847	3.68515	16.0525	17.0898	12.1244	10.0178	9.63305	4.31194	1.74349	9.52622	14.5182	3.3345	4.56988	8.90758	10.3806
37	13.5146	3.42434	6.57091	5.78202	6.54095	5.88377	7.93435	4.52326	9.5623	3.09955	5.5117	3.72472	11.3309	8.38957	1.81	15.8907	3.89266	9.31547	19.0111	11.2013	13.253	10.2117	2.6386	0.722012	7.53523	8.35528	3.88909	15.5622	6.04874	9.1567
38	11.4689	3.57642	2.73966	4.7651	6.32855	5.97904	1.2393	5.06672	14.5961	8.88091	6.65094	8.26562	7.91495	7.6052	3.66798	8.84673	2.37201	9.32289	30.7061	5.87491	11.6039	4.21456	6.17104	2.71126	16.4226	8.60744	2.59761	4.35995	8.51475	7.81921
39	17.6064	5.50937	6.77713	0.955582	7.70679	4.83703	1.94575	5.64727	2.84907	7.05616	4.09671	10.1299	3.58777	2.44134	0.222988	11.2109	2.82227	8.12303	20.822	5.24393	11.0365	2.47055	3.22797	4.36593	8.86577	7.15586	3.45687	8.80927	8.47602	9.64816
40	15.3431	2.9098	2.33852	1.64814	3.1395	4.17642	3.2401	2.30434	4.67392	7.2194	1.439	9.594	1.69662	3.5156	0.65316	10.1646	4.8318	11.0155	15.1589	3.66264	14.7944	4.61946	2.1448	0.7541	5.24088	1.6878	9.17862	9.83142	4.578	6.31898
41	16.4064	3.77763	4.31207	4.39772	4.61754	3.31804	2.90805	5.5274	6.83742	1.04418	5.47283	7.9622	3.51136	4.09726	1.54259	6.15542	1.25449	2.02537	8.94405	4.65198	5.00391	2.09315	1.94991	3.36854	3.26231	3.0349	4.44814	2.82256	6.83088	10.1539
42	12.4001	4.90213	4.74118	1.7801	3.54209	2.11141	2.8873	3.19262	4.57267	1.63233	5.78647	3.04162	5.45385	6.25501	2.70662	8.99116	7.75666	6.92692	12.017	5.97736	8.25202	7.80672	0.185976	1.81861	0.887448	1.80284	2.25806	4.82141	7.08379	5.64856
43	11.426	4.59886	7.10096	0.771328	5.73832	1.2897	3.8788	4.51386	9.11012	1.65475	5.49713	2.02434	3.46316	1.62152	2.89846	8.07174	4.59335	7.14932	14.2953	6.35254	1.67875	2.85682	1.57008	1.92849	0	2.0646	4.52903	3.8727	0.776916	5.49177
44	15.9299	0.85872	4.03215	1.16861	3.8555	4.3538	1.606	3.7044	6.37143	1.85719	4.05513	3.07796	2.40775	2.39896	0.997964	4.6369	12.1623	2.72642	10.8389	4.24912	2.60938	4.92919	2.8482	1.32803	2.05982	2.87606	2.04841	0.053768	0.040624	2.16657
45	8.72782	1.82282	7.18195	3.29309	2.98165	1.78871	0.614625	0.90146	3.1775	1.07863	2.59253	1.8553	3.61357	3.09236	0	5.23776	5.91576	4.20059	18.2702	2.79702	3.79626	1.58334	5.19742	1.62681	1.60542	8.0729	5.49665	2.18579	1.4948	6.65528
46	6.568	0	3.95884	1.44599	3.29857	1.07069	4.9692	0.312012	0.804112	1.70736	4.81311	0.74108	3.67373	1.65556	0	7.50018	2.65315	2.1353	8.7253	3.70485	7.61404	1.15252	5.43038	8.1856	2.29214	6.461	1.65843	4.75225	3.42146	4.21746
47	8.53712	0.97612	0.833706	8.33445	2.5524	3.46755	2.94862	3.15101	1.12516	1.78118	4.87571	3.32844	2.50368	1.29224	1.18821	3.00557	5.08635	4.01108	14.2108	2.84265	3.62138	0.131796	6.87835	0.575172	1.98044	2.8741	2.51077	2.1526	0.152116	5.69696
48	3.87973	1.33948	4.52366	2.72236	3.45818	2.43932	0.7254	6.48868	3.26473	1.19286	2.67931	4.33612	1.44253	3.82279	3.41443	5.63805	3.82076	4.50522	3.245	1.21048	2.9798	0.631384	4.87273	3.75327	2.62046	5.27478	1.78478	4.23597	2.15872	6.49634
49	4.5425	3.34437	8.6295	1.49461	3.69584	3.09065	5.6746	2.80464	5.69889	0.586688	2.22082	1.21196	5.66503	2.85634	3.76921	8.20608	4.08919	5.17807	4.094	2.92593	4.70609	4.10147	8.05436	7.741	6.14036	3.70558	0.744136	4.00644	2.92977	2.97643
50	2.8295	1.60465	4.949	0.4158	3.9796	1.5737	0.32295	1.7647	0.9966	3.132	4.9539	1.8398	1.58455	0.6594	1.3719	3.0535	3.6792	4.7059	6.72405	5.3464	1.692	0.8533	7.51795	3.85225	1.0278	1.0051	1.5781	3.1164	2.5306	2.0387
51	1.58754	1.36906	3.6183	2.56364	3.32732	0.475946	4.0871	7.67589	4.87352	4.69419	5.90049	2.88322	0.318208	0.030548	1.46361	5.45108	4.68486	2.45305	4.53097	2.62447	8.02082	6.35637	9.98356	8.40035	4.50149	0.9142	0.723332	4.68159	4.88534	4.13238
52	2.10694	1.73654	1.62598	4.12494	4.69006	4.16344	2.3089	4.03228	3.53524	1.24284	3.06861	1.86166	2.46851	6.09958	0.226	3.10294	6.36676	0.637276	0.8448	0.91924	5.05686	1.81226	10.1224	7.9985	3.3286	0.80512	2.23789	2.91001	6.23156	4.84753
53	6.31427	2.64765	0.285854	4.70296	4.98369	2.56881	3.056	6.02142	3.40764	1.3218	5.29129	1.47072	1.24798	2.24086	0.865797	1.77984	6.81921	0.4799	9.98747	2.62646	5.12593	6.04026	14.2074	7.44391	6.07351	0.00672	5.0191	8.21923	1.85052	4.82415
54	2.70058	0.98829	2.94116	4.78945	4.525	1.23816	3.91405	3.26847	1.48044	0	2.5968	1.47102	4.46245	1.96739	3.16455	3.90204	6.63551	1.67841	4.1464	0.953528	7.77238	3.93907	16.2145	21.7844	6.4892	7.01732	5.73986	10.2009	1.44121	3.89864
55	3.88208	0.00735	3.0539	3.57894	9.04397	1.8768	5.68893	4.61084	3.66891	0.02479	7.37662	3.6059	5.18797	0.57052	2.46118	1.77955	8.39126	1.78928	4.00925	3.53469	8.84284	5.45371	19.4086	9.09276	3.76162	3.5091	4.31818	15.8822	4.75342	1.00319
56	2.08431	4.4806	2.14538	1.02772	8.12858	0.709684	6.8218	2.54892	2.11504	2.1065	10.3755	1.85158	0.44918	2.313	3.57693	4.92853	4.38906	1.82863	3.0744	5.16778	16.348	4.57678	20.8247	7.30328	4.36293	15.9903	12.2327	10.9974	5.8257	8.08615
57	1.30566	0.132955	2.20861	1.90159	11.2979	2.63784	5.68433	0.664564	2.58766	1.05546	12.6612	1.1063	0.463887	0.403732	3.34363	1.76757	12.4199	2.89764	5.5643	7.88353	12.3194	7.53258	21.6019	21.2861	12.8193	7.7688	9.09511	10.2064	7.37151	9.96257
58	2.05151	0.7527	3.38858	2.47892	9.28259	3.83863	8.58995	0.355982	4.59626	4.23546	15.8228	4.49414	1.99142	2.72448	2.90505	2.51656	8.05742	4.78165	6.70915	3.42256	12.5677	9.65554	13.9074	26.2256	14.2077	7.97002	7.5571	12.2239	8.15899	5.87243
59	0.400376	1.93037	7.69802	3.46635	10.5604	3.77574	4.11835	2.81777	7.5046	1.21025	15.7257	9.02104	1.38303	1.6641	7.00779	3.3905	12.5736	2.40455	3.1298	10.12	16.0571	21.0895	30.3578	8.45357	13.2967	12.4875	13.9313	18.4809	5.54637	9.20019
60	9.07458	5.7677	5.55912	7.75164	8.4525	2.03504	4.0864	3.53464	5.17376	1.56636	16.0547	5.3301	1.71896	2.76544	11.5111	0.10868	10.762	2.04794	6.0334	9.65258	17.4279	12.0963	27.3466	16.475	10.7637	3.0634	22.3881	16.193	10.0991	15.9678
61	1.78316	3.65947	3.67048	8.46001	14.5336	4.99456	8.23307	5.62202	5.46919	7.32078	24.1839	4.2513	1.93262	3.2841	6.24006	0.000361	14.8048	4.74521	7.73375	6.43007	20.6468	16.4183	24.1361	14.4168	14.2547	16.6208	14.3271	12.6191	17.2009	9.27387
62	1.78729	2.72695	7.1427	4.18841	17.094	2.76316	5.89845	2.77458	7.68598	2.35534	21.7298	8.75264	9.33196	2.77	5.37132	1.65127	10.4593	6.01625	10.5304	16.8145	23.1129	23.5316	28.2722	23.4494	17.6468	18.2858	14.9471	20.354	10.1644	23.3767
63	4.48966	4.13807	8.60226	5.80432	13.6677	4.58953	8.06675	9.50236	13.3402	1.19172	22.7395	3.1114	8.1136	3.01531	5.717	5.8318	17.8444	2.8822	7.27018	15.9324	20.6352	17.2236	25.5708	21.2437	5.50097	8.73416	19.0393	20.9228	6.7596	14.3732
64	2.92288	6.70096	12.4522	6.94166	15.4645	3.60116	11.1875	11.8921	9.8897	1.72543	18.1832	9.60566	4.29071	3.48477	8.62742	5.06457	21.1941	11.9499	19.3819	11.6471	33.8562	14.022	25.0519	40.3371	9.35938	9.84996	16.71	24.9293	14.6776	14.4314
65	7.21976	6.54405	9.38189	6.57208	18.1157	1.13708	7.38775	13.0885	11.8333	11.5916	25.4982	6.1439	3.28452	5.85856	13.3763	6.23883	14.2714	12.4331	16.5579	14.2372	31.6885	17.2985	29.5482	18.4734	16.02	18.6116	15.9884	31.9821	10.6214	27.7833
66	2.88309	5.18875	8.37987	6.5601	21.3721	1.8859	10.1727	15.5636	19.3476	2.50644	31.3342	12.7054	3.91867	6.23538	14.9813	5.82228	13.9873	9.93635	22.2541	20.5911	26.8856	27.5225	29.3092	22.7577	19.452	10.5185	30.8752	35.4841	23.7758	25.1537
67	3.10661	7.67101	15.4177	11.8087	25.1578	7.17999	18.7489	14.253	7.4527	3.27267	44.828	9.88462	5.30927	11.7428	11.5518	11.4966	16.8082	9.42405	18.4817	25.6751	22.0344	19.5322	24.6763	25.955	27.0482	11.1303	22.3104	25.8068	17.2067	21.7809
68	3.62663	6.7542	9.7831	12.0986	25.447	11.4133	24.3339	18.8949	16.2177	6.24891	26.5491	11.0819	3.21099	6.29658	12.3586	9.29486	16.9867	8.46022	30.5034	16.3448	30.6203	19.505	32.8767	20.8686	19.2055	15.5041	29.6598	31.1602	18.1439	14.7082
69	13.3147	4.04856	18.858	6.30581	26.85	11.2768	14.4284	8.94373	19.794	4.84232	33.4541	16.9425	10.9997	5.07134	15.4306	11.5148	20.6034	21.5976	31.6182	12.4726	41.7113	26.9493	23.2455	31.9893	19.2615	20.5071	16.2064	37.8955	12.6636	27.7218
70	6.47322	3.33895	8.11868	9.24692	24.9909	17.3327	18.5991	17.0059	24.0186	8.059	31.5068	12.1779	9.52509	4.07588	6.25602	9.56615	15.1669	9.38284	26.7959	26.2864	22.8873	24.5016	24.42	45.9716	19.7986	11.966	23.8777	27.536	20.0614	32.1298
71	20.0742	14.408	16.4261	7.17987	25.4549	12.0151	21.3869	26.3864	20.8789	11.1314	23.9703	10.5614	9.11911	17.533	14.2415	25.5939	27.1764	8.60562	33.7967	24.0823	26.3538	23.9797	29.8492	28.1999	17.6245	18.1252	47.6227	32.5718	22.5376	25.0182
72	8.57363	4.79342	10.0572	4.64826	25.8687	11.2671	23.7989	14.2913	22.3501	1.24019	41.874	12.9689	6.69796	15.2308	19.7415	14.5747	25.7826	18.6017	38.1346	22.4418	44.3934	25.4232	39.6333	37.3724	20.8983	19.5159	50.6959	37.7471	29.3644	29.2192
73	13.1728	8.1297	13.3361	7.24233	31.1293	9.98316	18.9261	20.3697	24.6005	7.81518	52.7241	18.0571	11.9998	13.0069	9.19106	14.2093	20.4612	19.9816	38.7923	15.9616	42.2739	28.8112	53.3042	33.886	24.3011	17.6196	30.1869	29.8735	17.6467	34.2563
74	16.8231	13.7909	8.66918	10.0164	27.4181	13.6518	19.4891	27.832	22.1959	14.5655	27.7756	16.9656	12.7471	6.92811	10.0354	14.801	11.4885	14.9046	30.6881	16.3348	32.6388	17.8075	29.4198	30.3666	17.2875	22.5695	37.4074	24.4441	23.3921	26.9486
75	23.4538	6.23085	12.102	5.3329	32.8913	9.6555	25.8188	21.4851	25.8216	4.72895	36.8359	26.1605	18.9075	8.438	15.0976	12.5633	18.2488	21.8852	35.6424	9.73292	29.4447	28.9673	35.2903	27.3594	24.5548	8.8439	36.2663	30.9431	28.254	24.8526
76	22.7875	6.43386	18.3252	4.83352	28.8942	6.83907	19.4385	18.9333	23.8595	5.44567	29.1103	21.3755	8.64776	11.6372	21.9081	10.9253	21.9338	11.126	36.8623	17.6551	33.0388	24.8795	32.746	34.364	26.6678	29.8625	37.5472	39.9668	31.8751	25.6513
77	21.414	4.91028	17.9528	7.36956	32.296	10.1336	12.3551	19.2446	18.1393	8.65163	33.4332	12.5991	8.09455	18.383	13.3755	14.1384	28.1155	12.6809	48.7741	12.903	42.7277	32.2696	30.7988	30.3095	28.0679	21.7323	33.8619	26.5678	28.9105	26.75
78	20.4132	5.13779	16.3801	4.19366	30.7066	13.7466	32.304	23.1534	23.2495	5.39892	36.7486	19.125	9.4369	12.6579	21.1443	18.6767	19.2425	18.2437	52.3523	17.5041	25.0456	21.4294	24.8526	39.3504	27.915	22.6385	39.1727	49.6288	28.8549	34.3099
79	24.7545	6.98555	14.2112	8.59677	32.8589	8.74327	31.9835	41.4258	17.0126	5.23666	37.6828	21.9788	9.74582	10.4052	4.80419	26.9412	23.5357	10.2571	37.1289	16.9436	44.2165	14.3483	24.9669	44.292	30.5872	30.8706	31.875	39.308	15.0405	41.8697
80	21.9155	6.4585	22.893	8.9307	29.8655	13.787	20.2833	30.3107	23.5699	11.9091	38.2114	27.0134	12.8307	5.8614	18.6994	21.7828	17.7852	18.4838	24.0673	20.6317	44.754	19.2691	30.7382	46.3727	27.7021	27.3781	24.6966	28.1491	13.5731	37.4774
81	29.0775	8.03107	19.357	11.3777	30.8742	18.2294	22.411	24.3218	18.225	12.1937	51.2861	20.9852	22.4556	9.82045	13.1425	26.033	34.4534	13.8621	44.3125	14.1118	33.4206	29.3331	36.868	35.1976	23.3305	22.0176	23.0213	33.3389	22.1956	39.1404
82	20.0633	9.27744	24.0526	10.5907	38.2318	15.1553	27.1007	33.5542	17.0395	14.9484	39.274	14.269	16.5789	18.8255	13.504	20.8142	23.0759	13.0446	32.5062	31.3775	29.8785	27.881	33.5393	28.1556	21.1587	32.5469	16.0495	39.4859	22.5929	37.9135
83	28.6572	7.23351	17.2157	11.1976	32.8876	17.0397	30.3461	30.0742	28.1195	18.5804	44.6348	15.1778	22.7016	17.2986	14.6941	21.2949	20.0221	20.4984	45.0217	18.42	37.6495	27.3588	39.2186	34.4437	30.0459	33.3712	32.2771	44.0922	26.0223	35.0759
84	18.7659	7.42816	18.7831	8.7891	38.3026	14.2894	29.7767	28.4254	15.9578	7.62422	47.4663	16.7814	7.4902	33.5887	13.9231	22.5823	20.9054	7.98407	40.7855	26.1619	46.9625	41.4183	38.2422	42.2935	24.1161	35.9624	24.5715	43.053	27.4438	35.2237
85	21.1229	10.9409	21.037	11.0809	34.9374	7.68194	23.2785	31.4165	17.6246	9.00309	48.3363	23.3612	13.2339	17.7365	21.0433	19.4272	16.7438	13.7026	46.3272	26.8536	52.4459	30.6753	33.0457	38.6596	22.6047	32.7577	28.8464	34.9841	21.3152	40.5549
86	12.2082	9.3351	19.7548	7.67239	37.5442	14.8863	31.1743	27.465	27.6067	8.35193	41.0234	15.9504	9.54261	18.9071	19.9438	32.9974	28.1767	30.6796	58.3724	23.6273	43.9135	38.1017	34.0889	32.964	19.54	18.588	24.4722	38.8269	20.5923	26.4712
87	26.4027	10.0984	29.4427	16.1639	35.7106	19.9769	35.9961	36.3159	36.5082	15.0434	37.5207	19.0431	22.2768	23.0777	14.3613	24.8597	26.0263	25.5734	44.396	18.0441	47.806	37.1318	32.7112	36.369	16.0094	32.4771	30.0552	36.4811	21.8507	31.1343
88	21.5399	9.01978	25.2789	15.3207	34.0812	5.51206	35.7566	44.6398	29.1913	14.3613	30.4007	26.8102	14.2227	23.7535	15.3108	43.0101	25.8792	17.7626	36.2773	27.4332	49.2155	40.4587	40.6191	32.4782	30.4896	30.9575	26.7369	22.9434	24.4643	28.7243
89	22.0783	7.77208	22.2068	17.1031	28.9148	13.9011	32.8795	44.6283	10.0939	15.658	35.2163	31.2897	13.9788	23.9563	21.499	24.7937	25.5182	24.505	51.6829	23.6495	63.7447	28.4811	47.2783	38.9711	19.6584	35.1818	23.1672	40.4944	24.6922	30.9341
90	19.5091	6.44985	21.2213	5.04538	30.1451	15.1124	26.5412	33.2923	23.7065	11.4249	40.2136	18.4351	14.4671	14.7398	18.5685	35.4613	27.6803	23.1213	51.8991	28.3683	51.5691	32.6932	49.821	37.4851	23.7094	33.7302	29.3988	28.5783	27.9636	32.065
91	26.219	9.15123	18.1956	10.4082	33.151	16.0325	28.5509	37.082	12.6091	16.5905	42.3402	18.9276	21.5594	14.4169	18.9193	25.7947	39.7923	32.2964	47.337	31.237	34.0196	35.7313	38.6945	43.6079	16.2384	31.2185	33.1022	40.5164	18.6231	28.8186
92	22.5827	9.1103	12.2063	6.47915	28.7022	10.8834	33.4893	26.1544	19.3847	10.6673	26.9613	23.701	10.1908	21.0691	13.2626	27.9498	42.5803	22.1385	49.342	32.3944	51.9419	39.0127	46.6906	28.3707	14.1934	30.5413	31.9016	27.8586	28.658	33.5352
93	23.3065	4.74116	11.4714	10.8368	29.2171	12.605	30.0048	35.2354	18.7778	9.86708	33.2975	21.4293	14.1426	18.2037	12.0549	28.9197	28.572	23.1584	49.2912	24.6232	36.7386	43.6899	38.8493	33.6483	24.6865	34.7127	30.1826	32.3882	34.1654	33.0866
94	36.9728	12.4796	10.718	10.5748	27.3507	9.75406	23.765	39.8025	13.1412	2.96332	40.1916	18.5148	17.2642	20.9286	19.2983	19.3887	34.6782	23.7578	52.8548	21.6971	41.727	26.0593	46.3592	31.1528	25.0782	35.5951	20.4448	40.1653	23.9915	20.6405
95	23.9449	11.9307	13.0816	7.52982	24.6851	14.2223	19.4963	36.2364	10.9455	11.6429	31.1485	29.6715	6.5316	17.5443	18.9707	21.8482	27.7682	27.5443	28.4335	41.9827	39.7454	19.4375	41.3855	32.7554	25.1308	24.2715	24.0237	33.3991	25.2347	30.284
96	22.7333	9.117	12.8063	5.30499	20.145	10.0535	10.3593	32.435	5.86162	8.57358	33.2308	12.5468	13.4596	18.7516	12.4335	23.6509	28.1627	32.7858	27.3707	31.6533	32.9646	32.0423	40.3357	22.8304	28.3863	33.9192	14.3354	29.7204	15.0449	17.4189
97	11.5498	4.89611	5.01409	6.47195	15.0773	8.22761	14.6212	38.5627	6.27213	8.46737	28.3928	11.814	7.42303	18.872	3.71418	14.3667	30.0282	22.9129	22.0441	24.8147	34.1131	23.2352	28.6379	30.9853	19.9735	23.7914	19.3951	23.4873	5.58564	22.394
98	17.4027	5.17093	5.21542	3.50174	14.4664	9.51123	11.0144	25.5529	10.4336	3.29615	18.1817	2.60292	11.7536	9.66408	16.0147	9.38257	16.3004	13.4818	22.4185	18.3511	20.3505	23.2323	22.7949	16.491	21.6024	28.5079	15.7047	21.7938	15.4638	17.9065
99	12.9448	5.03306	5.87439	5.19338	9.24602	6.25385	9.38925	14.4699	8.32891	6.63811	26.2413	14.8955	5.8382	6.75723	5.35467	4.28776	18.3898	17.2383	11.6682	17.9101	22.309	17.3512	19.2462	11.5428	16.4792	15.0321	15.661	16.3484	11.4332	12.2892
100	5.3263	4.0594	5.032	3.5557	7.8275	2.0538	13.0344	29.4176	4.3224	1.0917	25.8536	3.3825	5.5394	13.8958	8.683	6.651	9.1357	28.8733	12.5514	3.7668	16.2309	16.6752	3.0901	10.6561	11.5649	13.2711	5.9094	15.2812	3.1023	3.1821
	10 min recovery
t (min)	1	2	3	4	5	6	7	8	9	10	11	12	13	14	15	16	17	18	19	20	21	22	23	24	25	26	27	28	29	30
1	3.43026	1.76985	6.0898	4.39723	2.76812	10.3009	5.5915	11.7241	4.97656	4.93924	6.63372	16.6031	5.40817	0.520596	6.18178	6.81117	15.0722	10.4953	11.5115	5.41722	11.5883	6.81777	8.76343	8.79829	5.30339	10.1868	1.65164	12.9007	10.9165	13.1469
2	5.34564	7.32706	7.73121	5.57334	3.50357	2.84412	3.136	3.93723	6.17874	9.08454	6.4743	11.9477	4.41308	0.952792	5.45244	8.07595	19.0867	7.79325	7.7933	3.83837	9.69374	13.2187	19.8404	8.31259	4.39692	9.07868	3.20928	13.4537	16.614	12.8152
3	7.73898	6.21878	9.76812	4.52777	5.2684	9.89134	0.993675	7.57684	8.26616	6.71357	4.85644	14.3789	10.3732	9.90049	1.79472	11.0293	18.4472	3.74101	12.89	5.05855	15.6637	10.3435	8.88474	7.70678	6.84014	11.006	12.8064	16.1311	17.7496	14.2876
4	4.17191	8.92412	6.84944	7.78854	4.9092	8.05825	3.8244	10.1202	12.8881	11.2421	14.2187	24.6504	7.04776	5.47287	3.67745	16.4559	18.4997	5.76108	9.9607	8.51282	12.8554	8.76962	20.0322	10.4762	4.52148	9.97972	10.6114	15.0621	21.3785	10.8224
5	11.2955	4.88145	12.5516	7.1504	5.02693	6.01816	4.9966	13.1753	11.2189	6.05378	12.5274	21.5068	6.54127	8.51724	3.93195	22.1432	19.1266	14.0852	16.7875	12.9898	19.33	16.1399	7.83671	20.4615	7.88076	4.1896	7.44775	7.64847	20.2976	9.46932
6	4.33225	2.55366	7.82164	6.82537	4.38833	6.07151	3.0636	13.201	12.9008	7.20794	17.9054	18.9276	11.8017	5.81655	1.64671	18.7101	16.0119	4.17788	18.7129	10.0222	30.0714	8.83818	15.9408	20.3336	14.0256	9.26162	8.26666	14.7369	31.9137	12.7882
7	5.56594	2.51354	10.3598	9.31922	7.54328	8.54169	5.78597	14.4963	12.3071	6.88013	17.5038	11.2187	11.6232	6.55394	5.62838	24.1985	28.0146	8.11513	16.411	10.2474	32.7707	12.0006	23.7275	21.2333	12.4037	7.59062	7.9103	6.86998	20.4907	8.82979
8	6.13089	8.03756	7.2146	10.6149	6.72814	3.90994	9.3778	14.4078	13.8806	6.43218	11.6664	15.712	6.14196	8.41829	1.27116	19.9706	14.8469	8.87812	16.199	9.03329	20.394	12.4638	4.9092	17.9637	20.0072	12.3841	11.9804	17.3909	25.1795	12.4337
9	15.4445	3.00015	11.0629	9.56579	5.80267	7.5036	9.51825	14.9574	15.2895	7.08965	15.1054	13.549	6.17416	9.80958	7.50775	15.2471	12.2912	10.1079	22.7464	10.6175	35.5415	12.7862	8.79666	19.4042	7.59138	9.3009	19.6419	18.5914	23.0773	7.81664
10	11.9366	2.48245	14.9414	9.45796	7.6972	1.10876	3.51805	27.8838	10.3952	6.73872	15.7134	15.6555	8.40824	7.22148	3.47457	11.583	12.6067	16.3998	23.1064	8.63102	31.5132	13.8487	12.687	19.9371	11.7538	9.0928	15.1497	15.3729	23.3444	6.5895
11	13.0482	7.64685	7.7406	11.3904	6.13197	9.4518	10.8688	8.50514	16.1061	5.43511	20.9442	20.2106	3.03327	2.92653	8.60036	21.2397	21.6794	7.09023	12.9657	15.1358	30.7605	14.3657	14.2693	22.8841	10.1665	10.3835	15.3015	14.8798	31.6386	9.67572
12	19.5854	5.43436	9.36312	9.56461	10.0879	5.77274	6.8377	17.0517	12.7812	7.85702	11.132	15.3727	6.74032	9.29414	5.33932	14.4446	19.7796	10.0175	17.0784	9.29906	18.4732	11.3611	19.7433	22.6218	14.1175	6.3509	19.645	19.9097	20.2645	9.95786
13	14.7171	6.51161	9.51311	9.76924	10.4778	9.38185	12.3314	18.3597	12.3707	5.91397	13.2035	15.8079	3.79095	10.8384	2.19597	14.9748	18.1757	3.84326	23.908	14.9208	30.2966	15.2632	13.7605	29.416	16.6825	17.9088	14.8303	15.92	17.1104	11.859
14	12.3541	5.52236	9.9778	6.62074	8.53288	11.3057	14.5762	32.1792	14.6194	3.2865	23.0544	13.4535	7.06413	7.90786	4.52347	11.0327	5.23492	6.38578	13.8354	9.52852	25.7689	16.9432	17.1985	14.4546	15.7234	13.5619	12.3076	16.4888	13.9418	7.32501
15	8.28966	4.76485	5.13513	6.51266	10.2336	11.301	5.25092	25.333	9.50265	7.01675	26.5423	18.8661	12.6711	4.7568	2.52323	16.0974	13.106	3.29476	18.6588	14.493	23.9644	11.1496	12.9532	28.48	12.4816	4.0381	8.45793	13.2088	17.6422	7.60774
16	12.5661	3.767	8.1603	10.8018	9.22296	9.28478	5.4948	24.0735	11.5031	4.21084	24.5584	15.9046	13.1603	9.58282	6.323	8.66898	15.4147	13.3296	18.5501	13.1168	29.9889	15.0753	12.8837	24.2372	8.69621	11.0277	7.45573	14.6183	17.3016	10.4131
17	10.4291	3.22372	10.4152	6.90422	10.9715	10.9666	6.71542	21.245	5.80676	13.4103	19.0669	10.7288	2.61552	8.31283	10.4869	12.0834	12.7764	2.53022	20.902	15.5872	21.5889	13.7245	12.103	17.3409	7.02884	8.49986	8.66904	17.4381	13.8533	11.0065
18	13.537	2.64256	12.0321	6.9945	11.8639	7.61814	9.3488	16.4276	14.9399	6.84669	14.6571	14.8821	6.34664	5.25378	11.3731	27.2541	9.22005	4.14985	25.8396	10.0012	28.3881	12.9129	23.2557	26.1683	5.04676	20.4749	11.0448	16.0177	15.9758	12.5657
19	10.5746	6.252	11.4951	5.67719	11.9619	5.36794	11.2502	16.7716	9.69663	2.97192	8.86503	18.5583	3.40947	5.30821	5.89686	6.90595	13.8303	3.7158	16.965	5.87169	17.6619	9.00147	8.48912	16.6901	10.7653	13.5854	2.25734	16.1478	19.4573	10.9288
20	5.26358	2.9709	8.85588	5.14524	9.6887	6.62034	14.0074	14.7415	5.50844	2.71992	6.84766	11.8483	9.4142	5.48228	7.90168	9.0949	12.1859	2.592	11.5286	14.5651	8.10584	12.4762	9.63644	16.0421	17.5175	24.0713	11.3178	14.0076	17.3312	11.3136
21	12.7504	5.79391	9.0709	4.67571	9.76771	2.94583	9.32658	10.2848	8.78706	1.99848	11.1481	11.2325	5.1921	9.91523	7.56295	9.65957	12.1174	6.63792	26.0697	8.70127	25.3233	9.42247	7.67196	16.4264	7.08291	28.6402	12.4726	9.4236	12.1806	11.1075
22	4.57111	3.309	8.02817	5.2583	8.70951	7.73573	3.96325	7.90008	14.0316	8.05927	17.739	12.6946	14.6754	7.5732	6.7802	7.32811	14.4762	3.95884	19.3514	17.7132	16.8085	12.9832	14.1436	15.6804	9.43669	12.5004	10.1923	20.49	14.8226	7.39688
23	7.65766	4.26957	11.4826	6.48638	7.06499	11.0009	2.22912	12.3598	6.18827	3.45492	14.6212	10.6531	10.1217	4.48594	3.72389	19.2732	13.7881	9.12266	17.5394	9.85021	20.5189	6.2934	15.4193	13.3799	3.6478	16.0267	10.2312	12.8352	27.2918	3.72101
24	10.141	7.19834	2.95674	3.125	6.83706	6.40525	7.6901	12.7691	12.9614	3.01343	10.0443	8.85214	5.6931	8.81043	7.94143	12.729	18.9414	4.01699	23.4238	8.53892	19.7456	4.03614	12.0859	21.5329	14.947	6.65848	7.62122	16.6134	16.0284	7.72367
25	6.2087	3.37615	13.4738	4.45685	7.77083	4.58205	9.3979	17.6266	9.4355	2.4252	9.93235	14.753	9.33215	6.098	12.111	12.8479	8.84685	13.0621	28.6302	7.97248	9.385	8.3097	8.7291	22.8676	2.0244	9.2695	11.5026	11.5233	19.5077	8.06555
26	7.05713	5.54952	9.95632	5.55068	8.08116	8.14905	6.5571	10.4115	9.90636	5.6261	13.265	11.4931	5.97313	5.34536	6.73505	5.97714	8.16025	3.85622	13.7505	8.03005	13.2788	12.2851	12.6535	13.5349	14.0357	11.8042	8.58792	7.76921	7.9168	9.85377
27	7.62656	4.02381	14.183	3.20381	8.91448	8.46291	4.99728	12.5434	11.8249	5.29283	9.26902	10.3115	11.0187	9.16449	7.0521	10.7427	8.32754	12.1097	17.9284	7.72505	15.4847	16.2165	7.97854	7.81919	6.90793	10.2461	7.92032	15.3933	14.0012	5.96385
28	10.6638	2.73336	8.52798	3.3764	8.89032	11.296	2.626	18.2326	7.22845	6.75461	9.74096	8.97126	3.85885	2.58391	8.1944	10.3115	7.32044	10.8969	14.9852	4.42974	13.3556	10.7473	9.89348	9.10457	10.296	12.6345	11.7572	15.0442	12.9678	12.6154
29	12.2748	1.39593	13.4076	2.33428	4.96439	4.36486	2.92535	10.2977	11.6149	3.08952	13.1868	10.8498	8.75272	6.89384	8.59303	11.6313	11.3041	6.82327	10.3819	9.31775	13.6828	12.248	8.30899	9.86041	16.7249	13.2431	11.0804	15.4073	8.84768	7.64674
30	12.6835	2.01165	8.69086	3.14182	6.6491	3.85417	2.9058	11.5304	4.67716	2.7119	8.562	11.2176	8.61194	9.23746	4.34509	11.9986	6.18879	8.15534	8.91305	7.95909	16.4965	11.3886	8.63473	6.85078	5.56676	10.3192	13.3809	10.5385	14.2846	11.1446
31	3.87915	1.61818	9.22586	2.36127	5.48283	4.33831	2.84362	8.25263	8.47734	1.5374	13.4242	15.713	8.10363	2.31208	6.5799	7.3628	7.97421	10.8138	13.5992	7.63477	15.6066	8.43259	7.16475	4.27168	4.45918	17.1943	10.7635	6.2601	8.18538	2.85649
32	9.79875	4.93446	7.5253	3.462	5.34796	6.9267	0.8719	3.4981	12.8364	6.87603	14.7642	8.96306	9.91069	1.85198	4.29404	5.60356	3.48166	3.74619	9.9362	11.7844	11.8061	6.25486	12.6373	12.3536	7.34882	14.1214	7.73204	9.43613	13.4907	9.36481
33	11.8722	0.29842	14.2476	3.50841	4.13657	5.253	2.3643	12.0024	7.0486	3.25259	17.1285	11.1747	1.84105	8.80721	9.18759	7.96148	3.13506	7.42867	11.8122	7.15057	18.8355	9.33885	4.38361	14.7828	10.424	12.4686	8.51018	4.68945	5.05958	10.4088
34	14.7449	4.87103	12.7076	5.81622	5.33238	3.33172	5.94855	5.78679	13.2113	3.96058	9.02825	7.43782	10.5458	13.9067	2.91174	9.34319	4.48002	8.60201	9.23625	6.17767	13.4801	13.788	2.78053	3.38221	13.2687	9.033	11.2431	4.99819	13.464	5.0068
35	11.3079	3.03872	13.5097	4.60155	3.97755	8.76863	6.71705	13.6789	8.77162	3.6723	5.31927	9.9561	8.22083	6.17952	7.0776	6.95421	8.47297	6.96539	8.67163	5.48285	13.6901	5.16068	3.3673	8.07099	14.85	15.4749	8.30869	4.00003	13.5994	7.14381
36	4.23374	2.77532	9.15127	3.19523	6.1778	5.98202	0.0802	8.15312	7.49785	3.69038	3.74504	12.2412	10.4248	2.52455	3.60842	10.9387	4.30045	7.95928	9.4238	8.08665	10.4355	3.41078	9.9761	4.95958	5.55022	7.01814	13.0642	2.80503	9.06689	6.66015
37	5.87932	5.04758	14.5798	7.5674	5.51612	4.1206	1.62682	8.91116	6.78571	3.84522	7.96216	5.68548	3.27986	3.38111	8.72861	11.3497	0.591332	7.28974	8.98113	9.19229	7.42214	5.75039	8.51361	2.24638	7.56487	5.648	5.17462	0.552486	11.7016	11.4118
38	9.89135	1.68204	16.6366	6.08253	4.75311	5.57743	7.8138	8.13026	10.888	1.96078	4.86353	3.6441	4.05055	3.19306	2.40964	10.0245	0.111588	2.87771	6.4592	1.37869	7.42813	2.24476	2.93105	9.89298	10.2217	6.00666	5.61184	3.14217	11.5298	12.2881
39	3.53378	1.12698	14.71	7.52961	3.38874	2.10098	6.3718	8.83168	2.40071	0.203604	8.66864	8.71756	3.98973	3.3952	4.8341	11.4586	5.41489	3.99184	10.5852	4.84398	6.73919	6.68401	4.0123	7.29188	13.7775	5.83966	5.42181	5.48331	10.08	7.79677
40	4.8286	7.1716	14.3951	6.99198	3.7743	6.09894	3.5345	6.5324	8.81276	2.82146	4.9424	12.9877	6.89362	4.26686	4.66266	6.44474	2.5676	6.90064	7.1054	4.50134	7.38384	4.70364	3.69172	2.48876	6.47374	3.0352	3.47342	2.37668	14.3164	14.7178
41	9.1748	1.14576	6.78482	8.84483	5.58255	5.74013	2.56352	4.49797	4.61441	4.31458	4.48031	13.95	2.95287	9.17629	4.95225	7.86432	0.408611	5.8091	10.6453	7.7748	13.1364	3.78615	1.95228	7.20236	2.22369	1.30104	3.42489	1.65904	13.604	16.1097
42	3.89208	1.45353	10.8058	7.77145	3.60852	1.5798	4.75485	6.22622	4.14328	2.62114	11.3884	5.15934	2.21096	7.6693	1.73879	6.16389	0.355954	5.06985	8.04065	6.6151	4.63081	10.147	3.12937	6.10303	4.78666	4.0496	8.44902	3.54985	12.6574	11.5986
43	3.76676	7.17276	13.4849	7.38174	4.95812	2.35482	2.69338	7.08813	2.67645	1.25359	7.07199	5.10748	4.19095	3.35426	7.46348	12.0822	0	3.59015	11.8615	6.87718	5.84636	3.94297	9.15966	5.20222	2.48219	3.01422	5.68402	5.58527	8.05734	9.23806
44	3.213	3.2073	8.721	9.86602	3.1192	2.28841	2.3091	8.11204	6.68593	1.29883	13.4427	7.21232	5.71906	6.27274	3.41394	4.19053	1.7799	3.38861	8.7145	8.78036	10.6379	12.0595	10.7007	1.11729	4.61042	4.01548	4.43601	0.996632	11.8909	30.5202
45	12.997	2.37737	4.89695	9.56247	2.47907	6.89947	2.99915	9.08791	0.52801	1.01379	7.27526	3.7858	3.07461	3.36794	5.77972	11.3842	0.88098	5.02049	8.97925	9.54236	13.922	2.71364	6.34629	4.6497	4.89264	10.512	5.14103	3.39509	19.9037	7.76468
46	5.54554	3.41919	6.16538	8.35145	2.21608	3.32072	3.5665	8.02486	2.22498	4.21839	5.95938	11.0956	7.40935	7.17453	0.566374	5.08251	5.62682	5.48467	10.9944	6.89	7.63044	6.85439	11.0206	4.43353	5.01557	7.07798	5.36408	2.08622	13.27	9.33446
47	5.95968	5.54887	14.4676	7.01299	3.90806	1.94492	2.94983	13.5663	9.04147	4.38679	12.1475	4.97896	4.01275	9.1393	3.79296	13.5098	0.943676	3.07931	8.2398	7.55895	3.86346	7.128	16.6936	6.87198	4.05547	2.38942	5.70499	0.795104	27.7373	11.5924
48	6.86798	0.63562	5.94228	10.5364	4.08022	2.03523	2.0421	12.412	2.58209	3.13294	10.4228	9.64988	6.5629	9.1012	5.3902	3.16668	1.18092	2.35115	10.8266	7.74686	13.8051	7.43855	10.5743	12.6298	12.8731	9.50764	6.55084	6.11442	11.3481	18.499
49	5.56838	4.76053	11.5671	11.1387	1.46029	4.61176	2.44015	7.60439	4.86813	6.1441	9.56264	15.4584	6.18143	11.2368	3.93802	6.51388	7.10862	3.23931	8.08643	4.50921	4.94525	7.23179	10.063	5.51384	4.29183	3.75728	3.02101	9.53455	18.5828	7.12815
50	11.4037	3.85695	1.485	13.1354	2.3723	5.8676	4.03665	13.1578	3.1292	1.2152	6.6418	15.8155	2.1495	6.4128	4.43215	6.2595	6.246	6.94615	12.6103	5.6752	8.3792	16.7237	5.585	17.8034	7.9267	0.7816	2.4676	10.8168	18.3586	12.8396
51	5.35527	5.65813	10.2133	9.40396	2.88937	4.64024	1.77035	8.8625	8.73427	6.82148	4.64725	6.66526	1.17481	7.33157	2.62668	7.07615	5.53587	0.997393	7.13023	12.5274	9.54868	20.9594	9.05748	12.5389	10.0846	6.93412	2.96884	7.15306	17.6173	15.8234
52	3.1087	5.335	5.49094	7.39213	4.36552	8.15032	6.9874	7.0252	8.71808	4.45899	3.59209	6.97706	1.86921	5.8574	1.8383	2.34948	3.47981	5.03023	7.2454	8.3409	9.82567	7.83122	14.2486	10.8473	11.8523	13.922	5.78866	16.0707	10.3178	9.04247
53	4.68342	1.75195	10.8894	10.9037	5.05976	3.06333	5.74397	8.60781	4.44461	3.53723	9.92776	13.6211	6.40543	3.79436	2.26741	3.10266	1.65866	3.12566	10.8406	7.86456	16.8301	11.9647	9.08435	8.51734	11.6402	9.76484	0.420768	13.7527	16.9641	10.8735
54	5.44998	2.88374	5.39125	9.62494	4.73615	4.13133	5.7916	5.41693	4.40686	0.493944	10.7561	11.2893	2.63621	6.46951	3.53976	3.43313	2.66234	3.9603	6.5789	3.44141	16.1095	16.9573	17.9945	17.8347	11.3052	11.4591	12.9448	20.1515	13.9191	8.38713
55	6.78636	7.25852	3.30415	10.2863	5.063	1.07933	8.10577	17.054	7.45989	2.33374	10.7861	8.6238	4.51047	9.39144	0.930795	6.3499	4.40638	3.92733	9.64788	6.62869	10.889	14.2954	6.29448	13.0074	13.9643	7.1984	9.66763	13.5082	11.8189	6.46324
56	5.90976	0.70898	5.3863	11.6964	4.9132	5.10647	2.5638	3.56116	6.41752	1.27302	11.4395	6.93546	1.37226	3.32912	5.12768	2.58546	12.9734	5.93781	1.3506	3.91322	12.5537	19.3967	11.2649	14.028	5.41741	9.47014	7.38511	10.3424	14.8127	12.2881
57	8.48365	4.10365	0.724794	13.3174	4.78618	0.947444	3.54718	9.24405	1.72045	3.04655	18.7861	4.73912	1.55827	11.8219	3.87525	6.98839	9.61172	6.35295	5.68005	12.1625	14.9205	9.56614	10.3916	15.5281	5.7204	9.5238	6.36601	6.82766	13.9506	12.7584
58	6.08001	0.62904	9.06562	9.91351	6.6687	2.76535	7.4359	11.0578	6.12814	4.66477	13.6697	2.1566	4.42644	2.6026	10.5642	4.43429	4.45797	3.19125	5.2545	8.4919	23.0716	7.92347	14.5676	14.7105	9.89616	6.98788	9.17805	11.7779	9.96522	14.3353
59	6.6268	3.62517	7.35215	12.1466	6.61283	1.05432	8.99212	10.6031	4.79076	6.72209	8.02659	5.41446	2.28835	4.91734	5.02744	3.21481	4.82447	6.86578	5.8201	10.8582	25.8242	3.33155	11.6169	11.0945	16.6381	2.77676	11.1327	13.8849	8.4749	16.0901
60	5.92386	3.3632	5.8368	7.30172	5.2783	4.76028	4.6544	12.4072	13.1085	1.2164	14.9936	2.6156	4.86946	5.00208	6.03052	5.03558	6.9069	4.3773	3.4409	6.84758	16.0069	13.0008	10.879	15.6714	16.1915	11.0873	5.13878	12.0917	14.4478	8.2764
61	9.33438	2.2232	3.35274	6.23554	5.11991	2.71498	7.87937	19.0703	9.5536	4.05019	11.9384	5.37054	4.68141	3.8105	9.62784	8.94598	5.34147	6.69419	2.70702	10.4429	20.4243	6.83673	16.9073	12.7721	6.55898	8.0792	7.59323	14.9124	13.4393	12.4783
62	1.90252	5.6305	7.76428	7.1119	5.93911	2.32803	3.45365	17.9245	5.42137	4.06667	13.8557	5.63022	4.90747	1.87984	5.42102	9.33312	10.939	3.1928	9.3407	8.62619	23.8955	7.42181	13.578	12.7803	14.5505	8.01456	14.3369	12.2055	9.75778	7.62368
63	2.03657	1.68975	10.5	3.99824	6.37798	3.85643	7.82972	13.5183	19.8171	1.28229	21.677	2.9294	2.67943	4.61653	1.53868	11.1484	4.69912	5.1695	0.6519	9.7607	13.842	8.91342	11.7886	7.75523	7.10273	11.0884	8.12339	6.91526	8.416	14.3355
64	5.43461	4.97954	10.1605	3.78464	9.24044	9.39589	9.7992	22.9447	4.65828	7.52625	13.9067	3.65042	3.12375	6.98762	4.04492	8.42872	5.4468	3.5337	11.9994	13.0527	13.5042	16.515	17.8466	16.2138	5.72546	9.66538	7.1959	11.6579	12.1175	13.272
65	4.0985	3.89482	13.2443	3.7267	9.22965	2.31765	6.6278	23.0371	7.6416	6.70033	24.7936	2.148	5.02414	3.8361	10.7051	8.37613	1.86221	3.27199	6.04673	7.88148	24.6459	7.53443	7.93171	6.4658	10.8391	3.7762	11.2998	16.4089	9.20528	10.4126
66	6.54196	6.48297	8.04967	7.24531	6.93735	0.867022	7.544	24.1352	8.93952	1.70972	19.9407	3.67192	3.70814	6.15787	7.40449	5.58536	12.0218	4.99579	6.60605	23.4643	20.1431	4.66807	16.3045	19.4739	7.34436	13.7736	6.72453	16.1871	12.619	12.5277
67	8.33375	4.17908	9.99079	3.51545	8.66047	6.30793	6.50085	15.1692	4.23356	5.6406	22.3944	5.95878	5.90048	1.50473	4.18482	3.48614	7.58225	5.9432	5.87085	6.29937	18.6833	16.8682	15.4655	19.959	11.738	12.3898	6.75412	14.4109	16.7987	17.8188
68	0.582304	3.47904	2.84078	3.48063	7.6479	8.74724	13.0906	12.084	10.2738	6.97457	19.0638	8.77612	3.82799	3.90886	10.55	7.61482	8.36444	3.80721	15.2967	7.47088	25.6823	11.3657	16.1547	21.0143	14.7889	8.62966	9.18738	17.3649	17.5628	12.159
69	4.26881	0.54714	9.28759	2.35982	7.45728	6.6301	5.65712	17.0043	9.24149	1.85896	15.4842	13.5524	6.13434	6.98658	5.98772	7.32963	6.42956	4.71968	17.2393	12.5737	21.792	12.5192	19.613	12.6013	9.32632	17.9077	8.74531	18.5188	14.7941	9.64814
70	5.34008	3.40185	5.45622	1.71458	11.627	3.71634	5.1394	27.0741	12.2713	1.94488	21.8005	12.3905	5.21711	7.79334	7.73885	5.8236	10.4592	11.2264	15.7019	7.9366	28.9448	11.2712	14.6003	19.3175	10.8703	20.3828	13.3655	21.4843	10.9713	8.38826
71	8.14596	5.03458	18.0333	5.36674	7.96689	3.65906	7.38788	20.5182	6.46102	4.89044	15.7115	3.79196	3.99958	7.15385	10.423	14.4473	6.48551	8.07971	4.4382	19.4363	27.7351	20.134	11.9464	15.5527	10.1291	10.2944	9.91597	12.5647	12.3978	7.00364
72	11.599	4.89242	9.36692	3.91978	8.64084	7.29642	8.0818	16.4283	7.73525	4.98479	21.8173	12.3282	0.919576	7.00422	6.34136	9.26444	5.83612	4.23412	13.8065	13.6116	27.7877	20.885	21.1827	34.3996	15.8455	17.6263	8.89764	15.5548	20.2282	16.9436
73	11.405	3.0455	4.85161	2.30473	7.38711	3.61428	6.41033	21.0078	6.60625	3.94925	31.7118	10.7881	6.87231	7.52809	6.69559	10.4367	8.05553	7.4482	19.9821	17.0534	22.068	17.4458	17.986	22.1417	17.2818	16.0263	11.2042	8.95623	12.675	12.5417
74	9.34111	1.48148	8.13844	1.77878	8.97772	8.82028	3.32605	13.3776	10.61	4.20276	19.9998	11.5978	2.16196	3.67592	7.80735	5.35916	8.60727	4.31418	23.4958	10.9868	26.5091	9.34982	10.7067	23.4111	7.58386	13.3879	10.2733	6.28538	22.2767	6.51274
75	9.7588	2.00628	9.35725	7.12825	10.3452	5.87538	6.86538	23.9313	14.9985	3.6195	24.358	5.6692	6.19608	3.7149	11.0107	7.1071	9.14215	3.98805	15.0056	12.6922	17.0546	16.2243	15.8871	21.5637	6.1263	10.8071	10.0005	14.1588	15.9424	10.9683
76	19.0988	8.03982	9.82393	7.72018	9.98448	10.8192	10.6674	21.7736	8.72137	1.99188	25.8899	4.92288	7.57149	9.47002	9.09276	20.5397	8.77946	11.1607	17.7199	18.2822	28.0542	17.0151	13.4378	16.589	15.1565	8.2188	9.01718	18.7523	18.7573	13.3428
77	6.41655	4.48449	14.5129	0.688956	10.551	10.4482	3.06473	10.1175	7.85186	9.39179	27.421	10.7209	7.91291	7.74121	7.49744	8.97211	8.6677	7.08769	21.1413	12.9879	14.5552	11.3933	14.7491	20.9557	14.7533	8.49576	12.1211	15.5592	15.9985	5.92222
78	13.3704	4.81571	14.5693	9.59186	10.9641	4.55982	7.3354	17.524	6.69572	1.40765	19.8843	8.70366	11.9594	9.84293	5.7954	13.4529	6.9006	6.44462	27.2274	13.5753	11.6114	26.8171	10.8653	23.0177	10.1952	17.778	20.857	19.1291	6.89654	11.4107
79	7.91301	6.21438	5.81341	4.6603	9.097	10.4092	8.31363	18.3118	13.2075	5.39257	17.56	12.0148	1.74488	4.89686	5.03194	9.03687	6.7726	8.69415	15.633	22.6229	23.3167	14.0552	16.4525	18.0659	8.93206	9.847	8.37543	20.425	14.7061	7.03896
80	10.5148	4.2073	9.99392	4.95866	11.5823	3.47428	12.7429	18.9878	12.3292	8.4922	22.3181	7.6685	7.78668	7.8745	9.06678	6.91628	13.5361	4.65474	19.3637	14.6004	36.8224	17.624	23.2643	18.6305	20.2312	8.8734	7.57096	14.2052	17.0885	11.6463
81	6.53894	1.23518	10.6487	3.65909	8.62411	6.99448	15.3627	20.5783	4.72179	9.62471	25.0282	19.8694	4.56471	8.27284	2.75678	14.934	3.48951	4.09119	28.3305	16.7441	22.7783	14.9709	9.52822	19.1326	14.8506	9.33128	12.094	17.0868	24.0945	13.6014
82	13.0336	2.66975	10.0673	5.13194	10.6431	6.88472	11.3929	14.1739	10.5818	9.43556	22.6394	14.7768	11.5662	4.12062	3.81519	23.39	5.55024	4.83866	20.4941	14.8961	27.1259	11.4735	16.4631	18.4431	7.86846	8.96468	7.51611	20.9699	18.9208	8.59762
83	11.7683	4.2066	12.9751	6.81633	10.3	3.91862	10.3252	24.1877	8.40328	3.80957	21.1234	11.9957	8.93147	8.11042	8.46183	6.09788	8.28099	6.37542	14.5283	16.38	23.3585	20.074	14.1777	14.6877	11.6894	11.0389	8.4	15.5142	17.3969	7.00237
84	12.2949	2.28658	25.097	5.07019	10.8735	5.00865	8.1548	18.6414	20.6661	7.01961	21.7288	13.8186	5.19949	13.4836	5.51612	9.37185	10.7511	2.06156	21.7004	18.4288	26.0504	18.6008	16.1046	16.2965	18.6401	28.587	11.3849	9.54616	14.5737	6.68347
85	13.324	1.70975	21.2238	1.55582	13.5856	8.87636	8.2646	27.9319	9.03772	8.87013	21.3829	15.5568	9.01113	9.45558	5.99854	11.9553	17.4439	5.49219	15.9627	23.5031	26.095	22.654	12.0495	28.0559	14.5881	11.7209	4.89465	25.2694	13.8604	9.37467
86	10.951	0.36594	13.8515	3.76045	10.7414	11.1065	14.3285	19.6409	13.0739	8.8319	20.483	14.5012	9.38659	13.1878	9.93454	5.2296	9.83839	3.4549	19.3566	22.022	28.0643	18.7588	10.7832	15.5309	8.29048	14.8179	5.60235	10.283	18.1866	6.01891
87	7.60926	7.88314	8.9659	11.1306	10.2055	5.915	10.7218	11.3308	11.615	9.48699	28.9714	14.7108	13.6955	10.4468	10.9861	9.15576	10.837	9.85316	18.309	15.5321	38.3484	16.4358	17.6538	20.7665	13.2348	21.3085	9.68167	12.7242	14.4245	9.61126
88	9.53664	6.56764	10.1371	5.03211	10.2997	5.16296	21.5874	7.82134	9.24346	6.53471	27.3923	12.8332	6.83768	12.4806	11.9796	9.8534	7.61633	4.74508	14.9183	17.5887	28.7146	28.2604	23.198	21.0517	18.3893	15.5203	11.84	13.1449	18.1531	11.9801
89	12.2816	6.10693	10.7631	4.76772	14.0555	15.3236	11.6066	14.7128	11.6046	11.0833	21.6116	14.5761	9.00156	14.4829	8.74024	6.76841	8.63351	6.75352	24.4901	20.5651	25.717	13.3392	17.9836	20.5568	18.8018	9.67448	16.9808	12.5477	11.5285	14.8773
90	13.8614	1.42005	14.3948	3.5035	10.7624	6.37278	6.52245	12.7532	7.13284	4.55072	30.5127	15.1959	7.37881	12.4281	7.11655	16.5015	17.6828	4.75876	30.2786	14.3532	32.085	15.146	25.9925	15.3521	18.3368	13.3597	10.2836	15.6632	18.5965	7.75538
91	12.5274	3.17564	9.18951	1.61352	10.8008	6.44991	4.41983	18.4377	13.9197	5.44727	21.771	12.238	4.13307	3.98468	7.28116	7.70038	7.75918	12.6691	16.2413	14.0099	32.6794	12.9734	29.3457	15.9809	20.9539	17.4088	8.83947	22.5975	14.1724	13.9255
92	8.012	4.0419	10.2971	3.89908	11.1624	6.70816	15.7197	12.1283	11.6343	8.30594	15.4983	16.3252	10.408	9.33148	8.35706	11.6486	12.574	20.8812	12.0242	13.0951	33.5469	23.9533	24.2323	22.382	17.2737	12.5068	15.4015	12.2665	15.2377	6.60934
93	6.12399	1.26646	16.9915	5.4532	10.2305	3.34995	12.2628	10.3741	13.3663	7.92377	16.8468	12.2246	6.66313	10.7449	11.2043	13.2818	9.5223	6.98007	15.2292	14.3811	31.6794	16.7709	23.5711	14.8779	7.58303	17.2755	7.09179	23.4705	17.723	5.74253
94	6.74207	3.25424	6.90078	4.16513	6.27322	3.38289	12.2415	9.2185	17.4258	14.186	8.55338	10.7043	8.90326	10.5888	5.28877	12.0902	14.6212	5.7828	24.2867	21.6387	20.7337	17.4574	33.5672	12.9896	15.0365	15.0964	8.33798	14.3546	12.6084	5.45459
95	11.6415	6.78458	10.1569	2.39234	7.17955	5.29509	6.47945	8.04362	8.94209	9.84973	22.6116	15.0238	5.66919	4.6214	3.33457	16.045	14.2726	6.32737	16.3424	14.7881	13.4631	6.79691	33.5167	3.91425	9.34798	14.8953	10.9873	19.442	11.3897	0.57518
96	5.90303	2.65194	3.67199	2.69682	6.93732	3.79879	5.4689	4.59454	9.04891	7.01228	13.4045	16.9499	8.04253	9.77954	3.55926	18.3897	12.3917	3.71932	15.1276	17.5514	17.4826	17.4268	36.3058	10.7724	4.08217	11.414	7.17437	15.0078	8.61232	4.71206
97	15.2781	4.93804	3.44333	2.18862	5.49224	3.72667	1.7624	2.60272	10.0745	3.61596	16.9507	14.7391	5.3401	11.7112	1.53304	20.4021	12.6176	6.4771	16.856	6.9919	4.22912	13.597	36.9155	10.7976	6.22643	15.3801	17.2222	11.8339	7.04634	1.45339
98	8.05058	5.23028	4.12064	1.49042	4.77896	1.69391	1.6199	7.40348	10.2842	2.57479	9.19562	14.8558	7.81442	7.43926	3.75003	10.6009	17.3421	9.43846	14.8217	10.2415	7.98116	7.73163	28.9138	8.72004	10.1145	11.0989	12.0816	13.5174	4.86988	3.63048
99	4.85072	3.96467	4.15906	2.92656	5.20707	0.332669	4.4546	2.67421	2.6042	6.27517	14.672	12.8176	11.6127	6.38704	5.74925	15.2986	10.1871	7.50517	22.7285	4.7916	10.2178	11.8786	15.2811	3.66859	6.62491	16.5632	7.07746	11.3855	6.96995	0.003658
100	8.6308	4.1826	6.0377	1.5646	4.4387	13.9321	1.59	2.3821	6.5993	2.6048	14.5595	22.4657	4.7763	4.9639	3.681	2.5458	22.8959	4.8413	12.7494	7.8494	5.3587	7.4337	12.3318	9.1456	14.6416	11.5019	4.1448	8.2015	2.6145	0.3627

## Sheet: Figure 3d
	pre-bleach
t (min)	1	2	3	4	5	6	7	8	9	10	11	12	13	14	15	16	17	18	19	20	21	22	23	24	25	26	27	28	29	30
1	15.5357	4.606	11.2516	11.0585	30.7633	7.96152	8.802	12.3958	13.4772	44.6071	15.8779	18.361	2.57912	4.58751	14.3521	9.85588	24.1469	44.494	22.2161	13.7607	8.24278	11.4779	5.10989	13.5813	22.1749	18.747	8.9395	14.5283	33.6612	13.1153
2	10.595	5.39534	6.11762	16.8303	17.457	18.8999	15.1984	17.0678	14.5934	34.0447	11.1314	17.1864	3.05365	9.1845	48.2856	13.7868	39.5963	37.5266	34.2866	13.9981	17.2318	9.69358	9.22992	14.4546	32.3766	14.5718	12.0731	27.0355	30.2599	15.1952
3	25.2848	13.4146	14.3756	32.1887	28.8759	28.473	22.9743	26.0892	12.8238	58.6347	26.4487	18.1651	3.65535	14.4761	44.4094	28.7917	51.1924	55.7494	41.7415	27.9229	17.0595	10.4435	13.463	21.0733	29.7855	16.5222	22.927	35.5209	41.1617	26.0591
4	35.9038	11.2219	10.9366	39.4768	36.1527	35.2129	34.3531	44.2927	29.8894	56.5775	36.8406	19.1048	9.989	11.6366	56.986	34.687	53.0673	73.6253	38.7842	18.7751	15.3853	18.6284	34.9203	24.0142	51.1845	19.6563	20.7084	44.9748	57.0993	37.5161
5	42.1392	23.8593	22.9355	42.1073	47.502	65.5423	56.4388	28.2116	49.572	72.7059	34.4496	29.0875	8.31028	14.8546	82.9133	46.4152	76.5278	93.2567	41.127	38.6802	29.8773	21.3144	35.0524	28.9928	65.8054	31.2638	43.5592	55.6291	68.5151	43.7835
6	44.8282	23.8074	20.6696	48.5606	52.8603	84.6246	50.3459	61.833	51.559	74.8603	52.4172	27.0418	4.9481	13.6076	83.4065	55.7459	99.9394	90.1029	49.7645	38.9603	38.8971	23.1062	42.8948	20.9925	56.0639	38.3449	38.2144	66.9254	90.5862	60.3735
7	72.3517	35.5272	31.7829	48.2052	42.5231	98.7124	68.4913	66.271	64.4668	86.7371	44.334	23.731	9.56738	22.9855	97.2339	55.929	86.3124	78.7332	57.0415	36.3221	40.0173	29.9507	36.1657	42.8259	49.0909	36.5765	60.6466	90.8245	81.9596	63.9752
8	93.1591	48.1662	28.542	67.1532	60.3465	121.044	78.3818	60.5541	69.498	107.792	56.972	31.4115	13.9874	22.305	98.6113	67.7496	81.9431	79.8247	66.183	33.9826	44.9192	46.2485	48.192	35.2757	66.918	31.486	57.561	74.4066	106.104	76.4531
9	87.2713	49.0242	38.5197	64.1719	77.0469	143.645	71.3809	78.2857	79.7389	102.59	51.0577	33.8418	22.137	23.5451	108.883	73.7962	96.0836	80.611	67.1784	61.0864	65.8599	59.1413	48.9427	49.9191	56.9755	58.0929	69.0606	74.1153	112.567	73.3512
10	92.5732	53.1304	55.2872	70.5035	76.8926	141.442	93.9613	66.1118	97.265	133.042	42.6742	34.1827	31.8162	21.1715	100.534	75.8144	112.199	94.7895	75.5838	54.2194	57.4059	62.0482	62.8024	49.0354	48.168	36.1066	69.074	79.8718	98.992	61.7104
11	93.8535	73.5524	36.1136	73.7347	82.5322	143.536	87.1263	95.3899	100.528	151.286	48.3196	37.3411	20.3405	20.856	122.949	89.525	84.1699	86.1294	68.4102	60.7587	64.6906	70.4304	75.1455	63.6447	55.0001	45.7659	58.8098	81.3641	101.554	78.1836
12	116.106	58.1886	30.631	88.6472	81.5208	169.463	84.946	83.7879	107.221	141.897	48.0414	28.4034	26.3171	23.0884	107.286	88.7332	87.2905	75.8446	75.277	47.615	77.942	71.849	54.6355	72.7613	43.1226	49.9162	70.6456	79.258	105.495	75.7438
13	114.481	80.1909	44.8209	85.5843	70.4176	160.757	88.2021	81.1132	103.523	147.959	47.9174	44.0606	17.5584	16.1402	116.497	67.0058	96.691	70.5138	77.3377	44.3566	74.8186	59.8243	82.3011	63.4868	53.0396	48.2129	73.8559	78.4069	84.0187	75.461
14	116.838	70.9216	54.6393	90.9485	94.6845	177.171	82.0836	95.8221	126.394	151.997	48.2044	41.6392	22.3725	17.9128	108.492	81.4788	100.668	71.9994	72.8879	63.9744	81.3507	87.6185	76.0881	53.4811	72.9266	44.465	61.3604	100.443	91.9411	70.8958
15	116.448	81.6645	45.9599	99.091	74.1931	173.45	85.6886	100.039	121.82	146.543	49.6961	21.3219	25.5343	20.552	97.1495	82.7142	87.9604	81.15	89.4388	48.7953	75.5494	80.7891	82.7185	70.2092	40.6497	47.2855	79.9153	87.6063	100.159	79.3567
16	133.918	80.0284	42.3074	94.1754	84.1167	166.231	81.2497	88.3944	121.809	156.365	39.392	35.2476	30.5614	21.0542	89.2794	82.087	71.7543	87.1999	78.7532	60.5536	74.9336	82.0806	78.4357	71.1545	47.4585	55.8295	83.833	70.5987	91.546	79.0033
17	143.271	66.5714	53.4713	100.51	77.1571	182.021	82.355	92.4259	125.782	134.661	47.5719	35.0729	27.8382	31.1966	112.396	82.1301	85.9272	82.2927	69.9685	66.8272	69.3697	81.3576	95.7249	50.7398	68.6499	48.1495	68.9489	74.3392	104.247	62.3863
18	136.553	58.1144	49.001	92.0086	84.8729	180.329	81.9751	105.504	138.084	159.805	53.1741	40.5858	18.0844	30.3874	107.287	79.3783	93.7322	89.9296	68.7344	52.7834	64.9608	72.5598	64.2784	53.2461	60.1808	47.206	87.1526	92.8941	95.6686	89.2767
19	147.93	81.1509	62.9337	94.2315	75.9107	176.632	94.1753	104.391	143.833	152.503	53.6361	24.3005	26.8571	23.749	91.3689	93.658	75.4839	67.6365	73.0636	52.2178	91.7846	87.2377	84.3022	49.3037	54.3972	38.9734	68.7318	99.4352	91.3061	81.7146
20	142.439	79.155	54.1918	111.509	104.202	173.012	86.4186	99.1538	147.277	155.717	51.6309	37.1425	29.6357	27.8777	117.028	89.9384	82.0664	64.6436	74.838	54.1712	71.2088	81.7476	70.1361	64.9044	52.5095	44.8386	88.387	75.8326	89.9896	80.3342
21	144.396	74.4309	43.5096	100.718	82.7027	180.697	80.5586	83.5981	118.513	137.642	33.7994	41.0666	34.8135	27.7288	97.5223	84.9827	73.4037	73.1796	73.269	51.1349	65.4132	75.8277	81.0867	42.1398	54.5698	37.5146	79.3852	96.9551	101.259	75.3741
22	143.336	73.0471	46.4588	106.13	63.9994	177.424	86.6495	99.8664	132.202	158.169	45.2328	30.2208	36.0686	17.3277	89.055	85.595	72.2932	68.9768	66.4983	48.3344	64.8682	64.9319	80.9601	57.6153	60.0094	35.393	70.8001	79.1643	95.9794	84.1799
23	140.204	80.4573	39.2629	93.4326	94.4279	166.3	99.8692	97.6306	125.733	147.795	45.1705	22.3321	23.7303	23.257	97.0964	92.7202	68.707	54.2621	77.0185	55.8351	68.7791	81.3843	91.9466	60.8402	43.9295	53.0651	86.0944	72.6089	110.064	76.6718
24	125.17	55.3449	45.2034	91.1254	97.4182	165.026	88.627	82.8539	135.067	143.21	44.736	30.9336	24.1697	25.2634	88.2789	89.003	66.6759	63.6585	70.8898	53.7214	65.3193	70.2732	77.5969	38.6435	52.1633	34.0603	87.5246	95.4137	93.966	69.7454
25	137.309	86.366	53.7341	90.261	89.1561	176.3	83.508	69.816	123.043	156.834	48.2097	42.1895	28.5489	28.4514	83.934	77.832	83.18	68.4713	66.5152	50.869	58.6406	59.6645	83.9423	44.44	40.4733	41.5452	92.6587	77.7775	90.533	75.619
26	129.352	86.8899	44.6919	108.839	88.0902	175.373	81.9046	87.7425	122.979	145.161	47.6967	33.9516	31.3456	27.832	87.9646	89.1822	81.8121	81.9869	70.4235	46.6624	66.726	77.4189	68.5338	45.6624	42.0853	43.9164	73.8964	78.6376	95.0299	64.8228
27	137.076	85.0544	46.0282	105.283	100.529	172.387	80.7491	98.4144	132.527	150.418	37.242	19.9708	25.5545	22.6063	92.0982	74.9236	78.616	81.0657	66.2012	55.5148	66.0823	78.9098	57.9004	46.2495	44.8864	40.7017	74.4355	76.7989	103.407	76.3014
28	146.824	78.8718	48.2011	98.917	100.683	165.673	78.0634	105.306	111.223	146.955	41.2986	26.1019	21.286	34.0677	83.4048	93.572	74.6478	62.2774	73.8989	52.8044	66.5673	68.6488	61.4807	44.7526	37.2148	32.842	72.3584	66.955	72.3844	78.3769
29	147.81	52.0613	36.5603	91.0894	95.6742	181.019	76.7982	118.742	126.179	158.74	46.413	36.1761	28.2917	22.5585	92.8841	77.5728	67.0134	64.3404	76.2266	58.0638	67.7804	80.1107	71.5315	40.9185	49.909	40.4469	76.0059	80.2009	87.571	77.6751
30	134.758	83.9697	52.0052	116.3	83.0426	166.824	100.923	100.99	118.972	164.802	48.0748	33.2656	22.8562	27.1263	104.558	77.92	74.1324	75.2444	56.8212	51.2958	64.086	66.9552	72.6525	46.7047	40.4681	49.1161	72.993	80.687	96.7552	65.6804
31	140.096	76.8009	34.9645	99.9038	95.9021	165.478	99.6757	98.1482	127.225	156.811	46.648	34.9898	17.9674	35.6918	102.674	78.8068	75.0745	62.9094	70.1433	44.9365	61.8339	79.813	77.2881	52.2013	43.3647	47.4138	75.0707	84.0753	114.171	71.9853
32	143.601	68.6003	51.7057	94.532	87.9774	173.858	94.4804	95.9173	131.718	173.05	41.1349	30.9842	41.0875	19.3667	106.835	85.1384	64.4328	58.8461	72.2972	54.7542	74.5069	84.5865	87.1451	38.0628	44.4261	46.9672	73.3876	89.521	90.246	66.9562
33	136.929	80.5883	36.225	87.1546	83.1635	169.163	93.1021	104.852	113.208	151.098	30.1534	41.3874	26.4129	39.8619	105.766	79.8786	61.2447	74.723	65.088	60.7935	62.4966	75.0353	75.4443	48.9241	39.5948	34.7768	75.9655	81.9552	97.935	62.8197
34	112.7	63.1976	40.6514	86.5976	79.8758	171.594	98.1749	86.765	117.89	160.697	39.0175	31.4038	33.1593	27.1749	87.2714	81.575	68.512	72.1109	71.6166	40.126	67.1295	73.8608	82.347	56.9594	49.8946	41.1261	86.1	74.4665	82.7781	44.2238
35	137.685	71.1369	56.5878	82.2805	66.4343	163.236	92.5494	91.5794	119.504	171.707	40.406	37.2846	26.8723	32.8719	98.4192	82.4044	85.3254	61.6295	76.7096	53.0454	63.3276	67.2182	86.6982	62.6587	44.7612	46.6357	77.8885	67.6876	92.7926	63.7532
36	120.156	74.8355	40.8277	107.686	79.8716	175.349	100.203	95.085	120.313	170.232	35.9932	40.5055	16.2173	28.2063	89.3969	87.1429	61.5438	61.8376	75.1986	42.5702	41.7469	72.8555	87.644	57.8066	53.1606	42.5293	70.4592	75.5205	104.963	76.8655
37	123.143	71.3587	37.2268	102.242	80.401	183.615	102.46	112.605	147.94	150.416	37.2055	38.7619	17.692	26.8514	92.3543	83.3794	74.6251	56.5476	81.0232	59.8341	61.395	76.9668	65.2143	56.1054	54.3979	48.168	85.4553	77.4094	98.4213	80.1244
38	110.899	74.0712	46.3215	89.3981	84.7434	165.116	105.698	105.228	143.785	169.188	39.5491	43.1998	28.6347	24.6077	94.7262	92.1195	79.3098	75.2051	59.0576	47.2805	58.9597	73.9068	70.3823	60.212	48.2015	34.124	64.8966	75.7508	113.863	73.7346
39	108.676	71.2716	39.3936	85.4274	74.6223	178.916	101.103	87.5324	140.416	180.893	45.6855	42.96	28.644	29.611	90.9316	96.7939	94.0886	60.9843	71.9735	52.138	65.0612	59.3952	69.1619	46.6454	46.0301	29.8307	90.6125	81.6705	119.355	69.524
40	121.76	73.934	50.9897	97.104	60.5686	180.105	113.59	107.562	152.289	168.462	33.3453	34.8675	26.3454	28.0727	96.0614	85.7802	82.6664	73.189	49.6055	47.8646	60.7968	61.377	67.1395	52.9401	36.9393	36.8872	57.211	79.2522	115.516	77.1508
41	117.16	67.3987	46.1537	98.9842	76.3153	153.067	111.472	97.2762	150.125	170.096	43.6771	35.7778	37.4318	44.4445	93.1539	80.6973	97.5124	59.4006	76.5695	34.9671	65.2224	63.9792	74.6523	50.8127	46.5976	28.1876	82.3928	92.6706	123.178	75.3199
42	111.938	70.8699	41.8548	104.334	73.8445	178.746	92.5456	94.6337	150.486	174.137	34.7244	33.8711	24.7748	36.3477	109.248	68.2244	98.4995	80.7877	50.9962	44.1288	57.6679	71.6238	94.0134	71.65	35.3337	40.7939	95.7099	84.4992	136.725	66.8031
43	117.829	72.5144	49.8512	92.6132	75.911	162.992	92.25	107.563	140.933	178.104	39.7949	38.3899	25.2046	32.2782	99.0975	83.1456	73.573	73.6165	59.9495	58.6606	56.7	65.9022	60.8129	68.4879	53.655	41.7272	82.9548	92.7789	120.508	88.1376
44	133.338	73.7688	53.7412	82.6838	77.7374	165.544	100.628	101.247	153.714	188.109	34.8097	33.1855	21.0953	27.1531	108.417	84.9163	88.7588	79.3656	64.7322	57.6762	60.3077	64.4047	63.3735	62.0498	51.5206	41.819	71.6088	95.6941	123.512	93.6712
45	135.206	70.7435	46.6064	89.242	52.2587	177.854	114.46	106.996	164.201	186.628	28.6607	50.0342	25.1619	37.3335	111.502	95.8566	88.9092	81.7075	64.3978	61.8194	46.9643	59.3583	66.5522	51.2783	45.5448	33.7311	82.2225	103.531	132.122	101.151
46	134.942	102.594	50.0094	99.7357	71.5874	184.491	96.8545	90.614	171.691	188.057	29.9231	35.8924	29.1336	33.4949	105.307	94.912	103.903	71.5903	69.1858	56.9681	60.1685	61.3444	75.0282	68.7588	50.994	37.1098	73.3435	109.034	140.176	88.4246
47	138.797	98.0163	55.1497	86.1041	69.5126	182.951	91.1728	94.2519	150.331	195.673	29.2502	37.3218	27.0669	23.6691	102.285	100.866	83.3295	70.5976	80.1885	46.2997	59.634	69.4664	62.8222	56.7726	63.3529	43.0833	79.3086	114.457	129.454	94.0827
48	120.085	92.7697	50.9108	99.14	67.0814	167.411	94.2598	106.838	153.242	191.525	26.4065	46.2882	22.009	27.8638	103.906	106.607	80.293	81.6684	75.2112	63.2644	70.8677	70.7265	77.2258	57.7196	64.8791	44.5958	73.499	124.395	123.49	95.8323
49	128.428	91.9977	59.7905	86.4383	65.1823	181.805	96.3817	98.8496	159.329	188.151	33.4313	32.4006	27.4566	42.4746	98.6808	111.845	86.3337	62.3541	88.2178	54.8827	66.8785	66.8167	76.4464	56.5636	50.8972	45.4356	78.0499	121.198	130.728	96.3844
50	133.01	94.3345	61.6295	97.3105	67.2152	193.843	86.4275	101.37	162.114	188.563	29.8236	29.7787	22.0439	26.3091	121.925	123.314	113.319	66.9749	80.4574	52.616	73.859	74.1105	54.3562	69.6468	46.5198	51.058	78.3855	124.577	116.041	79.697
51	130.006	98.3903	52.065	95.8084	85.2517	199.833	93.0199	98.4093	155.773	193.565	28.4838	33.0708	33.3968	26.0366	120.625	119.565	104.55	67.3414	57.5696	51.8677	90.4317	103.568	73.793	68.8525	53.94	49.3654	92.6215	128.153	109.74	76.7998
52	135.848	80.9921	60.9982	92.8998	80.0166	199.302	102.8	92.3097	164.586	181.712	30.8993	39.1673	23.8954	31.4714	121.592	108.132	118.485	65.844	84.1379	75.6332	70.7222	77.5005	62.422	61.6522	45.6799	46.1273	90.2206	116.723	110.009	86.2156
53	124.594	100.967	41.229	85.0045	71.0284	187.433	95.1115	99.1473	147.213	166.949	27.0225	32.0166	29.0786	26.1484	124.293	107.285	120.043	68.7573	90.295	70.9758	86.5503	75.1026	69.2191	76.0167	42.2664	65.9182	75.4641	116.037	119.123	82.319
54	119.574	90.9571	65.4601	109.661	75.1065	192.902	93.999	118.03	157.952	178.278	29.5771	37.5568	31.7517	15.5844	122.3	108.027	133.832	57.3723	85.5252	73.0241	92.7184	88.0073	65.4759	64.2798	37.8013	44.0581	91.0042	127.71	87.3823	68.1765
55	132.91	96.3722	60.3534	106.71	81.2039	182.024	93.294	94.1864	171.825	149.88	37.4447	31.5836	28.014	20.1993	93.8144	114.841	115.756	48.2158	65.3071	96.7067	69.4701	83.0373	62.9324	64.1235	37.5878	52.8005	99.4908	129.786	81.7327	68.85
56	122.487	87.9224	50.5035	81.858	97.6729	182.334	103.622	105.181	161.982	169.037	40.1105	24.6576	28.7162	20.6519	122.06	101.98	134.731	62.4543	68.7414	103.043	91.4738	69.0429	70.8317	60.9323	39.063	55.4014	92.4818	114.161	89.5004	62.5079
57	125.368	95.9105	58.4315	98.9662	77.9707	194.148	105.197	115.786	174.102	153.952	38.9331	35.2311	22.1599	30.4064	98.4047	84.3982	112.669	66.7238	79.9727	99.9309	79.7464	74.8026	63.5625	59.0188	48.0707	41.7759	93.3718	87.8593	89.3822	88.7167
58	141.294	87.8317	60.1938	107.256	82.695	197.368	95.4725	112.553	154.44	158.425	35.2936	30.7147	25.5463	18.1937	110.744	84.3437	111.132	59.8679	60.0815	118.9	72.8436	63.3386	56.372	63.8853	48.9974	52.3457	99.6001	75.7146	91.6506	66.09
59	129.354	77.7173	56.2098	106.211	57.345	183.639	103.491	116.805	155.708	144.838	42.2172	42.1102	25.0289	19.2585	114.812	88.0959	113.348	65.4384	61.3611	110.892	72.856	77.2384	66.9049	67.9375	45.8463	39.5208	64.8837	97.7842	87.447	83.7428
60	133.201	95.8436	52.3151	87.461	80.6219	174.856	79.5792	103.549	136.889	151.512	37.4933	43.4241	15.1252	29.9938	94.0262	79.4328	103.039	53.4363	77.0627	108.57	63.9065	86.983	63.5377	54.3901	38.815	24.1153	84.06	81.4402	91.8216	70.873
61	134.07	94.3651	63.7055	105.763	79.5935	184.434	102.475	114.985	142.695	151.267	44.0685	38.5414	31.2617	32.4107	99.4646	91.9578	99.3765	52.3232	60.5964	96.7754	81.2285	64.0646	60.9759	49.1144	40.8334	36.0545	91.5118	81.0144	85.9829	63.9234
62	122.524	91.3972	49.1933	94.0201	69.607	188.611	93.9762	117.603	109.985	143.383	36.8825	53.0948	29.8067	33.11	89.0636	83.2128	92.7044	55.2763	77.5862	97.7549	54.7357	63.4833	64.9459	57.3856	25.6487	30.5454	69.1993	89.0866	77.7343	82.5631
63	132.102	86.638	46.8568	91.3732	70.8861	182.011	96.3587	112.974	124.108	144.643	25.661	34.8622	28.9417	22.7696	90.1571	78.3731	87.6948	66.713	75.7009	93.7813	57.8556	74.472	75.5514	64.7681	43.1157	32.3064	86.2108	75.8548	86.6701	74.4589
64	131.446	93.9172	55.4266	96.7476	67.1984	184.756	96.8013	111.355	126.073	138.523	28.9152	33.9543	32.2072	34.2051	75.782	77.0846	82.6467	58.1418	60.2259	93.0526	73.7875	59.9492	52.2056	55.6852	44.7394	27.1378	72.6394	76.8701	87.5324	66.4378
65	123.3	78.4438	58.9251	96.135	71.3448	164.436	84.3321	120.111	128.603	149.892	37.5386	45.0836	33.1106	24.0648	72.9726	70.4612	80.2466	52.9928	62.7309	75.182	71.7181	80.424	73.5113	52.751	43.3207	25.2146	70.6865	83.3325	81.4402	69.2835
66	116.242	83.1757	38.4626	99.7746	52.7317	169.798	93.4064	135.798	129.675	153.913	28.425	33.5649	25.5755	28.8672	82.462	73.3846	83.8487	64.3369	73.8673	72.0904	63.1429	75.9467	55.7794	47.2748	27.3588	25.0328	94.1346	72.3624	81.4644	78.4453
67	131.77	74.2695	53.6867	80.0856	61.1659	178.187	95.8265	133.756	128.749	155.153	25.9109	54.0469	25.5731	31.1479	85.6133	77.925	79.9562	69.3576	70.5581	61.2301	59.3622	65.6658	70.9123	52.3966	50.5548	29.4197	73.2227	66.2655	79.4691	72.5299
68	129.787	79.0636	43.0841	100.557	67.0729	176.258	99.9265	122.552	100.859	158.41	30.5685	35.0559	23.4768	30.8329	90.2956	64.5798	72.2577	56.4436	65.6553	62.6957	58.9967	73.8478	63.6007	54.45	39.3353	30.3225	60.1298	78.2311	81.4175	75.1105
69	115.95	80.4637	44.3885	83.9305	60.242	197.882	92.193	107.519	114.38	161.74	32.4587	43.3515	28.7811	31.6461	86.3172	71.6417	82.9039	53.2308	68.2414	77.3073	63.2676	51.3177	60.47	48.6458	57.5895	37.9353	83.0947	82.5099	84.4335	70.9443
70	128.096	59.343	38.7042	94.118	62.4534	187.65	94.7651	118.029	118.048	143.746	45.5243	34.2463	31.0764	27.99	93.9672	93.2976	88.6524	62.4333	68.963	62.9214	68.266	51.866	65.487	61.9167	51.1122	24.8696	78.417	78.0468	94.4431	61.7496
71	125.06	75.368	34.7314	102.113	75.4175	181.019	81.4647	115.53	109.783	141.293	38.6163	42.3613	26.4275	28.4206	100.947	73.9419	81.7895	67.1613	69.9918	79.385	64.5323	73.0988	61.0206	46.8633	39.9329	26.6862	58.9355	84.4065	75.5626	69.7261
72	142.665	84.263	50.6838	85.4664	85.3489	187.619	86.2124	114.382	110.209	138.884	51.3802	44.6754	36.6724	36.7476	90.6362	78.8741	86.8805	70.0511	72.6015	79.6509	63.0475	58.5267	75.6114	52.0768	45.3685	42.2945	56.54	71.508	92.3585	68.6734
73	121.803	79.48	52.9055	85.842	67.2713	185.165	99.5167	120.958	112.756	145.228	49.0224	42.8096	25.8935	24.2563	76.8769	92.5537	90.1366	58.6707	69.3764	72.0249	56.1105	72.608	83.1395	64.847	44.5237	32.3079	79.9339	73.3903	98.5256	66.1561
74	131.978	82.6047	53.0095	105.137	66.7677	191.502	91.1725	128.797	120.361	143.433	40.8862	50.1506	24.0463	44.8774	85.61	83.3307	97.6435	56.7049	73.3094	61.5342	51.5242	64.4889	61.2069	72.1217	42.5406	31.7063	77.4815	76.2454	95.0174	61.3487
75	120.659	68.2105	38.5434	89.7798	75.9878	175.79	90.9235	128.983	110.871	151.13	44.0797	35.4222	30.6285	29.5744	70.53	89.361	71.642	71.2771	71.079	68.195	71.8389	50.1415	65.6236	63.3663	36.7237	30.6653	65.2553	63.479	86.9578	79.831
76	136.874	89.4761	55.1507	109.866	67.0971	184.292	95.871	131.795	114.695	132.893	41.984	48.3903	38.852	33.171	77.4657	86.3284	91.5234	64.3978	56.5123	61.0507	58.1428	74.627	66.4337	63.9169	50.0634	30.5273	70.144	90.0869	70.3202	87.4969
77	123.171	92.4708	35.4994	87.184	68.9503	168.906	103.395	100.98	119.939	156.347	43.0318	41.0147	39.5454	32.8477	82.5952	94.0543	71.1756	61.7329	65.8697	59.5711	43.508	58.7396	77.2211	59.812	43.7641	29.4396	86.7469	83.2511	105.954	85.2251
78	119.788	81.0693	48.948	108.869	79.1228	184.666	74.9178	120.019	112.176	127.418	55.5637	36.5019	37.9954	39.0389	78.9682	95.4803	76.1532	68.6724	68.1695	64.9119	59.5783	62.889	69.5531	76.3514	49.676	40.4577	84.28	82.4414	93.8481	82.3639
79	134.225	76.9597	48.1069	118.3	62.3479	186.234	78.3096	113.465	125.139	128.808	38.8209	31.8281	32.9212	26.3206	78.311	92.6788	78.1182	55.3269	75.3777	66.0917	55.6697	74.9482	78.3751	55.4986	54.6984	47.0247	90.3845	84.5795	95.6458	85.6993
80	116.611	73.5566	55.5912	77.832	66.3439	187.057	104.835	109.915	111.218	148.873	45.7923	28.4466	41.5686	34.0993	92.0058	89.9222	94.3128	59.1282	59.1622	69.5758	53.6392	84.369	89.9165	70.0603	52.535	51.9347	99.964	89.1878	86.3134	81.9796
81	119.73	58.3497	49.1177	110.55	76.3344	176.683	99.7297	104.651	115.124	135.413	39.7028	42.0163	34.9676	20.8323	84.0897	93.425	96.5648	63.3287	69.0111	62.2778	68.597	64.3676	57.4079	45.7426	42.4423	36.1354	68.6834	90.6965	126.286	65.5013
82	142.692	80.6004	52.0379	94.8949	77.0984	171.454	97.612	118.451	118.831	150.401	37.182	41.8028	29.8059	31.548	79.7846	93.7223	83.7049	60.4963	55.7647	57.0311	63.6985	64.6846	64.198	62.0833	40.4188	48.3711	80.5242	96.4091	102.837	70.6082
83	113.09	88.4978	43.6459	107.412	60.7946	182.074	95.2494	109.02	112.943	143.547	45.7284	39.516	24.7588	31.9098	84.0782	93.9213	82.2623	76.3827	87.0493	73.3974	65.0947	60.4985	79.428	67.7794	50.7587	43.1013	86.9539	76.7543	107.987	76.3589
84	137.052	80.3547	45.5338	94.7838	70.1712	173.059	97.2186	121.201	112.105	144.657	41.3974	36.1696	21.7068	35.9828	74.7374	105.248	90.3949	69.6731	70.1558	58.5699	64.1309	64.9264	63.753	63.2665	63.0595	43.2483	95.2062	89.3925	101.974	66.33
85	128.509	77.2516	51.8225	88.9627	67.2593	173.523	94.9858	107.857	120.549	141.631	41.8185	33.4616	21.5374	41.5967	102.428	103.685	73.9306	73.4566	73.5557	54.6774	55.3654	72.4826	76.6984	57.971	61.0802	45.4849	80	89.1982	88.416	62.4092
86	143.487	73.9439	44.9569	97.3114	64.6278	183.658	83.8157	110.651	115.411	147.552	49.3602	35.0411	25.6745	39.487	77.5173	107.059	92.8815	64.7937	74.5257	55.4951	53.2534	80.9324	71.9767	77.0555	48.7146	43.7056	91.3531	101.002	87.3046	87.5586
87	140.62	73.4487	49.8687	115.167	58.0561	175.484	102.573	97.5334	93.6536	117.735	40.8793	28.9161	30.3353	30.6566	84.2987	94.6818	89.4271	66.5743	71.1258	59.4774	55.5788	81.579	93.6633	68.4383	55.572	37.2071	108.964	97.7306	104.637	76.6519
88	147.539	82.5253	55.3554	93.7946	51.6749	166.018	99.9732	107.553	95.7448	128.302	56.0391	36.6205	26.5131	32.449	87.6465	108.288	87.663	77.028	73.0936	54.2721	51.7979	72.7552	89.2446	71.3988	45.6158	42.4064	104.664	100.756	99.6621	79.8705
89	128.942	80.6524	42.4736	114.516	60.1038	169.522	100.473	116.031	98.4259	135.624	53.2101	40.0092	17.791	25.4806	76.6991	89.8028	92.7486	69.6862	83.1762	63.305	63.223	65.3999	72.6071	69.3447	46.0675	45.1528	103.102	110.009	100.991	73.4876
90	143.795	63.9428	41.2425	101.012	53.0283	163.847	77.3509	111.552	79.479	118.784	41.7719	45.2702	24.3078	37.1552	89.377	90.956	89.1194	56.6059	80.7174	49.7856	52.8439	92.0303	98.7714	47.834	41.9207	44.5893	84.0905	101.425	92.5328	94.0468
91	134.136	74.0307	48.1048	90.5083	60.5537	155.953	81.3208	127.576	86.7885	121.414	40.3454	34.6382	19.4106	30.7175	74.1	75.063	75.794	50.342	66.5027	57.8317	54.6454	67.6527	69.4162	61.1471	31.9647	46.4076	91.2624	96.9459	103.434	93.3726
92	146.198	58.3685	34.3185	109.222	68.2906	145.433	94.2884	115.471	86.5746	119.715	54.7646	41.5863	11.709	33.1523	90.4249	71.4672	73.1836	55.8972	49.6827	41.7294	50.2273	71.9495	54.1229	54.2133	48.4153	52.3293	85.095	121.132	101.027	83.216
93	132.743	40.0544	31.3355	84.7238	47.9495	146.566	80.2069	97.5472	90.0078	103.233	37.9475	34.2235	11.6717	25.0108	74.6712	64.077	74.2007	43.0143	47.8595	47.4566	33.9003	51.5987	47.9319	43.9755	41.3739	25.8014	62.602	96.7103	88.9969	80.9286
94	115.212	41.4938	20.2761	75.075	47.1364	127.081	48.5302	86.5584	68.0474	87.9492	41.2823	24.4988	14.0625	19.066	89.0846	47.0366	57.3424	47.3499	37.0987	45.3392	41.4587	48.6338	69.9777	65.1029	41.3811	30.7011	49.0649	94.8174	80.6979	58.5928
95	83.48	38.8847	14.3698	69.889	25.0896	102.788	72.8113	79.0902	65.6925	84.0423	36.2867	23.6586	6.4862	15.0064	62.6932	48.629	60.0052	39.8672	34.5777	33.6588	32.0113	32.2741	44.9876	43.3477	31.1088	29.015	52.3242	81.85	56.5588	61.039
96	99.4846	32.4553	9.44053	58.1946	32.4352	86.4464	56.0909	59.7772	60.7842	78.0232	21.6678	20.8003	8.395	18.004	44.5994	31.1805	48.2439	46.1052	35.6991	29.5594	28.5721	25.0579	29.3059	40.8362	51.4055	18.7624	44.0232	65.6905	55.9764	41.7726
97	84.9173	33.3085	13.0703	43.8522	19.1973	75.0201	50.4163	55.5155	42.6492	50.3071	28.1569	20.3986	6.0696	15.9913	32.4181	27.0476	54.3786	29.089	19.228	17.5213	14.099	25.2848	20.7616	24.6662	20.5141	19.1792	21.5657	60.0334	33.1937	38.8335
98	54.2511	23.2074	8.84378	48.0639	12.7764	54.4883	29.4328	47.2537	39.3508	37.7763	26.3135	18.8712	6.89185	11.8439	34.4942	28.192	34.5513	25.2369	23.496	16.7842	18.5825	18.1727	33.8259	12.3966	20.4762	16.8291	8.0405	51.0567	29.7137	29.7317
99	33.6582	30.7471	9.89209	20.6615	16.2984	48.415	27.0252	40.0994	16.6904	41.7414	23.5799	21.5813	5.61948	9.7531	27.552	24.5352	28.0122	34.5303	14.6485	6.55534	14.2655	13.4918	17.1332	12.3605	14.2051	5.38944	18.2678	33.7089	22.3618	17.5023
100	21.204	20.26	14.0895	18.68	8.0622	56.735	25.565	28.144	20.406	18.446	17.0836	5.7452	6.588	7.2668	10.833	21.741	28.995	25.4376	12.2846	6.912	5.5359	12.648	7.9744	7.4474	15.6302	5.8731	8.721	31.656	25.827	23.88
	bleach
t (min)	1	2	3	4	5	6	7	8	9	10	11	12	13	14	15	16	17	18	19	20	21	22	23	24	25	26	27	28	29	30
1	5.98298	0.099902	0.221556	4.69792	3.89438	12.109	3.94406	5.00104	9.4812	22.9111	6.94671	3.05307	4.53177	12.2866	4.64982	8.46747	19.412	13.5289	9.73734	9.21323	6.89762	4.88964	2.18803	6.59756	9.12749	5.74266	5.96336	14.1941	6.37736	4.66537
2	4.3469	2.54697	2.66631	8.09055	7.47706	11.7657	8.6977	7.01227	11.5766	30.8404	10.3473	3.98626	2.55145	10.4212	20.0714	9.15564	15.7931	14.4274	10.4627	14.1674	3.31478	4.67852	8.65068	10.0128	12.9714	12.6517	5.92544	14.9882	5.12407	8.16798
3	12.886	1.848	4.79861	4.98034	8.90844	9.4235	10.9515	17.2036	13.103	39.0429	11.533	5.56502	4.8144	7.62863	36.4868	7.20916	34.2851	14.4246	15.037	10.4568	4.83876	3.94573	17.8717	11.4928	11.6488	18.5885	11.5785	28.706	9.88482	8.63341
4	8.21234	3.23487	9.5351	6.66426	12.1362	26.9721	14.6507	18.3263	15.5233	43.3458	13.3614	5.35522	5.7296	15.0155	27.9185	17.5966	30.7863	14.5057	16.7731	11.9892	9.43124	8.80199	20.9734	13.6785	11.9473	26.0084	13.8352	34.0001	21.9152	6.8072
5	20.7004	6.61827	10.7183	11.7251	10.5847	35.0718	21.0428	19.2898	12.4793	52.7966	14.9806	12.5274	3.68412	7.51004	45.6571	17.2094	45.8411	14.4504	25.0297	7.04985	8.36385	10.3346	14.4453	8.91582	23.2616	17.7343	18.7187	35.2716	34.3558	18.1803
6	23.3303	11.2988	18.5396	14.1512	21.3874	37.8166	13.0091	25.6863	22.997	49.1706	11.3127	10.7564	6.34865	12.6506	43.7801	27.7828	51.2782	23.4168	24.2004	14.4842	11.515	20.1824	20.5889	25.5069	28.43	28.3274	29.8644	29.7958	28.8941	14.1224
7	34.6839	16.011	17.7232	17.5363	32.579	60.0125	29.0155	37.9398	24.0595	66.3154	10.3771	8.09391	8.93945	14.8983	46.7429	41.5072	54.6324	35.1963	38.6954	22.642	6.64128	20.2081	30.3002	37.2134	19.9674	22.7373	26.0157	34.3828	42.6748	22.5289
8	29.6298	20.9805	18.5915	13.8161	30.5903	72.1611	49.1511	39.7108	23.5119	73.467	15.2414	6.72886	11.3349	16.5044	42.8522	37.7663	47.7439	26.7569	29.8398	22.6861	7.82324	13.2466	36.671	23.5979	28.3538	19.7556	29.5372	46.7918	46.6103	28.9917
9	42.794	28.5399	19.5242	26.7361	30.5017	72.4584	40.2454	30.8079	25.1569	65.0576	14.4352	10.7567	13.1204	12.822	56.371	32.2239	47.4633	40.4544	35.3219	26.8024	17.554	27.4178	28.2102	29.4616	25.1783	22.742	41.6524	36.8839	49.7061	28.3502
10	44.7755	22.4473	14.7911	15.5585	28.6645	72.3138	34.672	34.5121	24.2637	82.8074	12.7485	11.8179	8.13475	18.2398	57.7798	38.442	42.6364	38.1887	27.5311	24.9651	15.1721	42.7028	40.2921	47.8323	27.1992	18.5845	38.6709	43.3262	53.7945	25.4136
11	58.3427	21.7789	27.8711	26.3564	40.3965	91.7213	46.4501	33.3144	32.0826	99.3106	13.7279	12.1367	6.63398	13.8057	46.171	35.3955	43.9138	47.8638	34.2807	31.8252	18.2652	27.7536	35.2335	44.2003	40.603	23.995	37.9967	35.9389	60.9738	21.417
12	68.5553	25.042	18.0963	36.3163	27.1913	97.7445	45.8001	34.5812	43.281	112.371	15.7727	14.4052	6.5925	21.8649	56.0302	43.8943	49.4272	46.2614	28.6961	27.6259	23.2222	24.4106	35.6748	39.4662	25.1665	31.5529	40.809	38.063	66.3496	27.4105
13	54.3134	28.3112	30.5122	28.5637	41.784	93.0074	56.6412	31.5038	39.975	91.1668	18.7295	8.49933	9.2299	13.7161	51.8183	49.4544	34.5527	44.3434	22.611	19.6321	22.6845	27.9085	33.4459	37.4975	19.7145	26.7674	42.2875	41.3195	70.9129	33.7068
14	54.5615	40.2473	26.0675	32.4457	48.0091	108.014	41.8951	27.2732	53.6234	108.112	11.5736	8.90972	9.3047	9.61915	51.0622	45.9518	46.9826	46.8214	33.7027	31.2769	12.8424	24.7557	32.226	26.8467	28.7258	17.3899	55.108	43.1021	57.464	26.0349
15	46.3183	20.3307	27.1732	31.7394	38.4668	98.2288	47.3445	34.3226	44.008	106.567	10.8875	8.7901	9.9477	14.1265	44.1679	37.3469	34.7547	41.4746	29.5863	25.6525	21.2906	29.9213	37.4354	40.4018	24.2846	31.5044	40.8143	47.4174	52.8539	21.4987
16	58.4337	47.1553	23.7403	40.5475	32.9601	119.989	50.2706	33.271	44.6135	98.168	9.36035	7.60756	14.0562	14.1199	49.2894	43.7409	47.0899	30.1863	32.9606	17.3855	20.172	27.2314	44.8755	38.9202	28.5068	23.8215	64.57	32.1718	56.8579	22.2153
17	54.3376	31.1951	21.6755	30.7458	37.3812	91.0429	38.4844	36.3654	42.6192	95.1056	24.0013	12.2792	10.8696	8.83843	48.4082	36.2493	39.2045	38.2538	30.2867	34.7762	19.2768	23.8777	37.5812	34.7517	10.8857	24.2782	50.2029	34.7339	40.1059	23.6238
18	64.7215	22.2021	35.7711	34.4745	46.606	102.862	36.3154	35.8526	38.3915	102.778	13.8774	11.5904	18.0493	12.5613	55.5949	28.813	27.5451	36.8433	30.5731	23.4296	26.1425	22.2407	44.9386	34.8305	25.9184	20.8854	46.2341	34.5587	52.6721	19.3559
19	64.6346	42.5592	34.7056	46.7288	41.23	106.247	36.7324	44.4038	48.3202	87.5181	16.5293	8.13002	7.7869	15.4342	40.1589	36.3562	29.8119	48.6452	21.1753	22.0927	26.1245	26.7932	36.3524	41.5652	14.9505	28.3791	34.7481	40.1532	45.3595	21.4419
20	59.6899	31.1544	24.5177	46.4235	41.307	108.116	49.2058	44.9279	45.0841	88.2122	17.6834	11.1645	11.1447	10.7567	36.2591	39.9093	31.2436	35.1666	21.1147	24.9202	21.6419	20.7514	40.8041	25.1473	21.8462	29.148	43.6526	31.2115	37.7109	15.1269
21	52.8028	21.0385	38.1028	40.4739	39.7333	91.8936	47.0724	33.5188	39.2054	107.934	12.1949	8.83713	13.5136	9.08819	40.1447	38.5709	25.4632	36.6926	25.1174	27.089	20.2842	25.0028	24.1234	21.3051	28.9923	19.9156	46.5433	35.1225	48.0386	18.862
22	61.401	30.943	24.1791	34.02	36.2524	98.4626	36.7052	32.5009	42.9404	91.4166	10.7956	13.6756	10.0115	11.5716	34.4054	40.2565	28.7407	28.1891	35.5695	16.0465	15.4789	16.7198	27.1281	22.6021	22.1785	17.4204	42.3142	35.1429	34.9416	13.1949
23	54.5579	35.7037	23.0582	36.5789	40.8002	82.7036	49.2235	31.2196	40.7394	84.1999	17.3824	8.9526	11.2005	13.1062	37.985	40.2976	17.4951	25.7143	21.9777	22.961	10.8719	23.0924	32.7296	24.4065	28.6241	15.283	40.4758	27.707	32.4115	19.6218
24	50.2189	33.7737	22.2538	53.1985	41.3776	95.1835	31.87	33.9862	25.1813	60.7366	15.5187	3.8476	10.9142	7.48842	25.6982	37.766	27.7916	31.4945	20.9677	17.891	17.8048	12.3304	33.3731	27.5291	19.8559	14.4203	34.8094	31.148	33.3146	13.5759
25	57.9582	36.5425	32.4366	44.0048	46.4581	90.058	33.6026	34.6933	32.2759	81.0397	18.0561	6.659	9.9366	5.32155	40.2685	26.2761	25.9811	24.6362	14.8591	26.6846	12.6478	17.7716	28.5529	23.81	20.905	22.3553	39.9117	23.6623	39.7242	13.2004
26	44.0879	35.5419	23.1031	40.2007	48.3443	92.3834	30.9408	30.1399	30.7049	75.6628	16.6799	11.5637	8.96995	12.0559	35.3345	37.9798	31.6175	28.8649	27.5983	22.1123	16.088	12.547	28.9779	32.0547	15.309	20.5272	28.7822	17.7721	37.0707	11.0087
27	53.8367	27.7507	29.3627	48.655	49.6827	76.4213	26.0291	29.077	25.6216	73.0835	15.9941	9.86387	7.44485	2.90258	40.734	31.8427	20.8925	27.2471	26.1332	17.4408	16.5196	7.38998	25.0275	27.0574	16.269	17.5414	36.6003	24.9236	29.5629	5.86733
28	46.5678	41.8192	32.2441	25.8517	35.7249	101.176	28.264	25.4345	26.9231	65.6273	16.514	7.01228	5.9674	2.74981	30.2573	30.8783	32.199	19.7571	31.518	20.4452	19.6467	13.6879	25.5251	23.2447	23.6145	8.83243	37.4903	30.4836	34.2069	6.19284
29	45.7114	36.8288	25.3642	35.5851	53.7074	78.4084	29.928	30.4274	30.95	57.6905	9.54455	5.2229	3.45098	6.3174	32.7606	18.9278	17.6894	28.0737	19.0178	19.6394	8.78019	14.4517	30.325	30.1379	21.0469	14.0133	32.0886	9.30671	34.8555	9.45585
30	51.8469	16.5191	14.5843	36.404	42.0892	89.2138	29.0122	25.6476	35.5066	60.5777	10.55	10.2437	5.71365	5.8041	25.2992	26.9971	26.9481	29.2741	25.8214	22.6986	12.8956	5.30626	29.5538	16.8387	21.4602	14.9438	32.3055	11.5299	34.4058	8.12726
31	41.4086	24.1894	8.66299	39.043	42.217	80.4631	22.1509	29.4089	29.5601	61.8997	9.97944	2.9815	10.6341	3.82711	30.022	25.7046	26.7886	13.4645	27.8115	25.2701	15.2675	3.49573	31.8706	24.4234	13.8213	15.9676	23.8183	17.1669	34.0733	6.34285
32	43.4721	21.1147	24.0119	33.732	45.4478	77.6741	12.9362	29.4855	27.2302	49.519	9.3312	12.62	6.8788	7.17625	23.665	24.5717	23.193	20.4803	23.8622	28.9082	10.9956	4.07165	19.7444	24.2862	11.4598	14.2605	26.1942	8.4795	19.2953	4.66313
33	35.1569	27.2666	19.666	37.5303	34.6161	80.693	10.4789	29.0473	31.162	62.4301	5.88059	2.52661	7.05872	4.98971	28.2181	14.9508	19.9856	17.8378	18.2461	19.4763	13.6045	5.33063	34.2882	23.3589	17.8129	14.0921	32.5632	9.23433	24.306	7.1892
34	28.613	28.7925	26.1557	35.8896	26.0995	103.546	12.8681	22.184	23.4561	48.1685	10.5955	0.24946	6.0318	3.42195	31.949	13.8097	16.3647	17.6513	22.5131	14.7655	8.90192	5.62416	14.9949	16.3461	14.1105	26.5007	19.8085	7.08281	11.3376	7.91312
35	37.7741	27.2315	18.5174	29.5401	30.5301	75.5019	14.7142	22.8734	21.1344	51.3552	7.99581	7.0143	3.0618	4.31811	18.7316	15.1093	10.3884	8.25104	23.8488	20.7551	8.10178	11.4545	16.0894	25.3512	12.9635	24.5721	12.45	7.28201	11.782	5.49425
36	21.2208	30.6809	12.2512	25.4455	32.9462	92.5047	14.8764	25.7813	22.3836	44.0662	10.8119	10.001	11.8632	1.37389	16.3194	14.6289	14.8862	8.99912	15.1238	15.9512	12.1746	7.74767	8.87394	10.798	15.55	13.0445	11.787	11.2648	21.218	5.49583
37	26.821	26.2293	10.4636	23.5044	23.5777	72.5601	3.80442	30.2624	19.602	37.7251	10.7148	3.79378	5.14262	6.98752	14.5122	20.0423	16.4895	8.4845	17.0702	16.7094	10.5832	5.12746	12.8286	15.7693	22.2627	12.5603	14.4313	1.99584	11.9579	7.37704
38	22.1433	22.9289	10.0926	33.9954	31.9448	65.715	5.33013	18.1869	14.261	36.2611	3.19358	1.82206	3.48635	2.90154	16.9965	10.9	7.93701	10.9558	14.392	8.61605	13.428	2.70708	13.446	16.26	9.79562	11.2831	8.80634	6.05352	9.47382	4.00872
39	16.0318	18.2572	13.1864	22.8362	26.3164	64.6726	7.97854	25.0737	17.7014	26.2931	3.69601	8.68651	4.73688	4.06774	6.35244	8.57921	9.23954	6.66213	5.34044	12.3894	1.26933	3.71062	6.52713	14.4674	12.2211	10.4176	18.1946	6.31598	10.8835	4.06621
40	12.0906	15.9343	7.10318	37.1011	24.6715	71.1462	2.28112	19.0476	14.0787	23.5268	6.5636	0.3185	2.4568	3.40266	8.74262	5.25444	8.1356	8.71428	6.26328	7.80232	3.37422	3.82348	2.9919	15.1052	10.6504	16.6685	3.5564	0.43486	3.7977	3.42712
41	10.4824	18.9242	5.99049	19.5573	16.1156	55.1011	1.44158	11.6571	12.3905	24.8097	3.06667	4.93023	8.58145	2.85324	11.4339	12.0946	5.60194	9.0664	9.27688	12.9304	2.40866	2.09455	8.27465	10.7954	10.2343	14.8064	5.31478	3.10795	7.61021	0.764936
42	13.5701	11.5568	13.1847	22.4281	14.4277	41.951	0.608374	15.1348	11.342	24.24	2.24804	5.61714	6.42065	6.11383	2.55503	10.7216	2.78159	5.39627	4.08218	4.38476	0.430772	3.55672	3.1246	12.0731	6.73075	19.7397	5.57757	5.31834	4.65912	8.62692
43	7.98897	14.6594	9.72795	22.3581	13.2546	37.0427	9.82985	12.3767	14.3722	19.5913	3.6637	2.58595	2.54553	2.65291	5.47957	6.442	8.297	4.67528	5.99379	6.93883	5.13414	2.80674	1.61031	7.67192	14.2551	15.6773	11.6803	2.6645	2.93433	3.52426
44	11.0375	13.0098	8.14474	13.4133	7.03738	39.0058	0.196956	9.30167	10.0612	22.3687	1.60812	2.38072	6.055	1.07807	4.00937	6.08917	6.98279	4.63757	8.0691	3.63158	1.12899	1.99106	0.680124	3.94505	8.65645	5.44161	8.17938	2.22096	8.58562	4.492
45	5.22475	20.3012	8.82724	8.88298	4.2475	27.9069	1.38474	5.64204	7.6081	15.6412	3.19494	2.33855	2.65395	0.37715	3.02414	4.65912	4.5724	5.1988	5.73511	2.4884	2.33856	3.0467	0.072515	2.80129	11.5077	11.3378	7.93117	3.25393	0.13496	4.6966
46	6.17635	19.2843	4.54555	10.8268	9.27808	30.5135	3.70112	6.82339	6.55362	9.98186	2.96723	4.08192	1.74275	0.571784	6.19859	3.18844	6.45213	4.52755	3.07375	5.24681	2.96221	0.222746	6.3813	7.18892	9.13722	9.27239	3.85561	3.42218	3.27261	11.1924
47	7.41404	4.38349	1.64211	10.1896	4.60461	21.8787	1.52499	7.03407	4.92934	10.9795	0.478716	4.35331	3.08345	0.305338	2.93342	1.43628	6.87109	3.50462	0.541951	2.70919	1.59552	3.79352	2.30633	3.37839	12.4739	7.45809	3.34929	3.81864	3.38498	9.98469
48	6.06906	8.27631	3.21165	9.54082	6.4049	15.2369	1.68151	4.32889	4.14162	13.9074	2.77764	4.91064	0.1117	1.44307	1.90895	4.79994	2.84939	0.92346	3.67294	1.77398	1.98023	1.80414	1.0893	5.58091	6.86289	5.74907	5.22916	2.49294	5.21341	15.3135
49	1.70892	8.58403	6.58873	10.9261	3.3496	11.2102	4.84653	4.37454	8.71649	8.9447	3.4401	3.84086	1.52385	0.485474	5.17646	7.71734	5.72029	0.513964	1.21918	2.57821	2.47308	1.89836	3.70661	2.23047	4.56534	4.5666	2.75903	3.65868	10.7026	14.0247
50	7.6113	7.04175	3.9511	5.0018	3.682	15.644	4.83035	7.073	2.3735	11.269	3.9178	2.6225	2.7471	0	3.0282	0.6261	3.1046	1.2425	4.02995	3.269	0.5767	0.37965	0.87795	0.73485	3.32765	9.9325	8.0733	0.7717	8.75145	23.8456
51	3.87931	7.62922	4.75522	3.38277	4.71794	23.7165	3.11913	6.05813	5.36246	7.75491	4.0301	3.39853	5.21173	3.12561	4.34684	5.34148	2.81847	4.66441	0.422169	0.488112	1.31289	4.23174	3.46995	7.43957	2.77774	4.2638	2.71617	2.80081	8.11958	19.7239
52	2.83545	14.5759	2.7936	1.62162	2.33372	11.629	7.03313	4.79382	4.21604	8.68988	4.62814	2.32412	2.9122	1.95948	2.2933	1.12953	0.193292	1.8161	1.89741	2.65297	6.26361	9.76811	0.947396	1.78913	4.48254	3.51119	5.6515	4.18433	10.5352	25.4517
53	4.95546	14.6369	2.66519	3.53453	6.41109	18.4611	6.98608	2.05893	1.52535	4.13629	2.94732	3.04982	2.3738	1.40848	10.9316	0.68886	3.23306	1.76327	3.36157	3.4109	1.09837	1.36662	3.16226	2.1729	2.28369	3.25493	1.15206	13.2818	14.674	22.0594
54	7.93863	15.243	2.40892	3.1168	3.21842	10.6427	5.43495	5.0749	2.18994	6.06622	3.73614	5.35814	0.17925	1.62052	6.59346	1.1525	6.90217	0.153564	13.3497	1.9514	3.11249	9.35277	6.56157	5.2285	4.32729	0.861608	1.67677	6.06356	14.2218	19.7003
55	7.1891	5.05915	1.43903	2.84673	3.6513	14.2406	10.0724	3.95632	2.69085	13.9355	6.44677	4.9251	0.484375	3.41957	5.6703	1.9097	2.40282	4.07339	4.17708	2.53393	4.80215	9.039	5.73916	2.88528	4.1263	1.32904	3.43825	10.5748	14.3857	23.7293
56	12.4041	5.47432	2.9238	8.81272	12.3639	13.5624	9.44964	0.739388	2.4865	7.026	4.4617	3.7399	2.4105	3.53612	7.64546	6.92398	7.1977	2.40134	3.85266	1.04527	2.75974	16.7175	5.67824	1.90695	1.92771	0.703152	5.23232	13.6099	17.2832	34.3795
57	6.74033	4.47278	2.09454	4.13033	7.86124	8.69038	15.337	3.50406	1.91703	4.30928	5.35823	5.46244	1.72	1.79895	13.9434	5.22317	6.48638	3.24219	3.75167	1.85604	3.04849	17.5701	2.93868	4.55397	3.86548	0.243688	11.0215	9.9441	20.4072	24.4179
58	8.16692	12.0534	6.62209	1.70054	8.81442	13.6343	16.5604	10.2957	2.09208	5.09536	2.98903	6.5524	1.0114	1.82378	14.6432	2.70692	6.61474	5.83359	5.2259	1.97295	3.87309	12.1325	5.67241	5.42332	2.30275	0.84626	3.88662	11.5747	20.9791	27.9222
59	6.98607	12.4159	4.92239	6.31819	19.9065	9.54874	10.6868	5.59324	5.84446	6.61191	3.20952	5.06256	1.195	4.04157	14.2772	4.56084	8.00954	5.21704	5.85056	3.656	4.31722	15.3415	14.907	1.73005	1.49625	3.40069	8.61809	17.0676	20.0596	30.3922
60	18.6099	16.5277	5.48498	10.8837	11.8775	13.877	20.1069	7.33698	5.4392	11.3088	1.43052	8.2329	2.8028	2.91812	21.6595	4.2205	4.32176	7.37892	3.8963	4.83448	8.04084	11.3219	10.1779	5.23308	2.08574	3.2775	10.2989	15.7431	15.9408	20.7997
61	19.1356	9.14329	5.11758	2.86477	17.0751	13.4796	20.458	11.1256	2.96982	18.9862	1.9288	6.13889	2.8068	1.5903	25.7265	7.31902	9.30188	6.97303	7.03591	3.09192	9.07573	9.97373	12.3128	5.50296	3.97445	3.35445	11.3036	22.0835	18.582	29.8369
62	25.225	17.2397	5.65899	10.6803	17.5459	6.05696	22.296	21.3476	8.28628	13.917	8.07621	5.63082	6.2178	5.508	20.2151	5.56276	4.9791	5.36867	11.7961	5.31241	6.33202	12.0206	11.7577	6.83703	4.26256	3.78534	9.57795	24.1136	26.3463	30.9679
63	26.2046	18.0694	6.82615	12.896	24.4982	8.89572	29.1181	19.2648	4.98726	22.6541	1.94219	9.32167	5.21978	5.50483	32.5669	7.99992	10.8366	6.28011	14.45	8.77388	5.36279	13.9913	14.6154	5.83601	2.35434	2.39795	15.2532	26.3849	26.5728	27.0546
64	43.1736	18.8352	8.2197	10.4713	29.8907	16.0899	31.954	18.773	11.9428	24.515	4.9647	17.6157	3.387	9.15645	23.733	14.673	10.8118	9.8981	13.3859	6.87434	5.88705	14.7943	11.662	2.20294	7.0867	9.56893	20.0469	24.1862	32.339	33.4524
65	33.4771	29.8433	8.31284	15.1189	29.5489	27.685	33.2427	20.9013	19.6433	31.8931	4.78592	4.96795	7.53305	5.93688	22.6146	7.72968	18.3782	7.24476	13.2588	9.82402	4.08169	20.2869	13.9832	9.23613	5.86058	3.37206	20.4826	24.0465	25.2625	16.7979
66	51.0917	33.0279	4.54205	13.2624	33.9769	28.7454	38.2602	25.53	15.1889	34.1221	4.19791	6.90236	2.64625	6.86372	24.6772	11.6383	13.2116	8.54045	18.0048	2.4031	8.99685	31.8577	13.7183	3.49848	5.43449	4.12934	12.3896	26.923	30.6488	21.9047
67	40.2694	30.6838	7.09218	13.5303	35.1272	40.4906	30.5201	25.2773	16.9894	47.3892	7.42762	4.93454	6.11585	12.7273	24.4881	17.6332	9.02898	12.923	13.6688	7.89605	8.03827	22.0518	15.7375	17.424	5.74111	5.90182	17.9884	30.119	35.9936	21.2491
68	50.0751	22.433	14.6568	20.2998	36.0281	61.9624	45.0625	18.9439	18.8995	28.9172	5.57469	12.0664	4.9464	11.0696	33.8177	18.9037	12.0064	9.84505	9.28623	10.3329	9.92696	20.9663	24.4799	10.2657	9.94929	6.13492	20.7829	30.3699	29.3033	19.854
69	44.1067	30.0804	13.4694	27.6967	19.6314	68.528	35.5665	19.9986	22.5876	44.5986	5.31909	9.6288	5.52628	13.2932	28.8121	26.4307	18.8501	18.4283	20.4658	11.1266	12.203	33.3844	22.7816	15.364	6.73691	5.7477	13.3361	33.3757	42.0915	29.7912
70	53.9221	30.607	12.3016	33.5652	19.9017	69.576	38.9152	24.3036	18.2482	47.7457	8.76912	9.8825	7.60245	10.4992	34.3588	26.015	13.3591	22.2775	19.08	18.3375	9.17498	23.8736	21.1394	17.0201	7.1332	12.659	21.7714	43.3121	29.5097	32.0405
71	42.0469	36.9629	25.4382	23.8359	27.436	85.5225	43.8127	24.1942	29.1178	55.0901	15.11	7.98185	8.56405	7.37968	26.0801	19.9765	20.0123	12.5288	15.18	28.2791	7.12701	37.3768	27.9355	18.916	5.6363	11.073	12.0396	36.9806	39.3199	36.1647
72	68.0291	37.5266	23.5778	41.5718	18.1465	87.138	37.3291	32.1991	19.6659	67.6985	17.5341	6.3993	9.4443	5.46458	35.4272	33.0821	29.6826	11.4316	17.0822	10.4024	13.7904	34.1334	18.3988	17.7303	6.69482	6.05448	26.5606	32.0051	26.5624	32.5688
73	58.4718	28.6809	23.1317	34.9634	22.7453	100.824	46.0957	29.6066	33.7348	63.2803	17.4355	14.7029	9.4937	5.8116	33.1084	32.7951	23.2031	14.2645	15.7007	13.1882	10.096	29.8641	24.4905	19.9173	14.5576	10.526	40.4839	41.866	40.8008	25.9878
74	57.5328	32.5982	25.9138	30.6921	32.9605	97.8056	42.7725	32.2821	35.4398	60.1804	16.3308	12.2651	8.2189	8.05553	23.4056	35.3529	21.8383	16.6331	17.6823	10.9926	10.1755	26.2332	17.9264	19.5831	11.2107	9.39868	26.9121	27.2146	51.5783	29.148
75	71.9946	51.3959	31.5605	26.1023	33.9821	92.059	40.9391	24.5211	22.1035	65.718	20.4606	11.9693	10.9606	6.20865	39.8608	37.5076	34.2457	20.2719	15.2459	11.3083	13.5991	30.9051	24.5972	19.0375	12.9676	9.7488	27.0651	43.0003	44.2178	26.4984
76	60.2656	37.2456	42.7691	42.5261	24.5739	93.5441	40.9199	41.0155	37.7213	83.2343	16.9044	9.56078	8.2196	4.38896	37.4766	41.7842	17.9958	26.7088	20.7118	15.0866	16.4979	31.3645	24.6905	22.6271	14.4836	11.8753	29.7637	39.104	45.8103	39.2988
77	57.2437	40.1132	33.5929	44.2584	38.0534	93.318	52.3821	41.2499	44.7032	75.8416	14.3845	13.35	5.39065	17.6043	29.5662	51.6675	28.9918	22.4011	12.5872	26.2589	22.5968	34.2623	24.9363	21.3904	22.3304	9.29732	27.5444	33.2687	45.89	45.2218
78	54.0771	26.1402	37.0885	35.5688	26.8713	96.8213	52.65	45.5807	37.1301	99.2146	8.00039	12.5846	15.9634	14.9941	29.7347	38.2551	33.0299	23.9866	23.122	24.6025	7.16227	30.9287	27.9864	22.7365	10.8334	10.8192	42.5308	40.0202	53.7223	34.1195
79	61.8513	31.0048	36.8043	31.6324	38.5115	97.7715	37.7338	46.2486	30.8881	76.0141	10.8496	10.0503	8.48788	13.3366	30.3042	53.0395	40.3101	17.5921	20.5906	29.4881	18.3161	33.6558	28.9928	19.3165	9.99151	11.8153	40.3115	34.752	36.2118	33.7577
80	59.7945	40.9559	40.1296	27.2821	42.9593	111.947	51.6805	31.3876	40.2262	95.3478	12.0684	5.3496	11.5257	13.6916	34.1404	45.0284	39.2648	18.3918	22.3919	22.8222	11.9144	26.1113	37.364	21.2845	18.0826	11.0577	41.126	45.0746	47.7281	33.9198
81	57.0101	30.5094	38.7687	32.399	30.7908	125.363	38.8924	40.6003	46.1994	85.6518	11.3685	8.04426	8.87298	9.21125	35.5075	29.9844	31.1265	26.2555	20.8756	13.5678	10.2407	39.8454	35.9481	20.7425	13.296	13.5483	37.1711	39.0987	54.4761	26.9696
82	61.5062	41.5392	40.6783	36.1544	32.0231	107.826	48.9907	47.7873	33.9182	94.9936	17.182	8.88244	11.3831	11.9824	43.0898	49.2409	26.3606	25.2129	15.7285	12.3482	16.4671	39.7047	32.0788	33.564	18.0019	19.5903	45.5713	39.7668	42.4143	38.0405
83	60.0623	38.2253	41.5776	32.0846	39.8191	83.1886	55.7581	44.3802	40.3105	94.4192	13.0914	11.1641	9.85625	14.2427	38.9677	44.1481	40.1681	18.9484	17.2438	14.9192	11.334	22.9081	42.2595	29.0243	18.0896	16.7215	35.1324	50.9644	47.3428	35.4832
84	48.532	42.3516	39.432	31.8598	44.3991	123.272	50.6029	32.7551	38.9048	89.434	18.279	14.2457	13.5739	18.4599	51.2987	51.8933	37.6066	23.5716	23.725	17.6904	7.12025	22.4951	30.1849	34.124	11.4576	17.7423	59.4713	49.2703	45.7689	52.6321
85	64.7453	48.565	31.1851	38.657	34.3713	93.4803	64.1737	44.9623	41.5588	97.622	19.7418	13.4301	7.009	22.5546	41.196	61.5001	31.0111	24.6953	13.0941	22.5846	12.5483	40.5853	37.3455	33.7417	17.5569	19.6457	35.2696	51.7793	37.6751	43.1385
86	77.9551	44.7891	27.1842	34.9664	42.9451	114.987	53.3263	54.0985	41.78	92.1387	12.5798	8.86426	3.3343	23.1087	35.1324	53.3133	45.1978	24.2782	14.756	30.0483	14.5998	38.7627	36.4463	27.4365	11.9177	14.9987	37.0959	47.1453	60.4571	47.4413
87	61.6171	41.912	45.599	44.9582	26.3248	97.6233	58.4094	43.9333	31.2727	100.122	12.8641	6.84731	4.25178	18.445	53.8909	60.5465	34.5697	30.5035	16.9553	22.0173	7.40372	42.0176	36.1605	23.1566	18.6532	9.39876	45.9763	40.9313	47.76	45.8516
88	67.7447	41.8441	47.7526	51.7319	39.0544	116.558	70.8962	47.8449	35.45	87.2266	14.2981	12.5942	0.3103	23.9536	38.0977	61.2081	37.9517	26.0884	16.4183	21.4313	14.3162	20.5365	39.9318	31.7776	17.9775	19.8401	52.0276	43.882	54.3564	43.5859
89	81.7617	24.0329	23.0627	47.608	31.3804	110.353	38.4224	46.5947	36.2619	96.0486	9.97037	12.4598	6.78702	26.5946	39.2336	38.8679	44.0235	32.1052	20.293	19.9482	12.6226	29.4729	33.1133	43.7264	19.7286	14.976	53.4184	64.4645	58.1891	41.9024
90	67.261	33.8684	27.1659	51.853	38.6072	105.893	53.7249	41.3407	23.1433	94.175	14.3969	4.0667	5.2604	26.5073	42.4553	41.9495	39.1846	31.6163	15.4409	7.36818	12.6226	16.871	49.8871	27.1089	13.636	13.1356	39.4754	55.2227	58.8414	41.9726
91	77.9842	24.8857	34.8665	47.6041	25.0873	109.927	55.9689	33.8293	32.5492	77.9468	16.7731	9.6449	7.97583	35.7316	35.8285	56.8802	39.3381	32.6819	12.5043	20.4405	8.91941	21.8649	27.1671	40.0876	17.3678	12.9496	38.4513	56.7675	58.2304	32.1127
92	65.0961	21.325	17.9224	44.3964	32.1336	94.7785	52.6493	45.2328	27.8098	87.2493	13.3309	7.46092	1.9638	20.5785	39.5274	53.9649	37.8858	31.8646	9.69032	9.6193	9.66887	13.4701	36.1357	39.5184	10.945	15.5109	55.2004	45.246	57.4959	29.1124
93	63.6179	23.662	13.972	43.1015	19.6871	81.619	41.6454	31.5146	22.2505	74.3961	11.482	2.71344	4.53165	33.1048	33.285	38.8067	34.9118	25.2197	14.9869	13.9918	7.77034	11.268	26.616	29.0223	14.2256	16.2538	57.8708	41.1564	58.4055	33.186
94	42.4791	13.2652	20.2102	42.4188	16.951	74.1385	35.8972	49.7423	17.9084	62.0983	18.7293	9.90672	2.38405	34.5011	39.854	32.9201	34.1267	34.0169	15.1387	11.5401	3.51659	13.1849	28.5872	31.1521	14.7121	15.8505	42.1311	43.4453	55.2862	26.9567
95	37.2884	28.2668	20.7906	41.8693	17.0401	65.4714	34.5493	24.7992	22.7587	63.8322	14.199	8.071	5.28332	17.5281	33.6355	23.0881	35.1008	26.4944	11.214	6.2251	9.52088	7.83025	18.0116	29.1571	11.3022	12.5843	29.8637	37.2893	46.686	21.3532
96	29.0483	15.7265	23.5805	45.3526	16.958	39.7969	32.2671	23.0654	24.1637	54.0038	11.4245	4.67146	2.1827	18.6879	17.8261	31.103	29.315	27.4174	12.0733	12.6499	9.648	5.44785	21.8696	24.7352	13.8518	8.50434	25.152	45.0686	42.6027	22.1251
97	23.7127	10.6958	12.4327	31.0928	9.87462	36.3148	25.6224	25.8833	18.7386	31.6089	11.5181	8.17851	0.432875	11.6274	29.5539	18.4905	25.6018	26.7727	2.42997	6.27797	2.23636	12.3813	13.0911	21.4153	10.6163	8.72008	12.9383	24.4276	31.0395	17.8874
98	17.853	10.3869	16.2274	17.2864	5.19982	37.5946	20.6819	16.875	17.1332	31.264	15.5888	8.34798	4.1391	18.5713	21.7487	19.1365	27.3331	14.6913	8.66055	2.63993	5.58652	6.37692	8.38752	13.2281	8.98079	6.66104	15.5354	28.7906	28.5496	15.1586
99	25.8302	5.8681	11.2573	6.32044	3.62027	20.2124	16.1529	10.9019	11.4041	14.5678	7.22618	8.09948	5.69902	16.3558	13.5736	10.746	16.4942	17.438	5.43241	1.63614	3.81693	4.00066	14.6408	6.19991	7.77312	8.98209	7.01672	14.3596	16.1718	11.2921
100	10.9869	5.8275	2.9694	14.6129	4.2365	16.194	8.5279	15.4888	16.8229	24.876	5.9754	1.1944	0.1485	11.1475	9.6197	4.6211	7.6814	11.8457	5.9949	2.6698	2.3373	2.8695	3.8356	8.1675	13.4626	1.5862	5.7152	11.939	9.1872	7.2987
	10 min recovery
t (min)	1	2	3	4	5	6	7	8	9	10	11	12	13	14	15	16	17	18	19	20	21	22	23	24	25	26	27	28	29	30
1	1.32609	0.756057	2.62907	0.70835	10.87	0.219348	1.88417	5.7099	1.0739	7.42184	3.49101	3.62491	0.31495	1.73231	12.3333	3.24035	6.55332	9.60273	5.14409	4.34094	5.41373	9.27068	9.17807	7.08075	2.30525	9.62821	6.54244	16.3551	11.5993	0.576622
2	10.5706	4.87003	3.25267	1.02499	5.63018	6.46905	1.82032	1.56956	6.89812	4.31688	2.90412	2.56484	1.1232	5.76165	19.2077	15.1788	12.1363	8.17668	5.39823	4.73343	9.35116	4.82077	2.19485	19.6941	5.39478	14.2279	10.5644	16.2634	11.9869	3.32314
3	12.7233	2.22286	7.58074	5.32043	7.97835	7.62281	3.03291	3.71038	4.55137	9.33539	7.02511	7.50611	4.4415	3.54313	16.4296	17.3469	10.2911	7.43602	9.34002	3.22876	5.27944	14.421	11.2174	16.2815	10.3078	17.3189	14.8652	25.4582	18.7975	4.61929
4	6.83167	4.95924	2.3012	6.35052	9.30674	12.8172	8.4922	4.27249	8.09836	5.42441	7.73701	4.5101	0.697	6.16378	14.031	6.52562	12.0255	11.9435	7.99106	2.17284	8.05387	10.0156	9.71009	8.31398	3.33362	14.2575	15.4974	20.2177	13.1233	10.4292
5	19.1843	14.957	4.34464	9.4254	8.5759	17.7506	12.0118	7.09886	6.09295	9.67077	7.10946	10.8605	5.4672	9.87357	15.1029	10.0795	9.97098	23.5725	11.7409	6.07342	8.18644	10.7553	1.71456	17.5425	16.8994	17.3734	11.8747	22.0758	9.15872	15.7612
6	13.8367	5.87897	3.69222	13.9255	10.0591	24.3634	7.58556	7.68831	6.54048	7.46707	8.95756	12.1296	6.0186	8.96243	14.2058	15.8493	25.7869	14.7404	8.71367	10.6303	10.9322	14.4642	5.16745	22.9053	11.6253	14.9441	14.7491	11.4729	20.0364	11.359
7	19.1933	8.95378	3.95187	14.1069	7.12746	35.9085	9.43142	7.01703	11.788	6.32404	9.3016	9.60847	2.4738	5.96781	5.82319	10.8003	10.5454	18.5938	12.9038	11.7216	14.9782	20.393	5.11145	23.6194	12.0183	19.0035	14.4505	17.7075	12.3827	16.6916
8	25.8145	9.78297	7.69315	19.2335	13.0583	35.4343	7.27426	7.21571	11.4061	8.25943	2.02092	5.9589	1.4888	5.09614	15.4539	11.0827	10.0593	23.1343	12.1083	5.37548	20.0096	20.5201	12.047	14.2422	9.03468	15.2516	16.1878	20.7958	19.3028	12.7832
9	22.6637	9.18594	10.7752	17.3886	11.7382	31.1753	8.4325	10.5567	13.6701	19.4831	2.36742	8.37414	7.0463	19.4944	16.7409	23.5282	9.21896	21.2913	12.3242	10.2195	8.75763	17.8104	12.6879	12.9683	8.97268	11.8347	21.0842	18.2313	14.9385	22.7899
10	36.5926	9.0601	9.13514	16.3399	17.5008	33.782	15.6594	11.6269	14.7748	21.6218	9.32382	14.0556	4.5938	8.3052	17.973	15.8748	20.7028	15.0866	7.82797	10.9076	12.41	16.8391	8.2438	17.7418	9.10581	6.99426	10.5169	19.8012	18.4219	13.7473
11	28.0848	11.1545	11.0019	20.8957	10.4484	34.2642	16.4087	11.9674	24.6858	29.9248	5.44296	8.44239	6.20245	12.0883	21.2933	18.6446	16.2042	23.5694	10.4519	7.9637	15.4275	15.5944	9.93124	17.9463	13.2729	11.7265	20.14	8.42725	20.1461	11.706
12	38.0792	16.4322	10.4731	16.4719	17.4645	52.0119	7.05877	9.84607	18.0857	20.0998	9.10303	6.63468	2.2199	9.39134	15.6467	22.7591	11.7426	15.944	9.01488	14.1968	10.1411	17.4549	7.83	5.36306	5.98006	15.1677	18.4244	17.4904	26.8084	20.4325
13	28.8061	19.1647	14.0991	11.5951	11.0334	33.4866	18.084	8.36752	24.7883	28.2698	9.01217	9.72728	5.80605	7.97296	19.4025	20.5285	10.256	11.4631	9.78395	8.57839	20.5668	25.8734	10.5602	3.47875	9.97251	11.4813	8.0808	11.2002	17.6501	18.0485
14	34.3463	18.6908	17.6022	23.5945	8.5651	33.8218	16.386	10.7834	14.9805	25.4925	9.64888	11.7592	2.77025	3.86753	11.6445	20.118	11.2444	13.9665	14.1803	18.5829	12.9366	18.932	13.8868	12.4503	12.6113	7.40502	16.3216	20.6916	23.4149	13.1751
15	27.9082	10.5344	19.3998	25.7083	11.3675	35.0879	10.5291	10.4765	29.1202	26.5117	17.2004	12.3676	10.1872	9.31899	16.1521	14.8549	13.6449	19.3948	9.06316	12.7349	14.0113	10.3848	9.85697	13.7261	5.73663	13.6879	24.5737	12.3616	15.4579	11.3387
16	17.6076	16.1393	24.7082	25.8206	10.5344	42.1334	18.247	11.9715	17.5351	28.7723	6.44911	7.66212	7.1778	5.7583	10.6224	13.5462	11.724	16.3089	2.18041	8.9028	13.5452	22.3854	17.2383	14.2617	6.39906	9.3324	22.1036	8.31581	14.1027	14.7728
17	25.6402	16.1108	26.861	24.3291	21.5604	42.3843	11.8113	10.845	23.5943	28.7721	5.48827	9.07799	12.2224	4.13254	15.2618	17.0248	10.161	13.8516	10.1391	8.86772	12.4007	15.3058	10.1295	15.5601	14.408	14.426	10.5066	7.83669	23.0267	15.342
18	20.2577	18.6829	14.1627	21.3945	15.0592	36.8599	12.7492	11.4049	25.7105	31.7052	5.36852	17.8526	8.63095	6.38828	18.7526	10.5322	14.3373	8.78748	7.76774	11.4429	7.07341	18.8606	10.41	17.3228	8.41404	4.54986	11.9733	9.82846	26.161	9.82752
19	34.4941	23.4135	31.2697	22.1768	19.0957	40.4619	16.2729	13.5481	19.9771	23.1223	3.93482	4.75043	4.9193	6.14192	13.9621	12.6576	11.9763	14.242	12.2684	7.57009	22.1887	13.9664	11.5274	16.8307	6.87894	12.2313	19.5529	13.2496	22.8582	14.5547
20	24.0459	18.0769	12.6779	20.9455	15.2777	49.321	7.694	16.704	15.8061	29.7592	3.82562	8.2658	6.3595	6.67254	17.7699	16.7389	10.6846	16.0302	6.12138	10.8575	14.9755	21.4483	11.2996	13.0275	9.07542	11.4372	15.375	10.1842	11.9897	11.8044
21	31.2236	14.6787	19.4047	23.3584	10.4693	34.294	8.92712	11.7426	24.3805	37.9239	7.10897	8.7445	6.7343	3.19033	16.691	14.745	7.02088	17.4353	17.2915	12.5881	4.93549	19.7024	11.3869	7.94993	10.459	6.9735	15.916	11.3905	21.7938	18.8978
22	25.4381	8.63872	12.3584	27.0967	5.23816	39.2325	19.7946	11.3871	20.7648	43.7356	5.78637	13.6096	7.049	2.2331	9.6933	11.7197	14.7093	14.2921	11.1082	16.8615	6.62486	30.0367	11.736	13.1587	16.1742	17.4112	4.56449	11.837	19.9261	9.74376
23	23.8302	17.2278	12.8454	20.5228	14.3109	46.7524	21.2264	13.5022	14.9848	43.5883	5.99907	8.72067	8.05813	11.9154	9.63596	7.2495	3.79765	5.98973	5.74595	6.69304	8.03579	14.58	9.98731	14.3841	9.77775	10.8638	14.5906	10.8582	26.1597	7.67762
24	36.4409	22.3281	13.4564	30.868	6.7516	38.394	15.7499	12.6696	19.2076	34.5829	9.91353	7.1433	5.2571	4.78817	20.0004	8.54592	8.30763	12.0707	13.7149	8.92912	14.8897	14.2942	6.22958	4.76944	7.56559	7.43244	16.6616	8.36283	20.8096	6.35116
25	23.6693	14.2098	17.7904	25.1748	10.2586	33.737	13.4696	12.9807	19.0946	30.5417	5.80895	8.4748	11.5147	3.1231	14.7766	15.2159	13.0609	13.7276	9.4995	5.7211	11.2902	14.7249	8.7513	11.8011	7.83845	9.177	21.8807	3.9313	24.5232	13.8655
26	31.3588	17.5766	27.3418	20.168	16.1177	32.2646	15.9399	13.6863	18.8255	23.4352	9.39586	6.67788	6.277	4.11798	11.7668	14.021	10.5826	13.5719	5.24821	8.07274	14.1162	9.52508	10.2814	7.77858	6.62303	7.32429	14.0113	9.02923	18.5809	6.75339
27	26.7664	26.2258	21.7776	31.0073	12.6897	34.0615	9.29386	17.2635	12.9762	33.6939	4.14416	7.92095	2.69143	7.31067	14.361	12.3038	14.0311	8.37186	4.38753	9.19187	11.6263	4.07996	10.9296	12.8258	4.82848	10.3249	19.1658	6.08027	13.8322	11.4087
28	28.1088	15.0249	15.8847	23.5826	10.8834	45.2451	11.9309	5.47927	15.1775	24.6026	6.31663	6.85338	11.1282	7.90844	24.03	6.1752	8.5324	15.1627	10.3176	15.8672	6.80832	8.72846	6.29729	13.4999	9.1526	14.4437	17.6229	2.74081	17.7623	7.71758
29	27.7073	15.368	17.5581	16.1592	16.7923	38.4573	12.7743	7.33812	17.1688	29.4457	6.67662	11.4363	5.21405	5.14213	9.83856	13.8709	14.6854	9.22859	5.94767	7.18278	14.3993	7.59061	10.6488	14.1508	4.63373	11.1412	14.6954	7.09098	12.7972	7.84618
30	28.8633	12.0791	11.9142	21.5968	12.6253	34.018	9.26745	12.75	24.0835	30.9371	12.2969	14.872	6.98695	8.69506	7.70184	7.7286	13.2691	14.8679	6.24257	10.5366	14.7915	2.78046	11.2691	13.3083	8.35729	9.12868	10.3672	6.74386	17.2227	7.0757
31	23.2473	13.5408	8.27055	10.8996	15.7231	40.8324	3.72116	13.4224	12.6933	25.8753	6.32434	6.88539	3.82408	3.666	15.2656	8.7033	10.2551	12.1446	5.94706	15.0403	10.7272	5.30694	6.60221	13.9477	6.772	13.5357	10.5197	5.36314	8.60905	11.1257
32	21.5511	14.2794	11.1541	22.7098	21.0502	35.7111	6.29524	13.3992	18.043	26.9051	4.64909	4.43406	5.3075	8.46802	9.32932	5.16412	3.07298	6.17121	9.06445	5.69393	10.9	20.3886	5.66888	10.4743	5.58852	10.6252	8.38684	5.29275	11.3523	8.19159
33	23.0297	16.4739	8.95183	19.8596	12.5608	40.4376	8.20494	14.8627	20.114	23.2278	6.4901	7.31643	7.31048	4.2234	16.1868	14.166	13.0493	5.54868	4.62395	9.13421	5.02722	4.01178	3.66811	5.29977	7.06328	11.9305	10.974	4.95653	10.1802	9.56406
34	22.6636	12.59	13.7226	29.6828	15.8057	29.7684	7.84687	11.3282	11.1256	17.8339	6.95048	10.5347	7.0186	7.61438	16.4379	9.78374	7.50435	7.57564	4.85695	9.62099	12.0407	6.47319	3.2379	10.4188	7.20018	13.1602	2.92311	7.54078	5.9925	6.3632
35	22.7752	13.1023	14.3277	16.524	17.7687	28.5777	1.4222	7.16494	15.7855	21.6689	5.41712	7.9123	5.55685	7.1591	7.10132	3.97824	11.7904	7.66038	8.51036	9.37961	9.11193	3.97041	2.77507	7.28382	2.16726	11.2055	19.3624	12.2978	10.1011	8.47766
36	18.2809	13.596	10.256	21.8472	16.181	40.7829	5.1546	9.93278	16.0377	22.9463	3.1295	15.8294	3.1686	2.15463	11.197	11.4055	6.25016	5.24414	8.23848	8.98745	6.98989	7.64474	15.6448	6.31353	3.637	10.885	14.0783	9.35732	16.4243	1.71153
37	13.7554	19.1255	8.6882	17.2751	17.8749	28.1759	9.96981	14.6932	14.2593	29.9912	4.51739	7.5299	4.28775	8.3453	6.07891	11.3114	3.4309	7.17243	3.87626	12.0519	2.77251	10.7441	4.85792	10.2497	10.3939	7.82935	8.36142	7.99812	10.5684	4.51111
38	12.9236	15.9289	9.53629	13.4824	14.1888	41.3151	6.49252	3.3154	13.9196	19.1674	6.38788	7.88942	5.18735	4.40759	14.7011	9.04242	6.87131	7.17628	2.60662	3.92395	7.9101	7.88029	0.322914	11.2635	8.18897	12.5768	7.90335	6.82014	19.8087	7.70349
39	11.752	12.5637	5.25479	9.34441	13.7217	35.8847	2.01818	4.88184	10.2997	15.8662	8.92358	7.43857	3.15393	3.3234	5.68772	4.59974	7.07671	11.563	5.14091	6.96165	4.5173	5.38292	6.02072	11.0696	4.17295	14.4215	10.1453	9.66837	8.99954	6.87189
40	15.1939	8.63384	3.36986	9.6459	2.0763	25.2861	2.33518	6.8788	10.6029	20.2876	4.79804	10.642	3.5204	3.78584	5.00286	10.9952	8.29854	6.8784	3.05082	8.93412	5.93812	9.74408	8.69512	7.27926	8.70508	12.4347	20.9055	13.3549	6.29804	4.94634
41	6.71819	10.1364	8.71254	11.0034	4.90799	20.9723	8.09541	2.14344	12.4659	10.5235	6.39331	6.60552	4.10492	4.43871	4.57255	12.8789	7.30093	6.35202	6.19286	14.9495	10.8617	2.90212	10.0411	4.92034	4.51083	13.3208	21.176	12.8522	7.3419	4.92336
42	7.36276	12.1287	8.54638	3.52082	4.44992	21.7173	10.2136	8.9249	5.4588	14.0949	2.32177	2.50572	6.0109	2.45844	6.91194	3.41783	11.9488	16.7139	5.80737	6.90552	7.20567	4.18385	4.836	9.92623	7.76713	9.28624	11.6708	3.60677	8.11843	5.37233
43	6.08781	13.5403	10.1897	8.58991	8.43039	23.1496	2.49976	10.997	7.09645	15.7464	2.93272	8.11083	3.53385	4.93129	10.5626	6.58873	7.285	14.3189	6.6221	4.50634	3.11209	5.95028	4.39748	9.41313	5.39445	3.36739	12.3669	12.713	4.20467	5.09732
44	6.03864	8.63442	9.09544	10.3429	6.54564	20.2979	5.47986	9.59722	5.45852	14.096	5.72688	7.43592	3.4786	7.45773	3.84388	9.44506	3.35352	13.4186	7.8724	7.17984	8.13884	6.75154	6.93163	3.1991	1.34992	15.8428	10.7419	14.6547	6.96548	2.54153
45	8.49777	14.1399	10.1993	11.5023	7.5064	24.8024	3.59042	4.81574	13.8148	13.8368	11.399	4.05695	2.35328	6.15898	6.36676	9.2534	10.4353	14.8163	5.18107	3.78732	8.4462	5.57557	4.40135	3.44047	3.85283	5.79614	8.31907	21.8011	7.32991	3.5871
46	4.32157	11.8224	9.63036	2.91955	4.21654	24.6743	5.04999	6.06407	10.5567	16.4816	9.5301	3.38452	4.62085	4.87869	9.7487	12.8176	8.86069	6.85175	2.96112	2.72884	5.96962	7.35998	2.80678	0.94406	9.20767	6.05279	6.13695	20.0387	5.26376	3.38407
47	8.34447	11.4653	12.021	3.90539	8.6858	30.0217	3.67942	4.29969	8.29738	12.2119	4.37397	6.37036	2.3743	2.61619	6.22088	10.0134	3.03193	16.5369	2.98631	4.588	9.50495	9.55147	3.3702	4.81226	0.006516	6.4609	20.6177	10.5708	10.2645	9.23789
48	11.7419	13.4306	7.41109	10.2051	1.672	20.2468	1.75909	7.37085	12.1922	9.03781	8.38694	5.56148	6.9883	4.47492	9.41743	8.89664	2.81832	17.8409	6.15049	7.03258	6.97705	13.1859	3.03726	7.41564	4.51122	5.07586	13.0567	16.0347	15.9085	11.8476
49	7.49844	8.88759	10.48	7.46737	8.10523	15.0954	2.79484	5.15218	6.49167	12.6994	4.33056	10.0105	1.64205	6.9388	8.1642	6.08892	9.45215	11.2636	8.59925	1.9582	4.59147	9.42106	7.65945	0.356136	1.36574	4.55069	13.5912	11.1689	3.22528	8.73307
50	5.1615	7.8564	9.1514	5.739	2.4028	9.3455	8.8412	4.7243	6.0242	9.7387	8.8595	11.1595	7.79685	0.4957	12.0244	18.7427	1.9243	11.4893	5.3516	1.0606	7.9162	5.69265	2.8365	5.40135	2.4975	2.4499	16.5948	8.8737	18.0402	16.5456
51	10.757	11.5809	8.79267	9.43922	2.82434	16.8471	3.90196	2.10169	7.88337	13.5568	3.0883	6.57984	2.20558	4.1559	12.2678	6.01745	2.0979	10.6585	4.27684	2.24077	6.46922	9.61295	1.35172	11.1746	1.13186	9.51904	18.0841	6.23519	14.3332	8.50651
52	7.42772	12.7577	11.354	1.9165	2.80132	13.8577	9.77205	3.27744	5.45812	14.8591	4.3212	3.22332	4.5986	9.47653	9.14812	11.555	3.25713	6.11767	2.78728	1.23256	7.53185	11.4018	3.66283	4.72035	5.66267	7.14725	12.2363	6.6657	8.30153	16.7389
53	11.8455	7.44423	11.7044	3.10624	7.49528	10.2362	6.22854	1.96651	8.29427	12.9501	4.62674	6.27582	4.36375	2.87948	9.56756	18.334	3.8577	5.42407	5.88055	1.98152	7.83234	10.3593	1.78328	4.92851	7.48203	4.24666	6.01937	4.85039	10.5128	14.0278
54	12.7786	5.60155	19.4182	9.49048	5.22362	20.5549	6.61157	0.879828	5.1355	11.2992	2.23774	3.83368	3.63765	0.44014	11.5832	12.7671	4.3892	8.18239	2.55379	1.16104	7.51788	14.2272	4.90197	2.56316	2.37786	2.98306	8.23822	12.4177	19.5796	16.7497
55	6.79546	11.0258	12.0355	11.3834	0.7648	12.554	8.57743	7.64104	15.7215	7.12256	7.5655	10.9268	3.97705	5.67284	11.7819	11.85	5.59276	6.27865	5.57401	3.58684	10.9267	3.83983	4.54416	4.33844	1.36616	4.50168	14.7456	4.78586	8.89319	5.93071
56	9.75818	15.0781	5.76288	5.40546	6.62718	16.6712	10.5619	7.16322	14.5835	15.8468	3.10539	7.29578	1.5229	3.56198	6.52344	14.6615	5.38459	1.75694	2.7315	13.5438	14.0633	13.0077	9.42094	4.12404	0.546956	6.63777	8.24086	6.4502	7.95804	6.34182
57	7.46291	9.76359	8.36306	6.70488	2.26129	13.5053	15.5365	3.91093	2.43924	8.09464	3.65489	6.29362	0.877975	5.22317	14.7355	21.4442	6.68591	7.9409	7.35517	9.85146	6.80786	14.3786	1.94838	4.94474	3.98505	0.228848	15.8449	5.00559	7.0975	10.581
58	12.3426	11.2558	6.34405	8.21436	6.14404	11.9115	3.77372	4.03771	6.89298	13.0934	3.57448	6.82002	0.16735	5.26547	7.10128	10.8976	7.13538	6.43192	3.99086	9.4285	9.95232	13.2569	7.5109	3.96809	1.58637	4.29955	15.1802	5.40376	14.1078	15.1509
59	12.6335	15.5913	7.04285	9.29992	7.77345	8.15927	11.0833	5.03162	9.4951	8.35442	4.25541	9.1745	4.36942	10.9748	7.56025	6.92302	9.46978	5.77149	4.46743	9.48688	15.568	5.45505	8.9348	4.61826	1.57885	7.40569	11.0497	7.78349	17.1699	5.59644
60	14.0275	12.5823	12.6185	18.1725	3.2649	15.0666	9.48614	4.99992	4.5424	16.2982	6.13874	6.3582	2.3005	9.81712	11.5243	9.59934	10.507	3.17536	6.17534	8.71258	14.0817	7.12624	6.62726	0.2301	2.4381	5.3275	9.0989	9.59692	6.21896	9.9919
61	23.404	11.5092	10.7866	6.50444	10.8579	12.7081	15.2205	3.80914	5.94477	9.45308	8.47997	13.0524	6.81928	6.92199	10.8851	11.2758	13.2488	9.90498	6.0298	10.3812	10.1173	13.9499	3.18578	5.70855	2.14537	1.63667	13.1856	4.66651	14.4597	10.0449
62	21.825	22.2152	10.8926	11.1838	9.49916	11.5487	15.0782	5.67008	10.064	12.1678	2.06766	11.8695	5.32735	5.98302	8.60537	1.78197	10.9112	16.7374	9.3954	18.9472	10.9259	5.53699	9.20707	3.70707	2.37552	0.900236	9.36624	9.43645	15.9085	15.4152
63	26.3202	10.2665	6.77165	15.7676	10.3119	15.3584	14.0262	5.36535	5.00807	9.8869	1.60876	11.0648	4.6416	9.2994	15.6456	12.3916	6.3604	6.35434	6.73317	12.042	6.86183	20.6053	11.4519	3.0783	2.46806	2.24128	6.28984	13.9069	9.60977	14.0433
64	30.652	19.1321	12.3156	17.4243	12.0174	14.4673	15.3553	7.27702	3.97266	10.9603	2.09594	18.4946	2.8127	7.1421	14.478	8.54781	9.57492	13.215	3.58619	8.20617	9.13209	9.1031	1.82218	1.90372	3.07414	4.8636	5.09484	10.9759	17.2053	19.5435
65	31.8749	10.9108	8.01158	20.9414	11.4723	19.5251	7.47027	10.1331	10.4094	9.69558	5.21833	15.8046	2.7153	8.45353	13.5505	10.0931	6.76266	13.3602	5.45684	8.06453	10.3626	13.549	5.72738	12.0126	3.61971	5.83092	19.3508	7.56906	15.1243	14.2889
66	37.7304	16.3456	15.218	20.0701	24.5748	20.6525	12.0091	6.92934	7.36126	13.7152	7.68962	13.3167	2.93215	10.9672	24.1084	7.87834	11.4889	8.26756	8.1102	10.6299	10.5078	15.0824	5.71396	8.65877	5.97945	2.86258	14.0923	10.3447	18.8021	7.0328
67	29.0209	17.4078	7.97406	24.5499	9.54419	30.5287	12.352	13.2994	8.01409	25.2368	2.20784	10.5489	3.25577	11.015	7.99606	11.5778	7.43818	12.336	6.93731	12.4524	11.9652	17.9619	7.9185	2.59869	3.67093	1.53124	12.6752	13.85	8.3082	11.4355
68	39.2351	11.6791	11.6873	24.5621	9.50098	31.6276	12.9801	12.1403	14.9567	25.5098	6.59473	10.1241	4.5117	5.75721	14.6569	12.2793	7.52646	13.9427	13.5383	3.36806	11.5212	14.4939	4.39756	9.21864	2.52641	4.79526	16.3502	15.786	12.4532	26.6526
69	38.3408	24.8087	13.9013	18.6079	7.45867	43.1237	13.1048	16.3873	8.61916	14.307	7.06502	11.9597	9.31035	10.9711	11.3007	4.91048	9.33771	8.86615	4.94749	6.62738	15.1857	16.7963	12.1348	5.15919	1.5559	4.78536	10.6845	15.2963	17.0107	17.8245
70	22.431	12.3492	16.1593	19.7365	7.7488	35.7668	14.8229	13.6527	17.431	21.1783	5.70356	7.4887	3.48375	5.63016	28.557	11.9644	9.3312	6.59976	3.2204	5.31182	13.4118	16.2955	6.04547	7.88876	7.87423	7.88028	8.8892	14.8997	20.9173	12.0385
71	19.4967	21.3493	14.5425	29.6568	14.1524	34.4401	14.507	25.3287	8.49325	21.4128	5.72055	12.8744	5.06805	5.52938	14.2601	10.1808	9.05702	15.5344	7.26813	10.8498	10.3828	12.8879	3.31053	14.353	1.99661	11.6343	14.857	8.92501	21.393	14.9227
72	29.692	22.4422	12.4504	24.0101	11.1928	40.8222	12.7867	10.3339	16.9641	12.4148	3.83692	12.4917	6.4172	8.64109	17.9153	7.82393	11.8234	7.77774	9.51774	8.88756	13.1295	13.2779	5.3413	5.88301	3.64757	9.40821	23.6984	18.8497	19.1328	18.5993
73	32.3536	32.025	14.3759	39.8605	6.72101	42.5072	11.329	17.3368	17.4616	21.4043	5.50785	7.65004	5.24815	7.74317	13.8764	12.9591	9.19814	9.3637	21.6961	6.90816	8.63168	12.8162	9.29238	10.7786	4.27791	2.24762	21.524	17.4543	24.003	13.2841
74	35.2528	21.3566	16.0087	21.0707	15.7934	47.7893	8.78472	15.225	15.7883	21.0947	8.1605	12.2001	4.5473	10.7349	18.5206	11.7804	12.8716	12.4214	12.6752	8.19102	9.95034	17.3025	10.4559	4.88561	4.58939	2.1082	19.2799	13.0076	23.1165	11.1466
75	25.2425	18.3548	11.0067	21.6959	9.7329	40.4599	9.14235	21.114	12.523	23.1346	5.1708	12.7515	3.66513	4.9924	15.0787	11.9498	10.6824	6.1518	17.4679	5.3427	8.98718	14.2565	6.18395	12.7858	4.14865	4.0999	12.7875	14.2721	32.6138	17.9902
76	38.8602	21.2021	10.5078	27.6695	7.35104	42.5051	7.731	22.778	21.6292	18.7741	1.96687	14.6654	1.1846	3.99148	10.2193	11.8288	5.36202	14.7476	7.94997	6.25927	8.3311	12.5594	9.20574	15.8945	1.59364	9.5168	11.334	18.2339	27.8136	17.6208
77	27.843	19.6781	14.3158	23.87	10.9411	40.9787	15.8043	15.6825	17.476	32.8762	7.94539	14.7241	7.64765	5.74078	21.6068	19.9062	11.7756	13.2349	6.05387	3.79101	7.97738	15.3172	3.63535	9.11086	4.11779	7.99586	15.9273	14.9521	22.2405	15.7983
78	22.1225	22.0598	21.9842	17.6278	7.43014	43.0475	8.67251	17.4812	20.3363	27.2995	5.24602	17.541	6.3956	8.64554	11.2823	23.3564	11.7471	5.66352	7.73686	9.45432	10.4526	12.3968	3.0648	9.56095	6.08507	12.4385	10.2906	18.6873	20.1773	14.2823
79	23.5325	23.3863	15.5555	22.3187	7.01609	48.0913	11.0505	8.28586	17.1008	26.6431	2.37453	15.4879	7.72035	5.62944	14.0236	24.9978	14.8914	14.6797	12.0628	11.7809	5.42417	13.5313	10.907	9.82251	0.776698	7.06945	20.9022	19.886	22.4927	20.9135
80	21.3981	17.4793	13.6797	37.0936	11.8522	43.046	16.6237	15.1686	9.826	34.0285	12.0236	12.2807	9.5063	6.1704	8.22012	21.6458	14.1081	11.0915	3.72926	5.94154	6.4973	24.1287	13.579	15.6735	8.28538	4.8098	13.8276	14.9018	19.2789	13.591
81	32.4442	17.1512	25.1031	17.8352	11.6145	50.2379	19.3954	19.4918	15.8692	34.31	5.76684	6.81252	4.44265	7.46788	14.7967	27.033	12.3377	18.1929	6.03939	9.88282	10.2581	8.45656	12.5696	18.0202	5.53973	2.63327	15.572	13.3377	9.03242	14.0158
82	31.6303	17.0723	20.4973	24.5959	5.91858	46.4321	15.4755	20.9739	27.1068	38.6735	3.50246	7.43842	4.33035	8.94284	9.65665	12.6874	13.5496	16.4332	15.4506	8.53718	6.68301	18.4358	15.3388	15.5884	1.58334	6.68664	18.0066	19.9824	15.3723	22.3152
83	25.4782	18.1529	23.7904	33.1837	17.2968	35.4627	13.7055	14.8249	19.8131	32.2642	3.8567	14.3437	7.92205	6.27357	7.73018	17.6406	11.0261	9.33519	9.1116	3.78028	5.81294	16.4935	4.14518	12.1209	6.04176	11.5259	22.027	17.5939	27.2186	18.2213
84	35.1434	20.9301	25.5117	29.6831	11.9219	39.3012	22.8018	24.1902	20.8399	23.8293	3.62566	10.7427	6.5362	5.36736	11.2863	24.7537	7.38378	20.5228	4.96516	12.3019	15.2364	11.6371	12.9217	12.881	4.21246	12.4328	24.1185	22.9622	21.1036	16.9004
85	33.6344	17.7094	18.903	19.5217	12.388	45.6248	16.8569	11.6674	25.392	24.546	5.92201	6.4521	10.9672	13.252	14.0272	27.8147	11.7971	16.1285	11.7175	8.68257	5.23544	9.35332	23.0521	13.6136	5.60794	9.36692	15.5704	23.5162	18.0059	15.6
86	40.4958	20.424	20.0106	29.616	7.9095	36.8307	21.5921	16.8461	17.2894	37.1144	9.84704	17.5299	4.3358	10.4284	9.83915	18.3437	15.731	14.5389	9.23302	6.18572	9.46892	13.8171	3.33392	16.6647	7.3636	10.871	12.7041	23.2971	20.5506	17.4633
87	31.4246	32.0619	15.1666	23.056	12.2808	26.3809	23.0723	24.1201	20.5346	40.7482	8.56978	15.4935	5.26328	5.98439	16.5659	16.1189	10.0529	13.3103	8.31389	13.4246	8.092	16.8829	11.1075	13.6641	11.6183	13.3374	25.2542	18.3402	24.4046	18.2736
88	31.1904	15.4444	12.9982	24.9926	4.98468	34.919	10.1479	10.0412	15.4224	27.8357	5.53514	9.69116	3.9111	7.91834	10.2846	15.8283	8.93392	18.5587	10.8829	16.0253	7.44222	17.7933	17.4431	6.60839	8.97692	12.493	22.1546	10.0373	12.8776	11.9095
89	44.9879	22.0166	15.7264	29.1344	13.8626	45.8419	11.0513	12.7045	15.821	29.2108	7.3533	12.0353	8.35957	5.50754	9.92525	17.2097	15.0121	13.9797	12.7086	10.8852	3.98407	22.0982	5.86207	16.0741	5.78141	3.72324	21.4903	14.1848	16.7864	14.0485
90	31.7819	18.7045	15.7867	23.4569	15.0934	46.0671	12.2326	15.5746	16.6677	24.6393	7.18734	5.5857	8.28885	6.80434	16.9168	19.5902	14.1413	12.7912	4.94134	11.2668	9.39001	26.0244	16.5292	13.5823	8.7824	3.90598	10.8284	21.7567	25.3908	17.4512
91	23.4276	14.1253	13.9218	24.8398	13.9287	46.9843	13.3504	13.8585	8.15982	17.9818	7.97458	14.7224	2.6459	10.1559	15.1605	13.9948	8.2386	11.6165	9.81389	12.9903	7.3766	21.2205	15.1919	22.3077	6.69724	11.3328	15.6274	11.4249	12.7149	25.8819
92	19.1129	8.93818	16.1101	17.59	9.0772	36.2399	4.73526	29.6524	5.77996	21.0759	11.6066	8.16328	2.27e-13	14.059	9.25282	15.0147	12.9198	9.98894	8.96596	14.0515	13.317	13.0421	8.38211	17.8527	7.87742	8.19286	10.4611	22.8498	17.2768	20.3711
93	21.2968	12.115	15.352	12.3886	10.503	31.9885	8.62385	11.3995	10.5089	20.6595	8.05765	16.2713	0.45205	11.3583	11.6606	23.6685	8.26976	21.0729	6.95776	8.75229	11.6771	15.8531	12.1615	14.8765	10.98	8.29972	20.6638	14.8608	18.7871	19.3569
94	12.6075	9.14426	4.88574	31.4449	6.27954	21.0632	9.24048	14.3184	13.056	20.3958	2.52462	5.99772	7.32275	10.0454	12.4624	23.37	13.8344	25.8072	4.19354	9.4809	11.4646	17.917	8.55801	14.959	8.08587	10.8687	22.092	17.249	18.7449	17.5717
95	3.5017	1.99077	9.11463	12.176	7.82185	24.1865	4.69482	17.4604	3.49345	10.9502	6.50725	4.84815	2.55527	11.8546	17.1748	17.41	14.885	9.75612	7.48144	13.3874	6.62974	17.0131	9.01685	19.9249	6.04941	9.14384	8.46123	21.7835	17.6112	17.0415
96	5.02566	2.07791	1.63194	11.3933	6.2526	16.6232	3.95174	12.4628	4.71096	22.0811	8.0683	9.2496	1.4466	13.1105	15.0189	20.5684	6.1207	15.782	4.22038	4.86119	7.56144	16.727	7.67064	10.4284	7.10846	9.65367	1.49248	25.6995	11.2803	12.8855
97	2.36	4.69928	5.26004	8.57607	1.85598	12.0564	4.29466	8.95634	1.12592	9.47583	4.42567	4.41357	6.43642	10.3406	11.9118	16.095	9.8806	12.8572	4.07525	7.16703	6.21737	9.88599	7.31152	20.5179	7.88626	7.9001	14.8698	28.9952	19.5141	9.03321
98	5.93972	1.51265	2.67002	4.99507	0.0798	22.6834	5.15604	7.2297	4.84366	11.4563	4.83082	5.30602	1.46055	8.30301	8.28799	11.6759	4.70012	13.8328	4.933	5.39743	9.37022	14.4403	9.48985	13.9007	8.02286	11.6545	6.654	11.532	8.2145	19.8402
99	1.39369	1.80614	2.21772	5.55837	0.08862	7.04917	4.54532	8.75345	3.75568	8.01828	5.29056	6.54438	2.47383	4.83573	3.58249	9.0519	12.1133	12.8775	4.06911	3.15764	6.3423	6.97555	5.93643	7.29729	4.4147	10.4883	1.61973	11.4049	5.33754	12.5329
100	0.5098	2.2013	3.8449	0.0482	0.2402	10.7017	1.2314	7.9387	2.119	8.4567	7.9733	0.3093	3.999	3.3136	4.8866	11.1148	2.7588	7	3.3322	0	6.9076	13.1314	0.4127	13.1901	9.1342	6.6888	2.3625	4.3712	10.2534	11.7773

## Sheet: Figure 3e
	pre-bleach
t (min)	1	2	3	4	5	6	7	8	9	10	11	12	13	14	15	16	17	18	19	20	21	22	23	24	25	26	27	28	29	30
1	53.136	51.7776	51.1522	21.0763	38.9932	27.2026	27.5822	25.3701	18.3052	57.6012	39.293	18.1299	13.4133	10.25	14.2951	17.1619	11.9796	6.79427	20.3931	6.197	20.2775	30.0449	44.959	18.7131	6.18297	10.307	11.2108	14.996	25.663	37.1728
2	70.805	68.1226	58.8413	29.7233	50.0822	35.5718	35.808	30.0714	25.15	61.2798	56.229	26.4655	21.7568	10.325	21.1508	22.232	17.0047	6.96498	29.681	10.1359	20.6524	37.1227	42.9028	26.5004	6.06441	9.39752	12.1104	22.0344	37.7569	43.9192
3	76.9625	65.7481	61.6305	28.1698	64.2305	42.5082	47.6654	36.8643	39.7786	54.1007	66.077	31.3427	28.17	13.15	23.8608	25.6672	22.2872	9.60681	43.7328	12.4273	29.844	45.3347	48.2958	40.2799	8.79377	11.442	14.3235	23.1491	46.7066	50.4354
4	91.766	87.075	67.415	39.3615	69.7578	35.1291	46.4796	39.6605	46.1737	58.942	49.464	25.8983	29.41	14.7	20.3987	21.6909	26.133	15.091	38.5045	15.4384	37.7625	52.8389	46.6121	49.7854	6.80188	12.8414	17.5001	29.9751	42.9846	46.8006
5	99.485	83.6035	73.351	51.7452	92.2848	53.9424	58.5406	42.8898	51.1125	67.9968	76.41	26.8211	25.9172	10.575	29.2818	21.2758	35.5677	12.7125	45.53	16.6357	40.9927	56.2906	51.2421	50.1363	11.2282	16.992	22.989	26.88	45.07	58.598
6	105.932	86.9712	82.6489	60.8992	94.2858	44.4182	77.3844	51.9475	60.8379	75.1904	86.954	29.4735	25.4787	11.075	37.8051	24.2288	45.0865	19.5231	41.1197	17.253	42.1764	50.4074	49.5129	53.7893	16.9372	19.5544	17.6863	28.4055	52.8924	57.4962
7	123.898	104.763	91.5134	67.6473	84.4181	69.1988	80.6275	60.0606	65.2895	73.502	91.646	36.1086	32.3516	28.575	35.9895	18.0178	47.7491	23.2121	42.8459	20.1046	46.5302	54.425	56.7226	50.9961	21.3844	23.6812	27.9173	33.4252	62.0242	54.3762
8	115.529	106.885	90.159	87.7717	86.7686	65.4732	81.0222	57.343	68.344	68.6874	85.78	35.7912	34.5547	26.025	29.8127	21.07	47.7947	18.8584	45.8688	19.9939	37.6636	52.4263	59.3534	58.9729	18.6097	26.358	23.9003	32.3724	52.341	60.3171
9	117.038	97.359	105.209	92.0746	96.0331	57.6662	89.9454	63.9691	81.6114	64.2772	96.377	30.9264	27.1406	24.225	34.2824	23.595	56.2607	15.6183	33.5746	15.6624	38.7749	52.9872	55.9038	60.4382	16.5326	20.2102	29.0275	32.465	53.2026	56.3111
10	105.31	105.226	110.308	95.2967	109.254	67.7552	87.6498	69.7022	96.3749	72.1784	100.455	36.9167	23.4009	18.025	33.4968	22.6114	47.9928	18.9789	35.3219	17.1913	41.1607	65.2864	64.4841	72.5683	18.048	20.0595	28.9009	30.5819	53.4255	49.5421
11	90.671	100.869	109.694	93.2267	110.261	64.6178	80.5552	73.9965	103.139	71.3334	93.063	36.3384	21.0727	25.8	26.8694	24.8871	48.6292	16.8354	36.4441	18.4221	40.7708	55.6748	65.61	78.8971	21.7814	18.9309	19.329	27.7703	39.8272	59.2671
12	102.005	103.493	113.879	107.604	101.893	73.557	95.9264	64.9107	106.688	67.0325	79.013	36.2701	23.1208	27.125	23.27	24.0894	54.5063	26.8622	33.585	18.1692	33.1241	57.3569	67.1359	74.3949	20.1836	21.1856	18.6225	23.7073	51.4019	59.3525
13	99.1235	99.7186	128.968	113.262	96.7847	74.8248	109.955	77.3507	78.1549	65.503	95.162	33.2116	26.6533	33.375	25.3543	27.5367	58.5704	21.1067	35.4852	19.5218	35.7047	59.5112	69.5722	74.2729	26.9679	20.3387	20.9948	36.6408	49.9241	64.3414
14	108.614	107.313	117.548	115.779	101.915	78.0394	93.0229	80.2604	97.3555	78.3131	91.901	33.629	18.2933	27	27.9829	25.8357	52.5351	19.6283	39.097	17.1855	33.0244	61.4796	69.5252	83.127	18.4529	19.5555	22.0032	38.2557	46.803	67.8241
15	92.6075	93.2481	125.386	101.119	97.9908	80.7462	90.3652	77.7027	96.1939	82.4878	80.2	38.1855	25.5542	33.025	27.0658	22.0088	36.4873	22.931	35.3204	15.4358	37.0762	54.8633	71.3301	79.2413	21.4589	27.6789	23.9682	42.7562	53.9181	61.204
16	108.772	99.4608	122.083	96.3964	104.517	82.0826	101.508	74.1282	86.6784	75.4022	89.401	29.8449	23.5806	21.2	24.9143	17.9946	46.2831	20.7268	45.2972	16.0567	37.811	50.0245	77.8853	72.2374	23.657	30.5415	19.6502	32.1866	47.7308	46.0002
17	97.5475	96.7011	122.367	97.0261	92.6722	80.375	103.811	71.5364	84.2695	69.512	87.866	28.9285	29.3492	26.8	23.8758	17.2642	49.7529	24.4753	33.4463	19.066	32.083	55.131	71.9516	70.6442	18.6647	22.6905	13.6435	34.8897	48.6649	48.4091
18	89.302	111.154	111.567	106.308	99.9574	71.979	93.4355	76.9327	80.5455	72.9602	84.22	28.6596	25.7146	26.5	20.8798	19.361	38.5645	22.5685	34.7271	16.9804	29.0898	61.6424	60.2046	74.476	20.057	23.0367	24.5754	31.921	51.5064	54.1597
19	105.389	100.969	107.133	105.139	110.131	73.8529	87.3478	67.7815	84.8478	59.2654	88.356	32.1042	33.5424	29.525	17.8502	22.9056	44.1661	22.0713	32.4944	15.6587	25.2262	51.9614	55.6782	76.8418	22.2294	29.0352	22.459	34.7583	42.6782	69.3248
20	99.815	100.691	101.818	97.587	108.536	75.839	98.3075	73.0158	85.2428	62.2244	83.86	28.4546	25.9131	39.1	12.8535	16.9552	41.6683	19.5452	37.6322	23.4745	25.8504	46.8947	59.7845	67.4517	26.5418	25.9966	20.4984	35.8528	46.8235	57.483
21	100.821	103.35	114.777	99.127	116.719	79.9742	89.664	72.2156	84.0546	67.4002	101.454	30.9	21.0058	22.05	18.2965	15.6826	43.9596	17.216	31.0975	23.0938	28.9189	48.4902	60.9943	75.6509	25.2013	18.4973	23.8059	38.0671	51.169	61.0398
22	108.255	105.238	117.452	92.6813	105.217	93.2789	88.1896	71.2403	96.4098	68.0134	97.487	28.1334	16.6039	25.2	24.8575	17.8775	38.2392	16.6102	32.6622	18.963	31.1739	43.2505	65.0164	65.6124	21.8277	22.4415	21.1796	29.2875	40.1551	55.5938
23	95.9245	113.986	126.385	88.5182	99.701	101.05	90.1485	59.5765	97.9394	63.9519	98.429	26.5645	19.7601	25.175	19.956	16.9238	35.1159	16.1262	25.0093	15.9439	26.8017	33.101	69.6265	61.7699	24.3885	21.7915	20.4178	37.4038	47.2588	60.1397
24	108.077	113.559	118.545	92.6186	97.3439	89.3625	89.681	69.0898	92.3208	70.3845	86.967	28.3935	20.5819	19.425	16.129	16.7766	27.8655	11.7514	29.1735	15.0286	24.4282	37.7409	64.6043	76.0545	21.1298	18.522	13.2794	23.7134	50.8952	53.8816
25	112.575	110.236	122.82	100.266	91.4214	85.618	91.9958	68.374	93.1687	68.0129	87.325	22.0394	26.1981	31	15.8341	22.087	25.3546	23.4099	32.9866	19.9459	27.7054	53.9629	51.8366	69.1527	17.2175	22.7398	15.1932	31.8975	49.1749	56.1329
26	104.894	110.873	133.965	89.8841	94.3483	75.4594	89.1443	68.052	83.7799	72.1833	92.768	21.7081	25.3368	21.025	15.3694	24.2206	25.4214	19.6325	28.1367	20.1443	28.4197	58.3121	56.4589	67.0994	25.3992	19.8179	15.9734	25.4758	42.3046	51.7369
27	97.7735	111.25	111.407	91.872	99.9553	66.0181	99.4417	64.6075	87.2922	71.1585	91.805	33.394	22.9442	23.925	18.2984	21.5689	29.5253	16.3246	25.4016	21.5536	33.8569	43.5902	53.8849	61.6921	21.7183	21.9594	13.3838	26.4772	30.5608	55.2337
28	89.734	100.516	105.459	95.2986	104.686	75.9444	93.3225	59.906	91.0285	64.3858	89.962	28.1823	15.5432	17	14.4918	19.3442	31.8335	20.4445	22.8609	21.3677	29.9198	41.0679	56.4881	67.9487	19.2371	18.8172	17.4699	23.5693	42.3337	63.1577
29	89.869	100.888	114.063	100.152	108.262	75.1423	89.6798	62.1667	96.9879	69.4518	94.403	28.9052	18.3111	22.925	19.3854	15.9649	32.9801	14.198	23.9263	17.5022	26.0809	43.5298	64.4965	76.0272	20.717	22.0413	16.0843	29.9879	43.8915	46.5304
30	102.17	116.821	115.782	106.611	97.6669	72.3604	89.9691	65.8921	96.8692	65.4133	91.515	25.3957	18.4559	23.525	16.7788	13.6537	36.2728	12.8846	27.2933	14.6929	30.5908	41.3986	67.3411	68.1117	20.8488	15.408	12.687	24.7675	41.8229	51.6992
31	83.0925	117.605	114.459	103.707	105.052	103.203	96.365	61.3643	95.4744	65.247	96.716	32.4717	24.8152	20.875	12.9032	13.5	28.0321	16.2504	28.5911	13.9392	32.7687	44.9845	57.4304	55.8171	24.5864	13.503	12.3951	28.3384	47.09	46.9216
32	104.793	104.222	115.055	99.4708	110.99	80.0197	99.8019	60.3083	87.5436	70.8287	91.436	33.207	27.3131	16.725	14.5707	15.1932	38.1742	16.0282	25.013	18.1472	33.63	47.8845	73.3286	68.4438	23.0445	12.7891	14.639	23.8323	44.729	48.5427
33	100.763	113.24	118.008	97.3711	111.169	83.2832	99.0591	68.7889	84.6382	71.1516	99.738	35.12	26.5097	31	18.1207	15.7212	29.9964	19.8929	34.7001	18.2374	30.0884	43.9554	73.2332	80.4232	24.7507	13.0027	11.9967	29.1578	49.512	46.7992
34	109.573	107.844	124.922	94.1828	105.177	74.0204	104.35	77.6666	94.1477	69.0125	101.34	32.3491	25.706	24.55	19.0084	16.3936	24.0587	14.8854	31.092	21.4815	25.7902	42.3901	70.6151	80.4845	23.5262	16.2072	12.1077	33.6989	44.9256	47.04
35	102.323	103.588	112.187	86.3005	95.1809	82.5148	103.084	74.3364	97.8944	67.1482	95.78	36.0144	19.1136	22.075	14.6393	15.0251	32.0564	11.9013	29.5938	21.0912	26.9946	42.1782	64.1573	69.9964	19.3008	19.3028	11.9405	29.0317	45.168	49.0381
36	106.647	112.844	122.251	89.0744	94.6854	80.3765	93.7434	62.78	84.2914	76.0716	83.144	36.0035	22.3823	19.025	15.2181	20.1894	30.4413	14.0374	27.8995	23.252	21.2496	41.8137	66.9501	60.409	16.0174	14.5253	7.97133	28.1991	48.8653	62.6551
37	103.818	109.409	124.635	100.389	93.8309	71.357	91.3535	73.4296	86.745	89.6108	95.945	27.9894	24.1687	21.325	12.2815	15.1487	33.3116	12.8544	26.0926	19.1357	19.1658	41.7211	72.5196	76.4047	21.3642	15.0078	10.5075	26.9831	48.6141	51.787
38	96.801	117.358	115.174	104.659	83.7632	79.908	92.9888	64.5345	98.0269	88.5623	85.163	24.9283	24.0224	25.775	14.8894	19.9796	35.2453	18.0388	36.3068	18.0711	23.6269	39.6855	68.8027	86.3418	20.8052	14.1733	13.0232	23.235	53.2181	47.7527
39	95.174	116.87	108.097	89.5797	88.5965	84.5787	94.7967	71.8773	81.7362	75.7215	87.699	25.9906	25.5309	28.45	17.928	22.8903	25.45	12.9572	29.2839	18.3595	23.2723	40.3794	60.569	76.8805	21.698	19.6129	13.9376	26.0324	50.9531	50.6079
40	92.36	109.334	111.53	86.5864	103.057	74.1282	92.4094	64.2332	79.8667	67.3685	93.375	23.197	20.3091	23.375	19.2923	21.8703	28.2994	14.5182	38.1681	12.2824	21.4141	47.6065	61.1583	80.7614	21.8607	14.5822	13.938	31.1004	52.7919	47.8547
41	114.59	105.416	109.129	92.2692	108.751	86.3519	98.8797	67.1996	76.5303	70.6452	88.79	21.1421	18.3584	36.325	16.6617	17.2857	30.3987	16.2954	31.277	14.2996	24.8119	54.6844	73.5198	82.8569	20.3669	14.4332	14.1677	35.1624	47.047	46.739
42	106.472	101.433	109.134	95.3529	104.726	85.5021	92.3927	72.6764	80.0219	75.0094	105.795	26.4218	25.713	24.25	19.6165	17.4586	27.727	8.24967	33.0938	17.087	23.5245	50.0237	90.9123	95.8122	16.1393	16.8135	11.7685	29.1273	46.817	44.7375
43	125.122	115.976	109.794	102.535	107.276	80.467	87.3977	82.1798	81.4496	76.145	108.744	23.9106	25.0972	36.45	12.9829	20.1788	29.8609	13.9116	36.8996	21.692	28.1872	41.1177	84.6782	90.9488	16.7613	15.9189	14.6113	28.5176	50.6631	49.3071
44	108.774	102.779	111.911	115.173	112.647	85.3897	87.5198	80.7983	75.155	70.679	106.636	25.7729	26.6539	23.75	13.014	23.5997	34.9582	13.9963	34.3773	16.7177	22.4848	39.4	73.9399	89.3357	17.0109	21.2015	20.1478	33.3725	56.174	44.4448
45	107.448	109.395	120.668	100.11	112.005	74.8988	94.6982	74.7476	87.4005	70.467	115.44	28.3104	24.0363	21.525	14.8495	21.9839	39.6024	10.9899	27.902	12.8561	23.9811	45.5464	78.3182	85.7705	17.0124	16.5276	14.5801	32.5089	52.5543	45.3946
46	106.723	115.927	111.879	99.2506	105.146	74.6661	105.429	78.6717	94.1159	62.7448	137.45	23.763	21.5947	20.175	23.1807	16.515	39.1003	13.4644	28.1151	10.2374	17.2912	51.0363	80.0433	87.0577	13.1568	17.422	12.5527	30.6697	61.1134	50.9627
47	99.5825	107.36	112.474	106.206	109.879	87.0334	105.119	93.6466	95.5414	58.2292	118.683	23.5043	28.7505	25.2	20.741	20.9165	37.7836	13.9748	30.4796	11.9167	23.3083	51.0055	83.0374	85.8644	17.586	17.6292	20.1307	30.9098	53.1972	47.0671
48	102.545	127.476	107.554	115.678	123.206	86.8839	100.096	84.9495	84.702	63.7893	131.013	23.1829	26.0493	21.95	18.7859	21.6279	36.5526	12.7823	31.0641	13.1791	25.0664	47.8843	84.7548	84.6213	17.4307	14.6027	15.3542	23.8898	59.6837	53.118
49	110.57	119.26	103.638	118.968	118.348	82.0731	100.242	89.6434	85.2358	79.0226	109.93	28.0275	26.2555	22.075	16.5907	18.5771	41.2078	7.99298	33.2317	12.8392	23.1335	47.5662	85.5798	75.5719	24.0647	13.8431	13.1905	25.2337	65.9056	45.419
50	103.15	100.289	103.121	124.01	116.167	89.278	96.7111	108.136	82.476	75.198	115.025	27.0083	36.2647	18.325	13.5081	20.7677	33.1837	5.9112	46.7362	10.4018	21.5497	49.6323	81.7792	76.6162	20.7806	13.5419	13.4708	30.576	60.7797	53.2707
51	115.194	125.343	110.659	127.724	107.723	83.3395	91.9331	102.765	76.2664	66.6234	105.476	28.6399	29.7266	25.55	15.4814	23.6724	35.4073	10.9099	42.6214	8.57532	24.7139	52.2459	84.2088	80.5202	18.5449	16.7326	13.9971	28.3052	77.3919	55.752
52	119.848	127.972	118.413	118.393	106.94	89.908	92.0312	101.868	85.7298	77.6762	109.305	29.6193	35.4229	24.8	16.7161	19.0856	34.9448	12.5474	52.315	10.5005	25.0893	53.8655	82.5453	73.6689	24.4228	16.9428	15.4038	27.6077	73.5875	56.9424
53	113.059	115.287	119.913	109.686	116.233	86.3752	90.7624	96.2623	89.7904	77.7772	89.027	27.2855	25.849	29.425	19.8394	17.1969	32.4888	14.4049	47.0262	10.7708	26.1472	47.6176	80.7521	83.5939	26.8623	14.1758	27.6206	27.4198	59.0272	50.0455
54	111.128	118.663	111.628	116.376	111.596	77.7376	81.0438	88.358	91.9564	71.0703	103.876	29.1908	29.0677	40.925	14.0305	15.5148	36.0605	16.6711	48.2335	7.76384	25.4071	40.2211	84.2926	82.8912	27.5222	12.6336	14.0651	26.3072	74.104	51.401
55	113.877	108.682	127.421	122.941	108.041	85.1896	80.4887	86.9599	88.5834	66.114	91.345	25.9062	25.7018	39.05	16.974	16.3964	41.0014	14.5944	55.71	9.31015	21.9785	37.3847	77.4548	74.7077	21.3991	12.3	11.7567	33.1255	79.8863	51.6857
56	110.213	112.784	128.091	111.95	110.934	81.6167	81.9703	76.6921	86.7502	73.3966	94.988	33.852	28.3212	33.675	17.0285	19.0924	29.0544	12.263	57.2106	10.7664	22.8033	39.405	77.4065	70.3059	22.4754	11.2446	14.1872	36.5411	81.1158	50.3444
57	115.154	113.496	124.734	108.949	123.767	88.3048	82.5184	75.4851	92.952	71.7375	84.548	30.0266	17.6989	28.75	16.9513	16.6481	29.2439	11.0382	56.8116	9.16001	29.7303	46.3998	73.9536	72.756	24.3626	15.7219	16.4968	34.9393	82.1816	47.8258
58	107.76	111.901	115.376	122.904	122.321	87.0878	89.2869	70.2914	98.0241	65.4684	91.716	33.1659	19.6626	28.725	17.2384	21.83	27.6589	11.3772	58.7636	6.35397	28.043	46.0823	73.8566	68.8341	20.9436	17.8919	12.5052	35.5789	69.3684	55.1341
59	123.765	115.253	136.605	117.022	115.119	88.1732	94.8644	73.6495	89.0581	70.1077	84.332	35.0524	25.0623	30.975	22.8854	17.3453	39.5617	15.1527	54.4391	12.2575	34.5313	40.698	74.2561	76.9154	17.7147	13.2461	8.94152	33.6142	65.7525	69.5163
60	105.72	94.488	118.156	110.023	106.308	79.9584	90.6765	79.473	88.2675	73.7037	84.695	35.4406	25.7511	34.375	14.7853	13.8087	34.8206	12.5611	45.6769	9.8113	25.3082	42.4308	69.8494	77.301	20.0281	12.4375	10.3919	31.945	64.0243	50.3729
61	102.868	102.629	117.094	111.257	97.6686	86.5673	86.1558	62.9021	93.7083	76.1284	91.966	33.2205	21.5428	26.85	18.8666	23.6996	36.4394	13.5466	54.5429	14.0532	32.6438	49.3441	60.7811	72.1227	17.5493	17.6611	10.4938	35.0267	61.6846	55.8682
62	105.023	123.041	118.643	106.759	97.8929	77.933	84.6012	69.3555	87.3039	73.6824	90.232	32.5619	20.1902	31.525	19.9435	16.733	41.0066	10.7952	47.322	15.0576	35.5809	51.2568	63.8574	59.0759	15.8656	15.6822	12.2757	33.306	59.7948	67.3851
63	108.731	107.027	101.197	114.539	96.4635	79.0117	92.5645	69.5359	83.7052	73.1706	78.934	27.2317	22.2118	29.125	14.215	13.7916	36.711	15.3756	43.042	15.279	28.748	46.6622	64.6226	64.1173	23.9972	15.0405	10.4467	31.2635	63.1058	60.903
64	115.396	94.9782	116.228	111.511	108.1	74.428	93.9185	68.5737	77.8341	73.8432	75.647	27.5936	26.05	23.375	17.2667	23.9085	33.4587	16.8883	42.6621	14.1639	23.727	39.0458	65.1598	74.0179	21.4248	10.5045	10.1208	31.436	62.0572	54.1773
65	106.608	120.78	130.59	109.74	116.052	76.108	95.2382	62.8126	85.3095	74.3607	94.32	27.3912	22.2789	29.725	17.7041	18.7952	30.2467	15.2984	36.3441	12.261	24.7331	39.8103	55.255	76.7396	15.7062	16.5208	12.631	40.9402	65.21	54.4725
66	109.804	122.065	112.085	112.121	116.197	79.5322	101.471	66.1235	75.9508	76.224	91.046	29.2998	19.4658	28.7	12.1733	17.2521	30.5264	10.9724	39.3106	14.7082	27.6673	44.7575	54.0486	79.7935	15.7662	19.2616	10.6378	34.8746	70.4903	59.9364
67	113.752	120.055	101.392	117.317	102.898	80.7156	95.7448	67.3548	77.7281	74.052	86.403	27.5566	22.0122	21.525	16.4335	18.3776	37.3424	11.8724	32.3698	19.4434	30.7517	44.6837	53.7865	75.5927	21.2044	16.2329	12.83	33.1859	64.1665	55.4012
68	104.025	123.842	114.625	111.14	100.635	72.299	96.5998	61.0748	77.8716	85.7777	95.304	26.4518	21.7218	23.375	18.7549	18.8022	34.0025	11.3292	33.4406	15.9117	26.2162	41.2358	61.307	68.7203	21.0016	14.3866	10.3668	34.0811	67.6415	55.8813
69	108.884	112.305	121.861	113.392	102.615	80.5009	102.045	63.5989	73.8723	75.2559	91.826	22.0729	23.8685	27.9	15.6032	20.2417	28.674	14.1598	34.9453	15.3285	27.8462	46.0495	58.6947	65.0828	16.1142	17.5904	10.1203	37.9183	60.5259	60.2409
70	110.57	117.851	117.459	106.971	110.927	81.2882	111.654	61.7042	78.0582	67.2404	81.33	27.7762	23.0797	47.55	16.5478	20.5016	32.0098	10.8514	39.3418	14.7507	20.7812	45.5904	62.428	56.3036	21.3491	16.4273	12.1464	26.3267	64.8785	61.7198
71	112.663	113.647	107.981	95.1564	110.069	68.6848	102.706	69.1205	83.8222	71.8694	80.705	28.8859	26.6297	31.4	18.5947	19.8466	34.5614	14.6361	33.7954	14.8501	22.0672	43.7299	61.6545	71.5836	20.4992	10.4106	13.0217	35.6528	69.3226	63.7837
72	99.496	105.472	110.041	98.3037	108.02	74.4862	97.6781	71.7536	77.4269	90.4763	88.123	33.3494	25.108	34.675	19.1485	23.0496	36.1131	12.9531	35.418	19.2112	31.5386	49.6012	60.1787	84.6559	21.9404	13.7178	13.8579	29.7985	62.9514	57.8984
73	114.263	104.411	120.207	84.6915	108.395	74.8011	106.16	70.9834	77.5419	71.6269	83.799	28.873	29.3087	35.575	15.3195	21.1909	28.1579	10.555	28.0554	23.4536	25.7862	48.5504	62.8874	78.1155	24.2432	17.9253	13.6504	28.0106	52.8986	50.7388
74	98.77	107.219	114.084	93.0286	106.227	69.6894	103.765	67.4174	81.8958	67.3999	90.5	35.4841	28.2238	31.075	17.1375	17.195	42.0942	13.1965	35.6922	21.0795	25.473	36.3935	57.9505	70.4397	28.7163	22.9823	11.9384	23.4247	56.053	51.5068
75	100.425	115.804	118.632	100.32	103.405	97.904	105.372	66.8513	72.5048	63.6522	70.125	35.6393	22.3176	23.825	20.9823	18.5296	37.5308	17.459	29.6776	16.7741	23.7051	33.9339	61.4004	72.0969	23.2514	18.2223	11.4063	28.4851	72.5725	56.791
76	109.281	126.551	116.07	102.544	109.368	77.7174	109.896	74.2222	77.9877	69.1594	81.115	33.6979	29.1662	30.45	14.861	26.7048	34.5117	15.9651	26.9057	18.729	24.1854	38.3833	54.2192	68.2005	22.6503	17.2467	10.829	37.8273	63.713	46.5924
77	106.069	130.226	118.403	94.7126	121.761	85.7956	92.4794	65.8643	79.7216	76.2856	88.689	29.5874	25.3276	38.35	20.2409	27.2572	36.3081	12.7084	35.3944	20.6931	27.2415	35.133	49.6977	62.5223	24.1926	16.9484	13.8306	36.5669	65.2079	50.645
78	97.735	106.225	120.102	83.1551	110.037	77.0129	84.6686	71.3106	82.8236	80.79	96.721	36.9796	24.54	38.425	18.9609	25.0603	41.4117	16.0759	30.5832	20.9997	34.5283	32.8816	53.0425	69.2871	18.2792	19.4706	13.4373	30.1188	58.3215	62.2171
79	98.4415	113.526	123.045	90.1247	103.992	78.7351	93.4068	83.3679	92.5099	73.2488	77.423	39.6164	23.969	45.55	18.2304	22.1621	36.965	13.6021	38.9524	15.7963	38.2931	39.129	62.282	76.1703	22.551	18.7661	12.925	39.6993	67.2683	45.4973
80	104.33	99.495	103.037	87.0094	107.294	75.526	96.8461	67.8025	90.0265	77.5738	68.615	31.9158	15.2442	43.25	21.1589	32.6057	40.9572	12.1443	37.4941	18.4894	31.706	41.5439	63.2635	80.3302	23.5685	16.1417	15.4039	47.4153	55.5867	58.3368
81	99.0285	98.5627	103.97	99.8803	107.127	80.2105	84.0237	73.5725	88.5529	87.3219	76.59	34.9476	19.9102	26.275	19.4876	27.9507	40.4314	12.3174	32.627	23.8793	22.4467	39.0881	60.5973	75.1428	25.5051	16.9525	21.05	30.754	76.7977	58.0483
82	89.036	103.216	126.802	96.2021	107.528	78.4675	80.0969	65.0744	91.1986	83.3137	88.584	35.4471	26.9023	27.775	21.4315	35.3113	47.3644	17.1494	35.5116	25.7785	23.5551	38.25	63.109	64.1062	26.1692	19.6603	13.867	39.2002	64.9161	61.8746
83	91.21	94.6531	129.665	84.1065	110.8	83.5722	99.3209	62.8053	84.8818	82.2381	79.816	33.5019	26.4501	28.925	23.9662	31.63	49.451	13.9616	32.9241	21.808	32.3961	43.56	64.6737	70.0464	25.8218	12.6444	7.94298	26.5768	66.8977	63.5611
84	91.609	103.29	117.017	86.5107	101.096	82.4162	100.857	65.5592	89.5854	88.8401	94.557	27.2669	27.3171	35.9	21.8534	27.4064	47.4716	14.252	36.9641	20.2191	28.9931	44.6798	63.3582	69.36	26.9151	14.053	13.0538	33.7952	63.4511	65.5333
85	87.5675	96.8049	113.496	84.0377	95.504	84.32	97.0449	57.9938	89.9929	85.6569	101.13	34.6747	23.6511	43.675	25.2141	31.2181	52.1042	10.9619	45.2763	25.8924	30.2027	40.8788	69.2403	68.8278	23.2902	14.5035	15.5802	28.8174	62.0222	64.7395
86	95.114	98.9131	118.316	90.202	98.5979	82.9401	94.6431	57.9727	84.2735	74.7154	105.107	39.8015	30.1887	38	24.4271	35.3516	51.3165	10.1024	32.7174	24.2737	34.0677	47.6515	69.6475	62.3882	24.0322	15.4312	13.6728	33.3198	61.2369	52.8517
87	92.5545	95.8158	121.763	84.7806	100.939	91.5612	88.3237	66.397	91.5872	77.1864	106.567	37.0201	30.6645	46.375	22.6246	28.3376	57.3384	11.7761	31.6494	30.9962	33.9023	52.889	68.5307	63.3838	26.23	19.0322	8.05813	36.5322	62.1635	68.8403
88	115.709	103.228	121.887	71.4563	98.0203	97.2164	92.1326	72.0758	98.0818	78.8535	97.961	38.9855	26.8097	37.8	20.816	33.9686	43.932	13.63	41.6586	25.2242	30.3298	54.7068	74.6063	64.6182	27.4173	19.9653	11.0418	27.1972	64.9048	69.049
89	84.9325	105.821	113.806	68.3136	113.547	87.0001	86.0363	58.2751	89.2912	79.1059	99.714	42.8189	27.6025	32.95	23.8687	36.9885	53.737	8.86946	40.4007	25.2784	35.7579	52.1166	74.4691	64.2365	23.6168	18.5659	12.0401	30.7981	70.4377	70.218
90	86.47	116.064	110.505	62.6693	113.319	100.139	86.3331	64.8136	84.2697	80.9528	100.095	39.9082	37.8111	41.275	21.6455	35.9634	46.1726	13.5658	33.6327	27.7705	38.0167	53.2957	62.658	58.4043	22.6797	17.1341	13.0757	30.5393	67.5585	67.1168
91	83.554	106.115	93.1919	61.4587	111.042	109.985	85.154	62.1434	74.2096	86.9925	108.282	38.7242	32.1812	34.025	26.1842	28.5246	43.0182	14.1131	34.9924	27.3544	23.1868	42.604	60.2792	52.0657	22.3228	10.9641	9.71519	27.9151	61.9829	76.4424
92	103.203	99.5589	93.903	52.9876	111.919	90.4919	85.8875	54.3389	64.625	87.5236	121.847	30.7528	33.1413	40.875	28.3016	26.9527	33.6696	12.9726	31.8482	36.6369	23.4096	41.7227	62.8228	55.973	24.6307	13.001	11.9453	32.8891	61.3523	76.6063
93	90.632	90.6866	82.3165	50.8572	105.476	96.8304	80.9477	48.2756	58.5629	80.3461	96.791	26.9553	35.2111	40.575	26.3447	26.0565	31.3131	12.0924	34.0305	31.8604	25.1284	51.8308	63.8955	49.0604	25.9541	15.6626	7.41537	29.5149	59.9589	62.5024
94	78.042	71.4734	71.3163	44.2571	91.6685	88.6835	84.7603	43.8556	55.3404	80.1226	93.688	26.172	31.4458	37.675	27.603	26.4135	27.8607	10.9195	32.5225	27.205	26.325	49.2776	66.6392	45.3403	33.3997	16.7206	11.9039	25.3617	55.6065	67.8416
95	93.1025	65.9701	62.2365	37.4377	82.2835	85.425	78.1319	44.7373	49.3738	82.6147	83.225	21.1788	29.9974	26.225	20.7782	29.0669	28.4128	9.92054	36.7348	24.0484	20.5589	42.7029	71.1343	30.8853	26.5148	21.4061	6.88971	23.5156	68.1468	67.7289
96	56.315	76.8668	54.4458	25.5258	79.7951	81.9902	70.6843	34.3131	41.3443	85.2429	60.17	22.7777	29.1735	32.05	11.8241	21.9164	18.8177	7.7828	26.4236	22.4934	27.0245	36.8455	74.8782	20.8931	20.6819	17.7321	8.23094	23.1854	58.5916	60.3093
97	42.338	63.1569	44.6784	20.2686	61.5728	77.0197	74.384	28.4626	37.959	62.5945	57.171	24.8678	32.3325	23.825	16.3415	26.8987	12.4241	7.80912	28.5652	23.4356	28.139	43.4721	83.4754	17.2661	19.1542	16.6155	3.36573	21.7978	47.6062	55.1264
98	47.216	47.2256	32.1277	13.6585	50.8527	56.5382	67.78	22.2659	34.5385	64.0829	50.965	20.1345	31.9481	18.95	23.342	24.6591	10.5429	3.82	20.6549	17.5429	22.5889	34.2587	86.3198	18.271	14.2287	15.0813	4.09608	19.807	55.1288	47.5592
99	48.5515	42.174	27.5722	12.0871	39.7222	44.5252	60.7058	18.7286	22.7475	58.0727	37.673	17.506	25.1835	18.6	19.9135	21.6339	10.2903	9.2919	16.4822	15.6556	11.7064	18.8082	89.346	17.1213	16.7799	11.3697	4.71005	11.9801	35.4029	42.7118
100	40.55	32.4452	25.246	9.996	35.848	38	56.3755	12.5444	17.8245	43.4391	29.625	20.8221	16.5348	14.725	14.4671	21.4321	3.9124	2.3564	15.407	15.123	14.4275	18.0007	93.0899	11.0596	13.1194	10.2631	2.998	17.4435	24.5674	33.193
	bleach
t (min)	1	2	3	4	5	6	7	8	9	10	11	12	13	14	15	16	17	18	19	20	21	22	23	24	25	26	27	28	29	30
1	16.0645	7.6573	9.9518	5.02644	34.0228	14.2428	17.475	11.3792	8.04904	18.8975	30.867	3.32919	12.2368	0.525	3.43607	13.6631	5.27589	4.71204	12.925	7.97865	14.643	7.44835	6.87482	2.69048	5.41971	9.80772	4.64197	8.32625	21.006	14.3508
2	30.109	10.4606	11.4754	13.6793	31.7068	21.2179	20.6323	13.637	12.4054	20.4004	32.391	8.75075	12.7754	0.575	6.02839	11.9536	6.04698	4.29618	16.3231	9.91413	15.8328	8.60388	8.52726	6.5158	9.71488	9.47223	6.33795	15.668	21.7955	18.8032
3	27.571	13.7979	20.2446	17.8724	43.2519	15.2843	28.6236	25.4472	18.0477	25.457	38.597	8.01864	12.9013	0.075	6.48555	13.984	12.7496	4.95897	12.9057	8.57963	20.4614	9.28846	16.2009	12.235	10.3457	11.2783	9.53361	12.6891	23.4583	18.9818
4	22.432	12.8616	20.2618	15.3983	40.9367	22.4635	32.5405	31.4327	21.6006	22.1689	43.633	5.83071	20.5899	5.1	8.66135	12.7788	17.1189	2.32245	20.3566	7.30358	21.4428	11.7438	17.5882	14.4957	15.1799	17.3041	12.7879	15.9446	23.5371	20.0681
5	30.46	13.1102	24.7366	18.1269	46.9669	23.8281	30.3579	29.6093	23.8318	33.7828	43.935	4.9627	16.9111	1.825	8.75072	12.5282	13.606	1.11748	16.9411	8.38133	22.0364	15.9663	18.4298	13.2508	11.7387	18.16	9.91559	15.9577	27.7761	25.0935
6	42.444	14.5799	30.9533	25.6598	39.1017	25.2245	34.3688	35.1634	25.7342	34.7692	53.097	3.67604	16.544	4.05	7.73471	12.1079	19.3017	5.96881	12.3794	10.1993	23.5849	17.5265	21.2451	12.7076	17.0896	20.4293	13.6979	22.5743	33.0967	29.8324
7	37.4075	21.0839	39.4766	30.4734	38.4929	26.9108	38.4415	40.34	33.5522	20.7848	56.388	7.98492	11.3175	3.9	8.36225	12.8999	23.8395	5.40996	13.8872	14.126	22.8934	16.0822	25.7594	14.4763	21.8759	19.9263	17.8293	20.864	36.0888	26.1645
8	35.502	16.0306	36.6515	24.6325	48.922	26.7061	41.6363	52.697	37.1217	31.5119	49.918	8.05347	17.8642	7.3	12.0312	12.9764	21.1737	1.57887	18.6751	11.4911	26.1706	12.6728	28.5739	23.1366	13.7871	22.6453	16.5739	18.233	42.462	34.0163
9	41.3665	16.5062	44.2007	36.4571	45.7396	23.6959	44.0843	50.6045	42.6818	33.5793	51.423	6.89781	12.1648	5.325	13.908	10.6182	30.3414	4.09852	19.8752	9.60628	21.6274	10.1899	25.1196	27.4295	14.0516	21.8693	13.8517	23.1311	36.4501	32.9578
10	28.63	17.2631	50.6277	30.9365	48.2874	22.2175	36.2777	44.4909	34.2472	37.7208	57.995	8.28176	6.80838	6.275	12.4135	11.5373	32.8662	5.67232	11.8009	11.3133	15.2409	12.9143	27.8019	26.8725	14.3574	21.9358	12.0026	25.029	30.4156	39.7119
11	39.141	15.8496	43.0722	36.3591	52.6528	19.8106	35.0775	50.4949	33.9792	34.7798	52.56	9.63544	10.2247	9.075	9.27545	11.3547	30.6936	8.67829	15.3151	7.96869	13.6082	14.2074	35.4437	24.7163	17.2928	15.4937	12.7006	16.7364	41.7757	29.5507
12	38.229	17.619	48.3717	35.6799	55.7893	33.1768	41.9153	53.039	36.3886	33.3527	48.644	9.24586	7.6455	7.225	10.385	8.84262	29.4651	3.62877	15.6627	8.32356	13.7357	17.7869	36.916	20.1057	14.8201	14.6811	21.4846	13.227	35.3375	28.8198
13	44.0575	13.5117	49.3205	35.2915	52.6315	29.8813	39.7651	45.6129	39.3479	33.5932	57.926	7.32768	10.0188	12.65	9.77844	5.46907	27.3042	4.83312	18.7178	4.20294	15.9404	15.7164	33.1931	31.2847	21.0576	14.357	12.2749	17.7497	34.5228	30.7555
14	41.642	16.8926	53.2167	35.8672	53.2074	21.0563	43.2113	56.2927	37.3064	31.9093	45.247	7.97087	6.12646	17.525	10.2649	4.75892	23.8645	5.2484	18.1515	5.35813	16.2802	12.648	30.7556	26.3575	15.0317	16.8309	10.6007	21.6523	33.9989	29.1757
15	31.0175	14.1132	46.6281	43.038	56.1994	26.3026	33.9574	46.816	37.6888	30.1834	49.52	6.51962	7.93692	8.7	9.37707	9.40813	31.5843	6.2459	11.6191	7.56805	14.8106	10.0215	33.932	20.0846	16.7102	13.6459	13.6153	18.4504	24.7588	30.181
16	41.837	13.6758	52.2025	45.0338	42.8653	28.4588	49.8613	46.2277	34.9972	25.0762	41.676	4.75591	7.60767	9.475	9.99881	10.0962	25.9198	6.70804	16.2985	7.49472	14.9774	7.30848	35.1482	21.3046	17.6579	11.5441	11.5299	16.5329	29.7717	35.0672
17	32.87	15.123	50.1123	39.7619	48.5745	24.4186	40.6112	49.8551	30.3962	24.7153	50.641	4.43343	9.693	9.65	13.1715	8.23577	23.3749	6.66594	8.85645	6.48089	11.5407	5.05814	34.5498	23.4851	13.4929	10.8613	7.55053	17.7715	33.0076	35.3952
18	28.6	10.0955	40.758	45.5599	47.9823	20.1336	33.8148	56.0771	33.9105	26.1374	47.863	3.76863	9.99225	5.825	13.7765	10.6379	22.0438	4.28374	9.596	5.08875	12.5676	9.94141	32.7318	22.4415	12.6769	11.035	11.5369	18.742	34.7735	33.5948
19	38.0215	9.1153	47.0904	41.3373	56.0511	26.6039	37.4796	51.4245	33.6658	25.2949	43.314	2.0931	8.11795	7.875	8.44408	7.49944	22.0126	4.43942	8.80504	4.97981	15.6511	9.69071	33.0468	18.483	12.8268	10.8187	8.36489	15.971	22.8258	34.4388
20	27.865	9.6004	38.1718	34.4638	53.8888	21.7359	34.6122	43.6293	35.0065	29.5752	46.985	3.55658	5.38544	7.1	7.33132	8.3597	18.9842	5.50544	13.41	3.5229	14.8218	3.97444	31.3375	20.2723	10.6987	12.4643	6.07946	13.2616	26.0615	33.863
21	26.034	7.9582	39.5989	34.4044	44.0423	23.464	33.9218	39.014	31.1607	28.305	48.699	4.99812	5.29898	5.325	4.83782	7.7526	16.1768	7.46499	9.70481	7.3813	13.0737	4.38506	26.6036	16.1479	13.3734	9.622	8.82352	16.0261	35.9978	31.582
22	34.233	7.1876	37.5915	27.5022	50.5885	20.4466	30.1395	43.7863	23.7275	24.5673	39.019	4.3418	5.479	8.625	5.10504	5.47711	16.4106	5.52708	10.265	5.44384	13.7035	5.50997	26.3842	17.6367	14.9331	9.61258	11.0593	15.4278	19.0959	33.2098
23	31.307	6.1633	37.8467	27.2029	38.0268	20.05	28.9392	46.5953	24.5357	19.6832	37.689	3.17482	4.14227	7.025	10.4202	8.27626	12.9681	5.93142	7.30178	3.76342	11.4372	8.94128	29.2642	17.4954	14.0754	11.2789	8.52214	13.8067	20.564	28.3758
24	33.294	3.4888	36.0471	32.4275	28.4894	19.9603	28.898	46.8418	27.6304	19.3452	27.518	1.49008	4.2181	5.85	7.31513	8.46658	14.8422	7.21053	7.64187	5.60188	9.52422	7.36328	26.1857	10.1081	12.8469	10.9925	6.02435	16.9592	22.0924	30.3253
25	27.775	2.358	27.955	32.6715	31.5031	22.9984	26.6836	56.1972	21.7311	23.6984	29.725	4.4025	3.2767	13.025	7.92408	8.57455	16.8357	7.4632	9.0005	8.36683	8.1263	9.04017	24.3876	14.1803	12.129	4.38475	5.2782	13.6299	22.961	23.5619
26	23.662	4.2578	33.8341	21.7885	39.1651	21.2723	29.4549	42.2174	22.6694	19.1945	26.306	2.6829	3.74668	8.725	9.75269	6.88042	14.771	4.98765	12.4116	8.68142	11.4509	4.98715	27.7263	14.7374	13.2942	3.4578	6.49752	10.6175	19.8839	23.2161
27	10.0055	4.3651	33.2847	28.9627	39.3768	19.3955	30.0707	37.4889	16.6372	21.8278	21.815	0.739084	3.93415	3.6	4.65695	6.91559	9.64172	3.83856	10.6519	4.91078	5.7221	2.55871	21.0332	16.7599	15.107	7.25046	7.94113	6.2896	22.1665	22.3926
28	8.231	4.8143	24.0589	22.6176	31.3672	15.0139	29.4131	32.9732	13.8385	22.0115	22.795	1.49731	3.78331	4.125	4.89332	6.07356	12.3299	1.23329	8.2149	5.4412	11.1829	2.32674	19.9484	17.3494	10.6793	5.90083	4.4356	5.8512	22.7083	19.2662
29	13.559	2.1668	17.854	20.3723	24.6092	14.0244	27.1262	34.569	15.5841	27.4273	22.811	2.27728	4.59018	9.6	4.96604	4.64218	9.7791	2.84239	6.36351	5.24325	8.83991	1.98264	19.8439	18.0311	11.2827	7.49015	5.70449	6.54695	22.0137	17.9495
30	13.985	1.5709	20.2492	23.3246	27.3128	11.0195	20.9426	33.5089	19.5067	19.9979	19.8	0.97224	2.93268	3.725	3.3114	6.1429	7.69283	2.18842	10.6563	4.5995	7.82516	2.01921	19.156	17.5802	14.0538	8.57547	6.33916	4.64705	18.5087	17.3509
31	8.235	3.0646	21.1918	22.1405	28.5911	7.73533	20.1197	33.1631	18.4954	21.3277	16.064	2.3783	4.01788	4.35	3.71468	5.85381	5.74938	2.51492	6.16781	3.58311	6.32587	0.872964	18.6251	14.855	9.11125	7.99944	6.04075	6.96825	17.6617	15.4672
32	6.978	7.5992	14.8323	21.4699	27.0128	7.02753	19.151	33.8038	14.5351	19.8019	12.308	2.22699	2.99882	1.55	2.86322	4.85242	7.52232	4.1264	8.57225	2.74786	7.75128	1.27483	16.0296	15.4052	10.7625	6.47759	5.37355	4.6941	19.9628	14.3694
33	5.4935	3.6302	9.62527	14.8661	29.2143	8.52989	17.5681	34.5196	10.2547	17.7123	15.564	1.10977	2.6187	2.725	4.10313	9.41062	4.88234	0.649424	5.71739	1.35471	3.73175	2.40292	19.9842	13.5205	9.00918	4.43635	4.6742	4.07505	13.1455	12.5986
34	6.323	2.7151	13.3339	14.4347	26.2188	10.7583	9.43866	32.4693	9.42927	14.899	19.647	0.705452	2.944	0.2	8.28916	7.92627	5.94423	2.65498	8.09504	2.98756	4.24876	2.88264	18.6474	13.6006	7.34322	5.26507	6.62205	2.91255	17.5738	13.0845
35	2.46	2.4187	14.9057	11.7915	16.4247	10.2335	12.3246	28.088	9.01046	18.6812	10.65	0.39418	2.45122	1.05	6.40747	4.64527	6.43483	1.29658	5.3695	4.03463	6.76754	1.57004	15.8697	12.0014	9.12393	4.78206	6.02063	2.66955	13.6072	12.077
36	2.568	2.9447	13.1105	16.7549	16.9003	4.60362	14.9224	23.338	5.3068	15.8385	9.566	0.6586	1.86188	-1.8e-15	3.4701	6.21354	3.67782	1.0399	6.68664	3.50788	2.70291	1.75596	17.4934	11.1023	10.9542	4.26124	3.35909	3.1491	9.75766	10.7614
37	6.295	4.5084	8.58823	15.3376	16.4593	5.32613	11.0395	24.1527	6.2266	10.8364	7.372	1.0545	0.563784	0.275	2.63734	2.71582	2.33317	0.89016	7.14131	2.29551	2.95216	1.39114	17.2298	13.9802	6.18531	5.32496	3.12957	7.16538	16.9124	10.0177
38	2.582	4.4628	8.91438	12.0368	11.3355	3.88171	8.22219	34.117	2.54776	12.2546	5.789	1.33957	1.00225	2.15	4.52989	2.17199	4.2806	0.170512	4.30242	2.23569	1.78186	1.64457	11.0575	16.2816	4.69439	3.59952	2.41426	3.59235	10.0401	7.385
39	4.6775	5.9966	11.1798	11.0596	11.7234	5.99162	9.72932	21.8717	3.80716	10.3833	2.588	1.55602	0.467072	2.575	6.19258	1.66097	2.85864	0.49482	3.08226	3.16728	0.507876	2.27297	9.13973	9.67042	6.00234	2.64757	3.01037	3.88612	13.4139	6.13615
40	4.5	6.0981	7.2205	8.67678	10.0735	3.14524	5.51014	22.9648	4.51934	8.95986	3.615	2.10982	1.21876	2.2	3.7644	4.9406	3.33552	1.31876	3.45612	1.5227	0.54074	2.69068	9.6226	8.33686	3.27584	3.7272	1.20594	3.5784	12.0647	5.77366
41	2.9835	7.3386	5.05302	5.20559	8.40315	6.16944	4.18421	22.9659	4.94608	10.1279	3.893	1.47927	1.74358	0.925	3.56743	4.86754	4.75825	1.12796	4.37132	1.79772	0.859236	3.07858	7.49546	7.94918	5.8953	5.58204	0.704965	3.76772	10.1007	5.05356
42	4.94	7.8115	5.88472	5.1852	8.72683	6.28431	5.8054	21.262	5.06434	6.09615	6.389	3.48635	0.546076	0.875	3.32716	5.39799	3.02527	1.64002	4.53001	1.78972	0.923572	3.12659	7.60835	9.31984	4.14752	3.41304	1.27543	4.5958	13.6066	7.47768
43	2.428	11.1282	4.47452	5.89958	7.5473	4.89597	7.76377	16.2077	4.17317	5.10813	4.981	4.13155	0.429604	0.125	3.89309	4.13799	1.34424	2.46511	3.38679	1.49825	0.032104	2.56443	7.9138	7.45114	2.92731	1.44072	2.40395	4.25113	6.05631	6.97112
44	1.02	14.6979	4.84882	3.70856	6.22656	4.34056	4.5681	16.6507	3.85614	4.89756	2.609	2.85242	0.780952	0	4.37339	7.93232	1.8326	0.274476	2.4646	0.7005	0.646184	1.38772	6.78118	5.07459	3.80076	2.21847	2.96192	2.7598	8.52459	6.91326
45	4.8875	4.6992	5.7048	3.4856	7.83471	6.95862	4.11172	13.7501	4.3986	3.15232	2.925	1.71676	1.65474	0.3	3.24797	3.7932	0.735235	0.0165	2.21106	0.140725	0.86724	1.17932	3.36826	5.9008	1.75084	1.94132	3.46203	5.17647	6.6893	11.434
46	5.495	5.5716	5.84601	4.91139	7.94475	4.84713	3.50936	7.26904	6.88523	2.56346	1.902	1.94448	1.42292	0.2	2.02068	5.47587	2.30511	1.76086	3.47506	0.71363	0.717	2.54132	4.80183	7.12129	1.88976	1.35588	1.06177	5.65635	9.55676	8.70122
47	4.2435	8.9164	5.75169	3.62018	5.90939	4.99049	2.71797	9.18051	4.39429	1.60892	5.2	1.99521	1.67986	0.3	0.262134	3.72405	1.48195	1.01582	4.3205	0.278575	1.42723	2.93952	4.04522	6.10934	1.87232	1.20124	0.139468	4.85117	7.59978	6.94652
48	4.503	9.799	4.60366	4.32787	6.00089	3.84478	4.27981	7.95977	2.2643	3.59788	2.311	1.08489	2.03736	1.825	1.85712	2.01878	0.918204	0.372184	3.15653	1.5752	0.352096	3.8211	1.96131	5.28997	3.72258	1.00021	0.481512	6.2751	7.50201	5.68172
49	4.684	15.0055	1.05931	4.50837	3.90672	1.2367	6.40487	9.63631	1.50234	1.43988	3.04	2.27368	0.757604	0.975	4.00783	3.38688	0.852504	0.18106	2.14127	1.48755	2.4564	5.28842	1.8025	4.946	1.23314	1.37274	0.352371	11.7055	6.11927	5.09361
50	6.9	15.4206	2.3998	4.5385	7.5031	3.2347	5.0207	12.1469	6.2865	2.5278	5.7	2.0319	3.1025	0.55	3.04625	3.52805	1.24545	0.0366	3.8489	1.6599	2.9063	4.3759	2.25095	4.3047	1.61955	2.53875	0.3842	14.0912	11.9944	9.332
51	11.0375	17.1579	4.17787	4.41113	10.0491	3.5311	3.8024	5.09556	5.67562	1.25442	2.573	1.6825	3.38496	3.5	1.66022	2.55789	1.23485	0.904952	3.53044	2.87173	2.00598	6.66347	1.7798	2.10613	1.14948	1.4973	0.12545	12.7888	18.8657	11.5128
52	10.053	22.8288	5.1892	5.66468	8.02686	4.76608	3.87986	5.52038	3.7932	2.44484	5.136	2.25765	2.34321	2.6	1.6126	2.3236	2.98207	1.79977	3.99802	0.91068	1.66874	9.96544	1.46662	4.42183	1.4883	1.79596	0.446732	10.5672	14.4015	12.6449
53	11.01	22.4222	8.64031	7.99987	9.77413	5.82861	4.26092	5.19665	3.72152	3.19716	3.213	2.62236	4.33372	6.3	2.02048	1.12651	1.34092	1.17946	5.81589	0.298285	3.59646	8.72334	2.05468	4.63564	1.23587	1.2502	2.02292	16.644	12.977	12.4027
54	8.287	25.7101	7.23282	6.87134	12.7783	4.909	5.68222	5.47212	5.78217	5.35393	5.978	2.25979	6.3853	4.85	1.00112	1.96752	0.920086	1.16396	7.53532	0.39008	2.90126	8.58856	1.79598	3.66808	3.41069	1.019	1.47122	14.269	25.1097	9.40686
55	10.84	18.4976	4.01115	8.34836	11.2379	2.43226	5.15313	4.74808	6.09838	4.57492	4.62	3.6152	8.98796	5.45	0.626385	1.88827	0.79984	1.41564	3.6465	0.766075	3.93924	8.7084	2.29275	4.62162	3.51684	1.27917	0.51753	16.2908	26.3957	15.4723
56	16.111	19.831	6.90004	7.17608	13.1904	6.30366	4.63969	5.06837	5.44385	2.07977	2.519	2.45128	6.32144	6.775	0.227792	1.49104	1.39339	1.11737	7.23868	1.63076	5.98822	7.91864	2.13178	7.54931	1.871	0.317648	0.635076	11.2725	22.8516	20.4102
57	12.5665	25.7601	6.39314	7.60033	10.6868	5.48864	3.71235	3.88316	7.30632	5.88101	5.027	3.13738	6.1816	2.075	0.505472	2.37173	0.580777	5.02507	9.92964	0.63139	4.70025	9.70458	1.6267	3.52397	2.03902	0.404543	2.1083	18.9753	17.0234	13.1277
58	10.002	27.2106	6.46011	9.61811	6.83583	6.37517	5.14194	1.56731	9.187	4.43453	4.605	3.05531	7.75871	4.675	1.07769	1.17984	0.469122	3.59534	11.23	0.10252	5.54943	12.2254	1.85128	2.54277	3.84778	1.08566	1.29867	21.0193	25.6379	15.8088
59	13.0705	23.9897	5.53977	9.3193	6.71222	7.97732	3.75706	2.77792	8.92729	3.18972	7.676	2.91849	6.34726	4.125	1.09733	1.70836	1.87033	1.79016	10.9712	1.18351	5.12347	12.4037	4.22375	2.01116	4.73627	1.37664	2.42168	26.5011	28.439	18.9405
60	16.66	28.0874	14.2293	11.4031	9.47454	6.41354	6.5792	3.84674	8.8482	1.98308	9.995	2.90454	11.549	4.175	1.34058	0.2498	4.06536	2.87466	8.15598	0.6334	4.27734	11.8531	5.03892	3.2983	6.692	1.06408	1.96142	20.3867	34.7881	17.9008
61	17.03	27.9774	7.51382	10.3271	8.56658	7.436	6.67359	6.07633	13.1504	2.18136	9.629	2.38516	9.63939	6.875	1.57683	0.00686	4.93161	1.20765	7.88064	0.51974	10.1702	14.4146	1.91528	5.63866	3.63822	2.36602	3.70872	21.9205	35.2863	15.4859
62	17.09	33.0403	10.6107	13.1494	6.51521	8.20469	8.52338	5.79264	15.7053	3.69074	11.841	5.54216	11.4197	10.125	1.79451	0.2785	4.66547	2.67318	6.94128	1.03789	5.97046	15.9322	3.4264	5.27402	4.88447	4.06614	3.49746	15.2348	26.0081	21.1007
63	22.625	42.3766	10.4901	15.1677	10.3254	12.9474	9.08723	7.29345	14.7453	3.22867	10.511	6.15664	10.1759	17.075	2.07034	1.63528	3.48123	4.08546	11.3712	3.2461	8.4639	13.3767	3.92179	4.03741	5.13227	3.0454	1.76253	22.0841	33.4273	15.8855
64	23.256	40.9216	14.7695	14.8224	9.8529	9.67517	9.0878	7.81674	14.2476	3.15548	17.829	3.31671	6.54348	11.975	1.38298	1.83296	2.57533	2.55503	9.04616	3.05052	7.81432	12.0219	3.89737	2.89381	4.78128	2.68688	1.17437	19.8654	41.3053	26.1875
65	23.265	37.4656	14.4089	15.2111	13.3966	12.4371	10.2413	6.53484	19.9488	3.36676	16.27	3.77958	13.9063	9.125	0.9983	0.5214	1.75693	2.2934	13.1109	3.77237	8.29772	13.101	3.57288	3.15258	4.61583	4.7203	4.0514	20.0314	35.3282	26.5412
66	22.468	41.6757	14.0189	11.0254	13.2583	11.8983	9.59449	5.66185	20.22	4.11091	18.077	3.56158	12.5415	12.125	0.82068	0.56646	6.41123	1.42352	13.8797	4.79169	7.36103	13.4652	3.9871	4.68838	4.82451	3.67751	2.99907	24.1743	25.169	24.0912
67	22.846	45.2183	17.2241	15.9311	22.7831	12.5568	11.6604	4.67609	17.5002	3.23629	24.777	3.80346	12.6388	9.7	1.90082	1.79668	5.44977	1.57032	17.2575	1.52601	5.30689	15.384	7.18795	3.72738	8.01647	4.46494	4.06276	27.4535	36.4429	19.027
68	24.643	41.8213	18.0814	21.2756	21.0901	12.25	14.2564	4.31094	15.6508	4.12869	13.319	5.21455	11.4344	12.875	2.6598	1.00118	6.10329	1.00254	10.5871	4.12346	4.8136	18.9396	7.19097	5.03498	5.28214	4.55727	6.03582	29.7153	44.5438	24.4739
69	25.2165	44.2494	19.014	19.6683	21.3392	21.1201	19.2276	6.11301	16.0184	3.87465	13.567	6.26657	11.6798	12.95	1.55504	0.619775	6.6605	1.69298	12.9681	5.78206	9.48691	23.3856	6.59675	10.4009	7.48299	5.45362	3.82665	20.2545	36.3358	23.5655
70	23.85	43.0455	15.9978	21.7151	27.4098	18.2708	25.1897	8.79014	18.7708	6.82916	19.71	4.05568	18.4324	13.975	0.63035	2.78835	7.50327	3.73414	11.0055	9.53025	8.50834	18.5381	6.06383	9.2225	4.37322	4.1418	3.24205	23.2152	37.979	24.8138
71	31.1185	40.0125	17.2458	21.1197	33.2237	22.0088	17.0478	12.8708	19.9345	5.02505	27.473	6.99961	13.378	20.625	2.36609	2.51311	6.77669	2.54078	14.4251	8.95542	5.08512	15.2436	9.08115	9.96456	10.4568	5.52355	2.48236	20.6119	47.4384	24.4982
72	31.105	49.8246	20.6641	19.9335	33.6268	19.2102	17.4829	13.0375	25.9556	6.43146	24.169	7.49143	11.8229	14.925	1.30143	0.81064	4.34836	2.03969	13.548	5.56792	8.13602	15.9254	12.6731	10.8919	10.5891	4.22904	5.87094	19.5978	51.4265	19.8401
73	33.044	38.5403	24.2067	22.7672	29.3478	26.86	17.5877	17.305	25.0711	9.70244	33.019	4.44632	10.2574	18.45	2.40971	2.85929	6.28059	2.31715	17.0044	7.37559	11.0585	21.2319	12.5403	13.3454	5.65921	8.62614	4.65659	18.635	37.4263	22.1376
74	25.671	35.3441	22.7458	26.7241	30.6425	21.4067	20.6192	20.8787	21.0241	8.81566	27.455	6.1254	12.2396	21.375	3.86649	2.30206	6.19447	2.57124	20.879	12.4643	10.3974	19.6648	16.8645	10.3859	7.73422	9.2711	5.48187	16.2628	31.6257	27.3777
75	34.4875	45.1783	24.1096	22.6734	33.2569	14.3252	18.9664	29.2899	28.9679	13.2061	42.325	9.3382	14.7247	12.025	2.31688	4.70927	7.26535	1.8125	21.6063	11.0739	11.346	13.5194	21.3522	14.8219	7.1553	9.054	5.35257	23.9804	41.5975	33.4144
76	23.848	43.8227	24.1373	21.4984	29.5635	18.4312	22.5671	20.7091	28.9255	7.92388	24.311	6.04457	13.2923	18.05	4.21584	2.50156	10.2714	4.88681	18.5346	10.6011	12.3146	17.0673	21.3722	18.0487	11.7742	12.0256	3.18949	16.9901	43.8542	25.0379
77	28.5435	44.3093	33.3596	24.5309	32.1906	21.6527	24.7793	21.5101	35.0987	13.1213	28.656	10.1663	12.9754	13.45	4.57385	3.22898	16.6525	3.19226	15.4837	12.3665	11.8509	20.9218	21.3366	15.535	11.547	12.1506	4.5793	25.1394	37.7525	22.9202
78	32.488	45.7096	37.8956	25.2483	34.7062	22.1891	15.9351	23.5989	33.9893	11.8762	34.704	10.6272	11.5909	17.075	4.74926	3.14336	14.927	2.14155	16.8005	12.8413	15.0868	22.6928	22.0845	17.1715	13.1425	12.1666	3.77966	22.52	45.8045	29.3569
79	30.0985	47.4491	37.7587	30.7528	33.0655	28.6948	18.6652	18.6638	34.1474	14.2529	34.107	7.7769	15.6914	18.45	6.15163	4.44443	8.66868	5.2519	16.1796	14.3338	13.9801	21.8385	25.5421	19.3462	12.1398	10.4293	4.49784	24.3324	31.6639	32.8709
80	27.455	40.1577	42.3221	40.3007	38.0543	23.7195	25.8364	23.5887	37.9224	19.3152	34.035	9.93888	12.0682	20.225	6.50184	3.4533	12.0967	4.04676	14.9164	16.808	16.2622	16.1246	30.4298	18.1027	12.4045	9.14356	4.8619	27.2994	44.6949	27.8574
81	38.917	35.3014	33.4406	36.6559	37.5994	33.1704	35.3513	28.4108	39.287	14.9648	30.62	10.3233	13.5715	23.85	4.55187	5.05058	12.2813	5.62066	11.8084	12.3767	15.3799	16.3816	30.3936	23.0528	9.2053	8.0789	7.38772	28.1736	40.8492	36.9695
82	39.03	37.8022	44.6267	32.007	40.5553	28.4708	32.7824	28.5977	35.8009	14.7774	34.71	12.0368	9.47242	30.325	5.47246	9.64893	17.407	6.00165	13.5764	14.2164	11.3064	25.1432	25.4718	24.5405	10.8685	6.01873	3.80002	28.9386	38.6689	30.059
83	29.691	45.6159	42.1874	32.9193	44.1935	24.2674	32.2886	29.927	38.2673	16.5993	31.762	16.3854	17.1786	21.95	4.77748	10.8894	14.4039	5.81239	13.2197	15.2578	16.3003	31.5305	28.4428	23.564	13.3404	8.89785	5.76089	26.5525	51.1386	34.2377
84	36.495	50.2334	37.8763	35.1634	54.0272	26.2934	24.9938	34.1146	39.2101	17.2457	44.577	14.2078	13.4477	24.975	4.03922	10.0723	16.3082	5.22357	14.9046	17.1032	13.9631	22.7737	29.5558	23.1986	8.82914	6.33572	7.02739	23.9458	47.1793	23.9271
85	36.005	39.9817	36.2129	37.13	53.7283	20.6426	24.6138	28.1799	31.2426	17.6325	47.855	12.2999	15.6789	23.5	5.86532	9.3096	16.6668	3.69448	17.5849	18.0396	17.1676	17.9151	25.295	29.0254	13.3499	6.69421	10.5382	22.7908	44.306	28.6792
86	40.109	33.6474	41.3019	34.8351	56.9835	21.3694	34.9431	33.8908	32.7187	13.3159	47.741	8.98192	15.3203	16.2	7.94559	9.93615	15.2011	5.22367	12.9179	14.4233	16.507	15.7401	27.6483	36.3507	18.3866	9.40922	9.65848	28.6904	46.8441	35.0538
87	39.3675	44.2917	49.9498	34.9435	47.2985	25.1002	36.2441	34.1768	30.7399	14.8404	44.432	6.98598	12.4492	18.025	9.00989	14.5401	16.6425	4.12374	16.0929	22.799	12.76	14.3869	26.9046	32.8761	17.2838	12.0719	8.03062	30.1365	46.1132	35.5827
88	25.43	38.4785	49.3218	32.9273	41.0135	35.3753	39.7748	26.6012	37.654	19.1674	46.557	9.78836	12.9855	16.325	5.6611	15.4637	16.3019	7.95776	17.1521	17.5143	9.40948	33.785	27.0152	21.0137	13.9657	13.2805	5.35674	19.6675	50.4791	28.8768
89	27.777	41.6096	44.2113	31.3989	38.407	34.8993	34.4227	35.5113	45.8061	20.6543	46.643	11.773	18.1332	10.2	5.39522	12.1254	18.5652	3.75331	13.9173	18.6599	12.4517	32.4701	29.8288	28.1437	19.2025	13.8448	4.59725	21.1838	46.4478	32.3192
90	28.41	49.9609	41.2865	24.7798	41.1357	37.5034	30.3514	35.6561	38.7019	20.809	52.57	9.76666	17.0152	14.9	4.51964	14.4886	23.29	5.58036	18.9894	20.1155	14.8132	31.9402	36.9752	27.3016	14.9455	11.7454	6.4227	18.8342	43.392	30.3512
91	34.5645	40.4478	48.2427	20.7397	34.6071	39.474	36.7906	32.4956	33.0153	21.982	59.869	11.2766	16.084	20.4	5.45653	18.4047	20.769	2.94572	10.3669	20.8684	17.2039	21.9104	40.1815	21.1309	17.5257	14.547	5.89415	24.1796	37.7617	30.4763
92	31.442	35.7925	50.3076	24.6793	30.5208	30.1512	37.7661	39.4333	32.8265	23.9612	63.969	13.1039	13.6016	8.1	7.91639	21.2946	16.0143	6.33473	19.6831	21.0119	16.7012	17.6303	46.6692	22.9131	21.1858	9.97369	3.47636	18.7515	44.4118	26.6954
93	31.4235	37.7621	44.8639	20.6188	28.0924	24.8232	33.8492	42.7917	33.6204	18.7223	50.716	13.1225	20.7634	8.7	9.33705	18.0792	17.2403	5.13786	14.7855	23.1574	16.0264	27.0182	43.2094	19.73	13.1803	11.5438	4.86911	17.5299	48.8406	30.8908
94	33.943	23.4799	36.0798	18.7688	28.2548	29.9903	31.1599	38.0424	35.3083	15.1853	49.463	6.85313	24.4862	13.2	12.3656	13.7226	21.2437	1.79101	12.6536	21.8569	15.9146	24.1724	35.6308	25.1559	14.3938	14.5105	5.48778	17.9217	35.7954	24.1339
95	24.0625	28.3524	34.3088	11.1186	28.5893	38.0164	32.6059	25.3223	32.5958	16.8005	50.69	7.32968	18.8754	5.075	15.2946	19.736	11.9422	1.03004	10.5686	18.3965	16.3921	20.2562	34.9463	20.964	9.78988	17.7502	4.26527	20.298	39.8006	28.7008
96	21.436	23.3239	37.1728	14.6204	24.9812	22.5882	33.9929	33.831	25.8529	18.7934	36.606	8.7985	18.1814	6.925	7.32169	13.2127	6.91388	2.98047	13.477	17.141	13.7909	17.7671	34.7249	24.7779	7.44394	16.3843	2.57078	16.429	52.3402	24.9545
97	26.7345	23.0514	35.1137	11.8271	22.6362	19.0956	35.9674	27.4103	22.6888	15.2511	35.722	11.6571	15.209	6.05	7.71077	12.855	9.21503	5.98543	17.1929	17.7322	11.7154	17.2974	31.0321	16.3575	4.9956	11.9488	3.43478	16.3921	43.0838	20.1872
98	26.952	16.3561	21.6368	10.2169	14.7131	17.6423	26.3144	19.0797	15.9135	9.0678	26.123	14.7733	14.2198	1.2	6.84888	15.9757	5.28856	2.64697	18.444	11.7494	6.4386	11.3385	32.6471	9.31312	2.45287	10.7612	3.00032	16.8056	34.6733	11.7983
99	18.6015	13.6592	18.8243	5.84953	8.42283	14.2652	23.5376	13.6185	8.9406	12.2472	19.757	11.672	14.2416	2.075	9.48491	11.8338	4.55792	1.82688	12.5117	9.63836	9.64534	9.30604	35.8396	8.75435	3.60844	10.8573	0.671407	11.9103	23.7655	11.8577
100	11.425	13.5822	17.8263	5.2958	8.9587	12.5574	19.0715	13.9104	11.9535	11.3257	16.45	5.5498	14.5843	6.275	10.3612	14.4848	4.7483	1.5135	10.6796	9.971	5.6751	11.1317	43.6619	5.2996	2.1126	9.6624	1.3863	15.0843	19.9297	12.6019
	10 min recovery
t (min)	1	2	3	4	5	6	7	8	9	10	11	12	13	14	15	16	17	18	19	20	21	22	23	24	25	26	27	28	29	30
1	14.618	5.50487	10.293	3.05205	4.48218	14.8678	10.1266	6.42148	5.76876	16.4547	15.239	6.04359	0.511572	0.4	2.40916	1.70062	1.01187	5.24228	9.53398	10.9572	9.6999	3.38444	6.78362	4.16054	6.66596	8.4801	5.2185	14.6393	11.9637	7.7214
2	10.376	7.27222	10.3349	3.24681	8.84402	18.825	8.5667	6.10259	8.51854	17.3342	14.482	7.3278	0.697932	0.65	3.37364	1.00965	3.37268	5.25436	9.11023	7.29613	8.17134	1.88691	6.18664	7.33101	7.72591	7.45914	5.33178	14.4102	13.4765	10.1586
3	15.2915	5.78882	12.6191	3.49358	9.72335	18.3004	11.4771	7.4983	9.11233	11.2047	16.838	6.25584	0.230232	0.475	5.63556	1.39928	2.88558	9.41457	7.23945	4.85598	10.7481	3.70834	6.4594	10.5942	7.38618	8.22402	5.50309	16.1384	10.4658	14.7557
4	13.59	4.26157	9.07124	4.01266	5.93224	19.0504	16.7834	7.61823	9.01044	17.5255	9.641	5.37953	0.613628	0.55	7.99342	3.16037	5.25228	5.14463	7.42708	5.67304	11.0254	5.51395	9.41265	10.1268	7.57722	8.25786	8.34303	8.3628	14.5969	13.783
5	11.4525	8.43956	11.8676	5.52302	8.55057	24.8516	17.086	8.20116	11.311	22.4446	27.095	7.81914	1.14034	2.375	6.51148	2.17396	4.97841	4.6234	3.43908	6.66418	8.92944	9.60862	11.8689	9.69622	9.46228	9.42236	5.42389	10.1356	16.4073	15.4065
6	18.589	7.23713	15.9427	8.38646	8.41644	21.3682	18.2403	8.25131	17.2547	21.9145	21.685	13.9001	0.743804	0.35	4.66069	1.90078	5.63805	5.48402	4.58201	6.23655	9.32156	6.39278	13.7531	10.114	8.54207	11.2769	3.40344	13.3294	13.0076	13.9251
7	21.943	4.48066	17.798	8.99098	7.93184	15.9467	19.5705	11.953	18.6908	19.5865	27.657	11.1894	2.03158	0.725	4.55675	1.43582	7.46994	5.57458	5.76692	8.15283	9.19557	11.2064	15.0891	11.803	9.00656	10.0893	3.98014	11.9571	10.4076	16.3306
8	19.47	3.82954	23.0498	8.69581	9.69914	20.0551	17.7621	17.4426	13.8473	15.0193	21.295	8.08459	1.89588	0.55	3.15314	2.43105	11.2378	7.67715	7.21617	6.87852	11.7387	10.8555	15.3754	9.56608	6.57591	12.2348	5.53793	10.836	15.0361	21.0241
9	18.352	5.70526	20.6491	7.0162	11.6976	21.7323	18.7948	12.1416	16.241	16.08	32.593	4.58561	3.28688	3.25	4.92186	1.74728	12.3428	6.01353	5.13628	7.122	7.63864	10.3185	17.3445	5.96114	5.35913	10.2027	5.52063	17.4854	14.9984	15.4239
10	22.465	7.41189	16.9315	15.5303	15.054	22.5553	25.7131	12.8517	15.1252	15.03	27.99	4.74406	3.87916	5.65	6.3658	2.35514	10.9929	6.71116	12.7906	7.31905	8.79334	16.4522	18.5951	9.92436	8.23927	7.70765	3.83397	16.4444	16.3484	17.1249
11	24.792	5.35081	18.5968	23.105	12.792	24.5184	23.1944	10.7552	14.4773	18.0282	32.233	6.70363	8.44403	2.175	9.31293	2.32676	12.2899	7.48052	11.4129	4.40637	5.99799	12.5595	19.2844	12.5327	7.8907	9.42712	3.22291	12.1897	13.1806	15.2278
12	28.282	6.37083	24.2078	17.7048	12.5236	27.0867	18.2016	12.3348	19.8538	14.2623	23.221	6.92224	8.23735	0.525	2.52981	1.91498	12.4521	3.60326	7.09768	3.85602	4.26276	17.534	16.678	16.2976	8.158	8.25098	5.19426	11.0675	11.9444	14.1192
13	18.573	6.63778	24.6258	13.8765	13.0878	20.447	13.361	11.8705	21.1225	14.9203	20.019	6.78932	10.1378	1.225	4.28993	2.67349	14.5075	3.37619	6.09565	8.87465	4.23416	14.3183	15.9942	15.7682	9.0012	6.2982	6.94682	17.1981	10.5411	12.8789
14	16.156	3.31072	20.2109	14.6365	12.7233	20.751	20.0801	10.71	16.4988	13.165	26.696	6.82625	10.2691	2.175	3.79491	3.05061	12.0387	6.1392	4.69254	5.84822	4.40447	8.79237	15.3034	12.6391	7.09137	9.39869	6.38434	10.3559	14.9	13.6211
15	23.05	3.04082	24.2538	12.6475	14.3017	28.6671	23.8941	14.1496	14.0645	13.227	33.015	5.25674	10.0179	4.225	2.5895	2.41669	15.3729	3.37154	6.92634	5.04197	8.82892	5.86754	13.3664	8.91118	3.4284	9.98809	6.72223	8.445	12.3546	16.5
16	22.499	6.33348	21.3565	12.5997	14.2896	20.4471	17.945	15.2668	19.4395	14.3866	19.944	3.38549	10.2595	6	3.0576	1.95417	15.9021	5.14072	4.62516	5.26884	6.45937	5.2852	18.1152	8.64672	7.35259	6.31346	4.64611	10.2751	15.4052	10.8376
17	28.736	3.20325	27.8985	13.6856	14.4459	22.3496	20.675	13.1083	19.6108	16.6643	18.176	3.59806	8.09057	5.65	4.25744	3.76026	14.7242	5.80343	4.3875	6.10517	4.0843	8.4367	20.6601	12.2641	7.66355	7.63486	4.95294	11.9216	16.7335	11.0793
18	24.652	5.05266	23.8348	10.4514	15.4937	18.5539	22.7028	13.6007	17.3729	18.0817	24.803	2.91653	6.97861	2.65	2.90735	3.39221	15.06	6.60668	2.04704	7.92293	4.14598	9.64536	17.0578	8.79205	7.0696	7.6075	7.32827	10.5005	18.382	14.1901
19	17.803	5.86015	28.8979	12.7535	12.509	11.5148	23.141	12.0619	13.5389	13.1413	26.235	1.99615	7.34802	9.675	6.00481	1.2825	9.2302	4.59214	2.72595	12.7063	4.28892	5.65102	16.0382	9.43384	5.22773	4.80347	3.25733	11.0957	16.6606	13.7115
20	17.9	5.68168	17.1258	14.9286	9.43758	20.3038	15.7539	13.0462	11.2501	12.6312	34.355	5.39004	9.07612	3.6	6.73813	2.44662	10.8633	2.59618	6.01356	6.2911	3.71436	6.11966	14.3244	8.84564	5.671	4.8571	2.82167	7.1726	11.1354	10.1195
21	27.373	4.44883	15.1901	19.3769	9.68926	17.6004	15.6641	14.9095	12.0831	15.0123	23.482	4.98158	9.43609	4.375	4.46957	3.72236	8.19448	4.80651	4.68938	7.00083	5.19607	5.10044	12.1681	14.7564	5.64529	5.94484	2.83517	6.3846	15.8381	13.6736
22	16.996	2.4762	17.6927	17.3694	8.86398	15.6925	17.729	12.4546	14.7855	14.0175	16.647	3.9394	6.90374	2.625	3.60857	7.26983	7.42281	5.35791	8.43834	8.48476	4.87907	5.98836	13.8168	13.8513	7.68658	3.8967	3.50016	8.0169	9.21465	10.9604
23	16.667	4.49346	23.5182	14.5229	10.4168	19.2851	15.2861	11.6	13.6072	15.4348	24.261	2.3108	5.52695	3.6	2.33227	3.84494	6.61811	3.7592	8.86224	6.89292	3.46542	7.56879	15.6813	12.1534	3.77617	3.97516	4.50935	7.02575	11.7689	11.3825
24	8.7	4.71699	25.2081	14.6563	10.7311	17.1784	11.2517	15.6956	14.8185	15.6143	27.386	3.9449	4.60173	5.2	4.74061	6.13412	10.1973	4.50343	3.30272	6.04962	4.23928	7.79696	11.9229	9.08666	2.86362	5.38012	2.64129	2.8366	10.3811	10.4895
25	12.0875	3.02287	17.3235	15.4865	8.46735	16.8707	11.427	12.1695	10.0335	11.5036	17.475	2.7249	5.6974	5.7	4.14297	5.31041	8.52712	1.9923	4.4442	5.25125	2.5669	6.13338	10.7082	11.5785	3.5386	4.6605	2.93477	8.00822	12.4521	7.848
26	14.525	5.33899	20.2747	11.1643	8.33005	7.91068	16.1463	12.6425	16.2878	14.9656	11.778	6.57244	4.22587	8.125	5.00923	2.78133	7.74042	1.57966	3.52918	7.20716	5.50102	5.4289	12.9328	11.2997	5.31709	4.51922	5.45136	3.1539	12.9113	10.8089
27	15.636	2.28223	19.656	12.0417	8.23111	11.2073	14.4065	13.3767	10.8852	10.6701	16.545	5.76083	6.66147	4.35	5.61501	2.64687	6.77909	2.262	6.63207	9.2354	5.97813	5.20284	15.3877	12.7214	4.88339	5.92864	3.09066	4.108	15.3521	10.7263
28	15.265	1.37338	16.3503	8.60109	12.6316	9.8381	12.4737	16.5094	10.8972	15.0368	19.215	5.4276	4.23051	6.35	5.43091	1.93121	8.05464	4.6331	3.30283	8.38416	5.1978	3.94223	13.3759	11.2214	3.1337	3.49134	2.65442	4.4413	10.8714	6.0389
29	9.955	3.73958	13.9424	9.40522	11.939	8.16964	12.2321	22.3394	12.359	15.316	14.094	2.36276	4.24912	1.5	3.98716	2.32928	9.09425	2.69542	4.28406	6.90001	3.4991	4.73957	10.4929	12.1868	3.3479	2.63277	2.82407	4.9868	13.8981	9.19515
30	10.185	4.3848	16.7752	10.1951	9.04242	10.6029	14.6292	19.9325	9.3457	9.17596	19.39	2.65048	6.44434	8.95	4.36772	2.69217	11.1627	3.03576	8.69522	6.01135	3.77694	3.94555	11.823	10.4321	6.26431	4.8472	2.28312	4.05095	9.45377	9.37252
31	14.6145	2.37374	14.1389	10.8081	7.23462	14.5676	12.7303	16.9297	9.32792	9.29066	19.632	6.67718	3.77052	7.625	4.48262	1.81206	6.32557	6.47086	3.77053	3.38491	2.05537	3.67355	6.03249	11.9098	4.25172	4.5274	4.33106	6.15458	12.4604	12.8611
32	11.49	3.63768	10.2326	8.61194	9.43748	7.01797	9.8133	19.0881	11.2115	10.714	17.864	6.35084	5.35184	1.525	3.77426	1.7859	4.08952	6.1806	5.84041	2.60992	2.03214	4.14258	5.52192	10.8455	5.66557	2.42112	3.49961	5.5452	11.718	11.615
33	5.403	8.22409	12.7186	6.04207	8.61762	12.3861	7.98201	22.7198	7.34166	11.9321	14.805	4.03393	4.86422	2.725	4.80736	2.05055	4.9989	4.36219	4.16171	1.92755	2.28928	3.70493	9.40545	8.78258	5.51912	2.51267	2.4289	7.87995	9.80895	11.1965
34	6.684	5.44714	13.3677	7.77911	8.97673	11.2369	8.2338	21.8866	5.32238	11.2381	10.254	3.38854	4.83242	5.475	3.14675	1.4461	4.51801	3.8359	5.51943	4.09795	3.38801	2.29514	10.1538	7.80582	5.98451	2.1554	3.78449	5.00455	9.22712	8.38722
35	8.685	4.57484	10.5213	8.81159	5.11391	9.49824	9.99553	16.8991	6.48994	12.7221	14.2	2.70724	3.75242	3.025	4.45405	1.22534	4.80947	4.20024	2.31862	3.5449	3.63374	3.11354	5.3708	11.3758	4.85435	1.30675	1.41138	6.0524	14.129	8.05574
36	7.029	4.61122	5.95908	3.9526	4.37861	6.91962	10.8655	11.6343	8.21368	11.8062	14.372	2.64873	2.6238	3.725	3.16715	2.04998	4.6448	4.16268	5.80109	4.93892	2.72106	2.8436	8.69528	14.1234	4.21353	3.57419	1.55772	9.7679	12.5239	14.6151
37	8.8085	3.42656	8.14978	2.19171	4.46033	15.4956	10.9014	10.9209	4.52495	9.38697	4.956	2.8762	2.22174	3.5	2.674	0.731617	5.17225	2.33145	6.01098	3.49112	1.96887	3.34754	11.0606	8.84145	3.22901	3.30973	2.70578	8.4034	8.26225	9.50407
38	5.192	6.38494	7.2993	3.67674	5.35872	9.70838	9.49973	11.7882	7.49784	13.1753	18.09	3.00599	4.02754	3.975	0.942847	4.4834	5.74769	2.10741	5.11375	2.91441	2.57962	4.76275	6.04002	10.5794	3.04656	1.22979	2.87246	5.2134	6.84045	10.4237
39	4.694	2.66911	7.50271	5.75904	5.78743	9.69922	9.24835	14.4487	6.18658	13.1491	6.036	3.88298	2.59727	3.15	2.92984	3.84359	3.84953	1.7126	5.50526	2.51624	1.22163	3.41311	6.54852	12.1328	2.7004	3.3201	2.78016	3.45107	7.65928	7.95376
40	6.08	1.50386	7.6957	4.7807	3.03018	10.2099	6.53604	13.4249	3.79292	12.6743	9.135	3.82198	3.60358	0.85	3.65978	3.12512	4.15892	3.07846	4.10088	1.2588	1.55916	1.58838	7.4575	8.79674	4.74726	4.00336	2.62992	7.8767	9.28494	9.2711
41	5.9615	2.86137	2.2078	5.06519	1.21591	8.91146	5.07908	9.32114	5.58415	10.4856	10.352	2.92435	4.33658	-2.8e-14	5.97204	1.05042	2.60978	3.41492	3.81834	1.80937	2.37642	1.44709	3.7965	10.0734	2.74087	3.30968	1.54298	9.83992	10.7958	9.58967
42	4.017	3.37151	6.05733	4.6323	0.924232	6.71523	8.76704	8.30227	8.43679	10.6545	4.517	2.48083	2.63132	5.525	4.11473	2.94319	3.93496	4.70057	7.02567	2.22686	2.05952	1.96355	3.20226	12.3825	2.75193	3.19439	4.10059	9.52505	10.1539	6.88431
43	5.4405	4.36972	4.15484	4.93273	2.22092	7.7545	8.69945	10.6968	6.79979	12.8055	10.511	3.89577	3.25038	1.275	4.26112	6.1379	3.90293	3.29606	6.79037	3.41383	3.42945	1.69284	3.52315	9.73009	2.93361	2.57703	2.06565	8.4648	6.32745	10.5774
44	8.53	3.64036	3.2253	2.32555	3.15498	10.491	3.3431	10.5101	5.56469	12.578	11.099	4.67519	1.03586	1.625	3.88016	0.898664	3.21133	2.24339	7.05459	1.94944	3.98401	1.75785	6.4049	12.7875	3.32402	4.86855	2.8067	5.5026	9.77973	11.5619
45	5.695	3.0482	5.51583	2.7122	3.15557	10.2598	4.09911	6.22306	5.86704	9.07188	9.1	5.01026	1.3072	1.325	2.41589	1.54093	2.63808	1.43782	5.326	1.91158	4.03224	2.06429	6.54211	7.71332	2.02474	3.6919	4.16568	10.4346	8.69377	9.11254
46	8.338	2.35289	9.21244	4.78218	2.22269	7.58379	2.34496	4.88864	4.6522	10.1878	10.741	4.33396	2.2921	1.9	1.28046	1.60288	4.16114	2.34353	6.59684	3.54982	4.6075	2.88968	3.74172	9.16494	1.77602	1.36257	3.23926	5.1735	9.46146	4.79599
47	6.6905	3.74609	9.89431	3.10776	2.14537	9.92335	0.60841	10.2885	4.11839	10.4358	8.23	3.62064	1.79576	4.125	5.37323	1.13315	3.88002	0.825324	4.16882	2.83064	2.03722	4.88873	2.91424	8.66898	2.18991	2.64389	2.71978	3.73462	13.778	5.87442
48	5.303	0.815604	9.03132	4.0513	3.88433	8.56047	1.88562	7.8118	5.31228	8.18563	10.411	3.82845	0.718792	7.6	4.25054	1.90867	2.25138	2.55306	6.53075	2.44744	3.0354	5.58666	5.74988	5.23077	5.02025	3.92763	2.47966	4.8788	13.3059	8.04177
49	9.0965	2.01992	5.18391	4.13381	2.23612	10.9972	3.07423	3.35191	2.94707	6.92993	14.265	3.83026	1.69388	1.9	1.95039	2.52053	4.52207	2.9982	5.96791	1.92296	1.10275	4.91869	5.04338	7.56782	3.55716	2.62724	1.9971	10.0355	16.0657	6.78409
50	6.1	2.84645	5.45415	1.91775	1.5112	8.4546	3.15875	4.7818	3.9494	6.2323	2.875	2.8238	4.1191	1.775	2.32491	1.02079	3.72935	6.0673	7.0587	0.8649	4.6519	5.1605	4.00575	8.4229	4.7505	2.6782	2.10252	6.38515	19.6783	11.8058
51	11.258	5.63109	8.95504	2.35666	0.760696	13.3542	3.97139	2.63723	9.02526	8.43058	5.926	4.16768	4.76931	1.8	2.70176	2.30763	3.67176	4.75871	3.62984	2.04719	6.20891	6.47634	3.31946	6.20876	4.5999	4.47534	3.55924	10.1062	17.6412	6.94091
52	11.971	4.5535	7.84562	2.6601	2.02431	11.258	5.24323	2.49603	6.16511	9.0562	7.738	2.51323	2.89221	4.1	1.40526	1.93077	3.05295	4.66524	2.53419	3.46346	5.04124	5.60778	2.06901	5.39576	3.75284	5.24976	2.20082	7.7228	21.7793	5.43657
53	5.7535	4.28515	5.43243	3.48885	2.62494	10.4658	4.60967	1.82166	6.37273	10.6717	5.529	5.88161	3.76453	3.85	0.802796	1.28104	3.94586	3.51673	6.23299	4.81245	2.4176	3.49792	3.43808	3.78148	3.08105	5.36781	2.16901	12.186	17.4337	8.8176
54	10.41	4.36713	4.75297	4.06761	3.35708	8.71742	3.34361	4.25215	7.02841	9.40772	9.811	4.05663	4.74075	8.55	0.974695	2.229	6.86074	3.45046	5.99323	2.44763	3.10115	4.75396	3.60809	3.94999	2.79226	4.1459	7.70656	11.4021	16.8521	11.7855
55	10.2375	3.41726	8.16205	5.87009	3.45963	6.88636	4.69805	3.69012	5.99542	11.5024	10.745	3.79484	5.34374	7.6	2.45732	1.57446	2.73822	5.0331	3.90954	2.54577	4.13044	6.62564	4.25885	6.8545	4.75622	5.66699	4.77801	11.9597	21.844	9.45688
56	13.489	3.94524	5.19998	5.28977	4.1814	7.13012	8.42225	3.12046	6.00302	6.68726	12.246	3.21194	5.94857	5.35	3.38818	1.55983	4.03936	6.01594	7.03519	3.33012	3.84556	6.05527	4.66207	8.44055	4.91676	3.13936	3.91781	9.7181	16.3821	11.2558
57	17.5385	6.43364	6.29031	4.84104	4.88298	7.35644	5.41688	2.5269	7.54516	6.90181	8.201	3.22942	7.26023	7.625	2.14007	2.37378	2.63008	5.03732	6.95464	4.76488	4.76649	6.02835	3.73628	6.72195	4.16497	2.52039	1.86825	13.2106	15.354	7.6313
58	8.988	5.0449	7.94874	4.93566	6.11196	10.054	7.27464	3.70885	9.60448	7.0441	10.641	5.98432	4.19952	5.625	2.00261	2.92677	4.03792	3.2612	2.60778	5.54074	4.38097	6.46296	1.69883	9.3657	2.19503	5.19363	2.79965	10.9778	22.2111	7.97216
59	12.6295	3.61067	4.95364	6.67826	5.21247	11.7102	9.62864	6.12079	11.1085	5.4814	10.369	3.67043	4.03624	8.125	0.863692	1.46968	4.07691	5.39712	8.5142	3.44439	4.45543	5.57356	2.5646	7.84097	3.20003	5.01652	2.69943	10.3398	18.4912	7.39926
60	18.745	5.5428	11.2565	6.27178	5.61076	17.6314	10.4921	7.68724	9.48708	7.11286	13.07	2.97334	9.161	7.725	1.34219	1.91506	2.278	4.96576	8.2438	0.7192	4.6166	5.91286	3.79836	4.55794	2.509	2.92422	2.45334	14.4566	15.6012	7.24228
61	12.913	4.31676	10.4716	7.92056	4.64108	12.2383	5.58475	3.68002	6.92545	8.01956	10.688	3.31308	7.83686	3.2	2.61407	2.35331	1.24414	8.29665	5.68814	3.64756	4.2548	6.00116	4.46731	3.70938	2.8963	2.62492	2.71742	18.2735	22.6028	6.58746
62	21.519	8.25867	11.7263	7.82161	4.46621	8.2985	8.82597	2.6768	9.22662	9.20419	5.444	4.54217	8.04421	1.55	2.68925	2.72707	5.18615	5.73631	7.17467	3.896	4.59097	4.93713	4.90932	2.00468	3.24024	1.78675	1.5903	15.5548	22.727	10.4076
63	18.1035	4.60847	6.26284	7.66911	7.11588	11.7468	8.04191	3.12113	9.59052	12.2469	4.897	4.96727	6.11804	7.3	1.19894	0.841146	3.25552	5.37968	3.76697	3.03436	5.69542	4.12166	4.04587	2.18022	5.48613	1.785	2.51953	12.7743	18.6071	15.0907
64	17.324	5.81394	13.5531	9.12125	7.5815	13.2429	5.84802	5.41092	15.1914	9.93793	9.356	4.62473	7.1213	9.1	0.997955	0.560486	2.09458	6.7284	5.42706	3.39732	5.08663	3.75296	5.2328	5.01384	6.49894	3.95098	0.432613	14.1953	15.7748	9.83082
65	19.34	6.78866	16.2879	8.914	4.49423	15.8717	7.95333	5.44504	14.9577	9.46618	12.62	3.6719	7.37078	3.675	2.4499	1.16631	1.6828	4.2834	3.55894	4.72	8.02832	4.79272	9.6722	6.05734	5.13101	3.21446	2.0485	9.60998	23.5728	9.069
66	17.558	3.40351	13.1097	9.35595	5.1292	12.2757	9.44045	4.33648	10.8583	7.45047	14.931	7.04511	10.1312	7.225	2.68144	1.81022	2.30842	3.65271	7.2138	4.25439	7.38125	5.99004	9.05788	4.35398	4.53731	2.85754	4.37293	9.51095	12.8449	13.5068
67	20.75	4.35245	16.247	4.75948	6.77614	18.9206	9.45524	3.05264	9.88034	6.04649	13.27	6.89245	11.8164	9.6	1.87722	1.88872	3.17024	3.70296	5.75645	3.31544	4.96747	6.11606	6.57066	7.95543	5.84427	3.60423	1.88842	14.24	17.1808	14.3802
68	14.1	3.67014	15.765	5.31488	7.11418	16.1533	12.2257	3.63806	9.60016	6.76616	13.251	3.90461	12.209	9.525	2.6937	3.73786	2.07218	2.15812	5.12078	5.833	7.42463	7.07476	11.7041	7.97669	9.57665	4.4187	1.35148	15.7715	23.5236	12.9411
69	11.9845	2.32477	12.3049	6.73268	4.80369	8.30102	11.4054	3.43682	10.445	5.55971	15.686	5.01957	8.6195	11.325	1.5068	4.21194	2.64099	2.25154	4.77883	4.69053	7.53848	8.6536	9.89704	8.03485	5.17218	6.25655	0.852996	14.0016	22.7872	12.7867
70	19.94	2.68854	15.8025	5.9848	5.59204	23.6317	8.94148	8.03792	11.7453	9.08812	14.595	7.36088	9.6707	15.375	0.834416	3.14059	3.0383	3.02124	4.92736	4.6844	3.57774	7.75671	8.69054	4.04082	4.39033	6.84018	2.09279	11.5611	19.3667	9.89402
71	10.6645	1.86055	16.5166	7.58343	9.49894	19.1729	13.3454	7.77068	12.8009	8.49131	12.689	4.02836	8.78451	9.9	2.15545	2.04724	2.30347	3.2494	4.34665	5.6471	4.18517	8.65599	12.8909	7.13888	5.60593	5.55857	3.65698	9.2773	19.145	9.5671
72	11.767	2.4097	16.7884	11.3668	12.8654	16.0302	12.7674	5.81918	12.3942	9.6579	9.692	5.56564	9.61114	7.525	1.50432	1.8131	2.74189	2.68524	5.7961	6.77806	5.62554	11.7519	15.6604	7.03154	7.9682	2.24008	4.70143	6.3173	21.0569	14.9585
73	15.3125	4.78604	17.5706	11.836	12.1418	19.0586	14.6092	4.06712	9.44313	8.51658	15.9	3.15571	6.84749	18.975	1.13514	1.92485	2.36811	4.72524	5.83238	10.5436	2.48193	10.0526	16.8071	6.47154	6.18176	2.97201	1.04816	8.0706	17.1189	11.3159
74	17.625	3.39005	22.343	6.06043	12.3332	20.0148	14.4851	7.97174	11.5091	13.4925	13.723	2.63447	7.70043	9.275	3.47414	1.99701	3.07632	4.99145	5.22799	7.91312	5.46254	7.94517	14.4059	10.7813	3.89231	3.39207	2.16697	11.4088	19.5338	11.7245
75	11.2875	5.26845	21.5555	9.00287	11.7186	18.5893	12.009	5.2876	11.5841	6.8532	21.55	3.2593	7.4561	11.65	2.7968	1.93161	4.1252	7.9226	8.5268	7.2554	6.743	7.28805	12.6989	11.7029	6.23275	4.6216	1.87447	12.1192	11.8814	16.5227
76	13.747	5.95292	22.0168	11.4492	11.8237	22.105	12.8582	6.33974	16.0311	7.61985	16.766	6.28851	10.185	5	2.4246	3.98998	7.68702	3.69284	5.56127	8.2012	6.08834	8.34614	11.5707	8.91046	6.57084	4.99649	0.568394	8.7839	12.4111	16.6796
77	15.0975	5.81432	23.3006	10.1928	9.65304	17.8681	14.0256	6.46028	19.6951	11.7709	14.688	8.32398	9.99309	16.65	1.52323	1.73249	4.2126	7.49754	4.55546	8.38798	8.6448	7.72537	12.7849	7.43189	7.373	5.18967	1.83721	12.0425	15.7189	18.3166
78	17.789	9.47445	24.841	9.14093	8.3913	17.643	11.755	9.22668	17.434	13.0666	12.887	8.43993	7.345	9.8	2.37996	0.560765	4.89584	7.72447	5.73495	7.45416	7.06207	7.64151	16.5493	10.9938	6.75911	5.42958	4.50159	12.6431	17.7399	17.9769
79	21.6185	7.18484	19.5471	12.6349	8.52287	19.3815	13.7226	12.6015	15.2051	12.0894	19.598	4.14027	11.5023	10.85	3.15303	3.63378	5.43999	6.71085	7.0634	10.4701	5.59145	8.08469	15.0018	11.458	7.16545	6.17487	2.23718	9.19335	15.8754	18.0018
80	19.02	5.43442	19.5024	17.144	10.2287	22.3239	15.9624	7.92894	12.9333	11.7731	17.735	4.60016	8.42694	8.95	3.24086	2.77159	6.4778	4.57228	4.58168	8.4131	6.573	12.4738	13.2883	10.2391	5.6478	6.83828	2.28354	11.2	19.9692	19.7847
81	21.742	3.90561	14.7674	10.1344	9.93378	25.0742	14.8012	8.45847	12.7181	16.721	23.703	8.28041	15.2484	18.45	3.03558	2.82659	8.12853	3.70862	6.59203	6.37524	8.15445	13.7991	13.557	13.4055	4.49226	2.33054	2.97142	11.966	19.6049	17.4856
82	20.234	3.29662	22.5025	18.0448	8.72879	24.0552	15.0676	10.0178	19.0213	13.9206	21.247	8.61059	13.2862	11.25	2.40107	3.28089	6.25454	4.54622	4.81927	9.44014	9.95106	17.3701	13.2712	12.1222	3.79917	4.76066	0.665334	12.5159	23.4898	18.2742
83	21.1905	5.32403	23.6678	11.3777	7.25387	27.3953	15.6166	13.6508	16.8613	15.7461	19.43	9.70416	11.4239	13.55	2.32762	2.34541	9.08028	5.03594	4.87049	9.88496	6.02783	12.8332	14.3602	11.8804	6.36609	6.75848	2.82993	12.4942	16.3483	13.7192
84	22.965	7.71162	21.7282	8.38285	8.64	24.7561	16.7144	9.63381	16.8337	18.6659	14.467	9.88444	12.2205	9.125	1.83217	2.28153	8.07229	7.94397	7.14332	9.81478	7.28807	9.48011	12.8678	14.5549	5.61114	5.9512	1.10597	18.7255	20.6959	11.73
85	17.1675	4.09933	22.6465	13.7379	13.3907	23.2826	18.7229	11.3886	20.2583	18.3511	17.98	9.9844	13.35	12.15	3.41586	5.63375	12.5137	3.2328	3.4572	7.64273	7.3574	11.9284	13.1921	16.7578	4.26984	6.72755	1.55883	13.4589	21.0248	12.0073
86	17.613	2.66421	28.416	13.086	8.73793	16.7094	12.1768	12.9009	17.7451	16.5259	21.361	6.68859	13.9767	13.175	3.69144	3.94846	6.76408	3.59389	7.05854	11.0444	5.10971	16.116	16.5843	14.571	4.83851	5.85474	1.31094	14.0172	19.6212	15.1369
87	19.4725	5.20891	23.2557	8.51845	6.63115	20.646	14.0842	13.3652	16.7972	16.849	22.05	7.97873	13.2869	15.525	3.4767	4.67862	9.66047	5.67994	1.99275	11.6747	7.54546	9.58695	18.8678	12.1484	7.19338	5.63136	0.516627	15.8905	21.7089	13.9113
88	24.422	6.7388	24.3367	9.53801	7.12509	27.581	19.8376	15.0321	14.4038	17.708	26.318	7.45155	9.30952	10.775	3.40601	2.34208	14.6835	6.81498	6.93218	12.78	9.7644	10.3402	18.5681	18.7758	6.67865	6.55214	1.9707	11.9475	18.5114	7.41572
89	20.5885	4.76007	30.8708	9.17363	7.60026	20.8537	15.0582	10.3223	19.6469	16.8978	32.49	6.17689	7.89407	5.25	3.70484	2.5742	7.60468	4.18379	2.0941	12.4199	8.97462	11.2701	18.5324	17.7866	8.12841	7.46289	1.94417	17.2277	14.1435	13.7386
90	20.26	4.0251	32.7594	8.5389	6.1991	22.3333	15.243	9.51624	15.804	20.3092	26.04	8.77004	4.86328	3.05	8.60044	3.32466	7.35038	4.1224	6.8218	12.9069	7.80368	13.6355	17.7566	14.1833	8.32456	4.47817	1.23788	15.322	18.3193	15.2174
91	18.6325	3.60111	26.706	9.05666	6.31527	23.5511	17.0823	7.78904	16.0959	18.9984	19.357	9.4043	4.1104	8.05	7.14488	2.47662	7.65111	3.35239	2.97852	14.8299	5.88184	11.8786	11.757	11.9154	8.90355	4.16553	1.85681	16.2083	18.8234	10.3863
92	28.831	4.04181	29.7358	7.71702	8.29861	23.2388	15.3491	5.93897	16.8768	18.4733	25.689	11.9376	1.81784	4.2	4.25	4.42118	9.50143	4.0681	4.81016	12.9088	6.80862	11.5621	11.4876	10.7479	7.6172	3.52738	2.10221	17.2388	25.1984	12.5123
93	10.9515	5.40818	30.8772	6.34244	7.07269	14.9238	16.2825	6.54061	12.4869	20.4655	27.499	10.6224	2.1867	5.9	4.64489	3.87058	7.56209	6.10208	4.83884	11.8753	9.10375	10.6031	16.2138	12.0292	6.33477	7.33682	3.60796	12.4	21.7099	10.8911
94	17.217	6.21882	20.0121	5.98845	5.83734	27.5531	18.0773	3.45814	11.3401	21.1707	20.784	8.40073	0.621668	4.025	3.9676	2.17642	10.7428	5.62198	5.48503	12.4477	8.25143	9.76454	14.9377	9.83252	8.68844	5.45924	1.00468	12.7173	14.1974	10.2266
95	12.625	6.53024	18.3919	5.80049	6.04901	23.5074	20.2506	3.98322	11.8616	20.0323	19.055	7.4754	1.1857	1.175	4.60439	2.02506	6.20645	6.38948	4.31374	11.1842	12.8863	8.07157	11.5859	7.12296	6.32857	3.09078	0.893011	10.983	19.7213	8.64772
96	12.937	5.51517	18.413	5.9574	2.93501	20.5425	17.2621	4.55134	9.95019	20.7041	20.616	8.25996	1.18325	0.575	4.61185	4.81905	4.54237	5.41309	10.5665	11.4024	13.0281	8.53406	17.4995	6.80614	7.14588	4.73777	3.28457	13.0559	15.8173	9.36206
97	11.1225	4.12095	14.3869	5.78716	0.931252	11.814	13.1127	4.63421	6.92647	11.2632	15.827	6.06333	0.524812	0.8	6.64776	4.12505	2.41333	4.4554	7.1467	10.1826	10.2485	7.49948	19.1279	5.28352	5.68431	3.80713	2.55252	12.0034	13.9808	11.5603
98	15.741	4.26474	7.67186	3.17686	0.484936	10.3465	10.6379	2.72616	8.19794	13.8945	9.906	6.52714	0.588792	3.175	5.53777	2.28506	2.85298	3.75065	7.62092	13.8439	9.90685	8.39463	16.5135	2.24768	5.06136	6.28602	0.681636	9.93535	20.815	13.5013
99	10.335	3.92533	11.9127	3.23726	0.600282	7.63328	17.0052	2.68587	5.5827	6.18137	9.638	5.49813	0.040608	0.925	4.21964	5.98954	2.82099	3.1158	6.11996	11.0797	10.516	9.13847	17.4971	1.6026	5.91261	5.59811	3.02824	13.8774	12.1059	10.6138
100	6.475	1.4728	5.2323	5.5865	0.5231	4.7539	15.7434	2.9174	2.6538	6.8207	14.6	5.1925	0.2073	0.55	7.39401	0.62382	2.5458	1.6017	4.9448	7.2042	10.31	3.5516	21.8747	1.5679	5.8965	7.2388	2.88413	11.3323	10.7464	7.5783

## Sheet: Figure 4a
	WT
	1	2	3	4	5	6	7	8	9	10	11	12	13	14	15	16	17	18	19	20	21	22	23	24	25	26	27	28	29	30
	851.226	687.458	810.603	1071.16	571.062	804.027	787.343	925.57	831.83	813.038	1111.02	888.049	938.291	751.407	929.485	983.922	807.511	964.086	745.51	678.98	1074.84	1096.46	780.475	1028.05	948.94	869.311	1052.34	1287.23	687.517	643.804
	943.89	730.706	875.211	1217.53	601.198	901.933	833.399	1005.43	929.136	834.358	1246.8	944.326	1031.19	805.742	1015.85	1074.23	904.606	1011.42	795.567	718.339	1199.09	1230.49	854.437	1176.59	1064.83	943.339	1171.13	1477.63	752.248	699.774
	1079.5	773.953	939.818	1363.9	635.045	1029.73	889.75	1085.29	1027.24	856.335	1382.59	1000.6	1122.36	860.078	1102.21	1164.54	1013.96	1058.75	849.335	757.698	1323.33	1373.63	966.745	1364.43	1205.37	1017.37	1289.93	1664.43	816.98	755.744
	1288.75	839.225	1008.68	1553.79	691.151	1157.53	970.435	1193.02	1130.16	888.797	1500.24	1056.2	1207.48	924.572	1167.07	1267.51	1152.28	1106.08	909.464	810.202	1495.99	1538.3	1109.06	1603.16	1404.17	1178.23	1406.85	1838.65	914.511	822.408
	1497.99	922.393	1080.99	1756.37	747.257	1219.46	1051.12	1308.88	1233.08	921.259	1608.83	1108.08	1292.61	992.028	1228.85	1380.76	1290.6	1151.55	969.593	863.117	1670.16	1702.96	1252.3	1841.89	1602.96	1351.49	1523.23	2012.87	1028.44	894.419
	1693.82	1005.56	1153.3	1958.96	802.331	1281.4	1160.49	1424.73	1317.67	954.571	1717.42	1159.95	1355.54	1059.48	1290.63	1494.01	1408.35	1196.64	1016.67	916.032	1844.33	1829.01	1402.16	2019.5	1776.15	1524.76	1639.6	2114.91	1142.37	966.431
	1884.86	1089.27	1221.72	2084.88	854.826	1284.97	1289.43	1514.62	1356.44	994.255	1793.95	1211.83	1390.73	1119.84	1311.26	1602.07	1512.08	1241.74	1059.08	965.04	1960.43	1928.71	1552.03	2188.11	1931.88	1759.73	1707.97	2126.71	1255.19	1026.35
	2054.8	1177.73	1256.38	2147.68	907.32	1288.54	1418.36	1583.12	1395.2	1033.94	1806.37	1256.2	1425.91	1174.34	1318.17	1665.13	1615.82	1286.83	1098.54	1013.79	2072.8	2028.42	1650.95	2303.24	2087.61	2015.27	1736.8	2138.51	1365.78	1062.1
	2045.41	1266.18	1291.04	2210.48	949.053	1280.91	1519.97	1651.62	1409.68	1073.31	1818.79	1283.71	1440.42	1228.83	1325.09	1728.19	1638.53	1323.18	1112.9	1062.55	2185.16	2062.75	1726.22	2298.03	2094.83	2270.8	1765.64	2091.39	1476.38	1097.84
	2036.02	1354.64	1325.7	2226.53	976.437	1273.27	1618.25	1693.74	1391.77	1111.22	1831.21	1311.22	1444.6	1272.57	1317.63	1791.25	1651.42	1355.15	1127.26	1093.89	2190.78	2089.15	1786.71	2292.81	2084.05	2448.43	1778.72	2014.81	1586.97	1133.58
	1985.47	1412.82	1338.15	2144.42	1003.82	1277.96	1700.96	1680.46	1373.86	1149.13	1794.97	1338.72	1448.77	1293.7	1301.55	1812.74	1658.28	1387.12	1138.7	1123.48	2185.72	2111.05	1801.36	2236.55	2062.01	2579.31	1758.71	1938.23	1611.75	1131.68
	1889.2	1455.06	1338.91	2062.31	1022.72	1282.65	1716.87	1667.19	1352.56	1184.17	1758.73	1360.32	1454.42	1314.83	1285.47	1812.34	1639.34	1419.09	1146.91	1153.08	2180.67	2113.63	1816.02	2162.69	1991.7	2710.19	1738.7	1893.63	1636.53	1129.78
	1792.93	1497.31	1339.67	1981.24	1035.25	1295.91	1732.78	1652.76	1328.72	1209.9	1722.49	1375.01	1460.27	1333.92	1272.6	1811.94	1620.39	1445.63	1155.12	1169.06	2132.47	2116.21	1826.71	2095.02	1921.39	2743.24	1719.85	1853.02	1661.31	1127.88
	1734.04	1532.55	1339.56	1909.87	1047.78	1309.17	1737.01	1627.65	1304.87	1235.63	1697.45	1389.7	1466.2	1334.01	1262.92	1807.88	1605.72	1466.74	1166.56	1183.16	2078.32	2119.69	1836.45	2055.62	1871.36	2678.46	1711.69	1815.92	1651.25	1118.59
	1682.16	1540.95	1336.13	1838.5	1060.43	1321.55	1728.9	1602.53	1295.78	1257.93	1678.02	1404.4	1472.9	1334.09	1253.24	1789.72	1595.57	1487.84	1178.62	1197.27	2024.17	2124.12	1848.52	2016.22	1842.71	2613.68	1703.54	1806.86	1623.76	1105.59
	1635.76	1549.35	1332.7	1767.13	1073.13	1333.94	1720.8	1577.41	1292.58	1272	1658.58	1414.85	1479.6	1334.18	1247.03	1771.58	1585.41	1508.95	1190.78	1207.02	1980.52	2128.55	1864.64	1996.11	1814.06	2537.15	1695.38	1797.8	1596.27	1092.59
	1609.93	1557.75	1329.28	1733.41	1085.83	1345.35	1722.26	1565.7	1289.38	1286.07	1642.16	1422.65	1485.28	1333.09	1246.6	1753.43	1579	1529.25	1203.35	1216	1938.74	2126.09	1880.77	1988.05	1801.97	2441.02	1699.48	1791.56	1569.25	1081.48
	1584.1	1562.12	1330.15	1705.27	1093.37	1356.76	1726.35	1555.98	1291.57	1298.72	1631.74	1430.45	1488.91	1331.82	1246.17	1745.57	1573.63	1547.95	1215.92	1224.98	1896.96	2121.74	1897.13	1980.2	1794.44	2344.89	1705.38	1790.94	1543.17	1074.12
	1565.96	1565.2	1332.4	1677.12	1100.05	1366.77	1730.95	1546.26	1294.65	1308.79	1621.33	1438.26	1492.54	1330.56	1245.12	1740.99	1569.01	1566.65	1224.78	1229.89	1879.87	2118.11	1913.52	1976.37	1787.96	2263.31	1711.29	1790.32	1517.09	1066.77
	1553.42	1568.29	1334.64	1660.38	1106.73	1376.79	1741.27	1541.11	1297.73	1318.85	1610.91	1448.05	1495.41	1332.78	1242.2	1736.41	1572.84	1585.36	1230.93	1233.91	1868.27	2122.56	1929.38	1972.53	1793.38	2225.34	1713.23	1792.58	1491.01	1059.41
	1540.87	1570.11	1338	1649.91	1109.83	1389.13	1751.6	1538.46	1303.58	1328.51	1603.42	1458.45	1497.68	1336.93	1239.28	1734.57	1576.68	1602.86	1237.09	1237.92	1856.68	2127.01	1944.67	1967.08	1798.8	2187.38	1712.99	1797.14	1475.73	1059.05
	1534.4	1569.09	1343.84	1639.44	1112.94	1401.47	1765	1535.82	1309.43	1337.59	1595.92	1468.85	1499.95	1341.08	1236.73	1738.82	1580.66	1614.38	1242.27	1244.27	1859.49	2132.04	1959.82	1959.94	1803.15	2152.85	1712.75	1801.69	1460.45	1058.68
	1528.27	1568.08	1349.68	1633.17	1116.37	1416.63	1783.48	1538.69	1315.87	1346.67	1588.43	1479.24	1507.64	1347.49	1236.79	1743.06	1584.89	1625.89	1247.4	1251.23	1866.18	2137.99	1971.99	1952.8	1805.75	2142.38	1717.23	1802.72	1445.17	1058.31
	1525.09	1567.07	1355.52	1632.72	1121.72	1431.8	1801.95	1549.2	1325.83	1357.6	1588.53	1490.18	1516.88	1357.04	1236.84	1747.31	1589.11	1637.41	1253.24	1258.2	1872.87	2143.95	1984.17	1943.5	1808.35	2131.9	1728.24	1802.74	1432.52	1056.67
	1528.3	1569.95	1365.59	1632.28	1127.07	1453.07	1818.78	1559.71	1335.8	1370.6	1592.43	1501.16	1526.12	1366.59	1236.9	1755.2	1593.65	1648.93	1260.62	1265.88	1889.34	2150.82	2002.14	1934.03	1808.48	2121.43	1739.25	1802.76	1421.19	1054.39
	1531.51	1573.46	1376.33	1634.09	1133.46	1474.35	1834.82	1571.65	1346.29	1383.59	1596.32	1512.14	1541.63	1376.04	1240.85	1763.67	1598.33	1657.48	1268.01	1273.78	1908.94	2158.13	2023.81	1928.83	1807.43	2117.74	1753.18	1796.65	1409.86	1052.11
	1538.13	1576.97	1387.07	1645.31	1142.45	1491.17	1850.85	1589.6	1358.11	1395.59	1603.8	1522.85	1557.14	1385.06	1244.8	1772.14	1603.01	1666.03	1277.75	1281.67	1928.54	2165.44	2046.43	1931.24	1806.39	2114.05	1779.27	1790.54	1401.81	1049.24
	1546.32	1585.25	1400.76	1656.52	1151.44	1507.99	1865.15	1607.55	1369.93	1406.71	1618.44	1530.3	1572.21	1394.09	1248.74	1778.81	1614.81	1674.58	1288.57	1287.12	1941.5	2164.15	2073.68	1933.66	1799.62	2110.36	1805.35	1785.89	1400.34	1045.2
	1554.81	1600.28	1418.62	1667.73	1162.4	1519.99	1879.4	1625.5	1382.53	1417.82	1633.09	1537.76	1585.78	1403.11	1257.69	1782.92	1626.8	1683.13	1299.41	1291.65	1951.96	2162.62	2100.94	1950.37	1792.68	2107.67	1831.44	1786.39	1398.87	1041.17
	1568.87	1615.31	1436.48	1689.81	1175.97	1531.99	1894.25	1653.67	1396.16	1430.51	1647.73	1545.21	1599.35	1415.99	1267.34	1787.02	1641.01	1691.23	1310.52	1296.18	1962.42	2166.36	2133.51	1970.77	1787.97	2105.14	1872.89	1786.89	1397.4	1037.14
	1582.92	1630.34	1454.34	1712.26	1189.54	1542.14	1910.72	1682.18	1409.8	1444.3	1670.63	1554.54	1612.85	1429.01	1277	1791.13	1661.23	1699.24	1321.63	1306.51	1975.11	2184.29	2168.04	1990.82	1789.22	2102.6	1914.86	1792.03	1397.25	1040.31
	1597.38	1652.94	1480.53	1734.7	1204.27	1552.3	1927.2	1710.69	1426.26	1458.09	1693.52	1570.13	1626.27	1442.02	1289.98	1814.28	1681.46	1707.25	1334.67	1319.36	1988.78	2202.22	2203.6	2009.67	1790.48	2105.4	1956.83	1802.96	1397.1	1043.49
	1612.4	1675.81	1507.01	1769.8	1219.86	1562.58	1952.52	1750.39	1444.86	1474.61	1716.42	1585.72	1639.69	1454.38	1304.08	1838.11	1707.6	1715.26	1350.39	1332.21	2002.45	2227.82	2241.63	2028.52	1799.56	2109.98	2013.02	1813.9	1396.95	1046.66
	1627.42	1698.68	1533.5	1809.3	1235.45	1572.86	1984.57	1793.98	1463.45	1492.61	1751.19	1601.31	1655.65	1466.53	1318.17	1861.93	1738.26	1729.6	1366.11	1349.74	2031.56	2259.28	2279.67	2046.38	1814.59	2114.56	2074.16	1836.03	1402.26	1060.95
	1651.01	1724.97	1568.8	1848.8	1258.69	1586.02	2016.61	1837.57	1483.5	1510.61	1791.89	1621.82	1672.9	1478.67	1333.94	1899.33	1768.91	1747.11	1381.9	1369.6	2068.4	2290.72	2318.57	2063.75	1829.61	2132.64	2135.3	1863.75	1410.29	1080.79
	1676.89	1754.45	1612.32	1903.75	1284.99	1599.18	2060.36	1895.51	1504.13	1533.04	1832.6	1650.2	1690.14	1494.58	1350.71	1949.38	1814.37	1764.62	1397.7	1389.45	2105.24	2336.57	2357.62	2082.82	1857.06	2158.82	2215.67	1891.48	1418.32	1100.63
	1707.37	1783.93	1655.85	1973.18	1311.29	1628.01	2105.93	1966.89	1524.77	1557.3	1891.66	1678.59	1720.81	1514.03	1367.48	1999.43	1862.15	1782.13	1414.76	1413.2	2156.11	2384.67	2402.03	2116.72	1886.45	2185.01	2314.09	1942.81	1427.84	1128.9
	1762.35	1813.16	1700.61	2042.62	1352.52	1656.84	2159.81	2038.28	1558.11	1581.56	1987.44	1706.97	1753.17	1533.48	1386.26	2053.47	1920.05	1814.13	1438.58	1439.18	2215	2435.64	2454.01	2150.61	1921.46	2234.39	2412.5	1997.1	1440.36	1174.05
	1817.34	1838.96	1762.12	2122.62	1396.25	1711.64	2256.65	2127.1	1593.57	1615	2083.22	1753.65	1791.6	1557.6	1407.04	2161.22	2030.3	1860.63	1462.4	1465.16	2273.89	2501.43	2506	2201.94	1985.54	2306.97	2536	2055.89	1452.87	1219.19
	1895.75	1864.77	1823.62	2228.46	1439.97	1766.43	2353.5	2258.55	1629.02	1651.27	2178.99	1816.03	1878.56	1593.14	1427.82	2268.98	2140.55	1907.12	1501.41	1491.88	2370.28	2567.22	2614.87	2268.2	2049.61	2379.56	2720.81	2150.73	1465.38	1264.33
	1995.24	1890.58	1885.13	2334.3	1542.8	1869.98	2474.92	2390	1720.13	1687.53	2428.59	1878.4	1965.52	1628.68	1455.06	2376.74	2318.1	1953.61	1554.11	1519.08	2491.04	2654.98	2725.17	2334.47	2130.96	2482.87	2905.62	2245.56	1490.48	1352.69
	2094.74	1920.11	1965.16	2445.66	1645.64	1973.52	2625.27	2527.62	1811.24	1765.76	2678.19	1940.77	2088.11	1668.38	1493.07	2610.35	2574.81	2016.83	1606.8	1546.28	2611.8	2768.59	2900.68	2470.66	2232.63	2637.42	3099.87	2367.11	1515.59	1441.05
	2284.37	1951.92	2056.53	2637.15	1775.25	2195	2775.61	2754.76	1918.98	1852.98	2927.79	2048.31	2281.96	1768.43	1531.08	2920.86	2831.53	2113.5	1728.12	1581.98	2829.42	2882.2	3132.53	2608.7	2334.3	2791.96	3430.87	2542.09	1540.69	1529.41
	2484.6	1983.73	2147.89	2828.64	2065.55	2416.47	3019.2	2981.91	2126.51	1940.2	3318.78	2175.92	2475.8	1868.47	1587.04	3231.37	3151.18	2210.17	1857.52	1623.93	3118.41	3058.09	3393.11	2814	2514.18	3000.43	3761.88	2717.06	1597.63	1655.51
	2761.17	2023.59	2246.4	3020.13	2355.85	3016.84	3292.76	3209.05	2334.05	2108.79	3780.48	2303.53	2716.93	1968.51	1696.87	3560.13	3491.05	2306.84	2014.25	1665.88	3407.41	3254.01	3919.53	3116.01	2719.19	3370.67	4092.88	3004.37	1670.5	1800.47
	3251.48	2102.08	2379.24	3188.02	2694.9	3617.2	3579.44	3371	2558.95	2288.24	4242.18	2431.15	2995.88	2166.97	1806.69	3976.45	3819	2406.42	2247.53	1747.37	3740.99	3464.99	4445.96	3418.03	2935.94	3740.91	4358.7	3381.53	1743.37	1945.44
	3741.78	2180.56	2512.09	3351.36	3155.83	4489.73	4095.68	3520.42	2827.26	2467.68	4677.43	2523.8	3274.83	2384.35	1932.68	4392.76	3938.35	2520.56	2480.81	1861.81	4111.71	3939.55	5099.15	3973.89	3357.87	4111.08	4612	3758.7	1822.25	2074.37
	4385.25	2259.05	2644.93	3514.7	3616.75	5362.26	4611.92	3669.83	3095.58	2697.23	5059.81	2610.11	3438.76	2601.73	2171.78	4809.08	4057.7	2634.7	2713.71	1976.26	4482.44	4414.11	5818.08	4575.9	3779.81	4480.71	4865.29	4178.5	1913.16	2171.22
	5118.05	2353.65	2733.67	3547.82	3962.76	5658.46	5080.78	3673.91	3275.62	2929.91	5442.19	2696.41	3569.83	2842.83	2410.88	4956.85	4058.17	2748.84	2946.38	2147.58	4704.94	4979.47	6409.91	5145.56	4191.34	4850.33	4869.2	4610.49	2004.07	2268.06
	5850.86	2454.4	2805.62	3498.69	4155.57	5954.66	5462.18	3586.19	3337.95	3162.59	5824.56	2782.71	3700.9	3098.9	2649.98	5002.32	3839.15	2862.99	3179.05	2372.45	4787.91	5712.47	6549.85	5632.88	4583.66	5219.95	4715.61	5042.48	2094.97	2364.91
	6008.26	2555.14	2877.56	3449.55	4348.37	5342.38	5843.58	3498.48	3400.28	3235.21	5664	2722.49	3549.7	3354.97	2908.34	5047.8	3620.13	2885.55	3208.04	2597.31	4870.89	6445.46	6689.79	6120.2	4975.97	5127.06	4562.02	5019.47	2114.67	2275.37
	6165.65	2628.12	2905.78	3348.61	4242.56	4730.1	5786.58	3366.03	3291.67	3307.83	5503.43	2662.27	3398.5	3524.34	3166.7	4976.93	3322.91	2908.11	3237.04	2792.89	4766.04	6853.48	6198.61	6125.97	5044.02	5034.17	4332.74	4996.47	2134.37	2185.82
	6039.18	2628.18	2819.23	3165.64	3912.78	3919.16	5492.12	3162.77	3054.86	3366.44	5342.86	2602.05	3219.47	3556.45	3425.06	4600.68	2983.34	2930.67	3182.01	2957.36	4461.62	7085.46	5529.91	5942.55	4936.42	4941.28	3983.62	4872.71	2154.07	2096.28
	5426.09	2628.25	2732.68	2982.66	3583.01	3108.23	5197.67	2959.5	2818.05	3201.02	4934.95	2530.4	2943.05	3588.55	3462.87	4224.43	2643.76	2953.24	2982.93	3121.83	4157.21	7317.44	4855.33	5691.42	4828.82	4513.29	3634.5	4396.33	2107.83	1962.89
	4812.99	2628.32	2646.13	2800.7	3172.28	2666.14	4635.9	2764.44	2563.14	3035.59	4403.38	2395.84	2666.63	3577.92	3469.16	3848.18	2448.37	2880.2	2783.85	3171.96	3837.16	6729.19	4169.36	5067.87	4336.55	4037.42	3308.44	3919.96	2028.63	1807.59
	4175.44	2551.67	2513.52	2623.96	2729.16	2224.05	4058.87	2612.03	2301	2861.32	3871.8	2261.28	2431.96	3345.05	3475.46	3480.7	2261.22	2788.05	2555.29	3084.89	3498.36	6094.07	3483.4	4444.32	3822.28	3561.55	3102.24	3487.57	1949.42	1652.28
	3529.16	2459.04	2371.3	2447.22	2286.04	2072.89	3527.13	2459.63	2038.85	2620.65	3395.69	2126.72	2249.5	3112.19	3278.68	3115.04	2103.14	2695.9	2316.21	2997.81	3159.55	5450.87	3130.97	3904.83	3349.55	3202.86	2896.04	3110.17	1865.76	1523.8
	2921.2	2366.41	2229.09	2270.48	2045.52	1921.73	3136.33	2307.22	1887.69	2379.99	3030.5	2010.18	2067.03	2879.32	3014.2	2749.38	2035.54	2603.74	2087.39	2847.77	2888.03	4782.56	2814.59	3423.82	3006.02	2883.22	2689.84	2732.77	1773.16	1448.96
	2638.99	2276.24	2104.93	2144.11	1838.77	1840.39	2745.52	2205.08	1755.04	2156.62	2665.31	1934.19	1962.62	2633.83	2749.72	2460.7	1967.93	2510.57	1945.82	2612.3	2707.82	4114.25	2592.43	2949.33	2662.5	2563.59	2568.74	2494.28	1680.56	1374.13
	2356.78	2190.08	2010.32	2021.22	1632.02	1759.05	2463.41	2106.39	1622.38	2013.96	2300.13	1858.19	1897.24	2387.47	2498.25	2297.99	1910.98	2416.89	1804.25	2376.82	2527.61	3624.23	2479.36	2722.41	2421.34	2366.24	2453.51	2325.24	1587.97	1299.31
	2152.51	2103.92	1915.71	1898.32	1563.16	1709.95	2273.68	2007.71	1578.99	1871.3	2172.83	1782.2	1831.85	2141.11	2254.58	2135.28	1863.09	2323.2	1700.63	2174.62	2378.7	3285.74	2367.94	2495.48	2267.19	2242.26	2338.28	2156.2	1528.96	1263.2
	2034.84	2017.77	1821.1	1818.67	1494.31	1660.86	2083.95	1941.27	1535.6	1748.38	2045.52	1731.5	1794.88	1993.51	2010.92	1972.58	1815.2	2229.52	1639.2	2023.64	2277.92	2947.26	2322.81	2323.33	2113.05	2118.27	2262.09	2057.71	1469.95	1227.11
	1917.17	1965.53	1768.26	1756.71	1428.42	1635.63	1962.86	1888	1494.51	1689.63	1918.22	1710.31	1761.45	1886.31	1839.9	1905.57	1775.82	2160.66	1577.76	1872.65	2177.14	2784.23	2277.67	2215.08	2018.2	2027.54	2201.86	1968.04	1410.94	1191.01
	1825.13	1915.81	1718.51	1694.74	1380.27	1610.41	1855.07	1834.74	1467.2	1630.88	1836.68	1689.13	1728.68	1779.12	1741.54	1845.65	1738.08	2116.62	1542.66	1754.71	2089.71	2655.16	2251.64	2106.82	1934.83	1970.06	2141.64	1883.64	1372.79	1167.09
	1737.89	1866.09	1668.76	1647.64	1332.12	1597.1	1754.51	1793.27	1439.89	1581.32	1778.02	1667.94	1701.24	1703.75	1643.17	1785.72	1701.97	2072.57	1512.5	1694.63	2025.65	2536.54	2239.14	2045.06	1857.55	1912.58	2098.41	1841.44	1345.07	1149.27
	1659.76	1828.13	1626.13	1616.39	1289.24	1583.79	1700.32	1764.38	1413.66	1553.79	1719.36	1656.38	1673.8	1662.32	1569.37	1738.36	1676.29	2028.53	1484.06	1634.54	1961.58	2484.79	2228.06	1988.61	1819.24	1869.01	2073.3	1799.25	1317.35	1131.45
	1615.8	1802.8	1591.11	1585.14	1259.53	1576	1646.13	1735.5	1390.12	1526.26	1666.46	1650.82	1650.23	1620.9	1536.51	1704.43	1650.6	1991.48	1462.09	1585.55	1904.82	2433.04	2225.26	1943.38	1780.92	1848.63	2048.19	1764.14	1294.9	1118.01
	1571.85	1777.46	1556.09	1556.85	1229.83	1568.2	1601.66	1710.59	1366.57	1501.21	1625.1	1645.27	1634.41	1582.87	1503.65	1670.51	1629.46	1968.42	1440.11	1558.77	1862.65	2392.92	2222.47	1920.6	1750.87	1828.26	2027.68	1743.18	1282.99	1113.36
	1543.07	1752.5	1521.36	1537.07	1205.86	1561.87	1569.96	1697.14	1345.71	1480.69	1583.74	1639.71	1618.6	1554.59	1472.7	1636.92	1614.26	1945.35	1421.91	1531.99	1820.48	2368.07	2220.13	1897.83	1731.67	1812.21	2020.37	1722.23	1271.08	1108.7
	1525.33	1737.95	1494.73	1517.28	1189.55	1555.53	1538.26	1683.68	1328.43	1460.18	1542.38	1635.85	1607.48	1526.32	1447.49	1612.82	1599.07	1922.28	1406.46	1508.74	1785.73	2343.22	2217.99	1882.55	1712.46	1809.16	2013.06	1706.32	1259.16	1104.04
	1507.59	1723.41	1468.1	1497.74	1173.24	1550.12	1513.67	1670.47	1311.14	1442.9	1520.94	1632.49	1600.12	1498.52	1422.28	1588.71	1586.84	1900.03	1391.02	1493.6	1768.01	2330.22	2217.14	1869.52	1697.93	1806.11	2005.82	1694.42	1245.9	1099.78
	1495.92	1708.87	1441.47	1485.82	1159.51	1544.7	1491.72	1664.35	1292.88	1430.23	1499.5	1629.13	1592.77	1485.1	1397.96	1564.61	1575.7	1881.83	1385.99	1478.47	1750.28	2321.61	2219.78	1855.76	1685.14	1803.51	2000.59	1682.53	1232.64	1095.52
	1484.58	1696.67	1422.47	1473.89	1147.71	1547.38	1469.89	1658.22	1273.88	1417.56	1478.06	1625.78	1585.26	1471.67	1379.9	1546.71	1564.64	1863.63	1381.55	1464.3	1734.4	2313.17	2222.43	1839.15	1672.44	1804.11	1995.36	1673.64	1219.38	1091.27
	1473.35	1686.11	1408.87	1461.96	1135.91	1550.07	1452.74	1652.1	1254.88	1404.76	1465.15	1623.85	1577.7	1458.24	1361.84	1533.18	1556.25	1845.43	1378.02	1452.7	1723.41	2311.12	2223.45	1822.55	1663.19	1804.7	1990.12	1665.62	1208.44	1091.77
	1462.37	1675.56	1395.27	1451.59	1123.88	1553.57	1435.59	1650.15	1239.98	1391.82	1456.52	1622.04	1570.14	1453.59	1343.79	1519.64	1547.86	1827.23	1376.45	1441.11	1712.42	2309.07	2224.14	1807.42	1653.94	1805.3	1986.52	1657.59	1198.67	1094.67
	1451.39	1665.92	1382.64	1441.59	1111.75	1557.08	1419.38	1649.2	1226.72	1378.88	1447.89	1620.22	1561.52	1451.05	1333.92	1506.88	1537.61	1817.68	1374.88	1430.33	1700.26	2308.24	2220.31	1793.13	1644.76	1807.11	1983.29	1647.83	1188.9	1097.56
	1443.05	1661.98	1376.15	1431.6	1099.62	1559.38	1405.15	1648.25	1213.46	1364.51	1440.53	1618.24	1552.89	1448.5	1324.06	1498.95	1523.46	1808.14	1371.97	1422.1	1684.44	2309.95	2209.4	1779.21	1635.75	1808.93	1980.07	1638.07	1181.49	1102.78
	1435.92	1658.05	1369.65	1423.69	1087.33	1561.68	1390.92	1648.93	1202.08	1348.88	1435.73	1614.21	1545.5	1448.13	1314.19	1491.03	1509.33	1798.59	1368.43	1413.87	1668.62	2311.66	2198.5	1769.87	1626.73	1810.75	1977.19	1630.8	1178.81	1112.65
	1428.78	1654.11	1363.16	1417.3	1075	1564.58	1376.05	1650.79	1191.01	1333.24	1430.92	1610.18	1542.41	1449.33	1303.96	1483.1	1494.04	1789.05	1364.75	1405.33	1651.93	2322.24	2182.22	1760.53	1625.59	1811.32	1974.54	1632.21	1176.12	1122.53
	1421.52	1655.17	1364.57	1410.91	1062.67	1567.48	1360.78	1652.64	1179.93	1319.3	1426.12	1606.15	1539.33	1450.52	1293.67	1479.99	1478.05	1784.31	1358.41	1395.6	1632.03	2338.2	2165.66	1756.31	1629.23	1811.72	1971.9	1633.62	1173.44	1132.4
	1414.26	1658.48	1369.55	1405.66	1051.58	1570.04	1345.51	1656.17	1169.64	1306.53	1420.34	1602.47	1540.63	1452.52	1283.38	1479.06	1462.06	1780.53	1352.07	1385.88	1612.13	2354.17	2148.67	1756.97	1632.88	1812.12	1970.09	1639.47	1172.44	1156.42
	1407.68	1661.8	1374.52	1402.46	1040.49	1572.6	1335.38	1662.77	1159.35	1293.77	1414.55	1599.97	1547.42	1455.95	1273.47	1478.13	1447.79	1776.75	1344.53	1376.8	1593.12	2379.05	2131.27	1757.63	1644.54	1805.52	1969.8	1650.85	1171.43	1180.44
	1402.05	1668.57	1381.3	1399.27	1030.6	1564.31	1325.71	1669.36	1148.74	1287.58	1408.76	1597.46	1554.2	1459.39	1263.68	1476.42	1433.67	1772.97	1335.32	1370.64	1578.11	2404.71	2114.86	1757.63	1656.92	1796.59	1969.51	1662.24	1170.42	1204.46
	1396.41	1686.2	1393.77	1396.77	1027.89	1556.02	1316.54	1677.35	1136.22	1284.96	1404.48	1594.95	1560.57	1464.13	1253.89	1472.26	1420.23	1767.38	1326.12	1364.47	1563.09	2434.61	2111.08	1757.6	1668.83	1787.67	1970.75	1672.92	1176.11	1242.92
	1393.07	1703.85	1406.24	1398.92	1025.19	1546.07	1309.22	1694.75	1123.69	1282.34	1400.96	1598.03	1566.72	1477.72	1244.83	1468.1	1409.27	1760.9	1317.13	1359.39	1550.16	2479.88	2107.29	1754.65	1679.04	1770.18	1982.29	1683.24	1185.14	1288.6
	1390.35	1721.48	1418.71	1401.08	1027.54	1536.12	1301.9	1712.16	1112.87	1287.64	1397.43	1610.05	1572.87	1491.31	1236.2	1463.94	1398.31	1754.41	1308.2	1360.41	1548.89	2525.14	2112.78	1747.03	1689.25	1747.55	1993.82	1693.57	1194.17	1334.28
	1386.75	1765.77	1436.7	1403.24	1042.55	1517.28	1295.93	1729.57	1106.31	1296.23	1391.18	1622.06	1580.26	1504.9	1227.58	1458.46	1385.61	1747.92	1300.06	1361.42	1547.61	2575.5	2123.63	1739.42	1703.65	1724.92	2005.36	1708.78	1199.53	1388.66
	1378.47	1816.99	1456.12	1404.41	1057.55	1498.43	1291.23	1733.83	1099.76	1304.83	1379.45	1634.08	1587.81	1524.98	1220.75	1452.64	1371.28	1737.65	1296.09	1363.05	1545.27	2630.69	2136.5	1722.79	1722.03	1700.41	2049.3	1724.59	1197.53	1460.45
	1370.19	1868.22	1475.53	1405.47	1082.42	1475.89	1286.53	1736.68	1095.66	1312.12	1367.73	1634.41	1596.59	1545.75	1215.74	1446.83	1356.95	1723.6	1292.12	1369.1	1535.14	2685.88	2157.77	1704.2	1740.4	1674.02	2096.71	1739.9	1195.53	1532.24
	1358.53	1917.35	1496	1406.53	1120.43	1453.36	1286.28	1739.54	1094.85	1319	1356.01	1624.73	1615.27	1566.52	1210.72	1442.77	1335.47	1709.55	1292.75	1375.16	1525.01	2784.41	2179.04	1687.63	1750.9	1647.63	2144.12	1751.19	1193.53	1604.04
	1343.85	1962.49	1518.45	1388.34	1158.45	1437.79	1287.07	1695.89	1094.04	1325.89	1313.72	1615.05	1633.95	1566.75	1206.39	1442.06	1312.32	1695.49	1297.53	1380.19	1513.67	2893.05	2236.48	1676.93	1759.56	1613.27	2169.01	1762.47	1150.5	1615.51
	1329.16	2007.62	1540.9	1360.97	1186.74	1422.21	1287.43	1630.1	1088.39	1309.88	1271.42	1605.37	1649.57	1557.18	1203.21	1441.35	1288.13	1675.89	1302.3	1375.06	1490.27	2994.1	2305.59	1666.24	1761.93	1565.61	2183.18	1757.73	1107.47	1626.99
	1304.44	2052.76	1563.35	1333.6	1207.74	1447.37	1284.35	1564.31	1079.12	1288.96	1229.13	1560.06	1659.08	1547.62	1200.04	1440.63	1255.33	1645.18	1289.11	1369.93	1466.87	3032.49	2364.99	1645.92	1712.47	1517.96	2197.35	1720.94	1064.44	1638.46
	1278.55	1995.36	1530.95	1284.49	1228.74	1472.52	1281.26	1474.5	1069.85	1268.04	1166.73	1498.91	1668.59	1511.01	1191.88	1419.01	1222.54	1614.48	1273.8	1362.23	1442.27	3070.88	2403.49	1621.34	1663.01	1461.66	2158.28	1684.15	1003.44	1564.93
	1242.16	1926.13	1492.23	1208.97	1194.64	1507.19	1260.87	1355.53	1036.72	1212.27	1094.27	1437.76	1649.96	1441.54	1168.79	1394.97	1184.51	1583.77	1248.46	1314.72	1399.18	3008.55	2441.99	1589.28	1579.35	1379.43	2054.56	1600.78	933.451	1448.89
	1176.39	1856.9	1453.51	1133.45	1138.5	1541.87	1215.1	1236.56	994.052	1151.86	1021.82	1376.62	1608.83	1372.07	1145.7	1370.93	1138.81	1549.51	1195	1267.21	1356.08	2798.49	2298.72	1506.43	1445.54	1297.19	1950.84	1480.13	863.466	1332.85
	1110.62	1740.91	1385.47	1056.38	1082.36	1492.82	1169.33	1125.14	951.379	1091.44	950.783	1295.35	1567.7	1293.64	1118.1	1327.35	1093.11	1497.47	1141.55	1218.89	1311.9	2588.44	2130.2	1423.59	1311.72	1212.5	1829.34	1359.48	797.433	1210.13
	1023.47	1567.37	1281.37	973.949	988.361	1443.76	1087.05	1039.63	887.253	1020.53	882.601	1210.42	1470.66	1184.46	1058.87	1259.7	1036.17	1445.43	1071.53	1144.47	1233.12	2280.38	1908.43	1311.52	1183.16	1110.61	1646.86	1230.13	739.305	1074.06
	923.849	1393.83	1177.26	891.52	888.057	1288.72	989.329	954.129	819.552	948.962	814.419	1125.49	1357.64	1075.29	999.647	1192.06	974.482	1393.39	991.855	1070.05	1154.34	1930.85	1618.62	1176.86	1056.83	1008.73	1464.39	1098.29	681.178	937.985
	824.231	1220.3	1073.15	809.092	787.753	1133.67	891.606	868.624	751.85	877.393	746.237	1040.57	1244.62	966.11	940.42	1124.41	912.789	1341.36	912.179	995.625	1075.55	1581.32	1328.82	1042.19	930.499	906.836	1281.91	966.455	623.05	801.913
	tolb::tolb d22-33
	1	2	3	4	5	6	7	8	9	10	11	12	13	14	15	16	17	18	19	20	21	22	23	24	25	26	27	28	29	30
	525.058	485.26	517.557	484.952	513.477	541.962	517.869	528.287	687.582	589.393	514.001	474.81	469.582	567.889	472.228	469.618	465.225	449.89	509.42	520.846	516.862	641.446	585.429	558.285	533.542	593.264	601.3	577.478	587.217	531.515
[truncated: 99 more rows]

## Sheet: Figure 4e
	WT	(same as in figure 4a)
[truncated: 203 more rows]

[truncated: 13 more sheets: Figure supp 2b, Figure supp 3a, Figure supp 3b, Figure supp 3c, Figure supp 3d, Figure supp 3e, Figure supp 3f, Figure supp 3g, Figure supp 4a, Figure supp 4b, Figure supp 4c, Figure supp 4d, Figure supp 4e]
