# Supplementary material for: The lipoprotein Pal stabilises the bacterial outer membrane during constriction by a mobilisation-and-capture mechanism
Source: Nat Commun. 2020 Mar 11;11:1305. doi: 10.1038/s41467-020-15083-5 (PMC7066135; doi:10.1038/s41467-020-15083-5)
Supplement: Supplementary file 3 — Source Data [file 41467_2020_15083_MOESM3_ESM.zip › source_files/PGI_Raw_Data_Figure_1/RKCK16_d24_c2_f2_Checked.txt]

[[2, 94, [868, 939, 1022, 1103, 1187, 1259, 1337, 1424], [24424.393, 24419.243, 24451.447, 24418.798, 24439.969, 24451.273, 24450.517, 24480.829], [59129.291, 59185.583, 59135.958, 59126.021, 59177.394, 59143.207, 59117.909, 59104.742], [22.173, 18.508, 26.773, 24.414, 21.362, 18.383, 28.759, 21.998], [956.8973714354461, 2827.9019518642563, 466.89485144105055, 2116.131596258354, 1217.3606062226831, 1636.4315907582545, 1419.5563255650059, 820.4697864718827], [12, 13, 14, 15, 16, 17, 18, 19]], [0, 377, [3554, 3627, 3720, 3811, 3907, 4005, 4100, 4196], [5603.308, 5561.913, 5508.723, 5508.377, 5520.931, 5469.304, 5501.514, 5470.895], [42393.378, 42423.697, 42467.769, 42523.825, 42488.427, 42446.279, 42513.602, 42539.715], [14.172, 19.402, 20.714, 21.096, 29.552, 33.725, 20.172, 19.964], [3133.229545999725, 1887.369031184357, 1298.8696515378294, 6141.439098593682, 2458.656836613276, 1886.1622075968044, 1806.0822135283393, 2402.9529042723543], [49, 50, 51, 52, 53, 54, 55, 56]], [1, 385, [3575, 3655, 3742, 3841, 3928, 4034, 4132, 4214, 4300, 4374, 4460, 4562, 4650, 4736, 4816, 4903, 4992, 5077, 5162, 5243, 5328, 5411, 5499, 5587, 5655, 5740, 5821, 5894, 5982, 6058, 6134, 6214, 6301, 6385, 6471, 6559, 6642, 6725, 6805, 6888, 6959, 7045, 7120, 7188, 7270, 7339, 7402, 7463, 7533, 7602, 7667], [21002.909, 20900.068, 20972.784, 20976.719, 20986.88, 20956.858, 20979.123, 20945.816, 20978.56, 20934.008, 20938.086, 20957.933, 21054.5, 20949.325, 20962.942, 20972.461, 20952.246, 20933.184, 21117.663, 21195.192, 21164.733, 21097.693, 21133.166, 21061.309, 21083.679, 21077.124, 21135.976, 21097.102, 21132.265, 21090.997, 21037.329, 21062.743, 21072.696, 21166.069, 21134.751, 21218.439, 21103.68, 21093.731, 21101.47, 21069.979, 20978.632, 21051.192, 21069.717, 20930.911, 21021.41, 20985.571, 21099.086, 21053.593, 21013.713, 21121.339, 21104.715], [51065.478, 51228.511, 51181.1, 51224.889, 51213.376, 51226.938, 51222.764, 51229.933, 51240.025, 51241.309, 51212.081, 51240.697, 51238.006, 51205.447, 51190.33, 51222.789, 51204.69, 51201.447, 51033.694, 50937.372, 50933.03, 50998.393, 50927.662, 50987.459, 50998.472, 51015.682, 51003.897, 50995.294, 51027.564, 51053.859, 51079.163, 51042.734, 51080.642, 50974.865, 51127.245, 50981.146, 50981.033, 51096.111, 51027.615, 51095.611, 51072.276, 51032.285, 51055.152, 51038.314, 51045.25, 51014.846, 50998.299, 51030.484, 51030.049, 51004.284, 51128.067], [28.248, 25.905, 17.249, 13.168, 15.229, 13.574, 16.208, 14.61, 11.152, 12.507, 9.584, 9.832, 22.886, 11.947, 10.633, 15.769, 12.331, 16.728, 18.855, 19.706, 15.789, 21.563, 19.7, 18.642, 26.098, 19.091, 17.177, 13.03, 17.107, 15.925, 19.407, 19.177, 23.606, 29.008, 30.197, 20.176, 23.625, 33.162, 27.543, 37.885, 17.312, 24.342, 11.089, 15.514, 25.31, 17.589, 27.933, 19.308, 31.851, 29.157, 30.45], [1288.0024935890533, 2493.6295056128943, 3765.7653163404993, 2228.110977829622, 2727.7672653615555, 3290.237129144564, 2618.8472096030205, 3207.2045565454546, 2855.944602319594, 3731.17360020716, 2887.5618133748435, 3144.5710037933873, 4069.362982993031, 2748.52374320177, 2231.8317561440103, 2808.321154968223, 2309.8959498618606, 2508.533024377233, 20969.89504936018, 2226.1966291413237, 5984.288663445156, 4401.045700886501, 5230.440574466207, 7765.269425363813, 4200.85088546006, 3053.9054123881433, 6154.782342965004, 16335.965687235413, 5252.556125999083, 3131.351225005838, 1732.0126517055423, 3383.6140736126167, 1782.7852034176497, 1315.4713953307573, 1145.6591664369764, 1170.1422529038416, 4749.007710936456, 1856.6983434293754, 1153.5384194241728, 2461.3012388031775, 6218.226064201038, 3022.1046862930248, 61083.64013432645, 2644.4280714622632, 5530.577319943905, 2763.7512450742997, 2093.3119071794376, 9646.252692196793, 1979.811726929372, 3158.015177882577, 2024.0685132948608], [49, 50, 51, 52, 53, 54, 55, 56, 57, 58, 59, 60, 61, 62, 63, 64, 65, 66, 67, 68, 69, 70, 71, 72, 73, 74, 75, 76, 77, 78, 79, 80, 81, 82, 83, 84, 85, 86, 87, 88, 89, 90, 91, 92, 93, 94, 95, 96, 97, 98, 99]], [2, 393, [3661, 3746, 3848, 3936, 4038, 4137], [24264.58, 24304.598, 24275.203, 24106.116, 24206.451, 24191.426], [57875.938, 57869.634, 57834.101, 57813.211, 57730.669, 57767.533], [21.707, 8.163, 14.358, 4.438, 19.73, 15.987], [1631.2187800564677, 2206.487569718493, 2929.8477065890756, 372.9992985074383, 3566.2460703132147, 782.8666293917429], [50, 51, 52, 53, 54, 55]], [0, 420, [3723, 3813, 3909, 4008, 4104, 4197, 4284, 4352, 4446, 4537], [6561.627, 6589.924, 6624.265, 6597.793, 6657.827, 6700.113, 6685.563, 6617.2, 6680.437, 6708.074], [40538.882, 40511.625, 40570.762, 40551.589, 40581.515, 40607.303, 40601.015, 40568.337, 40632.808, 40616.595], [26.422, 25.82, 27.191, 25.988, 16.026, 11.988, 17.092, 22.464, 17.296, 10.758], [4323.681999559562, 4058.2549824162206, 4469.179209711234, 5297.783924017791, 1971.5826157710012, 2546.460117669607, 1815.2550148085224, 2045.652424668612, 2342.30467447768, 1733.93715559437], [51, 52, 53, 54, 55, 56, 57, 58, 59, 60]], [1, 435, [3837, 3925, 4031, 4129, 4212], [20468.594, 20486.531, 20507.016, 20478.062, 20466.184], [50548.985, 50524.092, 50661.444, 50558.551, 50544.082], [20.169, 13.589, 28.763, 13.49, 18.664], [1821.0313195710419, 2216.982139697059, 6753.631699107178, 2096.990444551535, 1232.5338769419338], [52, 53, 54, 55, 56]], [1, 445, [4302, 4375, 4461, 4563, 4651, 4737, 4817, 4904, 4994, 5078, 5163], [21321.742, 21325.017, 21347.049, 21389.652, 21311.468, 21367.367, 21389.115, 21351.267, 21373.472, 21410.737, 21330.168], [51501.829, 51564.457, 51634.384, 51664.563, 51533.65, 51580.62, 51644.12, 51590.308, 51617.262, 51667.259, 51618.396], [23.192, 24.117, 18.607, 22.881, 23.905, 31.953, 18.012, 37.014, 23.861, 11.673, 22.34], [10379.64630636982, 4302.883283526371, 7673.937293041233, 2099.4778390465253, 11367.719651703124, 4263.985397754683, 1061.0295768849312, 2739.029517681219, 1634.2151717455124, 1426.6281005350763, 2656.317628890317], [57, 58, 59, 60, 61, 62, 63, 64, 65, 66, 67]], [0, 453, [4634, 4718, 4798, 4878, 4975], [6003.257, 6040.722, 6046.271, 5966.312, 6035.534], [42935.39, 43012.613, 42966.068, 42902.468, 43023.314], [23.548, 16.093, 17.665, 34.505, 13.745], [4661.816609184505, 1446.821954118691, 1133.8541980963585, 1420.5986148897873, 1217.6045744803664], [61, 62, 63, 64, 65]], [2, 780, [7537, 7607, 7670, 7736, 7800, 7864], [24291.322, 24208.906, 24271.397, 24268.029, 24214.723, 24226.258], [57592.906, 57685.168, 57687.516, 57623.949, 57805.154, 57622.377], [38.086, 13.598, 10.412, 25.049, 34.522, 25.961], [1348.284482438436, 537.2801661451283, 382.0732327746045, 795.9514177727406, 822.4020307724072, 1954.0894915790736], [97, 98, 99, 100, 101, 102]], [2, 839, [8218, 8295, 8370, 8434, 8500], [24745.102, 24753.238, 24675.184, 24690.578, 24662.121], [57849.15, 58015.347, 57778.8, 57867.301, 57901.625], [31.584, 16.07, 16.935, 25.11, 26.331], [3603.8957695261793, 2157.7848034784065, 21886.502244150965, 10410.692126300992, 6980.374569791461], [107, 108, 109, 110, 111]], [2, 852, [8293, 8368, 8433, 8498, 8568, 8631, 8712, 8777, 8848, 8905, 8972, 9030, 9088], [24213.957, 24455.123, 24437.121, 24330.175, 24310.789, 24220.855, 24272.219, 24304.39, 24199.947, 24238.509, 24166.504, 24155.955, 24192.605], [57711.135, 57680.573, 57701.122, 57661.507, 57676.396, 57624.025, 57684.03, 57641.531, 57611.053, 57630.604, 57654.65, 57654.442, 57625.657], [15.268, 18.695, 32.073, 14.838, 16.159, 19.272, 33.322, 24.427, 12.442, 17.736, 20.506, 17.62, 20.311], [568.7258040242499, 25831.46984222166, 1270.8018074837635, 6509.588267798314, 5368.1331825855, 2540.3128393127513, 955.8693569139281, 1985.7713669924854, 1842.4707978093072, 1386.532907521436, 1424.7073226076075, 1243.341082609627, 1259.434064225742], [108, 109, 110, 111, 112, 113, 114, 115, 116, 117, 118, 119, 120]], [2, 874, [8634, 8714, 8779, 8849, 8906, 8973, 9032], [24742.686, 24798.498, 24727.126, 24749.827, 24742.748, 24785.356, 24770.878], [58045.95, 58023.34, 58014.871, 58015.67, 58012.583, 58056.676, 58022.022], [23.725, 18.622, 29.783, 24.345, 16.501, 19.215, 30.101], [1228.2190696529187, 901.3895346783073, 2384.8224762493705, 1908.058498965371, 1042.109114428868, 2272.901358774649, 1439.0364459357775], [113, 114, 115, 116, 117, 118, 119]], [1, 916, [8969, 9028, 9086, 9138, 9193, 9249, 9312, 9376, 9438, 9508], [21500.377, 21540.304, 21469.788, 21466.446, 21473.801, 21380.257, 21277.783, 21255.548, 21247.025, 21196.318], [51924.293, 51874.71, 51843.801, 51879.368, 51824.384, 51735.643, 51718.408, 51755.944, 51713.472, 51693.33], [13.452, 11.057, 13.138, 12.213, 10.672, 12.655, 14.603, 17.221, 11.73, 33.915], [2387.862344606463, 2347.485866418955, 3557.513964355378, 2242.394228007252, 1883.722538702722, 1742.7254213794563, 1226.8786598331744, 1480.6060116208212, 1890.7126364556116, 764.1431001970818], [118, 119, 120, 121, 122, 123, 124, 125, 126, 127]], [1, 991, [9802, 9862, 9924, 10002, 10081], [20961.936, 20997.32, 21002.593, 20997.069, 20975.121], [51114.171, 51109.648, 51088.767, 51074.425, 51084.72], [23.976, 19.136, 23.288, 11.993, 36.474], [2504.5729127757695, 705.7899066253697, 3248.523688973285, 2662.1125384605916, 533.7878307800559], [132, 133, 134, 135, 136]], [2, 1008, [9931, 10012, 10094, 10188, 10284, 10368, 10449, 10529, 10612, 10690, 10775, 10849, 10917, 10988, 11055, 11122, 11184, 11241, 11306, 11365, 11430, 11493], [24698.295, 24713.531, 24646.577, 24679.392, 24559.876, 24541.502, 24574.765, 24535.597, 24424.783, 24570.448, 24541.845, 24527.726, 24557.524, 24545.398, 24576.747, 24573.497, 24568.839, 24562.553, 24613.015, 24561.845, 24542.108, 24537.952], [57555.279, 57482.808, 57418.176, 57456.887, 57529.691, 57469.225, 57462.424, 57497.399, 57438.587, 57540.727, 57473.554, 57446.492, 57434.985, 57458.835, 57434.796, 57436.204, 57435.698, 57433.165, 57440.004, 57436.175, 57490.76, 57548.586], [36.399, 21.731, 15.834, 19.798, 18.929, 12.683, 14.24, 21.301, 19.379, 19.948, 20.167, 9.368, 12.287, 12.242, 8.072, 6.236, 7.751, 9.281, 29.755, 21.585, 25.828, 16.506], [1488.0102526660685, 3577.119620297815, 18885.888166003762, 6479.746505285995, 15325.450102788773, 88106.884997069, 22908.33973556543, 6142.985271697682, 11340.82252032678, 7740.129464628189, 3575.7383818078133, 2969.1178842142644, 3498.7631163756987, 3861.063597552089, 4533.3515013951555, 4897.676672102561, 3453.3749380118848, 3109.307208086486, 2552.857157524959, 2065.83420582532, 1013.7043711451278, 539.0018463897907], [134, 135, 136, 137, 138, 139, 140, 141, 142, 143, 144, 145, 146, 147, 148, 149, 150, 151, 152, 153, 154, 155]], [2, 1009, [9932, 10011, 10095, 10189, 10286, 10370, 10450, 10530], [24712.307, 24664.125, 24667.957, 24676.629, 24700.632, 24736.407, 24726.736, 24725.319], [59132.399, 59123.299, 59110.123, 59042.34, 59039.647, 59034.764, 59083.369, 59073.907], [16.974, 15.004, 18.974, 33.318, 20.839, 27.421, 17.879, 14.931], [1366.2780089692355, 3495.991471627831, 3052.7169638283094, 2815.236032931146, 7611.593540416665, 1784.7099988998884, 3014.962905611931, 2322.1352365226626], [134, 135, 136, 137, 138, 139, 140, 141]], [0, 1033, [10060, 10150, 10247, 10336, 10424, 10499, 10579, 10657], [5951.202, 5962.989, 5962.339, 5984.502, 5992.57, 6020.217, 5910.255, 5847.695], [41742.59, 41662.088, 41679.224, 41663.413, 41646.642, 41618.367, 41654.236, 41703.699], [19.41, 13.884, 16.812, 13.362, 15.587, 15.893, 22.987, 16.527], [16831.926498687128, 4584.297367573977, 4705.549864986216, 5166.872959645653, 2790.927763901708, 1961.777243149232, 12064.959739114947, 24269.922342671678], [136, 137, 138, 139, 140, 141, 142, 143]], [1, 1036, [9926, 10004, 10083, 10172, 10273, 10358, 10440, 10521, 10606], [21348.598, 21362.648, 21397.6, 21392.324, 21436.778, 21407.599, 21422.084, 21427.432, 21511.427], [52845.401, 52734.537, 52758.411, 52774.263, 52690.5, 52782.885, 52747.548, 52749.305, 52635.881], [38.13, 19.439, 13.815, 19.643, 20.888, 20.21, 17.38, 12.651, 23.278], [866.8190856322914, 12186.252281983176, 2533.9106632019125, 2163.507958129577, 4475.993538752551, 3358.532767828571, 4194.886874553467, 2499.6893601754036, 1283.5522281638432], [134, 135, 136, 137, 138, 139, 140, 141, 142]], [2, 1040, [10365, 10445, 10525, 10610, 10687, 10773], [24374.471, 24167.222, 24178.456, 24278.093, 24142.189, 24265.347], [57489.624, 57500.072, 57488.217, 57419.841, 57529.125, 57527.731], [10.896, 17.977, 16.21, 7.693, 19.478, 18.09], [54834.260085072805, 9704.904335860683, 12100.969598388858, 76558.0132163465, 2990.5039307975817, 17142.282589889117], [139, 140, 141, 142, 143, 144]], [0, 1076, [10421, 10497, 10577, 10658, 10747, 10822], [5831.341, 5792.979, 5830.185, 5833.762, 5765.801, 5803.407], [42677.194, 42682.814, 42668.001, 42675.349, 42670.173, 42656.188], [9.501, 14.07, 9.286, 10.396, 15.273, 20.208], [2317.832987061292, 2385.2059662966826, 1836.6278110129558, 3269.3369190872495, 2439.719241649251, 2263.666120034974], [140, 141, 142, 143, 144, 145]], [0, 1083, [10580, 10659, 10749, 10825, 10894, 10960, 11029], [6132.563, 6090.336, 6049.483, 6095.91, 6067.497, 6057.495, 6123.06], [40604.172, 40636.236, 40604.975, 40608.729, 40679.692, 40594.738, 40674.025], [23.909, 25.245, 19.744, 14.487, 16.168, 16.176, 10.548], [1285.515163774902, 1673.1413489476943, 1236.7983550594859, 1267.8956989442092, 1271.8303442143108, 1699.4122222489166, 121164.98032645592], [142, 143, 144, 145, 146, 147, 148]], [1, 1091, [10605, 10681, 10768, 10846, 10913, 10983, 11049, 11117], [21444.112, 21434.849, 21442.772, 21493.472, 21484.091, 21468.665, 21322.078, 21484.442], [51623.879, 51555.539, 51596.19, 51586.113, 51562.496, 51546.788, 51454.733, 51629.177], [24.455, 28.949, 26.346, 21.217, 17.72, 29.692, 40.175, 26.288], [2796.9559163626886, 2408.814744049527, 2602.4365286061025, 1099.630652386015, 1528.738169301538, 1257.6121157678758, 7605.043653248031, 885.139975828515], [142, 143, 144, 145, 146, 147, 148, 149]], [0, 1120, [10893, 10959, 11027, 11103, 11166, 11224, 11282, 11347, 11409, 11472, 11534, 11589, 11647, 11707, 11778, 11840, 11902, 11962, 12021, 12077, 12127, 12191, 12250, 12309, 12373, 12431], [5512.823, 5501.277, 5548.47, 5456.687, 5530.964, 5508.764, 5529.744, 5530.335, 5518.229, 5501.104, 5462.974, 5490.102, 5499.897, 5527.971, 5518.862, 5511.86, 5513.499, 5521.534, 5489.133, 5469.223, 5461.177, 5468.579, 5462.907, 5479.675, 5495.677, 5450.431], [42815.086, 42824.892, 42810.575, 42868.399, 42895.927, 42880.923, 42944.288, 42920.816, 42939.073, 42906.853, 42913.533, 42880.628, 42872.048, 42876.513, 42932.992, 42906.118, 42947.479, 42977.856, 42923.601, 42875.888, 42955.997, 42934.601, 42914.208, 42948.171, 42871.695, 42924.648], [22.147, 19.767, 15.69, 22.994, 22.403, 21.657, 20.843, 24.695, 11.246, 14.4, 18.863, 15.69, 18.972, 22.428, 20.627, 20.608, 16.394, 17.219, 15.39, 23.05, 13.902, 17.11, 17.925, 18.656, 29.368, 18.278], [1598.3300180301187, 6371.617706399633, 20676.138660903493, 3628.009978379226, 2670.785996514872, 6353.724453565989, 8921.322079524698, 3185.4875882731717, 4264.0677927828965, 1771.9041297905005, 1834.2015525811514, 3096.1888523549555, 2056.97810474024, 1458.80158743091, 2225.7479624852185, 2524.570873121838, 1759.8428585299994, 706.226214046201, 1420.000203753411, 1216.812123059598, 1045.0707705455243, 1299.9278479616341, 1192.1043228000617, 1449.565007544866, 857.3804514258885, 739.9099295391828], [146, 147, 148, 149, 150, 151, 152, 153, 154, 155, 156, 157, 158, 159, 160, 161, 162, 163, 164, 165, 166, 167, 168, 169, 170, 171]], [1, 1124, [10912, 10980, 11047, 11116, 11182], [20992.294, 21025.406, 20968.448, 20977.629, 21000.055], [49528.62, 49518.231, 49523.113, 49555.106, 49560.441], [17.292, 15.46, 15.849, 15.679, 15.288], [1626.5041326068783, 2541.7548824706314, 1787.2438548496718, 543.6696232116651, 1142.6307627167212], [146, 147, 148, 149, 150]], [2, 1165, [11185, 11242, 11305, 11364, 11431, 11494], [24494.706, 24500.751, 24445.586, 24503.929, 24487.472, 24540.171], [59206.103, 59141.315, 59201.377, 59020.052, 59206.433, 59164.706], [21.84, 17.46, 23.382, 30.445, 22.185, 19.329], [1868.3986241233806, 515.9026773789083, 6609.61889043135, 865.1164235991572, 1045.9632193707598, 2685.1682260071766], [150, 151, 152, 153, 154, 155]], [0, 1186, [11592, 11648, 11709, 11781, 11842, 11904, 11964, 12024], [6289.329, 6250.428, 6164.805, 6294.077, 6176.321, 6236.773, 6086.525, 6128.799], [42372.834, 42366.182, 42350.219, 42271.494, 42376.419, 42333.231, 42360.162, 42277.945], [14.062, 13.215, 27.491, 31.407, 17.262, 24.739, 14.35, 18.851], [1619.4396096488815, 1834.868874229137, 4049.310494100921, 1468.4038040378016, 11063.24442011541, 1442.6287977819927, 1589.2123776322612, 949.1995098180043], [157, 158, 159, 160, 161, 162, 163, 164]], [2, 1191, [11610, 11666, 11734, 11805, 11869, 11930, 11985, 12045, 12095, 12153, 12210, 12269, 12334, 12399, 12458, 12525], [24651.274, 24537.769, 24607.506, 24689.326, 24652.718, 24636.666, 24534.544, 24533.984, 24677.288, 24622.024, 24648.453, 24623.545, 24612.601, 24574.93, 24575.915, 24375.229], [57477.643, 57451.177, 57535.87, 57516.634, 57507.997, 57595.784, 57596.117, 57547.467, 57553.283, 57557.889, 57557.958, 57560.43, 57564.32, 57560.111, 57527.574, 57540.356], [18.175, 17.989, 24.197, 21.236, 21.944, 23.893, 24.727, 38.344, 8.047, 13.042, 9.327, 8.202, 11.07, 10.84, 16.407, 31.165], [5008.6822014046065, 11195.88773856673, 860.0216266055781, 2061.7230352767338, 1382.0835718441404, 1708.7769540383715, 11709.499221220683, 2152.587024034425, 3115.2296454352445, 4472.3237789102095, 2782.8194758148543, 2655.0550132526814, 2651.5167444425656, 3604.9870401383755, 1956.5952658813183, 4294.4276282931105], [157, 158, 159, 160, 161, 162, 163, 164, 165, 166, 167, 168, 169, 170, 171, 172]], [2, 1281, [12333, 12397, 12457, 12524, 12590, 12652, 12715, 12774, 12834, 12891, 12948, 13013, 13079], [24248.48, 24267.165, 24232.463, 24276.05, 24166.827, 24126.129, 24137.288, 24146.512, 24123.026, 24104.617, 24111.359, 24147.647, 24122.685], [57562.816, 57548.299, 57556.719, 57554.569, 57604.417, 57581.203, 57560.642, 57568.923, 57553.722, 57534.568, 57538.271, 57582.748, 57533.084], [36.066, 23.564, 22.78, 21.309, 18.027, 17.449, 16.748, 12.859, 14.242, 12.462, 17.292, 34.203, 21.303], [4660.495873992837, 8723.875139210782, 4387.581235639902, 4112.498506317498, 2365.284674392823, 2370.3503632555585, 1670.3491111686806, 2224.079198964663, 3584.690863480104, 4413.102534532388, 6091.813446924568, 3358.886285041415, 3438.81543723834], [169, 170, 171, 172, 173, 174, 175, 176, 177, 178, 179, 180, 181]], [0, 1292, [12374, 12432, 12496, 12566, 12626, 12691, 12752, 12813, 12868, 12927, 12992, 13059, 13120, 13185, 13240, 13300, 13352, 13404, 13451, 13507, 13566, 13622, 13673, 13729, 13790, 13839, 13891, 13947, 14001, 14054, 14112, 14171, 14227, 14285, 14327, 14384, 14433, 14476, 14520, 14576, 14630, 14687, 14746, 14800, 14849, 14904, 14955], [6213.399, 6307.635, 6423.682, 6443.644, 6412.372, 6428.546, 6417.282, 6417.574, 6406.561, 6392.897, 6425.097, 6417.71, 6414.722, 6414.811, 6400.596, 6404.267, 6441.616, 6425.317, 6241.604, 6267.345, 6215.466, 6220.237, 6273.852, 6256.764, 6115.915, 6114.33, 6106.822, 6097.894, 6110.155, 6115.056, 6102.627, 6112.013, 6128.837, 6099.659, 6062.753, 6099.739, 6133.816, 6090.63, 6103.457, 6131.993, 6023.704, 6073.787, 6119.615, 6081.924, 6106.241, 6035.847, 6108.525], [41161.879, 41222.637, 41368.321, 41382.963, 41349.163, 41365.277, 41367.447, 41333.0, 41375.564, 41361.124, 41369.794, 41373.042, 41359.001, 41348.242, 41363.101, 41324.131, 41341.635, 41346.582, 41371.82, 41368.025, 41343.406, 41355.992, 41347.243, 41395.673, 41352.642, 41338.53, 41362.851, 41361.184, 41380.833, 41342.415, 41384.645, 41372.001, 41375.529, 41416.701, 41336.025, 41338.395, 41340.247, 41403.914, 41362.812, 41396.443, 41408.498, 41330.479, 41343.703, 41387.789, 41351.715, 41354.352, 41412.601], [29.43, 24.563, 10.657, 12.648, 16.339, 10.681, 12.84, 7.881, 9.1, 12.604, 9.655, 9.907, 12.111, 9.446, 11.724, 10.391, 7.711, 10.798, 18.652, 19.412, 20.719, 17.641, 18.898, 16.232, 7.36, 11.325, 11.363, 9.918, 9.979, 11.908, 8.246, 9.493, 9.052, 16.781, 25.512, 12.068, 22.099, 15.603, 10.299, 27.058, 27.23, 27.226, 21.825, 15.728, 13.529, 18.132, 15.293], [1767.3998118624988, 921.1589083444105, 2801.842538097313, 1861.4325719951703, 5095.37851566534, 3636.841066378249, 2673.461565999599, 2791.551137107576, 3226.713257076741, 2623.138954979584, 3901.2858288251136, 2206.1760742965294, 3017.2002093484043, 3147.90729271997, 2775.6469077699785, 3153.9463511700455, 3883.5180200288582, 2091.267135819635, 5425.9835650721325, 7474.643944680213, 7882.961319344131, 5578.8805892792425, 6972.896072086492, 13546.045620361016, 2612.7446675851747, 2356.0731324284534, 1552.6936944698703, 2452.9684554699115, 2073.8239244242086, 2067.0156812185523, 1719.5327369645388, 1913.0428077830127, 2531.48822846286, 893.3519804277538, 872.3298568977883, 1079.1282983764247, 1046.5570125784775, 758.6837417827414, 1233.5591239864382, 733.593367090256, 753.1985138579993, 1327.5122407628176, 1411.7351125845644, 1219.1276034684502, 1186.7210629758672, 2110.7620116679086, 1078.0319267238926], [170, 171, 172, 173, 174, 175, 176, 177, 178, 179, 180, 181, 182, 183, 184, 185, 186, 187, 188, 189, 190, 191, 192, 193, 194, 195, 196, 197, 198, 199, 200, 201, 202, 203, 204, 205, 206, 207, 208, 209, 210, 211, 212, 213, 214, 215, 216]], [1, 1298, [12389, 12450, 12517, 12585, 12645, 12707, 12767, 12826], [20744.959, 20712.972, 20654.214, 20638.605, 20643.747, 20677.947, 20667.409, 20632.116], [50559.978, 50539.583, 50549.78, 50549.102, 50551.204, 50586.395, 50555.14, 50579.263], [12.866, 13.845, 11.812, 17.055, 11.196, 11.942, 10.844, 24.76], [1549.5273935290006, 2589.1117038736957, 1400.7401781729175, 891.7005766684883, 2023.7658433325414, 974.7554174350587, 1446.8278478257598, 929.8761463583401], [170, 171, 172, 173, 174, 175, 176, 177]], [2, 1343, [12892, 12949, 13014, 13080, 13144, 13207], [24543.218, 24525.043, 24568.123, 24537.156, 24567.946, 24609.016], [58802.703, 58779.561, 58797.381, 58789.644, 58774.536, 58741.374], [21.596, 14.137, 9.586, 10.488, 16.042, 11.191], [1913.202440072083, 1848.740089157175, 1933.3603959418465, 2470.2612235070615, 1868.4850777366162, 1931.8947649502772], [178, 179, 180, 181, 182, 183]], [1, 1366, [13075, 13141, 13203, 13256, 13316, 13368, 13421, 13467, 13525, 13580, 13637], [20695.196, 20764.809, 20785.151, 20928.783, 20899.189, 20874.164, 20885.366, 20863.924, 20931.401, 20922.992, 20930.884], [52169.765, 52239.697, 52295.927, 52447.201, 52389.193, 52356.888, 52378.092, 52362.67, 52398.457, 52374.79, 52383.684], [22.833, 19.29, 29.183, 14.05, 18.901, 20.657, 17.39, 18.227, 23.84, 19.878, 13.369], [1920.7344785799485, 1965.1439780211808, 2227.888590287705, 2285.386673870775, 3990.6741559261727, 3108.642420242335, 1950.1280507284077, 2253.870601264172, 1886.2990774082118, 2378.954692644121, 1045.5240354338696], [181, 182, 183, 184, 185, 186, 187, 188, 189, 190, 191]], [1, 1401, [13317, 13367, 13420, 13465, 13524], [20987.674, 20849.763, 20893.549, 20677.795, 20799.596], [51090.855, 51222.493, 51097.799, 51195.762, 51031.698], [31.827, 34.959, 37.07, 13.551, 27.787], [1910.8969896879446, 1817.0887569173883, 772.0884008431975, 658.2241151101049, 621.3841436393704], [185, 186, 187, 188, 189]], [0, 1474, [14111, 14170, 14226, 14284, 14328, 14383, 14432, 14475, 14519, 14574, 14628, 14686, 14745, 14798], [5987.259, 5965.446, 5967.764, 5956.192, 5996.695, 5947.599, 5951.103, 5992.629, 5944.428, 5961.958, 5961.404, 5961.692, 5958.582, 5953.017], [42858.269, 42840.683, 42828.113, 42862.7, 42844.674, 42812.995, 42805.356, 42805.391, 42875.101, 42877.853, 42839.27, 42852.129, 42859.274, 42840.104], [7.488, 9.223, 7.455, 14.416, 15.98, 15.153, 9.675, 16.895, 10.531, 10.796, 15.739, 10.723, 12.785, 12.469], [1871.395647364409, 2395.845327852679, 2278.2481865391615, 930.5372895564487, 1153.5901238369868, 953.3246839061169, 1349.295478342025, 1158.259994110918, 1320.8360060800705, 1532.6154364443, 1361.0403883524532, 1926.308735760669, 1325.7761002493871, 1901.7268969045551], [200, 201, 202, 203, 204, 205, 206, 207, 208, 209, 210, 211, 212, 213]], [0, 1538, [14954, 14997, 15056, 15109, 15163, 15220, 15282, 15327, 15372, 15424, 15473, 15528, 15589, 15636, 15693, 15749, 15806, 15862, 15907, 15959, 16007, 16055, 16107], [5954.343, 5999.216, 5958.738, 5953.161, 5969.382, 5964.66, 5942.002, 5947.36, 5932.434, 5968.818, 5971.302, 5943.096, 5980.623, 5942.821, 5958.858, 5940.685, 5935.738, 5975.611, 5921.441, 5972.16, 5959.465, 6005.772, 5969.152], [42842.117, 42863.128, 42848.191, 42816.556, 42859.902, 42849.977, 42845.417, 42824.408, 42867.694, 42863.148, 42874.636, 42867.027, 42841.68, 42845.899, 42880.371, 42861.718, 42826.429, 42825.913, 42797.081, 42846.015, 42859.608, 42814.795, 42832.402], [10.251, 14.623, 10.669, 11.108, 9.239, 9.857, 12.078, 13.77, 14.299, 14.083, 15.143, 8.849, 12.899, 17.862, 24.207, 12.975, 22.578, 17.977, 26.716, 17.636, 13.12, 16.152, 10.071], [1348.2425174194275, 1394.7576578443307, 2397.637857705789, 1024.5327092910984, 1341.710379579469, 1923.9489969166139, 1799.795691194822, 1243.0146742872191, 1552.7095076059718, 1913.1231357290978, 1988.2252981688875, 1199.5904722705632, 1707.2778632823602, 1244.0154719422399, 1539.8464994573717, 1429.1526014203134, 1369.783537682536, 1491.019290155343, 1382.1591570417684, 1680.8745993955013, 1083.5875684843877, 1475.8107356003197, 1252.7507358202927], [216, 217, 218, 219, 220, 221, 222, 223, 224, 225, 226, 227, 228, 229, 230, 231, 232, 233, 234, 235, 236, 237, 238]], [2, 1546, [15023, 15075, 15127, 15188, 15248, 15301, 15348, 15389, 15441, 15494, 15551, 15612, 15661, 15717, 15773, 15827, 15878], [24133.748, 24097.681, 24080.558, 24088.328, 24086.73, 24089.245, 24103.01, 24101.335, 24099.875, 24093.879, 24114.489, 24119.706, 24123.728, 24140.381, 24134.139, 24104.733, 24110.057], [56751.973, 56741.275, 56744.982, 56750.172, 56727.279, 56751.21, 56763.856, 56784.027, 56757.663, 56745.892, 56734.074, 56734.753, 56749.973, 56726.093, 56726.009, 56740.75, 56741.694], [17.492, 16.938, 13.651, 9.767, 11.09, 11.964, 10.422, 15.263, 14.9, 10.479, 13.04, 13.596, 12.405, 13.546, 12.614, 11.55, 16.81], [798.3911903705922, 1910.9250164784025, 1381.0647976693954, 2275.0870879186177, 1840.3810005693647, 1984.641897480451, 1787.6250988151353, 2375.1143629133935, 1783.011372921279, 3296.4357595813635, 2067.447531902315, 2074.700698516824, 2050.9830244030795, 1718.253250420515, 2454.692628806448, 2386.117171622622, 1475.3854987392303], [217, 218, 219, 220, 221, 222, 223, 224, 225, 226, 227, 228, 229, 230, 231, 232, 233]], [0, 1633, [16009, 16056, 16109, 16150, 16192, 16248, 16291, 16337, 16374, 16426, 16477, 16521, 16561, 16608, 16657, 16719, 16790, 16873, 16957, 17027, 17098, 17174, 17236, 17307], [6190.652, 6198.542, 6199.531, 6214.713, 6199.05, 6194.32, 6193.983, 6185.35, 6189.041, 6198.64, 6197.049, 6234.222, 6204.281, 6208.807, 6114.826, 6101.453, 6133.504, 6081.606, 6222.688, 6222.301, 6217.104, 6180.901, 6208.362, 6234.529], [41563.344, 41580.507, 41580.484, 41569.293, 41561.922, 41584.552, 41573.719, 41590.415, 41564.61, 41545.984, 41577.058, 41527.886, 41555.911, 41589.638, 41677.586, 41715.059, 41680.179, 41714.673, 41624.618, 41612.121, 41624.554, 41605.787, 41606.274, 41605.074], [15.485, 6.599, 6.577, 8.618, 12.348, 7.497, 8.484, 13.506, 15.107, 19.002, 9.674, 23.588, 10.878, 17.519, 28.334, 24.696, 27.074, 32.003, 6.942, 9.297, 6.567, 6.205, 12.915, 10.765], [3264.048706872709, 2955.104631799901, 2883.1264606123104, 3368.248333808465, 3009.582669774615, 3008.0292993392745, 3104.59563512337, 1792.5914517256924, 2506.936792799174, 2115.96600442175, 2972.4479161763024, 1309.8272992807813, 2599.886636801729, 2248.049474897198, 9993.023664199836, 8807.973916140469, 7482.981331034309, 18853.148649253577, 5676.45699232589, 3924.812028981277, 4129.953563737066, 3693.604903691836, 2218.9461477094333, 1263.6616921825182], [236, 237, 238, 239, 240, 241, 242, 243, 244, 245, 246, 247, 248, 249, 250, 251, 252, 253, 254, 255, 256, 257, 258, 259]], [2, 1640, [16267, 16304, 16347, 16392, 16439, 16491, 16533], [24363.542, 24385.342, 24375.452, 24353.249, 24393.161, 24389.037, 24355.455], [58969.123, 58991.761, 58983.789, 59010.167, 58990.796, 58995.683, 59007.786], [27.977, 11.333, 12.925, 12.591, 16.714, 10.514, 9.03], [1087.9764831774548, 2264.0579965276534, 4169.825418417032, 1386.6623329515626, 2043.0097950452696, 2470.0127425597825, 1965.5836169519575], [241, 242, 243, 244, 245, 246, 247]], [0, 1642, [16247, 16290, 16336, 16373, 16424, 16476, 16520, 16560, 16606, 16656, 16718, 16789, 16872], [5959.792, 5940.745, 6026.074, 5943.18, 5969.079, 5942.307, 5964.003, 5941.794, 5937.935, 5871.249, 5839.123, 5965.083, 5954.199], [42879.62, 42829.353, 42740.818, 42836.717, 42884.937, 42854.474, 42825.088, 42872.067, 42826.67, 42871.46, 42864.115, 42851.9, 42867.857], [17.526, 13.514, 30.287, 14.11, 14.361, 13.503, 10.016, 20.829, 13.56, 14.69, 31.399, 14.38, 18.482], [894.2673999160949, 1588.2507803296069, 2192.344480819123, 1983.7654860719806, 1621.6746320205123, 1184.952991964949, 1750.446868670088, 1699.7055894397367, 2410.691464940749, 3951.081608770828, 4378.855890269748, 955.1310104366898, 1303.521250965014], [241, 242, 243, 244, 245, 246, 247, 248, 249, 250, 251, 252, 253]], [2, 1660, [16348, 16391, 16438, 16490, 16532, 16577, 16625, 16681, 16746, 16824], [24445.958, 24418.327, 24410.035, 24390.257, 24398.164, 24348.456, 24415.372, 24303.281, 24331.446, 24461.204], [57698.758, 57696.964, 57665.796, 57679.617, 57700.355, 57669.389, 57664.439, 57666.669, 57671.569, 57526.913], [24.198, 17.742, 7.247, 14.449, 18.746, 26.132, 10.294, 16.742, 14.575, 19.499], [1124.0418204281066, 1996.87086526263, 3187.034812589549, 2409.594636572424, 2854.3635239261653, 2713.4254184385904, 2880.6536478955813, 3045.4955887809733, 3905.133667032237, 7025.286725521785], [243, 244, 245, 246, 247, 248, 249, 250, 251, 252]], [1, 1681, [16620, 16674, 16733, 16809, 16892, 16967, 17040, 17112, 17185, 17250], [20419.703, 20414.335, 20431.358, 20462.892, 20498.915, 20409.574, 20424.977, 20418.323, 20399.862, 20448.913], [49516.255, 49536.048, 49526.43, 49607.018, 49609.375, 49462.223, 49511.154, 49550.759, 49534.193, 49613.347], [16.521, 15.932, 20.495, 24.755, 21.328, 25.822, 12.941, 15.107, 16.216, 46.297], [2443.263581136714, 1508.7402837216746, 2366.1744151386174, 5085.432597403623, 4668.963749564039, 2304.635539820235, 1959.2569752711277, 777.8802419718137, 1320.5269471299268, 1349.7764007180822], [249, 250, 251, 252, 253, 254, 255, 256, 257, 258]], [1, 1682, [16676, 16736, 16812, 16894, 16969], [20816.352, 20862.116, 20910.352, 20872.918, 20886.729], [51100.679, 51062.117, 51014.496, 51042.9, 51043.892], [23.154, 16.308, 16.151, 28.119, 31.585], [2253.851763787987, 5643.533865942804, 5215.087419239631, 2279.6261592453443, 1338.425610570356], [250, 251, 252, 253, 254]], [1, 1683, [16738, 16814, 16896, 16971, 17045, 17115, 17188, 17254], [21145.618, 21158.128, 21184.722, 21197.994, 21182.942, 21155.185, 21083.589, 21008.136], [50561.36, 50547.773, 50547.111, 50536.579, 50569.934, 50571.036, 50793.819, 50789.973], [21.234, 15.085, 11.481, 11.011, 11.879, 17.626, 20.698, 22.737], [2705.930364658806, 3355.5651382405963, 3274.60544128134, 3044.264864619594, 2346.656459643657, 2067.934651913994, 34691.57246930221, 47801.83682204934], [251, 252, 253, 254, 255, 256, 257, 258]], [1, 1685, [16740, 16815, 16897, 16972, 17046], [21649.493, 21685.779, 21658.011, 21635.329, 21625.378], [52289.922, 52217.325, 52294.844, 52356.868, 52145.017], [14.687, 20.507, 12.394, 16.497, 41.911], [1271.4746091864579, 1999.8064025881408, 3157.945357040866, 2439.3851768575582, 1048.7569513938347], [251, 252, 253, 254, 255]], [2, 1688, [16744, 16821, 16903, 16975, 17051], [24133.094, 24111.392, 24039.328, 24069.5, 24164.451], [56464.983, 56358.943, 56241.0, 56177.811, 56131.805], [18.411, 10.184, 13.973, 18.018, 22.043], [18683.760663033692, 82036.57007058285, 1795.7890160897089, 8150.359451566855, 7212.07375512728], [251, 252, 253, 254, 255]], [0, 1721, [16875, 16960, 17029, 17099, 17175, 17237, 17308, 17372, 17438, 17503, 17560, 17623, 17676, 17730, 17790, 17844, 17907], [6404.042, 6447.686, 6433.416, 6436.057, 6417.178, 6401.556, 6404.616, 6428.77, 6407.028, 6393.687, 6249.74, 6311.291, 6296.418, 6326.222, 6256.337, 6223.8, 6149.805], [40272.534, 40204.4, 40230.664, 40261.99, 40324.63, 40367.026, 40289.98, 40268.17, 40248.184, 40308.259, 40456.992, 40374.483, 40408.715, 40376.501, 40469.04, 40509.095, 40536.989], [21.588, 8.616, 9.325, 7.563, 13.734, 16.212, 14.857, 8.988, 9.163, 15.334, 28.908, 25.662, 23.559, 26.725, 16.617, 13.222, 10.248], [5918.6560180358365, 3333.0855256096384, 5348.778143616038, 5983.066765782651, 2663.8139447103977, 2531.8745238138745, 2416.7337782796344, 4177.151463406872, 4612.734742865504, 3049.6204519433527, 10492.937596199294, 5970.530832031872, 7901.747339000048, 7282.402249458067, 6317.092040753937, 1907.6199375949661, 3520.395219698079], [253, 254, 255, 256, 257, 258, 259, 260, 261, 262, 263, 264, 265, 266, 267, 268, 269]], [2, 1723, [16905, 16977, 17052, 17121, 17193, 17260, 17326, 17395, 17461], [24288.332, 24368.473, 24145.445, 24230.529, 24174.605, 24263.52, 24105.847, 24244.57, 24104.68], [58562.522, 58531.121, 58553.278, 58505.614, 58639.716, 58556.851, 58588.42, 58496.346, 58574.072], [24.16, 30.541, 25.391, 21.317, 21.017, 21.518, 22.011, 15.161, 24.844], [7976.252928702007, 4485.721015497433, 1641.0893018746947, 12141.225167478211, 6623.184755489995, 6382.2483610480795, 5590.77967024041, 38214.970663077205, 6663.502170564392], [253, 254, 255, 256, 257, 258, 259, 260, 261]], [2, 1724, [16906, 16979, 17055, 17126, 17195, 17263], [24540.121, 24464.295, 24492.518, 24436.48, 24422.785, 24358.9], [57775.018, 57635.07, 57656.193, 57748.487, 57719.937, 57780.334], [9.829, 17.255, 11.416, 19.525, 21.152, 23.905], [62101.758672912714, 3609.032649271502, 7299.014555084847, 8165.928936800753, 3060.5415741313827, 11538.027864174783], [253, 254, 255, 256, 257, 258]], [0, 1730, [16954, 17026, 17096, 17173, 17235], [5665.339, 5747.707, 5704.824, 5652.585, 5537.583], [42869.36, 43059.514, 43071.165, 43066.284, 43047.542], [42.039, 17.405, 21.571, 34.829, 20.986], [1654.1642830958847, 1713.0998667266351, 2487.2108254381496, 1943.616155322545, 10077.237929299314], [254, 255, 256, 257, 258]], [0, 1740, [17370, 17437, 17502, 17558, 17620, 17674, 17729, 17788], [5456.077, 5488.265, 5510.755, 5644.33, 5695.338, 5590.407, 5654.226, 5649.467], [42995.627, 42825.657, 42863.439, 42988.275, 42956.325, 42905.892, 42866.692, 42963.557], [30.737, 39.835, 31.177, 23.609, 10.178, 26.633, 22.217, 24.94], [794.5666397465811, 4767.048567977537, 3832.4306438716276, 4728.717264392965, 104378.2304231436, 6222.090118923941, 14123.519728515725, 2134.667348166158], [260, 261, 262, 263, 264, 265, 266, 267]], [1, 1748, [17113, 17187, 17253, 17321, 17389, 17454, 17518, 17580, 17635], [20869.116, 20841.903, 20810.955, 20805.103, 20792.901, 20793.032, 20789.335, 20792.277, 20802.941], [51080.629, 50992.156, 50974.943, 50994.16, 51034.356, 51075.102, 51108.898, 51117.501, 51123.054], [21.795, 15.439, 17.864, 10.93, 9.62, 14.754, 17.681, 19.68, 18.46], [6493.693533247531, 3785.2031512115345, 2952.240928341826, 3291.0513948365738, 5177.93216565496, 2791.296437262003, 2034.146123225283, 1760.831530331471, 2073.2136619418657], [256, 257, 258, 259, 260, 261, 262, 263, 264]], [2, 1764, [17054, 17124, 17196, 17264, 17330, 17397], [24348.724, 24462.29, 24373.805, 24444.775, 24427.817, 24510.741], [56062.491, 55984.397, 56051.61, 55962.551, 56054.039, 56116.652], [28.645, 29.064, 30.766, 25.02, 15.437, 27.514], [9876.833371180772, 3737.6987867506673, 8432.268498341517, 3678.112785291167, 15085.355247236328, 5973.471456267907], [255, 256, 257, 258, 259, 260]], [1, 1801, [17687, 17747, 17809, 17861, 17927, 17978, 18039, 18086, 18142, 18203, 18262, 18311, 18361, 18414, 18457], [20991.246, 21016.57, 21013.61, 20883.907, 21009.113, 20901.977, 20899.061, 20915.856, 20867.986, 20867.475, 20793.088, 20805.425, 20784.822, 20845.686, 20891.089], [50729.885, 50724.38, 50868.486, 51069.59, 51090.958, 51245.243, 51124.196, 51103.47, 51072.059, 51117.435, 51034.316, 51034.594, 51036.291, 51061.328, 51090.152], [12.9, 12.45, 25.097, 16.676, 12.307, 11.65, 20.924, 33.262, 23.926, 22.192, 14.138, 20.526, 14.951, 17.581, 20.954], [2273.203483544937, 1974.7079938493584, 3561.3481830645233, 3207.078036990227, 2095.5525980177035, 132270.9425640902, 3483.757818415643, 2703.5698954418654, 1507.45254485409, 2039.6571940079498, 2575.2300480436475, 2660.3365979223363, 1888.901333919908, 8370.604821240207, 737.0547237630508], [265, 266, 267, 268, 269, 270, 271, 272, 273, 274, 275, 276, 277, 278, 279]], [0, 1830, [17789, 17843, 17906, 17967, 18013, 18065, 18123, 18180], [5688.284, 5858.547, 5829.612, 5794.779, 5769.547, 5842.949, 5960.768, 5918.822], [42959.861, 42916.892, 42969.417, 42940.397, 42910.171, 42922.687, 42819.096, 42884.991], [30.296, 25.905, 31.191, 26.298, 17.947, 31.026, 17.159, 17.122], [3195.0206531491604, 5682.865313627382, 5455.279803996603, 5050.400229592935, 25946.34832341762, 2001.7760982148334, 1173.0640228866785, 901.5763602939933], [267, 268, 269, 270, 271, 272, 273, 274]], [1, 1852, [18139, 18201, 18260, 18309, 18359, 18411], [20523.923, 20523.457, 20508.564, 20490.148, 20467.513, 20456.447], [49808.685, 49780.963, 49756.412, 49731.527, 49589.477, 49554.768], [12.87, 10.186, 12.992, 14.969, 18.617, 21.098], [2769.062806771341, 4024.686942552457, 3313.6988357459295, 3517.725971483697, 6256.179929878079, 1890.1487271331546], [273, 274, 275, 276, 277, 278]], [1, 1853, [18087, 18143, 18204, 18263, 18313, 18362], [21127.439, 21148.144, 21163.82, 21169.963, 21128.129, 21152.615], [52694.963, 52712.659, 52671.929, 52769.058, 52717.399, 52682.646], [23.163, 17.829, 16.356, 20.084, 14.903, 14.486], [1524.6093933594111, 3651.2045031795487, 2884.7866511993375, 1288.3543131178817, 1622.937328552115, 3793.484639799152], [272, 273, 274, 275, 276, 277]], [1, 1923, [19118, 19152, 19198, 19253, 19309, 19369, 19421], [20468.043, 20471.766, 20434.841, 20394.793, 20434.659, 20462.285, 20417.411], [50135.0, 50079.946, 50133.63, 49891.49, 49888.242, 49897.898, 49912.733], [26.034, 6.662, 18.215, 22.217, 18.106, 11.158, 9.613], [1134.1295246587251, 4224.371191784145, 692.2619944070686, 2175.2805033806426, 1403.3866622055948, 2093.4854934883647, 2613.6226933082876], [292, 293, 294, 295, 296, 297, 298]], [2, 1966, [18671, 18727, 18781, 18832, 18878], [24350.432, 24306.053, 24334.596, 24313.204, 24364.762], [56226.606, 56232.113, 56234.458, 56242.686, 56276.195], [14.848, 8.243, 8.567, 9.209, 19.425], [1449.8776070863214, 3724.471396575589, 3193.723658561552, 2639.4815742547876, 1829.11964108238], [283, 284, 285, 286, 287]], [2, 1976, [19425, 19473, 19525, 19578, 19626], [24713.683, 24707.682, 24770.873, 24733.201, 24727.003], [57673.322, 57658.0, 57664.53, 57620.936, 57633.845], [40.072, 18.663, 15.613, 12.707, 14.693], [1612.864382994159, 2826.500585948307, 1734.304393297961, 1308.8202354048256, 3066.4069995994364], [298, 299, 300, 301, 302]], [0, 2057, [19912, 19956, 20006, 20066, 20121, 20170, 20215, 20265, 20306, 20347, 20388], [5431.541, 5488.177, 5431.908, 5465.144, 5443.921, 5436.253, 5545.04, 5440.202, 5489.338, 5470.002, 5497.58], [42692.577, 42729.618, 42750.192, 42737.887, 42721.71, 42683.351, 42636.391, 42701.814, 42766.539, 42714.347, 42713.404], [20.525, 20.488, 23.258, 16.038, 12.953, 24.663, 18.71, 24.63, 23.606, 25.104, 23.838], [741.4351604825463, 1341.921157105483, 1170.6769563750522, 1183.7567786366856, 2289.2349619337992, 1627.488430573185, 1115.2748544549127, 769.9712450364655, 3115.672514858527, 1099.1534625696022, 841.9432577682429], [309, 310, 311, 312, 313, 314, 315, 316, 317, 318, 319]], [1, 2064, [19925, 19968, 20023, 20087, 20137, 20185, 20227], [20927.182, 20902.464, 20921.924, 20909.964, 20943.069, 20923.352, 20927.456], [52388.487, 52416.67, 52431.644, 52412.865, 52295.107, 52421.806, 52411.334], [14.328, 11.787, 13.858, 11.877, 27.099, 11.606, 11.461], [2074.717121015361, 1830.1939103680897, 1939.544927379516, 2460.012385089417, 1027.7419888327179, 1460.9982785481068, 1531.2367706313387], [309, 310, 311, 312, 313, 314, 315]], [2, 2065, [19974, 20029, 20089, 20139, 20187, 20233, 20279, 20323, 20364, 20402, 20438], [24175.601, 24230.762, 24069.657, 24158.956, 24209.778, 24101.344, 24055.241, 24060.269, 24086.928, 24109.749, 24157.997], [57443.048, 57491.027, 57379.659, 57430.04, 57450.72, 57279.249, 57290.753, 57315.209, 57260.262, 57271.672, 57398.348], [24.338, 25.666, 14.595, 25.473, 25.092, 18.147, 14.501, 17.031, 11.567, 12.092, 18.408], [11861.784473135127, 7969.182710074642, 2008.4966739266113, 9657.053292114771, 10713.355452035685, 1682.521511897684, 1766.9492263754876, 3228.476975283578, 5514.614375035225, 5329.05305542653, 10993.917401894703], [310, 311, 312, 313, 314, 315, 316, 317, 318, 319, 320]], [2, 2066, [20090, 20141, 20189, 20234, 20281], [24484.276, 24394.427, 24363.547, 24404.867, 24484.973], [55931.454, 56079.794, 56162.172, 56136.108, 55948.814], [27.179, 20.497, 13.959, 19.109, 28.998], [1688.304801569121, 4474.473598810558, 2724.417671009137, 9454.65316680026, 1042.7056801727845], [312, 313, 314, 315, 316]], [2, 2098, [20439, 20476, 20519, 20560, 20601, 20643, 20686, 20732], [24192.475, 24353.449, 24333.977, 24320.476, 24267.002, 24184.284, 24229.141, 24299.745], [57434.247, 57579.199, 57633.82, 57591.719, 57671.262, 57793.308, 57691.875, 57522.605], [34.56, 13.832, 22.739, 19.119, 29.216, 19.23, 16.325, 30.629], [5680.859710709486, 1551.864760456877, 3123.2095032550014, 2913.8782360161786, 874.3573281483071, 1133.931386724998, 2222.054917225019, 7469.621651351784], [320, 321, 322, 323, 324, 325, 326, 327]], [2, 2099, [20365, 20403, 20440, 20477, 20520, 20561, 20602], [24432.976, 24494.99, 24454.115, 24455.771, 24486.018, 24513.481, 24557.272], [55957.925, 55873.58, 55922.245, 55946.121, 55957.564, 55941.226, 55944.613], [22.918, 24.047, 26.27, 20.333, 42.189, 35.329, 25.533], [1390.196495768157, 1428.6922849515247, 2174.032577975182, 1701.4719668385565, 1933.925306904979, 1845.057418984292, 797.4687100373557], [318, 319, 320, 321, 322, 323, 324]], [1, 2124, [20598, 20639, 20682, 20726, 20770, 20810, 20850, 20894], [20852.956, 20812.209, 20871.851, 20875.552, 20864.315, 20860.891, 20828.432, 20759.316], [51091.365, 51054.279, 51035.564, 51052.892, 51020.369, 51064.995, 51014.136, 50991.604], [19.82, 12.883, 12.773, 12.947, 9.098, 14.63, 18.438, 25.838], [1513.810206091278, 2740.725652475782, 2295.6354518575617, 3923.5297855976246, 3860.3200038200434, 2892.4020592799543, 1618.8898136701519, 2800.623204376563], [324, 325, 326, 327, 328, 329, 330, 331]], [2, 2125, [20685, 20731, 20773, 20812, 20854], [24113.375, 24125.379, 24153.099, 24134.191, 24127.105], [57176.135, 57196.472, 57242.065, 57233.866, 57212.838], [10.301, 14.949, 17.576, 26.068, 14.404], [2292.9580572771365, 2006.1191742207434, 3117.2716562167147, 689.2864097629604, 2121.75924136195], [326, 327, 328, 329, 330]], [2, 2126, [20687, 20733, 20775, 20814, 20856, 20898, 20938, 20985, 21029, 21071, 21110, 21147, 21186, 21235, 21278, 21318, 21360, 21404], [24585.966, 24596.07, 24573.294, 24589.915, 24600.764, 24595.418, 24590.028, 24608.277, 24595.311, 24587.497, 24595.175, 24592.765, 24568.102, 24588.003, 24606.978, 24587.041, 24561.417, 24553.59], [59137.394, 59141.804, 59144.866, 59151.213, 59149.494, 59151.692, 59133.655, 59153.755, 59163.2, 59138.61, 59090.43, 59147.098, 59195.443, 59128.176, 59135.577, 59139.273, 59142.628, 59118.056], [12.789, 9.265, 10.443, 9.662, 8.791, 10.054, 8.111, 12.413, 13.028, 14.597, 13.109, 12.371, 35.169, 13.085, 12.322, 8.621, 12.235, 14.096], [854.1868857394041, 2827.384201068772, 3355.7384331269955, 2697.9686758844746, 3509.0899536656584, 3153.1174172631204, 2883.9874963183397, 1737.010133364981, 2251.7403707326484, 1958.188589094155, 1723.6331480700653, 1842.7993354865546, 1972.31461355088, 2254.6772099668688, 2808.6803497437077, 2892.536244734754, 1725.6909174284413, 1667.8151563693557], [326, 327, 328, 329, 330, 331, 332, 333, 334, 335, 336, 337, 338, 339, 340, 341, 342, 343]], [0, 2132, [20669, 20713, 20760, 20800, 20840, 20881, 20923, 20965, 21010], [6321.294, 6295.503, 6333.935, 6242.96, 6280.161, 6319.199, 6307.133, 6297.206, 6356.121], [40635.335, 40598.523, 40628.368, 40600.124, 40591.053, 40593.737, 40577.532, 40580.466, 40639.039], [5.893, 11.124, 7.346, 23.633, 11.325, 7.343, 7.676, 6.494, 15.965], [3044.7255518004495, 2582.2993006558336, 2844.032456374753, 662.8230920356987, 2044.8387147190613, 2303.7678526856175, 3130.37270929894, 2999.5851867599026, 638.3241594999014], [326, 327, 328, 329, 330, 331, 332, 333, 334]], [2, 2164, [20813, 20855, 20897, 20936, 20984, 21028, 21070, 21109, 21146], [24304.74, 24227.853, 24350.297, 24353.266, 24310.316, 24315.022, 24354.494, 24279.773, 24373.705], [57644.448, 57463.386, 57600.077, 57674.895, 57597.182, 57614.903, 57570.488, 57598.144, 57583.835], [14.952, 30.33, 19.117, 32.751, 17.528, 13.944, 20.117, 14.257, 19.411], [927.8076249045955, 5217.96588850169, 3804.0791540156274, 5123.481298121465, 1844.7150615534588, 2301.0958691196365, 948.711587264146, 1544.4543082551472, 1254.3446601899939], [329, 330, 331, 332, 333, 334, 335, 336, 337]], [0, 2270, [21908, 21946, 21994, 22037, 22092, 22163, 22239], [5455.333, 5471.306, 5442.318, 5608.824, 5591.809, 5576.459, 5595.093], [42745.6, 42721.496, 42795.609, 42812.143, 42870.461, 42972.772, 42953.724], [15.387, 22.152, 20.694, 17.411, 15.757, 17.342, 27.512], [1618.739278932507, 1919.0457465463103, 2598.6930932608393, 15728.619083481331, 15736.042092903766, 15093.757649483134, 4837.341647671226], [356, 357, 358, 359, 360, 361, 362]], [0, 2299, [22097, 22166, 22241, 22321, 22395, 22462, 22527, 22595], [6647.52, 6578.313, 6602.786, 6660.235, 6636.264, 6615.012, 6602.057, 6663.455], [40806.155, 40942.889, 40898.195, 40894.278, 40834.376, 40879.686, 40896.384, 40937.586], [35.791, 24.918, 22.211, 12.028, 18.455, 16.28, 15.527, 24.82], [3945.3218672534113, 674.0708679578298, 2429.719192644149, 5044.671331982746, 7172.416528490397, 2735.1716449161445, 3074.60480198155, 7721.4206415405], [360, 361, 362, 363, 364, 365, 366, 367]], [1, 2301, [22109, 22176, 22254, 22332, 22404, 22470, 22537, 22608], [20333.429, 20311.071, 20336.068, 20367.511, 20334.244, 20329.73, 20333.499, 20339.845], [50091.38, 50093.153, 50093.311, 50069.936, 49998.225, 50066.84, 50075.322, 50106.276], [21.207, 11.503, 9.462, 12.65, 16.784, 14.261, 12.114, 16.77], [2796.4408314883067, 3090.036543494838, 1923.346606976045, 1944.6779905060087, 1866.8625663499129, 4293.035204000111, 1836.3327437804594, 2768.120443495993], [360, 361, 362, 363, 364, 365, 366, 367]], [1, 2303, [22112, 22180, 22257, 22335, 22406, 22472, 22540, 22611, 22682, 22745], [20828.396, 20749.074, 20770.563, 20764.274, 20792.976, 20755.119, 20800.919, 20771.039, 20962.742, 21033.728], [51027.286, 51038.428, 51048.667, 51023.976, 50992.493, 51030.437, 51053.207, 51144.358, 51004.732, 51135.885], [30.076, 25.116, 12.22, 8.558, 10.698, 12.667, 20.341, 24.301, 23.718, 25.097], [4949.971958413967, 726.2788265187035, 2680.666168552971, 5514.428403518639, 3651.6742579785146, 3092.9116688784466, 3096.129834019666, 12250.417382569594, 15635.802779577712, 15227.60974239022], [360, 361, 362, 363, 364, 365, 366, 367, 368, 369]], [2, 2320, [22192, 22267, 22343, 22413, 22480, 22551, 22622], [24610.319, 24706.725, 24741.797, 24712.865, 24729.497, 24781.543, 24701.31], [57504.815, 57516.786, 57549.368, 57546.042, 57601.603, 57646.798, 57676.206], [16.005, 16.005, 9.095, 11.906, 11.933, 19.867, 30.288], [9672.74199146653, 3821.33392903536, 4382.862377027956, 6351.315372813591, 3959.110911894789, 1533.3788598054828, 1628.0621438559185], [361, 362, 363, 364, 365, 366, 367]], [2, 2321, [22268, 22344, 22414, 22481, 22552, 22623], [24624.151, 24694.605, 24739.657, 24743.338, 24737.611, 24546.126], [58313.855, 58356.127, 58357.484, 58363.114, 58353.31, 58396.554], [19.975, 14.559, 9.95, 13.879, 14.457, 32.471], [8541.483307224664, 4474.470908915922, 2101.424684369794, 2225.9893010002706, 2499.6060483556657, 12071.660346035584], [362, 363, 364, 365, 366, 367]], [0, 2352, [22733, 22788, 22853, 22914, 22973, 23032, 23085, 23147, 23195, 23243, 23302, 23360, 23405, 23447, 23494, 23542, 23593, 23637, 23689, 23740, 23793, 23846, 23901], [6034.422, 6018.896, 6041.884, 6029.843, 5998.095, 5949.684, 5960.659, 5923.554, 5973.343, 5994.037, 5993.075, 6010.58, 5975.43, 5970.547, 5950.59, 5999.301, 5974.849, 6021.179, 6023.585, 6020.807, 5992.178, 6033.694, 6020.558], [40763.969, 40794.232, 40780.727, 40789.033, 40843.028, 40881.68, 40884.426, 40994.231, 40837.283, 40774.884, 40784.384, 40776.102, 40762.181, 40782.849, 40784.726, 40763.736, 40764.698, 40753.139, 40745.091, 40718.335, 40720.924, 40680.568, 40577.273], [21.485, 12.848, 16.001, 12.297, 18.4, 20.696, 18.695, 18.771, 15.252, 9.709, 8.089, 8.571, 9.9, 10.596, 11.494, 11.491, 8.741, 9.505, 12.849, 11.581, 13.3, 20.738, 21.035], [3364.4618458152095, 2579.4543517886796, 1732.1407799090896, 3295.951690670813, 5359.406733060863, 8891.290844233015, 7050.382591476896, 3562.8518934472045, 6580.332637363281, 4074.043575665382, 4360.877282081003, 3431.636328700913, 3917.067984345326, 3807.239899644336, 2964.372808328318, 2676.4537613747584, 2828.4526007125737, 2344.509684620703, 2767.4338116221707, 2755.3218245099406, 2530.1589010649063, 2215.1412884351307, 1342.3559041686703], [369, 370, 371, 372, 373, 374, 375, 376, 377, 378, 379, 380, 381, 382, 383, 384, 385, 386, 387, 388, 389, 390, 391]], [1, 2353, [22743, 22803, 22870, 22928, 22990, 23046, 23099, 23163], [20738.266, 20747.379, 20726.994, 20741.559, 20754.749, 20773.792, 20843.281, 20784.701], [50975.386, 50993.349, 51009.923, 50991.316, 51021.444, 51087.862, 51110.941, 51083.406], [11.186, 9.997, 13.251, 11.916, 14.605, 15.615, 21.719, 28.841], [2017.6229479840097, 3444.934855143797, 2481.920417720085, 3186.8210887722, 2859.254083449895, 3643.984519514826, 8072.067809478437, 1804.6918311317947], [369, 370, 371, 372, 373, 374, 375, 376]], [1, 2370, [22871, 22929, 22991, 23047, 23100, 23161, 23205, 23258, 23315], [20818.776, 20845.878, 20853.101, 20835.294, 20844.566, 20822.517, 20866.515, 20851.979, 20985.807], [50379.422, 50382.39, 50360.888, 50382.88, 50384.91, 50385.431, 50334.312, 50373.443, 50502.361], [14.307, 14.555, 9.982, 11.534, 10.231, 11.592, 10.212, 18.125, 21.883], [2949.5039651278194, 1656.0677494450365, 2401.2405661445705, 2506.715223506718, 3477.3329805489902, 1490.932200073803, 1263.9958197708022, 1431.40261360364, 4441.090166667623], [371, 372, 373, 374, 375, 376, 377, 378, 379]], [2, 2372, [22936, 22997, 23052, 23107, 23167], [24226.004, 24173.899, 24128.628, 24178.625, 24048.489], [58182.146, 58110.497, 58116.951, 58036.682, 58232.444], [47.871, 21.22, 27.283, 28.797, 25.126], [1961.0689747013673, 11243.641674486356, 7448.808441532972, 3084.2022669750013, 1528.9341306669496], [372, 373, 374, 375, 376]], [0, 2399, [22460, 22521, 22592, 22671, 22732], [5942.578, 5937.183, 5952.349, 5952.665, 5961.531], [41319.578, 41309.081, 41302.389, 41309.596, 41257.728], [11.247, 10.9, 7.507, 9.058, 19.667], [3379.486506413068, 4241.110387356533, 3241.629533272289, 3553.7757806461427, 1603.7175357932942], [365, 366, 367, 368, 369]], [1, 2409, [23101, 23162, 23206, 23259, 23316, 23371, 23417, 23462], [20921.27, 20853.848, 20971.784, 21101.203, 21080.214, 21041.42, 21132.25, 21013.665], [51157.433, 51095.04, 51119.877, 51210.432, 51206.31, 51212.848, 51237.548, 51200.812], [23.098, 22.099, 24.293, 18.404, 20.221, 27.551, 15.76, 23.436], [13245.17296704123, 8508.545042297403, 6172.133448649982, 2387.6884381170476, 2247.4478659101455, 3896.1753199649797, 1778.3129112265171, 6432.729379985338], [375, 376, 377, 378, 379, 380, 381, 382]], [0, 2419, [23194, 23242, 23301, 23359, 23404, 23446, 23493, 23541, 23592, 23636], [5585.298, 5585.017, 5606.708, 5587.367, 5567.586, 5546.446, 5542.118, 5547.56, 5581.305, 5559.115], [42874.891, 42921.705, 42934.569, 42931.68, 42873.547, 42853.155, 42876.609, 42872.041, 42888.182, 42882.768], [15.416, 7.688, 6.462, 6.653, 12.861, 22.104, 10.485, 12.68, 12.592, 9.477], [2221.441058397604, 3221.177004247683, 4138.375722893974, 4514.306040996201, 2694.8908005225044, 1012.1824343345903, 1670.9680348668358, 1628.462045953095, 2923.418129246436, 1868.2049406328965], [377, 378, 379, 380, 381, 382, 383, 384, 385, 386]], [1, 2421, [23207, 23260, 23317, 23372, 23418, 23463, 23507], [21324.48, 21320.708, 21373.638, 21380.985, 21387.871, 21325.424, 21290.436], [52067.698, 51912.642, 51969.218, 51836.933, 51848.266, 51938.232, 52079.921], [14.883, 22.938, 19.557, 18.912, 16.129, 21.649, 13.903], [2314.1539608416942, 3249.4030343883855, 3993.996733145071, 927.4684876263009, 1895.3029965895205, 6764.282379352363, 2153.9633385929433], [377, 378, 379, 380, 381, 382, 383]], [1, 2445, [23554, 23605, 23649, 23703, 23749, 23804, 23858], [21089.086, 21037.403, 21110.903, 21089.203, 21114.557, 21195.222, 21126.629], [51227.219, 51151.593, 51195.348, 51199.325, 51233.599, 51210.985, 51213.926], [36.844, 22.927, 18.722, 32.204, 25.358, 25.125, 30.051], [911.8158157525138, 723.8645859562641, 1619.9590531719298, 2034.0978446848328, 1203.8433860133855, 1423.7190287369658, 1220.6615677287534], [384, 385, 386, 387, 388, 389, 390]], [2, 2449, [23420, 23466, 23511, 23559, 23611], [24668.661, 24727.422, 24608.436, 24625.581, 24630.081], [57963.162, 57869.21, 58019.96, 57991.56, 57979.401], [17.8, 25.753, 17.345, 9.56, 15.18], [2423.6508106139877, 3342.811698155576, 1554.9770593978155, 750.9385521577353, 1270.904829274113], [381, 382, 383, 384, 385]], [1, 2470, [23750, 23806, 23859, 23916, 23960, 24005, 24057, 24108], [21369.874, 21366.593, 21359.149, 21373.073, 21352.073, 21347.631, 21378.911, 21411.056], [51628.175, 51663.018, 51628.862, 51748.023, 51652.697, 51662.702, 51651.569, 51616.95], [24.18, 30.974, 30.504, 23.717, 14.377, 25.039, 13.809, 17.442], [1220.6284639404357, 3270.638183353362, 1046.0483955401212, 4653.27755583138, 1622.8228130293505, 1527.4876535885696, 1188.7599413696762, 796.7731551880748], [388, 389, 390, 391, 392, 393, 394, 395]], [2, 2487, [23963, 24011, 24060, 24111, 24166], [24058.854, 24086.763, 24060.41, 24090.794, 24074.692], [56962.057, 56924.11, 56931.483, 56945.253, 56960.777], [18.455, 8.347, 10.179, 9.44, 15.494], [2189.8037577938867, 2629.9854847952624, 3447.8482632146215, 3193.4876546227947, 906.7130217801982], [392, 393, 394, 395, 396]], [1, 2504, [23651, 23704, 23751, 23805, 23860, 23917], [21313.286, 21294.233, 21299.86, 21311.348, 21321.51, 21347.109], [51960.439, 51957.371, 52044.592, 52026.794, 52069.899, 52016.648], [28.507, 23.609, 18.612, 20.075, 15.06, 24.239], [4967.95130390849, 4331.906836898885, 3518.202599883532, 2042.17339952703, 1803.3553104769187, 2885.007733284639], [386, 387, 388, 389, 390, 391]], [0, 2562, [24601, 24645, 24681, 24727, 24767, 24808, 24845], [5762.427, 5759.778, 5765.906, 5752.418, 5747.299, 5764.552, 5747.386], [42748.387, 42825.871, 42787.058, 42778.423, 42785.703, 42792.051, 42779.874], [26.08, 13.786, 7.873, 6.246, 10.028, 7.642, 27.374], [1626.407601918072, 2356.3072954182935, 3011.5103111125172, 3182.908062653495, 2881.146770506692, 2271.176763614979, 650.1137195850579], [406, 407, 408, 409, 410, 411, 412]], [2, 2585, [24781, 24822, 24862, 24903, 24946, 24995, 25033, 25071, 25103, 25143, 25182], [24139.722, 24103.11, 24105.593, 24106.695, 24117.12, 24134.563, 24120.501, 24130.542, 24112.648, 24142.3, 24119.262], [58488.841, 58482.929, 58495.968, 58476.482, 58477.74, 58486.988, 58496.202, 58484.67, 58504.216, 58491.837, 58477.996], [16.833, 16.114, 12.015, 12.563, 9.957, 10.159, 7.176, 8.33, 17.499, 9.424, 13.255], [1552.0693319539032, 2266.9401692655147, 3022.354405295343, 2883.611069004104, 2585.181634958025, 3428.574603193181, 3004.315416588005, 2556.741736534786, 2531.8165697065488, 1992.8419539932117, 2069.8286563823094], [410, 411, 412, 413, 414, 415, 416, 417, 418, 419, 420]], [1, 2602, [24943, 24990, 25028, 25064, 25098, 25140, 25179, 25234, 25273, 25311, 25355], [20814.37, 20842.846, 20849.223, 20701.883, 20651.505, 20761.817, 20842.49, 20835.329, 20875.707, 20844.22, 20820.367], [51210.812, 51185.57, 51148.066, 51075.083, 51010.283, 51129.16, 51146.252, 51163.716, 51142.395, 51165.333, 51143.967], [17.838, 17.971, 14.459, 12.898, 10.205, 25.656, 20.679, 20.622, 11.88, 24.836, 17.076], [3077.3466757341266, 2272.929633447277, 2704.7772928349345, 4660.9991670663785, 4080.564262284319, 1218.9889109819696, 1022.6914162234622, 2300.990939574257, 1871.819918313641, 2839.790992149011, 1997.8892731033059], [414, 415, 416, 417, 418, 419, 420, 421, 422, 423, 424]], [2, 2623, [25184, 25237, 25278, 25318, 25360, 25409, 25449, 25485], [24904.711, 24844.196, 24915.558, 24885.104, 24898.031, 24948.204, 24903.759, 24921.42], [58662.727, 58654.115, 58709.397, 58685.475, 58675.108, 58640.297, 58677.569, 58627.873], [20.415, 18.573, 18.37, 24.057, 20.068, 15.62, 17.913, 33.809], [1224.7739399925135, 4047.2970961600445, 1593.0779923313141, 2925.4169074837127, 903.1085458842441, 1049.6736375773519, 1698.2649560015614, 741.2511825588932], [420, 421, 422, 423, 424, 425, 426, 427]], [0, 2627, [25128, 25165, 25215, 25257, 25302, 25344], [6299.996, 6255.961, 6271.598, 6253.19, 6281.384, 6278.64], [41474.476, 41448.412, 41443.468, 41437.106, 41451.871, 41401.651], [14.015, 26.906, 16.197, 18.2, 9.566, 16.403], [426.08497299281316, 1537.3284073792754, 944.8097672189467, 1323.7068041303578, 1284.3736720849834, 830.3576868758315], [419, 420, 421, 422, 423, 424]], [0, 2679, [25731, 25770, 25807, 25843, 25888, 25925, 25960, 25999, 26032, 26071, 26101, 26133, 26168, 26208, 26243, 26271, 26305], [6824.399, 6713.473, 6710.345, 6709.166, 6740.297, 6722.121, 6700.163, 6709.971, 6692.219, 6726.905, 6700.406, 6669.505, 6700.803, 6698.772, 6711.973, 6694.504, 6701.868], [40298.464, 40420.498, 40412.535, 40397.472, 40391.095, 40429.995, 40437.882, 40425.488, 40432.99, 40440.074, 40422.105, 40423.215, 40427.661, 40439.687, 40413.781, 40418.326, 40428.915], [20.97, 8.013, 7.765, 8.613, 12.134, 10.514, 9.6, 11.89, 8.062, 10.617, 6.661, 12.0, 7.392, 9.286, 7.269, 12.442, 8.878], [4034.265516521675, 2689.1314821546885, 2558.548103670111, 2036.1439396865896, 1157.7856645244103, 1895.1816824277757, 1926.6559171120086, 2170.3869696417237, 2574.9520984436235, 3057.1410321297117, 3396.5820460709037, 1581.0106519419633, 2071.7698202489196, 3264.4631197150516, 2984.7147916955314, 1866.3703996377408, 2712.6973368201884], [433, 434, 435, 436, 437, 438, 439, 440, 441, 442, 443, 444, 445, 446, 447, 448, 449]], [2, 2682, [25786, 25816, 25857, 25900, 25935], [24096.035, 24105.945, 24022.996, 24017.206, 24003.239], [57307.601, 57399.988, 57279.125, 57258.607, 57270.208], [23.466, 19.342, 15.452, 18.871, 16.501], [12524.1263513262, 10946.335508825036, 2736.2664995278456, 3250.3979625998486, 1579.09168546539], [434, 435, 436, 437, 438]], [2, 2689, [25936, 25974, 26009, 26046, 26081, 26111], [24165.807, 24149.554, 24072.193, 24173.077, 24179.346, 24067.91], [58337.469, 58349.918, 58393.568, 58348.68, 58326.483, 58345.257], [28.409, 38.001, 36.503, 23.286, 25.952, 26.99], [987.4896952335117, 1245.9627677958297, 1934.085453202401, 3621.9671673573985, 1597.577536791806, 845.3822262816552], [438, 439, 440, 441, 442, 443]], [0, 2747, [26340, 26384, 26439, 26505, 26571, 26647, 26728], [6249.947, 6328.303, 6382.67, 6465.278, 6359.438, 6358.46, 6362.106], [41496.371, 41613.67, 41744.464, 41735.119, 41793.153, 41760.172, 41711.632], [29.331, 19.433, 21.569, 14.497, 12.675, 16.259, 17.872], [936.7183092059188, 2965.9112937763016, 5244.449850889904, 2784.847476817848, 23784.057678132303, 14283.764248199408, 30213.41596504691], [450, 451, 452, 453, 454, 455, 456]], [2, 2750, [26354, 26405, 26462, 26528, 26595, 26670, 26753, 26820, 26884, 26952, 27024, 27086, 27145, 27207, 27267, 27322, 27370, 27423, 27472, 27518, 27571, 27625, 27682, 27739, 27782, 27835], [24038.648, 24056.693, 24077.094, 24127.191, 24083.345, 24059.373, 24112.68, 24046.219, 24056.627, 24165.623, 24043.879, 24198.759, 24066.693, 24065.16, 24074.188, 24068.109, 24045.841, 24070.052, 24053.122, 24080.813, 24077.367, 24055.574, 24068.842, 24054.793, 24051.688, 24049.945], [56547.655, 56534.357, 56628.209, 56587.562, 56527.356, 56591.762, 56594.027, 56563.23, 56513.251, 56421.757, 56472.134, 56416.744, 56501.075, 56501.492, 56540.793, 56493.649, 56500.756, 56478.661, 56514.618, 56507.067, 56523.568, 56531.304, 56514.996, 56526.439, 56527.277, 56492.959], [14.347, 13.222, 15.832, 16.656, 16.274, 13.046, 16.197, 15.562, 8.26, 17.346, 16.428, 24.048, 14.171, 10.162, 17.786, 8.901, 11.479, 10.914, 12.762, 12.581, 7.861, 9.124, 9.129, 9.517, 9.342, 17.985], [2292.504833672914, 2760.546929753776, 3541.3187985444815, 12554.41263528098, 5889.228903939603, 4477.802918785641, 9203.789159417891, 6409.582759672298, 10053.783570509831, 24233.677449317645, 2693.564129822947, 15036.013953014948, 3120.9199169547164, 3061.3378435672635, 2819.834694796047, 3785.3402282249262, 3360.6927768891487, 3302.0638647563587, 2469.8489646241023, 2814.942286646676, 2086.5171254328966, 3190.0646668681334, 3436.41075079413, 3272.957862475497, 2452.4392342942, 1446.8446837867905], [450, 451, 452, 453, 454, 455, 456, 457, 458, 459, 460, 461, 462, 463, 464, 465, 466, 467, 468, 469, 470, 471, 472, 473, 474, 475]], [2, 2751, [26356, 26407, 26465, 26531, 26601, 26674, 26756, 26822, 26886, 26957, 27029, 27090], [24592.816, 24575.59, 24587.507, 24562.241, 24560.042, 24553.766, 24543.183, 24558.037, 24581.347, 24650.479, 24658.308, 24542.761], [57561.249, 57547.991, 57649.855, 57532.921, 57508.431, 57497.623, 57514.484, 57621.781, 57655.167, 57693.444, 57830.741, 57713.206], [15.94, 15.414, 15.769, 12.186, 13.728, 13.868, 12.631, 15.213, 19.622, 17.959, 14.475, 18.843], [1966.7887650161522, 1481.0118228379495, 20871.978407566345, 10422.936769748825, 14354.672219562402, 7733.674268235198, 5764.721179672158, 5704.222791579761, 8646.990970464427, 13597.448036668493, 5507.063244961246, 16973.330825846773], [450, 451, 452, 453, 454, 455, 456, 457, 458, 459, 460, 461]], [0, 2769, [26435, 26503, 26567, 26646, 26726], [6095.432, 6033.52, 5862.607, 5979.597, 5961.347], [42646.212, 42647.658, 42599.761, 42496.6, 42428.552], [13.108, 27.394, 13.746, 20.061, 14.676], [2883.0096433163753, 2096.0675241816884, 133437.24147670236, 22512.33153549382, 78961.83779739821], [452, 453, 454, 455, 456]], [1, 2772, [26395, 26450, 26513, 26581, 26657, 26741], [20719.709, 20674.913, 20684.592, 20681.942, 20692.69, 20691.211], [50573.493, 50618.109, 50635.31, 50634.007, 50596.197, 50670.54], [18.31, 7.749, 15.003, 9.943, 15.433, 25.15], [638.8449587926813, 2379.0636578135372, 1696.474528257017, 1910.6638367787014, 2087.6530035675455, 1528.6470776890503], [451, 452, 453, 454, 455, 456]], [1, 2774, [26517, 26584, 26660, 26743, 26812, 26877, 26942, 27015, 27076, 27137, 27199, 27258, 27313, 27362], [21103.925, 21087.576, 21102.107, 20997.084, 21026.792, 20978.655, 20937.522, 20935.355, 20990.603, 20954.075, 20962.701, 20918.771, 20902.047, 20924.492], [51123.947, 51221.074, 51244.169, 51189.568, 51179.515, 51160.655, 51131.525, 51121.466, 51109.09, 51123.304, 51074.222, 51151.792, 51118.279, 51119.276], [28.341, 10.555, 12.153, 11.113, 12.195, 10.963, 8.065, 8.156, 11.762, 12.985, 21.763, 15.706, 16.512, 13.761], [2566.5217511305345, 3927.836792739833, 4330.835199521771, 5829.410813418816, 6458.99835785602, 5658.7641319416025, 4160.784711131856, 3696.331945691662, 4968.588264938342, 4203.856022256189, 4188.207559612016, 3094.860297393567, 2056.89368703714, 1625.296072174266], [453, 454, 455, 456, 457, 458, 459, 460, 461, 462, 463, 464, 465, 466]], [1, 2775, [26397, 26452, 26518, 26585, 26661, 26744, 26813, 26878, 26944, 27017, 27077, 27138, 27200, 27259, 27315, 27364, 27415], [21174.339, 21169.408, 21189.298, 21192.071, 21217.367, 21305.242, 21238.403, 21180.61, 21227.61, 21194.592, 21176.432, 21173.195, 21189.335, 21169.874, 21186.119, 21116.152, 20989.437], [52595.481, 52610.381, 52627.242, 52594.24, 52632.67, 52687.178, 52658.919, 52623.397, 52663.871, 52629.409, 52609.251, 52601.076, 52601.407, 52568.487, 52572.064, 52537.08, 52477.727], [10.236, 10.491, 8.681, 17.096, 20.79, 17.498, 17.138, 12.911, 13.702, 9.415, 7.432, 6.799, 12.074, 14.403, 13.701, 30.877, 50.094], [2252.3581874332135, 2712.902678051609, 2505.669106562969, 2075.787027389841, 2628.673171879887, 2810.8132936249935, 2755.430052339977, 2064.624431018586, 2611.2240705983822, 2973.408817797811, 2930.283541361238, 3053.9358187796397, 2052.1711291041, 1727.122536193071, 1299.8627464669778, 723.7224353658324, 4225.686631971668], [451, 452, 453, 454, 455, 456, 457, 458, 459, 460, 461, 462, 463, 464, 465, 466, 467]], [1, 2776, [26454, 26520, 26586, 26662, 26745], [21621.548, 21616.16, 21643.208, 21642.835, 21553.992], [52253.55, 52138.608, 52253.106, 52260.339, 52351.984], [30.081, 27.177, 24.184, 20.824, 31.898], [1018.3906524290401, 1191.7534928691018, 2073.952620587662, 2242.14237307252, 6046.931674934522], [452, 453, 454, 455, 456]], [2, 2784, [26406, 26463, 26530, 26599, 26671], [24491.804, 24415.952, 24462.979, 24437.427, 24314.92], [58786.014, 58710.629, 58687.074, 58727.263, 58634.09], [33.134, 18.388, 12.884, 21.953, 36.248], [10996.442322123372, 1577.2682102245076, 1467.2008463640113, 6574.568491175031, 3605.0801906858705], [451, 452, 453, 454, 455]], [2, 2802, [26600, 26675, 26757, 26823, 26888, 26955, 27028, 27091, 27148, 27210, 27268, 27323, 27371, 27424, 27473, 27519, 27574, 27626, 27684, 27741], [24451.737, 24603.146, 24623.127, 24565.435, 24557.131, 24578.411, 24620.094, 24670.365, 24655.186, 24551.128, 24481.819, 24611.898, 24594.668, 24625.191, 24524.504, 24568.074, 24622.361, 24622.963, 24561.343, 24623.472], [56552.339, 56533.661, 56578.14, 56542.443, 56525.219, 56557.154, 56608.662, 56660.003, 56676.522, 56562.627, 56549.802, 56548.521, 56544.126, 56571.521, 56587.357, 56534.409, 56555.201, 56564.854, 56536.309, 56530.431], [13.938, 11.037, 15.17, 15.965, 15.101, 12.504, 16.866, 11.875, 11.669, 24.88, 27.367, 17.811, 16.108, 13.628, 24.967, 15.562, 12.395, 13.159, 17.556, 26.166], [44356.2262523867, 2653.6519408541603, 3809.707686427792, 12856.449933899787, 6718.793468591264, 3935.584783106796, 3716.4283787179666, 4415.115064006267, 4279.3297854536, 1900.6788162815644, 6233.887864021829, 1744.8418664761625, 2008.729373480697, 2750.8016636298626, 5141.7963375132595, 3130.288495130072, 1693.4662622699548, 1545.239171810228, 1485.812026516159, 1315.8853323961796], [454, 455, 456, 457, 458, 459, 460, 461, 462, 463, 464, 465, 466, 467, 468, 469, 470, 471, 472, 473]], [0, 2815, [26797, 26865, 26926, 26994, 27061, 27121], [5938.152, 5938.267, 5888.628, 5877.439, 5892.141, 5796.565], [41430.498, 41436.253, 41399.755, 41275.86, 41384.197, 41325.912], [15.26, 17.632, 18.371, 23.765, 8.074, 22.615], [22755.41818437191, 9076.080828886057, 4321.57405583449, 5151.006702652003, 88016.93939223273, 911.8494894635414], [457, 458, 459, 460, 461, 462]], [1, 2821, [26810, 26875, 26940, 27013, 27074], [20771.281, 20708.354, 20703.969, 20656.267, 20746.5], [51957.697, 52121.365, 52083.272, 52090.287, 52109.391], [27.352, 29.064, 27.976, 21.927, 29.552], [2183.650481425047, 3627.5057882729316, 1562.103726368087, 630.7203627613462, 1392.4904576187594], [457, 458, 459, 460, 461]], [0, 2857, [26995, 27062, 27122, 27187, 27245, 27301, 27349, 27401, 27452, 27500, 27548, 27601, 27658, 27716], [5936.042, 5960.751, 5882.153, 5882.435, 5850.626, 5872.611, 5792.388, 5770.53, 5773.838, 5748.728, 5736.383, 5729.155, 5749.259, 5778.637], [42610.428, 42615.682, 42607.756, 42607.872, 42614.739, 42602.853, 42687.136, 42667.356, 42667.606, 42668.637, 42671.006, 42669.888, 42674.063, 42674.174], [12.557, 16.808, 12.248, 11.264, 13.764, 9.325, 19.185, 7.209, 5.018, 5.935, 6.604, 7.552, 5.794, 9.861], [3065.924521528816, 3095.1448464979317, 1636.8557751319456, 2467.651201259548, 1967.6373009647014, 2432.626031664552, 1657.0086873641885, 7171.093212762138, 7762.298589453089, 7443.556236798455, 5983.400782536408, 5457.111639033128, 6808.905221278119, 3868.3663505003533], [460, 461, 462, 463, 464, 465, 466, 467, 468, 469, 470, 471, 472, 473]], [1, 2860, [27012, 27073, 27135, 27197, 27256], [20613.79, 20608.895, 20612.432, 20625.57, 20604.221], [49783.377, 49770.726, 49762.697, 49766.866, 49756.574], [12.797, 9.901, 8.566, 12.847, 10.183], [1290.3661796384552, 2434.5432081285476, 3444.552285832121, 2448.4549076776234, 3087.6142826078044], [460, 461, 462, 463, 464]], [1, 2867, [27412, 27462, 27508, 27560, 27615, 27675, 27729, 27772], [20811.815, 20762.898, 20747.743, 20769.372, 20784.339, 20744.414, 20729.082, 20720.696], [52206.829, 52076.176, 52134.333, 52101.342, 52074.433, 52118.276, 52072.825, 52023.54], [26.369, 25.342, 34.102, 16.246, 23.699, 32.419, 24.669, 22.295], [505.09052709408667, 1432.8920542902595, 1028.5179458866307, 5763.5589349432075, 4376.948160183222, 1592.5419048724623, 4316.54133398689, 8094.842742111637], [467, 468, 469, 470, 471, 472, 473, 474]], [1, 2868, [27413, 27463, 27510, 27563, 27617], [20857.01, 20877.153, 20885.987, 20875.119, 20885.286], [51497.9, 51472.946, 51472.463, 51492.524, 51504.436], [11.058, 14.49, 16.72, 15.006, 8.576], [3040.053645005734, 3249.530073987268, 2849.8330246794067, 2294.5655723504783, 1655.0293671342054], [467, 468, 469, 470, 471]], [2, 2871, [27425, 27474, 27520, 27575, 27627, 27685, 27742, 27783, 27838, 27885], [24745.708, 24762.501, 24633.29, 24800.78, 24731.354, 24714.815, 24679.044, 24730.319, 24700.543, 24657.209], [57827.294, 57843.381, 57902.185, 57762.625, 57825.473, 57832.5, 57867.051, 57832.569, 57835.497, 57875.709], [21.025, 12.958, 24.67, 19.875, 18.752, 18.336, 17.218, 11.368, 20.119, 20.314], [2733.5716887295675, 2413.1525674867416, 1798.9136088802989, 2566.902322919061, 4151.72273564727, 5073.018688550119, 5954.245528555445, 2875.1163291645607, 4816.115381978297, 1778.9670497992865], [467, 468, 469, 470, 471, 472, 473, 474, 475, 476]], [0, 2916, [27764, 27814, 27864, 27911, 27954, 27999, 28048, 28103, 28155, 28198, 28254, 28311, 28359, 28413, 28466, 28512, 28557, 28603, 28649, 28698], [5646.405, 5640.618, 5570.331, 5567.455, 5594.033, 5595.383, 5568.163, 5595.755, 5554.25, 5706.796, 5632.788, 5676.476, 5674.447, 5695.342, 5686.787, 5677.78, 5678.389, 5728.805, 5675.34, 5701.34], [43008.439, 42979.36, 43053.952, 43080.759, 43076.456, 43069.792, 43058.334, 43104.78, 43037.21, 43147.986, 43078.168, 43123.518, 43135.45, 43146.108, 43174.35, 43150.269, 43133.467, 43160.822, 43157.109, 43170.169], [20.457, 19.066, 13.139, 10.361, 13.963, 20.124, 27.296, 12.056, 17.889, 11.867, 18.085, 16.5, 21.09, 26.814, 21.71, 14.741, 11.116, 10.469, 13.077, 13.449], [6199.945250718572, 7886.682499347434, 1879.2023190341695, 2058.9452244595645, 1733.823182566638, 1928.2609172790453, 1709.2139457950548, 2383.5837843913214, 1922.912097394055, 2793.607998427803, 2282.2737251278413, 3185.9074121151148, 1689.2224033480334, 1846.4394275339946, 1305.151460898474, 2796.7109609682166, 2505.546930593994, 2585.2609147376097, 1640.112499854591, 1910.3711566648112], [474, 475, 476, 477, 478, 479, 480, 481, 482, 483, 484, 485, 486, 487, 488, 489, 490, 491, 492, 493]], [0, 2954, [28002, 28051, 28107, 28158, 28200], [6526.128, 6484.113, 6511.606, 6501.016, 6536.431], [41667.362, 41676.91, 41637.031, 41686.708, 41777.423], [17.694, 17.435, 15.778, 13.897, 24.163], [1567.9974104467897, 1758.2890341629427, 2443.247038862348, 2065.9085221109644, 817.1443689918704], [479, 480, 481, 482, 483]], [0, 2955, [28053, 28109, 28159, 28202, 28257, 28315, 28362, 28416, 28468, 28514, 28559, 28606, 28652, 28700, 28746, 28798, 28852, 28906], [6749.737, 6737.341, 6748.266, 6764.145, 6746.935, 6755.924, 6743.108, 6760.455, 6761.204, 6778.241, 6775.943, 6739.115, 6744.458, 6764.356, 6746.033, 6726.453, 6734.153, 6739.408], [40679.467, 40656.07, 40666.45, 40656.108, 40630.713, 40661.197, 40651.667, 40652.274, 40660.213, 40666.69, 40650.842, 40664.828, 40650.763, 40663.956, 40672.135, 40669.994, 40661.625, 40691.72], [11.783, 7.627, 9.678, 8.325, 7.612, 7.967, 7.67, 9.945, 7.325, 7.951, 6.349, 6.165, 9.754, 7.724, 7.8, 9.537, 8.398, 17.409], [2428.368132085919, 2389.2993908931808, 2992.929005009049, 3826.8715173001156, 4297.11335731424, 4949.852045748102, 3339.574015287335, 3066.6246571901374, 3670.0247585202155, 4329.126061420063, 3296.1749947103754, 2695.350651288678, 3191.5421706016177, 2128.2616652095835, 2755.9345526036072, 2350.824592518407, 1821.2484192317436, 1921.127026602109], [480, 481, 482, 483, 484, 485, 486, 487, 488, 489, 490, 491, 492, 493, 494, 495, 496, 497]], [2, 2956, [27928, 27970, 28017, 28067, 28122, 28168, 28216], [24074.474, 24054.591, 24056.762, 24103.917, 24073.889, 24097.455, 24120.381], [56514.644, 56518.875, 56516.799, 56502.447, 56514.174, 56525.307, 56614.422], [14.482, 9.699, 9.606, 18.283, 17.578, 12.753, 42.722], [1822.6125587479396, 2291.7557920874074, 3541.453014019534, 1906.0317528279938, 1606.7535235726307, 2662.5475205673765, 1264.1883260019408], [477, 478, 479, 480, 481, 482, 483]], [1, 2988, [28266, 28323, 28368, 28426, 28476, 28522, 28568, 28613, 28662, 28710, 28753, 28807, 28867, 28919, 28979, 29024, 29066, 29105, 29148, 29199, 29244, 29295, 29346, 29397, 29448, 29489, 29537, 29584, 29634, 29682, 29725], [20851.479, 20798.418, 20817.003, 21002.313, 21021.303, 20972.982, 20961.624, 20945.135, 20974.79, 20997.339, 20880.195, 20879.057, 20883.183, 20884.897, 20863.756, 20831.395, 20831.667, 20866.652, 20851.524, 20869.394, 20851.171, 20876.29, 20873.982, 20879.48, 20877.565, 20894.714, 20857.148, 20849.842, 20832.0, 20792.491, 20820.102], [51167.145, 51050.276, 51041.856, 51058.479, 51125.637, 51076.1, 51081.216, 51089.482, 51100.103, 51087.338, 51053.637, 51045.647, 51087.705, 51092.541, 51083.319, 51101.627, 51067.538, 51074.232, 51069.654, 51084.303, 51067.667, 51055.092, 51080.778, 51065.377, 51047.045, 51054.395, 51070.483, 51049.199, 51047.422, 51049.116, 51033.298], [27.627, 13.77, 14.632, 17.128, 19.185, 22.61, 19.834, 16.556, 14.591, 23.488, 16.354, 27.536, 12.339, 21.522, 25.098, 23.379, 20.119, 10.079, 9.187, 7.797, 7.827, 9.812, 8.069, 7.461, 10.334, 15.768, 10.334, 14.071, 13.078, 19.118, 16.113], [645.6891448475657, 1846.962384889973, 2881.5232198052604, 5157.177124999468, 3946.980458085976, 3944.1539695709807, 2630.861563832692, 2892.0256711853986, 4552.429239980935, 3097.601458939394, 1393.5319587573442, 1183.355341915488, 708.1504309411924, 1224.1131419564765, 1426.367048807884, 1437.3601828194264, 1246.7919717188045, 3000.9923947818957, 3185.3906834703266, 3696.2426153858733, 4469.817101477978, 3019.96095308121, 4352.378162580432, 3613.216869920091, 4137.731429716381, 3150.0518565158277, 2527.116612775944, 2301.182596136534, 2798.7159336039913, 1154.6805020950435, 3037.7074239006333], [484, 485, 486, 487, 488, 489, 490, 491, 492, 493, 494, 495, 496, 497, 498, 499, 500, 501, 502, 503, 504, 505, 506, 507, 508, 509, 510, 511, 512, 513, 514]], [0, 2994, [28310, 28358, 28412, 28465, 28511, 28556, 28602, 28648, 28697, 28743, 28795, 28849, 28903, 28959, 29013, 29053, 29093, 29135, 29186, 29232, 29278, 29335, 29386, 29435], [5697.031, 5657.604, 5647.203, 5635.849, 5666.912, 5680.572, 5823.792, 5655.816, 5667.616, 5646.605, 5614.948, 5572.842, 5647.047, 5611.044, 5749.523, 5641.026, 5682.333, 5672.602, 5680.696, 5668.229, 5690.274, 5684.07, 5682.449, 5685.58], [42041.701, 42068.635, 42049.788, 42095.601, 42132.5, 42078.935, 42092.553, 42022.239, 42059.457, 42049.698, 41982.14, 42089.835, 42005.841, 41993.849, 41926.464, 42106.698, 42189.942, 42206.126, 42203.819, 42212.669, 42201.417, 42212.964, 42202.208, 42217.097], [18.853, 8.506, 7.858, 22.265, 14.441, 13.741, 29.105, 21.133, 10.522, 16.303, 23.796, 13.569, 15.049, 18.339, 42.382, 19.904, 8.667, 4.616, 6.636, 8.716, 5.568, 7.225, 9.365, 7.462], [2032.0535648956004, 1884.6298929420652, 1075.2117351142126, 1143.4746465812543, 1086.2272297961347, 1157.1162954324373, 12390.750710915152, 846.5139570471159, 1117.7953322925978, 1158.1219439426404, 1759.5246405784446, 3806.025525766453, 2216.348245307608, 2392.0817185923856, 3595.2784435099, 1063.96593211152, 2458.8874412363966, 3592.7477526571297, 3490.3121880703675, 2953.5190500609656, 2481.2868953804223, 3128.226513784941, 2743.7239686629264, 2146.5209761306605], [485, 486, 487, 488, 489, 490, 491, 492, 493, 494, 495, 496, 497, 498, 499, 500, 501, 502, 503, 504, 505, 506, 507, 508]], [1, 3018, [28521, 28567, 28614, 28661, 28709, 28754], [20831.511, 20834.433, 20833.155, 20824.344, 20850.078, 20866.579], [52286.941, 52286.32, 52251.35, 52296.028, 52273.474, 52264.872], [8.845, 6.747, 6.912, 17.671, 16.707, 17.431], [3500.314677187515, 3164.5649566608936, 2615.0372739051386, 1305.0014205007087, 995.4620896272645, 1494.6448249404118], [489, 490, 491, 492, 493, 494]], [0, 3029, [28650, 28699, 28744, 28796, 28850, 28904, 28960, 29014, 29054], [5929.383, 5965.572, 5940.997, 5944.387, 5950.206, 5941.859, 5899.225, 5893.383, 5874.83], [41538.883, 41556.628, 41513.428, 41539.673, 41524.828, 41561.617, 41527.424, 41568.663, 41522.662], [10.061, 10.671, 9.961, 8.206, 10.686, 16.382, 11.04, 14.3, 16.114], [2839.5802749609475, 1720.5072672210492, 2156.166393388829, 2656.715736900145, 2184.60590363025, 1691.2034395114201, 3328.51719547767, 2493.7816868508207, 3283.568613931691], [492, 493, 494, 495, 496, 497, 498, 499, 500]], [2, 3032, [28668, 28717, 28761, 28815, 28876], [24695.395, 24719.074, 24549.921, 24629.681, 24561.891], [57478.537, 57560.376, 57589.819, 57603.347, 57612.706], [28.204, 23.233, 15.723, 18.106, 17.62], [1868.1396248649592, 5951.681279809057, 15440.411853009706, 7744.796976793583, 22895.532765367785], [492, 493, 494, 495, 496]], [2, 3045, [28716, 28762, 28814, 28877, 28924, 28984, 29029, 29071, 29111, 29154, 29204, 29247, 29300, 29354, 29401, 29451, 29491], [24665.74, 24559.054, 24558.413, 24573.297, 24571.706, 24653.708, 24649.702, 24634.899, 24611.119, 24633.773, 24639.955, 24637.793, 24629.836, 24621.272, 24629.173, 24624.437, 24648.269], [57825.268, 57690.886, 57613.644, 57742.508, 57795.053, 57946.405, 57892.302, 57903.361, 57898.844, 57909.27, 57911.107, 57918.915, 57944.851, 57943.512, 57920.589, 57909.532, 57912.049], [28.543, 19.985, 29.048, 19.912, 18.06, 9.108, 19.285, 9.639, 14.475, 12.118, 8.226, 10.296, 6.863, 12.333, 15.93, 12.931, 18.826], [3248.5039327443537, 13894.738964067077, 9104.363258903735, 18871.970738238968, 4157.145523107968, 2509.0988270809034, 1615.2523080554447, 1888.5761173335761, 3803.4117862696976, 1918.0953387561576, 2782.4008715073737, 2105.7904640448182, 2846.1638452779557, 2995.664648762981, 3734.9702398226245, 1705.044467723827, 1239.4314682410068], [493, 494, 495, 496, 497, 498, 499, 500, 501, 502, 503, 504, 505, 506, 507, 508, 509]], [0, 3070, [29016, 29056, 29096, 29138, 29189, 29233, 29281, 29336, 29387, 29437, 29478], [6722.073, 6761.479, 6737.876, 6744.579, 6757.36, 6758.391, 6733.293, 6764.811, 6768.343, 6744.511, 6798.152], [40667.061, 40648.208, 40675.997, 40635.972, 40644.305, 40656.791, 40661.646, 40656.027, 40661.797, 40659.374, 40636.745], [10.269, 9.118, 10.795, 11.517, 9.887, 7.876, 9.424, 5.494, 6.371, 6.604, 15.522], [2013.2451569338243, 2628.92357730541, 1955.0725736973443, 2564.287999231565, 2324.651600803715, 2379.3957490274092, 2694.7331709376836, 3141.3535333077443, 3340.173367715125, 3628.2696674724866, 653.1148842031979], [499, 500, 501, 502, 503, 504, 505, 506, 507, 508, 509]], [2, 3073, [28985, 29030, 29072, 29112, 29155, 29203, 29248, 29301, 29353], [24619.156, 24632.613, 24598.443, 24637.381, 24615.132, 24526.873, 24608.262, 24584.741, 24549.263], [59074.226, 59161.508, 59135.741, 59136.283, 59159.072, 59075.71, 59101.568, 59158.533, 59069.286], [27.022, 20.685, 21.581, 26.395, 14.185, 27.438, 19.145, 23.377, 29.932], [1033.926237438475, 1606.1772130294369, 1730.98419267671, 1482.1457830365907, 1905.47728101799, 3520.480328469965, 2853.246334020631, 1172.0075478234905, 677.6803632593231], [498, 499, 500, 501, 502, 503, 504, 505, 506]], [2, 3074, [29073, 29113, 29156, 29205, 29249], [24699.104, 24701.877, 24680.007, 24710.164, 24664.407], [56956.049, 56985.618, 57048.995, 57019.95, 57114.748], [28.24, 19.925, 23.26, 24.852, 17.223], [2130.393814934453, 3988.1431058930943, 4710.774935880577, 4626.048502368643, 30038.203366024325], [500, 501, 502, 503, 504]], [1, 3126, [28868, 28920, 28980, 29025, 29067, 29106], [21463.765, 21367.812, 21352.407, 21363.758, 21365.425, 21362.973], [52272.822, 52269.774, 52286.28, 52283.391, 52262.024, 52269.288], [33.747, 8.268, 5.866, 11.32, 7.251, 16.583], [1040.5935632177896, 3321.7082579007556, 2891.3051562480746, 2460.7528532663173, 2364.7435285992365, 1348.1344013241574], [496, 497, 498, 499, 500, 501]], [1, 3132, [29804, 29839, 29873, 29915, 29953, 29997, 30038, 30081, 30133, 30176, 30207, 30245, 30283, 30323, 30362], [20874.04, 20868.926, 20883.849, 20907.665, 20731.983, 20784.066, 20685.738, 20719.083, 20860.931, 20942.535, 20933.796, 20932.717, 20790.485, 20771.947, 20834.465], [51160.695, 51080.753, 51090.526, 51096.924, 51158.467, 51156.526, 51148.69, 51163.513, 51169.689, 51218.935, 51206.132, 51255.951, 51087.431, 51059.541, 51031.714], [12.608, 23.079, 9.666, 12.246, 31.094, 20.173, 31.444, 27.27, 24.451, 26.312, 29.631, 36.564, 29.525, 12.553, 24.674], [865.7756028358968, 837.5011474738196, 2632.7728410318846, 2470.28756084903, 596.0072811501009, 2658.896313717181, 3876.2536238546336, 2082.433502685641, 3587.2659851651742, 1516.5675416160902, 943.4936224028687, 1584.0058498769679, 962.1261374265816, 784.201848948024, 761.7203363360117], [516, 517, 518, 519, 520, 521, 522, 523, 524, 525, 526, 527, 528, 529, 530]], [2, 3134, [29767, 29807, 29841, 29876, 29919], [24148.111, 24041.917, 24058.131, 24081.379, 24169.418], [56922.11, 57064.626, 57026.918, 57009.399, 56918.33], [27.351, 12.209, 12.141, 14.155, 25.143], [2275.7423504953276, 2272.70863186414, 2434.1985598910815, 2517.6870377228774, 9108.501303036806], [515, 516, 517, 518, 519]], [0, 3145, [29524, 29571, 29621, 29671, 29713, 29753, 29790], [6368.592, 6362.516, 6360.515, 6348.513, 6345.056, 6392.962, 6323.263], [40294.951, 40317.943, 40306.943, 40298.337, 40306.062, 40290.716, 40300.041], [7.597, 10.575, 7.226, 6.994, 6.127, 13.199, 17.101], [3113.7239803834696, 3028.1725237398555, 3312.9961829951812, 3513.8024948727875, 3303.4977763945394, 1109.1086659756204, 2246.4634150107668], [510, 511, 512, 513, 514, 515, 516]], [2, 3152, [29877, 29922, 29956, 30002, 30045, 30088, 30136, 30180, 30211], [24684.351, 24712.746, 24694.813, 24692.541, 24701.792, 24701.236, 24695.017, 24709.519, 24686.199], [58326.425, 58336.292, 58348.625, 58354.117, 58346.899, 58350.972, 58356.877, 58352.238, 58338.065], [13.478, 9.582, 5.856, 6.492, 5.669, 6.356, 7.575, 7.379, 7.151], [3570.740833905809, 2935.719925552804, 3797.82021519329, 3984.190423365924, 3085.041873926924, 3051.602288811927, 3368.188839430838, 2839.522237568394, 3413.021032135635], [518, 519, 520, 521, 522, 523, 524, 525, 526]], [2, 3192, [29539, 29591, 29637, 29686, 29728], [24350.537, 24367.535, 24336.227, 24341.969, 24349.437], [57428.015, 57428.852, 57398.946, 57413.916, 57409.086], [12.916, 10.635, 7.981, 9.66, 8.759], [1519.1394208504964, 1556.0257965295355, 2733.5410910567066, 2782.886533269767, 2459.715014194039], [510, 511, 512, 513, 514]], [2, 3243, [30786, 30822, 30862, 30903, 30946], [24801.648, 24792.387, 24759.498, 24796.428, 24782.22], [56981.748, 56987.732, 56981.433, 56984.946, 56951.708], [14.962, 11.89, 14.621, 12.75, 21.655], [1880.8527286058004, 1923.5484136357707, 2427.0833525117932, 2534.275320712615, 1612.5010302129203], [541, 542, 543, 544, 545]], [0, 3246, [30771, 30810, 30844, 30883, 30929], [6525.514, 6469.507, 6461.839, 6436.948, 6428.481], [41693.21, 41649.387, 41623.585, 41603.116, 41554.675], [24.411, 25.664, 23.89, 20.493, 30.702], [694.4508510221227, 1039.105393365672, 884.9873974900003, 7130.381540527423, 3836.0443033043516], [541, 542, 543, 544, 545]], [2, 3267, [31068, 31110, 31146, 31183, 31215, 31246], [24234.529, 24269.367, 24300.826, 24245.46, 24304.445, 24285.532], [57485.3, 57507.303, 57496.73, 57470.612, 57469.696, 57553.335], [9.971, 16.676, 13.557, 14.234, 14.94, 29.73], [663.1857978649081, 1674.0955445917298, 1786.308250420519, 1578.240780384812, 1460.9527791994265, 1133.0904908185607], [548, 549, 550, 551, 552, 553]], [0, 3276, [30972, 31011, 31056, 31096, 31135, 31171, 31206, 31236, 31272, 31299, 31328, 31358, 31391, 31424], [5909.491, 5925.17, 5938.134, 5939.822, 5938.815, 5942.213, 5954.726, 5927.8, 5927.791, 5940.256, 5940.532, 5950.738, 5954.407, 5985.82], [41534.838, 41526.172, 41535.46, 41526.973, 41522.421, 41529.114, 41529.922, 41516.596, 41549.295, 41523.962, 41527.244, 41529.768, 41533.704, 41498.235], [19.63, 8.798, 8.026, 10.661, 9.901, 12.04, 7.941, 12.856, 9.978, 8.934, 9.191, 8.927, 5.528, 34.279], [2022.009210315079, 2332.1875600460953, 2909.025474398182, 2431.523944876864, 2078.174115550189, 3045.940157789463, 2373.370070918462, 1687.749538687671, 2220.4617421173975, 1705.86513450751, 2835.4070787272026, 2621.4253479995486, 2976.8814805588963, 826.3483626152123], [546, 547, 548, 549, 550, 551, 552, 553, 554, 555, 556, 557, 558, 559]], [1, 3325, [31616, 31652, 31697, 31737, 31771, 31800, 31829, 31866, 31895], [21283.304, 21299.232, 21301.349, 21323.548, 21283.041, 21335.471, 21298.834, 21310.677, 21349.551], [52119.172, 52129.304, 52128.787, 52115.303, 52131.098, 52124.452, 52097.909, 52112.895, 52136.604], [16.942, 7.962, 14.086, 19.105, 16.219, 13.316, 18.886, 14.434, 15.757], [921.1942560282396, 2728.4216339099744, 2011.3636077193887, 1624.980253714587, 1239.2896797848239, 1438.918208386796, 1374.174136060082, 1357.8198645435707, 922.5209407563557], [564, 565, 566, 567, 568, 569, 570, 571, 572]], [2, 3328, [31621, 31655, 31702, 31740, 31775, 31803], [24033.322, 24045.487, 24028.679, 24075.5, 24091.712, 24084.719], [57876.095, 57868.268, 57854.589, 57823.437, 57800.01, 57858.264], [23.201, 12.944, 12.086, 16.202, 25.476, 29.712], [2245.952657729526, 1976.6253603955063, 2054.166537350743, 2468.5068838982343, 3174.61815481087, 5199.1652240137055], [564, 565, 566, 567, 568, 569]], [1, 3338, [31577, 31615, 31651, 31696, 31736, 31770], [21056.383, 21072.657, 21083.601, 21079.628, 21130.597, 21053.716], [50272.841, 50222.29, 50245.687, 50288.48, 50270.89, 50255.247], [23.411, 11.466, 13.002, 19.029, 10.512, 9.684], [1037.1600904799598, 1738.4574688776822, 1650.4810288440485, 1608.3866860383796, 1112.6700007622076, 1709.6724521704532], [563, 564, 565, 566, 567, 568]], [0, 3344, [31723, 31759, 31790, 31819, 31857, 31887], [6294.808, 6247.333, 6294.258, 6278.019, 6330.14, 6281.535], [42503.522, 42522.631, 42554.21, 42522.227, 42532.903, 42523.346], [17.23, 26.689, 27.173, 11.448, 19.858, 18.096], [1830.0981584200147, 1967.8122702204896, 1769.8760325720464, 21467.735700782123, 2330.052214199303, 1281.2349833965354], [567, 568, 569, 570, 571, 572]], [1, 3358, [31894, 31924, 31950, 31980, 32014, 32049], [20886.23, 20924.432, 20976.596, 20892.549, 20888.069, 20875.878], [51850.742, 51817.293, 51800.818, 51788.251, 51803.317, 51790.642], [15.543, 7.764, 15.413, 13.923, 11.79, 12.954], [760.4636989220205, 2592.2954797468283, 818.600234298404, 1508.9528044869498, 1922.6548431904985, 1510.128764531742], [572, 573, 574, 575, 576, 577]], [1, 3394, [32048, 32076, 32103, 32127, 32155, 32183, 32208, 32237, 32261, 32282, 32331, 32385, 32436, 32500], [20869.901, 20820.354, 20841.221, 20842.905, 20864.397, 20850.669, 20865.989, 20816.771, 20778.025, 20724.443, 20707.654, 20706.959, 20795.901, 20799.275], [51156.952, 51136.517, 51140.983, 51128.255, 51106.956, 51163.192, 51241.51, 51412.999, 51419.219, 51380.251, 51404.085, 51363.738, 51336.122, 51377.766], [27.054, 14.95, 15.917, 14.91, 9.414, 13.114, 25.134, 10.522, 7.547, 9.535, 14.596, 19.161, 19.948, 27.55], [789.587252338605, 2347.901807355188, 1858.7685534861034, 3981.2875392846263, 2311.5251810944596, 2694.8789057409413, 2884.6591169037033, 2516.0353137652905, 3315.7290310138624, 4496.845658904662, 8035.712715482126, 9683.238909109132, 12304.317802967564, 5280.752345882396], [577, 578, 579, 580, 581, 582, 583, 584, 585, 586, 587, 588, 589, 590]], [1, 3416, [32283, 32336, 32389, 32440, 32504, 32562, 32621, 32676, 32728, 32785, 32841, 32902, 32956, 33006, 33055, 33104, 33151], [21324.099, 21317.429, 21227.461, 21209.497, 21171.923, 21166.343, 21197.973, 21163.639, 21164.921, 21188.152, 21183.917, 21200.945, 21168.372, 21133.408, 21166.829, 21162.514, 21134.458], [52793.623, 52777.93, 52766.205, 52743.529, 52753.352, 52708.944, 52720.29, 52722.586, 52723.582, 52755.018, 52738.562, 52740.925, 52750.837, 52701.861, 52695.099, 52698.012, 52741.523], [18.515, 9.709, 10.347, 9.079, 10.119, 10.218, 13.754, 17.439, 10.632, 12.68, 12.497, 17.642, 11.985, 13.891, 12.147, 19.747, 16.117], [1023.4459239590698, 3025.422281879739, 5030.284311718884, 4337.091757352445, 3906.4398808830874, 3428.2981855021776, 4334.494816004992, 3140.236784771481, 2645.881131801139, 3927.7901091862113, 2427.714617526204, 2580.4081231252217, 1793.282243883804, 2614.645016299507, 3455.6441331080227, 2044.8978470456198, 2013.6888996371013], [586, 587, 588, 589, 590, 591, 592, 593, 594, 595, 596, 597, 598, 599, 600, 601, 602]], [2, 3418, [32285, 32340, 32398, 32447, 32515, 32570, 32629], [24195.187, 24297.952, 24476.34, 24298.569, 24454.739, 24467.43, 24433.127], [57609.411, 57628.205, 57644.687, 57578.324, 57590.659, 57631.356, 57641.974], [14.171, 12.138, 10.883, 16.381, 15.015, 13.6, 15.281], [706.5474830134466, 6468.091529534244, 3789.036026014577, 13964.872320965529, 7540.085211023398, 4817.584495741524, 2697.350324378326], [586, 587, 588, 589, 590, 591, 592]], [2, 3425, [32514, 32568, 32628, 32683, 32732, 32790, 32846], [24339.613, 24326.308, 24318.518, 24348.418, 24341.183, 24287.389, 24312.528], [56061.649, 56061.557, 56069.203, 56023.4, 56046.321, 56185.471, 56074.055], [18.115, 16.119, 20.842, 9.321, 14.798, 20.62, 20.984], [3168.0353411358146, 1648.294770020536, 1449.5303393197619, 2272.602778978033, 3619.7623337728446, 9808.080466654237, 2017.1990309644411], [590, 591, 592, 593, 594, 595, 596]], [0, 3440, [32318, 32374, 32426, 32485, 32549, 32607, 32664, 32716, 32770, 32823, 32887], [5824.714, 5793.366, 5854.021, 5900.088, 5856.954, 5790.97, 5798.902, 5811.472, 5813.668, 5838.515, 5893.529], [42866.378, 42934.533, 42825.924, 42836.814, 42863.283, 42847.208, 42853.029, 42846.641, 42867.844, 42893.424, 42903.364], [14.698, 12.253, 23.204, 16.297, 32.169, 28.061, 19.354, 16.266, 12.376, 13.022, 43.957], [3179.5904670893233, 6552.2584104411135, 1736.150176512268, 3348.3037947672387, 1234.5711093067653, 680.1003525147737, 1157.1073239661905, 1765.9869726796924, 2818.1631153938583, 3274.938344548677, 1896.7766022825674], [587, 588, 589, 590, 591, 592, 593, 594, 595, 596, 597]], [0, 3441, [32376, 32427, 32486, 32548, 32608, 32665, 32717, 32771, 32824, 32888], [5976.919, 6013.768, 5990.514, 5953.926, 5994.664, 6011.831, 6041.302, 6149.433, 6104.217, 6158.223], [41404.492, 41392.213, 41435.261, 41488.526, 41457.712, 41434.322, 41404.718, 41544.745, 41366.56, 41548.466], [12.872, 11.73, 14.858, 16.772, 16.086, 11.4, 12.663, 29.208, 25.202, 29.868], [2733.9669729102693, 2529.9301394010563, 3715.2925071560608, 13972.406005338138, 11992.50112273735, 4853.050236455843, 4192.9772488723465, 6069.313076761067, 10271.340803928511, 3392.2306397787397], [588, 589, 590, 591, 592, 593, 594, 595, 596, 597]], [0, 3442, [32321, 32377, 32429, 32488, 32551, 32610, 32666], [6348.099, 6561.222, 6580.539, 6538.028, 6598.585, 6600.328, 6529.443], [40108.067, 40073.612, 40178.543, 40107.051, 40100.581, 40088.148, 40083.072], [25.506, 19.56, 28.494, 28.88, 23.392, 17.464, 20.818], [1087.3298283317497, 2701.21711106445, 3520.3812882425823, 1769.47322920543, 3172.78520397117, 1795.119609433575, 2159.713192503555], [587, 588, 589, 590, 591, 592, 593]], [1, 3446, [32387, 32438, 32502, 32560, 32617, 32673, 32725, 32784, 32840, 32900], [20759.922, 20764.605, 20759.33, 20765.599, 20755.283, 20774.011, 20912.514, 20939.266, 20894.189, 20785.199], [49980.573, 49996.786, 50013.79, 50005.982, 50007.478, 50008.638, 49835.564, 49829.734, 49862.583, 49985.804], [13.831, 5.956, 7.196, 6.86, 9.28, 14.277, 40.094, 29.334, 30.727, 20.144], [2429.716577315465, 3298.7612179226753, 2412.6928660024228, 2696.2705228139, 2727.0322784876075, 1816.2998768860762, 5360.33452789427, 10801.674211197073, 10600.258790582842, 1492.4819018872388], [588, 589, 590, 591, 592, 593, 594, 595, 596, 597]], [1, 3448, [32390, 32439, 32505, 32563, 32620, 32677, 32729, 32786, 32842, 32904, 32957, 33007, 33056, 33105, 33152], [21230.534, 21214.027, 21149.54, 21078.567, 21091.001, 21219.872, 21223.339, 21324.464, 21384.61, 21370.02, 21368.325, 21413.089, 21406.848, 21402.632, 21369.624], [51580.172, 51570.198, 51422.761, 51427.472, 51430.01, 51553.661, 51528.676, 51598.233, 51583.991, 51582.571, 51548.433, 51585.381, 51582.659, 51585.609, 51561.376], [22.145, 12.216, 40.079, 37.328, 30.063, 9.825, 16.073, 15.151, 11.536, 12.642, 15.795, 12.913, 15.858, 14.232, 13.398], [2006.3714962156585, 2767.66686261937, 7754.093452963812, 6556.048207928899, 11223.869500725874, 2286.194516139814, 2622.001687852526, 3982.1106936380274, 4270.090094347557, 3114.23702602436, 2315.2560500853338, 3150.5745354336104, 3123.222674417468, 3026.988441272322, 2264.1681160109865], [588, 589, 590, 591, 592, 593, 594, 595, 596, 597, 598, 599, 600, 601, 602]], [1, 3467, [32675, 32726, 32783, 32839, 32901, 32954, 33005, 33053, 33103, 33149, 33193, 33242, 33290, 33348, 33393, 33435, 33478, 33527], [20888.065, 20910.739, 21064.623, 20870.707, 20897.21, 21018.837, 21036.194, 21033.838, 21059.673, 21045.075, 21002.679, 21097.395, 21079.925, 21046.541, 21026.413, 21012.79, 21110.501, 21022.483], [49878.578, 49825.902, 49708.501, 49835.072, 49881.187, 49728.213, 49713.534, 49705.736, 49695.109, 49695.666, 49701.539, 49658.551, 49705.472, 49711.094, 49706.033, 49707.926, 49690.049, 49748.725], [27.091, 29.054, 21.813, 37.525, 30.922, 17.883, 11.503, 9.348, 7.836, 12.315, 15.4, 17.038, 15.42, 20.224, 17.023, 25.458, 35.295, 17.861], [11729.742007825482, 9650.977574132809, 2128.07806540768, 7641.133956217027, 7077.675357676217, 2873.8669174334873, 2585.7625302065703, 3229.2416962938387, 2184.5647542372294, 2263.1932676665474, 1984.5244272252864, 730.0411551520468, 799.9700398310957, 921.3486527862163, 1544.6637170270062, 940.9131738016999, 831.7871323128065, 1115.115986842578], [593, 594, 595, 596, 597, 598, 599, 600, 601, 602, 603, 604, 605, 606, 607, 608, 609, 610]], [2, 3468, [32684, 32733, 32791, 32847, 32909], [24477.918, 24430.43, 24445.781, 24436.244, 24447.908], [58436.409, 58524.8, 58511.688, 58510.474, 58525.148], [11.176, 9.556, 10.059, 10.347, 10.199], [101418.34674414087, 3561.0238365494492, 3679.835896703558, 3126.11713146381, 3255.341595057629], [593, 594, 595, 596, 597]], [2, 3469, [32633, 32686, 32734, 32792, 32849], [24601.715, 24698.084, 24653.856, 24668.947, 24661.396], [57460.097, 57532.249, 57480.498, 57523.435, 57567.945], [16.577, 12.988, 20.274, 18.394, 12.524], [59826.9197504332, 39234.85328512698, 5755.5612940433275, 7602.543820562874, 8043.183226346257], [592, 593, 594, 595, 596]], [2, 3470, [32632, 32687, 32735, 32793, 32850, 32913, 32966, 33015], [24770.057, 24767.87, 24765.3, 24793.685, 24763.065, 24678.967, 24775.92, 24770.421], [58126.084, 58109.34, 58060.065, 58084.046, 58074.917, 58156.471, 58070.346, 58161.285], [16.199, 17.082, 22.383, 19.988, 32.338, 28.781, 11.956, 20.71], [2693.090306942158, 2723.231454873361, 1925.0657553912818, 2192.9093824710753, 1618.3866924783529, 14525.64559079668, 1524.8166848547694, 1748.825515311817], [592, 593, 594, 595, 596, 597, 598, 599]], [1, 3489, [33054, 33102, 33150, 33194, 33240, 33289], [20999.622, 20991.486, 20959.382, 21009.245, 21024.783, 21017.74], [50972.629, 50994.923, 51048.276, 51170.234, 51112.956, 51088.274], [9.632, 13.289, 21.747, 27.924, 19.42, 27.878], [1876.6226493901158, 2393.311644928112, 1239.7221111450685, 835.4120779809963, 1184.7656047249677, 1167.694689510078], [600, 601, 602, 603, 604, 605]], [2, 3492, [33155, 33199, 33248, 33297, 33353], [24702.855, 24651.805, 24575.23, 24512.774, 24517.23], [57518.01, 57529.855, 57629.074, 57664.176, 57787.589], [18.54, 26.374, 29.278, 16.733, 25.921], [2036.7231079178339, 4144.170671304732, 5549.430552341557, 5821.288222666443, 1073.104099586759], [602, 603, 604, 605, 606]], [2, 3493, [32848, 32911, 32965, 33014, 33062, 33108, 33154, 33198, 33249, 33296, 33354, 33398, 33439, 33483, 33533], [24457.664, 24463.561, 24475.091, 24489.907, 24460.284, 24471.624, 24482.398, 24477.086, 24478.54, 24482.275, 24489.964, 24441.933, 24433.098, 24452.988, 24409.226], [58925.144, 59092.331, 59159.625, 59138.429, 59074.122, 59058.465, 59154.743, 59084.487, 59082.114, 59155.992, 59166.241, 59143.854, 59159.791, 59166.699, 59179.926], [15.072, 13.816, 10.359, 8.322, 18.973, 19.423, 14.976, 19.156, 17.353, 11.884, 11.251, 14.363, 13.999, 12.305, 17.127], [16902.441831199194, 3333.0747907190066, 3046.6013727093473, 5986.671428192596, 4038.9573122475767, 8346.602291071213, 2078.1261138998425, 2667.241264803596, 4819.355143226213, 3477.5341920244127, 3031.8173896577305, 5326.264304352249, 4285.449498889249, 3129.7612349854085, 3365.9985307745183], [596, 597, 598, 599, 600, 601, 602, 603, 604, 605, 606, 607, 608, 609, 610]], [2, 3529, [33355, 33400, 33442, 33485, 33534, 33564], [24636.573, 24602.582, 24577.638, 24580.496, 24576.678, 24772.43], [56641.686, 56635.185, 56625.088, 56701.396, 56645.246, 56672.468], [17.674, 30.886, 12.454, 19.523, 23.844, 22.515], [1111.0269364697015, 2772.8939194137815, 52573.53828343264, 31161.43913076364, 3218.9024197033395, 2795.97700509255], [606, 607, 608, 609, 610, 611]], [0, 3531, [33337, 33381, 33426, 33468, 33514, 33554, 33585, 33630, 33669, 33717, 33758, 33797, 33837, 33876, 33918, 33959, 34002, 34039, 34084, 34123, 34168, 34204, 34240, 34278, 34316, 34348, 34397, 34432, 34464, 34506, 34544, 34576, 34613, 34648, 34680, 34714, 34756, 34803, 34842, 34888, 34927, 34957], [5535.871, 5546.395, 5542.628, 5519.925, 5530.764, 5501.819, 5552.353, 5510.465, 5522.2, 5534.4, 5538.841, 5532.858, 5549.971, 5551.685, 5530.004, 5524.268, 5518.812, 5543.432, 5509.705, 5546.795, 5562.073, 5586.054, 5577.2, 5564.572, 5602.776, 5597.053, 5591.145, 5599.806, 5558.73, 5594.863, 5588.619, 5593.461, 5600.188, 5579.238, 5578.402, 5582.886, 5609.91, 5594.188, 5590.087, 5633.789, 5586.482, 5651.224], [42430.002, 42437.924, 42394.355, 42398.154, 42385.321, 42442.661, 42383.325, 42381.712, 42420.569, 42428.611, 42427.874, 42417.018, 42431.919, 42413.66, 42396.999, 42420.365, 42457.764, 42410.978, 42462.568, 42425.887, 42256.991, 42216.301, 42223.884, 42201.851, 42158.954, 42180.812, 42168.97, 42151.599, 42321.135, 42205.918, 42213.647, 42236.426, 42205.874, 42249.892, 42211.892, 42235.517, 42151.246, 42237.996, 42202.378, 42131.908, 42123.837, 42118.198], [12.101, 9.219, 16.433, 11.023, 8.43, 11.226, 7.821, 17.772, 8.094, 8.572, 8.682, 7.609, 9.401, 8.444, 11.674, 15.334, 11.45, 10.454, 12.741, 11.252, 13.293, 14.755, 13.451, 13.092, 10.099, 11.93, 11.056, 10.136, 24.275, 14.309, 15.2, 13.943, 14.499, 15.078, 13.41, 18.587, 10.894, 17.299, 15.724, 8.661, 10.915, 18.527], [2389.260966093502, 2149.565972931227, 966.9840273133027, 2294.952331790565, 2213.325097177206, 1936.4680233940592, 2201.6711100768466, 2315.8788871036704, 2573.391926672828, 2249.4921793589824, 3048.192391197045, 2549.779687024544, 2248.6852639729595, 3323.051485334117, 2475.342670105375, 1665.9999731796772, 2732.322191257451, 2135.1993251111985, 3009.360894513429, 2509.239132506552, 3866.311474106889, 5580.132240562196, 5769.647917970296, 4427.653286927577, 4540.988307924878, 5936.925990124688, 3879.089149030388, 4149.497927359085, 3043.261173958626, 3801.411010649953, 4046.7220199616477, 5920.014613433615, 3963.2511057778925, 5343.708114919694, 4859.7204259524415, 4279.336564294673, 2984.931693112636, 4323.747644968166, 2568.4364483396675, 2130.7193502092023, 1878.708377988191, 1483.8778564712222], [606, 607, 608, 609, 610, 611, 612, 613, 614, 615, 616, 617, 618, 619, 620, 621, 622, 623, 624, 625, 626, 627, 628, 629, 630, 631, 632, 633, 634, 635, 636, 637, 638, 639, 640, 641, 642, 643, 644, 645, 646, 647]], [0, 3532, [33428, 33469, 33516, 33555, 33587, 33631, 33671, 33718, 33759], [6228.531, 6308.199, 6315.594, 6353.019, 6353.086, 6299.219, 6330.586, 6293.845, 6348.276], [41646.669, 41660.71, 41639.058, 41411.037, 41440.338, 41500.286, 41506.844, 41617.361, 41449.99], [15.015, 12.55, 9.725, 19.936, 17.651, 17.165, 23.82, 17.378, 25.871], [1150.6962518125865, 3677.9740776415256, 2674.3393150910138, 7186.887964908333, 5153.2560891177845, 6785.10293816894, 4863.333357944802, 2627.20568264595, 2103.744273636986], [608, 609, 610, 611, 612, 613, 614, 615, 616]], [2, 3533, [33536, 33565, 33604, 33647, 33690, 33733, 33772, 33810, 33850, 33893, 33937, 33976], [24668.107, 24774.032, 24776.287, 24797.369, 24733.172, 24736.822, 24775.648, 24729.15, 24793.45, 24732.221, 24771.223, 24771.911], [57941.608, 58076.82, 58055.182, 58067.501, 58155.662, 58070.354, 58111.73, 58096.194, 58140.7, 58157.295, 58129.822, 58159.262], [25.37, 17.517, 17.573, 19.25, 21.317, 23.767, 16.806, 20.876, 16.177, 12.61, 12.001, 21.882], [6461.20994248366, 1758.4214095487948, 1945.1479942500498, 1236.2677109522508, 1366.4248748849723, 2500.7413420928247, 1098.226913693496, 15992.587766103816, 2678.930308784698, 3061.484234639258, 2362.5928356510185, 986.7265704351905], [610, 611, 612, 613, 614, 615, 616, 617, 618, 619, 620, 621]], [1, 3539, [32781, 32837, 32898, 32952, 33003], [20709.94, 20697.585, 20667.666, 20621.006, 20811.173], [51368.282, 51362.333, 51342.932, 51366.952, 51384.884], [10.598, 8.054, 16.619, 18.447, 10.877], [2171.254937756592, 2245.2396474253765, 1895.4890315561272, 2069.771688930462, 96744.03824685182], [595, 596, 597, 598, 599]], [2, 3547, [33602, 33646, 33688, 33730, 33770, 33808, 33849, 33892, 33936, 33975, 34017, 34057, 34097, 34142, 34180], [24463.992, 24466.126, 24527.38, 24528.026, 24498.12, 24537.958, 24589.874, 24634.507, 24644.817, 24653.434, 24623.913, 24630.222, 24630.674, 24671.411, 24515.139], [59118.678, 59094.622, 59056.143, 59069.092, 59082.156, 59119.222, 59070.054, 59077.552, 59081.751, 59092.311, 59080.258, 59045.923, 59092.597, 59071.142, 58992.101], [18.167, 18.85, 9.246, 16.729, 12.295, 19.652, 19.572, 14.437, 9.147, 10.602, 17.955, 26.73, 7.428, 14.107, 24.38], [6270.934432030073, 3664.1697304775785, 49949.615898057185, 4061.5763204782816, 15233.86388499439, 3976.561563793239, 1147.3674690064736, 2281.3276510585415, 2760.0539751299234, 2506.63467271009, 1274.4759043378904, 794.7440685442588, 2204.986558637029, 1569.3821283026573, 6234.639189980429], [612, 613, 614, 615, 616, 617, 618, 619, 620, 621, 622, 623, 624, 625, 626]], [1, 3566, [33683, 33726, 33765, 33803, 33843, 33885, 33927], [20732.675, 20725.038, 20697.826, 20773.967, 20752.166, 20758.469, 20731.276], [51156.579, 51194.855, 51160.108, 51088.542, 51156.5, 51192.083, 51153.027], [13.61, 16.804, 17.239, 15.322, 20.606, 18.558, 16.462], [1514.2097267353727, 1967.9160276831394, 3336.240525161838, 632.2651418626451, 1954.0922735339716, 979.4381469348593, 1971.25455792338], [614, 615, 616, 617, 618, 619, 620]], [2, 3569, [33769, 33807, 33847, 33890, 33934], [24539.55, 24440.751, 24459.791, 24472.454, 24452.755], [56444.918, 56313.339, 56343.51, 56363.699, 56330.876], [38.166, 10.807, 10.622, 13.566, 11.722], [3994.5404044648567, 2422.3575340122147, 3205.329268990708, 3237.160864606842, 1815.7777101104812], [616, 617, 618, 619, 620]], [2, 3578, [33809, 33848, 33891, 33935, 33974, 34016, 34056, 34096, 34141], [24561.034, 24625.515, 24546.117, 24586.823, 24602.08, 24556.19, 24549.259, 24549.784, 24625.01], [57544.17, 57576.044, 57371.132, 57352.978, 57378.288, 57390.555, 57363.913, 57375.498, 57320.216], [25.254, 27.393, 18.15, 8.391, 16.722, 18.264, 16.193, 10.825, 17.069], [2355.9986999223856, 1487.2833008619825, 807.7104420186267, 1773.6877716984138, 1418.3439771635872, 2424.4482939606773, 1885.322299666171, 2415.9585568646025, 686.5491944485037], [617, 618, 619, 620, 621, 622, 623, 624, 625]], [0, 3586, [33838, 33877, 33920, 33960, 34003, 34040, 34086, 34125, 34170, 34206, 34242, 34279, 34317, 34349, 34398, 34433, 34465, 34507, 34545, 34577, 34614, 34649], [5912.471, 5889.331, 5935.497, 5857.826, 5822.631, 5818.947, 5752.225, 5840.51, 5941.084, 6056.795, 6015.559, 5937.53, 6028.207, 5991.464, 6036.285, 5997.592, 5992.644, 5983.418, 6027.805, 5975.568, 6006.36, 5991.488], [43101.827, 43090.895, 43062.839, 42995.456, 43070.122, 43081.282, 43055.335, 43093.819, 43107.261, 43030.986, 42996.923, 43093.927, 43025.527, 43075.504, 42952.954, 42926.869, 42771.261, 42793.71, 42946.391, 42777.532, 42825.762, 42779.131], [9.714, 10.102, 11.363, 14.197, 8.72, 8.031, 14.608, 12.219, 16.632, 17.012, 16.238, 17.503, 16.995, 15.139, 17.829, 21.342, 6.587, 8.243, 25.434, 10.614, 20.915, 12.61], [1652.1813289161034, 2785.257723783483, 5390.117866791586, 12649.170895901465, 7609.578484860238, 7057.644324317722, 6719.598786932495, 4061.4412579879777, 4223.557159671675, 2774.592891391875, 3252.6050081814506, 3801.7810046165273, 1616.6548041028072, 3215.3939506273528, 3063.0718908481554, 5918.785139418235, 3263.451247144997, 2932.5093264464485, 1704.6246279670158, 2199.6348420556246, 4309.388054879638, 1573.4259717340185], [618, 619, 620, 621, 622, 623, 624, 625, 626, 627, 628, 629, 630, 631, 632, 633, 634, 635, 636, 637, 638, 639]], [0, 3605, [34085, 34124, 34169, 34205, 34241], [5838.471, 5851.304, 5820.577, 5804.072, 5860.074], [41324.643, 41315.957, 41367.74, 41346.412, 41324.196], [7.624, 12.339, 17.644, 17.109, 25.303], [2512.569367326276, 2403.8226723949097, 1756.4938233466844, 1951.124753180402, 2191.6519908262358], [624, 625, 626, 627, 628]], [1, 3611, [34178, 34215, 34250, 34288, 34326, 34360], [21080.822, 20954.573, 21011.878, 21030.735, 21093.825, 21064.308], [51247.959, 51066.769, 51227.28, 51095.324, 51065.814, 51068.443], [32.714, 27.744, 35.261, 30.683, 12.457, 13.095], [868.7351144723606, 1294.4680671624153, 4374.128514299824, 1091.0424445107801, 3596.5344305636163, 1698.644928769118], [626, 627, 628, 629, 630, 631]], [2, 3612, [34218, 34254, 34292, 34327, 34366, 34411], [24459.482, 24414.348, 24400.844, 24401.807, 24408.238, 24390.489], [58713.473, 58736.275, 58741.418, 58745.93, 58727.423, 58749.74], [11.425, 9.748, 9.784, 9.829, 7.086, 10.331], [1937.9927232266489, 2110.990980649117, 2383.029056797874, 2622.357603688226, 2543.7373345399456, 2893.721116161438], [627, 628, 629, 630, 631, 632]], [0, 3637, [34318, 34350, 34399, 34434, 34466, 34508], [6329.56, 6350.63, 6363.762, 6357.761, 6359.202, 6299.549], [40319.197, 40294.148, 40285.307, 40291.524, 40297.527, 40314.696], [13.44, 15.918, 6.518, 9.94, 9.557, 22.433], [1189.68711242503, 960.7552685438111, 3085.9684784950828, 3008.0755891022686, 2381.5247416422144, 997.2563922558328], [630, 631, 632, 633, 634, 635]], [1, 3656, [34474, 34518, 34553, 34584, 34625], [20982.269, 21090.765, 21139.079, 21068.525, 21078.726], [51122.053, 51089.629, 51039.327, 50958.991, 50925.625], [24.711, 25.237, 23.498, 16.905, 18.149], [2069.7844306900906, 2517.3302116224368, 2689.1225930746, 13544.906468830506, 5364.221518443572], [634, 635, 636, 637, 638]], [2, 3664, [34588, 34629, 34664, 34694, 34732, 34774, 34823, 34860, 34909, 34939, 34970, 35011, 35046, 35081, 35118, 35160, 35197, 35233], [24825.091, 24889.415, 24852.139, 24872.331, 24900.817, 24846.136, 24829.549, 24875.339, 24848.679, 24844.913, 24903.479, 24845.816, 24858.662, 24841.241, 24803.138, 24851.271, 24848.845, 24843.777], [58992.629, 59001.144, 58946.52, 58988.967, 58957.589, 58967.476, 58950.387, 58967.227, 58993.785, 58972.398, 58931.234, 58986.698, 58971.319, 59026.593, 58974.949, 58968.916, 58946.95, 59013.461], [30.167, 29.814, 20.898, 21.139, 17.428, 16.066, 13.909, 27.0, 23.316, 18.067, 22.746, 26.696, 14.446, 16.163, 17.479, 21.74, 20.169, 21.593], [996.990500810643, 1021.9650247541745, 2245.8138097181645, 1238.53822178053, 663.918238581216, 595.1609395646493, 1872.5791309858207, 1142.88876711549, 1596.589453016731, 2444.5720050987507, 1388.416238493327, 1569.6577781752928, 1281.7932883981975, 989.8235408133476, 2551.455013319782, 1786.4347329310974, 2589.324400096418, 1454.5302202129085], [637, 638, 639, 640, 641, 642, 643, 644, 645, 646, 647, 648, 649, 650, 651, 652, 653, 654]], [1, 3671, [34689, 34727, 34768, 34816, 34856, 34903, 34935], [21103.81, 21159.029, 21054.173, 21120.541, 21109.428, 21171.112, 21214.394], [50844.364, 50692.134, 50768.578, 50729.962, 50778.921, 50654.822, 50599.065], [31.729, 26.564, 43.431, 38.093, 36.59, 27.375, 46.285], [5299.182306559789, 2062.3408314073067, 927.7176745476542, 3442.8087686986923, 2499.4290190399897, 2663.6800233397, 1538.7833858031224], [640, 641, 642, 643, 644, 645, 646]], [0, 3702, [34757, 34804, 34844, 34889, 34928, 34958, 34990, 35032, 35066, 35104, 35144, 35181, 35217], [6067.376, 6034.998, 6093.219, 6004.46, 6057.285, 6071.761, 6076.439, 6065.213, 6026.027, 6070.796, 6081.003, 6085.856, 6084.488], [43030.652, 43042.501, 43061.078, 43095.039, 43058.429, 43073.368, 43019.868, 42995.606, 43064.286, 43032.802, 43088.727, 43045.451, 43065.622], [17.403, 24.899, 18.421, 16.708, 20.445, 19.585, 23.085, 8.185, 40.359, 21.175, 12.769, 16.295, 17.83], [1187.0353050544486, 1110.0027728707119, 1306.6932789703487, 760.8446678563556, 1710.231601499012, 1534.3413495425846, 3049.696920834474, 946.5818812827985, 1605.4881040909943, 2018.617890034122, 2016.3648868531925, 2490.5685362424615, 2145.2325903508477], [642, 643, 644, 645, 646, 647, 648, 649, 650, 651, 652, 653, 654]], [1, 3730, [35188, 35225, 35266, 35301, 35331, 35370, 35399, 35429, 35459, 35490, 35524, 35570, 35605, 35648], [20399.785, 20370.175, 20354.265, 20272.315, 20324.371, 20316.169, 20307.79, 20315.704, 20298.667, 20314.079, 20328.964, 20334.034, 20311.933, 20289.448], [49777.095, 49977.027, 49829.25, 49846.38, 49923.098, 50123.083, 50086.162, 50093.417, 50156.89, 50128.226, 50140.415, 50177.858, 50157.635, 50122.115], [15.847, 20.376, 23.016, 26.986, 27.541, 11.809, 15.753, 16.968, 11.479, 10.885, 13.745, 14.698, 10.144, 18.351], [880.0800951599498, 1529.8024029215874, 1689.680519503703, 791.7244726985401, 1766.2512192267577, 3416.74839519395, 3132.4882945883633, 3840.71819794471, 2041.9882563001072, 2658.7332779791745, 3384.8475784523575, 2314.9573498373065, 2541.548211927618, 2213.852598045525], [653, 654, 655, 656, 657, 658, 659, 660, 661, 662, 663, 664, 665, 666]], [1, 3743, [35333, 35372, 35402, 35431, 35461, 35492, 35528, 35575, 35611], [21133.396, 21123.202, 21088.239, 21108.861, 21107.68, 21120.82, 21085.735, 21136.928, 21110.231], [50056.844, 50005.223, 50015.152, 50045.075, 50029.12, 50014.234, 50065.656, 49990.555, 50008.993], [15.426, 22.753, 11.151, 22.607, 9.039, 7.032, 16.354, 18.56, 13.656], [1430.0325028213947, 2349.8773415653345, 1780.6851902637318, 898.7745123882991, 1892.5551591561316, 2973.5998588569305, 2321.792123856707, 628.5770353848096, 2151.5029889374505], [657, 658, 659, 660, 661, 662, 663, 664, 665]], [0, 3750, [35327, 35358, 35394, 35425, 35452, 35483, 35516, 35561, 35596, 35635, 35670, 35708], [6054.459, 6070.795, 6089.129, 6086.109, 6059.12, 6006.221, 5984.519, 5991.309, 5982.153, 6008.383, 5988.446, 5992.55], [43094.144, 43044.96, 43021.514, 43063.377, 43084.068, 43050.493, 43035.575, 43044.909, 43044.014, 43013.758, 43027.863, 43015.008], [22.416, 20.864, 15.549, 15.913, 15.039, 19.191, 7.23, 8.586, 14.302, 8.181, 8.092, 16.221], [1238.0345153961878, 1415.770786933084, 1484.6813895609375, 1544.409439308656, 1539.1358539627208, 2735.565317796319, 3897.57218690245, 4068.538788377499, 2299.207237107887, 4652.556375155835, 3096.050471046073, 1412.955615286758], [657, 658, 659, 660, 661, 662, 663, 664, 665, 666, 667, 668]], [1, 3768, [35115, 35155, 35190, 35227, 35269], [21425.081, 21416.378, 21405.4, 21427.373, 21387.876], [51808.018, 51840.098, 51833.854, 51854.826, 51827.067], [18.97, 14.378, 14.919, 13.097, 34.597], [1748.9543522632787, 2205.2579504513014, 1478.2539712703306, 1710.6373536317349, 1336.7391657493831], [651, 652, 653, 654, 655]], [1, 3774, [35527, 35574, 35609, 35650, 35684], [20851.997, 20863.243, 20866.832, 20927.336, 20871.618], [52473.784, 52487.601, 52455.368, 52475.631, 52450.094], [12.289, 12.346, 13.152, 21.649, 14.962], [2340.773404190202, 2140.7495111423054, 2491.6851827806854, 2086.7535329768434, 1665.1465888686623], [663, 664, 665, 666, 667]], [0, 3779, [35517, 35562, 35597, 35636, 35671, 35709, 35744, 35784, 35819, 35855, 35888, 35922, 35969, 36006], [6474.827, 6461.01, 6450.773, 6454.658, 6501.814, 6520.052, 6493.815, 6480.483, 6450.678, 6511.82, 6440.5, 6418.708, 6415.139, 6408.929], [41422.763, 41403.438, 41343.982, 41313.438, 41381.217, 41238.02, 41294.334, 41359.169, 41467.25, 41395.289, 41425.19, 41410.061, 41428.549, 41462.481], [10.767, 10.268, 8.861, 11.29, 17.337, 19.805, 16.178, 17.813, 31.318, 17.963, 12.672, 7.595, 7.816, 11.434], [2000.5571487717389, 2607.2616142877, 2355.974733336824, 2037.3331153262948, 3464.463999679407, 1021.3826134380323, 931.4594461688866, 2189.1479470333275, 2066.858806770111, 1171.2146440807583, 2136.0115091506923, 2624.1024873689685, 2229.5250971768414, 2144.0541343394048], [663, 664, 665, 666, 667, 668, 669, 670, 671, 672, 673, 674, 675, 676]], [1, 3784, [35004, 35041, 35076, 35114, 35154], [21121.631, 21130.02, 21079.774, 21146.894, 21089.54], [50793.944, 51015.667, 51068.133, 50977.444, 51019.972], [33.42, 29.236, 21.05, 22.985, 24.345], [3685.4257877286686, 1517.2780907844706, 3593.065430285504, 2488.721427829259, 2585.149343545961], [648, 649, 650, 651, 652]], [0, 3841, [36079, 36118, 36157, 36188, 36222, 36257, 36287, 36325, 36354, 36374, 36399, 36422, 36453, 36479, 36512, 36533, 36559, 36581, 36605, 36623, 36645, 36671], [6478.037, 6623.978, 6556.164, 6490.242, 6483.882, 6484.366, 6438.462, 6478.774, 6477.019, 6445.732, 6482.285, 6438.462, 6425.461, 6461.354, 6469.518, 6444.293, 6441.736, 6437.711, 6435.45, 6389.21, 6385.68, 6318.823], [41266.551, 41148.179, 41229.703, 41272.745, 41291.551, 41312.913, 41352.014, 41433.884, 41407.308, 41576.487, 41395.989, 41471.785, 41476.882, 41489.758, 41508.669, 41452.599, 41503.607, 41512.825, 41531.031, 41523.276, 41510.171, 41510.114], [15.748, 13.81, 21.869, 15.017, 11.401, 15.549, 22.616, 16.05, 16.511, 21.004, 14.88, 18.509, 12.672, 18.954, 13.137, 14.563, 11.874, 18.324, 16.963, 23.282, 13.89, 26.856], [5914.394732738488, 2222.2986685725605, 1720.9391444305556, 4316.414348298938, 3714.6173361311007, 3825.6941751935174, 1357.291240193143, 1352.8996247261105, 1838.2084077965058, 609.4217594701433, 1247.3600661572557, 1119.3567901868266, 1214.678322551946, 1710.9755613558718, 1145.2414584341816, 1531.793352778762, 793.223024965397, 932.6762684437892, 1593.847949142395, 1176.4537326730804, 1618.8317344198429, 991.771541304499], [678, 679, 680, 681, 682, 683, 684, 685, 686, 687, 688, 689, 690, 691, 692, 693, 694, 695, 696, 697, 698, 699]], [0, 3847, [35966, 36004, 36042, 36078, 36116, 36156], [5433.168, 5431.091, 5486.733, 5461.197, 5463.278, 5436.626], [42907.631, 42891.543, 42968.294, 42924.042, 42983.465, 42994.656], [20.578, 16.21, 14.027, 14.678, 11.814, 21.629], [5339.332190098708, 1483.1927652689294, 5277.142224573904, 1776.622771525985, 3218.708183368152, 1977.9600431557228], [675, 676, 677, 678, 679, 680]], [1, 3859, [35934, 35978, 36018, 36053, 36090], [21010.324, 21033.301, 21017.311, 21009.279, 21000.569], [52348.352, 52346.662, 52342.699, 52336.455, 52330.743], [15.224, 8.65, 8.244, 5.614, 8.624], [1907.4739606383953, 3808.781183100314, 3706.545824398163, 2981.8277427887724, 2948.6536717344547], [674, 675, 676, 677, 678]], [0, 3864, [35854, 35887, 35921, 35968, 36007], [6322.098, 6468.777, 6412.865, 6444.031, 6462.728], [40145.701, 40114.311, 40162.952, 40180.846, 40129.631], [35.084, 34.678, 19.988, 36.031, 22.455], [1322.2153345641054, 1991.118846020107, 1213.4996608640563, 863.5927709231978, 1780.7833503670352], [672, 673, 674, 675, 676]], [2, 3874, [36494, 36521, 36546, 36568, 36594, 36616], [24510.042, 24504.463, 24482.273, 24482.903, 24553.231, 24451.874], [57167.428, 57197.808, 57200.362, 57195.429, 57257.307, 57260.923], [13.748, 6.604, 11.429, 11.957, 17.429, 20.576], [2132.6116842261586, 2833.5903182187453, 2908.6527220313706, 2064.41028257244, 1196.0466584042551, 990.7458318167255], [691, 692, 693, 694, 695, 696]], [0, 3881, [36286, 36324, 36353, 36373, 36398, 36421, 36452, 36478, 36511], [6118.026, 6161.467, 6211.853, 6116.237, 6145.596, 6179.883, 6162.285, 6158.838, 6198.869], [42981.128, 42943.123, 42953.147, 42902.346, 42961.689, 42947.584, 42992.087, 42918.981, 42973.514], [26.054, 15.449, 29.685, 15.284, 18.996, 25.392, 25.383, 16.874, 25.512], [652.9202037841604, 2146.404710678962, 1887.1760601585538, 1546.225635044626, 4273.7258933691255, 2565.744785139075, 2072.8349748781593, 770.7913704226331, 7662.804486331593], [684, 685, 686, 687, 688, 689, 690, 691, 692]], [2, 3918, [36865, 36896, 36925, 36955, 36985, 37020, 37051, 37084], [24363.181, 24489.916, 24353.724, 24370.016, 24352.214, 24375.109, 24385.299, 24366.841], [56446.533, 56418.823, 56431.76, 56425.993, 56431.491, 56421.762, 56380.895, 56420.384], [10.106, 25.642, 9.599, 12.668, 12.672, 23.587, 11.242, 13.4], [2341.570349148212, 5502.6191300627825, 2449.829941703024, 2023.2184679611357, 2522.551397336075, 1283.1735878089485, 925.951263394497, 1583.109211378295], [705, 706, 707, 708, 709, 710, 711, 712]], [0, 3940, [36944, 36972, 37004, 37036, 37069, 37108, 37136, 37167], [5938.362, 5996.828, 6029.681, 5975.46, 6006.51, 6029.098, 5934.608, 5971.431], [43230.79, 43114.14, 43119.513, 43142.494, 43124.906, 43113.905, 43180.241, 43232.425], [34.923, 13.69, 21.135, 24.554, 16.167, 19.603, 17.127, 25.508], [928.9921999372518, 1561.3157303563157, 1254.1429355485575, 1405.8112461502592, 1196.904993224217, 2494.0459403598143, 2173.7464500402734, 732.257554179567], [708, 709, 710, 711, 712, 713, 714, 715]], [1, 3942, [37044, 37080, 37118, 37146, 37173, 37195, 37225], [20807.022, 20861.629, 20818.277, 20866.311, 20838.409, 20844.906, 20824.503], [51069.521, 51089.87, 51105.443, 51017.662, 51064.332, 51010.912, 50936.06], [16.855, 25.194, 27.343, 17.39, 15.492, 29.463, 29.13], [1550.8877025936029, 553.6979423610786, 1211.3221797664166, 1477.2458202083917, 1368.0151738099983, 885.7659783195925, 6143.174556152178], [711, 712, 713, 714, 715, 716, 717]], [0, 3966, [37318, 37373, 37434, 37486, 37542], [6019.127, 5945.6, 5986.33, 5841.856, 5919.464], [42830.923, 42878.273, 42954.186, 43080.863, 43017.268], [11.135, 15.092, 13.954, 12.888, 29.627], [1964.4934479322958, 9456.175140619107, 5210.510726937507, 37716.1930522067, 4842.716981947227], [719, 720, 721, 722, 723]], [0, 3968, [37256, 37320, 37375, 37437, 37488], [6777.425, 6773.334, 6785.632, 6801.353, 6763.903], [40349.248, 40320.903, 40329.626, 40357.741, 40324.182], [8.729, 7.433, 7.546, 13.063, 8.303], [3310.6044628774093, 2993.1776943894693, 3079.455589451935, 2076.541000014043, 3267.078642881033], [718, 719, 720, 721, 722]], [1, 3970, [37269, 37330, 37382, 37445, 37499, 37553], [20909.609, 20865.698, 20847.08, 20841.819, 20850.275, 20927.988], [52048.251, 52134.522, 52160.883, 52143.953, 52159.999, 52146.427], [29.531, 11.969, 13.032, 10.997, 10.895, 18.844], [6387.684046685641, 2178.76187478452, 4334.107442694465, 3533.885805347637, 3785.5621296168656, 6466.554316624045], [718, 719, 720, 721, 722, 723]], [2, 3973, [37337, 37392, 37454, 37507, 37559, 37618, 37683, 37744], [24129.056, 24184.664, 24181.358, 24208.901, 24173.771, 24235.431, 24211.077, 24150.615], [57519.412, 57502.215, 57647.653, 57583.198, 57509.901, 57501.324, 57514.112, 57477.315], [18.941, 27.782, 20.823, 15.369, 10.868, 9.647, 8.536, 19.376], [3649.365581525874, 8053.625752214451, 3497.8779132145373, 2596.9461219181685, 7426.0772421512565, 7281.496681787295, 7355.415016501527, 8670.937152186849], [719, 720, 721, 722, 723, 724, 725, 726]], [2, 3975, [37229, 37278, 37340, 37393, 37457], [24473.035, 24512.344, 24494.202, 24535.916, 24521.204], [59241.304, 59161.441, 59112.708, 58976.441, 59090.729], [20.217, 17.065, 17.87, 23.547, 21.444], [1956.9903829498112, 11220.379135346127, 8908.026643491065, 9926.32660048205, 5578.0040334864625], [717, 718, 719, 720, 721]], [0, 4006, [37598, 37654, 37721, 37780, 37836], [5902.947, 5945.371, 5971.119, 5965.096, 5962.436], [42448.375, 42506.742, 42515.154, 42511.418, 42518.194], [11.814, 7.024, 6.328, 7.817, 13.461], [93459.7507779329, 4061.66859331465, 2933.8672905674234, 4124.664982630955, 2105.365431231812], [724, 725, 726, 727, 728]], [0, 4007, [37435, 37487, 37541, 37599, 37655, 37720], [6117.38, 6106.814, 6083.224, 6088.526, 6028.545, 6052.375], [40447.368, 40422.982, 40398.934, 40418.64, 40486.983, 40443.987], [21.721, 12.973, 10.682, 13.668, 27.716, 22.816], [1336.4008363909547, 3624.6954074175255, 2681.4779314772977, 1637.0835415321023, 2667.805365441889, 4587.846467057598], [721, 722, 723, 724, 725, 726]], [0, 4008, [37657, 37722, 37781, 37837, 37896, 37942, 37991, 38045, 38093, 38135, 38179, 38227, 38261, 38305], [6228.581, 6433.756, 6325.083, 6411.165, 6393.371, 6337.43, 6273.514, 6356.523, 6213.026, 6205.055, 6206.924, 6204.412, 6162.268, 6215.076], [41694.76, 41751.082, 41701.099, 41721.44, 41704.102, 41697.709, 41711.408, 41689.776, 41689.862, 41690.959, 41726.62, 41712.94, 41705.157, 41669.275], [24.619, 10.369, 15.857, 13.641, 10.861, 13.412, 17.037, 14.518, 16.559, 12.616, 13.094, 15.653, 15.824, 27.367], [2320.406047573352, 4083.1561233608327, 4198.269854452718, 3596.1134388721384, 4305.615331506963, 2770.8048156216505, 3371.5173705899642, 5360.07534263851, 2304.152798231288, 1931.7200963327623, 2028.7582308631677, 1333.4274342951537, 873.3746958706653, 1407.3744962006992], [725, 726, 727, 728, 729, 730, 731, 732, 733, 734, 735, 736, 737, 738]], [1, 4009, [37496, 37550, 37608, 37671, 37733, 37787, 37842, 37903, 37950, 37999], [20760.082, 20687.042, 20827.614, 20756.64, 20708.44, 20738.126, 20700.844, 20668.384, 20626.065, 20652.692], [50796.643, 50762.378, 50871.328, 50834.164, 50821.867, 50882.456, 50851.598, 50812.063, 50752.757, 50707.07], [20.918, 25.988, 28.359, 24.47, 29.117, 32.187, 29.899, 26.282, 16.397, 20.012], [14915.421389700852, 4206.845869620945, 9172.442712162723, 6823.9302024971485, 4288.024455710876, 5740.419377567288, 7144.372649128616, 5244.788016325983, 1462.9807466390935, 1084.9107794005092], [722, 723, 724, 725, 726, 727, 728, 729, 730, 731]], [1, 4010, [37675, 37737, 37791, 37845, 37905, 37952, 38001, 38056, 38102], [21237.163, 21126.742, 21019.55, 21092.783, 21080.703, 20947.606, 20958.867, 20889.065, 20847.609], [52135.789, 52347.937, 52189.411, 52312.736, 52309.094, 52174.528, 52019.957, 51973.449, 51995.092], [98.585, 33.137, 27.49, 9.483, 9.058, 20.207, 7.04, 28.574, 24.425], [1931.1826539178905, 5768.6276826876165, 4529.630015984124, 3827.7076513568636, 3839.8453999655917, 4546.251846480825, 115278.22396616662, 1257.0984512179994, 4922.996865657488], [725, 726, 727, 728, 729, 730, 731, 732, 733]], [2, 4015, [37560, 37619, 37685, 37745, 37798, 37851, 37909, 37956, 38006], [24380.784, 24380.122, 24354.041, 24376.962, 24341.645, 24365.774, 24355.288, 24373.375, 24425.834], [59081.422, 59098.754, 59050.223, 59062.993, 58931.623, 59051.187, 59055.306, 59054.944, 59024.444], [12.873, 15.121, 20.56, 11.863, 25.382, 14.646, 19.395, 14.078, 18.835], [3061.005453287918, 2726.5534701410775, 2073.6124778432318, 2178.7089030558286, 3943.064627844919, 5037.920165368096, 2150.005535897177, 1674.472270392963, 5178.850309964659], [723, 724, 725, 726, 727, 728, 729, 730, 731]], [2, 4016, [37509, 37562, 37620, 37687, 37747, 37799, 37852, 37910, 37957, 38007, 38060, 38108, 38149, 38197], [24784.576, 24779.311, 24797.389, 24830.628, 24833.49, 24836.81, 24853.444, 24815.287, 24817.799, 24815.395, 24693.459, 24777.289, 24809.39, 24865.776], [58764.891, 58705.119, 58671.092, 58649.103, 58664.05, 58670.43, 58647.767, 58692.632, 58671.082, 58652.497, 58727.59, 58670.351, 58651.518, 58696.625], [10.599, 14.986, 17.257, 9.02, 14.545, 6.753, 8.85, 14.46, 22.794, 13.358, 23.007, 19.12, 9.793, 13.715], [3250.625065104509, 3798.0299464448476, 3590.835499165364, 2624.7982553488077, 1930.8662585071588, 3995.593187567101, 2941.337153001751, 2574.455940315384, 1308.1971114880803, 1972.8812332931843, 5580.191487785325, 4712.687469378891, 4690.8310222383625, 1120.6938967846186], [722, 723, 724, 725, 726, 727, 728, 729, 730, 731, 732, 733, 734, 735]], [0, 4044, [38044, 38091, 38134, 38178, 38226, 38260, 38304, 38350, 38390], [6017.782, 6022.88, 5989.908, 6065.907, 5997.778, 6011.033, 6062.903, 5962.518, 5984.291], [40527.104, 40660.951, 40558.778, 40557.397, 40698.814, 40694.569, 40472.729, 40654.701, 40896.051], [36.679, 16.184, 22.518, 27.203, 17.26, 26.267, 18.651, 29.891, 14.496], [4556.130495161737, 713.2471014861985, 7793.453727629863, 2072.819057284396, 859.8582374968327, 2229.3020178079314, 4835.228713956954, 1373.6350856861425, 33296.484781588915], [732, 733, 734, 735, 736, 737, 738, 739, 740]], [1, 4055, [38100, 38139, 38190, 38234, 38266, 38311, 38359, 38393, 38433, 38476, 38526, 38571, 38611, 38654], [20613.354, 20575.469, 20632.446, 20638.788, 20617.598, 20614.743, 20590.356, 20594.998, 20658.056, 20625.543, 20669.195, 20632.244, 20635.853, 20653.796], [50760.721, 50738.239, 50752.992, 50741.934, 50731.091, 50718.797, 50742.984, 50696.564, 50769.151, 50774.73, 50725.145, 50744.525, 50710.903, 50704.46], [13.648, 18.289, 16.515, 16.393, 14.705, 16.983, 14.674, 17.075, 15.488, 24.252, 14.495, 26.788, 12.633, 24.948], [808.4488016458455, 1652.9628379622823, 1432.5842578390577, 1390.7465176615522, 844.2687377549929, 1113.637288715556, 1096.161730915179, 893.9709040618135, 659.3446030617904, 1349.3429045495332, 631.111913028301, 802.1739266099726, 832.7604318439581, 856.1964037017273], [733, 734, 735, 736, 737, 738, 739, 740, 741, 742, 743, 744, 745, 746]], [2, 4057, [38107, 38148, 38196, 38237, 38271, 38316, 38364, 38397, 38437, 38482, 38533, 38577, 38617, 38661, 38699, 38734, 38777, 38821, 38853, 38892, 38927, 38965, 39002], [24358.243, 24427.903, 24351.801, 24331.744, 24347.051, 24465.72, 24404.807, 24367.736, 24369.016, 24376.701, 24370.249, 24351.907, 24333.679, 24392.251, 24345.464, 24375.125, 24337.439, 24384.693, 24362.192, 24371.16, 24314.339, 24292.36, 24320.539], [59076.12, 58979.571, 59071.39, 59024.083, 59066.167, 58961.931, 58968.441, 58992.949, 59057.6, 59073.076, 59038.863, 58956.424, 58957.942, 58895.861, 58911.859, 59029.606, 59032.115, 59084.132, 59077.06, 59082.175, 59062.406, 58912.029, 59017.081], [14.031, 27.59, 13.984, 13.412, 17.254, 23.793, 24.041, 19.314, 21.606, 12.224, 10.975, 13.148, 10.39, 8.384, 14.133, 17.794, 14.459, 17.197, 10.724, 11.663, 9.689, 36.323, 25.789], [2287.7161770964967, 5734.727340188786, 1593.9561567074797, 2748.113629600476, 3845.2675408799737, 24974.69302827019, 10993.602295732037, 3215.0858292406624, 1531.926179212408, 3337.5981979606645, 3884.8418264965394, 5413.843637420764, 7011.734026920639, 4773.262464462977, 5490.872847656398, 2183.3039238978045, 2072.8371166883153, 2620.876151404289, 1659.4109705843755, 2245.53133587451, 3217.683127541962, 1452.323324137159, 1823.195761718358], [733, 734, 735, 736, 737, 738, 739, 740, 741, 742, 743, 744, 745, 746, 747, 748, 749, 750, 751, 752, 753, 754, 755]], [2, 4073, [38273, 38317, 38365, 38398, 38439, 38483, 38534], [24854.032, 24811.029, 24782.616, 24777.371, 24834.064, 24815.547, 24740.766], [58609.828, 58695.508, 58710.892, 58765.587, 58660.273, 58617.404, 58668.072], [21.939, 13.3, 15.299, 14.239, 20.861, 16.939, 29.984], [2038.440974582493, 3619.717429162834, 3957.9927083218836, 2390.796348349426, 3481.848740287766, 4045.712259697863, 5915.249509194698], [737, 738, 739, 740, 741, 742, 743]], [2, 4095, [38396, 38436, 38481, 38532, 38576, 38615, 38660], [24096.864, 24159.857, 24173.9, 24164.664, 24137.766, 24266.186, 24280.67], [57637.237, 57631.456, 57619.197, 57644.957, 57600.671, 57638.61, 57594.963], [22.127, 16.415, 15.615, 12.939, 14.248, 16.574, 28.08], [1715.3507852922057, 1767.4007697096004, 2175.1436387279173, 1680.0058090781065, 2681.8908451320294, 5653.818814977296, 3240.053101227193], [740, 741, 742, 743, 744, 745, 746]], [0, 4096, [38427, 38469, 38515, 38562, 38600, 38644, 38682, 38720, 38765], [5966.44, 5987.955, 5943.576, 5962.981, 5967.128, 5968.298, 5960.281, 5967.252, 5969.736], [42507.551, 42485.78, 42499.567, 42497.172, 42520.791, 42503.64, 42508.113, 42509.759, 42500.489], [21.469, 15.306, 12.197, 6.448, 6.774, 6.141, 11.346, 6.859, 7.66], [1347.7771031214618, 1809.482192652513, 1754.5446984250195, 2207.413572347371, 3627.3122250782835, 4089.5900676522956, 1917.1187185989106, 2699.2362187626395, 3224.483827710653], [741, 742, 743, 744, 745, 746, 747, 748, 749]], [0, 4116, [38516, 38563, 38601, 38645, 38683, 38721, 38766], [6198.082, 6199.582, 6261.016, 6275.44, 6299.671, 6257.481, 6091.233], [41745.016, 41689.105, 41706.031, 41683.428, 41685.805, 41702.088, 41800.64], [10.566, 11.276, 7.35, 5.531, 8.04, 7.717, 21.094], [778.7034007101993, 2223.8278014432703, 4474.0722776942785, 5859.937282750155, 4071.6265107169775, 2026.037597887547, 5972.884398084388], [743, 744, 745, 746, 747, 748, 749]], [0, 4117, [38602, 38647, 38685, 38722, 38768, 38810, 38844, 38882], [6610.443, 6616.399, 6605.703, 6613.051, 6619.929, 6614.219, 6619.958, 6612.35], [40897.579, 40870.753, 40891.516, 40875.296, 40892.236, 40884.003, 40883.023, 40843.495], [9.011, 6.65, 7.734, 10.179, 29.314, 5.3, 9.898, 18.023], [1861.7825848997352, 2629.7936906905, 1845.3430976288057, 2058.023021594459, 687.8282346668595, 2555.0738507434426, 2567.5597789777908, 787.5713869328146], [745, 746, 747, 748, 749, 750, 751, 752]], [2, 4133, [38776, 38820, 38852, 38891, 38928, 38966, 39003, 39040, 39075, 39104, 39134, 39167, 39198, 39231, 39267], [24321.339, 24380.966, 24407.976, 24399.731, 24380.964, 24425.124, 24450.205, 24454.89, 24481.777, 24448.059, 24473.005, 24442.053, 24475.543, 24437.756, 24482.896], [56518.095, 56418.899, 56410.65, 56401.438, 56429.127, 56361.646, 56355.246, 56328.802, 56350.584, 56333.006, 56347.394, 56369.841, 56323.398, 56326.08, 56300.389], [14.295, 8.164, 7.011, 8.583, 7.284, 6.57, 6.936, 8.136, 7.8, 8.787, 6.563, 22.379, 10.661, 14.912, 16.85], [1690.6782774899314, 5699.4603445376515, 6800.453131214293, 5956.280707837262, 7258.14722564777, 4717.392245396748, 4097.256598793119, 2594.7147699007464, 2995.6051896941435, 2761.855140122028, 2679.3689430875725, 1066.5373410801126, 1863.713528158236, 1889.104955258747, 1539.9559093615412], [749, 750, 751, 752, 753, 754, 755, 756, 757, 758, 759, 760, 761, 762, 763]], [0, 4143, [38841, 38878, 38911, 38952, 38986, 39024, 39057], [5906.359, 5880.466, 5900.918, 5792.266, 5763.057, 5770.78, 5876.629], [41639.514, 41604.854, 41625.264, 41506.304, 41511.102, 41490.784, 41530.534], [28.571, 24.038, 35.084, 9.851, 7.058, 12.51, 21.758], [10394.15525182318, 9994.434961633453, 8740.453467261093, 452.55840963527606, 2914.6440149863597, 2309.8026188014383, 5678.607823012722], [751, 752, 753, 754, 755, 756, 757]], [0, 4144, [38764, 38809, 38842, 38879, 38912], [6093.602, 5958.181, 6000.328, 5988.249, 5945.458], [41819.824, 41926.434, 41745.211, 41802.503, 41938.068], [26.722, 11.398, 25.401, 27.881, 10.876], [3410.4767973216117, 3326.2115482591585, 13751.948724711878, 10140.132348501373, 2178.8687870914014], [749, 750, 751, 752, 753]], [0, 4146, [38880, 38914, 38953, 38987, 39025, 39058, 39089, 39122, 39156, 39185, 39213, 39249, 39291, 39329, 39360, 39385, 39423, 39462, 39498, 39535, 39567, 39604], [5970.872, 5987.436, 5974.932, 5983.447, 5978.022, 5975.71, 5973.393, 5979.851, 5951.636, 5961.146, 5973.392, 5961.839, 5965.219, 5967.055, 5975.996, 5967.17, 5963.074, 5973.327, 5941.919, 5975.195, 5970.002, 5976.114], [42501.03, 42502.603, 42489.884, 42499.027, 42504.015, 42501.857, 42489.756, 42493.186, 42516.147, 42504.119, 42496.497, 42493.558, 42498.692, 42511.716, 42490.124, 42503.58, 42496.201, 42515.551, 42510.006, 42514.19, 42509.989, 42533.312], [7.522, 6.952, 7.084, 12.635, 7.091, 6.849, 2.365, 13.899, 6.513, 6.77, 7.324, 6.992, 8.922, 5.731, 5.533, 7.961, 9.346, 8.191, 6.075, 7.401, 8.793, 22.241], [3983.7560419391452, 3224.17526235176, 2647.559871607372, 1542.9183364805854, 2645.363653341714, 2955.3429176354402, 503.1714908804164, 2398.735028140614, 2534.282288516482, 2893.066794377095, 3376.9871281733704, 2984.7998772345672, 3615.8144649460164, 2096.1206972447953, 3196.787641931279, 2907.9223221622697, 2978.546420349397, 2268.270926977576, 2601.434640914148, 2915.374532034175, 4069.2017899451607, 1596.1528378340054], [752, 753, 754, 755, 756, 757, 758, 759, 760, 761, 762, 763, 764, 765, 766, 767, 768, 769, 770, 771, 772, 773]], [1, 4168, [39100, 39130, 39161, 39193, 39224, 39262], [21435.716, 21464.176, 21450.905, 21453.819, 21446.183, 21455.745], [52818.329, 52773.807, 52774.644, 52761.396, 52760.604, 52769.534], [22.234, 8.99, 12.187, 7.635, 10.027, 10.065], [532.5098067850829, 2782.7542708882957, 2445.940260188367, 1890.012628784828, 2763.0886264468895, 1828.3430313336405], [758, 759, 760, 761, 762, 763]], [0, 4187, [39361, 39387, 39424, 39463, 39499, 39536, 39568, 39605, 39639, 39675], [6169.257, 6279.613, 6377.252, 6414.624, 6326.503, 6352.165, 6298.765, 6450.75, 6447.176, 6443.72], [41701.729, 41688.804, 41727.871, 41716.507, 41698.937, 41722.999, 41711.676, 41744.882, 41751.106, 41731.451], [16.495, 14.946, 21.237, 13.78, 16.3, 13.991, 27.232, 17.088, 21.847, 11.523], [979.0957993506253, 2390.6839385070957, 1505.1984141443895, 2005.2222866225263, 2761.312735843636, 5753.293137101243, 1270.764291202723, 3389.343275925054, 3344.314017767336, 2945.592105193129], [766, 767, 768, 769, 770, 771, 772, 773, 774, 775]], [1, 4189, [39368, 39394, 39435, 39470, 39508, 39548, 39583, 39614, 39648, 39682, 39713, 39748], [20451.924, 20496.591, 20490.671, 20511.745, 20494.745, 20495.416, 20499.27, 20495.704, 20524.342, 20493.405, 20494.455, 20507.603], [50366.614, 50424.309, 50510.348, 50441.496, 50418.742, 50475.931, 50575.038, 50512.223, 50560.135, 50610.705, 50573.651, 50613.062], [22.778, 16.017, 14.797, 18.948, 16.162, 15.309, 10.782, 20.039, 8.248, 13.806, 10.465, 24.833], [1985.559709996122, 7283.316922345062, 5532.305528204546, 7534.932387261332, 8839.705025212379, 5356.443442053584, 3004.9902186883446, 2046.3018905027163, 2628.8977106381913, 2330.8829029007416, 2479.230205162554, 1191.0038762239342], [766, 767, 768, 769, 770, 771, 772, 773, 774, 775, 776, 777]], [2, 4203, [39477, 39515, 39552, 39588, 39620, 39657, 39689], [24783.892, 24751.588, 24814.031, 24799.274, 24798.69, 24811.557, 24877.667], [57882.165, 57908.718, 57916.288, 57951.662, 57903.333, 57911.916, 57975.886], [23.566, 26.709, 19.917, 19.732, 23.094, 19.65, 32.633], [2879.4154144726594, 3771.4429363993163, 3549.0014995739098, 4107.716136030592, 1568.9286861402488, 935.0553784770826, 958.1041084897877], [769, 770, 771, 772, 773, 774, 775]], [2, 4210, [39476, 39514, 39551, 39586, 39618, 39656, 39688, 39718, 39754], [24520.107, 24428.055, 24464.677, 24447.364, 24427.009, 24429.343, 24471.867, 24473.193, 24397.132], [56364.746, 56347.747, 56335.188, 56346.426, 56344.96, 56305.162, 56345.998, 56382.63, 56366.098], [25.932, 29.431, 18.236, 12.89, 17.238, 17.354, 28.491, 14.195, 24.672], [1420.3530481005578, 1018.3765892406014, 1791.9949356054601, 1414.2725120407192, 1650.950295963541, 963.1329072402667, 1282.2498241635192, 1410.66922450362, 1326.1203500152246], [769, 770, 771, 772, 773, 774, 775, 776, 777]], [0, 4241, [39779, 39822, 39856, 39893, 39931, 39969, 40007], [6181.212, 6135.279, 6153.645, 6337.873, 6190.898, 6204.217, 6198.18], [41724.933, 41659.232, 41692.067, 41651.489, 41693.832, 41667.914, 41654.701], [11.177, 14.499, 15.056, 19.297, 11.63, 12.875, 12.099], [949.0441031100918, 1305.6981555511497, 1011.4312203175026, 10440.238426510177, 1173.9802575817882, 1376.810720492694, 1164.6226209045217], [778, 779, 780, 781, 782, 783, 784]], [1, 4244, [39750, 39789, 39831, 39866, 39902, 39943, 39978], [20810.05, 20852.13, 20807.888, 20927.356, 20843.321, 20818.862, 20830.642], [51090.233, 51047.196, 51089.177, 51077.653, 51078.279, 51076.498, 51041.431], [14.864, 11.135, 30.528, 38.889, 25.548, 18.027, 20.9], [1150.7980654639653, 2168.994365753309, 1002.4421469337917, 1645.9679902516614, 858.034417328857, 1239.2389648485594, 1785.1517400466116], [777, 778, 779, 780, 781, 782, 783]], [0, 4257, [39823, 39857, 39894, 39932, 39970, 40008, 40044], [6700.488, 6725.833, 6703.468, 6709.123, 6714.325, 6721.458, 6705.568], [40987.392, 40948.568, 40986.048, 40969.466, 40985.863, 41034.85, 40991.906], [27.65, 25.119, 21.619, 23.326, 18.708, 28.74, 22.365], [3644.6170469167305, 2587.4343762561225, 2332.836482885372, 1705.046967899655, 1534.1583715205613, 1842.177802999977, 732.5507505819677], [779, 780, 781, 782, 783, 784, 785]], [2, 4276, [40195, 40231, 40263, 40296, 40327], [24190.57, 24218.852, 24148.078, 24159.626, 24142.71], [58075.178, 58232.744, 58070.125, 58104.71, 58080.548], [25.249, 32.043, 25.247, 22.76, 15.903], [810.4196034469182, 2959.869180409812, 950.60362213412, 1183.9438048838979, 797.6452004675425], [789, 790, 791, 792, 793]], [2, 4332, [40556, 40587, 40633, 40673, 40711, 40749, 40787, 40821, 40860], [24293.728, 24290.374, 24304.331, 24344.628, 24303.112, 24289.515, 24318.925, 24291.321, 24256.225], [58459.151, 58472.196, 58524.094, 58479.941, 58503.296, 58496.762, 58511.799, 58526.716, 58501.789], [20.032, 11.324, 19.906, 21.271, 10.038, 24.743, 15.288, 17.899, 17.973], [850.6145292346143, 1292.7766622699185, 1598.4064643507252, 1501.5638414923008, 1225.370627011665, 1039.3677965056324, 1416.8743576577717, 1110.3589976480096, 842.3571783754575], [800, 801, 802, 803, 804, 805, 806, 807, 808]], [2, 4347, [40328, 40358, 40392, 40420, 40450, 40485], [24298.202, 24230.951, 24288.871, 24270.638, 24332.879, 24267.483], [58451.896, 58343.588, 58508.62, 58518.506, 58472.541, 58472.64], [21.094, 28.205, 16.328, 18.003, 20.264, 26.822], [3046.8238226318067, 5664.565958039011, 1389.1995934379988, 662.18825201545, 1352.4645370423957, 1018.5032195557983], [793, 794, 795, 796, 797, 798]], [2, 4421, [41438, 41463, 41490, 41513, 41540], [24672.96, 24569.21, 24607.01, 24568.782, 24556.158], [57694.602, 57690.949, 57661.866, 57679.296, 57663.516], [35.181, 10.333, 13.102, 8.854, 17.891], [3356.349918189279, 1948.49729614077, 1943.1144637738653, 1736.7234839025753, 1238.3275024436543], [826, 827, 828, 829, 830]], [2, 4453, [41857, 41903, 41955, 42014, 42074], [24160.29, 24125.414, 24148.199, 24119.247, 24135.814], [58282.195, 58246.326, 58305.378, 58226.615, 58070.807], [11.014, 14.999, 8.832, 10.168, 22.208], [4709.658970771736, 4438.640831405262, 3781.2704141937056, 6593.946762098079, 8492.717602524383], [842, 843, 844, 845, 846]], [0, 4463, [41846, 41884, 41936, 41995, 42049, 42108, 42155, 42209, 42262, 42306, 42356, 42404, 42453, 42498, 42547, 42593, 42637, 42692, 42737, 42791], [5985.274, 5995.894, 5892.416, 5978.45, 5956.878, 5993.012, 5961.262, 5998.43, 6021.767, 6028.579, 5987.81, 6071.452, 6097.29, 6008.42, 5980.414, 5986.433, 5984.469, 5980.95, 5957.217, 5971.903], [42592.378, 42555.649, 42400.807, 42425.206, 42493.164, 42494.634, 42574.987, 42551.489, 42542.462, 42583.615, 42576.954, 42612.801, 42682.334, 42535.373, 42558.088, 42526.152, 42537.176, 42550.811, 42554.86, 42548.883], [15.135, 14.719, 25.117, 34.268, 16.725, 33.887, 10.994, 10.716, 15.033, 15.759, 24.685, 28.07, 24.566, 18.609, 10.585, 8.884, 16.544, 6.728, 10.727, 14.428], [3170.070545839652, 2480.1503101415324, 10503.693723186607, 1125.9995784579528, 2118.5144495384466, 2233.2594065996645, 745.0903352055656, 868.4956362997856, 2206.8900858153643, 2533.52837592035, 2762.2963718915516, 3770.032188879728, 6662.864696373532, 2863.1566452058, 2694.36146904887, 2957.46063654643, 800.7110310673983, 3196.246968947927, 1946.1549838634683, 1091.1804199928831], [842, 843, 844, 845, 846, 847, 848, 849, 850, 851, 852, 853, 854, 855, 856, 857, 858, 859, 860, 861]], [1, 4464, [41853, 41896, 41946, 42005, 42064, 42119, 42167, 42223, 42274, 42316, 42367, 42418, 42467, 42510, 42556, 42603, 42650, 42702, 42752, 42802, 42846, 42892, 42942, 42986, 43029, 43070, 43117, 43156], [20906.69, 20957.581, 20939.574, 20956.789, 20921.552, 21012.227, 21006.663, 21074.581, 21074.018, 21148.177, 21178.939, 21169.874, 21101.975, 21181.018, 21284.37, 21149.492, 21131.776, 21268.705, 21218.75, 21282.005, 21276.891, 21287.594, 21287.49, 21264.693, 21047.477, 21136.429, 21090.139, 21284.224], [51030.096, 51150.777, 51031.069, 50957.551, 51012.492, 51088.909, 51123.452, 51204.426, 51395.705, 51335.236, 51308.674, 51315.2, 51275.467, 51385.216, 51405.994, 51368.666, 51417.374, 51405.366, 51471.714, 51417.605, 51389.007, 51402.531, 51418.324, 51392.748, 51443.177, 51465.217, 51291.9, 51419.155], [26.357, 23.302, 18.759, 10.912, 10.726, 16.809, 13.836, 29.709, 15.847, 19.621, 24.463, 19.152, 20.271, 22.778, 14.918, 22.316, 34.243, 21.553, 14.521, 13.156, 11.698, 8.694, 9.643, 14.213, 14.31, 16.584, 39.301, 27.946], [3139.915504448652, 2693.000388499069, 4824.800383285085, 5801.564304867329, 9922.40399555725, 10090.77665621364, 19474.87925219565, 7171.430624550406, 5343.120614456676, 27604.32675986385, 10083.537173895373, 14758.047477373135, 43788.63949538183, 14116.351068960092, 1696.3513419975238, 15012.696793294812, 5628.900075160535, 1781.3289582928578, 1088.5640008228752, 2496.304717719397, 2258.992743194241, 4045.775973990767, 2667.9608199623117, 3697.430435105026, 37508.12397809609, 4580.928220854375, 3943.3818572389446, 862.2606069840124], [842, 843, 844, 845, 846, 847, 848, 849, 850, 851, 852, 853, 854, 855, 856, 857, 858, 859, 860, 861, 862, 863, 864, 865, 866, 867, 868, 869]], [1, 4465, [41854, 41898, 41948, 42006, 42066, 42121, 42168, 42225, 42275, 42317], [21509.966, 21481.267, 21402.701, 21389.136, 21354.326, 21290.668, 21313.598, 21330.308, 21362.536, 21334.765], [52843.844, 52833.442, 52836.277, 52800.649, 52746.303, 52809.704, 52820.096, 52771.053, 52770.423, 52743.666], [26.993, 11.069, 11.505, 14.644, 18.424, 12.933, 12.136, 14.878, 14.844, 32.562], [1908.8265501569801, 2145.985536034229, 4209.339160940027, 4579.91981528711, 4476.914881728084, 4725.710276344286, 3151.311162229662, 3470.8891100854376, 5612.085764444443, 1669.73742110336], [842, 843, 844, 845, 846, 847, 848, 849, 850, 851]], [2, 4491, [42075, 42128, 42179, 42233, 42282, 42324, 42375, 42425, 42475, 42517, 42564], [24303.408, 24290.554, 24446.71, 24568.317, 24423.386, 24567.041, 24651.523, 24736.858, 24670.521, 24521.107, 24476.763], [57725.083, 57799.941, 57706.493, 57613.545, 57686.364, 57666.597, 57574.009, 57570.968, 57595.103, 57655.174, 57729.229], [30.617, 25.964, 19.031, 22.244, 34.245, 24.312, 17.616, 17.302, 15.009, 29.34, 24.592], [4294.281510344062, 10633.792409786925, 12062.316413129885, 4615.4326174016005, 3883.090612004696, 2453.218977106053, 1431.149811570433, 1717.4085210300973, 1539.9394017439472, 3203.222717924046, 7261.389666422407], [846, 847, 848, 849, 850, 851, 852, 853, 854, 855, 856]], [2, 4513, [42234, 42283, 42325, 42376, 42426, 42476, 42518, 42565, 42613, 42663, 42710, 42763, 42811, 42854, 42901, 42948, 42993, 43034, 43079, 43121, 43163, 43208, 43251, 43293, 43326, 43357, 43393, 43424], [24726.842, 24768.44, 24735.138, 24719.367, 24740.648, 24758.82, 24785.739, 24720.047, 24711.494, 24725.939, 24710.739, 24759.363, 24724.285, 24683.724, 24715.557, 24752.27, 24781.806, 24782.19, 24811.857, 24787.721, 24753.702, 24769.021, 24745.014, 24777.683, 24665.588, 24677.313, 24667.178, 24680.908], [58893.465, 59024.244, 59051.295, 59069.39, 59052.6, 59015.356, 59029.492, 59035.197, 59038.565, 59029.576, 59041.675, 59025.398, 59009.856, 59057.968, 59041.566, 59033.593, 59053.151, 59066.905, 59093.948, 59045.544, 59066.307, 59058.46, 59089.938, 59078.857, 59120.219, 59125.886, 59043.985, 59053.949], [21.866, 10.26, 6.861, 7.087, 9.717, 9.881, 11.983, 10.367, 7.768, 11.884, 11.794, 10.603, 14.78, 9.376, 11.471, 12.321, 8.635, 14.733, 16.551, 12.476, 9.745, 15.546, 11.621, 8.24, 18.561, 24.192, 16.054, 20.813], [4234.632910409658, 5766.14870134513, 6299.981916236908, 5577.1435638463645, 5242.193882901256, 3766.047778736938, 3085.8397802775517, 3108.0422233080694, 3585.7858898706927, 4132.81428882975, 2978.8659896949566, 3699.9416358268973, 4317.924421091141, 2548.0683834090432, 3687.832582642853, 3614.9378605929223, 3643.428430203932, 2374.617034046189, 4018.9462086691246, 5175.356581314614, 4954.518936173959, 3632.9832481309436, 5259.413464692941, 3733.5443438436528, 3955.4023890324197, 1979.6332887512176, 1029.590024688723, 1290.2553648309095], [849, 850, 851, 852, 853, 854, 855, 856, 857, 858, 859, 860, 861, 862, 863, 864, 865, 866, 867, 868, 869, 870, 871, 872, 873, 874, 875, 876]], [0, 4521, [42403, 42452, 42497, 42545, 42592, 42636], [5841.504, 5863.423, 5798.837, 5797.554, 5814.16, 5835.529], [41942.865, 41898.975, 41861.473, 41854.841, 41849.594, 41867.794], [36.608, 3.595, 4.892, 7.765, 7.012, 14.841], [2640.9274071103223, 341.4019953243669, 6069.537949233023, 4844.09399858836, 5085.136874514806, 1829.9445950690292], [853, 854, 855, 856, 857, 858]], [1, 4523, [42273, 42315, 42366, 42417, 42466, 42509, 42555, 42602, 42648, 42701], [20933.385, 20953.385, 20973.504, 20956.124, 20961.677, 20978.846, 20904.594, 20928.4, 20962.702, 21016.298], [51026.136, 50985.676, 51009.062, 51020.815, 50944.005, 50965.628, 50962.103, 50982.468, 50979.86, 50992.958], [19.89, 17.703, 20.835, 20.716, 15.902, 13.623, 15.194, 11.274, 14.355, 23.341], [6383.042837107788, 7497.5362449123095, 9848.808095331917, 5248.617290184702, 2794.4114834703896, 2522.000914415679, 2514.603492944159, 3913.022648841668, 2616.8395458195164, 9629.429984108307], [850, 851, 852, 853, 854, 855, 856, 857, 858, 859]], [1, 4524, [42419, 42468, 42511, 42557, 42604, 42651, 42703, 42753, 42803, 42847, 42893], [21464.664, 21459.359, 21463.535, 21462.867, 21489.018, 21478.126, 21503.886, 21494.136, 21472.647, 21488.801, 21502.426], [52831.601, 52781.439, 52838.103, 52832.598, 52834.38, 52796.663, 52833.096, 52840.909, 52818.848, 52833.33, 52844.007], [24.459, 18.392, 21.909, 21.717, 18.83, 22.035, 16.401, 16.951, 17.583, 15.455, 19.982], [2086.2617330813746, 411.4650402268393, 973.1677626936284, 1623.6047156778407, 1340.0310430821075, 1560.6026568036414, 1239.7478262690836, 1345.8254506458175, 2165.801863263896, 1387.743518597266, 1185.4447854374798], [853, 854, 855, 856, 857, 858, 859, 860, 861, 862, 863]], [0, 4569, [42973, 43016, 43056, 43104, 43142, 43192, 43235, 43273, 43310, 43339, 43376, 43410, 43441, 43468, 43494, 43535, 43579, 43613, 43649, 43681, 43713, 43746, 43779, 43807, 43835, 43864, 43891, 43930, 43961, 43996, 44021, 44051, 44080, 44106, 44130, 44157, 44181, 44207, 44237, 44268, 44293, 44324, 44347, 44374, 44399], [5784.306, 5791.877, 5793.108, 5814.364, 5770.567, 5786.057, 5797.474, 5788.267, 5814.452, 5816.687, 5800.157, 5797.187, 5786.028, 5755.14, 5817.413, 5813.894, 5804.812, 5778.751, 5795.431, 5825.078, 5775.102, 5792.272, 5808.341, 5829.033, 5794.548, 5768.507, 5823.632, 5788.649, 5804.513, 5811.173, 5813.202, 5780.218, 5806.852, 5815.374, 5813.168, 5823.424, 5729.127, 5773.537, 5823.071, 5827.392, 5830.834, 5801.524, 5933.842, 6016.055, 5942.514], [43057.078, 43058.809, 43054.953, 43051.312, 43040.217, 43026.928, 43062.876, 43057.647, 43089.118, 43042.789, 43071.829, 43077.077, 43038.566, 43045.618, 43048.152, 43072.157, 43052.908, 43068.365, 43082.032, 43087.894, 43069.917, 43034.35, 43033.823, 43008.792, 43065.711, 43045.95, 42977.838, 42996.317, 42978.219, 42975.316, 42975.307, 42985.868, 42975.529, 42969.249, 42985.003, 43023.13, 42935.824, 42976.337, 42967.877, 42977.117, 42969.512, 42961.929, 42988.559, 42951.402, 42913.718], [11.555, 9.28, 11.304, 10.026, 10.8, 9.599, 11.775, 14.293, 11.594, 20.81, 11.463, 12.067, 19.709, 15.127, 7.828, 12.824, 13.468, 13.276, 9.981, 18.128, 16.433, 12.284, 13.732, 16.208, 15.118, 13.579, 7.645, 7.439, 7.846, 6.963, 9.721, 8.3, 6.812, 10.351, 9.395, 12.88, 21.6, 9.071, 8.947, 10.245, 12.292, 7.149, 18.422, 22.744, 14.759], [2132.1443717781667, 2359.5634165621664, 2813.1906161195525, 1524.2673460899166, 1884.2187260802455, 2519.5330253291627, 2457.339822912473, 2118.812342570309, 1587.4088504775, 1217.6196212640634, 1951.0812903586857, 1388.202503057323, 1386.300340543286, 1046.2083731350453, 1792.0186415366982, 2007.1976768970337, 1418.8854456655238, 1327.1535164196982, 1266.6083919151683, 919.9863974237443, 1843.286743985561, 882.2975408537349, 2347.4651387596805, 1802.3033388284814, 835.4109565966585, 1170.8983303490545, 2480.9677412961446, 3084.2600627612496, 3386.7697859596387, 2954.5192629420294, 3082.3590004266766, 3375.6159080269863, 3922.970527626936, 3362.861793778303, 2378.019649588061, 1661.1335593752322, 3833.352567844863, 2918.538118281252, 3460.3457380683726, 2683.341444927507, 3476.7840705203266, 3536.0950192050386, 6966.152356535092, 6007.750018287661, 31185.20617734214], [865, 866, 867, 868, 869, 870, 871, 872, 873, 874, 875, 876, 877, 878, 879, 880, 881, 882, 883, 884, 885, 886, 887, 888, 889, 890, 891, 892, 893, 894, 895, 896, 897, 898, 899, 900, 901, 902, 903, 904, 905, 906, 907, 908, 909]], [1, 4575, [42751, 42801, 42845, 42890, 42940, 42985, 43028, 43068, 43115, 43154, 43203, 43245, 43283, 43317], [20753.839, 20739.663, 20797.904, 20767.237, 20801.319, 20781.772, 20840.386, 20837.69, 20789.182, 20783.39, 20762.973, 20766.038, 20785.374, 20740.335], [50925.376, 50896.029, 50944.405, 50989.988, 50913.656, 50926.75, 51041.22, 50993.773, 50911.621, 50899.501, 50904.549, 50885.473, 50918.225, 50884.354], [27.912, 17.476, 16.176, 25.941, 30.97, 24.497, 31.236, 34.422, 14.231, 18.17, 18.128, 14.635, 14.834, 21.208], [1095.21796891665, 837.5991872040505, 793.869265619611, 2832.2490135026715, 2046.6049709573388, 684.0400332518391, 3936.9611353685086, 2485.3533419748233, 957.8678633808073, 1639.9131005099714, 1771.6527081231172, 1249.815629751746, 1747.6285766142896, 1755.3614380806982], [860, 861, 862, 863, 864, 865, 866, 867, 868, 869, 870, 871, 872, 873]], [2, 4577, [42662, 42709, 42761, 42810, 42853, 42900, 42947, 42992, 43033, 43078], [24469.153, 24434.565, 24453.389, 24521.589, 24580.183, 24539.649, 24533.627, 24558.92, 24681.596, 24669.414], [57691.605, 57767.153, 57758.783, 57678.389, 57636.991, 57622.559, 57593.577, 57570.517, 57617.103, 57452.956], [18.389, 30.044, 15.634, 17.234, 29.486, 20.389, 12.367, 15.627, 37.8, 41.236], [1483.875586049607, 1040.957852706447, 1795.4192356961312, 2219.335653136093, 1870.4373784289876, 1111.0381414007586, 3344.282674344015, 3776.4793435365386, 5108.697347890208, 1462.297055237626], [858, 859, 860, 861, 862, 863, 864, 865, 866, 867]], [0, 4636, [43141, 43191, 43234, 43272, 43309, 43338, 43375, 43409, 43440], [5793.379, 5858.042, 5830.3, 5819.62, 5839.61, 5776.469, 5823.929, 5838.32, 5849.33], [41810.403, 41817.753, 41824.966, 41815.06, 41791.685, 41764.249, 41780.619, 41774.478, 41781.486], [12.893, 21.364, 14.97, 16.055, 21.208, 17.727, 16.849, 12.861, 16.926], [696.3008821094206, 999.0972115789824, 1140.2267568784105, 906.6815925239174, 2006.9373500162444, 817.512140417378, 1440.9832622676688, 1684.3439456417193, 1136.7452383203454], [869, 870, 871, 872, 873, 874, 875, 876, 877]], [0, 4652, [43469, 43495, 43536, 43580, 43614, 43650, 43682], [6149.08, 6150.337, 6156.273, 6152.443, 6134.59, 6128.613, 6143.045], [42410.87, 42433.383, 42434.323, 42458.265, 42407.646, 42397.916, 42423.133], [8.547, 9.996, 12.909, 15.128, 12.388, 14.974, 18.14], [2749.9103847561823, 2359.6489811257643, 2895.1366620064086, 2850.556328014858, 1948.2316387843566, 1566.8632614528078, 1254.331288866653], [878, 879, 880, 881, 882, 883, 884]], [1, 4673, [43623, 43660, 43690, 43720, 43760, 43788, 43817, 43843, 43873, 43901], [20765.936, 20789.938, 20771.288, 20780.03, 20771.8, 20765.67, 20798.111, 20818.209, 20757.915, 20789.96], [50913.164, 50908.042, 50878.262, 50868.448, 50888.759, 50881.941, 50875.426, 50905.703, 50878.483, 50905.082], [24.604, 18.406, 12.054, 12.035, 11.457, 12.934, 21.222, 15.686, 12.113, 10.689], [2074.977678964731, 646.7992391829924, 1684.6784252616676, 1844.605049406641, 2333.1829105512975, 1739.7915356761325, 1403.4057437043525, 2760.0318768884636, 1777.243381200608, 1263.381612471588], [882, 883, 884, 885, 886, 887, 888, 889, 890, 891]], [1, 4674, [43691, 43721, 43763, 43791, 43818, 43844, 43874, 43902, 43937, 43971, 44005], [21241.399, 21283.581, 21232.382, 21189.548, 21238.292, 21258.316, 21167.315, 21229.044, 21335.884, 21275.229, 21209.272], [50435.06, 50418.981, 50359.219, 50424.605, 50422.02, 50404.634, 50541.329, 50475.414, 50446.52, 50435.435, 50400.33], [28.544, 28.735, 23.119, 33.394, 30.005, 18.832, 32.975, 30.88, 17.401, 16.212, 26.558], [1261.210615817053, 1411.405202478071, 938.8429191280121, 1932.201332601748, 707.7764633212785, 1348.0445626181418, 5065.102340199615, 1357.0211955386608, 1050.7507571598042, 1396.184656023847, 792.4718680822187], [884, 885, 886, 887, 888, 889, 890, 891, 892, 893, 894]], [2, 4677, [43823, 43849, 43877, 43905, 43941, 43974, 44008, 44034], [24402.469, 24395.587, 24388.796, 24373.218, 24391.786, 24402.261, 24339.095, 24407.971], [57632.399, 57659.995, 57629.742, 57605.377, 57623.397, 57610.382, 57633.639, 57645.67], [11.045, 14.09, 14.184, 15.35, 10.657, 10.377, 21.111, 14.062], [2092.825190471375, 1572.2489454959605, 1640.5214564366875, 1809.5447190347697, 3097.0283192841525, 2232.769352236067, 1729.9183954048901, 1643.6453774837898], [888, 889, 890, 891, 892, 893, 894, 895]], [0, 4706, [43836, 43865, 43892, 43931, 43962, 43998, 44022, 44052, 44081, 44107, 44131, 44158, 44182], [6032.693, 6128.881, 6165.876, 6150.418, 6127.06, 6105.819, 6109.824, 6088.814, 6070.294, 6049.275, 6107.099, 6099.143, 6106.041], [41937.191, 41850.251, 41925.682, 41901.265, 41921.006, 41923.356, 41902.917, 41852.971, 41848.676, 41832.396, 41893.166, 41909.137, 41902.112], [20.205, 27.056, 13.994, 11.597, 13.043, 10.038, 11.794, 19.606, 15.265, 19.488, 11.116, 9.115, 18.894], [1005.2645460588964, 1694.5245078539388, 1853.451141509864, 3313.382066287474, 2704.244089970118, 2141.884793863053, 3616.765051478567, 6332.824137567806, 4779.42043659206, 4966.041074010549, 2479.592049975816, 2471.5190006716343, 972.477297793746], [889, 890, 891, 892, 893, 894, 895, 896, 897, 898, 899, 900, 901]], [2, 4728, [44418, 44448, 44487, 44525, 44562, 44599], [24671.463, 24740.466, 24582.183, 24589.804, 24647.631, 24624.184], [57515.208, 57539.827, 57601.581, 57713.649, 57609.748, 57677.382], [17.605, 16.281, 35.731, 22.84, 29.122, 28.801], [4488.7374094103025, 2830.319498317244, 4902.203835207396, 19194.37750055696, 4885.2270608688805, 6869.433518955343], [909, 910, 911, 912, 913, 914]], [0, 4736, [44295, 44326, 44348, 44375, 44400, 44436, 44473, 44510], [6650.486, 6639.458, 6649.312, 6647.198, 6628.116, 6629.494, 6638.624, 6654.967], [40724.584, 40713.222, 40737.423, 40731.6, 40748.621, 40700.758, 40727.694, 40710.121], [16.428, 12.835, 10.501, 7.779, 9.94, 12.926, 6.57, 16.042], [1711.5745520580456, 2067.3082830941808, 2696.300884528425, 3185.7874836673277, 2415.8825797592076, 1547.1025833132107, 2911.59182557963, 1097.5264653296185], [905, 906, 907, 908, 909, 910, 911, 912]], [2, 4754, [44485, 44524, 44561, 44598, 44629, 44655, 44685, 44711, 44736], [24541.816, 24556.094, 24541.771, 24542.124, 24519.145, 24558.233, 24541.364, 24527.757, 24528.325], [57958.028, 57873.444, 57938.093, 57917.724, 57961.072, 57962.419, 57941.275, 57928.689, 57947.318], [20.501, 22.26, 11.643, 11.142, 14.873, 12.732, 7.531, 12.796, 9.731], [1009.0204911326706, 4632.431669736736, 2096.010912971255, 2746.0294101995596, 1306.1790513159026, 1611.9060211711005, 1870.675588495032, 2309.802448494548, 2093.0485449381063], [911, 912, 913, 914, 915, 916, 917, 918, 919]], [0, 4761, [44644, 44674, 44698, 44724, 44747, 44767], [6083.014, 6088.092, 6147.225, 6142.292, 6102.429, 6093.918], [41852.889, 41823.256, 41845.994, 41916.517, 41900.726, 41938.316], [20.04, 23.966, 18.36, 17.329, 10.332, 13.827], [3611.1445164042802, 3547.49929240501, 6728.259633641602, 2224.467339971144, 2142.0293119779335, 2223.261798712804], [916, 917, 918, 919, 920, 921]], [0, 4794, [44882, 44912, 44939, 44963, 44991, 45017, 45044, 45067, 45107, 45138], [6155.162, 6119.839, 6107.345, 6127.03, 6115.138, 6065.387, 6036.521, 6065.41, 6090.924, 6033.612], [41946.527, 41963.231, 42009.583, 41976.904, 41992.377, 41919.437, 41941.462, 41904.165, 41929.604, 41867.826], [27.135, 9.933, 26.065, 10.206, 8.671, 21.917, 25.403, 19.921, 22.218, 29.821], [1037.8044104461476, 1947.9245706951137, 1777.0456985850524, 4175.079304940794, 3374.495039022824, 804.3343168172522, 1202.0414051451132, 1497.5297340827676, 1385.962299481088, 758.0805115937954], [926, 927, 928, 929, 930, 931, 932, 933, 934, 935]], [2, 4814, [45084, 45123, 45152, 45181, 45210, 45236, 45262, 45294, 45323, 45353, 45386, 45413, 45445], [24377.562, 24350.258, 24321.694, 24274.717, 24278.675, 24293.368, 24299.788, 24270.679, 24282.862, 24291.345, 24301.76, 24267.218, 24298.446], [59168.065, 59115.746, 58962.785, 58870.056, 58904.799, 58915.239, 58897.071, 58889.362, 58876.466, 58881.787, 58910.048, 58897.609, 58888.106], [12.94, 21.297, 16.711, 20.26, 6.869, 13.835, 11.269, 11.589, 9.036, 14.067, 18.621, 14.011, 23.228], [2288.030858058765, 1671.9948323528192, 2581.6586611283146, 1767.7829209385652, 2929.199639052885, 2025.5428958931823, 2133.5064756531524, 1904.1890179376883, 3088.551790401273, 1997.3556414873176, 2066.203678382616, 1777.988626073145, 2992.8933357074984], [933, 934, 935, 936, 937, 938, 939, 940, 941, 942, 943, 944, 945]], [0, 4823, [45201, 45227, 45252, 45283, 45312, 45341, 45372], [6112.809, 6109.831, 6108.723, 6125.001, 6100.378, 6110.615, 6147.959], [41928.392, 41943.512, 41934.259, 41926.936, 41920.891, 41909.133, 41885.944], [9.098, 9.296, 8.566, 6.934, 14.613, 16.75, 12.336], [2419.017680981374, 1669.4159362844891, 2825.998754972433, 2190.812456953896, 1977.1326483848784, 1480.3303551999218, 590.5153729707793], [937, 938, 939, 940, 941, 942, 943]], [2, 4863, [45613, 45643, 45676, 45697, 45730, 45766, 45795, 45827, 45855, 45878, 45902], [24109.325, 24132.777, 24118.065, 24108.85, 24106.7, 24145.949, 24142.748, 24185.228, 24217.961, 24159.367, 24178.016], [57646.208, 57690.173, 57687.438, 57681.231, 57679.733, 57717.182, 57674.319, 57676.844, 57593.738, 57663.818, 57727.302], [16.239, 11.755, 16.099, 8.094, 10.643, 8.217, 10.465, 16.917, 20.212, 15.97, 23.852], [4377.055025855516, 3200.9487291459996, 1963.6515253194734, 2230.140656202777, 2965.643662127427, 3187.0860369802076, 1916.590592418937, 864.5146186304403, 782.4992758855024, 1676.3819597213098, 1107.8697075608595], [952, 953, 954, 955, 956, 957, 958, 959, 960, 961, 962]], [1, 4909, [46020, 46074, 46148, 46212, 46282, 46345, 46402, 46457, 46509], [21190.403, 21294.328, 21251.796, 21268.293, 21272.389, 21168.82, 21097.91, 21014.639, 20854.217], [52218.73, 52091.965, 52162.961, 52198.61, 52179.727, 52212.187, 52199.782, 52191.06, 52139.785], [11.521, 26.221, 9.991, 9.141, 7.424, 16.707, 20.46, 19.252, 20.692], [386.6827480561359, 2243.6136517943614, 2511.5922852627778, 2408.580662222667, 2135.6864996064505, 5542.492066051312, 7220.617713954839, 14026.420297131264, 2219.456933526622], [965, 966, 967, 968, 969, 970, 971, 972, 973]], [0, 4920, [46013, 46063, 46130, 46201, 46270, 46329, 46389, 46443, 46498, 46556, 46608, 46663, 46721, 46780, 46831, 46885, 46935, 46974, 47023, 47062], [6135.115, 6114.086, 6026.264, 6030.094, 5999.541, 5969.121, 5926.021, 5930.692, 5939.522, 5926.579, 5937.387, 5938.078, 5945.217, 5952.938, 5950.174, 5985.758, 5940.582, 5948.162, 5944.668, 5914.52], [41677.687, 41666.166, 41726.435, 41700.732, 41766.922, 41766.17, 41898.999, 41978.515, 41967.469, 41969.563, 41982.831, 41989.441, 41998.14, 42001.663, 42120.489, 42089.27, 42005.119, 41980.736, 42010.609, 41819.511], [11.648, 8.793, 18.559, 11.634, 12.811, 10.948, 13.074, 8.843, 7.469, 10.74, 10.941, 11.866, 10.693, 14.576, 21.636, 18.902, 15.733, 18.827, 14.352, 44.57], [1688.4091568494318, 3402.62043449599, 7571.4558192923405, 7850.253316381199, 10557.872296702499, 4368.79961105594, 3277.263811309915, 2705.971165014988, 2875.2216053416805, 2980.197472535865, 2706.9251815680454, 2905.5203515464696, 2378.2849934904175, 1842.5653468861583, 3179.9537684724924, 4942.044590425052, 1558.0143124557508, 1119.0017776610657, 1589.6939045699132, 1209.865232452891], [965, 966, 967, 968, 969, 970, 971, 972, 973, 974, 975, 976, 977, 978, 979, 980, 981, 982, 983, 984]], [2, 4921, [46081, 46154, 46218, 46289, 46351, 46407], [24277.258, 24307.823, 24296.375, 24343.564, 24282.285, 24347.587], [58808.418, 59002.237, 59058.839, 59047.416, 59119.209, 59097.743], [22.553, 34.592, 27.885, 28.263, 26.88, 27.459], [14382.086338393272, 1735.839252739105, 851.6212120131837, 4286.394346117083, 3389.616848683535, 1599.4226526886443], [966, 967, 968, 969, 970, 971]], [0, 4928, [46060, 46128, 46199, 46267, 46327, 46388], [5537.842, 5523.421, 5595.703, 5577.069, 5510.033, 5487.585], [43013.509, 42942.18, 43014.96, 43046.241, 43025.996, 43001.342], [25.926, 24.034, 24.589, 21.937, 24.074, 19.049], [2745.446363349079, 4972.9470199624075, 14373.425679277789, 3301.461781870883, 4412.240027020286, 2715.370723334829], [966, 967, 968, 969, 970, 971]], [0, 4929, [46061, 46129, 46200, 46269, 46328], [5976.612, 6005.891, 6008.924, 5994.517, 6033.112], [40731.584, 40809.334, 40732.578, 40739.74, 40703.035], [24.12, 22.801, 25.153, 21.524, 16.867], [1913.2999228809977, 4815.426828075913, 2538.707072694346, 3067.6132767839404, 2211.5041626524353], [966, 967, 968, 969, 970]], [1, 4931, [46073, 46147, 46211, 46281, 46343, 46401, 46456, 46510, 46570, 46619, 46674, 46733, 46792, 46842, 46895, 46940, 46985, 47028, 47072, 47112, 47158], [20977.905, 20947.272, 20991.288, 20941.908, 20872.254, 20900.075, 20905.41, 20951.576, 20894.312, 20877.095, 20986.735, 20942.098, 20889.127, 20938.232, 20921.622, 20998.352, 21012.062, 20934.961, 20870.816, 20949.671, 20930.938], [50920.624, 50935.916, 50922.427, 50971.655, 50933.807, 50930.338, 50925.997, 50870.902, 50976.5, 51007.863, 50910.206, 51038.005, 51019.94, 51020.313, 51085.404, 51043.051, 51025.452, 51127.391, 51083.397, 51029.432, 51033.047], [16.758, 13.245, 10.122, 16.512, 14.224, 16.011, 14.029, 23.032, 22.92, 31.459, 25.636, 19.518, 15.457, 16.024, 15.801, 15.117, 14.847, 15.749, 37.25, 19.881, 17.092], [4571.174355156615, 9088.062030379537, 6478.002904736169, 5273.840594719044, 4000.386408230131, 3755.5517759707745, 3452.780055419924, 8052.1843473166045, 9535.74622508975, 2083.6970010526024, 17208.674775462376, 4271.535566421577, 8887.623548995709, 4828.3124374142135, 5384.841237184527, 3321.2021240886384, 2793.7065468636556, 1148.3764799455182, 3889.0567898500826, 5895.922680315378, 2379.375529362939], [966, 967, 968, 969, 970, 971, 972, 973, 974, 975, 976, 977, 978, 979, 980, 981, 982, 983, 984, 985, 986]], [2, 4951, [46350, 46406, 46464, 46515, 46574, 46625], [24020.95, 24010.687, 24012.665, 24089.061, 24060.735, 24060.152], [57344.933, 57326.111, 57309.664, 57291.263, 57237.753, 57293.709], [15.415, 15.519, 15.743, 17.307, 26.126, 29.352], [3773.553277908602, 2750.939454432593, 2407.128718787685, 33945.90483174109, 8389.498411138818, 3781.0779090458104], [970, 971, 972, 973, 974, 975]], [2, 4952, [46290, 46352, 46408, 46465, 46517, 46576, 46627], [24467.326, 24464.689, 24485.473, 24492.983, 24493.018, 24447.141, 24444.017], [56310.276, 56263.96, 56307.354, 56292.528, 56333.05, 56303.54, 56275.728], [25.78, 23.084, 16.354, 10.863, 12.196, 16.716, 16.235], [1396.919854516831, 1113.7761631112176, 1902.2301908551385, 1935.639047037176, 1600.5670428814974, 1010.0116902149122, 2412.213712274988], [969, 970, 971, 972, 973, 974, 975]], [2, 4953, [46409, 46466, 46518, 46577, 46628, 46681], [24614.566, 24637.847, 24621.395, 24636.046, 24596.072, 24545.555], [57714.416, 57769.482, 57708.363, 57672.575, 57620.014, 57688.785], [17.951, 22.78, 13.906, 17.244, 25.85, 22.269], [1774.2272367354453, 1282.8407694721054, 2558.0267104610675, 2664.6573871221, 4371.031193507611, 4585.071930157354], [971, 972, 973, 974, 975, 976]], [2, 4954, [46353, 46410, 46467, 46519, 46578, 46629, 46682, 46743], [24695.602, 24712.109, 24693.004, 24702.337, 24673.183, 24718.061, 24776.133, 24731.651], [58460.094, 58456.487, 58441.825, 58419.624, 58399.903, 58432.396, 58401.396, 58500.556], [15.076, 13.479, 10.668, 14.711, 19.103, 24.498, 23.363, 27.048], [1825.2349130804068, 2171.8845450916615, 1904.0913263656262, 2166.2818951958993, 1670.7472697857486, 1198.8218014065922, 863.6687074783935, 1517.7286821463717], [970, 971, 972, 973, 974, 975, 976, 977]], [1, 4963, [46278, 46340, 46399, 46454, 46507, 46568], [20526.474, 20422.835, 20456.776, 20457.641, 20453.169, 20402.143], [50125.247, 50058.769, 50043.11, 50049.174, 50113.501, 50038.301], [30.452, 9.8, 18.663, 22.124, 22.428, 12.921], [2422.62498962109, 2554.8185174108185, 2672.517117790619, 1640.9759165827888, 5119.5241085680145, 948.5706209154147], [969, 970, 971, 972, 973, 974]], [0, 4968, [46444, 46500, 46558, 46610, 46665], [6117.208, 6231.006, 6234.165, 6233.973, 6249.274], [42769.54, 42638.007, 42693.763, 42639.923, 42678.95], [20.618, 21.073, 12.517, 20.524, 19.343], [607.2694664880962, 1996.0209154174806, 1876.2511327805548, 1936.783012237621, 1774.6957269158102], [972, 973, 974, 975, 976]], [2, 4982, [46626, 46680, 46740, 46797, 46845, 46899, 46946, 46991, 47032], [24135.558, 24129.053, 24100.478, 24101.849, 24114.992, 24105.534, 24136.222, 24264.84, 24201.171], [57661.071, 57666.811, 57656.749, 57654.751, 57644.01, 57683.294, 57692.936, 57695.141, 57684.339], [21.116, 14.281, 15.72, 12.58, 18.265, 17.784, 17.781, 18.283, 19.497], [1729.6638015606427, 2510.9013547548993, 2470.6903270282296, 2591.252287587489, 3368.1114337753775, 2157.467644199516, 1164.3413944705296, 20280.60252405697, 6198.713861318312], [975, 976, 977, 978, 979, 980, 981, 982, 983]], [1, 5005, [46794, 46843, 46896, 46941, 46986], [21659.209, 21661.355, 21645.746, 21688.209, 21687.064], [52410.823, 52345.994, 52330.583, 52315.676, 52330.753], [26.413, 18.797, 16.663, 17.124, 35.051], [2297.3159202677475, 1935.516329839858, 2391.5926033227497, 2035.0151031443195, 2461.8681260384465], [978, 979, 980, 981, 982]], [2, 5006, [46798, 46846, 46900, 46947, 46992], [24424.408, 24283.702, 24283.173, 24163.556, 24235.224], [59163.47, 59199.443, 59186.109, 58992.64, 59199.588], [32.82, 22.384, 39.858, 21.447, 25.637], [5176.213844344504, 2534.0511536883337, 1151.6985108625865, 592.0862618977224, 1331.0873149483807], [978, 979, 980, 981, 982]], [2, 5007, [46847, 46901, 46948, 46993, 47033, 47080], [24687.915, 24646.233, 24623.613, 24541.341, 24567.364, 24556.964], [57581.082, 57664.655, 57727.968, 57687.132, 57695.405, 57680.206], [16.363, 19.844, 18.664, 21.84, 18.029, 20.205], [10578.11437905243, 1046.4207476541324, 1237.5850154421266, 3251.341087674629, 8327.72049839375, 3628.832135253145], [979, 980, 981, 982, 983, 984]], [0, 5017, [46499, 46557, 46609, 46664, 46722], [5991.653, 5982.878, 5979.504, 6014.344, 6068.291], [40744.116, 40722.142, 40642.718, 40727.586, 40716.842], [18.838, 15.164, 24.627, 30.667, 2.016], [1596.7655100574555, 612.5803185089655, 1654.508262283034, 2776.1926234374478, 295.54664230411925], [973, 974, 975, 976, 977]], [1, 5019, [46511, 46572, 46621, 46676, 46734], [21043.859, 20994.328, 21174.153, 21177.652, 21117.477], [50737.859, 50694.133, 50655.177, 50688.941, 50737.203], [20.519, 19.047, 18.131, 18.907, 18.836], [18754.56719227869, 25055.4560798385, 7203.242714400117, 6314.767070813469, 8943.063738674655], [973, 974, 975, 976, 977]], [0, 5043, [47226, 47261, 47309, 47354, 47404, 47446, 47488, 47525, 47560], [5423.931, 5432.86, 5460.216, 5401.299, 5430.667, 5406.826, 5418.292, 5427.03, 5396.654], [42604.859, 42640.167, 42562.01, 42582.354, 42578.608, 42617.139, 42618.475, 42628.182, 42567.498], [20.424, 18.687, 21.481, 15.617, 18.683, 28.698, 20.481, 17.416, 25.709], [2275.719065232274, 1106.3961425679395, 6184.692168171001, 2807.9919431602175, 880.0089138435459, 1945.4704372177869, 1446.2154939545137, 2549.883375075718, 1541.9602618200863], [988, 989, 990, 991, 992, 993, 994, 995, 996]], [0, 5044, [47191, 47228, 47263, 47310, 47356, 47405, 47447, 47489, 47526, 47561], [5902.375, 5915.395, 5918.428, 5957.549, 5938.27, 5923.056, 5937.803, 5973.156, 5942.377, 5908.677], [42112.995, 41950.23, 41996.013, 42036.585, 41993.926, 41953.263, 42030.683, 42012.73, 41947.557, 41949.022], [29.571, 11.721, 14.749, 20.131, 12.939, 14.841, 13.814, 15.033, 13.86, 13.829], [3246.989714662931, 1827.766125781228, 1778.1540443061829, 1792.6000354980683, 3460.698618470007, 1796.07595409879, 2015.5939217844932, 2073.628146622487, 1289.2347025051004, 1993.0920005149255], [987, 988, 989, 990, 991, 992, 993, 994, 995, 996]], [0, 5045, [47192, 47227, 47264, 47311, 47355], [6048.495, 5978.959, 5979.715, 6056.702, 5975.889], [40652.094, 40709.353, 40669.062, 40626.708, 40635.174], [21.628, 23.979, 17.418, 28.411, 22.809], [738.7014579008638, 988.8008255722445, 958.1051631131555, 1200.1818783075198, 939.4700009910682], [987, 988, 989, 990, 991]], [1, 5046, [47234, 47272, 47323, 47363, 47415, 47457, 47499, 47534, 47567, 47600, 47639, 47675, 47720, 47760, 47800, 47831], [20538.855, 20420.13, 20397.004, 20518.469, 20465.741, 20471.186, 20480.87, 20476.578, 20500.763, 20524.599, 20530.285, 20543.464, 20475.415, 20480.659, 20422.569, 20423.589], [50835.824, 50651.927, 50658.981, 50781.844, 50741.208, 50758.955, 50737.159, 50753.756, 50799.165, 50803.855, 50815.572, 50749.981, 50755.878, 50722.662, 50741.868, 50737.187], [23.537, 18.936, 38.049, 21.071, 17.592, 20.142, 26.594, 23.213, 12.571, 22.916, 14.807, 23.256, 40.886, 24.204, 35.289, 18.799], [3376.3292972728727, 4397.696614793359, 3332.872886650242, 9507.182722373223, 8819.1430477637, 1604.3870673039482, 1906.2036436231588, 1577.6124533073069, 2053.724746062358, 3174.1626475061457, 4813.002544758635, 4192.48815704567, 2065.453864473606, 1744.3952785421377, 589.6475210902265, 1425.953337180498], [988, 989, 990, 991, 992, 993, 994, 995, 996, 997, 998, 999, 1000, 1001, 1002, 1003]], [1, 5047, [47236, 47274, 47325, 47365, 47417, 47459, 47502, 47536], [20947.889, 20968.341, 20933.665, 20975.844, 20957.014, 21015.971, 21059.543, 20888.73], [50992.736, 51011.273, 51020.366, 51038.833, 51001.091, 50940.689, 50960.482, 50995.197], [24.528, 17.536, 20.045, 17.438, 30.629, 26.219, 15.534, 27.542], [3617.0844830262386, 1569.1784724344118, 3689.9376010988044, 2716.6560476760624, 2021.0895948404643, 1786.6053155848213, 2897.7618806165397, 5724.044154640935], [988, 989, 990, 991, 992, 993, 994, 995]], [0, 5069, [47408, 47448, 47491, 47527, 47562], [6501.829, 6429.487, 6496.886, 6492.245, 6483.178], [40443.55, 40405.718, 40450.158, 40448.46, 40469.957], [16.275, 23.36, 7.985, 6.694, 11.012], [1536.502310352418, 2766.1895791015645, 2444.70280165084, 3346.0220620000932, 2253.7138368685273], [992, 993, 994, 995, 996]], [0, 5111, [47629, 47664, 47704, 47750, 47791, 47827, 47861, 47899, 47936, 47970, 48014, 48059, 48101, 48137], [5938.579, 5972.35, 5906.897, 5942.292, 5934.917, 5940.702, 5961.478, 5896.529, 5921.464, 5936.649, 5939.607, 5920.222, 5943.548, 5883.087], [41974.503, 41972.988, 41965.679, 41958.133, 41938.659, 41974.591, 41971.477, 41972.451, 41978.748, 41992.397, 42012.76, 41986.395, 41981.861, 41961.757], [14.531, 16.783, 12.516, 9.373, 15.492, 10.184, 9.009, 13.192, 10.709, 12.181, 17.056, 12.785, 19.401, 32.203], [2547.5013610183587, 2055.9815922073594, 2107.7824300961965, 2025.475117739374, 1975.1523319126634, 1522.8773732370419, 1560.13183926483, 2302.862022786775, 2853.769159113424, 2441.2716559749592, 1499.045504819796, 1292.5721328232996, 1414.784889773081, 2670.3804241930775], [998, 999, 1000, 1001, 1002, 1003, 1004, 1005, 1006, 1007, 1008, 1009, 1010, 1011]], [1, 5115, [47870, 47907, 47944, 47979, 48028], [20400.637, 20396.679, 20396.284, 20396.392, 20397.499], [49976.361, 49963.686, 49971.411, 49971.535, 49970.014], [8.84, 7.536, 7.431, 14.451, 16.153], [2124.079550976279, 3144.4435394382804, 2746.779922325429, 1557.9379904637826, 1652.8831375018779], [1004, 1005, 1006, 1007, 1008]], [0, 5137, [47969, 48013, 48058, 48100, 48136, 48169, 48205, 48237, 48272, 48302, 48342, 48378, 48416, 48448], [5460.907, 5467.029, 5448.287, 5487.86, 5464.522, 5450.945, 5461.935, 5455.406, 5471.375, 5477.456, 5466.904, 5453.524, 5439.552, 5477.812], [42531.724, 42511.59, 42544.24, 42560.298, 42504.985, 42550.723, 42535.297, 42550.745, 42548.144, 42545.145, 42550.712, 42554.343, 42552.755, 42536.498], [24.476, 12.934, 7.742, 11.285, 14.852, 9.059, 7.653, 12.733, 10.567, 11.304, 8.451, 7.385, 10.238, 12.872], [1157.9480802444239, 3267.000724959358, 3234.3685127483163, 1855.2221913454512, 1306.85016453766, 2205.9084489796487, 2706.4068604095824, 3000.1991701537872, 3160.1162457904725, 2781.661451881985, 3900.7016330764795, 3100.850930454147, 2205.6825913426233, 2012.0295441770552], [1007, 1008, 1009, 1010, 1011, 1012, 1013, 1014, 1015, 1016, 1017, 1018, 1019, 1020]], [1, 5138, [47980, 48029, 48066, 48108, 48142, 48177, 48211, 48244, 48278, 48311, 48355], [20435.689, 20450.656, 20387.837, 20418.636, 20323.652, 20350.243, 20321.869, 20299.029, 20314.359, 20299.604, 20317.322], [50800.821, 50728.068, 50707.55, 50653.34, 50448.021, 50429.733, 50429.449, 50424.4, 50444.8, 50411.508, 50432.219], [33.485, 23.347, 30.861, 27.309, 17.554, 17.007, 16.356, 15.386, 14.057, 18.629, 25.978], [1512.3093703570783, 830.3350176205342, 1131.6936741194093, 1492.658436273243, 1459.642828157606, 2834.0133170225345, 2268.950580128966, 1891.2046432460368, 1552.397959376028, 2603.241912780453, 1311.1411058008412], [1007, 1008, 1009, 1010, 1011, 1012, 1013, 1014, 1015, 1016, 1017]], [2, 5139, [48116, 48146, 48183, 48219, 48252, 48285, 48317, 48361], [24736.845, 24777.962, 24741.355, 24764.125, 24732.342, 24706.725, 24709.767, 24747.456], [56618.445, 56623.311, 56655.475, 56629.791, 56601.962, 56606.739, 56672.039, 56636.616], [31.533, 19.123, 15.902, 26.134, 20.578, 21.79, 22.559, 12.266], [2822.780572262118, 1622.7968825373907, 2176.496930718508, 2478.442669408598, 2411.295749316856, 4303.272578139283, 4652.689332191542, 1809.629076182825], [1010, 1011, 1012, 1013, 1014, 1015, 1016, 1017]], [2, 5153, [48316, 48360, 48397, 48430, 48462, 48492], [24524.464, 24513.569, 24577.649, 24616.551, 24575.241, 24564.548], [57525.544, 57515.721, 57508.707, 57590.855, 57539.407, 57443.423], [20.781, 26.393, 28.011, 33.79, 26.42, 30.303], [2121.66785107651, 6112.195246350641, 2561.741221592806, 6414.082266756182, 2969.955173363669, 4880.208866221401], [1016, 1017, 1018, 1019, 1020, 1021]], [1, 5171, [48460, 48490, 48523, 48552, 48581, 48611, 48631, 48668], [21481.306, 21432.591, 21466.411, 21497.013, 21470.173, 21408.087, 21427.842, 21418.451], [51741.708, 51653.595, 51742.33, 51781.115, 51706.073, 51697.572, 51827.923, 51643.128], [20.542, 26.327, 26.268, 30.957, 16.232, 40.223, 29.97, 22.315], [1056.1141300600664, 1982.770184473734, 814.6950989976596, 1215.071302157516, 1145.0293808119166, 1620.434332880194, 1372.76949458595, 1138.34502001593], [1020, 1021, 1022, 1023, 1024, 1025, 1026, 1027]], [2, 5172, [48463, 48493, 48526, 48554, 48586, 48613], [24752.878, 24777.785, 24735.313, 24758.539, 24759.549, 24790.762], [56653.07, 56603.11, 56658.423, 56571.394, 56577.771, 56533.194], [29.766, 13.637, 17.235, 17.756, 17.063, 15.532], [790.1820558212378, 1533.5734309178945, 1986.4072310773802, 662.022660227235, 1642.911971655258, 728.5146366529146], [1020, 1021, 1022, 1023, 1024, 1025]], [0, 5185, [48544, 48571, 48602, 48622, 48656, 48685, 48708], [5448.994, 5450.241, 5437.005, 5492.014, 5473.662, 5460.65, 5457.557], [42559.46, 42540.382, 42550.078, 42520.46, 42552.751, 42526.085, 42552.831], [11.478, 10.901, 10.594, 12.154, 10.686, 9.555, 18.194], [1902.1991641542409, 2789.8520049304743, 2484.108680758999, 1823.1448599360228, 2206.749291211541, 3037.234226372302, 1959.8494821687127], [1023, 1024, 1025, 1026, 1027, 1028, 1029]], [2, 5207, [48905, 48931, 48954, 48987, 49017, 49050, 49083, 49115, 49144], [24483.767, 24447.258, 24609.128, 24551.29, 24525.491, 24573.962, 24597.998, 24559.619, 24659.26], [57570.755, 57562.341, 57541.666, 57598.164, 57565.252, 57496.047, 57537.906, 57498.331, 57514.991], [25.488, 27.649, 25.225, 31.96, 27.095, 28.262, 29.141, 28.77, 32.314], [1299.0945811999645, 3608.866953916453, 1568.3872500100003, 986.7315185024673, 3488.241414933401, 1517.7900678177984, 5620.4605069316485, 4979.04850907445, 985.9421450514524], [1036, 1037, 1038, 1039, 1040, 1041, 1042, 1043, 1044]], [1, 5211, [48843, 48869, 48903, 48927, 48952], [20982.022, 21031.515, 21008.484, 21022.009, 21009.625], [51045.187, 51021.272, 51023.126, 51030.535, 51000.576], [13.475, 14.125, 24.546, 9.535, 18.465], [1459.8901856942302, 2077.1558524597353, 1354.0003930299038, 1949.34300882687, 2699.349927843928], [1034, 1035, 1036, 1037, 1038]], [0, 5229, [49131, 49162, 49187, 49218, 49246, 49274, 49302, 49330, 49359, 49394, 49426, 49458, 49492, 49523, 49550, 49577, 49596, 49629, 49664, 49693, 49720, 49748, 49765], [5811.829, 5812.176, 5819.935, 5801.809, 5806.106, 5805.217, 5836.473, 5771.103, 5835.99, 5812.976, 5813.492, 5800.445, 5808.619, 5784.178, 5812.01, 5809.593, 5769.827, 5847.456, 5830.956, 5825.108, 5797.156, 5819.932, 5873.259], [41813.504, 41800.24, 41803.254, 41802.945, 41788.89, 41801.356, 41768.739, 41812.214, 41837.484, 41818.558, 41800.338, 41791.334, 41792.833, 41816.12, 41798.015, 41792.065, 41779.4, 41776.757, 41779.885, 41851.937, 41801.602, 41810.267, 41676.677], [13.774, 8.858, 7.055, 7.364, 7.834, 8.16, 16.547, 19.85, 24.238, 11.732, 21.901, 22.022, 18.882, 9.646, 16.416, 20.318, 7.298, 14.816, 24.385, 27.528, 18.576, 26.715, 26.041], [1781.8667068809868, 3052.313366185357, 2841.9055762640405, 3007.51070047819, 2866.696264233515, 1459.6785611644812, 1129.853828602425, 1175.831388331569, 888.6677674347139, 714.3543547222419, 958.9501992288808, 1057.783132997643, 546.666911657661, 1470.9575508112896, 1116.4999295761706, 570.2725741684744, 412.3047864169274, 1300.5991150727982, 2178.7709805072413, 999.2323260759032, 1039.9180210831732, 817.5190091682412, 2273.171623191712], [1044, 1045, 1046, 1047, 1048, 1049, 1050, 1051, 1052, 1053, 1054, 1055, 1056, 1057, 1058, 1059, 1060, 1061, 1062, 1063, 1064, 1065, 1066]], [2, 5250, [49314, 49345, 49374, 49409, 49440], [24577.645, 24608.652, 24536.648, 24578.968, 24537.007], [57577.446, 57507.65, 57561.585, 57545.379, 57590.077], [39.346, 20.879, 35.365, 19.053, 41.765], [2346.0689824544447, 875.9459236445148, 1433.6288480440166, 7164.531468909235, 2953.159974809891], [1050, 1051, 1052, 1053, 1054]], [0, 5298, [49811, 49831, 49854, 49888, 49928, 49990, 50049, 50106, 50170, 50231, 50287, 50347, 50400], [5820.879, 5818.515, 5905.516, 5988.061, 5959.678, 5884.604, 5796.811, 5881.63, 5819.609, 5851.029, 5820.29, 5980.908, 5853.196], [41809.482, 41775.907, 41689.101, 41686.456, 41724.795, 41752.846, 41798.063, 41707.061, 41792.765, 41755.418, 41774.312, 41933.247, 41762.147], [15.283, 26.393, 32.645, 14.544, 25.328, 26.223, 19.059, 18.51, 25.21, 19.127, 13.346, 27.242, 17.434], [940.8307217589271, 973.1551778355299, 1293.2209541307066, 2646.9024342029993, 4018.901817051426, 2736.9208841836435, 6780.553603829395, 7699.7638775199375, 3425.2635633032237, 1488.7790004639305, 1405.6760637564325, 14820.919041941184, 1371.8282650538897], [1068, 1069, 1070, 1071, 1072, 1073, 1074, 1075, 1076, 1077, 1078, 1079, 1080]], [1, 5315, [49864, 49900, 49942, 50000, 50062, 50124, 50181], [21029.269, 21051.301, 21050.715, 21019.935, 20929.924, 20994.861, 20960.066], [50968.628, 50882.58, 50881.742, 50911.299, 51033.058, 51027.841, 51050.528], [19.083, 12.757, 21.233, 27.423, 24.379, 16.498, 19.924], [13189.123732185444, 8702.537954907879, 11789.187606292007, 5024.912879263317, 3208.1541779663653, 2174.4021613319997, 5538.923326006239], [1070, 1071, 1072, 1073, 1074, 1075, 1076]], [0, 5320, [49889, 49929, 49991, 50050, 50108, 50171], [6577.786, 6575.298, 6586.949, 6616.48, 6593.832, 6570.589], [40626.873, 40636.013, 40662.349, 40755.369, 40701.589, 40659.542], [6.282, 6.92, 9.259, 17.888, 11.586, 10.414], [3990.395330674396, 3655.835371688941, 3986.643383653325, 8607.19591062996, 3852.009814116079, 3061.4420420849247], [1071, 1072, 1073, 1074, 1075, 1076]], [1, 5331, [49940, 49998, 50061, 50123, 50180, 50245, 50299, 50356, 50407, 50467], [20819.31, 20780.959, 20910.327, 20849.301, 20824.76, 20758.772, 20734.82, 20795.313, 20830.156, 20914.834], [49854.923, 49728.832, 49721.255, 49733.012, 49719.012, 49702.053, 49729.064, 49761.252, 49751.892, 49748.038], [22.795, 18.558, 11.211, 15.169, 22.281, 16.71, 9.384, 9.864, 16.006, 25.745], [5723.1474162818595, 9269.843510347106, 6806.540684766464, 4730.488910756728, 9247.114147980756, 1545.396835487919, 2854.6767325896676, 2720.079625386463, 1634.852480220804, 1375.4905779453018], [1072, 1073, 1074, 1075, 1076, 1077, 1078, 1079, 1080, 1081]], [2, 5358, [50069, 50131, 50189, 50253, 50312, 50364, 50417, 50476, 50528], [24291.991, 24308.311, 24385.891, 24427.325, 24393.648, 24337.606, 24327.664, 24315.593, 24314.921], [55943.329, 55920.665, 55927.304, 55921.539, 55950.374, 55899.054, 55896.839, 55895.582, 55896.917], [16.933, 14.335, 14.074, 12.934, 14.906, 15.359, 9.253, 12.662, 29.187], [2513.4410861634474, 2996.3824270780483, 4286.877965301578, 4727.5268495114115, 3098.337830433096, 2894.1854219735555, 2878.803964520638, 1594.9799515959164, 681.4976849075608], [1074, 1075, 1076, 1077, 1078, 1079, 1080, 1081, 1082]], [2, 5364, [50132, 50188, 50252, 50311, 50365, 50418, 50477, 50529], [24263.671, 24287.419, 24274.841, 24292.688, 24325.828, 24394.27, 24381.365, 24408.242], [57337.793, 57415.916, 57432.417, 57368.067, 57517.311, 57485.736, 57474.569, 57568.378], [14.301, 15.766, 15.193, 12.245, 17.085, 14.755, 22.38, 22.324], [1642.2951259772983, 4843.682962185554, 3233.2372949971373, 2983.7809466086774, 11994.015619718526, 7955.069826846706, 10167.857565114691, 5325.869338568712], [1075, 1076, 1077, 1078, 1079, 1080, 1081, 1082]], [2, 5365, [50254, 50314, 50366, 50420, 50479, 50530, 50580, 50632], [24659.777, 24779.833, 24743.31, 24764.149, 24780.173, 24802.512, 24847.219, 24813.344], [59134.151, 59089.007, 59100.915, 59130.331, 59104.33, 59108.253, 59139.794, 59070.736], [25.054, 15.8, 19.399, 12.485, 14.511, 15.071, 25.585, 3.444], [2940.1300592640355, 2194.664794476118, 6344.255812093022, 1694.7843227151466, 3519.8582431635955, 3088.6962961467743, 5069.387437595084, 417.42557549458286], [1077, 1078, 1079, 1080, 1081, 1082, 1083, 1084]], [1, 5377, [50300, 50357, 50409, 50468, 50522, 50574, 50625, 50674, 50726, 50770], [20992.614, 20978.419, 20985.629, 21046.266, 21002.15, 20859.785, 20979.529, 20964.481, 20938.312, 21055.109], [50997.058, 51012.597, 50989.148, 50996.301, 51007.144, 51118.467, 50980.834, 51045.894, 51042.022, 50833.686], [26.274, 30.484, 30.113, 29.233, 28.732, 28.5, 28.584, 36.509, 25.447, 25.011], [4013.809787807388, 4063.824952467086, 684.4600071672593, 1781.3631485538926, 1134.155747732814, 2536.77540561771, 1488.591836526895, 2048.952375719494, 2072.812233606582, 823.5734040098591], [1078, 1079, 1080, 1081, 1082, 1083, 1084, 1085, 1086, 1087]], [1, 5379, [50302, 50359, 50410, 50469, 50523, 50575, 50626, 50676], [21124.67, 21153.494, 21179.572, 21158.134, 21166.668, 21247.171, 21071.427, 21145.573], [50741.834, 50668.776, 50599.902, 50638.514, 50733.085, 50668.321, 50810.917, 50734.751], [44.744, 28.645, 29.45, 23.661, 25.691, 19.063, 23.055, 20.289], [1956.2224498507835, 6566.904428018045, 3704.0943450202412, 7810.546362591645, 7566.047324963745, 7242.085440523488, 9862.793139964877, 15212.050627834062], [1078, 1079, 1080, 1081, 1082, 1083, 1084, 1085]], [0, 5392, [50514, 50564, 50614, 50664, 50715, 50756], [5780.204, 5785.788, 5748.0, 5763.114, 5769.378, 5809.835], [41752.013, 41702.119, 41634.207, 41666.15, 41734.464, 41812.531], [29.138, 25.277, 14.74, 23.848, 23.45, 17.365], [1619.854680921208, 3252.307906472876, 2654.001811125061, 1965.789191950193, 1467.0345132368614, 1471.2178939565745], [1082, 1083, 1084, 1085, 1086, 1087]], [2, 5396, [50579, 50631, 50682, 50731, 50776, 50821], [24154.033, 24351.487, 24420.934, 24267.946, 24428.86, 24531.381], [57667.986, 57599.798, 57568.732, 57639.684, 57484.336, 57510.626], [28.684, 33.673, 25.784, 31.384, 11.215, 17.466], [4942.518811741826, 2504.187001827523, 1563.0055811910754, 6847.839317511774, 49200.632797504375, 682.4629475615493], [1083, 1084, 1085, 1086, 1087, 1088]], [2, 5405, [50630, 50681, 50732, 50775, 50820, 50863, 50904, 50949], [24342.097, 24313.424, 24310.659, 24284.089, 24331.984, 24327.435, 24301.603, 24317.771], [55904.6, 55854.6, 55952.458, 55892.141, 55925.308, 55917.118, 55928.036, 55947.562], [27.893, 14.33, 19.546, 16.099, 16.389, 16.748, 13.339, 23.783], [1645.854661686161, 1207.3903352691857, 2830.3783998178874, 1035.7301448828694, 3155.546493741351, 1748.5491149475145, 1570.7126005888383, 3533.980338678402], [1084, 1085, 1086, 1087, 1088, 1089, 1090, 1091]], [1, 5413, [50899, 50943, 50987, 51034, 51077, 51122, 51164, 51202, 51241, 51282, 51328, 51376, 51414, 51456, 51497], [21046.643, 21079.162, 21005.968, 21027.914, 21000.069, 21006.641, 21007.74, 21041.537, 21038.312, 21016.744, 20980.768, 20919.574, 20969.342, 20920.643, 20986.657], [50802.802, 50880.312, 50811.051, 50776.952, 50801.183, 50755.063, 50813.945, 50759.074, 50776.011, 50930.453, 51055.357, 51169.155, 51048.281, 51090.956, 50937.031], [31.581, 13.737, 13.774, 11.479, 11.295, 8.305, 23.144, 9.811, 12.399, 31.292, 23.498, 44.123, 26.931, 18.516, 33.023], [2251.7892159739786, 461.5727536783896, 3497.9863305161225, 2292.9420013560903, 2253.9809404083726, 2603.0051148781504, 4298.162690220842, 1804.4174863956953, 2615.759512464198, 2423.1945850084867, 2378.342238514269, 2038.5196174812224, 1581.548369144715, 16483.56885890783, 2472.2156099745616], [1090, 1091, 1092, 1093, 1094, 1095, 1096, 1097, 1098, 1099, 1100, 1101, 1102, 1103, 1104]], [1, 5426, [51030, 51074, 51119, 51160, 51199, 51239, 51279, 51325, 51373, 51410, 51453, 51495], [20370.554, 20449.489, 20356.424, 20425.74, 20426.72, 20374.072, 20394.039, 20406.186, 20390.33, 20405.88, 20377.485, 20437.761], [49926.112, 49935.17, 49912.312, 49852.928, 49985.838, 49941.351, 49960.439, 49910.139, 49889.327, 49965.326, 49929.432, 49927.41], [15.042, 18.127, 12.811, 18.739, 19.527, 21.905, 30.319, 17.481, 15.431, 27.759, 13.679, 38.934], [1428.77953073342, 1598.9485935140326, 1154.124610699649, 598.6108625012376, 1832.6748810192196, 988.8183139328842, 850.8240473367651, 2329.9771131641123, 1499.795174947925, 2774.6580527974766, 1861.049910462939, 1322.9064453452515], [1093, 1094, 1095, 1096, 1097, 1098, 1099, 1100, 1101, 1102, 1103, 1104]], [2, 5428, [51037, 51081, 51127, 51170, 51206, 51246, 51288, 51336, 51378, 51418, 51459, 51501, 51539], [24296.523, 24345.882, 24328.83, 24299.062, 24300.496, 24345.023, 24317.079, 24324.038, 24337.242, 24308.285, 24250.494, 24346.594, 24332.682], [56029.041, 55978.785, 55926.188, 55924.845, 55993.817, 55945.095, 55984.676, 55977.961, 55927.187, 55940.449, 55915.334, 55934.028, 55925.606], [28.819, 17.879, 17.718, 15.85, 25.393, 16.358, 15.788, 30.875, 14.481, 19.334, 19.867, 15.883, 25.187], [1130.4962159214874, 1667.048349959898, 3099.348260984735, 3400.3432091522873, 2142.163773728592, 2301.574057261978, 2904.8698104826176, 1552.4456773101108, 2041.5996744660856, 1473.5813311317502, 1322.1397688294633, 1804.6224740354337, 3269.2349428121865], [1093, 1094, 1095, 1096, 1097, 1098, 1099, 1100, 1101, 1102, 1103, 1104, 1105]], [2, 5429, [50992, 51038, 51082, 51128, 51171, 51207, 51247, 51289, 51337, 51379, 51419, 51460, 51503, 51541, 51580, 51618, 51645, 51678, 51712, 51748, 51786, 51816, 51842], [24528.206, 24516.749, 24494.387, 24465.486, 24500.506, 24489.801, 24476.376, 24500.332, 24469.79, 24487.159, 24501.167, 24459.246, 24506.084, 24532.853, 24520.517, 24522.655, 24544.004, 24470.299, 24524.95, 24406.252, 24464.319, 24558.625, 24501.478], [57567.639, 57540.682, 57541.422, 57533.401, 57581.167, 57554.132, 57585.999, 57562.38, 57609.62, 57593.561, 57544.106, 57622.654, 57597.366, 57583.169, 57602.499, 57597.194, 57610.045, 57639.441, 57606.695, 57607.267, 57586.904, 57563.826, 57770.611], [10.576, 12.176, 14.159, 18.438, 26.014, 13.502, 12.749, 8.519, 10.025, 12.073, 17.856, 12.662, 8.952, 10.779, 16.655, 13.803, 17.561, 24.988, 16.049, 26.331, 16.111, 23.455, 24.799], [2477.791872331757, 3154.240815921966, 3021.262442004034, 2850.0515909630594, 2130.6654036929253, 3960.3081654637394, 3791.7163512526804, 2681.5714447168725, 3593.0853977631077, 4448.543571101057, 4453.58677644241, 2765.139031396691, 2454.675818523452, 1800.519905300516, 1098.079534093593, 1619.4964534875962, 1968.151839236311, 1352.4517285895645, 2223.686708348604, 6226.006627846058, 934.6698671143009, 852.1168340412937, 1852.6334411488458], [1092, 1093, 1094, 1095, 1096, 1097, 1098, 1099, 1100, 1101, 1102, 1103, 1104, 1105, 1106, 1107, 1108, 1109, 1110, 1111, 1112, 1113, 1114]], [0, 5451, [51192, 51229, 51270, 51316, 51363, 51403], [5809.107, 5866.399, 5840.275, 5806.041, 5825.5, 5802.686], [41805.872, 41835.838, 41783.076, 41799.581, 41804.591, 41844.542], [18.6, 15.237, 20.028, 16.786, 14.433, 27.504], [1196.5082182112042, 1062.36335613586, 1020.9920576782573, 999.0438344798134, 1033.2411148492158, 961.1475202512371], [1097, 1098, 1099, 1100, 1101, 1102]], [0, 5483, [51482, 51525, 51563, 51602, 51634], [5666.559, 5761.802, 5860.986, 5860.928, 5922.03], [42907.619, 43057.992, 43137.811, 43116.408, 43044.828], [20.421, 12.562, 22.662, 31.264, 14.59], [1784.2040423457029, 74224.65253136311, 1954.172424772998, 1152.2042715296805, 54914.842210970084], [1104, 1105, 1106, 1107, 1108]], [0, 5484, [51484, 51527, 51564, 51603, 51635, 51663, 51701, 51732, 51771, 51806], [6406.199, 6422.264, 6444.777, 6404.856, 6439.747, 6462.265, 6465.298, 6457.866, 6470.282, 6427.7], [41870.687, 41810.811, 41759.122, 41764.155, 41802.971, 41760.073, 41786.839, 41812.683, 41792.776, 41740.54], [21.768, 20.451, 23.231, 15.316, 22.013, 12.442, 15.47, 19.803, 23.144, 28.061], [807.0405430007357, 2175.3789757406253, 2711.18922712738, 3295.832336851595, 2193.872144278537, 3217.283264287379, 3419.3519144443967, 2256.0905574807766, 1993.0368399523177, 2456.5438667459207], [1104, 1105, 1106, 1107, 1108, 1109, 1110, 1111, 1112, 1113]], [1, 5492, [51612, 51642, 51673, 51709, 51745, 51783, 51812, 51838], [21300.657, 21322.9, 21317.616, 21330.455, 21347.087, 21333.359, 21336.201, 21333.481], [52849.002, 52854.596, 52817.088, 52870.36, 52830.354, 52846.469, 52859.196, 52844.128], [23.118, 12.226, 14.386, 7.064, 11.21, 9.81, 11.469, 20.064], [1267.9598279725037, 2220.7593813909825, 2225.3306839391594, 3290.0770699800223, 3024.765158476471, 2099.7024556943516, 2467.4722789444927, 810.5801907098809], [1107, 1108, 1109, 1110, 1111, 1112, 1113, 1114]], [1, 5520, [51900, 51930, 51960, 51997, 52020, 52049, 52091, 52115, 52140], [20539.726, 20497.334, 20512.792, 20521.001, 20533.529, 20525.718, 20526.653, 20587.967, 20501.316], [49838.527, 49833.026, 49838.647, 49831.967, 49815.436, 49816.953, 49828.342, 49865.27, 49840.887], [13.207, 15.055, 11.221, 9.135, 7.715, 8.25, 10.446, 10.725, 21.426], [1294.6072848276394, 1830.9813642568026, 1198.6702158674068, 2580.1941132082247, 2692.8022270389183, 2854.680452761293, 2406.39449501237, 374.793497147812, 1372.5922883711708], [1116, 1117, 1118, 1119, 1120, 1121, 1122, 1123, 1124]], [2, 5522, [51934, 51964, 52001, 52024, 52054, 52099, 52118], [24496.246, 24481.918, 24485.772, 24547.869, 24515.479, 24489.317, 24452.348], [57275.369, 57293.205, 57253.078, 57245.421, 57262.999, 57263.423, 57249.354], [19.529, 15.693, 11.642, 11.411, 10.629, 13.377, 19.691], [1331.0163837067355, 2154.89966940137, 1664.8207887414317, 908.1433517864823, 2081.601924361267, 2476.783033214825, 1941.267301206396], [1117, 1118, 1119, 1120, 1121, 1122, 1123]], [0, 5525, [52015, 52040, 52079, 52111, 52132, 52163, 52196, 52231, 52266, 52296, 52327, 52351, 52388, 52414, 52440, 52465], [5495.388, 5567.912, 5555.574, 5563.699, 5571.287, 5565.581, 5574.461, 5566.518, 5565.353, 5551.527, 5561.252, 5586.202, 5558.109, 5551.342, 5547.826, 5554.84], [42782.131, 42810.342, 42845.966, 42805.051, 42818.674, 42825.755, 42835.886, 42816.773, 42827.258, 42830.018, 42807.02, 42846.804, 42822.69, 42834.277, 42841.021, 42806.009], [35.166, 8.628, 12.097, 7.261, 8.175, 10.521, 15.18, 13.589, 7.786, 8.007, 11.814, 11.167, 12.41, 9.856, 11.183, 11.296], [1678.4159944935757, 1510.9176550666316, 2127.21254310599, 3014.3518668268043, 2808.6003280887976, 2393.4345097401306, 1588.4249554326034, 2480.701759455163, 3140.4922741886326, 2659.4653254509353, 1977.1376953035285, 1636.828819732602, 1696.8236303109393, 2051.673599035349, 1917.0890262895068, 1671.180064242598], [1120, 1121, 1122, 1123, 1124, 1125, 1126, 1127, 1128, 1129, 1130, 1131, 1132, 1133, 1134, 1135]], [1, 5601, [52822, 52844, 52874, 52902, 52928], [20496.262, 20464.579, 20513.044, 20445.027, 20507.835], [49821.336, 49798.533, 49842.933, 49783.578, 49811.089], [24.595, 34.593, 27.286, 34.552, 16.149], [864.0279640862415, 983.5629643933972, 1132.204164435949, 1231.3746934434396, 543.3525738543161], [1149, 1150, 1151, 1152, 1153]], [1, 5615, [53003, 53030, 53054, 53077, 53100, 53127, 53153, 53182, 53206, 53230], [21159.089, 21265.291, 21275.593, 21184.265, 21230.515, 21254.846, 21284.721, 21313.269, 21212.602, 21205.704], [50920.879, 50778.531, 50847.616, 50885.14, 50794.586, 50829.912, 50847.639, 50822.036, 50820.766, 50877.891], [37.665, 15.385, 20.52, 19.669, 25.358, 19.613, 22.578, 23.018, 33.153, 30.218], [3420.0427769787825, 2183.496173552166, 2745.706055876283, 12345.889360696334, 1389.978206286633, 1578.2885521808541, 1328.3169217653772, 1867.6922626239577, 7022.338092894481, 957.7694210862484], [1156, 1157, 1158, 1159, 1160, 1161, 1162, 1163, 1164, 1165]], [0, 5650, [53472, 53492, 53511, 53538, 53567, 53594, 53619, 53637, 53661, 53684, 53703, 53729, 53754], [5998.979, 5984.906, 5984.661, 5977.554, 6016.349, 5992.747, 5995.186, 5999.523, 6007.663, 5965.106, 5980.327, 6001.257, 6014.679], [41441.57, 41437.455, 41429.914, 41432.545, 41213.129, 41442.77, 41448.739, 41429.267, 41406.68, 41446.64, 41429.627, 41420.861, 41456.877], [9.528, 6.846, 6.752, 10.1, 32.203, 8.627, 7.514, 9.11, 8.501, 12.766, 16.243, 22.229, 22.428], [1709.633826599163, 3841.078978392204, 3695.0210696819663, 2898.5515930424253, 1977.3360520081187, 2431.3558878019767, 2674.2618910406995, 2670.3450436134385, 2838.225858411415, 1883.0072072529108, 1229.9669605151673, 1464.9315651914042, 1481.0547493120896], [1177, 1178, 1179, 1180, 1181, 1182, 1183, 1184, 1185, 1186, 1187, 1188, 1189]], [1, 5659, [53575, 53600, 53625, 53645, 53675], [21200.894, 21203.151, 21211.149, 21158.728, 21037.224], [51231.012, 51230.691, 51216.841, 51237.684, 51264.701], [22.783, 11.217, 10.958, 18.709, 34.591], [3215.880007793372, 2138.576415176427, 1628.5184784114297, 2749.2846560970393, 6300.817936343853], [1181, 1182, 1183, 1184, 1185]], [0, 5684, [53814, 53841, 53867, 53890, 53908, 53936, 53962], [5798.168, 5798.169, 5792.528, 5837.665, 5880.108, 5786.392, 5862.1], [41255.618, 41217.463, 41188.039, 41248.451, 41341.372, 41257.375, 41199.806], [18.193, 16.287, 13.435, 22.773, 32.676, 19.669, 29.963], [1497.8799405870027, 2088.8557895559093, 1452.413341312859, 1074.3361489325105, 1946.8301762704587, 3557.7928590704596, 1185.471083485479], [1192, 1193, 1194, 1195, 1196, 1197, 1198]], [0, 5699, [54072, 54098, 54121, 54145, 54178, 54204], [5800.141, 5807.928, 5801.226, 5799.125, 5800.871, 5866.984], [41159.958, 41315.5, 41213.871, 41198.887, 41210.381, 41165.918], [10.288, 31.338, 21.549, 12.959, 26.551, 32.059], [895.1704657861962, 894.3391395741904, 3436.778513458346, 3317.484702892409, 1369.4532960056233, 5365.767964433394], [1202, 1203, 1204, 1205, 1206, 1207]], [1, 5747, [54568, 54594, 54622, 54647, 54672, 54693], [20581.625, 20584.376, 20598.362, 20627.363, 20593.932, 20615.747], [51791.898, 51964.234, 51903.917, 51882.547, 51939.282, 51956.999], [18.504, 19.103, 12.384, 18.084, 16.645, 15.058], [2915.811920768124, 6682.913160315398, 2375.505568960228, 6697.752420905488, 2895.782701574121, 2408.816315991166], [1224, 1225, 1226, 1227, 1228, 1229]], [2, 5772, [54826, 54845, 54866, 54890, 54914, 54948, 54990, 55037, 55081, 55136], [24643.474, 24674.209, 24652.743, 24639.955, 24606.196, 24576.033, 24509.321, 24653.029, 24472.172, 24434.546], [57672.49, 57676.543, 57720.027, 57676.015, 57674.499, 57656.729, 57590.373, 57655.564, 57590.249, 57585.597], [33.555, 10.58, 13.026, 11.879, 14.694, 14.006, 16.096, 14.081, 28.8, 20.432], [1364.0191450635277, 3146.3606075414355, 1887.070038255853, 3254.9354065937737, 4314.984977216168, 11274.856133008281, 12724.68837079206, 8757.304629406748, 6577.79326988334, 12810.136540285432], [1235, 1236, 1237, 1238, 1239, 1240, 1241, 1242, 1243, 1244]], [2, 5778, [54915, 54949, 54991, 55038, 55082, 55138], [24774.385, 24796.4, 24842.869, 24844.461, 24905.244, 24896.655], [58332.76, 58386.259, 58444.04, 58378.449, 58399.805, 58434.621], [18.144, 19.875, 22.519, 22.664, 16.689, 20.225], [23981.59760371349, 9588.092485256391, 1805.1821342896296, 2706.9882265698852, 1177.6098716274314, 2241.574344748223], [1239, 1240, 1241, 1242, 1243, 1244]], [0, 5787, [54932, 54971, 55017, 55061, 55113, 55167, 55212, 55260, 55294, 55327, 55359], [6289.994, 6135.135, 6117.543, 6048.918, 6077.238, 6036.314, 6041.819, 6165.224, 6156.115, 6231.515, 6236.89], [41637.428, 41492.563, 41584.42, 41619.503, 41549.289, 41554.508, 41557.434, 41556.358, 41520.961, 41541.146, 41530.459], [39.337, 10.65, 13.009, 11.717, 7.907, 9.482, 12.811, 15.957, 11.813, 13.052, 14.582], [2583.425355033129, 5414.614687977925, 8113.2652962778175, 4698.034950635193, 7939.395798048071, 5736.523920453281, 4728.673418877328, 3985.9128673710993, 4700.305182612493, 2635.0630013962723, 1694.9611033776675], [1240, 1241, 1242, 1243, 1244, 1245, 1246, 1247, 1248, 1249, 1250]], [1, 5788, [54938, 54977, 55024, 55067, 55120, 55174, 55220, 55267, 55300], [20872.32, 20845.92, 20776.584, 20789.736, 20805.75, 20797.745, 20770.274, 20844.134, 20790.29], [49566.677, 49442.667, 49390.264, 49390.113, 49386.353, 49403.272, 49411.552, 49429.571, 49439.235], [26.4, 17.35, 15.505, 15.938, 15.276, 21.075, 13.736, 16.248, 30.748], [6516.889379755017, 3508.924308267049, 3452.5913881596234, 4833.857981966083, 3951.117637947791, 4039.502403782179, 4455.358741633828, 9851.811345016822, 7987.076821759172], [1240, 1241, 1242, 1243, 1244, 1245, 1246, 1247, 1248]], [1, 5799, [55069, 55121, 55176, 55221, 55268, 55301, 55334, 55367, 55412, 55450, 55486], [21203.442, 21202.298, 21219.431, 21213.339, 21237.445, 21176.591, 21161.554, 21134.829, 21189.581, 21234.022, 21254.284], [50751.003, 50765.644, 50821.832, 50850.982, 50856.452, 50838.687, 50813.67, 50788.999, 50864.147, 50812.518, 50813.893], [20.71, 19.42, 21.563, 13.607, 20.228, 22.837, 13.852, 11.176, 16.753, 19.405, 24.572], [4659.652819303195, 1762.5116075823912, 2331.298191078903, 2518.46263071857, 1247.8267782707746, 1687.1727368385157, 2117.586649761539, 3160.4292586021734, 2667.1425946327217, 1133.3788407714333, 2431.853528858947], [1243, 1244, 1245, 1246, 1247, 1248, 1249, 1250, 1251, 1252, 1253]], [1, 5801, [54980, 55026, 55070, 55124, 55178, 55222], [21302.259, 21477.623, 21356.271, 21443.941, 21407.406, 21228.559], [52693.544, 52619.791, 52646.299, 52636.106, 52656.031, 52709.518], [15.583, 22.615, 16.958, 18.066, 21.4, 16.68], [3660.8118863599243, 6474.227287607651, 19052.62550428989, 3377.1447542549868, 4226.885957612481, 1468.803399807425], [1241, 1242, 1243, 1244, 1245, 1246]], [2, 5802, [55131, 55181, 55225, 55272, 55304, 55339, 55372, 55417, 55453, 55490, 55540, 55579, 55616], [24083.042, 24060.676, 24050.078, 24042.729, 24086.184, 24082.452, 24079.195, 24046.157, 24081.359, 24062.022, 24067.908, 24065.214, 24062.259], [56955.553, 56891.531, 56895.091, 56869.366, 56924.312, 56937.218, 56915.762, 56897.343, 56919.216, 56894.301, 56944.511, 56910.316, 56942.873], [18.361, 13.907, 9.712, 24.048, 15.705, 14.218, 10.919, 12.239, 10.739, 10.686, 16.209, 11.235, 11.959], [1823.648443315879, 3022.921597873049, 3765.318596100485, 954.5958818642024, 2168.8194037193716, 4822.646548546765, 2580.556788316409, 1796.6379573192662, 2321.4791995057362, 2704.449603308135, 690.8767992813418, 2391.813166532076, 1541.6696252218062], [1244, 1245, 1246, 1247, 1248, 1249, 1250, 1251, 1252, 1253, 1254, 1255, 1256]], [2, 5804, [55032, 55078, 55133, 55182, 55226], [24236.804, 24308.412, 24255.356, 24252.419, 24142.841], [57608.755, 57578.317, 57583.893, 57676.852, 57534.611], [21.761, 11.132, 17.484, 22.096, 19.25], [6873.52677949273, 76467.18051616519, 9249.660024780247, 7949.100091017287, 3525.941411506473], [1242, 1243, 1244, 1245, 1246]], [2, 5806, [54989, 55036, 55080, 55137, 55186, 55230], [24677.199, 24635.882, 24633.149, 24634.333, 24617.821, 24627.334], [56534.323, 56560.001, 56557.794, 56539.651, 56561.85, 56577.381], [13.639, 10.315, 18.595, 14.863, 21.176, 18.444], [1230.4317523991197, 2727.5447418193035, 1357.4598099240307, 1541.7894926987187, 1350.5095717489921, 1311.1711623372632], [1241, 1242, 1243, 1244, 1245, 1246]], [1, 5832, [55366, 55411, 55449, 55485, 55535], [20905.767, 20991.719, 20973.61, 21004.532, 20984.514], [49610.445, 49635.418, 49661.499, 49664.478, 49648.092], [25.342, 20.04, 30.185, 26.785, 28.894], [7225.04700585663, 3200.5346405742603, 4145.939169938713, 1671.0707552510594, 1587.6665631502362], [1250, 1251, 1252, 1253, 1254]], [2, 5834, [55305, 55340, 55373, 55418, 55454, 55491], [24203.159, 24178.867, 24217.299, 24196.631, 24159.884, 24131.175], [56051.121, 56048.429, 56027.507, 56021.6, 56045.551, 56052.116], [20.057, 11.39, 17.962, 16.769, 17.869, 22.378], [2612.7339831177155, 1940.9292850905417, 5613.146363980221, 2562.911256129475, 2310.828497739136, 918.605002377253], [1248, 1249, 1250, 1251, 1252, 1253]], [1, 5869, [55612, 55649, 55680, 55706, 55733, 55765, 55794, 55828, 55858, 55886, 55909, 55938, 55970], [21147.696, 21172.743, 21154.882, 21153.046, 21154.004, 21188.233, 21197.086, 21187.175, 21216.592, 21255.8, 21048.11, 21158.551, 21176.241], [50858.851, 50888.782, 50922.92, 50915.562, 50936.488, 50883.8, 50888.695, 50873.92, 50830.367, 50788.021, 50832.292, 50908.341, 50885.517], [37.695, 17.472, 15.873, 13.709, 13.624, 18.52, 19.473, 20.856, 21.858, 17.626, 24.255, 27.334, 3.387], [3002.2397140900976, 3467.7721953414043, 2547.8536542581573, 4380.241354338117, 2787.4908941179892, 2946.647860742902, 3753.927832147972, 2692.2775607876965, 2945.8241573336154, 1806.8936595766277, 17179.86292218708, 4218.693486787986, 481.37308346593574], [1256, 1257, 1258, 1259, 1260, 1261, 1262, 1263, 1264, 1265, 1266, 1267, 1268]], [2, 5878, [55799, 55832, 55862, 55890, 55914, 55942, 55975, 56004, 56036, 56072, 56106, 56137, 56163, 56193], [24618.311, 24611.249, 24617.29, 24588.342, 24606.645, 24624.261, 24602.191, 24624.802, 24610.911, 24609.673, 24579.801, 24595.286, 24600.11, 24604.752], [57930.914, 57922.181, 57949.549, 57945.76, 57923.694, 57922.852, 57943.284, 57946.238, 57941.427, 57949.129, 57949.19, 57945.98, 57958.19, 57924.738], [9.942, 11.209, 9.665, 6.271, 10.562, 8.562, 10.314, 9.833, 11.286, 10.779, 14.593, 16.887, 20.033, 5.412], [2287.3068820786125, 3477.6518782663375, 1673.33365393271, 1863.3645827777375, 3191.7922215858316, 2484.486430468857, 2248.607457046481, 1930.749356431882, 2279.2471839621753, 1699.1142185545336, 2900.944533567029, 2141.206273991663, 1955.9810010815759, 3299.6826685631577], [1262, 1263, 1264, 1265, 1266, 1267, 1268, 1269, 1270, 1271, 1272, 1273, 1274, 1275]], [1, 5902, [55971, 55999, 56032, 56066, 56101, 56132, 56161, 56191, 56216, 56238], [21234.531, 21254.508, 21273.23, 21279.633, 21292.22, 21265.23, 21206.293, 21285.107, 21263.927, 21269.285], [50831.281, 50759.45, 50751.88, 50743.646, 50743.018, 50822.491, 50776.79, 50776.096, 50719.3, 50658.709], [23.565, 11.549, 19.332, 15.791, 18.596, 30.872, 19.951, 23.122, 22.509, 31.704], [834.8538379505308, 3471.5961379857276, 2714.8710138007796, 3792.9794576162412, 2629.4784276083233, 2248.9551387786687, 6918.721878880138, 2266.317776842666, 2822.275991690677, 1091.470962601712], [1268, 1269, 1270, 1271, 1272, 1273, 1274, 1275, 1276, 1277]], [0, 5932, [56280, 56305, 56337, 56363, 56393, 56421, 56442], [6441.269, 6468.469, 6417.461, 6499.094, 6420.856, 6454.605, 6384.309], [41892.711, 41914.879, 41927.776, 41873.772, 41894.101, 41913.009, 41920.269], [18.469, 15.853, 16.991, 22.757, 25.172, 17.418, 32.564], [1141.1515616794968, 1688.112483352862, 1573.4561488440374, 2241.833734316923, 1263.560204028972, 1322.8858397547845, 1767.590849391458], [1279, 1280, 1281, 1282, 1283, 1284, 1285]], [1, 5937, [56343, 56369, 56401, 56425, 56448, 56474, 56501], [20602.594, 20623.112, 20596.349, 20586.23, 20634.668, 20459.399, 20614.065], [51308.55, 51291.16, 51273.898, 51312.743, 51291.922, 51340.109, 51305.093], [16.652, 17.076, 16.703, 18.676, 15.117, 20.845, 23.351], [3968.329712578123, 2838.4373157965756, 1992.3113488940069, 2128.79762844303, 3543.9701017060493, 1463.1983399970527, 2073.0583069409236], [1281, 1282, 1283, 1284, 1285, 1286, 1287]], [1, 5959, [56553, 56578, 56603, 56635, 56663, 56697, 56725], [21122.023, 21157.974, 21208.674, 21119.85, 21198.267, 21248.321, 21200.067], [51427.987, 51480.628, 51431.374, 51422.328, 51447.585, 51448.442, 51475.23], [12.726, 28.323, 24.218, 19.132, 17.523, 12.084, 36.462], [1757.6533919684625, 784.3302774025324, 1301.159934636526, 1736.8745521861254, 1255.9042858306982, 1555.0548723936731, 2064.924583628183], [1289, 1290, 1291, 1292, 1293, 1294, 1295]], [2, 5986, [56729, 56757, 56793, 56829, 56861, 56885, 56914], [24778.853, 24788.158, 24823.046, 24795.283, 24851.658, 24690.038, 24748.529], [59047.38, 58940.923, 59063.62, 59066.343, 59012.019, 59091.025, 58986.939], [20.692, 11.405, 37.335, 23.146, 13.693, 35.006, 19.797], [4977.562526679979, 58983.04341271138, 1496.4953305896472, 1354.6203151712452, 977.0040490309333, 1239.5679430123187, 560.9228329841145], [1295, 1296, 1297, 1298, 1299, 1300, 1301]], [0, 5994, [56974, 57001, 57024, 57041, 57063], [6023.67, 6042.119, 5987.789, 6038.452, 5999.759], [41394.014, 41400.661, 41401.703, 41323.905, 41408.537], [20.841, 34.375, 20.928, 19.911, 17.122], [2061.667382794309, 1027.080121622041, 1178.778626289355, 2024.7647143684576, 1090.1026855689738], [1304, 1305, 1306, 1307, 1308]], [2, 5996, [57009, 57030, 57048, 57073, 57090], [24248.317, 24227.796, 24253.886, 24251.554, 24226.849], [57697.133, 57706.544, 57727.667, 57711.434, 57646.031], [11.278, 9.372, 9.671, 17.582, 27.029], [3159.136225066445, 3312.8036057725635, 2225.6785178434866, 1742.4107668466665, 1057.1278859270303], [1305, 1306, 1307, 1308, 1309]], [1, 6042, [57529, 57545, 57561, 57582, 57597], [21314.591, 21322.894, 21301.587, 21327.55, 21315.547], [51499.374, 51476.879, 51448.992, 51477.126, 51505.7], [9.409, 12.016, 17.315, 8.928, 17.557], [2443.3685756949008, 2651.6502652435784, 2078.8196104989192, 2077.9339369475824, 1456.958627474519], [1331, 1332, 1333, 1334, 1335]], [1, 6070, [57841, 57866, 57900, 57945, 57994, 58050, 58104, 58156, 58202, 58251, 58294, 58337, 58378, 58431, 58472], [20712.065, 20745.091, 20794.338, 20971.03, 20971.909, 20988.13, 20969.237, 20882.525, 20770.655, 20811.548, 20723.255, 20746.067, 20889.837, 20841.983, 20849.403], [51225.664, 51151.351, 51155.882, 51090.168, 51084.386, 51082.259, 51088.618, 51163.415, 51179.389, 51167.402, 51216.512, 51208.575, 51053.822, 50987.303, 51012.304], [19.457, 22.557, 18.204, 14.274, 12.779, 9.73, 17.241, 14.171, 15.148, 14.733, 10.944, 16.793, 21.011, 9.716, 10.605], [1081.3605646430492, 1549.1309216844916, 4150.322285387076, 6131.811563202589, 12722.251421507068, 8711.412265050829, 8199.83360683488, 13229.067319779891, 4148.543110571484, 20664.596327287567, 4340.891981420842, 2847.5742106768253, 5122.625118857934, 2551.5618612171265, 2762.433506482816], [1348, 1349, 1350, 1351, 1352, 1353, 1354, 1355, 1356, 1357, 1358, 1359, 1360, 1361, 1362]], [0, 6074, [57859, 57890, 57932, 57983, 58039, 58092, 58143, 58193, 58238, 58286, 58326, 58368, 58417], [5907.626, 5879.056, 5876.335, 5815.024, 5786.271, 5840.263, 5829.864, 5801.355, 5941.052, 5935.178, 5877.979, 5934.815, 5877.215], [41238.441, 41216.668, 41233.061, 41259.223, 41277.131, 41261.388, 41260.239, 41255.685, 41417.694, 41331.209, 41228.776, 40998.387, 41232.706], [13.783, 9.997, 10.042, 12.403, 19.566, 28.981, 20.963, 15.685, 8.554, 19.844, 26.578, 37.815, 25.559], [2747.5824126895054, 3253.8761343347583, 2988.72627819422, 1834.565276570379, 1948.1442831401487, 2858.4146942239186, 1334.771765340119, 2404.091901848663, 82499.45607454343, 1656.0794228522464, 3618.4462766708402, 2589.435499965013, 591.8764083711715], [1349, 1350, 1351, 1352, 1353, 1354, 1355, 1356, 1357, 1358, 1359, 1360, 1361]], [1, 6075, [57864, 57898, 57943, 57992, 58047, 58100], [20483.836, 20454.851, 20441.236, 20452.637, 20570.787, 20579.169], [49682.348, 49628.045, 49706.914, 49669.465, 49687.929, 49729.297], [26.681, 24.124, 25.56, 30.905, 37.648, 31.853], [5501.574205249725, 6969.702963239977, 3917.8204924202687, 934.15521190846, 5616.918454276811, 9915.978142043268], [1349, 1350, 1351, 1352, 1353, 1354]], [2, 6090, [57906, 57953, 58003, 58061, 58113, 58165, 58209, 58260, 58302], [24355.627, 24407.972, 24244.889, 24276.002, 24281.258, 24267.507, 24294.585, 24272.099, 24252.282], [58858.999, 58949.387, 58927.722, 58980.535, 58956.6, 58936.368, 58782.188, 58930.659, 59023.511], [43.415, 40.331, 23.984, 16.077, 31.157, 22.891, 30.771, 23.492, 21.118], [2335.378317499263, 1461.9611496595649, 817.5849051240945, 560.7841224851095, 1400.0530472901332, 1338.8723823913483, 5177.822900754083, 1747.2492002002007, 2986.6976908089846], [1350, 1351, 1352, 1353, 1354, 1355, 1356, 1357, 1358]], [2, 6091, [57907, 57954, 58004, 58062, 58115, 58166, 58210, 58261, 58303, 58345, 58385, 58437, 58479, 58514, 58555], [24597.369, 24503.845, 24516.085, 24546.295, 24562.186, 24516.379, 24563.853, 24531.58, 24557.475, 24567.766, 24555.41, 24521.78, 24552.275, 24491.458, 24598.159], [57480.443, 57670.981, 57669.915, 57650.335, 57637.569, 57633.462, 57624.062, 57669.867, 57646.984, 57600.712, 57644.602, 57665.608, 57648.047, 57711.678, 57614.819], [14.211, 11.874, 17.059, 10.741, 20.757, 13.656, 18.31, 11.894, 14.26, 22.746, 24.676, 21.035, 3.81, 15.837, 29.496], [30608.899584672017, 2820.8287701835666, 2039.8818847451998, 2048.945873560304, 2044.489342365574, 2205.693979723549, 2571.0505666844238, 2158.3236649378073, 1700.1749684534136, 2179.407563923715, 1572.6708738114446, 1117.403800284738, 258.12138981177213, 1068.9779944562513, 6432.007364727979], [1350, 1351, 1352, 1353, 1354, 1355, 1356, 1357, 1358, 1359, 1360, 1361, 1362, 1363, 1364]], [2, 6099, [57952, 58002, 58059, 58111, 58164], [24079.298, 24047.308, 24071.197, 24029.185, 24097.486], [56303.621, 56253.896, 56121.534, 56277.087, 56319.4], [12.547, 33.281, 34.081, 25.894, 30.104], [2843.0999070841085, 859.5540837002212, 2591.4623057329854, 745.3441139499245, 1085.2010872842498], [1351, 1352, 1353, 1354, 1355]], [0, 6114, [58040, 58093, 58144, 58194, 58239], [6055.728, 6041.99, 6073.335, 6052.58, 6072.803], [40605.828, 40599.338, 40600.627, 40603.382, 40592.781], [9.734, 6.768, 9.436, 8.117, 11.947], [2208.2184972157215, 3607.777784705263, 3154.474385811563, 2482.82757245363, 1659.0021323627104], [1353, 1354, 1355, 1356, 1357]], [0, 6115, [58094, 58145, 58196, 58240, 58288, 58328, 58369, 58418], [6370.6, 6333.082, 6332.351, 6329.848, 6337.393, 6331.078, 6323.371, 6330.256], [41902.163, 41878.281, 41870.269, 41896.12, 41898.263, 41918.324, 41853.712, 41907.843], [11.622, 9.068, 10.163, 11.661, 9.239, 9.882, 24.119, 20.228], [1288.7434604689342, 3961.087793342281, 3155.8968561987, 1934.336421327342, 2308.628251879412, 2091.4639526854303, 1199.0751238831901, 1225.7060642121423], [1354, 1355, 1356, 1357, 1358, 1359, 1360, 1361]], [1, 6117, [58157, 58203, 58252, 58296, 58338, 58379, 58430, 58471, 58509, 58549], [20918.478, 20884.006, 20900.039, 20912.181, 20878.594, 20880.089, 20904.152, 20888.103, 20918.278, 20922.574], [50100.759, 49988.103, 49914.007, 49887.759, 49873.08, 49902.436, 49883.39, 49882.875, 49887.626, 49866.086], [18.553, 20.436, 14.773, 7.923, 13.115, 12.024, 13.673, 25.535, 12.377, 16.798], [8744.651430782655, 5531.68822404243, 1814.8890173920252, 2454.861417710895, 1537.2247805518882, 1451.3949668171251, 1493.6888376826694, 697.2166207453719, 1654.2147518201841, 1452.0198172296048], [1355, 1356, 1357, 1358, 1359, 1360, 1361, 1362, 1363, 1364]], [1, 6118, [58053, 58107, 58158, 58204, 58253, 58298, 58340, 58381, 58433, 58474, 58511, 58551, 58591, 58639, 58672, 58715, 58752, 58792, 58829, 58870, 58905, 58937, 58968], [21310.683, 21443.992, 21469.212, 21495.754, 21434.14, 21442.344, 21442.824, 21395.247, 21365.835, 21439.25, 21427.543, 21419.264, 21405.211, 21418.119, 21391.104, 21383.703, 21435.403, 21398.528, 21385.846, 21380.074, 21361.814, 21386.529, 21429.211], [52721.281, 52801.567, 52792.538, 52773.363, 52787.632, 52766.292, 52766.871, 52753.61, 52815.023, 52754.855, 52719.56, 52812.812, 52846.064, 52823.697, 52844.705, 52864.012, 52758.477, 52790.969, 52824.62, 52847.089, 52776.661, 52851.379, 52827.947], [31.817, 9.77, 7.326, 11.334, 8.203, 7.286, 8.179, 14.299, 15.825, 6.874, 5.657, 11.612, 16.213, 14.959, 9.136, 9.684, 21.465, 25.462, 16.525, 17.902, 21.227, 12.279, 21.172], [4077.74373793081, 5805.6878481466165, 4879.389602368686, 4783.11728690766, 6113.225545542203, 5789.502661073545, 5860.2437249645145, 2988.9569512762087, 3186.8140292197727, 4470.810742319435, 6338.347552406818, 2766.8721978931712, 1963.1665468858887, 1979.2022288600533, 2702.684092181383, 2113.6353692639163, 2133.416589875861, 5339.291826103938, 1951.1033594805215, 1997.757877042044, 14732.477589082286, 3264.754034944739, 1547.8408809021073], [1353, 1354, 1355, 1356, 1357, 1358, 1359, 1360, 1361, 1362, 1363, 1364, 1365, 1366, 1367, 1368, 1369, 1370, 1371, 1372, 1373, 1374, 1375]], [1, 6126, [58297, 58339, 58380, 58432, 58473, 58510, 58550], [21408.412, 21242.08, 21234.602, 21223.205, 21223.618, 21213.973, 21207.855], [52167.541, 52161.159, 52188.686, 52189.144, 52205.189, 52208.3, 52172.602], [36.644, 13.23, 9.39, 11.512, 20.51, 16.027, 12.215], [2198.8789361540316, 1493.4980479015028, 1952.903260793546, 3184.7641892321517, 2616.181765182137, 4360.493045638659, 1952.0079901001723], [1358, 1359, 1360, 1361, 1362, 1363, 1364]], [2, 6129, [58304, 58346, 58386, 58438, 58480], [24629.64, 24669.573, 24678.001, 24638.283, 24627.783], [57213.642, 57123.494, 57057.781, 57121.463, 57086.019], [21.296, 15.966, 7.569, 12.125, 12.407], [9629.381151237976, 2114.620275264235, 4548.649063975393, 2065.3285427130377, 2090.2673962909794], [1358, 1359, 1360, 1361, 1362]], [0, 6133, [58419, 58461, 58501, 58542, 58585, 58624, 58664, 58706, 58745, 58785, 58821, 58858, 58897, 58931, 58962, 58988, 59028, 59060], [6272.763, 6354.732, 6332.327, 6363.093, 6337.445, 6323.156, 6338.528, 6363.897, 6308.224, 6344.07, 6306.618, 6340.308, 6340.316, 6355.38, 6313.157, 6276.13, 6356.676, 6330.672], [42183.517, 42227.686, 42233.474, 42229.964, 42210.726, 42266.855, 42275.097, 42224.02, 42289.717, 42214.501, 42161.631, 42254.959, 42233.841, 42264.325, 42177.103, 42245.288, 42184.781, 42208.751], [22.803, 12.231, 13.98, 10.939, 13.566, 9.873, 15.08, 20.843, 30.34, 18.656, 16.195, 26.772, 13.823, 25.44, 15.014, 29.263, 24.911, 24.644], [14009.892049588372, 7094.342796772652, 6649.101367351222, 4012.8551176912556, 6023.965418695262, 5307.860824882303, 1904.570511273423, 1796.891380290136, 1639.8356697707238, 1698.7228355301875, 21453.841658965302, 2464.0171369731975, 1290.856759198442, 2831.4335090342943, 787.9273383950253, 1293.3825327004172, 1713.8538510329827, 1360.7950587217597], [1361, 1362, 1363, 1364, 1365, 1366, 1367, 1368, 1369, 1370, 1371, 1372, 1373, 1374, 1375, 1376, 1377, 1378]], [1, 6139, [58376, 58428, 58469, 58507, 58546, 58589], [20437.757, 20429.975, 20414.077, 20414.846, 20392.676, 20474.123], [49456.627, 49486.529, 49456.467, 49485.533, 49464.85, 49524.207], [13.039, 20.519, 13.602, 22.8, 27.815, 22.995], [1511.7080093940665, 1985.2678295831513, 1331.095041896774, 4389.556955882873, 1159.51432036285, 998.6064139387304], [1360, 1361, 1362, 1363, 1364, 1365]], [0, 6149, [58460, 58499, 58539, 58582, 58622], [5910.052, 5914.021, 5964.355, 6053.744, 5951.127], [40762.712, 40745.2, 40836.118, 40821.459, 40772.187], [13.109, 15.934, 17.526, 27.444, 20.84], [1738.8454267425393, 2045.328491103478, 9609.286268645395, 4553.685186727112, 2418.7489447119315], [1362, 1363, 1364, 1365, 1366]], [2, 6168, [58719, 58758, 58796, 58831, 58871], [24168.8, 24050.715, 24094.167, 24165.496, 24122.867], [58811.094, 58746.15, 58631.208, 58637.046, 58641.66], [25.854, 23.219, 42.516, 42.248, 33.513], [3569.917514572246, 4264.110170190883, 1621.248716024723, 2786.5214938797076, 1692.7194749748596], [1368, 1369, 1370, 1371, 1372]], [0, 6172, [58703, 58742, 58783, 58817, 58855, 58893, 58928, 58959, 58985, 59025], [5399.587, 5464.174, 5389.674, 5406.843, 5423.461, 5405.424, 5501.284, 5509.955, 5499.864, 5468.055], [42617.392, 42568.103, 42679.203, 42710.467, 42613.913, 42496.367, 42306.113, 42254.519, 42325.419, 42379.339], [15.161, 26.155, 12.053, 15.762, 27.529, 14.351, 27.918, 18.213, 26.037, 28.975], [3254.4465248757388, 3600.80564012163, 1416.2101808977518, 1258.8485953580068, 3225.7886030331015, 29667.101773294064, 2137.9605596138927, 11676.160919952415, 2430.702613213064, 1585.6874296213205], [1368, 1369, 1370, 1371, 1372, 1373, 1374, 1375, 1376, 1377]], [0, 6173, [58704, 58743, 58784, 58818, 58856, 58895, 58929, 58960, 58986], [5761.676, 5735.69, 5726.014, 5714.799, 5743.15, 5767.448, 5744.719, 5740.865, 5697.432], [41599.596, 41608.215, 41577.097, 41562.961, 41541.478, 41368.28, 41532.338, 41547.586, 41599.398], [19.096, 12.943, 11.092, 9.884, 11.862, 18.109, 13.559, 12.084, 11.464], [899.9097732118784, 1909.7234049454264, 2417.815241147401, 1980.8029472564265, 3095.5537186728743, 2580.817462891669, 3960.549791749069, 3398.7965324608585, 1358.471244650595], [1368, 1369, 1370, 1371, 1372, 1373, 1374, 1375, 1376]], [0, 6186, [58857, 58896, 58930, 58961, 58987], [5932.006, 5917.996, 5862.064, 5932.662, 5936.858], [40909.173, 40774.394, 40890.208, 40773.785, 40783.243], [28.683, 18.729, 24.021, 17.657, 15.244], [1777.730624987936, 2317.764676683088, 7153.678241451231, 846.0831025358813, 1073.1200025042906], [1372, 1373, 1374, 1375, 1376]], [1, 6207, [59034, 59068, 59108, 59150, 59178, 59217, 59250, 59279, 59311, 59342, 59375, 59402, 59433, 59461, 59494, 59522, 59549, 59575, 59597], [20911.976, 20918.657, 20917.964, 20901.983, 20911.713, 20884.731, 20890.973, 20893.86, 20928.808, 20917.02, 20926.899, 20918.13, 20926.287, 20892.799, 20878.864, 20929.035, 20890.182, 20911.481, 20909.015], [49899.677, 49928.736, 49895.553, 49891.624, 49894.539, 49940.469, 49907.317, 49902.074, 49883.358, 49894.685, 49926.243, 49865.58, 49878.621, 49901.549, 49887.981, 49907.206, 49946.744, 49880.231, 49903.848], [18.914, 21.583, 16.316, 20.713, 13.595, 29.748, 16.47, 12.268, 19.459, 20.563, 19.489, 16.34, 15.723, 10.87, 13.754, 20.334, 16.504, 20.923, 17.419], [1178.17946711845, 1114.7655828803436, 1759.5139244922175, 1958.7434607726195, 1064.4927778386386, 1214.6763996588772, 1886.7026040934486, 1232.887310987556, 2200.9127150783784, 1798.7189650339092, 1548.7206251531295, 1013.8524106755128, 1237.2957564181208, 1268.7934144484113, 1320.4796228969221, 1949.5965431680074, 1934.5572239162502, 1556.0325729212698, 1035.487841718419], [1377, 1378, 1379, 1380, 1381, 1382, 1383, 1384, 1385, 1386, 1387, 1388, 1389, 1390, 1391, 1392, 1393, 1394, 1395]], [1, 6208, [59036, 59069, 59111, 59152, 59181, 59219, 59252, 59282, 59313, 59343, 59377, 59403], [21398.745, 21411.323, 21350.72, 21316.483, 21390.562, 21461.991, 21385.612, 21319.704, 21416.437, 21376.346, 21422.338, 21364.136], [52880.049, 52863.449, 52885.429, 52857.209, 52865.483, 52821.58, 52801.56, 52664.429, 52829.477, 52801.282, 52848.724, 52788.207], [17.832, 12.842, 30.498, 25.742, 23.444, 25.223, 19.452, 44.81, 15.498, 34.911, 13.051, 22.058], [2864.117423612227, 1139.5602868869776, 989.0191540642388, 1588.4224611773814, 1081.3779673849142, 724.7385226472137, 956.0294413825111, 2644.479619317725, 1220.1120314147745, 1574.9442534202842, 1319.0266620885454, 7287.770824040573], [1377, 1378, 1379, 1380, 1381, 1382, 1383, 1384, 1385, 1386, 1387, 1388]], [2, 6209, [59037, 59071, 59113, 59153, 59184], [23989.353, 24049.41, 24030.857, 24010.788, 24079.4], [56070.871, 56109.582, 56065.426, 56066.912, 56021.679], [21.751, 19.456, 26.758, 15.101, 12.822], [1546.6329686403221, 2114.267433399043, 3643.309164270573, 1044.0629599708225, 989.7329301104664], [1377, 1378, 1379, 1380, 1381]], [1, 6216, [59110, 59151, 59180, 59218, 59251, 59281], [21312.274, 21369.381, 21334.048, 21346.119, 21391.507, 21366.951], [51500.964, 51516.384, 51501.838, 51514.134, 51520.4, 51476.275], [23.124, 15.211, 17.313, 17.966, 16.173, 13.772], [1868.9734115173424, 2671.7323941496725, 2213.768387508594, 2227.492056232494, 1604.8624564089216, 1218.0514067169888], [1379, 1380, 1381, 1382, 1383, 1384]], [0, 6227, [59174, 59210, 59241, 59273, 59302, 59335], [6316.656, 6317.586, 6274.982, 6347.478, 6327.557, 6360.166], [40105.656, 40115.13, 40100.713, 40101.859, 40075.113, 40089.092], [15.716, 19.398, 32.044, 13.655, 13.516, 12.255], [3229.3477728121625, 1876.126406658564, 3310.713319067386, 1837.5298567853768, 2915.9552578570783, 2918.6300999072887], [1381, 1382, 1383, 1384, 1385, 1386]], [0, 6240, [59393, 59421, 59452, 59486, 59516, 59540, 59566, 59590, 59618, 59643, 59664, 59690], [6318.445, 6306.311, 6302.753, 6308.028, 6295.598, 6295.622, 6321.952, 6304.008, 6301.184, 6316.445, 6305.538, 6246.035], [40094.876, 40065.401, 40087.819, 40099.073, 40101.318, 40067.903, 40092.165, 40097.814, 40065.931, 40099.15, 40107.375, 40069.922], [11.091, 18.405, 7.752, 12.38, 16.87, 10.209, 14.265, 28.079, 15.858, 19.396, 11.777, 18.26], [2454.6053894890715, 2596.3521841785264, 2600.6300643734585, 2523.4183652651795, 2585.410141359227, 2936.132011098723, 2072.3422174162665, 1449.6521244316273, 1468.9832601975568, 3027.635031718719, 1729.4230491426365, 1186.7021500685673], [1388, 1389, 1390, 1391, 1392, 1393, 1394, 1395, 1396, 1397, 1398, 1399]], [1, 6279, [59699, 59723, 59746, 59772, 59800, 59826, 59847], [20433.652, 20474.081, 20442.994, 20458.932, 20470.803, 20425.506, 20449.853], [50692.285, 50692.765, 50665.691, 50692.446, 50713.513, 50639.496, 50713.864], [12.25, 19.643, 15.965, 12.392, 13.827, 15.921, 21.848], [1638.9697102468065, 2878.1675908007633, 2176.6965946087907, 2284.2252171977275, 3000.4109818107536, 711.4858079167724, 994.371754430558], [1399, 1400, 1401, 1402, 1403, 1404, 1405]], [0, 6327, [60136, 60164, 60195, 60223, 60250, 60272], [6323.908, 6309.983, 6320.749, 6309.574, 6308.844, 6288.106], [40113.231, 40088.908, 40121.408, 40097.668, 40098.95, 40066.631], [10.073, 8.221, 9.767, 5.558, 12.514, 13.846], [2519.2083894748635, 3126.161775565994, 3085.895348408789, 4181.191091606929, 2514.9860418584785, 2080.20895591094], [1417, 1418, 1419, 1420, 1421, 1422]], [1, 6344, [60320, 60345, 60366, 60393, 60416, 60442], [20886.215, 20917.419, 20873.856, 20908.538, 20843.533, 20877.219], [50025.046, 49889.081, 49922.864, 49948.602, 49949.843, 49847.387], [24.034, 19.111, 32.434, 13.317, 28.457, 18.351], [2160.530774626522, 995.7346199030718, 1930.656453088362, 489.0113129157693, 1175.8659471179412, 1388.5810561231183], [1424, 1425, 1426, 1427, 1428, 1429]], [0, 6346, [60313, 60339, 60361, 60387, 60407], [6336.76, 6316.182, 6301.239, 6318.533, 6324.482], [40075.319, 40080.994, 40106.034, 40088.328, 40084.279], [15.308, 12.189, 25.099, 12.399, 17.459], [1698.9497880758431, 2841.4099607876874, 1093.4499323425712, 1760.8684206645733, 1657.7839008454214], [1424, 1425, 1426, 1427, 1428]], [2, 6378, [60711, 60729, 60759, 60783, 60806, 60825, 60840, 60856, 60871, 60891], [24026.752, 24080.51, 24009.304, 24001.053, 24064.264, 24065.65, 24023.779, 23997.633, 24056.581, 24006.145], [56010.943, 55910.323, 56139.082, 55981.694, 55965.571, 55936.031, 55981.236, 56014.931, 55968.228, 56043.279], [27.928, 28.347, 46.946, 29.471, 28.1, 9.501, 18.525, 28.725, 28.707, 23.962], [873.5235830296697, 4540.493621531066, 1813.0601040184495, 831.4087178736728, 1035.7368598136206, 54371.98535200386, 1653.5586562308345, 1870.5192876690257, 979.1728567165094, 6807.128156969957], [1440, 1441, 1442, 1443, 1444, 1445, 1446, 1447, 1448, 1449]], [1, 6388, [60756, 60780, 60804, 60822, 60839], [20956.028, 21065.154, 21040.29, 21073.69, 21062.07], [51080.214, 50893.758, 50922.719, 50927.235, 50894.682], [24.602, 11.762, 13.234, 13.301, 9.526], [13217.085672275158, 2593.6993024154344, 2261.4566784586127, 1942.6982710419136, 2096.0650880887583], [1442, 1443, 1444, 1445, 1446]], [2, 6407, [60965, 60979, 60996, 61013, 61036, 61065, 61101, 61143, 61194, 61238, 61280, 61318, 61354, 61396, 61427, 61465], [24234.969, 24253.077, 24236.106, 24319.171, 24261.678, 24297.134, 24228.905, 24238.15, 24287.697, 24256.396, 24245.432, 24252.956, 24131.152, 24117.016, 24110.195, 24056.068], [57694.463, 57700.692, 57714.481, 57672.537, 57666.947, 57652.05, 57699.554, 57687.762, 57649.458, 57672.196, 57635.989, 57694.342, 57705.684, 57684.439, 57623.503, 57542.557], [9.387, 20.757, 14.188, 17.067, 10.144, 17.956, 8.718, 7.192, 8.668, 6.524, 11.279, 7.304, 11.615, 12.593, 18.042, 20.22], [2601.2599649992544, 2136.35971389157, 1607.4224504550555, 2863.770736529132, 2111.895794469806, 8058.086587297863, 7441.870128488583, 7797.852176533364, 9389.0219793948, 6053.181496628962, 5863.619888104116, 7054.673114272725, 3983.2528231546758, 3424.364448559839, 6653.575907188956, 13285.980255756569], [1453, 1454, 1455, 1456, 1457, 1458, 1459, 1460, 1461, 1462, 1463, 1464, 1465, 1466, 1467, 1468]], [0, 6411, [61027, 61051, 61081, 61125, 61170, 61217, 61261], [5620.606, 5639.211, 5608.814, 5644.892, 5646.502, 5643.097, 5629.77], [43133.19, 43138.481, 43103.931, 43125.952, 43158.675, 43123.849, 43129.862], [12.818, 11.619, 12.163, 11.33, 10.488, 10.555, 17.452], [2203.522890585547, 4612.030384333773, 4035.8603592657455, 2626.5214740978804, 2554.49410112908, 3017.495728514956, 1209.3093545538572], [1457, 1458, 1459, 1460, 1461, 1462, 1463]], [1, 6417, [61060, 61092, 61133, 61187, 61233, 61271], [20747.924, 20711.329, 20765.171, 20847.333, 21026.12, 21018.48], [51608.463, 51607.558, 51654.882, 51682.257, 51701.726, 51706.532], [20.222, 19.375, 22.402, 33.24, 14.324, 15.045], [14132.65662648229, 6457.464473716983, 10120.87515176442, 6904.920665466485, 2708.8421093252755, 1492.609093382381], [1458, 1459, 1460, 1461, 1462, 1463]], [1, 6429, [61095, 61137, 61188, 61232, 61270, 61311, 61350, 61391], [21202.819, 21112.931, 21058.785, 20901.519, 20894.211, 20869.107, 20875.81, 20908.323], [50792.269, 50845.054, 50894.766, 50956.909, 50948.676, 50953.48, 50995.909, 50940.961], [15.699, 28.701, 32.355, 22.282, 21.233, 21.961, 15.113, 16.448], [2382.2214770313285, 5383.152185805515, 6009.489381216451, 6952.438381684419, 7149.690970732621, 7475.263991095425, 11968.43379673946, 5589.845388338811], [1459, 1460, 1461, 1462, 1463, 1464, 1465, 1466]], [2, 6432, [61102, 61144, 61195, 61239, 61281, 61319, 61355, 61398, 61429, 61466, 61502, 61533, 61563, 61590, 61615, 61644, 61665, 61687], [24529.987, 24482.087, 24390.206, 24518.467, 24456.344, 24372.427, 24394.324, 24508.021, 24511.69, 24535.254, 24546.005, 24529.318, 24524.373, 24523.752, 24510.823, 24503.297, 24539.822, 24486.81], [56588.84, 56598.196, 56603.767, 56537.406, 56637.373, 56711.959, 56727.176, 56546.223, 56563.089, 56481.77, 56486.186, 56494.117, 56573.675, 56576.015, 56589.83, 56621.302, 56553.378, 56540.183], [18.464, 9.002, 16.672, 10.681, 22.882, 35.189, 38.685, 13.253, 16.968, 16.382, 10.069, 7.595, 9.319, 11.523, 12.186, 12.244, 10.407, 14.369], [1206.8651503170286, 3260.0875316171837, 5042.621694313372, 2350.9347534161257, 5096.295202477156, 6618.520709395636, 7412.786946064696, 2248.336973850011, 1865.9629505592288, 2220.6861586586733, 3761.024335459947, 3478.447089395246, 1836.9908833546488, 1827.6348789121878, 2005.2686003450647, 1576.373146193036, 2012.1124803469845, 893.5814876772856], [1459, 1460, 1461, 1462, 1463, 1464, 1465, 1466, 1467, 1468, 1469, 1470, 1471, 1472, 1473, 1474, 1475, 1476]], [0, 6444, [61303, 61341, 61378, 61414, 61447, 61487, 61519, 61550, 61581, 61607, 61633, 61657, 61680, 61707, 61739, 61767, 61799, 61830, 61860, 61887, 61918, 61946, 61972, 62004], [6038.733, 6018.802, 6039.467, 6030.246, 6058.893, 6039.917, 6138.288, 6185.93, 6195.533, 6170.803, 6136.207, 6129.226, 6054.488, 6031.362, 6063.966, 6034.896, 6043.234, 6038.338, 6044.567, 6036.426, 6042.205, 6018.6, 6040.169, 6010.256], [41797.554, 41791.57, 41827.921, 41799.552, 41805.195, 41800.368, 41744.615, 41694.468, 41695.21, 41701.019, 41735.898, 41732.347, 41794.974, 41789.211, 41780.948, 41788.238, 41830.441, 41820.507, 41793.948, 41816.559, 41802.31, 41782.847, 41810.799, 41813.544], [11.428, 12.177, 11.045, 7.136, 11.372, 7.032, 18.379, 11.722, 13.462, 11.873, 21.313, 18.097, 13.957, 14.277, 15.895, 12.354, 17.922, 11.213, 11.551, 9.306, 16.104, 13.747, 32.744, 12.607], [2417.3930018324413, 2157.798335670572, 2973.484326123199, 2064.1608747657883, 1311.9961483245218, 3023.8725758363566, 2761.7129823766268, 4461.2687025803925, 4811.868758500205, 5283.9284660886115, 3343.5020274548747, 3117.4895779127546, 1642.897257619118, 1431.5202085442957, 1438.7581446906222, 1722.5208480645747, 1837.913236384968, 1135.4577829619843, 2412.056316682577, 2415.283189517998, 1936.213196716808, 666.663345306485, 1142.1793745591772, 1391.7033752976918], [1464, 1465, 1466, 1467, 1468, 1469, 1470, 1471, 1472, 1473, 1474, 1475, 1476, 1477, 1478, 1479, 1480, 1481, 1482, 1483, 1484, 1485, 1486, 1487]], [0, 6445, [61128, 61173, 61219, 61263, 61304, 61342, 61379, 61415, 61448, 61486, 61518, 61549, 61580, 61606, 61632, 61656, 61679, 61708], [6144.58, 6173.567, 6158.769, 6158.513, 6070.424, 6026.858, 5980.004, 5977.624, 5966.793, 5965.882, 5986.037, 5974.71, 5983.732, 5961.479, 5971.855, 5973.582, 5956.059, 5991.008], [42263.063, 42220.955, 42234.777, 42255.064, 42158.571, 42402.823, 42527.82, 42514.722, 42313.919, 42522.686, 42507.097, 42505.087, 42494.617, 42522.136, 42511.515, 42502.837, 42502.621, 42410.934], [11.317, 11.568, 6.511, 13.903, 34.358, 14.086, 12.943, 6.476, 32.281, 13.395, 9.388, 9.595, 12.404, 7.039, 6.714, 12.74, 9.219, 23.664], [2646.931219083731, 1410.0196970580873, 2474.8792811043713, 2544.6794114976856, 3031.348153679558, 5556.35786832433, 2349.4754048528016, 2775.7266798497963, 8649.999225732015, 1136.6257816315776, 1332.883684081253, 2113.6341689556207, 2331.007274928545, 2172.8695554026385, 2338.1928199760523, 1963.1913255945872, 2519.701079890051, 1160.7550655379396], [1460, 1461, 1462, 1463, 1464, 1465, 1466, 1467, 1468, 1469, 1470, 1471, 1472, 1473, 1474, 1475, 1476, 1477]], [2, 6456, [61142, 61193, 61237, 61278, 61316], [24200.055, 24169.281, 24143.54, 24239.668, 24237.976], [58812.922, 58902.562, 58819.587, 58926.679, 58900.634], [9.644, 22.469, 20.385, 34.08, 25.927], [105189.02491830278, 2267.4824904443644, 1095.311916321652, 3194.0537617832874, 1099.9351932087056], [1460, 1461, 1462, 1463, 1464]], [1, 6461, [61423, 61457, 61498, 61527, 61559, 61586, 61612, 61639], [20840.193, 20819.912, 20842.857, 20816.679, 20850.625, 20864.851, 20843.838, 20779.733], [51257.788, 51273.403, 51286.783, 51304.706, 51311.337, 51304.234, 51213.502, 51238.92], [18.162, 10.561, 14.074, 9.286, 16.423, 17.4, 16.384, 20.009], [3024.45018276168, 2164.635340792939, 1709.7007065534847, 2863.9788828730357, 1494.9783972253474, 2739.6552117414763, 2941.695742155907, 2501.1178132115874], [1467, 1468, 1469, 1470, 1471, 1472, 1473, 1474]], [2, 6476, [61532, 61562, 61589, 61614, 61642, 61664], [24102.323, 24058.08, 24033.881, 24057.762, 24142.564, 24162.528], [57411.658, 57519.454, 57470.582, 57493.278, 57566.056, 57658.83], [25.84, 15.44, 14.741, 15.32, 19.21, 27.964], [875.6869296192958, 1810.2859015303081, 1716.1164636267783, 2697.098964681227, 12777.049659497596, 16562.632869237717], [1470, 1471, 1472, 1473, 1474, 1475]], [2, 6481, [61616, 61645, 61666, 61688, 61719, 61749, 61782, 61810, 61843, 61870, 61899, 61931, 61955], [24609.964, 24693.652, 24781.545, 24763.406, 24800.331, 24809.183, 24828.165, 24835.867, 24823.786, 24825.635, 24799.331, 24777.81, 24803.063], [58910.708, 58848.131, 58915.704, 58917.892, 58915.796, 58942.83, 58889.525, 58918.177, 58947.477, 58929.811, 58911.601, 58905.822, 58891.269], [36.711, 20.845, 13.926, 20.511, 12.425, 10.129, 15.078, 10.217, 8.234, 8.63, 9.341, 20.508, 16.725], [3851.7381889753915, 17704.90232190562, 1980.4012414897884, 1417.3852046295162, 2338.9967672203234, 2926.879047289479, 1947.0099079409238, 3489.466407491072, 3639.0393549422356, 3871.288768405098, 3777.2752598279963, 4196.457239587973, 3740.0924379035387], [1473, 1474, 1475, 1476, 1477, 1478, 1479, 1480, 1481, 1482, 1483, 1484, 1485]], [1, 6490, [61660, 61683, 61714, 61743, 61774, 61806, 61838], [20695.21, 20713.092, 20713.229, 20674.273, 20703.062, 20718.327, 20701.776], [51684.203, 51661.182, 51713.227, 51661.208, 51660.233, 51650.617, 51646.104], [7.903, 13.061, 13.707, 13.504, 10.179, 11.131, 32.681], [3015.522344899298, 2198.132111346197, 2050.8519133994855, 1878.9706440816435, 2212.340050147739, 1329.2966097921612, 972.907355896769], [1475, 1476, 1477, 1478, 1479, 1480, 1481]], [1, 6499, [61746, 61777, 61808, 61840, 61867, 61896, 61927], [21417.328, 21397.62, 21389.679, 21389.627, 21390.327, 21417.821, 21425.39], [52192.128, 52187.453, 52186.472, 52174.722, 52182.569, 52169.966, 52164.264], [15.479, 9.096, 9.57, 10.241, 9.704, 13.284, 28.399], [1480.7286103614367, 1608.9641590379586, 2354.3596866300063, 1559.0617100291665, 2102.7741538886125, 1853.0197164677777, 2800.539046925644], [1478, 1479, 1480, 1481, 1482, 1483, 1484]], [0, 6505, [61765, 61798, 61831, 61859, 61888, 61917, 61945, 61973, 62003, 62035, 62064, 62091, 62120, 62145, 62172], [5965.69, 5939.416, 5974.239, 5969.833, 5995.505, 5969.454, 5962.275, 5976.629, 5959.783, 5984.239, 5977.594, 5958.353, 5963.744, 6024.258, 5991.201], [42479.075, 42514.178, 42504.046, 42466.299, 42521.134, 42509.333, 42499.613, 42492.392, 42515.364, 42506.296, 42525.101, 42506.652, 42462.852, 42447.123, 42514.361], [13.865, 9.106, 11.519, 7.446, 16.091, 14.831, 6.818, 12.091, 10.575, 10.428, 9.3, 11.622, 20.958, 17.416, 21.081], [1325.0568950597087, 1554.5877642770645, 2266.818070786478, 2307.40337211697, 1559.2636078325531, 762.1177618726107, 2427.1918421493588, 1922.4149056931137, 1751.490372763194, 1643.5844093456533, 1828.6978297398211, 1627.233047423357, 922.0236691666521, 1177.5092633003949, 1224.4559398869123], [1479, 1480, 1481, 1482, 1483, 1484, 1485, 1486, 1487, 1488, 1489, 1490, 1491, 1492, 1493]], [2, 6519, [61983, 62017, 62047, 62079, 62108], [24245.286, 24221.754, 24211.051, 24239.0, 24219.648], [57886.756, 57879.909, 57878.342, 57865.092, 57847.156], [14.219, 21.013, 11.41, 17.337, 14.011], [1181.4079921252376, 956.4240511445552, 2059.2754671775283, 1073.2699250119597, 1250.655120012694], [1486, 1487, 1488, 1489, 1490]], [0, 6528, [62036, 62065, 62092, 62121, 62146], [6373.085, 6369.675, 6376.281, 6319.64, 6238.79], [41665.591, 41652.803, 41642.751, 41646.485, 41670.409], [29.271, 23.931, 11.346, 23.523, 34.016], [1251.0219555023834, 1122.4166961258816, 468.2794491510365, 3804.7077614580217, 2897.8835167307725], [1488, 1489, 1490, 1491, 1492]], [2, 6530, [62080, 62109, 62129, 62155, 62185], [24825.335, 24785.723, 24832.6, 24790.101, 24790.135], [58942.739, 58948.17, 58921.717, 58945.446, 58956.916], [10.83, 12.748, 11.444, 10.941, 13.46], [2008.6642897485751, 2336.9589790700893, 2436.7302306555302, 2212.6734344607453, 1592.7494631618217], [1489, 1490, 1491, 1492, 1493]], [0, 6562, [62282, 62307, 62330, 62360, 62381, 62407, 62429], [6415.992, 6431.172, 6389.547, 6345.762, 6364.986, 6441.564, 6356.085], [41724.294, 41704.859, 41706.926, 41719.585, 41627.371, 41709.924, 41726.692], [28.579, 14.52, 27.172, 28.539, 27.373, 23.638, 24.783], [888.9686588585292, 1227.2781468532146, 1358.1748764931774, 1238.1332465586813, 979.3882624931305, 1832.7224543843292, 1517.7339180859624], [1497, 1498, 1499, 1500, 1501, 1502, 1503]], [2, 6574, [62414, 62439, 62467, 62486, 62518, 62546, 62572, 62596, 62619, 62641, 62667, 62684, 62707, 62732], [24176.854, 24166.694, 24127.568, 24142.759, 24144.319, 24176.714, 24157.323, 24116.91, 24132.012, 24163.398, 24147.394, 24147.942, 24135.128, 24151.059], [56502.376, 56469.92, 56434.59, 56441.842, 56448.668, 56447.195, 56474.152, 56500.548, 56327.197, 56477.354, 56461.111, 56480.883, 56464.705, 56501.106], [14.36, 11.648, 9.341, 8.764, 8.923, 10.287, 12.381, 2.936, 24.662, 11.341, 8.931, 6.013, 11.541, 14.608], [1029.7667816147946, 2545.98558888812, 3281.9614489195274, 3630.5931964928614, 1661.9452404735393, 2692.7903976991493, 1707.2663505289063, 508.4309273713342, 5565.842184344607, 2075.532783502512, 2931.411903903377, 3225.7078206769675, 2214.6704327665366, 2992.207549748464], [1502, 1503, 1504, 1505, 1506, 1507, 1508, 1509, 1510, 1511, 1512, 1513, 1514, 1515]], [2, 6578, [62440, 62468, 62487, 62519, 62547, 62573, 62597, 62620, 62642, 62668, 62685, 62708, 62733, 62759, 62789, 62816, 62836, 62848, 62867, 62895], [24349.76, 24360.496, 24300.446, 24338.055, 24301.826, 24255.182, 24246.625, 24230.949, 24239.596, 24216.59, 24251.226, 24216.206, 24270.251, 24279.679, 24248.137, 24231.308, 24242.973, 24247.899, 24251.33, 24260.372], [57726.01, 57683.412, 57696.399, 57697.273, 57752.467, 57811.34, 57856.857, 57868.336, 57850.469, 57858.867, 57857.74, 57878.896, 57844.225, 57847.379, 57867.315, 57856.295, 57845.673, 57797.696, 57867.98, 57916.382], [34.232, 11.433, 10.494, 12.081, 21.649, 17.311, 9.373, 10.849, 7.342, 10.225, 15.237, 36.096, 22.807, 16.871, 12.823, 12.283, 12.985, 22.879, 15.765, 20.557], [2208.2685619162426, 2359.197230217987, 2269.428388613331, 2484.4051973280584, 1643.6143661865726, 769.1080045740526, 1840.7513880094007, 2390.144527183493, 1970.8773776233963, 2022.48049204006, 2219.505305664112, 958.0096558930857, 899.4028154676423, 1687.8058140496573, 1869.9737663408914, 1491.5877380156478, 1643.4421858982244, 1369.2585871015824, 920.2507817446228, 1541.0405369817206], [1503, 1504, 1505, 1506, 1507, 1508, 1509, 1510, 1511, 1512, 1513, 1514, 1515, 1516, 1517, 1518, 1519, 1520, 1521, 1522]], [0, 6600, [62654, 62677, 62695, 62723, 62748, 62773, 62803, 62827, 62841], [6020.705, 6006.192, 5991.824, 5984.331, 5994.415, 5987.189, 6014.19, 6004.121, 6008.392], [42348.365, 42390.605, 42383.285, 42369.186, 42378.867, 42373.253, 42365.574, 42368.028, 42390.184], [20.673, 8.222, 7.923, 14.556, 6.901, 11.24, 10.557, 14.459, 13.307], [1067.5874807250907, 2542.809249960806, 2468.4475667506335, 2225.396288720122, 2654.9700577533076, 2149.5077617331044, 2876.2669979316106, 1824.1525898726413, 969.4745972594839], [1512, 1513, 1514, 1515, 1516, 1517, 1518, 1519, 1520]], [1, 6619, [62913, 62932, 62945, 62956, 62976, 63002, 63024, 63046], [20928.624, 20891.11, 20912.325, 20885.311, 20872.486, 20892.865, 20898.483, 20888.066], [51576.017, 51589.798, 51582.167, 51586.442, 51587.127, 51606.408, 51615.256, 51596.087], [11.76, 12.453, 12.702, 12.405, 14.921, 11.906, 16.053, 12.547], [1667.7263787240415, 2142.781790287593, 1267.1212233472968, 1707.4804510610807, 1708.8662344867266, 1541.9601884294784, 2560.472923064089, 2333.3334498930317], [1523, 1524, 1525, 1526, 1527, 1528, 1529, 1530]], [1, 6646, [63130, 63151, 63176, 63191, 63220], [20870.297, 20890.974, 20873.25, 20802.968, 20946.007], [51531.366, 51604.052, 51499.471, 51577.942, 51658.771], [28.957, 12.877, 32.041, 31.166, 27.079], [754.4696436993936, 1267.873403967555, 7022.186432036199, 2853.1634796013386, 758.2544422146916], [1534, 1535, 1536, 1537, 1538]], [2, 6698, [63635, 63659, 63681, 63700, 63717, 63743, 63764, 63789, 63810], [24179.624, 24194.449, 24180.983, 24185.318, 24208.369, 24206.958, 24169.558, 24180.204, 24189.806], [58346.57, 58295.38, 58297.877, 58272.821, 58260.105, 58298.484, 58292.636, 58282.736, 58272.345], [30.705, 10.786, 11.286, 14.232, 12.881, 17.025, 12.358, 16.995, 27.05], [634.3845995680382, 2338.885387856473, 2259.793575833024, 1405.8319795488005, 1569.9969394023888, 1877.018510328769, 1391.2838971491174, 1388.8577401841137, 733.7355117982796], [1557, 1558, 1559, 1560, 1561, 1562, 1563, 1564, 1565]], [2, 6728, [63874, 63909, 63958, 63998, 64043, 64089, 64134, 64177], [24350.551, 24380.984, 24403.375, 24335.264, 24348.71, 24381.798, 24353.77, 24295.719], [55953.26, 56014.862, 56033.169, 56078.58, 55935.039, 55898.723, 55888.662, 55880.291], [20.963, 17.622, 27.772, 34.349, 22.346, 22.558, 26.789, 19.468], [1199.996836025233, 8711.774469040052, 3226.6981179417976, 2131.723410354662, 2306.86694509583, 9811.871514016699, 4084.698055519319, 1089.0275243326823], [1568, 1569, 1570, 1571, 1572, 1573, 1574, 1575]], [0, 6744, [63892, 63937, 63980, 64025, 64071, 64115, 64160, 64207, 64251, 64292, 64336, 64379, 64419, 64461, 64503, 64536, 64575, 64603, 64635, 64663, 64696, 64727], [6026.918, 6036.138, 6046.308, 6026.62, 6065.177, 6065.742, 6046.273, 6037.233, 6026.027, 6045.205, 6027.003, 6021.658, 6008.423, 6054.051, 6024.76, 6014.699, 6032.793, 6033.598, 6077.747, 6087.891, 6006.446, 6050.817], [40374.06, 40420.45, 40415.184, 40400.656, 40390.447, 40377.395, 40372.545, 40415.968, 40478.936, 40456.007, 40440.871, 40429.537, 40465.818, 40461.001, 40397.956, 40407.541, 40377.596, 40410.991, 40434.598, 40444.647, 40483.431, 40430.918], [26.934, 15.516, 9.695, 11.835, 9.107, 9.591, 9.22, 12.119, 15.876, 13.513, 13.345, 18.059, 15.853, 18.168, 11.384, 12.11, 17.756, 19.605, 22.056, 24.997, 29.204, 33.346], [5047.702110698712, 2600.9878256682186, 3122.777812116989, 3967.6622350344746, 4761.566733300049, 4887.3625562364805, 5018.0702771548085, 2294.8050872728454, 5558.817154877501, 2392.400794204886, 2000.9343525400286, 5420.389178124723, 26148.65393318223, 2445.1995213591003, 2191.616663979614, 3250.0068586500456, 2136.9741942175337, 1775.613167567115, 2204.1768809713863, 3029.7159894108718, 2626.641849462885, 1399.2872379539135], [1569, 1570, 1571, 1572, 1573, 1574, 1575, 1576, 1577, 1578, 1579, 1580, 1581, 1582, 1583, 1584, 1585, 1586, 1587, 1588, 1589, 1590]], [1, 6747, [63903, 63949, 63992, 64036, 64082, 64128, 64171, 64221, 64262, 64304, 64348, 64387, 64429, 64473], [21152.082, 21177.637, 21052.809, 21108.801, 21190.318, 21138.131, 21124.438, 21199.573, 21169.1, 21215.958, 21117.857, 21193.825, 21230.083, 21195.679], [52808.537, 52789.062, 52693.862, 52790.628, 52825.989, 52759.756, 52730.573, 52866.61, 52845.375, 52832.331, 52728.613, 52857.983, 52826.215, 52886.908], [13.401, 19.058, 10.932, 9.8, 9.442, 11.174, 13.496, 34.31, 14.945, 19.857, 24.347, 18.358, 20.085, 22.555], [1699.1086636477717, 2270.4326333697954, 1886.608396201564, 4519.366936777137, 3594.5224476702742, 4188.9938214637, 3426.9245363713667, 775.4163325938049, 2037.6290780189604, 2434.438846130157, 4743.636022828427, 2777.4658421710433, 1190.3335430499321, 1168.5712329299279], [1569, 1570, 1571, 1572, 1573, 1574, 1575, 1576, 1577, 1578, 1579, 1580, 1581, 1582]], [1, 6748, [63904, 63951, 63993, 64037, 64083, 64129], [21305.566, 21374.551, 21465.421, 21395.097, 21442.8, 21534.533], [51845.972, 51921.139, 52049.974, 51911.708, 51950.488, 52112.717], [17.001, 30.871, 34.98, 27.187, 23.398, 23.207], [1396.250674408223, 2689.9224862864767, 2159.460943705598, 868.7792248138709, 5858.041124031442, 1199.7064949285493], [1569, 1570, 1571, 1572, 1573, 1574]], [2, 6750, [63911, 63959, 64000, 64046, 64093], [24496.905, 24495.709, 24522.721, 24522.658, 24577.458], [58450.025, 58431.661, 58457.975, 58470.059, 58504.471], [18.86, 18.79, 17.511, 12.182, 4.156], [1618.7525453610026, 1339.6585311444999, 1164.4556183398154, 1764.7693978756495, 386.2789215048089], [1569, 1570, 1571, 1572, 1573]], [2, 6751, [63912, 63960, 64001, 64048, 64092, 64136], [24749.564, 24731.827, 24699.397, 24706.244, 24701.649, 24761.832], [57182.311, 57081.622, 57041.635, 57009.417, 57030.671, 56998.328], [20.888, 11.49, 11.835, 12.476, 20.156, 15.547], [1216.3488194193278, 3657.0587873696304, 2336.6092160235235, 2671.2897185680426, 2548.78083831301, 704.639472698862], [1569, 1570, 1571, 1572, 1573, 1574]], [1, 6757, [63947, 63990, 64035, 64081, 64127, 64170], [20907.551, 20931.269, 20936.3, 21006.8, 20929.638, 20891.615], [49720.055, 49720.598, 49758.553, 49668.535, 49736.166, 49779.122], [20.123, 20.464, 21.723, 25.637, 17.288, 19.965], [6080.969852515958, 3251.169175577894, 8088.704354523226, 4731.195960087209, 14593.076040057133, 5833.412146283924], [1570, 1571, 1572, 1573, 1574, 1575]], [1, 6765, [64126, 64169, 64220, 64260, 64302, 64346, 64386, 64428, 64472, 64516, 64547, 64586, 64614, 64646], [20763.722, 20788.995, 20744.375, 20724.88, 20835.846, 20854.034, 20815.026, 20995.263, 20927.521, 21007.477, 20994.764, 21047.469, 21038.854, 20939.485], [51694.125, 51705.82, 51678.211, 51685.511, 51653.462, 51686.913, 51729.18, 51657.468, 51642.134, 51673.548, 51692.509, 51729.51, 51677.559, 51644.331], [21.59, 15.659, 15.185, 25.99, 25.483, 21.386, 12.708, 18.529, 37.842, 25.581, 23.713, 11.668, 18.039, 28.379], [2991.9630317420365, 2504.2713394496727, 2550.8457024388285, 2053.0914425680453, 3896.9203661662036, 4497.823460634541, 3355.9485867636, 1433.5628881058358, 1289.2613101223867, 1245.5337022784224, 1408.914485965555, 710.3803255354218, 967.3247696844403, 1670.2778346390346], [1574, 1575, 1576, 1577, 1578, 1579, 1580, 1581, 1582, 1583, 1584, 1585, 1586, 1587]], [2, 6770, [64044, 64090, 64135, 64178, 64227, 64269, 64309, 64355, 64393, 64433, 64475, 64519, 64549, 64587, 64617, 64648], [24314.709, 24320.705, 24275.88, 24495.425, 24399.366, 24309.752, 24313.64, 24303.198, 24279.824, 24185.566, 24168.79, 24201.445, 24215.613, 24271.155, 24270.672, 24280.776], [57638.075, 57626.742, 57670.083, 57689.518, 57664.892, 57634.402, 57658.267, 57666.955, 57638.697, 57627.124, 57606.286, 57624.014, 57633.006, 57636.645, 57638.544, 57642.775], [24.849, 27.512, 16.654, 19.184, 10.983, 7.725, 8.335, 12.068, 11.257, 10.577, 13.111, 11.329, 8.958, 12.708, 17.668, 29.056], [1182.2252812279626, 1168.5136794791472, 1174.4645348827473, 1669.5361900593643, 5073.938479833757, 2953.885636839198, 2024.618363572956, 3241.527896382674, 3336.9796586612547, 3070.326362921757, 3183.9302592106924, 3195.640041604813, 2616.4560712413595, 2492.652248173864, 1894.92028089721, 1545.509113959433], [1572, 1573, 1574, 1575, 1576, 1577, 1578, 1579, 1580, 1581, 1582, 1583, 1584, 1585, 1586, 1587]], [0, 6777, [63981, 64026, 64072, 64116, 64161, 64208, 64252, 64293, 64337, 64380, 64420, 64462], [6277.816, 6291.527, 6357.888, 6314.103, 6291.423, 6294.319, 6283.3, 6282.311, 6255.36, 6263.976, 6275.177, 6277.268], [41022.079, 41074.668, 41083.816, 41043.41, 41067.507, 41080.175, 41048.45, 41038.413, 41045.917, 41046.796, 41067.032, 41062.26], [13.093, 12.52, 25.504, 11.351, 10.644, 11.467, 10.527, 9.793, 8.858, 8.684, 8.542, 15.102], [1446.031943064995, 1672.530320377325, 626.2813560835909, 1334.3596429788458, 2138.7335315755613, 1980.5499191508125, 1991.5426789344003, 1400.2086110679256, 1738.2487759036887, 1651.2026420929437, 1847.808170510063, 915.0070876270064], [1571, 1572, 1573, 1574, 1575, 1576, 1577, 1578, 1579, 1580, 1581, 1582]], [1, 6779, [63987, 64031, 64078, 64124, 64167, 64218], [20518.688, 20487.163, 20511.62, 20501.85, 20508.249, 20541.898], [49761.409, 49833.749, 49823.446, 49813.957, 49807.168, 49846.652], [26.272, 15.125, 18.834, 11.234, 13.303, 16.153], [2101.01089275762, 2391.5160781960153, 1598.2582151919635, 1555.8281841000648, 2407.700932168175, 2720.976198635571], [1571, 1572, 1573, 1574, 1575, 1576]], [1, 6812, [64612, 64644, 64673, 64705, 64733], [20653.79, 20774.329, 20678.899, 20648.489, 20792.382], [51403.458, 51577.27, 51454.341, 51337.041, 51457.129], [26.441, 39.035, 31.199, 23.251, 26.018], [3591.7550159053235, 2622.2556216958196, 2522.4073976294135, 885.3847606284696, 11600.202391342058], [1586, 1587, 1588, 1589, 1590]], [2, 6814, [64588, 64618, 64649, 64677, 64708, 64740], [24435.352, 24411.403, 24388.397, 24373.54, 24413.269, 24373.114], [59246.658, 59299.934, 59283.561, 59251.339, 59254.851, 59331.752], [30.397, 14.736, 20.037, 20.426, 32.348, 22.376], [1053.4235958447935, 1989.7251286428213, 1714.4168563182543, 2143.680294945954, 1162.4259945457788, 1248.9955064297583], [1585, 1586, 1587, 1588, 1589, 1590]], [0, 6818, [64537, 64576, 64604, 64636, 64665], [6221.409, 6217.678, 6271.495, 6282.999, 6250.317], [41033.497, 41026.511, 41066.257, 41043.746, 41043.05], [19.279, 25.067, 8.643, 11.585, 25.938], [1298.2446057741968, 957.9729515569094, 2281.239050661981, 1455.791485199486, 918.6966800426344], [1584, 1585, 1586, 1587, 1588]], [1, 6820, [64643, 64672, 64703, 64732, 64765, 64794, 64830, 64862, 64890, 64920, 64950, 64983, 65012], [20551.128, 20429.269, 20446.271, 20422.978, 20413.894, 20435.059, 20388.241, 20388.136, 20397.282, 20394.547, 20393.754, 20405.28, 20394.317], [49857.616, 49927.494, 49946.78, 49987.984, 49990.567, 49935.204, 50001.414, 49988.097, 49994.247, 49983.986, 49991.832, 49959.51, 50025.886], [19.343, 10.649, 10.148, 8.011, 8.685, 16.509, 8.072, 21.042, 14.299, 13.351, 16.379, 15.048, 15.518], [12410.373958080074, 4083.6980025453277, 4505.664719180959, 3156.5905718862514, 3427.2912253847626, 3877.1710068499942, 2195.7062317862774, 1020.9758646030916, 2196.6948808730294, 1907.8828407971823, 1136.6540786097132, 1470.6464283226567, 1510.440156574671], [1587, 1588, 1589, 1590, 1591, 1592, 1593, 1594, 1595, 1596, 1597, 1598, 1599]], [1, 6839, [64799, 64834, 64866, 64893, 64923, 64955, 64987, 65016, 65037, 65058, 65083, 65110, 65139], [21495.491, 21349.763, 21498.276, 21460.511, 21483.195, 21528.467, 21479.841, 21499.697, 21497.428, 21472.349, 21502.198, 21518.642, 21501.633], [52857.306, 52779.261, 52904.305, 52838.436, 52859.235, 52872.229, 52872.051, 52858.53, 52788.416, 52862.465, 52866.52, 52853.303, 52878.953], [20.978, 30.633, 25.389, 14.093, 17.768, 23.773, 19.567, 19.551, 28.007, 16.019, 21.567, 12.704, 30.616], [993.9750684754719, 7549.770465324802, 1371.9493272395105, 1123.755503708333, 1634.634021675808, 1539.3941130203855, 2028.6914291100893, 1481.1843009817603, 910.2529802053489, 909.1096436963675, 959.2157290932647, 1096.8956588629014, 2073.464082428197], [1592, 1593, 1594, 1595, 1596, 1597, 1598, 1599, 1600, 1601, 1602, 1603, 1604]], [1, 6856, [64954, 64986, 65015, 65036, 65057, 65082, 65109, 65138, 65164, 65188, 65216, 65247, 65280, 65307, 65334], [20962.568, 21004.8, 20930.196, 20891.128, 20914.862, 20922.295, 20868.982, 20939.283, 20861.97, 20862.502, 20826.403, 20796.569, 20962.588, 20989.003, 20819.762], [52643.913, 52674.408, 52597.234, 52560.386, 52597.519, 52553.15, 52551.784, 52644.419, 52483.63, 52530.944, 52523.082, 52546.978, 52453.339, 52468.205, 52552.849], [19.385, 15.148, 22.779, 18.733, 21.688, 20.995, 12.229, 3.348, 33.342, 39.621, 38.695, 19.173, 26.437, 30.305, 35.464], [1100.8713842914942, 1693.3171508977778, 2329.617361522703, 2917.43597635502, 1544.0165407951422, 1384.3790252229458, 889.4935030862058, 406.35766849451653, 781.978281117727, 2232.0856503796163, 1482.956005148699, 446.39503947162046, 3371.220715180611, 1193.3112472306625, 1569.8792374507098], [1597, 1598, 1599, 1600, 1601, 1602, 1603, 1604, 1605, 1606, 1607, 1608, 1609, 1610, 1611]], [2, 6862, [64990, 65019, 65039, 65060, 65084, 65112, 65141, 65165, 65190, 65220], [23971.827, 23974.383, 23970.539, 23968.051, 24007.798, 23977.17, 23971.382, 23968.011, 24006.295, 23984.535], [56414.593, 56450.939, 56419.398, 56408.173, 56391.644, 56426.418, 56389.786, 56447.15, 56393.579, 56410.237], [18.109, 15.749, 18.96, 15.011, 11.921, 12.755, 13.17, 13.895, 13.905, 16.131], [1663.1180023133934, 1547.247466083379, 1710.100880579366, 1340.7310866520797, 1870.9778373743648, 2124.645427380238, 997.7841029674044, 935.999277308238, 2409.08622006628, 1642.7788510125438], [1598, 1599, 1600, 1601, 1602, 1603, 1604, 1605, 1606, 1607]], [1, 6907, [65420, 65450, 65491, 65524, 65549], [20334.939, 20314.349, 20325.713, 20353.429, 20318.854], [49506.123, 49516.256, 49541.352, 49521.758, 49532.781], [19.788, 22.304, 18.702, 12.378, 19.823], [2094.653260509681, 1237.636991454407, 2201.9949488451857, 2234.2378566651128, 1997.0236080001634], [1614, 1615, 1616, 1617, 1618]], [1, 6952, [65781, 65810, 65835, 65854, 65875], [21645.381, 21593.295, 21632.02, 21625.751, 21566.951], [52242.411, 52278.504, 52244.801, 52277.281, 52273.006], [19.952, 21.455, 20.867, 14.852, 24.926], [905.1747627939279, 1677.5739935330623, 1474.3432028230102, 2037.3478792642056, 1013.1812092745695], [1627, 1628, 1629, 1630, 1631]], [2, 6953, [65755, 65783, 65812, 65836, 65855, 65878, 65908, 65936], [24660.094, 24677.524, 24608.592, 24638.08, 24680.145, 24701.26, 24775.338, 24623.933], [57134.521, 56988.959, 56955.867, 57001.188, 57037.798, 56947.233, 57019.466, 56972.077], [22.246, 8.979, 18.525, 19.236, 33.339, 15.328, 27.856, 26.678], [496.3042058430195, 584.7271612289499, 695.630111764139, 1440.5963716608435, 1802.4585487434933, 1126.1653417855257, 7096.230214910254, 1421.2674629530638], [1626, 1627, 1628, 1629, 1630, 1631, 1632, 1633]], [2, 6966, [65877, 65909, 65937, 65958, 65984, 66011, 66035], [24676.178, 24677.994, 24683.074, 24707.993, 24611.934, 24692.145, 24746.13], [57501.18, 57485.174, 57544.255, 57556.597, 57619.762, 57526.233, 57553.672], [21.072, 24.634, 22.875, 18.987, 25.983, 16.053, 17.485], [2306.94285397997, 1157.9498794114347, 1263.2628530838158, 1199.2201872671658, 4745.740283814371, 1846.4007191411526, 904.2615786293577], [1631, 1632, 1633, 1634, 1635, 1636, 1637]], [0, 7096, [67194, 67218, 67241, 67261, 67285, 67320, 67351, 67394], [6150.62, 6155.173, 6159.92, 6165.653, 6150.739, 6168.672, 6133.853, 6098.395], [42070.041, 42081.992, 42091.231, 42087.009, 42079.045, 42059.589, 41972.799, 41959.758], [8.811, 10.005, 9.222, 12.622, 18.085, 12.006, 27.103, 28.937], [1861.1429769541123, 1961.5103051760543, 1761.4856249956342, 1507.3344633022248, 1990.142280794125, 1744.0888355729812, 6651.002641667834, 5343.669478399636], [1692, 1693, 1694, 1695, 1696, 1697, 1698, 1699]], [1, 7105, [67294, 67328, 67360, 67403, 67450, 67496, 67544, 67594, 67640], [20752.873, 20754.562, 20722.066, 20726.76, 20705.844, 20731.809, 20701.789, 20706.308, 20748.102], [50986.447, 51017.855, 51093.201, 51078.227, 51130.845, 51054.228, 51040.049, 51027.35, 51038.611], [13.335, 13.143, 17.052, 10.3, 12.313, 13.242, 11.513, 16.054, 22.281], [1919.9083306773837, 1933.8956468367244, 3373.305459240021, 2965.811334941091, 4751.681412386031, 2705.531943192543, 2666.2820836602837, 6148.651563141099, 6145.000315994936], [1696, 1697, 1698, 1699, 1700, 1701, 1702, 1703, 1704]], [2, 7107, [67331, 67364, 67408, 67459, 67506, 67553, 67600, 67651, 67700, 67744, 67791, 67831, 67876, 67921], [24380.617, 24392.883, 24394.006, 24374.626, 24418.769, 24407.861, 24393.275, 24400.475, 24442.336, 24438.143, 24411.159, 24502.481, 24452.953, 24441.449], [57659.47, 57754.518, 57744.261, 57748.965, 57730.641, 57749.54, 57720.441, 57758.185, 57767.829, 57758.452, 57724.825, 57780.465, 57787.411, 57762.05], [23.176, 12.607, 8.227, 12.916, 13.833, 14.385, 12.01, 11.77, 10.859, 12.684, 13.353, 11.384, 15.414, 27.336], [1138.7115282848422, 4627.241468423478, 3764.15747768562, 3016.1332132849657, 2765.657317978703, 4141.068058305361, 4189.477102270833, 3061.155414974951, 1777.4887514788122, 2106.0219151705533, 3324.2490932974433, 1270.7328483701692, 1706.3787714693658, 732.9711634568299], [1697, 1698, 1699, 1700, 1701, 1702, 1703, 1704, 1705, 1706, 1707, 1708, 1709, 1710]], [0, 7126, [67393, 67442, 67488, 67537, 67586, 67633, 67683, 67730, 67776, 67818], [6210.634, 6267.551, 6245.697, 6198.338, 6299.715, 6293.042, 6350.824, 6424.947, 6409.231, 6450.692], [40195.067, 40183.996, 40226.443, 40195.344, 40143.249, 40152.352, 40152.053, 40133.883, 40051.873, 40017.588], [24.775, 16.525, 34.549, 16.215, 18.624, 11.602, 36.022, 32.568, 32.095, 20.914], [981.2153811533996, 1790.0344334364784, 1006.8979766328594, 914.9655261520505, 2699.073264115951, 1848.0382535672532, 3313.513107469664, 1814.0874124958993, 841.0717826337943, 1293.1501579248682], [1699, 1700, 1701, 1702, 1703, 1704, 1705, 1706, 1707, 1708]], [0, 7128, [67395, 67443, 67489, 67539, 67587, 67634, 67685, 67731, 67777, 67819, 67864, 67910, 67950, 67982], [6751.658, 6731.112, 6745.288, 6750.625, 6750.165, 6783.086, 6721.548, 6711.5, 6710.505, 6727.388, 6718.764, 6729.17, 6730.092, 6707.727], [40698.32, 40749.346, 40743.504, 40726.921, 40726.179, 40685.317, 40774.902, 40759.103, 40871.349, 40829.32, 40829.716, 40860.277, 40846.922, 40892.735], [17.596, 14.383, 21.399, 18.045, 11.197, 16.05, 15.324, 12.182, 22.937, 13.768, 17.923, 24.891, 14.346, 29.083], [2355.572531337052, 1648.8998211100404, 1817.1703070957808, 1106.736871449118, 1208.7364459280684, 1793.1265031065204, 2232.0305197506336, 2534.1076775382785, 1487.5840960691166, 1769.2241167462685, 2195.2922632903214, 989.9833668562228, 3203.2863933187396, 1348.3624358606912], [1699, 1700, 1701, 1702, 1703, 1704, 1705, 1706, 1707, 1708, 1709, 1710, 1711, 1712]], [0, 7129, [67391, 67441, 67487, 67538, 67585, 67632, 67682, 67729, 67774, 67817, 67863, 67909], [6093.661, 6058.933, 6152.721, 6151.745, 6152.221, 6157.265, 6115.726, 6135.069, 6172.763, 6157.461, 6170.212, 6154.282], [41898.141, 41667.991, 41783.785, 41792.165, 41785.173, 41735.001, 41702.514, 41727.837, 41820.775, 41816.733, 41861.685, 41767.571], [39.823, 14.831, 14.056, 16.211, 17.151, 9.261, 11.832, 12.84, 25.414, 19.254, 21.921, 16.013], [2282.3223829454237, 4998.801265924656, 3252.5091396246085, 3776.924561833824, 4561.797224030504, 3645.595864518472, 3123.576760815241, 4284.18447908841, 5462.2550135398, 5369.353083401115, 4765.419146358247, 5494.874131496053], [1699, 1700, 1701, 1702, 1703, 1704, 1705, 1706, 1707, 1708, 1709, 1710]], [1, 7130, [67449, 67494, 67543, 67592, 67638, 67691, 67735, 67781, 67826, 67869, 67914, 67952, 67991, 68026, 68061, 68097, 68126], [20380.898, 20362.55, 20401.313, 20377.257, 20368.552, 20351.476, 20389.573, 20349.621, 20387.098, 20365.762, 20379.573, 20391.293, 20360.248, 20392.178, 20343.231, 20358.65, 20363.883], [50305.041, 50222.009, 50214.834, 50274.796, 50261.648, 50203.027, 50181.125, 50177.655, 50196.604, 50178.486, 50180.94, 50143.495, 50133.272, 50037.144, 50081.766, 50118.359, 50059.634], [13.454, 10.209, 12.109, 11.291, 7.429, 14.431, 12.815, 13.219, 14.739, 12.337, 12.265, 15.406, 26.496, 25.634, 25.971, 23.838, 30.049], [2120.8915079154285, 3907.819563766644, 3010.843672133258, 3254.717128085198, 3725.294494813984, 2012.3987858766652, 1987.07829630078, 2043.600261735302, 2005.8851431959656, 1128.8631598216118, 1444.1625621031092, 1480.1265859217651, 2690.5167540943025, 7057.043233248549, 8123.724427207504, 4391.563155524753, 7870.536726100709], [1700, 1701, 1702, 1703, 1704, 1705, 1706, 1707, 1708, 1709, 1710, 1711, 1712, 1713, 1714, 1715, 1716]], [1, 7187, [67990, 68025, 68062, 68096, 68125, 68157, 68178, 68207], [20373.928, 20387.659, 20346.532, 20365.637, 20371.051, 20356.195, 20340.342, 20381.198], [49833.053, 49932.751, 49947.823, 49975.325, 49866.752, 49802.691, 49787.977, 49784.177], [19.883, 22.237, 27.556, 25.227, 25.428, 20.2, 31.104, 16.451], [2096.4383244644405, 5561.3074106889935, 5126.930717280871, 4386.599338644546, 6127.598694230966, 1239.3738052822837, 1206.881615126071, 767.2555266533197], [1712, 1713, 1714, 1715, 1716, 1717, 1718, 1719]], [1, 7199, [68027, 68064, 68098, 68127, 68158, 68180, 68208, 68243, 68276, 68311, 68338, 68370, 68399, 68426], [20682.916, 20687.719, 20658.537, 20660.952, 20637.591, 20635.456, 20670.908, 20644.103, 20659.346, 20624.33, 20668.945, 20711.644, 20660.844, 20696.269], [51432.601, 51480.441, 51416.765, 51406.496, 51394.974, 51399.522, 51378.717, 51383.843, 51407.71, 51366.705, 51483.957, 51434.14, 51421.309, 51548.225], [15.037, 11.498, 13.288, 12.841, 14.96, 16.517, 20.139, 14.628, 12.202, 15.712, 19.962, 25.618, 26.192, 15.723], [2856.051175695078, 2334.650906181949, 2192.657089625268, 2758.7844909162427, 2076.6973267433173, 1872.1019045018795, 2079.437749163918, 1703.8546352387675, 1495.7406001950203, 2144.4986227199147, 1060.8542294136148, 7057.933135764451, 2017.7474208180242, 1311.0360512546745], [1713, 1714, 1715, 1716, 1717, 1718, 1719, 1720, 1721, 1722, 1723, 1724, 1725, 1726]], [2, 7200, [68030, 68068, 68104, 68131, 68163], [24712.583, 24748.181, 24710.781, 24722.362, 24682.579], [57658.801, 57619.991, 57543.681, 57449.045, 57452.255], [21.041, 18.338, 19.297, 34.53, 34.815], [2250.7035661714335, 2085.675201803314, 3472.735598851783, 1248.9585100284862, 2276.437088216039], [1713, 1714, 1715, 1716, 1717]], [0, 7223, [68302, 68332, 68361, 68390, 68420, 68450, 68478, 68512, 68545, 68570, 68598, 68628, 68651, 68675, 68705, 68739, 68765], [6048.636, 6063.573, 6083.271, 6031.665, 6093.596, 6075.549, 6082.735, 5986.65, 6029.376, 6057.903, 6045.005, 6035.173, 6034.17, 6021.248, 6038.74, 6080.689, 6034.933], [41643.861, 41664.952, 41682.747, 41628.359, 41638.604, 41691.647, 41646.81, 41600.365, 41661.786, 41652.472, 41667.871, 41663.999, 41680.704, 41661.014, 41634.654, 41677.668, 41674.164], [18.848, 11.415, 16.911, 17.666, 23.077, 22.035, 23.836, 26.493, 10.933, 17.324, 16.497, 14.999, 12.393, 18.046, 27.456, 12.785, 9.133], [1730.6104063837065, 1422.966957646706, 1538.7192473552798, 1030.9015130802495, 822.5385435832793, 1481.0298007630402, 1528.7724692801144, 1340.1414008700426, 1703.6217588539175, 1384.0236457614697, 1844.0841234753707, 2318.785178047983, 1357.1564640661045, 1360.2635523147133, 1132.8960080538368, 802.344942768332, 545.0254212249055], [1722, 1723, 1724, 1725, 1726, 1727, 1728, 1729, 1730, 1731, 1732, 1733, 1734, 1735, 1736, 1737, 1738]], [0, 7280, [68794, 68825, 68851, 68880, 68906, 68935], [6066.477, 6005.042, 6045.505, 6052.338, 6023.15, 6068.371], [40412.331, 40436.857, 40380.451, 40396.609, 40409.031, 40343.025], [18.678, 24.996, 12.881, 19.222, 24.27, 17.079], [1598.5555946260406, 2752.427831168819, 1359.9995641400692, 1519.1094451107951, 1731.4811234217939, 697.2003747399327], [1739, 1740, 1741, 1742, 1743, 1744]], [0, 7285, [68852, 68881, 68907, 68936, 68962, 68994, 69027], [6058.313, 6052.842, 6064.804, 6062.293, 6034.093, 6091.963, 6027.907], [41656.159, 41641.688, 41622.051, 41664.762, 41596.91, 41613.088, 41612.206], [9.633, 12.284, 10.219, 13.138, 16.601, 23.143, 22.823], [2495.8377622367207, 2680.439516828227, 2437.4131498041434, 1238.9498438964558, 1173.6124143337297, 1028.0794451453908, 1002.7889426398395], [1741, 1742, 1743, 1744, 1745, 1746, 1747]], [1, 7286, [68911, 68942, 68976, 69004, 69037, 69064, 69092, 69114, 69136, 69154, 69168, 69190, 69212, 69243, 69265, 69297, 69327, 69361, 69385, 69413, 69440, 69465, 69493, 69519, 69544, 69572, 69589, 69612, 69636, 69664, 69689, 69711, 69726, 69747, 69767, 69791], [20766.814, 20775.213, 20775.484, 20767.513, 20776.17, 20765.52, 20758.386, 20791.017, 20784.814, 20826.479, 20881.013, 20821.401, 21015.804, 21004.071, 21020.69, 21049.508, 21031.445, 21019.601, 21035.292, 21029.213, 21033.729, 21029.53, 21018.803, 21032.094, 21043.351, 21008.021, 21059.314, 21037.19, 21046.339, 21021.623, 21050.871, 21034.193, 21003.566, 21015.306, 21014.632, 20993.014], [50162.419, 50192.307, 50201.615, 50191.687, 50186.85, 50182.344, 50174.35, 50198.92, 50187.227, 50199.241, 50228.132, 50215.352, 50288.948, 50220.884, 50260.194, 50263.256, 50241.11, 50274.333, 50259.444, 50229.357, 50308.048, 50269.842, 50258.116, 50253.687, 50254.281, 50264.678, 50258.168, 50297.326, 50282.493, 50278.522, 50271.18, 50238.395, 50277.583, 50266.201, 50262.684, 50241.378], [9.544, 8.412, 7.326, 6.776, 9.472, 7.441, 7.613, 8.543, 11.755, 8.373, 12.654, 12.769, 11.204, 25.061, 11.76, 12.661, 9.675, 12.772, 12.968, 18.764, 13.519, 21.57, 8.865, 10.228, 14.348, 11.008, 9.332, 13.147, 12.343, 13.155, 25.316, 16.971, 13.801, 16.893, 20.798, 25.408], [1446.3012161765548, 2115.2805703539384, 2014.0818952028544, 1965.1613441968268, 3051.705088505223, 2877.5170783040976, 2970.9920897999386, 2459.4350154815925, 2042.5911978865142, 2571.967964349792, 4232.335034692195, 2488.84970437276, 1539.5425143961359, 1029.1237513130234, 1286.029515918426, 1512.6272175701347, 946.4582089749757, 1645.6038534798615, 836.1304430216904, 1265.9780370123208, 1467.2504565312533, 851.6867404052484, 1280.5201565946704, 1031.2792847588985, 1552.6097109859445, 1282.8021652298046, 1182.9799523066038, 1568.2157635482106, 1391.2787611760598, 1435.3373859660148, 673.9738449189498, 916.3850458668786, 1393.8993715655827, 1257.3305477935114, 1169.7838212645477, 1153.2121428238224], [1743, 1744, 1745, 1746, 1747, 1748, 1749, 1750, 1751, 1752, 1753, 1754, 1755, 1756, 1757, 1758, 1759, 1760, 1761, 1762, 1763, 1764, 1765, 1766, 1767, 1768, 1769, 1770, 1771, 1772, 1773, 1774, 1775, 1776, 1777, 1778]], [0, 7293, [68963, 68995, 69029, 69057, 69083, 69108, 69129, 69148], [6807.724, 6796.86, 6792.007, 6825.451, 6783.913, 6793.696, 6799.062, 6799.033], [40271.273, 40231.655, 40113.103, 40172.618, 40176.938, 40246.867, 40237.963, 40218.192], [22.924, 24.218, 31.789, 17.133, 18.149, 29.834, 15.641, 23.933], [3629.877757192237, 1669.4679520232194, 3440.5991773272467, 1305.7801773414926, 1725.9878899140485, 1940.3447540728775, 1858.5928066879692, 3103.2869194695245], [1745, 1746, 1747, 1748, 1749, 1750, 1751, 1752]], [1, 7300, [69006, 69038, 69065, 69093, 69115, 69137, 69155, 69169, 69191, 69213, 69244, 69266, 69298, 69328, 69363, 69386, 69414, 69441, 69466, 69492, 69520, 69545, 69571], [21080.248, 21054.377, 21063.627, 21010.534, 21064.586, 21044.839, 21030.487, 21073.359, 21063.52, 21080.079, 21061.496, 21087.661, 21113.263, 21097.108, 21073.858, 21084.04, 21061.595, 21037.706, 21013.004, 20945.738, 21028.324, 21017.533, 20927.024], [50965.118, 50956.969, 50977.187, 50946.245, 50987.2, 50981.237, 50934.179, 50994.481, 50950.726, 50985.317, 51047.893, 51044.217, 51034.757, 51052.285, 51067.716, 51042.251, 51075.936, 51092.024, 51093.701, 51067.298, 51092.829, 51072.292, 51046.84], [14.625, 11.653, 9.829, 17.292, 10.968, 26.739, 16.822, 15.295, 17.038, 16.859, 32.116, 12.797, 25.532, 16.114, 14.638, 22.155, 14.077, 17.098, 13.998, 22.357, 24.163, 20.884, 16.676], [2048.0839620608417, 2462.394020855263, 1681.0121322680923, 1804.4923912280515, 1911.0937629909786, 1818.656540345393, 1636.8650062301338, 2349.3331664510724, 2153.4529487865543, 1504.0308199941833, 1834.8569536157813, 2209.281298457704, 3254.9663574603564, 1850.4478568566904, 2762.9559636255462, 2326.7205500969103, 3762.970199867308, 3344.792133339561, 6914.923940097169, 6401.061463241646, 3072.022312644347, 5607.139378166494, 3090.926149366065], [1746, 1747, 1748, 1749, 1750, 1751, 1752, 1753, 1754, 1755, 1756, 1757, 1758, 1759, 1760, 1761, 1762, 1763, 1764, 1765, 1766, 1767, 1768]], [2, 7309, [69097, 69117, 69140, 69158, 69171], [24529.484, 24506.277, 24611.857, 24531.044, 24564.183], [56167.201, 56199.218, 56124.602, 56206.591, 56257.706], [25.026, 15.403, 33.664, 31.27, 13.162], [1043.7715088370312, 1024.6560445611253, 3007.3132719460523, 3447.604628232667, 1367.2027042840875], [1749, 1750, 1751, 1752, 1753]], [1, 7332, [69325, 69359, 69383, 69412, 69438, 69463, 69491, 69517, 69543], [20666.288, 20663.199, 20687.188, 20711.396, 20683.522, 20703.778, 20712.336, 20698.942, 20735.878], [49364.06, 49385.585, 49415.003, 49346.671, 49459.796, 49258.573, 49347.702, 49409.885, 49327.511], [13.704, 15.665, 23.26, 28.002, 26.502, 29.324, 26.88, 33.895, 21.195], [2402.920583878767, 3384.300440287691, 1594.5430502561615, 982.8105591376166, 1590.2441405467482, 838.9414414570314, 1520.780994404944, 1129.3619236870934, 885.5738869625853], [1759, 1760, 1761, 1762, 1763, 1764, 1765, 1766, 1767]], [2, 7342, [69445, 69470, 69496, 69523, 69548, 69574, 69592, 69616], [24393.708, 24353.944, 24401.222, 24381.559, 24366.845, 24392.659, 24374.216, 24327.833], [58883.28, 58900.797, 58827.794, 58887.462, 58879.864, 58906.916, 58880.159, 58926.914], [25.601, 8.049, 9.096, 6.295, 11.863, 11.549, 11.227, 15.224], [1058.8396310597698, 2096.235869011498, 4671.971722579655, 2958.7213443282817, 2801.858114898473, 3173.062213767592, 2044.3545838430082, 1266.8042892718101], [1763, 1764, 1765, 1766, 1767, 1768, 1769, 1770]], [0, 7357, [69583, 69602, 69628, 69655, 69680], [5974.308, 5973.554, 5957.263, 5991.532, 5937.298], [43141.305, 43135.153, 43141.639, 43145.076, 43096.101], [15.159, 14.433, 16.201, 17.797, 18.162], [1501.2533556705168, 1511.1174891925125, 1703.868495815167, 2098.1275235966928, 1796.685926995668], [1769, 1770, 1771, 1772, 1773]], [0, 7392, [69884, 69907, 69928, 69952, 69986, 70017, 70042, 70065, 70086, 70104, 70123, 70139, 70154, 70168, 70182, 70202, 70230, 70257, 70275, 70301, 70319, 70339, 70361, 70380, 70405, 70427, 70453, 70476, 70501, 70521, 70545, 70569, 70593, 70614, 70633, 70654, 70677, 70697], [6002.76, 6053.234, 6083.278, 6057.06, 6029.939, 6068.988, 6056.164, 6054.491, 6117.731, 6078.07, 6091.615, 6054.625, 6096.084, 6078.452, 6080.374, 6112.637, 6054.756, 6099.031, 6034.889, 6075.943, 6057.194, 6089.895, 6005.135, 6012.118, 6028.888, 6052.645, 6024.187, 6002.158, 5992.208, 6060.928, 6025.703, 6039.546, 6050.802, 6062.546, 6033.947, 6062.717, 6078.492, 6034.052], [41326.994, 41396.211, 41397.616, 41367.584, 41417.908, 41385.337, 41372.221, 41408.369, 41442.554, 41420.628, 41421.138, 41335.221, 41441.174, 41403.819, 41431.091, 41401.461, 41429.834, 41486.263, 41425.873, 41432.826, 41399.395, 41403.375, 41327.841, 41371.077, 41337.145, 41365.738, 41405.843, 41368.145, 41416.975, 41296.72, 41378.246, 41326.115, 41340.736, 41479.132, 41362.655, 41344.901, 41364.64, 41339.138], [17.739, 12.589, 15.602, 20.576, 11.866, 12.97, 28.947, 20.92, 8.806, 12.54, 28.819, 21.622, 10.695, 13.357, 13.394, 20.011, 21.938, 34.658, 20.657, 31.663, 17.407, 18.572, 18.902, 19.643, 26.202, 18.182, 16.333, 22.155, 32.262, 20.636, 16.46, 11.196, 16.796, 34.687, 15.405, 25.378, 17.573, 14.784], [938.804428865854, 1525.9902255455422, 1534.8070411834433, 1376.3644777387249, 932.5554723042997, 720.7587468173687, 1084.6918470642975, 1543.4391712623205, 2266.9732702449874, 1471.2721417049827, 871.1107503925516, 1344.6020823284073, 2058.2586977377264, 2102.921549532123, 2669.4295566911073, 2516.0920766339955, 1669.253244786548, 2586.1621325758083, 1887.7097458303342, 1932.5376059188593, 794.2106575735593, 1354.2148564038912, 936.806703099941, 1030.1412893231213, 1772.5423500136478, 1379.29661003006, 529.0706996619092, 1352.7306304210674, 3970.2941391448244, 521.1960464062653, 1210.6334028063377, 837.3333709911857, 1067.9716380454183, 2029.2201915756816, 980.4973113313687, 900.0855614287351, 1179.9156282421839, 1463.5171343979098], [1783, 1784, 1785, 1786, 1787, 1788, 1789, 1790, 1791, 1792, 1793, 1794, 1795, 1796, 1797, 1798, 1799, 1800, 1801, 1802, 1803, 1804, 1805, 1806, 1807, 1808, 1809, 1810, 1811, 1812, 1813, 1814, 1815, 1816, 1817, 1818, 1819, 1820]], [2, 7522, [71220, 71247, 71282, 71330, 71373, 71413, 71457], [24384.229, 24368.726, 24358.847, 24385.587, 24373.517, 24402.54, 24352.595], [59238.585, 59270.175, 59258.351, 59267.318, 59259.136, 59276.717, 59249.465], [9.334, 10.82, 9.735, 10.763, 12.87, 15.019, 12.592], [3333.462842218037, 3829.0517756669806, 2768.8395227941737, 2637.7027372696148, 1227.8947907129402, 3962.2146602947882, 1814.9608753812706], [1842, 1843, 1844, 1845, 1846, 1847, 1848]], [1, 7536, [71318, 71365, 71409, 71450, 71490, 71525, 71562, 71595, 71632, 71662, 71694, 71737], [20715.055, 20708.486, 20737.911, 20683.236, 20712.827, 20692.886, 20689.261, 20722.077, 20750.16, 20734.601, 20749.775, 20742.105], [50535.114, 50566.42, 50468.223, 50570.99, 50557.291, 50566.632, 50579.877, 50484.351, 50452.007, 50492.227, 50453.089, 50472.909], [12.766, 12.267, 10.963, 12.13, 11.709, 11.902, 11.796, 17.583, 14.584, 18.929, 11.187, 19.877], [2597.7150813669523, 4794.63179696332, 1457.7788947365837, 4385.434266087392, 3437.5823697302994, 3233.765883776663, 3716.210194920584, 1767.3520390573924, 1513.0770762684226, 3110.6231879972765, 1869.7981082181605, 1389.403136494851], [1845, 1846, 1847, 1848, 1849, 1850, 1851, 1852, 1853, 1854, 1855, 1856]], [2, 7540, [71331, 71374, 71414, 71458, 71497], [24677.155, 24672.64, 24634.779, 24655.959, 24671.578], [56679.209, 56825.614, 56725.591, 56740.675, 56682.698], [30.67, 23.45, 19.519, 29.352, 40.301], [1404.9870681462792, 2216.917464464004, 7832.637402634425, 1443.6881040085436, 990.926150402325], [1845, 1846, 1847, 1848, 1849]], [1, 7550, [71454, 71493, 71529, 71564, 71597, 71634], [21401.706, 21414.713, 21407.257, 21393.173, 21332.823, 21342.042], [52763.046, 52770.244, 52779.515, 52733.95, 52795.775, 52735.868], [14.424, 23.478, 9.844, 7.737, 24.706, 33.614], [2069.7946616036133, 979.5593564545134, 879.2895442179272, 1698.619526449649, 2301.249632831447, 1496.9602006219216], [1848, 1849, 1850, 1851, 1852, 1853]], [1, 7562, [71596, 71633, 71663, 71695, 71738, 71765, 71795, 71824, 71844, 71882], [20881.054, 20854.371, 20818.742, 20903.484, 20902.733, 20860.767, 20902.427, 20828.396, 20900.041, 20907.518], [51175.749, 51126.561, 51124.988, 51145.196, 51114.698, 51165.806, 51182.452, 51185.66, 51088.581, 51157.127], [17.72, 25.366, 25.971, 21.766, 18.624, 22.568, 22.819, 21.528, 25.618, 39.117], [1123.156260843448, 2462.7116048356193, 4803.618493137258, 1844.8880686158109, 4558.599548049545, 1055.2194226648528, 2186.178995762098, 2000.4365884564645, 2332.981316448389, 704.7178841984074], [1852, 1853, 1854, 1855, 1856, 1857, 1858, 1859, 1860, 1861]], [2, 7574, [71670, 71699, 71744, 71769, 71798, 71827, 71850, 71888, 71925, 71957, 71986], [24797.515, 24816.653, 24781.668, 24825.047, 24792.674, 24802.636, 24812.181, 24827.807, 24816.103, 24791.194, 24768.384], [58732.822, 58692.463, 58712.2, 58721.609, 58722.014, 58711.032, 58708.605, 58714.501, 58662.829, 58674.261, 58682.2], [32.499, 29.546, 25.331, 15.782, 15.258, 12.698, 10.84, 12.151, 12.384, 12.402, 21.571], [1313.9238893436159, 1222.2917272070997, 1382.4546135399992, 1828.816809122822, 1609.823018988376, 2184.4115878887856, 2234.579543477823, 2129.6118420021885, 859.3357537715748, 1800.0661855164742, 3360.3826970496234], [1854, 1855, 1856, 1857, 1858, 1859, 1860, 1861, 1862, 1863, 1864]], [2, 7626, [72272, 72289, 72320, 72348, 72374, 72402, 72429, 72460], [24135.836, 24095.454, 24105.112, 24069.288, 24107.989, 24073.226, 24085.129, 24130.631], [58560.689, 58624.393, 58619.098, 58652.657, 58685.724, 58679.438, 58681.613, 58698.746], [28.715, 16.475, 21.065, 19.508, 12.825, 19.168, 19.054, 23.165], [5029.925690955718, 1500.4641071960075, 1327.2570262147633, 2743.887325977006, 1608.413507990123, 2043.6736112648225, 2168.7409332981474, 2565.9971565526], [1874, 1875, 1876, 1877, 1878, 1879, 1880, 1881]], [1, 7659, [72609, 72637, 72658, 72688, 72707, 72731, 72748, 72767, 72780, 72799, 72820, 72834], [20775.647, 20722.167, 20754.703, 20771.628, 20802.963, 20774.974, 20804.499, 20790.899, 20751.901, 20777.803, 20787.708, 20793.722], [51049.4, 51083.5, 51035.076, 51048.564, 51024.695, 51045.304, 51026.814, 51044.437, 51074.8, 51077.029, 51063.511, 51088.958], [13.886, 24.58, 23.499, 10.1, 9.241, 13.157, 15.911, 16.49, 21.653, 12.775, 11.862, 19.133], [1047.9478625070617, 610.824308717458, 960.8088961605063, 1945.8977916788592, 1813.9409474637937, 1702.2597201005487, 963.9105556708623, 1249.3929114159198, 1097.0830601700804, 1831.230314076134, 2081.4227223181265, 1454.0417897556347], [1888, 1889, 1890, 1891, 1892, 1893, 1894, 1895, 1896, 1897, 1898, 1899]], [1, 7697, [72944, 72968, 72986, 73002, 73024, 73041, 73059, 73079, 73103], [21011.151, 21027.951, 21066.129, 21054.417, 21041.402, 21007.467, 21011.071, 21087.202, 21062.153], [51959.613, 51989.079, 52012.413, 51950.878, 52004.953, 52038.911, 51963.424, 52019.347, 52036.229], [26.85, 9.023, 9.634, 11.79, 11.415, 18.945, 15.14, 17.972, 10.459], [1090.6822964089486, 2233.381431473929, 2417.6375737350277, 2237.3854886449303, 2061.733660513977, 1069.2167889933576, 1505.275777993692, 1192.042218279998, 1801.4531391397045], [1905, 1906, 1907, 1908, 1909, 1910, 1911, 1912, 1913]], [2, 7704, [72970, 72989, 73005, 73026, 73043, 73061, 73082], [24577.57, 24582.898, 24579.071, 24607.488, 24547.002, 24546.967, 24572.054], [59233.605, 59176.676, 59190.444, 59209.547, 59170.621, 59197.272, 59178.067], [16.829, 22.318, 17.439, 15.268, 23.763, 25.573, 17.655], [1162.414311864664, 1264.9695311938892, 1022.9140535027103, 1130.9640590237298, 1363.8462216926678, 4193.227842451867, 806.8350424577391], [1906, 1907, 1908, 1909, 1910, 1911, 1912]], [0, 7705, [72980, 72998, 73017, 73033, 73055, 73074, 73098, 73120, 73147, 73173, 73205], [6310.577, 6260.223, 6267.007, 6290.475, 6279.299, 6298.804, 6248.99, 6241.225, 6284.638, 6383.218, 6367.076], [41903.351, 41852.46, 41870.948, 41955.808, 41909.262, 41810.773, 41918.543, 41838.111, 41835.329, 41769.061, 41799.622], [15.407, 26.156, 16.117, 22.48, 19.49, 17.932, 17.713, 23.865, 19.864, 20.916, 13.821], [1382.3003645462702, 1149.5535738630754, 2036.2551259830834, 1749.1763844101695, 1043.4704052355567, 2770.6292715517525, 1342.9689415685798, 2475.510982140962, 2293.427007479545, 2310.7092956837546, 1567.8070848986806], [1907, 1908, 1909, 1910, 1911, 1912, 1913, 1914, 1915, 1916, 1917]], [0, 7719, [73119, 73146, 73170, 73203, 73231, 73253, 73280, 73300], [5724.5, 5771.381, 5692.208, 5689.31, 5647.542, 5542.735, 5571.215, 5576.059], [43187.672, 43123.409, 43193.667, 43111.095, 43101.557, 43112.158, 43080.657, 43098.48], [16.887, 18.194, 19.033, 31.026, 25.814, 14.896, 26.536, 22.218], [656.5925357797458, 1327.902106325263, 1167.4564313092376, 1385.2907152146652, 971.7872422054114, 1035.0096954095234, 1023.111536319149, 577.2260867435552], [1914, 1915, 1916, 1917, 1918, 1919, 1920, 1921]], [2, 7731, [73289, 73307, 73328, 73349, 73371], [24702.551, 24792.165, 24749.896, 24767.511, 24747.606], [58114.858, 58119.274, 58100.383, 58132.627, 58111.62], [23.227, 16.966, 16.666, 23.63, 24.902], [1849.3991141333975, 1336.484137502589, 1239.8656814953497, 1561.0208618170616, 3320.158481062191], [1920, 1921, 1922, 1923, 1924]], [0, 7756, [73570, 73590, 73610, 73624, 73636, 73655, 73677, 73693, 73718, 73739, 73757, 73774, 73797, 73815, 73836, 73858, 73877], [6428.176, 6425.563, 6404.02, 6385.216, 6438.611, 6398.557, 6413.652, 6422.076, 6412.698, 6447.676, 6408.733, 6442.493, 6404.012, 6419.759, 6447.676, 6432.623, 6428.518], [41747.653, 41728.125, 41717.64, 41642.939, 41716.66, 41709.644, 41741.983, 41705.069, 41730.147, 41764.206, 41704.106, 41731.161, 41738.602, 41709.045, 41711.507, 41683.902, 41689.972], [23.285, 15.573, 15.989, 18.208, 14.75, 21.329, 8.86, 9.213, 14.237, 13.439, 11.326, 11.355, 16.009, 11.022, 14.896, 16.534, 11.345], [640.5667692631603, 1304.2699130672559, 1861.96749530752, 509.47371190807564, 446.3175373173516, 1786.384876672202, 2022.4300228957775, 2624.8897127390997, 1676.4950021731688, 990.7937600743279, 2145.893883914524, 1849.967547669504, 1287.8276480459565, 955.0360350098113, 1580.2398537330344, 865.2808679405967, 2226.553330955374], [1935, 1936, 1937, 1938, 1939, 1940, 1941, 1942, 1943, 1944, 1945, 1946, 1947, 1948, 1949, 1950, 1951]], [1, 7757, [73578, 73595, 73614, 73627, 73639, 73667], [21599.256, 21627.628, 21595.639, 21596.034, 21622.996, 21610.33], [52368.019, 52374.73, 52338.064, 52312.829, 52333.391, 52349.322], [13.586, 18.347, 12.023, 16.915, 9.584, 11.823], [4139.507593704774, 1457.5398815811316, 2208.5183681091617, 1385.0328223411748, 2065.2297910416755, 1137.11963878925], [1935, 1936, 1937, 1938, 1939, 1940]], [2, 7768, [73703, 73723, 73746, 73763, 73781], [24512.488, 24490.716, 24499.053, 24492.168, 24493.649], [57621.536, 57646.319, 57615.522, 57631.691, 57606.613], [16.581, 15.582, 12.482, 13.051, 10.502], [1211.0118664326424, 1339.9466299458277, 1457.3340577117835, 2321.8484375593894, 2144.279966933425], [1942, 1943, 1944, 1945, 1946]], [0, 7770, [73692, 73717, 73738, 73756, 73773, 73796, 73814, 73835, 73857, 73876, 73892, 73909, 73928, 73945], [5747.307, 5761.133, 5753.097, 5746.579, 5692.799, 5725.216, 5756.701, 5734.046, 5728.001, 5728.569, 5771.757, 5754.437, 5650.157, 5711.334], [43174.177, 43155.27, 43170.887, 43181.606, 43125.806, 43218.669, 43184.779, 43162.372, 43174.659, 43170.767, 43153.654, 43137.981, 43116.153, 43150.154], [40.296, 12.322, 23.028, 14.156, 21.919, 17.147, 12.602, 14.151, 13.837, 16.694, 16.836, 13.644, 23.939, 34.805], [1315.313466263888, 1127.4125153849432, 1373.9911564867543, 2774.7244097790576, 986.662439884657, 693.9345793589439, 1640.8719065130522, 1718.9140207746418, 1527.8896931846375, 1511.410399096933, 847.3151877492456, 1508.4477265993864, 857.8994146466755, 1325.626002358607], [1942, 1943, 1944, 1945, 1946, 1947, 1948, 1949, 1950, 1951, 1952, 1953, 1954, 1955]], [2, 7784, [73822, 73847, 73867, 73882, 73901, 73915], [24511.24, 24506.499, 24485.921, 24487.671, 24512.327, 24496.386], [57596.859, 57641.053, 57665.84, 57594.427, 57624.34, 57574.988], [15.424, 15.043, 17.242, 12.184, 18.849, 31.3], [979.8388970043255, 1492.5992958919967, 1015.9961071444206, 950.1507394862708, 2148.784111312436, 1323.993386510802], [1948, 1949, 1950, 1951, 1952, 1953]], [1, 7790, [73964, 73982, 74012, 74043, 74071, 74112, 74153, 74190, 74221, 74263, 74301, 74338, 74375, 74408, 74434, 74461, 74493], [21202.038, 21349.658, 21319.028, 21305.568, 21356.671, 21345.977, 21357.588, 21346.93, 21319.944, 21438.442, 21543.497, 21376.836, 21389.215, 21379.504, 21474.445, 21400.568, 21437.998], [52533.852, 52434.137, 52394.369, 52419.884, 52427.312, 52452.227, 52411.827, 52417.555, 52423.354, 52488.561, 52524.705, 52460.004, 52419.969, 52463.545, 52483.717, 52419.456, 52540.347], [3.637, 13.386, 13.193, 19.777, 10.127, 15.946, 16.152, 13.955, 15.619, 16.13, 14.479, 19.273, 20.031, 14.229, 27.02, 20.996, 31.312], [293.4668964358365, 2506.7394178480868, 2276.48244922414, 1035.86711047078, 2768.8325475249794, 2155.425738655203, 1454.6365099941936, 804.3527267378113, 644.1321548151552, 2324.2695681704718, 9479.123374386023, 1269.863114119028, 1095.7121062795, 2872.143111419136, 2259.4329796607744, 1434.9101852801111, 1976.764519235642], [1956, 1957, 1958, 1959, 1960, 1961, 1962, 1963, 1964, 1965, 1966, 1967, 1968, 1969, 1970, 1971, 1972]], [2, 7797, [73985, 74016, 74048, 74080, 74118], [24758.162, 24718.595, 24725.738, 24627.805, 24682.783], [57065.497, 57152.811, 57192.557, 57161.568, 57040.883], [38.537, 26.649, 25.382, 39.76, 26.089], [2384.3035767961373, 555.1835567480781, 5047.753331076679, 4339.4216959837695, 3140.692435499564], [1957, 1958, 1959, 1960, 1961]], [0, 7805, [74002, 74037, 74065, 74106, 74145, 74181, 74212, 74253, 74292, 74329], [6339.979, 6251.23, 6311.531, 6358.392, 6420.456, 6393.407, 6381.586, 6358.495, 6196.373, 6058.539], [42058.453, 42176.252, 42119.296, 42004.89, 41788.104, 41787.175, 41748.905, 41833.315, 42013.759, 42118.077], [42.136, 19.401, 25.098, 27.016, 18.489, 19.207, 15.249, 26.054, 14.873, 29.999], [2518.7982351049172, 7658.458909498496, 3142.9016637838704, 5054.486225294388, 3060.5696443349543, 2203.811304379189, 1015.147583305744, 1932.951997180391, 37004.813085191694, 5152.682242449349], [1958, 1959, 1960, 1961, 1962, 1963, 1964, 1965, 1966, 1967]], [2, 7815, [74117, 74158, 74193, 74228, 74269, 74306, 74345, 74380, 74412], [24487.555, 24468.746, 24467.178, 24488.173, 24462.085, 24478.229, 24453.307, 24480.197, 24423.034], [59177.9, 59136.156, 59163.916, 59157.297, 59188.026, 59183.133, 59160.975, 59122.031, 59010.652], [10.347, 12.817, 16.455, 14.974, 17.621, 12.472, 23.309, 28.545, 21.843], [1355.2411315212603, 2163.6087235383516, 1719.1245200011736, 1454.1551154861295, 2235.442567833393, 977.3448956255504, 1110.4623947622842, 1158.3828889793776, 14059.690517461811], [1961, 1962, 1963, 1964, 1965, 1966, 1967, 1968, 1969]], [1, 7824, [74111, 74151, 74188, 74218, 74261, 74299], [20850.066, 20847.51, 20781.085, 20830.547, 20775.217, 20857.334], [50205.597, 50189.599, 50177.926, 50199.253, 50192.362, 50192.789], [13.642, 12.657, 24.558, 28.871, 27.924, 25.263], [1727.2766772183022, 948.3363186216673, 530.1074428816725, 811.2354193307605, 753.8011141089299, 583.2108885085735], [1961, 1962, 1963, 1964, 1965, 1966]], [1, 7828, [74152, 74189, 74220, 74262, 74300, 74337, 74374, 74407, 74433, 74460, 74492, 74521, 74547, 74573, 74598, 74620, 74639], [20994.259, 21053.288, 21059.292, 21032.109, 20992.088, 20999.564, 21033.891, 21035.799, 21028.471, 21008.595, 21026.142, 21021.874, 20933.468, 21025.195, 21018.09, 20997.965, 20980.569], [49721.245, 49721.772, 49709.932, 49698.389, 49695.335, 49688.239, 49699.002, 49705.927, 49707.503, 49703.136, 49727.287, 49718.176, 49728.534, 49722.721, 49742.771, 49721.918, 49765.733], [25.934, 14.074, 13.097, 9.96, 13.86, 14.904, 11.842, 14.883, 10.588, 19.395, 11.689, 11.804, 22.269, 10.539, 15.04, 20.591, 14.405], [1502.1007517745893, 1814.7114051340045, 1884.7570218361295, 1513.433491032706, 2699.3542160405736, 2127.7995439395568, 1578.5654144174619, 1903.4174157253865, 2274.589329129531, 1485.2186850297348, 2180.6419491872243, 1951.7406039785376, 6491.818889198731, 1423.7951652055958, 1332.7583157954207, 2280.693034789996, 2830.195826270851], [1962, 1963, 1964, 1965, 1966, 1967, 1968, 1969, 1970, 1971, 1972, 1973, 1974, 1975, 1976, 1977, 1978]], [2, 7835, [74229, 74266, 74307, 74344, 74381, 74410], [24599.598, 24549.834, 24618.307, 24497.44, 24587.322, 24448.921], [56139.929, 56126.622, 56093.652, 56102.29, 56142.847, 56109.874], [19.677, 13.492, 32.556, 44.647, 25.209, 30.925], [1226.4904764269947, 1801.8948954777254, 1300.369099470984, 1134.7504111484554, 752.6951923916189, 2378.1422726105907], [1964, 1965, 1966, 1967, 1968, 1969]], [2, 7839, [74268, 74305, 74343, 74379, 74411, 74437, 74463, 74497], [24466.258, 24455.384, 24423.338, 24447.654, 24449.938, 24442.359, 24452.126, 24405.617], [57947.594, 57928.831, 57947.236, 57941.969, 57921.471, 57914.876, 57895.362, 57739.614], [13.25, 12.94, 15.27, 13.472, 12.484, 15.84, 25.099, 24.471], [1390.833381106799, 2776.7227282824383, 2664.28421236393, 1849.0129740526238, 2557.1955765957405, 2189.0403925865944, 2197.4413087990624, 12151.900543240985], [1965, 1966, 1967, 1968, 1969, 1970, 1971, 1972]], [1, 7851, [74490, 74519, 74545, 74572, 74597, 74618, 74638, 74669, 74698, 74720, 74742], [20699.241, 20671.629, 20679.542, 20609.214, 20645.469, 20713.495, 20789.845, 20762.943, 20817.426, 20798.156, 20784.007], [51340.491, 51317.373, 51376.072, 51445.362, 51462.224, 51395.455, 51355.401, 51352.065, 51338.648, 51335.252, 51355.403], [27.035, 18.235, 21.467, 39.6, 40.005, 19.202, 9.496, 10.785, 14.179, 8.814, 11.064], [2299.1639414860524, 2421.0115486013515, 1786.2171338115163, 2719.15309756879, 2078.0851049088137, 1756.5909941092864, 2946.0079713958908, 3140.720710469472, 2274.7810039577175, 2566.63243954466, 2943.3570899109286], [1972, 1973, 1974, 1975, 1976, 1977, 1978, 1979, 1980, 1981, 1982]], [0, 7854, [74540, 74567, 74592, 74612, 74633, 74662, 74692, 74712, 74737, 74757], [6420.566, 6477.966, 6438.694, 6389.672, 6406.277, 6413.463, 6345.688, 6410.28, 6420.758, 6373.548], [41756.954, 41796.372, 41755.885, 41742.791, 41725.047, 41725.893, 41662.669, 41604.023, 41601.671, 41601.09], [28.981, 20.144, 35.893, 21.976, 21.377, 26.573, 29.57, 25.922, 22.359, 22.315], [932.7357396750439, 993.2497342810898, 2047.3524985266574, 1240.927983030268, 822.8417139938994, 1056.4215498793196, 1073.5385429403495, 2097.8203848940157, 2752.6183399390225, 1947.1591069576873], [1974, 1975, 1976, 1977, 1978, 1979, 1980, 1981, 1982, 1983]], [2, 7861, [74641, 74672, 74701, 74723, 74744, 74765], [24453.76, 24450.919, 24448.307, 24448.375, 24441.515, 24423.596], [57948.142, 57939.925, 57920.988, 57979.074, 57909.824, 57960.767], [19.247, 14.971, 14.184, 15.617, 23.105, 15.272], [1500.4985030003224, 1993.076033602565, 1644.9275075490696, 1526.388607104329, 1466.6300945903165, 2385.679247887725], [1978, 1979, 1980, 1981, 1982, 1983]], [1, 7871, [74718, 74740, 74762, 74782, 74805, 74830, 74854, 74879, 74909, 74939, 74970], [20290.336, 20415.73, 20312.432, 20288.451, 20281.83, 20309.808, 20317.721, 20352.816, 20325.518, 20371.988, 20306.343], [49797.972, 49772.351, 49804.666, 49769.962, 49779.149, 49754.302, 49805.706, 49800.913, 49818.295, 49841.314, 49787.876], [13.247, 28.862, 16.606, 14.524, 14.206, 12.502, 8.995, 15.181, 12.192, 24.064, 18.128], [1975.4507508130112, 3522.0713752531215, 1350.8210461633232, 1164.424862204811, 1519.9027925846456, 1838.1337881886936, 1400.3835541173946, 1798.4568361013273, 1789.230569212556, 557.8352445657578, 1343.338949836747], [1981, 1982, 1983, 1984, 1985, 1986, 1987, 1988, 1989, 1990, 1991]], [1, 7884, [74808, 74832, 74857, 74882, 74912, 74942, 74973, 75008], [21680.462, 21646.376, 21567.215, 21512.751, 21535.107, 21528.37, 21695.043, 21633.564], [52480.346, 52506.749, 52539.819, 52506.572, 52519.984, 52533.643, 52600.141, 52623.644], [28.703, 27.528, 37.976, 34.92, 21.578, 33.663, 18.798, 15.527], [678.9838152972887, 1423.5682878249872, 1959.844771906864, 1611.4169476792747, 4640.209164375187, 3135.2063558269774, 1343.560876271232, 1241.3051183929047], [1985, 1986, 1987, 1988, 1989, 1990, 1991, 1992]], [2, 7886, [74837, 74860, 74884, 74916, 74946, 74976], [24817.934, 24812.836, 24810.36, 24764.082, 24796.687, 24825.849], [58860.632, 58829.096, 58845.541, 58816.27, 58839.236, 58857.886], [24.713, 9.883, 8.457, 9.531, 10.156, 15.487], [2051.380942801265, 4095.9901315858656, 4318.2406415283185, 4072.209124485463, 3816.3444480044827, 1510.0077771146116], [1986, 1987, 1988, 1989, 1990, 1991]], [1, 7891, [74855, 74881, 74910, 74941, 74971, 75006, 75035, 75053, 75079, 75108], [20565.738, 20649.97, 20637.217, 20588.119, 20641.623, 20686.386, 20633.063, 20662.026, 20658.531, 20635.418], [51429.334, 51378.263, 51314.902, 51368.96, 51370.652, 51271.038, 51333.617, 51328.313, 51391.938, 51477.73], [31.355, 27.19, 23.536, 31.499, 28.275, 15.584, 28.445, 22.777, 21.956, 25.514], [1346.0593292367062, 2169.581145742291, 1545.5674944787688, 2930.54142027787, 982.3333020221841, 579.4128929828307, 1565.0107828762982, 2552.24197228618, 998.2371043562744, 4047.5967189471953], [1987, 1988, 1989, 1990, 1991, 1992, 1993, 1994, 1995, 1996]], [1, 7915, [75080, 75110, 75130, 75155, 75178], [21118.944, 21105.688, 21028.426, 21082.536, 21080.425], [52615.851, 52644.394, 52638.49, 52654.903, 52618.984], [32.715, 14.926, 14.143, 14.425, 10.344], [2153.5080683083593, 2173.291129225335, 1840.2001366447473, 1811.218643988152, 1832.1162807217759], [1995, 1996, 1997, 1998, 1999]], [0, 7922, [75101, 75124, 75149, 75173, 75191], [6451.66, 6505.139, 6424.428, 6356.906, 6510.898], [41578.682, 41569.723, 41670.493, 41678.358, 41616.7], [31.688, 37.27, 23.109, 22.37, 21.916], [1975.164466008973, 876.2318544210185, 1802.3060168380334, 1510.9912392529038, 1067.259026592279], [1996, 1997, 1998, 1999, 2000]], [1, 7948, [75320, 75340, 75356, 75370, 75391, 75418, 75445], [20442.455, 20479.607, 20498.388, 20466.256, 20491.152, 20462.218, 20481.294], [49676.632, 49590.756, 49595.227, 49623.958, 49580.318, 49601.426, 49686.702], [23.357, 28.275, 19.416, 20.672, 33.044, 26.212, 23.981], [3077.808396276854, 1402.9721556439354, 9996.446511929566, 6334.805107997968, 1348.2680798844112, 2011.281952971092, 4351.390123171386], [2007, 2008, 2009, 2010, 2011, 2012, 2013]], [2, 7955, [75397, 75422, 75448, 75469, 75483, 75502, 75525], [24348.286, 24347.643, 24438.503, 24401.284, 24418.455, 24370.402, 24358.262], [59270.386, 59245.49, 59235.219, 59191.565, 59167.276, 59232.955, 59228.708], [20.234, 21.691, 24.158, 20.947, 33.098, 34.326, 29.092], [1261.9275106796572, 1610.126916741528, 5904.346252978678, 2232.4518630818625, 4194.518613896137, 1735.8732147695714, 2858.3381218395234], [2011, 2012, 2013, 2014, 2015, 2016, 2017]], [1, 7966, [75523, 75544, 75562, 75585, 75598, 75622, 75639, 75660], [21583.867, 21683.805, 21661.707, 21682.967, 21610.087, 21613.136, 21635.51, 21650.811], [52642.529, 52616.063, 52530.57, 52612.852, 52449.197, 52576.455, 52571.608, 52651.389], [40.276, 23.989, 17.64, 15.389, 29.161, 23.998, 15.316, 21.355], [1638.404077303085, 592.6964833015275, 1486.3154152465402, 1623.5560683423307, 1387.080904071067, 2492.7073177707566, 335.80836325771105, 1302.709266032367], [2017, 2018, 2019, 2020, 2021, 2022, 2023, 2024]], [1, 7980, [75700, 75725, 75744, 75759, 75782, 75805, 75823], [21703.998, 21627.128, 21662.959, 21656.001, 21674.437, 21637.943, 21667.873], [52660.64, 52587.681, 52580.73, 52624.227, 52654.07, 52614.245, 52568.271], [31.583, 21.644, 11.228, 25.11, 23.171, 12.816, 16.679], [2647.558847270492, 1877.7858571569054, 1071.0914496373318, 1911.416700243998, 1334.7564505632026, 1735.9587664073194, 1912.0141982235205], [2026, 2027, 2028, 2029, 2030, 2031, 2032]], [1, 7986, [75779, 75802, 75821, 75840, 75860, 75885, 75905, 75925, 75945, 75961], [20279.265, 20240.528, 20246.305, 20269.4, 20271.302, 20350.508, 20246.694, 20267.359, 20272.46, 20246.339], [50093.531, 50111.852, 50077.175, 50047.307, 50088.67, 50096.544, 50077.059, 50108.267, 50070.352, 50151.38], [17.893, 13.094, 19.192, 20.02, 12.219, 8.771, 21.237, 14.661, 14.505, 27.435], [2477.8771133976966, 1903.7930760416475, 1757.2795998660006, 2247.909704245252, 1519.846076249899, 1291.9843279320435, 1307.1386006436164, 3034.151868956731, 3847.09954009058, 568.4214378509872], [2030, 2031, 2032, 2033, 2034, 2035, 2036, 2037, 2038, 2039]], [1, 8001, [75862, 75887, 75907, 75927, 75947, 75963, 75988, 76007, 76036, 76059, 76087, 76107, 76128, 76148, 76170, 76192, 76220, 76242, 76260, 76294, 76319, 76343, 76371, 76403, 76432, 76464], [21677.782, 21685.327, 21644.989, 21728.31, 21637.245, 21657.27, 21655.773, 21653.113, 21674.352, 21683.596, 21688.357, 21677.993, 21633.11, 21660.76, 21671.946, 21645.246, 21635.2, 21647.497, 21656.203, 21639.909, 21677.194, 21644.572, 21653.53, 21637.04, 21645.648, 21683.415], [52609.387, 52590.592, 52646.516, 52660.483, 52602.483, 52610.717, 52665.768, 52641.371, 52610.694, 52632.917, 52618.489, 52589.559, 52640.329, 52623.191, 52620.301, 52633.443, 52628.249, 52600.186, 52617.707, 52632.051, 52632.716, 52618.046, 52623.408, 52660.729, 52672.566, 52558.245], [11.613, 18.454, 4.17, 23.318, 22.158, 14.366, 13.301, 23.345, 15.021, 15.864, 17.587, 13.84, 18.059, 8.739, 10.07, 10.017, 11.756, 14.233, 10.062, 17.103, 11.7, 12.929, 15.515, 13.759, 14.139, 26.318], [1902.7176094428921, 1672.5940197036762, 338.93133934387924, 1175.7563985838037, 1190.8725569504718, 1108.6926038251966, 1463.60071403497, 1534.7151193172272, 1783.8735951469855, 1360.2124159288899, 1492.0543796577529, 1517.028448862667, 2260.265098933172, 2856.1548050881242, 2824.630436071336, 3649.9809735004974, 2201.075161937758, 2176.988492586328, 2223.4282495185867, 2062.1009234332564, 2273.062194583956, 1585.342934191506, 1566.6114904656135, 2240.677827614744, 1819.3402771888693, 723.0132203193001], [2034, 2035, 2036, 2037, 2038, 2039, 2040, 2041, 2042, 2043, 2044, 2045, 2046, 2047, 2048, 2049, 2050, 2051, 2052, 2053, 2054, 2055, 2056, 2057, 2058, 2059]], [0, 8007, [75957, 75981, 75999, 76025, 76051, 76078, 76102, 76119, 76139, 76160, 76182, 76207, 76234, 76253, 76282, 76311, 76338, 76364, 76395, 76416], [6000.099, 6002.353, 5973.456, 6015.032, 6001.277, 5998.444, 5989.289, 6002.553, 5998.836, 6004.299, 6017.783, 6013.357, 6025.157, 6021.369, 5993.278, 6048.229, 6019.29, 6001.854, 6006.917, 5992.346], [42449.958, 42465.025, 42509.533, 42488.975, 42500.383, 42503.097, 42518.268, 42501.77, 42488.733, 42509.064, 42509.39, 42495.527, 42486.357, 42475.053, 42510.664, 42484.384, 42485.98, 42487.783, 42469.671, 42487.418], [11.531, 10.511, 11.729, 9.17, 9.052, 11.059, 6.037, 9.608, 8.726, 8.703, 7.882, 8.902, 13.437, 8.854, 7.659, 12.175, 8.16, 13.776, 8.72, 16.709], [1401.9865390189555, 2026.7560138802257, 1814.9441620905582, 2113.1705865720955, 2124.8189824215597, 1994.812402094316, 2657.438412850462, 2022.6223838644996, 2751.907343195453, 3021.3783956384095, 2029.9295485425594, 2304.4635456168044, 2372.9390878389363, 3014.2993098692596, 2150.672815034349, 2013.6442275710158, 2202.5175485604223, 2022.2893517126477, 2560.5733000768623, 1115.6471761515688], [2039, 2040, 2041, 2042, 2043, 2044, 2045, 2046, 2047, 2048, 2049, 2050, 2051, 2052, 2053, 2054, 2055, 2056, 2057, 2058]], [2, 8016, [76108, 76129, 76149, 76172, 76193, 76222], [24282.835, 24257.84, 24228.358, 24229.096, 24285.031, 24297.129], [57639.347, 57656.664, 57650.66, 57640.814, 57634.877, 57659.416], [28.73, 13.714, 18.096, 18.918, 19.976, 27.575], [1332.4682699312107, 1604.7692232799016, 2110.4106381714573, 837.6643866451421, 1054.7573781311835, 1045.7936373426294], [2045, 2046, 2047, 2048, 2049, 2050]], [2, 8040, [76262, 76296, 76321, 76345, 76377, 76407, 76433, 76465, 76484, 76515], [24310.971, 24288.48, 24277.515, 24358.248, 24320.542, 24270.525, 24279.834, 24298.517, 24284.586, 24268.758], [57657.959, 57744.333, 57624.887, 57618.948, 57659.814, 57650.873, 57647.785, 57670.049, 57683.161, 57634.659], [15.438, 39.759, 23.946, 31.06, 28.288, 24.603, 23.315, 17.865, 23.255, 37.317], [1517.7968184130812, 1203.5343346992797, 1091.7641799495404, 2307.099300541058, 964.9068301190689, 802.9735692407268, 963.563735375786, 802.2391468204885, 852.129151613223, 1172.4014990813369], [2052, 2053, 2054, 2055, 2056, 2057, 2058, 2059, 2060, 2061]], [1, 8046, [76430, 76461, 76482, 76513, 76541], [20614.262, 20587.637, 20620.92, 20610.122, 20620.23], [50978.776, 51020.664, 50973.168, 50986.056, 50965.561], [16.917, 25.383, 19.527, 16.284, 11.058], [10402.126505973407, 1803.172570668285, 1341.3195892976355, 1495.0957969277392, 850.2931359655224], [2058, 2059, 2060, 2061, 2062]], [1, 8063, [76653, 76671, 76691, 76718, 76744, 76764], [20800.78, 20697.679, 20784.182, 20814.814, 20818.095, 20778.459], [51333.264, 51246.996, 51296.628, 51299.965, 51309.604, 51343.557], [25.486, 27.675, 10.794, 10.809, 9.414, 20.71], [583.3744926033119, 654.2635966359524, 1087.8838600804036, 1834.158169961858, 2476.5703775582947, 833.7855986305515], [2067, 2068, 2069, 2070, 2071, 2072]], [0, 8082, [76871, 76903, 76935, 76972, 77014, 77052, 77094, 77131, 77171, 77214, 77255], [5817.544, 5806.324, 5798.283, 5831.863, 5849.897, 5878.389, 5833.832, 5780.937, 5784.697, 5862.099, 5926.559], [41511.624, 41515.403, 41511.649, 41430.111, 41479.723, 41527.372, 41492.776, 41378.316, 41376.541, 41465.328, 41451.689], [8.472, 8.47, 9.758, 16.191, 13.936, 15.917, 14.567, 16.727, 23.733, 18.62, 29.445], [1774.2104376173043, 1561.9308764907216, 2102.9219397015004, 3847.3644467400413, 2956.2429572279502, 5070.245329647378, 3478.256874447856, 3243.3696073893184, 2333.4453910836874, 4407.61183732806, 2376.70644298669], [2077, 2078, 2079, 2080, 2081, 2082, 2083, 2084, 2085, 2086, 2087]], [0, 8093, [76904, 76936, 76973, 77015, 77051, 77095, 77132, 77172], [5907.913, 5856.53, 5820.15, 5833.236, 5679.828, 5916.395, 5839.22, 5920.394], [43177.577, 43184.872, 43135.739, 43152.452, 43136.914, 43156.808, 43185.407, 43145.061], [21.413, 16.668, 28.518, 22.592, 26.12, 21.916, 24.515, 22.03], [2039.7494213780612, 2715.671629928302, 738.8996730499465, 1290.9210395285254, 1213.6948075059659, 1378.4627533991506, 3075.653524518721, 4373.042264670962], [2078, 2079, 2080, 2081, 2082, 2083, 2084, 2085]], [1, 8094, [76913, 76942, 76985, 77024, 77062, 77102, 77143, 77182, 77225], [20953.735, 20981.958, 21009.235, 20930.861, 20991.256, 20933.413, 20936.314, 20934.005, 20937.44], [50837.396, 50859.613, 50802.388, 51028.859, 51089.008, 51066.275, 51044.957, 51018.849, 51043.709], [27.51, 21.47, 15.787, 14.855, 21.266, 17.719, 17.467, 12.447, 19.495], [4084.1382434754755, 4935.742307962328, 2538.3837766725387, 18085.627845371233, 4927.933423703262, 1293.758298880905, 4284.220135462347, 3624.636067418542, 2653.7764649449005], [2078, 2079, 2080, 2081, 2082, 2083, 2084, 2085, 2086]], [1, 8105, [76939, 76982, 77022, 77060, 77099, 77140, 77178, 77220], [20515.11, 20375.703, 20399.219, 20406.389, 20403.629, 20375.187, 20379.277, 20366.614], [50031.568, 49986.984, 50008.32, 50015.582, 49998.789, 50012.258, 50008.902, 50017.606], [46.831, 11.348, 8.664, 14.95, 11.251, 9.744, 13.344, 15.004], [1602.8884095112546, 2565.12508954636, 1713.081850354019, 1539.0280983261189, 1592.592891649659, 1605.5864763926913, 1231.02767026071, 1733.2610552650317], [2079, 2080, 2081, 2082, 2083, 2084, 2085, 2086]], [0, 8125, [77134, 77173, 77216, 77256, 77301, 77340, 77377, 77411, 77445, 77480], [6621.988, 6615.649, 6582.996, 6558.419, 6661.653, 6548.725, 6568.623, 6594.61, 6579.255, 6588.517], [41226.703, 41202.677, 41199.312, 41159.135, 41253.388, 41169.378, 41195.029, 41180.539, 41230.652, 41206.193], [14.737, 21.148, 22.205, 20.466, 8.206, 24.963, 18.427, 16.005, 13.066, 16.866], [1358.7343527814705, 1224.7313330658385, 1555.4267387886678, 1047.1833213573093, 458.2395918747635, 1318.0618509435478, 1397.307355485715, 1478.802263972929, 1281.3518838485531, 1161.7569526362217], [2084, 2085, 2086, 2087, 2088, 2089, 2090, 2091, 2092, 2093]], [1, 8168, [77452, 77488, 77520, 77558, 77596, 77627], [20853.704, 20972.227, 20915.367, 20929.366, 20894.773, 20926.286], [51112.11, 51128.302, 51027.286, 51068.001, 51117.462, 51090.858], [40.672, 24.066, 25.645, 27.389, 40.246, 33.146], [1036.2986761753173, 8000.545446630285, 1482.0408764238255, 2863.6972786500764, 1707.017908566606, 1168.0666691042125], [2092, 2093, 2094, 2095, 2096, 2097]], [0, 8199, [77963, 77984, 78007, 78032, 78056, 78077, 78104, 78132, 78162], [5743.579, 5762.692, 5764.674, 5757.091, 5772.284, 5724.364, 5757.72, 5758.272, 5747.119], [42899.032, 42851.887, 42884.741, 42885.045, 42893.961, 42832.899, 42885.318, 42883.244, 42919.957], [14.994, 9.667, 11.479, 10.027, 11.189, 27.115, 8.921, 8.337, 15.17], [1571.2587274833056, 1598.021012658712, 1995.0400210045723, 1720.5829580742716, 1157.193682512713, 1701.1935962236876, 1877.9596840021939, 1683.4401207227854, 1538.3586178760966], [2110, 2111, 2112, 2113, 2114, 2115, 2116, 2117, 2118]], [1, 8216, [78109, 78136, 78167, 78188, 78220, 78242, 78266, 78294, 78323, 78354, 78380, 78410], [21149.779, 21152.358, 21197.075, 21193.324, 21164.581, 21188.445, 21204.4, 21188.636, 21187.993, 21234.248, 21218.547, 21184.142], [51769.967, 51847.351, 51901.641, 51904.436, 51918.085, 51898.544, 51957.083, 51976.624, 51922.995, 51944.742, 51925.303, 51943.826], [21.853, 11.629, 12.035, 15.793, 14.436, 12.84, 10.174, 11.716, 10.41, 15.339, 12.534, 15.317], [1412.2171768635942, 2085.5613789292597, 2176.6215933782682, 1485.791356817428, 1439.3083613665253, 2163.220051972936, 2212.9197258212075, 2084.1540334176084, 1327.8101218322727, 1665.159688682674, 1723.3226798630624, 1938.2982441851643], [2116, 2117, 2118, 2119, 2120, 2121, 2122, 2123, 2124, 2125, 2126, 2127]], [0, 8238, [78374, 78400, 78432, 78456, 78480, 78505, 78530], [6349.303, 6313.649, 6301.998, 6300.762, 6322.308, 6334.975, 6297.964], [40377.966, 40364.655, 40400.138, 40342.213, 40382.188, 40375.367, 40374.574], [24.384, 17.119, 10.029, 6.838, 8.515, 9.204, 11.656], [734.5481363038776, 1216.2638032894636, 1942.2273114676343, 1904.5173744485119, 2509.229246321833, 2353.4772769511974, 1324.3573206611454], [2126, 2127, 2128, 2129, 2130, 2131, 2132]], [1, 8258, [78634, 78657, 78676, 78697, 78715, 78735, 78761, 78787, 78812, 78836, 78860, 78887, 78909, 78937, 78958, 78990, 79012], [21128.197, 21156.358, 21200.944, 21247.17, 21233.361, 21165.951, 21174.387, 21223.937, 21219.084, 21195.564, 21262.699, 21265.05, 21202.086, 21220.81, 21211.094, 21202.564, 21210.871], [51968.655, 51915.737, 51915.62, 51943.045, 51890.794, 51908.323, 51920.919, 51906.425, 51927.011, 51957.29, 51908.996, 51889.304, 51933.092, 51931.719, 51923.852, 51901.345, 51971.898], [28.576, 18.468, 20.599, 14.714, 19.601, 22.068, 10.511, 13.344, 19.335, 19.337, 14.896, 25.64, 13.374, 8.666, 11.664, 18.238, 13.411], [1775.4491123653215, 582.2349641748268, 1242.4502527034451, 1587.298154445607, 688.193113255372, 1954.7855342449484, 1526.9841910840232, 1690.1389673964986, 876.3429657927973, 492.08743378795094, 709.9714411565562, 931.6110429398752, 2050.3685417201514, 1944.139981002165, 1480.0744879354315, 1416.897092533113, 2110.0712401668334], [2137, 2138, 2139, 2140, 2141, 2142, 2143, 2144, 2145, 2146, 2147, 2148, 2149, 2150, 2151, 2152, 2153]], [2, 8339, [79558, 79579, 79595, 79614, 79633, 79651, 79664, 79679], [24777.667, 24772.883, 24793.784, 24754.138, 24774.105, 24750.796, 24775.457, 24778.294], [58796.161, 58812.344, 58800.87, 58788.813, 58864.324, 58814.648, 58806.586, 58807.445], [13.551, 15.764, 15.503, 12.092, 14.553, 13.831, 15.956, 19.106], [1774.7949223333421, 1844.1986503790522, 2434.8492767103253, 1962.4871853286854, 2315.1668362228447, 1989.4879654301765, 1325.9632987976559, 2183.429211701376], [2178, 2179, 2180, 2181, 2182, 2183, 2184, 2185]], [2, 8353, [79714, 79726, 79745, 79768, 79789, 79804, 79819, 79832, 79853, 79869], [24765.009, 24772.074, 24768.353, 24772.175, 24755.165, 24789.096, 24808.097, 24781.436, 24759.706, 24808.94], [58826.361, 58818.921, 58826.837, 58822.193, 58833.341, 58803.801, 58828.33, 58822.89, 58833.296, 58781.026], [7.326, 5.887, 10.194, 8.195, 10.015, 22.407, 21.781, 7.603, 8.819, 19.792], [2492.5667889431165, 3191.4133698046276, 2935.4306803666623, 2978.4966528943737, 1826.3271659578327, 1669.3786346909526, 849.9901179460023, 2419.2983855275015, 3146.1110229370015, 1870.0039728064478], [2187, 2188, 2189, 2190, 2191, 2192, 2193, 2194, 2195, 2196]], [1, 8380, [80051, 80069, 80090, 80115, 80131, 80146, 80164, 80185, 80208, 80226, 80246, 80266, 80292, 80317], [21304.562, 21344.309, 21324.115, 21353.047, 21325.867, 21334.927, 21317.87, 21358.393, 21370.158, 21400.551, 21354.728, 21354.428, 21334.424, 21339.505], [52039.105, 52053.636, 52060.875, 52076.881, 52098.508, 52086.309, 52095.771, 52066.63, 52136.574, 52106.201, 52100.602, 52063.721, 52039.45, 52092.705], [26.591, 16.661, 18.654, 16.396, 19.489, 11.409, 17.596, 18.018, 22.132, 28.417, 30.963, 13.755, 18.918, 19.447], [995.3487416634713, 1549.9686736792696, 1358.498031232686, 1153.0427261667794, 1127.391762346031, 628.9132373584205, 1397.6233045665492, 1199.2474512236479, 2635.785006595406, 1094.1718075236963, 1900.5465356032068, 732.53205254206, 1090.4764570903926, 1189.268308334298], [2206, 2207, 2208, 2209, 2210, 2211, 2212, 2213, 2214, 2215, 2216, 2217, 2218, 2219]], [0, 8416, [80483, 80499, 80516, 80541, 80571, 80602, 80637, 80671, 80705, 80740, 80778, 80819, 80857, 80889], [5445.245, 5485.796, 5501.429, 5546.916, 5503.498, 5514.502, 5526.728, 5560.029, 5547.646, 5583.573, 5575.03, 5583.024, 5574.583, 5543.909], [42690.354, 42557.726, 42652.566, 42732.36, 42689.06, 42696.572, 42795.954, 42679.079, 42757.742, 42696.985, 42804.042, 42772.73, 42776.198, 42804.797], [17.885, 19.95, 16.109, 14.12, 12.105, 17.62, 14.339, 37.111, 14.956, 33.263, 27.797, 13.303, 21.622, 18.811], [412.3950626603859, 1535.084197553814, 1893.1222791293094, 2717.6530777734215, 4230.092532618579, 2279.3224597222934, 1919.2352317054374, 1306.2821143019487, 560.7560513397801, 5443.627710412083, 995.0137543679058, 1233.1160522674234, 515.249783089975, 750.1084495651365], [2228, 2229, 2230, 2231, 2232, 2233, 2234, 2235, 2236, 2237, 2238, 2239, 2240, 2241]], [0, 8428, [80517, 80543, 80573, 80604, 80639, 80673, 80707, 80742, 80780, 80820, 80858], [6199.676, 6135.891, 6162.76, 6173.953, 6198.887, 6196.823, 6212.724, 6181.689, 6176.394, 6192.972, 6247.237], [41121.536, 40994.546, 40990.262, 40997.112, 41014.789, 41009.509, 41032.595, 41005.947, 41015.533, 40995.76, 41079.857], [27.538, 16.987, 11.82, 10.837, 10.403, 10.957, 18.708, 8.266, 9.023, 7.549, 26.434], [5239.374623899805, 1734.1192833389316, 1992.059555279606, 1815.734062374566, 2295.2316439706774, 3012.564887426748, 2492.1650712241476, 2598.4037179752377, 2693.97109737938, 3219.461627836021, 1159.089288144327], [2230, 2231, 2232, 2233, 2234, 2235, 2236, 2237, 2238, 2239, 2240]], [1, 8431, [80524, 80552, 80579, 80610, 80645, 80678, 80713, 80748, 80790, 80829], [21021.624, 20995.358, 20934.228, 20967.566, 20944.983, 20857.645, 20870.226, 20885.951, 20887.12, 20894.945], [50979.868, 51065.415, 51061.058, 51189.701, 51154.098, 51144.795, 51207.653, 51288.403, 51372.39, 51380.514], [22.407, 16.684, 20.11, 17.213, 12.987, 14.852, 17.354, 13.519, 17.703, 29.141], [836.5188518286321, 4740.080840277935, 10355.744229375592, 2724.492951519607, 2670.9435036004993, 4614.6541354479505, 8296.382255740344, 8775.908044072503, 11264.826348531746, 5977.058846170489], [2230, 2231, 2232, 2233, 2234, 2235, 2236, 2237, 2238, 2239]], [2, 8433, [80554, 80581, 80613, 80648, 80682, 80717, 80753, 80794, 80834, 80867, 80897, 80935, 80967, 81005, 81047, 81087, 81118, 81153, 81191], [24202.3, 24252.889, 24240.041, 24223.467, 24235.983, 24180.593, 24163.077, 24153.597, 24155.897, 24157.442, 24201.092, 24188.341, 24234.166, 24116.718, 24140.373, 24157.867, 24089.323, 24042.699, 24080.685], [57586.116, 57616.765, 57603.83, 57600.038, 57556.184, 57589.979, 57584.469, 57585.847, 57593.845, 57575.986, 57586.173, 57609.698, 57628.199, 57609.403, 57610.058, 57602.362, 57617.426, 57616.043, 57596.208], [20.562, 13.669, 9.579, 8.991, 12.011, 13.567, 8.843, 7.455, 8.023, 8.748, 9.707, 13.33, 33.089, 17.18, 22.026, 24.853, 20.254, 15.001, 31.268], [6459.061105409334, 4843.22976997769, 4924.61621819557, 6075.0967991312245, 4730.620568901542, 2023.4443359099594, 3873.734733883478, 2844.1421980410864, 3551.6960210013144, 3682.316390563819, 3458.3096452954314, 4341.236837880622, 2606.984567359002, 3521.774751955001, 1242.2647462090158, 1354.117371924004, 1960.1977706952018, 1533.2711931931383, 889.101246550282], [2231, 2232, 2233, 2234, 2235, 2236, 2237, 2238, 2239, 2240, 2241, 2242, 2243, 2244, 2245, 2246, 2247, 2248, 2249]], [1, 8434, [80551, 80580, 80611, 80646, 80679, 80714, 80749, 80789, 80828], [20850.688, 20955.614, 20928.314, 20959.611, 20943.386, 20998.985, 20946.05, 20854.309, 20854.451], [52537.388, 52648.901, 52594.846, 52626.102, 52552.44, 52567.403, 52542.214, 52467.341, 52374.176], [15.657, 25.158, 31.487, 24.895, 28.688, 15.295, 20.89, 21.362, 18.06], [712.1760337376339, 1395.3698440414196, 4022.052386910177, 3775.7037429296015, 3510.529382845609, 25006.97849563322, 4760.664930806793, 1091.0355551833218, 797.9982435736305], [2231, 2232, 2233, 2234, 2235, 2236, 2237, 2238, 2239]], [0, 8442, [80542, 80572, 80603, 80638, 80672, 80706, 80741, 80779], [5895.748, 5816.466, 5924.318, 5881.4, 5882.33, 5879.391, 5876.709, 5902.767], [41605.948, 41559.598, 41634.289, 41606.036, 41611.306, 41605.296, 41603.237, 41660.634], [28.052, 21.492, 14.945, 7.486, 9.346, 9.655, 9.124, 24.833], [1433.4819131404986, 1690.3263000634809, 1629.7724204574392, 3250.985743332448, 3132.6340742039524, 3895.178706838674, 3344.616485322445, 4695.336386365474], [2231, 2232, 2233, 2234, 2235, 2236, 2237, 2238]], [1, 8445, [80647, 80680, 80715, 80750, 80791, 80830], [21091.897, 21128.374, 21117.828, 21105.064, 21071.774, 21094.499], [50550.88, 50457.766, 50530.773, 50505.436, 50517.264, 50534.314], [21.752, 21.812, 20.688, 13.967, 11.217, 10.575], [1632.3306851772813, 2633.409505726181, 1653.175611451289, 2526.7926323913157, 1964.6246443996522, 856.0799622215476], [2234, 2235, 2236, 2237, 2238, 2239]], [1, 8472, [80827, 80864, 80895, 80929, 80961, 80997, 81039], [20784.578, 20689.768, 20696.369, 20668.051, 20703.937, 20629.019, 20637.189], [51324.363, 51304.513, 51231.426, 51258.943, 51236.085, 51201.382, 51265.493], [36.117, 23.514, 15.635, 24.268, 21.006, 21.193, 21.038], [2376.0362398630705, 1995.9755410361056, 1014.6502077486358, 938.1422180935215, 943.8594277111092, 587.2097803108368, 1197.5640196158934], [2239, 2240, 2241, 2242, 2243, 2244, 2245]], [2, 8476, [80934, 80966, 81004, 81046, 81086, 81117, 81152], [23952.547, 24039.406, 24028.248, 23998.551, 24023.326, 24059.391, 24062.06], [56993.41, 56994.884, 57000.772, 56981.761, 57012.565, 56953.888, 56947.397], [25.079, 13.728, 15.793, 15.911, 16.39, 17.323, 30.12], [1265.0321160626695, 1362.5233499568355, 1796.971671831398, 2364.5820877815195, 1217.509124189872, 2773.398925777601, 4532.634252060493], [2242, 2243, 2244, 2245, 2246, 2247, 2248]], [0, 8489, [81032, 81074, 81105, 81142, 81176, 81209, 81244, 81268, 81298, 81324], [6081.662, 5996.817, 6039.298, 6028.721, 6053.68, 5953.21, 6039.129, 6009.234, 6069.57, 6170.637], [41151.51, 41155.396, 41145.684, 41144.138, 41137.492, 41156.563, 41145.544, 41089.278, 41236.781, 41217.205], [9.31, 22.068, 27.255, 20.137, 15.46, 17.008, 19.568, 26.983, 27.553, 26.056], [73744.61103866906, 3733.1291477182485, 4850.496049408461, 2131.1365781768122, 3458.921791664114, 1096.2374273195312, 1262.6511054033654, 907.4138541054289, 854.9583183878224, 8893.842842492008], [2245, 2246, 2247, 2248, 2249, 2250, 2251, 2252, 2253, 2254]], [0, 8510, [81299, 81323, 81351, 81379, 81404, 81431, 81461, 81488, 81526, 81561, 81594, 81624, 81654, 81682], [6031.668, 6042.685, 6009.999, 6000.077, 6010.736, 5964.44, 5995.02, 5963.693, 5999.972, 5960.897, 5953.574, 5943.552, 5979.365, 5960.38], [42303.493, 42397.15, 42452.46, 42474.399, 42467.757, 42597.188, 42529.126, 42499.728, 42504.905, 42549.395, 42549.01, 42594.185, 42559.426, 42546.545], [20.249, 11.547, 9.906, 8.227, 9.491, 29.462, 22.904, 13.593, 20.203, 25.625, 16.246, 22.075, 12.99, 16.731], [1388.0240051382898, 2328.011816039275, 3355.9535188020163, 5162.992424137333, 2205.5761735004035, 765.7420555442906, 2109.389574098655, 1077.5589297925956, 1228.3238714628023, 779.7499053156839, 555.3819270841171, 794.8334364373185, 749.5713965577886, 675.3287419205639], [2253, 2254, 2255, 2256, 2257, 2258, 2259, 2260, 2261, 2262, 2263, 2264, 2265, 2266]], [1, 8529, [81497, 81535, 81570, 81602, 81632], [20739.828, 20823.925, 20827.278, 20813.627, 20731.713], [51157.883, 50976.183, 51110.994, 51055.007, 51132.731], [27.987, 25.858, 22.043, 18.533, 14.839], [463.89240340532217, 2218.3953409495875, 1536.305047809138, 1588.5196216435472, 465.16855198414186], [2260, 2261, 2262, 2263, 2264]], [0, 8535, [81489, 81529, 81564, 81596, 81626, 81655, 81684, 81711, 81744, 81773, 81804, 81842, 81873, 81901, 81929, 81957, 81984, 82013, 82046, 82073, 82103, 82130, 82157, 82180, 82205], [6594.141, 6610.862, 6622.902, 6629.725, 6628.765, 6630.298, 6632.79, 6635.294, 6610.637, 6639.711, 6614.567, 6621.578, 6653.571, 6623.29, 6637.54, 6653.296, 6607.298, 6644.469, 6630.82, 6619.892, 6641.183, 6634.945, 6632.078, 6614.405, 6610.708], [40966.642, 40991.581, 41011.713, 41011.154, 40997.005, 40976.04, 40946.708, 40989.994, 40949.761, 40983.186, 40970.326, 40978.3, 41023.272, 40967.161, 40983.923, 40975.408, 40965.654, 40996.047, 40987.235, 41000.925, 40977.138, 40998.028, 41020.719, 40999.729, 41004.759], [19.467, 16.904, 16.281, 15.01, 8.914, 11.184, 17.425, 13.858, 13.265, 11.792, 16.775, 14.795, 14.3, 16.282, 12.215, 12.928, 12.56, 10.825, 9.678, 15.2, 11.984, 11.823, 9.483, 9.189, 22.728], [1387.2770708992996, 1172.2545693979505, 1177.107957506002, 1734.3705146298203, 1768.2246536761897, 1737.5867279310025, 1462.9926331082809, 1706.229262614688, 2315.4139646714907, 2557.3490525010448, 1476.8117771862885, 1746.5583299244217, 1303.810463904871, 1647.0111280121828, 1954.646304635931, 1846.7334721354582, 1437.3644963225463, 1278.6113516683038, 1900.4862313095018, 1634.112072907394, 2139.8843764545813, 1949.3885063525206, 2795.6378716925483, 2036.929492966722, 885.2274048453309], [2260, 2261, 2262, 2263, 2264, 2265, 2266, 2267, 2268, 2269, 2270, 2271, 2272, 2273, 2274, 2275, 2276, 2277, 2278, 2279, 2280, 2281, 2282, 2283, 2284]], [0, 8554, [81709, 81741, 81771, 81803, 81838, 81870, 81899, 81927], [5510.97, 5643.994, 5676.35, 5498.645, 5484.238, 5548.287, 5526.608, 5498.934], [42755.126, 42642.672, 42682.242, 42819.506, 42798.593, 42794.721, 42803.944, 42834.97], [17.077, 42.66, 35.642, 13.732, 24.61, 21.947, 22.566, 18.355], [1254.2281269984762, 2691.2459996015145, 6851.904001572349, 1174.3849687613686, 1264.5598485492606, 1525.6940049847585, 504.8534854102171, 536.8372733400655], [2267, 2268, 2269, 2270, 2271, 2272, 2273, 2274]], [1, 8555, [81661, 81690, 81719, 81747, 81781, 81814, 81847, 81878], [21041.63, 20999.166, 20955.726, 20992.618, 20935.425, 20948.703, 20905.349, 20851.629], [51455.183, 51474.009, 51349.599, 51400.839, 51291.017, 51294.477, 51241.038, 51016.988], [17.585, 15.758, 17.4, 20.7, 13.786, 29.549, 21.895, 34.318], [898.2881671001014, 1017.668344123018, 2902.2763223346014, 1442.7143252402589, 2785.097494846847, 2680.9085768412037, 2701.727757056357, 3940.5481656981856], [2265, 2266, 2267, 2268, 2269, 2270, 2271, 2272]], [1, 8565, [81779, 81811, 81845, 81876, 81904, 81932, 81958, 81989, 82017, 82050, 82076, 82105], [20541.002, 20500.464, 20513.832, 20480.514, 20500.597, 20490.802, 20510.917, 20513.273, 20523.21, 20496.694, 20510.939, 20542.728], [49399.179, 49468.218, 49434.384, 49470.312, 49492.544, 49472.961, 49468.184, 49467.94, 49421.78, 49465.809, 49454.157, 49444.324], [19.324, 18.905, 13.57, 20.239, 20.448, 15.41, 11.574, 16.34, 24.222, 9.78, 20.289, 29.791], [1467.6809383237699, 2080.2298537098204, 1562.5426538098347, 1219.889451036383, 1634.1897191251703, 1193.1529378671173, 1235.3115447040457, 1487.556915982701, 694.5205543631629, 1386.6465483450602, 1777.4478190095072, 1877.4671906215153], [2269, 2270, 2271, 2272, 2273, 2274, 2275, 2276, 2277, 2278, 2279, 2280]], [2, 8566, [81817, 81851, 81883, 81908, 81937, 81964, 81994, 82027, 82055, 82083, 82111, 82138, 82166], [24118.461, 24066.356, 24065.173, 24062.906, 24106.486, 24102.199, 24091.482, 24067.708, 24139.131, 24118.443, 24117.71, 24090.183, 24085.827], [58184.368, 58197.907, 58216.009, 58168.985, 58175.887, 58184.985, 58191.606, 58190.105, 58200.611, 58191.453, 58144.174, 58166.905, 58166.586], [11.33, 13.067, 13.386, 8.694, 12.233, 11.575, 17.004, 15.06, 26.282, 14.389, 10.235, 19.17, 12.528], [2712.256917152252, 2037.660543994455, 1798.6572937265817, 1715.7342528769366, 2191.5622067820686, 2096.7746775735827, 1193.7997138673788, 1209.0142203549703, 610.3964218768797, 1572.4427434084032, 2829.8824141441887, 1743.3729390647802, 2346.3304008986174], [2270, 2271, 2272, 2273, 2274, 2275, 2276, 2277, 2278, 2279, 2280, 2281, 2282]], [0, 8625, [82379, 82405, 82428, 82457, 82480, 82502, 82524, 82559, 82583, 82608, 82630, 82660, 82687, 82719, 82751], [6313.408, 6320.99, 6242.739, 6193.809, 6317.608, 6333.507, 6272.555, 6296.701, 6259.003, 6238.451, 6382.672, 6244.49, 6317.419, 6336.619, 6319.438], [42367.147, 42377.209, 42458.003, 42455.427, 42384.882, 42367.078, 42403.812, 42374.476, 42412.192, 42457.314, 42333.747, 42415.56, 42395.279, 42300.752, 42233.418], [21.692, 17.783, 20.183, 30.548, 16.206, 15.343, 29.32, 17.408, 29.226, 29.125, 31.207, 29.582, 15.512, 12.682, 20.098], [743.3059720686529, 876.9378507706664, 1784.932478519966, 4277.231739769574, 1540.382224922864, 1815.9531576089328, 2270.4907773259415, 828.5784516271626, 3752.940096602976, 3519.9386933814744, 1003.3664058972563, 2285.1797570012013, 2087.6317850546193, 2000.306019129303, 1088.3457772590577], [2291, 2292, 2293, 2294, 2295, 2296, 2297, 2298, 2299, 2300, 2301, 2302, 2303, 2304, 2305]], [2, 8724, [83300, 83323, 83339, 83358, 83377, 83393, 83413], [24536.197, 24448.439, 24481.341, 24501.789, 24550.758, 24549.658, 24510.178], [57845.262, 57733.093, 57734.324, 57796.252, 57780.197, 57730.903, 57919.214], [31.649, 36.165, 15.197, 23.811, 29.134, 23.484, 39.295], [532.7041896008479, 2036.0282473991142, 435.2685834921083, 1349.462001784446, 1097.8375427147535, 1263.0456934750664, 2368.0901510082444], [2329, 2330, 2331, 2332, 2333, 2334, 2335]], [1, 8737, [83410, 83431, 83451, 83478, 83500, 83523], [21399.505, 21442.016, 21371.837, 21398.214, 21391.222, 21387.148], [51563.93, 51535.919, 51540.761, 51528.188, 51489.431, 51489.213], [30.285, 25.606, 17.755, 21.177, 29.554, 19.04], [1608.4015269146396, 1668.5681667693852, 1111.9507062132866, 1619.2512311202113, 1770.1669302067776, 514.4804344437788], [2335, 2336, 2337, 2338, 2339, 2340]], [0, 8743, [83427, 83443, 83471, 83495, 83517, 83539, 83565, 83585, 83605, 83625, 83643, 83661, 83677, 83698, 83710], [5950.636, 5936.879, 5907.421, 5939.676, 5932.681, 5989.086, 5943.903, 5921.358, 5950.192, 5972.468, 5970.172, 5971.051, 5934.26, 5972.444, 5965.934], [42582.734, 42561.342, 42562.812, 42568.809, 42549.241, 42551.556, 42550.257, 42569.095, 42583.659, 42563.631, 42534.516, 42574.535, 42563.2, 42540.359, 42601.97], [12.812, 17.334, 14.729, 12.285, 18.061, 18.913, 15.282, 13.058, 17.357, 14.985, 22.88, 14.744, 12.864, 10.176, 15.047], [1008.0547947033903, 841.4956317151026, 1189.7826329512448, 1421.9053123811318, 1190.444907306488, 905.9770559299512, 1105.6976287701766, 533.2819732550519, 839.7867163890128, 1046.6921312721438, 1505.2794388612533, 1107.6777413332848, 1081.7155636067291, 790.3471585850399, 699.934025291851], [2336, 2337, 2338, 2339, 2340, 2341, 2342, 2343, 2344, 2345, 2346, 2347, 2348, 2349, 2350]], [2, 8764, [83738, 83743, 83758, 83770, 83781], [24277.439, 24263.097, 24288.728, 24274.571, 24254.58], [56782.8, 56783.814, 56756.705, 56795.994, 56813.627], [11.45, 11.018, 11.108, 12.003, 15.462], [1409.0688169133623, 1627.6392965684304, 1157.102691480313, 1157.8511059591233, 567.1658639816432], [2352, 2353, 2354, 2355, 2356]], [2, 8785, [83994, 84011, 84026, 84038, 84057, 84078, 84090], [24093.934, 24104.395, 24119.616, 24121.614, 24094.762, 24083.807, 24081.139], [56369.107, 56353.731, 56366.139, 56368.088, 56361.498, 56364.415, 56377.677], [13.311, 10.75, 6.762, 8.486, 10.972, 9.954, 32.781], [1111.885959549853, 1952.3112252722572, 2021.4561601858245, 2445.447019584544, 1522.9965544195516, 946.8065870156294, 1345.6313153308165], [2369, 2370, 2371, 2372, 2373, 2374, 2375]], [2, 8804, [84182, 84203, 84229, 84271, 84309], [24773.411, 24744.153, 24793.834, 24816.367, 24811.636], [58806.684, 58845.047, 58970.777, 58957.747, 58980.25], [26.495, 19.339, 26.478, 28.333, 32.878], [6316.3593515709645, 10888.436239155795, 1834.1077511386407, 975.3529940411593, 1221.7290683307335], [2381, 2382, 2383, 2384, 2385]], [0, 8808, [84191, 84216, 84253, 84290, 84335, 84362, 84397, 84436, 84471, 84506, 84540, 84576, 84611, 84639, 84671, 84704, 84740], [6349.009, 6343.376, 6340.829, 6317.064, 6329.964, 6348.378, 6317.848, 6345.218, 6362.001, 6326.513, 6197.863, 6331.822, 6342.831, 6352.782, 6321.139, 6321.82, 6199.789], [41916.438, 41695.731, 41683.969, 41661.862, 41677.284, 41672.661, 41670.045, 41693.117, 41716.047, 41728.897, 41695.225, 41718.103, 41721.465, 41719.918, 41738.38, 41710.111, 41678.945], [15.792, 20.274, 13.058, 14.026, 8.991, 8.586, 8.249, 8.433, 11.336, 11.08, 16.405, 9.699, 14.463, 9.572, 12.28, 12.028, 23.852], [1808.0918396306672, 1350.76064798325, 1836.2708652611268, 2220.9235827074635, 3569.3161752335136, 3251.738161622774, 3106.0017111308007, 2406.3545869735503, 1988.2904104836625, 1881.400980686699, 2566.5581142543833, 1521.754969174763, 1776.6705801430783, 1388.861264144155, 2149.72225733294, 1112.2082943499604, 2818.8093740026347], [2382, 2383, 2384, 2385, 2386, 2387, 2388, 2389, 2390, 2391, 2392, 2393, 2394, 2395, 2396, 2397, 2398]], [1, 8813, [84218, 84260, 84296, 84339, 84366, 84402, 84444, 84477, 84511, 84546], [20309.485, 20296.681, 20229.404, 20273.799, 20228.155, 20273.369, 20254.518, 20256.759, 20348.247, 20277.081], [49629.806, 49632.219, 49765.944, 49745.97, 49778.756, 49752.955, 49744.791, 49737.788, 49676.044, 49745.24], [21.437, 16.509, 17.032, 21.437, 12.926, 11.978, 13.693, 13.052, 21.062, 13.807], [1217.68924869959, 4711.502294100746, 1888.9854593365164, 890.6338548712624, 1761.645407563539, 1276.5217559942848, 1763.6219446845116, 1584.4530739692455, 4663.410983812058, 1551.1222609035406], [2383, 2384, 2385, 2386, 2387, 2388, 2389, 2390, 2391, 2392]], [1, 8814, [84222, 84263, 84299, 84341, 84368, 84405, 84446, 84479, 84514, 84549, 84584, 84616, 84648, 84677], [21264.413, 21265.644, 21271.448, 21240.255, 21262.93, 21287.689, 21261.136, 21251.133, 21284.961, 21256.129, 21248.494, 21228.983, 21243.234, 21238.647], [51384.735, 51347.702, 51327.246, 51318.38, 51335.09, 51324.105, 51329.706, 51343.389, 51330.71, 51348.86, 51318.9, 51328.562, 51266.43, 51298.363], [18.228, 8.394, 13.117, 14.449, 8.19, 11.774, 13.083, 13.239, 11.467, 11.118, 10.185, 12.186, 10.887, 9.575], [775.9297006145487, 2177.287612541435, 1531.1017471222551, 1213.3417630617669, 2571.261513044993, 1424.947557798444, 1466.6997367875815, 1525.3908179519913, 1972.0133334532088, 1908.0323008725272, 1876.4024470616923, 1786.3800332615053, 2247.4186399169266, 1489.9171473820807], [2383, 2384, 2385, 2386, 2387, 2388, 2389, 2390, 2391, 2392, 2393, 2394, 2395, 2396]], [1, 8815, [84198, 84221, 84262, 84298, 84340, 84367, 84404, 84445], [21056.461, 21105.193, 21031.53, 21078.008, 21008.371, 21092.939, 21092.639, 21056.247], [50103.164, 50157.258, 49922.498, 50107.801, 49960.749, 49944.45, 50103.269, 50081.74], [33.948, 18.552, 39.724, 37.778, 38.773, 25.577, 19.633, 26.645], [1349.7911611230054, 1999.9817587440396, 932.4705113076488, 1547.8657500776644, 4585.134355799917, 1479.512977678729, 6763.81222634574, 1563.2988629615845], [2382, 2383, 2384, 2385, 2386, 2387, 2388, 2389]], [1, 8816, [84199, 84223, 84264, 84300, 84342, 84369, 84407, 84447, 84480], [21414.065, 21356.454, 21376.18, 21427.398, 21353.374, 21361.015, 21390.364, 21388.511, 21387.092], [52910.336, 52911.823, 52896.943, 52891.345, 52896.677, 52892.368, 52894.405, 52921.176, 52888.456], [11.774, 17.68, 10.684, 16.151, 17.012, 15.335, 16.752, 13.931, 12.909], [1754.67911077533, 1464.782586948606, 1365.5221397430003, 994.1356100246692, 1056.453214960181, 1959.1029064295553, 2062.1803376889316, 1553.665766126507, 1340.0953184248194], [2382, 2383, 2384, 2385, 2386, 2387, 2388, 2389, 2390]], [2, 8820, [84228, 84270, 84308, 84347, 84375, 84413, 84452, 84485, 84521, 84555], [24584.41, 24617.751, 24488.438, 24443.648, 24462.692, 24488.262, 24539.763, 24567.083, 24566.435, 24391.698], [57703.909, 57624.923, 57660.729, 57711.159, 57707.723, 57698.002, 57780.359, 57775.523, 57729.176, 57697.615], [18.48, 18.223, 18.638, 41.159, 21.856, 20.185, 8.962, 9.324, 9.047, 16.504], [647.5757308753653, 2183.8547873707357, 3297.146033974571, 1115.101409352437, 3712.944282389011, 4834.814365817362, 2901.2826080612904, 2132.9356833251845, 2301.512392107625, 772.9847645080174], [2383, 2384, 2385, 2386, 2387, 2388, 2389, 2390, 2391, 2392]], [2, 8831, [84348, 84376, 84414, 84453, 84487], [24570.868, 24589.66, 24633.71, 24645.533, 24614.275], [58671.324, 58696.014, 58737.198, 58828.105, 58791.333], [12.534, 15.102, 16.793, 23.152, 33.994], [909.861657610233, 939.4467331308438, 1934.1697119298503, 4608.415462902324, 2492.2424138212677], [2386, 2387, 2388, 2389, 2390]], [0, 8842, [84437, 84472, 84507, 84541, 84577, 84612, 84640, 84672, 84705], [6581.179, 6683.498, 6670.203, 6699.858, 6781.479, 6680.95, 6705.752, 6680.849, 6718.091], [41061.536, 40952.597, 40910.994, 40949.5, 40969.91, 40930.64, 40965.481, 40950.031, 40898.369], [19.548, 11.957, 20.431, 12.968, 35.716, 15.686, 15.952, 22.471, 23.628], [14620.22891331348, 1514.938394043107, 1651.0505520941495, 1394.0573383832145, 1620.9890451740416, 1076.4275230517835, 1506.941215819682, 1654.392838263834, 771.7494539606276], [2389, 2390, 2391, 2392, 2393, 2394, 2395, 2396, 2397]], [2, 8849, [84557, 84589, 84619, 84652, 84680, 84717, 84751], [24493.379, 24389.171, 24375.532, 24386.836, 24450.161, 24493.551, 24488.057], [56739.76, 56801.731, 56734.522, 56765.148, 56784.022, 56937.635, 56846.522], [27.471, 32.559, 26.186, 21.784, 29.292, 28.503, 28.692], [3536.8393950697337, 2728.338477179549, 1838.156878722914, 390.9170657031352, 2920.2487517275945, 2197.2295068972676, 1501.0058746829725], [2392, 2393, 2394, 2395, 2396, 2397, 2398]], [2, 8874, [84681, 84718, 84752, 84788, 84824], [24588.052, 24603.678, 24589.821, 24570.951, 24587.113], [57765.276, 57801.39, 57784.227, 57806.861, 57789.96], [16.564, 15.112, 9.012, 11.477, 11.202], [1621.9387030750738, 934.6353209042427, 1650.9425440638056, 747.8654294925839, 1093.4135060489043], [2396, 2397, 2398, 2399, 2400]], [1, 8880, [84818, 84850, 84885, 84911, 84940, 84969, 84998], [21045.296, 21133.318, 21169.906, 21163.712, 21159.544, 21222.481, 21225.982], [50125.621, 50293.138, 50356.787, 50367.97, 50399.271, 50442.563, 50463.103], [19.624, 19.127, 12.156, 17.824, 14.98, 16.312, 18.468], [3983.8868887474696, 2850.8518139324365, 3102.5994774403753, 3106.5424755738504, 3699.5223507677997, 1320.396873637316, 1313.7705285231932], [2400, 2401, 2402, 2403, 2404, 2405, 2406]], [1, 8881, [84781, 84819, 84851, 84884, 84910, 84939, 84968, 84997], [21063.178, 21127.715, 21148.342, 21086.997, 21131.274, 21105.629, 21122.71, 21166.328], [51054.87, 51038.309, 51020.154, 51056.116, 51042.989, 51067.883, 51040.29, 51054.231], [22.898, 24.237, 16.84, 17.921, 18.385, 16.5, 20.232, 26.431], [3161.7450240073827, 799.9412001978427, 987.4995325601421, 554.6438510546685, 893.0499978947931, 1155.8094439224262, 1191.6754019746645, 1557.7641866952852], [2399, 2400, 2401, 2402, 2403, 2404, 2405, 2406]], [2, 8900, [84945, 84973, 85002, 85032, 85052], [24659.263, 24592.006, 24740.416, 24722.067, 24601.368], [58846.228, 58629.83, 58765.46, 58882.915, 58666.866], [35.789, 29.556, 55.541, 40.542, 21.991], [2949.8288100163086, 1197.7596322853456, 1230.8764041669292, 1576.2618794611092, 478.55657249610465], [2404, 2405, 2406, 2407, 2408]], [0, 8903, [84929, 84964, 84991, 85024, 85045], [6396.239, 6407.051, 6390.662, 6232.462, 6366.67], [41897.792, 41808.778, 41866.412, 41831.737, 41841.18], [19.053, 15.328, 23.337, 13.921, 14.912], [962.9004097386214, 909.4713286115698, 1697.2929054359156, 31640.776046732546, 519.7779364467916], [2404, 2405, 2406, 2407, 2408]], [2, 8916, [85154, 85174, 85197, 85226, 85248, 85269, 85293, 85321, 85342, 85362, 85383, 85406, 85425, 85448], [24610.872, 24569.419, 24570.987, 24661.66, 24635.052, 24590.283, 24579.4, 24607.058, 24607.116, 24592.837, 24718.381, 24668.884, 24679.972, 24834.558], [58613.718, 58698.343, 58688.037, 58768.568, 58728.623, 58671.624, 58618.334, 58743.383, 58621.271, 58700.736, 58766.824, 58777.271, 58758.361, 58820.097], [20.505, 24.559, 21.643, 11.508, 19.504, 15.906, 2.507, 29.715, 33.247, 18.763, 46.829, 28.525, 48.429, 29.726], [604.1637213095651, 495.1615702638662, 759.3072741028747, 379.6596152795238, 775.1454311659991, 1031.7339673703364, 473.5185204455399, 2168.2023663020273, 1037.5657721355262, 808.2220594423726, 1037.560393609148, 2571.177140308918, 781.5145428082087, 1716.6309009670997], [2412, 2413, 2414, 2415, 2416, 2417, 2418, 2419, 2420, 2421, 2422, 2423, 2424, 2425]], [0, 8944, [85212, 85241, 85262, 85286, 85312], [6215.472, 6185.659, 6164.23, 6188.545, 6133.868], [40480.858, 40447.996, 40490.157, 40496.058, 40550.765], [34.423, 18.61, 23.593, 33.596, 30.54], [2747.9220981467556, 944.3264443864549, 1592.410204758581, 1178.5745449623075, 772.3088411673444], [2415, 2416, 2417, 2418, 2419]], [2, 8965, [85467, 85489, 85513, 85544, 85564], [24007.806, 24005.143, 24044.514, 24026.041, 24051.36], [57905.141, 57915.804, 57866.254, 57899.726, 57897.122], [18.671, 28.967, 28.184, 24.691, 22.471], [1442.5394431733507, 1733.7558808343817, 642.9219385398893, 1376.6406360222763, 1116.450891948401], [2426, 2427, 2428, 2429, 2430]], [2, 8967, [85468, 85491, 85515, 85546, 85567, 85588, 85618, 85649, 85674, 85700, 85722, 85744, 85769, 85794, 85817, 85842, 85869, 85888, 85906, 85927, 85952, 85975, 86001, 86021, 86046, 86076, 86096, 86120, 86146, 86172, 86200, 86224, 86251, 86279, 86302, 86326, 86352], [24587.59, 24592.942, 24629.188, 24587.467, 24575.72, 24587.311, 24607.496, 24571.878, 24568.229, 24573.844, 24585.043, 24589.04, 24588.263, 24587.938, 24585.903, 24580.553, 24574.072, 24584.613, 24451.227, 24496.744, 24485.028, 24581.272, 24553.912, 24560.226, 24637.845, 24571.376, 24532.417, 24520.979, 24535.276, 24524.953, 24467.953, 24526.665, 24543.0, 24487.925, 24479.345, 24479.927, 24493.691], [58660.859, 58734.5, 58786.24, 58640.25, 58636.58, 58621.725, 58629.076, 58601.242, 58612.111, 58624.734, 58602.128, 58659.616, 58594.422, 58642.527, 58647.788, 58610.69, 58607.433, 58657.527, 58556.135, 58569.985, 58552.986, 58532.909, 58486.411, 58525.907, 58589.751, 58482.762, 58480.977, 58439.138, 58447.527, 58506.401, 58496.22, 58507.836, 58511.683, 58504.061, 58673.961, 58700.886, 58671.373], [20.876, 16.643, 38.19, 26.435, 10.194, 7.718, 7.645, 14.979, 11.494, 15.165, 6.489, 24.115, 9.756, 10.59, 15.448, 9.715, 10.67, 18.48, 24.809, 9.208, 17.951, 18.09, 13.611, 9.37, 38.456, 13.071, 13.015, 14.219, 28.986, 7.967, 15.261, 9.342, 8.909, 11.753, 9.934, 12.681, 16.069], [869.1409711419594, 879.6898806932156, 688.0472078862734, 1602.5676513208625, 2144.3148611228917, 1830.1873719497746, 780.4601218784613, 1204.857176050633, 1577.7792123535623, 2274.115261287756, 629.728662023802, 2286.8815952452533, 1437.4617382834851, 1219.3199647728661, 1525.8266775966438, 2497.8475377167542, 1527.2376922907242, 708.9803400335587, 777.9437494445714, 1264.157160116374, 1560.1587788551037, 1341.0889474514868, 1176.6568650414754, 1273.3249608484132, 1407.0536573257561, 1001.450866376588, 1679.983164439926, 1359.9718604340298, 1151.4204013162246, 1212.6530571172748, 1450.5310708342095, 1015.1774439673533, 1276.6047481707444, 1006.0900940955227, 1603.1826824820528, 1674.5741870159266, 586.5164290587934], [2426, 2427, 2428, 2429, 2430, 2431, 2432, 2433, 2434, 2435, 2436, 2437, 2438, 2439, 2440, 2441, 2442, 2443, 2444, 2445, 2446, 2447, 2448, 2449, 2450, 2451, 2452, 2453, 2454, 2455, 2456, 2457, 2458, 2459, 2460, 2461, 2462]], [0, 8980, [85610, 85638, 85668, 85694, 85715], [6150.62, 6173.546, 6157.263, 6139.666, 6172.194], [40404.081, 40443.17, 40411.441, 40380.329, 40415.698], [23.695, 10.858, 14.709, 8.214, 14.597], [865.6835979643663, 1526.104013842256, 1299.6248906751757, 1245.5515817090195, 608.3319211568411], [2432, 2433, 2434, 2435, 2436]], [0, 8994, [85667, 85693, 85714, 85737, 85757, 85784, 85807], [5646.882, 5697.037, 5757.976, 5760.995, 5703.064, 5675.74, 5696.147], [43141.154, 43192.005, 43213.106, 43190.961, 43182.687, 43168.833, 43215.498], [22.782, 25.668, 15.594, 21.231, 25.694, 22.453, 24.719], [1663.0589588109683, 1558.3189906984894, 1281.925776959834, 1315.920471625735, 944.062629471264, 2682.7094294176945, 1000.597583565991], [2434, 2435, 2436, 2437, 2438, 2439, 2440]], [0, 9004, [85738, 85758, 85785, 85808, 85831, 85859, 85877, 85899], [6656.792, 6677.97, 6632.661, 6682.885, 6677.253, 6732.317, 6661.97, 6779.416], [40694.642, 40746.2, 40763.299, 40688.685, 40747.465, 40778.342, 40774.793, 40676.91], [28.909, 34.203, 27.767, 27.305, 19.492, 17.881, 29.846, 28.662], [1783.7240409547635, 1263.747515145149, 1054.5636394457913, 1061.443134896939, 1983.7803918197703, 634.298937823458, 1050.8019710903225, 993.2485217214754], [2437, 2438, 2439, 2440, 2441, 2442, 2443, 2444]], [1, 9018, [85904, 85924, 85948, 85971, 85998, 86018, 86042, 86072, 86094, 86114, 86141, 86166, 86196, 86218, 86245, 86271, 86296, 86322, 86348, 86374, 86403, 86433, 86455, 86472, 86494, 86512, 86534], [20855.906, 20869.05, 20851.279, 20844.719, 20861.371, 20871.213, 20861.459, 20869.994, 20834.876, 20835.723, 20857.474, 20851.012, 20856.076, 20839.889, 20858.605, 20853.405, 20831.802, 20870.636, 20859.444, 20876.053, 20857.537, 20877.615, 20861.346, 20879.643, 20839.571, 20861.15, 20839.266], [49540.802, 49542.143, 49548.846, 49574.891, 49529.892, 49530.642, 49524.804, 49551.814, 49526.753, 49574.034, 49529.641, 49527.127, 49545.826, 49629.518, 49531.226, 49545.8, 49496.14, 49535.722, 49539.723, 49511.237, 49558.332, 49570.712, 49526.466, 49530.475, 49537.33, 49557.861, 49506.121], [7.798, 13.027, 8.044, 13.313, 11.594, 8.777, 9.821, 9.732, 9.79, 21.566, 15.197, 20.026, 9.03, 27.479, 15.323, 11.434, 16.373, 14.556, 16.817, 10.672, 15.327, 20.41, 20.983, 14.177, 11.895, 17.456, 15.273], [2166.933475914011, 1566.6623058758255, 1264.2416003117296, 1659.9586363552098, 1756.0494783308873, 1349.3040290891527, 1462.6130976104448, 1083.2592806720413, 1553.4606462888298, 1272.6750856457793, 1319.1944045848695, 694.6534943609969, 689.8114666657675, 2194.5730163340927, 772.5166123589364, 1109.6683414921574, 1271.724223969482, 1351.5911349883086, 709.7352872859029, 496.06801512918935, 604.0123186875906, 898.9319967156268, 852.257076571767, 1343.8434790601345, 705.5083105096386, 924.5360677249482, 815.3434449974139], [2444, 2445, 2446, 2447, 2448, 2449, 2450, 2451, 2452, 2453, 2454, 2455, 2456, 2457, 2458, 2459, 2460, 2461, 2462, 2463, 2464, 2465, 2466, 2467, 2468, 2469, 2470]], [0, 9054, [86188, 86215, 86241, 86265, 86293, 86315, 86344, 86370, 86396, 86430], [6279.919, 6308.047, 6265.799, 6265.856, 6302.719, 6290.344, 6300.534, 6314.458, 6327.553, 6284.655], [41923.454, 42017.166, 41923.973, 41884.503, 41981.891, 42007.841, 42045.939, 41998.777, 42020.933, 42024.938], [27.659, 15.874, 33.282, 39.414, 15.671, 19.852, 16.325, 17.339, 17.972, 21.862], [980.4577131295363, 791.6956834979343, 2461.0113154661585, 1235.1306665781224, 1042.0428510409672, 796.4760769125791, 757.6483640771127, 892.9629800207438, 718.4818972400283, 1716.479588675408], [2456, 2457, 2458, 2459, 2460, 2461, 2462, 2463, 2464, 2465]], [1, 9056, [86219, 86246, 86273, 86298, 86323, 86349, 86376, 86405, 86434, 86457, 86473, 86495, 86514, 86535, 86551, 86578, 86600, 86621, 86638, 86658], [21245.789, 21260.322, 21258.688, 21257.043, 21245.476, 21257.886, 21264.006, 21245.468, 21240.911, 21257.8, 21266.41, 21233.038, 21251.285, 21245.209, 21255.632, 21259.09, 21254.143, 21257.757, 21257.043, 21216.551], [51346.19, 51335.705, 51338.931, 51352.314, 51331.649, 51329.71, 51325.935, 51309.552, 51334.802, 51321.543, 51332.545, 51320.947, 51332.931, 51320.649, 51336.21, 51343.658, 51348.775, 51338.291, 51358.799, 51315.416], [10.2, 6.783, 8.744, 11.607, 11.992, 10.043, 11.913, 8.35, 12.715, 15.297, 9.961, 8.288, 13.172, 10.571, 7.485, 9.662, 8.756, 9.29, 10.504, 18.228], [2114.073140141669, 2018.38603518303, 1310.9004230240653, 1125.2383602375012, 1816.474025042755, 2357.8476862904863, 1563.6882746336298, 2097.2573860171806, 2257.5811727723512, 1224.8531790821771, 1924.3496149781597, 2064.657711332679, 1843.993467117676, 1582.8334423156566, 1456.104583429097, 2450.8858091088146, 2503.2182841848175, 1757.90378019963, 2238.3736071528833, 977.7490481425012], [2457, 2458, 2459, 2460, 2461, 2462, 2463, 2464, 2465, 2466, 2467, 2468, 2469, 2470, 2471, 2472, 2473, 2474, 2475, 2476]], [2, 9064, [86301, 86325, 86351, 86378, 86407, 86437, 86459], [24350.743, 24381.15, 24276.268, 24371.065, 24423.003, 24476.41, 24472.975], [56336.564, 56305.206, 56317.365, 56206.399, 56293.433, 56194.329, 56260.242], [23.336, 33.677, 20.567, 26.943, 25.52, 25.965, 29.298], [366.8574139745851, 1624.314634373837, 396.9930035575326, 1088.9187164273258, 2070.042981747369, 779.7625869932059, 1019.5982923016333], [2460, 2461, 2462, 2463, 2464, 2465, 2466]], [0, 9069, [86314, 86343, 86368, 86395, 86429, 86449], [5718.716, 5697.307, 5676.663, 5682.497, 5662.707, 5707.247], [41559.473, 41578.557, 41584.453, 41583.559, 41571.027, 41570.026], [12.186, 6.911, 4.258, 5.184, 19.859, 26.034], [1554.8303207264844, 2177.165600364359, 4075.0954382631203, 3618.0307720543096, 525.3071990309537, 908.6366946662295], [2461, 2462, 2463, 2464, 2465, 2466]], [1, 9114, [86735, 86754, 86777, 86800, 86819, 86840, 86860, 86881, 86899, 86927], [21088.864, 21236.241, 21224.034, 21151.546, 21067.725, 21273.308, 21245.361, 21125.227, 21083.437, 20885.973], [51235.381, 51314.304, 51334.708, 51256.717, 51258.687, 51345.052, 51323.729, 51251.735, 51203.111, 51214.469], [40.624, 22.443, 19.303, 39.937, 33.551, 12.532, 15.599, 24.631, 33.518, 35.847], [2868.299702268873, 1521.228477499718, 1493.3034197680524, 2372.9883393489804, 4450.71838810697, 1107.1875750100874, 1211.7967045436048, 5227.057226902408, 4782.071115068426, 3336.3595289811174], [2480, 2481, 2482, 2483, 2484, 2485, 2486, 2487, 2488, 2489]], [0, 9142, [86995, 87014, 87036, 87058, 87074, 87089, 87112, 87131, 87147, 87165, 87184, 87209, 87225, 87243, 87259, 87271, 87287, 87309, 87325], [6050.451, 6064.518, 6083.587, 6077.474, 6085.851, 6084.661, 6055.986, 6089.545, 6100.598, 6059.628, 6091.684, 6085.632, 6093.511, 6052.39, 6046.598, 6002.114, 6084.041, 6075.318, 6075.21], [41653.749, 41670.572, 41654.899, 41682.843, 41670.164, 41672.473, 41663.839, 41694.344, 41658.515, 41671.964, 41663.366, 41683.605, 41693.516, 41678.451, 41681.764, 41611.223, 41708.851, 41700.333, 41638.003], [14.546, 13.753, 14.873, 17.854, 16.741, 11.172, 14.492, 17.209, 11.483, 13.442, 16.747, 9.129, 8.229, 15.081, 14.236, 26.376, 19.161, 16.736, 14.535], [694.8892393650385, 742.9004817205619, 764.7407652801551, 1353.371542948036, 968.6039507580197, 810.9008957592334, 673.4734405873074, 617.9484596422698, 1066.1987751488155, 1007.4409364956338, 918.1964413985827, 1107.1581807738596, 750.8987484998744, 1076.3859576612754, 1121.984559672603, 2366.3340712877125, 693.9564132861157, 1089.926516790142, 1187.7477703276459], [2494, 2495, 2496, 2497, 2498, 2499, 2500, 2501, 2502, 2503, 2504, 2505, 2506, 2507, 2508, 2509, 2510, 2511, 2512]], [1, 9146, [87045, 87062, 87078, 87095, 87119], [21567.423, 21511.876, 21484.368, 21520.837, 21354.18], [52365.819, 52395.605, 52350.141, 52377.256, 52343.215], [9.953, 12.216, 14.003, 11.855, 40.058], [822.8088990814239, 881.821379954889, 1249.1216207202172, 1034.543724703496, 1302.6464353492076], [2496, 2497, 2498, 2499, 2500]], [0, 9148, [87073, 87088, 87111, 87130, 87145, 87163, 87183, 87208, 87224, 87241, 87258], [5331.674, 5374.34, 5333.54, 5369.34, 5376.013, 5370.953, 5404.422, 5346.234, 5421.512, 5380.956, 5366.954], [42588.688, 42527.47, 42552.018, 42563.64, 42562.284, 42564.584, 42564.714, 42582.607, 42559.423, 42624.2, 42556.887], [15.629, 19.919, 12.776, 16.182, 14.457, 15.162, 12.682, 16.922, 16.823, 30.318, 32.288], [1284.7137790209595, 1283.796124458051, 1520.6506762129868, 1174.6487082160918, 1708.9918834726766, 1537.0165982934989, 1827.6842702619097, 953.3319242832138, 1224.9872389583397, 786.8813941054046, 1038.4750690488138], [2498, 2499, 2500, 2501, 2502, 2503, 2504, 2505, 2506, 2507, 2508]], [2, 9156, [87247, 87266, 87278, 87294, 87317, 87338, 87359, 87378, 87390, 87413, 87432, 87447, 87459, 87469], [24012.044, 23974.107, 23986.856, 23989.788, 23994.969, 23952.148, 24012.127, 23965.038, 23980.87, 23978.524, 23994.61, 23987.478, 23986.156, 23961.598], [56177.695, 56175.123, 56171.155, 56177.088, 56185.894, 56175.892, 56162.521, 56178.162, 56171.986, 56158.357, 56174.577, 56178.779, 56163.823, 56187.572], [16.697, 10.556, 14.456, 9.513, 7.993, 10.911, 13.612, 13.476, 9.344, 5.969, 7.038, 5.849, 7.851, 20.27], [3282.1643042246965, 1603.0877690684995, 2079.5097414003094, 1621.147351950212, 1958.708136576843, 2123.585896186781, 2372.2501800350256, 1732.9722312023391, 2498.6616000879985, 2945.2425160943776, 2344.674018696314, 2889.3149184929343, 2535.355741430993, 964.2963816319786], [2507, 2508, 2509, 2510, 2511, 2512, 2513, 2514, 2515, 2516, 2517, 2518, 2519, 2520]], [1, 9164, [87292, 87316, 87336, 87356, 87376, 87388], [21411.926, 21431.448, 21414.849, 21391.22, 21409.059, 21414.38], [52350.502, 52376.78, 52376.566, 52378.543, 52349.482, 52310.224], [14.235, 9.977, 9.492, 11.577, 26.783, 19.515], [470.4742121095859, 1566.0785184572621, 2103.827900177947, 635.8341285849151, 882.393988499856, 602.1377320723428], [2510, 2511, 2512, 2513, 2514, 2515]], [0, 9168, [87324, 87347, 87370, 87384, 87404, 87421, 87441, 87455, 87466, 87480, 87498, 87509, 87519, 87533, 87553, 87568, 87587, 87605, 87625, 87645, 87658, 87670, 87685, 87699, 87712, 87724, 87738, 87753, 87772, 87788, 87805, 87820, 87840, 87856, 87871, 87889, 87908, 87938, 87973, 88010, 88049, 88094, 88124, 88167, 88208, 88243, 88277, 88313, 88344], [5650.389, 5663.419, 5751.899, 5760.366, 5637.516, 5630.482, 5681.125, 5633.433, 5622.782, 5637.421, 5641.493, 5638.153, 5628.782, 5638.66, 5636.957, 5634.586, 5630.238, 5643.337, 5650.078, 5669.039, 5641.288, 5639.32, 5652.521, 5655.831, 5655.692, 5663.376, 5657.81, 5644.804, 5663.416, 5661.803, 5666.816, 5654.67, 5666.202, 5647.42, 5655.77, 5651.197, 5679.846, 5698.314, 5727.597, 5737.915, 5800.734, 5806.002, 5713.327, 5672.779, 5722.741, 5762.788, 5711.874, 5753.907, 5688.806], [41646.441, 41666.033, 41645.537, 41642.852, 41648.346, 41663.168, 41663.78, 41638.212, 41669.819, 41656.174, 41647.913, 41600.7, 41615.427, 41623.136, 41608.737, 41599.546, 41571.089, 41571.957, 41565.456, 41537.061, 41543.291, 41557.031, 41545.207, 41546.961, 41541.988, 41552.025, 41555.141, 41528.153, 41549.066, 41549.082, 41556.37, 41532.773, 41521.899, 41545.975, 41514.562, 41535.041, 41519.993, 41519.81, 41575.305, 41554.334, 41615.376, 41558.655, 41518.225, 41461.808, 41518.038, 41516.359, 41551.406, 41518.008, 41557.754], [18.918, 10.404, 26.849, 27.518, 14.545, 12.898, 8.025, 7.687, 10.644, 12.378, 12.16, 7.259, 6.969, 10.29, 5.43, 5.957, 5.611, 6.222, 4.817, 6.291, 4.595, 4.654, 5.124, 5.246, 5.82, 7.774, 6.096, 10.632, 8.544, 11.126, 10.154, 10.671, 7.842, 9.852, 13.334, 5.223, 7.224, 11.868, 15.777, 12.529, 21.731, 19.337, 15.221, 12.684, 22.255, 20.319, 20.978, 21.318, 8.975], [1232.1007601122042, 1748.1189373907312, 5714.712433014193, 4050.605944103551, 1644.27502307548, 1891.9149688776315, 2116.2120414041665, 2020.0189878832166, 1629.6535070011432, 1733.8808917002245, 2088.888702796774, 3578.0017007063966, 2796.435701645303, 2260.4413278201505, 3736.1023208451084, 4309.96367442549, 4045.9400134740695, 4767.534535916613, 4039.9314804665028, 2970.2947294545293, 4275.479034739984, 3050.263504605699, 3143.6572082080374, 3348.901922311815, 2367.1763464983683, 2338.956974746589, 2267.888658878732, 1700.9961028841392, 1652.602801041798, 3019.8684875584386, 2068.1292973212776, 2214.770305840948, 1833.2711745643533, 1399.198429794829, 1229.058144465792, 2715.095110024875, 2659.207319893504, 3767.4739459977072, 5289.1762343629725, 3879.3396771237135, 5791.659518514685, 6919.7152237881055, 3331.8918763272463, 1131.6127768724782, 1496.1777637815908, 2035.8307437088145, 1674.178219779208, 2553.1340104485457, 60997.87401926695], [2512, 2513, 2514, 2515, 2516, 2517, 2518, 2519, 2520, 2521, 2522, 2523, 2524, 2525, 2526, 2527, 2528, 2529, 2530, 2531, 2532, 2533, 2534, 2535, 2536, 2537, 2538, 2539, 2540, 2541, 2542, 2543, 2544, 2545, 2546, 2547, 2548, 2549, 2550, 2551, 2552, 2553, 2554, 2555, 2556, 2557, 2558, 2559, 2560]], [2, 9206, [87811, 87831, 87847, 87863, 87877, 87897, 87923, 87953], [24304.558, 24357.467, 24363.358, 24359.507, 24367.681, 24373.737, 24338.403, 24367.479], [57754.64, 57735.276, 57731.146, 57738.961, 57734.609, 57732.492, 57709.278, 57738.761], [33.44, 8.183, 5.841, 6.483, 6.693, 7.705, 7.197, 6.162], [657.4573578385315, 2438.1242150877742, 2531.7320693950974, 2815.8430355750234, 2647.405164569138, 2110.1484106162975, 2176.5329921758353, 2933.647427048314], [2542, 2543, 2544, 2545, 2546, 2547, 2548, 2549]], [0, 9219, [87909, 87939, 87974, 88011, 88050, 88095, 88125, 88168, 88209, 88244, 88278, 88314, 88345, 88375], [5816.089, 5696.492, 5645.612, 5678.177, 5758.133, 5744.995, 5723.205, 5773.154, 5739.502, 5783.633, 5805.593, 5857.239, 5813.839, 5781.002], [43133.043, 43172.671, 43160.515, 43190.912, 43167.193, 43183.083, 43172.884, 43169.314, 43171.566, 43149.74, 43156.637, 43174.88, 43195.105, 43183.439], [14.746, 12.296, 12.179, 15.806, 14.3, 11.592, 11.769, 8.743, 13.166, 15.943, 10.299, 16.941, 13.655, 31.382], [342.9535676782904, 2518.6732326990054, 3142.90568108054, 2674.705502334241, 2578.8924640542755, 3178.5485247378274, 3644.862231485862, 2375.968638479314, 2535.718290344556, 2584.3194039846644, 1510.404869105654, 1239.432448010482, 993.701456696719, 658.5258362311125], [2548, 2549, 2550, 2551, 2552, 2553, 2554, 2555, 2556, 2557, 2558, 2559, 2560, 2561]], [1, 9225, [87918, 87948, 87982, 88021, 88061, 88103, 88135, 88175, 88212, 88248, 88285, 88320, 88352, 88381, 88420], [20877.331, 21053.505, 21057.376, 21037.236, 21040.432, 21108.17, 21069.521, 21046.245, 21039.599, 21036.542, 21025.458, 21107.676, 21160.7, 21110.541, 21129.976], [51221.337, 51233.649, 51194.458, 51165.854, 51092.772, 50990.927, 50965.713, 51003.516, 51020.186, 51012.493, 51019.134, 51029.465, 50981.399, 50976.987, 51014.0], [22.896, 12.899, 12.121, 17.151, 12.324, 12.415, 15.469, 16.155, 18.443, 16.168, 20.459, 15.812, 10.547, 15.347, 16.49], [3783.8869119574474, 1452.7090174892471, 2411.578620128904, 4847.5984510636, 4314.454432843181, 4245.704595228198, 7623.343700745678, 5138.963241656299, 6200.903972561351, 7314.200155909134, 5839.157443227551, 2829.1647399588646, 1346.7354203883194, 1949.5260803294614, 4078.5826261267725], [2548, 2549, 2550, 2551, 2552, 2553, 2554, 2555, 2556, 2557, 2558, 2559, 2560, 2561, 2562]], [2, 9226, [87922, 87952, 87989, 88027, 88070], [24212.914, 24200.685, 24194.628, 24204.885, 24182.106], [59099.754, 59138.685, 59121.94, 59097.649, 59124.215], [15.363, 11.098, 10.622, 12.585, 20.513], [704.0306980637773, 1732.2241805785857, 1256.437404274073, 2444.523440923351, 469.32051407788674], [2548, 2549, 2550, 2551, 2552]], [2, 9237, [87988, 88026, 88068, 88107, 88140, 88180, 88217, 88253, 88290, 88324, 88358, 88389, 88426, 88455, 88483, 88514], [23925.28, 24057.8, 24054.129, 24052.762, 24073.164, 24047.472, 24047.209, 24061.774, 24019.778, 24028.997, 24043.934, 24037.775, 24052.085, 24027.626, 24014.554, 24041.935], [56335.972, 56423.174, 56429.583, 56413.432, 56448.673, 56428.029, 56417.377, 56449.56, 56437.118, 56424.374, 56422.26, 56438.699, 56460.062, 56422.43, 56435.916, 56413.255], [15.792, 9.838, 14.814, 9.891, 16.627, 11.81, 8.593, 10.125, 15.432, 8.694, 11.193, 9.769, 15.911, 11.668, 15.738, 18.961], [367.5596712664987, 2209.689750009684, 1564.6263370567005, 1867.9366352235152, 2625.2684597112766, 1744.3862203902868, 2033.8293544665164, 1977.6245433786603, 1860.7640491365755, 1736.3584756635287, 1734.7959437911186, 1749.6468649925282, 1283.7657236242924, 1477.8811846803408, 1594.8056786486566, 1569.6209225691637], [2550, 2551, 2552, 2553, 2554, 2555, 2556, 2557, 2558, 2559, 2560, 2561, 2562, 2563, 2564, 2565]], [0, 9242, [88012, 88052, 88096, 88126, 88169, 88210, 88245, 88279, 88315, 88346, 88376, 88416, 88442, 88470, 88503], [6037.829, 6100.189, 6099.104, 6084.986, 6129.522, 6133.892, 6080.775, 6085.208, 6113.915, 6028.26, 6146.842, 6166.872, 6103.857, 6157.269, 6126.458], [40281.206, 40301.042, 40292.74, 40334.328, 40335.369, 40266.612, 40272.354, 40262.012, 40231.013, 40286.425, 40291.321, 40238.545, 40372.156, 40267.061, 40376.217], [25.996, 11.46, 12.274, 9.465, 16.285, 15.726, 15.968, 10.296, 27.871, 14.476, 24.018, 36.73, 15.738, 22.782, 28.41], [885.7587448532801, 3269.051985989141, 4303.748644002069, 3855.008096474636, 10328.62633597118, 1471.8690570519113, 1224.7828699643653, 1155.0390905389027, 1253.3143390544928, 647.5261893575035, 1086.4689255322612, 2245.914309754843, 2293.8619735144694, 994.3190138397422, 1962.896636405378], [2551, 2552, 2553, 2554, 2555, 2556, 2557, 2558, 2559, 2560, 2561, 2562, 2563, 2564, 2565]], [2, 9253, [88069, 88108, 88141, 88182, 88218], [24096.233, 24120.103, 24101.363, 24149.616, 24087.672], [56984.471, 56959.863, 56975.72, 56968.853, 56979.258], [12.861, 8.158, 8.494, 13.106, 22.81], [1539.8365455952514, 1936.6579266005742, 1997.3573874895385, 978.7893595975673, 1213.629078604634], [2552, 2553, 2554, 2555, 2556]], [0, 9265, [88281, 88316, 88347, 88378, 88418, 88444, 88472, 88504, 88535, 88571, 88602, 88635], [6582.613, 6711.847, 6760.236, 6726.886, 6724.614, 6718.633, 6729.665, 6720.069, 6661.263, 6713.53, 6690.005, 6765.193], [40736.735, 40796.605, 40824.142, 40854.286, 40818.859, 40796.52, 40808.818, 40818.92, 40853.685, 40798.181, 40816.233, 40835.7], [31.319, 21.922, 14.236, 30.592, 16.741, 19.271, 20.195, 17.335, 24.624, 22.882, 27.308, 17.93], [2271.416628830691, 2463.4646248135136, 1071.4402636102495, 1337.0154969013495, 2035.7513469738744, 1239.6653531220727, 1766.4682371837184, 1454.1469591763353, 1302.300984174149, 1119.0389968162156, 1578.9781549731929, 1447.2860540161148], [2558, 2559, 2560, 2561, 2562, 2563, 2564, 2565, 2566, 2567, 2568, 2569]], [1, 9284, [88477, 88510, 88543, 88575, 88608, 88639, 88661, 88687, 88713, 88742, 88774, 88810], [21161.987, 21186.94, 21166.861, 21174.275, 21191.166, 21188.746, 21189.637, 21192.125, 21181.915, 21200.131, 21134.085, 21180.278], [51009.186, 50913.818, 50915.343, 50914.431, 50942.103, 50909.892, 50923.348, 50929.577, 50922.751, 50941.214, 50934.655, 50914.643], [27.73, 9.93, 14.937, 12.182, 9.716, 13.239, 12.834, 13.493, 9.405, 17.865, 16.741, 23.697], [862.9172486609873, 1670.771235601834, 1713.334541076697, 1346.5924423163387, 1595.290062053799, 1445.7417077709758, 1884.0449245262314, 1266.4236037996654, 1130.9338041988472, 1199.9916369544392, 907.5021372965303, 1013.2252397247264], [2564, 2565, 2566, 2567, 2568, 2569, 2570, 2571, 2572, 2573, 2574, 2575]], [2, 9292, [88546, 88579, 88613, 88643, 88665, 88691, 88719], [24094.152, 24141.703, 24118.45, 24118.972, 24122.429, 24081.278, 24096.572], [56986.735, 56955.874, 56928.523, 56968.848, 56955.369, 56953.796, 56949.481], [13.861, 10.983, 13.124, 26.705, 18.63, 19.76, 12.136], [834.2962895546149, 532.9447189199726, 965.7495615694804, 1142.8640966651517, 579.7633158669198, 1028.9391949817298, 734.5252722923061], [2566, 2567, 2568, 2569, 2570, 2571, 2572]], [0, 9301, [88683, 88706, 88738, 88761, 88800], [6098.424, 6099.803, 6160.26, 6163.397, 6084.119], [40421.18, 40351.924, 40328.876, 40363.462, 40367.285], [21.188, 8.814, 12.931, 20.963, 17.601], [757.4775655684658, 3877.175831381631, 1707.906684641711, 1240.6256925487976, 1628.0995349932566], [2571, 2572, 2573, 2574, 2575]], [0, 9302, [88684, 88707, 88739, 88764, 88803, 88836, 88859, 88880, 88895, 88921, 88950, 88977, 88999, 89022, 89050, 89074, 89091, 89113, 89138], [6701.57, 6675.292, 6663.962, 6716.919, 6746.634, 6698.479, 6685.616, 6564.001, 6526.368, 6527.465, 6538.491, 6535.345, 6543.319, 6526.203, 6576.525, 6551.905, 6539.516, 6536.103, 6538.051], [40863.663, 40805.341, 40813.859, 40863.353, 40813.905, 40799.892, 40807.006, 40993.762, 40990.407, 41003.144, 41013.666, 41002.268, 41014.366, 41004.926, 40954.889, 40992.497, 40995.835, 41003.991, 41017.6], [19.129, 25.831, 20.067, 14.619, 15.971, 13.878, 27.012, 15.102, 9.909, 10.969, 8.782, 10.468, 9.927, 8.591, 14.973, 8.528, 7.458, 7.413, 8.142], [660.9901864266716, 1785.6068903979137, 1496.6247642104884, 862.2483471874342, 1283.6728431431056, 1098.2095817841232, 804.630552665796, 2043.3807693718913, 1769.1169221499856, 1756.090350042924, 1504.7012694231967, 1601.5905586882486, 1803.548410818485, 1678.8920302567512, 1676.0650208937868, 1967.0251536826208, 1944.7716557177032, 2107.1311412465116, 1189.6715719317065], [2571, 2572, 2573, 2574, 2575, 2576, 2577, 2578, 2579, 2580, 2581, 2582, 2583, 2584, 2585, 2586, 2587, 2588, 2589]], [1, 9303, [88660, 88686, 88712, 88741, 88773, 88809, 88840, 88865, 88881, 88903, 88928, 88955, 88982, 89004], [20971.451, 20975.826, 21000.53, 20972.81, 20926.282, 20917.89, 20948.938, 20931.675, 20977.972, 20953.334, 20974.162, 20942.631, 20970.599, 20980.251], [49683.869, 49608.29, 49672.711, 49627.928, 49679.406, 49684.484, 49684.719, 49612.804, 49638.585, 49649.976, 49697.82, 49667.055, 49617.599, 49664.275], [25.611, 13.807, 18.951, 20.892, 15.307, 25.836, 22.461, 24.658, 15.938, 14.24, 17.447, 19.873, 24.087, 17.305], [1902.0686054456878, 1126.3703617049475, 1383.8487467759476, 2007.1829479805244, 2112.8027220430617, 1560.105819131687, 1948.0748634286906, 1069.630838012863, 1103.8028905740875, 1961.2192750434883, 1696.1966348426156, 1414.2638263161425, 1127.777429897869, 1905.454766599717], [2570, 2571, 2572, 2573, 2574, 2575, 2576, 2577, 2578, 2579, 2580, 2581, 2582, 2583]], [0, 9324, [88920, 88949, 88976, 89000, 89023], [6365.149, 6306.976, 6370.304, 6587.936, 6581.9], [40237.15, 40197.308, 40145.042, 40107.145, 40045.05], [50.051, 43.927, 26.662, 21.038, 23.85], [1366.5562707125955, 2852.574615594968, 3073.1700027969173, 1269.2507818230472, 869.458790446292], [2580, 2581, 2582, 2583, 2584]], [2, 9331, [89032, 89060, 89081, 89102, 89121, 89149, 89172, 89202, 89234, 89262, 89290, 89322, 89348, 89374, 89405, 89426, 89448, 89475, 89496, 89525, 89556], [24646.893, 24677.67, 24673.342, 24656.686, 24698.687, 24680.373, 24699.908, 24660.028, 24661.695, 24700.406, 24622.893, 24689.726, 24679.437, 24685.876, 24653.525, 24676.566, 24675.52, 24680.775, 24695.784, 24689.416, 24676.162], [57145.709, 57140.242, 57133.445, 57142.469, 57104.28, 57069.78, 57072.435, 57165.304, 57119.475, 57111.525, 57067.247, 57083.567, 57109.147, 57124.455, 57105.291, 57128.424, 57135.05, 57141.892, 57146.677, 57133.025, 57135.553], [18.892, 21.528, 17.568, 14.741, 16.79, 32.586, 24.032, 15.93, 27.287, 17.506, 19.74, 20.326, 21.266, 16.997, 26.494, 9.93, 13.437, 13.132, 12.67, 7.995, 14.859], [703.3334026108791, 1730.9510125618772, 1296.8980106122488, 2241.3621634445485, 1688.2740134506648, 1266.860478344856, 2662.866271436951, 1414.926762270195, 1713.9314077117933, 1299.6370898717234, 914.1836255253897, 1565.9156772156612, 1153.0967921192446, 1558.1776547976845, 1110.0914237875802, 3295.5459805940254, 1632.7621029127731, 1220.4705096978264, 646.3338884918254, 2395.198883949321, 1314.3344773137158], [2584, 2585, 2586, 2587, 2588, 2589, 2590, 2591, 2592, 2593, 2594, 2595, 2596, 2597, 2598, 2599, 2600, 2601, 2602, 2603, 2604]], [0, 9335, [89073, 89090, 89111, 89137, 89163, 89184, 89218, 89251, 89279, 89310, 89335, 89362], [6125.173, 6166.604, 6111.737, 6166.574, 6128.028, 6155.36, 6130.698, 6128.904, 6152.049, 6138.298, 6125.468, 6139.616], [40268.514, 40215.999, 40268.63, 40247.088, 40219.085, 40221.839, 40203.916, 40223.772, 40206.653, 40229.194, 40213.251, 40172.54], [21.414, 11.067, 31.666, 11.086, 8.765, 8.869, 7.549, 8.086, 6.476, 7.928, 11.558, 23.714], [1197.782396146949, 2403.257470910913, 906.3884088001704, 2097.2795740960764, 2509.186702327644, 2532.904682195695, 2988.856328776431, 2237.2076790044603, 2506.0412919746727, 2829.8063509893395, 2017.5668690121029, 742.0289917184432], [2586, 2587, 2588, 2589, 2590, 2591, 2592, 2593, 2594, 2595, 2596, 2597]], [2, 9356, [89321, 89347, 89373, 89404, 89425, 89446, 89474], [24141.948, 24173.689, 24170.199, 24160.225, 24175.858, 24190.244, 24184.198], [58769.023, 58800.929, 58763.991, 58796.29, 58792.355, 58822.149, 58767.504], [17.175, 9.539, 15.597, 9.12, 9.739, 11.106, 11.521], [618.730191214601, 1562.1126940910212, 1333.3743510308539, 1565.9075686503113, 1276.062360085585, 1321.6156564856237, 1132.9014953533451], [2595, 2596, 2597, 2598, 2599, 2600, 2601]], [0, 9360, [89252, 89280, 89311, 89336, 89363, 89388], [6256.188, 6326.96, 6276.96, 6289.74, 6347.341, 6187.137], [41725.727, 41714.672, 41698.703, 41593.213, 41697.147, 41714.392], [36.504, 31.598, 24.693, 22.905, 23.529, 23.892], [971.2532429442654, 1336.2105033687046, 1032.6906350058966, 908.7600336644513, 1823.6539218444755, 3505.6897925388603], [2593, 2594, 2595, 2596, 2597, 2598]], [1, 9361, [89315, 89341, 89367, 89396, 89420, 89442, 89467], [20633.564, 20646.997, 20650.699, 20619.139, 20622.879, 20630.97, 20652.029], [51973.773, 51972.494, 51873.862, 51843.235, 51936.348, 52045.153, 52027.546], [36.42, 22.938, 11.714, 21.376, 14.3, 25.612, 34.033], [1005.3768754241581, 1065.3265550603078, 753.7091195762131, 2396.608808550202, 1978.9930819386527, 4774.933352228343, 698.5955453886102], [2595, 2596, 2597, 2598, 2599, 2600, 2601]], [0, 9383, [89439, 89465, 89490, 89515, 89545], [6125.474, 6125.114, 6157.298, 6122.026, 6112.161], [40185.601, 40201.621, 40202.518, 40195.013, 40191.145], [8.792, 8.061, 7.55, 13.348, 18.374], [1875.568274476341, 2061.465598273566, 1936.2557831495046, 1110.6951361201504, 1609.7764724851263], [2600, 2601, 2602, 2603, 2604]], [2, 9414, [89772, 89793, 89821, 89837, 89860], [24636.064, 24650.94, 24650.421, 24609.347, 24607.079], [57959.111, 57853.075, 57902.247, 57997.768, 57799.117], [18.226, 21.663, 21.752, 18.022, 31.694], [970.7309164840414, 2581.4094277460536, 482.357648420602, 453.14714770964446, 1574.6183206058367], [2613, 2614, 2615, 2616, 2617]], [0, 9430, [89851, 89874, 89899, 89924, 89952, 89979, 90000, 90028, 90055], [5460.075, 5543.681, 5535.812, 5497.056, 5510.713, 5526.141, 5519.201, 5544.503, 5518.601], [42615.081, 42699.14, 42674.375, 42706.444, 42690.87, 42672.368, 42692.927, 42705.228, 42682.467], [28.136, 13.756, 16.867, 16.143, 16.103, 10.3, 16.692, 9.644, 14.617], [679.0175035712534, 1016.8249049569571, 467.10505543499164, 1077.5382932809982, 1496.5406045303837, 1066.9956497387132, 1071.60096036009, 786.7217874369957, 890.1743784408079], [2617, 2618, 2619, 2620, 2621, 2622, 2623, 2624, 2625]], [2, 9440, [89935, 89963, 89987, 90011, 90037], [24695.311, 24626.81, 24613.819, 24590.676, 24577.747], [57857.735, 57900.95, 57918.059, 57786.932, 57882.885], [22.7, 31.742, 11.192, 30.989, 26.156], [1259.3544705236216, 855.7935211441527, 421.72068392106127, 3031.3681481767644, 3853.099680294721], [2620, 2621, 2622, 2623, 2624]], [2, 9441, [89962, 89986, 90009, 90036, 90062], [24024.778, 23998.634, 23926.371, 23910.574, 24016.698], [57058.786, 57037.471, 57038.221, 57019.788, 57002.391], [10.036, 10.539, 33.538, 14.023, 11.612], [1639.1028513412596, 2163.557603985464, 1144.7498315707392, 748.7058487967403, 456.7771996473412], [2621, 2622, 2623, 2624, 2625]], [0, 9463, [90172, 90197, 90213, 90232, 90254, 90276], [6463.639, 6423.225, 6424.875, 6505.441, 6480.56, 6433.945], [41665.618, 41686.742, 41651.654, 41623.161, 41581.01, 41637.491], [7.727, 10.409, 13.971, 12.256, 11.793, 14.859], [711.7596674457089, 1651.795507043003, 2197.7624572304276, 1469.4892986231146, 1403.4068244330701, 1593.7716795907675], [2630, 2631, 2632, 2633, 2634, 2635]], [2, 9473, [90308, 90330, 90353, 90374, 90396, 90418], [24693.004, 24670.274, 24696.114, 24679.345, 24700.113, 24691.922], [57166.318, 57078.699, 57136.375, 57113.53, 57119.047, 57106.066], [20.308, 15.696, 12.603, 16.133, 31.915, 20.562], [623.5534589870933, 477.17119818090276, 542.3582091719867, 823.9123918104377, 1144.136441600858, 606.4536305148977], [2636, 2637, 2638, 2639, 2640, 2641]], [1, 9475, [90283, 90303, 90327, 90348, 90371], [20556.946, 20646.993, 20651.269, 20634.232, 20598.621], [51982.567, 52010.421, 51989.215, 52049.49, 51958.48], [21.41, 21.029, 25.649, 27.534, 19.256], [2344.832373996695, 1320.1541529450596, 2339.468377911613, 1340.792950434456, 963.808644210555], [2635, 2636, 2637, 2638, 2639]], [0, 9478, [90324, 90346, 90367, 90388, 90411, 90432, 90458, 90488, 90512, 90535, 90564], [6439.246, 6438.203, 6364.721, 6398.739, 6374.411, 6412.139, 6344.577, 6376.223, 6429.463, 6393.652, 6365.518], [41640.112, 41662.817, 41658.877, 41690.271, 41680.762, 41714.928, 41695.339, 41696.58, 41718.486, 41689.576, 41717.477], [15.901, 22.042, 15.827, 12.769, 12.871, 12.661, 19.629, 21.757, 12.535, 13.2, 13.069], [905.789725762953, 907.965009679402, 2749.575609131941, 1147.7810699079537, 1521.5690225566973, 1009.1395190334233, 1396.5197807150664, 1030.814600686346, 1319.4308519440726, 1475.927545071456, 1104.807981443551], [2637, 2638, 2639, 2640, 2641, 2642, 2643, 2644, 2645, 2646, 2647]], [2, 9481, [90417, 90442, 90469, 90497, 90520, 90545, 90571, 90594], [23988.087, 23977.967, 23998.624, 23961.484, 23975.394, 23947.43, 23972.158, 24002.924], [57453.647, 57451.614, 57453.633, 57431.374, 57431.978, 57433.176, 57419.438, 57420.249], [12.418, 12.768, 8.249, 12.759, 9.755, 17.038, 12.179, 14.133], [1321.5206785307525, 1644.3606807285591, 2368.240974794471, 1510.1897935727839, 1800.2584152592763, 786.727550323552, 1140.4605440903977, 1844.8426080853187], [2641, 2642, 2643, 2644, 2645, 2646, 2647, 2648]], [2, 9489, [90498, 90521, 90546, 90572, 90595, 90623, 90649, 90675, 90700, 90724], [24703.215, 24698.27, 24685.594, 24731.783, 24693.653, 24685.598, 24696.499, 24739.221, 24766.567, 24758.382], [57241.259, 57374.611, 57450.74, 57501.274, 57449.778, 57464.999, 57481.006, 57467.713, 57297.654, 57284.292], [26.495, 22.418, 21.454, 16.827, 18.353, 18.362, 15.957, 18.76, 34.777, 26.082], [4001.6887299245345, 3584.570986012396, 2327.361724992073, 1376.2482794795976, 4539.337839787599, 2527.6016080617883, 2233.275637044656, 1268.6815309507947, 2666.857601211862, 7778.0082036419235], [2644, 2645, 2646, 2647, 2648, 2649, 2650, 2651, 2652, 2653]], [0, 9491, [90563, 90583, 90611, 90634, 90663, 90687, 90713, 90743, 90763, 90791, 90818, 90841, 90865, 90890, 90916, 90943, 90968, 91000, 91028, 91054, 91075, 91107, 91135, 91159, 91180, 91203, 91232, 91254, 91283, 91303, 91330, 91359, 91390, 91417, 91443, 91473, 91497, 91524, 91548, 91571, 91599, 91628, 91661, 91684], [5634.947, 5614.429, 5603.276, 5658.812, 5646.15, 5636.811, 5630.444, 5611.124, 5651.282, 5624.865, 5609.322, 5616.852, 5620.491, 5611.484, 5607.104, 5585.309, 5663.56, 5624.326, 5634.016, 5571.933, 5638.252, 5600.001, 5646.898, 5633.681, 5589.667, 5622.672, 5664.254, 5578.773, 5669.517, 5606.833, 5608.38, 5623.228, 5592.178, 5619.41, 5823.076, 5605.459, 5619.72, 5589.738, 5624.937, 5578.275, 5668.491, 5638.376, 5621.078, 5610.062], [42407.493, 42393.831, 42404.445, 42403.712, 42413.192, 42382.746, 42410.607, 42392.211, 42419.36, 42395.458, 42417.724, 42396.34, 42392.683, 42398.644, 42399.651, 42390.941, 42395.019, 42386.439, 42391.96, 42415.882, 42379.811, 42408.169, 42384.867, 42380.578, 42387.145, 42367.514, 42436.931, 42343.989, 42406.088, 42405.122, 42417.322, 42342.627, 42381.49, 42404.358, 42462.436, 42393.809, 42418.004, 42422.682, 42414.398, 42344.967, 42376.113, 42400.899, 42436.567, 42426.301], [9.929, 8.946, 8.72, 19.007, 15.298, 12.122, 12.877, 11.161, 9.735, 11.368, 9.435, 12.111, 5.751, 11.003, 15.417, 12.508, 14.789, 9.248, 8.33, 15.014, 12.067, 14.593, 15.62, 12.478, 15.838, 34.366, 19.057, 16.663, 21.801, 17.15, 22.393, 15.123, 29.803, 28.091, 10.271, 7.254, 17.195, 19.937, 15.2, 18.039, 22.745, 21.696, 17.857, 12.989], [1465.5462558878605, 1875.7203480793526, 1863.5604195225644, 855.5988173713396, 1106.798180044054, 879.4522632102264, 1096.6173581090961, 771.0252017042114, 622.9072198255659, 952.7328751991438, 1468.8281659759537, 1005.7790042253146, 1123.124948813132, 1444.418829374559, 1088.4670926299555, 814.994992872223, 1290.0870838957742, 1315.3523302476788, 956.4038812143546, 797.5781642828099, 915.3146960314546, 1682.3909017958833, 786.743302141207, 662.2425826109005, 1195.516433570435, 1269.8728321716717, 424.9817699370948, 800.9029022324335, 838.2047532931, 1947.6965702532193, 1144.0013804113378, 652.060821611001, 759.1352752269797, 756.534544599108, 102157.50207600706, 295.57091832096324, 830.3492257067667, 712.9914737574207, 513.3584177284627, 620.8344926615108, 780.3932143422403, 556.7334790457337, 594.7631406830978, 902.4084172328668], [2647, 2648, 2649, 2650, 2651, 2652, 2653, 2654, 2655, 2656, 2657, 2658, 2659, 2660, 2661, 2662, 2663, 2664, 2665, 2666, 2667, 2668, 2669, 2670, 2671, 2672, 2673, 2674, 2675, 2676, 2677, 2678, 2679, 2680, 2681, 2682, 2683, 2684, 2685, 2686, 2687, 2688, 2689, 2690]], [1, 9494, [90517, 90539, 90567, 90590, 90615, 90643, 90669, 90694, 90719], [20872.144, 20890.388, 20956.013, 20960.031, 20947.235, 20994.765, 21035.459, 20945.673, 20923.549], [51232.04, 51319.443, 51211.708, 51210.002, 51177.804, 51186.274, 51196.034, 51230.968, 51249.507], [25.324, 26.218, 25.183, 22.906, 28.123, 24.05, 23.506, 20.661, 26.004], [889.8914507301095, 471.70871358214066, 1208.2417021345532, 1298.4157052202183, 1029.4880355666066, 731.1742792074295, 828.9051579121685, 1137.474954592048, 2304.7281505662113], [2645, 2646, 2647, 2648, 2649, 2650, 2651, 2652, 2653]], [2, 9521, [90847, 90874, 90899, 90923, 90950], [24548.972, 24583.062, 24558.613, 24570.704, 24576.141], [57520.94, 57565.798, 57570.7, 57569.068, 57564.28], [18.016, 8.889, 7.069, 7.843, 9.721], [637.115327284208, 1587.1019136603986, 1726.6458097615377, 1552.1146370569234, 1455.7151761725943], [2658, 2659, 2660, 2661, 2662]], [1, 9556, [91165, 91187, 91212, 91236, 91258], [20982.461, 21024.342, 20947.449, 21028.085, 20927.87], [51054.064, 51063.725, 51129.838, 51140.833, 51077.168], [29.974, 22.789, 28.091, 28.16, 21.252], [3495.768686183949, 2182.8981957228298, 1537.6061452069266, 997.1440449042842, 566.6606840203109], [2670, 2671, 2672, 2673, 2674]], [0, 9565, [91284, 91304, 91331, 91360, 91391, 91419, 91446, 91475, 91499, 91526, 91549, 91572, 91601, 91630, 91663, 91685, 91707, 91732, 91761], [6364.578, 6351.914, 6391.258, 6422.292, 6248.858, 6349.821, 6285.111, 6321.646, 6306.24, 6230.882, 6167.829, 6188.117, 6143.335, 6175.947, 6224.574, 6220.815, 6334.112, 6218.141, 6349.654], [41684.803, 41728.51, 41730.425, 41748.533, 41703.25, 41726.797, 41698.873, 41703.951, 41725.398, 41658.357, 41702.889, 41708.437, 41722.602, 41701.573, 41609.436, 41703.744, 41552.096, 41700.994, 41666.337], [34.617, 18.027, 12.486, 14.457, 14.505, 15.091, 17.868, 13.487, 19.214, 19.996, 16.021, 18.082, 13.531, 18.194, 16.913, 19.545, 35.608, 37.455, 30.577], [1074.0726980788231, 1676.7679949256599, 1472.8726914465576, 842.8509253568358, 1003.2126744311684, 1646.0686777213236, 1805.119462264631, 1408.1155560246198, 3025.4695808148226, 5983.528462868729, 813.0834321231005, 868.362520829261, 800.2917527096067, 704.2385550744391, 34425.30836072471, 1311.1862879003404, 4606.2888055815665, 703.998205559555, 8814.072485946426], [2675, 2676, 2677, 2678, 2679, 2680, 2681, 2682, 2683, 2684, 2685, 2686, 2687, 2688, 2689, 2690, 2691, 2692, 2693]], [1, 9611, [91736, 91767, 91793, 91821, 91840], [20547.573, 20515.477, 20553.394, 20525.645, 20569.07], [51328.826, 51318.132, 51300.24, 51349.695, 51315.881], [16.724, 13.979, 10.706, 16.45, 11.952], [1641.81783637175, 1335.4956886939688, 806.3862222251329, 1385.1669441229333, 1420.9034609693701], [2692, 2693, 2694, 2695, 2696]], [2, 9614, [91769, 91796, 91826, 91843, 91865, 91883, 91911, 91935], [24664.662, 24665.461, 24693.203, 24669.169, 24673.051, 24673.344, 24629.705, 24645.036], [56343.692, 56370.102, 56384.877, 56384.149, 56391.09, 56374.718, 56382.251, 56315.038], [14.183, 9.117, 11.062, 10.637, 9.868, 13.824, 13.54, 22.604], [649.2065803415096, 1882.03883353659, 1117.989829855433, 1226.810100705216, 1366.729998125802, 1599.7034636433307, 840.8875272954077, 1485.1529234983939], [2693, 2694, 2695, 2696, 2697, 2698, 2699, 2700]], [2, 9629, [91884, 91912, 91936, 91961, 91978, 92005, 92033], [24582.737, 24578.383, 24580.299, 24560.425, 24568.592, 24584.934, 24579.338], [57561.175, 57559.704, 57540.257, 57584.313, 57570.01, 57579.775, 57538.365], [7.665, 11.227, 13.174, 5.657, 7.167, 7.741, 8.793], [1624.5081576487942, 2060.613768425956, 2600.9895027427797, 1827.7062712637637, 2333.5987153074648, 2285.4361778128555, 725.4151919658599], [2698, 2699, 2700, 2701, 2702, 2703, 2704]], [0, 9633, [91905, 91927, 91952, 91974, 92001, 92023, 92049, 92073, 92099, 92109], [6424.698, 6550.621, 6494.553, 6525.575, 6518.938, 6551.513, 6534.192, 6576.82, 6555.939, 6574.112], [41272.702, 41297.157, 41370.281, 41330.035, 41313.188, 41333.211, 41295.746, 41333.965, 41333.914, 41311.643], [24.514, 20.281, 24.127, 14.939, 34.148, 14.844, 15.719, 26.038, 8.416, 31.271], [5295.743019228964, 1830.2906221051921, 1422.513000226815, 997.7453249597326, 1202.9146633210353, 910.3571226731871, 766.8014013216275, 803.6419984388955, 320.4620721830477, 1847.0485274394287], [2699, 2700, 2701, 2702, 2703, 2704, 2705, 2706, 2707, 2708]], [1, 9673, [92314, 92337, 92359, 92380, 92403, 92426, 92450, 92470, 92493, 92510, 92535, 92562], [20608.621, 20605.058, 20571.011, 20623.811, 20581.152, 20557.473, 20555.016, 20603.861, 20574.941, 20585.861, 20552.502, 20569.627], [51832.783, 51822.532, 51898.512, 51854.348, 51865.632, 51883.726, 51844.064, 51797.812, 51784.954, 51864.645, 51797.501, 51797.689], [21.873, 17.066, 26.951, 19.567, 18.309, 22.979, 20.281, 15.709, 11.836, 17.839, 26.287, 13.042], [997.4359687660237, 2086.909163078335, 2215.861353049785, 1753.32251110107, 998.9241525273859, 2137.8886188897795, 1311.1113239649833, 1369.6263482873405, 663.3629337564442, 1209.113907122023, 1735.5511475619346, 1082.3530532324553], [2718, 2719, 2720, 2721, 2722, 2723, 2724, 2725, 2726, 2727, 2728, 2729]], [2, 9681, [92539, 92565, 92585, 92599, 92618, 92636, 92656, 92687, 92723, 92758, 92804, 92850, 92892, 92933, 92980, 93015, 93053, 93094], [24178.226, 24130.971, 24201.041, 24239.008, 24358.581, 24425.53, 24332.133, 24340.562, 24300.0, 24232.773, 24214.79, 24320.095, 24315.8, 24273.981, 24259.649, 24299.496, 24281.92, 24335.186], [55734.981, 55889.733, 55924.4, 55935.81, 55994.173, 55989.278, 55954.904, 55936.006, 55941.996, 55967.486, 55910.72, 55987.635, 55982.778, 55918.227, 55931.193, 55947.105, 55951.455, 55967.246], [33.489, 13.418, 20.461, 20.692, 23.185, 18.253, 17.227, 12.206, 11.255, 19.778, 22.641, 11.926, 12.924, 12.674, 12.518, 17.78, 11.585, 14.729], [3146.468892002372, 1918.461336539826, 5988.681677902173, 4544.048840851781, 1036.0259309790204, 1787.5069004367858, 1645.4274954827758, 3893.509443783773, 2672.72880874494, 1884.9780634896954, 1801.8877060235625, 1998.239150764041, 2799.028961064193, 3438.6917442890503, 1708.6372262578473, 2020.7055456071705, 4428.096402171199, 1958.0864532360342], [2728, 2729, 2730, 2731, 2732, 2733, 2734, 2735, 2736, 2737, 2738, 2739, 2740, 2741, 2742, 2743, 2744, 2745]], [1, 9699, [92652, 92682, 92719, 92753, 92800, 92848, 92890, 92927, 92975, 93011, 93048, 93087, 93124, 93162, 93202, 93240, 93271, 93297, 93327], [20996.601, 20767.529, 20675.836, 20763.725, 20844.596, 20821.541, 20946.028, 20950.006, 20921.135, 20946.904, 20981.983, 20872.172, 20951.611, 20913.358, 20892.027, 20931.291, 20902.887, 20995.732, 20964.312], [50970.232, 51046.146, 51232.156, 51166.291, 51123.2, 51168.553, 51168.635, 51102.704, 51191.7, 51177.647, 51150.359, 51189.523, 51133.705, 51198.638, 51158.441, 51209.518, 51242.579, 51099.117, 51149.687], [33.72, 23.178, 18.229, 22.376, 20.264, 29.969, 21.34, 14.681, 19.761, 22.645, 16.171, 23.655, 17.166, 27.328, 32.494, 30.566, 31.898, 30.624, 9.243], [841.0704895703159, 6533.972982370561, 2329.785593861326, 2166.367313123329, 2980.3551191015054, 4755.497684680707, 1050.6732091722079, 2884.171868289656, 2415.0342334997526, 2817.4329661366664, 1886.8566562766152, 2055.7317598218033, 1075.2101605235732, 3847.6757953248743, 2276.5495466668053, 870.4392837728732, 976.2257882217041, 2169.618932154275, 86977.39620315596], [2734, 2735, 2736, 2737, 2738, 2739, 2740, 2741, 2742, 2743, 2744, 2745, 2746, 2747, 2748, 2749, 2750, 2751, 2752]], [0, 9707, [92671, 92715, 92749, 92794, 92843, 92885, 92919, 92967, 93002, 93040, 93075, 93119, 93152, 93195], [6258.199, 6280.788, 6279.017, 6259.117, 6256.223, 6253.853, 6279.497, 6245.844, 6259.971, 6285.208, 6281.617, 6294.284, 6291.482, 6275.081], [41121.608, 41140.413, 41124.579, 41117.006, 41118.467, 41140.07, 41126.129, 41115.578, 41136.521, 41132.191, 41116.947, 41115.84, 41122.259, 41132.496], [10.36, 5.354, 7.093, 8.999, 10.599, 11.843, 8.905, 5.926, 11.196, 13.083, 8.693, 10.311, 12.97, 14.329], [1753.4865711642344, 2326.514649771615, 2030.9712067828657, 1443.638072429086, 1813.0915235241605, 1382.843467105984, 1391.7204127211414, 2541.3067106425337, 1526.1835561384837, 1893.348831684844, 1775.9708629836205, 1222.3916599149206, 1670.642610247068, 1506.3806821675366], [2735, 2736, 2737, 2738, 2739, 2740, 2741, 2742, 2743, 2744, 2745, 2746, 2747, 2748]], [0, 9710, [92713, 92748, 92791, 92841, 92883, 92917, 92965, 93000, 93038, 93074, 93118, 93151, 93194, 93231], [5499.153, 5456.529, 5473.949, 5481.972, 5462.724, 5418.481, 5497.513, 5481.94, 5532.962, 5530.209, 5499.998, 5538.746, 5524.436, 5500.453], [43122.623, 43031.212, 43087.847, 43093.901, 43118.837, 43190.912, 43114.223, 43132.096, 43105.201, 43090.343, 43096.986, 43147.456, 43137.594, 43116.174], [9.255, 11.523, 9.861, 11.786, 11.917, 9.013, 15.646, 17.268, 19.168, 14.908, 15.373, 10.841, 14.871, 26.383], [1314.0667143470728, 2061.545824484325, 1566.540317721416, 1121.4700655291053, 1494.3588911169031, 661.1985147209682, 1659.582561227473, 1226.0243190649362, 1359.7556638800493, 2380.9768973126766, 1526.6029769291417, 887.2904775056398, 1434.8589268296794, 1352.7806184045628], [2736, 2737, 2738, 2739, 2740, 2741, 2742, 2743, 2744, 2745, 2746, 2747, 2748, 2749]], [0, 9721, [92792, 92842, 92884, 92918, 92966, 93001, 93037], [5599.667, 5542.669, 5538.581, 5545.968, 5562.8, 5529.365, 5540.837], [41913.877, 41940.252, 41917.423, 41917.125, 41891.99, 41921.918, 41904.473], [32.877, 9.912, 10.799, 13.612, 13.827, 6.786, 5.754], [724.7891987797922, 1378.4125711854954, 1698.3723318423301, 1120.687964296708, 1767.9763544715768, 1873.4492483020247, 2839.2289881666297], [2738, 2739, 2740, 2741, 2742, 2743, 2744]], [1, 9722, [92754, 92797, 92846, 92889, 92926, 92973, 93009, 93046], [20747.105, 20641.166, 20541.81, 20753.123, 20736.447, 20528.69, 20513.783, 20540.69], [50149.532, 50048.812, 50040.323, 49987.953, 49977.004, 50053.324, 49981.234, 50179.609], [28.743, 25.544, 21.88, 23.535, 25.667, 36.415, 21.821, 59.06], [5057.159086932576, 4576.238423657445, 15323.01963453897, 2822.2364783835474, 1209.4411390465523, 4253.589061923568, 515.7657397279959, 2913.6843315677384], [2737, 2738, 2739, 2740, 2741, 2742, 2743, 2744]], [1, 9756, [93050, 93089, 93126, 93163, 93204, 93242, 93273, 93299, 93326, 93359, 93386, 93414, 93441, 93472, 93498, 93522], [21171.257, 21158.412, 21148.446, 21154.969, 21149.91, 21193.796, 21171.103, 21159.035, 21152.989, 21149.295, 21164.619, 21179.592, 21187.97, 21190.264, 21175.518, 21152.62], [50369.693, 50362.811, 50382.181, 50401.917, 50385.938, 50380.25, 50359.7, 50386.101, 50359.653, 50360.737, 50396.722, 50390.809, 50387.287, 50365.914, 50386.965, 50404.421], [15.63, 9.243, 9.205, 11.625, 12.93, 9.8, 9.185, 13.257, 13.213, 13.294, 15.893, 22.542, 27.701, 15.245, 12.338, 12.69], [2172.6691400462655, 2068.145282842782, 3577.7195170507803, 2759.713512063777, 2561.73371885297, 2180.701006991905, 3390.2881942004988, 1902.7450724795142, 1762.34622326234, 1761.0667914694895, 1255.693177973675, 1452.963490582942, 1170.6239851545338, 1887.0555544748988, 1760.2113553890958, 661.388956952483], [2744, 2745, 2746, 2747, 2748, 2749, 2750, 2751, 2752, 2753, 2754, 2755, 2756, 2757, 2758, 2759]], [2, 9757, [93055, 93095, 93134, 93172, 93208, 93247, 93277, 93303, 93333], [24778.859, 24800.011, 24754.833, 24760.106, 24762.993, 24765.653, 24742.784, 24752.72, 24757.876], [59095.537, 59152.296, 59127.521, 59090.49, 59184.594, 59110.762, 59131.356, 59104.286, 59166.216], [29.268, 17.648, 13.461, 24.5, 20.14, 22.065, 20.271, 18.521, 12.401], [1615.8445405305897, 1526.0671602317318, 1251.8901645551116, 2463.0562340672977, 1230.799570859703, 988.8367452070038, 1755.6769805097115, 1920.632983065538, 1073.6772601807681], [2744, 2745, 2746, 2747, 2748, 2749, 2750, 2751, 2752]], [2, 9758, [93132, 93173, 93209, 93248, 93276, 93304, 93332, 93361], [24773.167, 24811.711, 24803.44, 24790.091, 24779.763, 24829.077, 24743.236, 24785.661], [57922.764, 57972.643, 57970.826, 57936.994, 57933.902, 57942.016, 57998.255, 58015.576], [20.228, 29.896, 23.451, 20.414, 27.635, 20.071, 20.919, 12.219], [2249.8491842286016, 1090.3345066295974, 1735.853864967928, 1730.272643264174, 1316.8091224771765, 1048.1915651813993, 5316.675881515624, 454.60306595179804], [2746, 2747, 2748, 2749, 2750, 2751, 2752, 2753]], [2, 9779, [93417, 93443, 93476, 93500, 93525], [24289.977, 24202.02, 24228.9, 24193.531, 24213.044], [57715.239, 57682.964, 57667.331, 57846.106, 57926.538], [22.671, 9.742, 9.665, 24.121, 19.055], [7410.851046905691, 2922.7352391410586, 1686.3420207218394, 1471.026805004114, 908.8112214007807], [2755, 2756, 2757, 2758, 2759]], [1, 9789, [93496, 93520, 93552, 93580, 93609, 93632, 93654, 93681, 93706, 93727, 93756, 93788], [20580.284, 20556.661, 20586.5, 20635.286, 20643.355, 20583.849, 20649.06, 20600.304, 20608.117, 20550.688, 20654.118, 20590.42], [51900.899, 51874.974, 51862.622, 51893.679, 51669.48, 51822.747, 51688.01, 51777.433, 51787.348, 51822.862, 51757.124, 51803.152], [17.94, 30.144, 13.113, 14.763, 22.315, 20.164, 31.36, 23.752, 26.875, 19.42, 27.444, 18.756], [861.8872046159192, 2763.329370232711, 1674.9191518928599, 720.7864739692329, 7570.791233580078, 1434.7181254999878, 5015.947706202446, 1993.582359836523, 2570.1229880960022, 839.2440767443883, 2310.569894653974, 2609.07898067125], [2758, 2759, 2760, 2761, 2762, 2763, 2764, 2765, 2766, 2767, 2768, 2769]], [1, 9792, [93579, 93611, 93634, 93656, 93682], [20672.56, 20717.976, 20666.124, 20657.306, 20704.59], [51280.167, 51363.946, 51319.004, 51340.662, 51282.024], [40.802, 38.176, 14.281, 32.496, 28.061], [832.6747566252016, 1551.8986149055513, 569.4329718537953, 1443.5374055470168, 2503.3789618601827], [2761, 2762, 2763, 2764, 2765]], [2, 9795, [93583, 93616, 93637, 93660, 93685, 93709, 93732, 93762, 93794, 93816, 93841, 93863, 93885], [24208.784, 24222.616, 24231.219, 24212.764, 24201.345, 24125.476, 24133.368, 24129.811, 24143.052, 24112.233, 24128.655, 24125.534, 24090.538], [57687.288, 57680.083, 57665.513, 57683.5, 57656.99, 57721.312, 57715.702, 57703.582, 57716.59, 57708.312, 57725.957, 57717.859, 57753.528], [10.01, 21.728, 7.12, 15.734, 21.884, 11.961, 9.01, 14.941, 11.384, 8.446, 13.689, 9.841, 17.943], [546.9550294433069, 1507.3470377254882, 1494.710852536798, 1039.349855506997, 1070.2213663401021, 1948.5170444431578, 1630.8415048288468, 1799.2248600858125, 1329.0952001383585, 1302.8251878676285, 1968.5313802600465, 2399.7400169288044, 561.2806656040701], [2761, 2762, 2763, 2764, 2765, 2766, 2767, 2768, 2769, 2770, 2771, 2772, 2773]], [2, 9808, [93731, 93763, 93795, 93815, 93840, 93864, 93886, 93911, 93940], [24038.225, 24107.388, 24128.543, 24074.474, 24108.945, 24114.616, 24122.173, 24098.105, 24055.498], [58585.542, 58597.455, 58600.214, 58577.958, 58584.932, 58587.138, 58584.394, 58626.858, 58577.525], [33.821, 17.901, 20.945, 24.762, 20.862, 13.739, 23.525, 21.989, 32.78], [1913.2939928237467, 1973.627789922467, 1084.3561261488271, 1131.5537900185968, 1399.6974891859618, 1435.8416286152353, 1090.6073106283818, 993.5853361524617, 635.7487119449103], [2767, 2768, 2769, 2770, 2771, 2772, 2773, 2774, 2775]], [2, 9830, [93939, 93960, 93989, 94008, 94025, 94048, 94071, 94095, 94125, 94156, 94174, 94202], [24043.094, 24072.684, 24084.715, 24061.485, 24049.239, 24062.094, 24033.336, 24080.069, 24047.805, 24047.922, 24065.229, 23998.484], [57612.015, 57648.42, 57656.774, 57619.68, 57630.247, 57635.426, 57614.194, 57653.837, 57624.82, 57611.848, 57644.443, 57672.126], [19.774, 12.437, 12.601, 16.178, 15.497, 21.705, 21.99, 14.948, 18.359, 13.189, 18.32, 20.892], [2100.9380180354888, 2181.7512894922584, 1724.7538566254855, 1717.5674979009864, 1574.1089922946119, 1674.6302979066027, 2545.258340600197, 971.3876870659349, 2657.1376214484026, 2283.8241768547855, 1503.8539282946847, 11978.2333074136], [2775, 2776, 2777, 2778, 2779, 2780, 2781, 2782, 2783, 2784, 2785, 2786]], [0, 9841, [94041, 94064, 94088, 94114, 94146], [5415.027, 5371.521, 5425.196, 5392.323, 5399.021], [42490.82, 42444.174, 42440.013, 42461.526, 42451.824], [20.757, 16.717, 12.304, 15.084, 13.825], [714.1717094976076, 780.9268377818443, 797.1989719848224, 1311.9253818419397, 1423.9358311013511], [2780, 2781, 2782, 2783, 2784]], [0, 9842, [93877, 93899, 93924, 93952, 93977, 94002], [5405.983, 5388.173, 5389.067, 5338.172, 5390.492, 5419.239], [42461.2, 42479.428, 42460.51, 42447.762, 42456.085, 42506.381], [13.277, 16.073, 24.566, 14.611, 15.333, 17.263], [1361.4554888295409, 1103.660117456245, 710.6456796786827, 657.3838950404756, 1485.6372696079227, 2144.7151971029343], [2773, 2774, 2775, 2776, 2777, 2778]], [0, 9870, [94297, 94319, 94345, 94370, 94392], [5607.533, 5622.56, 5597.225, 5598.671, 5622.079], [41617.374, 41659.271, 41656.917, 41647.968, 41667.549], [14.224, 8.787, 7.344, 5.94, 20.999], [1069.4429877321322, 2004.3199698510575, 2710.4572870339184, 2266.567567095176, 1377.9322731158463], [2790, 2791, 2792, 2793, 2794]], [1, 9873, [94274, 94303, 94326, 94352, 94377, 94399, 94427, 94447, 94473, 94494, 94514, 94535, 94559, 94580, 94607, 94626, 94652, 94673, 94689], [21032.885, 20822.864, 20981.506, 21063.459, 21073.925, 21069.676, 21061.696, 21064.86, 21065.124, 21067.427, 21034.175, 20968.546, 20971.667, 20984.048, 20987.822, 20966.363, 20996.177, 20978.762, 20945.142], [51051.805, 51181.968, 51117.133, 51076.601, 51061.534, 51056.161, 51068.55, 51066.99, 51071.964, 51070.708, 51097.839, 51105.188, 51090.34, 51074.964, 51078.88, 51082.494, 51108.96, 51106.086, 51110.257], [20.478, 48.986, 14.283, 8.913, 9.903, 13.719, 11.251, 9.664, 13.342, 9.085, 14.121, 14.527, 8.488, 10.71, 11.178, 14.228, 9.78, 11.83, 12.119], [388.82869062812426, 3033.918181191178, 348.9134955204723, 1930.9698199654829, 2141.6410094273583, 1995.210686549601, 2196.438063562231, 1519.326467012915, 1714.659023862542, 2108.6117909841178, 1577.2303440145308, 1716.163961016312, 1992.3729413996782, 1853.7091849925998, 1597.4648128850956, 1449.9506632521093, 1346.6368307037405, 2423.717345556609, 3108.2262142015406], [2789, 2790, 2791, 2792, 2793, 2794, 2795, 2796, 2797, 2798, 2799, 2800, 2801, 2802, 2803, 2804, 2805, 2806, 2807]], [1, 9880, [94425, 94446, 94471, 94493, 94513], [20661.857, 20680.457, 20646.819, 20696.673, 20663.029], [49418.996, 49431.608, 49445.335, 49443.739, 49437.167], [34.435, 23.621, 14.585, 30.669, 35.342], [2733.251742997481, 646.5375198441149, 779.5765483493486, 3382.993092972271, 660.6117363355828], [2795, 2796, 2797, 2798, 2799]], [2, 9899, [94564, 94584, 94610, 94632, 94655, 94676, 94691, 94711, 94742, 94762, 94781, 94799, 94824, 94841, 94859], [24661.651, 24735.455, 24785.72, 24755.237, 24744.609, 24726.555, 24781.64, 24770.222, 24789.811, 24802.643, 24771.969, 24793.823, 24730.993, 24734.005, 24682.977], [57845.235, 57861.863, 57958.445, 57877.705, 57880.407, 57851.38, 57974.16, 57955.071, 57972.631, 58001.25, 58016.337, 57985.216, 57909.14, 57890.14, 57704.481], [22.837, 22.892, 12.682, 20.597, 18.185, 18.407, 12.03, 15.839, 9.469, 9.55, 15.263, 10.557, 21.433, 36.698, 24.668], [2270.142733279556, 1728.7411102142776, 1233.615298163218, 3925.5320172635584, 3104.6419468253484, 3687.1585182479917, 2511.547216466172, 2476.9697416764047, 1068.3815232364127, 1600.935923678317, 1574.990702182144, 1815.785124927315, 2658.5516974963452, 2263.6343336287614, 694.0218313650511], [2801, 2802, 2803, 2804, 2805, 2806, 2807, 2808, 2809, 2810, 2811, 2812, 2813, 2814, 2815]], [1, 9921, [94738, 94758, 94776, 94795, 94818, 94834, 94851, 94878, 94905, 94924, 94947, 94970, 94994, 95008, 95030, 95049, 95070, 95099, 95118, 95144, 95164], [20403.144, 20429.592, 20362.301, 20364.507, 20353.816, 20377.808, 20389.959, 20370.788, 20329.111, 20336.447, 20398.697, 20385.404, 20366.111, 20382.669, 20425.707, 20419.773, 20421.928, 20416.143, 20463.758, 20445.532, 20455.419], [50790.966, 50828.666, 50805.996, 50789.25, 50735.288, 50733.66, 50730.517, 50716.288, 50695.079, 50672.228, 50701.889, 50726.046, 50650.057, 50661.637, 50690.781, 50690.055, 50681.323, 50698.035, 50730.887, 50779.238, 50773.734], [23.061, 11.679, 12.646, 18.443, 10.855, 14.197, 11.646, 14.94, 10.934, 15.357, 16.258, 9.489, 12.108, 14.295, 16.21, 17.331, 18.281, 13.526, 13.235, 9.441, 20.905], [795.3911736727897, 1033.2754217573333, 1534.7143618507907, 1115.4584848322827, 1639.2881154318513, 963.208536698959, 1286.4754299561869, 1287.49385784253, 1327.8420903653484, 817.4897049319236, 1309.34557361176, 1252.9303867748133, 565.6064190781484, 1666.2620547149222, 1073.3653331455382, 1250.0378366274604, 2203.4823127271884, 1541.7290113987742, 1070.3533732096282, 956.7106520233814, 498.0827857694508], [2809, 2810, 2811, 2812, 2813, 2814, 2815, 2816, 2817, 2818, 2819, 2820, 2821, 2822, 2823, 2824, 2825, 2826, 2827, 2828, 2829]], [1, 9926, [94796, 94820, 94836, 94853, 94880, 94907, 94926, 94948, 94972], [20963.106, 20935.558, 20918.716, 20912.187, 20922.034, 20922.302, 20938.276, 20912.189, 20892.411], [51088.852, 51109.947, 51088.333, 51135.61, 51103.705, 51103.084, 51098.815, 51078.774, 51105.89], [25.311, 11.854, 9.633, 12.837, 12.73, 8.806, 12.058, 9.811, 31.021], [1343.0079292010578, 2186.2955414377698, 875.5263214543685, 1503.5295668318843, 1576.676373675579, 1416.8169709940014, 2374.802135059851, 1548.8779250297384, 637.9851489559137], [2812, 2813, 2814, 2815, 2816, 2817, 2818, 2819, 2820]], [2, 9939, [94929, 94953, 94977, 94998, 95013, 95037, 95055, 95075, 95105, 95127, 95150, 95170, 95194, 95220], [24160.545, 24122.357, 24135.537, 24129.04, 24144.902, 24138.365, 24154.95, 24166.664, 24142.989, 24147.692, 24135.418, 24153.402, 24158.382, 24120.22], [57699.321, 57706.865, 57687.417, 57732.083, 57710.582, 57672.003, 57729.214, 57660.403, 57697.306, 57692.185, 57685.816, 57695.413, 57685.132, 57689.232], [21.626, 12.049, 11.143, 9.581, 8.768, 10.731, 10.196, 11.179, 8.999, 11.223, 13.299, 8.896, 9.938, 12.029], [673.6635006813104, 1527.8561345123023, 1119.6568591597875, 2147.243984213937, 1819.4971528443027, 2045.0236581261058, 2377.354524130677, 1489.874600976277, 1793.068603471946, 1925.094430578884, 1412.8048141505124, 1313.890000127551, 1756.6444641032135, 1444.752949869785], [2818, 2819, 2820, 2821, 2822, 2823, 2824, 2825, 2826, 2827, 2828, 2829, 2830, 2831]], [2, 9944, [94952, 94976, 94997, 95014, 95035, 95054, 95074, 95106, 95125, 95151, 95169, 95192], [24068.849, 24079.727, 24056.861, 24172.51, 24062.45, 24058.407, 24006.866, 24058.76, 24092.064, 24202.285, 24088.554, 24093.561], [58564.747, 58578.703, 58594.966, 58581.565, 58559.417, 58628.336, 58576.776, 58602.785, 58601.457, 58512.58, 58320.663, 58407.484], [29.578, 26.07, 33.662, 29.565, 13.755, 20.429, 24.799, 34.452, 17.508, 27.216, 28.222, 30.975], [2122.2613177042954, 708.2950992661179, 916.0092200080286, 2018.106138118866, 680.321816978956, 1011.4758278682605, 2473.465112336931, 1732.9243157439548, 805.7562377256495, 1850.902042333489, 2402.180149232867, 2208.41060357039], [2819, 2820, 2821, 2822, 2823, 2824, 2825, 2826, 2827, 2828, 2829, 2830]], [1, 9950, [95032, 95051, 95072, 95101, 95121, 95145, 95166, 95188, 95214, 95238], [20995.728, 21071.485, 21131.523, 21131.498, 21153.084, 21177.335, 21227.733, 21215.956, 21193.418, 21247.861], [51220.834, 51216.731, 51222.203, 51198.802, 51165.123, 51177.739, 51237.063, 51292.328, 51280.573, 51286.298], [22.831, 20.347, 16.873, 13.247, 14.844, 19.916, 15.001, 14.129, 15.884, 15.665], [2461.9962656058997, 3380.4321807783117, 1147.7265259528833, 2094.8936539781716, 1804.092606907605, 747.3869585888777, 1990.9922396422314, 1040.6724437294956, 1585.3258226941896, 675.5320908761455], [2823, 2824, 2825, 2826, 2827, 2828, 2829, 2830, 2831, 2832]], [2, 9965, [95243, 95260, 95276, 95293, 95314, 95337, 95354, 95375, 95391, 95411], [24687.866, 24724.9, 24713.966, 24703.612, 24735.602, 24695.758, 24751.918, 24708.357, 24703.338, 24669.42], [59093.726, 59080.298, 59105.488, 59068.682, 59086.177, 59086.749, 59078.061, 59103.42, 59082.83, 59118.626], [20.194, 16.255, 15.908, 14.733, 13.367, 12.792, 18.744, 12.123, 9.913, 22.294], [697.5582623067899, 1403.2371952201268, 1176.0570729110916, 1598.1081768877852, 1038.2378204988165, 952.8243432481311, 940.6741743417949, 1012.0191330595795, 1134.1466197612033, 2646.1306721290302], [2832, 2833, 2834, 2835, 2836, 2837, 2838, 2839, 2840, 2841]], [1, 9967, [95256, 95271, 95287, 95306, 95328], [20395.267, 20405.785, 20344.58, 20405.138, 20370.216], [50670.993, 50633.697, 50525.687, 50602.084, 50539.349], [14.239, 19.209, 25.919, 24.615, 17.321], [1157.5679267589032, 1370.9682859127106, 995.4764009700206, 480.04901188725535, 461.5596420869225], [2833, 2834, 2835, 2836, 2837]], [1, 9973, [95288, 95308, 95330, 95348, 95369, 95386, 95407, 95424, 95446, 95465, 95486, 95512, 95528, 95546, 95567, 95594, 95622, 95641, 95669, 95683, 95703], [21033.371, 21008.449, 21099.947, 21008.826, 20992.557, 21034.463, 20999.021, 21025.303, 20965.859, 20964.925, 20993.461, 20990.555, 21009.246, 21016.831, 21026.211, 20988.623, 21003.721, 21002.752, 20951.855, 20992.226, 21041.863], [51101.755, 51070.472, 51022.859, 51063.966, 51102.17, 51061.476, 51095.532, 51131.152, 51116.082, 51136.512, 51139.972, 51083.485, 51089.02, 51070.156, 51090.166, 51111.951, 51053.058, 51088.697, 51132.268, 51088.371, 51108.677], [12.804, 18.991, 23.884, 17.085, 20.534, 11.804, 18.619, 19.185, 11.845, 12.335, 15.331, 19.572, 16.419, 16.127, 9.277, 9.086, 19.415, 14.324, 17.423, 16.817, 13.69], [959.0318673045339, 1239.7882251816588, 2141.3459279586764, 823.3542876560366, 766.8971679930886, 1322.1201111894388, 854.446110250031, 2043.2120816828112, 373.33066691538244, 1754.3529218418337, 1817.5881741141955, 1815.5532279066952, 653.6153629916311, 1191.8141541213488, 1823.229092975527, 818.8955266409645, 1005.2225172155912, 1134.1532532942415, 919.7036793990767, 1118.410888092936, 1217.4659816199628], [2835, 2836, 2837, 2838, 2839, 2840, 2841, 2842, 2843, 2844, 2845, 2846, 2847, 2848, 2849, 2850, 2851, 2852, 2853, 2854, 2855]], [2, 9983, [95427, 95449, 95471, 95490, 95515, 95533, 95551, 95573, 95599, 95626, 95646, 95672, 95686, 95707, 95730, 95750, 95770, 95789, 95814, 95854, 95887, 95921, 95954, 95991, 96025, 96061, 96101, 96136, 96176, 96206, 96250, 96286, 96327, 96371], [24645.167, 24678.619, 24698.781, 24644.565, 24672.505, 24672.62, 24674.813, 24680.279, 24655.309, 24715.071, 24637.794, 24700.07, 24602.302, 24672.039, 24648.761, 24657.51, 24680.419, 24646.538, 24641.545, 24686.841, 24654.131, 24648.853, 24624.086, 24552.917, 24570.514, 24574.662, 24577.058, 24591.696, 24631.87, 24656.294, 24657.733, 24581.701, 24650.636, 24622.816], [57719.668, 57673.357, 57781.361, 57732.177, 57695.377, 57705.252, 57747.561, 57718.577, 57690.841, 57730.328, 57738.898, 57718.925, 57637.241, 57753.562, 57736.961, 57738.196, 57666.708, 57722.233, 57735.354, 57722.599, 57716.122, 57741.271, 57726.339, 57698.401, 57705.417, 57714.228, 57699.249, 57687.403, 57652.894, 57642.056, 57679.545, 57573.697, 57643.072, 57687.739], [13.346, 13.868, 22.656, 15.492, 23.392, 9.96, 22.328, 22.497, 13.014, 17.243, 25.177, 23.687, 25.333, 28.506, 16.279, 13.385, 22.699, 24.095, 13.602, 12.315, 12.646, 15.233, 12.119, 14.597, 16.088, 11.119, 15.373, 14.208, 12.581, 11.289, 14.54, 20.197, 16.787, 27.261], [685.9126573402066, 1186.1468434100912, 1040.5195285862735, 1210.0357562417767, 972.9326692545724, 1499.6842973669395, 836.4804759501868, 1256.093941895163, 863.9981497871097, 928.0383772615766, 916.4828613790353, 1452.699728876883, 388.89128308833074, 989.4618855192699, 1434.2219711029995, 774.8461304167224, 1890.811879274431, 1168.954269381615, 1233.8233158228184, 2808.7612594154116, 2358.8179996788044, 3519.664678184266, 5939.451289890833, 7179.983416186754, 8554.29811525045, 5273.324458686723, 4400.174985571821, 5758.037044200799, 2666.863231890487, 2103.203587057629, 1996.44850777029, 719.2270854956862, 1313.7104123014326, 1254.8943138468167], [2842, 2843, 2844, 2845, 2846, 2847, 2848, 2849, 2850, 2851, 2852, 2853, 2854, 2855, 2856, 2857, 2858, 2859, 2860, 2861, 2862, 2863, 2864, 2865, 2866, 2867, 2868, 2869, 2870, 2871, 2872, 2873, 2874, 2875]], [1, 10000, [95566, 95592, 95620, 95639, 95666, 95681], [20390.262, 20383.036, 20404.858, 20397.752, 20389.456, 20374.162], [50628.328, 50676.458, 50610.945, 50597.305, 50633.27, 50468.238], [17.755, 9.324, 22.51, 16.632, 29.898, 22.577], [507.77921536050536, 822.7572937993745, 749.8803295434699, 1023.660132938374, 443.22954695869595, 651.3546865293202], [2849, 2850, 2851, 2852, 2853, 2854]], [1, 10019, [95786, 95810, 95841, 95874, 95911], [20647.732, 20810.185, 20841.494, 20775.586, 20740.349], [51197.83, 51141.163, 51145.987, 51170.745, 51102.506], [22.818, 23.37, 27.135, 26.524, 21.063], [1073.2304664336816, 5261.991406995907, 8367.451669343622, 4559.0642973608265, 12643.291908360809], [2859, 2860, 2861, 2862, 2863]], [2, 10021, [95813, 95850, 95886, 95919, 95952], [24110.6, 24111.716, 24144.824, 24155.094, 24183.839], [57599.368, 57771.557, 57772.909, 57802.122, 57684.862], [22.76, 22.624, 16.015, 16.899, 14.839], [6195.003775628629, 3175.0616860022415, 6979.019497283125, 4676.277367791547, 6812.56178116394], [2860, 2861, 2862, 2863, 2864]], [2, 10023, [95815, 95853, 95888, 95920, 95953, 95992, 96024, 96060, 96099, 96135, 96175, 96205, 96249, 96288, 96328, 96372], [24689.585, 24624.955, 24628.763, 24581.748, 24610.574, 24658.394, 24585.871, 24520.861, 24557.213, 24577.719, 24560.032, 24568.672, 24521.613, 24676.759, 24691.689, 24605.811], [57036.148, 56837.757, 56854.179, 56867.572, 56878.407, 56856.408, 56909.707, 57035.327, 56969.195, 56959.672, 56955.417, 56977.992, 56956.0, 56765.008, 56731.221, 56886.572], [20.42, 15.364, 19.253, 22.394, 21.469, 19.301, 23.015, 16.117, 20.936, 21.998, 29.423, 26.256, 17.573, 32.432, 32.284, 20.125], [2988.3411414543525, 6683.76797957945, 4613.553910577789, 2884.875060690351, 3799.564631063115, 5149.535578856533, 3514.0117616465045, 1197.9700787000072, 2984.3992467827247, 3738.5564143284246, 1721.9684967356534, 2499.881071671779, 10473.011792222645, 1163.6332544411482, 584.7770229972167, 25011.903483604776], [2860, 2861, 2862, 2863, 2864, 2865, 2866, 2867, 2868, 2869, 2870, 2871, 2872, 2873, 2874, 2875]], [0, 10027, [95803, 95836, 95869, 95910, 95940, 95974, 96009, 96041, 96081, 96117, 96157, 96192, 96234, 96274, 96312, 96353, 96390, 96423], [6597.266, 6601.643, 6603.793, 6617.087, 6602.285, 6646.778, 6631.642, 6629.217, 6618.446, 6615.698, 6598.563, 6602.206, 6575.082, 6557.652, 6541.379, 6512.112, 6501.533, 6498.915], [40720.274, 40680.807, 40717.524, 40720.083, 40762.846, 40743.431, 40782.864, 40770.655, 40772.266, 40763.13, 40758.308, 40728.768, 40725.228, 40719.678, 40732.57, 40749.25, 40755.075, 40770.438], [10.226, 9.841, 17.262, 8.994, 15.47, 14.407, 14.329, 17.091, 10.091, 8.85, 14.598, 15.717, 13.476, 11.77, 13.319, 15.737, 14.533, 24.615], [1396.5087356615772, 1417.0446654485352, 1321.7289403315694, 2000.5005449804646, 980.7659180680382, 1294.0081851250113, 1332.9334028007013, 1387.8613396210742, 1311.471633723768, 1177.4651036678572, 700.4523134116971, 1085.0604016366701, 1086.0254177597324, 1568.7652280947445, 1215.8765126625913, 959.5555344462045, 609.4457472914416, 695.0189043565211], [2860, 2861, 2862, 2863, 2864, 2865, 2866, 2867, 2868, 2869, 2870, 2871, 2872, 2873, 2874, 2875, 2876, 2877]], [0, 10028, [95835, 95867, 95907, 95937, 95971], [5427.386, 5423.605, 5415.566, 5370.916, 5362.36], [43045.476, 43007.393, 42896.215, 42661.246, 42666.768], [24.703, 20.83, 19.727, 13.314, 14.809], [1830.7791838554033, 2751.135761191482, 8620.447629681228, 1627.3029884502828, 1154.9784768190752], [2861, 2862, 2863, 2864, 2865]], [1, 10030, [95842, 95877, 95913, 95944, 95981, 96011, 96048, 96087], [20930.789, 20873.03, 20863.678, 20844.269, 20866.092, 20769.012, 20725.937, 20741.676], [51139.776, 51157.741, 51
[truncated: 695,347 more chars]
