# Supplementary material for: The lipoprotein Pal stabilises the bacterial outer membrane during constriction by a mobilisation-and-capture mechanism
Source: Nat Commun. 2020 Mar 11;11:1305. doi: 10.1038/s41467-020-15083-5 (PMC7066135; doi:10.1038/s41467-020-15083-5)
Supplement: Supplementary file 3 — Source Data [file 41467_2020_15083_MOESM3_ESM.zip › source_files/PGI_Raw_Data_Figure_1/RKCK16_d24_c2_f3_Checked.txt]

[[1, 13, [235, 246, 254, 263, 273], [35141.692, 35029.038, 35016.85, 34986.653, 35048.146], [31682.193, 31685.268, 31727.858, 31717.375, 31670.869], [15.894, 27.989, 17.559, 12.267, 15.017], [415.66328365584263, 1158.6880720707316, 1846.2367017222525, 2382.0533141532865, 1292.3271904432536], [28, 29, 30, 31, 32]], [0, 24, [328, 346, 366, 400, 436], [11782.739, 11752.7, 11811.625, 11772.201, 11783.067], [7672.454, 7690.631, 7666.968, 7657.318, 7699.513], [14.427, 13.486, 16.982, 11.115, 16.407], [900.2288557546558, 1243.6483098392946, 1913.4366434798364, 2119.6476190075905, 1959.017878042651], [39, 40, 41, 42, 43]], [0, 36, [368, 404, 440, 483, 516, 556, 592, 630, 660, 696, 723, 758, 792, 816, 843, 875, 910, 939, 974, 1000, 1034, 1060, 1083, 1112, 1139, 1164, 1190, 1212, 1235, 1262, 1288, 1311, 1333, 1362, 1384, 1406, 1436, 1458, 1483, 1506, 1535], [12609.035, 12658.921, 12654.542, 12712.461, 12667.939, 12692.664, 12689.824, 12682.546, 12663.557, 12677.652, 12669.583, 12682.127, 12662.283, 12687.082, 12655.298, 12673.808, 12681.36, 12685.937, 12679.597, 12656.928, 12627.017, 12657.873, 12657.858, 12662.756, 12672.763, 12632.82, 12527.473, 12649.648, 12648.302, 12656.883, 12672.981, 12679.074, 12658.309, 12677.973, 12692.18, 12643.311, 12653.119, 12643.501, 12643.999, 12654.262, 12659.757], [9057.828, 8999.734, 9029.748, 9035.353, 9126.055, 9087.416, 9033.245, 9050.435, 9077.746, 9003.091, 9038.96, 9035.113, 9046.18, 9082.325, 9097.356, 9063.21, 9056.454, 9059.437, 9042.762, 9058.09, 9029.713, 9070.451, 9080.359, 9086.065, 9122.884, 9120.743, 9088.215, 9151.42, 9238.126, 9174.862, 9159.819, 9220.481, 9211.339, 9165.607, 9190.171, 9180.914, 9257.934, 9201.719, 9230.847, 9204.983, 9198.737], [21.836, 15.97, 15.582, 13.841, 12.876, 12.999, 9.941, 9.725, 11.038, 7.83, 8.965, 9.232, 9.588, 11.623, 12.808, 7.97, 8.749, 11.086, 7.938, 8.106, 9.431, 9.312, 13.142, 11.484, 14.758, 12.917, 16.861, 19.049, 19.949, 19.457, 14.039, 25.299, 25.505, 19.23, 25.18, 16.613, 23.821, 22.344, 19.638, 10.951, 11.055], [2208.5048756159613, 2302.9927335363245, 1825.4328733569516, 1621.6177852869848, 2997.4248750725674, 5232.766744994116, 3728.291048710483, 4189.027164164009, 3081.877224243578, 2360.98234112681, 4350.730708542889, 3294.448224525851, 3472.7992698595367, 5018.704033144849, 5037.266983334024, 5215.476958844536, 4683.834193528585, 4688.800419429119, 3506.0663519106083, 5124.193251547978, 4066.4529527623727, 3539.302474056296, 3992.3803562150156, 4136.930291326613, 2180.096854541403, 2534.2353500582853, 7810.398158922221, 886.6027343961701, 1235.469035361026, 1558.9516092505733, 1073.0306561361851, 1589.155869098513, 2046.3933078787693, 1132.481502347071, 839.7926332897454, 1340.4724304218635, 2224.3473499294546, 1519.0575923934896, 1413.250668553897, 1380.4127362606325, 1484.158771325638], [41, 42, 43, 44, 45, 46, 47, 48, 49, 50, 51, 52, 53, 54, 55, 56, 57, 58, 59, 60, 61, 62, 63, 64, 65, 66, 67, 68, 69, 70, 71, 72, 73, 74, 75, 76, 77, 78, 79, 80, 81]], [1, 38, [374, 408, 448, 489, 525], [34510.878, 34558.096, 34532.932, 34559.598, 34595.221], [31198.967, 31196.652, 31204.29, 31236.167, 31207.821], [21.297, 31.952, 19.069, 22.416, 13.787], [2226.0456595850987, 2457.7612067424875, 1371.5869410108603, 917.9759725465303, 742.8335419891865], [41, 42, 43, 44, 45]], [1, 39, [376, 411, 453, 491, 527, 565, 604, 639, 671], [36337.963, 36300.686, 36262.496, 36276.394, 36282.493, 36294.474, 36302.529, 36307.15, 36275.628], [32979.611, 33006.825, 32969.176, 33020.426, 32993.563, 33033.989, 33024.587, 33031.334, 33046.908], [13.867, 6.39, 15.354, 16.122, 12.961, 17.175, 11.404, 14.339, 21.378], [2013.8783721019777, 4070.051561089246, 3805.843975700273, 1353.1278626586727, 1283.228623539071, 1852.0816640439857, 1672.9261174900475, 998.1390237791273, 664.9394825294229], [41, 42, 43, 44, 45, 46, 47, 48, 49]], [0, 53, [549, 586, 628, 658, 692, 721, 753, 787], [11761.091, 11715.41, 11725.256, 11734.493, 11777.398, 11753.546, 11804.149, 11766.23], [8152.569, 8183.876, 8134.932, 8151.622, 8154.008, 8107.399, 8014.939, 8113.07], [15.769, 15.53, 14.121, 12.609, 19.091, 17.81, 32.244, 28.876], [797.8024014812706, 1159.8539241615224, 1329.9908264445544, 1305.9948315840452, 2330.648617600512, 1317.8958557919902, 5314.791988946516, 765.9208797971421], [46, 47, 48, 49, 50, 51, 52, 53]], [0, 55, [441, 482, 515, 555, 591, 631, 661, 695, 724, 757, 791, 817, 844, 876, 911, 940, 975, 1001, 1035, 1061, 1084, 1113, 1140, 1165, 1191, 1213, 1236, 1263, 1289, 1312, 1334, 1363, 1385, 1407, 1437, 1459, 1484, 1507, 1536, 1559, 1584], [12640.955, 12609.055, 12618.591, 12599.455, 12610.181, 12658.217, 12645.754, 12611.563, 12631.548, 12627.448, 12615.855, 12644.494, 12662.088, 12737.27, 12836.641, 12815.294, 12790.251, 12799.032, 12795.208, 12808.461, 12790.038, 12801.807, 12788.025, 12786.375, 12745.448, 12735.458, 12737.591, 12769.624, 12744.092, 12679.421, 12724.845, 12675.457, 12711.551, 12679.761, 12705.395, 12688.522, 12768.706, 12697.194, 12656.816, 12634.17, 12676.884], [10353.546, 10455.771, 10446.871, 10400.904, 10422.621, 10388.516, 10339.878, 10359.773, 10349.737, 10309.107, 10346.683, 10333.68, 10289.085, 10276.165, 10328.528, 10328.652, 10280.342, 10304.333, 10288.06, 10277.131, 10292.607, 10296.478, 10244.679, 10207.233, 10201.566, 10151.398, 10162.824, 10225.895, 10244.703, 10233.623, 10198.844, 10176.847, 10221.774, 10164.709, 10198.141, 10150.648, 10222.627, 10217.384, 10201.94, 10134.194, 10140.983], [17.106, 12.412, 9.526, 9.733, 5.921, 7.582, 9.816, 8.183, 11.795, 10.308, 10.967, 8.302, 10.676, 30.892, 11.059, 11.871, 10.876, 12.092, 10.933, 7.737, 11.623, 11.491, 12.367, 10.6, 12.004, 12.128, 15.446, 14.579, 23.014, 17.461, 18.871, 20.664, 26.945, 30.949, 27.1, 41.767, 27.18, 23.162, 24.02, 25.157, 24.123], [892.8263420996352, 4105.908199228089, 3070.1071852606156, 5167.02618270888, 6754.521147155877, 7033.821733172644, 3186.4236467859887, 4300.158453848858, 5624.438707251087, 3703.828349432816, 4938.229676956867, 3760.2888760866363, 6367.158066130641, 2048.048194843676, 3676.454522964553, 3409.6032831418374, 4319.661062792127, 4858.131879769518, 4249.842588756395, 4126.344683941188, 6243.418804819548, 7670.777160971352, 4870.46324743025, 11274.45687711045, 3011.1177299341784, 5484.529512947815, 6532.160579936028, 3673.7823244322954, 1158.1716088758071, 478.49096320094804, 1251.578349955774, 1594.2736182127046, 3024.271335445752, 1723.5142229765627, 2381.9000678331804, 2782.3040212880123, 2852.1203889774365, 1352.7733080638693, 4858.222711784394, 2117.754024595071, 2974.2343685568912], [43, 44, 45, 46, 47, 48, 49, 50, 51, 52, 53, 54, 55, 56, 57, 58, 59, 60, 61, 62, 63, 64, 65, 66, 67, 68, 69, 70, 71, 72, 73, 74, 75, 76, 77, 78, 79, 80, 81, 82, 83]], [1, 58, [410, 450, 490, 526, 564, 602, 637, 669], [34906.754, 35123.783, 35164.309, 35099.799, 34970.138, 35032.749, 34939.53, 35006.237], [31530.662, 31499.015, 31611.72, 31642.108, 31594.574, 31594.829, 31735.755, 31689.219], [26.742, 26.144, 18.854, 20.708, 21.446, 35.992, 18.751, 22.329], [14051.41265386048, 10648.146766113063, 5710.7837803220045, 6987.553118424189, 20628.482907510966, 5404.8953634126465, 2576.840482959183, 2670.496324084423], [42, 43, 44, 45, 46, 47, 48, 49]], [2, 59, [529, 567, 605, 640, 672, 702, 734, 768, 800, 823, 851, 890], [37690.465, 37723.471, 37672.482, 37761.397, 37722.525, 37734.308, 37715.239, 37700.757, 37739.732, 37715.734, 37698.652, 37748.479], [58278.179, 58304.565, 58278.205, 58300.726, 58260.757, 58213.235, 58307.827, 58258.444, 58295.581, 58266.083, 58245.43, 58251.657], [15.927, 15.045, 16.103, 22.799, 12.495, 16.389, 14.068, 24.945, 15.886, 21.136, 15.382, 20.255], [1388.3205840552678, 1662.3847562605115, 1694.1917291824475, 2686.403154134799, 2451.0606810078352, 1600.4886455257897, 2292.3651078170487, 2364.4759239998807, 1987.8846422645684, 2856.1825857779845, 1809.6305404820466, 1066.2373445738651], [45, 46, 47, 48, 49, 50, 51, 52, 53, 54, 55, 56]], [2, 60, [642, 673, 703, 735, 770], [38581.297, 38586.598, 38517.2, 38470.186, 38489.927], [59573.361, 59587.876, 59469.89, 59457.859, 59553.733], [11.109, 17.872, 20.115, 37.071, 10.896], [1970.9257152644493, 1270.6103613894827, 3970.4908886737144, 2018.283275222677, 43296.25975329912], [48, 49, 50, 51, 52]], [2, 63, [455, 493, 528, 566, 606], [37466.788, 37573.476, 37525.339, 37592.606, 37774.76], [56811.356, 56817.024, 56822.01, 56801.175, 56683.681], [13.968, 24.467, 17.719, 19.545, 22.616], [1450.3210223247872, 9079.08432192113, 2327.472596367598, 3641.0593034447847, 1300.5029762398462], [43, 44, 45, 46, 47]], [2, 65, [459, 494, 530, 568, 607], [38204.707, 38128.652, 38086.489, 38024.551, 38047.497], [59046.279, 59086.143, 59000.581, 58986.901, 59000.044], [29.562, 14.832, 22.547, 13.318, 18.664], [8883.744981200325, 22298.861739646887, 1189.9897071156593, 1269.863676038931, 1089.5858227985939], [43, 44, 45, 46, 47]], [1, 93, [889, 917, 949, 982, 1008, 1040, 1067, 1094, 1121, 1146, 1169, 1197, 1219, 1243, 1269], [34903.623, 34912.728, 34942.275, 34893.839, 34893.707, 34887.483, 34847.61, 34775.949, 34872.544, 34883.193, 34819.91, 34734.137, 34716.813, 34729.128, 34791.107], [31822.442, 31804.06, 31823.634, 31835.116, 31879.929, 31883.376, 31851.933, 31856.423, 31870.666, 31907.664, 31863.413, 31860.337, 31854.719, 31854.076, 31819.782], [9.648, 13.944, 11.742, 8.348, 6.424, 6.929, 13.137, 27.55, 22.516, 14.677, 19.748, 9.276, 8.499, 13.425, 14.692], [1653.0378059823395, 1885.348524563819, 1562.1923822693366, 2471.277823443593, 3938.455465209629, 2710.2755282592925, 3804.604517094721, 1700.3032936287661, 1470.5063846450157, 1949.5743863645005, 1751.6632662367967, 1943.893363847864, 2728.3117860742304, 3545.906730370193, 1721.7981256208052], [56, 57, 58, 59, 60, 61, 62, 63, 64, 65, 66, 67, 68, 69, 70]], [0, 114, [1111, 1136, 1161, 1186, 1209, 1231, 1258, 1284, 1309, 1332], [11782.905, 11768.909, 11766.448, 11755.201, 11761.76, 11763.665, 11787.077, 11776.238, 11751.244, 11821.231], [8423.811, 8432.434, 8422.323, 8426.679, 8400.944, 8436.503, 8449.224, 8415.544, 8429.499, 8476.495], [16.378, 11.084, 14.577, 10.677, 7.864, 15.129, 19.463, 14.964, 13.032, 20.693], [1803.7600743101516, 2477.24681407905, 1959.4602874559248, 1356.682837119642, 2085.687168837868, 1171.047095580983, 1417.0183454951336, 1004.8591405767514, 1809.9068459023845, 832.2345119772735], [64, 65, 66, 67, 68, 69, 70, 71, 72, 73]], [2, 144, [1395, 1420, 1445, 1464, 1490, 1516, 1542, 1569, 1591, 1617, 1644, 1661, 1684, 1706], [38457.259, 38402.25, 38330.393, 38275.04, 38222.763, 38338.946, 38364.717, 38367.059, 38351.299, 38347.18, 38356.189, 38464.264, 38424.637, 38385.634], [58376.944, 58271.419, 58214.821, 58104.843, 58113.668, 58086.826, 58101.07, 58089.045, 58099.539, 58106.818, 58123.563, 58089.125, 58117.399, 58103.561], [30.534, 25.484, 22.746, 20.115, 18.268, 14.859, 12.798, 10.545, 13.139, 12.865, 14.8, 18.696, 12.782, 22.771], [900.3268547179224, 3821.971079180088, 8462.342159105094, 6139.376205909948, 3538.5442620661556, 5818.251669338044, 4190.589265449732, 3883.8502986569415, 5497.962085597241, 3308.77369730789, 2187.9396098007546, 1342.6104708654325, 2148.281808238224, 1287.422385608981], [75, 76, 77, 78, 79, 80, 81, 82, 83, 84, 85, 86, 87, 88]], [0, 148, [1404, 1434, 1455, 1479, 1501, 1530, 1555, 1578, 1603, 1629, 1650, 1669], [11760.484, 11771.928, 11763.033, 11731.411, 11731.446, 11761.933, 11780.975, 11767.769, 11758.995, 11756.957, 11749.597, 11732.618], [8446.779, 8478.561, 8449.757, 8417.108, 8397.769, 8441.648, 8414.266, 8430.55, 8476.651, 8397.192, 8445.951, 8443.221], [10.728, 26.715, 10.828, 12.047, 12.463, 13.46, 17.988, 12.406, 19.514, 13.847, 16.66, 14.8], [1457.119332456429, 3599.7607920560804, 1715.8850007058634, 1914.8024906060275, 2752.4140478099293, 1530.617714187806, 1110.8894343825386, 1989.3911335172102, 1459.7739829207035, 1126.0451051246055, 1362.9287499434986, 1097.7226116589475], [76, 77, 78, 79, 80, 81, 82, 83, 84, 85, 86, 87]], [0, 157, [1480, 1502, 1529, 1554, 1577, 1602, 1628], [11810.849, 11864.57, 11744.59, 11800.662, 11809.337, 11806.349, 11774.876], [7663.358, 7634.2, 7734.562, 7702.354, 7638.581, 7663.205, 7689.725], [39.09, 20.015, 25.297, 20.927, 22.087, 26.98, 28.887], [938.2224062341751, 678.9704551269378, 751.6472090575699, 1543.4645678005459, 976.3743066197746, 1644.2874228155865, 1229.6946624249133], [79, 80, 81, 82, 83, 84, 85]], [1, 158, [1488, 1513, 1539, 1566, 1588, 1614], [34446.241, 34495.119, 34514.501, 34474.619, 34486.888, 34497.666], [31586.436, 31574.729, 31600.678, 31557.535, 31590.855, 31597.671], [27.028, 11.05, 21.104, 19.775, 17.74, 26.502], [3582.6478615311094, 1275.0628385464533, 2389.453975169461, 3024.520835006106, 3041.4148297657025, 1779.716523335691], [79, 80, 81, 82, 83, 84]], [2, 162, [1541, 1567, 1589, 1615, 1642, 1659, 1683, 1705, 1731, 1753], [37806.693, 37773.323, 37743.64, 37855.732, 37710.464, 37719.445, 37700.407, 37707.178, 37776.102, 37810.418], [58179.688, 58362.242, 58403.187, 58273.126, 58386.736, 58479.711, 58413.608, 58322.624, 58345.417, 58372.333], [15.408, 22.684, 38.807, 11.732, 33.773, 26.147, 19.157, 31.848, 34.546, 26.838], [33850.42629608122, 6084.098851571849, 1169.2732795968486, 112949.58669874496, 1636.3975268794363, 1089.9210570915725, 531.5041734649392, 2199.631174443074, 1768.9106145623928, 1652.137011086854], [81, 82, 83, 84, 85, 86, 87, 88, 89, 90]], [0, 164, [1534, 1558, 1581, 1605, 1631], [12201.346, 12209.937, 12183.366, 12210.595, 12183.923], [10131.996, 10121.989, 10142.041, 10131.976, 10094.538], [14.905, 12.644, 16.627, 15.682, 19.698], [1474.4245563891986, 1862.7133189916738, 1212.1726699193296, 1757.5627639408065, 2637.233728831303], [81, 82, 83, 84, 85]], [1, 167, [1640, 1658, 1679, 1704, 1728, 1751, 1773, 1791, 1814, 1833, 1863, 1882, 1902, 1923, 1940], [35460.991, 35498.966, 35498.735, 35498.208, 35499.343, 35512.084, 35513.176, 35502.518, 35496.285, 35496.182, 35510.396, 35529.049, 35508.541, 35514.813, 35517.311], [33010.153, 33024.946, 33021.801, 33027.527, 33021.381, 33047.949, 33011.419, 33048.069, 32954.408, 33021.491, 33025.506, 33030.643, 33043.557, 33028.116, 33014.704], [23.797, 24.478, 20.844, 17.511, 13.198, 8.921, 12.401, 13.647, 20.698, 11.598, 10.388, 8.517, 10.279, 14.303, 15.263], [2960.3112360322357, 1721.6040834978003, 1063.4609075466904, 1856.2541802940816, 1772.3642333813682, 1137.934767202238, 2284.636638008128, 1390.1185293741587, 655.474948819388, 1604.8194161634221, 2358.1071517050095, 2055.9539975010703, 2041.59754159443, 1488.973689216228, 1991.4014523737192], [85, 86, 87, 88, 89, 90, 91, 92, 93, 94, 95, 96, 97, 98, 99]], [1, 178, [1727, 1749, 1772, 1790, 1813, 1832, 1861], [35138.58, 35171.765, 35166.925, 35150.045, 35154.571, 35165.552, 35170.892], [31553.523, 31557.369, 31555.973, 31541.178, 31570.764, 31555.703, 31525.005], [11.015, 5.668, 6.233, 6.227, 6.672, 8.203, 16.36], [2115.873205859693, 2714.832622368131, 2877.3448293200695, 2707.563196648158, 2899.2352101886922, 2452.0602251807977, 2028.8932742843456], [89, 90, 91, 92, 93, 94, 95]], [2, 181, [1793, 1816, 1838, 1865, 1884], [38347.507, 38380.011, 38263.796, 38094.859, 38098.217], [58068.058, 58104.471, 58087.501, 58007.39, 58008.24], [19.814, 17.151, 23.654, 16.098, 11.797], [1493.2202484176905, 1684.4704133760729, 6534.760002177629, 1858.622530748169, 1792.2087316427157], [92, 93, 94, 95, 96]], [0, 184, [1741, 1763, 1780, 1803, 1823, 1848, 1874], [11822.881, 11806.618, 11829.759, 11818.219, 11767.184, 11691.896, 11737.876], [7612.736, 7652.836, 7663.058, 7672.668, 7705.971, 7715.245, 7628.924], [28.064, 19.623, 24.905, 11.084, 27.238, 36.541, 19.098], [1906.1308650361752, 911.9311501534638, 1229.9757531121438, 856.7258160543358, 3643.4581929913566, 911.5861061341922, 449.601748661768], [90, 91, 92, 93, 94, 95, 96]], [0, 211, [2097, 2114, 2128, 2149, 2166, 2180, 2201, 2222], [12511.799, 12531.565, 12527.043, 12563.836, 12535.162, 12534.526, 12545.039, 12529.857], [7935.809, 7953.472, 7961.76, 7902.574, 7940.857, 7949.64, 7945.754, 7975.403], [19.772, 23.23, 11.809, 12.798, 17.227, 14.546, 19.883, 14.123], [1103.0690632037927, 1203.8823361359819, 1068.6100863956399, 1666.6715241178774, 926.3749895982498, 1756.9667978703083, 1452.166719010427, 1966.71403185579], [108, 109, 110, 111, 112, 113, 114, 115]], [1, 241, [2419, 2434, 2451, 2464, 2486, 2511, 2530, 2542], [34053.839, 34019.415, 34033.71, 34007.137, 34029.501, 34015.397, 34040.589, 34082.87], [30895.314, 30912.876, 30880.252, 30944.883, 30909.228, 30910.708, 30918.507, 30866.55], [22.855, 10.048, 9.51, 16.513, 7.723, 16.336, 9.014, 18.392], [1236.4885235630097, 833.3272949724274, 1035.34590013896, 827.4000722852517, 595.5254632367797, 1090.2261602974106, 1131.9977656648284, 1028.9618552222635], [128, 129, 130, 131, 132, 133, 134, 135]], [0, 263, [2605, 2620, 2634, 2649, 2667, 2681, 2694], [11980.531, 11998.745, 11980.596, 11960.798, 11916.821, 11955.962, 12016.827], [9550.045, 9523.123, 9564.456, 9552.25, 9587.094, 9528.911, 9527.725], [17.399, 18.795, 9.862, 9.795, 13.896, 17.451, 19.74], [1546.976042570439, 1153.2230014330287, 1588.2930447475187, 1670.08033716425, 1113.744429340856, 1308.8996969135271, 797.8566210766833], [139, 140, 141, 142, 143, 144, 145]], [0, 273, [2696, 2714, 2726, 2750, 2768, 2787, 2803, 2816, 2838, 2859], [12636.446, 12573.546, 12641.19, 12599.357, 12603.84, 12504.809, 12634.181, 12605.566, 12622.82, 12636.106], [9333.312, 9333.346, 9357.604, 9319.514, 9315.995, 9245.736, 9346.591, 9351.244, 9310.317, 9306.659], [15.482, 18.12, 22.759, 21.812, 18.737, 31.671, 29.486, 26.486, 13.72, 15.585], [1467.0849573193468, 644.6956991370612, 1145.6850018948396, 1232.4265982968122, 2144.79239754309, 3160.7860822880716, 2228.87427422684, 3957.095340161453, 783.7806314815584, 2290.823392991076], [145, 146, 147, 148, 149, 150, 151, 152, 153, 154]], [2, 281, [2846, 2868, 2885, 2907, 2930, 2947, 2965], [38554.229, 38542.093, 38542.008, 38578.398, 38583.681, 38558.33, 38572.562], [58346.868, 58368.52, 58371.338, 58352.699, 58372.383, 58377.589, 58363.15], [19.147, 16.024, 22.919, 17.268, 16.31, 18.747, 12.925], [3379.386876249507, 1671.1117785013253, 1784.617061236756, 1951.1085955520273, 1156.5588712725075, 1025.9456175766747, 1647.2195146989402], [153, 154, 155, 156, 157, 158, 159]], [0, 287, [2814, 2835, 2857, 2878, 2897, 2918, 2940, 2957, 2974, 2991, 3007, 3022], [11974.384, 11965.212, 11952.629, 11955.579, 11973.535, 11944.979, 11967.331, 11948.627, 11930.609, 11975.508, 11949.158, 11972.745], [9604.385, 9554.991, 9563.676, 9562.471, 9554.316, 9562.024, 9562.031, 9559.69, 9559.157, 9568.76, 9531.387, 9575.37], [23.191, 11.395, 8.828, 12.186, 8.703, 10.1, 7.024, 5.598, 5.162, 7.607, 10.491, 14.794], [1533.0412799196524, 1075.974583071779, 1567.8492799914804, 1862.5581612829897, 1755.0395394928019, 1576.5698735048993, 2127.4179705304446, 2926.1007708013717, 2903.091658340731, 2368.8343083277987, 2030.924085877627, 1401.5029809416487], [152, 153, 154, 155, 156, 157, 158, 159, 160, 161, 162, 163]], [1, 310, [3096, 3110, 3125, 3141, 3155], [35914.239, 35913.672, 35905.617, 35912.528, 35928.729], [32352.433, 32366.856, 32362.398, 32379.1, 32352.847], [14.488, 9.237, 11.475, 10.399, 11.001], [1926.585591126488, 1490.4918034916268, 1431.8932857007069, 1629.680536531417, 1093.3512863077008], [167, 168, 169, 170, 171]], [0, 325, [3191, 3211, 3227, 3247, 3272, 3291], [11994.145, 11989.318, 12025.461, 12016.703, 11998.67, 11968.822], [7490.251, 7503.199, 7484.219, 7507.254, 7467.066, 7489.521], [10.655, 12.242, 11.662, 14.068, 14.673, 15.065], [1400.0429023016375, 1598.8607451918276, 1420.7812791808726, 1746.72475166582, 2319.7034537654667, 1131.5457492852925], [174, 175, 176, 177, 178, 179]], [0, 330, [3292, 3307, 3326, 3342, 3357, 3377, 3390, 3404], [12108.315, 12120.136, 12115.298, 12125.815, 11956.272, 12031.415, 11972.193, 11943.434], [9767.195, 9744.986, 9772.124, 9803.531, 9632.231, 9686.029, 9591.166, 9604.758], [15.473, 15.138, 13.975, 17.811, 28.638, 17.611, 16.493, 14.596], [4106.277407573763, 2576.4242117074873, 2754.6495196010505, 1764.7146126225168, 763.4762498503168, 1610.6347403486664, 611.3755037964095, 901.2480382404098], [179, 180, 181, 182, 183, 184, 185, 186]], [0, 335, [3406, 3420, 3440, 3458, 3481], [12545.984, 12587.014, 12580.82, 12592.348, 12601.655], [8531.261, 8549.217, 8561.85, 8550.308, 8496.753], [11.383, 16.391, 15.348, 14.983, 20.955], [1757.614033108672, 1653.233362888864, 1484.1131463553434, 1778.5783408667955, 1121.6939736440631], [186, 187, 188, 189, 190]], [0, 341, [3457, 3480, 3498, 3511, 3523, 3540, 3549, 3560, 3575, 3593, 3618, 3654, 3697, 3740, 3791, 3830, 3877, 3915, 3943, 3997, 4043], [12157.646, 12195.99, 12173.859, 12179.761, 12181.034, 12200.397, 12164.485, 12174.222, 12191.977, 12393.878, 12258.084, 12267.358, 12211.417, 12269.98, 12321.226, 12354.798, 12367.884, 12355.525, 12348.851, 12328.786, 12267.362], [10117.848, 10142.25, 10145.789, 10157.001, 10135.114, 10147.58, 10146.419, 10152.973, 10095.158, 10051.78, 10111.914, 10084.735, 10120.655, 10063.148, 10048.506, 10031.526, 10052.438, 10019.01, 9980.023, 9921.018, 9839.317], [14.207, 13.573, 20.948, 12.303, 16.25, 19.213, 14.346, 14.399, 13.164, 23.869, 11.629, 11.291, 11.772, 12.548, 12.815, 16.967, 13.06, 17.835, 12.429, 23.827, 10.128], [1017.2782856515782, 1435.566795201231, 958.8174038033147, 1933.357971487808, 1436.8335618467968, 1705.495024184481, 1382.4806538437717, 1934.3611647667278, 1138.9431868015706, 10258.625745686724, 2262.6800592608165, 4907.379011403642, 1506.1503894208581, 6541.328249044917, 9471.589315889472, 4124.351361773791, 16955.95567404468, 5952.960200041725, 45335.3908570424, 12477.695120734645, 46666.807712398615], [189, 190, 191, 192, 193, 194, 195, 196, 197, 198, 199, 200, 201, 202, 203, 204, 205, 206, 207, 208, 209]], [0, 354, [3559, 3574, 3592, 3617, 3653], [12037.212, 12055.298, 12032.481, 12022.101, 12106.093], [7476.785, 7489.616, 7483.167, 7473.757, 7567.887], [12.259, 12.642, 9.877, 11.284, 30.574], [1634.5075193676728, 2346.420293451549, 2515.607551982729, 1409.7729112719474, 2714.6042422143632], [196, 197, 198, 199, 200]], [2, 356, [3545, 3554, 3567, 3582, 3606, 3632, 3673], [38329.634, 38272.312, 38300.941, 38264.919, 38274.02, 38309.669, 38325.114], [57424.108, 57386.791, 57414.185, 57439.16, 57409.027, 57416.076, 57407.141], [16.851, 13.434, 14.205, 33.764, 27.799, 9.524, 8.798], [975.3173593258829, 1084.527950499555, 1716.111735719861, 2213.853805050515, 1272.1007843792052, 2180.467259336195, 2444.5598482277173], [194, 195, 196, 197, 198, 199, 200]], [0, 358, [3573, 3591, 3616, 3652, 3694, 3739, 3790], [11874.224, 11845.86, 11886.302, 11902.814, 11946.69, 12097.662, 12083.255], [9069.073, 9043.967, 9043.44, 8976.561, 8940.523, 9023.928, 9079.492], [18.204, 11.337, 14.413, 10.604, 19.79, 25.693, 38.453], [1477.8184104455247, 2082.923466568916, 3222.088128169761, 4555.877850507133, 3654.8112996903847, 9146.24173440028, 4606.6549182853605], [197, 198, 199, 200, 201, 202, 203]], [1, 364, [3627, 3666, 3710, 3756, 3801, 3842, 3885], [34923.827, 34909.532, 34961.797, 35015.27, 34956.925, 34901.625, 34960.674], [31711.725, 31714.467, 31769.79, 31663.791, 31738.881, 31766.199, 31793.021], [19.516, 22.751, 32.136, 15.442, 16.479, 19.504, 18.375], [1939.4747869347402, 9469.415586823785, 5304.639600409513, 21284.404279501316, 8394.857510248768, 1361.549952820659, 6272.851780869804], [199, 200, 201, 202, 203, 204, 205]], [1, 365, [3628, 3667, 3711, 3757, 3803, 3841, 3886, 3920], [34993.628, 34990.113, 34889.569, 34965.782, 34922.446, 34917.611, 34925.999, 35010.026], [31242.154, 31145.949, 31104.412, 31131.065, 31039.403, 31037.065, 31028.127, 31098.669], [16.642, 23.145, 17.074, 14.82, 14.344, 13.773, 8.5, 22.085], [4114.718521978107, 3030.4844823080043, 7952.678880969956, 12346.221018753784, 3983.882949784286, 5205.31096448347, 2072.119953696435, 2151.3324636964157], [199, 200, 201, 202, 203, 204, 205, 206]], [2, 366, [3604, 3630, 3671, 3716, 3765], [37688.673, 37717.917, 37590.025, 37716.062, 37613.383], [57781.931, 57821.525, 57666.318, 57879.439, 57735.952], [15.133, 24.201, 23.886, 31.726, 25.178], [39953.986143588896, 10393.772139264733, 2241.1615822027206, 5568.619250194955, 3897.5221179313767], [198, 199, 200, 201, 202]], [2, 367, [3631, 3672, 3717, 3766, 3808, 3848, 3891], [37804.053, 37846.829, 37789.103, 37763.138, 37777.151, 37772.552, 37906.616], [57963.309, 58181.3, 58227.16, 58276.015, 58195.029, 58270.756, 58320.799], [17.961, 24.08, 18.382, 11.414, 20.737, 17.191, 17.68], [29169.870800720895, 1485.0866751561848, 2359.5059773367375, 2355.56746209455, 2764.791698383298, 2055.230297953536, 9692.627327013412], [199, 200, 201, 202, 203, 204, 205]], [2, 369, [3634, 3675, 3719, 3769, 3811, 3850], [38626.986, 38528.989, 38401.719, 38520.754, 38438.209, 38460.559], [59439.225, 59391.869, 59435.353, 59413.426, 59420.155, 59448.727], [22.999, 17.325, 18.733, 19.377, 35.418, 26.251], [2591.716766584564, 21508.326658320402, 26730.822413337224, 10352.086259282853, 6666.418386939125, 7859.644516697813], [199, 200, 201, 202, 203, 204]], [0, 379, [3657, 3701, 3743, 3794, 3829], [12546.876, 12474.115, 12262.652, 12334.135, 12332.06], [9138.439, 9103.826, 9124.481, 9198.109, 9224.507], [22.033, 23.097, 13.168, 13.518, 21.223], [4569.709415847642, 10239.507221849835, 69638.38558913962, 1021.4159211879519, 1099.265572858511], [200, 201, 202, 203, 204]], [0, 392, [3698, 3742, 3793, 3828, 3875, 3912, 3946, 3996, 4034, 4078, 4123], [12318.244, 12211.498, 12296.838, 12172.166, 12253.985, 12347.426, 12236.272, 12201.775, 12147.721, 12249.732, 12255.531], [7804.02, 7804.299, 7845.435, 7821.275, 7841.205, 7898.726, 7925.913, 7930.356, 7929.505, 7882.338, 7886.682], [13.127, 31.708, 19.113, 25.428, 28.686, 17.937, 18.553, 26.85, 17.686, 20.683, 20.343], [801.3549680074386, 8691.184656866462, 7224.248213169949, 10648.157772537263, 6990.912323635634, 1322.4218746995646, 11235.631777457178, 7345.72499129618, 25835.80938174758, 19763.36432902134, 8016.431922757413], [201, 202, 203, 204, 205, 206, 207, 208, 209, 210, 211]], [2, 394, [3764, 3807, 3846, 3889, 3924, 3962, 4010], [37495.216, 37472.349, 37472.179, 37474.104, 37533.008, 37441.796, 37589.734], [56891.787, 56982.708, 56982.902, 57007.144, 57088.029, 57053.004, 57070.328], [20.108, 6.714, 10.066, 7.782, 34.491, 23.077, 26.986], [2863.4180823909674, 2340.754560431918, 3653.2435203452796, 1929.5489442986382, 3200.213487976195, 1113.3523353513222, 3357.167244267836], [202, 203, 204, 205, 206, 207, 208]], [2, 401, [3847, 3890, 3925, 3963, 4011], [37614.705, 37544.233, 37696.498, 37622.401, 37595.526], [57746.33, 57676.16, 57557.999, 57598.808, 57551.542], [14.136, 33.006, 2.728, 21.58, 22.329], [64963.980857080496, 1449.2632466064033, 384.5898277247083, 2553.0449502472115, 1835.807612788263], [204, 205, 206, 207, 208]], [2, 402, [3893, 3927, 3965, 4014, 4058, 4095, 4137, 4170, 4210, 4244, 4275, 4306, 4338, 4381, 4416, 4451, 4487], [38151.697, 38252.934, 38219.016, 38236.654, 38238.118, 38224.337, 38248.831, 38283.03, 38287.899, 38229.88, 38202.358, 38217.427, 38254.441, 38281.349, 38276.546, 38315.086, 38104.692], [58061.151, 58062.471, 58069.27, 58058.327, 58040.727, 58149.837, 58114.687, 58004.611, 57957.103, 57927.776, 58014.338, 58026.812, 58033.252, 58062.498, 58025.65, 58012.269, 58144.451], [17.033, 11.987, 14.316, 11.84, 13.011, 17.354, 16.151, 11.854, 10.613, 14.038, 17.083, 7.292, 7.287, 8.505, 10.621, 8.615, 24.986], [17444.516355672848, 6673.546716380698, 9940.196108826984, 7902.772713853747, 5815.3037626705645, 4906.46598622008, 9476.727435785304, 3825.390982115933, 3546.118227177053, 1410.1648971813117, 2261.575733815139, 5595.5202418082845, 5016.460445989287, 5516.802641440736, 3950.4773978519065, 4784.067834413816, 5117.6516007626715], [205, 206, 207, 208, 209, 210, 211, 212, 213, 214, 215, 216, 217, 218, 219, 220, 221]], [2, 403, [3851, 3894, 3928, 3966, 4015, 4059, 4096, 4138], [38500.47, 38510.903, 38484.032, 38515.335, 38442.794, 38401.103, 38384.103, 38417.251], [59362.988, 59396.553, 59429.349, 59399.795, 59467.983, 59605.659, 59643.591, 59639.266], [27.178, 21.578, 26.209, 26.13, 29.278, 19.868, 14.855, 15.702], [5429.187655538953, 3211.9665086821797, 4961.022696762078, 6543.068389699917, 5871.279860651608, 1067.707631339624, 1933.6456349517216, 978.9529661158326], [204, 205, 206, 207, 208, 209, 210, 211]], [0, 408, [3909, 3942, 3988, 4033, 4074, 4118, 4153, 4189, 4222, 4258, 4289, 4322, 4355], [12066.763, 11994.328, 11910.011, 11929.951, 11852.43, 11824.809, 11817.465, 11833.289, 11833.882, 11944.174, 11997.535, 11928.47, 11917.411], [8642.227, 8602.955, 8509.341, 8557.621, 8531.688, 8545.336, 8526.203, 8566.255, 8538.21, 8686.933, 8744.032, 8599.362, 8604.612], [11.467, 13.46, 24.98, 24.089, 14.065, 15.598, 20.665, 14.817, 14.688, 21.893, 20.196, 26.985, 25.755], [61075.868332252605, 50879.34735837858, 5433.176428029085, 7690.816890710508, 1493.535673423678, 1633.8245670851468, 816.2911176014345, 839.5496748392293, 2287.029247692321, 9734.45157459946, 10034.55636689587, 6104.847956262348, 4416.876125455087], [206, 207, 208, 209, 210, 211, 212, 213, 214, 215, 216, 217, 218]], [1, 410, [3921, 3961, 4008, 4053, 4090], [35264.064, 35335.988, 35369.969, 35406.267, 35356.446], [31689.547, 31686.619, 31705.638, 31752.789, 31759.674], [18.016, 12.119, 12.116, 15.78, 27.853], [4013.1448520212484, 2208.5277440490813, 2082.7826464712725, 3736.917401189841, 1494.6119781771552], [206, 207, 208, 209, 210]], [2, 429, [3964, 4012, 4056, 4093, 4135], [37963.626, 37980.438, 37961.994, 38131.082, 38270.659], [58255.196, 58250.369, 58238.246, 58304.445, 58347.005], [18.959, 27.392, 19.956, 25.633, 22.232], [16331.672295798093, 7546.093183430016, 12216.266603546343, 7847.867383234292, 13739.528013074925], [207, 208, 209, 210, 211]], [0, 434, [4035, 4076, 4120, 4154, 4190], [12185.025, 12142.246, 12093.84, 12055.745, 12091.896], [9716.001, 9680.014, 9688.639, 9689.162, 9711.545], [22.264, 21.72, 29.682, 18.162, 17.081], [9909.253581437073, 10311.528257605363, 2473.522280707298, 1499.5614563256675, 1766.3084078463487], [209, 210, 211, 212, 213]], [1, 437, [4051, 4088, 4130, 4165, 4202], [34109.824, 34125.908, 34088.799, 34111.283, 34115.393], [31404.019, 31343.888, 31317.472, 31325.59, 31333.072], [22.074, 10.517, 21.966, 21.984, 12.768], [1235.8721028389339, 684.8482062470592, 715.0415918046236, 811.0884794500416, 1395.1218140878184], [209, 210, 211, 212, 213]], [1, 438, [4054, 4091, 4133, 4167, 4204, 4238, 4273, 4300, 4335, 4377], [35654.768, 35789.475, 35856.782, 35769.8, 35663.849, 35795.535, 35751.649, 35757.38, 35803.414, 35738.132], [32214.759, 32203.99, 32366.613, 32263.655, 32330.677, 32409.762, 32206.695, 32217.998, 32171.356, 32238.271], [18.499, 10.092, 31.171, 14.251, 22.119, 42.044, 13.409, 12.71, 3.502, 18.637], [4314.2280511060035, 1184.0535830784972, 3151.618378938751, 1145.7367935561892, 6862.408561967309, 1453.5672506190544, 1847.67428273104, 1341.6631126239365, 432.02816556640266, 751.8647851296689], [209, 210, 211, 212, 213, 214, 215, 216, 217, 218]], [1, 445, [4089, 4131, 4166, 4203, 4237, 4272, 4299, 4334, 4376, 4412, 4443, 4480, 4512, 4541, 4571, 4598, 4630, 4664, 4705, 4739, 4775, 4807], [35125.815, 34888.906, 34953.681, 34983.129, 35163.257, 35167.425, 35242.841, 35251.179, 35281.426, 35242.101, 35210.613, 35253.399, 35178.695, 35202.302, 35183.707, 35158.736, 35164.337, 35119.654, 35127.833, 35108.956, 35070.5, 35074.743], [31841.996, 31769.541, 31799.313, 31760.077, 31713.718, 31756.925, 31740.933, 31715.2, 31755.045, 31677.523, 31717.298, 31720.026, 31709.207, 31728.982, 31778.622, 31774.286, 31717.687, 31638.701, 31701.781, 31683.747, 31689.183, 31768.321], [30.572, 23.534, 19.62, 17.715, 28.909, 16.475, 25.153, 26.136, 18.227, 14.866, 17.541, 11.243, 10.652, 10.595, 12.448, 11.925, 12.268, 8.827, 13.249, 15.871, 27.73, 26.279], [6540.771251517316, 3978.5538340557473, 8044.939956450177, 1573.9067315681202, 4514.344995267083, 17469.644554605497, 3660.356308028061, 1970.680211494512, 12382.26659362129, 2677.198492798849, 4638.995277493907, 6204.33366801046, 5633.63563762566, 5579.793201443315, 8138.400168299423, 12588.765889281756, 3690.150747357832, 1169.75123752588, 1964.3140366216144, 1936.4549967720927, 1115.2734986083758, 1981.631011742293], [210, 211, 212, 213, 214, 215, 216, 217, 218, 219, 220, 221, 222, 223, 224, 225, 226, 227, 228, 229, 230, 231]], [2, 446, [4241, 4274, 4301, 4337, 4379, 4414, 4448], [37467.324, 37496.489, 37502.6, 37524.787, 37508.846, 37511.472, 37511.59], [56591.037, 56665.191, 56752.703, 56630.508, 56579.498, 56629.854, 56623.494], [16.926, 23.243, 21.127, 13.093, 21.005, 31.253, 16.153], [2095.837558257644, 2668.4200186903004, 4188.284518326995, 2570.4886071620754, 1802.025524440599, 2058.7761624508166, 1775.2594094485162], [214, 215, 216, 217, 218, 219, 220]], [2, 447, [4245, 4276, 4309, 4339, 4382, 4417, 4452, 4489, 4520, 4546, 4577, 4605], [38658.144, 38627.367, 38669.218, 38587.176, 38530.673, 38496.217, 38579.065, 38516.097, 38533.602, 38475.488, 38529.383, 38570.427], [59235.678, 59255.357, 59252.861, 59268.754, 59308.27, 59387.174, 59260.577, 59258.791, 59250.852, 59257.081, 59229.105, 59235.806], [13.195, 22.228, 17.78, 30.256, 33.936, 29.578, 23.92, 20.096, 20.293, 11.106, 14.085, 24.656], [1430.3836699707417, 1936.2499617992164, 1691.5503082254693, 3707.682093995999, 2782.4604021817354, 5410.1576648837645, 884.0393886132975, 5087.447962141865, 2332.287565742363, 38108.96242415299, 42157.39915194054, 796.8322162820087], [214, 215, 216, 217, 218, 219, 220, 221, 222, 223, 224, 225]], [1, 457, [4092, 4132, 4168, 4205, 4239], [35875.004, 35845.843, 35755.789, 35756.666, 35814.491], [32708.904, 32660.825, 32693.264, 32716.066, 32556.025], [20.414, 20.546, 27.978, 26.877, 27.874], [2286.5048464069573, 4695.622556269179, 1706.8453773115302, 4896.027465846811, 4373.620587279506], [210, 211, 212, 213, 214]], [0, 467, [4264, 4292, 4324, 4360, 4400, 4431, 4472, 4504, 4531, 4563, 4589, 4620, 4651, 4691, 4726, 4763, 4790, 4826, 4858, 4886, 4918, 4945, 4975, 5002, 5022, 5048, 5075, 5096, 5121, 5143, 5168, 5194], [12383.553, 12332.137, 12288.048, 12253.535, 12247.189, 12167.163, 12006.108, 12010.335, 11951.607, 11931.269, 11962.072, 11947.833, 11953.557, 11962.954, 11977.984, 12015.434, 11978.033, 12031.464, 11998.813, 12003.406, 11980.839, 11952.133, 11940.221, 12061.719, 11986.411, 11942.569, 11945.908, 11951.374, 11979.106, 11950.938, 11934.692, 11947.244], [8934.569, 8937.47, 8998.885, 8947.29, 9022.065, 8982.307, 9093.376, 9140.513, 9124.077, 9117.808, 9114.622, 9139.609, 9135.327, 9164.531, 9192.863, 9131.355, 9109.691, 9103.494, 9125.643, 9105.53, 9081.101, 9071.286, 9083.445, 9109.933, 9102.326, 9068.253, 9093.027, 9101.75, 9102.738, 9106.483, 9097.906, 9105.02], [28.197, 21.125, 20.723, 20.216, 16.832, 16.946, 9.276, 12.873, 15.458, 9.493, 10.678, 10.701, 8.108, 10.759, 11.0, 18.224, 12.793, 13.113, 15.127, 13.119, 13.439, 13.057, 12.976, 18.745, 12.552, 11.562, 12.505, 15.574, 20.786, 11.337, 15.346, 14.013], [3045.183231511559, 7157.024714461023, 8022.703079464751, 11728.406522521016, 39165.30676025782, 9673.718724742952, 4769.969049280127, 4193.1523274379015, 5509.433287567227, 5589.404192766316, 6480.767788424988, 6205.317247219263, 5369.572759211023, 6102.337357991136, 7393.830953261962, 8820.835709892814, 5011.2909837570205, 5395.272364756737, 7133.4537056696945, 7407.851576562065, 6915.306749977562, 3301.2164981650885, 4881.8914240555, 3118.99712929501, 2333.8694499873773, 3810.756203341191, 4144.640002241382, 3557.6848651400683, 2094.252634878616, 3102.663015402574, 2605.6239998884766, 1396.6246718513314], [215, 216, 217, 218, 219, 220, 221, 222, 223, 224, 225, 226, 227, 228, 229, 230, 231, 232, 233, 234, 235, 236, 237, 238, 239, 240, 241, 242, 243, 244, 245, 246]], [2, 471, [4415, 4449, 4486, 4519, 4545], [38110.877, 38140.975, 38104.276, 38123.92, 38105.611], [58768.794, 58774.74, 58781.18, 58763.242, 58793.425], [19.15, 22.489, 23.413, 21.263, 16.887], [651.7028306658689, 1303.8512262440768, 748.9586986054331, 922.431391545734, 675.1423975215521], [219, 220, 221, 222, 223]], [0, 479, [4530, 4564, 4590, 4621, 4650, 4690], [11980.311, 12021.622, 11990.931, 12033.348, 12002.286, 11996.583], [7637.672, 7711.946, 7653.971, 7714.957, 7684.352, 7655.574], [12.39, 14.746, 28.078, 21.56, 24.805, 21.604], [496.6658632628895, 3736.6552576693953, 876.6020292634645, 4649.642188991832, 1488.8674452670873, 664.2624360944178], [223, 224, 225, 226, 227, 228]], [1, 484, [4481, 4513, 4542, 4573, 4599], [35584.813, 35604.843, 35586.775, 35552.854, 35648.978], [32999.989, 32919.438, 32946.507, 32999.572, 32933.708], [15.096, 17.613, 21.433, 17.311, 25.056], [3464.1423758009582, 3887.6225125858173, 3166.941124733888, 2409.262576784076, 7763.832015422086], [221, 222, 223, 224, 225]], [1, 485, [4446, 4483, 4515, 4543, 4575, 4602], [36278.366, 36297.215, 36241.051, 36271.623, 36226.692, 36228.964], [33108.76, 33100.233, 33060.377, 33075.837, 33095.849, 33051.224], [10.403, 15.559, 17.126, 14.872, 18.501, 27.227], [880.5015728124984, 1157.3687570302118, 1921.0230525233185, 1524.7843753710208, 3992.8857724109193, 1832.2776777899344], [220, 221, 222, 223, 224, 225]], [1, 498, [4632, 4665, 4706, 4740, 4776, 4808], [36029.363, 35899.982, 35693.033, 35755.613, 35645.542, 35701.625], [32879.787, 32794.346, 32827.222, 32767.208, 32905.814, 32732.911], [25.336, 44.176, 17.188, 34.639, 23.722, 33.417], [23484.877144599413, 1630.3846734749463, 18420.915083473647, 971.0165799815798, 3565.445643508544, 3777.660943178939], [226, 227, 228, 229, 230, 231]], [2, 500, [4603, 4634, 4668, 4709, 4743], [38185.353, 38205.292, 38143.661, 38112.339, 38198.307], [58591.41, 58694.955, 58749.978, 58695.871, 58684.935], [36.589, 22.907, 25.068, 34.631, 29.806], [1799.9757044633768, 7331.955599858218, 965.7017472531028, 1888.5078131386988, 4706.222159898669], [225, 226, 227, 228, 229]], [0, 507, [4654, 4694, 4729, 4766, 4793, 4829, 4861, 4889, 4921], [12562.733, 12507.412, 12573.886, 12589.522, 12618.806, 12588.579, 12558.239, 12603.247, 12603.656], [9890.034, 9962.307, 9908.547, 9996.48, 10074.389, 10023.47, 10008.274, 9926.202, 9972.321], [37.961, 29.396, 21.785, 12.698, 29.678, 21.493, 29.568, 33.532, 33.56], [1738.5510108727694, 6261.749319163869, 682.9273786632035, 580.0055957683734, 4054.87173495971, 550.6918952155222, 506.39679045840876, 500.14356706807195, 2359.526936345003], [227, 228, 229, 230, 231, 232, 233, 234, 235]], [1, 513, [4773, 4803, 4837, 4866, 4898], [34018.759, 33961.26, 34084.315, 34021.821, 34061.036], [30296.439, 30251.524, 30341.34, 30311.007, 30390.702], [29.623, 33.89, 41.18, 28.534, 27.792], [2110.7905909626347, 1834.6345618372686, 2552.9451556628946, 8722.281422499294, 2050.0365154314727], [230, 231, 232, 233, 234]], [1, 514, [4867, 4900, 4928, 4960, 4987, 5008, 5034, 5059, 5079, 5106, 5131, 5155, 5178, 5200], [35107.934, 35100.862, 35073.074, 35091.227, 35090.59, 35079.16, 35048.392, 35164.904, 35094.375, 35142.472, 35287.183, 35244.093, 35077.495, 35046.938], [31692.688, 31719.513, 31745.015, 31692.85, 31757.38, 31778.843, 31761.298, 31757.77, 31721.754, 31736.938, 31744.753, 31696.558, 31716.758, 31689.675], [11.954, 21.209, 19.727, 11.613, 11.129, 12.536, 18.399, 19.782, 18.065, 15.224, 9.694, 18.549, 14.831, 25.875], [984.6241379843752, 1380.9836018917006, 2685.457071420288, 1191.2584225280016, 4449.740587836971, 3571.720198227915, 3406.0393674847787, 3415.9132799339413, 1768.608445758461, 2518.6466980346445, 7987.525469884322, 4271.443178643998, 2035.357459203121, 1964.79761558052], [233, 234, 235, 236, 237, 238, 239, 240, 241, 242, 243, 244, 245, 246]], [1, 515, [4838, 4869, 4901, 4929, 4962, 4989], [36019.874, 35890.438, 35700.533, 35886.935, 35969.715, 35836.728], [32527.23, 32627.9, 32737.078, 32730.371, 32581.307, 32610.6], [35.776, 25.309, 29.657, 34.613, 33.516, 33.988], [973.380792215251, 11756.203954868433, 3384.748484491401, 2551.0806313193107, 3441.0523839772327, 5029.76581139936], [232, 233, 234, 235, 236, 237]], [0, 523, [4825, 4857, 4885, 4917, 4944, 4976, 5001, 5021, 5049, 5076], [11976.921, 12008.771, 12056.985, 11906.355, 11968.712, 12023.818, 11952.856, 11938.904, 11961.564, 11979.816], [7699.066, 7754.699, 7765.004, 7730.197, 7719.216, 7701.275, 7686.022, 7679.571, 7647.27, 7668.706], [25.612, 21.023, 28.066, 30.806, 16.207, 28.739, 23.624, 12.786, 23.14, 13.714], [1192.0878151146753, 3129.4655384523576, 7405.767890925306, 520.6268443038476, 1905.432695256194, 1897.718923965633, 2154.082952433237, 961.7494406513338, 643.2556392469801, 1132.4726168566774], [232, 233, 234, 235, 236, 237, 238, 239, 240, 241]], [1, 527, [4961, 4988, 5009, 5035, 5060, 5080, 5107, 5132], [35673.736, 35768.494, 35745.808, 35695.566, 35635.675, 35626.371, 35577.859, 35593.069], [32856.071, 32762.87, 32787.77, 32919.008, 32948.112, 32976.476, 32924.366, 33001.044], [25.859, 20.067, 19.357, 27.706, 24.212, 17.309, 19.555, 26.53], [1057.0898840687394, 22157.984544038405, 833.2378567520984, 1853.2781758034257, 2412.622754375933, 1572.2359197965952, 2153.221277477808, 1528.2051894669687], [236, 237, 238, 239, 240, 241, 242, 243]], [0, 563, [5241, 5267, 5293, 5314, 5334, 5358, 5380, 5410, 5433, 5452, 5476, 5494, 5511, 5530, 5552, 5571, 5595], [11998.601, 11913.442, 12056.895, 11991.954, 11979.301, 11950.59, 12037.822, 11984.032, 12084.555, 12232.265, 12192.339, 12201.139, 12226.376, 12157.676, 12186.04, 12177.247, 12104.672], [9031.612, 9091.373, 9083.289, 9044.548, 9070.606, 9114.393, 9019.786, 9069.595, 9054.398, 9010.644, 9040.936, 9121.814, 9046.129, 9022.728, 9141.141, 9002.016, 8964.712], [17.981, 13.748, 17.548, 17.333, 15.027, 11.774, 24.0, 13.545, 27.317, 22.335, 25.114, 30.124, 29.555, 19.393, 26.092, 24.881, 20.325], [11115.811414793077, 1709.2580180498542, 4907.13449438822, 3047.0271735936503, 2305.3561357821727, 1743.608171345044, 4093.9319501695845, 1806.227705805441, 3268.0149735931736, 2513.8245928487486, 832.8205991090198, 1692.4005364112209, 687.3191971092498, 1568.5992186736667, 1223.0979193359756, 977.6894663468208, 671.0988072645355], [248, 249, 250, 251, 252, 253, 254, 255, 256, 257, 258, 259, 260, 261, 262, 263, 264]], [2, 570, [5133, 5156, 5179, 5201, 5227, 5250], [37659.015, 37745.385, 37719.933, 37687.799, 37728.67, 37835.813], [57078.858, 56967.569, 57027.601, 57092.807, 57013.732, 56853.211], [13.901, 29.217, 23.956, 14.179, 18.671, 21.806], [2927.930024359201, 4714.952317468998, 1475.7443744011773, 1542.7582357639633, 5809.213656429952, 12329.537297672723], [243, 244, 245, 246, 247, 248]], [0, 583, [5315, 5336, 5359, 5381, 5412, 5435], [12340.968, 12309.381, 12447.211, 12386.839, 12323.509, 12437.492], [7854.622, 7923.609, 7958.878, 7903.393, 7833.834, 7905.706], [23.201, 26.569, 17.608, 21.129, 20.11, 26.937], [845.7802169152505, 1157.3819048353057, 639.7851734501546, 434.3222570977261, 940.9024286975203, 933.5872630161261], [251, 252, 253, 254, 255, 256]], [0, 585, [5338, 5361, 5382, 5414, 5436, 5454], [12545.653, 12463.577, 12467.993, 12431.437, 12538.981, 12503.34], [8945.214, 8941.098, 8941.332, 8990.611, 8951.483, 9001.108], [19.686, 27.342, 21.805, 31.064, 16.707, 18.682], [649.0769768749544, 2222.6852955921877, 3889.960564411208, 3491.126625502815, 2174.38287255079, 2383.567860505654], [252, 253, 254, 255, 256, 257]], [2, 586, [5394, 5422, 5442, 5465, 5482, 5501, 5521, 5543, 5559, 5588, 5602], [38188.076, 38242.271, 38289.275, 38308.938, 38242.946, 38158.315, 38226.948, 38264.678, 38255.731, 38283.712, 38241.757], [58183.597, 58065.046, 58042.059, 58056.254, 58035.445, 58084.215, 58033.562, 58056.826, 58049.732, 58006.808, 57978.842], [34.863, 19.974, 19.332, 17.188, 17.564, 25.062, 20.36, 16.681, 14.221, 21.981, 26.207], [3097.233961264421, 561.5309345657513, 3983.6024739726968, 2224.071024891466, 2267.323189594326, 4861.354182008601, 3542.5525215210046, 2720.9515344088127, 2915.7538145304443, 4826.201052401531, 1306.481191068437], [254, 255, 256, 257, 258, 259, 260, 261, 262, 263, 264]], [2, 587, [5371, 5395, 5423, 5441, 5463, 5483, 5502], [38151.07, 38187.93, 38207.722, 38225.981, 38200.124, 38305.479, 38297.175], [59417.422, 59470.976, 59493.576, 59480.807, 59425.018, 59475.428, 59479.716], [2.777, 11.461, 23.401, 15.703, 22.535, 25.129, 25.665], [432.45837193760025, 637.3369568395951, 631.8678452066891, 1378.3643076851545, 969.2316100572697, 581.8277283614261, 4396.03483709339], [253, 254, 255, 256, 257, 258, 259]], [1, 590, [5440, 5460, 5480, 5498, 5518, 5540, 5557, 5584], [36007.155, 35987.685, 35990.449, 36013.798, 35978.11, 35992.757, 36017.443, 35984.632], [33333.518, 33265.81, 33294.38, 33296.672, 33273.361, 33297.437, 33343.578, 33251.878], [21.414, 10.619, 10.647, 12.0, 13.054, 6.678, 16.538, 15.78], [745.0402851319881, 2169.0598266242346, 1811.1787480057478, 1524.2498218026115, 1533.5280899017393, 2722.6588651882066, 2388.8065327334484, 1958.3834556075558], [256, 257, 258, 259, 260, 261, 262, 263]], [0, 596, [5512, 5532, 5553, 5572, 5596, 5620, 5647, 5669, 5690, 5716, 5742, 5765, 5786, 5812, 5839, 5863, 5881, 5905, 5923, 5948], [12435.579, 12441.615, 12349.172, 12410.443, 12418.957, 12402.501, 12387.831, 12410.572, 12469.745, 12467.443, 12438.796, 12457.942, 12457.259, 12381.425, 12471.776, 12516.312, 12426.695, 12463.337, 12432.591, 12424.644], [7918.535, 7905.393, 7870.514, 7936.781, 7853.34, 7895.311, 7932.979, 8018.423, 8092.888, 8049.597, 8020.051, 8045.354, 7999.045, 7840.239, 7837.106, 7804.021, 7850.69, 7772.31, 7933.801, 7856.049], [28.809, 19.057, 22.692, 17.29, 25.671, 18.246, 23.558, 25.92, 15.346, 18.283, 20.223, 17.987, 25.698, 39.771, 31.604, 37.675, 22.119, 22.213, 17.73, 26.283], [1356.641739756179, 840.8349932135246, 1013.5790954295142, 1700.717309653327, 1088.6278158975538, 761.8399676831269, 1203.487567728636, 2705.49018364072, 3227.8996641574927, 4484.588488464348, 1271.343731673041, 2811.7269835266043, 1760.4561016717319, 1275.5129703000946, 2324.455714406675, 1585.6947429114018, 1694.685113080415, 727.3524614933566, 504.87757300081887, 983.2306556569789], [260, 261, 262, 263, 264, 265, 266, 267, 268, 269, 270, 271, 272, 273, 274, 275, 276, 277, 278, 279]], [2, 604, [5587, 5603, 5632, 5658, 5679, 5703], [38263.652, 38276.296, 38219.779, 38312.454, 38228.254, 38183.623], [59438.69, 59394.955, 59451.111, 59311.827, 59450.221, 59451.649], [34.386, 21.905, 19.271, 30.321, 24.449, 22.848], [2206.6518103147982, 5286.779320326815, 969.7336943954336, 5754.295651521361, 993.2276209763527, 1124.955394402069], [263, 264, 265, 266, 267, 268]], [2, 605, [5605, 5633, 5659, 5682, 5705, 5730, 5758, 5779, 5800, 5828, 5851, 5873, 5892, 5913, 5936, 5965, 5983, 6013, 6034, 6057, 6085, 6109, 6130, 6153, 6176, 6204, 6236], [38486.189, 38462.906, 38426.828, 38437.048, 38462.936, 38461.248, 38469.038, 38459.756, 38496.776, 38489.852, 38507.514, 38498.493, 38509.619, 38501.803, 38537.425, 38517.752, 38518.123, 38530.915, 38527.16, 38543.002, 38547.551, 38483.301, 38475.578, 38450.578, 38462.344, 38482.069, 38457.782], [58787.188, 58708.66, 58681.68, 58678.778, 58671.45, 58588.834, 58655.383, 58658.482, 58684.507, 58646.411, 58635.174, 58641.172, 58631.212, 58596.243, 58631.128, 58611.56, 58587.241, 58616.762, 58615.533, 58604.601, 58627.712, 58705.0, 58710.953, 58666.326, 58706.208, 58681.106, 58717.705], [26.683, 14.847, 13.655, 8.563, 9.664, 28.336, 10.224, 18.513, 12.396, 6.135, 7.078, 7.364, 9.976, 10.021, 12.232, 11.298, 14.511, 5.912, 8.911, 8.839, 13.842, 33.135, 12.345, 17.04, 19.056, 12.572, 16.618], [3302.923182108925, 1977.651138026303, 3366.806470925076, 3315.4516455135545, 1935.6394865489137, 1684.5377844090785, 1982.9855638709505, 2218.4648598645517, 2164.7453491150104, 4409.971032669962, 3387.4415797105557, 3113.2022903647107, 2570.301926802241, 1754.6896078938228, 1831.9902919969877, 2677.688562541312, 1329.2509682460807, 2100.4892871643433, 1819.261230173462, 2406.8578535171036, 1393.2598021347649, 757.5482410855336, 811.4724853541024, 4938.039169806184, 2098.820927651271, 1565.4018263086455, 1766.360782266191], [264, 265, 266, 267, 268, 269, 270, 271, 272, 273, 274, 275, 276, 277, 278, 279, 280, 281, 282, 283, 284, 285, 286, 287, 288, 289, 290]], [1, 618, [5675, 5697, 5725, 5754, 5774, 5795, 5823, 5848, 5870, 5888, 5911, 5931], [34875.807, 34919.976, 34913.869, 34935.842, 34919.797, 34921.112, 34930.028, 34932.584, 34907.932, 34926.354, 34899.381, 34907.114], [32228.345, 32265.423, 32255.782, 32248.25, 32235.958, 32218.852, 32229.982, 32150.312, 32142.381, 32174.341, 32156.506, 32114.357], [27.709, 10.748, 8.739, 9.883, 9.733, 19.128, 13.13, 21.405, 22.738, 22.189, 19.324, 24.638], [662.4714742174828, 2147.5723910279958, 2072.2075215167993, 2259.6703598079284, 2830.0090644049333, 2655.8680512124797, 2556.267561866361, 7302.8868868805175, 6384.420146754587, 4739.878566350971, 4423.911390307264, 5681.9764431033645], [267, 268, 269, 270, 271, 272, 273, 274, 275, 276, 277, 278]], [1, 619, [5654, 5676, 5698, 5726, 5755, 5775, 5796, 5824], [35096.776, 35065.593, 35123.777, 35098.271, 35095.48, 35098.601, 35096.778, 35086.532], [31492.69, 31472.013, 31476.658, 31503.637, 31488.281, 31453.277, 31514.672, 31494.964], [26.432, 24.929, 14.394, 16.234, 15.493, 17.094, 22.804, 29.806], [1897.1919385613578, 1839.1746417876266, 1396.51649563882, 6060.523613995002, 3015.8843643601094, 2722.8765454966024, 1601.3591408326415, 1737.8467298871715], [266, 267, 268, 269, 270, 271, 272, 273]], [0, 639, [5811, 5838, 5862, 5880, 5904], [12244.165, 12174.562, 12192.98, 12186.382, 12183.837], [9881.726, 9803.368, 9843.675, 9827.007, 9798.677], [27.927, 8.054, 10.761, 10.211, 19.916], [1100.0398576640794, 1212.4052042172723, 1752.4013548593377, 1580.9307435137328, 707.829072135152], [273, 274, 275, 276, 277]], [1, 650, [5930, 5960, 5981, 6008, 6029, 6055, 6083, 6105, 6127, 6149, 6172, 6201, 6234, 6253, 6277, 6300], [34939.809, 34962.086, 34962.896, 34963.446, 34968.236, 34962.526, 35006.062, 34989.648, 34976.505, 34951.486, 34984.051, 35008.15, 34963.396, 34973.014, 35044.913, 35130.154], [31948.142, 31844.359, 31848.12, 31856.294, 31869.795, 31837.641, 31808.443, 31815.924, 31837.37, 31845.148, 31857.92, 31828.75, 31829.629, 31817.085, 31830.13, 31800.038], [22.68, 12.579, 21.958, 20.065, 15.097, 11.196, 19.433, 14.215, 10.779, 11.152, 14.628, 12.771, 9.004, 11.297, 15.73, 24.875], [5145.855531081979, 2888.819746963039, 1371.1127425784775, 1612.0254387563202, 2176.546933763754, 1970.6671118122074, 1798.6938426371237, 3455.7488547744533, 1880.7018610212504, 1098.120208579871, 2196.8575393155934, 821.2059382109586, 2769.0164720127755, 1792.7301678405847, 3055.1781040842943, 2163.9291156620247], [278, 279, 280, 281, 282, 283, 284, 285, 286, 287, 288, 289, 290, 291, 292, 293]], [2, 651, [5935, 5964, 5984, 6012, 6033, 6058], [38259.683, 38326.809, 38388.669, 38403.826, 38410.432, 38501.754], [59536.359, 59479.414, 59484.217, 59530.206, 59540.971, 59570.512], [52.431, 25.034, 38.558, 19.314, 25.599, 28.76], [1578.7513164230245, 7506.212197851466, 3022.411287997031, 8602.571671413823, 3196.9232130336613, 1079.7354365827514], [278, 279, 280, 281, 282, 283]], [1, 654, [5959, 5980, 6007, 6028, 6053, 6082, 6103, 6126], [34196.273, 34285.241, 34297.663, 34297.785, 34285.855, 34239.021, 34475.106, 34306.043], [30856.878, 31034.306, 30987.507, 30950.724, 31011.099, 30982.627, 30980.823, 30955.491], [39.18, 21.681, 15.278, 22.988, 11.611, 16.029, 11.749, 19.044], [1640.4643236854874, 1405.5505332426576, 732.6232377536857, 2039.9268965603271, 1466.4974656001607, 1829.285029078762, 360.1851435589761, 1435.405719773383], [279, 280, 281, 282, 283, 284, 285, 286]], [0, 660, [6094, 6116, 6141, 6165, 6191, 6222, 6246], [12572.535, 12625.065, 12633.869, 12660.696, 12595.44, 12652.069, 12551.902], [9004.053, 8991.249, 9000.531, 8983.156, 9032.772, 8979.325, 9103.329], [19.883, 14.512, 12.797, 13.037, 19.089, 12.383, 27.227], [4326.972747611483, 2324.584916120839, 2465.673913089688, 1526.7878707058385, 2492.918442796844, 2035.287524120315, 4282.2125081896465], [285, 286, 287, 288, 289, 290, 291]], [0, 676, [6267, 6289, 6309, 6330, 6351, 6374], [12332.17, 12428.496, 12350.705, 12386.176, 12492.275, 12425.587], [7928.621, 7930.57, 7980.052, 7872.175, 7934.09, 7894.59], [20.957, 15.878, 28.9, 15.636, 22.432, 21.376], [796.1782171608724, 1007.035534368819, 1120.2148999851136, 393.05901491267997, 762.8029383341153, 799.1868116079943], [292, 293, 294, 295, 296, 297]], [1, 678, [6276, 6299, 6317, 6336, 6361, 6384, 6409], [34349.747, 34323.31, 34357.974, 34281.68, 34293.476, 34217.757, 34339.744], [30965.352, 30979.961, 30942.608, 30970.422, 30927.396, 31003.686, 30962.484], [22.689, 16.786, 23.728, 20.079, 11.581, 19.664, 15.116], [924.9641083063141, 1401.1337429801474, 10049.92563448351, 1240.205361785697, 669.1816634300601, 342.60897927087234, 786.0128241567762], [292, 293, 294, 295, 296, 297, 298]], [0, 685, [6329, 6350, 6373, 6401, 6428, 6450, 6470, 6489], [11792.112, 11785.521, 11763.847, 11805.881, 11802.382, 11827.213, 11781.529, 11818.449], [8866.651, 8939.851, 8925.375, 8893.44, 8829.904, 8892.392, 8884.115, 8911.733], [18.882, 20.206, 10.7, 10.174, 22.075, 12.965, 17.241, 14.815], [1331.4005043668822, 966.9685205277282, 1432.664564171267, 1820.4662068482885, 1759.825627734929, 1679.654630837284, 1349.9697327497079, 1692.6262053810956], [295, 296, 297, 298, 299, 300, 301, 302]], [2, 687, [6416, 6439, 6464, 6479, 6504, 6521, 6543, 6564], [38366.053, 38363.28, 38384.15, 38382.471, 38356.194, 38378.623, 38360.492, 38356.394], [59617.681, 59622.461, 59595.77, 59599.38, 59609.495, 59600.374, 59619.575, 59616.786], [8.099, 16.228, 9.975, 11.266, 11.245, 9.889, 15.878, 11.124], [1665.1067929941728, 2053.500212327876, 2210.7792586282753, 1736.8459670278733, 2343.673440839729, 1208.2764094361357, 1641.4720798413846, 1899.1222484200434], [298, 299, 300, 301, 302, 303, 304, 305]], [1, 697, [6517, 6539, 6560, 6577, 6596, 6620, 6650, 6672], [33896.613, 33879.242, 33827.824, 33811.369, 33825.723, 33843.274, 33807.018, 33830.531], [30701.282, 30770.927, 30713.086, 30695.613, 30706.954, 30735.942, 30760.108, 30710.308], [27.382, 26.912, 27.622, 10.683, 13.844, 17.066, 15.02, 24.523], [4308.693485828131, 2566.585756168076, 1890.2114887350194, 1314.6116790946735, 1352.5607008558018, 1058.8589323613096, 1093.5211705595907, 924.51241482194], [303, 304, 305, 306, 307, 308, 309, 310]], [1, 698, [6460, 6477, 6502, 6518, 6540, 6562, 6579, 6598, 6623, 6652, 6675, 6691], [35617.836, 35490.92, 35586.217, 35456.027, 35511.362, 35414.862, 35570.992, 35529.602, 35569.745, 35594.517, 35587.883, 35569.883], [31860.182, 31792.946, 31825.134, 31817.629, 31782.259, 31773.495, 31830.891, 31837.303, 31870.407, 31845.844, 31840.327, 31864.264], [16.998, 25.554, 16.316, 25.125, 20.484, 39.337, 17.873, 23.153, 13.025, 15.486, 13.493, 25.237], [1037.3093857276597, 3749.2851259753393, 910.8699426438116, 3268.7886204158267, 2164.2264695559606, 2247.964843906199, 1523.1951451688772, 1293.3323982218092, 1284.0103693592744, 957.1700548697396, 1033.561478685467, 1195.7704067454865], [300, 301, 302, 303, 304, 305, 306, 307, 308, 309, 310, 311]], [1, 704, [6561, 6578, 6597, 6622, 6651, 6674, 6690, 6711, 6733, 6750, 6768, 6783, 6803, 6818, 6837, 6858], [34880.867, 34950.557, 34934.172, 34928.032, 34892.716, 34869.658, 34840.308, 34864.203, 34858.888, 34855.172, 34971.81, 34904.206, 34861.621, 34878.939, 34953.064, 34945.865], [31865.221, 31874.413, 31952.821, 31925.36, 31911.888, 31912.027, 31883.391, 31850.181, 31845.06, 31873.433, 31843.552, 31826.426, 31887.858, 31867.166, 31813.801, 31850.374], [36.812, 15.446, 12.572, 12.996, 16.919, 11.227, 8.276, 5.332, 5.834, 8.476, 14.11, 11.959, 28.348, 18.695, 21.144, 17.785], [1347.6869830718274, 2240.51001011141, 2793.9476832931523, 2741.675789626451, 2301.5357670027347, 1925.8955471667343, 3115.636180428679, 3897.2445515824675, 4436.55867448487, 1814.2884974158842, 1804.5485502008112, 796.3419399261279, 1210.6990750940215, 584.5678731465953, 484.7411231857163, 2514.09112802863], [305, 306, 307, 308, 309, 310, 311, 312, 313, 314, 315, 316, 317, 318, 319, 320]], [0, 706, [6528, 6551, 6573, 6590, 6611, 6637, 6659], [11794.551, 11920.751, 11889.005, 11843.293, 11820.04, 11861.674, 11849.591], [8932.002, 9007.081, 8962.473, 9080.514, 9102.412, 9105.956, 9082.596], [16.267, 14.327, 31.525, 8.47, 11.839, 14.455, 18.68], [1110.6615092908357, 26163.321306772203, 4350.437693003428, 2066.4887650128308, 1955.8551595779577, 2495.505601223124, 1357.6716402157567], [304, 305, 306, 307, 308, 309, 310]], [0, 710, [6612, 6638, 6660, 6682, 6703], [12305.767, 12322.09, 12318.546, 12347.646, 12297.936], [7784.116, 7808.644, 7833.372, 7830.461, 7847.641], [12.531, 17.467, 21.74, 15.029, 14.356], [1247.859638648368, 983.4350114755208, 863.3952176817957, 781.5872035433601, 1762.7903334350588], [308, 309, 310, 311, 312]], [0, 711, [6613, 6639, 6662, 6683, 6704, 6724, 6743], [12698.594, 12750.918, 12687.174, 12722.479, 12744.274, 12727.538, 12734.884], [9527.06, 9591.276, 9622.276, 9595.164, 9589.103, 9589.12, 9605.006], [25.197, 14.543, 20.82, 20.553, 9.838, 19.46, 12.243], [1019.6188152678609, 960.6189912542459, 1068.331775747994, 2122.1543028240912, 1186.6510199285829, 2403.251672537203, 1762.532917368675], [308, 309, 310, 311, 312, 313, 314]], [2, 724, [6772, 6785, 6805, 6821, 6840, 6861, 6883, 6901], [38381.027, 38369.559, 38422.479, 38410.55, 38409.734, 38426.376, 38477.581, 38424.684], [58431.947, 58476.692, 58481.896, 58480.901, 58488.305, 58500.707, 58524.176, 58454.995], [19.979, 13.145, 12.564, 9.807, 13.358, 16.974, 15.819, 24.419], [775.900063955166, 2233.466433048857, 1853.5849568576916, 1492.6069823442474, 1329.2667601166497, 1368.890864138294, 891.9973316936555, 897.1977288386479], [315, 316, 317, 318, 319, 320, 321, 322]], [1, 729, [6817, 6836, 6857, 6878, 6897], [34436.195, 34428.525, 34465.038, 34416.482, 34456.17], [31154.547, 31198.174, 31159.844, 31179.159, 31154.673], [25.841, 19.05, 16.097, 23.332, 15.172], [1563.252304809665, 896.3144333041238, 16267.622044948303, 1191.364678207432, 13188.439777999421], [318, 319, 320, 321, 322]], [0, 731, [6795, 6811, 6828, 6852, 6872, 6890, 6910, 6922, 6944, 6960], [12558.222, 12635.487, 12626.709, 12649.41, 12634.609, 12587.958, 12637.011, 12663.859, 12653.493, 12677.848], [9069.871, 8956.691, 8949.821, 8968.1, 8931.79, 8955.441, 8939.484, 8945.314, 8945.35, 8949.996], [17.849, 11.867, 11.771, 10.35, 13.398, 10.642, 10.447, 9.658, 8.425, 22.565], [27991.340622386848, 1471.5165170803507, 1431.174244076767, 2715.988765204812, 1666.5285129181816, 928.9714053172227, 2225.841297011054, 1686.0674796929356, 1592.9494910169194, 665.2055500669201], [317, 318, 319, 320, 321, 322, 323, 324, 325, 326]], [2, 739, [6881, 6900, 6916, 6932, 6955, 6968, 6984, 6994, 7010, 7027, 7038, 7051, 7070, 7091], [38044.136, 38058.242, 38080.717, 38057.788, 38152.132, 38256.734, 38190.226, 38101.053, 38081.351, 38096.33, 38076.683, 38045.629, 38023.158, 38057.231], [59421.226, 59385.804, 59405.865, 59412.635, 59581.971, 59586.69, 59492.894, 59440.186, 59435.837, 59462.345, 59473.021, 59429.834, 59444.428, 59421.802], [12.914, 10.454, 17.34, 13.617, 26.603, 19.027, 27.039, 24.977, 21.029, 21.335, 11.691, 15.095, 10.89, 19.04], [1077.0691687834521, 1578.5870491542216, 1420.7805968547484, 1640.3834822309793, 1163.218300758301, 844.2343760740505, 2555.614759800148, 927.5397360819082, 10754.110987349884, 1152.8786138564128, 1843.8889176264263, 1774.2566396282937, 1679.7039001164992, 1193.9321869153816], [321, 322, 323, 324, 325, 326, 327, 328, 329, 330, 331, 332, 333, 334]], [2, 745, [6983, 6993, 7011, 7026, 7039], [38116.408, 38129.434, 38114.181, 38118.015, 38154.089], [58080.56, 58104.932, 58099.418, 58100.298, 58098.757], [23.888, 12.519, 10.147, 16.445, 27.184], [1776.9686895825728, 2478.0247044293874, 2170.700370533841, 2020.5680470422076, 3577.4041743450216], [327, 328, 329, 330, 331]], [0, 772, [7296, 7329, 7363, 7415, 7467, 7513, 7568, 7622, 7672, 7725, 7778, 7827, 7867, 7912, 7949, 7988, 8024, 8057, 8097, 8134, 8178], [12055.943, 11956.693, 11952.266, 11984.808, 11970.487, 11890.907, 11855.428, 11854.744, 11874.924, 11870.068, 11870.151, 11876.013, 11862.013, 11873.314, 11881.849, 11864.768, 11859.983, 11907.894, 11998.57, 11998.257, 12034.516], [9134.178, 9024.781, 9028.855, 9030.245, 9032.301, 8976.018, 8966.732, 8983.465, 8985.234, 8981.652, 8873.501, 8916.256, 8874.241, 8798.169, 8857.807, 8886.779, 8892.173, 8949.299, 9009.126, 9124.978, 9107.33], [34.66, 16.398, 15.886, 18.416, 14.373, 13.867, 9.851, 9.547, 12.876, 13.655, 22.415, 20.798, 20.864, 22.266, 19.183, 16.079, 21.369, 19.917, 11.696, 21.144, 27.31], [2334.075015761349, 4500.173047416086, 3836.1328879501298, 8814.04701743277, 16627.316081614987, 3958.7465627414776, 4599.366130608748, 4756.997882071737, 4872.158186848975, 4068.380180435322, 6387.639336198697, 7530.80045543429, 6210.042992754234, 6546.006382751145, 6948.608491054974, 4973.970982654448, 3927.020589355008, 6635.381521743398, 28755.581807645263, 7306.184412482002, 4519.275139959722], [346, 347, 348, 349, 350, 351, 352, 353, 354, 355, 356, 357, 358, 359, 360, 361, 362, 363, 364, 365, 366]], [1, 775, [7304, 7338, 7380, 7432, 7488, 7534, 7589, 7637, 7690, 7741, 7792, 7841, 7880, 7922], [34133.932, 34137.682, 34195.037, 34186.893, 34210.64, 34300.141, 34171.005, 34120.205, 34132.708, 34145.591, 34116.138, 34152.569, 34130.325, 34136.29], [31398.435, 31389.255, 31386.57, 31392.098, 31414.643, 31429.996, 31394.375, 31371.26, 31394.128, 31386.582, 31391.6, 31407.776, 31380.967, 31412.619], [11.438, 17.989, 17.623, 16.455, 20.742, 19.315, 18.916, 11.807, 12.08, 10.458, 9.457, 25.375, 12.835, 18.89], [2247.819474969951, 1734.0703856340715, 2306.256193257013, 1649.1630711239745, 2359.9859359751836, 7968.336381409497, 1763.1952878165998, 2152.926277868478, 2599.8898115749043, 1927.9884829079188, 2267.770136583765, 1127.2172538367895, 1590.5518327604152, 1562.4557301933899], [346, 347, 348, 349, 350, 351, 352, 353, 354, 355, 356, 357, 358, 359]], [1, 776, [7305, 7339, 7381, 7434, 7489, 7536, 7590, 7638, 7691, 7742], [34996.935, 35018.931, 34986.013, 34897.245, 34911.465, 34958.208, 35108.137, 35115.601, 35087.147, 34998.838], [31851.879, 31871.153, 31826.731, 31875.996, 31904.581, 31919.668, 31900.501, 31871.157, 31875.808, 31823.001], [16.111, 16.275, 12.496, 12.983, 13.577, 16.971, 17.594, 19.064, 19.79, 15.989], [3681.78422255766, 2705.041457105894, 7926.7702162953465, 3966.7142139794255, 4386.646640042159, 6147.247952734393, 18964.644751307715, 33556.02470013659, 20708.69041438887, 12962.367979915649], [346, 347, 348, 349, 350, 351, 352, 353, 354, 355]], [1, 777, [7306, 7340, 7383, 7435, 7490, 7539, 7591, 7641, 7693, 7744, 7795, 7844, 7883, 7925, 7964, 8002, 8035, 8073, 8114, 8151], [36025.985, 36050.26, 35952.029, 35946.107, 35987.972, 36036.375, 36061.093, 36066.118, 36059.468, 36059.134, 36072.601, 36067.718, 36057.732, 36060.887, 35999.237, 36137.548, 36165.434, 36094.711, 36100.193, 36119.902], [33230.606, 33236.697, 33179.361, 33196.405, 33157.351, 33218.703, 33198.867, 33209.697, 33229.999, 33253.929, 33236.304, 33244.537, 33249.128, 33254.726, 33273.344, 33225.214, 33115.812, 33255.514, 33204.608, 33208.633], [29.525, 13.189, 10.325, 13.301, 13.755, 11.1, 9.477, 8.417, 7.716, 9.837, 8.504, 9.493, 6.64, 7.42, 10.763, 23.382, 9.418, 26.443, 21.519, 17.527], [1315.1025802348995, 3801.975589529798, 8161.791980489929, 6482.0668528223805, 6799.746654701698, 7002.4567855117, 8202.624613415588, 5980.327705179562, 5657.990941240392, 4483.832532128991, 4600.091136855276, 6142.462467280838, 5395.076720364125, 3940.7186474663504, 1685.5424186923756, 1543.7866303303747, 77199.81243804812, 1557.1293491787046, 2290.1898044854056, 1838.4180142370396], [346, 347, 348, 349, 350, 351, 352, 353, 354, 355, 356, 357, 358, 359, 360, 361, 362, 363, 364, 365]], [2, 786, [7343, 7389, 7441, 7494, 7543, 7596, 7645], [38248.626, 38314.049, 38326.329, 38351.896, 38359.978, 38340.84, 38353.596], [58049.017, 58095.373, 58116.7, 58115.005, 58169.203, 58201.453, 58139.945], [17.904, 21.337, 17.282, 13.657, 17.038, 17.417, 14.495], [2101.34922248291, 3980.5908608547797, 4154.468788776381, 5531.936490654785, 6183.285036236015, 14284.699090316168, 6366.4091806624], [347, 348, 349, 350, 351, 352, 353]], [0, 810, [7417, 7468, 7519, 7569, 7624, 7677], [12116.035, 12166.384, 12161.623, 12187.467, 12115.67, 12144.58], [7541.401, 7646.303, 7651.311, 7778.209, 7619.535, 7719.195], [10.555, 16.299, 29.64, 26.509, 17.582, 43.629], [1373.9533935891984, 4275.246620407379, 4306.584107143079, 10529.196735350944, 2339.3028738956064, 3390.472999561725], [349, 350, 351, 352, 353, 354]], [0, 812, [7517, 7571, 7626, 7675, 7726, 7779, 7828, 7868, 7913], [12273.152, 12259.917, 12270.922, 12304.363, 12212.648, 12259.589, 12281.161, 12240.88, 12188.073], [9989.069, 9850.573, 10010.599, 9978.987, 10055.014, 10069.044, 9916.954, 9959.465, 10120.026], [32.17, 30.828, 15.928, 22.941, 23.489, 22.81, 25.766, 21.852, 12.727], [5039.478645370925, 3403.737008755872, 10799.255698356686, 5961.059984804923, 1901.9274066147843, 2040.402876524986, 1302.9760165572145, 1035.9922610438366, 1562.8174706412576], [351, 352, 353, 354, 355, 356, 357, 358, 359]], [0, 814, [7475, 7522, 7576, 7629, 7679, 7729], [12799.474, 12854.474, 12778.386, 12752.688, 12747.404, 12745.934], [9537.164, 9667.919, 9549.866, 9520.378, 9518.461, 9386.115], [20.851, 12.36, 27.333, 20.869, 25.848, 27.408], [7047.891763309812, 2673.2394861221323, 4552.795668276603, 17198.96562129351, 12352.242933593127, 4854.365107101786], [350, 351, 352, 353, 354, 355]], [1, 816, [7431, 7487, 7533, 7586, 7636, 7689, 7740, 7791, 7840, 7879, 7921, 7961, 7999, 8032, 8070, 8110, 8148, 8189, 8221, 8249], [33733.318, 33729.861, 33745.387, 33725.597, 33728.581, 33727.42, 33714.412, 33754.317, 33730.96, 33717.929, 33702.833, 33692.934, 33722.69, 33726.609, 33716.405, 33786.981, 33779.624, 33746.428, 33918.573, 33824.401], [30428.164, 30357.439, 30366.152, 30372.89, 30356.793, 30383.488, 30354.068, 30351.57, 30369.056, 30342.101, 30375.945, 30369.07, 30365.512, 30374.777, 30386.008, 30451.564, 30489.352, 30457.125, 30628.31, 30463.0], [17.439, 7.757, 12.464, 13.177, 10.382, 9.313, 11.253, 11.995, 8.037, 11.711, 10.388, 14.968, 10.795, 9.8, 10.789, 16.949, 24.114, 27.493, 18.373, 27.305], [725.629503395719, 4255.647170967959, 3368.0514621734574, 2705.8120688185268, 2742.1674292954626, 4012.2002589479735, 3044.08894161975, 4330.752441504407, 4012.6932966066984, 3134.4254444673807, 2889.7162690219184, 2942.5342711367416, 1986.415952382852, 3296.4268108671604, 2908.837703613225, 2063.993254797158, 1085.3882148975042, 1105.117621771257, 18364.821659490248, 3502.3133281661585], [349, 350, 351, 352, 353, 354, 355, 356, 357, 358, 359, 360, 361, 362, 363, 364, 365, 366, 367, 368]], [2, 818, [7388, 7440, 7492, 7542, 7594, 7644, 7696, 7750, 7800, 7847, 7886, 7928, 7967, 8005], [38233.521, 38239.577, 38167.995, 38173.205, 38169.998, 38183.073, 38156.196, 38153.272, 38168.036, 38145.166, 38165.302, 38111.97, 38156.448, 38110.348], [57516.273, 57462.813, 57385.275, 57277.063, 57291.382, 57247.885, 57247.499, 57258.621, 57289.326, 57197.324, 57195.626, 57173.38, 57312.205, 57375.627], [24.794, 18.455, 14.389, 10.403, 11.355, 9.942, 8.758, 8.649, 8.879, 9.462, 13.749, 16.355, 18.07, 14.634], [3888.1552040168635, 8488.939370175547, 2881.1203221516726, 3522.6824461238007, 4907.019846132345, 5521.447066459573, 4691.082763573046, 4346.889847804639, 3580.7175690801027, 3514.8267405840543, 2231.570609363413, 1089.124943800875, 1576.8959248761016, 1318.1553715251732], [348, 349, 350, 351, 352, 353, 354, 355, 356, 357, 358, 359, 360, 361]], [1, 831, [7640, 7692, 7743, 7793, 7843, 7882, 7924, 7963, 8001, 8034], [35248.853, 35179.623, 35197.335, 35142.532, 35312.506, 35295.281, 35308.63, 35351.771, 35385.966, 35357.727], [31889.045, 31908.215, 31803.669, 31833.84, 31766.576, 31765.517, 31777.577, 31767.914, 31671.725, 31669.461], [17.029, 17.131, 16.714, 28.982, 17.223, 20.014, 15.606, 20.012, 12.997, 13.716], [14797.497943910837, 26250.680947984973, 11133.712956933885, 12549.520334547109, 7827.837962471687, 5803.156848165136, 14883.575193042547, 4092.455761542051, 1998.1583648301357, 1266.9731229981053], [353, 354, 355, 356, 357, 358, 359, 360, 361, 362]], [0, 837, [7628, 7678, 7728, 7781, 7830, 7870, 7915, 7952, 7991, 8027, 8061], [12709.134, 12694.718, 12749.874, 12721.224, 12736.894, 12712.114, 12721.783, 12749.467, 12716.144, 12764.85, 12769.666], [9276.165, 9257.101, 9268.139, 9295.237, 9298.178, 9210.564, 9205.829, 9245.796, 9342.651, 9283.728, 9266.146], [28.924, 21.103, 14.658, 11.581, 14.964, 13.608, 16.622, 11.675, 29.235, 18.912, 16.796], [1689.7816909570115, 2422.9477786943075, 2657.256415543415, 3425.0524835265796, 5501.623689996247, 1559.407716951758, 2254.318186291107, 2226.4367358603477, 2243.4526313397555, 1790.6225322784437, 496.64957070266047], [353, 354, 355, 356, 357, 358, 359, 360, 361, 362, 363]], [2, 843, [7749, 7798, 7846, 7885, 7927, 7966, 8004, 8038, 8077, 8116, 8154, 8194], [37760.479, 37729.564, 37726.258, 37781.219, 37854.46, 37860.261, 37847.909, 37760.472, 37784.759, 37710.54, 37751.884, 37702.732], [58383.532, 58367.481, 58370.94, 58371.6, 58365.254, 58374.972, 58379.996, 58416.795, 58409.217, 58429.592, 58382.255, 58430.013], [15.685, 14.207, 12.853, 13.148, 16.94, 16.04, 16.194, 19.94, 15.354, 11.695, 16.502, 23.06], [3608.2901234338324, 3069.3482460729074, 2940.413743170179, 4545.903192488711, 6668.438522803746, 6277.844246806223, 7417.483865969103, 3518.4735509812463, 3474.724157836999, 2404.7265961320727, 7531.497560817874, 1020.4516492709275], [355, 356, 357, 358, 359, 360, 361, 362, 363, 364, 365, 366]], [2, 844, [7751, 7801, 7848, 7888, 7930, 7969, 8006, 8039, 8079, 8118, 8157, 8197, 8227, 8254], [38369.831, 38313.803, 38342.792, 38228.998, 38369.265, 38347.736, 38322.729, 38375.235, 38421.369, 38365.716, 38358.209, 38513.328, 38372.946, 38436.255], [58169.562, 58117.968, 58157.457, 58130.198, 58193.729, 58212.004, 58204.822, 58241.656, 58234.61, 58232.611, 58274.416, 58363.018, 58198.292, 58302.27], [29.544, 18.861, 11.765, 21.707, 18.835, 19.423, 19.454, 23.005, 22.625, 20.112, 11.725, 24.215, 18.818, 46.901], [13591.680809750866, 14486.771661076049, 34851.73147111181, 15071.800285153204, 13014.967310073587, 10499.29403202765, 8359.363759999205, 3920.903392465105, 4798.114569240181, 13958.963265649212, 74462.09436033638, 1248.0794217982525, 13019.526099352815, 2090.9489723136644], [355, 356, 357, 358, 359, 360, 361, 362, 363, 364, 365, 366, 367, 368]], [1, 845, [7842, 7881, 7923, 7962, 8000, 8033, 8072], [34902.914, 35040.113, 34919.296, 34879.794, 34860.738, 35003.405, 35122.028], [31881.658, 31889.993, 31904.481, 31916.527, 31897.149, 31798.496, 31760.655], [12.328, 25.182, 20.693, 15.219, 17.927, 32.04, 23.249], [4859.511529786691, 4979.526349270777, 2619.6743135287234, 1832.4007848689005, 1012.3436214352432, 3883.5673787037936, 11227.793611634079], [357, 358, 359, 360, 361, 362, 363]], [0, 867, [7951, 7990, 8026, 8060, 8101], [12364.62, 12502.176, 12466.901, 12475.015, 12516.494], [7652.937, 7844.8, 7781.92, 7799.456, 7784.32], [30.023, 14.692, 13.038, 17.846, 17.615], [534.1050486131498, 1476.98398033088, 1102.7818664856309, 2071.6222001213587, 1255.40991810947], [360, 361, 362, 363, 364]], [1, 870, [8071, 8111, 8149, 8191, 8223], [34836.299, 34834.344, 35004.065, 35071.145, 35166.572], [31837.826, 31849.928, 31768.571, 31789.44, 31787.649], [11.339, 16.487, 21.717, 23.497, 19.56], [1988.6377846124437, 3591.991078042416, 2369.6146877820565, 1921.3589952851382, 16233.471644402942], [363, 364, 365, 366, 367]], [1, 883, [8112, 8150, 8192, 8224, 8251, 8280, 8315, 8343, 8374, 8402, 8428, 8455, 8480, 8510, 8536, 8567], [35171.856, 35130.586, 35177.634, 35185.671, 35157.066, 35185.898, 35268.007, 35209.65, 35229.922, 35329.655, 35233.141, 35217.06, 35262.851, 35250.724, 35204.291, 35358.902], [32645.284, 32619.258, 32649.94, 32651.762, 32687.232, 32664.047, 32711.734, 32730.154, 32718.226, 32667.214, 32687.966, 32723.525, 32685.356, 32665.363, 32642.174, 32549.077], [30.869, 13.597, 10.583, 12.428, 18.016, 10.69, 10.779, 24.209, 13.816, 21.536, 16.054, 10.732, 9.379, 15.631, 27.296, 36.36], [687.2646062123144, 1040.4276662718494, 2068.414829066342, 2364.044404827713, 1874.8471324082439, 1901.1599681331727, 1085.610833399137, 1268.4610330319274, 1522.676670118279, 2812.902451233626, 1880.123644043172, 1652.3505793735283, 1387.379850385153, 2140.247019824065, 2449.9490810575294, 5010.52768386859], [364, 365, 366, 367, 368, 369, 370, 371, 372, 373, 374, 375, 376, 377, 378, 379]], [1, 893, [8278, 8313, 8342, 8372, 8400], [34065.096, 34027.187, 34091.288, 34046.127, 34068.118], [30748.602, 30761.892, 30809.38, 30803.426, 30814.687], [26.512, 19.978, 23.35, 16.406, 32.05], [1924.437624131532, 2005.0826109965815, 1849.1160298034908, 886.7386291458072, 2349.991725316251], [369, 370, 371, 372, 373]], [1, 901, [8401, 8427, 8454, 8479, 8509, 8537, 8568], [34911.345, 34989.104, 35040.163, 35003.54, 35226.528, 35277.591, 35434.084], [31859.651, 31936.089, 31970.388, 31853.549, 31831.568, 31734.441, 31639.558], [36.286, 33.831, 30.731, 39.066, 24.393, 24.862, 22.219], [882.5015796087196, 2938.5009385530257, 3534.54167124933, 1414.598233187162, 4333.616604417614, 3379.238194894212, 1233.4801269161558], [373, 374, 375, 376, 377, 378, 379]], [2, 902, [8457, 8483, 8511, 8538, 8569], [38174.817, 38169.728, 38155.333, 38218.755, 38152.356], [57191.625, 57187.319, 57179.462, 57245.691, 57123.391], [20.969, 20.551, 25.393, 30.539, 15.35], [695.9321291795835, 1730.7135887989807, 1344.833552692272, 1365.4638930063602, 615.2302879497455], [375, 376, 377, 378, 379]], [0, 905, [8445, 8474, 8502, 8529, 8558, 8586], [12825.544, 12841.538, 12857.505, 12866.251, 12755.673, 12739.09], [9698.535, 9710.084, 9725.452, 9703.003, 9543.052, 9563.088], [11.248, 17.847, 14.54, 11.547, 32.347, 28.382], [859.6596872601925, 1620.2177318326715, 1104.5166622356112, 2217.931510580048, 6025.0370399198, 6116.761145085117], [375, 376, 377, 378, 379, 380]], [0, 906, [8395, 8420, 8446, 8473, 8501, 8528, 8557, 8585, 8612, 8645, 8672, 8697, 8725, 8747, 8776, 8804, 8832, 8860, 8892, 8921, 8950, 8977, 9005, 9033, 9058, 9085], [12704.749, 12746.723, 12748.681, 12762.279, 12721.889, 12637.042, 12690.703, 12621.416, 12703.358, 12651.768, 12794.448, 12738.606, 12737.226, 12758.452, 12788.63, 12805.503, 12772.589, 12738.56, 12699.982, 12771.047, 12741.625, 12747.308, 12756.984, 12756.835, 12706.292, 12702.015], [10452.063, 10367.238, 10378.389, 10384.169, 10377.408, 10402.499, 10393.251, 10354.929, 10345.213, 10386.219, 10338.748, 10356.552, 10430.484, 10378.045, 10395.913, 10390.702, 10387.101, 10387.038, 10364.923, 10375.78, 10387.519, 10385.17, 10391.566, 10398.285, 10403.473, 10361.476], [37.213, 10.115, 10.681, 10.847, 12.136, 21.672, 14.105, 19.344, 24.433, 17.205, 18.239, 18.125, 16.49, 11.422, 9.361, 12.379, 13.304, 12.399, 18.087, 11.288, 12.33, 13.339, 22.947, 20.127, 16.991, 24.164], [1428.1307652741107, 712.2738132761234, 2143.017473805353, 3180.4437902131967, 2200.23100938548, 3223.1733625658962, 1366.7321052086204, 2043.1432353655257, 1761.867560618202, 5858.84756817607, 539.3447740430555, 1444.304221168713, 3334.6549643230046, 2587.5991667779854, 2477.9294706648116, 2139.0212679070887, 2256.966162301453, 981.1532150976133, 1911.2592967439696, 1391.4145986431445, 1294.6926989269598, 1396.44758210946, 1559.2021994068934, 959.2756463597626, 1119.7873958931784, 3663.460091305073], [373, 374, 375, 376, 377, 378, 379, 380, 381, 382, 383, 384, 385, 386, 387, 388, 389, 390, 391, 392, 393, 394, 395, 396, 397, 398]], [0, 910, [8472, 8500, 8527, 8556, 8584, 8611, 8644, 8671, 8696], [12476.785, 12484.816, 12560.698, 12584.653, 12468.836, 12496.19, 12463.715, 12453.153, 12424.068], [9030.634, 9057.879, 9141.241, 9130.475, 9054.057, 9054.494, 9037.02, 9053.681, 9041.101], [10.54, 17.079, 21.106, 30.212, 14.106, 13.608, 11.09, 11.165, 20.315], [1368.2946476681927, 1784.7787582036462, 6992.52721400657, 4492.964399331871, 1501.8383748879253, 2443.1036075302072, 1285.9791960442449, 1126.0793217408204, 670.11400553888], [376, 377, 378, 379, 380, 381, 382, 383, 384]], [1, 912, [8535, 8566, 8592, 8619, 8653, 8681, 8707, 8728, 8756, 8782, 8815, 8841, 8869, 8903], [34851.339, 34802.541, 34815.274, 34901.316, 34922.508, 34903.825, 34909.588, 34921.749, 34945.45, 34938.399, 34917.298, 34941.876, 34928.902, 34904.757], [31836.944, 31811.855, 31827.411, 31805.333, 31824.223, 31811.875, 31847.556, 31847.212, 31856.557, 31838.917, 31838.697, 31862.661, 31831.968, 31908.422], [23.765, 16.031, 20.331, 32.785, 17.46, 5.721, 7.235, 7.674, 9.384, 10.157, 8.929, 8.434, 14.496, 17.447], [947.1548129153911, 672.8746074180243, 1022.3431234604143, 825.3551109468486, 2635.791950194186, 5080.747429338385, 6524.242099214776, 3836.5084250701184, 5233.860304378598, 4183.083592778952, 3843.4143261749864, 2677.3275318428755, 2278.9758675074745, 1548.9602156304904], [378, 379, 380, 381, 382, 383, 384, 385, 386, 387, 388, 389, 390, 391]], [2, 921, [8657, 8683, 8711, 8733, 8759, 8786, 8817, 8845, 8874, 8907, 8936], [38079.773, 38100.375, 38092.246, 38086.098, 38072.532, 38079.993, 38073.269, 38121.524, 38072.191, 38077.843, 38068.133], [59358.231, 59366.253, 59331.659, 59332.272, 59317.04, 59353.248, 59356.51, 59340.725, 59375.858, 59418.122, 59395.342], [13.195, 14.342, 13.742, 10.378, 9.874, 10.07, 9.7, 12.326, 19.139, 10.348, 19.959], [449.89747565203226, 1970.6807189619876, 1698.1585779259094, 2008.2583249956815, 1658.1371469359601, 1939.0460447811479, 2090.325774131487, 2047.6334397554178, 1337.191128237649, 1096.5666108688024, 1656.784325103936], [382, 383, 384, 385, 386, 387, 388, 389, 390, 391, 392]], [1, 942, [8816, 8842, 8870, 8904, 8934, 8959, 8989, 9014, 9042, 9067, 9097, 9119, 9149, 9190], [35235.744, 35222.119, 35210.796, 35172.548, 35245.212, 35223.826, 35171.836, 35216.777, 35171.884, 35188.007, 35190.005, 35214.257, 35210.018, 35134.496], [32718.135, 32616.786, 32619.397, 32647.679, 32667.163, 32538.609, 32655.592, 32633.416, 32686.001, 32633.582, 32639.758, 32681.529, 32630.746, 32608.35], [23.098, 36.41, 21.658, 16.756, 29.618, 36.313, 19.214, 16.228, 18.34, 24.684, 23.062, 13.959, 18.779, 18.457], [1030.8568078485434, 1255.6797999957055, 1748.1643433589916, 2121.5726667210347, 1838.5018322599924, 1252.6497009771122, 1006.7699858282363, 1631.076441691299, 1043.3224647817153, 4870.091784676343, 1902.6118371148325, 951.3914619027108, 3892.940283645641, 1162.3241097838436], [388, 389, 390, 391, 392, 393, 394, 395, 396, 397, 398, 399, 400, 401]], [2, 950, [8844, 8873, 8906, 8935, 8960], [37978.947, 37919.112, 37917.535, 37929.322, 37908.76], [58881.976, 58871.186, 58789.073, 58804.96, 58797.026], [23.124, 25.744, 25.682, 21.363, 30.485], [1256.1203339106096, 1519.5361582365188, 2831.171434732574, 840.8723820399728, 1653.3993922637358], [389, 390, 391, 392, 393]], [0, 966, [8975, 9003, 9031, 9056, 9083, 9109, 9139, 9174, 9206, 9233, 9260, 9284, 9305, 9330, 9350, 9371, 9398, 9433, 9460, 9488], [11968.085, 11844.769, 11995.46, 11873.567, 11829.537, 11903.168, 11871.547, 11869.573, 11846.771, 11834.722, 11862.373, 11831.988, 11962.401, 11862.644, 11919.854, 11828.938, 11959.856, 11916.303, 11806.15, 11877.884], [9120.251, 9141.808, 9146.165, 9115.517, 9125.586, 9148.433, 9152.831, 9150.188, 9131.332, 9142.294, 9179.614, 9148.419, 9143.552, 9154.318, 9170.466, 9169.977, 9093.421, 9150.2, 9133.739, 9223.996], [33.28, 28.43, 29.846, 20.686, 17.407, 23.06, 27.471, 20.294, 30.144, 19.578, 18.47, 25.825, 27.284, 23.185, 22.639, 20.55, 9.048, 20.25, 2.607, 32.257], [3112.31614533538, 1258.6779975521226, 3291.5782199143164, 1968.126313975606, 1703.3475403463556, 2232.809399949464, 1724.1960779043413, 1038.0618854954603, 1850.1468944796368, 927.6132627220143, 913.0162253121907, 961.2856803503159, 2621.557451022791, 3195.9993786076066, 1287.4124908438655, 1125.1192971281564, 63391.449805168966, 380.34663267991067, 469.00424727669315, 3202.363374500668], [394, 395, 396, 397, 398, 399, 400, 401, 402, 403, 404, 405, 406, 407, 408, 409, 410, 411, 412, 413]], [0, 967, [8949, 8976, 9004, 9032, 9057, 9084, 9110, 9140], [12521.952, 12531.863, 12491.897, 12436.086, 12594.468, 12618.254, 12748.935, 12677.77], [9146.288, 9171.669, 9093.877, 9108.786, 9249.452, 9220.269, 9281.158, 9301.097], [17.66, 17.739, 19.963, 18.292, 19.899, 33.247, 24.397, 30.218], [4723.275239903766, 4929.731707685065, 3813.157110985887, 2067.7238694651564, 7653.613924304, 2157.7626224616, 1594.5923755234617, 620.2428065484505], [393, 394, 395, 396, 397, 398, 399, 400]], [1, 970, [9013, 9041, 9066, 9096, 9118, 9148, 9188, 9218, 9243, 9270, 9289, 9315, 9336, 9355, 9381, 9411, 9444, 9472, 9502], [35069.762, 34948.724, 34995.062, 34961.866, 34961.778, 35033.135, 35002.494, 34953.767, 34920.245, 34913.664, 34906.704, 34897.736, 34882.181, 34892.547, 34905.611, 34874.117, 34883.219, 34863.299, 34904.487], [31696.6, 31852.262, 31759.936, 31865.362, 31852.32, 31758.588, 31845.214, 31878.461, 32044.325, 31985.356, 32080.976, 32080.209, 32050.694, 31951.818, 31971.597, 31985.026, 31970.489, 31961.988, 31965.355], [42.297, 16.346, 15.298, 17.181, 22.028, 28.352, 27.779, 13.486, 20.91, 14.035, 15.523, 16.28, 12.155, 19.026, 18.574, 8.679, 9.725, 12.49, 19.223], [5171.485539349584, 2905.3565082795367, 1778.6300886436977, 2031.1534863116763, 2509.976447717019, 11094.883428027486, 3581.9417093524994, 4354.484162857585, 5487.97562593168, 4027.797862112289, 5503.104768136871, 2838.1341144797448, 3177.9477758438366, 1086.3617482512232, 1210.6882988974878, 1913.6169366508527, 1823.821765122172, 1420.718165248962, 1424.778317078217], [395, 396, 397, 398, 399, 400, 401, 402, 403, 404, 405, 406, 407, 408, 409, 410, 411, 412, 413]], [2, 971, [8991, 9018, 9044, 9068, 9099, 9121], [38089.972, 38120.162, 38100.617, 38138.713, 38140.382, 38145.847], [59416.095, 59391.835, 59393.205, 59419.259, 59420.242, 59416.648], [11.709, 18.102, 14.048, 12.597, 25.564, 11.48], [1361.8327956423136, 1494.0380378023538, 1153.9222005888284, 1622.3265201000115, 688.4715863089809, 1015.3013832269045], [394, 395, 396, 397, 398, 399]], [0, 987, [9234, 9263, 9286, 9307, 9332, 9351, 9373, 9401], [12649.572, 12696.643, 12761.567, 12734.954, 12733.077, 12735.02, 12745.614, 12731.518], [10411.305, 10333.555, 10348.67, 10356.26, 10332.059, 10347.281, 10344.596, 10381.726], [22.822, 25.433, 15.035, 15.112, 11.439, 10.209, 8.858, 15.963], [1527.2923676135786, 1693.7032036600601, 1202.7846951614465, 1246.0853617294138, 2289.8557222497266, 3080.6203555549646, 2615.6894289633974, 1520.4581871573785], [403, 404, 405, 406, 407, 408, 409, 410]], [1, 999, [9291, 9317, 9337, 9356, 9383, 9413, 9445, 9473, 9503], [35481.985, 35478.208, 35457.957, 35482.148, 35510.577, 35511.33, 35476.02, 35478.072, 35474.316], [32515.5, 32456.436, 32513.593, 32527.122, 32478.394, 32518.086, 32473.51, 32504.075, 32510.959], [15.614, 20.967, 13.467, 14.209, 12.03, 9.221, 29.824, 10.21, 15.283], [1380.8274817027293, 2663.05799454825, 1794.1916985920518, 2211.2483074962947, 1467.6386286459049, 1147.726379397825, 1002.7348418094776, 1253.5200890430062, 961.0482334547992], [405, 406, 407, 408, 409, 410, 411, 412, 413]], [0, 1017, [9434, 9463, 9490, 9515, 9546, 9574, 9591], [12209.192, 12187.814, 12216.482, 12181.633, 12224.989, 12307.042, 12173.84], [10069.91, 10121.809, 10116.036, 10077.532, 10137.367, 10113.785, 10130.252], [14.018, 20.682, 23.143, 26.817, 21.212, 12.431, 17.698], [604.7337253109607, 1048.4025284555464, 706.8350151757808, 1403.532241202991, 1097.0777346117661, 43418.0108410747, 1175.0719842116453], [411, 412, 413, 414, 415, 416, 417]], [1, 1030, [9637, 9651, 9666, 9688, 9708, 9729, 9752, 9775, 9794, 9817, 9835, 9856, 9880, 9899, 9915, 9933], [35119.087, 35184.784, 35174.064, 35155.835, 35165.568, 35089.979, 35059.657, 35054.443, 35066.585, 35071.122, 35112.498, 34972.756, 35030.805, 35144.051, 34992.611, 35036.924], [31699.499, 31685.252, 31690.932, 31712.501, 31689.765, 31728.88, 31754.255, 31746.289, 31771.233, 31727.311, 31762.997, 31792.276, 31712.317, 31705.897, 31780.932, 31752.635], [13.331, 9.418, 13.001, 15.636, 12.628, 16.848, 15.907, 11.861, 13.251, 15.09, 17.814, 14.701, 15.338, 9.697, 20.446, 16.353], [1126.2602643158298, 2261.9999682710777, 2392.806781091072, 2781.2222923556933, 1603.3394950868585, 1509.155785139025, 1398.9856083137613, 2552.831139805634, 2357.3877709815974, 1547.337578627779, 2486.718702660638, 2284.6954885487135, 1773.75804206075, 665.8153020379963, 1599.0806675150234, 1226.628641883024], [419, 420, 421, 422, 423, 424, 425, 426, 427, 428, 429, 430, 431, 432, 433, 434]], [1, 1031, [9556, 9583, 9597, 9619, 9638, 9652, 9667, 9689], [35436.761, 35609.617, 35667.89, 35544.272, 35466.131, 35430.777, 35456.904, 35407.414], [32876.412, 33029.713, 33058.508, 32993.665, 32883.694, 32900.339, 32931.767, 32933.173], [3.027, 22.756, 22.261, 27.034, 26.085, 11.192, 10.613, 11.705], [372.18262906027684, 6811.293376632795, 4874.038274825929, 4056.3434599403195, 2089.114804723048, 1818.0043359456997, 1184.9073461614778, 1409.6184289541695], [415, 416, 417, 418, 419, 420, 421, 422]], [1, 1039, [9687, 9706, 9728, 9751, 9774, 9793, 9816, 9834, 9855, 9879, 9898, 9914, 9932, 9959, 9976], [34394.011, 34428.281, 34447.713, 34470.959, 34463.346, 34449.409, 34451.011, 34487.147, 34452.466, 34422.679, 34481.79, 34458.325, 34470.693, 34444.649, 34446.486], [30613.197, 30509.124, 30525.92, 30509.827, 30506.782, 30458.827, 30486.477, 30503.729, 30488.98, 30481.24, 30505.568, 30510.212, 30493.999, 30496.099, 30523.706], [17.745, 26.547, 25.007, 14.126, 18.705, 22.548, 12.334, 23.198, 13.37, 23.722, 20.313, 21.07, 18.721, 12.323, 11.685], [12827.904143727821, 1964.62686687743, 1593.2139956526519, 1243.1011026183637, 1165.270027697043, 1119.925968621257, 595.1896272084988, 2155.0828067322623, 1953.516031769574, 1065.9339623684612, 1700.6162204063653, 2264.932427256082, 1283.4287120121398, 1480.732930302302, 2013.7748921277037], [422, 423, 424, 425, 426, 427, 428, 429, 430, 431, 432, 433, 434, 435, 436]], [2, 1040, [9669, 9690, 9709, 9732, 9753, 9776, 9796, 9819, 9836, 9858, 9881, 9900, 9916, 9934, 9960, 9978, 9997], [37779.374, 37766.033, 37735.158, 37753.371, 37769.25, 37728.839, 37792.018, 37748.741, 37828.624, 37844.176, 37768.434, 37748.68, 37783.119, 37719.62, 37759.992, 37680.124, 37746.75], [57141.084, 57152.69, 57152.041, 57148.264, 57206.407, 57182.754, 57163.19, 57236.387, 57182.293, 57111.086, 57178.667, 57148.916, 57186.745, 57162.511, 57182.433, 57120.288, 57192.617], [20.368, 20.958, 16.523, 13.975, 17.423, 14.894, 19.6, 34.24, 20.696, 27.985, 22.875, 18.182, 11.532, 15.675, 18.18, 26.387, 17.115], [840.3289663556376, 917.6991060987266, 1245.2493834128657, 1066.586450445101, 1052.1207933196506, 732.0134681542895, 1737.4980565449466, 796.31022014178, 12092.553190755281, 816.0258517687081, 1628.5951191980573, 593.700599659691, 735.8179010129064, 1819.7915397254399, 860.8302885037971, 802.9141381440934, 1006.5891401965794], [421, 422, 423, 424, 425, 426, 427, 428, 429, 430, 431, 432, 433, 434, 435, 436, 437]], [2, 1047, [9754, 9777, 9797, 9820, 9837, 9859], [37813.392, 37838.081, 37806.077, 37713.725, 37782.969, 37819.865], [58113.573, 58215.738, 58235.034, 58290.464, 58243.026, 58141.973], [30.816, 28.505, 35.867, 23.349, 25.841, 32.608], [3322.416201527434, 1104.8152906525534, 3431.5437451909106, 1056.5586772907, 1932.2116930989375, 737.1149592533758], [425, 426, 427, 428, 429, 430]], [2, 1066, [9901, 9917, 9935, 9961, 9979, 9998, 10014, 10035], [37712.701, 37779.406, 37804.531, 37771.049, 37828.45, 37770.664, 37856.821, 37829.288], [58321.945, 58229.84, 58290.578, 58242.106, 58261.057, 58214.66, 58217.293, 58253.355], [22.525, 28.935, 26.952, 22.934, 29.774, 33.696, 35.06, 28.409], [658.5817696381245, 842.8419318927885, 2661.590638272133, 1733.5575063238, 2864.0126049082637, 1405.7612048255107, 4091.196260105443, 1298.7642446779391], [432, 433, 434, 435, 436, 437, 438, 439]], [1, 1074, [9977, 9996, 10013, 10033, 10046, 10064, 10074, 10100, 10118], [35070.659, 35095.506, 35108.661, 35072.077, 35086.902, 35099.555, 35099.156, 35147.602, 35243.262], [31726.723, 31733.058, 31723.849, 31748.862, 31734.786, 31734.018, 31766.561, 31790.961, 31746.262], [18.378, 8.265, 9.903, 10.954, 10.939, 11.322, 9.204, 22.784, 22.152], [1812.6843188544972, 2785.7561132082524, 2639.959826377132, 2780.4696809555985, 3866.996883931009, 2957.5821943745245, 3154.396587696418, 5681.940023112918, 4966.2337487915565], [436, 437, 438, 439, 440, 441, 442, 443, 444]], [1, 1095, [10242, 10261, 10277, 10299, 10318], [35078.803, 35006.857, 34984.227, 35021.562, 35002.423], [31595.328, 31605.475, 31706.349, 31724.415, 31549.688], [23.712, 21.365, 26.176, 26.298, 10.508], [1799.5412312433762, 760.3505784649118, 2933.507823451364, 4038.144268068324, 63923.42978744958], [450, 451, 452, 453, 454]], [1, 1111, [10317, 10342, 10366, 10389, 10407], [34441.057, 34503.968, 34442.833, 34457.416, 34429.947], [30695.003, 30640.91, 30717.963, 30664.139, 30662.349], [12.776, 17.455, 15.349, 12.211, 19.888], [1521.389770619272, 1827.332670660713, 1706.3125371479834, 1440.9373025661728, 2257.168386279831], [454, 455, 456, 457, 458]], [1, 1113, [10367, 10390, 10408, 10423, 10443], [35031.269, 35143.203, 35196.036, 35202.288, 35222.129], [31521.038, 31385.641, 31377.402, 31367.772, 31369.899], [19.762, 22.982, 8.993, 13.061, 11.176], [1905.2298749819515, 2562.027548126177, 1929.6890332404478, 2271.712799514297, 2042.685213291227], [456, 457, 458, 459, 460]], [1, 1130, [10462, 10481, 10494, 10511, 10529, 10547, 10565, 10582, 10601, 10615, 10633, 10655, 10675, 10704, 10723, 10740, 10764, 10787], [35114.823, 35092.186, 35025.562, 35112.258, 35117.763, 35060.375, 35008.407, 35028.633, 34943.872, 34970.257, 35000.176, 34953.385, 34979.487, 35003.437, 35005.929, 34964.113, 34950.988, 34946.156], [31666.432, 31765.701, 31853.36, 31768.315, 31753.321, 31762.935, 31782.641, 31746.124, 31836.003, 31810.107, 31765.295, 31806.988, 31852.633, 31837.484, 31781.456, 31807.988, 31826.953, 31859.814], [25.31, 17.38, 10.525, 15.319, 15.544, 24.285, 28.888, 16.707, 16.999, 25.947, 28.508, 39.373, 26.266, 19.669, 17.555, 25.085, 24.412, 30.347], [4738.484020077335, 1862.523639133981, 79487.5076243529, 2727.9604901889247, 1021.0604586760785, 667.367218598153, 1210.7766900704341, 739.5377512767084, 1283.9697714182878, 1164.3905673185325, 995.0849183845384, 2460.3807138503057, 1785.6897716056533, 1595.2088871936842, 2436.713576764929, 2119.599153657696, 3220.643975080273, 754.0760780576722], [461, 462, 463, 464, 465, 466, 467, 468, 469, 470, 471, 472, 473, 474, 475, 476, 477, 478]], [2, 1140, [10586, 10605, 10618, 10635, 10658, 10678], [37812.402, 37855.123, 37790.917, 37820.64, 37849.993, 37909.082], [58249.043, 58211.688, 58234.165, 58238.435, 58248.031, 58194.114], [19.061, 27.374, 16.665, 20.828, 22.504, 36.47], [10077.749606364021, 3633.6879683510597, 2105.782268339995, 4520.293669814643, 8274.318299853356, 888.040618582827], [468, 469, 470, 471, 472, 473]], [1, 1144, [10617, 10634, 10656, 10677, 10705], [36324.196, 36349.154, 36320.953, 36349.582, 36350.413], [32904.742, 32937.664, 32875.071, 32913.899, 32940.865], [14.873, 19.64, 18.544, 11.961, 25.974], [1502.6809055883866, 1314.7322591673287, 1255.9921482143918, 1433.2023822592744, 1384.3869102229576], [470, 471, 472, 473, 474]], [2, 1153, [10767, 10789, 10805, 10822, 10846], [37925.235, 37880.259, 37894.027, 37909.425, 37943.529], [59030.581, 58993.798, 58976.108, 58984.979, 59003.295], [25.682, 12.055, 9.489, 14.791, 15.632], [856.766076957905, 1572.5393370970871, 1690.04912059915, 2186.6317177902965, 1995.3644572427932], [477, 478, 479, 480, 481]], [2, 1160, [10680, 10709, 10727, 10746, 10768, 10791], [38670.802, 38679.816, 38700.715, 38685.564, 38693.96, 38619.961], [59146.417, 59170.263, 59186.756, 59193.783, 59206.063, 59140.027], [18.085, 11.802, 8.575, 15.546, 18.453, 21.017], [1350.9428463710938, 2314.997478023319, 1948.7864540414862, 2102.597749318067, 2211.51648336941, 709.6471182250609], [473, 474, 475, 476, 477, 478]], [1, 1171, [10928, 10944, 10960, 10978, 10996], [34931.354, 34937.767, 34966.11, 34980.224, 34884.953], [31829.642, 31827.154, 31817.521, 31740.11, 31793.399], [34.038, 22.395, 14.232, 22.513, 28.947], [2437.545565092368, 3798.9129591879027, 1451.7469944579261, 6827.001631245023, 5613.214023808174], [486, 487, 488, 489, 490]], [2, 1172, [10867, 10884, 10900, 10917, 10930, 10945, 10961], [38107.753, 38163.725, 38121.058, 38079.326, 38095.189, 38140.22, 38194.402], [59383.738, 59382.883, 59392.269, 59392.032, 59400.043, 59421.798, 59485.335], [16.376, 16.649, 16.711, 16.561, 13.812, 23.081, 38.217], [1136.472622118356, 1879.4271195777253, 1416.8386555036975, 1444.086382830755, 1431.797389757255, 912.4726418212505, 999.1403373247078], [482, 483, 484, 485, 486, 487, 488]], [2, 1180, [11028, 11051, 11071, 11098, 11120, 11145, 11168, 11194], [38578.496, 38498.182, 38547.51, 38501.369, 38485.023, 38571.816, 38522.632, 38485.755], [59090.562, 59025.387, 59099.002, 59069.874, 59027.426, 59095.482, 59046.158, 59169.049], [16.752, 20.276, 14.742, 21.386, 27.976, 29.409, 23.116, 23.616], [739.3656313394482, 801.411519463133, 2216.3094020826497, 633.5402559553955, 3099.453455425573, 880.7369030588592, 1357.36836383939, 1022.0234276870626], [492, 493, 494, 495, 496, 497, 498, 499]], [1, 1190, [11049, 11068, 11094, 11117, 11140, 11164, 11190, 11223, 11254, 11282, 11300, 11319, 11339, 11363, 11386, 11405, 11425, 11448, 11469, 11490, 11510, 11527, 11540, 11562, 11588], [34962.769, 34881.668, 34908.978, 34894.118, 34889.822, 34913.076, 34898.121, 34887.937, 34915.506, 34904.005, 34914.778, 34920.428, 34907.112, 34905.581, 34905.584, 34886.081, 34898.139, 34899.269, 34912.728, 34938.425, 34919.446, 34930.246, 34923.578, 34947.846, 35028.018], [31811.012, 31892.631, 31931.872, 31921.026, 31888.27, 31903.292, 31920.734, 31897.785, 31826.616, 31846.601, 31843.468, 31862.616, 31830.339, 31840.509, 31815.858, 31880.501, 31873.993, 31866.84, 31900.014, 31834.127, 31848.838, 31811.867, 31867.982, 31833.088, 31619.266], [14.299, 17.608, 13.764, 16.713, 14.325, 12.705, 10.772, 8.99, 12.688, 13.168, 14.036, 14.138, 13.397, 9.83, 13.138, 10.243, 13.105, 12.277, 14.809, 14.276, 17.716, 17.461, 16.409, 13.638, 24.785], [2118.6467759259044, 2265.1259138692794, 2655.4715732899526, 2677.6520324649655, 3324.486209952559, 2693.060587871459, 2446.5272978500357, 3687.63266664395, 5830.150364023273, 6400.629787599564, 6336.687735055466, 6581.277483304977, 4936.876396635489, 5593.7084009970395, 4305.696138154316, 4362.565147971484, 3118.5564296978405, 3908.9963012315147, 2699.4082437866505, 4927.524171426178, 4135.260322145461, 7098.63891215822, 4793.737630989053, 3912.7256063156533, 5117.248301739327], [493, 494, 495, 496, 497, 498, 499, 500, 501, 502, 503, 504, 505, 506, 507, 508, 509, 510, 511, 512, 513, 514, 515, 516, 517]], [2, 1191, [11069, 11095, 11118, 11143, 11166], [37730.219, 37798.836, 37760.336, 37765.031, 37796.116], [57669.133, 57693.639, 57706.515, 57707.659, 57738.272], [14.061, 19.259, 14.376, 13.18, 21.802], [493.29759255147763, 1111.5916047921821, 1221.980425131906, 1341.9238407261628, 1565.8466460520638], [494, 495, 496, 497, 498]], [1, 1193, [11138, 11162, 11187, 11220, 11251, 11280, 11298, 11318, 11337], [34007.102, 34002.419, 34009.884, 34042.827, 34026.824, 34040.283, 33966.127, 33971.477, 33939.099], [31246.03, 31260.909, 31236.983, 31267.957, 31253.338, 31197.698, 31191.947, 31190.473, 31168.433], [12.343, 13.65, 18.537, 11.57, 12.195, 18.437, 8.942, 7.278, 11.184], [1581.6307730106087, 1830.654602946653, 1361.7958013877617, 1615.1308674176905, 1648.6613745412558, 1075.8060100316004, 2659.0223949349624, 2902.274782962119, 2139.1563873732844], [497, 498, 499, 500, 501, 502, 503, 504, 505]], [1, 1194, [11139, 11163, 11188, 11221, 11252], [34098.476, 34114.895, 34138.236, 34148.704, 34122.993], [30690.213, 30607.576, 30607.946, 30602.44, 30588.388], [33.313, 33.018, 18.811, 13.886, 12.31], [932.9594662528739, 2174.862286570579, 1274.3694477158112, 915.5873014652045, 752.6109265288254], [497, 498, 499, 500, 501]], [1, 1195, [11141, 11165, 11192, 11225, 11255, 11284], [35915.289, 35977.88, 35963.07, 35978.114, 35947.095, 36088.651], [32965.419, 32932.594, 32938.245, 32927.588, 32919.729, 32825.225], [31.611, 29.483, 16.388, 33.598, 22.255, 42.283], [1456.6375322498247, 2532.740493484493, 1765.9133015435616, 1975.8484042210866, 2135.3633451870446, 5776.245679633476], [497, 498, 499, 500, 501, 502]], [2, 1196, [11097, 11119, 11144, 11167, 11195, 11229], [38314.005, 38486.731, 38567.953, 38473.765, 38590.661, 38598.572], [58134.75, 58292.556, 58383.306, 58355.798, 58443.501, 58407.87], [36.7, 23.764, 14.998, 25.48, 13.555, 14.034], [3101.240449768036, 2526.209327314373, 1453.6093533713458, 1304.8395220109046, 774.2096551519528, 760.9866997452112], [495, 496, 497, 498, 499, 500]], [0, 1202, [11084, 11108, 11133, 11156, 11182, 11211, 11241, 11272], [12240.11, 12274.32, 12226.096, 12253.062, 12243.876, 12243.438, 12230.744, 12248.487], [9138.948, 9152.685, 9156.366, 9170.346, 9169.602, 9168.676, 9163.452, 9179.818], [23.145, 15.485, 16.08, 25.661, 16.528, 10.078, 15.71, 14.192], [1742.012623721518, 1837.850467719942, 2065.0313999797822, 2333.0365360935048, 1443.8366754983533, 1063.0119841715027, 1269.1612814160696, 1288.480392926894], [495, 496, 497, 498, 499, 500, 501, 502]], [1, 1220, [11362, 11385, 11404, 11424, 11446], [34782.959, 34837.253, 34658.16, 34571.666, 34529.077], [31268.274, 31302.774, 31285.981, 31280.943, 31256.38], [26.889, 24.875, 24.971, 18.098, 14.935], [3826.1143935884584, 4582.608756070112, 3455.4316022014614, 2038.8423023376142, 1622.7246798193287], [506, 507, 508, 509, 510]], [1, 1221, [11364, 11387, 11406, 11426, 11449, 11471, 11491, 11511, 11529, 11542, 11563, 11589, 11611], [35964.574, 36021.401, 36019.815, 35951.504, 35966.111, 35956.684, 36023.894, 36012.238, 36021.29, 36019.504, 35978.19, 36014.965, 35966.505], [32959.726, 33034.471, 33056.081, 33016.713, 32921.847, 32997.201, 33006.493, 32983.718, 32990.128, 33019.961, 33008.552, 32906.048, 32943.684], [18.155, 28.153, 15.43, 27.1, 16.865, 22.161, 18.258, 16.213, 22.31, 11.986, 13.733, 25.507, 25.186], [621.6777137345485, 524.3684232243208, 624.6881337982567, 1677.054845414434, 419.88422988615775, 1679.1434397303447, 2019.4998825137848, 923.1016410274923, 1415.130768641898, 1052.831942532507, 777.0162701769236, 1035.4321245440353, 1449.5578108015256], [506, 507, 508, 509, 510, 511, 512, 513, 514, 515, 516, 517, 518]], [2, 1222, [11321, 11342, 11366, 11388, 11407, 11428, 11451], [38325.227, 38344.948, 38340.694, 38308.631, 38314.82, 38319.676, 38355.057], [59471.901, 59477.834, 59469.822, 59477.495, 59475.225, 59475.158, 59466.764], [15.138, 9.763, 9.929, 9.427, 8.418, 10.007, 10.252], [1266.0498517618282, 2317.8936403897596, 1394.586909176032, 1984.602795648967, 2389.568480437309, 2553.1971372065723, 1117.962508433899], [504, 505, 506, 507, 508, 509, 510]], [1, 1231, [11447, 11468, 11489, 11509, 11526, 11539, 11561, 11587, 11608, 11632, 11657, 11683, 11709, 11730, 11754, 11772, 11793, 11812, 11833, 11853], [34728.499, 34657.826, 34866.185, 34877.004, 34888.244, 34874.312, 34947.762, 34914.67, 34861.027, 34877.193, 34885.598, 34935.8, 34924.53, 34922.289, 34936.192, 34940.332, 34923.145, 34927.931, 34930.028, 34920.404], [31299.602, 31289.663, 31258.247, 31311.169, 31277.004, 31253.24, 31434.201, 31263.325, 31257.009, 31268.647, 31285.595, 31333.139, 31324.059, 31296.427, 31263.736, 31313.037, 31301.287, 31268.607, 31285.211, 31291.563], [29.229, 19.607, 13.425, 18.509, 9.389, 9.414, 28.12, 12.231, 12.001, 12.595, 12.52, 19.467, 11.884, 15.287, 11.491, 17.046, 14.749, 16.623, 17.301, 12.556], [8506.017922845598, 7053.030243943513, 2423.5160499610556, 4665.283297201018, 1582.33676633188, 1929.7631719917395, 4675.142671633453, 1835.0862827249523, 3558.424901442672, 2167.8203813078226, 1694.231264741165, 1035.0009196426179, 1456.2911006986462, 938.6010844954551, 1747.0263005885652, 1402.7535029918115, 1199.196206567398, 859.299936503155, 1161.7550852389988, 1399.6039490254277], [510, 511, 512, 513, 514, 515, 516, 517, 518, 519, 520, 521, 522, 523, 524, 525, 526, 527, 528, 529]], [1, 1233, [11609, 11634, 11658, 11684, 11711, 11733], [35311.956, 35440.555, 35420.564, 35422.404, 35438.181, 35214.69], [31712.779, 31735.278, 31703.165, 31714.349, 31705.075, 31757.753], [25.861, 11.382, 17.418, 13.506, 9.272, 23.918], [5410.712681523206, 1693.1779430793024, 2889.920377339848, 1512.4396203227518, 2133.122713303258, 13835.168672607586], [518, 519, 520, 521, 522, 523]], [2, 1239, [11513, 11530, 11545, 11569, 11594], [38224.252, 38194.391, 38215.557, 38175.855, 38227.427], [58073.181, 58022.192, 58035.827, 58107.494, 58079.514], [20.176, 20.725, 40.949, 19.373, 17.784], [1656.8489348154335, 1870.4041691251978, 1680.3573405909829, 9717.307464896492, 15239.873572763769], [513, 514, 515, 516, 517]], [2, 1247, [11661, 11686, 11712, 11735, 11757, 11777, 11798, 11818, 11836, 11855, 11879, 11902, 11924, 11947, 11961, 11983, 12006, 12029, 12055, 12071, 12085, 12104], [37676.955, 37680.522, 37691.366, 37728.701, 37674.209, 37653.963, 37639.453, 37620.659, 37668.218, 37624.74, 37679.94, 37678.53, 37646.443, 37641.664, 37670.137, 37684.708, 37670.983, 37631.189, 37660.448, 37642.253, 37640.278, 37674.663], [57438.074, 57388.244, 57387.783, 57389.852, 57425.977, 57423.376, 57454.691, 57455.219, 57429.117, 57440.081, 57389.66, 57380.21, 57420.979, 57424.717, 57444.527, 57448.964, 57399.055, 57482.768, 57446.077, 57428.965, 57438.553, 57423.84], [22.172, 18.288, 22.013, 22.898, 23.821, 21.509, 8.917, 30.993, 15.635, 10.853, 18.205, 18.886, 17.855, 14.791, 18.057, 30.912, 21.173, 14.352, 13.186, 15.61, 11.975, 15.666], [1220.036220490214, 3636.3647725510364, 3362.9092176915183, 3565.6976366099566, 1487.5979080556176, 1101.9197693845413, 1166.6818567384214, 724.80853401731, 1186.4755883476587, 1137.4879952861875, 1408.5645027699074, 1753.075816568052, 1149.963009013443, 1399.7915608683459, 1232.0182082983747, 2233.0581754116506, 2110.088199356979, 1314.2477205631053, 1024.4000487629526, 1546.8200923955378, 1510.457280304419, 1765.7393317780427], [520, 521, 522, 523, 524, 525, 526, 527, 528, 529, 530, 531, 532, 533, 534, 535, 536, 537, 538, 539, 540, 541]], [1, 1256, [11755, 11773, 11794, 11813, 11834, 11854, 11876, 11901, 11923, 11945, 11959, 11981, 12005, 12027, 12051], [34918.587, 34941.459, 34974.658, 34946.254, 34959.942, 34919.248, 34925.231, 34946.656, 34933.613, 34913.216, 34888.471, 34914.691, 34925.552, 34915.017, 34881.756], [31908.778, 31890.986, 31813.716, 31882.305, 31892.989, 31905.12, 31888.682, 31856.802, 31846.656, 31833.694, 31797.375, 31879.404, 31831.111, 31825.612, 31851.239], [10.009, 13.915, 22.286, 16.631, 10.258, 11.664, 9.222, 11.553, 10.828, 15.083, 15.607, 26.571, 14.935, 19.142, 28.01], [1754.879720471216, 1846.5741125660877, 2465.502356729997, 1308.6830696511547, 1903.6368558529007, 1677.512896744141, 3503.4789923125736, 2271.9157823189807, 1600.9755580879612, 1103.9424017535086, 498.6070155423302, 1405.4269858387415, 2303.6570050854157, 1322.4139838308472, 1351.7889819733177], [524, 525, 526, 527, 528, 529, 530, 531, 532, 533, 534, 535, 536, 537, 538]], [1, 1257, [11734, 11756, 11775, 11797, 11817, 11835], [36034.773, 35999.757, 35954.556, 35943.824, 35988.542, 36007.039], [33027.431, 32874.167, 32945.096, 32960.07, 32943.054, 32847.477], [29.532, 26.303, 28.655, 24.46, 22.068, 37.336], [1269.3841468497667, 895.7644987368963, 2479.3396398051564, 866.1444276132787, 1275.1697146541474, 1659.5490910732299], [523, 524, 525, 526, 527, 528]], [2, 1261, [11838, 11856, 11881, 11903, 11925], [38126.892, 38123.443, 38111.949, 38110.049, 38160.751], [56910.72, 56920.504, 56934.911, 56960.64, 56895.929], [15.74, 17.779, 13.584, 18.972, 19.572], [1616.0527011153374, 2123.6851761364383, 1469.3588035048635, 1416.9413034452248, 1262.7014099137575], [528, 529, 530, 531, 532]], [2, 1262, [11857, 11882, 11905, 11927, 11949, 11963], [38571.29, 38578.48, 38576.417, 38582.039, 38554.795, 38518.357], [59102.471, 59060.907, 59083.283, 59117.417, 59056.926, 59050.253], [20.026, 24.9, 21.163, 24.914, 15.72, 18.388], [495.0066454536836, 1285.176294981793, 886.2319547560679, 1398.0969120259015, 1779.5724890006109, 1478.5207124208832], [529, 530, 531, 532, 533, 534]], [0, 1281, [11997, 12020, 12041, 12064, 12079, 12099, 12117, 12132, 12156, 12180, 12201, 12218], [12501.985, 12544.88, 12392.278, 12323.337, 12301.941, 12325.394, 12285.18, 12274.928, 12329.066, 12433.822, 12409.456, 12399.493], [9013.864, 8999.979, 9082.879, 9144.29, 9113.467, 9132.922, 9136.508, 9172.577, 9158.914, 9093.093, 9077.258, 9001.489], [21.722, 22.667, 19.025, 13.324, 13.571, 13.962, 14.796, 18.59, 22.758, 18.417, 23.772, 10.936], [1342.0511350967593, 2075.50339291297, 1282.6199686581256, 2483.262980164572, 4412.746782876312, 3650.086417281579, 5415.111735752765, 1835.7398565143424, 1901.1973460585616, 1311.350936480434, 1105.4516619806218, 440.7163742798564], [536, 537, 538, 539, 540, 541, 542, 543, 544, 545, 546, 547]], [2, 1282, [12073, 12087, 12105, 12123, 12144, 12167, 12191, 12210, 12227, 12248, 12270, 12291, 12310, 12332, 12350, 12377, 12408, 12437, 12467, 12496, 12517, 12541, 12569, 12597, 12622, 12641, 12663], [38202.12, 38258.373, 38210.129, 38082.01, 38081.606, 38172.25, 38239.239, 38211.481, 38228.468, 38295.787, 38225.205, 38248.788, 38215.886, 38215.46, 38245.655, 38279.124, 38271.986, 38273.05, 38274.045, 38219.3, 38333.961, 38268.069, 38308.795, 38222.693, 38314.411, 38337.256, 38321.412], [59133.792, 59111.499, 59055.169, 59010.696, 59007.708, 59143.005, 59191.725, 59215.226, 59238.327, 59186.313, 59226.229, 59245.092, 59258.967, 59245.698, 59285.331, 59288.567, 59273.471, 59271.96, 59263.984, 59310.387, 59290.486, 59380.662, 59336.367, 59312.524, 59279.927, 59274.286, 59281.904], [17.613, 12.709, 20.277, 30.965, 31.784, 26.69, 16.453, 11.773, 15.291, 21.162, 15.469, 14.611, 12.438, 12.776, 17.266, 28.836, 13.544, 14.721, 18.454, 14.173, 27.395, 26.671, 13.357, 25.069, 22.914, 12.224, 33.63], [1919.545222609826, 1696.5539288169382, 2797.6037489784358, 2038.5987569135386, 2861.516106963773, 1124.7444278701773, 1498.1877759307647, 1328.9789778370605, 941.7413480924092, 3768.862609506963, 1544.161712307168, 1759.369400144579, 1732.9680416543786, 947.3326160581421, 1564.4877830588691, 1181.2974510090064, 381.7461981141603, 1164.4818138099288, 774.1596500676712, 1221.5926611701755, 758.4505541396554, 1808.8266143315254, 527.1805466854709, 729.2876421854214, 571.3088905861489, 434.8588453053688, 667.6344187115436], [539, 540, 541, 542, 543, 544, 545, 546, 547, 548, 549, 550, 551, 552, 553, 554, 555, 556, 557, 558, 559, 560, 561, 562, 563, 564, 565]], [2, 1283, [12056, 12072, 12086, 12106, 12124, 12146, 12168, 12190, 12209], [38180.181, 38152.399, 38291.056, 38279.671, 38267.984, 38250.762, 38275.171, 38217.284, 38230.784], [58081.98, 58043.939, 58077.726, 58115.505, 58130.754, 58099.264, 58129.305, 58100.645, 58084.78], [32.078, 19.192, 15.593, 16.793, 20.752, 15.584, 15.18, 15.403, 19.559], [3686.8663566274276, 1618.5468800402805, 2180.098861004318, 1109.0960799356176, 931.6266101883118, 1351.876650850628, 762.9097644424606, 1686.054426343584, 888.4679382616033], [538, 539, 540, 541, 542, 543, 544, 545, 546]], [1, 1293, [12226, 12246, 12269, 12290, 12308, 12328, 12348, 12375, 12406, 12436, 12463, 12493], [34995.531, 35069.655, 35015.23, 34909.468, 34979.639, 34979.0, 34977.603, 35005.478, 34977.15, 34981.753, 35013.187, 35005.361], [31650.475, 31556.979, 31704.747, 31845.094, 31867.426, 31884.083, 31903.244, 31865.046, 31949.058, 31940.096, 31894.159, 32012.112], [41.982, 17.448, 29.408, 14.458, 30.82, 14.02, 16.14, 13.485, 11.588, 9.398, 18.137, 30.632], [3648.2775922262203, 1459.4328561721036, 1998.9300019416733, 1012.035415124027, 2541.705112398, 3309.538915183217, 2076.667808592906, 4586.007412022159, 1551.2468355734504, 1997.28392730695, 1677.4567781327396, 433.3035042289373], [547, 548, 549, 550, 551, 552, 553, 554, 555, 556, 557, 558]], [0, 1318, [12395, 12424, 12448, 12481, 12507, 12528, 12558, 12584, 12609, 12632, 12652, 12676, 12701, 12725, 12749, 12774], [12246.2, 12280.449, 12253.206, 12271.898, 12344.899, 12359.33, 12330.07, 12291.065, 12294.002, 12323.097, 12292.353, 12303.748, 12343.942, 12339.821, 12355.148, 12296.133], [9769.937, 9767.725, 9728.512, 9748.979, 9887.654, 10110.548, 10257.085, 10226.619, 10260.805, 10239.271, 10230.96, 10253.805, 10219.905, 10258.452, 10242.881, 10250.295], [18.664, 12.117, 16.622, 26.693, 21.217, 17.022, 16.047, 13.52, 13.434, 10.564, 7.987, 10.69, 13.612, 16.192, 13.299, 11.948], [777.4078855341423, 786.2248136359691, 1369.8659624880825, 1664.2290400399654, 2767.5753982930955, 5256.390746430124, 1053.0654214678048, 1435.6804915654227, 1659.2867550139729, 1200.5334828434413, 1423.562462854991, 1289.7520654167752, 889.2972552525135, 1153.792965077266, 1454.371590263093, 1290.6401582988597], [555, 556, 557, 558, 559, 560, 561, 562, 563, 564, 565, 566, 567, 568, 569, 570]], [0, 1327, [12529, 12559, 12586, 12610, 12631, 12653, 12675], [12657.155, 12619.092, 12587.007, 12391.933, 12403.22, 12368.943, 12241.605], [9014.716, 9026.321, 8990.019, 9060.103, 9110.37, 9073.352, 9098.56], [7.84, 14.844, 21.965, 8.847, 2.896, 23.617, 28.742], [957.1865975747189, 1423.3117673346565, 3616.509790310568, 78152.85890854096, 376.4706624204151, 1837.3508532109413, 8823.054100394966], [560, 561, 562, 563, 564, 565, 566]], [1, 1329, [12464, 12494, 12514, 12538, 12568, 12596, 12619, 12640, 12662, 12688, 12711], [36158.412, 36151.835, 36117.537, 36079.962, 36188.589, 36130.972, 36111.018, 36072.384, 36007.959, 36128.72, 36154.274], [32885.229, 32869.488, 32838.209, 32899.78, 32829.319, 32835.38, 32818.278, 32741.711, 32726.723, 32791.486, 32778.881], [36.169, 14.602, 10.073, 12.362, 10.622, 20.494, 22.063, 12.338, 26.025, 14.401, 26.341], [1173.0798522749703, 1076.2678114934706, 2278.414533886965, 1503.8252447364628, 1841.3926706164727, 2063.833512982877, 1546.5899941412356, 380.37718977048405, 6877.209101760403, 700.7117301562965, 614.6898337542972], [557, 558, 559, 560, 561, 562, 563, 564, 565, 566, 567]], [2, 1360, [12919, 12935, 12956, 12974, 12993, 13008, 13031, 13045, 13068, 13090, 13113, 13135, 13155, 13173, 13193, 13212], [37836.775, 37907.324, 37932.603, 37887.427, 37901.037, 37902.87, 37879.603, 37908.82, 37913.843, 37918.881, 37889.41, 37882.01, 37845.782, 37938.588, 37934.494, 37882.873], [58207.218, 58162.009, 58190.305, 58164.085, 58167.224, 58193.721, 58186.282, 58180.121, 58173.962, 58185.973, 58213.388, 58194.159, 58117.817, 58160.351, 58174.484, 58166.518], [21.967, 10.58, 8.625, 15.652, 9.167, 7.649, 10.632, 12.0, 19.64, 15.228, 15.72, 11.865, 33.32, 20.24, 12.478, 13.514], [1263.612831959095, 2944.192073267762, 2864.045386120051, 2028.1120401361477, 2299.660269928444, 1757.345504443373, 2047.5464491075727, 1426.4608190913054, 1003.7432448716079, 1666.7372942067589, 1708.9649405251312, 1492.7453950386575, 1612.6986959097205, 1219.3002577472905, 1069.2797959701757, 849.7563632449744], [576, 577, 578, 579, 580, 581, 582, 583, 584, 585, 586, 587, 588, 589, 590, 591]], [0, 1362, [12911, 12928, 12943, 12963, 12984, 12997, 13019, 13036, 13055], [12399.932, 12346.477, 12369.167, 12343.218, 12374.813, 12337.117, 12368.41, 12362.402, 12360.127], [10278.786, 10243.537, 10268.657, 10275.812, 10273.405, 10290.903, 10283.937, 10263.624, 10228.464], [15.682, 15.214, 14.433, 14.551, 18.832, 11.132, 21.881, 23.135, 20.819], [2872.587413851214, 2152.1335706148984, 1929.193868180702, 1327.715742594882, 1314.2681080774664, 496.8751905384011, 1304.3313598869647, 969.6933407426318, 956.54550367331], [576, 577, 578, 579, 580, 581, 582, 583, 584]], [0, 1367, [12998, 13020, 13037, 13056, 13077, 13099, 13120], [12439.184, 12422.754, 12427.941, 12492.525, 12454.378, 12430.712, 12504.231], [7633.913, 7576.031, 7620.88, 7579.664, 7572.039, 7618.852, 7631.335], [18.912, 17.309, 23.764, 30.075, 13.346, 22.227, 23.96], [1157.3636110107261, 1479.9457839937406, 1366.9842440135722, 1612.8446034780638, 1495.1273854509498, 1645.5705626327667, 1856.877552473409], [581, 582, 583, 584, 585, 586, 587]], [1, 1369, [13044, 13067, 13088, 13112, 13133, 13154, 13171, 13191, 13211], [35010.52, 34989.297, 35055.25, 35081.508, 35070.665, 35097.243, 35077.76, 35131.196, 35074.194], [31751.213, 31774.396, 31753.672, 31730.356, 31753.23, 31767.952, 31810.017, 31674.129, 31730.824], [23.842, 18.37, 12.562, 15.382, 11.213, 19.54, 18.991, 17.003, 28.825], [2090.934476967205, 1148.860973789064, 2297.8994063612836, 1882.4901118235184, 3385.546764647598, 2730.371485686531, 5201.105250573229, 1101.369536266442, 3412.27071789104], [583, 584, 585, 586, 587, 588, 589, 590, 591]], [0, 1370, [13078, 13101, 13121, 13145, 13163], [12875.746, 12873.681, 12833.127, 12914.721, 12807.849], [9737.816, 9767.718, 9799.329, 9772.94, 9797.843], [22.473, 25.549, 14.335, 18.557, 24.669], [503.5274959947849, 1487.5783400074395, 781.5834556478235, 491.3098216104795, 2106.6874272522264], [585, 586, 587, 588, 589]], [2, 1383, [13174, 13194, 13213, 13242, 13266, 13292, 13308, 13325, 13353, 13384, 13400, 13416, 13436, 13462, 13485, 13505, 13530, 13543, 13561, 13573], [38452.592, 38460.22, 38467.367, 38495.806, 38488.659, 38464.9, 38471.327, 38483.956, 38488.369, 38464.506, 38476.727, 38448.153, 38460.484, 38466.049, 38440.442, 38462.515, 38484.798, 38478.016, 38467.852, 38448.51], [58941.058, 58974.216, 58966.559, 58950.122, 58951.674, 58975.282, 58945.284, 58938.99, 58930.557, 58985.189, 58966.094, 58971.237, 58927.491, 58946.142, 58920.811, 58965.448, 58952.222, 58952.761, 58937.652, 59003.83], [20.004, 17.375, 8.309, 12.037, 10.298, 12.85, 15.044, 12.845, 12.987, 16.768, 18.448, 17.025, 14.317, 12.202, 29.546, 18.549, 14.442, 14.027, 25.149, 19.482], [1301.7852420360337, 1591.0860815748622, 2714.1965820083788, 690.011003265484, 1687.4882859896068, 1430.0452910149033, 1526.7704582338777, 1788.8058377193438, 1708.0897979524316, 1536.3914175600328, 1333.07063148788, 685.3613638280151, 1371.749649119222, 909.9757551716339, 1065.512433376838, 1663.154398887467, 1788.9874463052736, 1183.2971405759226, 5340.806119719791, 2083.3301686215473], [589, 590, 591, 592, 593, 594, 595, 596, 597, 598, 599, 600, 601, 602, 603, 604, 605, 606, 607, 608]], [0, 1400, [13299, 13317, 13337, 13363, 13391, 13407, 13423], [12359.659, 12365.628, 12327.028, 12288.496, 12318.732, 12341.893, 12344.341], [8446.291, 8498.811, 8509.546, 8509.655, 8492.867, 8502.32, 8560.82], [23.413, 33.007, 35.555, 31.835, 36.695, 30.108, 28.6], [762.5037756411598, 2347.346837345096, 1162.503352128391, 1815.5091106286936, 2312.630802758696, 1366.292562410495, 657.1991718165461], [595, 596, 597, 598, 599, 600, 601]], [0, 1420, [13598, 13615, 13635, 13656, 13674, 13691, 13710, 13730, 13746, 13770, 13792, 13817, 13838, 13856, 13870, 13894, 13909, 13929, 13948, 13962, 13992, 14012, 14032, 14054, 14068, 14091, 14112], [12234.579, 12221.993, 12234.925, 12248.864, 12236.327, 12198.006, 12208.394, 12215.612, 12222.5, 12217.565, 12233.069, 12216.777, 12208.707, 12250.216, 12237.47, 12242.595, 12166.984, 12237.768, 12237.56, 12253.411, 12224.401, 12248.194, 12217.244, 12234.068, 12225.237, 12241.045, 12225.48], [7802.277, 7820.968, 7795.329, 7825.442, 7818.166, 7780.886, 7793.622, 7809.548, 7790.934, 7789.612, 7804.266, 7788.657, 7843.806, 7822.702, 7833.055, 7798.332, 7807.94, 7795.331, 7817.823, 7796.279, 7785.803, 7803.512, 7783.078, 7799.289, 7782.075, 7822.609, 7779.873], [18.54, 10.802, 11.19, 9.951, 12.446, 11.955, 14.074, 17.97, 21.056, 9.88, 16.842, 17.758, 18.571, 11.09, 16.175, 12.644, 17.777, 13.293, 12.865, 16.708, 19.937, 15.267, 10.042, 10.033, 15.819, 9.969, 16.914], [1280.3534562198192, 1363.938269508753, 1706.954716818554, 1585.0103078913219, 1508.2845375285633, 1680.4610840476616, 1114.7991091650779, 991.2078085455768, 2021.3986020584575, 880.2984743150977, 1016.0990878957342, 883.4318786430458, 1135.0827744308585, 947.8950003287885, 1067.2764656741472, 1258.16001090735, 611.789033389062, 807.6361341754232, 697.0222407399552, 1073.5028497506491, 1409.8202244573683, 979.2697827117653, 1227.1861643926998, 622.2689195632212, 804.2283866777229, 1144.4876032794646, 1202.4659302437062], [610, 611, 612, 613, 614, 615, 616, 617, 618, 619, 620, 621, 622, 623, 624, 625, 626, 627, 628, 629, 630, 631, 632, 633, 634, 635, 636]], [1, 1431, [13682, 13700, 13718, 13739, 13755, 13780, 13799, 13823, 13845, 13864], [35037.912, 35080.867, 35039.852, 35124.739, 35103.543, 34994.391, 35082.172, 35005.613, 35034.284, 35104.42], [31790.264, 31715.318, 31638.925, 31615.395, 31579.047, 31613.017, 31564.015, 31661.459, 31564.755, 31597.384], [35.231, 3.61, 24.596, 21.955, 22.533, 15.978, 16.292, 18.593, 22.777, 9.618], [1180.186817197942, 327.9930994395667, 1566.4330346377806, 1461.0967894416233, 995.0982924510951, 672.7802204710763, 1256.3786465620442, 1142.9093033675788, 742.9874930979828, 572.7439191539195], [614, 615, 616, 617, 618, 619, 620, 621, 622, 623]], [2, 1443, [13701, 13720, 13740, 13757, 13781, 13803, 13824, 13846], [38040.562, 37915.6, 38059.545, 37977.953, 37973.837, 37950.649, 37987.496, 37967.518], [58188.665, 58220.328, 58217.941, 58213.492, 58211.22, 58283.947, 58215.446, 58179.245], [26.453, 15.352, 22.847, 25.922, 25.287, 19.71, 12.471, 27.293], [911.5026606713527, 550.9804529338774, 891.6599412827684, 562.1925470684123, 639.5872229062991, 7139.602418333109, 1604.9190837206168, 625.9904479232667], [615, 616, 617, 618, 619, 620, 621, 622]], [1, 1464, [13999, 14021, 14039, 14059, 14076, 14101, 14120, 14139, 14162, 14183, 14214, 14240, 14264, 14293, 14320, 14346], [34584.277, 34545.92, 34549.169, 34549.615, 34547.244, 34534.067, 34523.382, 34507.637, 34485.008, 34463.782, 34451.856, 34412.714, 34377.989, 34342.742, 34357.96, 34335.651], [30873.564, 30742.767, 30768.29, 30724.441, 30744.78, 30760.104, 30739.698, 30757.706, 30759.251, 30751.212, 30712.165, 30674.589, 30656.828, 30685.597, 30663.217, 30695.16], [27.172, 9.337, 12.607, 16.043, 20.993, 28.173, 23.708, 9.254, 10.283, 10.148, 11.431, 11.141, 12.749, 8.01, 19.636, 24.819], [2227.352669303761, 1789.7067882887648, 1118.9859274268574, 1508.4541239297746, 1094.6298964390803, 722.9146842864618, 1013.0793452531971, 1889.7499147905144, 2485.026757939338, 2075.6471103797107, 1751.7223444911417, 1593.9727043311116, 2062.5656191661, 1712.4463467966227, 1636.3981047795885, 721.2731683989863], [630, 631, 632, 633, 634, 635, 636, 637, 638, 639, 640, 641, 642, 643, 644, 645]], [1, 1489, [14185, 14216, 14242, 14266, 14296, 14323, 14348, 14382, 14407, 14442], [35381.024, 35337.941, 35314.242, 35335.431, 35351.649, 35296.659, 35299.401, 35293.306, 35282.218, 35342.651], [32056.116, 32030.156, 32055.264, 32019.507, 32036.63, 31937.197, 31955.396, 31887.145, 31912.94, 32002.174], [19.772, 13.486, 12.642, 11.749, 13.887, 23.54, 29.579, 37.252, 28.285, 24.973], [687.2850344667072, 1363.2564234211136, 833.3034606459021, 1244.9662809754998, 1198.7193491045782, 4401.099649363373, 3434.709455888502, 1061.386355300467, 2630.3242888795367, 508.2498285474106], [639, 640, 641, 642, 643, 644, 645, 646, 647, 648]], [2, 1490, [14187, 14217, 14244, 14269, 14299, 14326, 14351, 14384, 14409, 14445, 14471, 14497, 14527, 14550], [38409.736, 38335.802, 38329.037, 38394.116, 38345.964, 38371.879, 38353.351, 38392.955, 38360.964, 38386.706, 38443.942, 38431.872, 38453.19, 38433.043], [58068.419, 58106.086, 58118.046, 58075.048, 58082.462, 58072.564, 58093.604, 58095.247, 58164.807, 58037.949, 58114.034, 58088.722, 58144.748, 58165.13], [25.603, 18.29, 20.675, 17.24, 20.84, 18.671, 30.691, 32.634, 23.773, 21.431, 19.673, 18.51, 14.311, 21.557], [1431.1559204640034, 7115.486198246576, 3654.922066028467, 2948.648243413005, 2761.374670026971, 6243.884427635851, 4214.425830521265, 1844.835482162651, 8329.335507467202, 6173.444037917923, 1311.2025656689007, 5984.706942598956, 1466.6654162021377, 927.2003430808313], [639, 640, 641, 642, 643, 644, 645, 646, 647, 648, 649, 650, 651, 652]], [1, 1493, [14241, 14265, 14294, 14321, 14347, 14381, 14405, 14440], [34696.919, 34692.509, 34684.638, 34673.409, 34710.104, 34684.092, 34614.364, 34861.397], [31647.682, 31688.451, 31672.431, 31703.396, 31681.629, 31694.148, 31620.225, 31641.299], [19.284, 9.907, 12.515, 11.563, 14.507, 12.586, 22.184, 34.025], [1161.7875817771362, 1708.6422286525328, 1475.6333278775523, 1614.5270746156878, 1051.6570579928323, 1641.6988065681387, 867.6582985891229, 3085.3895598173153], [641, 642, 643, 644, 645, 646, 647, 648]], [0, 1496, [14230, 14256, 14282, 14311, 14336], [12200.857, 12223.745, 12178.97, 12247.422, 12247.602], [7759.08, 7733.35, 7692.514, 7766.647, 7778.845], [18.178, 12.964, 29.467, 16.305, 8.307], [667.6036752240701, 493.7930299131536, 715.8143263636483, 1146.9897512786642, 422.15340980348856], [641, 642, 643, 644, 645]], [2, 1503, [14298, 14325, 14350, 14383, 14408, 14444, 14470, 14496, 14526, 14549, 14573, 14596, 14621, 14640], [38166.35, 38204.427, 38187.725, 38188.905, 38177.628, 38189.579, 38190.866, 38182.676, 38167.854, 38182.762, 38201.763, 38188.125, 38188.71, 38221.62], [57518.089, 57536.302, 57664.709, 57509.011, 57475.496, 57500.482, 57516.111, 57452.343, 57503.311, 57509.553, 57497.691, 57481.42, 57475.79, 57517.765], [14.683, 12.745, 19.996, 9.861, 13.446, 13.48, 14.611, 11.446, 13.183, 18.953, 13.739, 10.524, 14.274, 13.388], [1503.3102861299067, 1329.038774315981, 8881.000822369399, 1330.7137297055128, 1945.741971410017, 1221.7171416276776, 1399.7899006756118, 1420.0868573423572, 1436.949629467912, 1413.7180641791365, 1376.260146183024, 826.8447449511825, 1640.8924796906122, 820.7241528239097], [643, 644, 645, 646, 647, 648, 649, 650, 651, 652, 653, 654, 655, 656]], [0, 1509, [14400, 14429, 14461, 14483, 14517], [12227.552, 12228.311, 12218.58, 12237.298, 12137.153], [7833.827, 7786.39, 7745.926, 7654.897, 7582.914], [11.291, 13.829, 21.947, 34.596, 42.078], [1073.493420190099, 1043.98946075902, 3599.230025905595, 1381.0309570908207, 1859.8319871226136], [647, 648, 649, 650, 651]], [2, 1528, [14641, 14668, 14691, 14711, 14736], [38428.438, 38470.362, 38367.511, 38413.266, 38371.186], [58044.489, 58125.805, 58089.85, 58086.885, 57990.081], [33.491, 21.866, 23.777, 18.116, 31.552], [1118.4162248246873, 1141.2173952693051, 6924.344054887189, 5995.517512120907, 2043.4764160931036], [656, 657, 658, 659, 660]], [0, 1537, [14864, 14877, 14903, 14923, 14946, 14969, 14983, 15004, 15026, 15043, 15062, 15083, 15101], [11906.133, 11921.905, 11940.824, 11916.753, 11899.916, 11936.257, 11935.619, 11893.109, 11908.976, 11914.538, 11919.904, 11922.893, 11857.306], [9359.053, 9345.648, 9353.338, 9341.586, 9329.702, 9356.932, 9358.382, 9353.105, 9369.311, 9355.985, 9356.946, 9367.113, 9331.094], [11.74, 16.469, 24.893, 8.664, 10.084, 11.956, 14.846, 9.738, 11.763, 7.73, 7.407, 6.076, 25.69], [2015.0708105445049, 1058.7304064139057, 616.821967916072, 1896.9644494515817, 2110.0643975908865, 1265.8848393649012, 1237.1480030457064, 1433.323123180567, 2108.6769936464357, 2082.5648857959645, 2445.2287607812596, 2109.1848208023, 996.7640268535679], [667, 668, 669, 670, 671, 672, 673, 674, 675, 676, 677, 678, 679]], [0, 1544, [14924, 14947, 14970, 14984, 15003, 15028], [12060.449, 12036.092, 12063.516, 12034.987, 11925.867, 12054.761], [7641.67, 7737.742, 7730.679, 7733.703, 7735.215, 7754.455], [41.844, 25.989, 25.161, 22.574, 24.252, 29.359], [963.0453656373597, 981.9223172550106, 1147.3827543855646, 1196.217282577175, 1949.496025233669, 1314.4818834322475], [670, 671, 672, 673, 674, 675]], [0, 1558, [15045, 15064, 15084, 15103, 15118, 15136, 15158, 15176, 15197, 15216, 15239, 15257, 15277, 15299, 15323, 15344, 15364, 15386, 15414, 15436], [12355.802, 12373.601, 12371.705, 12381.113, 12398.418, 12384.203, 12391.362, 12397.247, 12385.01, 12406.102, 12392.527, 12407.823, 12392.82, 12381.064, 12395.199, 12373.397, 12382.231, 12393.336, 12359.694, 12359.828], [7749.437, 7787.679, 7780.853, 7776.606, 7799.966, 7780.594, 7772.767, 7789.669, 7806.913, 7792.671, 7793.306, 7780.982, 7809.805, 7794.328, 7774.945, 7787.134, 7785.445, 7762.178, 7770.384, 7740.313], [21.987, 10.546, 11.555, 11.4, 10.944, 8.949, 11.54, 8.201, 8.731, 10.37, 9.791, 8.755, 6.523, 8.252, 7.155, 9.528, 7.86, 9.521, 27.362, 19.452], [1073.6527544493913, 2014.07113759329, 2562.021996181702, 2070.0306136802014, 1870.3849752900692, 1363.1164874680492, 816.8339463043762, 1680.666089979341, 2224.473931452897, 1760.6837420948532, 2097.916806737479, 1498.3034711900916, 1635.1212448406943, 2102.725857233746, 1602.6214310760326, 2236.5109478767777, 2114.49272224318, 1292.4242129467818, 811.4790761899466, 1016.5033058348973], [676, 677, 678, 679, 680, 681, 682, 683, 684, 685, 686, 687, 688, 689, 690, 691, 692, 693, 694, 695]], [2, 1573, [15267, 15289, 15309, 15332, 15352, 15375, 15400], [38514.112, 38603.163, 38668.262, 38734.151, 38613.663, 38580.463, 38601.787], [59451.347, 59372.976, 59484.726, 59392.01, 59413.054, 59310.624, 59442.85], [30.114, 17.329, 31.094, 15.71, 35.693, 39.954, 31.332], [2111.3887494752644, 540.0577928695723, 1127.772492239538, 428.38996062793194, 1728.9015490921756, 2618.608748136891, 1856.407623915327], [687, 688, 689, 690, 691, 692, 693]], [0, 1591, [15362, 15384, 15412, 15434, 15457, 15478, 15497, 15518, 15535, 15550, 15574], [11769.67, 11815.974, 11785.19, 11764.831, 11764.789, 11775.235, 11770.962, 11722.732, 11763.604, 11779.245, 11762.181], [7905.739, 7953.914, 7885.463, 7927.386, 7929.406, 7947.893, 7988.009, 7929.547, 7910.14, 7936.363, 7875.45], [21.034, 19.616, 25.468, 14.681, 15.17, 16.498, 22.488, 21.62, 22.105, 19.196, 21.859], [532.1666782357729, 887.0791729118426, 999.5677546922192, 1497.2166238957223, 920.285954698583, 1237.8930109427909, 1813.690064372723, 868.5696728998188, 1400.5010320537751, 1064.3801933989696, 1030.198903084325], [692, 693, 694, 695, 696, 697, 698, 699, 700, 701, 702]], [0, 1592, [15479, 15498, 15519, 15537, 15552], [12389.61, 12405.946, 12393.339, 12396.132, 12431.956], [7768.505, 7761.866, 7786.094, 7778.847, 7787.436], [14.112, 14.552, 9.251, 10.457, 8.494], [636.3422914596676, 837.6022901281494, 1613.2898612767344, 1155.3004190705415, 1165.6959654875172], [697, 698, 699, 700, 701]], [0, 1593, [15387, 15415, 15437, 15459, 15480, 15499, 15520, 15538, 15553, 15576, 15588, 15604, 15625, 15645, 15663, 15681, 15702, 15721, 15739, 15755], [12632.606, 12620.205, 12593.624, 12640.468, 12639.82, 12607.464, 12644.847, 12653.908, 12632.441, 12596.765, 12620.617, 12621.161, 12627.003, 12627.56, 12628.522, 12611.971, 12599.093, 12654.26, 12629.683, 12595.039], [8937.152, 8929.863, 8936.712, 8943.964, 8942.101, 8945.053, 8961.811, 8933.378, 8956.58, 8961.807, 8950.203, 8960.509, 8944.116, 8956.377, 8941.208, 8911.175, 8965.824, 8954.712, 8957.618, 8913.264], [12.521, 11.208, 10.591, 13.251, 10.958, 14.588, 12.79, 11.523, 13.711, 13.875, 10.665, 9.471, 8.572, 10.641, 8.896, 12.954, 15.328, 17.686, 18.834, 17.912], [1961.8944640495527, 2124.514800967087, 1441.522683350186, 1659.9651581539558, 2536.140483391716, 1756.037696352765, 1901.2313848628303, 1724.017816347287, 1044.3891659500634, 1227.1188669928863, 2476.27516729544, 2394.468107789238, 1395.4055091835485, 1415.2968267243618, 1254.506356214115, 2037.0286382853644, 1312.4441020940956, 1591.7435773857053, 1032.856676949661, 592.5220068872873], [693, 694, 695, 696, 697, 698, 699, 700, 701, 702, 703, 704, 705, 706, 707, 708, 709, 710, 711, 712]], [1, 1607, [15708, 15730, 15742, 15764, 15781], [34209.635, 34214.716, 34144.179, 34218.018, 34189.39], [30658.49, 30693.195, 30655.237, 30679.943, 30695.94], [19.115, 15.029, 18.683, 13.792, 23.247], [677.7237194940103, 974.2847878929126, 1483.5116001264817, 1724.8583659708174, 953.7145315952771], [709, 710, 711, 712, 713]], [0, 1617, [15810, 15833, 15847, 15869, 15888, 15905], [12621.434, 12546.444, 12570.597, 12629.347, 12640.647, 12577.882], [8959.927, 8886.696, 8869.358, 8923.931, 8973.983, 8957.014], [8.411, 27.784, 23.711, 13.587, 18.751, 17.672], [329.04461355100676, 1449.081172806793, 1457.5671944856201, 925.6244398134527, 772.3045882420369, 615.8409229409395], [715, 716, 717, 718, 719, 720]], [2, 1631, [15972, 15994, 16017, 16048, 16079, 16113], [38438.721, 38292.226, 38356.191, 38375.733, 38273.135, 38371.516], [58154.124, 57990.102, 58071.022, 58054.63, 58033.77, 58057.68], [34.896, 24.573, 14.912, 18.622, 22.679, 32.705], [3276.0459011537596, 5551.45661806844, 1347.1593746412918, 1157.3712907663278, 1954.8468733292966, 1599.9441409409778], [723, 724, 725, 726, 727, 728]], [0, 1633, [15964, 15985, 16008, 16033, 16062, 16097, 16130], [12658.493, 12618.284, 12607.324, 12605.722, 12608.422, 12626.89, 12619.82], [8988.853, 8945.635, 8907.112, 8965.161, 8923.708, 8922.355, 8953.21], [10.759, 20.163, 29.037, 16.403, 35.446, 14.548, 14.182], [800.165289811021, 762.1389312689724, 1107.6004112399457, 1070.133299226738, 1241.4941889706824, 1345.5561750158142, 1070.9583753438706], [723, 724, 725, 726, 727, 728, 729]], [1, 1636, [16046, 16076, 16109, 16142, 16173, 16197, 16236, 16261, 16280, 16302], [35287.047, 35387.902, 35319.527, 35246.945, 35265.296, 35293.079, 35399.021, 35366.354, 35432.339, 35452.361], [31810.116, 31964.168, 31829.689, 31793.553, 31827.214, 31815.563, 31938.43, 31900.376, 31919.34, 31990.45], [22.88, 20.577, 19.976, 17.269, 18.457, 13.046, 15.665, 20.842, 19.584, 18.776], [1347.1758071922382, 840.5367739902337, 1122.5993291320724, 3081.0444022726147, 1935.4911112253135, 796.8481129034, 3495.9991458017544, 2322.828339796148, 2873.512129327447, 968.188897307508], [726, 727, 728, 729, 730, 731, 732, 733, 734, 735]], [1, 1644, [16077, 16110, 16143, 16174, 16199, 16237, 16262, 16281, 16303, 16328, 16355, 16376, 16396, 16415, 16436, 16459, 16479], [36242.722, 36255.169, 36285.536, 36228.982, 36242.619, 36194.59, 36191.672, 36167.83, 36177.614, 36146.835, 36098.698, 36111.815, 36092.221, 36104.595, 36092.811, 36122.268, 36089.582], [33097.022, 33120.118, 33142.266, 33160.671, 33150.109, 33136.588, 33133.654, 33145.463, 33122.886, 33138.893, 33128.006, 33116.148, 33124.144, 33104.552, 33113.425, 33105.444, 33115.324], [23.532, 18.428, 20.133, 14.348, 18.316, 10.141, 7.832, 11.346, 8.404, 9.213, 5.949, 7.94, 7.453, 7.904, 13.875, 11.316, 7.696], [1670.0193130727582, 1875.2841548130543, 2158.477156852335, 3274.2033192328736, 1459.5913073512454, 3863.457100397365, 3532.599108884918, 3633.4373692565896, 3300.159092691092, 3253.91116798685, 1963.665151809195, 2221.887839264234, 2000.455112460224, 2464.6414405387522, 1881.691221923418, 1640.91219143177, 1366.784115536488], [727, 728, 729, 730, 731, 732, 733, 734, 735, 736, 737, 738, 739, 740, 741, 742, 743]], [2, 1645, [16078, 16112, 16144, 16175, 16201, 16238, 16264], [37818.231, 37805.295, 37791.015, 37784.206, 37799.786, 37857.26, 37710.235], [58445.374, 58484.519, 58411.134, 58384.167, 58465.103, 58447.426, 58477.059], [16.27, 15.322, 14.543, 16.011, 11.19, 15.682, 12.649], [1159.999940328141, 1551.3845060537606, 1865.645427628702, 3124.903918319597, 1565.7671671037926, 1335.3847967572951, 659.7612809453848], [727, 728, 729, 730, 731, 732, 733]], [2, 1666, [16329, 16356, 16377, 16397, 16417], [38227.799, 37990.625, 37855.793, 37890.511, 37911.425], [58110.236, 58173.148, 58244.65, 58218.494, 58189.82], [37.682, 29.029, 23.293, 12.078, 24.679], [1891.6705458236238, 3063.5288791228845, 1388.135091450621, 31754.738414034622, 7018.72133661253], [736, 737, 738, 739, 740]], [0, 1672, [16341, 16368, 16387, 16407, 16428, 16447], [12616.838, 12630.207, 12625.838, 12667.656, 12650.034, 12614.028], [8931.824, 8924.202, 8945.982, 8957.115, 8965.835, 8951.351], [18.07, 15.678, 23.695, 25.64, 15.845, 16.66], [484.6070884535446, 750.9381674630765, 624.3446626350305, 727.7227013320318, 591.9156828108023, 554.2897951872119], [737, 738, 739, 740, 741, 742]], [2, 1682, [16556, 16574, 16599, 16614, 16632, 16652, 16667, 16681], [38266.575, 38330.489, 38336.648, 38354.71, 38376.191, 38320.08, 38342.588, 38249.235], [58060.574, 58052.993, 58020.491, 58058.875, 58029.856, 58045.797, 58049.247, 58052.025], [28.483, 18.491, 20.565, 17.373, 19.093, 19.973, 18.086, 28.091], [2654.897362437869, 1672.2819413147397, 2352.6510084307006, 863.989489980469, 2780.860922568708, 2512.4343580519467, 1454.0447641560002, 1595.9668757491468], [747, 748, 749, 750, 751, 752, 753, 754]], [0, 1735, [17173, 17193, 17210, 17234, 17252, 17271], [12843.413, 12895.451, 12881.051, 12819.619, 12791.108, 12827.319], [10190.704, 10216.998, 10277.405, 10229.231, 10164.89, 10280.701], [28.242, 22.943, 22.04, 28.266, 23.564, 23.844], [698.1233473808506, 1392.057414264167, 1474.845028179395, 1460.608285900849, 3181.7538795009373, 884.5349950502108], [782, 783, 784, 785, 786, 787]], [1, 1736, [17158, 17181, 17197, 17217, 17242, 17261, 17279], [36092.613, 36097.014, 36062.849, 36106.512, 36105.541, 36099.96, 36090.475], [32426.254, 32468.685, 32445.2, 32476.165, 32455.584, 32474.756, 32455.151], [18.031, 6.336, 7.197, 6.959, 6.063, 7.388, 6.978], [927.2619958548764, 2116.087421811316, 1501.689625621741, 2625.3132862811563, 2406.011610284883, 2961.549504795803, 2436.6209093065077], [781, 782, 783, 784, 785, 786, 787]], [1, 1749, [17314, 17337, 17360, 17381, 17405, 17430, 17453, 17475], [36050.291, 36089.414, 36087.882, 36109.819, 36095.76, 36085.968, 36116.831, 36071.504], [32488.723, 32450.2, 32485.586, 32477.872, 32476.075, 32497.446, 32500.491, 32495.565], [20.318, 10.876, 9.539, 12.124, 11.06, 10.377, 10.606, 18.559], [895.0409570974434, 1481.3998296316672, 1933.4098340005828, 1648.7672010442902, 1440.6275809097313, 1968.650731060407, 357.71634767922257, 697.6521878156171], [789, 790, 791, 792, 793, 794, 795, 796]], [0, 1759, [17351, 17371, 17395, 17419, 17443, 17468], [12469.091, 12488.602, 12450.279, 12506.998, 12418.22, 12303.158], [8994.02, 8996.769, 8998.97, 8962.694, 9035.073, 9031.53], [19.822, 17.446, 24.26, 25.172, 34.125, 38.336], [3793.672581956488, 1519.3107333543098, 1684.2527154352708, 1741.7667901200364, 2039.5945968266467, 1861.8295691438539], [791, 792, 793, 794, 795, 796]], [1, 1761, [17336, 17358, 17380, 17404, 17429, 17450, 17474, 17498, 17521, 17544], [34957.151, 35000.674, 35061.225, 35038.461, 35088.529, 35014.682, 34968.694, 35090.467, 35123.296, 35222.348], [31743.276, 31728.886, 31734.211, 31769.158, 31739.277, 31723.782, 31665.752, 31635.816, 31544.82, 31373.262], [8.209, 14.818, 16.93, 10.774, 12.816, 16.998, 19.688, 27.0, 22.427, 17.181], [1695.6828898703654, 1734.2999435647996, 1934.4283905413793, 2458.7589169871835, 3057.507244703261, 1150.7202612182507, 1729.8958475254444, 2127.034230915026, 4794.232130490661, 1228.1795630303068], [790, 791, 792, 793, 794, 795, 796, 797, 798, 799]], [0, 1765, [17372, 17396, 17420, 17444, 17469, 17491, 17515, 17540, 17561, 17580, 17602, 17631, 17653, 17677], [12739.875, 12731.678, 12715.382, 12701.525, 12738.922, 12702.583, 12727.835, 12712.749, 12728.759, 12751.959, 12761.958, 12764.766, 12768.814, 12734.763], [9869.809, 9889.799, 9882.583, 9844.326, 9883.406, 9903.094, 9861.912, 9903.005, 9887.874, 9876.156, 9867.144, 9861.9, 9880.167, 9823.34], [21.027, 18.065, 14.343, 18.019, 16.381, 17.053, 15.77, 16.126, 10.931, 14.409, 18.294, 8.285, 9.057, 14.858], [958.6184607209296, 1966.9929149021714, 1559.8797543671715, 1101.251908416625, 1436.775578948708, 2802.0192033507865, 965.3646027222954, 1303.9190456435933, 1194.5346613164547, 877.7952397180071, 1801.910271452573, 1758.7165348881776, 1946.4265775337988, 1364.732214676778], [792, 793, 794, 795, 796, 797, 798, 799, 800, 801, 802, 803, 804, 805]], [0, 1780, [17490, 17514, 17539, 17560, 17578, 17601, 17630, 17652], [12548.946, 12524.265, 12502.32, 12458.311, 12541.475, 12501.064, 12497.051, 12543.77], [8981.944, 8967.73, 8966.208, 8998.042, 8965.843, 8941.107, 8975.01, 8909.851], [17.461, 24.748, 19.523, 20.606, 23.511, 27.052, 32.624, 20.372], [1246.851458009949, 1689.63767833955, 1120.255758113309, 1392.1837700171404, 1003.1465959501268, 3809.470276209107, 1003.9122373425537, 1225.877492947476], [797, 798, 799, 800, 801, 802, 803, 804]], [2, 1786, [17614, 17639, 17661, 17684, 17703, 17722, 17744], [38205.172, 38244.388, 38237.296, 38189.504, 38215.201, 38222.16, 38239.745], [57592.059, 57644.254, 57629.061, 57615.133, 57647.829, 57652.965, 57616.649], [19.876, 11.356, 13.948, 22.519, 11.759, 13.573, 12.84], [670.2455456663614, 1298.7506046094231, 701.558119219394, 898.6255923917238, 1799.2050254274907, 2062.180520525467, 961.1463486860171], [802, 803, 804, 805, 806, 807, 808]], [0, 1790, [17628, 17650, 17675, 17694, 17716, 17737, 17755, 17783, 17815, 17833, 17863, 17892], [12126.128, 12078.861, 12101.078, 12056.847, 12065.863, 12122.221, 12116.443, 12210.126, 12138.933, 12066.852, 12090.594, 12068.192], [9848.209, 9791.14, 9796.003, 9870.079, 9837.292, 9827.231, 9842.098, 9781.138, 9788.788, 9841.816, 9841.808, 9794.582], [18.189, 16.194, 20.189, 18.311, 13.44, 19.114, 16.964, 26.151, 26.309, 30.65, 17.35, 24.293], [828.0420818232201, 831.0848296532124, 1194.5478693344442, 1102.4728401493426, 1325.412921963839, 2088.2641281642323, 1480.5066009933687, 4161.753482519915, 3412.6302277528766, 883.0736638819773, 1015.659372408514, 796.2010179153965], [803, 804, 805, 806, 807, 808, 809, 810, 811, 812, 813, 814]], [0, 1792, [17696, 17718, 17739, 17757, 17786, 17817, 17835, 17865], [12438.191, 12523.975, 12502.198, 12498.048, 12479.56, 12463.894, 12474.626, 12551.828], [9018.015, 8999.619, 9088.496, 8958.676, 9025.366, 8960.17, 9008.625, 8970.653], [24.146, 21.985, 19.499, 17.516, 20.513, 30.297, 20.675, 22.018], [9602.704954955127, 2191.6884401315647, 1866.5912224209278, 1103.262665697272, 2573.035744952463, 2520.6419485412125, 1566.755168323471, 2331.475788610086], [806, 807, 808, 809, 810, 811, 812, 813]], [0, 1793, [17719, 17740, 17758, 17787, 17818, 17836, 17866], [12706.786, 12762.502, 12737.438, 12768.891, 12770.975, 12766.404, 12727.58], [9860.983, 9871.937, 9880.051, 9861.985, 9870.297, 9845.619, 9886.701], [16.449, 10.801, 13.978, 10.943, 7.35, 19.507, 16.443], [2612.9585870301194, 1603.3226522033744, 1576.6309718340926, 1802.034343283635, 2009.6345786164425, 1352.3361596784846, 477.9116914249947], [807, 808, 809, 810, 811, 812, 813]], [2, 1809, [17773, 17798, 17824, 17846, 17881, 17901, 17927, 17946], [38428.945, 38410.533, 38386.494, 38384.992, 38370.771, 38362.339, 38431.094, 38322.073], [57995.746, 58068.228, 58078.572, 58074.697, 58042.007, 58067.221, 58039.25, 58079.021], [21.292, 16.377, 17.784, 35.725, 21.964, 28.155, 27.702, 28.47], [5399.91008570167, 2485.2816695146043, 1936.785847849198, 1016.1226410504942, 2960.2252294216455, 2020.0755094233864, 1253.0423676235725, 662.03194987242], [809, 810, 811, 812, 813, 814, 815, 816]], [2, 1815, [17994, 18015, 18035, 18057, 18082, 18109, 18125, 18145, 18171, 18190, 18213], [38398.734, 38487.706, 38385.531, 38433.209, 38408.823, 38397.28, 38443.855, 38415.477, 38446.983, 38386.449, 38319.643], [58107.846, 58036.402, 58055.95, 58027.086, 58082.234, 58060.412, 58019.186, 58056.522, 58084.803, 58097.741, 58046.118], [26.073, 32.84, 18.768, 35.982, 29.923, 17.193, 20.7, 29.606, 15.274, 21.051, 22.102], [950.044771083573, 903.0619858375613, 1606.3571043762, 2466.4959480157, 1485.513880220912, 1173.8824780688983, 1061.5797245226058, 919.7119995241994, 1004.9164945877375, 1722.697031814277, 1004.0612967736225], [818, 819, 820, 821, 822, 823, 824, 825, 826, 827, 828]], [0, 1832, [18140, 18159, 18181, 18204, 18226], [12000.791, 11970.191, 11968.559, 11967.179, 12008.683], [7690.056, 7744.052, 7786.335, 7726.549, 7792.911], [18.965, 25.29, 25.262, 33.05, 14.409], [1764.7633019837251, 1470.3783767025848, 1718.911338016443, 1766.9825441605046, 265.83503551168724], [825, 826, 827, 828, 829]], [1, 1845, [18310, 18323, 18344, 18361, 18380, 18394, 18416, 18434, 18448, 18469, 18486], [36192.804, 36230.914, 36256.914, 36223.247, 36211.617, 36181.115, 36229.555, 36246.073, 36242.763, 36186.201, 36224.733], [33174.448, 33230.565, 33200.56, 33175.829, 33167.311, 33216.352, 33204.326, 33168.44, 33166.232, 33191.387, 33235.092], [14.502, 23.494, 24.081, 29.996, 23.357, 21.734, 22.158, 22.49, 19.422, 15.429, 18.706], [1026.2223788313397, 1004.9901160111489, 924.2252245290736, 2138.032090708902, 1246.4865480755236, 1527.6137079531507, 889.2879603785968, 978.2241961992274, 3156.0474754501165, 867.9431649065001, 947.1832035670028], [833, 834, 835, 836, 837, 838, 839, 840, 841, 842, 843]], [2, 1846, [18324, 18346, 18362, 18381, 18396, 18418, 18435, 18451, 18471, 18488, 18507, 18533], [38419.191, 38395.102, 38401.94, 38380.717, 38395.005, 38361.906, 38438.004, 38284.491, 38403.052, 38446.439, 38296.067, 38382.787], [58025.852, 58073.061, 58031.198, 58067.736, 58067.719, 58057.073, 58071.946, 57995.574, 58097.551, 58115.105, 58151.617, 58058.933], [28.037, 25.444, 17.282, 19.143, 26.128, 22.141, 23.611, 31.304, 21.945, 22.177, 33.065, 26.791], [963.7554775830365, 2960.3863089266674, 1399.4173595373106, 3285.719337988127, 1186.1205089283637, 1412.8617980945958, 1378.143674279658, 5400.095853292588, 1827.8201032775169, 481.788187774626, 1180.4991367270516, 1204.801950101619], [834, 835, 836, 837, 838, 839, 840, 841, 842, 843, 844, 845]], [2, 1853, [18470, 18487, 18508, 18532, 18550, 18565, 18592, 18609, 18631, 18648], [38370.539, 38305.583, 38326.237, 38230.884, 38310.257, 38288.734, 38310.425, 38355.243, 38323.267, 38282.766], [59653.158, 59542.519, 59547.295, 59516.876, 59580.679, 59579.649, 59532.743, 59530.039, 59520.667, 59519.005], [3.397, 31.236, 27.677, 12.352, 27.881, 30.785, 31.991, 31.666, 22.902, 23.441], [277.5738792163203, 1132.159479662489, 902.5720931233874, 50293.76377647971, 1874.293963451743, 1731.3267475969324, 701.2662942657716, 715.348783535887, 3005.587399423907, 705.1034833223163], [842, 843, 844, 845, 846, 847, 848, 849, 850, 851]], [0, 1864, [18499, 18517, 18542, 18560, 18580, 18602, 18621], [12726.247, 12744.195, 12744.298, 12717.783, 12764.74, 12751.357, 12759.308], [10230.704, 10291.159, 10242.745, 10286.444, 10254.13, 10292.096, 10278.256], [18.982, 28.615, 27.378, 25.112, 25.569, 25.319, 29.873], [7134.501302338891, 1204.7637261440411, 2080.812075549757, 3110.7373354252377, 1199.4625774557733, 2484.184042385785, 1032.5172417349113], [844, 845, 846, 847, 848, 849, 850]], [0, 1884, [18912, 18928, 18950, 18977, 19007, 19043, 19084, 19122, 19161, 19198, 19237, 19268, 19305, 19347, 19393, 19428, 19465, 19497, 19531, 19578, 19610, 19644, 19682, 19711, 19747, 19782, 19816, 19848, 19886, 19921, 19953, 19986, 20023, 20046, 20075, 20111, 20136, 20166, 20190, 20217, 20247, 20269], [12566.598, 12593.407, 12554.751, 12581.376, 12568.471, 12529.26, 12468.736, 12428.067, 12405.357, 12488.031, 12516.394, 12526.222, 12413.537, 12467.966, 12524.221, 12492.063, 12503.643, 12476.755, 12468.895, 12485.324, 12439.025, 12415.777, 12409.274, 12412.319, 12428.01, 12408.157, 12425.689, 12395.21, 12445.918, 12454.124, 12426.152, 12410.155, 12410.538, 12368.347, 12373.795, 12373.385, 12389.564, 12376.765, 12394.705, 12410.685, 12391.64, 12388.794], [10367.888, 10368.157, 10384.576, 10416.108, 10407.094, 10400.676, 10373.152, 10374.099, 10349.146, 10362.637, 10385.329, 10385.851, 10387.509, 10370.196, 10377.613, 10376.147, 10367.092, 10356.743, 10325.919, 10347.788, 10306.189, 10324.275, 10334.031, 10342.083, 10302.356, 10291.494, 10310.181, 10307.951, 10310.142, 10291.911, 10321.276, 10292.418, 10320.306, 10359.331, 10355.822, 10348.052, 10388.761, 10361.763, 10386.157, 10355.569, 10367.289, 10371.484], [16.472, 8.459, 9.306, 7.109, 7.391, 10.195, 10.179, 10.584, 9.868, 11.226, 9.847, 11.937, 9.084, 11.121, 14.575, 13.769, 13.87, 14.689, 15.669, 15.774, 14.205, 9.29, 12.26, 14.4, 13.149, 18.525, 11.577, 17.228, 10.859, 15.39, 13.716, 13.473, 12.869, 14.147, 7.925, 14.049, 17.392, 8.922, 9.669, 11.782, 14.647, 12.112], [708.9498346214572, 2513.4251831957345, 3538.9559763205325, 5386.534175921403, 5124.508422638143, 6899.654254457374, 4527.84231760436, 3978.3452607220574, 3490.4191529830277, 5911.756448433227, 4583.737495838178, 6246.263943077966, 2157.0191260385386, 5433.998971664068, 4793.436137576736, 4413.453867017034, 3525.236750008874, 3652.4705945479313, 4780.217021894611, 2916.6675082350907, 2771.2101609402202, 2220.838201872058, 2352.411610870314, 2170.3954766521083, 2763.9798113334423, 3166.945875132637, 2128.7999092184846, 1464.7770856928003, 5006.944499918063, 3813.770070852109, 2405.737692586071, 3839.7154623299525, 4013.075115563498, 2374.218449934938, 1767.6439859087766, 2125.423069086702, 1956.6742905230565, 1789.8486069739126, 1727.362340888419, 1666.7632873032067, 1030.974492703148, 1516.4206535662456], [869, 870, 871, 872, 873, 874, 875, 876, 877, 878, 879, 880, 881, 882, 883, 884, 885, 886, 887, 888, 889, 890, 891, 892, 893, 894, 895, 896, 897, 898, 899, 900, 901, 902, 903, 904, 905, 906, 907, 908, 909, 910]], [2, 1885, [18916, 18938, 18962, 18988, 19022, 19061, 19100, 19138, 19178, 19214, 19252, 19287, 19323, 19372, 19409, 19445, 19479, 19511, 19548, 19590, 19626, 19658, 19693, 19725, 19761, 19795, 19828, 19865, 19901, 19932, 19968, 20004, 20035, 20060, 20093], [38155.076, 38112.842, 38139.386, 38105.559, 38101.826, 38016.375, 38083.884, 37915.824, 37967.636, 37964.533, 37949.529, 37942.819, 37861.951, 37891.256, 37993.995, 37925.105, 37941.435, 37876.21, 37887.962, 37922.104, 37908.424, 37884.525, 37835.34, 37969.76, 37964.361, 37942.801, 37995.709, 38038.193, 38019.665, 37956.752, 37961.595, 37971.238, 38126.96, 38120.186, 38111.381], [58114.575, 58095.011, 58065.395, 58051.974, 58051.883, 58103.98, 58070.166, 58131.084, 58111.136, 58141.649, 58105.843, 58094.861, 58169.857, 58128.492, 58131.28, 58149.144, 58141.864, 58153.907, 58142.706, 58146.167, 58103.912, 58129.147, 58111.169, 58112.377, 58095.622, 58116.54, 58105.442, 58098.341, 58079.199, 58059.606, 58044.785, 58061.258, 58063.083, 58053.158, 58063.195], [15.799, 16.265, 5.145, 11.651, 17.139, 19.515, 17.796, 15.534, 26.583, 24.379, 26.588, 24.796, 17.249, 15.839, 23.244, 16.035, 27.332, 12.783, 14.071, 15.966, 13.849, 18.757, 11.457, 15.432, 14.864, 15.8, 15.84, 19.229, 22.997, 25.146, 21.142, 20.397, 14.064, 14.36, 18.647], [1398.1285657561477, 3262.8651009262953, 4834.095538034595, 6543.768965103568, 4635.20644986642, 5456.68045697614, 3458.6087241130435, 20778.565480445784, 7216.3595223740695, 7417.005636463832, 3860.3819690062405, 6200.750952494657, 21434.06039693776, 5197.180017719604, 7097.273337616935, 10918.597230959114, 4989.417729867941, 8533.139452878635, 8718.173446620705, 6650.282236130525, 24315.298478465236, 4009.3639136671704, 4770.199647649318, 8402.459512577328, 10916.636702655878, 4147.919146941937, 6162.170645066692, 2214.3598255689276, 2235.3555738329055, 3219.688469510625, 7992.945559770339, 4522.552227929875, 1136.4602869752182, 941.4213829630734, 1379.514941656237], [869, 870, 871, 872, 873, 874, 875, 876, 877, 878, 879, 880, 881, 882, 883, 884, 885, 886, 887, 888, 889, 890, 891, 892, 893, 894, 895, 896, 897, 898, 899, 900, 901, 902, 903]], [0, 1890, [18927, 18949, 18976, 19006, 19042, 19087, 19125, 19164, 19197, 19238, 19270, 19307, 19349, 19394, 19429, 19467, 19499, 19532, 19580, 19612, 19646, 19684, 19713, 19749, 19783, 19817, 19850, 19888, 19923, 19954, 19987, 20024, 20047, 20076, 20112, 20137], [12499.088, 12485.768, 12607.312, 12617.3, 12608.619, 12623.202, 12610.232, 12560.45, 12526.556, 12545.012, 12533.779, 12502.963, 12538.54, 12537.367, 12519.115, 12544.4, 12540.24, 12528.725, 12520.99, 12532.383, 12539.251, 12514.511, 12525.011, 12575.223, 12495.575, 12528.447, 12530.034, 12548.671, 12572.733, 12618.729, 12617.033, 12560.484, 12582.391, 12533.541, 12556.523, 12323.605], [8916.337, 8913.659, 8806.055, 8771.246, 8856.919, 8826.702, 8878.27, 8769.19, 8744.815, 8833.365, 8869.825, 8882.456, 8914.732, 8903.05, 8835.617, 8836.126, 8844.159, 8825.284, 8892.456, 8856.309, 8840.177, 8819.47, 8780.025, 8844.326, 8785.375, 8739.039, 8753.561, 8849.435, 8766.038, 8832.143, 8899.859, 8754.922, 8787.056, 8754.986, 8763.969, 8825.5], [25.089, 31.236, 16.865, 13.742, 13.403, 13.426, 9.401, 16.187, 36.08, 16.889, 14.729, 14.675, 17.27, 9.675, 18.533, 23.045, 16.188, 17.085, 12.19, 17.358, 20.276, 21.191, 22.394, 15.318, 19.951, 17.788, 22.269, 21.68, 23.01, 16.971, 25.082, 19.325, 27.687, 23.41, 27.996, 35.403], [1605.7069299807822, 8399.634796623393, 2639.8193774532, 2744.8934068770727, 2695.606033681125, 2003.5396606930522, 3939.9869031346284, 6894.499233133958, 2941.39900675729, 7105.60109344701, 6036.071772532428, 4821.213223829271, 1482.722834538599, 3813.389793955556, 5307.758726144724, 5564.7374943634195, 4341.83581547528, 7524.379166065284, 4765.927867386531, 4233.920197251358, 3767.226573740426, 5206.695758495631, 7721.457646492645, 3808.9785486328756, 8093.60601342002, 8854.791399551472, 6255.5854778825305, 3634.667553567754, 3572.249958027683, 677.2659868372632, 1792.863149672231, 2328.4238056982967, 1601.9277857091265, 4328.88115858519, 3129.8934682392646, 8741.925029868218], [870, 871, 872, 873, 874, 875, 876, 877, 878, 879, 880, 881, 882, 883, 884, 885, 886, 887, 888, 889, 890, 891, 892, 893, 894, 895, 896, 897, 898, 899, 900, 901, 902, 903, 904, 905]], [1, 1891, [18933, 18955, 18983, 19016, 19056, 19095, 19130, 19171, 19207, 19245, 19281], [33821.662, 33897.072, 33899.897, 33906.388, 33824.032, 33872.493, 33845.693, 33827.619, 33832.998, 33869.76, 33844.788], [30758.739, 30751.375, 30754.995, 30747.636, 30819.631, 30800.937, 30833.56, 30810.74, 30806.8, 30861.361, 30775.772], [25.737, 19.426, 23.912, 18.713, 18.751, 33.382, 26.52, 19.082, 37.414, 30.394, 17.106], [2958.5451227677718, 3256.2449568887628, 4428.501450431427, 4767.135010504633, 1341.3055936890282, 2455.4829322903515, 1905.63282126965, 1391.7877321886451, 1943.7978015963038, 3904.1984761285494, 17354.859522028146], [870, 871, 872, 873, 874, 875, 876, 877, 878, 879, 880]], [1, 1892, [18934, 18956, 18984, 19017, 19057, 19097, 19132, 19173, 19209, 19248], [34448.693, 34441.969, 34564.205, 34611.135, 34602.35, 34619.396, 34570.681, 34616.894, 34625.845, 34630.766], [30561.221, 30652.509, 30722.355, 30828.491, 30788.848, 30908.162, 30834.663, 30793.313, 30760.66, 30732.832], [22.417, 35.737, 29.939, 25.238, 20.939, 21.313, 19.345, 11.719, 20.086, 19.529], [8256.11089477492, 2403.716015773594, 4163.480699312159, 3904.95665531144, 4020.4703781513967, 4032.192383780446, 5989.2971544542315, 3296.3158944502484, 2581.9820224206073, 1435.3761385055686], [870, 871, 872, 873, 874, 875, 876, 877, 878, 879]], [1, 1893, [18935, 18957, 18985, 19018, 19058, 19098, 19134, 19174, 19210, 19249, 19284, 19315, 19366, 19403, 19442, 19476, 19507, 19545, 19587, 19622, 19656, 19690, 19723, 19760, 19792, 19825, 19861, 19897, 19929, 19966, 20001, 20034, 20058, 20089], [35086.315, 35104.02, 35159.379, 35178.903, 35114.0, 35115.719, 35094.605, 35121.697, 35142.782, 35111.809, 35163.37, 35122.322, 35075.26, 35021.699, 35104.689, 35101.188, 35106.599, 35143.298, 35089.458, 35076.656, 35041.413, 35038.827, 35115.569, 35136.418, 35160.61, 35190.867, 35182.139, 35175.973, 35154.807, 35159.936, 35214.531, 35213.153, 35171.621, 35225.263], [31824.269, 31650.181, 31666.941, 31644.952, 31636.065, 31636.718, 31663.93, 31645.857, 31667.403, 31635.174, 31631.182, 31661.104, 31843.547, 31814.208, 31767.174, 31725.163, 31757.896, 31750.437, 31765.815, 31721.636, 31669.247, 31696.329, 31771.007, 31750.426, 31767.083, 31786.774, 31776.748, 31782.356, 31789.807, 31753.758, 31788.898, 31825.674, 31761.344, 31809.034], [18.622, 16.753, 9.344, 9.226, 16.404, 12.396, 10.063, 12.893, 15.876, 14.96, 15.036, 18.915, 28.876, 29.105, 18.648, 12.433, 20.644, 13.665, 14.317, 9.312, 10.837, 10.018, 16.374, 16.156, 16.269, 15.096, 21.25, 13.993, 24.555, 24.877, 20.408, 14.715, 17.613, 14.112], [8339.84351759744, 2412.3672172067454, 3341.5493623692105, 4353.125431590137, 2628.910939761784, 2959.514068027841, 2208.224341073451, 1845.7279668055546, 3527.391996656626, 2497.0461410400508, 1683.1566737219507, 2185.0820030075397, 5520.111387595533, 4532.616195385667, 3382.38750266302, 4185.180718722794, 2767.2337989644843, 4378.176762895748, 3652.532642855652, 3289.092184437545, 2172.6902810820393, 2651.6270393137193, 2267.9382407252915, 2431.3527726316397, 5740.725066210079, 5027.513771959391, 4230.470207284189, 8495.758138165125, 1359.772376875672, 960.9782076033817, 3336.344543501703, 9192.159065592423, 4238.392480582228, 13715.908386166382], [870, 871, 872, 873, 874, 875, 876, 877, 878, 879, 880, 881, 882, 883, 884, 885, 886, 887, 888, 889, 890, 891, 892, 893, 894, 895, 896, 897, 898, 899, 900, 901, 902, 903]], [1, 1895, [18959, 18986, 19021, 19060, 19099, 19136, 19175, 19211, 19250, 19286, 19320, 19368, 19406, 19444, 19478, 19509, 19547], [36222.672, 36210.394, 36127.946, 36120.231, 36155.253, 36202.556, 36083.15, 36226.114, 36123.99, 36205.401, 36070.161, 36256.697, 36079.726, 36153.21, 36093.184, 36255.479, 36238.871], [32893.568, 32862.287, 32787.721, 32828.574, 32875.191, 32835.318, 32834.064, 32836.919, 32869.99, 32834.971, 32797.833, 32915.386, 32787.752, 32800.814, 32809.629, 32875.567, 32897.248], [23.564, 16.602, 24.246, 21.777, 16.007, 19.19, 17.528, 20.416, 22.859, 22.774, 15.185, 23.056, 39.348, 25.823, 26.439, 18.393, 26.543], [4259.88800583221, 4792.909167919265, 12067.084376419652, 1412.6420009388812, 6560.162222730521, 5018.848611845925, 7489.97373864534, 2403.074186173597, 4614.191761914958, 2544.616801571804, 18266.71215701329, 1480.4274065095915, 2702.3390924261166, 1816.9304431079715, 7978.901044891331, 2121.6420031197795, 656.2921495535918], [871, 872, 873, 874, 875, 876, 877, 878, 879, 880, 881, 882, 883, 884, 885, 886, 887]], [0, 1915, [19041, 19086, 19124, 19162, 19200], [12560.01, 12547.946, 12529.603, 12531.687, 12476.344], [8310.724, 8379.876, 8458.134, 8528.049, 8445.247], [12.07, 16.083, 16.727, 30.331, 25.069], [1239.8552720227058, 4453.812815672684, 6758.0747965332675, 3520.8503886228686, 8485.057528243238], [874, 875, 876, 877, 878]], [2, 1917, [19062, 19101, 19140, 19179, 19215, 19253, 19289, 19326, 19375, 19410, 19448, 19481, 19513, 19552, 19593, 19628, 19659], [38482.831, 38463.573, 38389.15, 38426.348, 38434.686, 38414.453, 38444.262, 38598.361, 38604.116, 38603.106, 38558.887, 38535.577, 38572.713, 38590.66, 38554.372, 38600.699, 38606.671], [58868.485, 58891.397, 59046.162, 59011.744, 59026.571, 59033.263, 59079.336, 58986.249, 58995.477, 59015.692, 59013.93, 58973.546, 59021.45, 59026.642, 59068.034, 59021.318, 59007.698], [24.487, 27.51, 17.804, 14.014, 18.397, 26.247, 32.268, 14.464, 10.672, 15.29, 22.368, 21.505, 9.38, 14.518, 31.395, 9.713, 8.616], [2708.906627811926, 4164.52798457527, 3023.644891631381, 5464.31384565856, 1596.3426125251913, 3049.9001823244967, 1454.4014869104483, 1729.616629887857, 1443.1661975980387, 1019.057283063401, 1425.9119548164597, 603.3132363989024, 1035.800732344704, 1530.0200828376046, 848.3573512940234, 945.473806321676, 2065.7244616894905], [874, 875, 876, 877, 878, 879, 880, 881, 882, 883, 884, 885, 886, 887, 888, 889, 890]], [1, 1931, [19172, 19208, 19246, 19282, 19313, 19363], [34103.226, 34177.721, 34172.182, 34152.925, 34150.468, 34182.583], [30284.239, 30273.093, 30268.618, 30280.755, 30272.361, 30329.049], [19.589, 9.588, 13.551, 16.003, 14.273, 14.062], [2100.3315803157957, 1876.1806388565751, 1496.8913144402482, 1722.9447290201408, 1771.8328611002485, 1525.1934902694202], [877, 878, 879, 880, 881, 882]], [1, 1937, [19364, 19400, 19439, 19475, 19505, 19543, 19586, 19621, 19655], [34256.89, 34319.07, 34214.498, 34200.457, 34209.355, 34198.737, 34246.948, 34301.533, 34205.242], [30317.733, 30470.729, 30369.361, 30346.28, 30403.795, 30351.232, 30437.218, 30524.874, 30510.815], [9.583, 20.427, 18.275, 10.372, 12.33, 12.516, 24.211, 13.484, 19.555], [757.761390691801, 14459.86253585667, 1751.0628890842054, 3176.650996932039, 2976.6497113068904, 2536.801717323908, 5712.680773184977, 14497.832638785447, 1307.7864201627588], [882, 883, 884, 885, 886, 887, 888, 889, 890]], [1, 1940, [19285, 19316, 19367, 19404, 19443, 19477, 19508, 19546, 19589], [35613.7, 35422.843, 35465.383, 35466.329, 35466.255, 35492.341, 35447.283, 35467.109, 35453.117], [32780.776, 32935.265, 32889.991, 32917.849, 32928.301, 32935.742, 32915.011, 32927.973, 32898.278], [32.244, 11.66, 17.634, 10.388, 6.817, 9.997, 11.555, 9.977, 21.286], [3574.7751937138805, 814.0870267623709, 1678.7353676762384, 1115.5664129502757, 2962.7363152335793, 3127.942604357028, 2556.6198220925135, 2295.269346435376, 2853.2828632629885], [880, 881, 882, 883, 884, 885, 886, 887, 888]], [0, 1947, [19269, 19306, 19348, 19391, 19427, 19466, 19496, 19530, 19579, 19611, 19645, 19681, 19712, 19748], [12518.622, 12483.479, 12525.3, 12435.192, 12517.4, 12509.996, 12482.929, 12479.565, 12567.195, 12526.447, 12533.766, 12579.76, 12545.803, 12547.914], [8430.392, 8365.514, 8267.577, 8235.227, 8367.711, 8373.91, 8362.015, 8359.937, 8410.949, 8431.983, 8441.994, 8650.526, 8456.976, 8452.462], [16.0, 20.317, 14.922, 18.407, 16.752, 18.597, 18.167, 14.13, 21.588, 22.37, 19.808, 22.779, 17.325, 16.25], [11449.633287288281, 6976.603642996031, 3058.183765796369, 3109.459425215237, 6725.074379814133, 5558.523549255987, 4943.852309232822, 35985.8439914353, 4954.960900688622, 5110.96506192795, 6672.245489978901, 21987.555467842667, 7357.912758417712, 6063.053299038711], [880, 881, 882, 883, 884, 885, 886, 887, 888, 889, 890, 891, 892, 893]], [0, 1975, [19609, 19643, 19680, 19709, 19746, 19781, 19815, 19847, 19885, 19920], [12401.778, 12403.18, 12366.807, 12393.632, 12351.976, 12368.414, 12342.45, 12357.542, 12366.76, 12432.119], [10021.876, 10034.146, 9984.419, 10002.131, 9825.474, 9964.234, 9847.822, 9853.255, 9948.021, 10089.123], [31.479, 42.624, 26.414, 35.477, 15.422, 37.863, 15.96, 19.25, 27.343, 29.544], [4870.079229967775, 4747.809185523599, 8334.268285870472, 2563.201702946385, 1306.703515685305, 2415.549898125603, 1500.471130999082, 882.3557693980188, 3855.7745257518195, 5045.470431177505], [889, 890, 891, 892, 893, 894, 895, 896, 897, 898]], [1, 1990, [19791, 19823, 19860, 19896, 19928, 19965, 20000, 20033, 20056, 20088, 20119, 20150, 20177, 20201, 20230, 20255, 20283, 20302, 20337, 20366, 20395, 20427, 20458, 20487, 20513, 20540, 20564, 20589, 20623, 20652, 20681, 20710, 20731, 20759, 20784, 20810, 20845, 20871, 20892, 20919, 20944], [34541.52, 34516.348, 34479.488, 34573.532, 34598.909, 34569.179, 34567.722, 34537.721, 34525.197, 34534.482, 34531.598, 34507.369, 34459.314, 34514.304, 34546.57, 34553.745, 34552.656, 34557.762, 34575.003, 34545.581, 34553.162, 34597.249, 34547.012, 34586.14, 34579.639, 34531.275, 34556.465, 34571.524, 34542.233, 34551.252, 34557.823, 34561.379, 34571.509, 34529.756, 34541.186, 34551.329, 34597.641, 34566.323, 34528.577, 34563.83, 34546.584], [30695.568, 30612.223, 30563.66, 30601.584, 30646.278, 30590.724, 30557.381, 30560.243, 30560.367, 30563.558, 30533.196, 30570.009, 30541.453, 30544.495, 30544.073, 30551.194, 30584.146, 30594.416, 30616.418, 30602.788, 30604.158, 30591.67, 30600.455, 30655.092, 30603.48, 30624.377, 30625.969, 30633.272, 30629.533, 30563.088, 30632.686, 30598.917, 30605.197, 30632.717, 30612.783, 30591.367, 30652.366, 30683.173, 30606.473, 30642.096, 30596.786], [7.135, 22.212, 24.848, 17.87, 12.203, 19.857, 19.301, 9.134, 6.361, 10.717, 9.807, 12.827, 19.453, 10.667, 12.394, 9.958, 12.388, 19.882, 13.49, 14.049, 17.452, 16.144, 18.893, 19.894, 14.037, 20.297, 19.998, 12.814, 12.287, 15.693, 11.903, 12.962, 14.382, 16.128, 11.52, 16.435, 13.829, 27.368, 17.59, 18.351, 14.063], [484.6651429915247, 2417.590425339433, 3243.5224985143755, 1276.0426607243498, 2049.2911409966473, 1895.1402322595345, 1842.4601776511422, 2859.5357843952247, 3259.134387289914, 3801.950850234021, 3173.3176954440496, 3665.8127420079645, 1906.7161945162468, 3326.810710792515, 3083.0339937342524, 2106.161749249206, 2134.436288463267, 1761.114143755365, 575.1562480287708, 1572.6676938637108, 2308.1328535060115, 1504.7824177865577, 1738.7282257670156, 2020.9896223432386, 1522.6377604610868, 1484.7479331111056, 2981.1072150383793, 1421.146535812213, 2786.551031889372, 1508.0297670592097, 1857.7949671203337, 1983.475670542725, 2661.7348973141297, 1194.320921247048, 1628.9038283240004, 1671.436797478033, 2360.0815508857404, 2838.3017879210383, 1484.1342430661377, 5405.021955054824, 2247.6428550337187], [894, 895, 896, 897, 898, 899, 900, 901, 902, 903, 904, 905, 906, 907, 908, 909, 910, 911, 912, 913, 914, 915, 916, 917, 918, 919, 920, 921, 922, 923, 924, 925, 926, 927, 928, 929, 930, 931, 932, 933, 934]], [1, 1991, [19826, 19862, 19899, 19930, 19967, 20002], [35399.083, 35576.085, 35495.353, 35500.702, 35522.14, 35521.593], [32637.281, 32737.53, 32876.14, 32892.425, 32795.559, 32910.712], [41.805, 10.127, 19.002, 23.382, 20.779, 27.676], [1935.6004663608942, 104854.57686193689, 4931.411185150304, 11629.94184406574, 1138.7871732154824, 2009.3124687478826], [895, 896, 897, 898, 899, 900]], [2, 1992, [19724, 19762, 19794, 19827, 19863], [37927.583, 37949.972, 37921.859, 37928.5, 37864.523], [59074.235, 59033.944, 59114.035, 59063.069, 59094.24], [25.349, 27.821, 27.071, 26.751, 36.56], [1335.4376252959348, 2075.529851763124, 1998.322526529654, 2020.1369268983863, 1320.6032104062751], [892, 893, 894, 895, 896]], [1, 2017, [20151, 20178, 20202, 20231, 20256, 20284, 20303, 20338, 20367, 20396, 20429, 20459, 20489, 20515, 20542, 20566, 20591, 20624, 20653, 20682, 20711, 20732, 20760, 20785, 20811, 20846, 20872, 20893, 20920, 20945, 20967, 20997, 21018, 21046, 21065], [35133.728, 35239.877, 35289.807, 35254.775, 35329.789, 35300.113, 35350.244, 35286.845, 35269.974, 35159.031, 35204.678, 35243.298, 35166.942, 35207.358, 35184.077, 35123.594, 35205.246, 35188.74, 35171.165, 35136.219, 35090.49, 35104.233, 35113.543, 35099.04, 35097.141, 35104.645, 35093.933, 35003.302, 34942.819, 35021.631, 34967.859, 34944.503, 35001.916, 34961.425, 34987.689], [31768.02, 31730.647, 31740.726, 31705.525, 31791.069, 31734.52, 31776.134, 31791.753, 31735.899, 31737.68, 31701.34, 31721.865, 31774.787, 31735.669, 31772.243, 31719.465, 31760.946, 31739.864, 31763.618, 31760.926, 31780.737, 31752.553, 31758.685, 31789.753, 31813.021, 31795.93, 31763.064, 31800.127, 31866.423, 31757.905, 31831.07, 31853.341, 31832.988, 31818.739, 31877.985], [23.171, 19.777, 17.024, 11.75, 16.917, 19.459, 13.468, 17.821, 20.479, 19.518, 16.472, 17.781, 17.328, 18.564, 20.154, 20.341, 20.474, 15.497, 16.623, 17.712, 12.042, 12.802, 15.752, 23.906, 15.381, 18.783, 14.038, 24.17, 22.186, 23.51, 27.163, 15.869, 25.565, 20.339, 28.194], [2600.8587108505076, 5961.335058686956, 3074.7669081996223, 4854.052580188085, 14481.549414195908, 5323.366686444193, 4566.53958383725, 8715.360017447123, 2568.53339418059, 2921.107018141404, 3696.5102853418807, 8419.276388357606, 12357.319928126615, 5652.445364060176, 4890.552222007588, 3792.0100808693674, 4795.728131146372, 6736.187761876844, 5118.584222620594, 6741.193437033748, 4442.886296353471, 3613.8154323125295, 5031.982152181451, 2122.55034149093, 3519.65680215195, 2849.9480654178974, 8660.306015324926, 1885.6481263921698, 3357.548045678021, 1104.097765347437, 1853.3609745117724, 12374.116052019921, 1531.212680549055, 3999.7413160386536, 1723.4241200858278], [905, 906, 907, 908, 909, 910, 911, 912, 913, 914, 915, 916, 917, 918, 919, 920, 921, 922, 923, 924, 925, 926, 927, 928, 929, 930, 931, 932, 933, 934, 935, 936, 937, 938, 939]], [0, 2027, [20167, 20191, 20218, 20248, 20271, 20295, 20321], [12519.133, 12531.478, 12510.734, 12611.714, 12522.593, 12471.439, 12525.735], [8659.888, 8799.527, 8819.966, 8745.059, 8615.899, 8616.316, 8628.427], [26.38, 21.499, 24.354, 29.715, 25.186, 13.286, 21.664], [1322.6759851591876, 13535.256000145817, 5908.103372725325, 1092.3655160231121, 607.9112554050845, 1069.0856352116834, 1147.5191599121745], [906, 907, 908, 909, 910, 911, 912]], [1, 2033, [20285, 20304, 20339, 20368, 20397, 20430, 20460, 20490, 20516, 20544, 20567, 20593, 20626], [36169.0, 36087.171, 36071.62, 36051.333, 36049.909, 36031.85, 36107.337, 36099.77, 36103.136, 36085.058, 36057.684, 35953.617, 36061.021], [33019.761, 33250.055, 33226.195, 33111.141, 33212.484, 33147.599, 33171.156, 33220.129, 33170.581, 33241.85, 33107.903, 33085.997, 33084.733], [31.727, 13.307, 12.334, 24.985, 10.77, 26.588, 26.937, 15.234, 38.475, 12.057, 16.54, 18.743, 32.907], [1346.277453607029, 1697.4215967951236, 1519.7394224633945, 3796.5620177229785, 1343.5838774205404, 2222.7310315795607, 3071.813970287688, 1080.1014609151046, 1287.2251798757377, 911.2380244451558, 13261.042374880079, 10875.119974439016, 3411.3692569472287], [910, 911, 912, 913, 914, 915, 916, 917, 918, 919, 920, 921, 922]], [2, 2034, [20305, 20342, 20369, 20399, 20432, 20462, 20492, 20517, 20545, 20568, 20594, 20628, 20654, 20684, 20713, 20734], [38193.255, 38154.066, 38149.318, 38138.326, 38152.925, 38169.181, 38150.549, 38182.552, 38179.88, 38192.576, 38174.716, 38223.33, 38217.159, 38258.992, 38286.158, 38208.259], [58006.719, 58098.19, 58075.264, 58021.908, 58042.386, 58086.11, 58086.76, 58078.993, 58072.811, 58057.968, 58050.006, 58058.06, 58069.918, 58045.093, 58151.789, 58131.945], [34.16, 27.236, 18.642, 18.39, 12.939, 13.254, 7.563, 10.606, 7.088, 10.799, 13.202, 12.501, 12.79, 10.196, 22.056, 22.45], [1410.6226895677723, 1260.1766254050278, 1061.556331029244, 1235.414887614914, 2724.1298831914487, 2585.743534973169, 2082.264651040934, 1917.638984760218, 2720.946006626717, 2509.3841302646356, 1831.1793343642998, 3536.9024915868154, 1442.884447890059, 22130.94626557072, 1670.4432686624186, 674.426451093908], [911, 912, 913, 914, 915, 916, 917, 918, 919, 920, 921, 922, 923, 924, 925, 926]], [0, 2044, [20322, 20357, 20385, 20416, 20447, 20474, 20505, 20529, 20555, 20581, 20611, 20643, 20669, 20695], [12945.801, 12967.741, 12963.151, 12970.303, 12968.418, 12951.379, 12890.857, 13010.332, 12978.964, 13035.217, 12999.784, 12987.638, 13016.807, 12955.226], [9950.901, 9959.477, 9950.112, 9970.675, 9930.532, 9941.099, 9967.572, 9956.715, 9964.61, 9942.95, 9938.201, 9959.649, 9950.174, 9955.529], [17.163, 18.704, 12.744, 14.682, 11.625, 17.214, 21.901, 13.603, 13.967, 18.301, 18.594, 16.904, 16.827, 20.092], [1088.3176698625996, 1363.4701309483748, 1129.336847212441, 1168.422695262525, 1349.2575572474202, 1713.5322932077447, 917.9943049981913, 1101.3343095674388, 1512.3666730002199, 671.472734515141, 1762.8691116195494, 902.4459375097678, 1088.5837218504832, 2370.2806232570824], [912, 913, 914, 915, 916, 917, 918, 919, 920, 921, 922, 923, 924, 925]], [0, 2059, [20473, 20503, 20528, 20554, 20579, 20610, 20641, 20668, 20693, 20722, 20746, 20776, 20798, 20828, 20864, 20885, 20908, 20936], [12564.167, 12519.483, 12533.932, 12435.064, 12514.291, 12563.286, 12505.258, 12555.08, 12516.133, 12521.787, 12556.451, 12482.075, 12532.231, 12531.874, 12504.794, 12495.17, 12498.535, 12531.545], [8726.54, 8649.76, 8670.112, 8642.344, 8672.015, 8747.597, 8642.05, 8724.465, 8653.562, 8675.695, 8753.895, 8818.123, 8718.565, 8656.869, 8658.564, 8650.017, 8625.928, 8700.363], [27.138, 23.158, 19.269, 33.266, 24.986, 34.344, 23.388, 29.724, 17.165, 23.174, 23.076, 43.557, 30.404, 14.285, 29.133, 27.318, 28.398, 29.021], [3251.543771255756, 1401.9920113875355, 1339.6196433707926, 931.4190409727704, 1319.9796552700798, 871.3603618028984, 744.2741436241593, 793.8103287310684, 1186.7727556467476, 935.3637908000875, 4851.020437041269, 1671.1087812751462, 2308.3021444632573, 2361.824870242276, 1105.025362729495, 1401.3288236790117, 1512.6686199705603, 1509.900170956773], [917, 918, 919, 920, 921, 922, 923, 924, 925, 926, 927, 928, 929, 930, 931, 932, 933, 934]], [0, 2073, [20640, 20666, 20692, 20720, 20745, 20775, 20797, 20827, 20863, 20883, 20905, 20934, 20955, 20985, 21005, 21031, 21058, 21079, 21101, 21127], [11769.214, 11814.808, 11769.375, 11760.614, 11794.36, 11767.672, 11754.981, 11767.517, 11828.779, 11802.052, 11821.755, 11769.199, 11814.72, 11807.861, 11756.765, 11762.452, 11780.64, 11790.651, 11742.678, 11776.646], [7705.031, 7654.756, 7682.924, 7682.788, 7706.617, 7633.624, 7690.198, 7656.121, 7687.842, 7690.126, 7635.187, 7655.014, 7679.044, 7666.423, 7682.696, 7654.394, 7655.607, 7673.831, 7718.278, 7696.257], [19.94, 14.804, 24.375, 17.599, 32.713, 20.919, 17.383, 12.154, 23.234, 21.72, 21.433, 18.423, 26.976, 19.925, 23.843, 32.348, 38.428, 33.386, 27.711, 26.389], [1294.7548572977093, 1231.8666201666456, 1337.8144076372398, 1008.6692477486642, 2364.489231499518, 564.3328126228458, 1623.9429451404576, 1333.9276168993124, 1507.7585992550207, 865.122206961693, 1239.9240284646755, 1780.8264873568542, 1889.1521149226114, 1180.767746542076, 938.1244148521314, 1059.1899892429194, 1245.3128937370238, 1487.3570960497161, 1344.3596722717848, 1968.7734057803063], [923, 924, 925, 926, 927, 928, 929, 930, 931, 932, 933, 934, 935, 936, 937, 938, 939, 940, 941, 942]], [1, 2113, [21116, 21135, 21151, 21177, 21199, 21223, 21248, 21271, 21296, 21318, 21341, 21361, 21376], [35101.078, 35095.153, 35086.56, 35063.816, 35098.755, 35092.115, 35085.702, 35083.628, 35093.208, 35078.736, 35090.684, 35082.073, 35060.408], [31596.982, 31607.476, 31590.347, 31618.054, 31602.196, 31630.401, 31639.809, 31617.434, 31614.436, 31619.298, 31594.078, 31621.459, 31603.815], [10.756, 10.424, 10.698, 11.822, 9.287, 9.784, 21.008, 26.516, 8.786, 11.994, 11.238, 10.956, 22.814], [1269.8202867200355, 1507.5498111309937, 1896.1372416661377, 1093.6691287201538, 1794.4765372236875, 1536.8161901218689, 734.2813980692055, 1215.289147348655, 1023.992343997593, 1002.2928248254251, 2088.9395985887236, 2059.118938371375, 1454.075288888582], [941, 942, 943, 944, 945, 946, 947, 948, 949, 950, 951, 952, 953]], [0, 2119, [21145, 21169, 21193, 21216, 21239, 21263, 21285, 21309, 21333, 21351, 21370, 21386], [12502.447, 12546.504, 12526.014, 12557.282, 12554.659, 12540.647, 12569.653, 12557.483, 12512.502, 12518.686, 12508.119, 12533.915], [9518.4, 9559.49, 9496.419, 9558.652, 9519.116, 9502.917, 9489.951, 9447.043, 9554.13, 9550.586, 9523.977, 9528.394], [18.036, 14.674, 20.6, 16.254, 11.664, 13.455, 22.933, 12.715, 24.579, 13.463, 13.184, 22.466], [760.4977765161829, 1871.1405486192732, 1737.3719857433268, 936.2664522885958, 924.9748210648186, 1293.579846206206, 906.1287965544487, 30435.572826164036, 1292.2770011284708, 1230.9409611915373, 941.1577615625428, 606.9745213194876], [943, 944, 945, 946, 947, 948, 949, 950, 951, 952, 953, 954]], [2, 2130, [21320, 21342, 21365, 21378, 21390, 21411], [38091.795, 38021.803, 38023.169, 37960.963, 37984.837, 37964.754], [58080.935, 58252.388, 58282.89, 58264.992, 58318.623, 58451.891], [40.172, 14.87, 13.556, 11.306, 9.078, 9.917], [462.6465313131752, 1215.1403873190009, 1236.5385239180612, 1235.9264234135717, 1499.8516281933403, 1576.477570336513], [950, 951, 952, 953, 954, 955]], [1, 2151, [21474, 21493, 21512, 21530, 21551, 21575, 21598, 21620, 21648, 21672], [33954.338, 33959.245, 33914.455, 33954.326, 33913.299, 33904.345, 33912.454, 33985.185, 33998.034, 33948.157], [30765.658, 30750.028, 30767.736, 30815.308, 30752.699, 30748.242, 30784.731, 30763.72, 30763.897, 30786.321], [16.831, 14.368, 11.289, 16.276, 11.841, 13.101, 14.553, 13.7, 19.181, 17.654], [2321.3071614874866, 1426.7359024478249, 1687.8692900426806, 1747.9327135996402, 1400.0865741732148, 1526.2088991388837, 2014.168056311199, 1861.7820477739087, 3019.3126300376816, 1767.6299385372301], [958, 959, 960, 961, 962, 963, 964, 965, 966, 967]], [0, 2156, [21566, 21591, 21612, 21634, 21663], [12333.021, 12285.653, 12331.22, 12368.001, 12325.165], [10065.922, 10050.416, 10064.019, 10010.349, 10032.033], [14.977, 15.28, 13.565, 17.241, 21.481], [1387.2540179221166, 1075.5743089625776, 1260.9333499116156, 381.0323348770885, 1290.7375712817518], [963, 964, 965, 966, 967]], [0, 2177, [21732, 21757, 21782, 21808, 21836, 21872, 21905, 21930, 21955, 21979], [12549.546, 12520.105, 12591.193, 12596.459, 12557.446, 12557.289, 12538.753, 12572.404, 12522.9, 12612.955], [7920.377, 7963.454, 7929.706, 7962.666, 7953.519, 7943.973, 7904.915, 7958.631, 7965.317, 7903.926], [17.784, 14.367, 14.39, 32.27, 15.694, 18.274, 19.637, 17.906, 20.92, 11.614], [1167.8448402828913, 902.4755333464902, 1210.4164809982656, 903.3979235250164, 945.8065921979135, 714.4154886431551, 869.9703172599404, 629.3919555224886, 1161.9785842758174, 330.48674575174687], [970, 971, 972, 973, 974, 975, 976, 977, 978, 979]], [1, 2179, [21741, 21763, 21792, 21819, 21852, 21886, 21910, 21939, 21968, 21992, 22012, 22032, 22062, 22093, 22117, 22141, 22159, 22186, 22203, 22226, 22251, 22274, 22293], [35667.537, 35675.234, 35696.088, 35628.122, 35694.094, 35649.22, 35638.638, 35657.884, 35676.832, 35670.909, 35677.324, 35646.885, 35647.112, 35697.351, 35681.681, 35668.107, 35661.011, 35643.282, 35667.822, 35628.608, 35651.388, 35686.507, 35617.173], [32866.899, 32825.569, 32818.16, 32840.321, 32868.747, 32865.515, 32870.818, 32842.428, 32816.641, 32841.558, 32854.341, 32856.7, 32858.569, 32834.563, 32850.461, 32914.928, 32871.619, 32897.296, 32814.428, 32815.494, 32827.644, 32854.098, 32860.846], [11.97, 10.636, 21.945, 11.289, 22.36, 14.045, 7.303, 11.662, 18.275, 14.655, 4.384, 13.321, 14.769, 28.105, 25.929, 13.771, 21.962, 17.357, 15.162, 17.356, 19.339, 16.73, 19.62], [849.5061732179348, 866.8984445643025, 1738.6193938931117, 1062.9721974811487, 905.4183361035795, 905.2189081258728, 364.99680122267824, 1316.2297585487797, 1153.8362748599604, 983.4230736015867, 344.7519672126856, 1056.2338998763048, 747.1112100136058, 958.3596102418517, 650.7012229326849, 770.860578228087, 800.6825370903281, 372.1031268042656, 988.7530490927, 1456.6002910271548, 1106.5255607174638, 1027.467849058293, 766.4920242278414], [970, 971, 972, 973, 974, 975, 976, 977, 978, 979, 980, 981, 982, 983, 984, 985, 986, 987, 988, 989, 990, 991, 992]], [2, 2180, [21742, 21765, 21793, 21821, 21854], [37931.533, 37950.239, 37911.131, 37950.603, 37918.204], [59057.581, 59071.233, 59088.95, 59052.387, 59073.104], [11.553, 19.912, 11.441, 14.692, 12.41], [1767.0510865907409, 2559.115158959767, 2219.0134623055187, 1793.3284447284584, 1622.1763100824478], [970, 971, 972, 973, 974]], [0, 2183, [21756, 21781, 21807, 21835, 21871, 21903, 21928, 21953, 21978], [12372.199, 12429.697, 12357.784, 12414.067, 12289.18, 12366.728, 12356.235, 12326.089, 12332.018], [10036.288, 10144.581, 10077.172, 10173.029, 10072.553, 10059.187, 10045.325, 10137.904, 10126.783], [21.717, 29.364, 13.167, 23.188, 3.066, 26.226, 15.221, 21.698, 22.148], [1630.3225683000537, 1487.7575498872284, 955.8730365668123, 4523.54011365874, 441.75966177679754, 901.1327130465415, 407.2762302329506, 609.1585955188306, 1017.8297438156325], [971, 972, 973, 974, 975, 976, 977, 978, 979]], [2, 2189, [21855, 21890, 21911, 21941, 21970], [38346.163, 38260.629, 38315.617, 38315.565, 38300.908], [58094.444, 58065.062, 58090.175, 58151.283, 58095.33], [24.964, 28.133, 18.48, 23.11, 34.927], [1194.693678814311, 1115.30176386072, 950.345717213972, 806.637688206591, 1016.4774861993965], [974, 975, 976, 977, 978]], [1, 2206, [22061, 22092, 22116, 22139, 22158, 22185, 22202, 22225, 22250, 22273, 22292, 22311, 22334, 22351], [34999.174, 34981.238, 34993.868, 35007.952, 34989.279, 34961.779, 35007.817, 35012.873, 34934.657, 35004.429, 34984.304, 34994.417, 34997.285, 34992.678], [31705.87, 31744.981, 31769.308, 31855.377, 31778.309, 31793.06, 31838.417, 31838.306, 31848.575, 31821.355, 31864.709, 31854.799, 31825.652, 31796.645], [25.989, 14.732, 21.769, 21.841, 35.123, 20.609, 8.774, 14.317, 23.98, 10.739, 12.313, 20.643, 11.965, 20.451], [712.3409889405476, 2556.142683374218, 1317.987334998838, 2936.8233367367993, 911.0970358315352, 1813.763348343549, 2257.7889285882684, 1524.4758167188575, 788.2910938121676, 1905.6849661982342, 1489.8032835445847, 966.723702503433, 2055.899146027744, 1067.651634409943], [982, 983, 984, 985, 986, 987, 988, 989, 990, 991, 992, 993, 994, 995]], [0, 2223, [22219, 22241, 22268, 22290, 22307], [12601.308, 12473.764, 12652.106, 12522.493, 12554.436], [7945.601, 7987.727, 7914.867, 7899.008, 7964.32], [16.005, 26.468, 10.506, 29.203, 24.297], [1484.436284373588, 1030.5723307002015, 353.78199682471194, 4248.971096165217, 640.5470278336289], [989, 990, 991, 992, 993]], [1, 2230, [22309, 22332, 22349, 22368, 22387, 22413, 22436, 22464, 22487, 22504, 22527], [33889.314, 33884.916, 33896.828, 33912.531, 33901.412, 33880.169, 33922.647, 33903.423, 33886.805, 33938.853, 33874.519], [30790.83, 30793.305, 30772.999, 30770.497, 30782.254, 30772.054, 30753.851, 30739.379, 30762.663, 30760.535, 30799.932], [22.652, 13.532, 19.709, 11.782, 12.281, 20.777, 11.824, 15.206, 22.739, 11.607, 33.915], [2073.519291069491, 2082.425718916936, 2491.013724538516, 1569.9929740099403, 1127.1142931920283, 883.1042010906624, 1127.2185622463528, 870.4077466153085, 991.8628827950217, 854.0299699061173, 683.6583179567962], [993, 994, 995, 996, 997, 998, 999, 1000, 1001, 1002, 1003]], [2, 2231, [22370, 22390, 22414, 22442, 22468, 22489, 22507, 22530, 22546], [38310.633, 38298.643, 38326.453, 38331.114, 38292.918, 38339.839, 38283.378, 38353.663, 38247.551], [58074.553, 58088.577, 58089.642, 58085.889, 58112.833, 58089.9, 58109.633, 58113.91, 58030.883], [30.167, 26.329, 32.393, 21.106, 20.149, 18.585, 22.029, 30.76, 19.867], [1686.2881355095076, 2401.4691938362603, 1879.1555438986861, 4500.159221538085, 1227.0997302662586, 4470.673807196893, 2431.3647761317156, 2187.206435337357, 7671.427943614982], [996, 997, 998, 999, 1000, 1001, 1002, 1003, 1004]], [0, 2246, [22498, 22522, 22538, 22564, 22594, 22615, 22638, 22658, 22680, 22714, 22740, 22762, 22785], [12848.299, 12827.465, 12691.771, 12823.536, 12844.689, 12743.988, 12799.932, 12741.551, 12777.556, 12778.34, 12850.325, 12846.222, 12819.316], [10353.958, 10343.678, 10309.911, 10341.354, 10347.835, 10341.737, 10360.682, 10384.58, 10395.907, 10371.203, 10395.31, 10355.531, 10309.553], [17.068, 17.016, 32.714, 21.773, 14.068, 26.596, 14.956, 27.91, 21.699, 23.38, 19.712, 20.931, 16.829], [947.4987360029376, 896.2991303645621, 3079.719120424508, 861.2655181719949, 1008.6440283333867, 3457.638855993671, 1092.8212771368892, 1760.0172772251167, 3664.786130302206, 2187.81813697086, 821.0488677060192, 462.6393356139657, 1227.5284379291463], [1002, 1003, 1004, 1005, 1006, 1007, 1008, 1009, 1010, 1011, 1012, 1013, 1014]], [1, 2251, [22529, 22545, 22576, 22603, 22625], [35655.585, 35707.51, 35713.395, 35739.153, 35725.195], [33173.665, 33223.248, 33203.468, 33188.583, 33182.765], [30.744, 20.708, 22.885, 19.223, 26.774], [3079.2958055506524, 1091.3350286564576, 3137.7327731852906, 4678.177565963747, 2871.5018999994445], [1003, 1004, 1005, 1006, 1007]], [1, 2253, [22577, 22604, 22626, 22648, 22666, 22697, 22720, 22747, 22773, 22798], [35872.418, 35911.938, 35908.191, 35911.363, 35923.681, 35875.076, 35911.811, 35929.383, 35896.512, 35864.104], [32698.33, 32712.102, 32688.385, 32691.204, 32734.933, 32726.053, 32665.824, 32668.973, 32738.595, 32791.085], [15.681, 15.406, 13.487, 14.89, 14.722, 14.215, 13.933, 14.847, 13.82, 30.682], [750.9530199646474, 1315.0325350842702, 1238.766926528885, 1291.7684694052896, 2266.191261860459, 1201.8194416311812, 958.6271251628065, 1055.0057324061745, 1757.633804205822, 1718.5999891076337], [1005, 1006, 1007, 1008, 1009, 1010, 1011, 1012, 1013, 1014]], [1, 2257, [22646, 22664, 22694, 22718, 22744, 22769, 22795, 22821, 22848, 22872, 22887, 22905, 22929, 22953, 22976, 22996], [33972.763, 33922.758, 33893.46, 33901.049, 33905.744, 33891.163, 33902.193, 33952.389, 33918.29, 33952.945, 33924.816, 33879.954, 33914.616, 33957.296, 33936.761, 33924.121], [30836.293, 30766.433, 30743.647, 30724.29, 30800.026, 30755.082, 30781.126, 30745.146, 30767.412, 30743.361, 30776.914, 30733.785, 30754.017, 30741.525, 30771.94, 30722.055], [32.248, 16.32, 16.436, 11.048, 18.371, 11.059, 14.264, 14.274, 29.565, 24.526, 10.657, 10.672, 17.697, 15.179, 22.455, 22.155], [831.1668717269681, 838.0295981014737, 418.1369139801572, 701.8714548643237, 959.4807828281272, 977.2459804198592, 1125.9539060878908, 1559.4690217510768, 963.1737810820696, 1049.4431878357855, 912.9821549223966, 1478.648770733193, 977.8592904152379, 1379.244469001858, 1393.9458302463722, 1476.0859390389476], [1008, 1009, 1010, 1011, 1012, 1013, 1014, 1015, 1016, 1017, 1018, 1019, 1020, 1021, 1022, 1023]], [1, 2270, [22665, 22696, 22719, 22746, 22772, 22797, 22822], [35640.812, 35721.85, 35744.054, 35820.621, 35784.785, 35778.899, 35791.762], [33108.253, 33195.723, 33253.751, 33166.517, 33195.173, 33250.114, 33230.38], [25.475, 23.166, 18.987, 22.325, 31.894, 17.961, 18.279], [10812.637011558058, 2608.6223575573963, 802.0056480818928, 7568.144846056436, 4344.647511653629, 986.3778067893026, 12808.427785180116], [1009, 1010, 1011, 1012, 1013, 1014, 1015]], [2, 2271, [22668, 22698, 22721, 22748, 22774, 22799, 22824], [37855.939, 37917.486, 37835.744, 37866.92, 37876.454, 37881.949, 37876.005], [57157.791, 57094.737, 57171.235, 57159.946, 57199.527, 57191.378, 57153.051], [11.44, 13.202, 21.238, 9.68, 16.372, 11.973, 22.881], [1559.0826818335097, 32601.287796134187, 919.7951438799238, 1537.7771007557765, 1599.6063679575254, 1079.3364388294872, 1199.9793446587873], [1009, 1010, 1011, 1012, 1013, 1014, 1015]], [0, 2282, [22922, 22943, 22968, 22992, 23010, 23035, 23061, 23081, 23109], [12867.763, 12800.978, 12806.899, 12875.554, 12817.292, 12833.01, 12814.412, 12882.304, 12854.065], [10359.474, 10376.856, 10380.736, 10350.075, 10353.869, 10369.317, 10345.054, 10295.806, 10374.221], [17.264, 17.842, 25.189, 21.261, 21.015, 16.954, 20.206, 2.823, 12.326], [1431.631170198917, 1773.5214921776562, 1447.3505243871343, 1072.2310641170052, 631.8609150742878, 1239.0181460865333, 1264.649429024366, 354.4680588148932, 644.6583541101721], [1020, 1021, 1022, 1023, 1024, 1025, 1026, 1027, 1028]], [1, 2294, [23042, 23069, 23085, 23114, 23140], [33875.584, 33923.876, 33930.034, 33860.089, 33920.425], [30744.5, 30809.799, 30758.983, 30756.599, 30720.162], [15.656, 10.992, 26.146, 16.946, 26.455], [601.1407847617164, 904.858997887448, 1432.537725004563, 762.4214639913687, 597.6921989371301], [1025, 1026, 1027, 1028, 1029]], [1, 2343, [23414, 23439, 23464, 23486, 23519, 23545, 23573, 23595, 23612, 23639], [35119.873, 35171.322, 35087.994, 35167.231, 35135.49, 35169.863, 35171.141, 35181.727, 35115.088, 35194.497], [31769.504, 31686.712, 31765.412, 31723.899, 31733.015, 31673.409, 31711.675, 31673.375, 31715.79, 31652.282], [25.255, 19.337, 28.031, 24.377, 17.458, 18.306, 18.889, 21.218, 24.644, 16.644], [1675.4821533018257, 4587.21932799158, 1286.8136729539403, 1472.5339205446278, 4315.406276566112, 1229.243191567936, 1284.041270970198, 3162.9076349848697, 3292.0090897149607, 4876.616401614631], [1042, 1043, 1044, 1045, 1046, 1047, 1048, 1049, 1050, 1051]], [1, 2344, [23463, 23483, 23517, 23544, 23572, 23594, 23610, 23638, 23662, 23685, 23708, 23729, 23747, 23770, 23794, 23811, 23832, 23851, 23867], [34072.611, 34079.518, 34082.597, 34109.062, 34043.831, 34115.167, 34157.69, 34164.814, 34135.898, 34164.033, 34150.678, 34139.63, 34133.461, 34166.687, 34145.96, 34177.129, 34166.375, 34159.046, 34253.784], [31332.865, 31268.171, 31286.643, 31345.396, 31285.372, 31273.477, 31337.484, 31288.901, 31289.107, 31285.334, 31267.282, 31288.778, 31195.753, 31288.558, 31279.511, 31305.621, 31239.913, 31235.38, 31244.399], [23.949, 13.108, 23.415, 28.605, 16.007, 18.329, 13.598, 12.997, 17.762, 19.657, 15.61, 16.382, 13.635, 16.222, 18.438, 22.147, 11.588, 17.191, 24.031], [599.1353535769977, 984.7226670775096, 757.1322088405884, 1722.3350332419116, 711.5101213198063, 980.8357941027947, 1185.562686037882, 756.461871249144, 1460.563821871509, 971.5629064172447, 1298.5929257376156, 802.5748641678965, 625.2384907672631, 904.8759032906507, 760.1862905189611, 1030.0175815318362, 721.8638458754751, 1188.6324528241148, 989.9256358120382], [1044, 1045, 1046, 1047, 1048, 1049, 1050, 1051, 1052, 1053, 1054, 1055, 1056, 1057, 1058, 1059, 1060, 1061, 1062]], [0, 2351, [23561, 23583, 23603, 23628, 23653, 23675, 23699, 23720, 23743], [12625.761, 12483.767, 12491.549, 12494.801, 12439.907, 12455.701, 12479.97, 12431.03, 12511.817], [10466.125, 10432.305, 10473.294, 10436.721, 10367.504, 10432.151, 10433.378, 10380.926, 10432.562], [31.956, 18.429, 22.46, 15.876, 18.756, 10.851, 18.017, 22.164, 14.403], [796.0890718563345, 1779.6622282999776, 781.3874191120167, 1681.4996172335218, 1257.881173263903, 1759.7163849469343, 1822.1335291646035, 931.2905674733505, 1248.7251708996446], [1048, 1049, 1050, 1051, 1052, 1053, 1054, 1055, 1056]], [1, 2372, [23748, 23771, 23796, 23812, 23833, 23852, 23870], [35082.217, 35049.879, 35006.735, 35021.318, 35029.978, 35009.433, 35053.848], [31698.387, 31781.323, 31767.244, 31755.474, 31759.895, 31808.242, 31782.079], [21.786, 17.755, 16.393, 25.15, 19.431, 14.359, 26.916], [2755.583775653739, 1617.6226898137697, 1551.510199575417, 1860.6145780272225, 964.0581438947818, 887.4803776261566, 2639.5708108988133], [1056, 1057, 1058, 1059, 1060, 1061, 1062]], [0, 2377, [23744, 23760, 23786, 23804, 23825], [12542.254, 12612.276, 12642.161, 12548.954, 12573.664], [7962.71, 7907.867, 7968.579, 7964.319, 7987.873], [24.347, 29.523, 25.692, 18.406, 19.262], [519.2358601028649, 1118.7038882280642, 945.1707532740994, 1157.391609789685, 1260.0983903495558], [1056, 1057, 1058, 1059, 1060]], [0, 2381, [23861, 23875, 23895, 23912, 23927], [12456.511, 12506.43, 12543.198, 12510.436, 12534.27], [10479.336, 10461.11, 10465.206, 10467.301, 10457.736], [10.284, 13.241, 13.14, 10.425, 13.382], [734.9414734111051, 1379.0579202505276, 1871.8453491013827, 1269.204605664907, 415.87436048724373], [1062, 1063, 1064, 1065, 1066]], [0, 2401, [24031, 24057, 24076, 24096, 24115], [11949.907, 11894.916, 11978.004, 11929.267, 11985.282], [9087.387, 9049.314, 9074.983, 9063.933, 9019.693], [30.209, 31.139, 27.662, 20.634, 23.539], [1183.0835673308789, 1750.3489562626871, 2122.051438042394, 933.4372710243942, 578.377273252249], [1072, 1073, 1074, 1075, 1076]], [1, 2427, [24298, 24324, 24339, 24354, 24374, 24394, 24410, 24428, 24441, 24466, 24488, 24499], [35640.951, 35657.076, 35669.841, 35661.633, 35669.489, 35681.381, 35698.336, 35711.464, 35686.368, 35695.491, 35722.384, 35681.109], [32486.298, 32475.811, 32461.639, 32465.989, 32473.08, 32451.689, 32472.022, 32426.433, 32502.535, 32426.845, 32459.911, 32435.843], [45.027, 14.737, 15.238, 13.739, 12.513, 15.241, 12.805, 17.548, 23.527, 10.021, 15.565, 26.125], [1353.872348617596, 1440.0640054930816, 1627.4200506062655, 1489.3571640442674, 967.7183954720875, 1427.2033687215842, 1022.7807309489976, 923.3581620183379, 885.2727284078206, 674.9893592698824, 947.7824236041841, 831.6145462215767], [1086, 1087, 1088, 1089, 1090, 1091, 1092, 1093, 1094, 1095, 1096, 1097]], [2, 2447, [24537, 24558, 24574, 24593, 24612, 24630, 24652, 24662, 24675, 24685, 24701, 24723, 24750, 24768, 24787, 24805], [38704.226, 38662.791, 38696.333, 38651.353, 38613.078, 38634.516, 38617.212, 38672.623, 38643.095, 38681.434, 38621.889, 38672.447, 38633.418, 38665.857, 38665.576, 38645.163], [59361.374, 59389.781, 59351.055, 59407.484, 59425.464, 59442.67, 59431.468, 59426.541, 59403.526, 59450.02, 59362.093, 59434.743, 59412.582, 59403.653, 59401.624, 59381.746], [20.825, 17.08, 29.83, 37.974, 25.111, 19.481, 22.846, 15.477, 17.287, 18.31, 18.03, 14.99, 13.938, 15.604, 18.968, 17.196], [819.5695014384247, 905.5766492066949, 3127.935564394472, 901.800274997325, 2013.3266582956776, 2373.5374674453556, 1665.4772089276785, 1420.707563720654, 1496.7923330852057, 2211.649415401709, 1186.793601045938, 1273.873976425301, 2351.6681436115564, 1295.062373883154, 1152.5741273837193, 2515.420486370008], [1099, 1100, 1101, 1102, 1103, 1104, 1105, 1106, 1107, 1108, 1109, 1110, 1111, 1112, 1113, 1114]], [0, 2459, [24712, 24732, 24756, 24778, 24794, 24813, 24834, 24853, 24873, 24896], [12544.568, 12524.076, 12501.347, 12522.33, 12532.949, 12510.703, 12519.661, 12463.623, 12514.464, 12512.055], [9028.195, 8993.809, 9009.36, 9010.96, 8991.198, 9018.153, 8972.823, 9013.032, 8976.511, 9014.009], [32.18, 9.857, 16.413, 17.487, 18.115, 16.73, 17.751, 22.117, 16.895, 14.586], [1079.792358425635, 1299.1823522392106, 1291.977554344426, 1366.7862920682169, 1087.3344837668021, 917.647583983563, 1792.2644644260681, 1601.5136580015278, 1378.2033864459436, 1377.1757406106192], [1110, 1111, 1112, 1113, 1114, 1115, 1116, 1117, 1118, 1119]], [1, 2470, [24880, 24908, 24933, 24964, 25000, 25040, 25076, 25107, 25148, 25187, 25227, 25265, 25299, 25340, 25384, 25428, 25469, 25510, 25551, 25586, 25617, 25659], [34991.336, 34914.136, 35053.62, 35046.407, 35041.409, 35037.92, 35049.24, 35060.353, 35082.067, 35125.842, 35142.939, 35143.202, 35143.127, 35116.268, 35116.216, 35094.486, 35113.736, 35100.499, 35079.067, 35059.874, 35075.425, 35161.787], [31860.284, 31880.738, 31812.044, 31783.298, 31760.919, 31731.406, 31732.78, 31700.432, 31690.89, 31666.614, 31695.035, 31699.324, 31679.937, 31693.831, 31699.275, 31715.583, 31761.119, 31767.684, 31742.737, 31792.288, 31828.272, 31758.724], [37.014, 36.096, 21.843, 20.474, 17.202, 12.22, 10.964, 8.803, 12.822, 7.688, 6.663, 6.722, 6.482, 12.385, 9.614, 10.978, 12.375, 18.668, 16.625, 15.279, 17.551, 18.956], [2391.57575768492, 1520.7452476020896, 7341.618042757116, 3850.883467697218, 4692.4864893088825, 6608.40450910625, 6956.704589090421, 6869.520761465228, 5916.752756195284, 7066.550243719346, 7292.916497167344, 7836.480808472031, 7820.2451977296, 4925.12056286544, 5613.052613823726, 4236.379035952026, 4704.588638260423, 4422.985783514309, 4738.9697249543615, 4221.66704080522, 5801.798104277188, 1386.9217691792683], [1118, 1119, 1120, 1121, 1122, 1123, 1124, 1125, 1126, 1127, 1128, 1129, 1130, 1131, 1132, 1133, 1134, 1135, 1136, 1137, 1138, 1139]], [0, 2488, [24955, 24987, 25026, 25063, 25099, 25137, 25176, 25216, 25252, 25286, 25327, 25368, 25413, 25453, 25496, 25535, 25578, 25608, 25643, 25682, 25721, 25756, 25797, 25836, 25874, 25908, 25940, 25976, 26009, 26038, 26076, 26107, 26134, 26166, 26200], [12759.224, 12762.615, 12762.956, 12774.295, 12764.596, 12741.535, 12760.804, 12786.684, 12763.826, 12758.569, 12752.982, 12771.947, 12780.991, 12784.16, 12782.464, 12835.664, 12811.939, 12774.646, 12803.214, 12770.925, 12743.753, 12803.424, 12777.142, 12791.399, 12779.898, 12838.713, 12716.711, 12846.329, 12931.491, 12890.254, 12801.343, 12852.19, 12866.039, 12799.272, 12865.091], [10034.161, 10026.312, 10025.886, 10031.535, 10038.018, 10007.12, 9989.741, 10028.535, 10011.389, 10026.584, 10002.077, 9972.743, 9984.73, 9954.771, 9993.377, 9953.35, 9955.443, 9965.777, 9990.901, 10020.09, 10017.687, 9985.495, 10014.993, 9996.72, 10015.661, 9967.028, 10004.146, 9972.829, 9967.493, 9971.628, 9865.211, 10019.486, 9979.026, 10026.274, 10016.362], [13.27, 7.749, 8.888, 9.66, 9.481, 10.731, 9.561, 9.503, 8.959, 6.308, 7.862, 10.156, 11.986, 11.918, 10.443, 12.441, 11.857, 15.179, 13.207, 12.365, 11.213, 9.707, 11.423, 9.237, 20.86, 14.1, 23.257, 20.118, 12.344, 15.711, 18.556, 17.437, 19.705, 22.673, 18.784], [2501.0568194905754, 2280.6066603573518, 3215.755477920914, 1911.076440186474, 2131.403085963794, 2739.1569717118414, 3321.0919921316718, 2132.796753848684, 2378.636057844411, 3445.4139312467623, 4302.1326747956255, 5041.316746009357, 5511.61423435803, 5141.201335843667, 3518.3273254343044, 3708.815506047137, 4057.0761786121157, 5372.199880069322, 3256.9982807578085, 3032.5450528547913, 4346.174567594598, 3422.0099095473697, 3259.339496324003, 2121.324350634965, 2971.2096630152096, 1393.851681757091, 9839.666802608315, 1514.2077906065065, 3072.139799753297, 2177.75151477364, 11214.77715419918, 2693.0385736348253, 1260.2946038599316, 5251.187099435281, 1499.3040413175154], [1121, 1122, 1123, 1124, 1125, 1126, 1127, 1128, 1129, 1130, 1131, 1132, 1133, 1134, 1135, 1136, 1137, 1138, 1139, 1140, 1141, 1142, 1143, 1144, 1145, 1146, 1147, 1148, 1149, 1150, 1151, 1152, 1153, 1154, 1155]], [1, 2489, [24997, 25037, 25073, 25105, 25144, 25184, 25224, 25262, 25296, 25337, 25381, 25425, 25466, 25506, 25548, 25583, 25614, 25655, 25694, 25727, 25769, 25812], [34146.063, 34129.681, 34176.196, 34212.215, 34203.438, 34191.865, 34170.343, 34165.519, 34179.35, 34194.491, 34293.166, 34205.601, 34179.439, 34195.832, 34164.103, 34189.493, 34173.992, 34176.893, 34171.828, 34133.611, 34110.949, 34108.732], [30411.288, 30390.709, 30449.362, 30487.638, 30463.812, 30468.242, 30424.925, 30374.254, 30355.65, 30315.894, 30235.15, 30339.918, 30347.453, 30327.828, 30331.716, 30333.392, 30350.249, 30370.069, 30385.978, 30426.094, 30384.147, 30435.78], [13.091, 14.336, 22.854, 25.733, 19.657, 14.628, 28.102, 16.235, 11.861, 10.293, 9.119, 13.042, 9.898, 7.525, 9.183, 8.228, 9.772, 9.953, 12.935, 15.18, 12.921, 18.832], [1601.9049631515056, 1237.9969500318623, 2549.545915412159, 3757.3395955070346, 3228.7923585101266, 36729.34689044744, 2352.8281839957617, 2461.7162763206406, 3526.8065108576943, 3441.3675819141913, 1355.2903373693496, 2751.4325873737307, 3322.718201175028, 3958.967319417881, 3932.66466110844, 3197.732132353146, 3800.232421667178, 3361.3579014558663, 1856.686168148806, 1506.61087535229, 1085.8451263789602, 858.0777413515858], [1122, 1123, 1124, 1125, 1126, 1127, 1128, 1129, 1130, 1131, 1132, 1133, 1134, 1135, 1136, 1137, 1138, 1139, 1140, 1141, 1142, 1143]], [1, 2490, [24998, 25038, 25074, 25106, 25146, 25185, 25225, 25263, 25297, 25338, 25382, 25426, 25467, 25508, 25549, 25584, 25616, 25656], [34504.575, 34567.617, 34551.439, 34599.117, 34607.29, 34612.226, 34629.889, 34628.313, 34827.908, 34789.786, 34687.567, 34766.804, 34612.209, 34749.12, 34785.744, 34799.529, 34835.473, 34705.152], [30823.923, 30885.253, 30812.036, 30784.165, 30812.308, 30828.568, 30855.155, 30809.498, 30939.622, 30902.764, 30853.369, 30890.889, 30863.351, 30953.926, 30959.674, 30954.69, 30990.075, 30909.221], [38.452, 14.042, 14.073, 10.364, 12.2, 8.768, 20.551, 33.087, 14.181, 17.085, 18.064, 21.758, 14.352, 18.91, 17.384, 27.959, 21.221, 26.246], [563.1021599446353, 1850.0030405389748, 2759.680682247398, 3817.7994700385675, 4027.2123823780016, 4394.4220001257345, 2130.873076952349, 815.3182247400712, 2263.3803121194464, 2677.278311141994, 1517.9294310493017, 1476.2470223461457, 1332.1394649124825, 7866.391931177706, 3801.2725697936326, 1989.8187617853573, 2920.06470063408, 4456.348510049167], [1122, 1123, 1124, 1125, 1126, 1127, 1128, 1129, 1130, 1131, 1132, 1133, 1134, 1135, 1136, 1137, 1138, 1139]], [1, 2491, [25078, 25108, 25151, 25189, 25230], [35724.394, 35764.784, 35729.642, 35696.494, 35720.88], [32795.246, 32655.287, 32731.654, 32933.796, 32989.917], [62.258, 21.478, 20.779, 24.616, 26.093], [1297.911122900397, 11656.576115024629, 12749.08067421181, 6203.160196283965, 2954.8422935281337], [1124, 1125, 1126, 1127, 1128]], [2, 2493, [25004, 25045, 25081, 25110, 25152, 25192, 25232], [37774.506, 37800.032, 37883.171, 37801.367, 37943.926, 38053.157, 38069.043], [58262.948, 58235.92, 58194.835, 58242.503, 58202.368, 58144.005, 58097.744], [17.672, 18.069, 39.112, 14.415, 22.715, 12.821, 22.24], [1227.3019439170437, 784.802971239409, 2309.834529449151, 1750.4731917526437, 3171.4160329456586, 1547.26143546049, 1338.9481804963766], [1122, 1123, 1124, 1125, 1126, 1127, 1128]], [2, 2494, [25046, 25082, 25113, 25153, 25194, 25233, 25270], [38556.986, 38439.026, 38516.131, 38542.976, 38582.842, 38608.203, 38547.785], [59506.696, 59580.037, 59509.135, 59572.584, 59634.709, 59548.495, 59586.129], [29.815, 20.025, 33.482, 22.314, 23.74, 23.835, 26.04], [1295.5028393709429, 696.6234636151137, 1311.5680805599768, 1983.3555139831335, 1139.7368467452543, 1521.149141110261, 607.3540434071325], [1123, 1124, 1125, 1126, 1127, 1128, 1129]], [2, 2511, [25191, 25231, 25267, 25303, 25346, 25386, 25432, 25472, 25512, 25554, 25589, 25620, 25662, 25701, 25735, 25773], [37791.558, 37738.465, 37759.932, 37869.248, 37831.493, 37878.188, 37892.032, 37752.89, 37792.248, 37800.795, 37771.973, 37887.693, 37857.152, 37756.983, 37782.779, 37834.749], [57603.091, 57605.773, 57634.448, 57820.569, 57651.165, 57736.242, 57706.383, 57647.044, 57675.935, 57749.899, 57640.184, 57738.612, 57718.694, 57648.482, 57590.402, 57788.966], [21.169, 29.99, 18.551, 28.107, 25.256, 32.083, 32.624, 27.416, 3.795, 40.352, 19.471, 28.18, 26.519, 22.401, 29.624, 27.276], [1912.0852705404227, 585.9627153045792, 1326.506652520916, 6440.6813112612035, 3502.353558806671, 2890.4398556637975, 7297.686414110125, 765.6215159777238, 368.1631589565148, 919.7865689228369, 998.2742737859032, 4186.812054937512, 7439.3550562804785, 795.6927033873018, 1148.0397926361904, 5826.008965602638], [1127, 1128, 1129, 1130, 1131, 1132, 1133, 1134, 1135, 1136, 1137, 1138, 1139, 1140, 1141, 1142]], [2, 2538, [25388, 25434, 25473, 25514, 25557, 25591, 25622], [38517.137, 38535.734, 38515.239, 38566.697, 38488.139, 38527.752, 38475.885], [59547.543, 59573.05, 59563.875, 59656.832, 59615.731, 59559.325, 59544.067], [21.846, 26.852, 26.243, 26.367, 28.815, 24.085, 16.297], [786.3558695666519, 1021.9429622369543, 1818.301535386068, 603.8347680498875, 1077.7050805174144, 1879.159394338866, 876.9830975811306], [1132, 1133, 1134, 1135, 1136, 1137, 1138]], [0, 2544, [25365, 25409, 25450, 25494, 25533], [11960.559, 12007.768, 11945.564, 11908.734, 11895.504], [9025.174, 9106.874, 9265.06, 9299.754, 9356.1], [23.327, 18.377, 24.664, 20.174, 14.266], [1807.6680883797787, 9833.753746800332, 1610.4155429810762, 1482.4032454489218, 851.6413113122304], [1132, 1133, 1134, 1135, 1136]], [1, 2545, [25511, 25553, 25588, 25619, 25661, 25699, 25734, 25772, 25815, 25847, 25887, 25925], [36033.554, 35997.6, 35988.95, 36015.241, 36006.801, 36011.824, 36038.185, 36011.664, 36048.046, 36027.239, 35977.404, 36009.55], [32401.405, 32418.007, 32435.376, 32416.463, 32536.87, 32435.096, 32410.307, 32435.111, 32411.164, 32394.958, 32413.05, 32399.085], [17.801, 19.268, 24.707, 21.313, 29.248, 21.227, 12.527, 16.71, 12.67, 24.333, 26.348, 32.506], [4775.993302447074, 2575.6548434373212, 6133.241295071582, 4983.6977812394125, 1629.4962712564939, 1708.9682148276509, 3407.234470326813, 3191.380427329937, 2331.8848829537883, 2397.236910332369, 1473.1388221651962, 1765.1659628903865], [1135, 1136, 1137, 1138, 1139, 1140, 1141, 1142, 1143, 1144, 1145, 1146]], [2, 2546, [25513, 25556, 25590, 25621, 25663, 25702, 25736, 25775], [38313.966, 38287.629, 38281.025, 38182.94, 38270.726, 38215.44, 38277.743, 38227.004], [57996.709, 57994.028, 58016.434, 58054.385, 58022.818, 58078.315, 58045.33, 58029.671], [32.504, 26.31, 17.506, 15.411, 19.103, 22.203, 18.981, 25.039], [2491.3407885946426, 2626.5994277201953, 4745.183526433823, 13046.512082295058, 2572.677347611876, 6407.1129093505815, 3353.8646716961207, 5359.770437412021], [1135, 1136, 1137, 1138, 1139, 1140, 1141, 1142]], [1, 2549, [25587, 25618, 25660, 25697, 25733], [35788.015, 35821.188, 35705.819, 35702.887, 35731.253], [32981.752, 32787.369, 32831.222, 33043.414, 33054.869], [19.611, 23.244, 14.995, 23.86, 24.425], [14383.674307169245, 15172.36737861032, 61531.68662341708, 3137.7935213798733, 8293.772705513364], [1137, 1138, 1139, 1140, 1141]], [1, 2576, [25770, 25814, 25846, 25886, 25924, 25953, 25988, 26020, 26047, 26086, 26118, 26145, 26179, 26209, 26246, 26280, 26314, 26351, 26390, 26425, 26457, 26490, 26518, 26546, 26580, 26612, 26641, 26666, 26700, 26733, 26771, 26803, 26829, 26853, 26881, 26909, 26935, 26971, 27000, 27035, 27065], [35078.411, 35058.532, 35008.01, 35092.037, 35148.374, 34997.346, 35020.834, 34994.18, 35172.479, 35077.362, 34974.648, 34995.224, 35014.237, 34985.758, 34955.662, 34958.78, 34987.961, 34947.169, 34930.35, 34993.77, 34941.343, 34971.762, 35034.154, 34906.886, 34936.948, 34937.69, 34933.718, 34926.539, 35002.037, 34978.157, 34926.613, 34984.052, 34970.566, 34956.864, 35005.911, 34948.669, 34951.238, 34962.115, 35001.497, 34932.348, 34969.184], [31719.871, 31775.423, 31813.86, 31742.73, 31771.006, 31871.716, 31915.835, 31871.53, 31798.007, 31694.264, 31851.757, 31810.124, 31810.097, 31850.995, 31878.97, 31867.777, 31888.111, 31852.584, 31877.326, 31867.024, 31910.552, 31801.573, 31829.808, 31864.166, 31866.921, 31895.974, 31894.625, 31897.088, 31797.879, 31838.57, 31882.703, 31848.798, 31840.508, 31853.014, 31827.21, 31895.634, 31834.944, 31836.123, 31776.504, 31900.062, 31820.011], [15.693, 18.212, 18.454, 17.132, 15.02, 15.169, 19.981, 23.634, 25.671, 29.844, 20.971, 30.019, 13.707, 14.888, 16.577, 10.452, 16.282, 16.933, 17.62, 17.009, 12.786, 26.382, 24.087, 23.581, 17.581, 12.293, 9.664, 11.492, 28.816, 16.864, 11.617, 14.905, 14.528, 15.746, 16.089, 14.189, 15.871, 14.891, 22.899, 17.216, 23.467], [3152.50521008528, 4048.3843867406617, 3209.146894675643, 2906.350329068176, 3824.127897422165, 2184.22041307841, 6162.573123012685, 2364.2561178679466, 7155.033460906544, 1886.5689115929474, 976.6683183073933, 1695.441693794253, 3222.637652566147, 2271.5356544789106, 1977.3084816935925, 1477.390440176702, 1840.3367400140316, 2647.447808555219, 1268.237771799017, 2320.850171647494, 2052.621035415743, 1424.788497952722, 1416.5079301601459, 867.2963094113653, 1076.5741080436853, 2185.598525976054, 1279.4381454483027, 2127.7297788504316, 645.8275892667841, 1403.448773550434, 1059.3988875159077, 2144.431007092966, 2465.978940389781, 1751.8027993468256, 2027.263387872406, 1420.658953771556, 1694.6305714035545, 1903.233497130307, 5335.40340285758, 1235.4407890604784, 785.4248208081632], [1142, 1143, 1144, 1145, 1146, 1147, 1148, 1149, 1150, 1151, 1152, 1153, 1154, 1155, 1156, 1157, 1158, 1159, 1160, 1161, 1162, 1163, 1164, 1165, 1166, 1167, 1168, 1169, 1170, 1171, 1172, 1173, 1174, 1175, 1176, 1177, 1178, 1179, 1180, 1181, 1182]], [1, 2586, [25885, 25923, 25952, 25987, 26019], [34546.021, 34522.831, 34579.451, 34544.041, 34475.572], [30763.572, 30835.652, 30941.454, 30878.301, 30950.383], [34.205, 31.264, 34.571, 26.306, 23.833], [1184.2229396027487, 625.4350495204682, 833.5519276592233, 732.0463951448203, 621.5901193443674], [1145, 1146, 1147, 1148, 1149]], [0, 2589, [25907, 25939, 25975, 26008, 26037, 26073, 26106, 26132, 26165, 26199, 26235, 26268, 26302, 26335, 26374, 26407, 26444], [12432.389, 12458.539, 12431.336, 12444.03, 12392.324, 12520.276, 12514.182, 12371.119, 12412.494, 12302.135, 12224.427, 12208.861, 12198.136, 12206.989, 12225.951, 12299.416, 12315.27], [10185.797, 10159.899, 10375.587, 10295.151, 10294.303, 10207.427, 10251.47, 10294.784, 10300.127, 10278.874, 10172.526, 10184.245, 10131.462, 10144.109, 10157.987, 10192.2, 10312.669], [17.872, 20.133, 24.651, 31.368, 20.754, 21.157, 26.086, 15.444, 11.807, 21.626, 19.452, 30.674, 24.766, 24.43, 20.673, 22.705, 28.225], [9052.205303305853, 6649.781298854146, 2047.2429365906676, 2098.8869462691327, 7802.445242113693, 13792.057875787019, 15816.198230831937, 14805.550442209724, 30043.849312432205, 2857.367703501624, 1443.5495097828802, 1225.5369791732444, 521.412174458675, 1332.4772873723236, 1164.534158198661, 2041.0203362786935, 2530.158479875925], [1146, 1147, 1148, 1149, 1150, 1151, 1152, 1153, 1154, 1155, 1156, 1157, 1158, 1159, 1160, 1161, 1162]], [1, 2613, [26144, 26178, 26208, 26245, 26279, 26313], [34431.304, 34459.951, 34429.963, 34337.864, 34365.965, 34423.825], [30900.646, 30889.23, 30893.438, 30881.811, 30882.797, 30899.75], [15.472, 12.601, 10.084, 11.604, 15.773, 13.382], [1506.7655961188177, 1873.1865260225923, 1924.4046490998005, 1362.6827936947793, 996.2956505552007, 1008.7961944401403], [1153, 1154, 1155, 1156, 1157, 1158]], [2, 2614, [26146, 26180, 26214, 26249, 26281, 26316, 26354, 26391], [37750.878, 37744.725, 37719.841, 37825.199, 37710.182, 37798.872, 37719.065, 37829.089], [57601.169, 57607.302, 57633.596, 57738.435, 57591.777, 57613.516, 57617.562, 57704.497], [28.479, 25.763, 13.816, 40.882, 19.966, 21.675, 22.685, 31.558], [542.2425395401518, 874.0160631450667, 601.861811233264, 2993.5618979621513, 585.7774160870551, 479.1780695526848, 538.7765742938083, 2022.9762823813794], [1153, 1154, 1155, 1156, 1157, 1158, 1159, 1160]], [1, 2633, [26387, 26422, 26456, 26489, 26517, 26545, 26577, 26611, 26640], [33762.956, 33792.336, 33792.302, 33759.526, 33844.475, 33819.056, 33759.243, 33896.297, 34028.725], [30846.904, 30894.198, 30871.243, 30861.981, 30910.119, 30900.333, 30897.305, 30868.404, 30949.964], [16.556, 16.258, 14.637, 13.023, 17.344, 23.365, 11.448, 30.737, 27.715], [1003.1681215658731, 1525.462929546654, 1823.5366870775485, 698.7335943379467, 1263.759931013883, 1313.0944096998173, 972.9747883697705, 886.6701473587491, 579.8153809945018], [1160, 1161, 1162, 1163, 1164, 1165, 1166, 1167, 1168]], [2, 2656, [26548, 26582, 26613, 26642, 26667, 26701, 26735, 26772], [37704.997, 37632.734, 37644.454, 37731.611, 37723.915, 37599.931, 37666.415, 37688.051], [57591.613, 57670.556, 57647.792, 57626.378, 57600.918, 57659.851, 57605.914, 57559.641], [21.083, 22.44, 33.896, 25.138, 20.336, 27.229, 21.621, 29.878], [642.0165947047786, 7310.564048334523, 1180.9548270736996, 677.1908833192198, 617.4850928796121, 977.3749433642259, 1531.2793939122594, 740.3283185326221], [1165, 1166, 1167, 1168, 1169, 1170, 1171, 1172]], [1, 2678, [26852, 26880, 26908, 26934, 26970, 26999, 27034, 27063, 27094, 27120, 27147, 27178, 27205, 27232, 27258, 27285, 27312, 27334], [34302.027, 34289.119, 34313.148, 34272.717, 34322.756, 34346.921, 34338.861, 34322.317, 34332.999, 34329.347, 34292.023, 34316.463, 34302.72, 34335.477, 34300.637, 34315.871, 34330.382, 34314.653], [30498.371, 30490.967, 30514.487, 30499.919, 30510.657, 30487.029, 30497.215, 30487.403, 30473.505, 30502.127, 30526.836, 30505.813, 30483.493, 30486.603, 30507.611, 30451.135, 30451.96, 30494.078], [14.839, 11.654, 19.451, 13.752, 19.227, 21.042, 16.344, 16.047, 19.594, 14.307, 17.603, 16.378, 18.094, 15.901, 10.356, 22.743, 26.383, 18.959], [801.3565685579724, 1275.9717320322593, 1326.8544864609567, 805.9894073692468, 822.02452574862, 957.9064495916753, 870.6677707489046, 1001.9739415550118, 853.9683527554199, 1373.890010946399, 1088.0150132554447, 1082.1841731034706, 1048.0160523988077, 1271.2564328696049, 1040.381010372994, 885.9507463241703, 663.7279187954177, 532.5937028300509], [1175, 1176, 1177, 1178, 1179, 1180, 1181, 1182, 1183, 1184, 1185, 1186, 1187, 1188, 1189, 1190, 1191, 1192]], [0, 2684, [26756, 26788, 26817, 26842, 26869, 26899, 26924, 26960, 26989, 27023, 27056, 27086, 27108, 27140], [12631.241, 12648.923, 12622.456, 12658.227, 12596.91, 12620.536, 12636.277, 12675.849, 12505.353, 12617.13, 12631.215, 12628.403, 12642.688, 12637.406], [9630.604, 9602.899, 9600.186, 9602.201, 9604.145, 9607.198, 9602.469, 9593.738, 9775.208, 9617.511, 9569.1, 9680.98, 9606.115, 9617.718], [17.575, 11.713, 11.163, 18.293, 16.99, 12.572, 15.297, 12.479, 9.941, 12.171, 13.719, 16.755, 13.05, 18.667], [684.8383521691719, 1303.04833611974, 1438.2279436940344, 1597.821268286139, 922.7468246890054, 1495.2043943068315, 1188.8251191471336, 1259.4492469068357, 90401.90614969592, 688.630638502964, 1147.874023893244, 1114.8960259278172, 1457.3930579865266, 883.9146463908784], [1172, 1173, 1174, 1175, 1176, 1177, 1178, 1179, 1180, 1181, 1182, 1183, 1184, 1185]], [1, 2688, [27064, 27095, 27121, 27148, 27180], [35026.321, 34984.594, 35003.724, 35076.471, 35035.543], [31776.425, 31776.951, 31777.935, 31722.592, 31617.175], [23.089, 22.788, 19.617, 30.327, 23.838], [2615.2558286661756, 3628.787624520836, 4130.904691683546, 3632.309118186679, 6696.13872258094], [1182, 1183, 1184, 1185, 1186]], [0, 2690, [26958, 26987, 27020, 27053, 27084], [11831.511, 11863.651, 11849.419, 11828.479, 11833.262], [9088.971, 9198.633, 9161.627, 9102.811, 9183.328], [25.685, 28.845, 18.549, 38.469, 16.727], [1493.996173781753, 2072.8183239978325, 3140.834528659022, 1136.522949652291, 385.90358453211365], [1179, 1180, 1181, 1182, 1183]], [0, 2691, [26898, 26923, 26959, 26988, 27021, 27055, 27085], [12186.183, 12314.688, 12167.663, 12246.46, 12383.054, 12356.565, 12313.827], [10125.921, 10108.216, 10047.901, 10042.639, 10013.485, 10039.448, 10119.763], [14.501, 29.759, 25.586, 20.395, 19.265, 18.755, 29.717], [743.2751022810112, 3665.174792257038, 1495.2314634991963, 1249.634270286395, 7342.145374593195, 6196.22723959895, 9148.329683539525], [1177, 1178, 1179, 1180, 1181, 1182, 1183]], [1, 2709, [27179, 27206, 27233, 27259, 27286, 27313, 27335, 27359, 27386, 27412, 27436, 27458, 27481, 27512, 27540, 27563, 27584, 27612, 27635, 27665, 27693, 27726, 27749, 27768, 27788, 27816, 27838, 27865, 27886, 27911], [34971.098, 35027.062, 35034.488, 35013.701, 34997.675, 35093.847, 35027.411, 35071.239, 35097.152, 35094.844, 35131.603, 35153.8, 35148.333, 35154.451, 35168.905, 35167.007, 35211.584, 35165.334, 35184.63, 35194.822, 35174.547, 35173.444, 35179.516, 35195.189, 35203.58, 35202.923, 35203.048, 35203.048, 35188.678, 35171.982], [31794.536, 31773.108, 31745.924, 31786.906, 31792.409, 31742.875, 31780.022, 31717.985, 31747.648, 31744.972, 31714.111, 31733.052, 31739.834, 31733.604, 31736.605, 31719.352, 31769.646, 31751.887, 31766.998, 31747.26, 31733.401, 31736.686, 31780.138, 31722.267, 31736.006, 31748.92, 31704.851, 31713.818, 31781.926, 31737.108], [16.907, 17.209, 23.51, 17.763, 12.286, 16.397, 14.668, 8.706, 7.139, 6.931, 8.728, 8.877, 5.217, 7.198, 7.954, 8.1, 14.036, 18.151, 8.464, 13.355, 12.745, 7.89, 10.183, 12.666, 15.329, 9.525, 9.901, 14.955, 20.428, 14.501], [3828.781682969717, 3878.9090982730436, 3200.6326047437497, 2466.6478887077274, 3149.6123380038543, 2548.2388798799507, 3045.1317291497926, 2398.51494782485, 3146.882919655329, 3162.7744798768977, 1567.2149130876776, 3035.21353816342, 5509.671738230894, 4437.767894153243, 2997.8226091291735, 3099.9475612699034, 2052.3443800672003, 1251.329141081238, 1821.9476107274925, 2139.4570343778664, 2732.0828827567516, 2190.1838895571527, 1636.9921680872806, 2350.715267881763, 1591.0178354568775, 2177.9951691717615, 2335.899115772423, 1417.3001105768387, 1542.8248735830086, 1506.999108386936], [1186, 1187, 1188, 1189, 1190, 1191, 1192, 1193, 1194, 1195, 1196, 1197, 1198, 1199, 1200, 1201, 1202, 1203, 1204, 1205, 1206, 1207, 1208, 1209, 1210, 1211, 1212, 1213, 1214, 1215]], [2, 2710, [27150, 27181, 27207, 27234, 27261], [38073.197, 38053.021, 38069.689, 38090.824, 38062.838], [58921.753, 58940.758, 58945.024, 58930.895, 58944.149], [23.156, 9.173, 16.568, 15.314, 13.352], [1183.5384787214953, 1063.2958656736569, 1157.285804183079, 1125.9739923525233, 839.9235044632486], [1185, 1186, 1187, 1188, 1189]], [0, 2718, [27139, 27170, 27197, 27224, 27249], [12282.685, 12301.83, 12281.294, 12310.338, 12214.822], [10069.239, 10038.604, 10067.754, 10002.966, 10088.5], [18.449, 31.261, 11.662, 29.856, 21.295], [1857.7115550778544, 1180.0444254054935, 31176.42950800432, 2362.81904682518, 560.5416483596381], [1185, 1186, 1187, 1188, 1189]], [0, 2719, [27171, 27198, 27225, 27251, 27277, 27307, 27323, 27352, 27376], [12599.944, 12557.525, 12623.487, 12647.974, 12651.152, 12655.394, 12591.52, 12612.366, 12622.097], [9881.675, 9640.696, 9609.286, 9591.679, 9579.892, 9610.555, 9589.455, 9572.516, 9565.913], [43.233, 24.693, 10.014, 14.02, 15.47, 9.698, 14.309, 11.325, 14.549], [3759.656247844038, 523.1492719831816, 760.1267422578751, 762.9905006756533, 1343.6734571455047, 1131.9918496631356, 1054.0917194623748, 548.76894986012, 1063.74358126008], [1186, 1187, 1188, 1189, 1190, 1191, 1192, 1193, 1194]], [2, 2728, [27337, 27361, 27388, 27413, 27437, 27459], [38170.463, 38059.838, 38108.666, 38063.909, 38011.059, 37920.901], [58029.327, 58098.044, 58123.683, 58086.525, 58326.439, 58322.867], [33.606, 26.018, 23.387, 21.211, 19.353, 19.706], [1755.8277356142862, 1224.463851921659, 1068.7915531671542, 1825.162957662181, 6009.2266249654085, 4416.951988148289], [1192, 1193, 1194, 1195, 1196, 1197]], [1, 2734, [27358, 27385, 27411, 27435, 27457, 27479, 27510, 27539, 27562, 27583, 27611, 27634, 27663, 27692, 27725, 27748, 27767, 27787, 27814], [34412.122, 34402.075, 34453.31, 34414.972, 34436.88, 34442.531, 34485.859, 34436.056, 34443.779, 34454.077, 34417.966, 34424.767, 34424.823, 34386.499, 34437.508, 34424.08, 34411.401, 34410.784, 34423.791], [31049.47, 31057.782, 31092.679, 30993.255, 31046.988, 31021.87, 31031.329, 31030.396, 31056.383, 31030.123, 31054.938, 31051.042, 31091.186, 31045.371, 31043.011, 31055.915, 31033.207, 31054.483, 31027.621], [25.432, 16.467, 19.697, 17.192, 14.259, 13.64, 23.982, 23.169, 12.291, 18.922, 9.134, 19.109, 13.893, 14.415, 19.857, 13.399, 11.577, 8.783, 15.231], [1405.5687487189084, 1705.1746284130259, 1494.6093030527895, 1144.4735993253087, 1689.1473794489511, 1240.88991810913, 1191.2668092893687, 932.1567418504254, 1579.2780198969672, 935.67278909345, 1132.9062298302845, 900.5209191543736, 2254.516398325549, 979.9738659081545, 900.6145420414726, 1186.349440125718, 1433.0834603786336, 1691.933733872405, 2739.673337089939], [1193, 1194, 1195, 1196, 1197, 1198, 1199, 1200, 1201, 1202, 1203, 1204, 1205, 1206, 1207, 1208, 1209, 1210, 1211]], [0, 2735, [27246, 27275, 27303, 27321, 27349], [11818.799, 11792.76, 11804.938, 11911.167, 11778.542], [7792.383, 7771.67, 7776.803, 7720.457, 7752.349], [29.99, 27.252, 17.954, 23.078, 14.955], [1038.1753219953207, 699.6643611433273, 657.5322118176938, 741.4607370165542, 483.2309766498134], [1189, 1190, 1191, 1192, 1193]], [0, 2739, [27375, 27401, 27424, 27445, 27471, 27496, 27530, 27554, 27577], [12549.361, 12558.839, 12522.249, 12559.044, 12572.242, 12548.297, 12550.129, 12546.31, 12543.861], [7990.467, 7947.288, 7996.315, 7950.796, 7996.721, 7970.25, 7982.196, 7977.869, 7992.392], [28.983, 12.994, 11.758, 15.267, 14.931, 10.702, 7.659, 8.304, 9.184], [624.7299695578403, 1656.0581045113277, 1159.9355596132384, 928.3534040424787, 1564.4783677074433, 1391.1667212730092, 1870.9857040987292, 1739.6206060990992, 1692.378396255216], [1194, 1195, 1196, 1197, 1198, 1199, 1200, 1201, 1202]], [1, 2750, [27509, 27536, 27560, 27582, 27610], [33764.279, 33619.078, 33613.066, 33638.426, 33650.495], [30487.653, 30497.043, 30457.415, 30466.14, 30475.023], [16.771, 16.974, 18.93, 14.232, 20.718], [19547.653964410147, 1529.4796482174781, 1183.49934485777, 1809.1433581963697, 1016.641051882886], [1199, 1200, 1201, 1202, 1203]], [2, 2751, [27541, 27565, 27585, 27613, 27636, 27669, 27695], [37961.446, 37963.384, 38027.211, 37936.696, 37959.07, 37973.89, 37932.463], [58343.231, 58289.251, 58303.983, 58375.024, 58369.246, 58379.037, 58393.972], [22.306, 24.07, 14.767, 25.153, 25.693, 19.816, 20.075], [3931.2001271348863, 4282.005014826891, 27177.23767578221, 702.6313833313183, 7061.8060280094805, 3063.2571981850087, 14448.842744171066], [1200, 1201, 1202, 1203, 1204, 1205, 1206]], [0, 2765, [27604, 27629, 27654, 27680, 27710], [12642.451, 12623.273, 12650.171, 12632.011, 12641.216], [8635.445, 8685.84, 8701.462, 8626.047, 8691.261], [35.584, 18.124, 34.02, 34.012, 17.375], [1029.6162782662752, 1207.2272086967205, 1588.8052557131064, 836.354644600097, 842.4401559768995], [1203, 1204, 1205, 1206, 1207]], [2, 2786, [27790, 27818, 27839, 27867, 27887], [38042.646, 38060.287, 38096.127, 38101.495, 38064.91], [58926.349, 58879.933, 58935.035, 58968.62, 58941.359], [24.046, 15.925, 14.507, 18.374, 35.082], [639.1753067638183, 937.5724521561426, 668.6863956337539, 450.89340066279027, 1370.1709863753758], [1210, 1211, 1212, 1213, 1214]], [1, 2795, [27949, 27970, 27995, 28018, 28037, 28063, 28086, 28111, 28133, 28159, 28178, 28199, 28224, 28244], [35113.91, 35165.677, 35182.396, 35200.07, 35226.435, 35139.568, 35141.636, 35192.41, 35136.701, 35166.425, 35162.567, 35137.395, 35182.901, 35150.261], [31663.0, 31721.296, 31701.411, 31734.954, 31700.667, 31702.853, 31703.578, 31692.441, 31740.268, 31688.378, 31725.836, 31739.714, 31752.843, 31738.298], [14.874, 12.201, 15.887, 13.332, 12.999, 14.542, 17.219, 10.94, 30.691, 15.281, 15.903, 19.113, 11.28, 14.59], [863.7445056467269, 1880.7531439203217, 2042.5756421754493, 1861.8137173802509, 1192.6589146279553, 1917.6957995545988, 1873.3417248033873, 1088.1158311363076, 1331.559041797821, 1360.9881125218747, 3137.1312584753264, 1881.6540012272508, 1159.3595775110427, 1619.0225138365813], [1217, 1218, 1219, 1220, 1221, 1222, 1223, 1224, 1225, 1226, 1227, 1228, 1229, 1230]], [0, 2798, [27925, 27939, 27962, 27985, 28011, 28028, 28052, 28077], [12521.505, 12577.196, 12589.318, 12509.415, 12582.498, 12566.976, 12513.62, 12561.88], [10399.132, 10459.457, 10485.366, 10486.595, 10527.919, 10458.524, 10388.735, 10436.017], [11.848, 18.042, 16.928, 24.567, 19.913, 30.899, 16.942, 22.511], [42287.13077022735, 973.2037542072544, 733.5259484047966, 1262.9362042734106, 1237.9047047796719, 1585.2614367055685, 14521.442201283362, 2943.580201223324], [1216, 1217, 1218, 1219, 1220, 1221, 1222, 1223]], [1, 2813, [28132, 28158, 28177, 28198, 28223, 28243, 28266, 28291, 28313], [35022.813, 35001.035, 35013.449, 35033.402, 34935.438, 35007.85, 34984.756, 35033.863, 35022.508], [31097.904, 31098.634, 31115.703, 31079.59, 31110.765, 31101.035, 31103.754, 31025.275, 31074.959], [23.363, 18.743, 12.776, 16.091, 14.533, 23.127, 15.103, 37.639, 29.629], [767.5749142853953, 1154.6080540727417, 1111.3932818166334, 1729.6039253417753, 947.3824456528854, 1969.879651462692, 1017.2973998835193, 1479.3868907293067, 1517.7925440906445], [1225, 1226, 1227, 1228, 1229, 1230, 1231, 1232, 1233]], [1, 2830, [28292, 28314, 28334, 28357, 28377, 28402, 28421, 28443, 28462, 28473, 28492, 28515, 28536, 28555, 28571], [35218.079, 35112.417, 35153.547, 35161.218, 35196.751, 35172.185, 35099.114, 35183.992, 35196.507, 35177.194, 35207.495, 35197.005, 35140.022, 35248.065, 35183.92], [31723.501, 31703.217, 31649.509, 31691.617, 31708.544, 31720.278, 31771.436, 31726.682, 31744.75, 31734.702, 31672.484, 31753.936, 31770.831, 31703.824, 31755.961], [15.016, 11.45, 17.802, 18.668, 33.207, 17.312, 11.726, 21.168, 21.972, 19.398, 24.13, 15.818, 16.238, 24.687, 17.601], [1137.3831851187563, 1275.515576622389, 2936.1767049610257, 1700.5814537781243, 1925.050921833983, 1426.838402271587, 493.89964177660755, 873.008041946674, 675.0761920507796, 1151.9586704924805, 2838.4137677064946, 500.97361892185506, 968.462828949468, 1229.5583767999046, 1233.1873290712026], [1232, 1233, 1234, 1235, 1236, 1237, 1238, 1239, 1240, 1241, 1242, 1243, 1244, 1245, 1246]], [0, 2834, [28190, 28216, 28236, 28257, 28282, 28306, 28326, 28347, 28370, 28391, 28414, 28434, 28452, 28468, 28485, 28506, 28528, 28548, 28566, 28577], [12785.087, 12837.889, 12795.972, 12768.104, 12822.534, 12850.903, 12783.854, 12852.28, 12753.969, 12759.79, 12790.839, 12721.601, 12808.285, 12811.917, 12722.397, 12815.904, 12801.135, 12746.929, 12751.951, 12799.293], [9732.442, 9760.901, 9700.748, 9649.023, 9739.792, 9703.587, 9751.565, 9705.64, 9691.5, 9595.12, 9808.461, 9663.65, 9679.849, 9569.265, 9568.703, 9704.256, 9641.816, 9637.706, 9653.905, 9702.391], [16.888, 14.725, 13.088, 40.393, 19.43, 10.331, 20.919, 8.108, 34.842, 24.891, 18.614, 37.539, 18.863, 10.825, 43.656, 23.858, 20.876, 19.671, 27.345, 30.506], [764.5451017942232, 741.6703773033988, 712.9224348792321, 1928.3377133344811, 1089.8143885629145, 408.41653813073196, 521.1808631734388, 540.383124866872, 1450.7957296273473, 1770.4441177095355, 542.6049596235515, 1687.459574653316, 1390.9339080051534, 354.2168783756918, 1946.8796833624253, 749.5512852418266, 1263.2080054786559, 1106.3794502907801, 1367.7905181739864, 921.8683764008495], [1228, 1229, 1230, 1231, 1232, 1233, 1234, 1235, 1236, 1237, 1238, 1239, 1240, 1241, 1242, 1243, 1244, 1245, 1246, 1247]], [0, 2860, [28606, 28623, 28644, 28664, 28686, 28706, 28725, 28740, 28763, 28786, 28807, 28837, 28858, 28878, 28896, 28911, 28931, 28951], [12741.176, 12694.919, 12614.772, 12681.432, 12672.867, 12634.195, 12717.037, 12690.417, 12801.584, 12840.935, 12914.439, 12821.721, 12809.161, 12780.57, 12780.542, 12764.213, 12762.923, 12799.134], [9641.902, 9608.529, 9600.911, 9626.19, 9626.026, 9633.089, 9705.823, 9678.47, 9828.772, 9889.181, 9905.613, 9810.259, 9807.699, 9776.474, 9733.739, 9708.307, 9825.75, 9746.454], [30.227, 20.35, 16.372, 16.273, 18.211, 22.559, 25.223, 24.957, 24.555, 17.988, 13.478, 21.683, 24.82, 23.763, 23.58, 28.947, 22.356, 30.846], [1858.6599926994068, 3127.6485823810917, 1344.7497795589284, 2486.8268153884396, 5248.436757146617, 6345.797688106201, 1981.7670110880154, 2216.7689148942823, 3961.7385390536183, 1413.9436741973147, 1318.218962132002, 3602.7084538358163, 4555.155574540594, 2756.7185864124417, 8965.752705024606, 3073.716202693673, 8420.001521562379, 4481.3118918132295], [1249, 1250, 1251, 1252, 1253, 1254, 1255, 1256, 1257, 1258, 1259, 1260, 1261, 1262, 1263, 1264, 1265, 1266]], [1, 2866, [28675, 28693, 28714, 28728, 28751, 28775, 28791, 28820, 28845, 28864, 28883, 28903, 28919, 28941], [35234.83, 35181.206, 35130.217, 35198.55, 35167.524, 35176.943, 35115.119, 35035.41, 35035.849, 35064.824, 35131.748, 35166.092, 35187.979, 35194.664], [31759.889, 31730.44, 31766.36, 31725.103, 31695.677, 31667.089, 31490.07, 31392.14, 31418.169, 31455.337, 31563.386, 31752.837, 31685.731, 31709.98], [32.242, 17.27, 24.34, 24.788, 22.21, 19.64, 22.687, 15.277, 15.054, 18.607, 27.595, 23.905, 22.873, 18.981], [1459.3862986143174, 839.269663733604, 699.9145838046412, 1211.4134200376297, 999.2980577721713, 3259.4038149471126, 1925.5179281493592, 868.8135652330932, 1595.579403818479, 3125.6790836516275, 2826.658842273105, 2969.7975429571006, 1169.9608484565276, 1681.6107290276752], [1252, 1253, 1254, 1255, 1256, 1257, 1258, 1259, 1260, 1261, 1262, 1263, 1264, 1265]], [1, 2895, [28981, 29003, 29021, 29036, 29056, 29069, 29085, 29111, 29135, 29158, 29178, 29200, 29228, 29253, 29272, 29294, 29314, 29334, 29349], [35212.992, 35215.266, 35126.612, 35203.776, 35161.06, 35160.379, 35192.342, 35139.913, 35144.918, 35140.41, 35141.924, 35190.023, 35141.707, 35097.006, 35113.94, 35114.167, 35116.229, 35212.061, 35163.862], [31663.626, 31776.039, 31755.138, 31751.369, 31682.589, 31704.941, 31728.204, 31701.5, 31737.88, 31733.376, 31716.893, 31710.934, 31718.489, 31713.74, 31678.854, 31722.376, 31727.916, 31598.115, 31540.911], [24.444, 16.085, 35.352, 18.177, 20.572, 24.345, 19.669, 22.862, 8.537, 9.833, 10.967, 17.754, 18.449, 18.273, 18.223, 15.518, 14.895, 27.922, 17.627], [598.4541030069553, 663.0828468363267, 927.5853983052648, 1183.4703675058986, 1032.0638340412172, 1495.7681459430166, 806.7869110935334, 863.6760542471783, 2453.428388601588, 1759.1254693622686, 2832.711041066054, 2083.8977661459294, 1465.9460694195348, 1017.5823742552743, 1562.5752952564314, 1427.5173088292856, 3841.7059271717308, 806.3228972887307, 561.6189378470352], [1267, 1268, 1269, 1270, 1271, 1272, 1273, 1274, 1275, 1276, 1277, 1278, 1279, 1280, 1281, 1282, 1283, 1284, 1285]], [0, 2897, [29032, 29048, 29065, 29079, 29101, 29128, 29149], [12858.453, 12882.174, 12878.794, 12872.884, 12875.661, 12867.768, 12873.353], [9976.886, 9948.496, 9983.581, 9967.287, 9918.999, 9916.701, 9934.042], [20.013, 20.84, 23.221, 20.516, 18.999, 24.542, 24.817], [459.2739566057018, 451.0618056917381, 998.1977001921518, 762.078223674591, 941.9075445748582, 1463.5581877112013, 1398.1036089146], [1270, 1271, 1272, 1273, 1274, 1275, 1276]], [0, 2912, [29171, 29191, 29212, 29240, 29260, 29283], [11763.889, 11772.686, 11796.702, 11779.275, 11822.558, 11785.583], [8771.526, 8686.279, 8698.778, 8726.865, 8765.244, 8768.64], [23.389, 19.248, 22.122, 18.118, 13.702, 23.84], [1832.2870864387705, 1644.935764094997, 2297.0855688966726, 1806.2169197247222, 1951.9949351926468, 1316.8704415370933], [1277, 1278, 1279, 1280, 1281, 1282]], [0, 2917, [29192, 29213, 29241, 29261, 29285, 29304, 29323, 29345, 29356, 29368], [12567.936, 12565.842, 12577.734, 12568.464, 12547.66, 12572.344, 12518.411, 12474.263, 12487.815, 12523.724], [9602.427, 9598.4, 9575.666, 9582.153, 9576.863, 9551.88, 9528.834, 9530.241, 9520.616, 9556.408], [16.176, 29.15, 23.351, 9.958, 9.819, 15.413, 10.326, 21.139, 12.639, 18.413], [973.1735432647289, 855.2362795921795, 2507.2791200920815, 1226.140361707072, 1253.1388710321683, 1211.5260330094543, 1121.3163098540435, 974.3203156901745, 801.6335903147351, 1053.4741651744193], [1278, 1279, 1280, 1281, 1282, 1283, 1284, 1285, 1286, 1287]], [1, 2923, [29370, 29383, 29395, 29412, 29431, 29447, 29460, 29479, 29496, 29520, 29537, 29551, 29567, 29587], [35188.082, 35089.074, 35061.603, 35019.221, 34995.806, 34982.828, 35021.287, 35098.41, 35069.029, 35052.337, 35027.331, 35052.976, 35010.544, 35108.547], [31617.513, 31692.863, 31747.862, 31776.602, 31779.532, 31818.287, 31797.464, 31711.342, 31743.803, 31805.165, 31809.984, 31812.731, 31774.82, 31755.216], [19.885, 27.846, 28.233, 17.511, 23.286, 13.364, 17.043, 27.406, 21.14, 10.637, 12.349, 17.372, 13.063, 36.339], [1815.646666427415, 1261.7274916163851, 2678.361396012082, 1795.8914723239282, 1577.833754058394, 1326.1462773889905, 1113.1012600620084, 1637.7159230892576, 2901.072610531352, 1861.8400653201113, 2961.917099006143, 2002.2747398756587, 1252.6662679895871, 1872.6774061876463], [1287, 1288, 1289, 1290, 1291, 1292, 1293, 1294, 1295, 1296, 1297, 1298, 1299, 1300]], [0, 2949, [29613, 29627, 29649, 29661, 29677, 29699, 29712, 29728, 29747], [12706.732, 12528.196, 12659.516, 12521.221, 12584.061, 12780.706, 12830.017, 12645.355, 12790.462], [9679.042, 9526.362, 9596.907, 9468.469, 9585.717, 9674.315, 9756.515, 9597.512, 9636.186], [28.991, 15.572, 37.357, 2.745, 23.538, 28.259, 26.952, 24.385, 25.535], [1832.370250589086, 913.8913350354064, 2895.725697004104, 468.6770721611524, 509.96099331513807, 1831.5270195413198, 697.6084125005654, 5428.280153481242, 962.0724723305825], [1302, 1303, 1304, 1305, 1306, 1307, 1308, 1309, 1310]], [1, 2950, [29655, 29672, 29689, 29705, 29720], [35900.701, 35914.966, 35890.526, 35925.993, 35906.638], [32243.419, 32258.522, 32256.74, 32242.347, 32247.113], [9.844, 13.127, 17.055, 9.374, 15.368], [1830.964325948531, 1261.076858310606, 1625.5245823865735, 1164.0579766033238, 1420.3209371195453], [1304, 1305, 1306, 1307, 1308]], [0, 2959, [29783, 29801, 29821, 29845, 29865], [12672.341, 12676.434, 12774.102, 12693.929, 12679.429], [9632.174, 9649.293, 9722.547, 9640.95, 9703.852], [38.085, 34.833, 15.364, 25.093, 50.247], [1536.8852585680736, 1844.6169965933702, 452.2192223845042, 5284.868860601929, 2413.692267356567], [1312, 1313, 1314, 1315, 1316]], [1, 2960, [29737, 29754, 29771, 29791, 29807], [35152.89, 35080.211, 35095.185, 35097.266, 35119.989], [31782.911, 31782.031, 31749.321, 31707.442, 31682.686], [30.87, 21.258, 19.936, 24.66, 17.562], [1789.723712218049, 2402.8871745214715, 1391.0657478859875, 1421.2117087410666, 814.2736376742952], [1309, 1310, 1311, 1312, 1313]], [1, 2963, [29808, 29836, 29857, 29873, 29885, 29899, 29913, 29928, 29942, 29961], [35925.071, 35948.362, 35879.101, 35956.426, 35919.302, 35918.307, 35929.036, 35929.675, 35905.306, 35936.743], [32243.273, 32359.57, 32263.15, 32310.296, 32288.637, 32316.891, 32294.3, 32248.229, 32260.21, 32382.821], [18.928, 22.829, 21.634, 24.354, 16.663, 18.367, 19.819, 14.442, 21.57, 27.041], [598.7533127264246, 971.3446354851399, 1172.6842829913164, 752.6609506497871, 1020.1211423037053, 782.9704235271524, 1184.4509927454333, 803.3123668728405, 1400.3577458094167, 3860.8802955146034], [1313, 1314, 1315, 1316, 1317, 1318, 1319, 1320, 1321, 1322]], [0, 2995, [30220, 30237, 30253, 30276, 30291], [12121.335, 12128.043, 12131.81, 12112.656, 12098.708], [7920.279, 7909.533, 7952.179, 7924.875, 8010.58], [10.792, 14.497, 20.308, 14.722, 15.664], [1341.453977705691, 1548.107470783279, 930.7413414405396, 668.148466424821, 581.9277914232205], [1337, 1338, 1339, 1340, 1341]], [0, 3003, [30331, 30349, 30373, 30388, 30402, 30423], [12802.267, 12826.029, 12859.298, 12806.356, 12815.07, 12798.466], [9766.363, 9817.895, 9773.287, 9750.178, 9771.924, 9819.996], [22.411, 8.241, 14.19, 24.339, 15.209, 11.603], [871.4489893785429, 1706.104919584992, 811.2794022323557, 1079.6568697536777, 777.432773097821, 1005.1969550511144], [1343, 1344, 1345, 1346, 1347, 1348]], [2, 3015, [30533, 30556, 30579, 30614, 30655, 30695, 30741, 30781, 30826], [38188.802, 38219.497, 38168.112, 38179.386, 38136.273, 38110.008, 38033.689, 38006.13, 37960.435], [58297.995, 58255.799, 58243.392, 58232.587, 58255.243, 58205.326, 58217.563, 58229.096, 58215.644], [15.7, 13.747, 14.674, 18.506, 15.154, 16.522, 17.295, 13.354, 28.157], [724.0913016514472, 1857.4696712576663, 1493.7711197176623, 1576.6872718382722, 1191.1660860281438, 3207.8256295303627, 2750.2133799582753, 3352.030784950345, 3370.6221599989826], [1354, 1355, 1356, 1357, 1358, 1359, 1360, 1361, 1362]], [0, 3016, [30524, 30546, 30570, 30601, 30642, 30680, 30723], [12628.036, 12614.47, 12579.928, 12598.989, 12629.728, 12601.386, 12631.758], [10305.017, 10261.681, 10219.844, 10270.005, 10232.989, 10244.742, 10233.712], [22.464, 11.658, 18.394, 11.402, 15.43, 12.794, 10.092], [754.3990875544158, 1498.787622591528, 1369.7692869305167, 1517.2841745120193, 1679.8015792975348, 832.4615167035844, 1889.3088535392021], [1354, 1355, 1356, 1357, 1358, 1359, 1360]], [1, 3018, [30553, 30577, 30610, 30650, 30690, 30738, 30776, 30821, 30865, 30905, 30949, 30975, 31008, 31043, 31077, 31105, 31133, 31163, 31203, 31240, 31266], [35048.055, 35035.628, 34943.183, 34969.03, 34969.403, 34960.389, 34979.275, 34976.395, 34993.766, 34951.545, 35110.74, 35118.875, 35090.518, 35125.116, 35142.291, 35140.061, 35114.034, 35064.199, 35099.809, 35133.699, 35106.578], [31604.866, 31693.102, 31812.137, 31835.555, 31803.709, 31817.06, 31789.008, 31761.336, 31764.984, 31756.014, 31611.049, 31592.773, 31634.401, 31424.043, 31511.149, 31592.449, 31628.016, 31648.583, 31572.213, 31561.225, 31445.982], [29.228, 14.796, 10.736, 10.117, 10.384, 6.277, 6.875, 9.593, 9.5, 17.185, 22.804, 24.299, 26.377, 18.397, 20.562, 18.154, 25.882, 21.185, 3.736, 28.55, 25.635], [1166.3828025786097, 2339.3224747324566, 4197.99632356872, 5481.932945673901, 7343.425402044031, 5434.97059897512, 4797.9557795195915, 3972.4869067242043, 5177.112993787967, 3101.1540873399285, 3554.276077740408, 3800.02846200994, 8617.637962714005, 9663.055094146372, 4535.8332238655275, 4217.485859714159, 4148.303798244556, 6162.335933081186, 320.80094093815285, 2250.3460032842536, 7271.51859895191], [1355, 1356, 1357, 1358, 1359, 1360, 1361, 1362, 1363, 1364, 1365, 1366, 1367, 1368, 1369, 1370, 1371, 1372, 1373, 1374, 1375]], [1, 3019, [30554, 30578, 30611, 30651, 30691, 30739, 30777, 30822, 30866, 30906, 30950, 30976, 31009, 31044, 31078, 31106], [35212.994, 35197.296, 35159.207, 35189.012, 35207.297, 35195.294, 35186.316, 35235.262, 35284.101, 35208.367, 35245.185, 35196.733, 35189.333, 35190.962, 35223.467, 35264.556], [32520.501, 32539.618, 32470.059, 32529.172, 32546.134, 32525.02, 32544.625, 32495.695, 32482.277, 32541.298, 32556.323, 32552.527, 32552.902, 32532.185, 32539.314, 32497.563], [17.702, 9.793, 16.49, 13.43, 16.479, 14.674, 16.126, 17.735, 25.71, 12.81, 15.24, 14.245, 13.506, 16.898, 14.847, 28.512], [999.653738489383, 1911.7494663931525, 8317.310362090624, 2105.8771331600506, 1871.689140871771, 2662.8775786597444, 2055.419224013628, 1733.760757292375, 2996.6929652826198, 2034.324021290842, 7205.862512346746, 1959.1721670138777, 2102.117897515222, 1767.954224298001, 2113.556165957896, 764.0252177286501], [1355, 1356, 1357, 1358, 1359, 1360, 1361, 1362, 1363, 1364, 1365, 1366, 1367, 1368, 1369, 1370]], [0, 3027, [30567, 30598, 30637, 30677, 30719], [12197.384, 12122.089, 12129.365, 12099.542, 12029.033], [7815.806, 7861.63, 7883.395, 7792.728, 7786.407], [21.081, 29.056, 26.206, 20.027, 18.743], [4531.259235937699, 4592.407987706669, 6527.8352968689, 5015.537705680602, 33945.50737259252], [1356, 1357, 1358, 1359, 1360]], [0, 3036, [30600, 30641, 30679, 30721, 30761, 30805, 30853, 30891, 30935, 30965, 30999, 31032, 31063, 31095, 31125, 31155, 31184, 31229, 31255, 31284, 31324, 31362, 31395, 31428, 31465, 31494, 31525, 31557, 31581, 31610, 31640, 31669, 31691, 31711, 31735], [12526.937, 12538.531, 12515.95, 12471.544, 12461.731, 12507.096, 12500.261, 12505.463, 12487.246, 12445.654, 12421.963, 12419.738, 12454.459, 12511.806, 12602.461, 12597.304, 12603.605, 12621.362, 12647.336, 12569.785, 12582.871, 12563.861, 12585.624, 12587.992, 12663.743, 12473.051, 12425.199, 12500.91, 12409.41, 12522.723, 12434.592, 12498.549, 12560.657, 12513.594, 12435.941], [9018.216, 8980.573, 9008.164, 9080.59, 9081.985, 9002.682, 9049.373, 9042.443, 9023.611, 9098.816, 9086.488, 9127.067, 9073.15, 8948.348, 8929.914, 8975.024, 8995.823, 8954.17, 8984.435, 9065.672, 9040.74, 9074.45, 9009.036, 9020.562, 8992.644, 9107.689, 9137.793, 9131.63, 9206.947, 9083.753, 9099.077, 9072.212, 9039.677, 9093.299, 9299.732], [21.848, 15.083, 19.439, 24.275, 20.21, 22.814, 14.529, 14.244, 15.46, 17.816, 15.828, 19.967, 19.533, 33.809, 16.643, 25.438, 17.71, 20.691, 19.509, 20.095, 24.277, 25.966, 18.809, 19.654, 20.551, 37.314, 21.459, 27.906, 20.23, 16.732, 19.309, 20.664, 12.962, 17.751, 16.917], [2186.078406435031, 3420.303965936443, 3371.5249743731056, 3925.4320048649533, 2487.995558067207, 6103.288402947912, 2956.9277580330786, 2983.156150054719, 5127.476699026548, 2623.8691853794235, 2797.2546915336166, 4385.625579481072, 3124.393752718359, 5530.247521435034, 6147.16059551093, 2959.153998712414, 4545.331450182994, 1209.2822119329999, 1581.2597822927153, 5194.801833192468, 1885.4815190424213, 3652.839848928553, 2245.5615242833246, 3283.1706663377395, 732.5589447567787, 2265.72210302754, 1465.3085085973357, 3620.616837625085, 1269.3109740888995, 2689.671984728266, 3940.4111459950273, 1880.224912873946, 2137.805724144984, 3410.997339626384, 750.3532731077026], [1357, 1358, 1359, 1360, 1361, 1362, 1363, 1364, 1365, 1366, 1367, 1368, 1369, 1370, 1371, 1372, 1373, 1374, 1375, 1376, 1377, 1378, 1379, 1380, 1381, 1382, 1383, 1384, 1385, 1386, 1387, 1388, 1389, 1390, 1391]], [1, 3039, [30613, 30653, 30693, 30740, 30780, 30824, 30867, 30909, 30951, 30978, 31011, 31045, 31080, 31107, 31135, 31167, 31206, 31242, 31269, 31296, 31341, 31376, 31405, 31441, 31477], [35989.908, 35976.047, 35928.108, 35902.945, 35902.878, 35904.574, 35870.83, 35894.856, 35906.043, 35930.897, 35988.509, 35979.111, 35934.22, 35863.775, 35881.447, 35860.014, 35893.603, 35762.786, 35746.848, 35799.546, 35893.102, 35811.48, 35943.09, 36035.445, 36004.414], [33123.482, 33055.747, 32975.187, 32980.778, 32984.685, 32943.458, 32852.557, 32887.902, 32952.271, 32964.489, 32986.852, 32977.507, 32972.293, 32767.685, 32776.08, 32775.24, 32719.574, 32664.364, 32588.806, 32705.112, 32743.444, 32763.463, 32955.599, 33021.597, 33013.826], [10.364, 13.011, 13.653, 16.187, 17.544, 21.582, 24.274, 26.006, 18.885, 19.145, 17.027, 16.324, 22.256, 26.481, 18.876, 27.416, 30.271, 16.573, 41.785, 17.669, 37.529, 19.796, 19.27, 17.841, 19.155], [1758.8665250209995, 2891.9777662424644, 1547.9596658965845, 5389.6602608080775, 4135.9517009316605, 3916.4214590610923, 4712.883575037952, 4698.700165553225, 9926.134852423676, 10762.02012742212, 5145.056532680387, 1124.6900215527528, 2524.5761781378237, 5083.983432283819, 11124.33729671131, 6634.49528507356, 3014.1160677014673, 988.8438638643743, 4412.987128973337, 834.9446212626756, 3126.5327245363114, 840.5249010003669, 1164.1323370158696, 477.1738249965915, 607.0871021159514], [1357, 1358, 1359, 1360, 1361, 1362, 1363, 1364, 1365, 1366, 1367, 1368, 1369, 1370, 1371, 1372, 1373, 1374, 1375, 1376, 1377, 1378, 1379, 1380, 1381]], [2, 3041, [30656, 30697, 30742, 30782, 30827, 30869], [38302.751, 38340.057, 38246.268, 38293.176, 38298.491, 38314.709], [57531.549, 57570.876, 57689.74, 57574.005, 57587.562, 57568.128], [18.781, 27.487, 31.123, 17.836, 16.287, 16.398], [1613.0466646453315, 737.29512056044, 2362.7405716099324, 1727.4531655994888, 1666.6801566156319, 973.8560231408866], [1358, 1359, 1360, 1361, 1362, 1363]], [1, 3047, [30649, 30689, 30737, 30774, 30819, 30864, 30903, 30946, 30972], [33860.415, 33827.134, 33815.503, 33801.357, 33792.689, 33819.447, 33864.229, 33829.52, 33902.138], [30849.758, 30899.281, 30860.802, 30920.076, 30919.502, 30894.371, 30902.742, 30899.025, 30984.951], [21.43, 14.593, 16.608, 28.42, 15.054, 16.401, 19.52, 14.833, 23.539], [2532.2944324710884, 1573.076973707379, 1469.1249734460823, 1167.4743381285512, 1085.68840927119, 1090.0280978604928, 1308.1544590862425, 1330.4298570697356, 6617.872813522242], [1358, 1359, 1360, 1361, 1362, 1363, 1364, 1365, 1366]], [0, 3056, [30717, 30759, 30800, 30849, 30888], [11966.018, 11972.207, 11984.974, 11986.566, 11965.164], [7771.405, 7753.566, 7798.983, 7755.651, 7796.695], [25.961, 20.382, 21.843, 22.195, 18.013], [3158.557732854858, 2891.743130895889, 4653.576262141764, 4729.633188154471, 5759.521921589708], [1360, 1361, 1362, 1363, 1364]], [0, 3060, [30760, 30803, 30852, 30890, 30933, 30964, 30998, 31031, 31061, 31093], [12289.125, 12303.959, 12276.214, 12211.435, 12205.811, 12170.039, 12137.254, 12162.194, 12179.298, 12199.965], [9864.058, 9868.484, 9866.151, 9874.756, 9912.312, 9890.531, 9880.267, 9864.514, 9890.905, 9901.114], [14.86, 14.318, 16.75, 27.29, 30.29, 10.846, 10.97, 19.898, 20.821, 19.667], [2164.260204296258, 3024.8280131358606, 2538.2466584841263, 1285.1009482896422, 1680.15498651371, 1313.1700997167572, 1400.401733641721, 922.7968142986065, 1380.5606617934075, 1154.6187487957236], [1361, 1362, 1363, 1364, 1365, 1366, 1367, 1368, 1369, 1370]], [0, 3064, [30802, 30851, 30889, 30931, 30963, 30996, 31029, 31059, 31091, 31122, 31151, 31179, 31225, 31252, 31281, 31322, 31358, 31393, 31425], [12079.467, 12016.794, 12002.53, 12015.724, 11924.101, 11926.754, 11997.753, 11870.714, 11939.168, 11945.952, 11974.914, 11933.974, 11919.302, 11884.85, 11964.857, 11923.437, 11939.104, 11911.625, 11939.404], [7798.922, 7784.034, 7839.923, 7862.36, 7757.342, 7744.233, 7982.391, 7775.168, 7785.817, 7800.342, 7890.822, 7822.594, 7807.072, 7762.195, 7815.296, 7657.235, 7841.426, 7751.681, 7830.5], [24.256, 27.842, 23.69, 18.597, 14.613, 20.548, 29.522, 13.72, 15.657, 27.43, 36.067, 23.48, 19.252, 24.072, 26.179, 20.891, 22.556, 25.732, 21.324], [4694.364075702274, 5536.71340451357, 8713.385062847477, 10257.308860597142, 3075.9430629454314, 2582.550090604049, 2125.0406948680707, 12828.587334545478, 14876.24670193148, 4040.296699579587, 4351.799205297712, 4853.337394342066, 8608.332747436158, 3490.4927465147694, 4218.515239473382, 942.84670474977, 6852.684947293389, 3017.4509561960604, 8584.008875840613], [1362, 1363, 1364, 1365, 1366, 1367, 1368, 1369, 1370, 1371, 1372, 1373, 1374, 1375, 1376, 1377, 1378, 1379, 1380]], [0, 3065, [30806, 30855, 30893, 30936, 30966, 31000, 31033, 31064, 31096, 31124, 31154, 31183, 31228, 31254, 31283, 31325, 31363, 31396, 31427, 31464, 31495, 31526, 31558, 31582, 31611, 31641, 31670, 31692], [12447.067, 12591.512, 12659.688, 12635.248, 12624.609, 12646.428, 12650.393, 12635.267, 12637.599, 12613.14, 12617.483, 12589.794, 12624.549, 12627.171, 12624.056, 12595.763, 12642.909, 12601.484, 12592.775, 12599.665, 12610.983, 12617.377, 12597.27, 12600.656, 12602.581, 12605.399, 12598.253, 12596.241], [9938.629, 10079.436, 10152.333, 10212.563, 10221.319, 10207.857, 10215.975, 10183.84, 10234.522, 10240.351, 10236.135, 10249.007, 10264.6, 10223.729, 10268.445, 10296.377, 10285.039, 10278.091, 10267.873, 10263.41, 10249.35, 10267.951, 10279.169, 10275.238, 10295.059, 10259.84, 10272.125, 10272.431], [30.268, 21.631, 17.695, 10.699, 12.189, 9.942, 9.984, 10.547, 13.194, 11.581, 13.452, 10.273, 11.538, 12.801, 8.005, 13.269, 10.638, 11.851, 10.776, 13.843, 10.128, 12.459, 13.124, 15.308, 14.252, 16.236, 12.11, 14.108], [22868.5160209044, 25078.703080480394, 2293.3102351212106, 1680.277242607784, 1528.4475694655648, 2386.5696380652253, 2737.6542815801204, 3357.1515267208174, 2589.1132648722046, 1462.9235068562023, 1265.252663480039, 1667.0657648791926, 1636.587233131332, 1553.198209364465, 1374.763280914419, 1654.3861907223788, 1507.7011450686175, 1019.6769977247595, 1523.1516562222946, 1706.851489705714, 1367.2819413495972, 1621.309456278632, 2600.2323619358826, 1157.0616378246846, 1708.08919248671, 1546.0134078037172, 1234.6814262329751, 1179.7851657875842], [1362, 1363, 1364, 1365, 1366, 1367, 1368, 1369, 1370, 1371, 1372, 1373, 1374, 1375, 1376, 1377, 1378, 1379, 1380, 1381, 1382, 1383, 1384, 1385, 1386, 1387, 1388, 1389]], [2, 3066, [30825, 30868, 30911, 30952, 30980, 31012, 31046, 31081, 31108, 31138, 31170, 31209, 31244, 31270], [37840.873, 37699.185, 37873.123, 37742.454, 37715.52, 37679.777, 37698.129, 37714.756, 37813.654, 37813.064, 37905.771, 37970.924, 38067.714, 37981.426], [58243.159, 58281.315, 58183.595, 58301.81, 58381.505, 58333.814, 58262.076, 58377.398, 58201.554, 58182.448, 58151.909, 58078.152, 57997.127, 57927.549], [18.67, 20.908, 20.674, 16.437, 17.72, 16.806, 23.208, 19.174, 23.613, 22.597, 18.726, 22.803, 20.462, 10.149], [10197.31863446247, 1938.4067090267558, 442.96120741657586, 1956.4340277636375, 2427.147297153222, 1568.5580750558747, 885.2195394728701, 6417.40902941373, 4672.750174937225, 11821.102510438282, 18216.95183033647, 5664.757204441271, 2727.0793782413793, 1167.6207402288326], [1362, 1363, 1364, 1365, 1366, 1367, 1368, 1369, 1370, 1371, 1372, 1373, 1374, 1375]], [1, 3073, [30904, 30947, 30973, 31007, 31042, 31076, 31103, 31131, 31162, 31202, 31239, 31263], [34437.164, 34402.86, 34441.762, 34373.608, 34329.95, 34440.45, 34465.76, 34424.74, 34454.753, 34416.003, 34450.724, 34444.892], [30526.506, 30402.006, 30442.271, 30461.93, 30428.61, 30414.691, 30464.467, 30415.87, 30424.136, 30443.833, 30488.309, 30426.921], [24.954, 29.015, 15.603, 21.235, 22.895, 12.977, 21.436, 15.112, 26.782, 26.346, 19.407, 15.307], [799.8184973427175, 1609.2279878128463, 795.4166585828019, 4540.939127889551, 5712.548750566713, 1163.2913919686878, 639.7388435774463, 759.9955807120889, 974.1049796532047, 3312.0645435151937, 1389.9766082116514, 1272.0400494357177], [1364, 1365, 1366, 1367, 1368, 1369, 1370, 1371, 1372, 1373, 1374, 1375]], [0, 3077, [30997, 31030, 31060, 31092, 31123, 31152, 31181, 31226], [12242.896, 12198.061, 12215.983, 12056.353, 12062.675, 12038.374, 12089.871, 12217.546], [9053.36, 9036.688, 8996.592, 8826.109, 8952.849, 8898.138, 8759.536, 8909.81], [27.172, 26.485, 30.003, 17.587, 31.701, 31.759, 14.165, 48.895], [8824.009401431478, 10320.80963804368, 10587.36397928472, 980.4833240090558, 3272.2209745108416, 2288.052890973384, 1032.507716167143, 1853.0093433298425], [1367, 1368, 1369, 1370, 1371, 1372, 1373, 1374]], [0, 3087, [31153, 31182, 31227, 31253, 31282, 31323, 31360, 31394, 31426, 31462, 31493, 31524, 31556, 31580, 31609], [12178.827, 12160.271, 12211.337, 12186.978, 12180.568, 12161.078, 12180.34, 12166.954, 12165.226, 12188.365, 12199.233, 12181.977, 12149.832, 12171.33, 12362.42], [9875.78, 9894.543, 9874.893, 9887.811, 9870.57, 9878.221, 9857.486, 9867.513, 9887.649, 9861.44, 9878.452, 9882.485, 9880.874, 9895.27, 10051.649], [14.624, 24.907, 30.174, 18.257, 19.568, 14.137, 14.919, 15.839, 15.585, 20.874, 34.43, 20.963, 11.442, 14.213, 41.994], [1098.2858864609777, 1037.7803452098415, 988.3244527099098, 1777.0198836368222, 1149.8505842447387, 1095.6542624973436, 763.265772135022, 985.3431246470078, 912.3908895686126, 1083.1458928690236, 871.2154208840213, 736.3429499806176, 967.4324389982976, 1267.9295206042273, 3836.962627355201], [1372, 1373, 1374, 1375, 1376, 1377, 1378, 1379, 1380, 1381, 1382, 1383, 1384, 1385, 1386]], [1, 3096, [31265, 31294, 31339, 31375, 31404, 31440, 31476, 31509, 31538, 31567, 31593, 31624, 31650, 31678, 31700, 31718, 31742, 31771, 31799, 31826, 31845, 31869, 31896, 31914, 31944, 31962], [35032.526, 35055.546, 35055.034, 35099.288, 35059.158, 35023.62, 35050.639, 35041.744, 35029.928, 35034.506, 35050.176, 35060.178, 35061.524, 35071.769, 35057.726, 35062.639, 35068.354, 35053.308, 35082.58, 35094.103, 35107.629, 35096.001, 35098.195, 35067.291, 35097.759, 35092.603], [31679.382, 31638.804, 31712.039, 31670.302, 31730.691, 31753.236, 31689.462, 31686.216, 31701.813, 31698.275, 31722.483, 31671.746, 31679.316, 31678.491, 31671.225, 31668.832, 31684.713, 31694.595, 31687.032, 31672.46, 31656.882, 31665.216, 31654.094, 31701.639, 31668.208, 31671.739], [31.86, 17.371, 13.732, 15.772, 13.535, 12.296, 12.435, 8.757, 9.951, 8.478, 8.74, 12.27, 10.892, 15.082, 11.157, 12.291, 9.414, 9.774, 7.937, 10.42, 10.255, 12.542, 11.927, 8.871, 14.927, 24.577], [1135.5257955995683, 8416.904381403432, 10388.888267236092, 3903.9613914538013, 2492.8135121762903, 2964.5895062137574, 5478.14568179942, 6922.241940074764, 4566.340753385482, 6188.5265922552, 4530.261420941687, 7011.686197806145, 4393.137435675312, 6174.38368286049, 5178.750608893543, 5353.729430338245, 4871.82366214214, 5123.870680352788, 5852.353983919836, 6185.852194164239, 4649.9277403081815, 6054.022842606412, 4708.253633452618, 5002.94270021684, 5510.452607457169, 5044.850389294258], [1375, 1376, 1377, 1378, 1379, 1380, 1381, 1382, 1383, 1384, 1385, 1386, 1387, 1388, 1389, 1390, 1391, 1392, 1393, 1394, 1395, 1396, 1397, 1398, 1399, 1400]], [2, 3099, [31378, 31406, 31442, 31478, 31511, 31540, 31570, 31595, 31625, 31652, 31679, 31701, 31719, 31746, 31772, 31801], [37881.346, 37793.577, 37731.008, 37809.785, 37844.516, 37797.342, 37738.051, 37714.925, 37834.338, 37971.643, 37930.593, 37968.311, 37990.756, 38080.563, 38018.12, 38076.883], [58149.172, 58228.852, 58239.847, 58223.352, 58261.03, 58192.648, 58267.552, 58330.354, 58176.14, 58012.262, 58055.203, 58031.197, 58028.541, 58020.432, 57946.568, 57995.65], [31.611, 28.67, 24.982, 23.543, 18.406, 11.938, 24.876, 19.159, 27.532, 30.395, 32.473, 12.812, 34.783, 28.187, 30.8, 33.856], [6793.397462394754, 4744.620434495237, 3180.261440492073, 12215.301664204677, 27724.888200297602, 60565.37987574767, 4144.202581061728, 4922.718842092151, 9432.87538682289, 1564.3046235235288, 5752.24841854316, 31581.397046098067, 1356.7137146459656, 2264.1604081303126, 2967.781336282726, 2595.2812274050434], [1378, 1379, 1380, 1381, 1382, 1383, 1384, 1385, 1386, 1387, 1388, 1389, 1390, 1391, 1392, 1393]], [2, 3100, [31343, 31379, 31407, 31444, 31479, 31512, 31541, 31571, 31596, 31626, 31653, 31680], [38025.3, 37995.499, 37982.256, 37949.891, 37892.748, 37918.531, 37797.307, 37985.694, 38001.312, 37901.002, 37979.347, 38008.783], [57969.86, 58045.039, 58000.497, 57895.498, 58068.587, 58101.49, 58061.184, 57951.286, 58018.654, 58079.215, 57973.193, 57956.034], [28.357, 31.061, 33.836, 31.652, 28.453, 41.065, 32.175, 25.338, 20.988, 25.826, 20.497, 23.915], [1296.4729776839058, 3419.4084032748715, 2120.9543420065347, 2768.65217548487, 7731.649630498938, 3577.958918541613, 5809.845485741524, 1105.9195976700641, 4130.962023312376, 8947.05909026105, 1126.4143790051392, 1675.478752544057], [1377, 1378, 1379, 1380, 1381, 1382, 1383, 1384, 1385, 1386, 1387, 1388]], [2, 3101, [31344, 31380, 31408, 31445, 31480, 31513], [38412.956, 38357.664, 38387.376, 38440.134, 38314.696, 38387.463], [59573.121, 59540.637, 59553.393, 59524.169, 59585.184, 59486.529], [34.596, 25.063, 23.738, 21.65, 32.973, 45.12], [2872.044351883761, 1858.66406076782, 1878.8964587109592, 2375.304771468258, 2398.888380985432, 1441.0949797594521], [1377, 1378, 1379, 1380, 1381, 1382]], [0, 3108, [31463, 31491, 31523, 31555, 31579, 31608, 31638, 31666, 31689, 31708, 31733], [12215.804, 12019.678, 11958.668, 11925.059, 11950.2, 11994.511, 11853.023, 11773.738, 11865.082, 11843.943, 11893.753], [7848.021, 7839.118, 7955.669, 7957.383, 7959.056, 7890.838, 7870.132, 7821.748, 7825.193, 7948.877, 7956.264], [28.803, 22.318, 25.22, 4.406, 32.222, 20.045, 29.935, 16.805, 13.054, 24.626, 37.175], [1256.5933899487713, 11799.541837731676, 1192.6202401200756, 252.96788994860904, 2009.065866166298, 7640.76741257201, 2584.5820131738387, 1987.934522550327, 8577.962662688133, 4472.342914288802, 2104.159279234077], [1381, 1382, 1383, 1384, 1385, 1386, 1387, 1388, 1389, 1390, 1391]], [1, 3113, [31592, 31623, 31649, 31677, 31699, 31717, 31741], [34406.28, 34409.095, 34414.942, 34434.781, 34440.937, 34429.742, 34440.309], [30442.239, 30392.932, 30441.378, 30455.649, 30457.963, 30392.733, 30471.065], [14.892, 22.577, 24.928, 24.022, 15.635, 24.189, 25.249], [1081.5424924575625, 2689.6655637117374, 5461.50528603766, 1452.852113028826, 1049.2464739306417, 2183.523330832361, 1214.4615363418043], [1385, 1386, 1387, 1388, 1389, 1390, 1391]], [2, 3114, [31681, 31702, 31720, 31747, 31773, 31802, 31828, 31848, 31873, 31899, 31918], [38200.038, 38179.228, 38165.547, 38155.08, 38171.835, 38185.496, 38161.045, 38182.989, 38170.346, 38169.341, 38200.237], [59095.841, 59033.608, 59054.282, 59069.442, 59078.511, 59077.554, 59068.535, 59077.119, 59078.044, 59081.347, 59052.565], [25.706, 24.747, 9.933, 9.575, 11.667, 16.876, 19.205, 8.4, 12.955, 8.635, 26.894], [2243.7186157200654, 890.4105739612211, 1385.5149466036642, 1528.4946150698177, 1371.1728672666072, 811.8504602883654, 1175.5456838342388, 1038.838921836782, 1034.6285032436856, 1637.8765134410628, 1125.9929419628256], [1388, 1389, 1390, 1391, 1392, 1393, 1394, 1395, 1396, 1397, 1398]], [0, 3116, [31639, 31668, 31690, 31710, 31734], [12199.928, 12097.74, 12184.357, 12178.614, 12167.306], [9860.731, 9840.083, 9837.933, 9876.297, 9876.157], [15.964, 17.233, 9.993, 7.619, 13.415], [679.6872040025129, 1135.0564284619554, 764.1246368664483, 1231.8112420312877, 1109.610419476652], [1387, 1388, 1389, 1390, 1391]], [0, 3128, [31736, 31760, 31789, 31816, 31838, 31860, 31887, 31907, 31936, 31954, 31973, 31994, 32014], [12624.531, 12630.255, 12619.253, 12641.355, 12638.246, 12561.944, 12620.83, 12566.887, 12595.169, 12581.788, 12619.823, 12610.071, 12600.527], [10274.357, 10263.208, 10226.767, 10242.145, 10258.658, 10319.259, 10310.291, 10312.2, 10330.398, 10352.328, 10270.678, 10346.048, 10321.858], [20.115, 8.854, 13.052, 14.151, 22.73, 29.959, 14.728, 23.368, 21.861, 17.504, 23.917, 19.076, 22.09], [1165.9719174090508, 1802.1438450837118, 1090.2048201739738, 1791.7988092655132, 1540.436759345231, 702.86786727652, 1031.7952647885254, 651.104460351253, 973.9301579461079, 1114.3898389366889, 619.5075933272732, 860.3489550791013, 1720.064407921471], [1391, 1392, 1393, 1394, 1395, 1396, 1397, 1398, 1399, 1400, 1401, 1402, 1403]], [1, 3145, [31961, 31983, 32002, 32027, 32048, 32071, 32095, 32121, 32146], [35065.865, 35024.803, 35028.667, 35049.257, 35056.963, 35031.355, 35050.91, 35021.35, 34996.432], [31709.706, 31794.568, 31795.865, 31769.335, 31758.534, 31790.584, 31757.939, 31821.643, 31834.956], [29.49, 11.002, 20.133, 19.7, 16.607, 20.45, 23.053, 22.31, 24.159], [3089.72684295294, 2334.9174360823713, 5241.001790761644, 4261.535566200719, 4103.189602456562, 5376.1163835487, 3192.264426325321, 2878.6265087454058, 4909.749672669527], [1400, 1401, 1402, 1403, 1404, 1405, 1406, 1407, 1408]], [1, 3161, [32144, 32164, 32190, 32221, 32251, 32280, 32303, 32322, 32341, 32362, 32388, 32417, 32443, 32470, 32501, 32526, 32549, 32580, 32598, 32623, 32651, 32689, 32719, 32740, 32765, 32785, 32805, 32828, 32848, 32865, 32887, 32906, 32930, 32962, 32981, 33001, 33022, 33040], [34981.14, 34976.906, 35008.666, 35049.967, 35041.561, 35065.255, 35057.094, 35049.543, 35061.278, 35070.486, 35036.239, 35051.248, 35066.065, 35050.359, 34993.107, 35015.056, 35006.411, 35001.317, 35019.874, 35002.177, 34986.612, 34981.102, 34993.747, 35044.463, 35054.752, 35081.176, 35088.598, 35150.777, 35154.066, 35126.639, 34951.9, 35075.267, 35079.377, 35088.587, 35120.924, 35027.823, 35103.602, 35049.171], [31852.203, 31855.304, 31776.557, 31758.533, 31765.397, 31721.143, 31753.086, 31726.487, 31716.53, 31686.272, 31724.713, 31743.294, 31714.212, 31745.632, 31775.534, 31770.233, 31764.734, 31731.958, 31744.765, 31768.269, 31765.868, 31771.091, 31750.373, 31702.367, 31725.366, 31681.76, 31667.635, 31612.488, 31579.898, 31622.023, 31736.606, 31695.26, 31702.588, 31667.093, 31704.745, 31763.897, 31681.019, 31742.338], [22.306, 20.742, 22.341, 25.122, 18.175, 16.584, 14.205, 18.875, 16.891, 15.245, 19.095, 14.095, 25.37, 13.837, 10.168, 12.684, 11.662, 15.241, 13.601, 11.859, 12.437, 12.105, 14.332, 16.067, 13.649, 16.295, 15.414, 18.661, 12.146, 18.304, 24.973, 20.703, 27.937, 34.641, 21.301, 29.235, 29.394, 29.504], [6806.359786301241, 3396.368021662718, 1353.8838170508106, 2593.060508414841, 2243.1602210757083, 3255.796608058313, 3152.6422693534205, 2745.7222983226993, 3322.8702140733258, 2620.4164405556367, 2962.7906755875347, 2431.1191801107266, 3584.10259200632, 3445.2567518379537, 3132.8002302453237, 3007.0050252587776, 2953.4543181807912, 3601.316965235342, 4640.625960610935, 3938.5472322786677, 3305.713785279447, 3185.7929934053172, 3805.9047811720848, 4745.3276363998675, 4557.886467643533, 3742.243297684513, 6378.720531434179, 2724.1222588911037, 2335.695813442174, 2357.908010214812, 2393.6561697222833, 1770.2093465741946, 2727.8059383718996, 2490.796173782989, 3395.303816161246, 1126.614670972652, 1383.4478025115923, 922.3900185424133], [1408, 1409, 1410, 1411, 1412, 1413, 1414, 1415, 1416, 1417, 1418, 1419, 1420, 1421, 1422, 1423, 1424, 1425, 1426, 1427, 1428, 1429, 1430, 1431, 1432, 1433, 1434, 1435, 1436, 1437, 1438, 1439, 1440, 1441, 1442, 1443, 1444, 1445]], [0, 3162, [32133, 32156, 32179, 32207, 32242, 32268, 32298], [12656.112, 12563.49, 12618.651, 12560.196, 12602.121, 12643.284, 12558.366], [10395.372, 10307.482, 10300.477, 10316.595, 10321.016, 10307.629, 10334.866], [26.65, 24.837, 24.051, 24.604, 24.845, 24.923, 30.041], [648.7190963345744, 784.4714817442888, 817.6692090662692, 1360.3062828277334, 1164.4269989473987, 739.3295894301529, 2543.407384789922], [1408, 1409, 1410, 1411, 1412, 1413, 1414]], [1, 3168, [32192, 32223, 32253, 32282, 32305, 32324, 32342, 32364, 32389, 32418], [36250.782, 36177.873, 36212.731, 36238.264, 36139.176, 36162.964, 36238.369, 36246.426, 36225.886, 36193.613], [33089.364, 33085.736, 33067.378, 33060.145, 33069.912, 33113.186, 33085.414, 33065.898, 33101.032, 33034.876], [22.822, 18.616, 17.09, 14.758, 26.434, 18.84, 19.007, 14.45, 15.988, 17.414], [978.323552296489, 2069.8146589396547, 1703.8830637041935, 1522.0621809183224, 1052.3467311967142, 3172.406598711529, 2636.3921203724867, 1156.43635222106, 1335.3236971486501, 3029.23654647109], [1410, 1411, 1412, 1413, 1414, 1415, 1416, 1417, 1418, 1419]], [1, 3174, [32191, 32222, 32252, 32281, 32304], [35769.538, 35779.597, 35754.969, 35760.1, 35777.495], [32631.269, 32608.677, 32608.312, 32610.869, 32638.913], [14.866, 12.217, 7.248, 16.316, 12.85], [760.3221055393725, 1143.8708947433752, 1689.451575826196, 785.3294780264391, 1267.2876315678386], [1410, 1411, 1412, 1413, 1414]], [0, 3178, [32335, 32353, 32375, 32405, 32429, 32461, 32490], [12597.502, 12645.824, 12575.025, 12633.406, 12695.377, 12600.967, 12617.122], [10288.227, 10238.228, 10286.324, 10182.3, 10182.212, 10168.164, 10209.545], [10.046, 25.942, 23.659, 28.245, 32.205, 26.333, 30.868], [404.40829442708423, 930.3535819006355, 2547.143727296585, 530.955642753051, 684.0241832610108, 3850.0572125277886, 2199.4584911757197], [1416, 1417, 1418, 1419, 1420, 1421, 1422]], [0, 3188, [32374, 32404, 32428, 32459, 32488, 32518], [12192.443, 12375.434, 12238.465, 12268.331, 12205.026, 12201.34], [9230.061, 9227.781, 9199.556, 9289.048, 9229.378, 9309.976], [22.596, 30.223, 20.94, 28.187, 31.173, 28.044], [799.5626673461327, 1899.9063952423294, 705.6619846308608, 3323.315507595271, 862.0980593554783, 551.6824021674829], [1418, 1419, 1420, 1421, 1422, 1423]], [0, 3190, [32403, 32427, 32460, 32487, 32519], [12182.545, 12179.92, 12179.296, 12159.072, 12189.133], [9867.41, 9840.966, 9862.785, 9879.38, 9872.312], [8.672, 9.837, 9.893, 6.473, 12.062], [844.6881620891253, 2510.7943884926935, 1330.9407854965798, 1704.9774180662605, 727.3982013042262], [1419, 1420, 1421, 1422, 1423]], [2, 3194, [32445, 32472, 32502, 32529, 32551], [38450.12, 38454.671, 38378.643, 38451.8, 38456.994], [58408.673, 58347.658, 58244.485, 58296.126, 58302.955], [36.986, 35.209, 36.481, 18.958, 30.471], [1927.2627545683786, 1918.0914581620539, 924.8504590028541, 938.6446878739301, 1060.4396913983944], [1420, 1421, 1422, 1423, 1424]], [0, 3199, [32458, 32485, 32517, 32539, 32567, 32592, 32612], [11870.974, 11912.574, 11817.375, 11991.538, 11892.988, 11829.235, 11892.683], [7791.942, 7633.954, 7813.846, 7688.978, 7737.929, 7708.669, 7704.23], [26.298, 17.512, 44.406, 34.018, 16.467, 27.013, 27.496], [8407.083690516465, 515.8476579491852, 1050.366796004081, 1594.2495585139861, 742.3744164410568, 781.5235443625373, 1089.156663067489], [1421, 1422, 1423, 1424, 1425, 1426, 1427]], [0, 3218, [32707, 32732, 32753, 32776, 32793, 32815], [12477.301, 12563.268, 12551.317, 12518.32, 12595.059, 12579.58], [9085.648, 8986.57, 8965.113, 9020.948, 8952.524, 8905.567], [29.101, 21.236, 17.578, 18.915, 15.214, 25.54], [861.8615190421044, 814.3724417133817, 476.9279154047942, 3981.14148467838, 694.3243390276592, 808.6628925637385], [1430, 1431, 1432, 1433, 1434, 1435]], [0, 3220, [32754, 32777, 32794, 32816, 32838], [12714.112, 12723.108, 12654.498, 12647.495, 12659.823], [10102.991, 10126.826, 10124.686, 10107.35, 10136.579], [19.846, 19.193, 19.097, 13.723, 25.034], [562.5499031546714, 540.4977091708881, 747.2414468628382, 737.2410895108018, 739.8291995638433], [1432, 1433, 1434, 1435, 1436]], [0, 3226, [32814, 32837, 32859, 32874, 32894, 32919, 32946, 32969, 32990, 33009], [11908.422, 11871.83, 11894.83, 11844.618, 11815.963, 11800.111, 11822.396, 11909.346, 11911.472, 11810.976], [7731.723, 7676.028, 7780.782, 7776.441, 7791.793, 7847.875, 7908.684, 7781.492, 7837.449, 7808.892], [36.463, 23.259, 23.807, 32.647, 34.844, 23.284, 34.678, 32.439, 21.326, 39.325], [755.6256396026498, 1880.1718998508775, 15071.243057841859, 697.6803259052091, 1863.2234154116877, 2350.3505647277566, 1976.9467673677411, 957.657755468498, 9009.891614359556, 1439.2801756152255], [1435, 1436, 1437, 1438, 1439, 1440, 1441, 1442, 1443, 1444]], [0, 3227, [32875, 32895, 32921, 32947, 32970, 32991, 33013, 33033, 33053, 33075, 33096, 33115, 33135, 33154, 33172, 33195, 33214, 33241, 33269, 33290], [12632.297, 12670.703, 12629.959, 12616.221, 12582.733, 12623.39, 12638.28, 12682.55, 12628.709, 12607.989, 12637.927, 12615.945, 12675.972, 12639.618, 12611.118, 12657.497, 12622.459, 12643.677, 12640.267, 12627.842], [8864.843, 8905.489, 8887.182, 8956.771, 8937.186, 8923.491, 8887.206, 8928.89, 8924.615, 8896.81, 8928.304, 8933.506, 8906.398, 8888.309, 8896.209, 8923.412, 8894.617, 8926.988, 8918.463, 8892.966], [34.585, 23.211, 25.24, 13.441, 18.884, 12.995, 9.478, 12.162, 12.908, 15.237, 15.825, 14.63, 14.317, 14.828, 15.364, 20.595, 13.944, 14.908, 16.951, 11.497], [1505.4490447842743, 1354.396012923655, 954.8524734312664, 650.0247153487031, 1750.9831423825933, 1413.4407838391403, 1246.5420451095067, 1430.8452039026372, 1703.9764914508833, 1557.6866587276993, 1167.5726448384244, 871.7771859645771, 1448.8016483713034, 1428.719720388521, 855.7844764459567, 1077.0301077579238, 1537.9960059525802, 1175.7889987715348, 1112.495326124109, 1325.661379013006], [1438, 1439, 1440, 1441, 1442, 1443, 1444, 1445, 1446, 1447, 1448, 1449, 1450, 1451, 1452, 1453, 1454, 1455, 1456, 1457]], [0, 3247, [33153, 33171, 33193, 33213, 33240, 33267], [11899.002, 11898.024, 11866.913, 11821.939, 11894.877, 11856.641], [7665.087, 7677.103, 7674.099, 7702.513, 7686.362, 7732.479], [17.686, 20.758, 27.927, 24.144, 20.77, 19.885], [897.8718274811652, 1971.350887545838, 764.923588443846, 829.5952905461976, 810.9462831352823, 1425.8022025758949], [1451, 1452, 1453, 1454, 1455, 1456]], [0, 3274, [33448, 33472, 33492, 33514, 33540], [11934.121, 11913.59, 11943.561, 11931.203, 11963.453], [7655.286, 7717.131, 7673.02, 7656.691, 7706.855], [25.97, 33.52, 31.356, 11.636, 20.071], [944.775726977145, 979.8316134778623, 1058.933700254515, 597.9525572797955, 675.7158691120519], [1465, 1466, 1467, 1468, 1469]], [0, 3275, [33473, 33493, 33515, 33541, 33560], [12655.333, 12621.395, 12636.961, 12639.024, 12606.951], [8925.975, 8928.801, 8915.972, 8898.03, 8921.897], [20.42, 25.0, 12.665, 27.335, 17.653], [951.2457830048319, 1728.0709408345804, 727.0568675960914, 1214.9850374864006, 865.2076265938205], [1466, 1467, 1468, 1469, 1470]], [1, 3280, [33440, 33458, 33485, 33504, 33525, 33550, 33571, 33591, 33610, 33632], [35206.357, 35181.625, 35220.453, 35219.773, 35202.902, 35187.81, 35190.167, 35212.467, 35141.229, 35230.082], [31453.083, 31543.141, 31458.037, 31474.44, 31427.46, 31448.724, 31450.077, 31417.707, 31571.149, 31406.242], [15.956, 29.845, 19.875, 17.501, 17.085, 16.872, 18.369, 21.587, 45.559, 17.899], [575.9564735525955, 2899.3815997029724, 1280.9453812382624, 1150.2544798690042, 1359.7418859225222, 1697.0001167581659, 1080.1379406655462, 1956.1713456980692, 1501.1903122454796, 687.6950679531903], [1464, 1465, 1466, 1467, 1468, 1469, 1470, 1471, 1472, 1473]], [1, 3285, [33609, 33631, 33654, 33674, 33700, 33726, 33754, 33776, 33795, 33811, 33831, 33849, 33871, 33893, 33915, 33937, 33961, 33980, 34001, 34024, 34049, 34084, 34122, 34166, 34208, 34252, 34301, 34336, 34381, 34425], [34928.184, 34894.576, 34878.924, 34888.786, 34931.451, 34875.578, 34803.44, 34887.7, 34858.856, 34902.914, 34909.044, 34851.028, 34914.761, 34869.739, 34906.84, 34903.663, 34934.539, 34889.449, 34990.095, 34978.894, 34922.937, 34967.142, 34987.343, 34919.644, 34919.898, 34952.208, 34910.196, 34839.164, 34852.244, 34830.874], [31843.65, 31848.371, 31833.298, 31792.171, 31774.086, 31843.189, 31854.306, 31900.422, 31851.839, 31867.603, 31804.532, 31848.233, 31818.536, 31828.019, 31824.618, 31832.992, 31841.967, 31872.903, 31775.017, 31794.615, 31838.728, 31736.179, 31616.113, 31588.203, 31524.921, 31647.012, 31721.444, 31680.432, 31487.202, 31545.244], [22.785, 23.53, 11.168, 19.767, 33.853, 25.671, 16.886, 31.539, 24.241, 14.044, 18.855, 12.883, 11.287, 15.703, 19.165, 21.848, 20.238, 20.841, 16.885, 16.949, 14.578, 16.912, 19.273, 23.033, 20.137, 18.463, 18.526, 18.243, 14.542, 24.731], [10314.504634556963, 1203.5367852258141, 652.3770900527196, 1065.2455854017285, 3552.702453635015, 1982.9783410940247, 1031.3167797507301, 1652.573137742664, 1644.141326062876, 1594.869320706948, 2080.421364554146, 2724.6511757903686, 1983.3994300781644, 2459.3684665601427, 2283.9958280751316, 3869.693870878679, 2566.264929132114, 1982.0723362277915, 507.6405275493998, 2233.685663494367, 2023.3428185097966, 3348.1927691532937, 8175.111487196072, 3391.1435381865454, 6137.034646234638, 12422.106868781824, 9758.364934577203, 10584.769240585605, 3443.487711376843, 8575.036296512559], [1472, 1473, 1474, 1475, 1476, 1477, 1478, 1479, 1480, 1481, 1482, 1483, 1484, 1485, 1486, 1487, 1488, 1489, 1490, 1491, 1492, 1493, 1494, 1495, 1496, 1497, 1498, 1499, 1500, 1501]], [1, 3287, [33611, 33633, 33657, 33675, 33702, 33727, 33755, 33777, 33796, 33812], [35811.126, 35775.43, 35828.62, 35814.006, 35820.766, 35813.982, 35870.962, 35819.057, 35790.912, 35733.509], [33289.999, 33269.937, 33239.707, 33291.644, 33245.146, 33278.66, 33312.373, 33263.472, 33295.625, 33276.179], [27.726, 15.741, 18.047, 21.136, 23.153, 24.075, 18.882, 18.369, 28.283, 22.415], [1033.7862421100215, 989.7965223108941, 2076.463709544308, 1108.1250264270543, 1647.9397434683028, 1476.0172923393889, 774.9241935431264, 1557.163392766145, 649.8369049768794, 1269.673251662554], [1472, 1473, 1474, 1475, 1476, 1477, 1478, 1479, 1480, 1481]], [0, 3291, [33625, 33647, 33671, 33694, 33719], [12669.702, 12756.243, 12668.175, 12663.163, 12641.319], [10497.646, 10444.005, 10454.941, 10502.712, 10463.488], [18.45, 13.232, 17.386, 20.129, 18.563], [919.0520005230945, 711.110894307897, 1143.8761988551253, 1231.9184062685067, 626.2756129930394], [1473, 1474, 1475, 1476, 1477]], [0, 3321, [33969, 33990, 34009, 34032, 34067, 34103, 34145, 34191], [12055.034, 12015.799, 12038.638, 12047.213, 12062.025, 12038.352, 12046.452, 12012.139], [8211.689, 8257.792, 8292.152, 8278.286, 8291.752, 8288.909, 8238.124, 8257.511], [13.414, 16.31, 17.324, 15.488, 17.077, 17.716, 20.318, 17.497], [1026.8491020722618, 1000.3527559971845, 1459.8184406037567, 1661.5882579231302, 1314.1544793697108, 1778.8207548057237, 1425.7378939225166, 671.756503132505], [1489, 1490, 1491, 1492, 1493, 1494, 1495, 1496]], [0, 3326, [34012, 34035, 34071, 34107, 34151, 34195, 34236, 34289, 34328, 34368, 34411, 34457, 34495, 34531, 34566, 34604, 34645, 34680, 34716, 34764, 34801, 34835, 34869, 34905, 34942, 34984, 35018, 35055, 35095, 35130, 35165, 35199, 35232, 35270], [12710.351, 12620.474, 12759.156, 12731.772, 12725.171, 12703.239, 12717.977, 12738.495, 12711.226, 12717.962, 12698.519, 12701.665, 12702.112, 12670.531, 12698.585, 12672.59, 12681.557, 12682.009, 12701.305, 12706.673, 12703.733, 12663.369, 12679.585, 12654.262, 12676.973, 12702.867, 12663.121, 12707.473, 12696.893, 12693.066, 12661.108, 12698.1, 12665.242, 12722.017], [10444.201, 10376.947, 10324.715, 10359.213, 10386.743, 10399.205, 10412.386, 10411.712, 10416.002, 10408.292, 10424.011, 10393.521, 10421.161, 10386.77, 10418.997, 10407.378, 10406.504, 10426.29, 10415.224, 10396.565, 10435.62, 10371.362, 10287.404, 10327.292, 10278.046, 10384.245, 10358.1, 10388.61, 10375.129, 10276.234, 10308.213, 10380.816, 10299.64, 10347.491], [24.595, 18.118, 20.804, 16.512, 11.114, 11.492, 10.985, 11.946, 8.41, 11.168, 9.533, 7.903, 9.42, 15.197, 7.102, 9.242, 8.292, 8.188, 9.143, 16.0, 17.755, 18.241, 28.44, 15.098, 27.205, 16.457, 19.145, 20.996, 18.441, 16.861, 23.558, 31.196, 10.966, 25.598], [886.6519483333665, 4587.992401794026, 8190.489799597882, 9490.369848054337, 4522.341876914466, 3298.563840659714, 2711.7004419031496, 2174.5411882786143, 1769.342788571992, 2980.1392607989696, 2669.321791517658, 2600.90961304347, 2823.6959068909437, 1787.2284748888023, 3021.8260683837675, 3208.831529372795, 2922.228569982477, 3479.9702437026967, 3298.101343296518, 3397.1178777394744, 2307.774152385467, 2958.3909128961955, 3787.9420994830803, 10239.289970161011, 4657.082235044677, 2988.3858889487433, 3236.380189812057, 1411.5032711709005, 2639.378952367108, 12458.926875684188, 3711.4129993852325, 1053.2284909251393, 37685.16326597228, 3392.207829142154], [1491, 1492, 1493, 1494, 1495, 1496, 1497, 1498, 1499, 1500, 1501, 1502, 1503, 1504, 1505, 1506, 1507, 1508, 1509, 1510, 1511, 1512, 1513, 1514, 1515, 1516, 1517, 1518, 1519, 1520, 1521, 1522, 1523, 1524]], [1, 3333, [34051, 34086, 34125, 34168, 34210], [35856.972, 35817.753, 35890.109, 35895.663, 35861.931], [33174.54, 33212.202, 33239.929, 33150.633, 33250.352], [22.473, 22.685, 19.857, 37.288, 21.897], [572.0777912862142, 3284.2471040848, 714.4656826925197, 2897.418543121773, 1131.3591314248124], [1492, 1493, 1494, 1495, 1496]], [2, 3334, [34055, 34087, 34128, 34171, 34212, 34256], [38045.237, 38151.15, 38032.959, 37944.894, 37857.049, 38032.705], [58046.725, 58009.438, 58037.82, 58098.589, 58159.135, 58138.085], [13.464, 28.426, 19.583, 21.664, 24.721, 31.261], [767.5287529023827, 4240.408362187192, 1156.9345296627796, 3079.4073790683824, 1261.9163890558877, 4319.853590575705], [1492, 1493, 1494, 1495, 1496, 1497]], [0, 3338, [34036, 34070, 34108, 34152, 34196, 34237, 34290, 34329, 34369], [12788.079, 12750.651, 12840.663, 12790.5, 12773.932, 12754.736, 12772.385, 12831.345, 12821.461], [9529.296, 9617.392, 9617.045, 9793.896, 9741.113, 9702.528, 9760.631, 9803.215, 9791.92], [28.222, 25.728, 26.778, 18.503, 22.346, 24.706, 18.291, 15.102, 19.805], [6359.564972685413, 8541.64305450384, 4769.433193033058, 789.5482928107169, 1868.2508389204972, 4515.470253326345, 1419.1401649895797, 561.7874176107015, 817.2351910631663], [1492, 1493, 1494, 1495, 1496, 1497, 1498, 1499, 1500]], [1, 3348, [34120, 34164, 34206, 34249, 34300, 34335, 34378, 34423, 34467, 34501, 34539, 34574, 34612, 34657, 34688, 34730, 34777, 34808, 34844, 34877, 34915, 34948, 34991, 35026, 35062, 35105, 35136], [33827.717, 34044.46, 34044.792, 34020.756, 33897.143, 33846.871, 33900.508, 33882.427, 33898.406, 33887.088, 33859.604, 33828.681, 33924.8, 33970.391, 34073.902, 33975.909, 33953.199, 33876.059, 33911.509, 33924.227, 33871.218, 33951.617, 33890.377, 33918.383, 33916.258, 33905.135, 33933.399], [30342.775, 30413.468, 30415.031, 30395.173, 30385.627, 30408.074, 30390.969, 30455.096, 30408.104, 30441.379, 30441.408, 30435.421, 30421.102, 30443.838, 30466.952, 30401.574, 30391.809, 30399.632, 30413.825, 30508.329, 30458.224, 30543.527, 30384.129, 30369.552, 30412.296, 30419.968, 30429.961], [22.652, 16.436, 18.017, 18.316, 13.339, 18.971, 15.015, 20.632, 17.115, 19.426, 14.646, 15.011, 30.525, 22.657, 21.665, 29.574, 19.369, 12.95, 25.911, 17.822, 20.216, 15.474, 15.31, 10.895, 15.287, 21.198, 19.534], [3112.446686064819, 20528.34325367054, 4862.348762567693, 4891.64851678012, 3137.9106778526766, 3776.1527774920364, 6067.90262508123, 9669.50004897013, 6868.012894277856, 4379.805037387255, 4067.920867740016, 6409.578644469033, 4660.552069312461, 7719.236591595591, 9701.607279485925, 1894.690281288287, 3289.8568633963637, 1995.8152794099894, 3213.5795342602605, 7687.919695569918, 4931.140517601338, 18221.659096371084, 1627.517620319115, 895.6933381965179, 2739.5403701453215, 3314.8759874479465, 10387.477116582728], [1494, 1495, 1496, 1497, 1498, 1499, 1500, 1501, 1502, 1503, 1504, 1505, 1506, 1507, 1508, 1509, 1510, 1511, 1512, 1513, 1514, 1515, 1516, 1517, 1518, 1519, 1520]], [2, 3350, [34127, 34170, 34211, 34255, 34305, 34340, 34385, 34430, 34473, 34506, 34542, 34579, 34619, 34660, 34693, 34734], [37638.005, 37669.066, 37652.499, 37684.38, 37664.914, 37705.779, 37700.425, 37687.483, 37691.515, 37698.682, 37701.343, 37702.014, 37685.297, 37782.061, 37747.009, 37710.95], [57245.245, 57167.231, 57186.935, 57142.87, 57102.921, 57084.045, 57128.096, 57122.745, 57107.812, 57113.479, 57110.138, 57107.236, 57116.643, 57125.312, 57116.846, 57202.671], [9.854, 9.511, 10.589, 15.607, 13.007, 10.171, 13.217, 9.05, 9.781, 12.022, 7.772, 10.295, 9.908, 20.611, 16.13, 32.545], [2609.049846470018, 4322.519594763942, 3040.6089920654003, 3649.3524608960065, 1576.1357289429754, 2907.2640298845545, 3062.285764938934, 2445.2121759549536, 2735.6742233808077, 2113.7141353129223, 2294.554880496679, 2830.8367735205234, 1533.3802425595304, 1810.5979725780644, 1152.882010821709, 715.461753820806], [1494, 1495, 1496, 1497, 1498, 1499, 1500, 1501, 1502, 1503, 1504, 1505, 1506, 1507, 1508, 1509]], [2, 3351, [34172, 34214, 34258, 34307, 34342], [38275.32, 38167.409, 38121.12, 38341.333, 38336.916], [58008.844, 58028.651, 58099.034, 58063.876, 58050.505], [23.154, 28.528, 37.458, 24.102, 20.09], [4501.583223010403, 3120.4103969969947, 2323.8952942493374, 2502.7206113085663, 1891.6558452957195], [1495, 1496, 1497, 1498, 1499]], [2, 3356, [34213, 34257, 34306, 34341, 34386], [38128.122, 38125.13, 38196.298, 38272.41, 38363.021], [59222.126, 59237.774, 59184.511, 59340.657, 59217.942], [16.36, 22.142, 28.167, 32.859, 9.301], [1197.6036572810679, 1495.792901412801, 4060.3684602877283, 3733.156233905312, 152984.28998148162], [1496, 1497, 1498, 1499, 1500]], [0, 3362, [34189, 34233, 34285, 34323, 34363, 34407, 34453, 34492, 34526, 34562, 34601, 34642, 34677, 34712, 34761, 34796, 34831, 34864, 34898, 34936, 34976, 35013], [12078.255, 12052.384, 11952.848, 11844.224, 11838.583, 11809.61, 11899.062, 11900.832, 11942.12, 11942.34, 11899.594, 11836.112, 11808.029, 11849.893, 11891.943, 11926.795, 11829.785, 11776.48, 11767.675, 11845.825, 11839.913, 11959.569], [7815.638, 7689.903, 7679.113, 7764.7, 7796.121, 7806.761, 7763.87, 7685.811, 7639.274, 7742.01, 7668.825, 7816.333, 7882.126, 7812.407, 7781.451, 7834.585, 7804.926, 7812.438, 7808.989, 7822.98, 7767.369, 7750.245], [12.749, 45.65, 23.088, 24.495, 17.383, 20.872, 22.626, 16.023, 25.796, 25.404, 20.872, 27.282, 22.369, 20.333, 24.105, 33.584, 15.006, 14.113, 15.24, 19.861, 26.441, 29.034], [90257.2517311263, 591.6225814672457, 1662.1497487375868, 1252.7257368015332, 1212.7046748181717, 1927.9811938939026, 1934.9197792518537, 1026.1250867414494, 1191.5240702602616, 2249.8721688156083, 2333.8445836498754, 1616.7694376676675, 3505.6403497456545, 1691.4674322754993, 2620.7346759805337, 2521.9423310835127, 3490.483179209103, 2138.097854059139, 1865.0257552058977, 3194.557461971161, 655.9486396633014, 5609.225597748792], [1496, 1497, 1498, 1499, 1500, 1501, 1502, 1503, 1504, 1505, 1506, 1507, 1508, 1509, 1510, 1511, 1512, 1513, 1514, 1515, 1516, 1517]], [0, 3363, [34194, 34235, 34288, 34327, 34367], [12489.475, 12449.361, 12352.525, 12435.995, 12535.212], [9084.027, 9165.776, 9012.652, 9014.126, 9152.341], [22.158, 37.032, 22.395, 32.097, 20.788], [1082.0886770726656, 859.783776075339, 4198.453292457248, 2582.7014838161886, 1345.6961475663534], [1496, 1497, 1498, 1499, 1500]], [2, 3372, [34388, 34434, 34476, 34508, 34543, 34580, 34621], [38583.244, 38599.529, 38633.327, 38603.06, 38574.478, 38615.76, 38500.259], [59175.82, 59196.645, 59213.232, 59208.035, 59208.99, 59082.869, 59147.316], [11.343, 15.117, 20.219, 22.982, 12.978, 35.061, 38.374], [19825.40032818903, 11309.073156107392, 3821.658170556469, 5593.484252257898, 15337.622636592832, 1223.3465793557225, 1557.3172296694495], [1500, 1501, 1502, 1503, 1504, 1505, 1506]], [1, 3375, [34469, 34502, 34540, 34575, 34614, 34658, 34689, 34732, 34778, 34810, 34846, 34879, 34916, 34949, 34993, 35029, 35066, 35109, 35138, 35175, 35211, 35244, 35285, 35319, 35348], [35001.642, 35014.353, 35028.493, 35023.71, 34992.448, 34981.369, 34866.556, 34850.343, 34866.316, 34863.463, 34900.445, 34908.481, 34918.615, 34944.485, 34973.473, 34932.776, 35005.739, 34990.337, 34999.501, 35041.038, 35087.044, 35042.987, 35061.015, 35067.322, 35087.912], [31739.578, 31776.356, 31776.192, 31806.871, 31789.617, 31804.13, 31800.992, 31800.446, 31695.842, 31723.767, 31652.519, 31603.504, 31636.403, 31571.863, 31551.499, 31601.502, 31607.605, 31549.942, 31611.244, 31538.594, 31482.765, 31590.405, 31578.185, 31571.014, 31588.82], [10.058, 17.043, 17.927, 20.331, 15.765, 17.87, 13.589, 15.769, 17.454, 18.985, 13.455, 13.743, 16.011, 14.054, 13.612, 12.055, 16.242, 10.866, 17.143, 30.825, 18.542, 14.933, 25.881, 21.185, 31.218], [60995.62691582529, 3226.3528483618456, 4542.147434145917, 3772.151677695664, 8228.715606077812, 6199.540708294629, 7770.6983907787835, 6374.648097264053, 11390.653952902783, 17711.129907615184, 7048.288760935301, 5592.726411990878, 2485.9197672256655, 9690.045727613986, 4991.9759349936385, 4040.2166741831707, 5484.678413445188, 35996.06275221232, 4927.991954237885, 2177.145607831481, 2015.94777827711, 21675.64446616516, 4435.074979020628, 6496.097651467328, 2321.608056225495], [1502, 1503, 1504, 1505, 1506, 1507, 1508, 1509, 1510, 1511, 1512, 1513, 1514, 1515, 1516, 1517, 1518, 1519, 1520, 1521, 1522, 1523, 1524, 1525, 1526]], [1, 3376, [34428, 34471, 34505, 34541, 34577, 34616, 34659, 34690], [35924.293, 35694.397, 35721.165, 35780.647, 35780.548, 35723.696, 35782.106, 35774.038], [33185.661, 33128.04, 33116.923, 33200.383, 33208.291, 33124.372, 33201.485, 33215.997], [26.024, 27.772, 22.324, 15.615, 16.599, 29.876, 17.91, 40.141], [3266.2798814214275, 6987.452611622706, 10851.986060372748, 1635.3726273324005, 1117.822836422031, 4761.834076236936, 1988.09887222015, 2014.0781090258836], [1501, 1502, 1503, 1504, 1505, 1506, 1507, 1508]], [0, 3383, [34527, 34563, 34602, 34643, 34678, 34713, 34762, 34797, 34832, 34865, 34899, 34938, 34977, 35015, 35052, 35090, 35124, 35161, 35196, 35229, 35267, 35308, 35337, 35368, 35401, 35435, 35465, 35490, 35525, 35565, 35591], [11914.678, 11920.782, 11949.983, 11968.358, 11866.801, 11951.855, 11942.041, 11921.634, 11975.054, 11920.956, 11935.181, 11947.971, 11951.912, 11903.907, 11908.733, 11943.796, 11915.772, 11963.502, 12020.16, 11936.863, 11932.973, 11971.81, 11984.513, 11905.161, 12060.939, 11959.659, 11954.2, 11950.442, 11922.524, 11945.818, 11916.886], [9008.116, 9034.355, 9042.338, 9071.645, 9040.722, 9022.681, 9040.182, 9083.901, 9100.929, 9048.22, 9021.036, 9027.835, 9062.585, 9031.622, 9055.924, 9086.768, 9091.917, 9041.353, 9037.04, 9031.854, 9048.193, 9073.676, 9063.949, 9015.403, 9054.241, 9077.867, 9076.894, 9111.31, 9059.875, 9052.251, 9028.992], [27.523, 20.278, 16.613, 26.995, 10.198, 22.469, 29.716, 23.323, 18.585, 25.893, 22.07, 17.579, 22.702, 17.745, 18.045, 20.038, 15.863, 14.331, 15.506, 12.578, 15.646, 21.353, 33.293, 21.263, 32.442, 11.281, 21.686, 34.116, 15.746, 23.586, 23.446], [959.0221378151058, 2269.9979967040445, 2055.7306739135315, 3022.0976940433875, 1921.8796834608788, 1498.7593517614052, 1425.5760772318372, 729.7415817962707, 568.1389390803599, 1781.1954545003427, 840.7396389912336, 1828.6885974516829, 1541.2654587070053, 1064.6725060982003, 770.7745255201224, 1314.9988622734118, 1511.4275836392087, 2233.5085769230254, 4419.044533873021, 3246.7903568378238, 2831.3462927386277, 1438.149787685582, 1089.5248038539019, 1497.475180863433, 3913.461292600872, 1287.6429409840532, 1008.9731121378966, 1788.608644503323, 1210.5827653478004, 5294.533455118935, 1369.9078849216628], [1504, 1505, 1506, 1507, 1508, 1509, 1510, 1511, 1512, 1513, 1514, 1515, 1516, 1517, 1518, 1519, 1520, 1521, 1522, 1523, 1524, 1525, 1526, 1527, 1528, 1529, 1530, 1531, 1532, 1533, 1534]], [1, 3397, [34733, 34780, 34812, 34847, 34880, 34917, 34950, 34994, 35031, 35067, 35110, 35139, 35176, 35212, 35245, 35286, 35320], [35466.921, 35479.669, 35537.408, 35526.683, 35535.071, 35517.835, 35511.973, 35507.125, 35492.232, 35475.848, 35544.264, 35639.8, 35531.048, 35533.07, 35500.398, 35463.567, 35490.981], [32927.438, 32982.49, 33046.859, 33015.014, 33023.179, 33019.274, 33010.661, 32983.4, 32950.303, 32986.052, 32970.169, 33103.588, 33017.533, 33075.261, 32979.769, 32993.393, 32911.611], [21.122, 13.636, 21.64, 10.618, 19.073, 19.134, 17.05, 10.867, 14.628, 19.481, 23.537, 26.369, 20.588, 28.113, 14.803, 13.532, 25.587], [903.5662304411429, 2157.7924889090264, 3382.9255534305726, 2974.2665617136304, 3373.882449237092, 2338.5148630403864, 2084.0002391657454, 1987.7795951106546, 2124.090390638025, 710.1553860584544, 612.0928511221656, 5998.89383799887, 2410.0416083762616, 4941.512550277001, 1281.513973276879, 1727.2472608551102, 1619.8175687118664], [1509, 1510, 1511, 1512, 1513, 1514, 1515, 1516, 1517, 1518, 1519, 1520, 1521, 1522, 1523, 1524, 1525]], [2, 3398, [34814, 34848, 34882, 34919, 34951, 34995, 35033, 35070], [37787.081, 37712.197, 37708.284, 37719.958, 37695.95, 37715.814, 37711.133, 37750.125], [57121.467, 57143.701, 57160.062, 57111.676, 57181.278, 57153.461, 57131.715, 57120.776], [18.742, 16.899, 20.317, 15.397, 30.825, 18.013, 14.89, 20.087], [1248.935079767149, 829.9874628831428, 1334.1651533659194, 1105.568040600819, 1990.4300909360913, 899.6003817615825, 894.8601850716645, 963.4201064328018], [1511, 1512, 1513, 1514, 1515, 1516, 1517, 1518]], [2, 3399, [34815, 34849, 34883, 34920, 34952, 34996, 35034, 35071, 35113, 35145, 35180, 35215, 35249, 35291, 35325, 35355], [37843.926, 37911.151, 37929.58, 37961.59, 37859.982, 37811.122, 37783.839, 37768.182, 37761.866, 37766.172, 37804.738, 37717.018, 37828.47, 37743.063, 37767.98, 37765.9], [58087.073, 58034.267, 58019.963, 58025.94, 58046.847, 58019.827, 57985.458, 58004.901, 57993.861, 58026.12, 58002.599, 57941.573, 58084.869, 57975.808, 58024.394, 57970.742], [22.424, 3.904, 23.556, 18.074, 22.231, 15.141, 11.48, 14.264, 11.109, 12.079, 19.225, 24.917, 47.522, 26.119, 21.149, 20.59], [1474.6557447661266, 330.8693937699936, 1614.4896402978275, 6200.005591718024, 1267.6760123437928, 2700.517432718601, 3548.1370817995526, 2862.696719357915, 3167.9057251898425, 1697.5603932670983, 3747.4904367334643, 602.8866545056915, 1935.7001430115934, 1493.1705445394946, 12275.327784978947, 1738.518858660487], [1511, 1512, 1513, 1514, 1515, 1516, 1517, 1518, 1519, 1520, 1521, 1522, 1523, 1524, 1525, 1526]], [0, 3401, [34800, 34834, 34868, 34904, 34941, 34983], [12606.121, 12541.009, 12449.035, 12564.135, 12635.396, 12666.41], [9992.612, 10048.064, 10137.551, 10025.349, 10131.109, 10204.911], [20.64, 10.88, 12.359, 17.665, 56.755, 37.656], [6897.160431803634, 84299.95011475585, 85994.98534689641, 18827.04629030724, 2066.732960222259, 3409.2897664999973], [1511, 1512, 1513, 1514, 1515, 1516]], [0, 3423, [34981, 35017, 35054, 35093, 35126, 35163, 35197, 35230, 35269, 35309, 35339, 35369, 35403, 35436, 35467, 35491, 35527, 35567, 35592, 35625], [12278.916, 12334.693, 12339.177, 12383.694, 12357.156, 12328.416, 12360.789, 12348.391, 12294.761, 12323.103, 12351.856, 12351.041, 12362.43, 12313.316, 12339.593, 12351.187, 12349.852, 12329.728, 12314.307, 12323.645], [7735.289, 7786.149, 7785.652, 7783.876, 7788.327, 7881.447, 7811.477, 7822.305, 7823.106, 7808.673, 7851.294, 7833.581, 7793.496, 7781.553, 7774.053, 7796.065, 7781.008, 7776.181, 7810.659, 7840.164], [3.027, 12.346, 11.366, 15.949, 18.273, 22.553, 17.488, 14.685, 16.195, 14.324, 19.866, 17.236, 16.029, 10.122, 20.192, 21.791, 11.151, 12.428, 17.88, 29.152], [373.12856450924346, 778.8864025177688, 2030.9402930744604, 1594.6434381822137, 787.5331342855129, 3104.0703095109025, 1223.4222893696885, 789.5684697833839, 1827.403036224764, 958.1924898928042, 781.3438630961597, 1929.2554637457608, 1350.107779902733, 1572.3626889291004, 1014.297081357531, 1022.6407792045486, 1175.067098396689, 1467.4447232927685, 711.7942644852872, 3733.2096124424647], [1516, 1517, 1518, 1519, 1520, 1521, 1522, 1523, 1524, 1525, 1526, 1527, 1528, 1529, 1530, 1531, 1532, 1533, 1534, 1535]], [1, 3426, [35106, 35137, 35172, 35208, 35241, 35284, 35317, 35346, 35377, 35413, 35443, 35473, 35500, 35540, 35574], [34001.143, 33988.796, 33984.994, 33983.866, 33993.705, 33992.884, 34002.868, 33971.101, 33924.393, 33955.838, 33867.827, 33954.935, 33923.553, 33954.68, 33936.516], [30901.755, 30900.346, 30914.431, 30907.851, 30914.562, 30913.766, 30895.238, 30883.793, 30879.173, 30882.081, 30903.702, 30906.404, 30878.551, 30856.24, 30860.509], [12.84, 8.036, 9.409, 9.369, 7.954, 8.275, 8.137, 9.431, 9.383, 10.324, 24.996, 20.276, 32.985, 20.983, 21.376], [1422.9315255219801, 1838.0073316506282, 2215.7769393891454, 2168.2650435802375, 2123.0206243084053, 2421.0913658591294, 2875.206940791533, 2867.2098633965606, 3178.074918496332, 3156.24635084154, 2395.27650231549, 1381.100731386105, 1879.3594490552775, 4550.709835663678, 3830.179769290835], [1519, 1520, 1521, 1522, 1523, 1524, 1525, 1526, 1527, 1528, 1529, 1530, 1531, 1532, 1533]], [1, 3427, [35111, 35141, 35177, 35213, 35248, 35288, 35322, 35350, 35381, 35418], [36215.143, 36178.998, 36223.851, 36168.494, 36193.389, 36203.036, 36235.424, 36222.749, 36154.42, 36304.524], [33058.423, 33074.569, 33081.409, 33095.762, 33117.204, 33073.452, 33100.998, 33103.038, 33087.508, 33100.923], [18.909, 23.426, 17.49, 23.751, 15.193, 9.442, 16.146, 18.541, 30.072, 20.644], [879.0063973324525, 1131.6815811064848, 1197.7272116084873, 2406.0273211007443, 1872.0038982635945, 1675.3896483566446, 1571.3594167199144, 1252.0486098469628, 775.7605592803677, 606.9435585550239], [1519, 1520, 1521, 1522, 1523, 1524, 1525, 1526, 1527, 1528]], [2, 3446, [35290, 35324, 35354, 35383, 35420, 35450, 35477, 35507, 35549], [37665.007, 37784.977, 37726.609, 37720.284, 37703.854, 37724.083, 37710.886, 37699.203, 37707.727], [57148.014, 57141.149, 57130.54, 57101.589, 57107.051, 57088.76, 57089.898, 57095.189, 57145.986], [19.908, 16.518, 23.983, 23.271, 12.303, 19.103, 16.025, 13.22, 14.825], [724.3678274257458, 1252.1584347781106, 997.0274409196415, 2007.730210430528, 1310.8088770293914, 1072.5251416790265, 886.9870735203307, 1209.3395795900724, 1530.651114640298], [1524, 1525, 1526, 1527, 1528, 1529, 1530, 1531, 1532]], [1, 3457, [35444, 35474, 35501, 35544, 35576, 35605, 35637, 35670], [34288.056, 34388.926, 34405.974, 34258.734, 34344.022, 34289.301, 34361.308, 34296.983], [30494.927, 30503.889, 30446.717, 30476.041, 30406.736, 30431.217, 30396.962, 30365.388], [32.445, 30.068, 16.801, 26.199, 15.663, 21.982, 18.835, 31.055], [5803.516095787653, 1447.3071783163907, 2399.495280879199, 5300.022983344765, 5797.386380466113, 8670.091139505164, 4240.85892936835, 2262.1585379911858], [1529, 1530, 1531, 1532, 1533, 1534, 1535, 1536]], [1, 3458, [35414, 35445, 35475, 35502, 35545, 35577, 35606, 35638, 35671, 35692, 35719, 35740, 35765, 35792, 35814, 35830, 35864, 35888, 35910, 35935, 35956, 35986, 36008, 36025, 36047, 36077, 36103, 36129, 36157, 36182, 36203, 36231, 36266, 36294], [35041.928, 35014.117, 35075.46, 35037.022, 35056.566, 35067.771, 35046.785, 35079.308, 35035.177, 35065.851, 35049.08, 35048.654, 35055.64, 35114.002, 35075.738, 35047.886, 35027.62, 35091.023, 35188.193, 35153.553, 35105.73, 35064.382, 35001.771, 34996.041, 35007.805, 35066.701, 35009.339, 35098.672, 35090.618, 35023.937, 35007.649, 35099.5, 35020.653, 35092.208], [31623.341, 31627.986, 31614.945, 31554.524, 31597.949, 31573.825, 31583.849, 31566.066, 31544.969, 31606.161, 31612.207, 31591.702, 31597.706, 31590.088, 31623.72, 31577.923, 31579.921, 31579.325, 31677.531, 31694.469, 31776.041, 31592.33, 31581.167, 31550.478, 31605.218, 31650.097, 31684.192, 31692.427, 31698.154, 31677.884, 31643.284, 31693.638, 31634.327, 31664.315], [18.039, 17.243, 23.011, 17.802, 9.978, 13.286, 12.576, 14.164, 13.487, 13.954, 13.254, 13.674, 19.405, 22.079, 16.167, 14.794, 17.876, 21.765, 22.811, 21.088, 26.156, 22.541, 18.769, 13.292, 19.57, 17.09, 14.512, 27.622, 15.544, 15.031, 19.563, 20.328, 18.079, 21.581], [6626.334262640471, 5090.648362908814, 4375.075540067827, 3300.1622583293383, 19556.01806488415, 7740.157477100608, 5835.576537362625, 9616.310450051658, 2830.3332804988518, 10210.837467768039, 6227.753450864642, 8424.066483740267, 7624.624138496227, 4791.885166034394, 9117.885997526975, 5163.225766671961, 7046.420721502543, 7731.893422034668, 10722.467348595754, 29837.98625716, 2966.388139050746, 7337.861553510372, 5473.036048789609, 3689.5897347419595, 5954.952262981649, 7433.864275011352, 6509.391342557671, 7452.36875768453, 32969.28366923291, 10426.156045584066, 5640.638493847009, 19096.398300514807, 3873.1660012168604, 6782.119021415664], [1528, 1529, 1530, 1531, 1532, 1533, 1534, 1535, 1536, 1537, 1538, 1539, 1540, 1541, 1542, 1543, 1544, 1545, 1546, 1547, 1548, 1549, 1550, 1551, 1552, 1553, 1554, 1555, 1556, 1557, 1558, 1559, 1560, 1561]], [2, 3459, [35452, 35478, 35509, 35551, 35579, 35611, 35643, 35674, 35697, 35725, 35745, 35772, 35796, 35817, 35835, 35869, 35892, 35913, 35937, 35959, 35990, 36009, 36026, 36050, 36082, 36107], [38624.771, 38650.667, 38679.257, 38667.677, 38577.544, 38670.844, 38671.007, 38679.546, 38728.058, 38651.707, 38692.92, 38734.099, 38677.891, 38677.192, 38731.558, 38684.287, 38677.235, 38685.797, 38697.716, 38687.538, 38727.416, 38591.268, 38639.477, 38702.399, 38620.387, 38685.279], [59133.132, 59187.654, 59146.859, 59201.229, 59182.415, 59224.754, 59139.382, 59198.707, 59177.89, 59083.73, 59154.231, 59119.85, 59123.459, 59203.089, 59202.912, 59150.365, 59171.277, 59166.729, 59137.469, 59187.962, 59172.477, 59156.253, 59179.375, 59188.509, 59195.667, 59158.824], [22.053, 18.353, 18.413, 24.226, 22.442, 35.811, 14.572, 21.093, 17.6, 28.454, 18.487, 16.737, 18.963, 24.645, 13.6, 22.087, 25.031, 18.298, 19.606, 18.48, 24.491, 27.948, 26.918, 24.116, 20.755, 24.7], [2181.1556592973902, 3066.4480058601025, 2286.7600856365934, 1103.7596319441434, 3019.296159780741, 676.4074840506859, 5508.7430525949385, 1760.2044492015593, 1599.0880847997228, 2139.930190016429, 2964.8256024323186, 1201.9366344371485, 1726.592360534045, 1361.2413745091435, 1099.9549399426064, 1608.2910142460616, 1104.2450865723656, 1101.118578914618, 1082.8723784668525, 1184.605428135263, 2152.8184295849624, 5127.549374320814, 1229.2463074187988, 3679.294045809446, 8547.961157215712, 1318.5070364676142], [1529, 1530, 1531, 1532, 1533, 1534, 1535, 1536, 1537, 1538, 1539, 1540, 1541, 1542, 1543, 1544, 1545, 1546, 1547, 1548, 1549, 1550, 1551, 1552, 1553, 1554]], [1, 3469, [35541, 35575, 35603, 35636, 35668, 35691], [34075.486, 34082.044, 34233.981, 34024.556, 34046.359, 34125.417], [30428.7, 30374.922, 30391.949, 30369.777, 30366.572, 30356.788], [15.868, 23.597, 24.236, 21.765, 23.916, 22.908], [9244.317461574363, 4584.091195406468, 5786.518478985215, 3808.963893786772, 4673.849564043707, 3617.1100369474934], [1532, 1533, 1534, 1535, 1536, 1537]], [1, 3474, [35639, 35672, 35693, 35720, 35741, 35766], [35144.787, 35168.288, 35114.178, 35088.653, 35169.368, 35155.242], [32391.129, 32366.122, 32399.522, 32412.07, 32371.206, 32407.312], [21.072, 25.932, 24.404, 25.561, 25.354, 22.265], [780.6523004721548, 1351.5270421478003, 1969.8284818493808, 456.8101520615264, 6323.315350241797, 5025.1378210905605], [1535, 1536, 1537, 1538, 1539, 1540]], [2, 3475, [35641, 35673, 35696, 35724, 35744, 35771, 35795], [37758.878, 37730.44, 37707.346, 37698.758, 37789.37, 37725.149, 37716.386], [57105.933, 57149.708, 57097.576, 57095.25, 56980.762, 57103.147, 57128.395], [22.087, 19.599, 17.601, 14.671, 21.222, 12.79, 15.51], [491.030800060193, 708.4068878569763, 869.5737894123084, 1615.7495371759346, 15024.081793195737, 1152.2888488916078, 1128.0219029826937], [1535, 1536, 1537, 1538, 1539, 1540, 1541]], [1, 3489, [35694, 35721, 35743, 35767, 35793, 35816, 35831, 35866, 35890], [36050.792, 36053.178, 36082.212, 36088.135, 36093.371, 36062.741, 36028.852, 36070.983, 36050.923], [32597.081, 32631.754, 32592.894, 32604.261, 32613.405, 32606.668, 32602.851, 32605.35, 32573.114], [14.112, 15.602, 14.483, 12.541, 9.426, 9.62, 15.213, 13.15, 24.813], [1430.2550986464707, 2097.4881195097046, 1405.931959397855, 1351.3798475567003, 1513.9021867833237, 1418.9892491600506, 511.9874540529172, 1183.1717886748618, 903.732823238153], [1537, 1538, 1539, 1540, 1541, 1542, 1543, 1544, 1545]], [1, 3492, [35812, 35829, 35861, 35886, 35907, 35933, 35954, 35984, 36006, 36023, 36045, 36074, 36102, 36128, 36156, 36181, 36202, 36230, 36265, 36293, 36314, 36339, 36365, 36390, 36414, 36438, 36468, 36496, 36522, 36547, 36575, 36602, 36624, 36647, 36671, 36694, 36723, 36748, 36774, 36795, 36818, 36841, 36866, 36889, 36920, 36946, 36978, 36999, 37023, 37046, 37064, 37088, 37113, 37142], [34007.402, 34021.378, 34011.464, 33979.683, 34006.507, 34057.78, 34026.962, 34026.566, 34038.859, 34042.797, 34045.098, 34047.2, 34027.568, 34035.799, 34040.869, 34057.632, 34037.561, 34019.887, 34059.006, 34016.49, 34049.744, 34041.631, 34024.692, 34057.689, 34050.304, 34056.596, 34050.546, 34048.686, 34044.107, 34033.712, 34021.104, 34031.896, 34051.129, 34046.423, 34032.871, 34038.436, 34037.374, 34030.541, 34023.522, 34050.774, 34013.586, 34018.92, 34024.45, 34025.094, 33978.036, 34023.097, 33987.345, 34045.25, 34052.043, 34069.389, 34060.249, 34072.721, 34071.808, 34068.122], [30928.713, 30903.113, 30910.094, 30890.537, 30897.111, 30940.503, 30959.608, 30936.021, 30940.149, 30957.846, 30973.186, 30942.147, 30948.18, 30924.286, 30940.358, 30960.37, 30956.491, 30963.209, 30943.193, 30955.93, 30937.727, 30932.185, 30965.206, 30965.66, 30928.255, 30954.194, 30941.882, 30927.737, 30931.783, 30932.362, 30941.453, 30926.729, 30935.704, 30933.585, 30933.202, 30931.147, 30917.793, 30930.188, 30928.308, 30899.993, 30921.16, 30935.084, 30918.549, 30926.662, 30933.306, 30914.35, 30967.605, 30941.827, 30974.134, 30963.546, 30948.222, 30950.637, 30974.552, 30932.061], [12.284, 15.403, 12.006, 13.15, 15.225, 6.12, 7.115, 6.644, 10.094, 8.082, 5.32, 8.36, 8.025, 6.626, 8.527, 7.745, 7.326, 6.243, 6.55, 6.653, 7.432, 9.085, 7.085, 7.132, 10.711, 13.555, 14.492, 10.461, 8.476, 7.865, 7.722, 8.941, 9.178, 9.102, 9.578, 7.265, 8.8, 6.9, 8.682, 14.209, 15.305, 11.028, 8.763, 10.006, 8.871, 7.184, 19.912, 11.566, 9.386, 12.644, 10.156, 13.644, 21.926, 13.778], [399.28508669030623, 1447.618323905476, 1822.6418475691346, 1484.1843538210876, 1256.7641882352732, 2342.3243209705015, 2802.450883942615, 2542.1400840961915, 1583.4085453445864, 2103.409859985992, 2161.2910016204855, 1662.49193189996, 2432.995090427885, 2805.9798236355928, 2715.288406765249, 2090.8507474820667, 2329.763520759377, 2255.023016734954, 2611.564759683346, 2572.516128597585, 2539.267969844036, 2355.3297915901953, 2135.5560145690465, 2472.313857206228, 2217.9512426239808, 1274.2108395178668, 1533.3282327727634, 1948.811312594561, 2351.706419474935, 2008.8636866587758, 2066.8212532606003, 2593.968633550571, 1679.6457315489708, 2231.4711716598786, 2169.566448321434, 2027.9975439043444, 1890.6404706085673, 2290.3951516874367, 1406.396562191447, 1662.6254279007965, 1680.6535592455184, 1560.6152332647482, 1565.7142677531879, 1555.4125808568442, 1366.1060976089664, 2249.8954570394744, 732.312716221462, 1290.9237294814168, 1696.741671045245, 801.706152882261, 1383.4397345118352, 1032.725088805887, 830.6054628971924, 716.5091776906161], [1542, 1543, 1544, 1545, 1546, 1547, 1548, 1549, 1550, 1551, 1552, 1553, 1554, 1555, 1556, 1557, 1558, 1559, 1560, 1561, 1562, 1563, 1564, 1565, 1566, 1567, 1568, 1569, 1570, 1571, 1572, 1573, 1574, 1575, 1576, 1577, 1578, 1579, 1580, 1581, 1582, 1583, 1584, 1585, 1586, 1587, 1588, 1589, 1590, 1591, 1592, 1593, 1594, 1595]], [1, 3499, [35862, 35887, 35908, 35934, 35955, 35985], [34307.39, 34276.422, 34218.341, 34322.93, 34363.002, 34177.41], [30367.245, 30371.444, 30404.448, 30375.285, 30383.502, 30406.407], [28.474, 34.23, 29.797, 10.774, 23.106, 43.369], [1183.3616496411018, 1694.294288417833, 1773.3465351057143, 45301.14831233035, 1401.5831257274212, 2683.9676244242496], [1544, 1545, 1546, 1547, 1548, 1549]], [0, 3501, [35879, 35900, 35925, 35947, 35975, 35997, 36014, 36035, 36065, 36096, 36120, 36143, 36169, 36192, 36217], [11950.38, 11894.888, 11874.825, 11930.002, 11903.904, 11932.89, 11941.793, 11940.909, 11875.708, 11930.059, 11858.144, 11917.552, 11987.112, 11976.552, 12084.618], [9050.338, 9068.379, 9076.507, 9054.111, 9074.22, 9051.745, 9026.721, 9030.339, 9049.897, 9036.867, 9041.736, 9030.946, 9017.811, 8962.757, 9051.575], [21.16, 17.811, 18.401, 23.124, 15.174, 26.562, 13.333, 12.291, 14.254, 17.232, 22.052, 22.179, 9.458, 24.917, 32.071], [3775.197224604484, 2992.4759588531206, 1994.128791606931, 2429.9110067981683, 1117.867448260386, 3570.119839705836, 1464.0817915553862, 1740.161086400353, 2277.201246149711, 2797.835517175976, 1491.1372792742807, 1626.8011898245904, 73938.7447584685, 4173.613927875937, 3241.3702772406327], [1545, 1546, 1547, 1548, 1549, 1550, 1551, 1552, 1553, 1554, 1555, 1556, 1557, 1558, 1559]], [1, 3514, [36049, 36078, 36105, 36130, 36158, 36183, 36205, 36232, 36267, 36295, 36315], [35402.219, 35252.073, 35272.359, 35217.091, 35276.151, 35226.225, 35293.586, 35248.389, 35252.012, 35181.107, 35297.065], [31705.73, 31700.802, 31703.937, 31694.491, 31703.439, 31692.853, 31730.846, 31713.259, 31716.431, 31712.05, 31745.914], [18.23, 17.185, 19.805, 16.973, 23.242, 22.584, 21.369, 20.973, 21.163, 20.995, 18.913], [2329.504727784919, 11827.231676661268, 7102.036586920536, 13932.880294526612, 9826.8255072067, 6610.53744267128, 8652.916254342357, 9612.269050049008, 11850.300342288754, 5732.637708864981, 4733.229430400336], [1552, 1553, 1554, 1555, 1556, 1557, 1558, 1559, 1560, 1561, 1562]], [1, 3528, [36229, 36264, 36292, 36312, 36338], [33944.929, 33847.966, 33889.364, 33901.582, 33911.814], [30415.741, 30388.739, 30412.412, 30411.778, 30469.728], [28.194, 17.376, 24.537, 19.011, 26.899], [872.7945601351993, 1138.6834645919466, 1520.5283768878287, 2152.138454950969, 1790.0656160209958], [1559, 1560, 1561, 1562, 1563]], [2, 3529, [36296, 36317, 36343, 36367, 36391, 36415, 36441, 36470, 36498, 36523, 36550, 36576, 36606, 36625, 36649, 36673, 36699, 36724, 36749, 36776, 36799, 36822], [38168.136, 38120.478, 38192.397, 38309.437, 38281.279, 38275.566, 38277.83, 38312.433, 38307.045, 38285.233, 38301.865, 38345.463, 38261.345, 38308.65, 38288.878, 38272.013, 38261.542, 38250.164, 38232.199, 38258.123, 38257.501, 38284.195], [58115.486, 58017.235, 58078.409, 58162.753, 58140.41, 58150.898, 58196.575, 58152.155, 58114.611, 58147.496, 58148.683, 58160.15, 58119.378, 58160.219, 58146.257, 58160.377, 58162.637, 58132.616, 58125.475, 58138.416, 58165.645, 58167.674], [24.099, 21.453, 23.079, 8.35, 8.903, 10.665, 17.033, 17.928, 11.235, 10.781, 14.164, 15.4, 26.04, 23.704, 11.78, 15.063, 30.647, 11.329, 13.858, 11.048, 12.606, 14.765], [1921.7336514788235, 10725.149300943614, 3824.0302925146125, 2231.739836961913, 1883.3902099332618, 1991.6248885293458, 1012.153675410043, 1355.867986561384, 1521.491703496287, 1856.286857193879, 1672.691156813395, 1652.1438554739575, 1725.7231208024443, 1000.2591519497577, 1237.1351853582769, 1288.2964216900796, 1261.724958295444, 1907.8254291540306, 827.3972840091358, 2602.828098036524, 2140.1356619462344, 1851.4142667662875], [1561, 1562, 1563, 1564, 1565, 1566, 1567, 1568, 1569, 1570, 1571, 1572, 1573, 1574, 1575, 1576, 1577, 1578, 1579, 1580, 1581, 1582]], [0, 3533, [36305, 36329, 36353, 36384, 36404, 36425], [11960.049, 11903.051, 11871.489, 11995.513, 11945.014, 12072.692], [8465.77, 8572.035, 8521.528, 8602.524, 8529.957, 8530.146], [11.748, 24.738, 25.154, 28.777, 24.96, 10.437], [46381.67429809721, 2076.3172167496605, 4700.5618675093, 5396.849049921891, 4317.488110655203, 126763.38610957553], [1562, 1563, 1564, 1565, 1566, 1567]], [1, 3542, [36389, 36413, 36437, 36467, 36495, 36521, 36549], [33891.036, 33917.349, 33927.64, 34039.79, 33900.515, 34100.455, 34333.699], [30488.282, 30433.611, 30412.647, 30473.472, 30494.535, 30478.045, 30548.627], [19.274, 11.024, 30.295, 30.342, 33.945, 31.438, 26.029], [8920.358137025363, 1132.4444102392224, 1171.9224927866244, 2389.1517695132543, 1598.6963974577382, 5973.065674571432, 10093.576166179984], [1565, 1566, 1567, 1568, 1569, 1570, 1571]], [2, 3573, [36823, 36844, 36868, 36891, 36925, 36949, 36981, 37000, 37028, 37049, 37066], [38472.912, 38389.627, 38324.482, 38393.766, 38387.95, 38347.313, 38417.388, 38541.697, 38578.364, 38592.666, 38628.857], [59075.762, 58968.545, 58874.952, 58759.903, 58761.148, 58890.736, 58910.335, 58882.685, 58873.974, 58918.093, 58943.245], [14.018, 11.849, 10.63, 15.177, 16.725, 12.831, 14.16, 10.197, 26.072, 28.05, 16.466], [2275.381749513674, 1947.847801481401, 1854.4719864166932, 1944.2741943414571, 2263.477199617529, 877.7739966406974, 1252.6206919029398, 1222.630790250755, 571.7329504377059, 1708.7136141103554, 2441.9399028953117], [1582, 1583, 1584, 1585, 1586, 1587, 1588, 1589, 1590, 1591, 1592]], [1, 3576, [36840, 36865, 36888, 36919, 36945], [33876.117, 33959.451, 33907.64, 33927.099, 33933.58], [30398.429, 30632.93, 30420.439, 30383.041, 30418.207], [18.413, 45.177, 17.079, 23.779, 21.096], [642.866837956291, 2600.628289985376, 1110.1623610085278, 4494.215282891531, 762.5599953300849], [1583, 1584, 1585, 1586, 1587]], [1, 3577, [36867, 36890, 36922, 36947, 36979], [34926.663, 35005.388, 34985.713, 35067.601, 34931.859], [31772.3, 31764.769, 31791.908, 31697.647, 31844.656], [19.573, 34.086, 30.031, 33.579, 26.926], [661.2781394384369, 1948.1242451342343, 1288.4078667637998, 4578.058637926476, 737.748387065342], [1584, 1585, 1586, 1587, 1588]], [1, 3590, [37065, 37090, 37115, 37145, 37167, 37191, 37215, 37239, 37269, 37289, 37311, 37335, 37352, 37373, 37396, 37418, 37442, 37467, 37498, 37516, 37530, 37552, 37572, 37593, 37613, 37631, 37658, 37679, 37693], [34925.579, 34904.882, 34938.18, 34900.039, 34954.291, 34961.102, 34932.922, 34871.548, 34882.2, 35011.577, 35020.144, 35033.334, 35048.364, 35076.774, 35168.557, 35179.062, 35201.541, 35234.091, 35222.133, 35092.909, 34905.408, 34908.87, 34870.683, 34839.421, 34882.695, 34953.024, 35019.355, 35135.243, 35231.302], [31812.142, 31788.726, 31797.687, 31857.167, 31849.902, 31859.315, 31890.92, 31816.482, 31881.08, 31818.545, 31770.993, 31742.26, 31759.097, 31718.008, 31720.802, 31707.457, 31709.616, 31718.011, 31651.806, 31701.661, 31781.75, 31719.298, 31785.211, 31798.274, 31784.6, 31832.443, 31731.631, 31684.452, 31630.71], [34.804, 23.128, 15.805, 18.053, 21.176, 17.936, 24.533, 24.372, 18.708, 35.924, 28.688, 20.004, 24.743, 16.316, 19.314, 14.773, 25.062, 14.228, 17.145, 18.9, 17.087, 20.511, 16.022, 13.494, 22.173, 14.076, 27.462, 21.472, 16.416], [722.2949727350073, 598.6048895467892, 1305.7349074306449, 847.808644884259, 2732.6310300555706, 1355.884704116428, 2989.161154092241, 2482.688281535622, 2256.3936611176864, 2054.375939605847, 1534.3572595915875, 12387.416392026365, 1402.9761178415222, 5014.908685603935, 1190.577756162575, 1787.877125255914, 1816.9558145863957, 1160.242789223794, 1113.274193928278, 7273.039391040921, 1745.2935119532224, 12326.840736859676, 1910.0297665541957, 1552.1560837251811, 1166.0195845773073, 1565.4867736531132, 1214.8461693253332, 9671.727967293467, 542.6603691704948], [1592, 1593, 1594, 1595, 1596, 1597, 1598, 1599, 1600, 1601, 1602, 1603, 1604, 1605, 1606, 1607, 1608, 1609, 1610, 1611, 1612, 1613, 1614, 1615, 1616, 1617, 1618, 1619, 1620]], [1, 3599, [37114, 37143, 37166, 37190, 37214, 37238, 37267, 37288, 37310], [34598.423, 34574.054, 34575.398, 34574.811, 34577.053, 34570.971, 34589.737, 34579.653, 34614.247], [31146.909, 31182.109, 31133.206, 31145.153, 31181.933, 31111.729, 31149.759, 31171.727, 31125.964], [17.246, 12.077, 11.877, 14.616, 18.572, 22.273, 16.519, 19.788, 3.127], [1400.4173459972583, 1641.334170814688, 967.891449170956, 1349.5402844725772, 648.9635823127005, 936.4882059002132, 1082.6405847237897, 1146.0015017438463, 329.09637077163404], [1594, 1595, 1596, 1597, 1598, 1599, 1600, 1601, 1602]], [1, 3604, [37188, 37212, 37236, 37265, 37285], [33865.765, 33889.591, 33971.702, 33899.636, 33938.391], [30422.456, 30357.693, 30433.311, 30445.39, 30378.399], [37.701, 25.509, 16.438, 21.249, 21.296], [1485.3497801226324, 1014.0114808272004, 967.9995250765268, 1294.9437613278456, 823.2249391594877], [1597, 1598, 1599, 1600, 1601]], [1, 3605, [37189, 37213, 37237, 37266, 37286, 37309, 37333], [34066.432, 34047.151, 34055.613, 34071.789, 34025.623, 34051.662, 34032.423], [30905.498, 30989.432, 30990.844, 30961.286, 31004.897, 30929.998, 30963.08], [13.85, 17.259, 10.987, 16.878, 17.004, 11.96, 17.382], [739.9354650192981, 902.3087932579233, 1673.458391590994, 1039.918848514278, 730.0604743620487, 1345.688089462691, 782.3315265091669], [1597, 1598, 1599, 1600, 1601, 1602, 1603]], [0, 3614, [37251, 37278, 37300, 37325, 37346, 37365], [12019.488, 12003.875, 11943.524, 11968.504, 12042.759, 12008.358], [7998.157, 8124.977, 8152.481, 8153.255, 8164.546, 8153.663], [15.562, 25.301, 14.625, 27.988, 28.551, 19.456], [752.0615935767294, 1031.5062107839212, 789.3197325208324, 457.14924186224926, 894.7511124816917, 989.9956793065982], [1600, 1601, 1602, 1603, 1604, 1605]], [1, 3633, [37571, 37594, 37614, 37632, 37657, 37678, 37692, 37709, 37728, 37751, 37774, 37798, 37819, 37843], [34979.369, 34996.902, 34955.852, 35005.905, 34995.426, 34943.694, 34940.298, 34956.458, 34866.996, 34985.18, 34947.583, 34977.156, 34934.464, 34957.404], [31055.782, 31063.991, 31054.153, 31067.875, 31064.974, 31030.588, 31084.388, 31046.672, 31103.578, 31066.666, 31080.36, 31075.604, 31058.405, 31060.405], [13.984, 21.757, 28.473, 17.774, 15.429, 15.234, 23.755, 22.41, 26.647, 20.468, 9.914, 20.74, 16.143, 25.573], [686.2705343793376, 999.407289550254, 1724.3602295793107, 621.9674094177865, 1104.6592636070482, 547.3256620453054, 752.9603599822166, 1036.71031416361, 8320.844511715482, 1347.984911919214, 691.9979022484982, 1110.9850506401351, 690.4146481897493, 629.5163352235753], [1614, 1615, 1616, 1617, 1618, 1619, 1620, 1621, 1622, 1623, 1624, 1625, 1626, 1627]], [0, 3649, [37718, 37739, 37765, 37788, 37810, 37833], [12403.676, 12439.646, 12335.212, 12427.434, 12496.883, 12478.502], [10225.644, 10229.594, 10222.575, 10198.903, 10151.771, 10233.638], [16.456, 37.139, 8.659, 21.909, 32.018, 26.127], [628.676598789767, 892.9029838305831, 49167.77888634957, 2175.7646709314, 1353.6682793098548, 1155.328283098666], [1622, 1623, 1624, 1625, 1626, 1627]], [2, 3666, [37881, 37908, 37930, 37956, 37980, 38001, 38020, 38048, 38063], [37797.235, 37741.448, 37607.621, 37752.363, 37664.534, 37705.297, 37695.981, 37753.494, 37719.463], [58175.219, 58257.044, 58429.946, 58226.427, 58246.427, 58265.544, 58270.932, 58269.79, 58357.46], [34.053, 21.702, 29.064, 10.648, 17.429, 21.809, 17.565, 13.036, 31.057], [1851.296723556961, 929.2434529665483, 594.154046188046, 497.4637201822782, 625.7852611466465, 1891.031231856193, 454.4615775701495, 1132.5141964234276, 503.34574254344085], [1629, 1630, 1631, 1632, 1633, 1634, 1635, 1636, 1637]], [2, 3680, [38106, 38127, 38155, 38174, 38194, 38218, 38255, 38294, 38324, 38356, 38391], [37713.104, 37750.102, 37709.609, 37751.154, 37675.748, 37679.826, 37722.726, 37824.216, 37745.668, 37794.564, 37736.358], [57878.962, 57936.505, 57943.833, 57914.13, 57932.314, 57877.673, 57936.403, 57983.12, 57947.395, 57991.799, 57959.667], [14.05, 13.774, 15.147, 16.066, 11.961, 10.634, 18.646, 18.926, 13.305, 29.393, 19.438], [493.9104839451197, 1539.2071613618605, 1156.8153698285707, 1787.01527511784, 1429.5563552991205, 786.0837296021505, 1112.0594246142075, 7954.45736864211, 1274.171649545931, 4309.414377372395, 1238.2175780181701], [1639, 1640, 1641, 1642, 1643, 1644, 1645, 1646, 1647, 1648, 1649]], [1, 3691, [38192, 38216, 38251, 38290, 38322, 38352, 38388, 38425, 38458, 38495, 38534, 38570, 38600], [35120.524, 35046.116, 35038.826, 35177.872, 35080.348, 35068.634, 35054.965, 35135.015, 35034.836, 35040.744, 35105.786, 35023.179, 34882.542], [31709.398, 31640.904, 31593.422, 31614.905, 31603.594, 31656.671, 31713.058, 31651.719, 31694.894, 31703.108, 31670.74, 31616.731, 31644.216], [31.349, 15.717, 17.575, 14.88, 15.055, 21.866, 21.472, 19.421, 14.657, 14.8, 18.407, 17.385, 10.491], [2130.1010325922784, 6891.871408953337, 5211.671634810726, 2784.0322718187167, 7371.255810600504, 8192.531987563245, 13529.493487623458, 3688.017147579623, 26390.516027366364, 9462.952171275876, 3086.0597880712367, 3458.3380705398845, 1293.2711116676296], [1643, 1644, 1645, 1646, 1647, 1648, 1649, 1650, 1651, 1652, 1653, 1654, 1655]], [2, 3692, [38196, 38221, 38257, 38295, 38325, 38357, 38392, 38428, 38464, 38501, 38540], [38439.983, 38290.777, 38211.863, 38140.916, 38234.642, 38233.457, 38324.382, 38272.97, 38225.095, 38202.497, 38164.308], [58201.219, 58149.627, 58065.862, 58134.408, 58129.803, 58128.833, 58112.078, 58090.514, 57965.423, 57995.776, 58050.224], [30.05, 41.222, 33.17, 19.421, 23.126, 31.097, 22.934, 35.162, 27.706, 22.472, 24.267], [572.9244260901982, 2139.63468426428, 1441.765866091589, 410.620269756903, 4425.087042407669, 3020.4258132694745, 5522.889935883883, 2447.664565439648, 6807.139035106089, 10526.542471135885, 4550.103878624268], [1643, 1644, 1645, 1646, 1647, 1648, 1649, 1650, 1651, 1652, 1653]], [0, 3697, [38209, 38238, 38276, 38315, 38337], [12498.278, 12477.16, 12480.587, 12479.43, 12455.948], [8474.308, 8511.887, 8525.699, 8480.486, 8565.614], [32.594, 16.606, 18.991, 15.247, 24.696], [514.4767491109112, 901.9952501489628, 1268.6778551696887, 956.4622399698264, 1709.6627013808288], [1644, 1645, 1646, 1647, 1648]], [0, 3698, [38277, 38316, 38338, 38380, 38416, 38449, 38485, 38524, 38559, 38592, 38620, 38652, 38688, 38722, 38752, 38778, 38810, 38841, 38872, 38899, 38925, 38949, 38976, 39005], [12467.237, 12510.728, 12522.307, 12530.363, 12537.334, 12509.0, 12538.724, 12542.849, 12609.384, 12607.068, 12638.53, 12681.952, 12664.511, 12662.693, 12651.348, 12642.242, 12592.901, 12621.938, 12640.167, 12652.365, 12634.047, 12676.555, 12519.866, 12609.056], [9161.167, 9134.091, 9050.243, 9106.299, 9013.561, 9045.086, 8979.987, 9020.772, 8952.551, 9037.253, 8964.747, 8986.181, 8954.137, 8977.495, 8979.081, 8937.982, 8899.09, 8967.877, 8957.589, 8972.305, 8936.606, 8999.17, 8850.9, 8889.9], [18.805, 19.601, 17.231, 19.3, 10.092, 17.341, 17.939, 23.359, 20.009, 20.751, 32.773, 22.68, 16.393, 23.408, 14.173, 13.428, 24.975, 19.948, 19.677, 17.103, 13.621, 20.43, 27.692, 30.092], [13128.50977240301, 3168.2637095512287, 1761.8681533841957, 2841.450210424429, 1317.1440045055756, 1222.3295177232294, 1600.0611024213463, 1824.336661486204, 811.626666079192, 2663.1059184560286, 1367.7753483652382, 460.5931281700525, 1357.471619853631, 858.4192757298475, 1073.3304906345152, 1070.6774021898977, 3279.876468221925, 964.940778411244, 2392.18784103039, 1469.2155108339375, 853.5577449490739, 727.7419868589215, 7048.223934960788, 1953.6531290354471], [1646, 1647, 1648, 1649, 1650, 1651, 1652, 1653, 1654, 1655, 1656, 1657, 1658, 1659, 1660, 1661, 1662, 1663, 1664, 1665, 1666, 1667, 1668, 1669]], [0, 3699, [38239, 38279, 38317, 38339, 38381, 38417, 38450, 38486, 38525], [12683.4, 12694.992, 12685.585, 12735.828, 12715.94, 12768.542, 12754.5, 12721.276, 12706.04], [10376.441, 10363.868, 10339.817, 10287.374, 10285.531, 10243.119, 10309.521, 10323.261, 10328.229], [20.936, 11.609, 9.912, 14.356, 26.29, 25.288, 17.951, 11.477, 13.052], [495.11631007788606, 1901.2758879358257, 2524.8258190582646, 2543.763415546911, 3030.518623114597, 4816.087315494068, 2313.017236195504, 2297.029854326304, 786.2346444404574], [1645, 1646, 1647, 1648, 1649, 1650, 1651, 1652, 1653]], [1, 3702, [38217, 38254, 38293, 38323, 38354, 38390], [36118.066, 36090.264, 36125.85, 36156.854, 36114.371, 36103.523], [33066.694, 33043.359, 33045.345, 33100.828, 33069.904, 33038.917], [29.58, 29.963, 20.332, 26.578, 22.765, 31.719], [4085.1972475004454, 4096.291622883217, 33290.34342673408, 3098.2816968938578, 3676.977038900751, 2966.837617001264], [1644, 1645, 1646, 1647, 1648, 1649]], [1, 3725, [38423, 38455, 38494, 38533, 38569, 38599, 38629, 38663, 38697], [33991.942, 33960.446, 34006.193, 33946.703, 34025.99, 33988.771, 33957.74, 33963.379, 33977.965], [31161.691, 31154.176, 31130.363, 31171.062, 31243.271, 31198.885, 31125.409, 31156.667, 31202.355], [17.994, 24.69, 19.643, 17.076, 20.224, 29.225, 34.056, 19.23, 35.849], [1099.8146344921038, 798.3833981751684, 578.4199510369042, 1096.8959642413706, 11413.790969314261, 1394.389845503109, 688.1310692617457, 776.5872377472672, 899.6880293994703], [1650, 1651, 1652, 1653, 1654, 1655, 1656, 1657, 1658]], [2, 3727, [38462, 38499, 38537, 38573, 38604, 38632], [37782.45, 37829.251, 37821.2, 37797.823, 37732.417, 37700.228], [58261.92, 58204.996, 58226.604, 58237.01, 58297.959, 58280.479], [32.9, 22.403, 18.763, 26.686, 18.631, 19.054], [2713.301774016299, 8390.929672932143, 8798.972524211344, 3473.6505458872225, 1779.0502818550838, 2568.854443624812], [1651, 1652, 1653, 1654, 1655, 1656]], [2, 3728, [38463, 38500, 38538, 38574, 38605], [38193.021, 38189.341, 38141.67, 38144.354, 38112.723], [57924.419, 57949.667, 57738.94, 57859.691, 57734.021], [26.395, 22.039, 16.197, 32.224, 23.481], [8987.777697682526, 12677.883431957642, 3777.7482640916173, 4744.3386752761235, 2029.75032932685], [1651, 1652, 1653, 1654, 1655]], [1, 3731, [38603, 38630, 38666, 38700, 38733, 38760, 38787], [36032.937, 36072.331, 35990.135, 36047.416, 36031.853, 35992.048, 36023.251], [32945.545, 32906.675, 32913.9, 32952.545, 33180.016, 33152.42, 33119.866], [19.401, 16.415, 16.72, 21.877, 18.483, 31.347, 26.849], [1487.207466638465, 1971.117958732549, 1434.4959820499018, 3202.7938512303067, 493.1819291621067, 557.0237646843116, 1202.6333975541706], [1655, 1656, 1657, 1658, 1659, 1660, 1661]], [2, 3732, [38539, 38575, 38606, 38633, 38667, 38703, 38734], [38111.643, 38126.133, 38093.89, 38105.403, 38134.921, 38117.995, 38029.867], [59133.79, 59087.523, 59165.518, 59155.241, 59147.123, 59154.06, 59240.45], [20.416, 21.084, 12.779, 16.599, 15.844, 12.84, 21.926], [1419.9546094797147, 2583.124904780011, 2384.628897378921, 3564.9793693515076, 2199.150745072332, 4087.685677663613, 1775.7026359892523], [1653, 1654, 1655, 1656, 1657, 1658, 1659]], [0, 3733, [38589, 38618, 38649, 38685, 38718, 38749, 38775, 38805], [11856.343, 11904.367, 11839.006, 11782.626, 11911.996, 11819.845, 11893.064, 11889.84], [9102.875, 9048.816, 9015.7, 9053.583, 8979.294, 9042.737, 8997.703, 8976.653], [27.984, 22.77, 24.312, 15.531, 26.353, 24.53, 24.329, 30.02], [1745.5943352861013, 1331.9206817308502, 568.209537235173, 384.4412010936641, 1821.7916293459216, 1040.2357593052689, 2106.786235048081, 3234.260095414994], [1655, 1656, 1657, 1658, 1659, 1660, 1661, 1662]], [2, 3740, [38634, 38668, 38702, 38735, 38762, 38788], [38100.934, 38143.118, 38108.659, 38078.941, 38046.373, 38048.532], [57298.963, 57176.551, 57189.608, 57176.207, 57309.547, 57164.063], [26.523, 8.702, 16.315, 23.958, 30.236, 31.807], [1444.1717006717822, 1079.1260143323452, 809.0977075107295, 1221.7930864053383, 2390.7416319905315, 1693.8766375589842], [1656, 1657, 1658, 1659, 1660, 1661]], [1, 3747, [38664, 38699, 38732, 38758, 38785, 38822, 38851], [35026.384, 34937.077, 34913.02, 34999.774, 34950.44, 35007.999, 35064.383], [31758.608, 31659.535, 31727.677, 31715.441, 31698.672, 31738.383, 31677.882], [26.445, 22.934, 16.169, 15.341, 12.088, 13.853, 13.985], [3876.9348278363536, 1274.3470443939934, 1056.7391401309237, 2051.328905606123, 1362.7350114475917, 1802.9790420440759, 1695.9423572139137], [1657, 1658, 1659, 1660, 1661, 1662, 1663]], [0, 3753, [38750, 38776, 38809, 38840, 38871], [12252.24, 12291.263, 12335.455, 12396.727, 12267.384], [8611.907, 8609.664, 8748.348, 8833.448, 8640.425], [16.623, 19.745, 36.389, 22.334, 17.506], [920.2196825924441, 855.3596727336119, 4499.1032161969015, 17326.142896273894, 649.1359792147555], [1660, 1661, 1662, 1663, 1664]], [2, 3760, [38790, 38825, 38852, 38882, 38908, 38934, 38956, 38984], [38157.969, 38115.68, 38128.625, 38142.189, 38151.995, 38136.801, 38174.112, 38128.061], [57686.266, 57710.953, 57713.215, 57653.434, 57720.566, 57825.355, 57794.07, 58023.076], [22.865, 21.309, 32.35, 20.388, 18.464, 31.921, 29.641, 30.084], [604.09104211326, 721.6106774825805, 915.2170474656771, 1227.5962030959258, 911.2834322593918, 2140.3789226272784, 2278.8805365633634, 5647.045975748932], [1661, 1662, 1663, 1664, 1665, 1666, 1667, 1668]], [1, 3789, [39066, 39096, 39130, 39160, 39189, 39223, 39251, 39273, 39299, 39328], [35203.124, 35144.827, 35149.92, 35184.122, 35189.854, 35192.963, 35157.108, 35198.283, 35009.394, 35020.112], [31519.098, 31572.67, 31563.027, 31537.295, 31513.159, 31520.534, 31541.636, 31557.131, 31706.95, 31809.304], [19.972, 19.796, 13.683, 13.219, 9.349, 8.693, 10.265, 27.821, 29.876, 21.161], [822.6397695649747, 786.331714036779, 3385.735967819092, 1633.790489593135, 2358.090437814787, 2827.571539988971, 2488.130374062302, 655.2741942434637, 1279.5801248876928, 2132.313874854527], [1671, 1672, 1673, 1674, 1675, 1676, 1677, 1678, 1679, 1680]], [1, 3790, [39098, 39131, 39162, 39190, 39224, 39252, 39274, 39300, 39330, 39365, 39391, 39427, 39452, 39476, 39501, 39522, 39551, 39577, 39603], [35607.726, 35550.641, 35534.078, 35464.173, 35511.122, 35541.595, 35547.501, 35548.605, 35568.612, 35615.757, 35516.88, 35612.675, 35559.313, 35659.764, 35667.268, 35655.164, 35704.354, 35721.771, 35706.61], [32831.883, 32843.977, 32859.15, 32750.275, 32736.322, 32772.258, 32765.762, 32741.161, 32734.157, 32805.292, 32785.275, 32796.114, 32790.927, 32852.877, 32868.094, 32845.769, 32865.803, 32899.473, 32881.846], [14.716, 15.737, 11.156, 26.224, 16.533, 20.11, 20.954, 20.195, 24.733, 14.069, 19.038, 11.21, 11.926, 18.321, 22.936, 16.115, 21.003, 22.78, 16.913], [597.7889409543006, 1211.171950982571, 1652.595488588196, 3122.734303827751, 1383.4344420960092, 1866.493380025066, 2107.624915970763, 1654.2082201778449, 6068.717477519904, 2332.3719377372136, 1347.92480456776, 2759.7461274620855, 2384.4337855894, 1879.0735598025778, 556.2340528441401, 830.3539590858464, 1038.8545828437684, 605.6198318486416, 856.3394206422055], [1672, 1673, 1674, 1675, 1676, 1677, 1678, 1679, 1680, 1681, 1682, 1683, 1684, 1685, 1686, 1687, 1688, 1689, 1690]], [2, 3792, [39100, 39133, 39165, 39193, 39227, 39253, 39277, 39302, 39331, 39367, 39395, 39428, 39454, 39477, 39502], [38107.62, 38091.636, 38082.478, 38120.202, 38099.487, 38087.573, 38021.857, 38048.829, 38059.745, 38062.742, 38038.237, 38048.778, 38030.872, 38071.323, 38059.5], [58909.916, 58880.912, 58928.038, 58922.831, 58898.806, 58805.792, 58866.516, 58874.92, 58904.83, 58865.484, 58909.912, 58923.927, 58942.332, 58913.728, 58896.988], [15.374, 14.044, 12.835, 26.344, 33.553, 17.203, 27.202, 27.915, 16.255, 19.974, 16.483, 22.486, 30.962, 16.849, 28.789], [793.7393892902838, 1588.0725537190335, 940.9609243530184, 622.3408982966369, 1196.4575048668169, 775.8772955543732, 818.8001214305847, 532.7610980101005, 1043.8312053846134, 629.8764138140971, 704.7934715574651, 822.32620415048, 712.1008629737839, 640.2768863034606, 492.8195757506422], [1672, 1673, 1674, 1675, 1676, 1677, 1678, 1679, 1680, 1681, 1682, 1683, 1684, 1685, 1686]], [0, 3797, [39054, 39084, 39118, 39148, 39182], [12551.107, 12667.514, 12613.328, 12610.339, 12633.804], [8926.685, 8927.709, 8950.982, 8944.543, 8933.049], [39.459, 19.796, 16.568, 15.762, 17.768], [2138.1359198728524, 2047.823688155611, 1721.004307652058, 4302.315042269916, 1653.3709209596318], [1671, 1672, 1673, 1674, 1675]], [0, 3802, [39211, 39241, 39265, 39291, 39320, 39350], [12423.733, 12430.128, 12377.686, 12548.023, 12428.261, 12358.484], [8796.472, 8935.059, 8916.703, 8865.658, 8869.276, 8725.721], [13.262, 11.37, 18.002, 25.889, 12.399, 31.789], [45816.71696860655, 80891.81488091273, 14911.750376229496, 5429.135411893296, 60571.55718733313, 4189.014508925079], [1676, 1677, 1678, 1679, 1680, 1681]], [0, 3810, [39287, 39317, 39348, 39378, 39410], [11896.139, 11904.549, 11945.162, 12052.906, 12066.292], [7739.387, 7633.59, 7744.739, 7709.54, 7700.769], [42.782, 34.038, 26.629, 3.424, 37.451], [1320.2893468635511, 768.5464346914182, 1952.2532306431178, 334.5199067205894, 3278.8016535325814], [1679, 1680, 1681, 1682, 1683]], [1, 3816, [39451, 39475, 39500, 39521, 39550, 39576, 39602, 39631, 39663, 39688, 39716, 39746, 39769], [35368.721, 35456.048, 35379.307, 35297.919, 35301.657, 35314.539, 35232.558, 35271.604, 35202.035, 35322.427, 35367.625, 35220.237, 35215.022], [31678.666, 31689.764, 31733.94, 31695.651, 31719.585, 31732.974, 31716.085, 31671.179, 31711.911, 31741.009, 31690.52, 31764.569, 31742.923], [20.637, 16.51, 19.916, 15.904, 17.887, 22.173, 22.068, 26.879, 18.243, 18.246, 15.116, 33.917, 30.394], [1449.4989600646238, 973.5473493109218, 2151.8205532646384, 1192.6278610560244, 5815.307672516611, 3013.488332672062, 4422.306985581714, 2924.238977088121, 9857.475250007024, 4529.902143507046, 3780.271033118777, 701.2930727135272, 1072.9150973287021], [1684, 1685, 1686, 1687, 1688, 1689, 1690, 1691, 1692, 1693, 1694, 1695, 1696]], [1, 3823, [39473, 39499, 39519, 39548, 39573, 39600, 39629, 39661, 39683, 39714, 39745], [34227.861, 34209.482, 34224.991, 34269.149, 34203.547, 34230.655, 34193.352, 34198.872, 34189.914, 34230.483, 34230.342], [30203.886, 30230.077, 30236.223, 30188.865, 30243.907, 30199.711, 30244.636, 30328.904, 30299.766, 30205.05, 30161.893], [3.97, 22.191, 15.252, 24.93, 22.837, 13.278, 16.464, 33.068, 30.132, 21.869, 13.433], [280.99377913102444, 1681.8195771201915, 373.60415139764154, 834.6419017564399, 1143.263299191213, 1247.1338112837843, 2396.2491711695006, 4032.3763265016496, 2309.7436879230245, 1305.2342978652744, 678.026224321095], [1685, 1686, 1687, 1688, 1689, 1690, 1691, 1692, 1693, 1694, 1695]], [2, 3839, [39578, 39605, 39633, 39664, 39691, 39720, 39749, 39773, 39800, 39821, 39855, 39894, 39919, 39948, 39976, 40007, 40037, 40059, 40080, 40117, 40142, 40174, 40206, 40235, 40257, 40287], [38367.661, 38377.555, 38297.249, 38392.65, 38423.599, 38351.051, 38313.655, 38376.212, 38431.559, 38384.957, 38408.941, 38366.705, 38387.445, 38438.103, 38410.739, 38333.767, 38358.268, 38370.308, 38376.363, 38391.469, 38368.22, 38393.031, 38412.173, 38288.55, 38409.157, 38405.369], [57894.734, 57850.676, 57887.981, 57910.921, 57865.785, 57938.741, 57889.809, 57897.324, 57832.037, 57895.534, 57806.531, 57830.347, 57862.387, 57884.695, 57911.23, 57860.926, 57902.965, 57869.484, 57898.51, 57886.856, 57889.361, 57877.456, 57922.826, 57962.503, 57884.344, 57909.827], [23.415, 17.766, 23.44, 16.828, 16.98, 28.77, 21.484, 21.154, 26.117, 20.014, 32.404, 25.267, 22.155, 15.488, 20.541, 18.169, 29.015, 16.186, 16.466, 17.173, 19.822, 21.778, 21.86, 23.898, 19.416, 15.221], [1979.161036804388, 1508.5578803635788, 2590.763618980243, 1507.868641827849, 822.5199994880492, 2571.157893108199, 3357.8457066236188, 1000.2546271866169, 1300.9535911453584, 1526.948623337359, 1045.5076375539968, 1224.430832894747, 1531.9379895902928, 922.571506046577, 1501.4492214323043, 4436.2505096599825, 1404.9652928882933, 1333.586420818597, 2686.4757069195466, 957.6886506375388, 1521.8878196678977, 1517.8528801508185, 5620.388302291306, 1843.3114191587865, 1534.5090252954055, 4432.958720510062], [1689, 1690, 1691, 1692, 1693, 1694, 1695, 1696, 1697, 1698, 1699, 1700, 1701, 1702, 1703, 1704, 1705, 1706, 1707, 1708, 1709, 1710, 1711, 1712, 1713, 1714]], [1, 3846, [39660, 39684, 39715, 39744, 39768, 39796, 39816, 39848, 39890, 39913, 39940, 39972, 40003, 40031, 40056, 40077, 40112, 40138, 40169, 40200, 40230, 40254], [34164.049, 34191.079, 34214.976, 34155.324, 34171.99, 34157.703, 34235.558, 34217.943, 34268.659, 34163.389, 34155.745, 34153.243, 34184.416, 34183.877, 34225.294, 34195.012, 34205.372, 34176.913, 34205.846, 34179.695, 34226.289, 34187.763], [30613.933, 30615.689, 30639.361, 30613.756, 30653.455, 30618.704, 30520.658, 30490.946, 30502.42, 30624.33, 30625.793, 30636.987, 30631.738, 30503.027, 30491.754, 30579.615, 30510.283, 30491.754, 30631.934, 30561.163, 30599.717, 30648.576], [16.735, 20.518, 17.425, 19.96, 29.82, 14.274, 20.181, 34.012, 29.303, 20.215, 20.68, 16.443, 12.743, 32.353, 38.008, 20.199, 29.397, 27.584, 20.152, 29.547, 31.433, 16.35], [1187.1855459580581, 985.4351608354601, 1868.9669438195017, 895.5317886780213, 878.2758726769869, 615.3619862899076, 13694.47033266758, 2278.924429625535, 8359.150408866295, 1217.8865249733299, 1112.975060467231, 990.2224311996853, 1043.03489110141, 2983.3814070744875, 2531.529411987878, 986.5148969612372, 7197.865155740797, 2327.33301932797, 905.0709637637623, 1661.3289672893357, 1753.2693901243663, 697.6923272057418], [1692, 1693, 1694, 1695, 1696, 1697, 1698, 1699, 1700, 1701, 1702, 1703, 1704, 1705, 1706, 1707, 1708, 1709, 1710, 1711, 1712, 1713]], [1, 3864, [39851, 39892, 39914, 39942, 39974, 40004, 40034, 40057, 40078, 40115, 40140, 40170, 40202, 40231, 40255, 40284, 40317, 40345, 40368, 40395, 40418, 40446, 40464, 40484, 40511, 40537, 40557, 40579, 40597, 40617, 40640, 40661, 40676, 40698, 40713, 40732, 40745, 40761, 40778, 40795, 40816, 40836, 40853, 40877, 40897, 40923, 40943, 40962, 40989, 41015], [35063.292, 35172.62, 35082.332, 34902.128, 34858.655, 34962.757, 34903.592, 34966.212, 34856.932, 34900.937, 34903.199, 34908.225, 34929.748, 34829.29, 34884.714, 34902.947, 34816.091, 34915.713, 34842.156, 34917.865, 34851.247, 34882.333, 34829.032, 34918.258, 34912.491, 34881.11, 34919.415, 34944.129, 34907.919, 34954.896, 34966.468, 34991.012, 34984.495, 34878.924, 34893.239, 35018.334, 35088.386, 35073.424, 35117.803, 35099.148, 35025.093, 34915.762, 34913.099, 34937.218, 34836.007, 34881.302, 34928.59, 34855.558, 34871.262, 34901.039], [31672.145, 31666.62, 31730.674, 31732.64, 31802.159, 31775.896, 31778.948, 31754.769, 31789.911, 31809.84, 31785.178, 31798.679, 31768.108, 31746.633, 31783.296, 31785.828, 31673.14, 31739.721, 31821.594, 31726.157, 31744.043, 31838.438, 31805.586, 31764.534, 31785.857, 31834.077, 31813.498, 31754.743, 31764.655, 31801.84, 31707.075, 31734.564, 31738.56, 31761.341, 31805.069, 31608.361, 31635.341, 31680.603, 31683.21, 31606.857, 31713.405, 31691.157, 31781.618, 31824.114, 31779.748, 31782.449, 31762.439, 31781.228, 31816.472, 31782.069], [30.577, 23.733, 28.47, 20.219, 24.894, 19.551, 20.718, 14.719, 18.974, 16.113, 17.659, 14.569, 27.914, 24.668, 13.556, 19.449, 20.858, 26.149, 23.6, 28.443, 21.389, 21.849, 19.073, 16.795, 21.087, 18.233, 16.577, 23.004, 26.335, 20.533, 15.233, 15.615, 15.143, 18.178, 13.518, 25.541, 30.663, 19.584, 20.151, 14.123, 29.84, 23.925, 11.344, 26.603, 23.695, 13.663, 13.346, 13.441, 13.614, 21.447], [1108.832788647984, 1530.3236355858594, 2760.385292491601, 660.0637556334074, 908.4174954374688, 2870.77556498149, 1609.8946013927532, 2303.2532183411067, 883.5440448217432, 1324.1798383509556, 1631.5821344124454, 705.3029355564533, 2258.9749940805214, 2632.7500967950955, 1398.8652552965016, 1221.064009081517, 15497.168319887443, 1556.5006682949017, 1322.452497602982, 2775.4506323094674, 1479.421334978602, 1007.4659046384245, 1196.8535006666252, 964.5691096028058, 1077.8646383244263, 1607.2841459458082, 1094.6492982005173, 2765.320600661333, 2258.518073753809, 1226.6925895318634, 4221.316045841717, 4021.2690650323443, 2162.747210009443, 1884.9471762651883, 1532.7600237143508, 8347.366813602115, 1835.4792467036239, 1043.6653900491856, 2186.265162101388, 2467.299749302446, 2860.701833400617, 1728.4943577403658, 1258.4673337634122, 1349.7906380834515, 1457.2599168894405, 1457.824418696012, 2114.9011843392213, 1706.9370697508969, 1759.959142442628, 1411.5193466284236], [1699, 1700, 1701, 1702, 1703, 1704, 1705, 1706, 1707, 1708, 1709, 1710, 1711, 1712, 1713, 1714, 1715, 1716, 1717, 1718, 1719, 1720, 1721, 1722, 1723, 1724, 1725, 1726, 1727, 1728, 1729, 1730, 1731, 1732, 1733, 1734, 1735, 1736, 1737, 1738, 1739, 1740, 1741, 1742, 1743, 1744, 1745, 1746, 1747, 1748]], [0, 3882, [40073, 40099, 40133, 40156, 40187, 40219, 40246, 40273, 40303, 40333, 40355], [12433.54, 12446.392, 12607.974, 12487.088, 12602.307, 12546.503, 12568.028, 12662.147, 12676.704, 12643.664, 12662.767], [10269.531, 10263.132, 10266.865, 10338.287, 10426.973, 10338.1, 10346.249, 10422.513, 10436.267, 10426.807, 10418.562], [32.978, 36.535, 18.171, 27.611, 16.98, 20.098, 26.45, 32.411, 14.493, 17.23, 23.917], [760.1037096895019, 566.2600385680679, 11404.141639357387, 5186.68186575915, 1008.7401975127714, 5532.941492327531, 5710.839251335059, 1348.1766085164068, 3056.725242952655, 1102.0365544935055, 1335.393879141395], [1707, 1708, 1709, 1710, 1711, 1712, 1713, 1714, 1715, 1716, 1717]], [0, 3887, [40100, 40132, 40157, 40188, 40220, 40245, 40272, 40302, 40332, 40354, 40384], [12678.792, 12521.87, 12646.857, 12640.007, 12679.505, 12572.831, 12522.801, 12594.203, 12636.684, 12560.169, 12485.834], [9006.424, 8916.554, 8956.593, 9069.165, 8989.409, 8969.298, 9016.171, 9050.801, 9004.35, 9020.937, 8987.213], [20.583, 31.158, 34.983, 27.203, 15.789, 22.6, 26.909, 25.587, 27.204, 28.649, 35.948], [676.6725314210055, 6966.066828131493, 854.8446313908131, 1241.6689373317438, 729.5586446464067, 630.1203928308947, 684.8948657985627, 1365.3744433235177, 863.7352594526656, 1626.3382283652684, 2292.697354504851], [1708, 1709, 1710, 1711, 1712, 1713, 1714, 1715, 1716, 1717, 1718]], [1, 3888, [40113, 40139, 40168, 40201, 40229, 40253], [34185.617, 34199.475, 34221.251, 34204.067, 34230.727, 34241.904], [30322.324, 30377.219, 30358.979, 30439.598, 30252.209, 30204.313], [27.799, 27.746, 29.125, 29.201, 21.33, 14.121], [2872.455625113768, 3889.7918726203225, 5306.859131063372, 4999.671268914188, 1455.1262855605016, 1502.0939550344508], [1708, 1709, 1710, 1711, 1712, 1713]], [1, 3907, [40318, 40346, 40369, 40396, 40419, 40447, 40465, 40485, 40512], [35805.355, 35664.642, 35688.819, 35719.677, 35683.212, 35712.117, 35737.105, 35697.022, 35727.911], [33152.255, 32977.608, 32999.971, 32989.07, 32977.545, 32970.345, 32947.756, 32930.79, 32956.58], [36.826, 24.325, 11.186, 11.208, 19.222, 14.982, 14.153, 12.517, 17.433], [1936.0730938351987, 1106.6767295466532, 694.1637202271341, 2099.778720176927, 1651.5912303016462, 2229.9086480340243, 1753.0764509409162, 1418.7304404761903, 1051.8668738717793], [1715, 1716, 1717, 1718, 1719, 1720, 1721, 1722, 1723]], [2, 3908, [40347, 40371, 40397, 40423, 40449, 40466, 40487, 40515, 40538, 40560], [38400.695, 38373.616, 38321.779, 38333.712, 38384.055, 38385.266, 38370.312, 38247.17, 38430.934, 38377.337], [57858.915, 57905.43, 57948.277, 57873.67, 57907.163, 57899.386, 57877.214, 57890.92, 57913.988, 57897.842], [27.648, 17.063, 23.497, 28.677, 24.844, 29.699, 20.01, 24.422, 23.335, 23.776], [1121.153980867717, 2330.5762076904216, 2399.587274691609, 1069.8632737976939, 998.8794764696646, 1129.9882947019623, 1773.6538032492376, 3582.4640832479954, 1505.1733830821356, 2410.136237084338], [1716, 1717, 1718, 1719, 1720, 1721, 1722, 1723, 1724, 1725]], [1, 3925, [40483, 40510, 40536, 40556, 40578], [34211.052, 34229.331, 34224.585, 34196.332, 34238.665], [30211.12, 30240.112, 30185.474, 30242.467, 30200.007], [24.455, 24.539, 8.915, 15.37, 16.232], [1395.6243883900079, 1378.881187410056, 710.5035522360262, 1668.9217555610073, 1169.5800997048286], [1722, 1723, 1724, 1725, 1726]], [0, 3933, [40726, 40738, 40755, 40770, 40790], [12555.293, 12538.535, 12478.941, 12475.402, 12482.24], [10232.424, 10218.417, 10169.005, 10281.508, 10386.709], [24.113, 36.722, 16.624, 22.863, 24.996], [1081.8045399272949, 1144.2962795336898, 9697.575936764544, 4653.449151240168, 474.95262798035316], [1734, 1735, 1736, 1737, 1738]], [1, 3935, [40638, 40660, 40675, 40697, 40712], [34225.767, 34272.992, 34243.004, 34216.78, 34293.487], [30222.797, 30187.256, 30179.539, 30152.667, 30270.915], [12.074, 21.636, 18.793, 27.182, 36.221], [1303.0721677620845, 1050.0003651617512, 1580.464583489043, 1129.1190820417182, 1169.798743768544], [1729, 1730, 1731, 1732, 1733]], [2, 3936, [40600, 40619, 40642, 40663, 40678, 40700, 40715, 40733], [38398.4, 38388.893, 38393.969, 38399.463, 38407.406, 38423.164, 38306.025, 38397.885], [57835.08, 57880.269, 57883.233, 57889.786, 57900.982, 57914.491, 57979.53, 57914.768], [22.563, 23.557, 24.828, 24.864, 21.465, 21.137, 35.655, 27.63], [1352.6292621042148, 2304.8917505928903, 833.4084291245578, 1722.4961835212691, 5677.517594161674, 1075.3535115823545, 3462.736152045329, 1419.0978558764084], [1727, 1728, 1729, 1730, 1731, 1732, 1733, 1734]], [0, 3943, [40788, 40810, 40827, 40847, 40868, 40888, 40914, 40933, 40954, 40976, 41002, 41030, 41053, 41076], [11954.915, 11962.916, 11969.283, 11961.043, 11965.208, 11968.715, 11948.144, 11997.984, 11977.276, 11994.323, 11957.756, 11978.79, 11973.078, 11964.536], [8062.054, 8049.977, 8062.836, 8060.001, 8081.842, 8050.216, 8048.534, 8027.462, 8034.137, 8056.747, 8035.944, 8092.476, 8054.564, 8072.056], [20.89, 11.59, 14.934, 12.222, 11.325, 14.607, 17.464, 13.862, 15.814, 11.746, 10.3, 9.154, 12.791, 16.715], [798.6585685750373, 1452.6889573440237, 1443.8380020822517, 1082.951236793794, 857.6239338243358, 1141.1974110244514, 1632.856352202717, 657.9978829193811, 1445.3077377318907, 1239.4102761802096, 1139.4368575360895, 833.3101689286639, 1227.0058279367506, 958.1920185869774], [1738, 1739, 1740, 1741, 1742, 1743, 1744, 1745, 1746, 1747, 1748, 1749, 1750, 1751]], [0, 3944, [40791, 40812, 40828, 40848, 40869, 40890, 40916, 40934, 40955, 40977, 41003, 41032, 41054, 41077], [12531.275, 12525.127, 12540.698, 12533.11, 12543.354, 12520.296, 12519.05, 12548.267, 12537.729, 12551.357, 12552.764, 12541.435, 12554.338, 12534.684], [9067.787, 9065.437, 9085.376, 9077.219, 9074.947, 9078.975, 9087.318, 9084.026, 9079.929, 9032.025, 9066.517, 9081.628, 9051.077, 9002.986], [19.923, 9.231, 14.327, 13.235, 11.241, 11.292, 17.73, 10.428, 9.589, 13.911, 21.152, 15.751, 16.827, 21.336], [1226.4154601493442, 1622.7815013897057, 1770.664275381408, 1357.4474467262157, 1243.085781929513, 1179.7016906177312, 1971.3095478233477, 1836.2173936573859, 1601.6866896924146, 2555.2901579037025, 2072.3198147519965, 1365.4783517548285, 1448.4536858928348, 1214.94733440098], [1738, 1739, 1740, 1741, 1742, 1743, 1744, 1745, 1746, 1747, 1748, 1749, 1750, 1751]], [1, 3960, [40944, 40963, 40990, 41017, 41042, 41063, 41087, 41113, 41142], [35905.643, 35897.777, 35920.555, 35924.561, 35895.775, 35915.012, 35902.148, 35862.432, 35910.463], [33217.974, 33208.797, 33239.551, 33266.915, 33139.206, 33189.328, 33151.757, 33222.943, 33190.391], [17.009, 15.432, 17.641, 16.585, 18.947, 17.938, 19.561, 16.7, 18.951], [2134.070121156814, 1226.732677398986, 2558.90839795237, 1847.3056367788022, 2476.658573435042, 2632.2675081731645, 2516.1003682543756, 1530.9538881121823, 1360.6256747887442], [1745, 1746, 1747, 1748, 1749, 1750, 1751, 1752, 1753]], [1, 3977, [41185, 41204, 41226, 41249, 41273, 41297, 41316], [35892.222, 35886.372, 35884.028, 35917.166, 35842.903, 35899.382, 35890.502], [33184.279, 33208.073, 33162.978, 33178.772, 33135.194, 33095.199, 33149.456], [21.749, 17.69, 21.853, 20.899, 19.546, 37.021, 21.333], [2000.8216577418066, 3785.8123363571235, 2132.4296869840587, 1012.1887511115746, 3525.1730899321133, 2366.796657047639, 1463.0602336226011], [1755, 1756, 1757, 1758, 1759, 1760, 1761]], [0, 3982, [41241, 41263, 41285, 41307, 41326], [12291.581, 12314.886, 12261.222, 12291.527, 12382.97], [8612.05, 8542.508, 8585.399, 8621.345, 8606.825], [26.356, 30.677, 15.869, 15.395, 39.303], [721.2398075411147, 3336.358012791997, 558.6777135281134, 473.11854670887334, 959.9219545164493], [1758, 1759, 1760, 1761, 1762]], [1, 4005, [41491, 41520, 41544, 41560, 41582, 41610, 41634, 41655, 41679, 41705, 41726, 41746], [35999.172, 36006.566, 36008.717, 36013.626, 36044.138, 36025.172, 35996.538, 36007.251, 35988.665, 35998.608, 36025.704, 36007.468], [33130.034, 33147.331, 33157.511, 33171.151, 33158.258, 33138.027, 33137.507, 33134.785, 33159.211, 33111.085, 33141.9, 33159.93], [13.173, 8.33, 8.369, 10.446, 10.823, 14.451, 17.297, 11.247, 14.475, 13.873, 9.375, 13.045], [1141.642680129662, 1173.9790274162463, 1589.3187429427387, 1597.7655616405639, 655.3467662395657, 1283.3417713092983, 1009.7555002058854, 1353.125116333399, 826.7291723304597, 892.3854525144127, 1499.4514672645012, 984.1511777758434], [1770, 1771, 1772, 1773, 1774, 1775, 1776, 1777, 1778, 1779, 1780, 1781]], [2, 4026, [41706, 41727, 41747, 41771, 41802], [38305.733, 38352.579, 38270.834, 38299.337, 38243.18], [57701.992, 57689.169, 57660.866, 57671.761, 57693.086], [18.221, 29.499, 21.323, 20.025, 22.342], [763.300220265508, 1743.6133695531541, 730.6594184242797, 707.4815636356557, 906.5672444480608], [1779, 1780, 1781, 1782, 1783]], [1, 4033, [41745, 41768, 41800, 41824, 41857, 41889, 41931, 41970], [35139.466, 35182.15, 35077.898, 35102.392, 35093.172, 35092.287, 35107.069, 35143.596], [31716.452, 31827.932, 31650.979, 31645.541, 31675.881, 31638.337, 31720.432, 31694.902], [19.359, 35.134, 17.038, 9.31, 16.966, 14.213, 21.691, 27.247], [1376.8685481821628, 1484.4176255021373, 2260.4936424209804, 2809.3308209227043, 2392.769045085193, 2805.1950532597853, 3638.9837768599573, 1475.8896468983971], [1781, 1782, 1783, 1784, 1785, 1786, 1787, 1788]], [0, 4044, [41789, 41815, 41847, 41877, 41913, 41959], [12521.827, 12611.607, 12652.986, 12542.374, 12400.793, 12421.921], [8973.068, 8997.19, 9028.769, 9013.946, 9074.7, 9059.144], [22.515, 18.007, 24.667, 19.43, 33.686, 18.841], [1094.1124582204925, 2497.2763529128747, 1797.0631175192866, 2904.1080187176776, 3053.508312539653, 6781.7260260701605], [1783, 1784, 1785, 1786, 1787, 1788]], [2, 4047, [41828, 41862, 41892, 41935, 41974, 42012, 42048, 42090, 42134, 42172, 42215, 42253, 42289, 42332, 42374, 42417, 42452, 42491, 42528], [38216.708, 38191.822, 38049.324, 38202.113, 38213.896, 38207.184, 38228.445, 38236.475, 38248.367, 38230.313, 38239.22, 38240.435, 38224.253, 38242.371, 38215.134, 38218.56, 38180.62, 38176.56, 38128.878], [57999.078, 58024.112, 57945.299, 57887.361, 57937.484, 57859.38, 57865.736, 57841.623, 57914.245, 57962.498, 57950.388, 57958.739, 57964.336, 57982.697, 57905.747, 58007.366, 58097.756, 58051.607, 57863.661], [21.009, 19.86, 23.145, 19.206, 11.264, 16.167, 13.482, 15.262, 19.057, 18.252, 16.164, 25.697, 19.659, 23.68, 21.806, 17.662, 16.419, 14.012, 41.108], [1462.1585608696585, 2080.9140608879993, 11739.81917800048, 8722.81065307884, 48975.47903052752, 10986.676361703865, 7756.474569058679, 20164.527086609825, 5473.548388302562, 5215.206337955545, 4822.614150501718, 2950.0560016642316, 4353.16913551569, 3828.7697421168905, 4824.833735021357, 2939.3316012949904, 1532.8782911029639, 2119.926856332841, 2367.990368766199], [1784, 1785, 1786, 1787, 1788, 1789, 1790, 1791, 1792, 1793, 1794, 1795, 1796, 1797, 1798, 1799, 1800, 1801, 1802]], [2, 4052, [41861, 41891, 41934, 41973, 42009, 42046, 42089, 42131], [38017.043, 37959.472, 37813.13, 37794.92, 37805.453, 37879.968, 37845.311, 37980.403], [58004.836, 57962.583, 57978.593, 57983.923, 58040.192, 57972.724, 58054.089, 58020.461], [38.594, 23.716, 15.272, 13.161, 13.758, 17.759, 13.701, 24.884], [3040.1413766504947, 7621.790259011869, 20037.738220245843, 10750.854622422217, 11124.668254199634, 17542.672098614326, 7013.355136844791, 5519.356264954656], [1785, 1786, 1787, 1788, 1789, 1790, 1791, 1792]], [1, 4060, [41855, 41887, 41929, 41968, 42005], [34024.714, 34090.76, 34057.9, 34035.779, 34090.325], [31250.473, 31290.559, 31296.273, 31304.051, 31264.574], [24.284, 27.691, 17.163, 17.308, 29.392], [1175.0700648339384, 573.4182993148514, 658.1709894253485, 1085.0548108297132, 2326.095376704794], [1785, 1786, 1787, 1788, 1789]], [0, 4063, [41910, 41957, 41992, 42028, 42065, 42111, 42158, 42196, 42236, 42273, 42310, 42353], [12294.879, 12398.558, 12257.609, 12300.684, 12311.454, 12283.327, 12207.803, 12268.149, 12225.081, 12251.256, 12191.673, 12239.998], [9103.236, 9073.771, 9086.402, 9107.375, 9129.27, 9114.208, 9146.331, 9118.073, 9121.251, 9138.495, 9135.393, 9124.61], [30.152, 20.68, 14.052, 21.516, 22.595, 14.667, 10.741, 16.789, 18.404, 20.49, 15.518, 11.492], [3426.8146862389176, 6814.51070149486, 2092.6253172699035, 3759.555039639713, 3826.1119945137248, 4052.0186415316603, 1904.7362322893327, 1506.0109721335602, 1573.9082322326024, 1303.2569534955555, 1359.0044403302913, 679.29160391221], [1787, 1788, 1789, 1790, 1791, 1792, 1793, 1794, 1795, 1796, 1797, 1798]], [0, 4064, [41911, 41958, 41994, 42029, 42067, 42112, 42160, 42197, 42237, 42276, 42313, 42355, 42393, 42433, 42472, 42509, 42548, 42593, 42635, 42669, 42713], [12305.242, 12423.72, 12424.014, 12397.149, 12423.024, 12439.781, 12442.85, 12433.742, 12418.439, 12417.479, 12378.049, 12381.396, 12412.631, 12427.979, 12449.739, 12430.071, 12473.24, 12408.509, 12434.535, 12400.464, 12433.527], [7738.575, 7769.408, 7760.573, 7759.906, 7763.035, 7761.504, 7778.462, 7766.923, 7793.913, 7762.539, 7775.548, 7786.56, 7769.867, 7816.616, 7772.043, 7797.046, 7799.143, 7814.046, 7801.507, 7787.225, 7797.627], [17.414, 12.69, 9.975, 12.988, 10.975, 12.118, 11.402, 8.466, 14.405, 11.614, 13.69, 23.293, 14.093, 10.594, 21.774, 16.645, 15.752, 16.408, 9.436, 11.637, 21.953], [499.5368911684383, 1347.5028427467353, 1998.250892973686, 2066.5586688912517, 2208.4266630424686, 1934.7321894616189, 1978.258420722775, 2139.792446305556, 2370.162119520757, 1400.5761697192197, 1810.0100769540727, 1419.951785567105, 1988.729826571503, 1998.9382695891159, 2320.5777960272894, 616.7077673811052, 1206.1878774938639, 2155.8273179498456, 1001.4591611508376, 1980.875702030955, 801.4357552211444], [1787, 1788, 1789, 1790, 1791, 1792, 1793, 1794, 1795, 1796, 1797, 1798, 1799, 1800, 1801, 1802, 1803, 1804, 1805, 1806, 1807]], [1, 4067, [41932, 41971, 42007, 42043, 42085, 42129, 42169, 42211, 42249, 42286, 42327, 42370, 42413, 42447, 42487], [35948.771, 35799.202, 35847.275, 35816.058, 35765.866, 35790.339, 35806.44, 35783.463, 35829.21, 35772.188, 35917.919, 35857.573, 35898.205, 35862.556, 35908.14], [32933.159, 33051.123, 33065.536, 33099.827, 33121.386, 33103.8, 33125.78, 33101.189, 33093.275, 33150.136, 33121.766, 33132.764, 33110.723, 33101.381, 33115.738], [25.147, 31.333, 22.762, 16.126, 12.389, 19.439, 13.549, 11.782, 21.676, 15.985, 30.189, 23.584, 24.846, 22.63, 29.719], [6144.2632476019535, 2342.2211873430006, 1226.6188788426707, 1866.3976217662816, 1543.0799555600793, 1738.767000446479, 1564.2851508957692, 1113.3533729597768, 1937.2022505858517, 650.2440145826758, 1025.817154290569, 1937.198955339358, 1494.6214437696422, 4516.992698469703, 2180.753787203947], [1787, 1788, 1789, 1790, 1791, 1792, 1793, 1794, 1795, 1796, 1797, 1798, 1799, 1800, 1801]], [1, 4084, [42042, 42084, 42128, 42168, 42210, 42248, 42285, 42326, 42369, 42412, 42446, 42486, 42524, 42565, 42610, 42646, 42683, 42723], [35215.724, 35132.778, 35103.043, 35112.868, 35091.077, 35061.614, 35086.685, 35159.128, 35048.511, 35105.515, 35098.674, 35090.141, 35010.469, 35001.746, 35025.177, 34964.386, 35066.235, 34854.207], [31730.721, 31777.162, 31769.167, 31821.283, 31774.229, 31833.365, 31756.49, 31714.831, 31698.556, 31709.434, 31740.033, 31766.475, 31708.728, 31759.005, 31747.503, 31766.269, 31745.927, 31767.485], [21.254, 12.895, 14.732, 14.938, 21.372, 14.429, 21.092, 13.912, 18.69, 17.715, 13.694, 22.6, 23.181, 23.716, 14.647, 23.123, 25.615, 38.699], [3195.636252459457, 2104.154878014461, 3133.693484912223, 1877.8238801611383, 3238.700657593418, 1424.2788293734313, 1952.2517769966676, 1221.9503220941917, 14351.629877858568, 2897.3488900088983, 2514.952803584686, 2565.8528515089974, 4319.486546082689, 2269.4496341721383, 3675.7991831816776, 3893.881738578918, 2566.1383563212303, 1155.5066658632024], [1790, 1791, 1792, 1793, 1794, 1795, 1796, 1797, 1798, 1799, 1800, 1801, 1802, 1803, 1804, 1805, 1806, 1807]], [2, 4086, [42133, 42171, 42214, 42252, 42288, 42331, 42373, 42416, 42451, 42490, 42527, 42569, 42612, 42650, 42689, 42727, 42761, 42792, 42829, 42861], [38103.354, 38109.221, 38105.296, 38108.674, 37985.818, 38010.549, 38071.91, 38048.096, 38132.704, 38063.281, 38069.997, 38044.963, 38069.748, 38011.605, 38014.964, 38057.019, 37907.901, 38045.719, 38082.17, 38065.366], [56882.023, 56885.858, 56898.243, 56838.541, 56923.541, 56865.153, 56930.208, 56899.612, 56856.703, 56879.327, 56922.352, 56895.838, 56946.366, 56889.384, 56860.993, 56904.416, 56870.097, 56914.973, 56863.813, 56862.543], [21.822, 16.273, 26.543, 29.082, 19.566, 17.153, 18.761, 28.6, 17.623, 26.263, 16.582, 17.24, 29.058, 14.046, 29.985, 21.487, 26.023, 25.794, 15.206, 24.657], [1718.051664228331, 622.9359712520096, 1930.8867287600299, 724.4802326682666, 458.98415614311676, 25132.55639037134, 460.21269123668714, 1328.3873295414587, 1137.5927250206096, 1606.8984593137557, 923.3989025821563, 1547.824477447066, 1024.2369910223156, 532.8349642074884, 8784.423749262218, 12357.13880067224, 7205.808787255485, 2465.2256385992587, 964.4814867739893, 905.567119884001], [1792, 1793, 1794, 1795, 1796, 1797, 1798, 1799, 1800, 1801, 1802, 1803, 1804, 1805, 1806, 1807, 1808, 1809, 1810, 1811]], [0, 4102, [42198, 42238, 42275, 42314, 42356, 42394, 42434, 42473, 42510, 42549, 42592, 42636, 42670, 42712, 42747], [12631.083, 12567.356, 12407.221, 12462.651, 12518.767, 12465.453, 12424.62, 12422.564, 12425.446, 12479.742, 12393.405, 12493.063, 12444.375, 12419.112, 12472.057], [10254.877, 10339.678, 10375.086, 10351.391, 10287.114, 10345.284, 10389.75, 10344.482, 10233.916, 10343.026, 10373.756, 10194.9, 10398.405, 10347.901, 10375.741], [29.322, 30.68, 19.531, 19.723, 32.034, 31.512, 17.093, 23.612, 35.016, 29.194, 20.53, 28.503, 16.335, 15.605, 18.275], [874.387901209719, 2039.8078812033427, 986.2233082765916, 1525.7053605590906, 1154.9551710475043, 1157.4455145839272, 859.4632158419191, 853.0046086356375, 5418.395466731262, 1132.0771955364746, 910.8354641278639, 7277.204935022377, 663.8438702198251, 2014.0004987858115, 668.4449807774437], [1794, 1795, 1796, 1797, 1798, 1799, 1800, 1801, 1802, 1803, 1804, 1805, 1806, 1807, 1808]], [1, 4105, [42170, 42212, 42250, 42287, 42328, 42371], [36008.849, 36057.143, 36096.385, 36125.255, 36032.322, 36108.75], [32841.206, 32850.836, 32741.764, 32752.525, 32888.181, 32785.037], [29.97, 26.133, 34.31, 21.865, 38.415, 60.791], [4336.307552188836, 12095.234135869536, 671.3373573337475, 3526.1981332312835, 7500.80991641625, 1312.1701177871548], [1793, 1794, 1795, 1796, 1797, 1798]], [0, 4108, [42277, 42311, 42357, 42395, 42435], [12344.68, 12220.663, 12295.255, 12497.077, 12573.692], [9053.505, 9144.733, 9084.744, 8941.629, 8857.273], [31.169, 16.349, 29.953, 25.024, 20.234], [5469.5169121182535, 1211.1175412551345, 13807.191067155807, 6018.761701335713, 787.764479225987], [1796, 1797, 1798, 1799, 1800]], [0, 4119, [42391, 42432, 42470, 42507, 42547, 42591, 42633, 42667, 42709, 42744, 42775, 42808, 42845, 42875, 42895, 42916], [11827.032, 11859.932, 11851.216, 11837.948, 11841.254, 11885.023, 11873.382, 11874.283, 11928.163, 11870.66, 11848.741, 11875.42, 11871.798, 11803.693, 11844.99, 11877.246], [8956.672, 9060.003, 9040.121, 8915.546, 8918.629, 8900.081, 8904.841, 8961.288, 9060.238, 8998.693, 9127.741, 8990.389, 9058.295, 9047.825, 9028.048, 9042.748], [19.192, 24.736, 14.497, 9.901, 9.448, 13.826, 12.152, 19.225, 21.44, 22.897, 35.152, 36.605, 36.942, 17.032, 22.146, 48.154], [1228.532044547502, 1593.1487266384656, 2178.599068756893, 1647.7361788748185, 1909.3373015220777, 2954.223579363336, 2953.91303906781, 1727.4243758627326, 2630.8473749428795, 1597.078250249733, 1148.3712656316818, 1816.9675037372265, 1542.6407604824578, 1333.952146675503, 773.257648630584, 1206.132715601672], [1799, 1800, 1801, 1802, 1803, 1804, 1805, 1806, 1807, 1808, 1809, 1810, 1811, 1812, 1813, 1814]], [2, 4132, [42570, 42613, 42651, 42692, 42728, 42762, 42793, 42830, 42862, 42886, 42907, 42926, 42956, 42973, 42995, 43014, 43042, 43072, 43094, 43127, 43153, 43180, 43211, 43238, 43264, 43287, 43313, 43342, 43366, 43387, 43413, 43443, 43473, 43505, 43537, 43566, 43593, 43617, 43641, 43677, 43699, 43727, 43751], [38199.959, 38202.435, 38204.084, 38213.787, 38196.744, 38228.85, 38247.521, 38214.183, 38212.053, 38207.059, 38216.355, 38188.551, 38149.534, 38145.773, 38193.3, 38193.214, 38206.672, 38232.814, 38245.412, 38258.46, 38243.616, 38241.292, 38260.503, 38254.827, 38351.641, 38369.82, 38329.38, 38335.117, 38360.749, 38334.394, 38250.156, 38267.326, 38258.982, 38278.092, 38316.771, 38323.144, 38300.202, 38248.433, 38272.644, 38220.134, 38273.384, 38234.857, 38224.36], [58127.912, 58096.249, 58119.077, 58096.787, 58111.57, 58111.262, 58069.435, 58076.642, 58064.214, 58041.807, 58072.693, 58085.637, 58066.321, 58044.844, 58101.101, 58110.868, 58094.76, 58126.56, 58095.904, 58097.367, 58107.012, 58109.847, 58115.232, 58091.0, 58085.341, 58110.971, 58096.801, 58115.458, 58152.613, 58096.293, 58101.637, 58105.981, 58107.156, 58091.477, 58113.876, 58076.275, 58083.602, 58104.06, 58091.942, 58075.768, 58065.786, 58100.064, 58079.314], [11.234, 13.022, 10.772, 10.623, 10.959, 12.884, 11.944, 10.424, 12.521, 8.845, 11.289, 11.745, 16.485, 17.768, 13.72, 16.922, 11.89, 7.838, 7.488, 7.1, 9.496, 14.922, 13.137, 11.545, 17.655, 17.047, 20.294, 16.14, 27.342, 13.331, 11.882, 9.983, 10.378, 26.942, 15.667, 15.385, 14.115, 19.327, 16.261, 17.154, 22.666, 15.835, 30.872], [3076.3267064513007, 2326.839998606535, 2646.2729279314544, 1719.0066842897945, 2030.9452598704813, 2643.807256560238, 3142.692644554862, 2941.107859926086, 2350.857119123551, 2753.818534362914, 2250.390816661349, 2996.0151498911177, 3710.748148917959, 2156.0244679013945, 1882.1856234080396, 2959.6645123975577, 2062.4225721510948, 3779.329677603374, 3689.058339235809, 4123.731049785686, 4323.544280305289, 4790.148139187613, 5227.972718845099, 3186.35269753016, 5415.4999221145745, 2555.6648529549707, 4062.3323919617283, 2146.9609703191272, 2847.452868736363, 2710.2100523739296, 2177.0082939573163, 3137.842686476608, 2459.9834809710255, 1188.5169627030532, 1966.9826403823652, 3766.0609891681406, 2972.208539914955, 1873.1609360026307, 2488.15661792733, 883.4199708444771, 2819.272161503084, 1360.8119706055927, 995.9513461220884], [1803, 1804, 1805, 1806, 1807, 1808, 1809, 1810, 1811, 1812, 1813, 1814, 1815, 1816, 1817, 1818, 1819, 1820, 1821, 1822, 1823, 1824, 1825, 1826, 1827, 1828, 1829, 1830, 1831, 1832, 1833, 1834, 1835, 1836, 1837, 1838, 1839, 1840, 1841, 1842, 1843, 1844, 1845]], [2, 4142, [42649, 42688, 42726, 42760, 42791, 42828, 42860, 42885, 42906, 42924, 42954, 42970, 42993, 43013, 43040, 43070, 43092, 43124, 43150, 43177], [37488.32, 37533.62, 37401.115, 37471.556, 37436.801, 37426.17, 37468.386, 37435.296, 37443.166, 37454.744, 37473.424, 37534.448, 37427.895, 37470.65, 37515.902, 37408.625, 37493.884, 37424.606, 37459.542, 37515.825], [57224.503, 57180.518, 57272.138, 57216.589, 57163.164, 57185.571, 57196.337, 57152.978, 57168.103, 57205.744, 57194.5, 57204.23, 57186.461, 57179.463, 57251.807, 57205.094, 57223.53, 57236.577, 57246.043, 57200.074], [20.599, 27.737, 23.37, 25.472, 15.145, 19.513, 24.964, 28.847, 17.936, 19.187, 26.631, 24.177, 27.061, 21.242, 17.393, 19.524, 21.935, 27.625, 13.552, 15.842], [1324.5718613005038, 1335.2185091947174, 758.0257916745002, 1628.8286578813888, 1439.2957395469211, 1030.0889739397326, 2037.232879681188, 1954.7674280720926, 1131.9877045385354, 1187.401123342825, 1376.6852010680054, 803.255394574236, 2083.5712485480863, 993.2900586430304, 1166.0313506376547, 1220.6195334031286, 1077.1700522561591, 688.0027049439192, 1375.8662268795745, 750.8013333653687], [1805, 1806, 1807, 1808, 1809, 1810, 1811, 1812, 1813, 1814, 1815, 1816, 1817, 1818, 1819, 1820, 1821, 1822, 1823, 1824]], [1, 4151, [42790, 42827, 42859, 42883, 42905], [36184.015, 36188.446, 36295.68, 36125.53, 36149.734], [32822.724, 32806.603, 32788.962, 32781.788, 32775.853], [31.742, 16.728, 18.633, 27.08, 18.867], [733.5224439294777, 911.811034937614, 798.4483083637731, 1969.3848871906785, 1168.0091073364622], [1809, 1810, 1811, 1812, 1813]], [0, 4154, [42811, 42848, 42877, 42896, 42917, 42939], [12422.238, 12415.458, 12427.162, 12396.311, 12384.906, 12307.624], [7830.354, 7844.868, 7780.982, 7780.208, 7754.372, 7743.146], [28.998, 19.702, 10.761, 17.567, 17.161, 17.684], [1024.1944209607868, 1326.0432931640048, 1707.07577876744, 1948.5071098301155, 1869.4968088869039, 850.8328516010964], [1810, 1811, 1812, 1813, 1814, 1815]], [0, 4159, [42897, 42918, 42940, 42966, 42986, 43007, 43030, 43062], [12871.534, 12735.118, 12734.876, 12772.575, 12723.113, 12714.104, 12738.578, 12779.473], [9987.796, 10157.256, 10170.348, 10148.123, 10151.951, 10184.576, 10149.934, 10164.105], [31.938, 14.959, 11.214, 16.95, 13.97, 11.109, 14.208, 28.304], [2619.4415185717753, 1161.4715941775642, 848.8091961120388, 1040.1125856170916, 1808.1723128036454, 2084.093545971103, 1033.500122146096, 542.2059144234642], [1813, 1814, 1815, 1816, 1817, 1818, 1819, 1820]], [1, 4164, [42969, 42991, 43012, 43039, 43069, 43091, 43123, 43149, 43176, 43207], [34935.729, 34950.346, 34928.011, 34991.054, 34940.95, 35062.673, 35106.823, 35112.683, 35109.925, 35107.528], [31740.351, 31698.649, 31740.107, 31768.58, 31700.861, 31544.5, 31554.014, 31544.713, 31549.807, 31551.81], [24.697, 34.921, 31.32, 18.69, 26.883, 12.493, 9.986, 16.739, 10.286, 14.322], [668.0118824150845, 3614.9174466969066, 646.1942884681856, 752.906863378099, 3784.1332816585546, 1756.9617731251083, 1812.0611897754143, 2273.2350353564893, 1451.7080778638276, 1709.438373807338], [1816, 1817, 1818, 1819, 1820, 1821, 1822, 1823, 1824, 1825]], [2, 4168, [43041, 43071, 43093, 43125, 43151, 43179, 43209], [37884.791, 37877.66, 37871.423, 37934.544, 37922.589, 37935.152, 37872.709], [59164.665, 59124.581, 59127.037, 59117.754, 59119.627, 59118.227, 59112.644], [21.021, 20.702, 23.111, 16.669, 15.964, 19.06, 28.812], [978.5902010726982, 5587.805972095117, 1779.035958788942, 1027.2826761926856, 1776.016280564144, 1041.3941481454378, 666.1459817492532], [1819, 1820, 1821, 1822, 1823, 1824, 1825]], [0, 4170, [42985, 43006, 43028, 43061, 43084, 43113, 43145, 43168, 43200, 43227, 43253, 43276, 43304, 43325], [12274.218, 12350.566, 12422.429, 12397.915, 12363.059, 12519.359, 12462.383, 12407.942, 12418.227, 12420.704, 12340.156, 12370.66, 12393.649, 12396.41], [7660.264, 7765.048, 7772.905, 7742.744, 7696.966, 7827.018, 7799.422, 7764.377, 7729.532, 7786.047, 7738.766, 7719.505, 7769.139, 7791.342], [13.52, 21.321, 18.639, 18.463, 21.521, 32.841, 26.29, 29.097, 18.427, 31.844, 30.204, 21.749, 20.329, 27.956], [461.57366268732346, 1045.9576819631309, 1609.46267325545, 1500.480187546416, 1400.6303899314755, 3284.969013537901, 1977.6137792641791, 1039.0558399249328, 2499.354671341103, 1904.4917652970526, 833.5988836759768, 1593.4632883055574, 893.3207814483217, 2018.437158178848], [1817, 1818, 1819, 1820, 1821, 1822, 1823, 1824, 1825, 1826, 1827, 1828, 1829, 1830]], [0, 4191, [43254, 43277, 43305, 43327, 43355], [12732.161, 12767.843, 12614.088, 12755.645, 12651.609], [10179.108, 10100.117, 10147.173, 10164.949, 10143.056], [21.279, 44.658, 24.372, 20.874, 29.005], [859.657119073208, 1338.1029217751734, 713.7785640982909, 7616.3760528284965, 2252.8636230423554], [1827, 1828, 1829, 1830, 1831]], [1, 4193, [43263, 43285, 43311, 43339, 43364, 43386, 43408, 43440, 43470, 43500, 43535], [35203.381, 35158.333, 35164.001, 35156.769, 35154.78, 35144.149, 35151.51, 35158.558, 35136.878, 35195.795, 35243.502], [32651.765, 32618.576, 32627.501, 32626.516, 32626.291, 32650.577, 32615.106, 32619.276, 32628.215, 32577.521, 32638.048], [15.649, 9.299, 7.36, 11.911, 11.767, 12.064, 10.126, 8.349, 11.207, 23.159, 45.235], [1730.108092548879, 2060.840670778857, 1885.8911483816985, 1291.069587606327, 1149.2255800372789, 1509.6889507431097, 1411.692710513812, 1735.8645012533516, 1638.289508339209, 801.6841743048801, 1182.4879840714152], [1827, 1828, 1829, 1830, 1831, 1832, 1833, 1834, 1835, 1836, 1837]], [0, 4197, [43354, 43376, 43400, 43432, 43456, 43492], [12614.985, 12504.682, 12612.501, 12598.209, 12606.683, 12536.685], [8889.286, 8896.139, 8920.902, 8900.663, 8948.09, 8893.44], [18.139, 21.861, 14.979, 20.53, 12.806, 21.554], [645.8395655822642, 11550.16504990075, 896.7833944393636, 1254.9216261952731, 1596.0221656559252, 751.4428003660354], [1831, 1832, 1833, 1834, 1835, 1836]], [0, 4206, [43399, 43431, 43455, 43491, 43525, 43553, 43583, 43608], [12404.543, 12343.711, 12391.14, 12436.318, 12368.663, 12297.078, 12370.875, 12433.615], [7718.542, 7831.228, 7729.927, 7717.848, 7716.239, 7713.927, 7707.585, 7734.573], [18.933, 12.649, 2.862, 30.093, 25.742, 21.418, 19.778, 19.674], [976.701613981704, 73349.08928468429, 407.2450305786056, 904.4642150333151, 1436.0516281540295, 566.3051950738327, 1400.337983408362, 646.3916409970043], [1833, 1834, 1835, 1836, 1837, 1838, 1839, 1840]], [0, 4210, [43526, 43554, 43584, 43609, 43632, 43659, 43689], [12882.25, 12812.808, 12886.002, 12837.291, 12859.672, 12826.709, 12794.765], [10162.031, 10131.564, 10287.371, 10291.16, 10277.242, 10180.213, 10226.516], [35.776, 18.63, 21.359, 28.187, 20.565, 27.783, 25.092], [2256.2057670447102, 6997.417215759916, 1112.3386966022792, 2637.895049155233, 13318.309219074421, 2948.954894792483, 3740.325590928331], [1837, 1838, 1839, 1840, 1841, 1842, 1843]], [1, 4212, [43590, 43615, 43639, 43674, 43696, 43725], [35146.971, 35117.749, 35148.22, 35173.301, 35148.557, 35163.676], [32528.969, 32567.731, 32683.465, 32613.315, 32647.815, 32666.336], [23.249, 24.575, 24.836, 25.919, 17.925, 23.583], [2506.2898654621235, 807.2173039743348, 732.2455952001715, 1164.8581504460471, 870.6629905935915, 875.0679896951783], [1839, 1840, 1841, 1842, 1843, 1844]], [1, 4225, [43638, 43673, 43695, 43724, 43749, 43781], [34860.4, 34872.949, 34859.976, 34815.733, 34834.579, 34838.319], [31806.296, 31820.775, 31807.576, 31863.411, 31831.813, 31857.841], [24.07, 16.263, 20.49, 22.031, 17.934, 11.56], [2043.5060784727966, 1438.8588953239548, 2163.3125920935313, 738.2672765970816, 1421.2181237816985, 1181.8755230394231], [1841, 1842, 1843, 1844, 1845, 1846]], [0, 4228, [43658, 43687, 43712, 43738, 43770, 43794, 43819, 43842, 43860, 43885, 43906, 43924], [12425.093, 12364.302, 12329.812, 12400.227, 12364.55, 12396.695, 12348.631, 12338.3, 12373.414, 12342.533, 12391.445, 12377.138], [7809.386, 7783.469, 7816.279, 7839.012, 7870.075, 7775.077, 7800.451, 7762.906, 7825.71, 7817.96, 7783.024, 7710.845], [12.716, 13.947, 22.645, 24.138, 24.28, 29.809, 25.04, 16.887, 24.145, 36.155, 12.604, 35.509], [552.3172014671056, 1620.0007851774167, 1192.8835603091777, 1433.8871064851708, 2623.6554132534634, 759.3150653471529, 1583.725804038301, 1690.9104422631735, 1398.6418181388092, 1722.2141845462927, 462.8478772102966, 2095.2153718880486], [1842, 1843, 1844, 1845, 1846, 1847, 1848, 1849, 1850, 1851, 1852, 1853]], [0, 4234, [43737, 43769, 43793, 43818, 43841], [12142.694, 12128.129, 12130.94, 12128.214, 12129.989], [9709.311, 9770.711, 9633.614, 9698.351, 9726.646], [30.584, 17.982, 20.504, 21.93, 15.987], [836.2932937464446, 735.6335462098862, 997.2767963294962, 1412.730099898845, 1084.5591542024104], [1845, 1846, 1847, 1848, 1849]], [0, 4239, [43771, 43795, 43820, 43843, 43861, 43886, 43907, 43925, 43945, 43970, 43996, 44016, 44041, 44059, 44079, 44098, 44117, 44136, 44158, 44182], [12620.022, 12628.216, 12627.782, 12594.921, 12607.971, 12597.424, 12644.881, 12601.007, 12619.634, 12599.273, 12639.032, 12612.777, 12600.091, 12611.79, 12628.017, 12573.864, 12638.382, 12606.097, 12567.064, 12591.517], [8924.157, 8911.525, 8914.12, 8929.765, 8916.526, 8935.487, 8911.959, 8927.195, 8905.518, 8915.318, 8910.149, 8901.113, 8906.663, 8906.312, 8854.017, 8892.32, 8876.198, 8910.559, 8906.348, 8955.29], [14.818, 16.912, 20.578, 14.796, 20.333, 18.151, 15.643, 17.205, 15.741, 16.814, 14.738, 13.66, 11.459, 11.538, 16.984, 9.938, 17.086, 16.786, 13.159, 29.662], [847.4975570943483, 1574.8627287657077, 1297.1991468995839, 1792.1123427816538, 1374.8747148547398, 1874.2368466154765, 817.6291876700739, 1535.6977610709237, 1213.7167556206548, 2229.6442579326085, 1740.8037038199125, 1590.3613442689405, 1211.7894501545402, 1007.6480673155561, 1536.8812108260533, 737.0875144913709, 2042.3690183914678, 1346.2048958286166, 1252.152834705055, 1030.8815267194238], [1846, 1847, 1848, 1849, 1850, 1851, 1852, 1853, 1854, 1855, 1856, 1857, 1858, 1859, 1860, 1861, 1862, 1863, 1864, 1865]], [1, 4249, [43871, 43894, 43915, 43935, 43959, 43985, 44003], [35045.307, 35141.404, 35001.285, 35180.312, 35123.922, 35095.95, 35067.463], [31705.471, 31712.849, 31781.482, 31689.644, 31695.129, 31739.066, 31749.506], [31.786, 19.476, 30.842, 18.751, 23.299, 20.165, 26.727], [1500.361996703478, 1468.9771862741768, 3079.540152383408, 1297.1149467112664, 1605.837202373418, 2423.2520888266154, 3502.849756154467], [1850, 1851, 1852, 1853, 1854, 1855, 1856]], [0, 4256, [43887, 43908, 43926, 43946, 43971], [12889.851, 12879.449, 12810.499, 12921.16, 12823.05], [10240.543, 10253.298, 10235.825, 10286.736, 10256.596], [28.424, 30.981, 31.861, 25.57, 21.004], [1823.6663803650022, 2629.236939778131, 1125.121774022346, 904.0891770295378, 1820.1811033873282], [1851, 1852, 1853, 1854, 1855]], [0, 4263, [44014, 44039, 44056, 44078, 44097, 44115, 44133, 44155, 44179, 44202, 44224, 44254], [11811.681, 11790.284, 11853.945, 11800.34, 11795.316, 11813.957, 11813.542, 11757.197, 11819.245, 11788.413, 11768.544, 11751.607], [8596.969, 8621.904, 8688.65, 8613.414, 8614.569, 8626.152, 8579.329, 8653.248, 8598.689, 8623.296, 8656.753, 8689.248], [14.784, 15.022, 36.616, 19.469, 14.409, 12.303, 10.822, 18.128, 18.989, 20.68, 10.346, 20.251], [2827.332122593959, 1994.618587630434, 1771.1995092669335, 3622.7372399152905, 1465.9000094454364, 2097.8055734697937, 1847.3593228341279, 1042.2743667050343, 1777.8917252399156, 1921.128304342291, 495.0983471472087, 549.7621168388135], [1857, 1858, 1859, 1860, 1861, 1862, 1863, 1864, 1865, 1866, 1867, 1868]], [1, 4267, [44086, 44107, 44126, 44147, 44169, 44193, 44215, 44239], [35803.802, 35769.065, 35827.084, 35823.296, 35755.647, 35855.297, 35853.502, 35771.75], [32348.106, 32349.163, 32395.099, 32398.809, 32387.354, 32399.911, 32381.411, 32352.682], [31.188, 18.0, 20.917, 20.716, 13.119, 22.965, 27.717, 30.975], [1607.0486533689, 16688.598806399255, 1252.3450831476373, 812.7409930595525, 75517.95369658706, 1801.340261703444, 2295.9367956377564, 1093.398954138344], [1860, 1861, 1862, 1863, 1864, 1865, 1866, 1867]], [1, 4273, [44145, 44167, 44192, 44214, 44237, 44262, 44283, 44303, 44324, 44350, 44377], [34619.839, 34626.328, 34634.721, 34559.015, 34602.634, 34607.881, 34591.18, 34638.671, 34642.955, 34573.508, 34602.929], [31056.155, 31021.252, 31112.167, 31148.483, 31031.771, 31051.332, 31059.377, 31023.154, 31008.652, 31020.573, 31095.476], [25.384, 26.942, 12.8, 33.827, 18.893, 29.681, 31.294, 13.964, 3.893, 19.206, 19.472], [1000.9233592843202, 1670.6454222494342, 393.22699255606955, 1474.0013637032187, 478.36965374031445, 1584.1876742101413, 1481.4640062615586, 873.173758185028, 367.7974765941726, 2998.344607204399, 1354.6144970924013], [1863, 1864, 1865, 1866, 1867, 1868, 1869, 1870, 1871, 1872, 1873]], [0, 4279, [44116, 44135, 44157, 44181, 44203], [12408.577, 12490.285, 12412.23, 12425.519, 12364.575], [7744.145, 7737.749, 7744.033, 7777.984, 7737.931], [18.334, 29.606, 12.75, 22.841, 30.505], [466.74240779894103, 2624.1924996971857, 805.159847833288, 1183.1769952276322, 1113.173064177001], [1862, 1863, 1864, 1865, 1866]], [0, 4280, [44137, 44159, 44183, 44204, 44225], [12914.162, 12952.175, 12931.209, 12868.242, 12878.898], [10251.83, 10265.709, 10277.183, 10205.4, 10270.201], [23.156, 19.562, 28.952, 27.468, 21.044], [956.8780326521206, 936.3081710329737, 787.1234354486251, 684.4308410164766, 936.216160943375], [1863, 1864, 1865, 1866, 1867]], [1, 4284, [44238, 44263, 44284, 44304, 44325, 44351, 44378, 44398, 44430, 44456, 44482, 44509, 44537, 44558], [35165.277, 35097.373, 35096.366, 35138.847, 35107.912, 35078.707, 35094.38, 35093.287, 35116.045, 35081.483, 35077.924, 35078.715, 35090.088, 35005.105], [31687.939, 31703.732, 31722.173, 31717.611, 31724.303, 31707.42, 31687.029, 31745.446, 31701.653, 31731.71, 31719.615, 31729.839, 31713.045, 31741.467], [26.066, 13.219, 12.143, 8.464, 11.085, 13.578, 11.211, 7.763, 9.058, 17.381, 17.027, 14.119, 9.811, 17.73], [544.7246722548826, 1696.0273594781318, 1573.8944935187417, 1846.5452611565806, 1903.2230654012901, 1699.3746064877805, 2007.7437303704983, 2357.2709476199047, 1838.0304807273883, 1370.8931304170399, 2067.380342213219, 2677.0938234532355, 1683.085704123622, 957.3118791092287], [1867, 1868, 1869, 1870, 1871, 1872, 1873, 1874, 1875, 1876, 1877, 1878, 1879, 1880]], [2, 4285, [44217, 44241, 44266, 44285, 44305, 44329, 44353, 44380, 44401], [38175.199, 38001.685, 38112.188, 37939.205, 37958.968, 37975.766, 38096.423, 38034.981, 37869.065], [59063.748, 59030.354, 59028.429, 59069.096, 59061.55, 59045.644, 59002.773, 59050.223, 59065.767], [12.997, 22.994, 21.924, 19.421, 28.004, 23.622, 32.712, 20.063, 20.144], [1200.1563053048937, 2405.4704930790426, 3409.208243668913, 3724.905128947364, 1556.645678746903, 2863.3472278335594, 3919.485601204332, 3596.0106852729305, 1672.9177152622785], [1866, 1867, 1868, 1869, 1870, 1871, 1872, 1873, 1874]], [0, 4304, [44367, 44391, 44416, 44447, 44471, 44501, 44529, 44551, 44572, 44596, 44616], [12453.224, 12457.245, 12398.321, 12511.095, 12462.771, 12404.505, 12420.76, 12426.588, 12442.255, 12350.116, 12342.669], [7790.674, 7852.043, 7806.189, 7800.607, 7787.739, 7800.096, 7806.937, 7796.962, 7774.886, 7799.999, 7816.163], [35.611, 19.502, 31.143, 10.677, 24.909, 17.267, 21.562, 31.64, 16.773, 22.194, 35.084], [2150.8027583408993, 956.2826930139769, 2146.7432284438373, 359.81934359401527, 509.2808360424146, 477.96311254943987, 542.3417298586513, 424.70350534772024, 836.935401175465, 2764.2834043804255, 508.4069071176876], [1873, 1874, 1875, 1876, 1877, 1878, 1879, 1880, 1881, 1882, 1883]], [1, 4307, [44397, 44429, 44455, 44480, 44507, 44536, 44556, 44582, 44602, 44623, 44646, 44672, 44697, 44722, 44746], [34410.255, 34381.299, 34390.813, 34367.716, 34417.404, 34409.337, 34396.287, 34402.22, 34392.919, 34391.752, 34404.424, 34404.834, 34378.583, 34373.357, 34402.445], [30407.14, 30379.448, 30389.167, 30425.089, 30429.699, 30397.309, 30395.398, 30411.612, 30380.145, 30427.617, 30384.523, 30446.199, 30421.573, 30375.321, 30437.069], [12.743, 16.501, 18.502, 11.727, 16.948, 12.053, 12.656, 13.174, 14.074, 18.714, 9.862, 11.675, 13.376, 26.118, 21.225], [568.7185658247395, 991.4570126190254, 1250.3227913436178, 585.2754690364155, 1392.976236129917, 786.9086848049448, 819.8510482231187, 1322.734934305958, 946.0945319666134, 1294.0799364019347, 561.0464863226767, 907.3528496579546, 944.4724177679416, 902.7453015106362, 701.1162185992837], [1874, 1875, 1876, 1877, 1878, 1879, 1880, 1881, 1882, 1883, 1884, 1885, 1886, 1887, 1888]], [2, 4311, [44457, 44484, 44511, 44539, 44559, 44583, 44604, 44625, 44648, 44675, 44699, 44724, 44750, 44770, 44791, 44808, 44826, 44842], [38196.901, 38189.889, 38151.504, 38146.895, 38183.822, 38204.418, 38186.26, 38179.64, 38189.979, 38214.531, 38199.669, 38214.18, 38213.636, 38211.699, 38109.106, 38209.088, 38134.544, 38213.786], [59129.034, 59092.849, 59035.296, 59107.016, 59094.188, 59088.202, 59111.604, 59018.578, 59070.476, 59083.284, 59090.366, 59096.255, 59074.79, 59049.042, 59046.975, 59016.697, 59033.731, 59010.517], [22.006, 12.719, 16.683, 23.078, 17.409, 19.949, 17.417, 20.448, 12.466, 8.964, 13.619, 12.19, 14.635, 16.915, 16.94, 16.674, 20.485, 20.818], [499.78509698607144, 1266.9178847027972, 1573.4437367057071, 2056.849855010998, 1701.4391467685703, 653.2637434741031, 702.4932822021943, 950.1811583172038, 1389.3186397188178, 1169.6540569238139, 1284.9368449078743, 1184.598960509824, 1416.138764282047, 1470.2225611207487, 801.7840094122799, 1378.4633595233638, 707.3953536542211, 947.0451170884534], [1876, 1877, 1878, 1879, 1880, 1881, 1882, 1883, 1884, 1885, 1886, 1887, 1888, 1889, 1890, 1891, 1892, 1893]], [1, 4335, [44767, 44789, 44807, 44824, 44838], [35846.279, 35802.193, 35832.346, 35855.201, 35915.703], [32360.717, 32394.725, 32488.164, 32478.211, 32529.009], [30.257, 9.298, 22.84, 13.919, 21.099], [2330.5554597594855, 429.62258125224054, 2835.270037985921, 9412.32668845146, 6631.491173423015], [1889, 1890, 1891, 1892, 1893]], [2, 4343, [44825, 44839, 44861, 44887, 44911], [37722.349, 37743.899, 37713.999, 37756.294, 37724.979], [57728.346, 57730.183, 57699.849, 57697.108, 57718.419], [14.006, 12.959, 18.016, 16.478, 16.596], [1749.340451284041, 944.4543242458245, 1256.5360845266314, 1085.7271724289694, 680.6957487606867], [1892, 1893, 1894, 1895, 1896]], [1, 4347, [44886, 44909, 44933, 44952, 44972, 44994, 45014], [35883.826, 35900.199, 35846.144, 35828.663, 35885.592, 35848.182, 35742.871], [32518.132, 32558.315, 32509.896, 32492.45, 32502.918, 32466.641, 32307.109], [25.767, 16.599, 18.47, 17.879, 24.23, 30.394, 22.445], [631.4523084316791, 1033.121743359426, 4467.085174882253, 5849.095738707314, 1534.6225137379004, 1176.0730466258092, 589.8630684964278], [1895, 1896, 1897, 1898, 1899, 1900, 1901]], [2, 4348, [44889, 44913, 44935, 44954, 44973], [38161.342, 38168.282, 38202.411, 38143.203, 38192.171], [59055.642, 59035.305, 59064.849, 59032.085, 59037.277], [22.482, 17.178, 17.68, 30.149, 28.571], [4391.8273028408585, 1265.6863888565, 1003.4664850060361, 815.2869280035048, 456.709475911172], [1895, 1896, 1897, 1898, 1899]], [2, 4360, [44997, 45015, 45031, 45047, 45069, 45091], [38230.332, 38206.84, 38231.096, 38235.544, 38146.879, 38186.869], [58007.944, 58031.166, 58073.79, 58172.391, 58121.27, 58053.834], [24.985, 8.143, 20.716, 32.802, 26.801, 20.358], [1371.030940838007, 77657.63966716964, 1953.1073286470155, 1967.8920442415967, 726.6709202129691, 477.38131735638984], [1900, 1901, 1902, 1903, 1904, 1905]], [2, 4383, [45174, 45194, 45211, 45234, 45256, 45282], [38691.606, 38732.413, 38688.77, 38732.618, 38705.648, 38708.825], [59401.867, 59385.858, 59466.323, 59437.884, 59521.125, 59501.739], [28.014, 23.462, 18.957, 26.956, 25.402, 17.848], [1488.6085468549668, 753.3422647364065, 634.3428185482553, 753.3617432199843, 824.0739441625531, 1149.6146700361348], [1909, 1910, 1911, 1912, 1913, 1914]], [1, 4388, [45230, 45254, 45278, 45307, 45332, 45356, 45380, 45400, 45417, 45439, 45457, 45473, 45498, 45517, 45538, 45554, 45567, 45584, 45607, 45625], [34966.026, 34908.206, 34901.029, 34906.039, 34898.727, 34910.982, 34941.704, 34905.783, 34870.414, 34875.543, 34889.159, 34841.941, 34877.307, 34905.57, 34917.126, 34888.462, 34889.932, 34923.778, 34911.781, 34924.748], [31801.195, 31789.448, 31816.416, 31807.836, 31817.845, 31830.278, 31823.503, 31825.536, 31832.651, 31836.193, 31827.44, 31822.024, 31824.607, 31808.272, 31819.013, 31841.341, 31854.258, 31822.692, 31810.498, 31834.104], [21.866, 25.226, 11.771, 9.312, 8.763, 8.532, 13.719, 10.424, 12.117, 9.903, 10.846, 9.764, 8.161, 12.084, 8.405, 16.305, 19.466, 12.953, 13.012, 11.794], [466.722232728622, 1116.3217939579051, 1378.9729148865292, 2163.465228169578, 2011.2886212890185, 2420.3183994751294, 1289.3897262778341, 2060.3761386481688, 2238.3081952775024, 3518.9926895461595, 2137.0529480179744, 3391.6442475785498, 3164.553276411745, 1959.0203192494366, 2691.318894614395, 904.706508159527, 3051.2890875824164, 1428.4064621636112, 2141.544556231816, 1362.9376059255424], [1912, 1913, 1914, 1915, 1916, 1917, 1918, 1919, 1920, 1921, 1922, 1923, 1924, 1925, 1926, 1927, 1928, 1929, 1930, 1931]], [2, 4394, [45280, 45309, 45335, 45357, 45382], [38170.25, 38138.366, 38200.884, 38162.297, 38213.581], [58069.196, 58057.421, 58084.76, 58052.41, 58081.402], [19.084, 33.956, 16.519, 17.763, 18.35], [515.577539130064, 1461.9979131668756, 634.3409964840886, 1114.45885806652, 672.5719649384474], [1914, 1915, 1916, 1917, 1918]], [0, 4395, [45265, 45294, 45315, 45343, 45368, 45391, 45408, 45427, 45449, 45466, 45485, 45511, 45528, 45549, 45562, 45578, 45595, 45619], [11895.706, 11892.812, 11917.919, 11929.147, 11906.186, 11907.142, 11906.256, 11927.498, 11948.646, 11907.53, 11889.471, 11935.25, 11866.746, 11916.088, 11944.743, 11923.772, 11903.43, 11920.768], [9360.271, 9388.836, 9424.079, 9340.466, 9272.509, 9279.964, 9405.919, 9329.357, 9245.475, 9353.936, 9363.398, 9358.334, 9380.338, 9367.784, 9421.998, 9356.204, 9334.054, 9354.707], [17.089, 15.628, 13.069, 20.81, 33.64, 20.358, 13.905, 25.094, 23.127, 12.644, 12.866, 15.167, 10.209, 15.027, 17.376, 14.331, 16.074, 18.942], [1683.1552253471239, 1090.839333589026, 953.5402286312967, 1953.291751215228, 3837.7570502635904, 7623.505525260199, 1596.041381602832, 2144.911691799085, 7239.985620425124, 998.8720888206249, 2277.0034841905845, 1400.1123202603935, 1008.9855387514059, 1106.5724800892356, 506.46038763009943, 1563.9808204633769, 1165.3722064011656, 1215.739296639349], [1914, 1915, 1916, 1917, 1918, 1919, 1920, 1921, 1922, 1923, 1924, 1925, 1926, 1927, 1928, 1929, 1930, 1931]], [2, 4414, [45654, 45665, 45686, 45709, 45725, 45743, 45758], [38696.917, 38641.925, 38624.229, 38586.725, 38625.385, 38598.057, 38678.892], [59472.626, 59445.173, 59427.37, 59462.343, 59519.132, 59468.037, 59456.791], [14.907, 14.074, 22.223, 11.977, 14.872, 18.177, 21.909], [388.66316729186224, 776.5463718487854, 2249.295981821949, 1049.5508006845803, 1234.0879764367528, 859.1451903107443, 788.6359137309852], [1933, 1934, 1935, 1936, 1937, 1938, 1939]], [1, 4420, [45809, 45825, 45852, 45873, 45891, 45909, 45929, 45942, 45961, 45981, 46000, 46016, 46043, 46062, 46079, 46103], [33941.005, 34004.101, 33978.642, 33969.54, 33966.65, 33963.3, 33939.558, 33983.001, 33970.677, 33967.361, 33961.67, 33952.241, 33948.029, 33950.948, 33916.151, 33977.643], [30179.254, 30171.4, 30137.55, 30168.069, 30158.695, 30145.236, 30169.298, 30154.692, 30152.784, 30158.683, 30162.468, 30182.946, 30157.791, 30182.93, 30167.575, 30138.582], [30.189, 10.18, 15.156, 24.404, 7.959, 8.88, 11.087, 9.738, 11.202, 10.917, 11.991, 13.941, 16.968, 10.29, 17.113, 15.615], [1191.6229031417456, 770.7691380500631, 1097.7454435717427, 769.235489895526, 1326.2107054564851, 1784.4320769603416, 1303.9472024919428, 2283.7595982921994, 1114.7836202401493, 1263.7602307285674, 1192.8267745121475, 875.5832737648565, 1576.8910886367132, 1293.3039183290532, 2010.699527670889, 414.92921590767156], [1942, 1943, 1944, 1945, 1946, 1947, 1948, 1949, 1950, 1951, 1952, 1953, 1954, 1955, 1956, 1957]], [0, 4433, [45885, 45903, 45921, 45937, 45952, 45974, 45997], [12625.718, 12688.972, 12667.051, 12682.697, 12679.865, 12682.788, 12674.325], [10221.954, 10245.216, 10286.836, 10235.065, 10269.404, 10239.789, 10196.906], [19.034, 25.886, 17.319, 19.652, 19.675, 20.019, 17.724], [1259.3372704505182, 1223.959034648095, 1733.1360295246811, 2055.287881020733, 1419.1317796627154, 1058.9458700930008, 2072.8375050029645], [1946, 1947, 1948, 1949, 1950, 1951, 1952]], [1, 4434, [45910, 45930, 45943, 45963, 45982, 46002, 46018, 46045], [34951.086, 34948.422, 34913.354, 34927.481, 34935.143, 34853.573, 34854.111, 34877.433], [31072.565, 31097.475, 31098.455, 31050.84, 31090.759, 31229.693, 31199.041, 31323.553], [15.826, 18.608, 18.391, 13.352, 19.025, 39.248, 30.47, 14.236], [603.399172576519, 680.9606377115805, 992.4056169357368, 786.752272077162, 676.8881143157209, 2902.114770615269, 4976.371707445511, 83288.97413569376], [1947, 1948, 1949, 1950, 1951, 1952, 1953, 1954]], [0, 4440, [45971, 45996, 46011, 46027, 46056, 46074, 46096, 46118, 46136, 46152, 46167, 46187, 46214, 46239, 46275], [12142.119, 12076.376, 12053.309, 12075.684, 12015.733, 12034.195, 12057.253, 12098.071, 12037.157, 12097.373, 12062.57, 12112.272, 12080.839, 12091.767, 12135.095], [8919.066, 8965.236, 8990.938, 8939.782, 9006.29, 9003.505, 8943.426, 9046.168, 9006.896, 8928.786, 8986.094, 8983.515, 8996.522, 8971.714, 9015.016], [25.069, 16.974, 16.007, 15.524, 20.884, 24.602, 23.712, 31.748, 26.968, 20.755, 19.118, 15.378, 16.226, 20.898, 26.53], [515.3054906003644, 1170.2610047320165, 2844.3239475849205, 2165.013708995186, 2565.838349913193, 2393.7177808715437, 1127.9037033889408, 900.7172923450063, 1590.2055518918037, 1106.1168816650027, 1534.823978788972, 412.6354611592152, 1384.579610209355, 984.4119889917845, 1960.3229098214267], [1951, 1952, 1953, 1954, 1955, 1956, 1957, 1958, 1959, 1960, 1961, 1962, 1963, 1964, 1965]], [1, 4441, [46019, 46046, 46064, 46081, 46105, 46128, 46142, 46161, 46174, 46197, 46222, 46246, 46289, 46319, 46357, 46393, 46433, 46473, 46515, 46547], [35079.791, 35113.219, 35144.22, 35183.752, 35220.735, 35141.587, 35206.289, 35190.022, 35179.098, 35125.658, 35123.722, 35109.77, 35134.938, 35195.519, 35161.609, 35190.378, 35121.847, 35170.936, 35243.9, 35206.195], [31420.135, 31598.211, 31600.048, 31611.57, 31569.104, 31577.526, 31584.927, 31558.669, 31586.952, 31649.503, 31725.42, 31670.316, 31620.866, 31605.646, 31596.279, 31579.367, 31577.005, 31607.791, 31576.689, 31578.298], [22.023, 10.722, 11.814, 9.615, 11.78, 27.692, 11.409, 14.422, 12.093, 19.606, 17.245, 16.834, 16.867, 11.226, 14.655, 13.824, 11.926, 20.307, 13.077, 13.783], [20715.235726489864, 2527.6695648148725, 1956.750976493499, 923.4744138588624, 1041.8822997446175, 1309.3962623756763, 1433.570308521544, 915.4144970152056, 1680.198747101149, 1961.3955642721426, 8804.183613804309, 3040.403358791287, 2149.358915367414, 1950.1230012211217, 1842.1481745120832, 1117.2843776869333, 574.9896304738975, 1091.1573207751837, 1443.7338765814495, 1625.0040875204475], [1953, 1954, 1955, 1956, 1957, 1958, 1959, 1960, 1961, 1962, 1963, 1964, 1965, 1966, 1967, 1968, 1969, 1970, 1971, 1972]], [1, 4447, [46063, 46080, 46104, 46127, 46141, 46160, 46173, 46196, 46221, 46245, 46288, 46318, 46356, 46392, 46432], [34949.694, 34941.466, 34915.038, 34963.959, 34932.907, 34909.262, 34962.787, 34914.277, 34937.256, 34964.283, 34935.332, 34920.025, 34924.513, 34940.637, 34941.386], [31066.758, 31045.154, 31048.809, 31080.732, 31067.874, 31079.41, 31076.068, 31103.754, 31116.386, 31082.583, 31053.647, 31076.599, 31055.701, 31050.723, 31018.806], [12.426, 21.548, 16.398, 21.155, 13.98, 12.8, 13.637, 12.33, 22.565, 14.021, 14.948, 12.39, 14.418, 8.979, 10.159], [876.2276479277821, 518.075360534212, 1164.9234114871215, 619.9349197225818, 1358.2147221148373, 698.1694238859313, 1202.0873425460534, 565.9365288308564, 659.5647802228737, 531.1284698668511, 911.2203663025577, 738.2456128780532, 1087.0731623251245, 1166.258040855758, 946.0172367510783], [1955, 1956, 1957, 1958, 1959, 1960, 1961, 1962, 1963, 1964, 1965, 1966, 1967, 1968, 1969]], [2, 4461, [46250, 46293, 46325, 46362, 46397, 46438, 46477, 46518, 46549, 46588, 46625, 46657, 46693, 46725, 46750, 46777, 46807, 46832, 46860, 46893, 46921, 46946, 46974, 47004, 47033, 47057, 47075, 47102], [37850.536, 37804.534, 37787.433, 37801.123, 37844.75, 37743.791, 37741.051, 37804.981, 37750.937, 37790.514, 37730.969, 37735.247, 37783.227, 37750.073, 37770.62, 37782.607, 37718.648, 37806.57, 37749.844, 37748.259, 37714.667, 37735.512, 37759.838, 37718.855, 37737.814, 37734.093, 37695.841, 37743.909], [58503.817, 58571.313, 58569.711, 58563.321, 58568.085, 58593.042, 58433.744, 58351.406, 58460.942, 58386.893, 58502.478, 58472.905, 58481.108, 58434.861, 58609.322, 58461.628, 58565.618, 58516.763, 58501.087, 58582.038, 58553.211, 58588.394, 58544.021, 58591.484, 58487.17, 58451.63, 58588.452, 58584.3], [16.96, 19.416, 16.281, 12.148, 18.0, 11.109, 25.942, 19.61, 24.969, 27.157, 28.711, 29.407, 20.917, 23.733, 24.156, 25.498, 14.798, 26.023, 23.946, 28.371, 13.939, 19.752, 13.982, 16.435, 17.796, 33.423, 18.763, 12.979], [12249.469422787217, 3857.4712616879433, 5596.353673624831, 3866.819068735959, 7132.599919485121, 2004.67029437384, 1893.7670702642322, 3668.462604908905, 1834.4457345821415, 8679.75815921784, 1701.6152360512522, 2147.3008252890154, 7729.1353905400765, 1740.0894945823466, 1543.4313253426183, 5927.390356885249, 1122.437530427764, 4952.411639574568, 2677.989737481921, 1029.7272586377048, 1436.3443088373303, 1559.0371486692254, 1132.595957229753, 1423.6700250675533, 2338.5998683593284, 2208.068369505753, 1134.3628650927865, 506.8937411403245], [1964, 1965, 1966, 1967, 1968, 1969, 1970, 1971, 1972, 1973, 1974, 1975, 1976, 1977, 1978, 1979, 1980, 1981, 1982, 1983, 1984, 1985, 1986, 1987, 1988, 1989, 1990, 1991]], [2, 4462, [46253, 46295, 46327, 46364, 46398, 46440, 46479, 46519, 46552, 46589, 46626, 46659, 46694, 46726, 46752, 46778, 46810, 46834, 46861, 46894, 46922, 46947, 46975, 47005, 47034, 47058, 47076, 47105, 47133, 47160, 47187, 47212, 47232, 47258, 47288, 47318, 47347, 47373, 47397, 47430, 47459, 47483, 47509, 47533, 47557, 47577, 47595, 47615, 47639, 47664, 47684, 47711, 47736, 47762, 47789, 47807, 47827, 47854, 47874, 47900, 47925, 47946, 47957, 47977, 48000, 48028], [38406.503, 38379.823, 38398.245, 38399.084, 38417.645, 38360.204, 38362.422, 38382.125, 38352.003, 38361.325, 38431.661, 38380.883, 38354.342, 38480.823, 38354.611, 38372.463, 38364.983, 38364.617, 38346.259, 38386.752, 38469.453, 38545.485, 38541.42, 38543.716, 38569.649, 38571.291, 38560.689, 38571.419, 38576.722, 38600.969, 38612.854, 38621.094, 38628.211, 38627.896, 38616.262, 38589.298, 38591.71, 38638.919, 38610.978, 38644.572, 38638.903, 38646.433, 38645.971, 38579.82, 38655.152, 38653.145, 38605.934, 38641.938, 38645.515, 38688.697, 38639.785, 38623.289, 38609.222, 38658.505, 38652.302, 38656.325, 38636.306, 38646.277, 38624.45, 38666.008, 38647.233, 38555.763, 38549.658, 38523.885, 38638.602, 38538.977], [59586.813, 59616.751, 59514.73, 59533.932, 59563.236, 59556.803, 59566.884, 59570.777, 59578.354, 59572.15, 59502.598, 59495.899, 59624.87, 59471.25, 59589.765, 59638.165, 59622.357, 59595.117, 59608.209, 59594.652, 59518.677, 59346.529, 59280.995, 59336.093, 59330.958, 59326.47, 59329.564, 59364.426, 59323.326, 59382.152, 59340.31, 59314.036, 59285.573, 59312.656, 59307.452, 59298.027, 59302.131, 59279.204, 59253.232, 59295.876, 59337.104, 59215.588, 59196.096, 59197.904, 59236.561, 59198.283, 59226.415, 59225.601, 59238.842, 59210.276, 59296.303, 59288.029, 59255.49, 59288.044, 59279.852, 59265.385, 59245.093, 59191.213, 59279.763, 59241.393, 59241.688, 59267.811, 59185.409, 59244.209, 59227.696, 59251.147], [34.157, 12.949, 20.595, 22.005, 31.821, 18.724, 19.684, 13.394, 16.659, 17.329, 23.314, 23.877, 15.517, 20.29, 15.092, 18.565, 21.626, 17.169, 9.749, 13.442, 22.667, 18.807, 15.742, 8.953, 12.324, 12.927, 12.495, 15.304, 15.038, 14.248, 14.412, 14.947, 17.42, 13.218, 13.187, 18.705, 16.204, 25.916, 16.212, 13.744, 11.018, 14.831, 14.874, 18.703, 17.633, 18.117, 15.619, 14.507, 18.563, 19.274, 19.765, 21.55, 13.797, 19.517, 19.944, 17.67, 16.507, 15.796, 15.591, 20.624, 19.137, 20.653, 31.391, 38.794, 9.567, 27.866], [1011.3014246019063, 1709.3474621186203, 6767.472508471373, 2325.023213882983, 1088.3042690117377, 2188.94851555572, 1739.0567798485943, 3132.9195173443454, 5528.893257345366, 2629.2636897528596, 4937.597796755259, 4670.39793267795, 1734.3117455696272, 5258.506005837368, 2124.8389740325924, 1035.7090016331954, 940.8117480495172, 2798.3560510153857, 3598.326110324992, 3481.173736172154, 5597.797149274029, 1664.622948591314, 2203.4422103157535, 3347.276499788215, 3690.177304535766, 4110.114882162886, 6276.143645855954, 3691.020449226921, 3183.5914061446756, 5641.228881706092, 4985.3187162433005, 2691.696290026651, 2782.9080674258216, 2361.096165560861, 2913.2606244668027, 1670.710942105416, 1865.756781168503, 2276.525287548438, 5434.238857508274, 6520.0662623218395, 6935.022621674766, 2551.566410545618, 2311.6992025602412, 4098.174307127636, 4061.0322550339597, 3274.1094556698386, 3733.561768938554, 4722.849574985532, 4482.294197846612, 2135.862323733617, 1854.2481139530273, 652.0567373500942, 10651.130766030552, 5097.7166894884085, 3135.138901734309, 3751.6778218215422, 4766.2970311241215, 6293.497062967318, 3359.44569173432, 1523.6281245324467, 2714.612838159113, 2302.696459786307, 1344.9613248394987, 640.0201045018872, 82127.19432180356, 1702.1885526845067], [1964, 1965, 1966, 1967, 1968, 1969, 1970, 1971, 1972, 1973, 1974, 1975, 1976, 1977, 1978, 1979, 1980, 1981, 1982, 1983, 1984, 1985, 1986, 1987, 1988, 1989, 1990, 1991, 1992, 1993, 1994, 1995, 1996, 1997, 1998, 1999, 2000, 2001, 2002, 2003, 2004, 2005, 2006, 2007, 2008, 2009, 2010, 2011, 2012, 2013, 2014, 2015, 2016, 2017, 2018, 2019, 2020, 2021, 2022, 2023, 2024, 2025, 2026, 2027, 2028, 2029]], [0, 4468, [46313, 46347, 46383, 46420, 46461, 46502, 46536, 46572, 46609, 46647], [12487.968, 12560.701, 12573.62, 12574.274, 12484.472, 12507.312, 12514.765, 12497.815, 12513.7, 12490.185], [8995.06, 8841.113, 8775.439, 8738.448, 8831.853, 8931.111, 8908.501, 8940.225, 8911.774, 8872.711], [18.461, 16.618, 22.216, 18.3, 21.505, 21.597, 20.194, 25.929, 29.264, 32.981], [5034.773985015694, 1962.9241268990604, 2930.654143878445, 2122.144263528661, 5347.895144933148, 5174.484637515145, 1749.8551114868778, 5380.442953097609, 1406.751928096573, 769.2074151322649], [1966, 1967, 1968, 1969, 1970, 1971, 1972, 1973, 1974, 1975]], [2, 4474, [46294, 46326, 46361, 46396, 46437, 46476, 46517, 46548, 46587, 46624, 46656], [37741.982, 37754.832, 37731.051, 37511.632, 37612.123, 37653.359, 37635.702, 37602.257, 37531.201, 37624.699, 37510.192], [57286.651, 57289.387, 57171.51, 57198.025, 57119.085, 57131.675, 57116.478, 57161.584, 57213.488, 57164.897, 57193.607], [60.18, 34.785, 23.394, 11.899, 32.209, 27.607, 20.669, 18.361, 11.822, 20.854, 16.355], [1742.6329738956206, 3942.4251951936462, 12900.430298060852, 1617.2303209660129, 3576.9882627048123, 6844.949783268805, 9356.524999233832, 3898.3862337199407, 1495.311029858486, 9893.652769446451, 1818.905741953424], [1965, 1966, 1967, 1968, 1969, 1970, 1971, 1972, 1973, 1974, 1975]], [0, 4476, [46345, 46380, 46417, 46458, 46499, 46534, 46570, 46606, 46644, 46677, 46712, 46742, 46767, 46794], [11995.003, 12057.918, 12141.958, 12125.748, 12063.027, 12100.98, 12036.239, 12053.343, 12088.663, 12034.091, 12037.355, 12042.903, 12018.608, 11994.548], [7694.274, 7801.974, 7806.775, 7783.577, 7660.905, 7835.213, 7720.191, 7743.149, 7698.824, 7696.602, 7660.359, 7648.907, 7677.981, 7739.401], [30.906, 22.461, 11.256, 27.632, 19.374, 26.705, 18.849, 28.414, 18.827, 18.092, 14.689, 21.195, 14.86, 40.963], [1278.6268129426808, 3620.3700271524494, 58024.497739082086, 2578.745999853194, 543.371611143421, 8404.550082603488, 4167.905948876184, 3152.0660243440716, 1895.8966185022002, 1334.5887252042803, 1045.8967330028254, 684.9816564666985, 1423.8887861141661, 2617.1627850246073], [1967, 1968, 1969, 1970, 1971, 1972, 1973, 1974, 1975, 1976, 1977, 1978, 1979, 1980]], [2, 4490, [46439, 46478, 46520, 46550, 46590, 46627, 46660, 46695, 46727, 46751, 46779, 46811], [38160.663, 38297.868, 38397.225, 38393.176, 38364.426, 38387.774, 38395.851, 38362.277, 38406.394, 38363.051, 38370.693, 38374.139], [58207.623, 58335.275, 58182.122, 58339.539, 58141.665, 58187.551, 58158.437, 58135.534, 58119.573, 58153.176, 58143.314, 58148.218], [23.735, 28.83, 15.757, 31.258, 20.647, 14.956, 13.836, 16.104, 11.968, 12.529, 10.715, 15.117], [6794.441703420839, 7942.387676077629, 1090.3345023429238, 3553.9444707553025, 3012.531189986687, 1427.457481616591, 1331.2887084224283, 2085.467549940138, 1788.3496145114827, 1356.2496037642834, 1473.9991847967237, 1578.5440056314928], [1969, 1970, 1971, 1972, 1973, 1974, 1975, 1976, 1977, 1978, 1979, 1980]], [1, 4495, [46471, 46514, 46546, 46583, 46619], [34882.576, 34977.474, 34909.7, 34961.972, 34941.26], [31268.207, 31071.507, 31252.254, 31100.867, 31043.913], [13.526, 10.624, 21.349, 15.981, 10.833], [64524.1527715924, 559.3424540688526, 22206.35854871179, 931.9966897567986, 710.8848034053476], [1970, 1971, 1972, 1973, 1974]], [1, 4502, [46621, 46655, 46691, 46722, 46749, 46775, 46805, 46831, 46859, 46891, 46919, 46945, 46972, 47002, 47030, 47056, 47074, 47100, 47130], [35185.686, 35190.855, 35186.756, 35217.744, 35202.74, 35166.775, 35192.058, 35197.304, 35244.0, 35251.294, 35237.032, 35207.746, 35222.782, 35236.01, 35182.062, 35167.157, 35157.216, 35194.287, 35181.618], [31583.939, 31601.57, 31581.982, 31583.359, 31568.096, 31559.839, 31568.859, 31601.535, 31627.354, 31613.051, 31611.844, 31626.426, 31616.383, 31664.018, 31612.083, 31570.762, 31577.289, 31605.166, 31595.512], [10.798, 13.472, 9.279, 11.535, 12.555, 14.265, 11.832, 15.75, 10.486, 9.833, 8.466, 14.389, 12.676, 13.012, 11.667, 13.574, 16.533, 14.309, 18.406], [1826.9130375500501, 1875.0299215840016, 1821.3768110861888, 1582.1630248977444, 1758.5075082151388, 1566.9034468896082, 1620.2564129349048, 2531.558263391385, 2737.4537833573236, 3403.710376308311, 3488.232080053786, 3094.413948464344, 1900.3117562735972, 3101.2143749568927, 2155.2381216289195, 1454.4982692368355, 1629.0313568791375, 1586.8139408163713, 2169.796192218639], [1974, 1975, 1976, 1977, 1978, 1979, 1980, 1981, 1982, 1983, 1984, 1985, 1986, 1987, 1988, 1989, 1990, 1991, 1992]], [0, 4508, [46571, 46608, 46645, 46681, 46714, 46743, 46768, 46795, 46826, 46851, 46880, 46909, 46935, 46964, 46991], [12344.951, 12277.795, 12356.389, 12345.171, 12297.732, 12260.59, 12256.352, 12241.158, 12239.091, 12234.43, 12263.336, 12207.438, 12194.496, 12180.595, 12211.841], [8255.763, 8194.595, 8249.829, 8268.602, 8231.497, 8255.872, 8202.679, 8272.294, 8263.151, 8295.197, 8353.418, 8333.432, 8304.32, 8380.347, 8365.506], [23.479, 11.013, 32.841, 21.686, 13.409, 26.556, 24.382, 22.401, 17.324, 23.867, 17.006, 17.432, 18.574, 14.567, 22.961], [449.06301143971535, 460.1460377202819, 587.4613826421559, 887.7400535496669, 416.7860587702319, 1225.262254372092, 1049.7885605153153, 5869.704246903001, 1214.0482927739001, 4424.091229406802, 774.469674953265, 1068.9368968548465, 932.1729093098046, 502.5604212121591, 1227.64134660614], [1973, 1974, 1975, 1976, 1977, 1978, 1979, 1980, 1981, 1982, 1983, 1984, 1985, 1986, 1987]], [1, 4513, [46748, 46774, 46804, 46830, 46858, 46890], [35028.745, 35033.512, 34999.668, 34947.09, 34926.423, 34951.975], [31328.229, 31216.663, 31090.606, 31283.999, 31095.334, 31099.942], [32.337, 33.022, 17.739, 39.262, 18.158, 9.783], [4871.924958023812, 4120.862713097963, 692.229226777875, 7416.830700135103, 707.1604164042475, 339.0954591554658], [1978, 1979, 1980, 1981, 1982, 1983]], [0, 4530, [46881, 46910, 46936, 46965, 46993], [12254.161, 12244.378, 12267.704, 12237.029, 12307.865], [10305.077, 10217.715, 10218.453, 10227.822, 10289.907], [20.618, 25.009, 29.399, 23.687, 36.0], [690.6120854786868, 1425.4161901038506, 1359.5692534834827, 870.5668920062753, 1308.2761783710757], [1983, 1984, 1985, 1986, 1987]], [0, 4548, [47046, 47069, 47093, 47119, 47149, 47175, 47202, 47224, 47247, 47274, 47301, 47331, 47360], [11892.564, 12018.842, 12064.315, 12043.181, 12066.682, 12032.431, 12008.853, 12017.68, 12024.891, 12057.394, 12014.624, 12025.377, 12033.911], [7707.288, 7676.419, 7670.677, 7702.101, 7705.221, 7761.404, 7809.854, 7764.938, 7769.864, 7744.494, 7670.422, 7794.995, 7760.152], [17.56, 23.351, 29.066, 25.492, 16.793, 30.24, 22.821, 31.209, 43.499, 24.983, 23.502, 24.421, 9.882], [3974.299150601742, 2323.4996124388554, 797.988476550889, 1792.4757276681844, 1647.5535148726117, 1290.3338470326373, 3310.580739498076, 3184.8650275407817, 1397.5023224313004, 2899.419276199967, 527.9114227605507, 3423.6954457786883, 27113.530738943697], [1989, 1990, 1991, 1992, 1993, 1994, 1995, 1996, 1997, 1998, 1999, 2000, 2001]], [1, 4552, [47184, 47209, 47228, 47256, 47284, 47315, 47343, 47367, 47394, 47426, 47456, 47480, 47504], [35153.203, 35153.751, 35143.507, 35179.097, 35192.529, 35167.464, 35152.77, 35156.558, 35141.795, 35129.1, 35138.748, 35155.015, 35180.748], [31572.203, 31608.312, 31627.999, 31602.738, 31576.951, 31569.067, 31569.494, 31446.83, 31462.585, 31248.97, 31369.343, 31378.25, 31570.052], [9.161, 15.702, 12.398, 14.65, 13.318, 32.83, 23.079, 21.033, 42.288, 20.847, 33.213, 34.506, 25.451], [1291.0307559616642, 2088.838764999691, 1009.6196508288024, 801.3906708963649, 1430.8293406683665, 1497.3307806122955, 1617.62930585962, 5333.9335353422, 3342.380808884279, 2172.2685123333695, 3736.9277820700645, 4767.442025009019, 1788.1850500248854], [1994, 1995, 1996, 1997, 1998, 1999, 2000, 2001, 2002, 2003, 2004, 2005, 2006]], [2, 4553, [47185, 47210, 47230, 47257, 47287, 47317, 47346, 47371, 47396, 47428, 47458, 47482, 47507, 47531, 47556, 47576, 47594], [37847.507, 37810.697, 37806.089, 37836.831, 37825.749, 37835.115, 37839.89, 37839.653, 37832.929, 37839.823, 37836.747, 37833.973, 37856.112, 37882.177, 37778.275, 37862.14, 37870.507], [56604.942, 56606.846, 56596.61, 56576.854, 56591.27, 56573.104, 56585.222, 56605.384, 56600.892, 56579.191, 56606.73, 56634.421, 56608.859, 56594.829, 56572.191, 56593.986, 56635.97], [14.72, 11.255, 12.304, 12.853, 16.092, 11.671, 10.537, 12.385, 13.638, 11.192, 11.953, 10.043, 12.584, 16.958, 31.635, 11.021, 26.257], [1448.51619794337, 1686.6392041133795, 1234.2543982237714, 1168.9849883037443, 1548.086730898519, 1225.1449742352602, 1658.4502000294576, 1396.682377145898, 1525.1750877317734, 1844.9945779983177, 2097.136879695848, 1512.7304880335353, 1655.2325729996367, 822.9007638614202, 754.8487105312702, 966.6846932451363, 457.67067025871586], [1994, 1995, 1996, 1997, 1998, 1999, 2000, 2001, 2002, 2003, 2004, 2005, 2006, 2007, 2008, 2009, 2010]], [0, 4562, [47203, 47225, 47248, 47275, 47303, 47332], [12263.437, 12300.932, 12246.872, 12218.281, 12334.219, 12288.799], [10296.863, 10278.832, 10302.186, 10265.361, 10261.385, 10253.882], [22.53, 26.07, 28.718, 20.17, 14.565, 19.37], [543.1835495010122, 1432.5575309154663, 563.9602189979702, 761.8246363827119, 408.9352045269059, 844.6116799565222], [1995, 1996, 1997, 1998, 1999, 2000]], [0, 4567, [47304, 47334, 47361, 47387, 47416, 47444, 47475], [12551.466, 12569.893, 12621.56, 12645.671, 12578.762, 12611.895, 12637.65], [8640.895, 8835.27, 8838.638, 8860.648, 8898.341, 8870.802, 8896.958], [52.632, 18.228, 10.742, 19.049, 16.501, 17.9, 25.912], [1040.0959215562395, 673.4585130637328, 749.4556788811979, 909.5923326683894, 1441.3897389186427, 594.2330519624215, 903.798332504876], [1999, 2000, 2001, 2002, 2003, 2004, 2005]], [1, 4569, [47314, 47342, 47366, 47393, 47427, 47455, 47479, 47503, 47530, 47553, 47573, 47590, 47612], [35140.954, 35121.727, 35135.885, 35137.427, 35138.877, 35129.151, 35128.21, 35121.952, 35104.624, 35114.942, 35121.872, 35124.663, 35106.982], [31388.31, 31208.164, 31336.66, 31292.376, 31212.985, 31274.161, 31250.169, 31232.647, 31163.596, 31186.153, 31180.198, 31167.479, 31178.661], [28.186, 15.251, 25.37, 25.738, 23.052, 25.29, 25.751, 21.883, 12.439, 9.888, 10.738, 11.187, 14.688], [8722.017156791791, 1611.3854513057074, 3704.981111028994, 14200.068807567022, 1384.0148164523862, 3569.2400593532825, 3097.3331884646423, 5185.032637099099, 1512.6443934736296, 1659.7985290262932, 1549.7925575642353, 2280.074104803107, 1642.5423018429126], [1999, 2000, 2001, 2002, 2003, 2004, 2005, 2006, 2007, 2008, 2009, 2010, 2011]], [1, 4584, [47554, 47574, 47592, 47613, 47635, 47662], [36091.111, 36059.537, 36037.311, 36018.569, 35999.217, 36049.004], [32652.947, 32661.397, 32658.955, 32651.539, 32634.111, 32665.773], [21.856, 22.286, 20.901, 15.207, 10.77, 17.7], [6200.6484131566285, 2012.2727231044287, 816.3302328809579, 2219.9720427721063, 2107.6188260050926, 1386.9209394557668], [2008, 2009, 2010, 2011, 2012, 2013]], [1, 4593, [47610, 47633, 47658, 47678, 47702, 47732, 47757, 47784, 47804, 47823, 47850, 47871, 47896, 47922, 47941, 47954, 47974, 47997, 48024, 48050, 48079, 48103, 48140, 48163, 48189, 48211], [33906.955, 33963.574, 33952.543, 33928.427, 33933.039, 33969.957, 33935.825, 33967.63, 33959.275, 33937.379, 33942.467, 33924.495, 33921.039, 33925.842, 33916.716, 33972.01, 33946.342, 33952.502, 33962.732, 33964.938, 33949.173, 33955.707, 33928.292, 33945.288, 33880.478, 33925.939], [31143.996, 31139.07, 31135.834, 31125.297, 31133.163, 31115.328, 31127.747, 31146.205, 31121.607, 31160.883, 31151.491, 31232.41, 31157.557, 31125.843, 31127.146, 31134.226, 31160.24, 31167.96, 31206.57, 31164.18, 31141.015, 31168.465, 31126.226, 31150.785, 31118.795, 31183.081], [14.789, 18.315, 13.344, 8.802, 11.702, 11.856, 10.789, 13.727, 13.389, 8.35, 9.544, 31.655, 13.536, 11.944, 11.116, 15.475, 9.202, 14.745, 23.11, 13.043, 10.375, 13.295, 5.442, 13.093, 24.516, 14.854], [1377.185347166288, 897.701886422089, 1916.0651576387365, 1542.599717762164, 1469.517091708298, 1282.6634609738326, 777.0629319161072, 1916.1732847186847, 1228.593438219853, 1775.4898019568147, 1369.1966444330542, 1772.2633994711036, 1530.2700208498616, 1385.4934728934206, 1644.451829266776, 889.3446392028518, 1498.400648176542, 1237.7333392067421, 1521.4676786278794, 600.7159485037799, 1513.869165540769, 1264.7697409884304, 638.2168996928539, 1026.2071918649401, 1372.8476659050436, 908.8975696420202], [2011, 2012, 2013, 2014, 2015, 2016, 2017, 2018, 2019, 2020, 2021, 2022, 2023, 2024, 2025, 2026, 2027, 2028, 2029, 2030, 2031, 2032, 2033, 2034, 2035, 2036]], [2, 4607, [47710, 47735, 47759, 47786, 47806, 47826, 47852], [37916.196, 37893.328, 37817.661, 37889.755, 37801.438, 37668.475, 37681.196], [58248.07, 58226.026, 58260.405, 58190.867, 58237.214, 58270.558, 58271.069], [48.557, 23.43, 27.61, 27.131, 33.829, 17.469, 30.778], [2797.4866076489234, 5521.325504199946, 3719.8054277596457, 10280.595561745089, 2480.669821033681, 949.9912116773056, 913.0929759370285], [2015, 2016, 2017, 2018, 2019, 2020, 2021]], [0, 4621, [47797, 47816, 47841, 47867, 47890, 47914, 47935], [11785.223, 11780.233, 11849.591, 12001.803, 12085.048, 11971.149, 12045.639], [8081.745, 8057.614, 8030.954, 7835.14, 7665.267, 7758.741, 7861.278], [23.678, 25.705, 15.309, 34.906, 26.855, 27.071, 15.034], [938.995004444081, 842.2614274620062, 415.39257845117294, 5138.217334222869, 795.5423355087989, 2159.0147843624177, 51770.736366630816], [2019, 2020, 2021, 2022, 2023, 2024, 2025]], [2, 4630, [47899, 47924, 47945, 47956, 47976, 47999, 48027, 48053, 48083, 48107, 48145, 48168, 48191, 48215, 48236, 48259, 48277], [38094.584, 38077.572, 38114.048, 38115.52, 38116.183, 38119.447, 38099.065, 38120.701, 38108.601, 38114.49, 38112.867, 38129.809, 38092.45, 38002.187, 38127.949, 38149.724, 38099.827], [58200.638, 58187.086, 58195.382, 58192.519, 58174.283, 58178.151, 58192.078, 58213.16, 58187.741, 58212.921, 58220.983, 58238.454, 58236.522, 58118.709, 58185.152, 58238.602, 58201.987], [20.763, 25.312, 17.625, 11.321, 15.543, 19.297, 14.619, 9.313, 11.662, 10.274, 7.171, 16.16, 16.276, 25.549, 19.856, 14.613, 18.221], [587.9600285595612, 800.8875290350494, 594.9572389720264, 1439.3182547773808, 1253.0392824676335, 1586.688566186698, 1398.047582610279, 1755.8103123159956, 2324.7555468454125, 2308.713901425101, 1531.9679358257504, 1804.6198599938105, 1467.7383435471252, 1637.5465078656482, 1507.5506851505393, 814.0066000432374, 877.6968893174951], [2023, 2024, 2025, 2026, 2027, 2028, 2029, 2030, 2031, 2032, 2033, 2034, 2035, 2036, 2037, 2038, 2039]], [1, 4642, [47975, 47998, 48025, 48052, 48081, 48106, 48143, 48166, 48190, 48213, 48234], [35336.503, 35373.783, 35400.864, 35348.044, 35351.236, 35343.949, 35352.871, 35315.196, 35327.172, 35395.556, 35337.826], [32517.396, 32497.301, 32566.953, 32449.41, 32476.207, 32340.993, 32459.505, 32480.45, 32529.225, 32534.681, 32493.666], [19.718, 18.334, 27.015, 18.947, 20.424, 25.512, 34.24, 23.436, 16.975, 14.471, 23.672], [698.4120426445911, 1136.151079520964, 2251.279236932994, 2906.4807953288364, 1156.4797404991784, 4391.588691652738, 1569.8294481432868, 1179.4410307583405, 1160.3753080524648, 559.5834438081245, 883.0313526392922], [2027, 2028, 2029, 2030, 2031, 2032, 2033, 2034, 2035, 2036, 2037]], [1, 4652, [48051, 48080, 48105, 48142, 48165], [34979.738, 34988.442, 34987.294, 34998.926, 34947.165], [31795.245, 31784.015, 31814.35, 31777.757, 31757.479], [11.249, 15.895, 14.165, 13.904, 13.163], [1982.2569627975797, 2148.9374722189914, 2995.5125107592567, 2119.840422873953, 1439.0465752010857], [2030, 2031, 2032, 2033, 2034]], [0, 4666, [48269, 48288, 48313, 48336, 48356, 48374, 48396, 48415, 48441, 48467, 48493, 48515, 48540, 48556, 48581, 48602, 48628, 48652, 48672, 48688, 48709, 48721], [12543.185, 12524.291, 12530.768, 12510.213, 12525.673, 12549.177, 12532.985, 12522.513, 12528.128, 12545.854, 12543.661, 12543.276, 12492.812, 12528.941, 12544.496, 12550.217, 12548.732, 12530.186, 12515.366, 12542.94, 12530.078, 12533.153], [7867.236, 7854.051, 7885.034, 7917.54, 7875.942, 7887.457, 7880.884, 7884.366, 7851.335, 7900.829, 7909.701, 7852.966, 7912.566, 7915.144, 7872.188, 7882.043, 7870.7, 7883.389, 7857.62, 7898.346, 7853.377, 7871.14], [11.858, 14.114, 10.576, 11.613, 13.42, 8.651, 16.689, 7.749, 9.024, 16.813, 11.17, 9.966, 30.941, 16.852, 11.393, 7.416, 11.33, 16.193, 9.751, 9.984, 7.27, 10.421], [1289.2884980457593, 836.4783669044713, 1789.0601762465171, 1573.5878009077474, 1373.978390962083, 1289.8432152281464, 1412.720689377818, 1728.961785512003, 834.3845897542792, 944.9889609395528, 942.6536313808276, 1193.8948323801378, 769.7581399193242, 1394.6260326280815, 2294.430978901946, 1723.9059428319247, 2144.7790019451404, 1117.6472196599116, 1202.7529675682738, 1854.7310676791349, 1473.8772915996428, 1758.8351603602298], [2039, 2040, 2041, 2042, 2043, 2044, 2045, 2046, 2047, 2048, 2049, 2050, 2051, 2052, 2053, 2054, 2055, 2056, 2057, 2058, 2059, 2060]], [2, 4670, [48330, 48346, 48365, 48384, 48407], [37973.342, 38141.682, 38108.762, 38154.135, 38192.893], [58127.604, 58224.032, 58196.279, 58234.376, 58187.806], [38.333, 20.25, 29.817, 23.347, 20.05], [935.2417779265755, 769.0947218206386, 525.0526942658354, 1787.7124953690372, 607.9446493704637], [2041, 2042, 2043, 2044, 2045]], [0, 4679, [48373, 48395, 48414, 48440, 4
[truncated: 805,085 more chars]
