# Supplementary material for: The lipoprotein Pal stabilises the bacterial outer membrane during constriction by a mobilisation-and-capture mechanism
Source: Nat Commun. 2020 Mar 11;11:1305. doi: 10.1038/s41467-020-15083-5 (PMC7066135; doi:10.1038/s41467-020-15083-5)
Supplement: Supplementary file 3 — Source Data [file 41467_2020_15083_MOESM3_ESM.zip › source_files/PGI_Raw_Data_Figure_1/RKCK16_d24_c3_f2_Checked.txt]

[[0, 298, [2572, 2638, 2693, 2769, 2832, 2917, 2998, 3068, 3158, 3243, 3320, 3395, 3464, 3538, 3607, 3683, 3756, 3816, 3882, 3947, 4012], [15201.724, 15350.727, 15445.035, 15505.499, 15534.512, 15459.632, 15456.269, 15345.451, 15442.764, 15395.714, 15279.242, 15403.191, 15340.413, 15329.267, 15221.065, 15264.257, 15163.55, 15201.431, 15171.813, 15202.436, 15209.865], [8761.071, 8613.464, 8725.952, 8574.872, 8754.228, 8618.068, 8620.147, 8655.796, 8678.529, 8688.066, 8686.607, 8734.529, 8637.726, 8672.856, 8630.721, 8660.022, 8568.683, 8581.692, 8571.778, 8556.913, 8604.526], [27.65, 18.384, 30.985, 38.615, 44.327, 33.325, 25.772, 25.764, 24.481, 19.729, 19.498, 30.919, 37.436, 22.959, 18.543, 22.616, 11.639, 19.826, 14.88, 21.528, 21.101], [688.9763159671085, 1614.6599944362367, 8194.29017266966, 961.1796666732579, 2134.126607556525, 519.857833350854, 2454.4116648492404, 2563.2635590814584, 4960.329912595345, 6251.003826021731, 1049.7776064194968, 4092.8857385720808, 2196.023090890381, 4516.738229796616, 5251.69472149982, 4088.759750198135, 1974.9512360094502, 1415.6991915076098, 2188.84018396548, 1555.3069310208489, 3994.3322490603236], [42, 43, 44, 45, 46, 47, 48, 49, 50, 51, 52, 53, 54, 55, 56, 57, 58, 59, 60, 61, 62]], [1, 332, [2799, 2875, 2959, 3036, 3107, 3201, 3286], [40520.173, 40409.113, 40576.466, 40551.705, 40487.454, 40501.397, 40551.261], [33987.462, 34038.896, 33954.331, 33999.239, 34020.547, 33957.131, 33944.779], [33.391, 33.139, 16.024, 14.504, 25.637, 13.715, 12.373], [778.286937874393, 765.5892757511688, 31378.61647006673, 1773.7197486249163, 3179.3339263851167, 1685.0553729216383, 1213.8883330000651], [45, 46, 47, 48, 49, 50, 51]], [1, 333, [2800, 2876, 2961, 3037, 3108, 3202], [40774.684, 40775.115, 40801.201, 40772.696, 40744.357, 40725.77], [30979.695, 30936.32, 30886.548, 31040.41, 31001.192, 30991.755], [16.84, 20.648, 17.181, 18.778, 29.632, 24.235], [1562.8148420079583, 3182.8784492051113, 1661.5792146618899, 964.8718808780367, 1348.6808680254203, 2742.091985644789], [45, 46, 47, 48, 49, 50]], [1, 334, [2801, 2878, 2962, 3038, 3109, 3203, 3288, 3364, 3434], [40777.554, 40904.095, 40869.76, 40862.564, 40851.548, 40972.116, 40942.649, 40816.783, 40829.197], [32782.961, 32729.796, 32773.344, 32779.722, 32759.832, 32752.739, 32738.996, 32884.632, 32790.3], [30.517, 32.357, 24.857, 25.8, 15.297, 14.629, 21.449, 18.485, 11.074], [3187.300936076785, 902.4794770786766, 925.6651676567741, 2228.191461436765, 3768.5772227980756, 3631.2452424563035, 2252.429103003168, 10174.493086332439, 5321.647306804119], [45, 46, 47, 48, 49, 50, 51, 52, 53]], [2, 353, [2907, 2989, 3059, 3148, 3232, 3313, 3386, 3459, 3529], [11697.428, 11700.845, 11732.552, 11784.594, 11724.436, 11711.27, 11708.771, 11728.589, 11697.957], [43983.894, 43968.785, 43969.962, 43800.948, 43980.801, 43973.794, 43972.341, 43984.02, 43972.733], [19.081, 14.722, 17.278, 37.187, 19.603, 24.231, 13.716, 9.696, 26.38], [1802.082420263181, 1948.7437242335543, 1062.7751621406235, 3130.0322069185177, 574.1442089519775, 1048.790700636004, 640.7969093763054, 1532.3520992408432, 1000.6972364990413], [47, 48, 49, 50, 51, 52, 53, 54, 55]], [2, 354, [2826, 2908, 2991, 3061, 3149, 3233, 3314], [11832.349, 11810.327, 11849.625, 11909.585, 11895.38, 11881.748, 11887.675], [43597.628, 43661.283, 43508.802, 43484.766, 43488.616, 43428.841, 43431.269], [24.473, 23.607, 22.535, 17.077, 17.155, 38.08, 20.934], [1670.3082066171628, 9907.48756154048, 4629.918433543916, 2069.5031042237847, 3040.742963124216, 1331.0449450524184, 1968.8255398516637], [46, 47, 48, 49, 50, 51, 52]], [0, 357, [2918, 2999, 3070, 3160, 3244, 3322, 3396, 3465, 3539, 3609, 3685], [15524.083, 15496.768, 15426.043, 15487.029, 15465.547, 15503.26, 15627.676, 15677.525, 15634.958, 15571.033, 15537.595], [9502.519, 9499.078, 9734.649, 9707.61, 9476.824, 9512.21, 9376.222, 9525.785, 9451.623, 9460.072, 9509.065], [17.95, 14.401, 23.527, 23.556, 15.189, 25.857, 26.586, 17.31, 30.947, 19.828, 13.168], [763.7171464367071, 1808.6236605078454, 19021.69806970347, 20721.1315333046, 1095.212683066733, 1064.5849581008194, 7023.572667394391, 34209.049934490205, 4534.189001578742, 2097.3761068526937, 1516.0814799116608], [47, 48, 49, 50, 51, 52, 53, 54, 55, 56, 57]], [3, 358, [2919, 3001, 3071, 3164, 3246, 3325, 3399], [16192.822, 16199.775, 16230.529, 16119.403, 16163.614, 16190.628, 16144.558], [63347.389, 63330.744, 63333.196, 63412.853, 63330.658, 63338.862, 63500.593], [12.25, 11.065, 9.433, 22.978, 18.652, 17.332, 8.578], [773.7350850729069, 2579.9828604657773, 2273.1018867641915, 11105.459835528278, 3750.8712591370663, 977.0173007664708, 102074.43034145203], [47, 48, 49, 50, 51, 52, 53]], [2, 376, [3312, 3385, 3457, 3528, 3599, 3673, 3748, 3811, 3875, 3941, 4006, 4073, 4134, 4203], [11435.26, 11383.853, 11418.725, 11394.15, 11376.732, 11357.131, 11381.038, 11357.276, 11420.851, 11413.906, 11413.065, 11399.765, 11429.65, 11335.682], [42983.451, 42954.508, 42938.881, 42959.604, 42981.451, 42952.823, 42964.933, 42962.286, 42955.197, 42945.216, 42957.398, 42937.278, 42972.82, 43011.932], [18.759, 16.977, 14.308, 15.657, 13.814, 17.133, 17.509, 11.163, 16.456, 18.348, 13.667, 15.901, 22.227, 25.146], [1098.7675902748194, 1322.9451401957215, 1649.46249824379, 1835.8037611850143, 1882.4311245468766, 1250.9568646404844, 1364.1630930136648, 1850.6127220848432, 2112.2756977950976, 1301.3015414579734, 1246.5236791139944, 2436.5449091905725, 1152.908464011129, 633.7837233990246], [52, 53, 54, 55, 56, 57, 58, 59, 60, 61, 62, 63, 64, 65]], [0, 378, [3319, 3394, 3463, 3537, 3606, 3681, 3755, 3815, 3881, 3945, 4011, 4079, 4141, 4209, 4267, 4332, 4397, 4458, 4517], [14914.695, 14901.989, 14866.243, 14903.822, 14868.906, 14918.754, 14867.398, 14843.705, 14887.899, 14893.044, 14941.438, 14881.274, 14832.708, 14884.579, 14874.764, 14875.094, 14857.392, 14883.171, 14885.991], [7549.571, 7546.269, 7555.358, 7532.99, 7488.563, 7509.311, 7516.5, 7483.239, 7510.274, 7520.609, 7514.211, 7418.371, 7536.921, 7544.387, 7529.064, 7537.367, 7493.333, 7533.029, 7499.538], [12.163, 13.977, 14.421, 15.838, 15.078, 16.546, 16.545, 25.208, 11.964, 16.267, 19.139, 31.105, 15.935, 16.51, 13.56, 11.681, 13.793, 10.902, 20.728], [1468.2232050212015, 1473.9830229450893, 1093.4297293592974, 858.7694980954539, 1379.7316616685107, 1872.00481578578, 1006.6231019903587, 1607.7950807944499, 1340.3835019064777, 1612.3782647691844, 765.7208607848884, 1820.5296671670706, 717.917014748655, 1037.2134341249025, 1345.049402416884, 1561.5033476571266, 1736.5669315895573, 1525.6886999292549, 774.0901492016967], [52, 53, 54, 55, 56, 57, 58, 59, 60, 61, 62, 63, 64, 65, 66, 67, 68, 69, 70]], [0, 379, [3161, 3245, 3323, 3397, 3466, 3540, 3610, 3686, 3759, 3818, 3884, 3950], [15656.012, 15687.869, 15682.671, 15698.56, 15710.198, 15714.496, 15684.51, 15698.373, 15682.823, 15643.871, 15667.068, 15590.392], [9936.963, 9991.443, 9979.56, 9989.761, 9972.731, 9969.637, 9948.674, 9976.008, 9951.931, 9904.305, 9888.099, 9983.833], [19.519, 9.258, 16.995, 7.528, 13.0, 13.549, 16.558, 15.141, 15.619, 12.674, 18.809, 21.419], [2181.3240636112787, 2006.436775786447, 2333.7922086364565, 1980.5346862334418, 2284.2600646133646, 1139.6116045150704, 2257.238840186841, 1342.9720277447566, 1886.6622728079212, 3374.066506666369, 3401.7893764592473, 10859.811055757018], [50, 51, 52, 53, 54, 55, 56, 57, 58, 59, 60, 61]], [1, 389, [3506, 3582, 3652, 3723, 3792], [40803.545, 40893.037, 40913.001, 40907.421, 40918.358], [31914.437, 31790.036, 31869.552, 31668.507, 31637.255], [26.35, 20.192, 25.917, 18.245, 29.039], [823.8677475013654, 1223.8167531688287, 1160.2167813361955, 702.6771831784, 4157.897706709224], [54, 55, 56, 57, 58]], [0, 405, [3753, 3813, 3878, 3944, 4009, 4078, 4139, 4208, 4265], [14668.935, 14629.024, 14615.05, 14656.154, 14641.768, 14647.49, 14621.413, 14655.739, 14573.828], [6935.231, 6940.983, 6906.714, 6875.995, 6897.592, 6896.435, 6871.635, 6854.429, 6891.671], [26.336, 26.067, 16.488, 16.693, 16.378, 16.51, 14.101, 9.382, 22.148], [970.4323620823759, 3331.4514881678306, 2075.0135458111617, 2492.3932469576316, 2594.125547793872, 2663.971364823785, 2190.1387796781523, 2731.602814444025, 1224.2704563672112], [58, 59, 60, 61, 62, 63, 64, 65, 66]], [3, 407, [3684, 3757, 3817, 3883, 3949], [15428.16, 15420.775, 15392.241, 15411.219, 15452.202], [64368.017, 64368.192, 64345.879, 64336.29, 64377.036], [22.392, 20.175, 14.337, 14.015, 24.288], [1214.8266129851445, 1148.7686441339126, 1296.4418123127148, 1116.0130630596755, 1968.454122753388], [57, 58, 59, 60, 61]], [1, 418, [3980, 4042, 4112, 4181, 4243, 4302], [40546.053, 40549.491, 40641.589, 40577.08, 40624.039, 40603.282], [32609.664, 32642.904, 32676.539, 32575.097, 32686.118, 32682.724], [31.775, 20.667, 27.532, 30.833, 17.758, 34.402], [951.457974952173, 1035.523879847825, 902.2408882261147, 1441.2389193987642, 1262.9135268972432, 712.1853021016628], [61, 62, 63, 64, 65, 66]], [1, 473, [4244, 4303, 4372, 4436, 4494, 4547, 4601, 4650, 4705, 4766, 4815], [40728.305, 40743.401, 40807.592, 40721.35, 40713.793, 40681.301, 40757.799, 40700.413, 40775.785, 40785.218, 40778.071], [34422.482, 34456.519, 34437.137, 34458.207, 34490.68, 34400.272, 34408.976, 34476.931, 34454.119, 34501.849, 34475.026], [26.524, 24.558, 31.055, 22.837, 22.986, 29.717, 35.412, 19.664, 29.118, 20.756, 18.959], [1178.07377340093, 1451.5379195174728, 1173.569153241244, 3844.7408515678003, 1679.2328711448404, 2363.4230443468155, 1846.7178100891542, 1245.7279588984195, 1492.5515050922788, 612.4392441104504, 1070.6910811670336], [65, 66, 67, 68, 69, 70, 71, 72, 73, 74, 75]], [2, 479, [4135, 4204, 4261, 4328, 4392, 4453, 4513], [11810.141, 11841.764, 11773.969, 11842.027, 11815.114, 11817.226, 11843.809], [43797.322, 43768.416, 43733.055, 43795.207, 43794.426, 43773.871, 43790.945], [17.754, 19.061, 20.772, 13.388, 17.976, 16.74, 13.899], [1409.7110040781542, 2404.289978523925, 2901.055570859284, 1735.360679139659, 1943.5243025225725, 2456.2846155044895, 2471.4606522004365], [64, 65, 66, 67, 68, 69, 70]], [3, 483, [4214, 4268, 4338, 4401, 4461, 4519, 4574, 4628, 4679, 4739, 4789, 4843, 4902], [16542.154, 16542.368, 16556.364, 16546.496, 16532.488, 16569.319, 16559.296, 16534.85, 16594.196, 16531.413, 16563.146, 16577.996, 16571.961], [63845.532, 63873.269, 63857.332, 63862.812, 63831.85, 63826.072, 63869.234, 63853.013, 63881.095, 63874.113, 63854.859, 63852.393, 63853.732], [11.001, 14.514, 14.097, 14.495, 16.82, 17.044, 20.78, 23.069, 19.193, 30.818, 16.771, 15.215, 18.28], [1749.0989676393153, 1985.735642047335, 1705.1983117418301, 1820.3924063763543, 1441.6574116772429, 2072.963804864373, 1375.0877791155542, 866.6557151894089, 1828.8871932313655, 1443.1155990682782, 1598.9426641746536, 1974.7723914485762, 1303.3258198626531], [65, 66, 67, 68, 69, 70, 71, 72, 73, 74, 75, 76, 77]], [1, 552, [4872, 4929, 4982, 5034, 5091, 5149, 5215, 5268, 5328, 5394, 5458], [40874.691, 40824.821, 40831.69, 40832.919, 40892.434, 40794.144, 40856.593, 40909.874, 40879.309, 40859.805, 40871.976], [32799.125, 32767.629, 32804.441, 32810.841, 32816.237, 32761.361, 32814.632, 32808.077, 32767.946, 32789.916, 32757.726], [25.964, 14.938, 14.874, 17.233, 14.121, 17.574, 11.516, 12.39, 19.001, 11.887, 21.643], [1189.1263878709146, 1638.4011989710507, 1407.4323529155436, 2171.110298172717, 1498.7990174317686, 589.8284633954079, 2064.1786661117458, 1870.6163705471752, 1585.819358231706, 1846.2736892485618, 1511.0438437259495], [76, 77, 78, 79, 80, 81, 82, 83, 84, 85, 86]], [3, 554, [4840, 4898, 4953, 5001, 5055, 5113, 5176, 5240, 5297], [14928.653, 14951.221, 14953.325, 14934.308, 14916.98, 14910.299, 14947.579, 14919.188, 14996.702], [65262.178, 65252.28, 65286.747, 65247.262, 65314.548, 65282.724, 65289.246, 65268.069, 65264.131], [10.824, 9.745, 12.343, 11.6, 11.964, 19.639, 15.542, 12.531, 22.933], [1597.9992417589576, 1533.3107072262994, 1416.2653217270429, 1991.5256102024066, 2839.0212357077876, 1194.708323943777, 1727.9322787706114, 1890.379637883281, 875.6287940204297], [76, 77, 78, 79, 80, 81, 82, 83, 84]], [0, 561, [4896, 4951, 4999, 5052, 5111, 5174, 5238, 5295, 5351, 5421], [14497.696, 14475.337, 14496.941, 14481.431, 14458.308, 14525.973, 14457.963, 14440.997, 14415.436, 14471.672], [7093.349, 7041.05, 6947.333, 6908.59, 6905.594, 7058.311, 7100.305, 6920.756, 6880.506, 6899.52], [27.096, 23.526, 22.551, 18.049, 26.323, 26.278, 25.294, 19.601, 14.895, 23.164], [1844.4239638987349, 3601.201820478546, 3454.6642914997674, 2385.0604910692055, 1802.5101183045167, 5276.067349097995, 1612.4799214695618, 1938.0489225064546, 1445.5620448743045, 6271.220282549988], [77, 78, 79, 80, 81, 82, 83, 84, 85, 86]], [0, 574, [5057, 5115, 5178, 5243, 5298, 5354, 5423], [15604.671, 15659.519, 15654.85, 15699.192, 15695.533, 15726.997, 15704.938], [8985.124, 9197.047, 9085.841, 9177.805, 9072.242, 8997.538, 9070.403], [38.501, 31.104, 13.769, 34.317, 25.615, 19.453, 19.355], [1036.4998397580575, 2767.302367102811, 778.4069989853834, 2797.494260239067, 3349.05176546661, 4182.441244119096, 1722.253126824813], [80, 81, 82, 83, 84, 85, 86]], [3, 575, [5058, 5116, 5179, 5244, 5299, 5355, 5424, 5485, 5550], [15767.257, 15781.805, 15770.345, 15806.715, 15771.059, 15777.53, 15750.06, 15753.144, 15779.527], [64959.676, 64948.87, 64949.47, 64906.059, 64887.509, 64857.263, 64906.129, 64945.689, 64882.321], [26.208, 35.668, 20.068, 17.06, 10.182, 26.55, 20.71, 21.043, 21.311], [1209.7093961304374, 2001.692182752337, 1918.6680348102875, 1616.068039379792, 1556.8857289502162, 1306.6057374420732, 1727.326166833609, 2124.6226669299313, 1689.2285317305696], [80, 81, 82, 83, 84, 85, 86, 87, 88]], [2, 632, [5607, 5664, 5716, 5771, 5833], [12141.108, 12063.419, 12051.821, 12096.028, 12081.804], [44273.612, 44193.151, 44252.778, 44243.934, 44190.959], [25.542, 21.326, 14.018, 14.079, 20.56], [479.41653732889534, 1899.640618457547, 1480.8550481868594, 1446.9092055392746, 709.5613671046905], [89, 90, 91, 92, 93]], [0, 669, [5838, 5894, 5957, 6012, 6072, 6124, 6184, 6236, 6296, 6362, 6415, 6471, 6516, 6575, 6633, 6686], [15761.793, 15706.824, 15761.846, 15746.019, 15727.148, 15630.508, 15711.977, 15635.614, 15706.552, 15697.594, 15742.187, 15673.51, 15709.423, 15651.316, 15709.139, 15710.072], [9332.347, 9303.611, 9352.286, 9344.818, 9299.521, 9188.308, 9160.45, 8988.593, 9161.549, 9225.75, 9249.906, 9160.552, 9261.903, 9189.489, 9252.07, 9329.132], [27.965, 17.185, 13.388, 12.655, 18.936, 23.569, 17.391, 37.039, 27.785, 20.559, 20.572, 33.402, 25.592, 28.173, 22.42, 8.39], [3981.3632304102125, 11926.773170121804, 2407.5227571033006, 2831.0720784024525, 3212.5463184699065, 6299.076164478166, 601.2460756239429, 2498.157311351781, 1057.1865992439518, 1538.5460918863614, 544.3574917730103, 1741.6192117488386, 1256.104482428071, 2334.7983589988503, 1085.8467606839886, 318.4273587642138], [93, 94, 95, 96, 97, 98, 99, 100, 101, 102, 103, 104, 105, 106, 107, 108]], [1, 677, [5927, 5987, 6051, 6103, 6161], [41038.009, 40955.202, 41025.757, 40988.658, 41039.611], [32763.934, 32799.238, 32880.363, 32862.568, 32850.022], [30.901, 27.878, 12.242, 16.143, 25.11], [1462.9772172320386, 2094.375152403329, 2200.39174608283, 1663.6222521726881, 1163.9872505270328], [94, 95, 96, 97, 98]], [1, 737, [6554, 6609, 6666, 6719, 6784, 6832, 6891, 6935, 6987, 7031, 7079, 7126, 7178, 7228], [40304.263, 40312.217, 40294.731, 40292.932, 40292.13, 40307.211, 40299.365, 40285.137, 40292.947, 40302.251, 40280.666, 40287.034, 40277.727, 40271.681], [32994.047, 33032.764, 33021.489, 32984.817, 32981.385, 32989.334, 32937.988, 32839.769, 32908.599, 32840.436, 32919.997, 32893.045, 32884.701, 32781.099], [12.537, 14.177, 24.496, 8.443, 11.165, 15.686, 18.15, 16.748, 17.0, 22.92, 20.079, 17.869, 26.029, 25.88], [1595.8865898707536, 1239.6880971581636, 1142.6318903939693, 2068.5913267957117, 1421.74340337312, 3947.548106073983, 3850.255389060726, 4453.797106012946, 3459.4722154635942, 2597.7182430413122, 2898.423216779661, 2196.9595759600893, 1941.5814787268507, 973.979533530337], [105, 106, 107, 108, 109, 110, 111, 112, 113, 114, 115, 116, 117, 118]], [1, 782, [7080, 7128, 7180, 7229, 7276], [40672.42, 40773.083, 40795.378, 40805.257, 40775.755], [32567.197, 32457.58, 32518.899, 32458.141, 32448.423], [36.946, 23.82, 20.507, 15.353, 9.892], [5565.982867594314, 1163.2761286717903, 934.7880534620809, 1148.2950634241222, 1344.4591808480511], [115, 116, 117, 118, 119]], [2, 810, [7295, 7344, 7403, 7461, 7512], [11659.209, 11695.277, 11671.881, 11683.276, 11569.465], [43436.113, 43468.092, 43501.971, 43469.327, 43489.452], [32.116, 29.898, 23.446, 28.815, 28.654], [1584.5592246637566, 1834.943366384061, 1202.079043604182, 1106.2000643417266, 8032.9209020203525], [120, 121, 122, 123, 124]], [1, 816, [7382, 7445, 7494, 7552, 7606, 7666, 7727, 7785, 7843], [40780.11, 40828.579, 40776.564, 40798.202, 40802.326, 40817.622, 40793.449, 40797.544, 40754.994], [32605.529, 32677.401, 32682.331, 32638.088, 32675.116, 32663.037, 32672.381, 32698.99, 32618.545], [26.689, 18.57, 15.8, 18.418, 13.773, 12.722, 19.233, 8.691, 26.755], [2494.6617359824236, 2677.0741677210553, 2544.0657141676884, 2327.208560061465, 2847.215086804153, 2498.6379674970663, 1371.4700133532829, 1888.3654306416513, 1984.3275793125197], [121, 122, 123, 124, 125, 126, 127, 128, 129]], [3, 882, [8099, 8152, 8194, 8240, 8290, 8346, 8393, 8447], [14716.385, 14712.896, 14702.898, 14758.171, 14749.479, 14734.883, 14731.926, 14714.636], [65692.648, 65623.123, 65626.198, 65612.511, 65646.773, 65601.366, 65603.363, 65613.43], [36.471, 17.503, 8.731, 14.463, 20.96, 24.364, 12.838, 12.636], [1449.5874663947768, 1495.237700542193, 1859.2642188331372, 1535.4666203357126, 1671.2559980038602, 1718.8710985701075, 2178.9081241708573, 1915.1429588880258], [135, 136, 137, 138, 139, 140, 141, 142]], [2, 925, [8392, 8444, 8502, 8560, 8631, 8691], [11799.606, 11869.908, 11803.939, 11764.537, 11637.36, 11802.656], [41639.885, 41702.234, 41718.272, 41843.782, 41940.176, 41805.344], [26.698, 24.746, 30.144, 28.984, 25.852, 31.149], [837.8917054076808, 460.4105284548022, 3113.110730128507, 4159.766093009657, 7798.439575362798, 2095.468750652795], [141, 142, 143, 144, 145, 146]], [1, 945, [8539, 8601, 8671, 8740, 8806, 8881], [40537.886, 40457.658, 40458.004, 40522.296, 40515.061, 40601.291], [34279.164, 34274.758, 34296.691, 34276.167, 34204.584, 33970.568], [19.631, 15.577, 17.757, 23.573, 25.193, 28.951], [1573.2938587026822, 2143.6375248496947, 2518.491251095874, 1777.607804384161, 5034.855176381513, 10779.415494162853], [143, 144, 145, 146, 147, 148]], [1, 950, [8603, 8672, 8738, 8804, 8878, 8943, 9009, 9067, 9129, 9184], [40718.83, 40579.95, 40420.641, 40325.402, 40343.918, 40307.436, 40271.644, 40436.821, 40241.537, 40262.073], [31022.247, 31124.514, 31261.898, 31112.618, 31084.969, 31089.72, 31077.403, 31149.749, 31197.719, 31113.976], [2.71, 8.462, 13.12, 15.22, 24.155, 15.546, 30.037, 22.24, 19.414, 22.207], [376.86598330077254, 2068.4414912498755, 26873.010597121487, 3961.6371169723325, 3616.81539660924, 1347.4269127562632, 945.4009940139537, 3688.7532073989073, 642.6570741932836, 1838.7043136703037], [144, 145, 146, 147, 148, 149, 150, 151, 152, 153]], [0, 954, [8564, 8634, 8693, 8765, 8836, 8910], [14933.489, 14954.574, 15080.672, 15112.057, 15087.268, 15276.569], [8465.061, 8511.072, 8442.453, 8488.143, 8500.892, 8541.145], [18.069, 13.26, 24.78, 13.191, 16.748, 23.302], [1771.69245943023, 1861.435680304249, 5885.6704055625705, 41186.92558441119, 6352.473083366684, 24795.484172419394], [144, 145, 146, 147, 148, 149]], [0, 955, [8565, 8635, 8694, 8766, 8838], [15226.489, 15128.973, 15034.961, 15063.894, 15025.655], [9131.675, 9203.536, 9298.368, 9267.509, 9248.626], [22.464, 24.471, 19.083, 17.746, 17.912], [5839.271880810405, 5588.85976450101, 1018.6426965788871, 1299.9594682033503, 819.0599842087969], [144, 145, 146, 147, 148]], [0, 956, [8566, 8636, 8695, 8767, 8839, 8911, 8971, 9039, 9094, 9158], [15223.586, 15178.322, 15052.636, 15101.098, 15169.011, 15218.004, 15182.308, 15209.021, 15210.382, 15215.473], [9969.551, 9925.693, 9988.664, 9960.466, 9970.251, 9829.714, 9841.725, 9804.762, 9828.034, 9811.373], [26.589, 11.554, 12.975, 26.582, 23.789, 27.67, 22.257, 24.344, 26.572, 26.158], [1628.3594530857483, 3138.021511555417, 2069.2538756728527, 1877.1235098010975, 8244.548356867124, 10074.76687686583, 6760.505418518321, 5678.337095273771, 11243.289890647866, 10590.82887949044], [144, 145, 146, 147, 148, 149, 150, 151, 152, 153]], [1, 966, [8673, 8741, 8807, 8880, 8944, 9011, 9069, 9130, 9186, 9251, 9316], [40773.724, 40708.093, 40641.203, 40449.061, 40522.952, 40521.561, 40516.622, 40504.463, 40522.977, 40547.757, 40727.623], [32672.422, 32665.509, 32695.712, 32622.655, 32661.636, 32688.447, 32620.973, 32580.785, 32639.359, 32642.433, 32707.155], [15.668, 17.683, 22.994, 15.675, 15.507, 13.57, 20.629, 13.281, 22.93, 25.326, 37.158], [7850.384958634707, 8135.406308654837, 11000.648902644594, 3347.145238861417, 8387.74004106059, 5408.016386782416, 1784.2707368483204, 1593.4969694818408, 3534.458979892639, 1314.683798622039, 1114.990840434239], [145, 146, 147, 148, 149, 150, 151, 152, 153, 154, 155]], [2, 972, [8630, 8690, 8763, 8833, 8905, 8965, 9032, 9092, 9155, 9214, 9276], [11705.763, 11642.687, 11659.867, 11597.306, 11670.441, 11719.015, 11726.548, 11745.04, 11791.892, 11730.777, 11683.049], [43579.863, 43658.008, 43638.434, 43563.175, 43634.858, 43665.134, 43684.718, 43700.795, 43695.405, 43672.667, 43693.726], [25.543, 14.818, 13.679, 21.868, 15.199, 12.711, 20.6, 19.156, 13.937, 22.873, 14.894], [3743.2494949712923, 4496.672825684173, 3714.7955376879313, 2803.917123009168, 9063.330901364865, 4987.749663958779, 5214.362920097039, 1918.7489716556704, 4279.861487062383, 1010.3230096662725, 1236.86416713994], [145, 146, 147, 148, 149, 150, 151, 152, 153, 154, 155]], [3, 973, [8639, 8696, 8769, 8842, 8912, 8972, 9040, 9096, 9160, 9219, 9280, 9342, 9408, 9469, 9538, 9599], [15408.53, 15282.143, 15334.884, 15339.57, 15291.771, 15310.049, 15347.572, 15266.719, 15273.382, 15251.626, 15214.854, 15306.274, 15238.992, 15228.582, 15224.45, 15256.449], [64558.055, 64689.702, 64659.649, 64651.279, 64665.233, 64689.468, 64679.819, 64672.263, 64693.354, 64723.566, 64771.797, 64807.436, 64775.451, 64747.72, 64723.493, 64752.362], [34.536, 16.921, 14.127, 18.213, 17.072, 17.345, 12.173, 14.57, 14.678, 10.797, 16.223, 31.488, 12.53, 10.993, 12.016, 22.447], [2782.3733558369095, 3158.683974532319, 7972.7990216692, 3122.2604612489185, 2508.0052657525575, 3180.854828285097, 16235.571058947467, 3640.9936925712445, 2633.1514877584905, 2057.6515374307537, 2363.7981835243713, 4428.800590829175, 1461.123056450184, 1367.0214638613954, 1721.5297320713698, 1409.3878690891988], [145, 146, 147, 148, 149, 150, 151, 152, 153, 154, 155, 156, 157, 158, 159, 160]], [2, 979, [8687, 8761, 8832, 8903, 8963, 9030, 9090, 9152, 9211, 9274, 9333, 9398, 9459, 9528, 9590, 9651], [11444.256, 11420.353, 11420.156, 11409.815, 11447.94, 11412.205, 11438.427, 11463.476, 11415.596, 11453.676, 11464.657, 11387.164, 11410.126, 11419.931, 11405.553, 11435.213], [42539.141, 42595.99, 42616.64, 42651.279, 42655.842, 42634.929, 42609.512, 42617.819, 42632.67, 42643.858, 42615.152, 42614.003, 42613.687, 42638.118, 42628.597, 42643.377], [14.729, 9.868, 15.177, 15.716, 12.775, 15.394, 7.422, 12.558, 9.674, 9.406, 9.957, 11.913, 11.749, 14.185, 12.272, 34.708], [47966.96586793391, 1953.1204280980899, 2178.2239879313474, 3223.6884028233712, 2675.0912885210378, 1961.1157602313885, 2114.4873747185125, 3314.671732858154, 2645.041196298978, 3771.8441658636652, 3207.7039930949777, 2723.9628534969484, 1653.8139955195284, 1602.1782394494362, 1716.877175313318, 1240.0470979764793], [146, 147, 148, 149, 150, 151, 152, 153, 154, 155, 156, 157, 158, 159, 160, 161]], [0, 980, [8697, 8770, 8843, 8914, 8975, 9042, 9098, 9162, 9221, 9281], [15400.358, 15444.696, 15500.416, 15438.107, 15470.148, 15479.859, 15435.568, 15419.042, 15432.066, 15330.942], [8512.287, 8645.63, 8692.995, 8678.46, 8490.986, 8399.385, 8362.152, 8371.779, 8384.921, 8432.48], [25.6, 26.86, 22.945, 20.07, 13.834, 21.976, 18.834, 15.61, 18.142, 20.118], [7693.166670425332, 3916.172809405229, 11926.14964858566, 14071.02569333351, 13482.533942277627, 4920.746724588077, 2489.664522865111, 3932.781877292797, 1014.0263167502916, 6240.339640379781], [146, 147, 148, 149, 150, 151, 152, 153, 154, 155]], [3, 982, [8701, 8774, 8847, 8917, 8977], [16158.619, 16250.031, 16286.665, 16269.407, 16296.256], [63758.532, 63958.365, 63940.029, 63955.206, 63943.01], [24.647, 12.1, 9.54, 8.008, 13.062], [11681.258320779456, 4494.087890328826, 3037.8686132168586, 3501.827704895137, 1731.0305801158813], [146, 147, 148, 149, 150]], [2, 983, [8904, 8964, 9031, 9091, 9153, 9212], [11448.631, 11479.612, 11435.223, 11480.538, 11546.28, 11468.677], [44219.045, 44136.607, 44171.9, 44181.478, 44185.12, 44250.088], [17.811, 20.328, 22.388, 18.775, 22.472, 14.165], [1491.4846171253405, 5365.184538012788, 12545.9361702729, 2386.05149696455, 5676.8562777039315, 1562.4725605271544], [149, 150, 151, 152, 153, 154]], [0, 1007, [9041, 9097, 9161, 9220, 9282, 9343, 9409, 9470], [15428.902, 15420.529, 15383.843, 15381.859, 15431.932, 15414.119, 15424.599, 15378.937], [9698.665, 9717.627, 9696.242, 9704.865, 9693.118, 9701.105, 9706.535, 9694.719], [18.099, 14.188, 17.741, 13.837, 16.74, 19.447, 13.714, 24.302], [1588.6495114789116, 2770.610921584089, 1520.827153084907, 2504.6422677911733, 2230.1298270777615, 1552.69777232342, 1404.834550067354, 707.0805206195075], [151, 152, 153, 154, 155, 156, 157, 158]], [3, 1008, [9044, 9100, 9164, 9222, 9284, 9346, 9411, 9474, 9541], [16577.885, 16528.212, 16553.517, 16573.765, 16575.17, 16544.849, 16520.025, 16486.159, 16519.983], [63745.828, 63753.168, 63780.057, 63735.525, 63753.797, 63767.495, 63747.824, 63723.776, 63716.478], [16.915, 14.397, 11.728, 14.197, 16.226, 15.274, 14.869, 20.534, 14.859], [1676.4424033569705, 2108.3007906003318, 2295.1992378079285, 2125.2016754645974, 1689.1733300777144, 2094.3914684194374, 2262.928875166922, 4734.0812911227185, 1881.814119347507], [151, 152, 153, 154, 155, 156, 157, 158, 159]], [0, 1023, [9156, 9218, 9278, 9339, 9405, 9466, 9535, 9596, 9659, 9711, 9772, 9837], [14813.062, 14913.371, 14957.734, 15069.436, 15118.134, 14967.282, 15069.779, 15115.021, 15043.357, 15245.007, 15201.017, 15251.995], [8523.855, 8504.23, 8525.134, 8524.56, 8535.21, 8506.193, 8500.622, 8539.764, 8522.196, 8558.032, 8570.375, 8670.52], [32.927, 17.885, 28.098, 15.371, 13.73, 14.362, 21.343, 23.92, 23.332, 35.136, 33.649, 39.589], [2503.6520506372362, 897.67183030856, 5244.535560721239, 8109.922361674248, 27270.66550337073, 4381.12566397442, 5094.697835932342, 6672.780032610792, 4199.745669571927, 7388.603661872736, 1384.0715142889685, 1117.1632434820026], [153, 154, 155, 156, 157, 158, 159, 160, 161, 162, 163, 164]], [0, 1043, [9279, 9340, 9404, 9467, 9536, 9598, 9660, 9710, 9771, 9836, 9898, 9972, 10035, 10093], [15063.483, 15052.724, 15088.9, 15018.927, 15048.463, 15103.71, 15070.665, 15061.897, 15118.564, 15105.775, 15001.857, 15069.43, 15095.739, 15127.395], [7023.488, 7039.076, 7035.25, 7037.023, 7013.36, 6935.563, 7034.829, 7116.462, 7045.599, 7018.447, 7034.979, 7012.618, 7057.557, 7036.004], [18.296, 26.921, 20.163, 22.568, 21.211, 14.881, 19.023, 24.716, 20.572, 22.593, 27.499, 17.669, 20.374, 16.268], [1543.8633584697154, 3186.108217636204, 2493.3515780851294, 3291.320389156755, 915.0288026605903, 906.0960943834696, 1838.7102437856063, 2033.0130872673853, 1033.8013965377243, 1123.475913431841, 2752.872857671745, 689.3942854555759, 4242.417322781147, 527.322235898272], [155, 156, 157, 158, 159, 160, 161, 162, 163, 164, 165, 166, 167, 168]], [0, 1044, [9344, 9410, 9472, 9540, 9600, 9663, 9713, 9774, 9842, 9903, 9976, 10040, 10096, 10162, 10218, 10296, 10358, 10424], [15643.182, 15610.608, 15684.03, 15618.283, 15631.697, 15646.923, 15648.232, 15658.525, 15671.694, 15665.597, 15687.479, 15636.867, 15635.315, 15686.253, 15647.872, 15644.464, 15661.293, 15654.745], [9231.219, 9205.015, 9253.698, 9166.713, 9133.399, 9159.426, 9209.576, 9262.924, 9422.147, 9253.952, 9267.194, 9246.614, 9239.99, 9396.226, 9213.892, 9228.751, 9240.057, 9206.698], [16.258, 25.074, 3.446, 15.361, 28.457, 22.596, 11.766, 21.337, 35.412, 15.978, 23.318, 13.772, 16.541, 29.199, 12.208, 18.204, 14.678, 28.012], [1743.4224338098543, 1735.7096100563233, 502.2762782683974, 1739.671937149794, 2143.5489200295597, 3851.918682132814, 1824.3426697706334, 1919.1411489989005, 5475.98635437379, 908.8656075174792, 1239.8431718630545, 1394.6789885143198, 1162.5615997643572, 7689.871309953376, 1482.0422992193087, 1579.293708177627, 1355.6080026909463, 1520.1684908308255], [156, 157, 158, 159, 160, 161, 162, 163, 164, 165, 166, 167, 168, 169, 170, 171, 172, 173]], [1, 1065, [9572, 9632, 9686, 9747, 9806], [40469.898, 40553.817, 40543.145, 40536.308, 40571.017], [33877.488, 33962.318, 33941.993, 34007.342, 33908.492], [20.021, 12.096, 21.262, 16.471, 25.107], [1360.6149208688282, 1638.6658614345506, 1495.6329128887921, 916.0975257785966, 720.2507525815764], [159, 160, 161, 162, 163]], [1, 1066, [9438, 9505, 9573, 9633, 9687, 9748], [40771.522, 40556.797, 40602.831, 40635.43, 40624.443, 40753.848], [32748.926, 32626.571, 32657.332, 32691.84, 32658.979, 32653.79], [22.994, 19.13, 16.748, 17.725, 14.416, 26.299], [1085.6565122345658, 1759.657295176392, 2153.4663562282103, 1428.1342148428976, 2094.69277228808, 6549.820797669203], [157, 158, 159, 160, 161, 162]], [1, 1067, [9634, 9688, 9749, 9807, 9874, 9945], [40871.5, 40842.459, 40920.191, 40903.37, 40956.424, 40957.152], [32703.485, 32708.204, 32689.608, 32663.222, 32610.605, 32683.575], [26.976, 26.985, 25.129, 16.89, 23.506, 24.593], [6065.769727194472, 7489.618456354042, 5213.518775660234, 16834.99819545856, 3815.641572478435, 4201.241021057676], [160, 161, 162, 163, 164, 165]], [1, 1068, [9506, 9574, 9635, 9689, 9750, 9808], [41115.565, 41085.707, 41112.696, 41066.56, 41094.139, 41097.163], [33276.256, 33228.52, 33273.605, 33243.042, 33238.503, 33342.609], [16.523, 18.311, 20.097, 19.287, 24.908, 31.55], [1823.3480833389208, 1841.6619589730371, 1957.9846996248702, 5798.753013679282, 2342.839974391182, 1483.3398640285523], [158, 159, 160, 161, 162, 163]], [2, 1073, [9399, 9460, 9529, 9592, 9653], [11635.611, 11630.902, 11612.752, 11635.598, 11749.528], [43638.545, 43680.35, 43707.88, 43686.502, 43615.714], [21.263, 15.856, 20.769, 17.288, 30.109], [1300.6971841441225, 2109.676304769007, 1101.2272347854087, 20481.86483348772, 6436.381020353253], [157, 158, 159, 160, 161]], [0, 1074, [9465, 9537, 9597, 9661, 9712, 9773, 9835, 9900], [15123.495, 15001.264, 15064.692, 15064.533, 15116.172, 15096.512, 15037.309, 15075.037], [10227.201, 10258.995, 10326.133, 10401.148, 10373.553, 10349.512, 10377.509, 10315.762], [37.967, 25.375, 19.663, 24.684, 28.513, 11.593, 31.411, 25.504], [6695.271209028521, 2655.5641105113023, 3120.254335942313, 3254.0648171888474, 1663.433103635179, 108900.31125442479, 3638.132258579254, 7106.7744495158295], [158, 159, 160, 161, 162, 163, 164, 165]], [1, 1093, [9685, 9745, 9805, 9870, 9942, 10006, 10068], [40351.327, 40348.491, 40418.868, 40258.599, 40395.263, 40282.964, 40290.699], [31002.534, 30931.633, 30989.966, 31094.304, 30999.103, 31065.601, 31075.479], [17.9, 20.472, 27.395, 18.521, 19.858, 24.01, 15.476], [5521.548257223106, 1397.2914979735692, 3654.753760048654, 755.7191982665267, 5194.218495513214, 2050.2922264152535, 1016.6812038715389], [161, 162, 163, 164, 165, 166, 167]], [1, 1112, [9872, 9943, 10008, 10069, 10130, 10189, 10256], [40458.375, 40524.016, 40548.825, 40545.317, 40574.044, 40649.025, 40579.981], [34206.867, 34006.569, 33973.935, 34005.878, 34017.377, 33958.322, 34001.637], [45.515, 20.559, 19.985, 17.29, 18.135, 37.302, 19.557], [2122.528075583046, 1367.3868740882285, 1616.1653397814912, 2138.7791209463703, 1559.9681622800497, 1532.5211855062205, 960.8473024622017], [164, 165, 166, 167, 168, 169, 170]], [3, 1116, [9838, 9901, 9974, 10038, 10094, 10160, 10217, 10295], [15177.195, 15159.867, 15161.985, 15199.37, 15186.198, 15166.796, 15181.521, 15181.672], [65468.957, 65465.308, 65473.193, 65449.674, 65443.84, 65458.333, 65474.131, 65399.289], [13.662, 8.665, 11.753, 13.897, 14.659, 14.821, 11.897, 21.342], [1349.073343602573, 2035.7788406198936, 1877.4059548439816, 1780.7819106905445, 1276.847010443177, 1808.5453067216376, 1423.6586497710077, 1334.2803286731678], [164, 165, 166, 167, 168, 169, 170, 171]], [0, 1118, [9843, 9904, 9977, 10041, 10097, 10163], [15713.542, 15658.493, 15749.123, 15739.846, 15776.246, 15770.065], [9700.808, 9632.268, 9715.447, 9699.816, 9746.878, 9707.961], [17.381, 24.557, 13.621, 24.682, 14.989, 19.256], [2790.6469827805063, 5362.461510947315, 2037.9147070004235, 2000.2487900467577, 1826.474054550194, 2085.5242373949527], [164, 165, 166, 167, 168, 169]], [0, 1127, [9899, 9971, 10036, 10091, 10159, 10214, 10294, 10356, 10419, 10495, 10554], [14968.274, 14973.694, 14999.599, 15049.499, 14996.247, 15041.598, 15000.634, 15170.637, 15212.736, 15206.984, 15248.536], [8486.044, 8550.182, 8585.097, 8569.667, 8571.681, 8629.525, 8548.114, 8578.041, 8653.882, 8633.315, 8607.869], [39.266, 19.928, 13.284, 21.923, 22.033, 20.716, 17.12, 34.713, 25.727, 17.43, 25.377], [886.6373950201935, 1451.1656784773427, 1468.0138747390388, 1070.1876395644756, 1444.692334987444, 734.7439248272366, 864.3890534686512, 5100.24667928212, 5157.75053447463, 15061.219549652655, 12550.050501270392], [165, 166, 167, 168, 169, 170, 171, 172, 173, 174, 175]], [0, 1160, [10215, 10293, 10357, 10420, 10493, 10555, 10609, 10670, 10731], [15109.748, 15090.423, 15106.563, 15175.854, 15055.337, 15092.34, 15040.024, 15053.631, 15084.021], [7034.654, 7040.594, 7077.518, 7125.625, 7012.224, 6975.355, 7032.029, 6998.073, 7046.002], [30.439, 30.808, 23.234, 19.193, 20.792, 29.46, 20.384, 27.072, 29.219], [1610.108930446436, 1210.2033157253961, 636.6673246948119, 580.3115853319446, 1479.4547612129302, 2216.4545956800957, 1000.4386037900834, 1427.5081253178334, 999.3089448070332], [170, 171, 172, 173, 174, 175, 176, 177, 178]], [0, 1161, [10422, 10496, 10558, 10611, 10672, 10732, 10789, 10838], [15268.175, 15302.229, 15300.83, 15364.006, 15352.205, 15366.445, 15234.231, 15316.731], [10606.151, 10580.397, 10615.915, 10609.474, 10593.955, 10572.735, 10563.618, 10578.585], [17.302, 22.196, 28.724, 13.315, 10.713, 20.967, 32.433, 30.784], [1110.7752709989288, 2013.8382741714736, 1577.9045085648902, 1661.3677205993513, 2846.3957047419144, 3067.1971288958766, 4294.791150771719, 804.5690582613448], [173, 174, 175, 176, 177, 178, 179, 180]], [2, 1175, [10287, 10351, 10416, 10489, 10550], [11844.98, 11777.252, 11783.684, 11774.945, 11870.784], [43433.61, 43372.35, 43333.299, 43363.182, 43494.574], [32.802, 24.796, 13.686, 16.43, 31.587], [4901.712683422625, 1270.2235067096374, 2973.3566831027665, 2253.2779496971284, 4405.402432484514], [171, 172, 173, 174, 175]], [2, 1176, [10417, 10490, 10552, 10606, 10668, 10728, 10783], [12125.99, 12067.553, 12084.188, 12059.578, 12060.454, 12053.52, 12032.912], [45137.558, 45032.081, 45032.655, 45077.603, 45102.571, 45067.695, 45084.044], [33.59, 21.526, 12.309, 13.499, 9.184, 18.651, 9.162], [2060.0157409621947, 1036.9939413248173, 1926.6767558571985, 1892.7187061301165, 884.4604500671079, 2275.3377839185932, 580.8425157277456], [173, 174, 175, 176, 177, 178, 179]], [0, 1178, [10355, 10421, 10494, 10556, 10610], [15077.672, 15096.956, 15084.017, 15144.381, 15086.107], [8069.828, 8036.466, 8117.513, 8068.835, 8060.82], [9.896, 11.578, 25.637, 17.58, 21.952], [2896.1268506077045, 2689.5593237570833, 2163.4863704923196, 1412.9109405589327, 809.6743937075389], [172, 173, 174, 175, 176]], [2, 1191, [10551, 10605, 10667, 10727, 10782, 10832, 10887, 10931], [11924.591, 11938.693, 11928.323, 11980.32, 11900.66, 11903.688, 11955.728, 11887.029], [43516.536, 43609.705, 43616.117, 43644.296, 43626.538, 43592.879, 43629.934, 43601.037], [16.277, 14.088, 14.114, 12.711, 16.622, 33.451, 19.673, 20.832], [31836.672090727952, 5264.56079909662, 7282.108858755775, 2494.4480341563894, 5110.997929592788, 4187.389420660231, 9683.47944073343, 4904.884292194662], [175, 176, 177, 178, 179, 180, 181, 182]], [0, 1192, [10786, 10834, 10889, 10935, 10981, 11029, 11085], [14372.07, 14382.285, 14377.712, 14374.708, 14372.799, 14371.763, 14397.842], [6921.01, 6963.064, 6937.25, 6964.397, 6928.732, 6948.863, 6952.77], [21.963, 18.272, 16.97, 11.886, 19.232, 12.238, 10.705], [1377.561605285904, 1594.8791167280767, 2435.6615058588386, 1303.4496314302785, 1503.9222862285058, 1807.2649179137231, 1631.4921588974769], [179, 180, 181, 182, 183, 184, 185]], [0, 1193, [10671, 10730, 10788, 10837, 10891], [15104.774, 15017.568, 15007.424, 15078.887, 15057.2], [8604.602, 8612.88, 8525.934, 8585.773, 8568.377], [24.708, 19.448, 36.0, 25.359, 15.047], [3500.0111099828086, 1203.108209845346, 1271.5125971926204, 1953.6572774311035, 1238.113617909568], [177, 178, 179, 180, 181]], [0, 1223, [10937, 10983, 11033, 11087, 11157, 11209, 11271, 11326, 11382, 11424, 11474, 11523, 11581, 11636], [15112.158, 15146.822, 15138.162, 15122.941, 15122.553, 15060.459, 15079.258, 14984.681, 15010.689, 14973.925, 15018.524, 15000.219, 15017.255, 15010.183], [10110.801, 10136.016, 10124.909, 10102.853, 10119.506, 9967.535, 9837.839, 9743.451, 9710.715, 9732.962, 9717.424, 9743.435, 9705.75, 9717.568], [17.159, 13.181, 14.962, 11.594, 18.575, 35.24, 32.839, 13.284, 19.314, 14.445, 14.555, 11.738, 9.914, 15.424], [1626.349212859662, 2290.0929861431537, 1249.6125892886107, 1923.503485890582, 1665.295127170851, 4470.959951306071, 4846.888753608372, 2082.9844712378613, 2007.9664081594185, 1706.9975875958908, 1873.2369920906558, 1760.548241327726, 1227.1359180799207, 2084.115982882251], [182, 183, 184, 185, 186, 187, 188, 189, 190, 191, 192, 193, 194, 195]], [0, 1240, [11158, 11211, 11272, 11327, 11383, 11425, 11475, 11524, 11582, 11637, 11696, 11751, 11809], [15287.028, 15394.335, 15381.772, 15444.284, 15348.393, 15381.113, 15337.764, 15444.383, 15508.444, 15536.002, 15543.196, 15375.04, 15422.335], [8958.633, 8862.276, 8855.794, 8790.569, 8812.423, 8802.888, 8823.926, 8845.593, 8633.474, 8546.486, 8634.229, 8794.342, 8796.175], [34.711, 26.154, 26.013, 28.842, 24.381, 27.66, 24.633, 15.884, 19.966, 16.646, 15.659, 18.247, 24.585], [4798.38467840022, 2696.2859581122952, 1651.7447556120785, 1290.4124984200998, 2552.0983821834275, 1500.1077561852182, 1106.0837020880238, 17307.890136374856, 4654.43307337408, 4604.498193881681, 6740.852699699744, 2592.35446251639, 1564.9413661668232], [186, 187, 188, 189, 190, 191, 192, 193, 194, 195, 196, 197, 198]], [1, 1275, [11359, 11407, 11457, 11503, 11558, 11612, 11667, 11724, 11776, 11838, 11894], [40299.48, 40460.299, 40434.306, 40376.366, 40313.193, 40342.815, 40344.312, 40383.014, 40345.379, 40505.77, 40608.57], [32723.568, 32699.318, 32774.876, 32682.245, 32757.016, 32757.888, 32763.223, 32760.68, 32770.573, 32743.614, 32709.104], [18.447, 19.751, 24.122, 19.914, 23.573, 23.075, 20.921, 13.15, 21.095, 31.748, 18.841], [1675.7290974736984, 5630.361039562384, 12391.554181114383, 2213.309153434026, 1158.3028973239336, 2576.4277004849264, 2656.566914051527, 3337.396864930027, 1447.7199033762915, 3833.3804964707997, 547.7637034820398], [189, 190, 191, 192, 193, 194, 195, 196, 197, 198, 199]], [2, 1279, [11381, 11422, 11473, 11519, 11579, 11633, 11691, 11742], [11517.936, 11482.924, 11495.292, 11447.467, 11477.314, 11465.227, 11465.54, 11446.695], [44246.929, 44222.046, 44225.941, 44227.839, 44204.952, 44238.666, 44227.788, 44247.486], [14.862, 12.479, 18.328, 18.543, 12.327, 8.218, 11.602, 11.008], [2862.8723015595046, 1711.2386493056251, 1924.9976703576442, 1739.145537030305, 2694.9686945883664, 2394.58338224806, 2219.5955378525873, 1707.225139425279], [190, 191, 192, 193, 194, 195, 196, 197]], [2, 1308, [11803, 11860, 11911, 11967, 12019, 12067, 12118, 12170, 12216, 12265, 12320, 12369, 12430, 12474, 12527, 12574, 12621, 12665, 12716, 12769, 12827, 12873, 12931], [11826.904, 11819.912, 11843.34, 11837.665, 11979.496, 12034.038, 11837.435, 11891.663, 11826.07, 11834.399, 11829.025, 11838.831, 11843.467, 11841.509, 11826.618, 11848.371, 11810.33, 11827.736, 11842.846, 11834.952, 11839.033, 11842.2, 11852.703], [42567.042, 42606.926, 42593.873, 42605.585, 42626.971, 42602.969, 42598.013, 42583.339, 42630.562, 42609.247, 42614.116, 42611.327, 42609.514, 42616.261, 42604.001, 42630.815, 42613.176, 42622.421, 42612.911, 42624.103, 42617.98, 42614.713, 42601.053], [28.544, 15.897, 14.004, 13.477, 30.258, 23.258, 11.668, 17.331, 8.126, 10.593, 5.937, 11.006, 7.04, 5.109, 9.459, 9.279, 7.452, 6.431, 6.655, 4.978, 6.129, 5.49, 22.707], [1062.4487468935035, 773.7082899065203, 1270.950679010229, 1474.9128253042745, 1710.7862697322137, 3137.506292334116, 2307.624510284028, 2853.811623959757, 2356.2106237405424, 1910.2569707239588, 3578.4699060268726, 2287.9769196278185, 2536.8712409763266, 2569.248184854157, 2853.298834184303, 2395.490295869156, 2537.6435978593227, 2614.579386972074, 2350.3586686912527, 4760.165024438351, 4128.1424603236455, 3492.5346161131765, 1214.039667507673], [198, 199, 200, 201, 202, 203, 204, 205, 206, 207, 208, 209, 210, 211, 212, 213, 214, 215, 216, 217, 218, 219, 220]], [2, 1309, [11912, 11968, 12018, 12066, 12119, 12171], [11833.499, 11845.547, 11832.29, 11840.577, 11838.036, 11823.812], [43774.188, 43809.237, 43787.102, 43794.89, 43810.321, 43814.696], [15.56, 13.46, 10.381, 7.419, 8.102, 8.903], [3015.7294123162883, 2870.776996093827, 4095.2483790407246, 3228.962053280232, 3440.0272973227366, 2622.697393588686], [200, 201, 202, 203, 204, 205]], [2, 1338, [11578, 11634, 11690, 11743, 11802, 11859], [11573.433, 11575.0, 11552.048, 11548.326, 11564.907, 11549.64], [43515.262, 43538.362, 43454.742, 43464.033, 43460.722, 43464.636], [26.695, 26.312, 18.545, 20.487, 29.995, 20.773], [1751.7834152197327, 4384.762036883032, 1182.10661094187, 1432.3374931480394, 2142.1873937812115, 2334.2395390223], [194, 195, 196, 197, 198, 199]], [1, 1366, [12100, 12150, 12200, 12243, 12295, 12349, 12409, 12460, 12505], [40244.936, 40314.322, 40320.444, 40263.138, 40259.893, 40332.757, 40376.816, 40316.15, 40312.839], [32965.498, 32973.124, 32962.363, 32858.562, 32721.819, 32714.036, 32734.689, 32741.242, 32744.567], [26.581, 29.317, 31.677, 38.058, 17.525, 29.491, 29.519, 17.985, 11.78], [2925.377980322312, 1708.2529769531593, 4074.551094019197, 1685.223836073041, 880.2334327756549, 974.7478951394011, 915.1923094108316, 1140.401886892536, 767.8464079747455], [203, 204, 205, 206, 207, 208, 209, 210, 211]], [1, 1367, [12350, 12410, 12461, 12506, 12559, 12604], [40826.187, 40792.157, 40828.063, 40813.768, 40820.191, 40748.197], [33191.234, 33178.009, 33160.381, 33201.865, 33008.215, 32964.147], [16.689, 11.32, 13.446, 14.797, 33.579, 48.688], [1576.973371756507, 1580.8825917304835, 1148.7668463503428, 1180.8115187810952, 12009.103491495636, 3837.003021004742], [208, 209, 210, 211, 212, 213]], [3, 1381, [12528, 12576, 12623, 12668, 12721], [14822.813, 14822.514, 14810.346, 14798.938, 14779.452], [65759.296, 65823.711, 65863.961, 65923.245, 65853.996], [23.307, 29.284, 27.591, 26.946, 19.849], [9265.169461861939, 1596.0929120712049, 2685.4993706578084, 1975.7910306806752, 1070.6797785227636], [212, 213, 214, 215, 216]], [1, 1400, [12753, 12799, 12852, 12910, 12973, 13028, 13086, 13132], [40307.069, 40296.652, 40292.957, 40311.01, 40316.651, 40310.49, 40295.575, 40310.21], [32782.491, 32866.775, 33027.53, 32997.519, 33042.1, 33052.33, 33005.363, 33081.487], [31.237, 24.647, 20.173, 17.868, 10.595, 9.243, 14.087, 33.907], [1749.4918513031205, 3596.8456815028203, 1770.0373380681992, 2670.7402270198363, 2536.2674084462533, 2738.338431094056, 2894.831095956447, 3760.2166695813926], [216, 217, 218, 219, 220, 221, 222, 223]], [2, 1434, [12989, 13050, 13103, 13153, 13221, 13281, 13337, 13400, 13450, 13505, 13552, 13604, 13646, 13697, 13743, 13789, 13834, 13881], [12070.552, 12086.388, 12103.426, 12110.259, 12117.48, 12102.046, 12100.93, 12056.807, 12085.162, 12111.247, 12108.601, 12085.137, 12106.783, 12091.013, 12084.835, 12073.165, 12092.548, 12065.173], [44098.074, 44092.043, 44085.756, 44088.855, 44102.035, 44073.629, 44114.345, 44098.324, 44078.307, 44093.478, 44067.051, 44059.482, 44098.848, 44038.704, 44095.435, 44096.495, 44090.726, 44107.281], [7.402, 9.97, 12.372, 9.999, 10.674, 8.524, 14.094, 15.205, 13.965, 8.376, 12.855, 16.882, 11.487, 13.799, 13.385, 13.596, 11.753, 28.588], [2476.7967330753445, 2427.594840332456, 2255.2392636364525, 1784.7309033642116, 2118.3173215045654, 2082.210595906571, 1793.9964369866714, 1678.0283915119333, 1891.4061038270027, 1735.9816768923226, 2131.2844445209785, 1956.6824190071823, 1414.617756037635, 1913.414282828581, 1634.5430569681248, 1526.671198412222, 647.2406906760652, 943.0639265002891], [221, 222, 223, 224, 225, 226, 227, 228, 229, 230, 231, 232, 233, 234, 235, 236, 237, 238]], [3, 1467, [13224, 13285, 13341, 13404, 13453, 13512], [14774.171, 14801.988, 14779.966, 14854.623, 14811.141, 14787.133], [65885.176, 65884.967, 65852.101, 65883.504, 65871.57, 65929.961], [31.827, 17.521, 22.987, 19.206, 32.324, 14.421], [1724.0534163277528, 1814.3510373569804, 1495.3342476203013, 7040.658598720092, 3838.1783249923187, 1696.658427847374], [225, 226, 227, 228, 229, 230]], [0, 1469, [13227, 13288, 13342, 13405, 13456, 13513, 13556, 13607, 13649, 13698, 13745], [15441.772, 15454.365, 15453.827, 15477.444, 15478.827, 15448.979, 15457.14, 15479.845, 15467.872, 15447.585, 15482.707], [9113.434, 9096.939, 9121.132, 9098.821, 9117.79, 9124.847, 9113.146, 9103.264, 9093.627, 8915.02, 8956.534], [14.713, 12.527, 10.795, 11.268, 9.914, 9.474, 9.093, 8.517, 8.402, 23.168, 24.031], [1437.212392273533, 1833.7733494604608, 1707.4521367917225, 1955.5123080990518, 1813.8769542929106, 1144.272792233646, 1415.3762259747991, 1409.4510019172956, 1712.8145390447417, 7180.517152300686, 9361.061167891312], [225, 226, 227, 228, 229, 230, 231, 232, 233, 234, 235]], [0, 1515, [13746, 13790, 13836, 13883, 13930, 13991, 14043], [15489.924, 15443.14, 15470.002, 15467.584, 15486.806, 15481.178, 15479.607], [8969.828, 9102.483, 9137.358, 9082.03, 9124.795, 9110.46, 9097.078], [29.667, 17.276, 10.198, 15.797, 15.216, 10.108, 9.342], [6083.903430899504, 612.6237026986443, 1239.3810383773541, 1242.5530570942785, 1260.9343937044746, 1199.8578801655353, 1468.7341282596008], [235, 236, 237, 238, 239, 240, 241]], [1, 1528, [13862, 13905, 13965, 14019, 14070, 14113, 14163, 14203, 14237, 14280, 14322, 14370, 14419, 14468, 14516, 14565, 14612], [40354.506, 40292.899, 40328.528, 40335.389, 40370.583, 40301.957, 40319.482, 40347.122, 40415.941, 40367.897, 40336.818, 40339.672, 40323.785, 40308.139, 40268.582, 40304.371, 40332.975], [32702.052, 32690.657, 32676.1, 32648.526, 32671.658, 32776.161, 32718.006, 32774.05, 32744.759, 32725.312, 32724.745, 32659.335, 32661.377, 32645.536, 32647.303, 32664.423, 32694.207], [14.559, 12.125, 15.406, 13.699, 53.357, 27.346, 20.12, 29.581, 29.428, 32.549, 19.448, 20.601, 11.349, 8.018, 9.688, 11.295, 27.214], [4668.934825672914, 2405.476845849232, 1181.0492646298221, 1614.4655036894521, 776.1009145682763, 714.0444233153693, 2081.6986250163354, 3562.6018852471366, 1044.9870289093774, 1431.397448399613, 641.8081419472941, 1135.8157146821263, 2788.262438866474, 2828.60604022163, 2145.4618474600566, 2065.3433679828004, 1075.5300055632115], [237, 238, 239, 240, 241, 242, 243, 244, 245, 246, 247, 248, 249, 250, 251, 252, 253]], [1, 1574, [14323, 14371, 14420, 14469, 14517, 14566, 14613, 14658], [41058.361, 41057.421, 41050.299, 41029.622, 41058.385, 41061.315, 41042.434, 41051.405], [32309.326, 32321.436, 32324.242, 32295.227, 32305.015, 32294.711, 32271.294, 32301.777], [25.144, 16.4, 13.472, 12.68, 14.868, 12.732, 9.774, 15.912], [1749.2089708826768, 2693.6272134723527, 2367.4770884830855, 1417.3092649171867, 2393.828886236234, 2180.3359418789614, 1725.8701982768848, 2559.7860568493206], [247, 248, 249, 250, 251, 252, 253, 254]], [0, 1577, [14294, 14344, 14392, 14437, 14486, 14534, 14585, 14633, 14676, 14714], [14458.63, 14450.412, 14467.07, 14434.145, 14460.156, 14459.764, 14503.074, 14438.273, 14448.413, 14468.394], [6988.169, 6955.585, 6960.656, 6974.645, 6971.701, 6975.546, 6951.359, 6984.43, 6959.948, 6986.911], [9.669, 8.047, 9.263, 6.576, 14.416, 10.925, 14.998, 6.335, 8.117, 11.655], [1384.4362380787056, 1907.5502598059795, 2345.651424430034, 2028.4771982671302, 1169.943797794203, 1091.4828858888086, 2233.6090913367716, 2324.3475101418185, 2048.9992820931184, 1267.6277701001695], [247, 248, 249, 250, 251, 252, 253, 254, 255, 256]], [2, 1605, [14584, 14632, 14671, 14712, 14753, 14798, 14842], [12179.074, 12122.096, 12190.157, 12149.316, 12100.795, 12108.124, 12127.656], [44931.327, 44914.505, 44980.565, 44920.443, 44897.799, 44914.861, 44972.546], [17.669, 10.398, 23.139, 14.804, 10.3, 13.17, 38.793], [1638.0190878435305, 1836.0856323649398, 946.5368979777984, 1132.3990759245107, 1366.5449132509711, 934.6202246826407, 890.090923412129], [253, 254, 255, 256, 257, 258, 259]], [0, 1628, [14803, 14844, 14882, 14927, 14971, 15007], [15233.008, 15153.505, 15105.05, 15107.527, 15156.702, 15174.448], [8783.315, 8839.709, 8806.669, 8784.596, 8761.01, 8729.152], [33.363, 18.013, 14.105, 19.435, 16.528, 29.104], [1326.790444596426, 18074.081919784447, 1634.3522397755564, 3615.4760737405704, 1603.0242322965044, 1116.5263432360616], [258, 259, 260, 261, 262, 263]], [1, 1648, [15112, 15147, 15180, 15224, 15261, 15296, 15333, 15367, 15414], [40437.871, 40425.9, 40441.019, 40443.511, 40446.061, 40446.826, 40451.523, 40446.379, 40457.71], [32709.165, 32700.884, 32698.323, 32710.703, 32718.619, 32724.87, 32711.813, 32723.25, 32708.292], [7.868, 4.688, 5.885, 7.069, 5.043, 6.03, 7.633, 6.004, 9.41], [3120.48132727428, 3434.3582665756, 2945.0490872776213, 2997.071041781758, 3509.4648780523335, 3263.117437261678, 3401.4402643813223, 2725.075221517311, 2304.891018508322], [265, 266, 267, 268, 269, 270, 271, 272, 273]], [0, 1662, [15310, 15348, 15390, 15439, 15476], [14966.606, 14950.593, 15006.037, 14923.627, 14968.564], [10211.888, 10187.205, 10205.668, 10254.505, 10197.093], [25.919, 18.698, 29.084, 17.904, 20.348], [935.2638268743435, 581.5357059254463, 656.0767842486215, 797.4994940954773, 846.0967331241415], [271, 272, 273, 274, 275]], [3, 1663, [15311, 15349, 15392, 15440, 15478, 15523, 15566, 15606], [15599.858, 15628.072, 15620.41, 15590.042, 15590.143, 15617.188, 15595.08, 15607.873], [65357.636, 65310.693, 65325.403, 65335.728, 65315.079, 65360.809, 65355.119, 65355.468], [17.82, 14.133, 16.745, 14.02, 10.661, 9.743, 9.721, 10.797], [1363.3132820432072, 2182.508055147337, 1389.7813264269507, 1728.7327905384477, 1988.2608434555234, 2345.3575236783745, 1846.0135086815967, 1947.4641269555623], [271, 272, 273, 274, 275, 276, 277, 278]], [1, 1672, [15368, 15415, 15460, 15499, 15541, 15585, 15627, 15668], [40747.463, 40804.76, 40826.725, 40818.627, 40818.929, 40816.672, 40782.77, 40839.055], [34403.475, 34371.151, 34392.858, 34379.106, 34385.382, 34371.922, 34405.393, 34395.606], [35.881, 8.414, 7.853, 14.965, 15.213, 11.949, 14.263, 7.026], [2396.2162495665602, 2825.519698401985, 2197.3296445390038, 1800.0195555643108, 1323.7300114515883, 2358.197593516042, 1673.9531396466614, 2375.962350771324], [272, 273, 274, 275, 276, 277, 278, 279]], [3, 1692, [15607, 15650, 15685, 15728, 15763], [16537.878, 16551.512, 16482.372, 16504.628, 16494.897], [63267.327, 63307.516, 63318.658, 63246.485, 63271.435], [21.22, 33.799, 18.021, 20.915, 22.249], [3518.103969442234, 1829.3639406509067, 924.6438056278469, 1112.2127792985386, 1625.1161116659425], [278, 279, 280, 281, 282]], [1, 1702, [15416, 15461, 15500, 15542, 15586, 15628], [40897.167, 40860.156, 40876.032, 40886.656, 40849.8, 40856.816], [33254.904, 33260.687, 33267.557, 33254.0, 33263.621, 33257.731], [13.094, 8.372, 7.579, 12.974, 9.927, 11.897], [534.8590730481645, 2052.9286973587673, 2113.4290374437255, 1701.7433860832002, 1841.7186587173005, 2004.4465786351254], [273, 274, 275, 276, 277, 278]], [2, 1712, [15720, 15758, 15794, 15835, 15873, 15907, 15942, 15984, 16018], [11524.954, 11527.117, 11607.337, 11572.21, 11579.02, 11564.188, 11547.199, 11581.183, 11572.878], [43516.399, 43489.469, 43515.716, 43513.34, 43459.918, 43512.795, 43507.385, 43508.24, 43488.499], [23.647, 18.828, 22.419, 18.761, 19.209, 14.831, 19.182, 12.944, 10.05], [3248.9845540932106, 1092.6840011091663, 1416.8389977879692, 1402.6742897919555, 2181.817831960069, 1984.9508382723347, 2657.7827864480705, 1250.4682492654358, 1337.078384700607], [281, 282, 283, 284, 285, 286, 287, 288, 289]], [3, 1719, [15838, 15877, 15913, 15947, 15986], [16445.524, 16479.994, 16509.761, 16454.925, 16476.563], [63257.748, 63255.486, 63302.424, 63271.606, 63304.303], [28.383, 22.731, 21.691, 21.472, 17.483], [2413.7191323900524, 1632.0646100239858, 1651.9887686061784, 2746.503263812772, 1018.8301873027806], [284, 285, 286, 287, 288]], [3, 1787, [16548, 16603, 16664, 16730, 16797, 16869, 16934], [15422.244, 15512.691, 15422.565, 15645.754, 15660.71, 15625.142, 15720.342], [64483.246, 64612.144, 64478.368, 64498.829, 64525.848, 64546.661, 64537.465], [12.148, 34.871, 10.925, 26.619, 16.37, 19.927, 11.671], [1933.8270684780678, 9653.893175003173, 2608.8539117381956, 8658.152329288141, 35027.83953503253, 22812.061177099284, 125579.8942915735], [303, 304, 305, 306, 307, 308, 309]], [2, 1800, [16596, 16655, 16719, 16787, 16852], [11624.115, 11588.261, 11638.367, 11624.22, 11631.446], [44193.313, 44291.309, 44265.547, 44213.588, 44249.755], [32.726, 19.027, 14.727, 17.047, 23.601], [9304.064302254716, 4600.460183564886, 3818.0481738526623, 6049.306210788576, 1075.528001174216], [304, 305, 306, 307, 308]], [2, 1810, [16653, 16716, 16785, 16848, 16917, 16990, 17055, 17122, 17195, 17265, 17317, 17376, 17438, 17499, 17563, 17617, 17674], [11449.386, 11411.659, 11421.886, 11354.562, 11363.59, 11364.939, 11341.181, 11345.774, 11389.718, 11452.906, 11421.09, 11470.652, 11431.177, 11440.867, 11489.517, 11496.539, 11480.391], [42609.665, 42553.477, 42373.548, 42204.301, 42188.486, 42200.25, 42177.716, 42198.456, 42239.809, 42376.347, 42376.591, 42430.427, 42464.365, 42426.181, 42442.547, 42415.532, 42368.392], [18.285, 21.572, 15.192, 10.921, 12.008, 11.274, 12.16, 11.203, 17.357, 19.388, 13.654, 10.498, 14.612, 13.678, 10.073, 17.385, 31.898], [4432.527612304899, 4636.980869708436, 11926.612209325649, 2946.412905625564, 3487.0029001565013, 2964.147013567803, 4015.412500653611, 4267.378112967387, 6419.372595861454, 6492.056679679862, 7044.364244424694, 3832.414902885311, 4758.580877707732, 3460.5306868480347, 3145.7197915652296, 3042.4138123960447, 1121.2211635494994], [305, 306, 307, 308, 309, 310, 311, 312, 313, 314, 315, 316, 317, 318, 319, 320, 321]], [0, 1814, [16663, 16729, 16795, 16865, 16931], [15349.773, 15354.697, 15401.307, 15409.072, 15448.078], [7710.832, 7641.597, 7696.483, 7739.31, 7756.555], [27.832, 11.037, 11.437, 13.628, 11.9], [2884.450096746016, 4484.1469553945535, 3176.876732415489, 2638.9423183306903, 2392.33328859303], [305, 306, 307, 308, 309]], [0, 1815, [16665, 16732, 16798, 16870, 16935, 17009, 17070, 17141, 17214, 17277, 17331, 17387, 17450, 17512, 17575, 17627], [15737.496, 15773.718, 15772.954, 15793.827, 15794.785, 15663.113, 15787.428, 15654.697, 15658.399, 15641.659, 15551.866, 15607.754, 15615.377, 15588.5, 15611.434, 15601.223], [9780.681, 9770.936, 9750.904, 9739.436, 9739.608, 9866.193, 9791.137, 9933.025, 10088.743, 10071.144, 10061.143, 9970.035, 10005.33, 9987.682, 9932.34, 10003.012], [10.041, 7.984, 6.501, 15.969, 16.846, 29.884, 18.945, 12.7, 31.906, 32.645, 20.367, 18.41, 24.437, 22.494, 22.816, 15.161], [4689.152818268485, 3902.861349943826, 3436.073276803438, 2271.31390397822, 2084.5538183262624, 8156.393822961646, 2820.022303043913, 58794.445001625565, 4118.243322878456, 5529.48357166289, 16369.771792013995, 26084.876818224384, 5929.575433114213, 8981.676023411794, 16340.738661277725, 18518.279622799073], [305, 306, 307, 308, 309, 310, 311, 312, 313, 314, 315, 316, 317, 318, 319, 320]], [2, 1823, [16720, 16788, 16853, 16918, 16993], [11820.287, 11735.825, 11702.407, 11670.909, 11648.518], [41749.988, 41768.156, 41698.702, 41713.205, 41729.804], [25.443, 21.258, 14.154, 17.677, 15.457], [2477.004790296299, 3787.6380505964235, 3081.4036786262045, 2626.488276922381, 2115.789261084048], [306, 307, 308, 309, 310]], [3, 1827, [16725, 16793, 16859, 16928, 17001], [14755.542, 14749.376, 14733.98, 14791.003, 14813.693], [65666.932, 65815.582, 65835.203, 65846.257, 65878.88], [28.651, 19.042, 15.117, 18.846, 17.698], [5641.618658884034, 1662.6922740577809, 1875.6988593810454, 1616.8542833816348, 1988.5385900824388], [306, 307, 308, 309, 310]], [3, 1828, [16799, 16871, 16937, 17013, 17071, 17142, 17215, 17278], [16192.781, 16160.271, 16126.761, 16075.442, 16102.646, 16157.375, 16203.646, 16216.113], [64448.205, 64464.945, 64438.134, 64369.717, 64392.193, 64474.69, 64430.509, 64421.523], [17.867, 14.51, 18.694, 23.204, 19.116, 21.506, 13.733, 19.978], [2853.1552391801715, 2334.6322136437543, 2675.5806529535894, 7614.505100371434, 6923.999792525762, 2261.134323217028, 1246.5026917823077, 1160.7703567152223], [307, 308, 309, 310, 311, 312, 313, 314]], [1, 1834, [16765, 16830, 16901, 16972, 17036, 17108, 17173, 17248, 17303, 17359, 17418, 17478, 17548, 17603, 17653, 17708, 17760, 17810, 17863, 17920, 17981, 18042, 18096, 18156, 18210, 18255, 18310, 18362, 18414, 18474, 18517, 18571, 18626, 18678, 18730, 18782], [40640.139, 40787.096, 40762.374, 40817.14, 40682.547, 40778.755, 40786.819, 40904.633, 40909.165, 40918.241, 40910.05, 40909.806, 40905.829, 40914.386, 40887.564, 40900.405, 40872.416, 40915.173, 40902.865, 40864.172, 40789.435, 40890.33, 40905.744, 40901.48, 40879.065, 40907.063, 40905.842, 40891.19, 40967.07, 40943.314, 41004.359, 40970.908, 40921.72, 40916.062, 40908.848, 40835.48], [34290.508, 34245.822, 34284.06, 34338.891, 34339.299, 34341.453, 34368.67, 34406.358, 34378.534, 34393.142, 34378.352, 34389.258, 34394.274, 34401.5, 34413.177, 34418.393, 34422.843, 34405.492, 34451.975, 34410.664, 34283.372, 34380.831, 34381.326, 34422.005, 34413.52, 34412.224, 34416.403, 34401.227, 34303.03, 34374.052, 34341.869, 34333.717, 34211.764, 34152.077, 34162.131, 33983.511], [23.393, 20.627, 30.575, 16.784, 17.599, 20.709, 19.376, 8.407, 6.597, 6.952, 7.746, 6.495, 9.903, 10.517, 9.376, 9.167, 7.426, 21.848, 14.316, 18.21, 31.656, 11.984, 14.685, 9.245, 11.541, 14.16, 11.018, 11.917, 20.49, 15.382, 16.93, 15.574, 22.306, 28.292, 28.05, 36.5], [6360.580842260409, 14275.823022289875, 3146.502478267346, 4567.463461109974, 8498.145260348592, 8372.98920865712, 9582.427522138114, 3702.410177280232, 4046.652575661763, 4125.200227106306, 4145.790827006335, 4115.835417664462, 3132.0312364930714, 2667.234769036437, 2459.8757905127904, 3111.3367924392282, 3566.9308302204895, 1064.1327249944916, 1402.8088782798886, 888.472723202159, 4448.381460718658, 1741.4405693821539, 1765.2046532271806, 2034.5391342836756, 1988.2969834049884, 2090.5724250681956, 2472.4688565384795, 2132.353530035786, 2926.1536002826265, 2359.306707102779, 3100.908914361617, 2469.243199638932, 14426.2122459632, 8319.806259070994, 4836.316019889167, 1794.1252400051678], [306, 307, 308, 309, 310, 311, 312, 313, 314, 315, 316, 317, 318, 319, 320, 321, 322, 323, 324, 325, 326, 327, 328, 329, 330, 331, 332, 333, 334, 335, 336, 337, 338, 339, 340, 341]], [1, 1836, [16900, 16971, 17037, 17105, 17170, 17245], [40894.054, 40817.542, 40851.876, 40897.364, 40898.347, 40862.296], [31478.737, 31521.941, 31496.73, 31510.664, 31508.078, 31396.325], [19.196, 21.146, 25.899, 20.32, 14.674, 17.457], [2106.7147013008826, 4526.1763266467005, 3496.5289846227383, 1442.1689286251644, 1625.0665527108504, 11105.096225584331], [308, 309, 310, 311, 312, 313]], [2, 1839, [16851, 16919, 16991, 17056, 17123, 17196], [11639.885, 11606.549, 11534.97, 11523.561, 11699.409, 11544.847], [43480.638, 43479.236, 43496.656, 43514.047, 43447.398, 43475.517], [22.024, 21.7, 13.603, 12.1, 22.664, 20.956], [4650.2605579873425, 2162.0917200432355, 15321.222833955297, 39691.88464721287, 6037.5214868060175, 10141.33847695462], [308, 309, 310, 311, 312, 313]], [1, 1856, [17297, 17352, 17415, 17472, 17543, 17600, 17651], [40194.684, 40220.194, 40173.888, 40209.591, 40251.248, 40272.452, 40292.709], [31540.724, 31442.116, 31521.911, 31411.566, 31373.827, 31379.086, 31475.603], [40.969, 28.93, 22.831, 26.949, 26.859, 22.042, 11.569], [2661.9593852365997, 3880.695459985977, 4972.866070463334, 2432.5235563186156, 2803.9935925972795, 3100.084128153772, 1046.1450793720494], [314, 315, 316, 317, 318, 319, 320]], [1, 1857, [17103, 17167, 17243, 17299, 17355, 17416, 17474, 17544, 17601], [40288.299, 40367.305, 40345.947, 40288.884, 40280.942, 40277.305, 40290.221, 40264.879, 40284.06], [33724.322, 33720.033, 33740.482, 33712.504, 33702.253, 33746.32, 33698.726, 33747.877, 33750.845], [18.638, 32.78, 37.319, 10.177, 20.406, 14.989, 24.638, 10.227, 20.306], [723.2593711622993, 1075.1447162060927, 2075.3476206693254, 3018.1114176545707, 2069.5108999902764, 2431.1589146109495, 4289.176715054742, 2832.7193834564487, 1328.5286980507797], [311, 312, 313, 314, 315, 316, 317, 318, 319]], [1, 1858, [17244, 17300, 17357, 17417, 17476, 17546], [40609.788, 40660.743, 40613.204, 40597.646, 40506.99, 40576.088], [31907.875, 31924.225, 31912.274, 31946.322, 31919.831, 31890.845], [15.772, 14.652, 25.951, 14.141, 26.919, 19.564], [1658.7306234136424, 967.2735357363472, 1146.3248200974838, 1413.0754650991983, 627.9330432797487, 878.1947194777838], [313, 314, 315, 316, 317, 318]], [1, 1859, [17301, 17358, 17419, 17479, 17549], [40730.158, 40803.429, 40818.342, 40885.387, 40743.789], [31725.691, 31614.578, 31668.628, 31586.16, 31645.605], [22.935, 31.753, 15.866, 34.464, 14.574], [23200.848638914904, 6167.04283879958, 61007.80511543399, 2222.713392698974, 90152.70191043604], [314, 315, 316, 317, 318]], [2, 1860, [16924, 16996, 17058, 17126, 17200, 17268, 17320, 17378, 17439, 17501, 17565, 17619, 17676, 17724, 17775, 17826, 17878, 17937, 18005, 18057, 18116, 18173, 18224, 18277], [11816.524, 11866.868, 11851.731, 11846.533, 11791.72, 11761.196, 11827.25, 11746.774, 11704.861, 11823.137, 11768.417, 11797.449, 11815.013, 11795.26, 11731.174, 11744.672, 11729.956, 11666.803, 11595.702, 11605.747, 11586.81, 11659.061, 11733.049, 11665.579], [43226.62, 43318.035, 43342.189, 43379.412, 43447.282, 43463.995, 43348.436, 43408.055, 43503.991, 43486.716, 43498.134, 43413.243, 43462.572, 43481.802, 43451.584, 43456.838, 43467.294, 43395.315, 43455.337, 43401.643, 43383.692, 43394.956, 43464.41, 43405.367], [9.574, 11.172, 25.16, 13.188, 24.94, 18.108, 30.241, 16.7, 23.009, 19.409, 26.423, 27.22, 14.767, 25.644, 10.174, 16.153, 13.429, 20.262, 23.574, 16.041, 16.312, 17.863, 19.695, 21.463], [144501.3515523402, 90484.99026665064, 11402.293352090506, 55607.342607364466, 6442.562117048532, 3858.0495208096004, 6699.526114602715, 21945.371694922942, 10934.969409314283, 1938.6708654556526, 1246.5234691589603, 5180.321147168844, 2751.7110118702153, 1626.0039206040658, 4264.3072076318795, 3378.0609082723686, 2259.1007538878935, 2627.2743255645723, 6458.900438084076, 3269.261912292948, 3574.179801264415, 2283.1224627917613, 4330.293607226693, 1960.2406566345464], [309, 310, 311, 312, 313, 314, 315, 316, 317, 318, 319, 320, 321, 322, 323, 324, 325, 326, 327, 328, 329, 330, 331, 332]], [2, 1861, [16925, 16997, 17062, 17131, 17202, 17270, 17321, 17379, 17443, 17504, 17567, 17620, 17678, 17725, 17777], [12082.465, 12090.554, 12045.449, 12116.783, 12105.047, 12065.885, 12106.8, 12036.02, 12070.507, 12062.758, 12065.966, 12041.608, 12100.779, 12062.526, 12106.812], [44914.539, 44897.974, 45049.865, 45278.671, 45246.561, 45276.26, 45320.946, 45274.534, 45318.236, 45275.664, 45319.739, 45289.088, 45270.459, 45244.859, 45293.32], [17.16, 15.31, 29.484, 12.393, 18.86, 12.553, 12.648, 15.384, 12.649, 16.679, 19.949, 16.307, 16.076, 24.306, 32.999], [1714.825958400438, 1717.7698786296448, 8345.39563600475, 1974.3044224639652, 2497.6456912407307, 3247.071269907607, 2526.2906956082275, 1971.759866274882, 1670.2053222427112, 1599.038416961839, 655.6448436335743, 1536.9637479984972, 1837.077422805094, 1155.9464673144164, 1548.487866793328], [309, 310, 311, 312, 313, 314, 315, 316, 317, 318, 319, 320, 321, 322, 323]], [0, 1862, [17063, 17134, 17207, 17271, 17323, 17382, 17444, 17506], [14552.907, 14516.847, 14544.841, 14567.133, 14550.145, 14544.011, 14543.845, 14563.002], [7034.549, 7061.507, 7226.353, 7252.561, 7224.576, 7177.755, 7216.288, 7231.583], [11.175, 33.445, 18.704, 7.986, 14.451, 20.579, 13.488, 17.105], [28135.419998455516, 2409.504790157565, 3472.581399563891, 1922.4598797944457, 2875.549577842385, 5462.7529806636185, 2292.5810432038165, 1094.318392782249], [311, 312, 313, 314, 315, 316, 317, 318]], [0, 1863, [16930, 17003, 17065, 17136, 17209, 17273, 17330], [15127.931, 15305.1, 15207.915, 15215.863, 15316.512, 15285.852, 15312.888], [10411.549, 10283.622, 10394.783, 10382.917, 10374.884, 10390.933, 10555.037], [20.554, 20.163, 22.444, 19.059, 15.183, 12.896, 25.678], [8819.047241360426, 29245.43822996998, 9848.991200174607, 17246.817254094054, 75972.44315423665, 53461.23100548451, 733.5577298838525], [309, 310, 311, 312, 313, 314, 315]], [3, 1864, [17010, 17069, 17140, 17211, 17274, 17328, 17385, 17447, 17510], [15426.758, 15528.799, 15524.937, 15492.178, 15416.804, 15415.047, 15345.813, 15306.46, 15325.899], [64501.196, 64314.613, 64398.813, 64458.034, 64446.832, 64451.801, 64425.13, 64382.284, 64435.867], [13.026, 20.021, 33.659, 24.094, 8.437, 10.722, 18.334, 18.093, 30.35], [1646.7631100219426, 17086.58801887802, 5982.699998649042, 4914.721289957821, 2513.4490802747923, 1936.3470300178415, 1796.9298137555525, 1545.7070442239476, 2668.7780654842327], [310, 311, 312, 313, 314, 315, 316, 317, 318]], [0, 1865, [17212, 17275, 17329, 17386, 17449, 17511, 17573], [15509.426, 15492.257, 15489.309, 15478.36, 15502.596, 15516.367, 15480.042], [8468.803, 8477.378, 8470.363, 8479.351, 8486.5, 8501.828, 8506.367], [11.232, 10.455, 15.059, 16.376, 10.225, 17.225, 20.146], [1698.5430818702037, 1991.7506350144297, 1740.9910935566993, 1791.3023777727972, 2372.6461685225713, 4303.930336878695, 1249.0271255496416], [313, 314, 315, 316, 317, 318, 319]], [0, 1866, [17213, 17276, 17327, 17384, 17448], [15601.977, 15469.33, 15354.782, 15445.91, 15413.765], [10146.003, 10302.058, 10350.846, 10332.356, 10350.275], [33.81, 52.459, 22.361, 26.644, 23.982], [933.3159568626994, 1833.3182286577132, 11515.49679004602, 3288.179881573651, 6732.137088569997], [313, 314, 315, 316, 317]], [1, 1868, [17038, 17106, 17171, 17246, 17302], [40909.141, 40923.585, 40932.268, 40935.071, 40921.224], [32714.235, 32694.376, 32703.481, 32728.204, 32777.036], [18.652, 8.662, 13.068, 11.248, 20.583], [1412.0547503498203, 2524.8847021753363, 1819.6631324435348, 2320.1255802245155, 2081.677255459719], [310, 311, 312, 313, 314]], [2, 1895, [17318, 17375, 17440, 17500, 17564, 17618, 17675, 17723], [11542.35, 11575.647, 11529.444, 11622.522, 11633.683, 11643.896, 11662.102, 11625.926], [41700.609, 41699.509, 41702.17, 41717.84, 41705.187, 41734.981, 41698.5, 41749.395], [16.007, 18.68, 11.346, 19.097, 14.751, 16.16, 12.009, 14.121], [1354.8938215855326, 2781.396248334561, 1934.04291938501, 1865.4555894979037, 1310.9585824385088, 1660.4982502952264, 1900.6644756513995, 2010.6423549550832], [315, 316, 317, 318, 319, 320, 321, 322]], [2, 1896, [17622, 17677, 17726, 17778, 17828, 17880, 17940, 18008, 18059, 18118, 18175, 18226], [12146.712, 12097.826, 12121.505, 12308.868, 12280.312, 12369.519, 12335.919, 12361.413, 12340.78, 12328.753, 12304.819, 12317.12], [44664.857, 44648.627, 44663.596, 44603.08, 44602.052, 44574.696, 44611.902, 44616.509, 44605.231, 44626.104, 44643.471, 44614.46], [16.016, 7.136, 9.714, 17.849, 36.492, 24.479, 21.382, 13.325, 15.743, 12.136, 20.201, 23.931], [1861.5717028076958, 3031.3653830634894, 3458.5236511579715, 2547.2422578599417, 1361.3992495548928, 981.777463173768, 696.4307808502417, 2061.76807600266, 1832.0340557824031, 1608.9287721413298, 1002.6490324204832, 1036.2750636351038], [320, 321, 322, 323, 324, 325, 326, 327, 328, 329, 330, 331]], [0, 1897, [17624, 17679, 17727, 17779, 17830, 17881, 17941, 18012, 18060], [14516.238, 14501.844, 14488.739, 14414.945, 14479.61, 14508.338, 14473.659, 14516.121, 14487.663], [7756.935, 7732.199, 7705.897, 7604.543, 7746.747, 7672.795, 7690.573, 7732.654, 7695.694], [21.507, 18.371, 18.063, 25.099, 20.792, 34.77, 23.059, 14.417, 15.388], [1253.209144982095, 1176.8146561685994, 761.1867159342071, 9036.441796035595, 922.2471570002147, 1084.1454421753594, 965.4889214384509, 1983.1989716490768, 1281.594316738098], [320, 321, 322, 323, 324, 325, 326, 327, 328]], [3, 1898, [17325, 17383, 17445, 17508, 17569, 17625, 17680, 17729, 17781, 17832, 17883, 17943, 18013, 18062, 18122, 18180, 18230, 18282, 18337], [14710.512, 14759.539, 14765.014, 14769.813, 14756.352, 14686.163, 14776.744, 14699.326, 14730.667, 14723.211, 14763.337, 14725.425, 14750.513, 14716.618, 14707.985, 14719.482, 14706.928, 14705.59, 14715.733], [65733.953, 65714.755, 65690.636, 65687.486, 65685.95, 65664.168, 65644.448, 65567.875, 65606.359, 65587.929, 65645.295, 65600.095, 65611.096, 65647.496, 65675.37, 65724.96, 65703.066, 65690.251, 65723.041], [13.266, 18.896, 8.696, 11.932, 15.569, 11.652, 11.784, 14.778, 15.294, 19.055, 14.414, 27.165, 25.882, 11.423, 10.432, 8.674, 7.59, 7.234, 16.756], [2041.1233592839756, 1467.4468936746953, 4102.818913749292, 4738.157844593979, 4414.971106146966, 7225.84186457562, 5785.997520006719, 19052.61408803859, 8722.646560543228, 10120.64754746513, 6090.557453776422, 2621.005766614177, 6766.969996773851, 3428.164651496168, 1924.720798282239, 2796.618128445626, 3015.475266253463, 2528.8088349325476, 1396.0670203621285], [315, 316, 317, 318, 319, 320, 321, 322, 323, 324, 325, 326, 327, 328, 329, 330, 331, 332, 333]], [3, 1899, [17388, 17451, 17513, 17576, 17628, 17685, 17733, 17785, 17837, 17888, 17949, 18017, 18067, 18127, 18185, 18234, 18285, 18344, 18391, 18449, 18497, 18545], [16199.435, 16026.883, 16095.266, 16115.782, 16103.618, 16007.136, 16002.482, 16004.84, 16005.564, 16009.164, 16013.285, 16045.21, 16014.153, 16018.64, 16006.696, 16002.354, 16059.865, 16034.022, 16050.82, 16063.372, 16026.829, 16119.06], [64410.375, 64468.847, 64482.31, 64427.709, 64470.515, 64461.109, 64441.768, 64454.045, 64455.626, 64466.079, 64470.043, 64458.255, 64480.917, 64462.127, 64461.794, 64504.163, 64438.946, 64443.051, 64464.829, 64464.409, 64482.173, 64457.018], [15.932, 13.489, 16.768, 14.708, 18.308, 17.656, 9.496, 13.447, 15.171, 13.162, 12.453, 14.85, 11.57, 12.068, 14.593, 14.987, 19.395, 15.472, 15.309, 13.752, 14.073, 18.525], [1113.1157691059454, 2179.3827540734565, 4672.601602798327, 2447.6069300632957, 3116.299310777044, 2355.9119143760277, 1383.139297822588, 2060.7314798222596, 1507.4632128175986, 2092.0006386984, 3112.1623925556482, 3064.809235787798, 2640.676004594714, 3012.274495149191, 2176.5899081662333, 2392.598320070695, 2064.7330181107686, 2362.8675557841534, 2471.86086541889, 3241.509416137103, 2468.3194931638786, 2233.3771864241116], [316, 317, 318, 319, 320, 321, 322, 323, 324, 325, 326, 327, 328, 329, 330, 331, 332, 333, 334, 335, 336, 337]], [1, 1923, [17758, 17808, 17861, 17918, 17979, 18041, 18095, 18155], [40825.548, 40836.19, 40833.818, 40699.797, 40747.222, 40803.274, 40748.181, 40770.905], [31937.872, 31795.286, 31855.071, 31909.687, 31928.261, 31826.685, 31589.488, 31747.643], [34.8, 24.586, 19.686, 24.317, 20.58, 31.135, 4.378, 33.489], [1923.3976871122986, 5579.589366625123, 8519.25044472069, 2823.2698963695475, 1865.6202230501715, 3555.6245767198006, 270.6957999306321, 3018.292481048938], [322, 323, 324, 325, 326, 327, 328, 329]], [1, 1924, [17809, 17862, 17919, 17980, 18043, 18097, 18157, 18211, 18256, 18311, 18363, 18415], [40893.973, 40912.688, 40925.155, 40819.017, 40960.991, 41015.704, 40982.343, 41002.999, 40966.029, 40975.248, 40996.765, 41042.044], [32565.082, 32563.475, 32560.747, 32479.754, 32636.297, 32716.935, 32672.219, 32692.179, 32702.556, 32634.469, 32664.247, 32640.022], [10.633, 10.715, 11.294, 21.853, 17.431, 16.334, 17.482, 17.106, 17.341, 15.973, 20.719, 28.076], [2801.300146762487, 1952.4967633536448, 1797.2709290474002, 3907.9267904061253, 2764.1567163279183, 3152.520655824011, 3082.2707077522177, 1925.1670205878356, 2309.239393848488, 4015.8192855194375, 1761.2465392258607, 1250.3747909587767], [323, 324, 325, 326, 327, 328, 329, 330, 331, 332, 333, 334]], [2, 1929, [17776, 17827, 17879, 17939, 18007, 18058, 18117, 18174, 18225], [12049.478, 12058.016, 12007.153, 12053.662, 12055.688, 12033.579, 12056.615, 12058.497, 12049.111], [42352.784, 42332.04, 42451.948, 42343.366, 42353.104, 42337.721, 42360.81, 42310.396, 42331.9], [21.632, 8.377, 14.623, 7.92, 13.817, 9.867, 12.148, 8.656, 12.306], [898.5415543932509, 2276.9721177600677, 8302.7253919048, 2665.71123124311, 2468.8135223942463, 3412.791555993924, 3138.7798988402164, 2236.6378017948655, 2426.3827455912583], [323, 324, 325, 326, 327, 328, 329, 330, 331]], [3, 1930, [17682, 17731, 17783, 17835, 17884, 17947, 18016, 18065, 18125, 18182, 18232, 18284, 18341, 18388, 18446, 18495, 18542, 18599, 18655, 18705, 18756, 18809, 18863, 18909, 18953], [15307.618, 15321.371, 15293.546, 15291.314, 15364.601, 15342.163, 15391.437, 15390.729, 15383.441, 15380.263, 15374.754, 15406.257, 15403.556, 15394.861, 15399.049, 15380.54, 15402.639, 15385.053, 15412.046, 15564.196, 15576.597, 15548.314, 15564.097, 15603.144, 15413.473], [64405.855, 64450.628, 64410.354, 64370.807, 64442.814, 64411.295, 64420.796, 64445.398, 64433.883, 64436.458, 64459.631, 64446.463, 64454.613, 64472.957, 64444.818, 64435.878, 64449.798, 64450.13, 64444.799, 64583.633, 64534.459, 64581.373, 64597.834, 64479.412, 64484.553], [23.403, 14.944, 12.752, 14.246, 25.091, 18.308, 14.07, 9.338, 9.998, 9.551, 6.953, 7.935, 8.97, 15.321, 6.961, 9.958, 14.253, 16.075, 19.938, 8.841, 15.732, 10.628, 12.027, 30.653, 14.353], [1827.2867936040066, 980.756769185981, 728.8231935510825, 1841.8849356174612, 1914.7338408684307, 1701.3830172391106, 3264.699754378856, 3794.9889309310242, 3210.2142843047777, 3704.787395436066, 4072.8849986492064, 4033.2813646274903, 3119.7267030917046, 2763.487236671639, 3269.9520464645375, 1923.6543829880552, 1390.034682468383, 1978.7008642022774, 2352.0045672010287, 3701.360723746196, 5992.192057957933, 3534.894109873192, 3335.579651168933, 8620.257168171185, 1066.886656098473], [321, 322, 323, 324, 325, 326, 327, 328, 329, 330, 331, 332, 333, 334, 335, 336, 337, 338, 339, 340, 341, 342, 343, 344, 345]], [0, 1931, [17732, 17784, 17836, 17886, 17948], [15652.204, 15736.323, 15697.628, 15759.635, 15735.187], [10039.94, 9972.845, 9958.091, 9906.234, 9875.787], [28.419, 27.138, 11.599, 21.016, 21.547], [4631.363998649297, 7524.360265629954, 59831.944981696404, 1694.2464101420985, 2432.740899935667], [322, 323, 324, 325, 326]], [2, 1969, [18172, 18222, 18276, 18331, 18377, 18438, 18489], [11575.16, 11554.879, 11541.171, 11548.425, 11554.216, 11508.145, 11453.272], [42414.505, 42442.992, 42412.825, 42440.317, 42451.748, 42466.838, 42415.462], [20.637, 15.241, 16.269, 27.217, 23.11, 15.691, 33.873], [813.2196705553664, 1556.2954419525931, 1699.566286333056, 926.3045479981575, 1243.765775210359, 1069.9235533745034, 789.2333851350588], [330, 331, 332, 333, 334, 335, 336]], [0, 1970, [18061, 18120, 18177, 18227, 18279, 18334, 18382, 18440], [14571.741, 14531.506, 14505.901, 14461.93, 14436.28, 14474.34, 14477.848, 14490.295], [6896.845, 6930.735, 6934.788, 7003.209, 7088.659, 7077.18, 7079.239, 7075.195], [27.442, 21.575, 32.985, 23.011, 11.501, 10.122, 9.301, 30.755], [1526.074617406199, 1632.9046824392788, 2333.0742989782375, 1111.3489564136144, 1233.1870856294304, 1934.9071400462014, 2129.0476028929124, 1122.1833859519652], [328, 329, 330, 331, 332, 333, 334, 335]], [0, 1971, [18178, 18228, 18280, 18335, 18384, 18441, 18492, 18538, 18595, 18651], [14521.032, 14499.028, 14520.473, 14529.634, 14543.892, 14485.716, 14478.898, 14502.629, 14491.395, 14540.71], [7749.758, 7720.926, 7693.426, 7720.766, 7707.032, 7766.441, 7711.883, 7737.262, 7725.617, 7675.663], [23.249, 13.916, 13.909, 16.917, 15.948, 11.947, 16.109, 28.945, 11.617, 14.916], [709.2831985975357, 1611.2959940418673, 1722.3827761271973, 1565.073621283779, 1653.1756044593253, 1169.2130472885212, 1291.3715653016504, 629.5649515244247, 1139.4347413808132, 1297.3118388785763], [330, 331, 332, 333, 334, 335, 336, 337, 338, 339]], [1, 1992, [18361, 18413, 18472, 18515, 18569, 18623, 18676, 18729, 18781, 18838, 18881, 18929, 18978, 19025, 19068, 19108, 19144, 19185, 19233, 19272, 19325], [40276.063, 40335.89, 40256.429, 40255.564, 40295.301, 40292.056, 40283.317, 40273.368, 40321.859, 40351.61, 40268.637, 40282.526, 40339.083, 40284.917, 40358.522, 40342.31, 40277.684, 40305.435, 40327.292, 40302.812, 40272.723], [32804.216, 32847.91, 32746.466, 32730.469, 32784.03, 32665.84, 32796.452, 32794.645, 32790.229, 32741.584, 32624.309, 32560.31, 32536.033, 32535.321, 32529.861, 32553.239, 32522.32, 32516.138, 32482.404, 32526.711, 32425.513], [25.743, 19.437, 25.03, 14.847, 25.616, 23.245, 15.541, 22.999, 25.768, 27.178, 16.891, 12.466, 15.744, 13.04, 16.192, 20.663, 17.728, 16.944, 15.429, 14.966, 18.742], [994.1367202383357, 822.3585489899928, 2306.6763630197797, 851.7727088598649, 876.4719788380364, 4003.5816327694733, 1437.6869776658748, 1148.4024938509685, 1570.679948027643, 1719.1069998170176, 2383.995465789622, 3858.714342429547, 7017.033231913455, 3835.9168428865228, 9747.044986975134, 7791.658910648133, 4022.4801214555387, 4607.247052254606, 6003.804391552195, 7340.467494141733, 1837.1249031770324], [333, 334, 335, 336, 337, 338, 339, 340, 341, 342, 343, 344, 345, 346, 347, 348, 349, 350, 351, 352, 353]], [1, 1993, [18516, 18570, 18627, 18679, 18731, 18784, 18840, 18883, 18931, 18981, 19026], [41021.088, 41000.623, 41004.456, 40991.252, 41037.551, 41044.773, 41073.627, 41010.156, 40987.34, 40974.526, 41033.318], [32518.693, 32414.923, 32318.479, 32299.981, 32274.694, 32297.076, 32292.622, 32310.316, 32332.848, 32441.537, 32263.521], [30.538, 22.305, 20.337, 18.546, 16.045, 22.022, 16.095, 23.897, 20.484, 31.614, 20.388], [1481.4162379276809, 4576.640561017917, 3169.7560544803587, 4727.046632943407, 2049.4055194829307, 3097.562021707867, 1504.1039981876515, 2173.590998343865, 4601.357410698931, 5121.729911040131, 1378.7320503390133], [336, 337, 338, 339, 340, 341, 342, 343, 344, 345, 346]], [2, 1996, [18332, 18378, 18439, 18490, 18534, 18592], [11837.862, 11825.438, 11814.058, 11834.0, 11781.463, 11777.749], [41830.792, 41852.75, 41825.051, 41850.481, 41811.869, 41784.668], [10.657, 11.415, 9.65, 12.503, 7.671, 12.812], [1789.6789460099094, 1537.548613081063, 1518.9068869448708, 2453.590428723499, 1802.1835258478661, 1974.1608801006128], [333, 334, 335, 336, 337, 338]], [2, 2002, [18536, 18593, 18648, 18701, 18752], [12398.816, 12294.538, 12380.866, 12315.576, 12352.398], [44542.13, 44491.197, 44453.653, 44405.669, 44491.026], [37.169, 20.729, 24.544, 17.806, 39.665], [1482.2169467260721, 4141.012387959288, 2800.3509162919686, 1049.5126497899555, 1889.065758846514], [337, 338, 339, 340, 341]], [0, 2004, [18600, 18656, 18706, 18757, 18810, 18864, 18910, 18955, 19006], [15807.105, 15794.562, 15767.474, 15829.898, 15817.679, 15822.838, 15842.131, 15672.629, 15740.646], [9891.642, 9884.306, 9885.661, 9981.264, 9904.707, 9931.084, 9869.546, 9893.607, 9883.002], [16.012, 18.747, 19.602, 8.792, 14.453, 24.93, 25.311, 21.562, 24.659], [1416.2163684443688, 3555.876458513682, 1435.1582506447269, 590.5336755227877, 854.9865787111316, 1124.1443358975532, 867.8818574739854, 7799.278031487256, 747.9636682383017], [338, 339, 340, 341, 342, 343, 344, 345, 346]], [3, 2020, [18652, 18703, 18753, 18804, 18859, 18906, 18952, 19001, 19044], [14711.057, 14682.484, 14713.806, 14713.829, 14699.628, 14702.046, 14717.856, 14712.465, 14669.495], [65690.555, 65682.296, 65698.455, 65662.152, 65676.914, 65691.426, 65649.519, 65606.199, 65661.172], [11.858, 11.897, 10.749, 7.095, 4.86, 7.894, 16.822, 29.821, 20.863], [1750.8750788247028, 958.1704430071833, 2163.112216951842, 4024.3718740502704, 4126.18968167847, 1407.526693958994, 2029.623749761477, 2625.6948450324226, 533.7798556029736], [339, 340, 341, 342, 343, 344, 345, 346, 347]], [0, 2021, [18653, 18704, 18754, 18805, 18860], [14891.943, 14864.962, 14886.923, 14901.095, 14927.088], [7090.948, 7054.093, 7054.226, 7086.189, 7074.613], [6.672, 9.209, 10.376, 9.824, 23.337], [1366.2625399163537, 1472.7851504784212, 1765.6547595563552, 1809.8832510108782, 754.2578200134496], [339, 340, 341, 342, 343]], [3, 2022, [18657, 18707, 18758, 18811, 18865, 18911, 18956, 19007, 19047, 19089, 19130], [16023.187, 16041.624, 15992.106, 16008.252, 16011.911, 16015.842, 15974.302, 16051.37, 16064.904, 16006.086, 16114.033], [64450.212, 64452.387, 64467.265, 64436.05, 64473.297, 64438.215, 64472.339, 64472.706, 64458.695, 64468.338, 64483.986], [13.61, 23.951, 13.036, 11.499, 14.283, 14.393, 14.527, 16.819, 17.27, 16.998, 23.966], [1909.6747494062797, 2728.178251281425, 3711.4216804519892, 1973.6302775728152, 3051.269877289535, 2668.808474200694, 1749.589042291176, 2410.874175249869, 2477.9413593793934, 1573.2284530116112, 1096.271367078064], [339, 340, 341, 342, 343, 344, 345, 346, 347, 348, 349]], [1, 2031, [18783, 18839, 18882, 18930, 18980, 19027, 19070, 19111], [40919.198, 40942.43, 40925.166, 40914.324, 40908.796, 40964.828, 40954.788, 40957.504], [34374.419, 34244.294, 34404.823, 34387.01, 34365.623, 34279.679, 34290.074, 34390.76], [20.666, 23.183, 16.763, 14.811, 18.838, 22.631, 21.145, 16.346], [2486.9152022480075, 10030.989020834466, 2102.242937974255, 2280.555803203385, 2013.0524748404248, 6575.696663570749, 5124.021501641328, 1293.8773703343868], [341, 342, 343, 344, 345, 346, 347, 348]], [2, 2041, [18855, 18901, 18949, 18998, 19042], [11947.758, 11945.855, 11998.176, 11925.716, 11881.836], [43606.68, 43651.051, 43662.547, 43630.485, 43605.921], [16.873, 14.05, 11.307, 21.595, 33.391], [4254.71793327686, 2368.8229500556604, 2357.5773556352237, 2942.976161074398, 1071.3386109085598], [343, 344, 345, 346, 347]], [0, 2055, [19004, 19045, 19087, 19129, 19166, 19206, 19256, 19299, 19353, 19402], [15217.02, 15220.571, 15251.534, 15255.141, 15268.046, 15259.643, 15234.487, 15288.715, 15277.553, 15273.011], [9641.696, 9633.998, 9617.44, 9600.958, 9610.848, 9591.78, 9580.015, 9549.798, 9532.204, 9533.36], [13.288, 9.641, 24.143, 8.91, 8.95, 9.118, 11.762, 9.472, 11.047, 11.298], [728.2473421426348, 1822.627326198713, 873.4156941196902, 1989.174173356029, 1405.869046956859, 1989.7156734896132, 438.4100623577003, 1760.589545692782, 1102.957694032867, 1665.9760026653944], [346, 347, 348, 349, 350, 351, 352, 353, 354, 355]], [2, 2060, [19126, 19161, 19201, 19251, 19292], [12013.649, 11851.026, 11888.048, 11807.841, 11750.994], [43610.809, 43567.324, 43718.247, 43581.388, 43578.399], [19.62, 24.813, 28.751, 37.771, 36.757], [598.7719556465686, 4371.4683480310405, 4669.2905482766, 2978.681539577303, 2381.4832513521524], [349, 350, 351, 352, 353]], [0, 2062, [19128, 19165, 19205, 19255, 19298, 19351, 19400, 19450, 19489, 19543], [15201.481, 15159.029, 15192.056, 15159.483, 15171.069, 15195.339, 15216.115, 15203.592, 15156.462, 15159.573], [8316.183, 8315.869, 8314.626, 8304.298, 8287.92, 8305.196, 8321.209, 8247.455, 8287.059, 8310.323], [20.091, 13.101, 8.683, 10.478, 9.974, 17.228, 16.6, 23.128, 12.955, 20.73], [1364.6393851299965, 1219.6343267162706, 1202.815282150537, 764.5310083005788, 1404.232065587057, 1228.6865733364534, 886.5814976460085, 2239.966228030492, 1711.2846639389804, 647.7922689917152], [349, 350, 351, 352, 353, 354, 355, 356, 357, 358]], [1, 2068, [19186, 19236, 19275, 19327, 19379, 19432, 19474, 19520, 19564, 19608, 19650], [40977.466, 40958.35, 40976.545, 40988.089, 40954.358, 41002.288, 40988.182, 40982.944, 40974.909, 40974.854, 40995.22], [33519.713, 33510.056, 33515.767, 33501.684, 33522.678, 33520.244, 33524.159, 33504.121, 33504.146, 33528.174, 33514.107], [8.909, 10.008, 10.809, 9.662, 14.248, 11.612, 9.14, 21.705, 9.693, 9.105, 16.588], [2132.6268550484056, 1703.7674475725905, 1822.6287603940493, 2167.9004819955376, 2246.181862927798, 1577.2909565168868, 2221.9681457514366, 1999.7993713052056, 2469.93878395926, 2335.7923782651696, 1398.6483261274125], [350, 351, 352, 353, 354, 355, 356, 357, 358, 359, 360]], [3, 2075, [19209, 19257, 19300, 19355, 19404, 19452, 19492, 19545], [16158.841, 16172.921, 16079.974, 16073.378, 16011.539, 16014.078, 16052.832, 16072.179], [64413.294, 64386.716, 64452.621, 64421.784, 64462.319, 64472.339, 64407.173, 64436.198], [23.421, 19.503, 24.361, 19.054, 15.749, 22.894, 26.847, 23.08], [1608.5641383045988, 1092.3799398627161, 2118.616048243665, 2268.259715003726, 1050.9692019627157, 10977.913622704968, 560.9996383940332, 817.6965290572412], [351, 352, 353, 354, 355, 356, 357, 358]], [0, 2107, [19354, 19403, 19451, 19490, 19544, 19587, 19624, 19671, 19713, 19757], [15842.229, 15778.852, 15806.476, 15829.863, 15785.919, 15782.719, 15790.919, 15762.7, 15815.72, 15784.789], [9987.186, 9814.835, 9868.383, 9858.525, 9879.407, 9786.299, 9824.982, 9862.444, 9878.084, 9852.223], [14.262, 23.501, 14.518, 10.926, 17.886, 29.007, 16.702, 15.207, 14.309, 20.662], [641.9921053044633, 2957.5915915028354, 1813.4279967233415, 2011.0758322898525, 1531.373315122364, 1569.4482428232157, 1236.9587755799082, 923.1825603169, 1408.6237324409285, 1108.6811564132574], [354, 355, 356, 357, 358, 359, 360, 361, 362, 363]], [2, 2111, [19482, 19536, 19579, 19616, 19662, 19704, 19751, 19785, 19832], [11742.964, 11550.007, 11599.887, 11558.497, 11635.137, 11488.767, 11534.269, 11548.645, 11547.802], [43448.075, 43480.097, 43530.837, 43522.679, 43602.782, 43472.02, 43424.868, 43461.284, 43511.315], [39.71, 24.338, 25.693, 22.65, 17.43, 20.476, 29.193, 22.519, 24.673], [3600.586765162679, 3573.7179684708904, 2980.035824086787, 2031.0556751840656, 21521.955240049498, 1650.0682881818416, 775.2565256362934, 1279.6803504926513, 1703.7435164218875], [357, 358, 359, 360, 361, 362, 363, 364, 365]], [2, 2112, [19484, 19537, 19580, 19619, 19665], [12078.62, 12138.403, 12138.87, 12139.516, 12111.975], [43210.11, 43205.54, 43149.114, 43181.045, 43186.656], [31.45, 21.762, 20.562, 15.218, 24.564], [2066.3808938973516, 1685.5250481284215, 2104.447795095525, 2416.2596779841265, 863.9526958164441], [357, 358, 359, 360, 361]], [3, 2114, [19487, 19541, 19584, 19621, 19668, 19710], [14752.944, 14724.171, 14723.456, 14740.917, 14664.708, 14656.542], [65679.918, 65773.944, 65730.514, 65701.376, 65726.939, 65598.712], [27.113, 22.381, 32.554, 31.06, 27.785, 35.89], [1575.956821390644, 3231.607530548665, 2152.7225825235337, 3621.863429769474, 2376.550982726779, 2892.2413945564567], [357, 358, 359, 360, 361, 362]], [1, 2121, [19692, 19738, 19775, 19815, 19856, 19900, 19944], [40748.829, 40740.765, 40733.278, 40726.785, 40706.8, 40756.321, 40691.371], [30877.255, 30913.45, 30866.056, 30868.293, 30855.355, 30856.828, 30812.049], [15.5, 18.634, 14.178, 16.166, 18.278, 13.29, 26.006], [1779.745056797942, 1982.3210584897354, 1218.9199760977706, 1024.1697820682791, 1177.6210315348087, 2120.7474022992747, 1566.311425807736], [361, 362, 363, 364, 365, 366, 367]], [0, 2123, [19670, 19712, 19756, 19790, 19838, 19877, 19924, 19965], [15236.667, 15262.646, 15257.662, 15262.386, 15240.109, 15236.836, 15138.863, 14960.033], [9565.323, 9539.776, 9529.717, 9534.144, 9517.873, 9524.838, 9406.88, 9259.006], [20.575, 8.734, 14.492, 13.013, 9.6, 11.579, 19.587, 29.817], [802.8432720110103, 1691.4849823293341, 1653.5152109006658, 1485.1952792939778, 1696.5832710795878, 1580.3310730948133, 27284.56718981773, 1058.2366719073038], [361, 362, 363, 364, 365, 366, 367, 368]], [1, 2136, [19816, 19857, 19901, 19945, 19988], [40770.584, 40860.777, 40830.634, 40819.003, 40804.096], [33974.266, 33963.238, 33978.796, 33960.074, 33990.981], [14.327, 17.644, 19.101, 15.626, 19.93], [955.5650114575615, 471.2019110626886, 931.4706193557421, 1008.254011964394, 648.0883578476435], [364, 365, 366, 367, 368]], [0, 2157, [19967, 20009, 20051, 20094, 20143, 20187, 20233, 20279, 20322, 20365, 20414, 20457, 20495, 20538, 20588, 20637, 20673, 20721, 20759, 20798, 20843], [15243.313, 15225.248, 15252.904, 15256.569, 15254.777, 15261.83, 15282.246, 15225.093, 15246.423, 15231.308, 15287.456, 15276.15, 15276.268, 15299.468, 15222.141, 15262.238, 15265.614, 15290.573, 15258.334, 15273.526, 15265.839], [8727.722, 8770.392, 8748.933, 8753.237, 8687.213, 8742.177, 8719.049, 8704.69, 8746.864, 8728.405, 8664.6, 8686.928, 8731.525, 8733.852, 8736.909, 8700.194, 8718.386, 8715.17, 8715.61, 8723.621, 8719.019], [19.741, 16.853, 16.526, 15.029, 11.341, 14.333, 14.787, 13.839, 13.354, 11.726, 19.529, 13.84, 12.416, 17.105, 18.209, 14.417, 18.342, 12.295, 12.888, 11.128, 13.203], [1290.13865273256, 1493.8541437268177, 2036.1054627374888, 1098.7950777492472, 2261.4421501707716, 2927.318042563662, 1130.9041525154653, 1778.3882434148613, 2752.1657737897967, 2622.531953499067, 1058.703325266538, 1751.276399806442, 1441.3365981323618, 2585.207559164993, 1058.0539330491795, 1761.6274225621296, 1903.570742026537, 2257.500688567384, 2087.985471786685, 1156.8184188499747, 2600.4098779257693], [368, 369, 370, 371, 372, 373, 374, 375, 376, 377, 378, 379, 380, 381, 382, 383, 384, 385, 386, 387, 388]], [3, 2162, [20012, 20052, 20095, 20146, 20190, 20237], [15932.294, 16019.54, 15990.012, 15997.251, 15986.463, 15984.578], [64613.864, 64494.945, 64482.472, 64493.761, 64474.575, 64479.063], [22.708, 12.913, 10.779, 9.59, 9.838, 11.171], [9824.016827364017, 2202.4857077240454, 2428.6094389940545, 1915.802921117953, 1590.2205196700374, 1991.947302750081], [369, 370, 371, 372, 373, 374]], [1, 2175, [20214, 20258, 20302, 20348, 20392, 20441], [40795.287, 40967.095, 40925.416, 40860.425, 40811.568, 40903.67], [32568.729, 32668.023, 32651.42, 32629.515, 32664.044, 32624.88], [38.175, 17.871, 13.749, 17.742, 27.649, 14.662], [2622.434439618472, 10380.52869469387, 2426.639151681458, 3787.780469991551, 10448.747431143494, 1678.6539178644866], [373, 374, 375, 376, 377, 378]], [0, 2180, [20145, 20189, 20235, 20281, 20325, 20368, 20418, 20459], [15815.367, 15851.005, 15839.833, 15813.394, 15734.656, 15837.054, 15878.358, 15822.159], [9926.129, 9910.829, 9899.366, 9908.94, 10023.398, 9869.552, 9934.502, 9907.671], [18.334, 33.567, 22.085, 14.298, 33.464, 23.338, 27.059, 22.907], [902.5518756998739, 870.0984917647359, 1024.3509041684117, 750.7578132488351, 853.0342195356911, 1375.9658309244892, 1130.7579156677107, 1146.1000927965356], [372, 373, 374, 375, 376, 377, 378, 379]], [1, 2193, [20393, 20440, 20482, 20516, 20566], [40733.329, 40700.651, 40731.1, 40752.971, 40753.197], [30772.764, 30865.598, 30882.104, 30929.603, 30892.106], [34.418, 30.489, 16.674, 25.689, 33.037], [1696.9480716120697, 1027.8390509871126, 1644.8536180141405, 1455.6456350748356, 1112.9614474504283], [377, 378, 379, 380, 381]], [1, 2203, [20517, 20568, 20614, 20658, 20704], [40832.073, 40799.135, 40875.949, 40804.72, 40825.91], [34037.727, 33994.772, 33881.065, 34027.325, 33949.481], [16.81, 12.353, 35.85, 11.115, 20.541], [733.0680003132712, 1590.2033206765223, 816.3765168856029, 561.948902329601, 1053.0712267426838], [380, 381, 382, 383, 384]], [0, 2205, [20497, 20539, 20587, 20636, 20676], [15341.971, 15341.808, 15302.072, 15294.296, 15342.278], [7744.315, 7767.902, 7801.601, 7810.474, 7770.814], [7.462, 12.83, 13.555, 15.487, 10.247], [1919.6200440435655, 2717.60111601084, 1682.2928677625932, 2365.8336353851937, 1685.6607641704918], [380, 381, 382, 383, 384]], [1, 2209, [20567, 20613, 20657, 20703, 20742, 20779], [40718.231, 40728.839, 40704.54, 40710.827, 40743.212, 40686.874], [33121.455, 33098.792, 33100.872, 33104.696, 33124.263, 33133.762], [11.548, 16.691, 26.101, 10.91, 15.839, 18.244], [1914.1198249513197, 1686.8143662904256, 2246.7735294310064, 2501.4507698948896, 2194.741883146449, 1452.3051830770648], [381, 382, 383, 384, 385, 386]], [0, 2213, [20540, 20591, 20639, 20677, 20722], [15756.811, 15809.479, 15868.294, 15833.465, 15844.937], [9822.211, 9816.196, 9934.817, 9868.858, 9878.367], [30.118, 18.858, 28.677, 23.332, 19.301], [2859.6380520920566, 1382.8516882324172, 1064.9746251479316, 1516.3293026604827, 1174.1769528947234], [381, 382, 383, 384, 385]], [1, 2229, [20936, 20977, 21012, 21052, 21098], [40684.735, 40675.103, 40691.074, 40655.582, 40687.764], [32881.254, 32913.678, 32940.376, 32855.933, 32903.349], [25.901, 11.949, 23.151, 26.015, 20.407], [535.7235653209572, 1050.6495300335794, 1009.362442261389, 1388.0876903116298, 1509.3616853086016], [390, 391, 392, 393, 394]], [1, 2230, [20780, 20823, 20860, 20898, 20937, 20978, 21013, 21054, 21099, 21135, 21177, 21212, 21253, 21290, 21335, 21385], [40808.672, 40831.161, 40818.958, 40819.472, 40845.781, 40786.019, 40778.46, 40790.472, 40783.859, 40804.211, 40809.711, 40801.203, 40854.191, 40802.317, 40793.786, 40814.155], [34012.885, 33974.301, 34014.719, 33974.374, 33965.028, 33979.795, 33977.525, 33967.829, 33974.464, 33989.264, 33996.178, 33981.334, 33981.702, 33970.014, 34002.819, 33986.128], [13.427, 6.149, 13.467, 15.148, 15.314, 17.296, 14.548, 15.573, 24.44, 29.897, 15.535, 13.634, 33.477, 14.794, 25.821, 21.274], [723.4775410338415, 562.0260629681868, 1111.0609876916938, 1057.5651542137766, 1110.5794525801514, 1341.661395314748, 718.2634025825686, 794.1665729934784, 938.2638214823209, 673.2942883055398, 1186.7309885863901, 625.4084758741066, 1120.2453554833057, 1477.0215143755236, 1060.6461735590876, 818.7517571840889], [386, 387, 388, 389, 390, 391, 392, 393, 394, 395, 396, 397, 398, 399, 400, 401]], [0, 2235, [20916, 20959, 20994, 21034, 21074], [15189.68, 15094.449, 15118.494, 15240.47, 15220.444], [9337.214, 9279.436, 9315.395, 9310.972, 9336.303], [29.627, 38.031, 21.523, 20.751, 36.17], [796.6316118295836, 1793.0918369998035, 1231.9629744664974, 703.8848021263914, 1138.6565089374938], [390, 391, 392, 393, 394]], [0, 2242, [20957, 20993, 21032, 21073, 21113, 21151], [14427.149, 14377.846, 14420.387, 14385.882, 14380.401, 14346.755], [6887.374, 6875.746, 6878.548, 6898.668, 6879.679, 6842.64], [10.999, 9.586, 10.846, 13.99, 13.496, 17.332], [2423.4657259805044, 2953.7175023017353, 1753.6181245657892, 2393.5268385680506, 2414.422940818841, 1854.5138874617069], [391, 392, 393, 394, 395, 396]], [0, 2243, [20995, 21037, 21076, 21116, 21154, 21194, 21232, 21270, 21312, 21353, 21411, 21476, 21538, 21607, 21667, 21731, 21803, 21873], [15291.364, 15337.0, 15415.037, 15368.216, 15419.652, 15397.103, 15382.306, 15359.042, 15344.046, 15286.96, 15243.901, 15366.528, 15312.96, 15292.185, 15381.78, 15219.744, 15155.348, 15058.55], [8621.062, 8644.03, 8681.901, 8648.74, 8656.132, 8671.125, 8653.371, 8647.365, 8657.897, 8690.466, 8715.487, 8771.609, 8761.176, 8782.939, 8737.432, 8676.104, 8696.93, 8658.335], [17.298, 16.904, 28.947, 21.017, 16.402, 15.004, 17.947, 12.654, 9.44, 19.912, 24.073, 17.018, 12.1, 20.08, 18.919, 21.977, 14.765, 19.116], [1201.937736040626, 1234.1571330637262, 1083.8650321575046, 904.9080008725654, 1922.3328505451746, 1865.871095557589, 3626.1329633968444, 2640.2529359470473, 2455.4330079030206, 2835.1703932327646, 12627.677388493212, 3714.702641964445, 7597.493728697505, 4013.598185264194, 7432.885841747089, 7873.239564850135, 9965.466288811733, 1219.759079145485], [392, 393, 394, 395, 396, 397, 398, 399, 400, 401, 402, 403, 404, 405, 406, 407, 408, 409]], [3, 2244, [20960, 20996, 21036, 21075, 21115], [15255.677, 15235.795, 15283.693, 15278.236, 15232.079], [64432.807, 64449.687, 64484.235, 64456.728, 64462.68], [16.568, 12.934, 18.176, 29.153, 26.619], [1426.3398374718288, 1663.7092521774955, 1255.784652666218, 1867.7101827971128, 1959.6622484954103], [391, 392, 393, 394, 395]], [1, 2246, [21011, 21053, 21097, 21134, 21176, 21211, 21252, 21289, 21334, 21384, 21448, 21509, 21582, 21643], [40695.861, 40736.858, 40672.495, 40724.318, 40735.041, 40719.69, 40693.416, 40708.876, 40704.539, 40766.544, 40684.54, 40522.206, 40590.92, 40686.906], [30853.869, 30859.562, 30851.057, 30828.081, 30819.84, 30886.747, 30865.873, 30856.963, 30877.065, 30947.917, 31059.132, 31033.363, 31133.855, 31196.006], [15.644, 23.658, 16.22, 10.965, 27.616, 15.981, 8.469, 16.082, 28.168, 17.254, 33.057, 15.351, 18.111, 25.642], [1142.0977029729456, 1062.2116074528765, 1809.3752513662666, 1113.2998108570637, 1620.174416424638, 1645.4584866973755, 1450.0903664609425, 1845.573385002008, 1476.1151080243528, 2149.7080721844527, 6523.753105480599, 16611.252599894608, 5649.448934438457, 1232.1079216758628], [392, 393, 394, 395, 396, 397, 398, 399, 400, 401, 402, 403, 404, 405]], [1, 2268, [20741, 20778, 20822, 20859, 20897, 20935], [40734.394, 40699.157, 40706.861, 40730.026, 40728.079, 40753.558], [30921.158, 30849.994, 30838.08, 30909.556, 30822.967, 30888.34], [23.49, 24.226, 19.374, 21.085, 23.674, 19.059], [932.5264079129565, 1394.822599460466, 1509.3332809053923, 2354.440465508727, 2446.728239694282, 907.5328404416874], [385, 386, 387, 388, 389, 390]], [0, 2281, [21228, 21268, 21309, 21350, 21406, 21471, 21536, 21604], [14878.381, 14921.959, 14900.281, 14872.099, 14895.988, 14805.986, 14713.74, 14705.05], [7039.128, 6995.934, 6991.922, 7005.499, 7020.59, 6963.859, 7020.066, 6968.657], [18.232, 19.089, 28.624, 20.651, 10.625, 14.491, 21.615, 17.497], [1495.1391182302236, 2151.967484072141, 1943.984077538007, 1531.4879885015735, 3091.3594752972217, 8640.606119812459, 8439.281251817056, 13980.49563568656], [398, 399, 400, 401, 402, 403, 404, 405]], [1, 2304, [21383, 21449, 21510, 21580, 21642, 21702, 21770, 21844, 21910, 21974, 22038, 22099], [40643.775, 40580.134, 40663.402, 40627.563, 40537.654, 40408.221, 40415.899, 40499.815, 40430.435, 40476.134, 40485.627, 40582.807], [33864.67, 33873.525, 33877.343, 33918.104, 33851.002, 33837.526, 33800.973, 33844.147, 33777.212, 33793.798, 33807.924, 33912.624], [34.366, 35.501, 12.124, 20.599, 18.015, 17.171, 10.445, 16.977, 13.424, 14.709, 16.572, 27.311], [6775.818102972109, 4497.5035728698995, 101294.3400286514, 47562.315152372896, 43552.507700642724, 3061.490917328089, 4739.953357461043, 10555.583310660191, 4199.141945860634, 3023.3718253109905, 5209.84906422622, 7758.708464973737], [401, 402, 403, 404, 405, 406, 407, 408, 409, 410, 411, 412]], [1, 2305, [21386, 21450, 21513, 21584, 21645, 21707, 21774, 21848, 21914, 21977, 22042, 22101, 22164, 22230, 22290, 22346, 22402], [41016.649, 40978.339, 41016.861, 40898.014, 40979.361, 40877.122, 40952.579, 40946.465, 40986.401, 40979.762, 40961.591, 40921.802, 40954.441, 40996.888, 40885.729, 40919.572, 40914.945], [31917.052, 31968.637, 32102.956, 32128.3, 32055.659, 32069.394, 32071.719, 32184.696, 32062.487, 32078.738, 32032.409, 32032.809, 32002.015, 32014.724, 32128.825, 32058.624, 31982.908], [10.97, 11.312, 30.946, 25.1, 14.811, 18.331, 21.223, 21.798, 20.62, 18.09, 12.923, 23.474, 20.706, 9.796, 9.765, 12.435, 23.27], [2278.2675765493314, 946.6886311086683, 2551.113181666081, 4484.995393204257, 1450.045458067171, 5023.968198431574, 2633.4157654439646, 5459.066357601812, 1630.5836735990267, 1911.045866912782, 1794.3896296004561, 10028.514956902476, 4467.565200571071, 4101.377873237464, 54556.74279980813, 4472.137103485552, 3577.112473983673], [401, 402, 403, 404, 405, 406, 407, 408, 409, 410, 411, 412, 413, 414, 415, 416, 417]], [2, 2307, [21345, 21404, 21465, 21527, 21597, 21657, 21718, 21793, 21862], [11485.181, 11681.5, 11724.474, 11705.43, 11707.133, 11733.79, 11582.243, 11684.21, 11687.053], [43491.906, 43386.291, 43399.757, 43402.093, 43453.629, 43420.861, 43416.199, 43404.315, 43407.679], [25.345, 20.677, 10.908, 11.206, 13.297, 12.305, 17.928, 15.007, 14.968], [3457.1120245963866, 3448.128247565153, 7148.223487410252, 4878.107325312488, 4236.462775755708, 4657.495961881331, 4518.571623389173, 5394.243011462777, 5786.483555326322], [401, 402, 403, 404, 405, 406, 407, 408, 409]], [3, 2308, [21349, 21405, 21470, 21535, 21603, 21663, 21730, 21800, 21869, 21937, 21996, 22058, 22118, 22178, 22249, 22305, 22364, 22422, 22480, 22538, 22591, 22644, 22698, 22743, 22795, 22852], [14756.896, 14709.307, 14717.041, 14712.132, 14712.606, 14722.368, 14710.316, 14684.564, 14624.333, 14640.126, 14667.21, 14655.178, 14618.671, 14635.905, 14634.579, 14688.637, 14702.374, 14677.424, 14683.32, 14652.614, 14629.803, 14610.271, 14612.851, 14612.849, 14618.197, 14643.316], [65695.403, 65617.028, 65716.32, 65759.308, 65773.211, 65752.644, 65764.911, 65756.431, 65742.953, 65720.474, 65739.615, 65779.294, 65726.744, 65741.568, 65745.056, 65750.484, 65724.979, 65717.969, 65730.411, 65710.298, 65697.154, 65682.019, 65696.476, 65678.776, 65704.827, 65703.373], [21.606, 21.355, 7.582, 4.615, 5.522, 6.43, 5.591, 7.703, 11.713, 14.788, 13.524, 13.301, 7.129, 8.747, 8.286, 9.986, 10.149, 9.564, 6.752, 12.477, 9.129, 12.683, 9.235, 11.879, 10.679, 14.604], [4227.432459536785, 3663.219835348718, 3873.3815937533327, 9050.196854474632, 8440.430846637762, 7728.293795175739, 9412.62870424578, 5518.701523166015, 2682.760412000438, 2794.803306845566, 6372.59502053705, 1697.9236871196124, 3722.8143854624914, 3672.914732508143, 4270.006883910837, 5107.146812295668, 3569.9158165466633, 5247.573517996202, 6064.7782177676845, 5216.21403437191, 3315.3809841426323, 2504.9565198617706, 2673.9904392329913, 2736.4847097846823, 2354.056163948064, 2350.1505547701436], [401, 402, 403, 404, 405, 406, 407, 408, 409, 410, 411, 412, 413, 414, 415, 416, 417, 418, 419, 420, 421, 422, 423, 424, 425, 426]], [0, 2309, [21352, 21408, 21473, 21537, 21605], [15060.629, 15013.891, 14944.77, 14944.818, 14958.698], [10111.231, 10065.462, 9925.848, 9954.605, 9892.032], [24.103, 32.565, 18.819, 30.039, 19.832], [5918.832774199012, 1022.4120078182993, 2667.5819129117235, 3005.234495201025, 1702.420029884418], [401, 402, 403, 404, 405]], [1, 2324, [21585, 21644, 21705, 21772, 21846, 21912, 21976, 22041], [40812.526, 40842.341, 40861.321, 40781.226, 40846.273, 40823.626, 40860.561, 40738.46], [32802.622, 32693.527, 32691.153, 32666.15, 32610.442, 32611.719, 32662.334, 32799.491], [16.176, 13.564, 12.129, 16.458, 11.586, 10.633, 14.243, 19.394], [15714.510257061245, 2716.3296649001513, 1873.3992970824643, 5726.634809053272, 4755.692260197423, 2253.589819297554, 4061.1030029594535, 28729.530376324452], [404, 405, 406, 407, 408, 409, 410, 411]], [1, 2325, [21512, 21583, 21646, 21706, 21773, 21847, 21913], [40835.222, 40841.281, 40853.552, 40748.782, 40827.262, 40755.005, 40777.072], [34209.055, 34229.977, 34165.012, 34125.039, 34177.788, 33969.832, 33957.289], [13.244, 9.27, 14.41, 20.675, 12.069, 20.666, 21.552], [15069.784178011469, 27620.9803269872, 16260.84674719245, 19514.046624289454, 53345.32835741499, 15644.405573270733, 22532.983305115962], [403, 404, 405, 406, 407, 408, 409]], [2, 2329, [21403, 21464, 21526, 21596, 21656, 21719, 21792, 21861, 21924, 21989, 22050, 22115, 22174, 22244, 22300], [11512.362, 11594.711, 11664.355, 11643.431, 11639.156, 11633.854, 11636.251, 11642.303, 11700.906, 11655.76, 11629.375, 11715.251, 11670.488, 11594.985, 11582.95], [42074.858, 41998.312, 42023.12, 42055.643, 42054.479, 42030.377, 42026.139, 42041.321, 42043.382, 42030.536, 42039.933, 42055.159, 42029.723, 42053.653, 42040.73], [31.194, 25.203, 6.325, 12.422, 9.685, 4.972, 4.077, 4.796, 12.396, 8.392, 6.422, 11.391, 13.415, 13.409, 15.845], [7323.81893697351, 1740.8771921227192, 3457.8689223800056, 4852.899845560345, 5312.847117707012, 5696.3754039775795, 6355.346970983981, 5205.3823871345585, 9037.243836665151, 4875.812078652302, 4481.240311112807, 2922.8294528084466, 3745.2081932204874, 1776.6338807413754, 1639.9854739150403], [402, 403, 404, 405, 406, 407, 408, 409, 410, 411, 412, 413, 414, 415, 416]], [2, 2330, [21466, 21528, 21599, 21659, 21722, 21796, 21865, 21930, 21993, 22052, 22116, 22176, 22246, 22302, 22361, 22419, 22476, 22536, 22588, 22642], [11789.431, 11835.685, 11980.573, 11978.661, 11909.66, 11995.159, 11990.781, 11974.307, 11980.923, 12027.39, 12002.166, 11960.567, 11855.149, 11846.721, 12033.8, 11957.066, 11937.413, 11953.676, 11941.344, 11930.726], [45079.984, 45047.635, 45062.346, 45114.329, 45154.977, 45103.324, 45166.286, 45155.567, 45174.348, 45176.444, 45201.245, 45145.971, 45059.335, 45054.63, 45037.19, 45139.719, 45142.652, 45137.513, 45140.135, 45135.157], [20.179, 12.354, 11.802, 13.069, 17.857, 11.458, 13.411, 15.667, 11.278, 9.971, 8.585, 20.027, 15.885, 18.774, 16.837, 8.068, 8.771, 11.924, 8.014, 9.692], [4105.697843438694, 5684.982675052851, 23695.425818242114, 17488.49000425784, 16187.325274905057, 10844.016380344672, 15022.574792573389, 6434.144684383253, 4809.219306407864, 3714.7954496038647, 4193.400379487494, 5258.233903539409, 8468.778676008753, 6545.196226746812, 21965.368343228285, 2665.9492693331536, 3644.4632630326114, 2151.839290052289, 2875.5926646430444, 2286.3348749322786], [403, 404, 405, 406, 407, 408, 409, 410, 411, 412, 413, 414, 415, 416, 417, 418, 419, 420, 421, 422]], [0, 2331, [21532, 21600, 21660, 21727, 21797, 21867, 21933, 21995, 22056, 22117, 22177, 22248, 22304], [14413.295, 14431.355, 14416.241, 14360.704, 14331.236, 14375.674, 14385.834, 14345.187, 14420.404, 14460.398, 14373.459, 14392.284, 14344.9], [7283.892, 7211.994, 7252.989, 7213.087, 7276.465, 7379.449, 7351.371, 7386.472, 7385.716, 7490.566, 7401.42, 7428.746, 7405.614], [15.779, 15.653, 19.244, 19.585, 29.498, 15.377, 22.878, 13.286, 19.847, 44.653, 25.158, 22.395, 14.561], [10682.143316504795, 22883.288478350732, 21705.60089852081, 6407.270593399251, 2906.05742799887, 1269.174632277437, 2424.161069595336, 1486.3682964730674, 2204.583207605515, 4520.103967965216, 1700.6510899289276, 1082.7442939237696, 875.2851976310337], [404, 405, 406, 407, 408, 409, 410, 411, 412, 413, 414, 415, 416]], [0, 2332, [21534, 21602, 21662, 21729, 21799, 21870, 21936], [14671.464, 14688.421, 14690.902, 14680.087, 14675.208, 14680.309, 14715.733], [8125.668, 8070.729, 8101.948, 8072.77, 8095.138, 8107.977, 8141.045], [17.675, 18.769, 15.629, 17.597, 13.907, 15.973, 18.286], [1577.3352004112842, 3584.731597104511, 3987.271870619894, 2450.419722614688, 2162.8599612043477, 3088.0263776365646, 3517.481949334719], [404, 405, 406, 407, 408, 409, 410]], [0, 2333, [21539, 21606, 21665, 21732, 21804, 21874, 21938, 22000], [15220.828, 15034.561, 15059.952, 15059.986, 15076.617, 15043.911, 15037.966, 15060.235], [10163.706, 10253.069, 10315.508, 10177.55, 10339.096, 10104.951, 9988.166, 10221.499], [12.265, 14.507, 30.288, 24.353, 20.823, 26.245, 13.977, 30.199], [134505.13338915864, 63643.63439327522, 4604.626897385524, 7048.445641877769, 6903.118922506705, 4069.008370382896, 47454.23046597133, 3491.3933963392956], [404, 405, 406, 407, 408, 409, 410, 411]], [0, 2334, [21608, 21666, 21733, 21805, 21875, 21940, 22001, 22061, 22122], [15310.976, 15327.777, 15276.515, 15249.949, 15265.904, 15290.039, 15201.969, 15195.482, 15255.892], [7872.938, 7868.967, 7729.654, 7615.004, 7677.688, 7700.27, 7651.751, 7716.342, 7752.173], [14.961, 14.243, 10.651, 16.592, 12.955, 13.047, 18.663, 21.348, 12.683], [2580.2853129277746, 5476.444974247934, 3108.1146134470155, 7318.891762612435, 3989.121745325882, 3213.6515586158107, 8096.727908554265, 7863.557151399945, 4576.925023492588], [405, 406, 407, 408, 409, 410, 411, 412, 413]], [0, 2336, [21412, 21477, 21542, 21610, 21669, 21734, 21806, 21876], [15309.903, 15381.609, 15414.844, 15488.435, 15450.245, 15300.322, 15317.147, 15439.295], [9501.848, 9567.452, 9571.014, 9636.015, 9617.308, 9533.068, 9530.685, 9571.434], [18.884, 34.677, 27.999, 23.076, 21.586, 14.335, 18.208, 25.568], [1670.2259975434886, 1347.4837332630784, 4536.978768531001, 7868.975213114597, 10407.402552776726, 3931.604363234825, 2772.470916674077, 10617.393950683714], [402, 403, 404, 405, 406, 407, 408, 409]], [3, 2337, [21613, 21670, 21738, 21813, 21881, 21944, 22005, 22065], [15876.879, 15889.6, 15853.065, 15839.431, 15884.528, 15880.189, 15876.295, 15871.455], [64638.205, 64719.105, 64767.781, 64701.892, 64773.797, 64825.882, 64835.45, 64838.837], [19.13, 14.677, 16.931, 18.961, 14.305, 10.493, 8.686, 10.455], [9293.156684253918, 6812.248241316697, 10042.54866983115, 18754.441895613403, 5729.13098533138, 4930.171352680421, 6107.340047558844, 2767.9434639980664], [405, 406, 407, 408, 409, 410, 411, 412]], [3, 2338, [21415, 21480, 21546, 21614, 21672, 21739, 21814], [16082.693, 16085.985, 16094.727, 16076.689, 16158.517, 16144.902, 16068.164], [63293.042, 63307.716, 63321.883, 63309.061, 63307.024, 63331.188, 63446.996], [18.539, 7.961, 7.787, 12.828, 11.792, 17.5, 29.686], [555.5211713583676, 2918.476629772194, 4135.124880333211, 3040.5948178471704, 5423.728710524941, 3386.6664763857734, 8159.50658101152], [402, 403, 404, 405, 406, 407, 408]], [3, 2339, [21548, 21615, 21673, 21740, 21816, 21883, 21948], [16140.49, 16046.473, 16118.575, 16253.657, 16278.459, 16263.907, 16263.409], [64207.419, 64360.447, 64277.998, 64122.764, 64105.052, 64116.548, 64126.985], [16.497, 21.52, 27.474, 12.766, 11.234, 10.432, 14.354], [15974.422700891284, 12286.896897515937, 12005.655513010654, 3630.379385181131, 2879.5012791578865, 2207.718759957196, 2062.5738903214187], [404, 405, 406, 407, 408, 409, 410]], [0, 2364, [21661, 21728, 21798, 21868, 21935, 21997, 22057], [14452.562, 14420.917, 14494.642, 14538.548, 14544.471, 14702.611, 14701.511], [7040.657, 7062.088, 6955.12, 6915.445, 6970.201, 6801.497, 6795.714], [22.892, 30.257, 23.844, 19.191, 11.218, 14.176, 17.041], [11260.331305162348, 7275.354848454511, 12769.889882084815, 5457.8841374122385, 50677.193115412985, 2819.0252214918355, 1831.8527504167816], [406, 407, 408, 409, 410, 411, 412]], [0, 2367, [21737, 21811, 21880, 21942, 22003, 22063, 22123, 22187], [15606.037, 15657.439, 15635.455, 15594.677, 15584.596, 15521.661, 15502.283, 15434.389], [8777.455, 8817.22, 8854.299, 8852.858, 8809.534, 8838.507, 8811.788, 8947.525], [14.735, 11.869, 13.969, 15.469, 15.345, 15.403, 13.555, 25.965], [10907.374642567354, 8585.172060330256, 12193.161745705713, 11776.201914644507, 8345.02230005082, 24261.54557657236, 19422.89513274459, 17828.740947430553], [407, 408, 409, 410, 411, 412, 413, 414]], [3, 2369, [21742, 21817, 21882, 21945, 22006, 22066, 22126, 22190, 22257, 22312, 22370, 22427], [16438.357, 16402.84, 16250.09, 16170.037, 16136.65, 16136.509, 16151.798, 16213.946, 16170.135, 16122.43, 15940.638, 16094.613], [63298.541, 63321.332, 63400.251, 63302.382, 63254.253, 63251.929, 63244.098, 63254.283, 63310.62, 63389.058, 63453.176, 63331.512], [25.698, 37.453, 11.61, 27.249, 30.426, 24.45, 22.114, 14.873, 20.359, 19.947, 15.389, 25.055], [3021.9629260272905, 4454.595023914097, 72891.11743246556, 2555.1792309192806, 1785.3861297883236, 1351.7988235798523, 2039.067376431748, 1162.95282464578, 1215.4416521109365, 5048.919255587746, 1595.9742495045073, 2547.3483292416768], [407, 408, 409, 410, 411, 412, 413, 414, 415, 416, 417, 418]], [1, 2373, [21911, 21975, 22040, 22100, 22162, 22228, 22287, 22344, 22400, 22461, 22519, 22573, 22627, 22681, 22727, 22777], [40848.842, 40870.673, 40823.185, 40816.944, 40829.976, 40715.523, 40728.427, 40711.2, 40682.558, 40803.811, 40717.195, 40691.789, 40594.682, 40563.007, 40512.793, 40586.272], [31169.348, 31176.852, 31156.232, 31116.43, 31174.633, 31101.244, 31105.715, 31073.026, 31047.268, 31066.196, 31011.38, 31021.789, 30986.778, 31033.118, 31063.1, 31094.664], [23.227, 9.535, 14.544, 19.638, 13.075, 22.991, 26.766, 25.149, 17.921, 17.043, 20.103, 22.296, 20.806, 43.183, 43.982, 34.614], [865.2265971062668, 1924.6295337532856, 3610.6432761204146, 3380.922225085183, 3107.582401025404, 12829.153827204485, 18525.21180685602, 4692.234192943168, 6711.110221757207, 2777.040658296084, 4335.819364357649, 7031.814417558144, 4224.148334233563, 3377.1627444721194, 2623.195080673226, 2198.1602896185095], [409, 410, 411, 412, 413, 414, 415, 416, 417, 418, 419, 420, 421, 422, 423, 424]], [2, 2375, [21864, 21925, 21990, 22049, 22114, 22175, 22245, 22301, 22360, 22418, 22475, 22534, 22586, 22640, 22691, 22739, 22790, 22848, 22904, 22945, 22991, 23033], [11689.555, 11694.251, 11615.718, 11567.914, 11578.2, 11602.85, 11618.315, 11652.5, 11670.795, 11672.709, 11661.857, 11668.936, 11659.883, 11717.341, 11654.089, 11644.056, 11642.25, 11652.617, 11738.51, 11791.351, 11764.668, 11879.957], [43405.227, 43392.114, 43431.136, 43436.431, 43420.13, 43418.614, 43403.341, 43409.274, 43400.12, 43412.551, 43404.331, 43424.771, 43412.899, 43402.18, 43345.884, 43382.471, 43340.589, 43373.0, 43318.183, 43361.709, 43386.168, 43397.061], [19.893, 12.43, 12.827, 11.636, 9.896, 8.588, 6.56, 6.428, 8.134, 8.142, 8.148, 7.5, 5.826, 9.996, 10.56, 9.073, 10.407, 12.915, 20.767, 21.699, 29.472, 25.748], [26884.853361537986, 4249.102298362361, 3445.221849839423, 5882.390230943043, 8121.937614416934, 8170.518829700016, 7436.797823618942, 7820.233869926765, 8294.169716135095, 8708.840800678814, 7625.638630455218, 10742.446852822743, 9958.674193023222, 6489.1470809098055, 4744.334811216465, 6127.600672026114, 3705.648032691419, 3445.4954074947755, 9237.29755857342, 2206.938248058225, 1342.4204819039376, 662.0813491310107], [409, 410, 411, 412, 413, 414, 415, 416, 417, 418, 419, 420, 421, 422, 423, 424, 425, 426, 427, 428, 429, 430]], [1, 2378, [21972, 22039, 22097, 22160, 22227], [40469.785, 40514.36, 40519.428, 40490.482, 40528.033], [33252.327, 33246.467, 33256.858, 33252.59, 33229.674], [16.312, 9.206, 8.04, 9.375, 20.763], [2102.8730244238673, 2541.4745827430675, 2429.03876877428, 1881.732834440298, 1696.0593610452117], [410, 411, 412, 413, 414]], [0, 2382, [21939, 21999, 22060, 22120, 22180, 22251, 22307], [15321.869, 15125.01, 15186.751, 15151.196, 15026.721, 14958.27, 15011.113], [8709.556, 8703.184, 8748.701, 8702.731, 8686.987, 8679.013, 8795.664], [38.143, 16.053, 22.165, 21.832, 18.704, 10.486, 28.255], [3010.79392341939, 6727.683950204566, 6571.38892783277, 5940.581887098815, 1772.8336129899471, 1322.607207559239, 2406.063344245489], [410, 411, 412, 413, 414, 415, 416]], [1, 2391, [22037, 22096, 22159, 22226, 22286, 22342, 22397, 22459, 22517, 22572, 22624, 22680], [40301.996, 40312.881, 40341.187, 40298.851, 40286.74, 40318.024, 40303.469, 40312.903, 40271.915, 40295.915, 40216.048, 40292.348], [32215.254, 32205.839, 32237.881, 32322.536, 32319.084, 32206.942, 32231.526, 32225.936, 32316.322, 32325.302, 32331.356, 32503.014], [13.659, 14.351, 14.21, 15.977, 11.893, 7.632, 6.526, 9.48, 17.129, 30.63, 18.997, 31.054], [1187.9596137211242, 1900.0799779680776, 2916.218695474118, 4306.262310901183, 8257.79693107901, 3368.165570757529, 4453.548480085484, 3234.971321264339, 4363.722966185248, 4015.5493707377123, 4655.711219975331, 4946.454567887948], [411, 412, 413, 414, 415, 416, 417, 418, 419, 420, 421, 422]], [0, 2394, [22002, 22062, 22121, 22183, 22253, 22309], [15325.272, 15256.849, 15302.056, 15334.891, 15377.466, 15362.051], [9518.29, 9368.091, 9314.724, 9461.365, 9471.539, 9467.097], [14.027, 26.243, 12.01, 38.874, 36.957, 14.765], [1859.9004465925009, 5799.458420310124, 64851.66705864132, 1784.1423989947148, 1786.1134980603397, 1712.6106658619485], [411, 412, 413, 414, 415, 416]], [1, 2401, [22098, 22161, 22229, 22288, 22343], [40602.007, 40624.085, 40691.863, 40666.433, 40648.419], [33903.277, 33957.573, 34047.016, 34025.676, 34036.987], [24.814, 18.88, 15.047, 14.981, 32.432], [8675.708433439839, 16197.554631992643, 12316.359379399844, 10958.557449568014, 12592.132644019342], [412, 413, 414, 415, 416]], [1, 2402, [22231, 22291, 22347, 22403, 22463, 22521, 22575], [40901.402, 40922.301, 40937.243, 40956.928, 40924.368, 40940.504, 40880.112], [32627.775, 32655.287, 32666.773, 32691.49, 32597.087, 32689.931, 32661.757], [22.783, 13.205, 19.237, 20.163, 29.242, 18.561, 25.87], [7771.266285804341, 15217.977805323046, 4475.328563066277, 4030.4851496444576, 4749.248040940235, 8363.99446199025, 5658.177034927356], [414, 415, 416, 417, 418, 419, 420]], [2, 2405, [22247, 22303, 22362, 22420, 22477], [12216.862, 12231.314, 12174.051, 12123.128, 12195.511], [44192.929, 44208.185, 44155.424, 44217.476, 44209.752], [17.17, 12.749, 15.465, 21.52, 22.024], [1077.3843135011368, 1739.9968713331132, 1712.1685353369887, 5230.829375371782, 830.6168442168178], [415, 416, 417, 418, 419]], [0, 2406, [22254, 22308, 22366, 22425, 22481, 22540, 22593, 22647, 22700, 22745], [15174.877, 15172.407, 15181.742, 15078.253, 14977.557, 14961.85, 15202.54, 15210.588, 15127.654, 15304.519], [7650.867, 7720.976, 7698.33, 7694.987, 7695.238, 7700.701, 7693.908, 7644.485, 7752.722, 7693.262], [31.501, 31.889, 16.902, 21.781, 17.468, 25.666, 27.512, 11.877, 31.119, 12.421], [3211.7242365992265, 2118.689659275227, 5655.004269377951, 6063.251010333886, 1636.782764099602, 2610.597349611156, 5497.015236950474, 116876.03458104287, 3313.351430034424, 543.6079806221346], [415, 416, 417, 418, 419, 420, 421, 422, 423, 424]], [0, 2420, [22363, 22421, 22479, 22539, 22592], [14731.919, 14718.166, 14725.144, 14752.394, 14719.076], [6803.609, 6767.749, 6796.35, 6781.777, 6773.714], [16.677, 16.421, 13.243, 14.807, 13.58], [5201.157568896785, 899.1521382230046, 2196.6001383979606, 2571.014355032036, 1232.086398223174], [417, 418, 419, 420, 421]], [0, 2421, [22424, 22482, 22541, 22594, 22646], [15017.27, 15187.738, 15201.613, 15364.611, 15443.841], [8590.707, 8685.482, 8720.085, 8741.835, 8697.704], [20.294, 24.179, 28.398, 39.531, 42.849], [14095.734923513712, 2630.215714818638, 2802.671210718163, 2833.1850213234707, 2593.0071057080745], [418, 419, 420, 421, 422]], [3, 2422, [22369, 22426, 22484, 22544, 22598, 22652, 22705, 22749], [15850.35, 15847.636, 15839.427, 15820.272, 15791.363, 15822.11, 15866.611, 15882.259], [64836.518, 64836.122, 64803.561, 64844.948, 64801.662, 64837.453, 64796.713, 64831.763], [7.61, 25.976, 18.075, 16.271, 19.027, 15.427, 14.188, 21.432], [4515.157270936722, 1874.7226617476715, 2518.7943152135563, 2115.424901330952, 1902.156098515379, 2121.758997701949, 1683.1068174727154, 2366.82522108131], [417, 418, 419, 420, 421, 422, 423, 424]], [1, 2430, [22339, 22396, 22456, 22515, 22570, 22623, 22678, 22725, 22772, 22833, 22885, 22931], [40284.024, 40197.191, 40112.908, 40128.62, 40144.713, 40190.382, 40097.11, 40170.508, 40140.22, 40214.825, 40284.362, 40317.472], [31630.728, 31603.81, 31672.72, 31688.288, 31659.687, 31564.4, 31721.375, 31662.227, 31693.18, 31626.549, 31734.295, 31915.599], [20.187, 25.069, 12.601, 16.455, 28.241, 26.15, 20.441, 24.106, 19.699, 33.399, 23.238, 19.443], [59935.11313112877, 4326.682285113997, 1552.2242705039453, 1184.240002510371, 1642.5725439576495, 6534.6865268487445, 1057.5743095584783, 695.3807125459753, 1313.8428511051482, 1540.300060626261, 1474.5322273430743, 12810.864110117853], [416, 417, 418, 419, 420, 421, 422, 423, 424, 425, 426, 427]], [1, 2431, [22458, 22516, 22571, 22625, 22679, 22726, 22774], [40271.782, 40281.944, 40266.769, 40255.006, 40268.922, 40266.572, 40282.513], [32747.215, 32621.81, 32680.969, 32699.655, 32634.504, 32703.915, 32620.851], [25.572, 22.33, 20.642, 19.493, 21.614, 16.074, 25.241], [1587.7840769563213, 8417.433321031867, 3232.1623937660256, 1858.7926995619125, 6026.976788888909, 1613.8528120162987, 5574.873054641466], [418, 419, 420, 421, 422, 423, 424]], [1, 2433, [22345, 22401, 22462, 22520, 22574, 22628, 22684, 22729], [40713.323, 40716.246, 40742.573, 40789.261, 40759.935, 40766.715, 40743.073, 40616.214], [34112.243, 34119.452, 34063.173, 34076.745, 34036.14, 34074.847, 34081.26, 34194.117], [25.905, 18.193, 13.208, 22.652, 29.033, 18.511, 25.297, 30.645], [6674.624461428717, 5677.577356107531, 4481.863098683815, 3468.0477230811134, 3687.19087706629, 1622.4848075873667, 2449.4841878019083, 584.8010948425763], [416, 417, 418, 419, 420, 421, 422, 423]], [1, 2444, [22626, 22682, 22728, 22775, 22834, 22886, 22933, 22979, 23021], [40514.437, 40424.822, 40373.778, 40398.852, 40484.534, 40475.603, 40482.88, 40483.486, 40436.666], [33318.586, 33267.682, 33267.603, 33324.945, 33259.294, 33234.434, 33229.835, 33262.476, 33269.716], [31.687, 15.638, 23.054, 22.718, 10.543, 10.396, 10.09, 9.208, 11.796], [1044.4651161492536, 1508.1075541150014, 2340.377334138333, 626.5046533569665, 2863.3979469530286, 2744.2837002850106, 3818.884998026821, 3336.3714441194984, 1813.5432570728133], [421, 422, 423, 424, 425, 426, 427, 428, 429]], [1, 2445, [22730, 22778, 22836, 22887, 22934, 22980, 23022, 23065], [40900.703, 40820.55, 40920.887, 40826.36, 40851.136, 40827.887, 40821.832, 40840.689], [32802.704, 32729.628, 32763.089, 32790.582, 32775.472, 32784.67, 32769.484, 32762.239], [32.49, 38.85, 15.91, 20.05, 15.753, 13.554, 20.48, 15.687], [2368.335904057551, 871.3502117706572, 2718.8517076328976, 2022.0983361228996, 3301.4175925056725, 3045.388761507012, 1832.4716583600075, 2800.8956434297365], [423, 424, 425, 426, 427, 428, 429, 430]], [2, 2448, [22537, 22587, 22641, 22693, 22740, 22791, 22849], [11978.614, 11866.262, 11862.675, 11890.778, 11815.038, 11878.677, 11877.81], [44040.35, 43959.836, 43936.446, 43957.11, 43812.543, 43958.844, 43922.409], [24.024, 14.852, 18.272, 17.021, 23.063, 9.604, 10.337], [11492.938231174901, 2666.829812392009, 1608.6741390264403, 1743.4043275519432, 14313.134659989333, 2104.916885227472, 2254.47787955684], [420, 421, 422, 423, 424, 425, 426]], [2, 2449, [22535, 22589, 22643, 22695, 22741, 22792, 22850, 22905, 22946, 22992, 23034, 23080, 23126, 23178, 23237, 23283, 23334, 23376, 23434, 23479, 23529, 23571, 23620, 23666, 23720, 23765, 23812, 23867, 23907, 23950, 23995, 24046, 24093], [12009.051, 12060.638, 12070.574, 12088.336, 12106.514, 12089.668, 12104.671, 12055.679, 12070.273, 12077.837, 12110.868, 12090.462, 12025.444, 12030.645, 11939.393, 12006.376, 11933.896, 11897.497, 12033.667, 12016.082, 12015.597, 12035.431, 11997.292, 11995.26, 11983.365, 12020.787, 12010.64, 12014.009, 11968.673, 11992.926, 12001.538, 11996.755, 12040.603], [42784.792, 42798.695, 42787.354, 42791.222, 42781.252, 42771.181, 42767.228, 42804.001, 42791.188, 42774.363, 42796.69, 42757.234, 42774.59, 42805.713, 42796.479, 42766.286, 42790.113, 42748.172, 42797.339, 42773.683, 42780.367, 42733.155, 42814.144, 42815.892, 42779.596, 42820.318, 42788.94, 42744.568, 42748.464, 42803.856, 42786.265, 42763.016, 42775.602], [13.259, 11.349, 12.924, 11.95, 6.569, 6.81, 10.507, 10.891, 12.543, 10.802, 7.829, 10.837, 17.178, 19.534, 15.792, 16.373, 28.484, 30.274, 16.975, 22.003, 11.33, 16.649, 10.44, 15.217, 15.932, 10.65, 9.048, 11.62, 16.261, 12.854, 7.801, 13.509, 27.061], [1361.2348109072614, 6999.7465972063865, 3645.1117539455527, 2189.6934037496567, 4259.746642464062, 3014.5732726823717, 3325.246841066697, 3467.6833066826616, 3357.582599285104, 3623.510671239561, 3466.7035979301713, 2878.227698160895, 2789.0279484921416, 1301.5107121517992, 1107.782577079066, 1015.4865833081695, 1148.3243265296223, 2861.509288617688, 2441.2830064161853, 2241.4976749730367, 943.3488515135135, 4483.454164013911, 3736.736634423901, 2190.892151426377, 2419.853232504713, 2265.85423877079, 3784.4023938426767, 2508.234008083776, 2049.4519507389045, 1706.2362503460313, 2868.6820049915364, 4036.5399280063016, 986.0965516563456], [420, 421, 422, 423, 424, 425, 426, 427, 428, 429, 430, 431, 432, 433, 434, 435, 436, 437, 438, 439, 440, 441, 442, 443, 444, 445, 446, 447, 448, 449, 450, 451, 452]], [0, 2450, [22645, 22699, 22744, 22794, 22853], [14672.776, 14701.224, 14652.002, 14622.35, 14673.662], [7831.449, 7845.62, 7880.318, 7840.627, 7843.979], [11.03, 15.897, 12.425, 11.026, 12.574], [1658.268351053564, 2092.735161860997, 2122.6782978487367, 1802.3278397118943, 1663.5081137998186], [422, 423, 424, 425, 426]], [0, 2451, [22483, 22542, 22595, 22649, 22701, 22746, 22801], [15492.399, 15609.741, 15551.689, 15629.829, 15561.621, 15532.111, 15323.695], [8725.87, 8738.893, 8742.297, 8723.398, 8588.217, 8623.183, 8679.073], [25.418, 32.231, 31.434, 23.982, 18.661, 25.747, 36.044], [4164.604845044037, 4540.640593532372, 3121.9517548402005, 3067.2996547148164, 2535.8567241579035, 3039.507840064283, 2765.866450768301], [419, 420, 421, 422, 423, 424, 425]], [3, 2454, [22485, 22545, 22599, 22653, 22706, 22750, 22805, 22859, 22908, 22950, 22995, 23040, 23089, 23136, 23189, 23245, 23290, 23340, 23386, 23442], [15914.862, 16043.995, 15979.851, 16015.379, 16036.817, 16047.904, 16038.576, 16036.422, 16053.185, 16017.275, 16023.766, 16115.396, 16084.536, 16063.737, 16052.17, 16058.956, 16072.298, 16017.416, 15952.85, 15928.129], [63532.86, 63462.712, 63390.712, 63471.626, 63486.245, 63480.596, 63421.296, 63453.335, 63416.059, 63385.461, 63466.735, 63511.002, 63542.481, 63561.881, 63531.714, 63481.341, 63531.586, 63377.297, 63404.821, 63427.39], [20.209, 19.0, 24.146, 22.506, 20.26, 15.709, 13.414, 16.048, 16.114, 13.826, 13.761, 27.479, 18.016, 23.715, 16.279, 17.552, 18.273, 17.83, 21.199, 19.634], [665.1542029095108, 4836.866514155374, 1223.4452836943055, 2663.25220749326, 2543.0388799552784, 3697.8576563305505, 3536.3723899109186, 6099.990138577446, 5140.26932446127, 4328.527772979145, 6372.960382722997, 1591.9118531102638, 1827.799369475563, 2179.3137919309593, 1915.1007013686396, 1635.7171371249779, 2212.8462210261014, 2943.3393668624844, 1568.3329603615123, 1126.0440437755583], [419, 420, 421, 422, 423, 424, 425, 426, 427, 428, 429, 430, 431, 432, 433, 434, 435, 436, 437, 438]], [3, 2471, [22948, 22993, 23037, 23085, 23131, 23184, 23240, 23286, 23335, 23381, 23438, 23485, 23531, 23574, 23625, 23670], [14702.417, 14717.216, 14832.171, 14753.387, 14708.968, 14680.374, 14727.707, 14695.287, 14739.26, 14709.147, 14756.022, 14678.386, 14671.701, 14668.963, 14705.328, 14710.091], [65748.79, 65742.615, 65792.588, 65788.839, 65736.747, 65777.418, 65788.288, 65730.238, 65722.963, 65718.145, 65757.853, 65744.067, 65717.841, 65738.419, 65743.845, 65757.477], [17.576, 11.674, 25.417, 19.795, 31.36, 24.389, 25.316, 30.394, 18.945, 16.434, 44.57, 25.363, 27.474, 26.621, 15.836, 34.044], [1616.6839272667162, 2216.3443120606507, 4031.389839003567, 4400.213813142361, 2190.6631763172436, 3698.412163786038, 2532.754368392293, 1611.291898807159, 8538.700795989003, 18968.343233244344, 2188.166054869624, 2052.8424743416017, 3287.675936873211, 2979.9312040220357, 547.9719318074931, 1483.1045322846746], [428, 429, 430, 431, 432, 433, 434, 435, 436, 437, 438, 439, 440, 441, 442, 443]], [1, 2485, [23023, 23067, 23118, 23170, 23224, 23268, 23322, 23364, 23417], [40974.913, 41008.498, 40958.57, 40978.78, 40949.792, 40950.997, 41028.166, 41058.944, 41083.194], [34102.338, 34059.954, 34131.141, 34120.091, 34129.022, 34055.005, 34215.512, 34290.522, 34300.695], [19.202, 25.636, 14.66, 21.326, 17.623, 24.073, 22.646, 14.361, 15.746], [4552.087242745142, 4295.804938946021, 1230.8520797003525, 6867.580120128828, 1619.7759801256811, 5380.427024278366, 4680.9874273771175, 2558.9802035112907, 1820.9069317100864], [429, 430, 431, 432, 433, 434, 435, 436, 437]], [0, 2490, [23036, 23084, 23130, 23182, 23238, 23284], [14308.22, 14337.808, 14311.148, 14337.517, 14365.938, 14301.891], [7304.717, 7392.643, 7367.059, 7434.427, 7463.647, 7407.791], [19.569, 17.921, 25.001, 25.416, 27.259, 16.778], [425.2271186213023, 1061.2090227538667, 873.7634164840148, 824.9450533756676, 871.0971682974474, 698.5141184282954], [430, 431, 432, 433, 434, 435]], [0, 2491, [23038, 23088, 23134, 23187, 23244, 23289, 23338, 23384, 23439, 23487, 23532, 23575, 23629, 23672, 23728, 23771, 23817, 23870], [15554.306, 15502.673, 15529.003, 15561.387, 15458.914, 15466.712, 15469.713, 15495.949, 15567.536, 15500.497, 15515.611, 15502.644, 15504.412, 15514.165, 15509.071, 15509.381, 15519.826, 15531.731], [8631.005, 8757.49, 8775.269, 8757.98, 8746.104, 8816.759, 8820.512, 8724.883, 8732.476, 8711.706, 8708.607, 8701.329, 8722.021, 8710.266, 8713.783, 8708.292, 8722.29, 8729.487], [12.13, 20.929, 19.511, 15.548, 12.075, 18.942, 12.833, 18.022, 19.441, 11.071, 9.678, 7.994, 12.425, 7.819, 10.487, 8.863, 7.766, 9.147], [118453.01952677517, 6435.240100592084, 5531.346120152609, 8688.194515591853, 34247.197689800516, 15194.565125489971, 38246.015935190124, 12853.42308245916, 3975.814479607616, 3601.952773494605, 3781.9286110386092, 4769.078189071512, 4381.492909480649, 5220.457808459618, 3384.6292180322316, 4879.240274046567, 4557.16541397894, 4487.153138163243], [430, 431, 432, 433, 434, 435, 436, 437, 438, 439, 440, 441, 442, 443, 444, 445, 446, 447]], [1, 2515, [23221, 23267, 23320, 23362, 23411, 23464, 23514, 23556, 23601, 23645, 23698, 23752, 23797, 23842, 23892, 23934, 23980, 24025, 24078, 24115, 24146, 24190, 24233], [40520.39, 40298.044, 40234.453, 40238.308, 40272.329, 40299.948, 40272.093, 40261.517, 40215.207, 40211.609, 40249.696, 40265.754, 40263.054, 40299.646, 40247.753, 40271.884, 40257.261, 40248.486, 40227.029, 40262.186, 40251.997, 40230.769, 40276.867], [32696.279, 32690.302, 32605.359, 32722.196, 32760.513, 32745.94, 32689.709, 32660.479, 32677.99, 32672.955, 32737.636, 32692.795, 32667.901, 32789.454, 32748.942, 32712.361, 32747.418, 32721.734, 32730.35, 32723.087, 32749.163, 32732.988, 32735.857], [23.292, 23.918, 29.545, 14.867, 16.71, 20.931, 19.784, 19.476, 22.771, 17.132, 26.205, 18.284, 26.408, 24.172, 15.437, 30.097, 18.748, 13.656, 12.557, 7.706, 13.412, 9.539, 14.435], [13201.587067082979, 3665.155795432552, 1337.3611213603388, 1188.901671260986, 1066.848763880144, 15090.096226331776, 1788.2866531864706, 2275.0640958655135, 666.5611989692809, 680.1076610561425, 1405.23856917611, 2396.343627131971, 1939.8646718210416, 867.2174280868559, 1222.7216016829348, 701.0730823368558, 2166.5531998578713, 1960.2402218705622, 1497.489609116473, 2001.9796466954597, 2953.5864290145905, 1563.960248937288, 3092.7754483865106], [433, 434, 435, 436, 437, 438, 439, 440, 441, 442, 443, 444, 445, 446, 447, 448, 449, 450, 451, 452, 453, 454, 455]], [1, 2522, [23321, 23363, 23415, 23468, 23516, 23559, 23606, 23649], [40762.007, 40791.342, 40911.13, 40895.38, 40939.548, 40979.509, 40931.933, 40919.21], [31881.62, 31745.527, 31913.533, 31860.343, 31921.96, 31982.045, 31874.138, 31864.201], [38.165, 14.29, 21.301, 26.742, 17.22, 18.398, 26.743, 24.543], [3917.3662254471737, 1719.0716045633515, 8809.854384232623, 8266.572252758158, 16659.55892268597, 2232.4530093999233, 5694.01018804529, 5359.876578270588], [435, 436, 437, 438, 439, 440, 441, 442]], [0, 2539, [23436, 23484, 23530, 23573, 23622, 23668, 23721], [14470.0, 14479.155, 14490.191, 14490.097, 14476.864, 14490.749, 14532.039], [6908.08, 6875.894, 6872.748, 6904.814, 6865.536, 6851.854, 6849.22], [9.728, 11.482, 7.83, 8.586, 8.499, 7.546, 13.216], [3043.8243074638517, 2559.1216952212617, 1995.7478969653298, 2232.659379859171, 2417.4323354430276, 3565.039129301461, 2146.949152813995], [438, 439, 440, 441, 442, 443, 444]], [1, 2560, [23648, 23700, 23753, 23799, 23844, 23895, 23937, 23983, 24027, 24080, 24116], [40909.301, 40826.773, 40943.93, 40913.59, 41007.665, 40969.548, 41011.206, 40981.752, 40968.013, 40992.939, 40919.533], [31842.944, 31727.892, 31864.595, 31876.073, 32015.17, 32018.993, 32008.382, 31999.297, 31960.68, 31970.956, 32022.915], [28.158, 12.009, 20.775, 17.981, 10.07, 10.335, 18.745, 17.466, 16.285, 12.004, 18.294], [3853.9273084133906, 1656.7399143141536, 3849.6215790514716, 8007.713410843372, 2142.7449939243684, 2414.645024287176, 2056.2853844572833, 1939.3148333484532, 2895.135920048161, 2423.0232799815876, 1051.957089918469], [442, 443, 444, 445, 446, 447, 448, 449, 450, 451, 452]], [1, 2561, [23650, 23701, 23754, 23800, 23846, 23896, 23938], [40989.969, 41075.571, 41093.012, 41075.799, 41057.139, 41036.643, 41054.807], [33098.531, 33259.394, 33234.201, 33215.002, 33257.468, 33229.976, 33270.59], [37.952, 29.294, 20.969, 18.452, 23.367, 27.554, 23.14], [3053.976104843368, 1192.5259484891285, 886.0762691686108, 9749.674990268739, 3541.2447489501574, 4147.561911526931, 2812.2889619007333], [442, 443, 444, 445, 446, 447, 448]], [3, 2568, [23628, 23671, 23727, 23770, 23816], [15373.544, 15384.603, 15371.104, 15402.268, 15370.058], [64737.236, 64696.14, 64710.474, 64696.193, 64707.998], [30.067, 8.205, 12.141, 17.281, 12.901], [1011.4912078048606, 2713.906045862378, 2166.6368169975553, 1965.2514266101944, 879.4543138718908], [442, 443, 444, 445, 446]], [0, 2573, [23723, 23768, 23814, 23868, 23910], [14656.327, 14632.052, 14631.106, 14604.659, 14598.446], [7463.654, 7468.758, 7492.718, 7549.976, 7505.999], [14.968, 15.049, 16.281, 13.178, 12.703], [1915.9995394060722, 2598.774422062678, 1632.4906327364954, 2717.7926056158203, 2205.938753744009], [444, 445, 446, 447, 448]], [2, 2574, [23811, 23865, 23906, 23949, 23994, 24044, 24091], [11688.961, 11676.617, 11664.648, 11757.501, 11713.076, 11696.339, 11698.318], [43379.248, 43404.917, 43414.807, 43428.053, 43412.096, 43328.108, 43388.356], [19.346, 22.97, 16.73, 14.787, 17.119, 35.177, 33.507], [965.8734829835645, 1547.299995834707, 1079.9880431172194, 1175.8974232801104, 4297.470728707383, 2433.7726881356243, 3159.8588401356087], [446, 447, 448, 449, 450, 451, 452]], [0, 2590, [23954, 23998, 24048, 24094, 24129, 24167, 24212, 24248, 24297], [14931.308, 14991.183, 15002.537, 14992.893, 15014.783, 14995.031, 14975.913, 14982.281, 15043.628], [7295.043, 7156.003, 7149.407, 7125.852, 7146.006, 7133.238, 7106.546, 7233.268, 7197.617], [23.145, 10.886, 11.343, 13.749, 11.033, 11.909, 9.183, 16.412, 28.092], [17314.961631760754, 1987.3964661871605, 2732.0558150546326, 2090.2418104129774, 1829.7442931682374, 2695.5190261256284, 2277.3486508768465, 11285.655385287888, 1206.8720336752801], [449, 450, 451, 452, 453, 454, 455, 456, 457]], [3, 2592, [24131, 24168, 24213, 24250, 24298, 24338], [15626.599, 15557.095, 15557.671, 15534.064, 15562.607, 15481.74], [64719.35, 64715.52, 64743.246, 64723.753, 64730.001, 64595.104], [33.236, 15.804, 8.029, 15.295, 9.118, 25.587], [913.8988587660401, 1541.3490811592383, 3004.4439559256557, 1768.4726816824202, 2556.773924194888, 6707.986662307958], [453, 454, 455, 456, 457, 458]], [0, 2593, [23958, 23999, 24051, 24096, 24132, 24170, 24214], [15546.824, 15546.445, 15509.1, 15544.659, 15601.758, 15524.761, 15604.408], [8629.74, 8618.223, 8810.344, 8727.174, 8711.317, 8661.94, 8682.475], [25.897, 38.447, 31.659, 24.089, 24.255, 13.923, 21.225], [5235.158771119363, 2337.4829354525136, 528.2841686063342, 9414.14977216822, 5175.634683809432, 96324.60054990818, 1304.8570553499856], [449, 450, 451, 452, 453, 454, 455]], [2, 2602, [23948, 23993, 24041, 24088, 24124, 24162, 24207, 24244, 24292, 24330, 24370, 24414, 24455, 24494, 24536, 24584, 24625, 24672, 24714, 24759, 24801, 24842, 24880, 24920, 24958, 24998, 25027, 25061, 25095, 25136, 25177, 25215, 25258, 25291, 25333, 25369, 25414, 25461, 25494], [11316.232, 11307.183, 11290.452, 11288.679, 11298.091, 11321.632, 11300.332, 11298.527, 11280.444, 11403.073, 11392.484, 11350.26, 11311.742, 11340.306, 11315.969, 11313.649, 11344.771, 11261.249, 11358.24, 11306.185, 11307.262, 11318.817, 11288.567, 11301.727, 11294.776, 11301.201, 11334.099, 11350.6, 11343.531, 11342.354, 11341.58, 11330.892, 11365.137, 11276.082, 11304.371, 11325.902, 11299.627, 11291.389, 11285.757], [42225.031, 42274.653, 42219.697, 42208.967, 42226.892, 42237.132, 42208.701, 42176.885, 42205.387, 42121.143, 42060.548, 42110.246, 42182.031, 42222.086, 42207.824, 42204.375, 42218.221, 42206.84, 42249.331, 42197.807, 42152.808, 42219.748, 42198.804, 42206.99, 42161.729, 42217.833, 42135.503, 42201.156, 42180.199, 42171.439, 42213.656, 42195.823, 42214.774, 42171.973, 42167.413, 42177.054, 42222.072, 42175.874, 42218.285], [12.497, 14.983, 11.371, 12.538, 8.289, 11.028, 11.276, 19.145, 19.68, 24.453, 19.834, 27.978, 26.308, 16.434, 13.109, 9.491, 22.727, 18.09, 26.85, 16.141, 20.114, 17.615, 25.512, 14.187, 16.903, 15.323, 28.23, 19.646, 17.706, 14.517, 16.121, 19.056, 16.715, 15.771, 20.814, 20.606, 21.126, 13.518, 13.268], [3561.3415693499132, 2820.175298459957, 2496.781866463039, 2197.382738711155, 2501.390561497687, 2174.3592674898996, 2287.2672587523048, 1552.0900191985547, 971.0604193845646, 10193.715730609252, 5623.04214406003, 1497.8417131640333, 1687.7705468842933, 2013.1440310112996, 2145.419704722352, 1986.5870201811983, 1083.9103560276467, 941.2090674258241, 3302.1673622313997, 1620.6035162159296, 1396.2659787469888, 1173.0114852079482, 1149.827051764405, 1712.9720434586156, 1807.2796234087011, 848.3278409658939, 1583.7852052401533, 4100.782524886293, 4411.559230726321, 2652.1492197955645, 2173.1582136214843, 3318.146813292324, 1347.6697463556304, 800.4603118628127, 1168.8917838841023, 1320.3697426554406, 3016.4910894059763, 1735.8020862728636, 1144.9965898288597], [449, 450, 451, 452, 453, 454, 455, 456, 457, 458, 459, 460, 461, 462, 463, 464, 465, 466, 467, 468, 469, 470, 471, 472, 473, 474, 475, 476, 477, 478, 479, 480, 481, 482, 483, 484, 485, 486, 487]], [1, 2641, [24359, 24404, 24444, 24485, 24526, 24571, 24612], [40947.795, 40956.188, 40944.076, 40915.951, 40916.054, 40899.936, 40878.641], [32682.408, 32667.614, 32664.687, 32670.619, 32659.986, 32651.129, 32735.929], [15.023, 16.417, 12.296, 23.304, 15.669, 25.406, 12.659], [1668.1625135858808, 1466.315570568195, 1199.365599565036, 3051.820026546046, 2184.195958664791, 1614.497322187805, 1434.185447536412], [458, 459, 460, 461, 462, 463, 464]], [1, 2655, [24656, 24701, 24744, 24790, 24829, 24871], [40134.621, 40156.09, 40191.08, 40204.297, 40179.826, 40174.682], [31724.534, 31747.466, 31708.543, 31738.662, 31784.851, 31783.386], [23.298, 14.105, 18.344, 16.684, 11.694, 12.226], [655.4421434165461, 2408.975421340767, 2396.7080017884928, 1381.8642504819097, 2239.641081180061, 2393.630308683353], [465, 466, 467, 468, 469, 470]], [0, 2658, [24544, 24588, 24629, 24678, 24716, 24764, 24804, 24844, 24883, 24925, 24964, 25004, 25030, 25064, 25101, 25138, 25180, 25220, 25260, 25296, 25336, 25373, 25417, 25466, 25498, 25535], [14986.313, 14987.687, 15028.406, 14966.671, 14973.0, 14967.96, 15002.4, 14991.485, 14993.894, 14977.868, 14993.24, 14975.728, 14989.218, 14999.088, 14987.636, 14995.251, 14971.77, 14995.218, 14997.866, 14987.088, 14988.986, 14982.986, 14983.838, 14991.554, 14987.389, 14994.055], [7127.5, 7109.632, 7099.199, 7102.234, 7109.292, 7087.389, 7115.31, 7094.324, 7108.405, 7091.501, 7089.134, 7097.45, 7094.224, 7092.748, 7105.99, 7104.837, 7110.2, 7106.233, 7095.971, 7098.19, 7107.225, 7094.629, 7127.709, 7116.543, 7135.306, 7111.497], [7.114, 10.277, 7.827, 8.012, 10.553, 10.638, 9.545, 8.082, 9.602, 9.213, 16.873, 9.493, 11.028, 8.937, 6.767, 9.516, 6.94, 6.953, 6.309, 9.175, 12.383, 9.758, 8.532, 6.396, 13.202, 14.196], [2434.991845758851, 3038.8963553799435, 3085.767056503881, 2747.57732006489, 2871.025866641762, 2700.730596123743, 2178.4257569485217, 2149.059049550635, 2097.297957408405, 1860.8750787019578, 1767.606996664738, 2200.254843878667, 2299.176801680331, 2717.935562985433, 2154.2391273218273, 1844.2909216348085, 3063.3409292561255, 3844.46010985096, 2787.4554797475007, 1164.3599176682967, 1874.727391422515, 1717.4328316926672, 1794.602218752228, 2299.786280177008, 1505.3150957024764, 1372.7909528692844], [463, 464, 465, 466, 467, 468, 469, 470, 471, 472, 473, 474, 475, 476, 477, 478, 479, 480, 481, 482, 483, 484, 485, 486, 487, 488]], [3, 2659, [24418, 24461, 24501, 24546, 24590, 24632, 24679, 24717], [15364.009, 15355.871, 15370.348, 15368.786, 15355.56, 15398.558, 15456.908, 15575.379], [64711.064, 64648.714, 64695.478, 64737.888, 64665.181, 64583.104, 64441.521, 64540.24], [9.662, 13.538, 12.264, 38.047, 17.28, 19.864, 30.338, 26.353], [602.7435707319796, 527.7230394513944, 677.2524060379361, 1057.8366801881236, 921.9110289655895, 1746.3242737851826, 5275.585651029678, 1184.197680554378], [460, 461, 462, 463, 464, 465, 466, 467]], [3, 2660, [24550, 24591, 24633, 24680, 24719, 24767, 24806, 24848, 24886, 24929, 24967], [16449.492, 16450.085, 16359.263, 16318.595, 16310.815, 16313.6, 16284.232, 16259.801, 16264.385, 16247.211, 16217.369], [63258.755, 63222.284, 63228.83, 63202.949, 63204.127, 63229.063, 63217.803, 63139.265, 63222.543, 63206.436, 63223.343], [23.331, 14.534, 15.313, 13.01, 24.693, 18.331, 19.41, 39.134, 14.691, 14.932, 23.642], [2913.469108828517, 2428.423375735913, 4181.166148197451, 4316.270090127534, 1550.89516180208, 1090.653388362697, 676.9091931540846, 2636.0326279998326, 1543.9136540837967, 1523.193808258361, 1683.858992198588], [463, 464, 465, 466, 467, 468, 469, 470, 471, 472, 473]], [1, 2664, [24443, 24483, 24525, 24570, 24611, 24658], [40560.441, 40569.584, 40560.872, 40559.686, 40559.378, 40541.286], [33181.444, 33221.619, 33225.067, 33215.59, 33227.725, 33259.711], [15.257, 20.624, 16.704, 25.665, 27.462, 16.266], [1149.5009221991818, 810.2473483502882, 1122.7509105427948, 1114.833990131526, 1175.9276203636782, 1698.5912594118079], [460, 461, 462, 463, 464, 465]], [0, 2666, [24417, 24460, 24500, 24547, 24589, 24630], [15374.192, 15293.773, 15411.61, 15476.91, 15402.37, 15333.333], [8756.327, 8800.845, 8801.139, 8775.563, 8731.103, 8732.0], [15.688, 7.338, 17.993, 19.846, 18.09, 21.184], [2764.6576208948677, 2727.088362462849, 8494.87789590897, 10470.819912565297, 4286.477939783291, 1868.8503832293648], [460, 461, 462, 463, 464, 465]], [1, 2699, [24988, 25017, 25049, 25084, 25124, 25166, 25208, 25243, 25278, 25318], [40178.054, 40195.956, 40204.934, 40221.273, 40171.285, 40180.218, 40171.637, 40183.423, 40183.729, 40187.818], [31207.712, 31220.355, 31228.886, 31187.074, 31225.766, 31263.205, 31223.526, 31200.932, 31206.074, 31216.969], [14.323, 11.39, 12.499, 12.762, 18.739, 19.169, 10.333, 11.753, 8.755, 11.236], [2227.084013515853, 2595.40806983506, 3257.944342351862, 2635.081846578853, 1574.8971789145623, 776.5419147544603, 2169.1605448638065, 2086.167791837893, 2615.0549812976396, 1977.087044485168], [473, 474, 475, 476, 477, 478, 479, 480, 481, 482]], [1, 2705, [25018, 25050, 25085, 25126, 25168], [40815.033, 40818.126, 40700.639, 40771.019, 40782.205], [32763.131, 32727.757, 32906.475, 32782.368, 32816.307], [29.375, 14.124, 42.848, 17.44, 22.19], [1623.96713878224, 689.7420414740468, 1974.5941141142825, 659.5463782561689, 2750.137080160196], [474, 475, 476, 477, 478]], [0, 2707, [25031, 25065, 25102, 25139, 25181, 25221, 25261, 25297, 25337, 25374, 25418], [15265.903, 15287.088, 15287.995, 15307.071, 15282.108, 15330.97, 15313.244, 15365.874, 15308.558, 15254.429, 15243.679], [8819.798, 8828.997, 8825.381, 8799.528, 8817.263, 8899.785, 8810.627, 8842.732, 8808.369, 8797.543, 8787.711], [14.339, 23.568, 22.669, 17.666, 13.766, 18.973, 11.521, 27.51, 9.837, 27.242, 15.287], [1749.2082389542186, 1198.0571835588987, 786.1206288619323, 1804.5455236187017, 1738.3424481719258, 3129.041898723237, 2348.0536975700243, 5046.769627569417, 1778.2228462632866, 2328.496202224525, 1290.5619663620207], [475, 476, 477, 478, 479, 480, 481, 482, 483, 484, 485]], [1, 2718, [25169, 25210, 25249, 25282, 25322, 25356, 25399, 25453, 25483, 25517], [41001.482, 41055.686, 41009.12, 41040.724, 41056.768, 41064.562, 41050.72, 41055.258, 41062.911, 41069.073], [34337.202, 34323.712, 34369.024, 34313.822, 34301.966, 34318.71, 34340.224, 34340.78, 34310.4, 34350.598], [29.821, 13.106, 19.264, 9.272, 12.572, 14.87, 17.141, 20.725, 19.828, 12.971], [887.3273904386278, 2588.56135167492, 2036.9666681780268, 2913.5306124996177, 1505.1231925603151, 1492.5217502192584, 1761.4370654226057, 2177.187952543936, 781.7836775979985, 1497.2689700826795], [478, 479, 480, 481, 482, 483, 484, 485, 486, 487]], [1, 2745, [25452, 25482, 25516, 25557, 25593, 25629, 25659, 25687, 25724, 25762, 25804], [40969.863, 40880.514, 40926.157, 40960.664, 40894.786, 40800.166, 40868.072, 40886.187, 40957.232, 40931.766, 40903.957], [32802.714, 32793.426, 32777.711, 32772.603, 32749.064, 32812.709, 32766.891, 32747.476, 32831.031, 32777.242, 32761.02], [19.953, 15.862, 12.02, 13.799, 25.967, 18.793, 16.964, 26.724, 17.736, 19.845, 8.724], [1036.0771640366502, 1213.1318038437967, 1019.7319170144406, 3230.1813252767174, 1813.5848449335663, 8649.09013894755, 9877.69738969573, 2227.634539043119, 1956.1747950216388, 1758.94588171169, 486.64851749072693], [485, 486, 487, 488, 489, 490, 491, 492, 493, 494, 495]], [2, 2756, [25610, 25637, 25670, 25699, 25733, 25773, 25815, 25852, 25885, 25917, 25947, 25978, 26016], [11642.018, 11525.469, 11507.367, 11528.444, 11558.495, 11519.568, 11539.274, 11576.449, 11543.589, 11562.757, 11542.556, 11765.103, 11653.909], [43505.063, 43403.267, 43393.325, 43391.309, 43407.989, 43383.612, 43407.822, 43417.026, 43405.687, 43410.889, 43370.475, 43431.022, 43396.364], [16.584, 18.637, 11.362, 12.015, 13.843, 13.36, 14.544, 16.042, 22.9, 13.33, 18.52, 14.761, 12.13], [644.1200414060614, 2892.661431586059, 2272.8900251510368, 3185.7250465543893, 4785.829590135139, 3245.4208929992924, 4418.10151031362, 4041.166017155572, 3190.7096477722457, 3457.726852394743, 3080.0719464727576, 590.4348905575904, 363.24190039497324], [490, 491, 492, 493, 494, 495, 496, 497, 498, 499, 500, 501, 502]], [0, 2757, [25616, 25640, 25672, 25701, 25734, 25775, 25819, 25856, 25889, 25920, 25950, 25981, 26020], [15333.442, 15274.323, 15238.016, 15311.494, 15343.017, 15304.456, 15258.296, 15247.236, 15227.046, 15256.21, 15229.96, 15228.694, 15300.887], [8788.812, 8812.739, 8804.758, 8826.848, 8828.235, 8849.494, 8832.903, 8830.668, 8763.32, 8796.756, 8778.839, 8764.302, 8801.143], [11.185, 22.56, 7.948, 21.027, 19.24, 12.686, 9.589, 18.773, 15.502, 8.223, 13.743, 20.299, 10.378], [1458.5056840303193, 1590.0870466929105, 1607.859577034411, 1203.625829680305, 1501.2072033307638, 3192.7181232858266, 2698.8827123227966, 2238.6136463784633, 3970.736159083426, 3508.8046766698412, 1984.5845441560468, 2276.318696344724, 2019.0922772996378], [490, 491, 492, 493, 494, 495, 496, 497, 498, 499, 500, 501, 502]], [0, 2797, [26018, 26056, 26086, 26119, 26148, 26184, 26219], [14866.68, 14855.372, 14859.791, 14855.808, 14858.636, 14863.392, 14863.019], [8333.125, 8357.564, 8329.863, 8332.438, 8336.29, 8339.971, 8330.362], [9.089, 10.685, 9.263, 6.568, 8.742, 8.813, 8.254], [2445.333872442521, 2367.660283944381, 2594.6708415782814, 2947.7233855672102, 2755.920027268849, 2329.893611920189, 2839.4499915416964], [502, 503, 504, 505, 506, 507, 508]], [2, 2805, [26084, 26113, 26146, 26178, 26214, 26243, 26274, 26318, 26362, 26421, 26482, 26535, 26589, 26639, 26701, 26764, 26820, 26881], [11673.477, 11691.392, 11719.038, 11711.91, 11794.066, 11834.328, 11770.899, 11776.834, 11710.149, 11691.319, 11659.071, 11701.688, 11646.317, 11600.764, 11609.12, 11703.084, 11753.771, 11602.44], [43455.818, 43532.519, 43523.914, 43531.712, 43476.755, 43479.094, 43448.354, 43526.946, 43499.02, 43471.895, 43490.521, 43491.735, 43497.866, 43485.59, 43492.636, 43486.5, 43470.87, 43466.862], [36.331, 24.534, 21.936, 16.705, 20.159, 11.213, 18.597, 19.509, 14.654, 11.854, 16.951, 10.357, 18.443, 18.056, 15.745, 16.762, 23.889, 21.389], [2192.8352108721583, 1460.4262408812122, 939.783229966422, 893.8557744383025, 2284.241918958725, 3759.6857537174833, 2452.670197440231, 3865.60035103337, 4277.768822407257, 4455.749062491965, 3752.295344841318, 5455.367511098679, 3938.31266499284, 2419.075802980912, 5099.342003563014, 2808.0731090523673, 1868.306609958274, 4113.467855115307], [504, 505, 506, 507, 508, 509, 510, 511, 512, 513, 514, 515, 516, 517, 518, 519, 520, 521]], [3, 2806, [26057, 26087, 26120, 26149, 26185, 26220, 26245, 26278], [15761.707, 15828.052, 15757.092, 15760.02, 15777.368, 15703.888, 15790.575, 15764.483], [65070.288, 65102.638, 65098.707, 65072.18, 65077.893, 64998.476, 65068.89, 65095.57], [19.681, 23.782, 11.927, 15.673, 23.306, 11.034, 23.999, 13.049], [1949.1688388103325, 1199.2611287806938, 1201.480990612803, 2054.3326703353296, 2141.730462788288, 739.0126035301668, 3005.2512987138207, 1552.8425395072206], [503, 504, 505, 506, 507, 508, 509, 510]], [0, 2825, [26276, 26322, 26368, 26429, 26489, 26542], [14821.929, 14881.281, 14877.435, 14851.286, 14858.71, 14942.677], [8359.372, 8334.432, 8327.747, 8329.519, 8308.803, 8173.299], [23.435, 10.05, 10.344, 10.18, 12.008, 25.917], [1210.8252407722678, 2263.817796114632, 2015.7038585792573, 2012.9877215035804, 2530.863047655709, 10269.978605881648], [510, 511, 512, 513, 514, 515]], [0, 2846, [26326, 26375, 26437, 26493, 26548, 26603, 26652, 26713, 26773, 26828, 26890, 26942, 26989, 27047], [15701.904, 15528.978, 15527.309, 15534.405, 15549.873, 15600.192, 15494.492, 15425.806, 15350.35, 15356.626, 15431.887, 15385.742, 15399.19, 15497.22], [8755.927, 8672.162, 8692.75, 8662.475, 8664.95, 8754.424, 8655.238, 8630.926, 8633.651, 8674.6, 8599.072, 8702.24, 8700.322, 8779.285], [12.674, 16.014, 16.538, 18.348, 14.68, 18.444, 17.332, 19.896, 23.886, 17.463, 11.957, 21.695, 17.02, 31.171], [2389.7042736642375, 6570.071333314567, 7050.498600248357, 4232.868948140881, 6137.732328790466, 4352.008100580269, 5162.301214878047, 3584.3105951187426, 2028.4301729911483, 2104.9259532399483, 2606.2343299476506, 1751.9882775246072, 1376.205067554274, 4794.761115565121], [511, 512, 513, 514, 515, 516, 517, 518, 519, 520, 521, 522, 523, 524]], [1, 2850, [26398, 26464, 26520, 26573, 26620, 26681, 26743, 26802, 26859, 26915, 26961, 27022, 27074, 27122], [40310.338, 40387.105, 40375.668, 40440.194, 40501.767, 40490.475, 40392.412, 40304.706, 40329.944, 40286.972, 40273.084, 40281.722, 40290.72, 40307.793], [33774.412, 33746.326, 33825.36, 33901.208, 33919.023, 33894.936, 33820.128, 33657.269, 33718.009, 33593.627, 33596.568, 33598.055, 33572.248, 33564.442], [12.596, 20.184, 16.614, 13.912, 23.395, 22.169, 17.055, 21.846, 25.197, 8.267, 11.078, 13.61, 15.336, 23.598], [1972.9970818338497, 5471.874902233834, 3752.272593940404, 5313.994191905244, 5257.101437538078, 10574.489431530488, 10660.015603509853, 1981.6268180321895, 2272.2641873734174, 3076.962401041537, 4241.051291248086, 2948.459587772793, 678.9074810467798, 3975.06818517632], [512, 513, 514, 515, 516, 517, 518, 519, 520, 521, 522, 523, 524, 525]], [1, 2851, [26347, 26399, 26462, 26521, 26572, 26619, 26679], [40393.355, 40378.74, 40371.137, 40565.261, 40389.838, 40375.725, 40338.992], [31267.616, 31254.035, 31272.964, 31203.98, 31278.361, 31285.866, 31252.597], [8.982, 11.767, 9.783, 20.581, 7.581, 6.948, 16.082], [1594.6609719968396, 1225.5493759121464, 2199.4006385094513, 47281.67908282489, 2280.2465652769233, 2395.857685480502, 1642.8555850388711], [511, 512, 513, 514, 515, 516, 517]], [1, 2853, [26401, 26468, 26524, 26574, 26621, 26684, 26747, 26806, 26863, 26918, 26965, 27025, 27079, 27126, 27170, 27222, 27270, 27321, 27366, 27415, 27461, 27505, 27542, 27584, 27632, 27683, 27736, 27783, 27822], [40940.525, 40927.98, 40927.548, 40927.887, 40929.545, 40901.846, 40916.199, 40837.963, 40886.759, 40845.417, 40890.518, 40898.077, 40939.985, 40891.808, 40844.957, 40895.892, 40906.715, 40938.659, 40961.391, 40939.006, 40973.411, 40992.985, 40957.631, 40971.063, 40958.823, 40961.703, 40860.749, 40872.193, 40863.321], [32756.91, 32719.665, 32602.658, 32646.67, 32669.311, 32671.961, 32683.475, 32710.61, 32679.898, 32681.061, 32705.121, 32702.696, 32696.358, 32725.261, 32748.038, 32673.297, 32704.985, 32697.319, 32719.286, 32715.778, 32736.979, 32751.195, 32739.55, 32731.497, 32733.624, 32727.499, 32675.418, 32699.346, 32750.921], [9.352, 11.789, 13.641, 7.952, 8.301, 14.704, 10.677, 14.523, 17.464, 20.24, 14.407, 15.14, 12.512, 15.969, 22.636, 16.588, 12.371, 15.943, 10.894, 10.035, 6.92, 4.815, 7.342, 6.485, 8.818, 12.876, 21.396, 25.561, 18.743], [4871.455575047417, 9735.104691658538, 12257.66064755058, 9472.063732280576, 5989.157631364114, 6546.617733067004, 11174.29900756835, 15265.306507514373, 11092.992050719105, 16161.541854626568, 9168.353762803816, 8575.25594627447, 6778.939279524419, 6937.293983770242, 5281.833230630169, 5682.814021895115, 8858.59191865794, 3757.964750322518, 4792.968967249693, 6731.266258044052, 5920.646355414985, 6343.923670352446, 6308.9667941312755, 9478.650219672509, 6413.703600583366, 1570.5963312272431, 4819.191534195652, 3310.3688462937585, 1621.070797969644], [512, 513, 514, 515, 516, 517, 518, 519, 520, 521, 522, 523, 524, 525, 526, 527, 528, 529, 530, 531, 532, 533, 534, 535, 536, 537, 538, 539, 540]], [2, 2856, [26365, 26424, 26486, 26539, 26593, 26644, 26704, 26765, 26821, 26882, 26934], [12052.553, 12095.51, 12083.793, 12071.528, 11968.911, 11943.662, 12065.011, 12104.063, 12033.797, 12106.059, 12096.59], [44832.068, 44820.83, 44853.826, 44771.57, 44840.252, 44895.226, 44824.519, 44801.684, 44804.461, 44843.067, 44841.777], [12.072, 7.712, 12.272, 22.615, 17.83, 18.795, 17.061, 14.42, 25.357, 16.266, 17.384], [3981.6761663507564, 2868.9617253760407, 2328.8868680087653, 1671.2769612014088, 21339.981248076787, 23793.773783040073, 6534.003714020168, 2858.7827646793917, 7726.471484247065, 2448.232742400117, 862.354973890422], [512, 513, 514, 515, 516, 517, 518, 519, 520, 521, 522]], [0, 2858, [26367, 26427, 26487, 26540, 26596, 26646, 26706, 26767], [14356.548, 14444.82, 14325.885, 14327.407, 14332.221, 14394.436, 14422.563, 14628.239], [7221.798, 7213.222, 7263.546, 7238.331, 7300.789, 7321.942, 7277.657, 7274.397], [25.98, 20.792, 20.991, 13.86, 19.183, 37.194, 18.873, 28.596], [2439.748496057605, 6323.47396447567, 1365.2609396299813, 4107.047773177353, 2224.5210954166378, 2324.739810890908, 7635.064447909243, 915.4153339082582], [512, 513, 514, 515, 516, 517, 518, 519]], [1, 2861, [26463, 26519, 26571, 26618, 26680, 26744, 26804, 26861, 26916, 26962, 27024, 27075, 27124, 27168, 27219, 27266, 27318, 27362, 27411, 27458, 27502, 27539, 27582, 27629, 27678, 27731, 27779, 27820, 27858, 27899, 27945, 27992, 28041, 28085, 28125, 28168, 28211, 28257, 28300, 28356, 28406, 28448, 28488, 28528, 28571], [40363.873, 40398.045, 40405.47, 40367.764, 40398.297, 40474.58, 40555.076, 40608.517, 40513.368, 40537.044, 40520.145, 40487.893, 40526.64, 40559.623, 40422.729, 40434.67, 40392.313, 40406.357, 40429.073, 40437.673, 40417.803, 40468.362, 40467.919, 40541.424, 40420.451, 40460.124, 40393.087, 40384.135, 40388.955, 40401.404, 40391.838, 40376.319, 40393.074, 40380.923, 40364.828, 40360.615, 40308.984, 40340.099, 40367.715, 40300.232, 40309.254, 40211.163, 40258.838, 40266.086, 40229.353], [32685.126, 32684.348, 32742.47, 32720.532, 32692.716, 32721.958, 32733.939, 32750.519, 32732.012, 32742.837, 32735.123, 32733.67, 32739.671, 32753.563, 32684.305, 32717.179, 32715.764, 32716.357, 32712.586, 32728.916, 32746.57, 32713.46, 32732.172, 32702.291, 32704.083, 32704.277, 32692.055, 32718.825, 32652.946, 32686.738, 32673.726, 32681.789, 32641.521, 32617.124, 32589.675, 32638.143, 32608.879, 32665.061, 32634.687, 32632.398, 32556.569, 32534.342, 32605.176, 32619.349, 32682.928], [13.545, 12.381, 11.063, 15.822, 12.625, 15.564, 22.566, 25.077, 17.098, 16.141, 14.702, 12.256, 13.121, 17.674, 11.104, 10.937, 10.91, 10.085, 8.867, 21.905, 22.087, 7.884, 11.04, 16.575, 11.566, 6.746, 16.119, 20.53, 14.22, 16.943, 19.658, 14.93, 23.787, 22.163, 18.292, 19.344, 12.94, 14.872, 22.846, 27.399, 22.904, 15.379, 18.399, 14.677, 22.571], [7758.4342644943745, 11597.543726945152, 52173.66782085257, 8223.568727199512, 5108.666166339676, 8405.884272375393, 7168.852147432273, 5201.398254756427, 6093.994879223061, 5722.725194742953, 8934.842260065212, 5136.001808895037, 7140.595635588026, 5198.41731689992, 3443.2444061822407, 4969.618078383568, 3653.773258295362, 5225.116512469368, 3914.7436363633483, 3308.590555212714, 4166.92795457791, 4483.078002869925, 4630.947488701097, 5219.812096323575, 1831.1202816104578, 3531.7428763874577, 2803.2552537093998, 1394.8112037691546, 1486.5533770439035, 1472.947800085376, 2643.7001404017274, 1836.7709146667887, 2087.9212478738586, 5263.36867403254, 5847.004883669646, 2343.9046577792383, 3253.9694509403143, 3796.8995617857654, 3038.3698841300225, 1393.533271220224, 4645.405952442951, 1177.722343013432, 8552.611819415008, 5119.712235613316, 1253.382504924846], [513, 514, 515, 516, 517, 518, 519, 520, 521, 522, 523, 524, 525, 526, 527, 528, 529, 530, 531, 532, 533, 534, 535, 536, 537, 538, 539, 540, 541, 542, 543, 544, 545, 546, 547, 548, 549, 550, 551, 552, 553, 554, 555, 556, 557]], [2, 2865, [26536, 26590, 26640, 26702, 26763, 26818], [11810.675, 11942.673, 11871.878, 11866.013, 11832.599, 11767.527], [45072.024, 44881.921, 44914.708, 44868.284, 44815.637, 44833.496], [18.267, 18.883, 20.205, 24.45, 24.994, 21.797], [7759.460397231277, 22228.305053616372, 17647.82898599942, 8404.04397646157, 7003.361083236354, 4823.434159344163], [515, 516, 517, 518, 519, 520]], [2, 2867, [26422, 26484, 26538, 26592, 26642], [11896.215, 11892.25, 11892.39, 11885.848, 11899.352], [44189.384, 44205.834, 44213.277, 44236.052, 44245.612], [8.829, 11.297, 8.75, 11.882, 10.616], [2497.8113292886337, 1879.0027388550297, 2479.3940583402855, 2107.459590143652, 2330.93780195858], [513, 514, 515, 516, 517]], [0, 2869, [26544, 26601, 26650, 26715, 26775], [15368.714, 15386.424, 15382.51, 15405.0, 15333.101], [9923.041, 9905.224, 9932.967, 10014.79, 9873.073], [22.252, 23.08, 27.55, 25.301, 28.773], [8444.821411736613, 8481.68535615419, 7876.318622260304, 21289.21993100676, 4458.329470424043], [515, 516, 517, 518, 519]], [3, 2871, [26438, 26495, 26549, 26604, 26655, 26716], [15913.939, 15927.768, 15827.344, 15788.297, 15671.44, 15555.006], [64701.56, 64680.77, 64762.665, 64763.967, 64836.289, 64696.805], [12.21, 12.966, 17.942, 16.554, 11.067, 24.419], [3068.453249352808, 5643.2044506955135, 8544.28539173391, 7504.047680251144, 2652.95867084026, 12499.436138457653], [513, 514, 515, 516, 517, 518]], [0, 2886, [26653, 26711, 26771, 26829, 26891, 26943, 26990, 27050, 27097, 27149, 27192, 27245, 27295, 27339, 27386, 27436, 27483, 27519, 27562, 27612, 27654, 27707, 27753, 27799, 27840, 27873, 27921, 27963, 28016, 28061, 28103], [15401.823, 15443.222, 15335.107, 15488.199, 15411.074, 15463.668, 15445.607, 15462.805, 15463.81, 15484.064, 15396.58, 15377.16, 15379.933, 15370.685, 15358.255, 15370.824, 15370.707, 15346.337, 15358.858, 15374.089, 15399.01, 15400.35, 15377.758, 15383.613, 15373.903, 15265.944, 15351.67, 15456.757, 15469.721, 15476.785, 15496.256], [9958.23, 10005.52, 9872.456, 10045.344, 9984.635, 10049.365, 10029.67, 10021.725, 10039.01, 10070.992, 10229.462, 10020.757, 10055.365, 10098.274, 10069.226, 10063.976, 10067.445, 10095.284, 10143.183, 10168.951, 10258.493, 10256.665, 10243.564, 10291.379, 10303.665, 10144.353, 10229.818, 10415.961, 10389.453, 10420.929, 10437.063], [24.31, 30.175, 34.683, 13.405, 15.247, 9.65, 10.261, 10.453, 9.18, 8.034, 14.799, 13.643, 13.462, 15.506, 7.284, 6.799, 6.128, 15.94, 14.078, 13.221, 17.469, 14.125, 16.834, 24.514, 18.609, 10.072, 14.506, 21.709, 17.151, 26.001, 21.257], [9767.376203630743, 5216.142789763813, 3064.5680226700824, 2743.6602731814855, 3423.6864482565647, 3987.3596781205274, 4448.903370371012, 2578.077864535495, 3286.5204429893574, 1172.0195196537209, 57185.93190674645, 1229.2777998170811, 1658.007780900826, 3161.3482718015443, 4033.3549538192033, 4783.289604262729, 3931.4617298547255, 2749.7687301162623, 2232.078291151221, 2564.358180608014, 5990.796712278015, 4758.023712052137, 3220.387476355172, 3844.619976224013, 5968.551153566063, 1855.250317678105, 3463.2595333910426, 2832.928848042851, 1915.2927923473787, 2218.474677764924, 1490.4008750152434], [517, 518, 519, 520, 521, 522, 523, 524, 525, 526, 527, 528, 529, 530, 531, 532, 533, 534, 535, 536, 537, 538, 539, 540, 541, 542, 543, 544, 545, 546, 547]], [3, 2889, [26657, 26718, 26778, 26833, 26895], [16194.46, 16191.15, 16189.571, 16189.697, 16186.488], [64385.226, 64354.393, 64356.346, 64374.218, 64367.606], [26.312, 14.006, 13.431, 10.829, 16.644], [696.6952861766125, 1658.7688608269239, 1773.992130021976, 1973.0662935218884, 1963.7724852484741], [517, 518, 519, 520, 521]], [1, 2898, [26683, 26746, 26809, 26865, 26919, 26966, 27026, 27078, 27127, 27171, 27223], [40695.297, 40834.622, 41068.477, 41071.71, 41053.54, 40953.375, 41039.71, 40909.671, 41006.802, 40972.071, 41030.59], [34162.126, 34298.309, 34258.883, 34267.941, 34275.388, 34307.844, 34295.923, 34355.353, 34295.885, 34324.509, 34274.043], [15.405, 18.822, 10.707, 10.736, 10.355, 16.8, 9.391, 23.735, 16.101, 16.961, 13.878], [73512.98767653712, 38002.47230090755, 3369.4262130484694, 3342.931863833908, 2913.628756861911, 8301.098350935421, 4257.601989608056, 2130.162587689659, 3569.590027139414, 4347.047616179252, 2352.980502764577], [517, 518, 519, 520, 521, 522, 523, 524, 525, 526, 527]], [3, 2903, [26892, 26944, 26991, 27049, 27096, 27148, 27190, 27246, 27296, 27340, 27387, 27437, 27484, 27521], [15589.691, 15669.844, 15578.969, 15389.552, 15367.336, 15370.225, 15393.15, 15412.81, 15389.515, 15477.301, 15411.95, 15506.453, 15374.158, 15407.903], [64709.958, 64821.409, 64734.419, 64576.373, 64602.496, 64610.527, 64576.823, 64567.208, 64604.564, 64623.634, 64623.915, 64694.151, 64588.416, 64610.484], [25.711, 17.983, 25.02, 11.291, 13.507, 10.102, 10.846, 19.559, 17.524, 25.164, 19.028, 26.022, 17.032, 14.407], [8710.43338453325, 3074.5357752662576, 5320.412067858866, 2056.3843098928373, 1995.1512733701556, 1831.3080377380254, 2128.197509324564, 1927.3015175838975, 1472.1536578202642, 1906.865968682326, 2172.3152620918427, 4075.8069597357144, 1695.9811066208908, 1413.2983183653798], [521, 522, 523, 524, 525, 526, 527, 528, 529, 530, 531, 532, 533, 534]], [3, 2911, [26825, 26885, 26938, 26985, 27043, 27092, 27142, 27185], [14537.142, 14535.552, 14567.327, 14559.851, 14585.827, 14585.034, 14608.545, 14599.675], [65627.664, 65589.526, 65615.144, 65575.249, 65627.081, 65606.98, 65613.638, 65627.496], [20.557, 17.853, 9.724, 10.931, 10.748, 14.595, 9.618, 13.837], [955.4824494502849, 1358.2477280581234, 1982.3033592009715, 2101.2545604117886, 2025.4502891781965, 2100.7337890474105, 2069.7390228974828, 2924.0890095448294], [520, 521, 522, 523, 524, 525, 526, 527]], [0, 2913, [26940, 26987, 27044, 27093, 27143, 27187, 27241], [15066.333, 15090.681, 14985.173, 15001.528, 14982.429, 14983.487, 14926.247], [9523.757, 9474.155, 9506.431, 9418.879, 9383.64, 9375.922, 9433.74], [43.173, 42.169, 32.221, 19.915, 27.361, 26.097, 18.691], [4138.565671303186, 4249.839877022514, 4882.027371668069, 3389.3070240364973, 4800.328845727783, 1146.9568342064185, 1541.813156930426], [522, 523, 524, 525, 526, 527, 528]], [2, 2922, [26977, 27039, 27091, 27140, 27183, 27238, 27286, 27331, 27378, 27429, 27473], [11950.908, 12009.675, 12011.788, 11984.481, 11976.116, 11973.542, 12019.3, 12005.339, 12040.948, 12046.745, 12069.609], [43143.859, 43060.267, 43065.872, 43045.893, 43037.576, 43064.422, 43043.305, 43034.528, 43023.202, 43005.581, 42999.699], [28.94, 10.09, 11.158, 13.388, 13.059, 14.284, 15.427, 11.05, 11.124, 11.338, 11.694], [11071.486289366549, 2058.8703301102355, 2213.546774798286, 2480.4425839340797, 2369.495415382911, 2235.61979932639, 1872.7904415980815, 3958.74316515477, 2341.772192817016, 3386.876463472427, 2838.9159305947505], [523, 524, 525, 526, 527, 528, 529, 530, 531, 532, 533]], [2, 2923, [26978, 27037, 27087, 27136, 27181, 27236, 27283], [11712.899, 11697.942, 11660.796, 11649.115, 11774.837, 11800.401, 11811.213], [43520.476, 43496.849, 43443.908, 43442.584, 43488.442, 43450.746, 43233.985], [19.177, 25.574, 24.152, 20.786, 23.384, 26.808, 23.25], [1145.9440107759335, 860.3890544014413, 6634.438731430214, 7003.827698145847, 1792.2086221856505, 5337.140740269094, 15955.17039853107], [523, 524, 525, 526, 527, 528, 529]], [2, 2927, [27090, 27138, 27182, 27237, 27285], [11817.876, 11859.342, 11871.175, 11841.689, 11844.898], [42594.069, 42593.651, 42621.268, 42590.787, 42592.032], [15.503, 16.435, 20.333, 9.788, 16.295], [2594.25500440821, 1864.9792141995633, 2941.680446369501, 2527.986408090253, 2469.8618997614476], [525, 526, 527, 528, 529]], [0, 2929, [27051, 27098, 27150, 27194, 27247], [15647.505, 15805.727, 15742.037, 15635.789, 15806.456], [8941.572, 8924.685, 8855.723, 8823.522, 8957.348], [34.535, 16.772, 24.945, 19.182, 28.85], [5365.184053377904, 732.7141669190186, 2684.5627445853124, 24090.14834869423, 1152.3915892243915], [524, 525, 526, 527, 528]], [1, 2932, [27077, 27125, 27167, 27220, 27267, 27319, 27364], [40692.323, 40707.476, 40634.087, 40580.603, 40585.652, 40579.733, 40582.615], [30928.608, 30960.891, 31118.41, 31105.216, 31212.315, 31228.993, 31223.516], [25.076, 33.838, 33.39, 36.015, 14.792, 19.15, 14.901], [7026.03132139299, 3108.835078883746, 2542.934661748158, 3314.6738365201454, 1039.4459591425123, 1511.6359781484005, 2594.715844503275], [524, 525, 526, 527, 528, 529, 530]], [1, 2951, [27218, 27264, 27317, 27360, 27410, 27457, 27500, 27537, 27580, 27627, 27677, 27730, 27778, 27819, 27857, 27898, 27944], [40276.117, 40271.803, 40326.965, 40293.724, 40267.101, 40290.55, 40287.81, 40290.825, 40347.943, 40498.416, 40298.134, 40266.765, 40258.587, 40310.533, 40290.886, 40283.642, 40267.337], [33592.531, 33515.048, 33633.012, 33558.518, 33586.001, 33582.248, 33575.166, 33585.308, 33666.661, 33679.471, 33569.45, 33600.169, 33591.683, 33589.516, 33557.186, 33584.717, 33535.349], [25.777, 32.403, 19.108, 22.542, 16.246, 14.73, 12.855, 17.467, 27.151, 16.596, 20.374, 12.089, 13.411, 11.797, 12.626, 13.027, 17.678], [1512.1616183739816, 2115.585699337285, 1201.7743119719837, 1495.6308519704382, 1816.6625542070544, 4629.827218284421, 2074.8770117340487, 1762.4315468399157, 7962.537336438471, 37115.517614187236, 1998.8449935146239, 1610.9718782087189, 1639.9413309069153, 2160.4465592027477, 2021.7385269329707, 2101.5835763894247, 2798.7353512618074], [527, 528, 529, 530, 531, 532, 533, 534, 535, 536, 537, 538, 539, 540, 541, 542, 543]], [2, 2955, [27375, 27427, 27471, 27513, 27553, 27600, 27647, 27696, 27745, 27794, 27832, 27868, 27913, 27957, 28009, 28057, 28098, 28136, 28184, 28226, 28270], [11624.258, 11648.967, 11687.577, 11702.433, 11663.369, 11657.849, 11673.69, 11672.387, 11723.23, 11688.231, 11647.036, 11710.596, 11726.827, 11699.971, 11704.722, 11693.673, 11691.433, 11699.8, 11679.757, 11696.553, 11690.443], [43448.508, 43456.69, 43494.586, 43447.855, 43477.136, 43457.861, 43450.806, 43475.652, 43468.781, 43439.521, 43451.95, 43445.561, 43445.638, 43442.937, 43449.457, 43446.976, 43438.859, 43433.0, 43339.285, 43314.242, 43104.937], [30.43, 24.43, 26.999, 14.861, 12.85, 12.099, 11.16, 14.822, 9.257, 12.46, 13.701, 15.089, 8.952, 11.335, 11.364, 7.109, 10.577, 11.494, 17.095, 14.023, 29.278], [1247.275774444055, 1548.5387319796375, 5046.292201421459, 2073.4856936291503, 5129.798582476314, 3293.478512354646, 2070.533765325384, 3338.559679743483, 3678.3543636911904, 2463.0081617875103, 2390.9538673320158, 2556.0515540571323, 3780.016177845878, 2430.6270009949694, 2476.601749193594, 3422.5306737322962, 3575.8199542148704, 2706.5855764223647, 8331.298572133313, 6539.213691465637, 4060.4542742151543], [531, 532, 533, 534, 535, 536, 537, 538, 539, 540, 541, 542, 543, 544, 545, 546, 547, 548, 549, 550, 551]], [0, 2958, [27289, 27334, 27381, 27432, 27479, 27518, 27560, 27608], [14967.143, 14984.532, 14969.554, 14936.714, 14866.97, 14962.98, 14891.424, 15048.187], [6836.718, 6921.494, 6963.57, 6892.699, 6959.866, 6893.952, 6903.548, 6992.491], [22.697, 17.187, 26.965, 14.766, 18.16, 19.709, 19.193, 34.073], [1631.0438395327562, 4501.335969679476, 6991.31106370837, 1925.7266771324753, 10984.494771657994, 2825.4194144111016, 2381.674634682636, 3054.2215373029476], [529, 530, 531, 532, 533, 534, 535, 536]], [3, 2959, [27242, 27291, 27335, 27382, 27433], [15020.395, 15086.812, 15071.671, 15086.017, 15132.484], [65868.475, 65843.094, 65840.541, 65814.122, 65784.918], [27.292, 14.354, 12.935, 14.026, 20.67], [739.3875945809559, 1993.0019327465495, 2053.375393838389, 2826.3780501176007, 2115.9210415616917], [528, 529, 530, 531, 532]], [0, 2960, [27147, 27191, 27244, 27293, 27337, 27384, 27434, 27481], [15431.403, 15466.711, 15278.331, 15332.947, 15350.642, 15301.714, 15335.684, 15373.067], [7681.53, 7582.966, 7616.069, 7694.723, 7656.408, 7562.073, 7650.878, 7675.589], [33.237, 30.233, 37.469, 17.038, 23.821, 24.131, 35.532, 12.159], [681.0688703382153, 1356.5442493544072, 1339.0921461011599, 1200.7229814231587, 1466.0170118860774, 5208.906231388004, 932.3043287650707, 1005.5443111053131], [526, 527, 528, 529, 530, 531, 532, 533]], [0, 2961, [27294, 27338, 27385, 27435, 27482, 27522, 27561, 27611, 27656, 27709, 27755, 27801, 27843, 27876, 27922, 27965, 28018, 28063, 28105, 28147, 28196], [15446.261, 15392.572, 15403.122, 15390.151, 15252.273, 15453.543, 15362.647, 15344.662, 15439.996, 15653.173, 15662.365, 15683.797, 15825.699, 15680.38, 15795.918, 15788.742, 15811.862, 15801.425, 15793.451, 15824.447, 15836.046], [8703.551, 8732.453, 8728.149, 8674.03, 8811.411, 8749.201, 8821.193, 8824.199, 8771.794, 8895.588, 8861.796, 8893.073, 8912.72, 8878.386, 8977.403, 8890.929, 8994.434, 8955.164, 8977.955, 8973.931, 8959.548], [27.776, 21.57, 20.802, 14.669, 39.524, 19.904, 22.378, 18.717, 24.333, 36.509, 32.323, 26.786, 25.241, 35.054, 26.621, 27.543, 24.474, 18.608, 21.177, 13.167, 14.095], [1913.1122502495484, 1387.9058708393384, 2626.593595866153, 1353.9286430320767, 2790.4234262220943, 13333.23508089266, 8738.091551158735, 22738.77381960617, 1464.3313608000228, 4260.702364536409, 6118.888977127383, 4890.247267147264, 1316.1221583557115, 3632.6033008976447, 1040.24730711374, 3116.4546558530983, 1233.114652601305, 1306.7255346621457, 1083.1313500260792, 1109.4020324258784, 1240.323069906726], [529, 530, 531, 532, 533, 534, 535, 536, 537, 538, 539, 540, 541, 542, 543, 544, 545, 546, 547, 548, 549]], [1, 2965, [27503, 27540, 27583, 27630, 27679], [40412.515, 40399.047, 40367.141, 40467.386, 40316.113], [33931.227, 33976.006, 33750.565, 33819.677, 33723.531], [29.578, 27.334, 37.605, 23.015, 36.867], [4303.380440220003, 2108.923154111797, 3960.3836880229064, 8555.926424257244, 3704.5094410570423], [533, 534, 535, 536, 537]], [0, 2967, [27477, 27517, 27559, 27607, 27652, 27702, 27749], [14646.971, 14692.842, 14684.613, 14717.374, 14672.102, 14664.788, 14714.632], [8205.89, 8183.459, 8122.524, 8197.456, 8146.341, 8138.115, 8119.428], [26.489, 17.656, 28.934, 23.625, 21.239, 20.834, 26.93], [1023.9855355475853, 1202.5484120993308, 3604.1478519859174, 2788.4702366980764, 1182.2012925542592, 2844.4648960552004, 1489.8514498231373], [533, 534, 535, 536, 537, 538, 539]], [2, 2973, [27552, 27599, 27646, 27695, 27744, 27793, 27831, 27867, 27911, 27956, 28008], [11408.068, 11412.042, 11431.481, 11376.704, 11413.459, 11395.283, 11425.009, 11389.739, 11444.396, 11420.3, 11422.233], [41764.267, 41772.433, 41784.234, 41795.604, 41823.09, 41786.675, 41827.621, 41815.724, 41776.263, 41778.513, 41801.132], [18.786, 20.078, 14.947, 18.941, 22.156, 31.013, 17.487, 16.673, 17.551, 21.163, 23.54], [1611.365630687359, 3094.722505450714, 2670.5747039709486, 1596.0034267344706, 1610.48753259104, 1297.218026560571, 1583.080084568084, 1509.328690210493, 4305.154471196065, 2960.9317526195805, 3307.243345537779], [535, 536, 537, 538, 539, 540, 541, 542, 543, 544, 545]], [2, 2974, [27555, 27601, 27649, 27697, 27746], [11801.711, 11810.737, 11776.275, 11807.741, 11759.304], [45102.842, 45171.984, 45207.337, 45188.629, 45198.054], [21.993, 12.175, 11.58, 15.326, 17.525], [846.1537750432797, 2150.1215151805122, 1320.764802165844, 1810.6950520726582, 1251.9840661093574], [535, 536, 537, 538, 539]], [3, 2975, [27564, 27613, 27657, 27708, 27754, 27800, 27842, 27875], [15667.878, 15690.959, 15704.867, 15688.926, 15690.851, 15679.18, 15698.155, 15687.758], [64819.58, 64843.224, 64827.54, 64845.746, 64836.039, 64855.636, 64780.97, 64813.607], [28.47, 16.676, 12.069, 7.107, 7.197, 13.663, 17.472, 25.992], [2188.0886802571285, 1230.3428633838337, 1810.5415821791325, 2603.1317769445477, 2648.3466595956093, 754.4592025322455, 1912.9122723883336, 632.6190989557809], [535, 536, 537, 538, 539, 540, 541, 542]], [0, 2984, [27609, 27653, 27706, 27752, 27798], [15253.263, 15273.427, 15324.848, 15336.734, 15375.246], [8813.124, 8835.419, 8833.758, 8945.741, 8840.848], [25.488, 24.874, 30.797, 17.076, 15.087], [11077.427954595862, 12279.406522078229, 8407.813219295887, 84772.27996680902, 47357.58170205357], [536, 537, 538, 539, 540]], [0, 2991, [27751, 27797, 27839, 27872, 27919, 27962], [15238.995, 15169.276, 15063.204, 15050.985, 15053.953, 15069.714], [8917.401, 9109.331, 9204.706, 9209.721, 9227.658, 9079.555], [27.301, 14.154, 10.071, 11.723, 8.59, 20.738], [8427.458863192931, 4517.123482679415, 2587.4340993799597, 1666.7255077215386, 1875.5201407955087, 5936.036435518796], [539, 540, 541, 542, 543, 544]], [0, 2997, [27836, 27871, 27917, 27961, 28012, 28060, 28102, 28144, 28193, 28231, 28274, 28327, 28383, 28425, 28469], [14671.282, 14688.803, 14619.863, 14658.241, 14643.175, 14664.593, 14715.868, 14730.848, 14655.219, 14741.68, 14722.416, 14704.67, 14701.521, 14799.3, 14792.957], [8108.758, 7976.326, 7933.223, 8054.205, 8064.552, 8049.575, 8002.692, 8041.458, 8068.877, 8051.984, 8088.61, 7983.893, 8187.321, 8168.545, 8161.607], [17.68, 32.546, 17.664, 16.241, 26.041, 14.56, 23.916, 18.788, 25.173, 30.191, 20.973, 23.368, 25.712, 12.302, 31.5], [1953.962422734261, 2044.673650060054, 7834.882345947235, 1754.6582115027857, 4568.006122120736, 2548.4772469811774, 3933.0954220965446, 3037.1871105996347, 8608.770457307312, 2357.750417497031, 1705.6139662711598, 7631.95773730917, 2493.3260974730283, 16370.89342056574, 3326.1387654069504], [541, 542, 543, 544, 545, 546, 547, 548, 549, 550, 551, 552, 553, 554, 555]], [1, 3001, [27901, 27946, 27996, 28043, 28088, 28127, 28170, 28214, 28260, 28303, 28357, 28408], [40973.206, 40942.583, 40953.801, 40956.329, 40954.215, 40977.845, 40954.524, 40902.595, 40783.627, 40893.143, 40978.744, 40933.812], [32796.602, 32765.791, 32754.332, 32741.457, 32746.886, 32748.88, 32778.585, 32759.768, 32710.935, 32745.931, 32746.009, 32794.806], [20.1, 13.426, 12.431, 8.929, 8.037, 9.995, 13.177, 24.951, 24.044, 28.549, 14.402, 15.302], [3491.6564652917546, 2750.2851091420357, 4464.774198335891, 4825.848663798717, 5880.861075358317, 5877.779435359074, 5158.3013914841495, 6126.472289564379, 6621.406416968111, 2944.852927478072, 3545.8071856393362, 6332.261563327447], [542, 543, 544, 545, 546, 547, 548, 549, 550, 551, 552, 553]], [1, 3002, [27902, 27947, 27997, 28044, 28089, 28128, 28171, 28215, 28261, 28304, 28358, 28409, 28449, 28490, 28530, 28573, 28608, 28642, 28671, 28704], [41057.256, 41085.514, 41080.402, 41095.96, 41074.737, 41103.41, 41058.84, 41080.809, 41079.589, 41048.34, 41063.83, 41075.236, 41108.529, 41099.253, 41071.263, 41083.299, 41021.127, 40994.302, 41009.206, 41104.192], [33620.064, 33584.046, 33596.967, 33594.51, 33619.559, 33605.326, 33600.469, 33594.59, 33590.962, 33573.327, 33618.532, 33618.054, 33626.482, 33616.397, 33595.185, 33590.476, 33551.27, 33545.056, 33717.918, 33607.178], [19.04, 11.52, 12.514, 7.788, 8.319, 11.678, 13.765, 14.646, 14.671, 14.77, 8.38, 14.094, 15.801, 11.668, 13.666, 12.313, 22.255, 26.373, 29.24, 15.832], [1182.2929621657645, 3293.97009922855, 2377.553661410996, 2369.6909888127034, 3007.699745297835, 2005.520214686502, 951.5342988187119, 1206.6960377907935, 1635.8421617923498, 3041.499728551723, 2683.4907506191275, 1604.4794395563895, 1778.2806993024687, 1378.2239088168162, 1527.5606858428016, 2110.9722139157157, 3000.1081310936765, 662.2002439238395, 2479.780738648694, 608.7116991946058], [542, 543, 544, 545, 546, 547, 548, 549, 550, 551, 552, 553, 554, 555, 556, 557, 558, 559, 560, 561]], [2, 3013, [27914, 27958, 28010, 28058, 28099, 28137, 28185, 28227, 28271, 28322], [11822.375, 11762.501, 11754.79, 11783.648, 11775.976, 11778.0, 11802.117, 11744.294, 11751.612, 11816.709], [45098.621, 45214.008, 45121.038, 45137.735, 45157.365, 45082.361, 45113.937, 45184.44, 45136.22, 45184.441], [29.416, 17.888, 27.042, 32.416, 15.568, 34.301, 31.055, 21.33, 13.337, 21.495], [2486.6792754610383, 835.2212870254673, 914.7529888938165, 829.9368973392997, 1889.4947801004091, 1463.759608150215, 761.3891610959491, 789.9283234468787, 1098.6779718973335, 1276.4614482188172], [543, 544, 545, 546, 547, 548, 549, 550, 551, 552]], [3, 3016, [27964, 28017, 28062, 28104, 28146, 28195, 28235, 28280, 28331, 28387, 28428, 28472, 28510, 28553, 28592], [15647.504, 15622.728, 15591.707, 15725.987, 15680.602, 15720.132, 15666.52, 15793.089, 15792.575, 15747.627, 15739.296, 15701.085, 15624.262, 15620.425, 15667.231], [64757.428, 64905.1, 64834.774, 64675.458, 64765.63, 64722.268, 64849.898, 64697.716, 64704.815, 64771.007, 64795.086, 64799.311, 64893.307, 64855.448, 64823.557], [20.763, 17.314, 24.042, 57.861, 28.438, 28.904, 16.92, 23.246, 38.492, 16.963, 22.329, 16.473, 24.17, 14.166, 2.963], [479.8409951474882, 919.9556133624037, 1181.4881095196226, 1409.3198787836163, 2260.376287815123, 1204.76020603694, 7713.537483666192, 5037.236951880084, 8784.52245589502, 1482.4914110057548, 2180.387498949497, 782.8697839624949, 2140.92684731019, 872.1626739716198, 498.60763947258926], [544, 545, 546, 547, 548, 549, 550, 551, 552, 553, 554, 555, 556, 557, 558]], [2, 3018, [28100, 28138, 28183, 28225, 28269], [11849.303, 11727.482, 11673.031, 11678.11, 11673.958], [42566.169, 42770.593, 42829.217, 42832.682, 42828.048], [18.772, 25.518, 3.967, 4.147, 6.047], [1968.920924014027, 4621.084189892202, 9904.45360640283, 10414.187497563053, 7113.417556873968], [547, 548, 549, 550, 551]], [3, 3019, [28066, 28106, 28149, 28197, 28236], [16219.975, 16451.795, 16511.034, 16502.222, 16524.69], [63516.444, 63557.537, 63588.76, 63559.051, 63585.77], [21.88, 22.541, 10.629, 7.335, 15.211], [9906.931675384007, 1464.2027934696412, 1902.827962688688, 1927.6180665515667, 2010.8388539716282], [546, 547, 548, 549, 550]], [0, 3042, [28194, 28232, 28277, 28328, 28385, 28426, 28470, 28508], [15125.482, 15134.911, 15093.65, 15104.406, 15133.778, 15122.066, 15091.381, 15118.266], [9999.458, 10009.495, 9998.604, 10020.404, 10016.027, 10007.824, 10005.927, 9989.49], [14.137, 12.702, 19.244, 14.474, 12.774, 18.516, 10.855, 10.945], [1091.87429154406, 1691.724324717604, 1138.1940772438882, 1735.2377808108702, 1283.7444263551297, 767.7327122815149, 1597.7316727120997, 1176.3756137065434], [549, 550, 551, 552, 553, 554, 555, 556]], [2, 3061, [28320, 28375, 28422, 28464, 28505, 28544, 28584, 28620, 28646, 28678, 28715], [11717.998, 11661.706, 11754.636, 11788.369, 11607.831, 11777.814, 11739.061, 11764.042, 11795.499, 11727.263, 11702.29], [43360.324, 43373.668, 43312.08, 43272.864, 43320.109, 43256.624, 43333.073, 43405.054, 43542.726, 43525.546, 43509.476], [25.403, 16.632, 11.734, 13.521, 35.457, 17.234, 17.27, 22.889, 21.423, 23.999, 21.318], [2675.1354255874644, 3903.739525085972, 2416.3380196700664, 1537.294079088144, 5126.819578500132, 1565.5782158439047, 1413.8518788170675, 780.5978050995578, 2522.35607876442, 1815.31871261111, 2509.9903766342604], [552, 553, 554, 555, 556, 557, 558, 559, 560, 561, 562]], [2, 3062, [28421, 28465, 28506, 28545, 28585, 28622, 28647, 28679, 28716, 28752], [11762.737, 11783.421, 11766.906, 11773.178, 11810.784, 11827.184, 11779.444, 11847.594, 11795.271, 11785.229], [45182.189, 45155.629, 45160.682, 45184.593, 45162.216, 45193.199, 45004.993, 45120.197, 45145.364, 45163.488], [15.277, 13.227, 15.662, 17.66, 32.594, 15.433, 29.775, 42.144, 21.948, 28.445], [761.1404489651136, 842.4994158680933, 895.6351306141961, 960.1974419742251, 1411.7471977178864, 934.3739912310756, 3258.5635170672363, 933.7375920511379, 675.7101018264801, 1105.9335293876877], [554, 555, 556, 557, 558, 559, 560, 561, 562, 563]], [0, 3065, [28427, 28471, 28509, 28551, 28590, 28626, 28654, 28685, 28721, 28758, 28798, 28836, 28871, 28915, 28955, 28997], [15625.717, 15644.975, 15651.651, 15625.984, 15641.435, 15658.402, 15636.4, 15656.879, 15644.413, 15618.499, 15648.063, 15675.747, 15635.528, 15645.414, 15650.429, 15518.825], [8902.871, 8882.175, 8922.634, 8901.756, 8870.779, 8886.981, 8870.415, 8871.219, 8884.363, 8853.878, 8885.644, 8871.987, 8849.204, 8880.427, 8878.633, 8756.755], [11.477, 14.088, 8.706, 13.387, 15.132, 12.174, 9.025, 10.529, 11.404, 15.988, 12.717, 13.236, 12.049, 15.812, 16.431, 34.396], [2307.1313043682053, 1639.0733825372315, 2123.687470107635, 1650.1316323662252, 2095.6472466109326, 1833.198758010327, 2941.0383075044924, 2130.658968072827, 1708.2762199433018, 2950.488638035074, 1781.6919853430827, 2042.0138609857354, 1683.0509580864693, 1235.1290720414504, 1692.6593917080268, 979.8485645512584], [554, 555, 556, 557, 558, 559, 560, 561, 562, 563, 564, 565, 566, 567, 568, 569]], [1, 3070, [28641, 28669, 28701, 28740, 28777, 28814, 28847, 28890, 28931, 28972, 29015, 29053, 29085, 29122, 29154, 29198, 29231, 29272, 29308, 29336, 29377, 29411, 29452, 29494], [40209.876, 40224.56, 40252.541, 40242.054, 40248.324, 40235.379, 40275.493, 40263.841, 40250.335, 40277.823, 40302.39, 40288.385, 40280.548, 40279.21, 40252.813, 40245.874, 40257.196, 40239.981, 40257.214, 40257.286, 40250.049, 40242.948, 40269.045, 40273.313], [32683.272, 32674.417, 32663.742, 32684.151, 32675.255, 32708.109, 32667.166, 32708.577, 32724.636, 32734.585, 32725.806, 32740.643, 32731.392, 32744.741, 32742.561, 32724.487, 32730.996, 32739.512, 32727.84, 32708.252, 32698.635, 32722.479, 32711.76, 32709.163], [13.698, 7.551, 12.946, 20.059, 12.504, 7.536, 13.363, 8.052, 8.002, 12.204, 16.164, 12.581, 10.013, 14.756, 10.397, 10.09, 9.988, 7.594, 13.002, 26.646, 10.374, 8.517, 13.358, 27.051], [1292.2834792458787, 2588.095132068533, 2390.8160485075355, 4077.538135514512, 2574.049486998562, 3373.8739898477966, 3507.8486357141487, 5494.897064269936, 4164.522457470496, 2983.0102597180594, 3766.6814917626625, 2935.467844477389, 4062.484304222081, 2284.64929974334, 3355.963982752454, 2087.618678932551, 3405.978251011296, 3832.991138877401, 3945.51758560639, 1959.4572170231484, 2596.663700094728, 3125.803433376528, 1573.390705202445, 1066.8087381135551], [559, 560, 561, 562, 563, 564, 565, 566, 567, 568, 569, 570, 571, 572, 573, 574, 575, 576, 577, 578, 579, 580, 581, 582]], [1, 3071, [28670, 28703, 28742, 28779, 28816, 28849, 28892, 28933, 28973, 29016], [40934.218, 40941.695, 40913.1, 40930.922, 40831.521, 40937.499, 40928.893, 40912.717, 40882.171, 40851.768], [32759.15, 32702.642, 32726.153, 32731.101, 32704.721, 32715.858, 32689.303, 32757.263, 32703.757, 32708.344], [11.134, 18.01, 14.181, 14.677, 17.394, 14.014, 18.603, 18.46, 9.898, 30.767], [732.489910212636, 1666.0407247163246, 2309.720617165705, 5528.1165673881205, 5531.300484982932, 3628.3337608077245, 3606.9143191394496, 6828.057829170514, 55179.70966962354, 3223.68753780751], [560, 561, 562, 563, 564, 565, 566, 567, 568, 569]], [1, 3077, [28702, 28741, 28778, 28815, 28848, 28891, 28932], [40553.407, 40567.622, 40562.564, 40599.423, 40557.624, 40597.534, 40591.656], [31169.473, 31198.19, 31168.34, 31072.809, 31171.808, 31090.768, 31168.506], [19.451, 13.592, 25.239, 25.771, 20.748, 35.003, 16.785], [1551.7319116166445, 1308.5775187301233, 1538.2012138249388, 5924.528752021469, 1274.7227602623625, 2484.106140530779, 1781.1081037541849], [561, 562, 563, 564, 565, 566, 567]], [2, 3083, [28321, 28376, 28419, 28466, 28507, 28546, 28586, 28621, 28648], [11828.747, 11827.271, 11809.216, 11827.995, 11823.9, 11850.351, 11832.754, 11817.334, 11834.163], [42566.074, 42587.425, 42580.624, 42563.095, 42574.579, 42563.884, 42570.478, 42571.754, 42575.97], [12.244, 7.275, 17.849, 10.018, 10.83, 8.974, 10.293, 10.091, 19.474], [2394.172170437599, 2402.794443897436, 1416.8355199031098, 2080.1434367623224, 2493.2438737830826, 2406.5742966218413, 1713.9446942966306, 1139.544091833169, 872.1837472586762], [552, 553, 554, 555, 556, 557, 558, 559, 560]], [2, 3090, [28373, 28417, 28461, 28503, 28542], [11447.739, 11502.665, 11451.054, 11420.584, 11273.421], [43481.16, 43373.853, 43198.4, 43230.097, 43141.268], [23.001, 19.574, 21.529, 25.713, 20.71], [6136.4421902942695, 10981.263555213753, 17413.4734411491, 8354.129694162535, 1772.9524245953824], [553, 554, 555, 556, 557]], [2, 3109, [28791, 28828, 28861, 28907, 28946, 28987, 29027, 29065, 29096, 29135, 29170, 29214, 29247, 29289, 29316, 29353], [11845.395, 11847.731, 11824.057, 11829.217, 11843.39, 11869.715, 11933.856, 11822.503, 11855.983, 11855.199, 11850.372, 11869.348, 11856.754, 11848.077, 11834.487, 11842.022], [42588.514, 42565.792, 42562.829, 42540.499, 42578.939, 42589.139, 42605.428, 42541.815, 42573.648, 42676.036, 42630.609, 42659.991, 42629.34, 42641.922, 42563.212, 42543.538], [17.707, 18.596, 20.958, 21.17, 13.163, 26.203, 36.559, 18.098, 23.115, 33.541, 13.321, 30.019, 12.86, 36.153, 21.213, 14.731], [815.2894884139496, 1662.4312827510385, 1203.5964530432905, 1289.0619616176139, 1145.9617149154378, 918.363545639275, 3000.3357634870918, 676.5099290180831, 1213.9758450906545, 2497.331389799261, 1540.3898616278452, 3922.755589591913, 813.4344568772995, 862.4543172097426, 1321.5387500437582, 1033.7428354712645], [564, 565, 566, 567, 568, 569, 570, 571, 572, 573, 574, 575, 576, 577, 578, 579]], [2, 3110, [28793, 28829, 28863, 28908, 28947, 28989, 29029, 29066, 29097], [12036.504, 11956.078, 11910.77, 12027.724, 11867.837, 11938.399, 11911.698, 11950.761, 11973.377], [43339.644, 43337.855, 43346.386, 43326.122, 43326.105, 43341.825, 43343.575, 43287.2, 43324.488], [17.953, 16.589, 15.87, 22.709, 20.696, 19.135, 25.032, 17.509, 27.69], [1950.8359980878654, 4694.367859991509, 9074.753092296678, 3687.1335482773825, 4257.00713701634, 6673.376084236081, 6417.772384435757, 6950.409815481896, 3047.3355114016435], [564, 565, 566, 567, 568, 569, 570, 571, 572]], [3, 3113, [28719, 28756, 28796, 28833, 28869, 28912, 28953, 28994, 29035, 29073], [15049.526, 15036.308, 15010.486, 15025.496, 15018.058, 15010.765, 15000.766, 15007.447, 15025.481, 14996.34], [65773.766, 65778.527, 65771.906, 65768.288, 65739.853, 65752.707, 65770.776, 65758.925, 65778.432, 65768.961], [13.803, 13.154, 10.001, 8.314, 9.042, 8.291, 8.823, 5.285, 6.167, 18.454], [1974.837517753689, 1947.4889550498026, 1537.6838530847756, 1794.2811969583784, 2174.8832754454797, 1775.473825936188, 2041.1018148512514, 2425.8133341879775, 3695.4306013227006, 1759.718194180564], [562, 563, 564, 565, 566, 567, 568, 569, 570, 571]], [0, 3124, [29074, 29104, 29141, 29177, 29220, 29254, 29295, 29323], [15371.71, 15336.519, 15419.449, 15426.919, 15353.48, 15299.624, 15138.98, 15200.93], [8700.353, 8770.003, 8648.463, 8592.754, 8646.916, 8754.324, 8835.646, 8810.122], [40.508, 5.595, 28.322, 22.753, 20.102, 27.371, 21.411, 27.275], [2106.017023840698, 487.4371295508787, 1646.8621573687228, 3486.699159859395, 2338.6335856605374, 1671.3757845548032, 2807.4015199215137, 1428.260148032766], [571, 572, 573, 574, 575, 576, 577, 578]], [2, 3132, [28827, 28862, 28906, 28945, 28986, 29028], [11793.016, 11805.523, 11771.097, 11776.969, 11746.047, 11868.051], [45149.973, 45159.38, 45175.854, 45129.596, 45172.946, 45121.114], [21.849, 26.794, 11.459, 40.82, 18.901, 33.273], [1893.5477913202337, 2074.287987742096, 593.4797018696171, 1679.3357513016222, 603.9386472317292, 2078.8209404933405], [565, 566, 567, 568, 569, 570]], [0, 3135, [28832, 28868, 28913, 28952, 28995], [15080.014, 15093.104, 15090.633, 15085.407, 15151.253], [10043.792, 10002.176, 10005.604, 9996.287, 9982.898], [14.71, 10.212, 14.096, 10.963, 24.593], [975.5273152121998, 1645.772773748015, 2035.1700315897085, 1523.2903867399782, 2825.2906166976686], [565, 566, 567, 568, 569]], [0, 3136, [28835, 28870, 28914, 28954, 28996], [15486.551, 15368.098, 15438.164, 15394.161, 15365.099], [7722.154, 7685.224, 7660.846, 7630.572, 7686.66], [30.673, 31.991, 24.768, 23.577, 36.865], [5049.579279777747, 5310.258044232079, 998.8201426147809, 831.8823406340193, 1262.0272651341536], [565, 566, 567, 568, 569]], [2, 3150, [29287, 29315, 29351, 29390, 29427, 29466, 29503, 29537, 29572, 29605], [11456.441, 11535.216, 11434.656, 11521.727, 11600.163, 11555.372, 11512.246, 11464.032, 11361.704, 11469.214], [43551.909, 43456.363, 43486.921, 43481.059, 43449.601, 43455.7, 43431.276, 43459.319, 43529.171, 43507.492], [19.254, 20.48, 15.632, 17.236, 27.576, 26.739, 15.553, 12.812, 18.818, 12.147], [1786.7757666697473, 6546.81883836962, 1629.6061111790123, 3745.4276408292308, 3906.89495520689, 2938.487879367055, 3119.1501257114883, 2914.759482382252, 870.0244721164233, 1989.1306602752309], [577, 578, 579, 580, 581, 582, 583, 584, 585, 586]], [3, 3155, [29179, 29221, 29255, 29297, 29325], [15727.739, 15737.849, 15648.318, 15673.678, 15694.92], [64876.737, 64890.042, 64808.253, 64837.935, 64733.952], [24.358, 16.248, 13.663, 10.594, 13.917], [2237.1993131227114, 1148.5209198564796, 1480.8320971686242, 2024.7013703058003, 3950.2899723903843], [574, 575, 576, 577, 578]], [2, 3185, [29393, 29429, 29469, 29504, 29539, 29575, 29609], [12042.349, 12095.63, 12063.711, 12128.681, 12100.532, 12096.712, 11997.119], [43141.305, 43016.582, 43072.632, 43004.893, 43047.61, 43040.456, 43220.052], [20.61, 26.088, 33.366, 18.029, 20.007, 24.772, 26.669], [17099.080820440577, 1133.7629103393695, 3190.5038212272516, 1201.4380641879184, 821.7317644050075, 1244.0908078788364, 10935.357969327175], [580, 581, 582, 583, 584, 585, 586]], [0, 3187, [29395, 29433, 29476, 29506, 29546, 29577, 29612, 29646, 29687, 29732, 29769, 29805, 29836, 29866, 29903, 29931, 29966, 29999, 30032, 30066, 30095, 30134, 30163, 30192, 30228, 30260, 30297, 30329, 30359, 30393, 30434, 30468, 30499, 30537, 30569, 30608, 30636, 30665, 30693, 30725, 30753, 30779, 30814, 30849, 30886, 30918, 30951, 30979, 31007, 31029, 31050], [15029.149, 15029.43, 15023.748, 15060.411, 15074.543, 15024.818, 15011.113, 15063.967, 15056.92, 15049.229, 15015.783, 15056.629, 15040.497, 15046.443, 15039.539, 15036.26, 15034.349, 15060.99, 15039.121, 15049.354, 15051.776, 15038.739, 15022.653, 15046.928, 15020.344, 15053.615, 15016.618, 15042.938, 15040.027, 15064.976, 15055.335, 15075.497, 15044.448, 15041.101, 15034.479, 15013.766, 15039.657, 15049.851, 15038.11, 15063.855, 15041.117, 15069.672, 15007.855, 15026.814, 15045.822, 15025.819, 15032.047, 15055.919, 15056.285, 15033.572, 15036.067], [9221.659, 9215.032, 9217.535, 9222.416, 9253.904, 9248.412, 9227.098, 9217.642, 9211.713, 9200.895, 9196.991, 9203.349, 9224.937, 9210.325, 9226.007, 9231.097, 9207.098, 9220.266, 9229.136, 9227.912, 9218.863, 9218.374, 9216.149, 9216.478, 9203.561, 9228.659, 9213.972, 9219.949, 9247.779, 9215.076, 9222.744, 9210.018, 9223.905, 9228.198, 9259.596, 9213.51, 9226.694, 9247.008, 9221.69, 9209.125, 9197.667, 9245.422, 9167.473, 9276.026, 9235.227, 9221.295, 9205.774, 9234.287, 9228.468, 9216.756, 9232.793], [19.428, 13.754, 13.618, 15.572, 23.801, 20.206, 12.76, 12.694, 12.712, 8.39, 9.391, 7.504, 10.481, 9.815, 8.796, 12.393, 7.43, 9.408, 13.524, 5.536, 7.134, 10.738, 7.122, 7.444, 12.115, 9.924, 10.785, 11.448, 14.097, 13.396, 11.935, 12.339, 13.744, 10.763, 12.52, 9.094, 12.666, 9.149, 9.124, 11.646, 9.614, 8.798, 22.737, 19.035, 13.197, 11.573, 10.311, 11.98, 14.389, 15.497, 32.327], [1141.3810207439176, 1117.6140032177464, 1921.9049653950492, 1390.7710793535177, 759.9122444291248, 749.1317311512018, 1555.439223488326, 2757.694561820148, 2017.4569115851587, 1975.7453853865802, 1797.0260464784883, 1513.417111706397, 2089.7974869746276, 1964.4984150746764, 2445.7846494338105, 2380.29000421336, 2511.0344706890096, 2823.42903149838, 1514.4036106867006, 3246.50812767338, 2870.4395558968654, 2095.140797811394, 2262.0466319765146, 2244.2243329747253, 1886.9085538564566, 2517.7880661449285, 1667.5903608439755, 2339.563208587506, 1921.8204052279668, 1199.744564252706, 1971.3558529256518, 1514.5138324019656, 1712.8266400273733, 2061.662916673546, 1116.2238329768602, 1884.8737146102255, 1625.6081916293992, 2104.9001680106962, 1616.2877503583893, 1476.0184833844405, 2258.1070521920597, 993.411410663072, 608.430224062035, 2844.346094190078, 1926.0808472831768, 1651.713574725639, 1378.7919532929193, 1444.6458559211105, 1458.8227875645248, 1624.3726769994144, 879.4021927646194], [580, 581, 582, 583, 584, 585, 586, 587, 588, 589, 590, 591, 592, 593, 594, 595, 596, 597, 598, 599, 600, 601, 602, 603, 604, 605, 606, 607, 608, 609, 610, 611, 612, 613, 614, 615, 616, 617, 618, 619, 620, 621, 622, 623, 624, 625, 626, 627, 628, 629, 630]], [1, 3193, [29496, 29523, 29560, 29596, 29626, 29670, 29710, 29754, 29790, 29822, 29847, 29882, 29918, 29956, 29986, 30017, 30054, 30086, 30119, 30154, 30184, 30214, 30249, 30281, 30316, 30350], [41013.76, 40992.325, 40906.363, 41007.493, 41011.779, 40997.948, 41023.905, 40966.221, 40987.476, 41005.051, 41011.716, 40969.582, 40873.888, 41016.378, 40997.951, 41005.473, 40988.912, 41034.375, 40987.873, 40918.48, 40851.386, 40954.64, 40966.55, 40945.843, 40930.59, 40971.695], [32758.865, 32760.129, 32694.874, 32710.925, 32723.212, 32710.645, 32757.129, 32705.755, 32782.001, 32806.691, 32782.398, 32760.993, 32806.983, 32796.846, 32789.107, 32783.605, 32777.794, 32784.76, 32764.136, 32732.466, 32699.538, 32770.9, 32776.726, 32769.636, 32765.782, 32789.186], [14.678, 22.638, 27.173, 11.902, 7.754, 7.241, 13.933, 13.99, 17.909, 13.799, 15.073, 18.547, 22.103, 20.218, 23.235, 24.547, 17.973, 27.851, 17.576, 20.577, 35.139, 15.896, 13.003, 8.477, 11.436, 13.804], [1007.160039059778, 6436.493256083533, 1742.8196865685018, 2965.7803565718586, 5151.910010884688, 4501.170374572129, 3417.4979355374157, 5174.629863904625, 6117.731388446314, 2806.670985370144, 2966.3907663197715, 3881.8589200793094, 12754.643039047633, 6035.748085465348, 1614.5844523778376, 2028.3316028314766, 1616.640659277168, 2137.725103488028, 5286.612152723519, 5657.137103071145, 2228.9084259004194, 3100.854433537807, 3695.873648855581, 2742.377502946903, 2688.3884090404254, 4356.125635540192], [582, 583, 584, 585, 586, 587, 588, 589, 590, 591, 592, 593, 594, 595, 596, 597, 598, 599, 600, 601, 602, 603, 604, 605, 606, 607]], [2, 3202, [29608, 29643, 29685, 29727, 29766, 29803, 29834, 29865, 29899, 29928, 29965, 29997, 30029, 30065], [12004.737, 11937.606, 11963.629, 11937.914, 11971.915, 12043.1, 12053.843, 12093.873, 12107.213, 12106.814, 12087.574, 12072.605, 12073.855, 12042.341], [43257.352, 43319.383, 43312.453, 43363.929, 43177.314, 43034.466, 43043.218, 43239.159, 43224.298, 43310.986, 43349.242, 43295.907, 43398.866, 43410.426], [30.826, 19.423, 22.225, 11.19, 21.055, 32.458, 23.942, 21.247, 16.122, 12.823, 15.199, 25.588, 14.916, 21.357], [6316.877053436854, 1265.5525439108785, 3293.5774556730485, 3001.8603980084526, 14760.30608444099, 1725.2956428421896, 2007.8226482322802, 2935.012215577274, 2162.9172864668417, 446.8467844120593, 677.1985442835045, 1129.1783061476112, 1391.732173431008, 7238.576888588619], [586, 587, 588, 589, 590, 591, 592, 593, 594, 595, 596, 597, 598, 599]], [1, 3214, [29668, 29708, 29752, 29788, 29821], [40240.95, 40314.267, 40245.5, 40261.296, 40226.738], [32754.123, 32739.896, 32694.52, 32704.755, 32673.308], [18.242, 21.965, 7.735, 10.129, 28.704], [1855.6308837318386, 2027.2659044215388, 3035.8158035228125, 2524.8586054305624, 702.6085442473659], [587, 588, 589, 590, 591]], [0, 3220, [29649, 29689, 29735, 29770, 29806, 29837, 29868, 29904, 29932, 29967, 30001, 30035, 30068, 30099, 30136, 30167, 30193, 30229, 30262, 30298, 30330, 30361, 30396], [15360.634, 15349.847, 15366.972, 15348.195, 15366.481, 15382.172, 15382.265, 15425.369, 15410.753, 15465.89, 15521.956, 15591.219, 15595.385, 15511.005, 15635.997, 15591.592, 15596.911, 15585.382, 15501.027, 15530.91, 15585.65, 15578.972, 15542.282], [10370.936, 10391.253, 10407.383, 10401.624, 10410.492, 10413.311, 10416.69, 10437.934, 10431.448, 10415.569, 10542.438, 10526.711, 10558.786, 10539.702, 10590.287, 10531.365, 10524.284, 10556.55, 10573.865, 10527.23, 10561.236, 10557.47, 10533.573], [11.826, 11.021, 7.759, 7.572, 7.727, 12.325, 11.684, 16.557, 16.461, 15.897, 14.797, 21.624, 16.831, 21.976, 25.254, 20.28, 21.802, 14.443, 22.206, 19.434, 14.458, 10.787, 16.447], [745.1102340717601, 1949.300335362859, 3080.305951017267, 2627.521527691399, 2107.6721380926074, 2173.004271673503, 2168.139874099958, 4190.387252768796, 3162.4478275651645, 7480.74017649632, 1909.366450537219, 2384.9683875823084, 1628.6325726116568, 994.8512033487447, 832.3949991523112, 890.1960036297977, 1003.7192956188318, 1782.8404111958266, 1067.7380711738824, 784.557483027406, 1651.4728926742885, 1690.7407865105663, 1300.7005580933105], [587, 588, 589, 590, 591, 592, 593, 594, 595, 596, 597, 598, 599, 600, 601, 602, 603, 604, 605, 606, 607, 608, 609]], [0, 3221, [29650, 29690, 29736, 29771, 29807], [15744.215, 15768.037, 15722.143, 15706.311, 15733.414], [8810.314, 8799.464, 8756.917, 8796.353, 8835.325], [20.344, 17.242, 18.753, 17.645, 35.891], [1279.0446077799495, 2116.4827674203157, 1555.4011174471784, 914.9406671809031, 1939.4296364059992], [587, 588, 589, 590, 591]], [1, 3239, [30016, 30053, 30085, 30116, 30152, 30182, 30212, 30246, 30279, 30314, 30348, 30378, 30414, 30454, 30485, 30519, 30551], [40230.342, 40179.421, 40151.562, 40223.264, 40215.742, 40177.933, 40160.26, 40154.269, 40200.687, 40146.713, 40149.762, 40183.215, 40172.003, 40179.538, 40169.832, 40188.789, 40151.513], [31253.812, 31324.248, 31248.947, 31251.395, 31279.333, 31398.953, 31509.791, 31534.629, 31501.247, 31510.496, 31471.7, 31512.52, 31527.984, 31519.067, 31543.242, 31525.498, 31499.715], [25.398, 27.845, 19.378, 22.412, 20.47, 18.566, 15.355, 7.978, 19.94, 15.239, 12.08, 12.702, 10.809, 14.351, 13.467, 26.006, 18.18], [2049.660521849728, 1583.1843710147057, 823.9920360470549, 2116.318695696498, 2705.1377622882633, 1754.7729078827263, 2280.9637999268416, 1550.5931808749363, 2009.8876272812079, 1132.8945774389058, 1150.4204271203294, 1435.5419992491627, 1440.5677939991954, 1246.8058006249587, 1522.1579176088853, 1476.0111082249389, 814.5933545188705], [597, 598, 599, 600, 601, 602, 603, 604, 605, 606, 607, 608, 609, 610, 611, 612, 613]], [1, 3245, [30213, 30247, 30280, 30315, 30349, 30379, 30415, 30455], [40303.538, 40327.797, 40332.247, 40347.554, 40347.057, 40335.338, 40333.648, 40318.79], [33795.413, 33833.624, 33830.265, 33840.912, 33827.181, 33833.41, 33843.844, 33830.347], [18.768, 9.663, 11.714, 19.505, 8.116, 7.013, 5.949, 17.446], [619.6101590311971, 1729.0764954237725, 1879.5826242378437, 1273.9858098166724, 2460.88969030593, 3364.68276630162, 3460.5463214991287, 1267.7994894731519], [603, 604, 605, 606, 607, 608, 609, 610]], [2, 3267, [30294, 30326, 30358, 30391, 30429, 30465], [12074.154, 12038.072, 12026.074, 12075.344, 12037.225, 12051.989], [43371.951, 43378.602, 43408.192, 43327.671, 43381.481, 43464.49], [22.372, 13.096, 36.393, 15.177, 17.225, 28.64], [805.7278212237426, 38816.32485701988, 4104.270741665839, 1379.117952939077, 1348.705620574789, 941.1975933069716], [606, 607, 608, 609, 610, 611]], [0, 3268, [30360, 30394, 30435, 30469, 30500, 30538], [15090.585, 15110.257, 15075.617, 15108.808, 15114.963, 15068.552], [10000.746, 10045.314, 9983.303, 9966.001, 10010.127, 9966.07], [15.149, 33.373, 29.212, 28.104, 13.247, 19.104], [908.0835523231831, 2434.7609266979257, 3889.255488468123, 1528.8497154589518, 1377.3635343915105, 1753.5044415621928], [608, 609, 610, 611, 612, 613]], [0, 3284, [30471, 30502, 30539, 30571, 30609, 30637, 30666, 30694, 30727, 30754, 30780, 30815, 30850, 30888, 30919], [15573.586, 15584.319, 15580.859, 15555.303, 15580.137, 15544.204, 15560.939, 15566.918, 15568.864, 15602.558, 15621.254, 15682.3, 15612.458, 15581.06, 15592.431], [10533.052, 10533.763, 10540.737, 10556.036, 10588.699, 10585.283, 10545.586, 10559.359, 10492.607, 10571.682, 10457.524, 10426.76, 10484.456, 10495.473, 10548.117], [21.373, 18.861, 24.944, 17.437, 19.593, 11.286, 16.269, 12.893, 16.593, 18.889, 18.882, 27.191, 30.979, 29.613, 20.463], [1351.5452221382413, 1425.3658838973301, 1599.691306293394, 2101.1340460073925, 1133.167353834649, 1432.4460782947292, 1581.6771105331925, 1144.968344118761, 1090.7053040452731, 680.3287231769648, 3102.2489006775827, 2625.5028588164173, 1390.7445211433815, 3636.442289742356, 1145.1488851152076], [611, 612, 613, 614, 615, 616, 617, 618, 619, 620, 621, 622, 623, 624, 625]], [2, 3289, [30534, 30567, 30605, 30634, 30663, 30689, 30722, 30750, 30777, 30812, 30843, 30879, 30914, 30948, 30975, 31004], [11862.494, 11831.232, 11746.418, 11729.344, 11790.702, 11764.943, 11759.03, 11776.728, 11770.333, 11756.619, 11796.631, 11776.941, 11770.071, 11817.235, 11887.299, 11864.727], [42552.489, 42480.348, 42338.42, 42351.915, 42451.755, 42370.414, 42364.734, 42399.413, 42391.148, 42389.896, 42409.399, 42380.932, 42326.18, 42416.865, 42345.83, 42311.662], [14.913, 26.611, 12.987, 8.882, 32.307, 13.49, 12.713, 12.351, 18.749, 10.529, 14.443, 12.54, 13.891, 23.103, 26.107, 27.727], [1164.312567957432, 1056.281682290105, 1923.5070504138266, 1736.4204821532905, 5912.7363486932045, 1736.5201667612866, 1826.5966232874496, 2188.182974008705, 2042.8003280229586, 1472.7308979842967, 3709.688003414409, 1953.3547321804162, 1928.4539764208334, 3213.5580611366877, 8024.980875907706, 7902.593105792673], [613, 614, 615, 616, 617, 618, 619, 620, 621, 622, 623, 624, 625, 626, 627, 628]], [3, 3291, [30638, 30667, 30695, 30728, 30755, 30781], [15807.632, 15725.073, 15823.947, 15747.891, 15682.063, 15696.966], [65008.378, 64875.814, 64872.182, 64851.169, 64747.82, 64714.402], [30.405, 33.529, 21.349, 31.925, 25.224, 25.999], [1505.4763364162284, 2919.8505600314456, 744.6285005949529, 1317.6696331023643, 1542.0544551525393, 2014.5018207416058], [616, 617, 618, 619, 620, 621]], [2, 3297, [30664, 30690, 30723, 30751, 30778], [11819.615, 11873.502, 11866.952, 11879.914, 11856.1], [43465.626, 43469.19, 43436.223, 43448.693, 43472.723], [26.819, 17.115, 11.474, 16.738, 19.444], [1161.6534801268804, 3538.668419785683, 3000.5733219688586, 2632.6259256613657, 2740.9317077955257], [617, 618, 619, 620, 621]], [3, 3298, [30668, 30696, 30729, 30757, 30782, 30817, 30851], [16087.787, 16060.548, 16045.086, 16037.807, 16058.083, 16048.539, 16027.067], [63374.507, 63379.96, 63390.253, 63356.587, 63380.539, 63366.759, 63354.816], [12.442, 6.942, 17.434, 9.357, 10.99, 12.159, 14.171], [1572.239490074295, 2259.5805725081723, 915.5181114662493, 2403.344296584532, 1641.137989520474, 1874.4356233645885, 542.0826225929126], [617, 618, 619, 620, 621, 622, 623]], [1, 3300, [30744, 30771, 30801, 30832, 30866, 30906, 30934, 30965, 30993], [40203.278, 40141.343, 40141.266, 40159.244, 40122.19, 40144.151, 40135.258, 40189.133, 40157.059], [32043.967, 32066.584, 31998.861, 32072.636, 32001.244, 32000.732, 32024.992, 31975.718, 32010.909], [25.303, 19.7, 25.588, 14.186, 23.375, 16.259, 25.079, 24.426, 16.803], [1543.6856644634756, 1414.0641573039263, 2805.5464138395523, 1510.6076153415477, 1078.0244046119687, 2080.7583361942025, 1243.449784304371, 975.3071778323065, 837.3549683854259], [619, 620, 621, 622, 623, 624, 625, 626, 627]], [1, 3307, [30803, 30833, 30867, 30908, 30935, 30966, 30994, 31020, 31042, 31067], [40438.491, 40416.939, 40403.587, 40428.123, 40407.753, 40423.235, 40409.129, 40397.402, 40421.141, 40493.047], [34116.054, 34102.104, 34120.909, 34101.712, 34123.836, 34076.615, 34141.291, 34175.83, 34067.899, 34116.189], [26.196, 18.88, 17.696, 28.125, 19.196, 26.56, 18.647, 19.239, 24.421, 23.915], [2610.0200751712296, 3308.3757229489042, 1947.6375526975023, 1549.3641250582477, 2021.0367623808788, 2792.0676866001213, 3353.7079530411397, 1356.0899981599537, 1414.59303992864, 2344.1330528633853], [621, 622, 623, 624, 625, 626, 627, 628, 629, 630]], [2, 3312, [30915, 30949, 30976, 31005, 31027, 31049, 31076, 31110, 31138, 31175, 31204, 31240, 31275, 31299, 31331, 31363, 31395, 31417, 31445, 31472, 31502, 31527], [12148.677, 12166.314, 12166.599, 12161.813, 12166.284, 12165.689, 12161.794, 12158.444, 12160.868, 12168.104, 12161.527, 12155.076, 12168.636, 12158.15, 12151.584, 12137.16, 12152.337, 12179.002, 12150.713, 12141.781, 12155.564, 12132.895], [41846.173, 41845.008, 41846.409, 41853.355, 41851.187, 41841.726, 41848.153, 41839.841, 41845.876, 41845.42, 41847.817, 41841.83, 41850.118, 41844.774, 41849.257, 41850.516, 41856.105, 41821.391, 41845.667, 41824.33, 41832.906, 41870.071], [8.72, 2.755, 2.669, 2.865, 2.342, 2.386, 2.616, 2.818, 2.531, 2.34, 2.302, 2.938, 2.932, 2.687, 3.389, 7.144, 7.006, 8.601, 5.644, 6.498, 7.479, 11.462], [2415.6194980054083, 10572.816562159222, 10153.878799259353, 9200.646111278129, 10451.071539964723, 9714.263598048856, 10524.894510234295, 9596.453380703731, 11289.04336853406, 10463.600606554592, 10691.070371825648, 10141.508696799125, 10015.352888275098, 11702.880825287173, 8618.993720495406, 2523.6964243331468, 2485.919558348426, 3034.492529902171, 3307.7156722927107, 2830.97500093525, 2582.906342184917, 513.7350235126187], [625, 626, 627, 628, 629, 630, 631, 632, 633, 634, 635, 636, 637, 638, 639, 640, 641, 642, 643, 644, 645, 646]], [1, 3351, [31260, 31289, 31314, 31350, 31382, 31410, 31438, 31462, 31486], [40696.13, 40676.128, 40708.163, 40711.786, 40683.378, 40672.933, 40690.694, 40692.309, 40551.932], [32639.556, 32659.574, 32621.861, 32608.742, 32642.353, 32655.508, 32661.235, 32617.207, 32749.47], [16.814, 25.268, 12.258, 13.117, 16.45, 12.544, 15.308, 11.019, 34.542], [1317.2753361791363, 1002.7552533318068, 1858.7287803445736, 2458.170035281385, 2275.8005308443053, 2653.216874094583, 1713.8113178252593, 2437.4899821609974, 815.0252942881596], [636, 637, 638, 639, 640, 641, 642, 643, 644]], [2, 3365, [31298, 31330, 31362, 31394, 31416], [11885.751, 11787.236, 11693.58, 11884.967, 11904.256], [43528.765, 43483.074, 43497.327, 43513.615, 43473.549], [29.877, 33.542, 21.085, 33.526, 16.888], [897.0113504988426, 959.6887428446798, 669.9443295108327, 967.0142195222273, 1557.2401521302265], [638, 639, 640, 641, 642]], [3, 3378, [31368, 31396, 31420, 31449, 31476, 31506, 31531, 31556, 31580, 31610, 31637, 31663], [15649.447, 15729.055, 15692.768, 15729.812, 15784.624, 15822.679, 15811.694, 15809.424, 15800.882, 15803.011, 15789.837, 15796.855], [65130.514, 65132.34, 65105.505, 65091.92, 65034.964, 64959.02, 64994.678, 64997.461, 64967.753, 65008.813, 65033.829, 65015.356], [24.416, 22.496, 17.277, 18.815, 10.526, 10.285, 15.298, 10.731, 19.863, 17.781, 15.748, 21.815], [1808.4426111118346, 3046.01545049438, 1408.0407618942836, 1225.2188789840177, 2015.487160633637, 2114.545969321107, 1527.4961807960765, 2361.6797747834667, 1369.2217914942335, 1334.1947178127327, 1571.3618639233712, 1820.335462963576], [640, 641, 642, 643, 644, 645, 646, 647, 648, 649, 650, 651]], [1, 3426, [31824, 31860, 31887, 31916, 31948, 31976], [40620.104, 40627.888, 40646.588, 40657.843, 40623.078, 40633.721], [33397.814, 33399.114, 33420.591, 33405.636, 33393.214, 33402.346], [11.647, 9.477, 15.474, 12.744, 10.28, 9.14], [1419.8956714877763, 1247.8264251325547, 1123.2391630800619, 1616.3046608779985, 1574.1674698782529, 1398.2310291177662], [657, 658, 659, 660, 661, 662]], [3, 3481, [32378, 32401, 32425, 32446, 32478], [14758.015, 14776.248, 14726.859, 14806.392, 14672.349], [65856.455, 65850.092, 65832.007, 65896.646, 65793.171], [16.858, 19.333, 15.212, 38.502, 15.749], [1028.1589182622804, 1330.741471922214, 1380.2295052703103, 2444.8292020709614, 2740.6717872438835], [678, 679, 680, 681, 682]], [2, 3487, [32377, 32399, 32422, 32444, 32472], [12121.356, 12120.539, 12223.673, 12066.887, 11939.746], [43153.747, 43205.646, 43166.574, 43231.918, 43248.192], [15.179, 23.423, 15.247, 22.664, 34.216], [539.2436128378902, 1308.7239872581922, 713.5892982995151, 1018.9086473114805, 6896.2252453604415], [678, 679, 680, 681, 682]], [1, 3491, [32457, 32493, 32533, 32579, 32627, 32668, 32718, 32768, 32816, 32857, 32903, 32955, 32994, 33034, 33086, 33133, 33177, 33220, 33260, 33299, 33338, 33378, 33417, 33455, 33487, 33524, 33565, 33601, 33635, 33670, 33704, 33733, 33769, 33805, 33838, 33866, 33891, 33926, 33968], [40385.912, 40253.39, 40446.975, 40465.559, 40417.302, 40537.611, 40709.52, 40786.174, 40807.43, 40832.832, 40835.222, 40865.614, 40859.217, 40880.766, 40860.505, 40858.945, 40819.926, 40852.227, 40837.379, 40874.92, 40862.291, 40901.939, 40899.067, 40909.317, 40922.781, 40968.146, 41004.084, 40980.522, 40925.055, 40931.211, 40822.0, 40921.81, 40970.133, 40963.118, 40999.934, 41000.966, 41014.432, 40970.987, 40973.236], [32379.129, 32493.508, 32541.769, 32534.191, 32513.298, 32580.655, 32579.164, 32684.882, 32665.346, 32633.574, 32633.222, 32648.204, 32654.218, 32661.577, 32651.56, 32654.984, 32653.838, 32640.97, 32622.359, 32653.642, 32648.149, 32656.009, 32649.497, 32663.594, 32663.154, 32698.849, 32729.337, 32701.943, 32713.454, 32748.772, 32689.527, 32728.991, 32724.306, 32680.807, 32683.273, 32695.853, 32632.645, 32648.459, 32646.34], [29.88, 27.927, 16.828, 12.051, 9.697, 19.015, 13.619, 11.637, 8.44, 7.214, 8.234, 7.055, 7.469, 5.823, 7.828, 7.879, 11.4, 7.971, 6.13, 8.645, 7.605, 8.248, 8.677, 7.227, 6.532, 9.107, 6.843, 11.762, 15.975, 19.408, 25.123, 15.896, 11.345, 15.815, 9.961, 13.044, 18.532, 23.35, 16.553], [1789.7604371159202, 1859.9210866808749, 5146.256866986006, 7720.478302907063, 4118.0939633171265, 22200.272695486896, 31226.096323515656, 6347.549971778145, 8355.752619907167, 7799.78714683532, 9072.739337711191, 8185.704313305313, 9891.390064328627, 8821.900878760065, 8980.33734297116, 6119.650195510625, 7351.000944113168, 5497.267511394584, 5070.545481161693, 7315.712941277427, 6884.436208577311, 10198.024232270793, 9626.20371423544, 8227.250464624916, 10947.804340542394, 6148.856428748791, 5402.548523849541, 3433.644110888968, 3920.7038266177665, 2350.305043037942, 6092.309080904593, 2128.6267221519056, 2285.097059919349, 4182.946789414211, 2116.1216021899954, 2455.820236819658, 1463.570934549654, 991.0844163643825, 2298.359797147274], [681, 682, 683, 684, 685, 686, 687, 688, 689, 690, 691, 692, 693, 694, 695, 696, 697, 698, 699, 700, 701, 702, 703, 704, 705, 706, 707, 708, 709, 710, 711, 712, 713, 714, 715, 716, 717, 718, 719]], [0, 3492, [32445, 32477, 32507, 32549, 32594, 32641, 32691, 32741, 32786, 32827, 32872], [14508.733, 14523.285, 14500.234, 14674.144, 14584.759, 14544.071, 14468.103, 14565.463, 14610.762, 14509.457, 14566.492], [7309.097, 7330.896, 7383.347, 7522.306, 7367.555, 7369.492, 7293.121, 7352.095, 7348.768, 7320.462, 7480.628], [11.201, 10.533, 13.93, 30.997, 18.035, 18.788, 19.33, 25.7, 26.888, 20.731, 34.704], [1532.8035760859327, 1632.4702988192398, 2402.688993045433, 6207.520647571027, 3263.676809429172, 3534.359088616721, 1203.997208314999, 3972.337232945132, 3614.680585113293, 1978.9071799469593, 3298.054663477876], [681, 682, 683, 684, 685, 686, 687, 688, 689, 690, 691]], [2, 3515, [32470, 32503, 32545, 32588, 32637, 32683, 32733, 32780, 32823, 32865, 32915, 32962, 33003, 33052], [11866.554, 11661.164, 11652.302, 11609.49, 11622.835, 11618.131, 11606.505, 11597.918, 11629.047, 11625.818, 11603.979, 11643.387, 11662.153, 11798.424], [43303.454, 43434.561, 43481.883, 43434.482, 43419.646, 43440.349, 43371.339, 43387.421, 43408.795, 43399.55, 43416.255, 43390.049, 43375.583, 43475.845], [54.52, 13.03, 12.625, 10.053, 7.488, 8.413, 11.831, 8.04, 8.563, 7.849, 11.883, 7.892, 10.937, 23.53], [2673.3611736154903, 2381.0368194098396, 3546.3736072215693, 5696.304148396761, 6556.736035468831, 7768.205012247066, 4472.602883407505, 4080.457954134843, 3969.8470233829134, 5181.082257489296, 4009.2377089953557, 4441.767259046097, 4294.724017515278, 8507.623010954841], [682, 683, 684, 685, 686, 687, 688, 689, 690, 691, 692, 693, 694, 695]], [1, 3516, [32495, 32535, 32582, 32630, 32674], [40982.047, 41070.628, 41094.234, 41059.955, 40998.709], [33954.717, 33961.319, 33939.254, 33945.301, 34006.251], [25.491, 20.595, 7.827, 12.495, 14.618], [11538.254418440509, 5935.677148509156, 7437.94436452549, 6843.477791102687, 44180.01576663609], [682, 683, 684, 685, 686]], [0, 3518, [32509, 32552, 32599, 32645, 32694, 32743, 32788, 32829, 32874, 32921, 32967, 33010, 33058, 33103], [15018.942, 15042.462, 15132.325, 15128.674, 15056.003, 15036.508, 15029.125, 14978.996, 15033.68, 15096.237, 14988.442, 15060.885, 14984.82, 14888.066], [9815.43, 9855.349, 9795.623, 9802.074, 9846.516, 9863.088, 9868.924, 9964.85, 9880.84, 9817.553, 9857.26, 9875.016, 9885.092, 9921.308], [25.497, 16.688, 12.542, 9.735, 16.518, 14.178, 16.809, 19.702, 19.418, 15.388, 19.988, 21.553, 24.617, 26.086], [1588.5101037378724, 8145.796916851042, 2285.6125081949444, 1507.0651513587122, 5824.42316035784, 8034.086092354241, 16311.170866121507, 4375.035786504419, 8886.238634966689, 2512.527757801349, 4989.667371854708, 5524.955181645274, 4119.558118819191, 760.6082552534741], [683, 684, 685, 686, 687, 688, 689, 690, 691, 692, 693, 694, 695, 696]], [2, 3521, [32543, 32587, 32635, 32682, 32732], [11482.47, 11406.839, 11367.441, 11589.111, 11519.869], [42956.479, 42878.732, 42852.936, 42865.652, 42845.889], [13.3, 14.994, 15.959, 15.749, 17.374], [46693.298400387466, 13741.302159455463, 6064.864726445169, 3307.2024664945193, 3138.141245041283], [684, 685, 686, 687, 688]], [2, 3523, [32547, 32592, 32639, 32687, 32738, 32784, 32825, 32869, 32917, 32964, 33006, 33056], [12290.621, 12219.655, 12182.542, 12194.831, 12180.393, 12235.946, 12246.499, 12316.602, 12342.831, 12367.008, 12354.74, 12356.072], [45217.224, 45204.271, 45163.673, 45147.755, 45158.333, 45207.151, 45193.872, 45160.622, 45143.152, 45072.668, 45084.285, 45132.772], [10.604, 30.403, 22.202, 23.414, 24.951, 32.266, 23.817, 10.65, 8.137, 7.507, 19.239, 32.578], [2374.926293626887, 3289.80372221669, 7177.486491702458, 5556.785806202564, 3165.1444465551663, 3247.943609353487, 1482.426486112689, 3459.026021473354, 3977.7900713057256, 3305.1437760048734, 3055.8303340891184, 2102.13020459102], [684, 685, 686, 687, 688, 689, 690, 691, 692, 693, 694, 695]], [0, 3526, [32553, 32598, 32646, 32695, 32744, 32789, 32831, 32875, 32923, 32969, 33012, 33060, 33104, 33150, 33195, 33239, 33280, 33317, 33360, 33397, 33438, 33470, 33504, 33546, 33581, 33617], [15382.102, 15314.736, 15239.547, 15299.692, 15231.594, 15248.017, 15349.724, 15307.53, 15319.368, 15302.8, 15350.137, 15330.453, 15308.095, 15290.513, 15318.536, 15397.086, 15398.925, 15363.765, 15429.829, 15511.429, 15542.393, 15569.827, 15562.769, 15578.456, 15613.955, 15624.046], [8887.473, 8847.916, 8819.348, 8818.304, 8849.995, 8878.618, 8810.974, 8811.23, 8765.503, 8795.488, 8788.077, 8814.307, 8783.019, 8725.425, 8776.311, 8801.773, 8762.027, 8786.275, 8614.167, 8541.572, 8513.821, 8489.565, 8474.519, 8507.131, 8691.25, 8742.369], [21.473, 13.689, 16.234, 17.208, 13.484, 13.535, 18.51, 26.636, 8.027, 18.261, 9.748, 9.662, 8.143, 9.243, 9.392, 11.419, 14.73, 24.424, 21.25, 21.056, 12.69, 14.091, 13.052, 13.804, 23.479, 15.954], [30848.927636987126, 51870.32490977181, 15323.442146583415, 17910.87403373525, 30346.40128257457, 45282.36017306945, 14467.322411840594, 13676.55569030684, 4176.146497959353, 2410.1412709887572, 1408.2202773362953, 3633.4127965283014, 4011.9788324703472, 4259.823663230774, 4011.24881500224, 5199.200127761876, 3002.511425682299, 2277.066860814266, 11467.00793531504, 5964.181808140631, 4332.376421676817, 2968.973510612507, 2728.5931411486167, 2181.2633325441598, 2016.7731075777524, 1113.7228909545915], [684, 685, 686, 687, 688, 689, 690, 691, 692, 693, 694, 695, 696, 697, 698, 699, 700, 701, 702, 703, 704, 705, 706, 707, 708, 709]], [3, 3529, [32557, 32603, 32648, 32697, 32746, 32791, 32832, 32879, 32925, 32971, 33013, 33061, 33106, 33152, 33196, 33241], [15635.023, 15818.864, 15776.685, 15732.949, 15765.701, 15682.408, 15672.216, 15710.875, 15722.921, 15676.063, 15654.481, 15691.717, 15638.62, 15755.662, 15738.794, 15659.663], [64650.469, 64773.185, 64771.312, 64722.983, 64750.173, 64669.954, 64644.215, 64733.156, 64677.25, 64631.423, 64627.862, 64675.429, 64637.917, 64727.386, 64758.174, 64664.649], [14.38, 11.787, 14.566, 16.789, 17.623, 19.725, 15.637, 20.763, 13.762, 11.008, 28.28, 14.922, 14.233, 18.145, 30.835, 33.919], [2282.7208599310443, 12011.711932499878, 13164.682857738162, 9452.6974062559, 15054.963048878762, 7809.237547789941, 5622.709641361895, 7034.008691837942, 92945.55700053554, 3012.747844995008, 2075.0959918625044, 3875.1676314037018, 1842.5746468896555, 6047.655327217464, 4921.746526242291, 2928.368409580878], [684, 685, 686, 687, 688, 689, 690, 691, 692, 693, 694, 695, 696, 697, 698, 699]], [1, 3533, [32719, 32769, 32817, 32858, 32904, 32956, 32995, 33036, 33087, 33135, 33178, 33221, 33262], [40981.607, 41069.657, 41112.782, 41098.663, 41062.185, 41071.659, 41070.281, 41119.442, 41125.974, 41122.807, 41067.606, 40876.666, 40969.015], [33715.636, 33788.538, 33800.26, 33823.371, 33826.483, 33801.099, 33906.503, 33887.603, 33905.866, 33903.667, 33847.478, 33758.193, 33700.744], [18.831, 12.743, 9.152, 7.698, 10.551, 17.466, 11.472, 7.008, 6.776, 6.018, 14.326, 16.577, 17.032], [7342.735334373767, 6895.228576989158, 5039.6385133266385, 6612.664764293325, 9614.465428570336, 4496.480567856671, 5606.002807768597, 10210.826985818157, 9247.781723989263, 7710.071299514313, 7308.336643423714, 19815.50785773398, 27838.0708348019], [687, 688, 689, 690, 691, 692, 693, 694, 695, 696, 697, 698, 699]], [2, 3536, [32734, 32781, 32824, 32866, 32916, 32963, 33004, 33051, 33098], [11668.375, 11672.875, 11683.468, 11663.813, 11646.629, 11685.745, 11665.121, 11681.375, 11672.236], [44562.722, 44514.087, 44537.539, 44521.205, 44543.311, 44523.409, 44531.285, 44548.41, 44547.222], [14.285, 9.932, 12.755, 6.491, 9.276, 8.22, 6.45, 10.789, 12.645], [1777.309426159233, 2539.1278908933973, 2440.9319213443828, 2092.5983707785545, 2489.359109668586, 2928.0494044664874, 1934.5465515309713, 1702.6485135707132, 1078.5386321416438], [688, 689, 690, 691, 692, 693, 694, 695, 696]], [2, 3537, [32590, 32638, 32684, 32735, 32782], [11752.756, 11744.602, 11754.011, 11782.518, 11761.599], [45068.351, 45092.296, 45096.813, 45089.294, 45079.724], [9.659, 6.114, 6.855, 10.58, 10.785], [2895.3797585005864, 5325.881590787352, 4954.228572119194, 3403.9397278765864, 3495.493949981139], [685, 686, 687, 688, 689]], [3, 3562, [32790, 32830, 32876, 32922, 32968], [15084.495, 15115.509, 15077.557, 15125.913, 15084.794], [65872.982, 65878.395, 65811.206, 65874.812, 65838.219], [15.984, 12.514, 31.794, 16.138, 20.992], [2618.8461019602823, 2834.479007953185, 681.7932586237744, 3219.3313872169397, 2893.6294208880486], [689, 690, 691, 692, 693]], [3, 3563, [32880, 32927, 32973, 33015, 33063, 33108, 33156, 33198, 33244], [16313.033, 16307.586, 16279.733, 16333.22, 16334.694, 16338.457, 16296.212, 16081.447, 16003.617], [63260.685, 63269.419, 63239.537, 63242.662, 63278.105, 63259.531, 63265.671, 63391.487, 63403.28], [20.763, 11.749, 15.784, 14.557, 22.339, 13.397, 11.855, 28.215, 24.407], [1141.9842799077107, 1676.1119447982248, 1311.182653530833, 1340.5069427821052, 1190.9514705932702, 1278.0473377845378, 1794.5646653166564, 2108.7680360119703, 1474.690947487938], [691, 692, 693, 694, 695, 696, 697, 698, 699]], [1, 3568, [32993, 33033, 33085, 33134, 33176, 33219], [40749.24, 40802.756, 40864.383, 40858.381, 40912.994, 40935.85], [31812.696, 31897.055, 31838.533, 31949.538, 31815.98, 31841.257], [29.079, 15.374, 25.913, 18.064, 20.011, 13.494], [3747.2819453790667, 20484.211332312596, 2039.1509299987304, 15053.61565719477, 1825.2917322235169, 1358.1987454708521], [693, 694, 695, 696, 697, 698]], [2, 3577, [33005, 33053, 33099, 33144, 33190, 33232, 33276, 33311, 33349, 33390, 33430, 33465, 33499, 33540, 33578, 33612], [11697.955, 11715.891, 11755.872, 11741.868, 11738.206, 11749.982, 11725.17, 11737.748, 11749.399, 11722.126, 11745.103, 11749.603, 11724.012, 11724.883, 11735.529, 11728.464], [45073.62, 45046.208, 45087.942, 45078.262, 45012.513, 45043.695, 45069.77, 45018.092, 45090.177, 45004.853, 45059.716, 45049.845, 45039.481, 45040.806, 45037.797, 45068.354], [19.638, 13.297, 10.023, 7.145, 13.306, 8.651, 9.464, 10.196, 13.501, 12.202, 10.644, 22.44, 11.35, 9.002, 8.844, 13.772], [1301.3616189048882, 2150.688757153755, 1202.904255467652, 1876.3139311406624, 2121.372414711935, 1884.0514560116776, 1475.965553671075, 1691.4806283306527, 1253.1950463902456, 1550.972701476232, 2330.650625589662, 1662.8164048686588, 2371.538670334353, 2160.1022641432232, 2634.29793566093, 1866.8398276575467], [694, 695, 696, 697, 698, 699, 700, 701, 702, 703, 704, 705, 706, 707, 708, 709]], [2, 3579, [33055, 33101, 33146, 33189, 33233, 33275, 33312], [11802.872, 11901.713, 11925.847, 11854.787, 11856.599, 11814.755, 11837.836], [43474.208, 43534.512, 43522.912, 43407.507, 43450.405, 43325.244, 43347.603], [22.64, 15.001, 14.767, 28.045, 24.724, 16.808, 21.646], [8961.051167008143, 6466.095108796817, 8802.66791552542, 4586.22104162942, 7092.7199047508275, 1106.736288976573, 3080.882533735183], [695, 696, 697, 698, 699, 700, 701]], [3, 3592, [33240, 33282, 33318, 33359, 33396], [15536.828, 15523.442, 15524.127, 15545.408, 15477.435], [65415.461, 65457.236, 65457.288, 65443.963, 65419.693], [19.656, 7.852, 19.584, 13.114, 14.71], [1876.8835324534718, 2327.5821316687347, 1508.4548311542903, 1923.2345406926213, 2462.7515318938304], [699, 700, 701, 702, 703]], [0, 3593, [33153, 33197, 33242, 33283, 33319, 33361, 33398, 33440], [15744.073, 15775.149, 15789.766, 15730.556, 15841.032, 15824.608, 15786.299, 15822.842], [9564.076, 9482.191, 9492.004, 9331.74, 9469.16, 9447.288, 9454.113, 9531.023], [23.173, 26.037, 18.321, 30.768, 18.065, 15.911, 23.109, 13.121], [8117.576309711438, 5920.998329857639, 5797.131983204603, 6410.300044917483, 1986.1940364771722, 1595.9619359144508, 3343.2013692830424, 560.0295279096783], [697, 698, 699, 700, 701, 702, 703, 704]], [2, 3611, [33429, 33463, 33498, 33538, 33576, 33611, 33647], [11545.679, 11565.626, 11587.281, 11553.052, 11572.583, 11569.751, 11551.023], [41924.649, 41928.788, 41946.561, 41941.411, 41987.898, 41971.121, 41973.269], [16.571, 9.013, 10.755, 6.899, 15.135, 19.482, 22.62], [1938.514836356399, 3394.2508838314416, 2472.6920836345985, 2221.946860373884, 1067.8277076120428, 1709.6071751405714, 1188.7310149832153], [704, 705, 706, 707, 708, 709, 710]], [0, 3617, [33316, 33357, 33394, 33436, 33468], [15297.769, 15274.436, 15239.482, 15320.12, 15284.888], [7564.812, 7583.436, 7582.086, 7571.224, 7642.012], [17.325, 14.635, 16.931, 18.061, 21.83], [1103.040141662366, 2453.517817569905, 2539.6678178470574, 938.9474667273287, 1023.983154602054], [701, 702, 703, 704, 705]], [2, 3627, [33579, 33613, 33648, 33682, 33711], [11832.856, 12065.264, 12022.822, 12025.998, 11995.271], [43403.674, 43338.001, 43345.842, 43348.831, 43354.648], [34.456, 14.351, 19.383, 18.254, 19.013], [5250.714021867625, 3895.192543878161, 1888.6995709708945, 1637.2397817455274, 1682.8735367446084], [708, 709, 710, 711, 712]], [3, 3639, [33848, 33874, 33901, 33943, 33978, 34016], [14645.536, 14673.692, 14635.855, 14646.595, 14629.395, 14706.514], [65642.85, 65692.85, 65684.955, 65641.972, 65666.561, 65477.105], [18.139, 18.609, 9.922, 13.109, 13.13, 36.108], [948.6987287469177, 980.1714340929826, 2508.8034932577325, 2081.7176222567414, 2331.1713288959204, 4535.5053553662065], [716, 717, 718, 719, 720, 721]], [0, 3640, [33819, 33849, 33875, 33904, 33945, 33980, 34018, 34049, 34090, 34125], [15239.76, 15191.09, 15242.21, 15249.34, 15224.084, 15210.539, 15219.892, 15200.105, 15210.989, 15218.26], [8940.777, 8873.72, 8877.702, 8831.273, 8838.61, 8860.194, 8906.188, 8853.351, 8926.873, 8860.85], [42.664, 14.913, 10.705, 14.584, 15.162, 11.207, 35.431, 7.02, 16.943, 22.276], [801.210089335064, 2898.547300292401, 1183.035250304797, 1374.236605031692, 1837.5512670644648, 2006.0247322144523, 3767.2167376096418, 647.7600477100194, 4818.667515399351, 1122.811693920874], [715, 716, 717, 718, 719, 720, 721, 722, 723, 724]], [1, 3641, [33837, 33865, 33890, 33925, 33967, 34002, 34033], [40546.315, 40558.525, 40569.559, 40591.956, 40531.929, 40557.755, 40539.148], [31939.22, 32013.051, 31988.133, 31982.655, 31954.47, 31927.098, 31933.646], [9.563, 15.472, 11.764, 14.027, 14.567, 12.117, 7.689], [703.73354239348, 907.7695193703963, 1500.7675454298515, 1935.1852866310967, 1723.9297407842814, 1199.375721195953, 1462.406421069722], [715, 716, 717, 718, 719, 720, 721]], [2, 3651, [33939, 33976, 34012, 34046, 34084], [11740.821, 11761.187, 11749.664, 11735.406, 11747.746], [41735.304, 41703.753, 41720.662, 41703.643, 41734.937], [10.672, 8.837, 10.223, 9.146, 15.568], [1556.469569862922, 2036.462421131484, 2040.253219448761, 2305.6680172820315, 2337.3584681517773], [719, 720, 721, 722, 723]], [2, 3652, [33899, 33940, 33977, 34013, 34047, 34085, 34121, 34157, 34192, 34228, 34268], [11698.413, 11768.195, 11755.716, 11764.752, 11764.463, 11817.211, 11898.923, 11892.49, 11915.796, 11828.86, 11746.59], [43501.677, 43499.932, 43522.153, 43503.984, 43469.829, 43488.772, 43496.516, 43462.451, 43477.605, 43494.912, 43514.439], [33.353, 26.239, 17.107, 17.985, 14.65, 11.507, 13.431, 15.426, 11.233, 13.767, 25.027], [1547.4466850716894, 3578.2688468641213, 9017.540076295361, 3988.787274610288, 3751.307471401272, 6104.422536470709, 4955.062221588421, 5147.1004374766735, 6444.323006392556, 5087.570265068426, 6245.0671673799], [718, 719, 720, 721, 722, 723, 724, 725, 726, 727, 728]], [3, 3653, [33903, 33944, 33979, 34017, 34048, 34089, 34124, 34159, 34196, 34230], [14736.008, 14775.618, 14841.021, 14808.38, 14826.226, 14822.374, 14802.493, 14848.962, 14802.063, 14839.488], [65466.523, 65345.19, 65275.47, 65266.62, 65243.142, 65283.657, 65256.003, 65257.424, 65291.632, 65274.238], [35.865, 28.944, 18.49, 15.195, 16.369, 10.499, 15.04, 13.13, 9.403, 10.915], [3895.9783693762224, 3407.871653456624, 1752.9997167952924, 2222.464512534256, 1954.7713447330575, 1640.9457429612846, 1387.6943943439987, 1299.4900836740303, 1814.753505461415, 1166.5339969028817], [718, 719, 720, 721, 722, 723, 724, 725, 726, 727]], [3, 3654, [33877, 33906, 33948, 33983, 34021], [16504.441, 16516.203, 16550.58, 16535.339, 16529.343], [63886.635, 63859.741, 63849.624, 63931.929, 63874.16], [14.511, 13.807, 9.622, 11.675, 23.044], [1069.23128033998, 1733.3844397985763, 1885.0823454130443, 1924.5017318480825, 736.9350453694201], [717, 718, 719, 720, 721]], [2, 3673, [33975, 34011, 34045, 34083, 34120, 34156], [11472.061, 11476.721, 11473.937, 11450.095, 11511.082, 11447.201], [44020.57, 44018.02, 43994.666, 43913.901, 43946.285, 44003.38], [17.751, 11.943, 16.764, 25.055, 30.572, 15.93], [1644.6774316522376, 1345.9668447556908, 1410.0945616505685, 2796.3969371985013, 8372.476668913057, 1195.448401762903], [720, 721, 722, 723, 724, 725]], [1, 3700, [34143, 34180, 34218, 34258, 34288, 34317, 34348], [40245.216, 40275.273, 40271.106, 40260.427, 40279.671, 40278.341, 40294.344], [31851.376, 31790.915, 31815.024, 31818.116, 31825.063, 31819.869, 31844.044], [12.592, 8.825, 8.731, 10.414, 16.279, 15.826, 12.528], [1896.0203360648497, 985.3779674982644, 1788.2036199017782, 1451.8343458757372, 1875.0076249214326, 2222.266135024594, 2327.824981737697], [724, 725, 726, 727, 728, 729, 730]], [3, 3713, [34234, 34271, 34306, 34335, 34366], [16549.296, 16549.642, 16493.4, 16524.645, 16558.676], [63804.98, 63941.39, 63932.94, 63862.539, 63837.723], [28.981, 20.367, 18.529, 19.999, 14.335], [2689.0657342455434, 854.0742486647088, 1111.7519788474262, 925.1868105664009, 1408.4196118461934], [727, 728, 729, 730, 731]], [1, 3717, [34259, 34290, 34320, 34350, 34378, 34399, 34427], [40763.726, 40790.306, 40801.433, 40786.9, 40800.335, 40692.032, 40807.49], [34412.452, 34372.537, 34394.777, 34380.544, 34402.896, 34302.56, 34419.096], [16.778, 6.809, 8.194, 9.785, 19.51, 32.495, 18.222], [1549.1802585690125, 2836.3467216894073, 3076.444999820402, 2190.010368236475, 1776.9742662296974, 3191.4081574536403, 1574.0959767787576], [727, 728, 729, 730, 731, 732, 733]], [2, 3727, [34407, 34440, 34470, 34500, 34520, 34544, 34575, 34602, 34642, 34675], [11357.974, 11308.285, 11330.743, 11327.738, 11323.205, 11357.726, 11334.905, 11350.536, 11365.06, 11349.947], [44122.192, 44179.627, 44179.756, 44191.992, 44180.543, 44228.203, 44212.579, 44221.8, 44261.621, 44236.462], [17.846, 19.272, 16.067, 11.562, 16.241, 20.131, 18.447, 17.145, 18.784, 21.263], [3998.685408338117, 2144.16833775214, 3164.594270517132, 5483.063524713474, 5744.150288510309, 4302.070313233526, 3223.950666012001, 2188.0691642354623, 968.6317287617331, 10513.06128152714], [733, 734, 735, 736, 737, 738, 739, 740, 741, 742]], [1, 3730, [34428, 34464, 34492, 34513, 34532], [41027.648, 41015.457, 41014.054, 41002.934, 41040.525], [32618.951, 32614.403, 32589.33, 32612.516, 32605.584], [8.747, 8.877, 8.78, 13.084, 20.872], [2970.017825801568, 2105.283172846947, 2320.0435627135353, 2107.8166463577036, 1119.5773793604167], [733, 734, 735, 736, 737]], [0, 3735, [34443, 34476, 34502, 34522, 34549, 34579], [15375.494, 15469.006, 15415.034, 15446.253, 15457.316, 15431.828], [10598.6, 10573.007, 10580.295, 10610.162, 10597.269, 10579.084], [35.94, 17.052, 22.695, 11.273, 13.95, 15.287], [2005.7714234716657, 868.5305745906851, 1868.5168713466628, 1497.3709889135087, 1837.092663515223, 2995.742668591294], [734, 735, 736, 737, 738, 739]], [3, 3743, [34523, 34551, 34580, 34606, 34646, 34684], [16501.688, 16558.901, 16584.566, 16555.432, 16580.927, 16539.684], [63849.009, 63882.544, 63888.04, 63912.634, 63883.77, 63786.18], [18.153, 19.348, 19.356, 26.217, 22.708, 30.391], [930.1719584491699, 850.2215774447067, 633.7156270064761, 1167.8306201490861, 905.4974040974273, 3447.781827231237], [737, 738, 739, 740, 741, 742]], [2, 3753, [34603, 34643, 34677, 34706, 34739], [11584.843, 11708.566, 11678.454, 11742.544, 11585.341], [43586.906, 43471.24, 43528.256, 43517.04, 43613.585], [12.958, 30.297, 21.107, 19.633, 16.009], [926.8518058173618, 1422.9820530108361, 4950.336001050194, 6787.599327485734, 712.6616038815457], [740, 741, 742, 743, 744]], [1, 3764, [34763, 34789, 34819, 34853, 34880, 34906, 34941, 34975, 35000, 35037], [40414.956, 40440.473, 40418.844, 40384.307, 40360.076, 40414.26, 40396.694, 40452.531, 40298.767, 40395.825], [32011.965, 32047.084, 32043.337, 32073.381, 32079.755, 32065.089, 32109.845, 32103.386, 32146.607, 32042.845], [30.745, 18.542, 34.792, 24.552, 19.424, 20.675, 22.489, 14.068, 29.705, 29.869], [1916.690303032759, 1821.5464175795394, 1117.9461978559755, 1965.6683729128126, 3190.9023473134007, 1881.8992007979703, 3429.3533415084044, 21951.038986761883, 2114.1188947714218, 834.9960373331555], [744, 745, 746, 747, 748, 749, 750, 751, 752, 753]], [2, 3770, [34803, 34835, 34861, 34891, 34919, 34957, 34982], [12234.7, 12168.527, 12156.328, 12164.871, 12181.997, 12142.173, 12077.172], [45240.144, 45309.021, 45267.989, 45303.093, 45237.779, 45211.683, 45257.943], [40.068, 20.958, 13.485, 17.63, 16.587, 23.461, 18.728], [914.3426652858792, 1474.5791980428464, 945.2577053338334, 1092.5714969873259, 1825.0026889556411, 2174.8443501069073, 666.0625118177694], [746, 747, 748, 749, 750, 751, 752]], [3, 3773, [34839, 34867, 34894, 34924, 34961, 34987, 35023, 35050, 35082], [16568.666, 16609.871, 16628.504, 16623.723, 16622.996, 16586.01, 16617.413, 16548.082, 16573.82], [63867.502, 63820.356, 63832.428, 63827.367, 63835.851, 63877.008, 63877.056, 63925.009, 63917.726], [24.681, 9.82, 11.429, 14.194, 14.529, 15.794, 10.029, 12.141, 15.557], [1479.8712805645002, 3569.658609020569, 3278.5162720211156, 3081.5380762322657, 2807.5927187948214, 2425.560142396477, 3289.681649556473, 1221.5996565628102, 1878.9408920067208], [747, 748, 749, 750, 751, 752, 753, 754, 755]], [2, 3775, [34860, 34889, 34918, 34955, 34981, 35016, 35045, 35077, 35112, 35146, 35178, 35203, 35229, 35255, 35282], [11651.808, 11639.34, 11713.066, 11586.728, 11633.623, 11617.411, 11545.851, 11609.727, 11558.577, 11583.525, 11615.603, 11539.184, 11593.119, 11606.163, 11615.806], [44861.068, 44871.35, 44827.831, 44810.945, 44815.46, 44832.457, 44832.502, 44796.599, 44871.524, 44863.948, 44853.04, 44798.145, 44850.277, 44835.461, 44771.486], [17.311, 16.919, 26.375, 11.604, 23.742, 18.675, 22.189, 21.048, 34.742, 25.822, 28.19, 23.729, 13.289, 11.387, 20.896], [2263.3454816046224, 2512.452524981234, 1998.613761688183, 2507.395898216339, 2283.8154936433953, 1848.691843014792, 1249.1621950969684, 1726.3227278166526, 1105.1415632932487, 982.2580333902649, 1006.1273235719992, 1767.971145952371, 1982.779483973572, 2275.153008627018, 4340.081689952917], [748, 749, 750, 751, 752, 753, 754, 755, 756, 757, 758, 759, 760, 761, 762]], [3, 3777, [34893, 34922, 34959, 34986, 35022, 35049], [15479.569, 15534.369, 15529.482, 15474.202, 15545.044, 15501.351], [65465.672, 65424.262, 65463.444, 65461.998, 65394.338, 65456.525], [18.073, 34.655, 21.897, 13.785, 33.601, 15.475], [1203.9074430833891, 1148.9931570341414, 1296.431417185606, 1249.8488940954849, 1130.4958871885717, 1213.93040940797], [749, 750, 751, 752, 753, 754]], [0, 3787, [34984, 35020, 35047, 35081, 35116, 35149], [15098.843, 15034.175, 15107.375, 15077.5, 15077.176, 15099.316], [8782.734, 8865.938, 8825.414, 8823.323, 8800.745, 8800.672], [12.544, 27.679, 14.016, 36.218, 30.921, 12.145], [1084.1426401436945, 1879.0237570963398, 1179.004922723692, 1211.3306946571904, 1539.3884946186545, 1907.5806195367195], [752, 753, 754, 755, 756, 757]], [0, 3803, [35118, 35150, 35182, 35208, 35233], [15387.121, 15158.041, 15222.343, 15316.282, 15244.579], [10608.501, 10518.276, 10569.299, 10575.518, 10571.901], [17.689, 21.177, 18.878, 19.66, 17.544], [846.2544022905074, 3196.8086552716004, 3008.185230692576, 2578.6636129224703, 3034.4211075998132], [756, 757, 758, 759, 760]], [3, 3808, [35152, 35184, 35209, 35235, 35259, 35288, 35318, 35344, 35371, 35404], [16638.901, 16619.985, 16614.164, 16603.51, 16613.043, 16665.467, 16621.68, 16614.739, 16640.612, 16633.463], [63796.239, 63839.66, 63835.285, 63881.259, 63819.938, 63768.583, 63862.389, 63811.181, 63805.849, 63818.78], [29.426, 19.224, 9.246, 15.075, 24.045, 13.639, 24.959, 19.551, 10.948, 14.675], [1332.412902964205, 2097.935024961799, 3077.3841077210063, 2813.7005123972385, 3217.15235696967, 2714.2848363018416, 1174.750261432383, 1385.321534952957, 1750.9695960016886, 1172.4349784557364], [757, 758, 759, 760, 761, 762, 763, 764, 765, 766]], [1, 3815, [35196, 35225, 35249, 35273, 35305, 35328, 35354, 35386, 35413, 35448, 35479, 35513, 35535, 35559, 35597, 35629, 35658, 35691, 35728, 35764, 35799, 35834, 35862, 35885, 35913, 35935, 35960, 35986, 36017, 36049], [40776.636, 40765.792, 40775.99, 40759.932, 40784.909, 40731.991, 40759.107, 40702.681, 40744.505, 40802.367, 40778.801, 40821.822, 40762.745, 40845.986, 40783.235, 40754.699, 40763.738, 40758.676, 40770.812, 40775.579, 40762.165, 40755.667, 40759.235, 40730.566, 40778.279, 40780.165, 40880.396, 40913.161, 40881.431, 40798.232], [34439.049, 34427.265, 34426.71, 34428.859, 34440.576, 34428.356, 34455.038, 34447.985, 34473.384, 34427.079, 34409.521, 34358.734, 34439.189, 34383.275, 34422.737, 34442.247, 34432.992, 34451.861, 34385.547, 34433.72, 34434.082, 34440.079, 34438.902, 34426.93, 34435.227, 34406.31, 34354.457, 34184.692, 34340.543, 34428.481], [14.679, 16.38, 18.791, 9.55, 14.033, 14.683, 14.574, 16.323, 19.273, 23.884, 25.093, 15.218, 18.43, 19.996, 16.224, 12.414, 14.584, 21.235, 13.071, 21.0, 10.646, 10.664, 16.559, 15.167, 16.588, 13.863, 25.397, 25.024, 20.341, 24.176], [2038.4952060065195, 4149.370602378291, 1962.018698291359, 2725.420633224643, 1159.1165688730175, 2391.5417088302024, 3033.156851585619, 1584.254299836826, 1826.423751350401, 2019.7874737339896, 2170.5960323455843, 365.6164035110774, 1432.0366405869722, 773.1403418653601, 3018.0373813273104, 2519.2805467382204, 1869.8004803403248, 1789.0076018631132, 2308.3656372954133, 1936.5744359687096, 1483.3173546766661, 2511.3292865861727, 2058.467613443866, 2203.057909101291, 2332.048261701053, 1616.3108858296905, 4965.281605962713, 5282.301522579714, 4433.382430666345, 1551.5121602267689], [758, 759, 760, 761, 762, 763, 764, 765, 766, 767, 768, 769, 770, 771, 772, 773, 774, 775, 776, 777, 778, 779, 780, 781, 782, 783, 784, 785, 786, 787]], [3, 3817, [35258, 35286, 35315, 35341, 35367, 35400, 35433], [14770.63, 14792.892, 14764.609, 14779.014, 14790.454, 14777.306, 14764.938], [65866.306, 65829.692, 65839.834, 65827.888, 65819.137, 65834.463, 65828.289], [13.75, 7.347, 8.484, 10.65, 10.426, 10.48, 9.558], [1294.9211534694139, 3295.7697508046676, 2099.798314718272, 2049.2741999640866, 2067.4753981425156, 2171.785127283106, 2878.647312530323], [761, 762, 763, 764, 765, 766, 767]], [2, 3845, [35547, 35569, 35612, 35639, 35672, 35706], [11640.962, 11647.998, 11593.054, 11651.229, 11649.164, 11636.33], [44901.446, 44867.409, 44906.644, 44874.387, 44880.297, 44865.082], [28.726, 19.318, 21.846, 15.018, 23.184, 30.604], [1321.7297699973776, 2150.4586817153217, 1574.174507608123, 1378.4819642331565, 1817.9872744744584, 1025.2366107934083], [771, 772, 773, 774, 775, 776]], [1, 3853, [35631, 35659, 35692, 35729, 35765, 35800, 35835, 35863, 35886, 35914, 35936, 35961, 35985, 36018, 36050, 36085, 36111], [40909.949, 40880.235, 40849.503, 40886.326, 40884.796, 40909.36, 40898.895, 40894.768, 40856.824, 40840.121, 40899.047, 40875.724, 40882.549, 40869.415, 40878.936, 40868.172, 40894.565], [32622.869, 32674.775, 32670.956, 32629.762, 32672.106, 32636.12, 32665.693, 32639.466, 32658.967, 32647.703, 32670.184, 32671.472, 32680.555, 32681.223, 32657.734, 32663.283, 32680.221], [15.083, 8.098, 17.789, 9.117, 11.678, 15.933, 9.937, 12.167, 9.367, 11.801, 10.312, 8.28, 7.067, 5.605, 9.9, 8.522, 14.022], [1594.4434949408778, 2299.4871829855256, 1188.2555358781224, 1239.9819512092822, 1411.0740715545498, 668.5572193120305, 2613.913190067826, 2353.729926807283, 2291.214526474926, 2280.493336082047, 2576.1785138714654, 2569.902090132002, 3426.287388772997, 3371.7628168449046, 1931.81486561589, 2321.990208541943, 2179.727832583203], [773, 774, 775, 776, 777, 778, 779, 780, 781, 782, 783, 784, 785, 786, 787, 788, 789]], [2, 3870, [35921, 35941, 35968, 35995, 36026, 36059, 36093, 36120], [11630.223, 11548.127, 11628.146, 11615.548, 11652.541, 11710.519, 11727.379, 11722.958], [43490.656, 43539.799, 43498.06, 43605.891, 43490.248, 43526.067, 43549.883, 43491.72], [14.647, 26.75, 28.079, 35.336, 19.983, 13.537, 17.901, 21.134], [1319.0276980675942, 1920.3147018315958, 1345.3629837783105, 800.1761487757991, 1627.3248936612479, 1324.8534007184362, 2422.203218943796, 1060.0840758840025], [783, 784, 785, 786, 787, 788, 789, 790]], [0, 3877, [35970, 35999, 36029, 36065, 36096, 36122], [15056.289, 15066.876, 15059.04, 15059.8, 15065.058, 15024.134], [7293.096, 7265.688, 7303.693, 7295.972, 7286.727, 7257.322], [6.363, 11.284, 12.57, 10.577, 25.998, 24.275], [2757.5595575637644, 1913.5947590396147, 2001.170074824042, 2045.7128727462944, 1067.0499563252768, 1304.3508183497113], [785, 786, 787, 788, 789, 790]], [1, 3888, [36110, 36141, 36175, 36204, 36233, 36260, 36287, 36311, 36344, 36374, 36402], [40805.013, 40749.125, 40800.182, 40768.363, 40804.817, 40791.602, 40764.528, 40747.822, 40733.864, 40816.275, 40770.72], [34437.13, 34433.084, 34446.752, 34441.725, 34422.232, 34432.337, 34419.964, 34430.255, 34476.261, 34451.514, 34436.497], [20.621, 17.472, 9.248, 15.781, 14.156, 12.759, 18.098, 15.086, 21.802, 16.731, 38.566], [1411.8235885127235, 2102.83834760423, 2927.4209036378506, 1772.1242826463533, 2522.4185909688053, 3142.69583772218, 2133.9543822631076, 1517.152681248075, 715.9505532998481, 1213.9236872943175, 2179.3045963390236], [789, 790, 791, 792, 793, 794, 795, 796, 797, 798, 799]], [1, 3889, [36086, 36112, 36142, 36176, 36205], [41000.107, 41009.845, 41022.114, 41019.906, 40975.145], [31735.349, 31755.944, 31713.672, 31754.278, 31740.219], [10.208, 12.502, 10.648, 11.747, 12.812], [2540.7660020630983, 2591.0582808806885, 1895.9922253568418, 2286.0471066898112, 1425.8737302822335], [788, 789, 790, 791, 792]], [2, 3901, [36186, 36212, 36243, 36271, 36296, 36324], [11729.843, 11702.934, 11699.45, 11767.14, 11678.071, 11638.594], [43512.572, 43530.421, 43518.23, 43509.821, 43497.313, 43517.949], [22.041, 15.444, 9.503, 17.163, 12.325, 18.318], [2979.1732190585303, 2442.324901389533, 4546.883149686734, 3372.025881477751, 1563.6793704050608, 1521.880693510873], [792, 793, 794, 795, 796, 797]], [0, 3902, [36188, 36214, 36245, 36273, 36299, 36328, 36363, 36386, 36415, 36450, 36481, 36501], [15037.615, 15082.463, 15072.506, 15032.656, 14983.509, 15089.057, 15045.393, 15052.155, 15057.737, 15056.676, 15064.331, 15070.931], [7325.643, 7303.156, 7310.274, 7290.321, 7194.322, 7288.098, 7310.566, 7282.159, 7290.416, 7248.152, 7335.649, 7343.619], [12.362, 26.946, 11.744, 22.946, 33.407, 20.796, 13.574, 7.359, 11.208, 10.814, 18.113, 12.731], [1126.8128649085434, 724.9464384999451, 721.7780882442452, 724.6283718007027, 1996.8539055715148, 779.1801215001863, 1370.983253417182, 3407.9677124404816, 1650.0373661988503, 2565.544251948678, 1450.7136879227826, 2207.443770269518], [792, 793, 794, 795, 796, 797, 798, 799, 800, 801, 802, 803]], [0, 3929, [36547, 36571, 36596, 36625, 36649, 36677, 36709, 36736, 36774, 36821, 36882, 36937], [15024.773, 15038.095, 15049.629, 15053.798, 15043.824, 15039.605, 14993.215, 15017.417, 15055.935, 15074.219, 15106.161, 15087.521], [7313.69, 7316.648, 7305.498, 7332.175, 7305.795, 7310.432, 7286.795, 7305.118, 7322.257, 7336.506, 7394.387, 7306.414], [19.58, 10.499, 11.3, 10.889, 11.633, 10.126, 14.575, 17.621, 8.7, 13.306, 12.815, 13.535], [856.3374009965448, 1832.5021328456226, 1485.138865437555, 1578.3244014382562, 1501.4894725335914, 2417.5112889246057, 2072.825783908131, 1376.1693161312853, 2366.0916993043306, 2767.992689646861, 4743.689608360579, 3309.1817753706846], [805, 806, 807, 808, 809, 810, 811, 812, 813, 814, 815, 816]], [1, 3941, [36662, 36691, 36721, 36753, 36796, 36858], [40742.566, 40655.027, 40690.777, 40671.303, 40814.559, 40807.941], [34360.915, 34395.073, 34406.754, 34389.368, 34376.415, 34353.683], [28.485, 26.173, 17.354, 11.229, 16.816, 28.423], [2202.452618603916, 2261.0129476104808, 3503.5074969722154, 5350.5250781481545, 4297.161280233806, 2771.485374658043], [809, 810, 811, 812, 813, 814]], [1, 3953, [36752, 36795, 36853, 36914, 36964, 37015, 37065, 37112, 37154, 37197, 37242, 37287, 37330, 37370, 37414, 37452, 37497, 37536, 37576, 37615, 37655, 37698, 37739, 37774, 37812, 37845, 37882], [40487.411, 40348.598, 40287.527, 40330.891, 40304.129, 40282.237, 40263.735, 40365.665, 40393.685, 40288.59, 40309.94, 40354.503, 40461.495, 40417.964, 40421.664, 40435.458, 40435.134, 40264.091, 40284.516, 40175.179, 40213.308, 40235.307, 40222.861, 40233.492, 40263.153, 40181.725, 40228.622], [32590.035, 32789.97, 32901.828, 32824.406, 32906.759, 32917.247, 32941.821, 32898.77, 32860.938, 32921.413, 32943.63, 32934.941, 32922.663, 32919.087, 32936.085, 32927.27, 32936.683, 32946.767, 32901.727, 32892.093, 32921.066, 32982.288, 32862.495, 32929.44, 32858.98, 32932.484, 32983.654], [35.116, 26.173, 10.838, 18.895, 14.729, 12.541, 11.354, 13.569, 18.032, 12.751, 14.044, 15.117, 22.137, 18.511, 19.61, 20.446, 24.27, 13.809, 28.402, 18.916, 16.718, 14.887, 14.239, 15.047, 25.096, 19.399, 24.502], [6251.333295425429, 3325.3180518123927, 9109.352186490101, 14656.75545934735, 6608.435519217497, 7401.094016490487, 6784.767727896516, 6529.946300395408, 8875.370961129098, 4391.173122756643, 6657.29157965222, 13916.256495097658, 10784.871909865175, 9610.859747495768, 10378.487123782676, 6485.684699742565, 10892.376615214564, 3002.64222266632, 3205.172078207299, 581.3428099066895, 1356.0631663183387, 973.2605144121237, 1194.8151723517972, 1843.0202721680578, 4064.166380548134, 1149.0440859449702, 702.0922342747588], [812, 813, 814, 815, 816, 817, 818, 819, 820, 821, 822, 823, 824, 825, 826, 827, 828, 829, 830, 831, 832, 833, 834, 835, 836, 837, 838]], [1, 3954, [36754, 36798, 36856, 36917, 36968, 37018, 37071], [40786.757, 40949.951, 40896.536, 40907.092, 40849.156, 40790.289, 40880.521], [32631.771, 32695.317, 32664.115, 32692.481, 32689.084, 32683.583, 32633.51], [15.86, 13.483, 11.87, 19.396, 11.306, 17.262, 23.085], [28772.910597409078, 3451.3946655750497, 5088.268694603688, 10814.029517474099, 63168.855171965006, 20992.86778123599, 5881.918487214612], [812, 813, 814, 815, 816, 817, 818]], [1, 3955, [36755, 36799, 36857, 36916, 36967, 37017, 37069, 37116, 37158, 37201, 37246, 37289, 37332, 37373], [41056.682, 40959.485, 40892.613, 40852.616, 40859.586, 40778.438, 40782.643, 40925.604, 40890.842, 40843.006, 40835.485, 40853.487, 40899.721, 40921.191], [33781.701, 33734.78, 33736.037, 33713.912, 33729.296, 33707.471, 33678.703, 33720.87, 33709.639, 33675.474, 33546.175, 33540.392, 33694.869, 33611.292], [24.42, 14.787, 12.846, 17.896, 20.509, 21.123, 16.375, 11.542, 14.91, 17.724, 18.955, 22.227, 11.864, 10.927], [1065.972174806298, 3097.8363488825694, 2789.660244579813, 5259.600406345953, 2640.13669350565, 7205.6984623379685, 8015.058104428449, 1935.2658519032916, 2029.3473478270062, 1174.2498181138126, 12861.97218787619, 8184.239207475289, 3188.6229780577532, 124325.6155215452], [812, 813, 814, 815, 816, 817, 818, 819, 820, 821, 822, 823, 824, 825]], [2, 3958, [36732, 36769, 36817, 36874, 36930, 36986], [12030.16, 12030.948, 12037.556, 11995.05, 12004.87, 11988.305], [43897.07, 43897.58, 43848.791, 43787.406, 43762.037, 43795.879], [14.748, 13.586, 13.563, 14.46, 16.226, 19.808], [1712.9421271975416, 2352.465429168296, 4071.035998011293, 13897.247034489807, 8159.117095218089, 7834.2604420760745], [812, 813, 814, 815, 816, 817]], [0, 3966, [36776, 36826, 36886, 36940, 36994, 37046, 37093], [15721.305, 15737.705, 15701.693, 15534.113, 15466.115, 15399.206, 15411.479], [9040.265, 9022.949, 8927.415, 8805.812, 8786.546, 8698.801, 8528.399], [11.933, 9.401, 17.349, 12.556, 12.787, 25.985, 44.743], [536.6656523865546, 2380.4468146705817, 2387.463398074193, 8908.057557729908, 7233.782667956534, 3081.114164619835, 3374.2437928744794], [813, 814, 815, 816, 817, 818, 819]], [3, 3967, [36777, 36828, 36889, 36942, 36996, 37047, 37095], [15822.387, 15877.889, 15939.469, 15886.567, 15853.341, 15825.237, 15854.472], [64813.683, 64851.069, 64712.393, 64829.968, 64879.879, 64857.115, 64878.191], [42.799, 12.229, 18.322, 11.479, 10.278, 7.945, 14.579], [1424.796842131564, 2254.8849432627603, 12808.30234046786, 5245.899288387395, 2780.635639270306, 2703.8765614748713, 2553.846561533355], [813, 814, 815, 816, 817, 818, 819]], [2, 3977, [36815, 36869, 36926, 36979, 37030], [11487.304, 11479.723, 11529.033, 11515.106, 11569.039], [43826.097, 43767.466, 43729.239, 43656.574, 43621.18], [21.146, 24.984, 17.136, 34.796, 23.88], [12055.353673870017, 17835.221042030087, 32765.48093344963, 10625.20046500804, 26072.98542970512], [814, 815, 816, 817, 818]], [1, 3982, [36852, 36912, 36963, 37013, 37064, 37111, 37153, 37196, 37241], [40277.307, 40274.167, 40262.861, 40192.357, 40239.178, 40230.051, 40234.522, 40214.974, 40273.182], [32079.869, 32067.367, 32086.158, 32058.666, 32091.267, 32103.954, 32111.973, 32152.908, 31942.281], [22.141, 12.068, 11.874, 11.916, 11.147, 8.641, 7.62, 13.105, 25.938], [14162.075186471826, 12522.456583691508, 5959.017337677315, 3354.7523550798583, 6607.081773176698, 6807.424844257567, 5263.806506252136, 2327.4667424076756, 2896.190153820509], [814, 815, 816, 817, 818, 819, 820, 821, 822]], [1, 3983, [36855, 36915, 36965, 37016, 37066, 37113, 37155, 37198, 37243], [40347.571, 40365.389, 40347.68, 40370.933, 40380.368, 40353.491, 40324.928, 40298.66, 40330.44], [33830.049, 33797.018, 33788.903, 33808.962, 33746.097, 33718.809, 33743.013, 33804.578, 33835.91], [7.811, 15.475, 10.012, 7.338, 15.62, 15.691, 13.509, 10.051, 19.009], [2554.757355532607, 4159.425264831926, 5521.1361025524875, 5063.9316286236235, 9993.135709070362, 7650.117814732246, 3871.1154829238612, 2714.570943345788, 1212.3624905254017], [814, 815, 816, 817, 818, 819, 820, 821, 822]], [0, 3987, [36880, 36935, 36990, 37040, 37089, 37135, 37174, 37217, 37262], [14918.518, 14894.173, 14898.724, 14849.457, 14870.986, 14904.343, 14904.387, 14930.132, 14940.166], [8347.082, 8331.305, 8302.682, 8264.93, 8258.771, 8231.868, 8213.122, 8233.598, 8239.607], [26.955, 17.279, 15.286, 17.46, 9.593, 8.813, 7.996, 13.778, 14.029], [3122.533005672466, 2481.742552587529, 4360.930885441072, 2680.116056806987, 4446.663467331455, 3292.2359281414642, 2158.8438358704607, 1360.1800719618711, 602.7830386576154], [815, 816, 817, 818, 819, 820, 821, 822, 823]], [0, 3988, [36881, 36936, 36991, 37042, 37090, 37134], [14989.956, 15022.943, 14992.968, 15020.663, 15000.024, 14907.743], [10376.658, 10395.987, 10412.145, 10396.316, 10428.808, 10300.488], [14.691, 26.168, 11.684, 11.624, 25.858, 25.226], [1713.0450421526045, 3468.5961317571887, 2823.4452156777766, 2151.2653345148574, 890.5244672057138, 5156.217201317749], [815, 816, 817, 818, 819, 820]], [1, 3994, [36913, 36966, 37014, 37067, 37114, 37156, 37199], [40360.249, 40465.154, 40392.966, 40436.659, 40511.014, 40534.854, 40657.409], [30940.484, 31056.924, 31017.578, 30985.501, 31054.191, 31093.469, 31105.302], [17.317, 16.958, 14.358, 16.239, 22.262, 15.061, 27.147], [1745.450654484962, 5302.847207068409, 6508.961402165193, 6820.442384579541, 3451.6382812141214, 1573.6688280621759, 5145.9354206522], [815, 816, 817, 818, 819, 820, 821]], [1, 3996, [37068, 37115, 37157, 37200, 37245, 37290], [40670.6, 40821.103, 40721.431, 40816.385, 40910.237, 40960.456], [31078.586, 31055.178, 31085.551, 31101.391, 31065.143, 31046.839], [33.484, 20.681, 26.299, 21.6, 9.908, 8.578], [5375.6560712686, 7085.3415085356355, 7420.968978166256, 7177.910245938968, 2283.862354398314, 2333.194161247915], [818, 819, 820, 821, 822, 823]], [1, 3997, [37070, 37117, 37159, 37202, 37247, 37288], [40855.444, 40924.601, 40974.442, 40969.106, 40892.771, 40659.336], [34333.724, 34318.818, 34220.178, 34269.306, 34296.563, 34258.354], [29.281, 12.255, 13.027, 7.309, 16.284, 23.581], [3707.016104521906, 4857.446962888447, 2557.217578400287, 3294.923072801454, 5216.343029280541, 2851.866296787195], [818, 819, 820, 821, 822, 823]], [0, 4001, [36988, 37038, 37087, 37132, 37172, 37215, 37260, 37303, 37343, 37385, 37429, 37468], [14564.471, 14564.199, 14507.864, 14450.796, 14466.798, 14469.728, 14453.57, 14442.37, 14410.067, 14476.061, 14481.45, 14504.126], [7647.991, 7654.479, 7669.172, 7668.216, 7678.798, 7645.394, 7629.527, 7623.424, 7645.696, 7665.487, 7641.116, 7640.426], [10.042, 9.814, 18.132, 18.432, 12.385, 13.803, 9.557, 11.904, 27.4, 16.512, 17.439, 31.475], [2201.049865361382, 3172.2340042868746, 2652.8592865715186, 2118.605213822831, 1955.3497619637812, 1972.5974626989769, 1943.0161089182718, 1965.4913558352812, 928.7739097805129, 973.3931593572356, 1436.2926843811824, 2742.256616227937], [817, 818, 819, 820, 821, 822, 823, 824, 825, 826, 827, 828]], [3, 4002, [36934, 36989, 37039, 37088, 37133, 37173, 37216, 37261, 37304, 37344, 37386, 37430, 37469, 37515, 37552, 37591, 37632, 37676, 37717], [14660.703, 14638.127, 14587.226, 14605.955, 14612.688, 14715.53, 14643.034, 14635.467, 14613.528, 14635.246, 14627.457, 14605.473, 14622.181, 14612.751, 14621.426, 14626.724, 14628.338, 14833.449, 14943.407], [65614.159, 65519.605, 65656.928, 65688.886, 65681.973, 65638.424, 65735.044, 65710.947, 65683.286, 65716.914, 65687.708, 65693.718, 65658.943, 65657.866, 65640.928, 65711.268, 65734.083, 65693.806, 65704.416], [17.513, 19.763, 7.746, 6.292, 8.15, 25.024, 6.282, 6.152, 8.488, 8.103, 7.219, 11.453, 8.227, 15.028, 19.215, 7.546, 9.618, 19.135, 9.533], [5418.669578469751, 8389.64553815877, 4980.008558417179, 5612.102423447845, 4941.724126813855, 5190.6416895317, 2595.4507308175725, 3546.488002277306, 4754.6632907691255, 4461.210898513846, 5448.673957868487, 4151.115033273455, 3827.7381797802177, 3223.9545178678572, 4060.3501649411583, 3865.863457253472, 1872.6603526691122, 3434.2744938548253, 1746.1220644728892], [816, 817, 818, 819, 820, 821, 822, 823, 824, 825, 826, 827, 828, 829, 830, 831, 832, 833, 834]], [2, 4005, [37083, 37129, 37167, 37212, 37256], [11655.8, 11617.901, 11633.793, 11601.475, 11628.089], [42737.135, 42779.673, 42801.34, 42808.957, 42955.059], [25.043, 10.049, 10.551, 11.277, 25.667], [610.4181780447783, 1752.2392335696022, 1850.9618819448094, 2069.4044569577363, 2902.2146365709527], [819, 820, 821, 822, 823]], [0, 4006, [37092, 37137, 37175, 37218, 37264, 37305, 37346, 37387, 37431, 37471, 37517, 37554, 37593, 37634, 37677, 37718, 37754, 37791, 37823, 37859, 37897], [15106.03, 15053.897, 15164.571, 15136.285, 15123.033, 15131.357, 15116.034, 15075.016, 15103.803, 15127.856, 15103.389, 15103.9, 15086.664, 15114.933, 15104.518, 15104.942, 15110.574, 15072.376, 15093.478, 15108.919, 15010.54], [7082.738, 7070.829, 7058.629, 7079.015, 7069.561, 7084.481, 7061.142, 7082.261, 7081.417, 7081.582, 7055.447, 7079.161, 7055.913, 7057.944, 7074.36, 7054.783, 7077.081, 7065.107, 7034.11, 7052.403, 7007.415], [19.17, 22.238, 30.614, 5.946, 8.21, 7.013, 10.2, 16.032, 14.439, 8.657, 11.988, 10.967, 12.534, 10.634, 10.434, 9.973, 12.563, 13.28, 14.636, 11.146, 24.96], [707.1863317736454, 917.9959181616227, 579.9361542108074, 2730.0156370504337, 2391.428520520964, 2564.796048096756, 1778.4320077447364, 1832.099334969871, 3152.34159943598, 2106.1101612115363, 2031.0497464929988, 3201.3560976017443, 2956.7396700125028, 2678.1095030181755, 2441.0859414161673, 2017.7597788364521, 3240.303424537682, 2443.372307563445, 1929.076300515201, 2340.7749605297117, 1187.8731921112], [819, 820, 821, 822, 823, 824, 825, 826, 827, 828, 829, 830, 831, 832, 833, 834, 835, 836, 837, 838, 839]], [0, 4007, [37094, 37138, 37177, 37220, 37266, 37309, 37349, 37391, 37435, 37475, 37520, 37556], [15698.127, 15638.745, 15617.629, 15669.74, 15640.837, 15683.978, 15664.271, 15645.13, 15647.385, 15639.486, 15701.245, 15674.381], [10523.266, 10492.547, 10508.827, 10496.382, 10493.947, 10486.874, 10499.952, 10513.956, 10570.359, 10523.553, 10493.078, 10521.591], [22.445, 18.227, 16.638, 13.738, 22.558, 14.501, 12.35, 18.327, 17.413, 23.646, 18.256, 18.708], [1251.0196688077503, 1638.8149311781085, 2177.962428442385, 1810.6223953809983, 2254.077913752826, 1457.3686579213404, 2312.870979407742, 2097.70651256772, 1592.2659671749666, 1184.07570370424, 1699.9813909416441, 1609.9897213156107], [819, 820, 821, 822, 823, 824, 825, 826, 827, 828, 829, 830]], [2, 4023, [37168, 37213, 37257, 37300, 37341, 37382, 37427, 37465, 37512, 37550, 37590, 37629, 37672, 37714, 37751, 37786, 37820, 37856, 37894, 37923, 37955, 37985, 38011, 38035, 38063, 38095, 38127, 38163, 38195, 38221, 38249, 38280, 38314, 38353, 38379, 38405], [11615.215, 11662.241, 11647.748, 11633.314, 11668.213, 11688.416, 11638.058, 11706.523, 11698.866, 11691.287, 11645.85, 11611.033, 11667.031, 11645.276, 11741.023, 11760.444, 11746.318, 11724.945, 11738.318, 11732.824, 11674.112, 11683.795, 11612.206, 11627.48, 11600.787, 11736.174, 11556.245, 11527.842, 11590.006, 11598.453, 11663.954, 11559.6, 11483.345, 11427.124, 11392.13, 11370.686], [43606.694, 43689.021, 43652.607, 43550.179, 43524.358, 43605.277, 43605.777, 43606.782, 43605.954, 43598.79, 43704.785, 43663.741, 43681.419, 43565.631, 43685.359, 43695.141, 43699.651, 43775.985, 43759.861, 43744.28, 43808.806, 43779.136, 43764.71, 43691.762, 43727.907, 43697.535, 43744.055, 43741.672, 43707.017, 43714.746, 43679.731, 43744.95, 43753.39, 43748.083, 43856.702, 43909.081], [20.065, 5.355, 13.551, 17.22, 21.942, 14.278, 20.796, 16.577, 9.472, 9.371, 12.541, 18.933, 24.926, 18.06, 12.244, 6.619, 11.566, 11.144, 13.455, 19.03, 11.362, 18.132, 15.338, 21.485, 13.327, 32.681, 12.539, 13.052, 28.965, 19.118, 13.695, 11.366, 12.311, 13.559, 35.082, 23.034], [2206.0121480062717, 4025.8363561100205, 2602.075448868601, 2284.2621962742855, 1485.5722590352186, 2066.895081473789, 1197.374413566689, 2020.6778967975317, 1502.1589446449937, 4216.86080784559, 2382.0444743014127, 3592.6991566939, 1010.985736346951, 1760.9376846353823, 4265.497276753871, 3700.1398732318953, 4838.905960076357, 1762.0217704084655, 2612.245229538064, 2124.4029702816015, 2010.3553487648921, 2174.655856969724, 1075.3480951228623, 996.0381720236803, 1444.7601586911592, 1594.276535228909, 1651.5254824973588, 1861.7992111844194, 2731.541645745507, 1880.7815796431503, 3084.7665560824425, 1171.8886671309258, 1509.0392108353703, 1551.7449643487464, 3618.935134490912, 8234.50987654683], [821, 822, 823, 824, 825, 826, 827, 828, 829, 830, 831, 832, 833, 834, 835, 836, 837, 838, 839, 840, 841, 842, 843, 844, 845, 846, 847, 848, 849, 850, 851, 852, 853, 854, 855, 856]], [0, 4024, [37176, 37219, 37265, 37307, 37348, 37390, 37434, 37473, 37518, 37555], [15497.0, 15475.783, 15485.674, 15450.668, 15466.659, 15432.346, 15422.017, 15429.273, 15491.542, 15496.814], [8615.551, 8567.543, 8603.762, 8587.279, 8588.397, 8535.514, 8569.342, 8649.942, 8597.621, 8523.41], [17.313, 14.556, 17.53, 15.191, 17.448, 23.129, 25.071, 35.737, 25.373, 29.711], [2459.9360412743654, 1969.2097878491384, 2801.9559172618146, 2357.260195547988, 1796.5128055730447, 1604.7879340651464, 2181.86327965151, 6811.989118194275, 1493.0908829905816, 2866.670370696792], [821, 822, 823, 824, 825, 826, 827, 828, 829, 830]], [3, 4033, [37306, 37347, 37388, 37432, 37472], [15140.99, 15099.268, 15161.521, 15118.977, 15104.013], [65217.55, 65245.556, 65205.417, 65248.644, 65216.647], [28.278, 20.25, 21.938, 18.763, 20.956], [1166.2603198705365, 901.4576008291926, 948.0345837144022, 1310.6233680677171, 2027.901989140587], [824, 825, 826, 827, 828]], [3, 4034, [37310, 37352, 37393, 37439, 37477, 37522, 37558, 37596, 37637, 37681], [16331.99, 16301.723, 16418.352, 16442.073, 16432.631, 16453.257, 16450.765, 16446.498, 16432.988, 16450.746], [64228.164, 64308.097, 64162.667, 64148.561, 64119.448, 64143.68, 64139.453, 64129.157, 64143.823, 64134.802], [29.345, 30.794, 11.44, 7.096, 9.186, 8.039, 8.366, 12.064, 8.544, 9.177], [7064.6396105129825, 12443.518858700345, 3105.775564180248, 3000.307467396779, 2779.854700486848, 2300.19775398841, 2849.4154533582946, 1967.2333638398009, 3355.4899550451937, 2822.2066954347774], [824, 825, 826, 827, 828, 829, 830, 831, 832, 833]], [1, 4035, [37329, 37371, 37415, 37453, 37498, 37537], [40309.82, 40267.713, 40275.612, 40273.113, 40281.634, 40271.714], [33597.294, 33622.845, 33613.534, 33627.23, 33660.267, 33645.052], [25.099, 13.385, 11.668, 9.199, 8.795, 10.751], [5875.843658719172, 1613.7931456491963, 2335.8707984209823, 2071.9298822240758, 1929.0392887666112, 1941.605009012308], [824, 825, 826, 827, 828, 829]], [3, 4042, [37476, 37521, 37557, 37595, 37636, 37680], [16144.462, 16114.165, 16139.828, 16113.123, 16159.973, 16227.91], [63399.589, 63387.798, 63427.577, 63408.544, 63421.935, 63401.219], [21.908, 11.959, 13.902, 14.318, 16.479, 21.514], [2331.2971647259483, 2884.1555400486077, 4146.49487053537, 3216.988073732139, 2667.3929411854588, 889.6169289557087], [828, 829, 830, 831, 832, 833]], [1, 4045, [37500, 37538, 37577, 37619, 37658, 37701, 37742], [40779.474, 40947.975, 40974.164, 40973.156, 40929.818, 40911.335, 40968.449], [33106.538, 33274.633, 33408.809, 33383.793, 33250.508, 33251.314, 33251.055], [35.602, 20.469, 27.36, 24.571, 8.701, 15.0, 12.271], [11761.774194015281, 1310.9360717651743, 3745.440329176077, 4161.841346138285, 1353.1814698157327, 1103.100365862483, 1141.8484564236649], [828, 829, 830, 831, 832, 833, 834]], [1, 4046, [37501, 37539, 37578, 37618, 37659, 37702], [40888.812, 40905.965, 40975.207, 40956.575, 40979.824, 40977.672], [33879.438, 33842.269, 33925.761, 33849.857, 33820.315, 33771.606], [21.98, 17.819, 24.002, 25.744, 28.233, 17.393], [3067.188616478667, 8168.363242482582, 9803.117347301913, 5506.631151944117, 2743.7513632161963, 8689.638859270866], [828, 829, 830, 831, 832, 833]], [0, 4058, [37592, 37633, 37675, 37716, 37753, 37790, 37822, 37858, 37896, 37925, 37959, 37988, 38014, 38039, 38066, 38098, 38130, 38167, 38198, 38223, 38251, 38282, 38317, 38358, 38387, 38411, 38439, 38463], [14807.701, 14878.878, 14932.995, 14907.14, 14906.78, 14909.013, 14925.001, 14910.499, 14920.75, 14931.159, 14864.186, 14906.639, 14902.161, 14885.822, 14888.607, 14917.726, 14884.72, 14900.387, 14867.303, 14902.753, 14882.518, 14960.527, 15001.646, 14898.873, 14908.425, 14940.486, 14917.919, 15145.515], [8331.668, 8297.521, 8238.794, 8230.151, 8258.707, 8236.018, 8199.681, 8222.736, 8195.329, 8216.189, 8260.078, 8261.068, 8321.999, 8293.971, 8278.962, 8280.72, 8283.429, 8284.932, 8272.795, 8276.036, 8321.503, 8341.135, 8406.079, 8291.842, 8297.919, 8257.47, 8245.894, 8314.098], [19.539, 13.728, 12.485, 12.111, 8.912, 11.705, 11.425, 20.867, 29.811, 18.162, 16.452, 16.773, 12.498, 14.916, 21.617, 11.333, 11.835, 29.508, 12.3, 17.222, 25.57, 19.437, 16.383, 11.536, 13.545, 11.413, 11.041, 19.076], [705.6491698323383, 1951.8327376862862, 1950.3439135000583, 1965.3252317858492, 826.9369763973724, 1902.0937397403989, 1244.6021588256476, 6753.496220362563, 3059.664601680593, 2351.5847888942685, 2189.898713880859, 2290.5780934856334, 2592.2930920753183, 3219.884351966549, 2287.6662541239543, 1253.5727519579818, 2638.3811976268025, 1197.9363408390948, 1311.941716598106, 897.5842316255456, 2427.2723087828695, 2944.4686376853842, 21166.289142935708, 2217.7885136453137, 1876.6370397446449, 1200.425530347598, 925.1343071711931, 29738.59490021589], [831, 832, 833, 834, 835, 836, 837, 838, 839, 840, 841, 842, 843, 844, 845, 846, 847, 848, 849, 850, 851, 852, 853, 854, 855, 856, 857, 858]], [1, 4060, [37616, 37656, 37699, 37740, 37775], [40442.67, 40282.096, 40272.494, 40459.69, 40262.836], [33547.597, 33532.19, 33473.374, 33504.61, 33471.262], [16.551, 10.872, 16.33, 27.892, 15.026], [27802.388480092297, 1629.8948182277563, 717.3855753608406, 3300.659533231029, 1316.4898065854884], [831, 832, 833, 834, 835]], [1, 4061, [37657, 37700, 37741, 37776, 37814, 37847, 37883, 37915], [40881.736, 40880.825, 40959.484, 40877.57, 40949.076, 41052.175, 40903.641, 40895.561], [32622.437, 32600.563, 32652.395, 32675.424, 32685.385, 32631.587, 32626.236, 32729.123], [24.14, 12.878, 12.798, 23.425, 28.92, 19.412, 32.097, 25.875], [1035.300887280604, 1185.487483511892, 1664.8211964707516, 1590.3360229566379, 2610.4636214661673, 680.9366005981097, 1442.3099707136437, 5544.721932999209], [832, 833, 834, 835, 836, 837, 838, 839]], [1, 4064, [37738, 37773, 37811, 37844, 37881, 37913, 37943, 37975], [40248.733, 40181.369, 40182.922, 40174.868, 40194.789, 40185.596, 40154.945, 40193.773], [32111.375, 32130.496, 32131.042, 32132.892, 32133.537, 32102.981, 32100.589, 32109.936], [24.093, 12.223, 21.976, 16.726, 14.241, 16.587, 16.68, 16.923], [1104.168685121486, 899.5354730672173, 836.2449858270419, 2426.366884513295, 1308.2918470513462, 1502.0119065064168, 1525.0463765532952, 1828.3390806193395], [834, 835, 836, 837, 838, 839, 840, 841]], [3, 4066, [37719, 37755, 37793, 37826, 37863], [16118.672, 16109.596, 15999.153, 16107.642, 16129.287], [64523.475, 64484.319, 64577.85, 64585.26, 64506.931], [17.744, 13.172, 13.249, 14.304, 25.144], [702.5703145038809, 3955.0277886267163, 31406.59609394671, 3699.296900143706, 2423.422008901237], [834, 835, 836, 837, 838]], [3, 4075, [37825, 37861, 37899, 37927, 37961, 37990], [16034.319, 15994.278, 15944.255, 15940.141, 15906.705, 15957.978], [63396.965, 63506.835, 63564.794, 63567.247, 63583.215, 63581.572], [27.328, 21.139, 10.251, 7.488, 10.235, 13.688], [807.6431188667975, 1036.4440174474341, 3006.366658053136, 2667.270750331438, 2083.7472581881357, 1408.8857365661534], [837, 838, 839, 840, 841, 842]], [1, 4086, [38031, 38053, 38082, 38120, 38149, 38181, 38213], [40940.244, 40885.58, 40930.304, 41033.196, 41042.3, 40974.583, 40995.375], [32675.848, 32668.444, 32728.19, 32749.996, 32729.778, 32769.318, 32743.215], [17.836, 10.384, 11.325, 19.325, 19.4, 21.886, 32.108], [655.9439417558568, 1936.7061014404035, 1479.8649577260403, 3761.675810930956, 3100.2689171701754, 4225.0598420497045, 1839.04520801789], [843, 844, 845, 846, 847, 848, 849]], [1, 4090, [38084, 38121, 38150, 38183, 38214, 38237, 38269, 38303, 38343, 38374], [40992.282, 41018.941, 41102.449, 41068.609, 41048.355, 41067.622, 41098.41, 40984.344, 41041.965, 41074.382], [33758.222, 33554.662, 33583.904, 33494.93, 33525.432, 33533.243, 33518.135, 33664.879, 33682.736, 33524.424], [36.874, 26.202, 22.588, 25.312, 17.476, 28.705, 22.561, 21.687, 33.956, 19.603], [2368.841018919676, 3161.4638872497962, 1748.815906472061, 2218.77992378248, 1502.9624806392267, 1938.2255639375544, 1875.2930389085068, 4372.194301893331, 3428.4467644750475, 553.7851825732406], [845, 846, 847, 848, 849, 850, 851, 852, 853, 854]], [3, 4091, [38065, 38097, 38129, 38166, 38197, 38222, 38250, 38281, 38316, 38357, 38385, 38410, 38437, 38462, 38488, 38518, 38539, 38568, 38610, 38647, 38672], [14577.568, 14494.477, 14640.57, 14635.348, 14561.666, 14565.372, 14589.219, 14576.376, 14581.721, 14578.191, 14566.297, 14599.888, 14565.542, 14571.655, 14544.369, 14583.555, 14592.214, 14622.913, 14525.254, 14557.906, 14578.58], [65659.426, 65635.755, 65577.611, 65569.881, 65566.169, 65562.746, 65575.583, 65625.969, 65587.111, 65573.051, 65601.613, 65593.931, 65595.004, 65579.212, 65548.59, 65583.582, 65549.297, 65606.202, 65575.993, 65545.898, 65541.432], [28.962, 29.51, 9.342, 7.065, 10.828, 10.454, 23.899, 18.28, 12.968, 15.001, 15.672, 11.408, 15.437, 17.932, 22.313, 15.879, 23.346, 16.897, 14.715, 31.275, 15.647], [1119.7213272616432, 3851.000457666223, 3180.547388122341, 3757.023206376702, 2478.662131483944, 2149.383125163349, 1727.134973945386, 872.1878571703128, 1865.7625174421971, 1235.8690201521324, 2028.1941055568236, 1351.3147731591748, 1417.134061936311, 1904.8847314530944, 2268.8185090148236, 1122.2000126341788, 1126.807829573289, 1390.6543563764976, 1165.3928832963445, 1564.766719866949, 1884.3349279603208], [845, 846, 847, 848, 849, 850, 851, 852, 853, 854, 855, 856, 857, 858, 859, 860, 861, 862, 863, 864, 865]], [0, 4096, [38131, 38168, 38199, 38224, 38252, 38283, 38318, 38359, 38388], [15506.684, 15458.515, 15375.807, 15439.117, 15406.068, 15362.844, 15298.487, 15483.347, 15470.303], [8339.23, 8241.253, 8251.569, 8268.625, 8318.654, 8296.346, 8381.988, 8254.839, 8194.231], [30.481, 31.107, 35.744, 24.534, 38.871, 28.574, 23.476, 24.527, 19.45], [2586.2094814999778, 1656.5498968438014, 2769.6635950477244, 2306.6740335757354, 1648.8850599923921, 6294.278641226382, 20933.479958025982, 1451.2370580642064, 1706.128796485454], [847, 848, 849, 850, 851, 852, 853, 854, 855]], [3, 4098, [38134, 38169, 38201, 38228, 38254, 38284, 38320, 38362], [15952.269, 15954.925, 15917.126, 15923.056, 15966.208, 15930.942, 15958.904, 15882.556], [63554.113, 63535.709, 63551.908, 63566.051, 63585.588, 63575.138, 63558.14, 63571.537], [31.069, 26.377, 25.155, 13.088, 13.06, 15.64, 12.55, 13.751], [2420.415862926891, 1225.9187269570127, 1245.2594530237834, 1065.563334173752, 1615.5350776642115, 1457.3191657117545, 1435.1749370123819, 1257.672648966032], [847, 848, 849, 850, 851, 852, 853, 854]], [1, 4110, [38302, 38340, 38373, 38400, 38427], [40961.793, 40890.444, 40872.693, 40886.005, 40870.084], [32903.243, 32691.824, 32708.923, 32691.369, 32715.06], [22.633, 38.547, 18.407, 17.811, 29.633], [17690.939000694932, 2473.7846892789194, 1211.286362184597, 1073.287000203135, 930.3726911449066], [852, 853, 854, 855, 856]], [2, 4122, [38351, 38380, 38406, 38434, 38460, 38485, 38516, 38537], [11423.967, 11423.955, 11393.925, 11427.046, 11565.275, 11686.569, 11626.398, 11576.444], [43744.989, 43806.226, 43859.565, 43791.479, 43645.64, 43569.263, 43622.444, 43606.814], [13.593, 39.049, 33.289, 24.043, 23.879, 24.289, 27.208, 31.779], [1426.421267295271, 2415.8091148258595, 2400.2354507381574, 1353.5753865635293, 6603.217117705401, 2977.07303753831, 2448.073828848626, 1650.7328134948805], [854, 855, 856, 857, 858, 859, 860, 861]], [0, 4132, [38489, 38519, 38540, 38569, 38611, 38648, 38673, 38703, 38729, 38755], [14908.518, 15023.838, 14949.508, 14914.267, 15037.391, 14903.63, 15014.246, 14961.692, 14890.812, 14928.718], [8202.916, 8230.302, 8242.617, 8252.508, 8371.308, 8227.896, 8322.247, 8267.357, 8195.104, 8250.046], [15.142, 21.474, 13.913, 17.261, 24.943, 17.405, 31.995, 18.222, 18.299, 23.507], [1286.1571811387626, 19478.189107894992, 909.3230247154871, 876.1782117623438, 26341.567417847462, 754.7419574681555, 3319.655620727707, 753.6554210796575, 1508.328099974015, 556.4246023582709], [859, 860, 861, 862, 863, 864, 865, 866, 867, 868]], [3, 4140, [38542, 38570, 38613, 38651, 38677, 38706, 38733, 38758], [15949.179, 15937.782, 15915.995, 15911.599, 15970.805, 15946.89, 15893.597, 15941.62], [63514.765, 63566.199, 63528.412, 63549.745, 63487.496, 63578.232, 63592.018, 63566.681], [21.644, 17.832, 16.946, 9.487, 25.442, 19.967, 19.459, 13.562], [977.3783086437576, 987.6563914071698, 1452.8032246059072, 968.4371808904372, 1761.5031899880983, 1006.3390429618275, 1773.4620533220636, 1200.0139525375305], [861, 862, 863, 864, 865, 866, 867, 868]], [1, 4142, [38585, 38627, 38659, 38690, 38717], [40653.616, 40605.711, 40606.386, 40625.271, 40618.778], [30805.704, 30817.793, 30783.31, 30861.623, 30830.998], [11.959, 14.592, 16.691, 17.324, 14.054], [1482.7049538832425, 1027.3392606639618, 1717.5066597752736, 1694.982223679964, 690.0546787306422], [862, 863, 864, 865, 866]], [2, 4145, [38608, 38643, 38671, 38702, 38727, 38753, 38784, 38806, 38836], [11661.588, 11555.868, 11618.673, 11625.039, 11585.499, 11567.548, 11613.266, 11632.149, 11602.256], [43520.488, 43473.131, 43488.781, 43488.464, 43601.818, 43675.181, 43642.276, 43659.984, 43648.899], [29.277, 13.336, 9.64, 16.168, 25.097, 22.68, 22.466, 24.942, 27.505], [1814.2316353902618, 4077.881496892745, 6561.379558024251, 5600.515030774108, 1295.459770549221, 866.5156885682474, 2252.2330694946713, 1886.1930386562628, 1523.8105432591426], [863, 864, 865, 866, 867, 868, 869, 870, 871]], [0, 4149, [38650, 38675, 38705, 38732, 38757, 38787, 38815, 38843], [15651.736, 15612.54, 15621.478, 15611.314, 15652.181, 15636.928, 15556.338, 15663.388], [10427.211, 10464.357, 10454.916, 10480.04, 10429.848, 10447.563, 10411.534, 10450.906], [25.855, 16.034, 13.978, 15.333, 18.926, 17.662, 19.636, 33.18], [2673.7982334288463, 1948.7143637009572, 4040.770327315256, 3114.467808452063, 1609.9434362752472, 1330.0273793631648, 1319.5534465575665, 752.8705937020904], [864, 865, 866, 867, 868, 869, 870, 871]], [3, 4156, [38704, 38731, 38756, 38786, 38814, 38842, 38865, 38893, 38927, 38948, 38975], [15363.76, 15382.52, 15360.071, 15337.342, 15355.391, 15360.886, 15339.779, 15343.606, 15343.641, 15342.299, 15359.602], [64466.106, 64356.425, 64337.862, 64340.792, 64330.643, 64359.025, 64326.016, 64350.718, 64343.52, 64344.756, 64348.487], [32.609, 22.025, 13.513, 10.038, 9.881, 12.067, 11.345, 9.403, 12.169, 8.736, 23.062], [1258.6144379400491, 2713.454973703148, 2340.8281914892655, 4220.785798441798, 2883.888064065443, 2806.3434925770684, 2707.076087574756, 2131.8804973920633, 2340.332849025185, 2762.368377193819, 1098.866366305564], [866, 867, 868, 869, 870, 871, 872, 873, 874, 875, 876]], [1, 4189, [39063, 39079, 39105, 39127, 39150, 39174, 39197, 39219, 39245, 39266, 39285, 39315], [40356.26, 40321.082, 40388.251, 40333.578, 40351.052, 40343.868, 40352.493, 40346.585, 40314.741, 40399.963, 40396.918, 40355.668], [32272.122, 32253.041, 32269.316, 32295.328, 32227.81, 32308.107, 32265.165, 32223.191, 32264.706, 32260.504, 32304.408, 32258.286], [20.259, 20.772, 19.246, 32.021, 20.281, 20.478, 18.501, 38.866, 12.164, 20.594, 18.726, 15.203], [509.2279953098672, 1367.9810504643385, 1325.3533246286447, 1857.9061090702514, 989.2602208457647, 717.0474294226756, 623.1542019923729, 1249.210694375639, 743.042820667471, 1050.2628375930487, 1158.3695763225603, 1297.782626655631], [879, 880, 881, 882, 883, 884, 885, 886, 887, 888, 889, 890]], [2, 4202, [39232, 39250, 39271, 39297, 39324, 39346, 39366, 39392, 39414, 39439, 39459, 39480, 39510, 39538], [11677.43, 11686.805, 11727.155, 11714.957, 11700.492, 11726.549, 11731.904, 11714.447, 11710.292, 11728.703, 11735.332, 11721.901, 11772.334, 11761.209], [45062.79, 45069.618, 45076.209, 45124.483, 45066.38, 45126.971, 45072.848, 45076.408, 45118.165, 45131.772, 45100.016, 45137.134, 45067.432, 45068.904], [12.342, 11.088, 10.461, 10.296, 12.31, 12.856, 14.33, 12.568, 13.816, 14.418, 18.431, 10.76, 16.138, 20.412], [1586.2871099331921, 3138.748111677411, 1765.697394608085, 1992.3374899809903, 3413.0809217927085, 1238.245726033781, 1755.8107754881787, 2497.306799914875, 2275.352890620321, 1659.6241215964508, 1714.2497176581755, 2171.716121413171, 2121.8726028805336, 1925.9479453310705], [887, 888, 889, 890, 891, 892, 893, 894, 895, 896, 897, 898, 899, 900]], [3, 4203, [39183, 39206, 39234, 39259, 39276], [15877.411, 15899.223, 15902.731, 15864.633, 15900.677], [63567.367, 63547.194, 63559.054, 63542.367, 63547.373], [15.043, 9.706, 15.804, 8.327, 20.118], [2325.925249315907, 2722.382338611086, 1427.3694041611907, 1348.1318499334193, 767.48304424142], [885, 886, 887, 888, 889]], [3, 4226, [39369, 39394, 39421, 39443, 39462], [16202.931, 16197.729, 16188.385, 16203.359, 16195.126], [63208.31, 63213.028, 63214.857, 63204.083, 63203.203], [11.396, 13.22, 9.205, 11.346, 22.52], [2488.567523318005, 2785.5523972897745, 2523.635262812544, 2052.2564902342865, 1145.1015320922759], [893, 894, 895, 896, 897]], [1, 4234, [39451, 39469, 39498, 39525, 39555, 39588, 39621], [40982.948, 40957.066, 40957.524, 40939.74, 40982.522, 40945.207, 40938.226], [32596.341, 32576.786, 32592.256, 32632.911, 32578.162, 32599.22, 32574.482], [21.644, 17.637, 14.424, 14.431, 14.716, 13.297, 18.44], [3499.0267508944266, 2081.4221153313024, 2606.355231572909, 5118.40603849526, 2238.0773427075064, 2369.2233820418905, 2059.208689858455], [896, 897, 898, 899, 900, 901, 902]], [0, 4244, [39512, 39540, 39572, 39607, 39634, 39665, 39692, 39714, 39735], [14779.107, 14734.96, 14721.229, 14711.654, 14731.269, 14720.051, 14720.413, 14738.866, 14733.123], [8048.416, 8076.11, 8099.151, 8066.852, 8064.252, 8071.982, 8084.637, 8080.9, 8089.083], [29.296, 19.233, 8.928, 10.917, 11.406, 11.454, 12.738, 11.0, 24.869], [2387.8760301801094, 838.6240378508146, 2305.045843522657, 1999.3018192422428, 1758.3703307434407, 1938.8016922719023, 2141.516524432799, 2552.8096701506206, 846.5689486347363], [899, 900, 901, 902, 903, 904, 905, 906, 907]], [3, 4253, [39541, 39573, 39608, 39636, 39667], [15138.839, 15128.283, 15192.617, 15011.918, 15161.087], [64792.015, 64768.985, 64764.305, 64831.819, 64800.882], [15.741, 16.334, 27.121, 20.469, 25.931], [667.6975898098852, 1004.6897387777373, 1451.0360487631474, 461.416858376006, 1127.2593611653292], [900, 901, 902, 903, 904]], [2, 4263, [39689, 39710, 39733, 39751, 39783, 39828, 39879], [11647.739, 11651.814, 11750.613, 11674.208, 11507.862, 11419.742, 11387.542], [43589.136, 43638.46, 43664.178, 43492.804, 43369.815, 43260.419, 43292.134], [27.815, 27.298, 20.331, 25.004, 17.687, 12.245, 8.295], [1353.3555858333216, 1785.8467741576346, 521.9980135061953, 2124.692420093409, 8316.04758511344, 7208.417625737878, 5571.386687621835], [905, 906, 907, 908, 909, 910, 911]], [0, 4268, [39737, 39756, 39792, 39838, 39888, 39937, 39981, 40032, 40070, 40125, 40172, 40208, 40255, 40297, 40336, 40374, 40413, 40455, 40486, 40519, 40555, 40587, 40622, 40660, 40688, 40717, 40755, 40781, 40808, 40837], [15443.603, 15426.291, 15424.667, 15519.464, 15402.123, 15346.05, 15312.371, 15400.033, 15391.214, 15451.482, 15475.643, 15497.411, 15469.872, 15489.908, 15419.305, 15431.676, 15383.667, 15486.431, 15426.196, 15413.657, 15451.294, 15466.534, 15430.597, 15453.969, 15265.148, 15221.725, 15292.357, 15268.551, 15317.537, 15469.601], [8641.165, 8777.021, 8703.851, 8798.99, 8594.773, 8683.523, 8693.8, 8648.791, 8670.838, 8710.97, 8697.346, 8668.47, 8683.302, 8691.454, 8641.877, 8687.279, 8657.327, 8648.647, 8666.079, 8749.038, 8702.15, 8712.469, 8720.287, 8706.525, 8756.179, 8698.989, 8740.743, 8732.959, 8728.732, 8816.917], [19.205, 17.988, 23.518, 24.239, 21.507, 16.279, 14.097, 10.023, 14.156, 18.627, 10.667, 7.823, 9.08, 10.89, 13.737, 16.507, 22.601, 6.883, 13.502, 15.218, 10.629, 14.097, 17.066, 12.761, 24.157, 24.179, 26.006, 15.435, 22.166, 17.678], [494.9741583959148, 23351.934259856906, 6463.205857861358, 8800.500606587591, 5564.550745432874, 5410.9601415265815, 4720.985780071488, 3141.719039280668, 4982.484888688787, 7280.375815550478, 5242.342872371585, 4947.740490974641, 5964.984728782083, 3643.148009548797, 3611.8627580402995, 4043.467709512723, 3977.209868145628, 5216.051739177124, 5804.636480728935, 3299.828892751412, 2233.5049390699673, 4841.682396869468, 2917.3203825155556, 3745.93161111044, 2603.3355478755575, 2113.4479995067604, 3119.4020998452156, 2603.2733825832806, 2391.8160269430996, 23578.35052374969], [907, 908, 909, 910, 911, 912, 913, 914, 915, 916, 917, 918, 919, 920, 921, 922, 923, 924, 925, 926, 927, 928, 929, 930, 931, 932, 933, 934, 935, 936]], [2, 4275, [39784, 39829, 39880, 39928, 39974, 40027, 40066], [11932.5, 11881.476, 11851.032, 11863.945, 11981.719, 12103.338, 12090.633], [45032.185, 45056.25, 45080.396, 45079.886, 45088.609, 45065.687, 45158.653], [19.702, 9.324, 7.579, 8.331, 19.581, 19.082, 13.798], [10847.123920997283, 4318.717394417067, 3878.027275360639, 5101.5563885466945, 3844.9652152595036, 2526.940657805445, 3833.9047864444615], [909, 910, 911, 912, 913, 914, 915]], [2, 4276, [39830, 39882, 39929, 39973, 40026, 40065], [11985.556, 11992.552, 12003.377, 11991.97, 12050.007, 12066.411], [42425.397, 42405.392, 42418.159, 42417.542, 42448.525, 42436.209], [9.342, 10.079, 12.521, 8.51, 6.904, 11.001], [4860.633518290959, 4667.325330421221, 3083.6276009577277, 1802.3614493635148, 6922.888938695093, 4734.227975178167], [910, 911, 912, 913, 914, 915]], [2, 4277, [39752, 39785, 39831, 39883, 39930, 39975, 40024], [11857.78, 11863.107, 11851.095, 11972.979, 12001.899, 11916.369, 11879.002], [43314.28, 43295.182, 43235.242, 43141.511, 43187.911, 43195.529, 43171.869], [22.726, 22.24, 9.94, 21.728, 19.078, 31.7, 40.397], [23640.5063243153, 13319.358092461789, 75440.49016513527, 8280.844940615609, 3078.39599603463, 4443.9403100632035, 2463.18330700317], [908, 909, 910, 911, 912, 913, 914]], [0, 4278, [39787, 39833, 39885, 39932, 39978, 40029, 40067, 40121, 40167, 40204, 40250], [14562.959, 14622.1, 14537.744, 14633.287, 14611.855, 14605.2, 14580.468, 14424.192, 14430.043, 14345.662, 14362.79], [7003.012, 7105.794, 7209.204, 7144.382, 7174.341, 7169.249, 7171.29, 7114.54, 7139.42, 7128.776, 6947.006], [27.184, 11.379, 15.328, 11.288, 8.703, 7.908, 13.352, 13.526, 14.602, 11.362, 23.307], [3455.6453014024046, 3073.2365014827033, 8759.608871684692, 4295.312013452866, 5312.209405459929, 5732.558619041982, 6471.113526440599, 7512.438444236611, 5041.582717563961, 2727.5278876583316, 825.4623329774538], [909, 910, 911, 912, 913, 914, 915, 916, 917, 918, 919]], [0, 4279, [39834, 39886, 39933, 39979, 40030, 40068, 40123, 40169, 40205, 40252, 40294, 40334, 40372, 40410, 40453, 40484, 40516], [14718.644, 14798.204, 14723.881, 14753.01, 14720.466, 14724.517, 14769.129, 14796.039, 14765.709, 14722.574, 14721.558, 14709.386, 14707.639, 14714.884, 14691.111, 14709.222, 14761.655], [8080.361, 8036.503, 8057.727, 8057.575, 8044.072, 8069.972, 8038.591, 8026.55, 8056.654, 8053.432, 8053.872, 8070.182, 8105.489, 8100.237, 8092.398, 8043.259, 8077.541], [13.979, 23.94, 12.449, 13.494, 15.257, 14.891, 20.044, 16.718, 42.202, 16.813, 28.955, 17.53, 17.397, 16.909, 20.941, 10.285, 25.124], [1149.436579886375, 2423.6730705163845, 2936.001706558773, 3115.339951541518, 3671.511962968531, 2493.6519947160414, 2719.9717891792484, 2223.8585718943673, 1890.2415848934822, 731.5901184810339, 1420.4998011310656, 1363.6332003518462, 1496.596779870864, 2332.3102367712913, 841.323617563857, 932.8199569616431, 901.7896508670052], [910, 911, 912, 913, 914, 915, 916, 917, 918, 919, 920, 921, 922, 923, 924, 925, 926]], [3, 4281, [39757, 39793, 39837, 39889, 39938, 39982, 40033], [15444.201, 15474.841, 15489.355, 15492.575, 15426.817, 15466.128, 15484.258], [64479.933, 64469.051, 64469.825, 64498.791, 64452.336, 64447.796, 64463.684], [12.585, 11.544, 15.126, 9.841, 8.388, 18.959, 26.501], [2682.554047220716, 7639.481937381362, 7550.482028905862, 7165.254081838953, 4097.095345326032, 4948.278709214657, 5634.385544717857], [908, 909, 910, 911, 912, 913, 914]], [0, 4282, [39758, 39794, 39839, 39890, 39939, 39984, 40034, 40071, 40127, 40173, 40211, 40257, 40299, 40339, 40377, 40414, 40456, 40487, 40521, 40556], [15732.617, 15799.299, 15790.889, 15793.362, 15785.82, 15610.215, 15686.932, 15719.176, 15655.195, 15558.246, 15697.187, 15761.564, 15756.026, 15701.351, 15694.912, 15767.119, 15812.917, 15765.645, 15731.988, 15746.256], [9624.55, 9675.796, 9693.811, 9745.016, 9770.902, 9752.388, 9760.765, 9749.021, 9765.292, 9753.653, 9733.44, 9740.925, 9789.576, 9781.384, 9750.5, 9787.622, 9788.028, 9774.0, 9774.942, 9750.838], [23.267, 16.516, 11.682, 11.957, 11.363, 19.347, 16.351, 15.632, 14.185, 14.849, 19.211, 13.59, 11.749, 16.807, 23.855, 15.598, 9.816, 16.76, 17.701, 28.847], [9025.8572128357, 5756.268563066981, 7331.253404109889, 6605.090645964986, 6003.930815444542, 8589.130930187637, 10954.783343467096, 12868.553863358902, 11831.867263459744, 6060.442228212702, 4993.5934091948775, 7556.123606374261, 3297.7352609494737, 3447.5808035943865, 4112.298484859365, 1642.2000135618339, 2971.756987606916, 2954.5981133477144, 1905.2336677250457, 1099.527336997253], [908, 909, 910, 911, 912, 913, 914, 915, 916, 917, 918, 919, 920, 921, 922, 923, 924, 925, 926, 927]], [3, 4283, [39841, 39892, 39941, 39986, 40036, 40075, 40129, 40175, 40214, 40259, 40301, 40341, 40379, 40416], [16515.71, 16496.574, 16535.373, 16458.708, 16471.608, 16417.171, 16437.761, 16437.802, 16439.809, 16408.923, 16358.186, 16398.448, 16393.289, 16418.502], [63533.729, 63527.893, 63471.661, 63321.62, 63326.498, 63291.307, 63317.101, 63291.903, 63199.991, 63186.611, 63204.589, 63221.893, 63211.678, 63194.848], [18.434, 12.295, 17.889, 6.892, 11.935, 17.399, 15.745, 14.542, 14.393, 10.547, 15.525, 12.443, 14.019, 30.359], [4787.158067276209, 21244.489214624224, 9342.23141513726, 4283.234321212934, 4148.3694553102105, 4518.287730722143, 5752.265440811607, 5292.531978722396, 2602.741083629128, 2809.9800365069887, 1254.3646709340821, 1699.003851963458, 1555.2142771276658, 1238.7091929655053], [910, 911, 912, 913, 914, 915, 916, 917, 918, 919, 920, 921, 922, 923]], [1, 4291, [39859, 39905, 39954, 40002, 40051], [40187.405, 40148.377, 40209.921, 40177.989, 40220.782], [31740.46, 31712.293, 31609.483, 31659.426, 31589.125], [19.181, 12.279, 13.838, 13.62, 16.322], [4295.770497811372, 1492.3560609265749, 12172.170941714343, 3227.7098208142615, 12280.654194196086], [910, 911, 912, 913, 914]], [1, 4292, [39809, 39860, 39906, 39955, 40001], [40367.897, 40321.522, 40485.76, 40310.516, 40224.542], [31099.379, 31098.082, 31189.209, 31311.255, 31203.188], [36.133, 13.963, 29.811, 18.787, 22.492], [3068.0392933420044, 47427.6490224723, 11018.247423091338, 24772.901523299348, 3784.2195144636507], [909, 910, 911, 912, 913]], [1, 4295, [39773, 39812, 39865, 39909, 39957, 40004, 40053, 40102, 40147], [40740.229, 40766.704, 40792.296, 40743.724, 40666.028, 40751.964, 40671.603, 40731.569, 40676.186], [31021.612, 31060.975, 31116.628, 31053.898, 31189.957, 31134.947, 31228.553, 31174.018, 31371.193], [16.945, 8.89, 14.751, 12.837, 21.587, 22.111, 20.148, 21.819, 39.727], [1501.5640399064569, 2477.1809977031367, 4932.889602370307, 1578.1537789717026, 9898.689068851818, 2103.8967021080207, 7881.07415747778, 4062.1565927425313, 4346.8692818247655], [908, 909, 910, 911, 912, 913, 914, 915, 916]], [1, 4296, [39813, 39866, 39910, 39958, 40006, 40054, 40103], [40882.087, 40861.061, 40858.371, 40903.071, 40904.524, 40922.738, 40834.835], [31704.39, 31695.722, 31758.078, 31731.891, 31740.068, 31773.437, 31750.808], [10.496, 15.264, 16.82, 18.926, 13.006, 12.926, 14.542], [1547.6839688285406, 2171.3638929854833, 826.8552083950752, 1695.3473031199571, 2266.2376437808025, 4258.278752052249, 4151.29979831175], [909, 910, 911, 912, 913, 914, 915]], [1, 4297, [39775, 39816, 39868, 39912, 39960], [41059.669, 41097.917, 41103.82, 41103.891, 41103.654], [34002.091, 34026.538, 34014.827, 33973.714, 33973.548], [12.607, 13.295, 9.837, 6.586, 12.158], [4291.925539906038, 3532.3818050885297, 3171.794979682406, 5363.318345543107, 3365.3588161978605], [908, 909, 910, 911, 912]], [2, 4306, [39922, 39971, 40022, 40063, 40115, 40162, 40200, 40243, 40286, 40329], [11368.63, 11327.763, 11364.838, 11347.529, 11338.921, 11353.968, 11507.289, 11311.574, 11317.195, 11323.421], [44111.823, 44127.632, 44113.771, 44076.268, 44098.457, 44104.407, 44054.667, 44206.928, 44112.241, 44074.633], [15.263, 22.913, 20.007, 26.422, 20.501, 21.384, 22.97, 20.959, 20.036, 32.669], [16650.48229162545, 2554.0577139796337, 5380.962246727725, 1413.8474214811538, 9503.696794463407, 3559.4169373939517, 10473.628419442965, 1039.8791568741499, 5200.0533409868185, 3784.4325960342344], [912, 913, 914, 915, 916, 917, 918, 919, 920, 921]], [2, 4310, [40020, 40062, 40114, 40161, 40199, 40242, 40288, 40328], [11468.998, 11402.159, 11364.168, 11398.666, 11366.079, 11330.758, 11365.292, 11339.419], [42841.4, 42783.984, 42790.66, 42843.301, 42810.98, 42756.881, 42718.116, 42747.682], [12.925, 16.965, 13.534, 12.403, 17.6, 12.587, 15.123, 18.873], [77433.23752225138, 8611.969189353866, 6945.063035461521, 27752.257204446985, 6527.556084889219, 4789.0799738808955, 4902.780913099351, 5053.787448636937], [914, 915, 916, 917, 918, 919, 920, 921]], [2, 4311, [39970, 40021, 40064, 40117, 40163], [11356.372, 11419.518, 11648.22, 11758.573, 11616.85], [43244.784, 43204.86, 43220.8, 43262.942, 43261.414], [16.605, 20.097, 19.684, 11.29, 19.226], [3819.329724761818, 7603.969430317965, 38466.96087910407, 59526.46879675195, 5826.54022866078], [913, 914, 915, 916, 917]], [3, 4312, [39985, 40035, 40072, 40128, 40174], [15575.986, 15561.067, 15716.838, 15719.038, 15772.362], [64434.988, 64430.56, 64564.502, 64752.18, 64782.328], [28.7, 26.214, 29.213, 33.417, 27.922], [8987.56206740434, 11746.450929163573, 3799.724565956449, 1568.79917081166, 2588.527847464737], [913, 914, 915, 916, 917]], [3, 4322, [40124, 40171, 40210, 40256, 40298, 40338, 40376], [15393.229, 15411.72, 15464.174, 15422.23, 15485.277, 15476.923, 15557.646], [64582.374, 64387.973, 64407.532, 64349.31, 64402.206, 64506.75, 64539.157], [27.215, 33.458, 30.174, 31.819, 31.001, 43.347, 17.367], [799.8735734350963, 2097.3060088330835, 4686.130901115676, 4468.726180650627, 6655.44855351392, 4361.795159599201, 10241.184325658205], [916, 917, 918, 919, 920, 921, 922]], [1, 4327, [40234, 40279, 40316, 40355, 40397, 40441, 40468, 40503], [40412.486, 40374.397, 40326.271, 40352.724, 40350.18, 40433.247, 40386.725, 40357.613], [32963.693, 32786.632, 32773.103, 32810.947, 32745.974, 32724.711, 32688.258, 32690.671], [19.38, 16.938, 14.481, 19.412, 11.252, 16.091, 13.298, 33.813], [43313.6406819938, 2956.2749079963583, 1988.0945020988236, 5003.480398937659, 1550.8091179288617, 2010.9637412096267, 1609.267032695876, 1066.213117104482], [918, 919, 920, 921, 922, 923, 924, 925]], [0, 4329, [40206, 40253, 40296, 40335, 40373, 40412, 40454, 40485, 40518], [15120.92, 15045.543, 15176.649, 15040.871, 15061.251, 15041.001, 15060.329, 15048.13, 15119.34], [9682.671, 9722.878, 9669.475, 9721.152, 9711.863, 9731.184, 9720.012, 9695.049, 9681.0], [17.474, 9.198, 16.961, 9.68, 10.138, 12.108, 7.072, 7.388, 13.983], [9762.797010564107, 2785.5067924803498, 11482.439194052064, 2788.4390431026018, 2333.527617650719, 2768.0831029731166, 3062.450436815719, 3074.233781174061, 806.5524433537418], [918, 919, 920, 921, 922, 923, 924, 925, 926]], [2, 4335, [40246, 40289, 40331, 40367, 40407, 40449, 40481, 40514], [11662.15, 11715.65, 11620.468, 11707.681, 11669.412, 11765.248, 11733.971, 11562.949], [43290.863, 43357.757, 43448.551, 43382.641, 43425.465, 43377.034, 43398.663, 43390.653], [16.925, 24.198, 14.775, 14.078, 15.562, 20.385, 23.78, 27.196], [20907.8691227103, 3607.9571793162677, 3534.7913318407177, 10115.068582038803, 6057.448214765436, 3165.7259178443373, 6101.926785652856, 4603.460996797366], [919, 920, 921, 922, 923, 924, 925, 926]], [2, 4346, [40368, 40408, 40450, 40482, 40515], [12101.984, 12078.763, 12082.637, 12090.73, 12097.003], [41993.971, 42005.303, 41994.422, 41990.236, 41980.842], [10.023, 18.344, 10.84, 12.068, 22.361], [951.145183292481, 1325.5810878812867, 2365.287913340039, 2483.466928710765, 1725.514799105734], [922, 923, 924, 925, 926]], [1, 4347, [40442, 40469, 40504, 40545, 40573, 40606, 40642], [40997.706, 41011.375, 41042.31, 41047.148, 41034.924, 41044.841, 40929.275], [32655.0, 32665.626, 32645.635, 32639.918, 32632.598, 32624.319, 32671.069], [14.928, 7.421, 8.918, 8.692, 9.524, 7.832, 25.056], [4731.607114755658, 4155.876156172466, 3673.849877425233, 3068.2266525465047, 2945.352435533159, 3239.19953249379, 5053.080420062397], [923, 924, 925, 926, 927, 928, 929]], [1, 4348, [40398, 40443, 40470, 40505, 40546, 40574, 40607, 40643, 40673, 40705, 40741, 40771], [41110.268, 41096.009, 41096.337, 41081.335, 41099.752, 41093.363, 41082.287, 41054.529, 41123.844, 41072.019, 41053.313, 41116.271], [34092.473, 34077.069, 34005.104, 33979.461, 34029.041, 34032.142, 33997.758, 34072.42, 34065.209, 34064.546, 34036.864, 34080.538], [16.762, 22.911, 20.866, 21.739, 19.863, 15.123, 23.715, 20.86, 7.121, 19.88, 25.634, 20.289], [1148.1411679401406, 2204.4373262391455, 1162.7878203060102, 1349.916663543621, 1086.0311547643873, 1063.0464538944498, 858.895707227708, 1345.4278185622657, 2076.5052088826465, 1227.645247672939, 750.4679134185548, 794.0861806026337], [922, 923, 924, 925, 926, 927, 928, 929, 930, 931, 932, 933]], [1, 4359, [40604, 40640, 40671, 40702, 40738], [40337.485, 40337.11, 40375.248, 40346.89, 40334.015], [32798.975, 32728.313, 32664.577, 32664.593, 32663.425], [34.205, 24.653, 14.585, 10.377, 16.641], [1469.938071189417, 1429.4127450633312, 5686.440298941667, 3079.5830034555224, 3267.6031949753074], [928, 929, 930, 931, 932]], [1, 4360, [40605, 40641, 40672, 40703, 40739, 40770, 40794, 40827, 40849, 40883, 40916, 40941], [40482.479, 40497.964, 40474.229, 40458.655, 40403.922, 40379.639, 40377.789, 40396.547, 40365.162, 40355.143, 40363.348, 40365.606], [34306.691, 34327.132, 34307.823, 34291.413, 34211.956, 34172.075, 34157.683, 34093.179, 34177.827, 34169.286, 34131.157, 34151.677], [16.282, 7.302, 9.785, 10.656, 12.671, 9.693, 15.524, 15.063, 20.511, 20.626, 13.196, 19.342], [1635.863157314082, 2720.7740738974417, 2917.1149902037023, 4056.621965600264, 2845.867992654291, 2333.9268618434603, 1584.1571814804843, 1995.2313542625868, 1346.0374782465608, 1397.0762612329163, 1418.4350620214786, 1333.5889261619332], [928, 929, 930, 931, 932, 933, 934, 935, 936, 937, 938, 939]], [2, 4362, [40553, 40582, 40617, 40658, 40686], [11986.669, 11914.267, 11991.695, 11974.324, 11912.307], [43224.013, 43281.425, 43336.193, 43406.226, 43387.533], [29.531, 35.429, 13.475, 14.486, 21.003], [1010.7720287267798, 4335.200270904385, 4063.2534335403266, 2322.301042734345, 5785.829278575183], [927, 928, 929, 930, 931]], [2, 4368, [40656, 40684, 40713, 40748, 40780, 40801], [11422.299, 11459.547, 11425.658, 11440.723, 11425.003, 11567.445], [43276.489, 43290.54, 43297.717, 43281.036, 43281.273, 43359.018], [9.948, 12.144, 10.315, 11.979, 11.342, 24.945], [2177.096310509018, 2851.0868040716937, 3638.756657745246, 3041.118689232498, 2082.8822760086714, 6116.2384277825], [930, 931, 932, 933, 934, 935]], [0, 4373, [40690, 40720, 40757, 40782, 40811, 40839, 40870, 40904, 40930, 40959, 40991, 41025, 41050, 41081, 41107], [15792.37, 15856.772, 15815.555, 15843.28, 15822.201, 15831.992, 15806.172, 15819.873, 15872.153, 15823.452, 15851.214, 15784.035, 15894.966, 15733.325, 15744.053], [9732.38, 9700.185, 9633.301, 9680.293, 9661.915, 9636.41, 9629.098, 9633.096, 9636.995, 9654.264, 9659.227, 9655.574, 9618.027, 9749.124, 9822.314], [30.153, 25.748, 13.715, 18.679, 18.149, 17.646, 17.703, 13.093, 18.679, 16.284, 12.107, 19.305, 12.528, 26.625, 27.182], [2782.972886218063, 2365.0859408910264, 4863.580614787212, 1745.3009544406923, 1947.051078305291, 4802.78745177235, 3384.905673191422, 3458.530246954951, 1569.8976682418684, 4776.268871812606, 1611.145646643236, 4009.8658834046714, 1640.0377778578204, 4182.589631800968, 1257.887721957622], [931, 932, 933, 934, 935, 936, 937, 938, 939, 940, 941, 942, 943, 944, 945]], [3, 4387, [40838, 40869, 40903, 40929, 40957, 40990, 41026], [15780.561, 15741.503, 15732.943, 15781.494, 15636.878, 15708.61, 15853.4], [64303.095, 64303.792, 64306.96, 64293.995, 64300.027, 64245.956, 64242.99], [11.001, 7.328, 13.277, 11.439, 38.59, 24.551, 32.631], [1891.1607710990613, 2763.5247599912914, 2516.0350212144767, 2336.6091667628966, 2162.3134919139043, 748.7174191988687, 979.1873097978744], [936, 937, 938, 939, 940, 941, 942]], [1, 4389, [40848, 40882, 40915, 40940, 40970, 41006, 41037], [40330.261, 40381.417, 40336.585, 40306.905, 40378.028, 40365.988, 40363.719], [32703.443, 32692.672, 32691.201, 32714.394, 32638.813, 32671.935, 32690.459], [23.763, 21.555, 15.542, 18.104, 17.588, 18.441, 23.969], [929.0888683861228, 1939.3793083208093, 3002.4851330541023, 2429.159287954645, 3015.224223960695, 3074.685655376882, 1070.8786489811114], [936, 937, 938, 939, 940, 941, 942]], [2, 4391, [40861, 40896, 40924, 40950, 40982, 41019, 41045], [11794.041, 11647.52, 11723.038, 11585.698, 11538.007, 11452.791, 11600.261], [43409.552, 43410.488, 43392.272, 43280.23, 43251.972, 43149.019, 43241.179], [29.03, 20.891, 26.323, 24.89, 31.987, 10.317, 41.742], [8751.96162794586, 7103.739389041102, 4424.202580217524, 12392.905337278622, 2931.307444881964, 3248.486701532494, 7592.125106734173], [937, 938, 939, 940, 941, 942, 943]], [2, 4398, [40926, 40951, 40984, 41021, 41047, 41077, 41104], [11964.78, 11977.161, 11914.346, 11996.64, 11996.734, 12083.31, 12022.507], [43382.057, 43304.611, 43320.043, 43314.527, 43336.752, 43203.888, 43208.517], [18.007, 22.1, 20.725, 19.864, 20.774, 26.9, 27.381], [4241.395296156578, 3600.0737807442456, 10231.766089721921, 2358.737917167109, 3112.3269194640575, 834.2594816398201, 872.8307337400913], [939, 940, 941, 942, 943, 944, 945]], [2, 4409, [41020, 41046, 41075, 41103, 41129, 41165], [11684.174, 11680.615, 11798.009, 11746.218, 11828.502, 11822.799], [41649.951, 41614.636, 41664.898, 41658.161, 41628.516, 41655.467], [15.181, 17.513, 2.88, 24.886, 18.934, 33.101], [1182.9450004465584, 1592.9831131389158, 362.1485511719363, 1395.38207701927, 1250.9141118377754, 4433.912126404848], [942, 943, 944, 945, 946, 947]], [1, 4411, [41061, 41092, 41122, 41149, 41184, 41216, 41250, 41280], [41159.984, 41173.276, 41148.796, 41167.781, 41152.227, 41169.328, 41182.852, 41150.046], [33962.795, 33938.146, 33938.208, 33937.203, 33942.422, 33930.956, 33961.219, 33977.482], [11.209, 12.153, 9.02, 9.875, 7.224, 9.844, 9.018, 11.428], [1415.8564451697648, 2372.884903537207, 2928.2328247945834, 2605.75952783058, 2251.1761085875696, 2487.252294221209, 2884.3598526299015, 1289.6121933761463], [943, 944, 945, 946, 947, 948, 949, 950]], [0, 4414, [41105, 41130, 41167, 41199, 41226, 41261], [14335.321, 14301.936, 14334.636, 14324.57, 14279.502, 14271.219], [6949.944, 6962.544, 6900.855, 6915.536, 6958.862, 6945.416], [31.84, 16.912, 12.003, 28.203, 26.654, 20.182], [2974.021124697352, 1209.8885187726355, 1346.7075679441148, 1056.226093173884, 1149.249353550908, 1575.3478753782665], [945, 946, 947, 948, 949, 950]], [3, 4415, [41080, 41106, 41132, 41168, 41200, 41231, 41263, 41292, 41320, 41351, 41381, 41413, 41442, 41476, 41502, 41534], [15461.011, 15557.817, 15545.816, 15441.455, 15468.137, 15444.488, 15481.367, 15523.388, 15521.994, 15445.924, 15379.983, 15399.61, 15464.95, 15440.168, 15435.014, 15472.553], [64189.069, 64174.097, 64210.616, 64124.79, 64150.474, 64164.995, 64144.119, 64159.776, 64255.434, 64232.311, 64301.979, 64251.253, 64162.503, 64227.756, 64154.972, 64204.57], [23.724, 13.006, 32.215, 13.376, 14.222, 22.73, 13.324, 21.219, 13.344, 21.869, 30.394, 17.924, 15.185, 24.698, 16.394, 18.86], [958.7756547506996, 471.6374823442933, 1330.9365872238818, 721.6969247865064, 745.9084877947098, 1859.0702078644872, 1427.4052855783848, 2290.2369570358546, 28677.14204166452, 1795.4991380329648, 4143.862497981758, 3464.183345341214, 1707.6522788827776, 2019.8314654047037, 2130.982956568474, 2386.5991710914195], [944, 945, 946, 947, 948, 949, 950, 951, 952, 953, 954, 955, 956, 957, 958, 959]], [2, 4437, [41255, 41288, 41314, 41344, 41374, 41407, 41437, 41470, 41496, 41527, 41556], [11889.711, 11864.293, 11873.008, 11841.254, 11898.418, 11954.317, 11939.306, 11939.78, 11907.819, 11991.695, 12005.622], [41695.142, 41645.426, 41672.583, 41658.574, 41668.244, 41713.814, 41682.912, 41674.651, 41693.105, 41685.295, 41705.262], [31.54, 21.844, 24.597, 26.63, 23.401, 14.879, 18.445, 19.441, 17.326, 17.984, 16.257], [2267.826287194948, 1355.2765534749408, 1083.3455639230237, 1466.6166518610855, 2124.191795094835, 3044.2075905410225, 1467.7358182536543, 1458.1739941252908, 1941.8748610059781, 929.24015337633, 414.1888939740141], [950, 951, 952, 953, 954, 955, 956, 957, 958, 959, 960]], [0, 4439, [41262, 41291, 41319, 41350, 41378, 41411, 41441], [15189.185, 15168.075, 15135.085, 15173.762, 15145.961, 15156.78, 15181.715], [7596.947, 7618.863, 7587.181, 7609.441, 7574.268, 7580.406, 7629.18], [13.127, 22.903, 14.769, 16.319, 9.947, 10.491, 15.004], [821.981934976339, 1100.9975656240924, 1113.608498042528, 1841.0212223212982, 1247.9085936665049, 2042.6476370806588, 1398.9882014451389], [950, 951, 952, 953, 954, 955, 956]], [0, 4444, [41316, 41347, 41377, 41409, 41439, 41473, 41500, 41530, 41559, 41588, 41619, 41648, 41680, 41707, 41732, 41760, 41788, 41809], [14398.468, 14500.007, 14466.476, 14474.696, 14466.44, 14402.581, 14379.76, 14432.598, 14356.063, 14360.716, 14332.321, 14363.669, 14304.555, 14367.698, 14334.0, 14356.382, 14313.975, 14321.497], [6993.029, 7022.703, 7035.672, 7005.505, 7000.365, 6999.987, 6999.754, 7012.958, 7009.358, 7008.557, 7015.632, 7038.979, 7025.783, 7005.922, 7035.275, 7004.268, 7086.282, 6991.81], [18.175, 11.285, 10.819, 11.683, 12.087, 9.895, 11.06, 11.126, 13.199, 22.498, 13.138, 16.541, 13.171, 19.504, 22.828, 20.605, 21.515, 25.816], [1063.1329314012412, 1975.5295587956264, 3474.23378627599, 3947.9936450190694, 3279.5344224597548, 3745.1171436126874, 3556.657261325818, 4535.949049215565, 1865.146340932256, 2097.090276390315, 2029.7328824293884, 2853.022394173513, 2720.4607532182536, 1690.2871523627837, 1139.8509560825066, 1367.3363020957627, 807.4577027356397, 2175.6929478732513], [952, 953, 954, 955, 956, 957, 958, 959, 960, 961, 962, 963, 964, 965, 966, 967, 968, 969]], [1, 4447, [41336, 41367, 41396, 41431, 41458], [41023.107, 41023.047, 40992.849, 41020.533, 41000.233], [32621.541, 32723.234, 32729.101, 32655.797, 32617.139], [23.267, 15.54, 18.02, 14.051, 14.996], [726.3184339291648, 1583.419860980918, 1451.845668538557, 2735.5391319698097, 1632.0375455912442], [952, 953, 954, 955, 956]], [2, 4452, [41343, 41372, 41405, 41436, 41468, 41494, 41526, 41555, 41584, 41615], [11359.561, 11331.571, 11352.195, 11311.822, 11286.871, 11361.127, 11328.984, 11358.736, 11337.993, 11358.928], [43222.605, 43090.088, 43041.02, 43112.226, 43100.37, 43075.039, 43143.533, 43120.145, 43070.513, 43136.533], [35.522, 17.542, 19.388, 28.278, 19.558, 26.354, 27.054, 24.534, 14.199, 32.663], [1079.7710355843444, 2947.307486726139, 1267.3492587879239, 1906.01505547164, 1018.5822198907233, 1398.0766331957755, 2307.510387859074, 1404.9468428860487, 2017.9293075946769, 1645.6405622493332], [953, 954, 955, 956, 957, 958, 959, 960, 961, 962]], [0, 4459, [41410, 41440, 41474, 41501, 41531], [14741.251, 14831.876, 14781.231, 14816.322, 14829.551], [8046.955, 8036.609, 8024.587, 7969.061, 8094.539], [31.237, 38.523, 14.762, 29.636, 30.782], [5017.446709509587, 1017.2597375598133, 3435.795067277057, 1256.4311531247683, 3367.087064618325], [955, 956, 957, 958, 959]], [2, 4463, [41497, 41528, 41557, 41587, 41618], [12273.154, 12288.652, 12338.621, 12306.018, 12258.247], [44983.882, 44943.841, 44835.81, 44927.652, 44977.244], [15.064, 17.969, 11.545, 21.718, 35.871], [2694.8092650623576, 3297.6850318880056, 4655.492073871275, 4412.814241486023, 2409.767127784195], [958, 959, 960, 961, 962]], [1, 4465, [41518, 41548, 41576, 41605, 41640, 41672, 41691, 41723, 41748, 41774, 41798], [40255.878, 40229.5, 40246.384, 40238.191, 40241.724, 40237.431, 40231.616, 40219.168, 40215.948, 40237.771, 40208.5], [32207.528, 32246.634, 32244.064, 32247.537, 32214.112, 32254.633, 32251.998, 32225.555, 32256.895, 32244.867, 32220.061], [27.219, 11.473, 12.286, 8.705, 11.865, 8.243, 11.412, 9.035, 12.973, 13.538, 8.982], [918.5676358382677, 2134.5040216026596, 2102.7950749599377, 2146.589912871738, 2258.350927250085, 1665.494750187558, 1477.224837527136, 1235.8110302176017, 1891.546160164369, 1174.4163712953289, 1747.034615925794], [958, 959, 960, 961, 962, 963, 964, 965, 966, 967, 968]], [2, 4490, [41783, 41805, 41826, 41847, 41862, 41889, 41917, 41936], [11319.25, 11318.397, 11302.493, 11296.35, 11294.128, 11307.859, 11310.583, 11382.522], [42961.861, 42935.797, 42891.531, 42875.861, 42907.066, 43038.028, 43064.497, 43208.764], [10.444, 6.887, 9.4, 10.732, 8.526, 23.135, 21.339, 19.818], [2132.8755484586463, 2427.1215335077914, 3099.8625346938443, 3536.9762698889695, 4208.3676509476645, 3507.190760540325, 1880.6425389505105, 39155.90447715705], [968, 969, 970, 971, 972, 973, 974, 975]], [2, 4499, [41863, 41890, 41918, 41937, 41959], [11864.327, 11822.51, 11849.879, 11835.169, 11822.748], [45151.637, 45152.472, 45185.467, 45237.126, 45086.452], [25.624, 20.098, 15.569, 21.15, 18.419], [1024.7267690982453, 2846.284215131402, 2618.282152494615, 1514.8876461629172, 481.6066995628388], [972, 973, 974, 975, 976]], [2, 4518, [42050, 42078, 42104, 42134, 42162, 42187], [11231.113, 11253.516, 11242.5, 11224.332, 11229.168, 11262.766], [43651.708, 43640.492, 43605.125, 43618.182, 43632.059, 43607.501], [8.476, 14.381, 15.242, 11.132, 6.824, 10.886], [3752.746856979722, 1487.944823951561, 1747.9349325264536, 1906.291760714251, 3847.3992702587334, 2276.923003484359], [980, 981, 982, 983, 984, 985]], [2, 4540, [42188, 42213, 42246, 42274, 42303, 42322, 42345], [11860.25, 11883.391, 11859.706, 11844.389, 11897.986, 11872.534, 11880.638], [44458.371, 44464.067, 44450.485, 44457.249, 44470.791, 44480.153, 44463.741], [15.118, 10.542, 13.581, 21.2, 30.491, 12.059, 10.141], [963.3466929385343, 1927.3577728932207, 1359.905421443245, 1426.2177778519717, 1192.5978929295768, 1639.0406272711841, 1588.9260077837714], [985, 986, 987, 988, 989, 990, 991]], [3, 4545, [42214, 42248, 42278, 42305, 42323], [14794.417, 14783.151, 14799.377, 14734.767, 14793.215], [65588.749, 65585.419, 65611.739, 65549.646, 65578.288], [11.764, 11.881, 9.387, 30.777, 14.819], [1398.4998779282873, 1919.0496791557357, 2017.6609476818624, 2513.9893049277644, 1562.173915667037], [986, 987, 988, 989, 990]], [2, 4565, [42439, 42465, 42490, 42519, 42547, 42572, 42605], [11745.902, 11736.808, 11761.324, 11750.524, 11708.071, 11725.282, 11716.248], [41615.023, 41623.301, 41623.965, 41635.173, 41643.429, 41618.653, 41626.581], [15.466, 26.377, 24.207, 18.045, 14.875, 13.611, 15.46], [2138.118925945861, 2781.679365693935, 2205.2855318262373, 2209.4899542874577, 1387.016506827169, 1945.7317378230039, 1552.5536068232566], [995, 996, 997, 998, 999, 1000, 1001]], [1, 4570, [42478, 42505, 42537, 42564, 42592, 42623, 42653], [40596.696, 40595.068, 40582.807, 40591.496, 40593.127, 40647.963, 40552.359], [30778.337, 30770.471, 30755.799, 30753.183, 30746.444, 30877.69, 30792.942], [9.173, 7.972, 15.536, 17.821, 13.831, 15.319, 18.03], [3136.2709879336426, 3560.8214443665393, 1961.5219461619342, 1907.4041313588389, 1468.6161308003648, 1416.5579040489524, 799.3511958624159], [996, 997, 998, 999, 1000, 1001, 1002]], [3, 4572, [42466, 42492, 42521, 42550, 42575], [14605.796, 14628.65, 14582.243, 14582.344, 14584.394], [65721.502, 65721.111, 65704.626, 65680.857, 65711.363], [21.186, 17.393, 8.557, 8.69, 21.931], [1243.0035443831591, 764.7240572372734, 2490.007735774925, 3113.7314907678615, 1136.476228949942], [996, 997, 998, 999, 1000]], [3, 4573, [42493, 42525, 42553, 42579, 42612, 42641, 42672, 42694], [16498.841, 16502.344, 16518.674, 16560.876, 16495.33, 16520.407, 16507.467, 16511.996], [63935.337, 63915.146, 63904.676, 63890.685, 63944.456, 63941.762, 63894.113, 63885.76], [16.1, 17.589, 13.741, 18.222, 13.703, 13.675, 11.0, 11.725], [1519.3718930050686, 1529.026689790969, 2753.6297876090566, 2117.224757835797, 2805.057313139388, 2557.954590868164, 2327.0553154420413, 1996.270354846052], [997, 998, 999, 1000, 1001, 1002, 1003, 1004]], [1, 4578, [42539, 42565, 42594, 42624, 42654, 42682, 42705, 42731, 42753, 42783, 42801], [41075.948, 41054.522, 41057.087, 41061.023, 41061.519, 41065.461, 41067.97, 41023.313, 41067.615, 41021.445, 41068.666], [32629.32, 32554.829, 32533.112, 32538.641, 32548.395, 32540.607, 32624.239, 32596.85, 32604.133, 32606.422, 32602.385], [22.442, 11.982, 11.502, 10.484, 9.323, 19.415, 9.0, 14.795, 15.062, 24.211, 25.07], [1456.3178597722947, 4243.083467242682, 3545.893782976785, 3549.351103545663, 3780.573656264492, 3880.6344514984544, 2974.606752788919, 1380.6094880982134, 1227.9000930769535, 1266.6173089677236, 1427.6615105041487], [998, 999, 1000, 1001, 1002, 1003, 1004, 1005, 1006, 1007, 1008]], [0, 4581, [42577, 42609, 42638, 42669, 42693, 42717], [15030.69, 14999.302, 14910.004, 15047.66, 15034.444, 14981.433], [7407.324, 7357.041, 7423.897, 7430.025, 7333.487, 7478.08], [24.632, 14.721, 25.277, 17.701, 27.979, 31.148], [1044.373766486048, 749.1626519143466, 3050.0615481803766, 900.7835444322722, 754.147728647241, 1610.4033259533808], [1000, 1001, 1002, 1003, 1004, 1005]], [2, 4586, [42665, 42690, 42712, 42742, 42761, 42788, 42810, 42834, 42858, 42884], [11693.897, 11465.933, 11560.315, 11554.546, 11682.336, 11646.626, 11622.373, 11544.448, 11473.217, 11433.676], [43567.719, 43540.748, 43478.63, 43496.094, 43438.679, 43494.139, 43459.029, 43471.228, 43489.57, 43541.13], [11.405, 33.511, 22.903, 21.319, 15.475, 13.484, 12.533, 20.923, 31.74, 32.552], [549.083816329254, 1643.905915983919, 1982.244970856332, 1764.7497822416717, 2058.9027104936436, 2463.6265011579603, 1750.520437971912, 3023.406928951645, 1461.3645465337124, 2632.5859396885344], [1003, 1004, 1005, 1006, 1007, 1008, 1009, 1010, 1011, 1012]], [2, 4587, [42666, 42691, 42713, 42743, 42762], [11762.053, 11828.028, 11720.674, 11697.971, 11706.785], [41627.699, 41581.007, 41627.645, 41631.853, 41613.344], [15.529, 38.922, 19.162, 25.551, 23.134], [1597.3432168534116, 1637.2615929627923, 1830.538191237879, 715.0009625657914, 657.253604841551], [1003, 1004, 1005, 1006, 1007]], [1, 4600, [42874, 42895, 42919, 42954, 42987], [40297.022, 40288.057, 40270.15, 40270.483, 40246.52], [31923.796, 31929.884, 31918.4, 31905.103, 31966.478], [10.391, 11.953, 12.043, 11.518, 11.362], [1878.7129343489414, 2306.3346470410684, 2028.895326683166, 2488.216954584999, 1396.3843455034819], [1011, 1012, 1013, 1014, 1015]], [1, 4607, [42921, 42956, 42989, 43010, 43039, 43064, 43091, 43122], [41176.043, 41174.04, 41133.39, 41151.138, 41182.926, 41159.305, 41130.991, 41158.679], [33984.057, 33950.037, 33922.736, 33951.803, 33975.374, 33973.577, 33937.055, 33968.257], [14.816, 18.953, 17.239, 10.26, 14.599, 14.156, 15.06, 14.137], [1223.9114181822306, 1264.6091630800613, 1401.3277418420776, 1569.4899866231922, 1794.351964086918, 1341.4589698482805, 2195.275519642243, 967.7460742021959], [1013, 1014, 1015, 1016, 1017, 1018, 1019, 1020]], [2, 4632, [43181, 43203, 43230, 43262, 43285, 43312, 43346, 43378, 43401, 43425, 43450], [11932.607, 11959.558, 11946.407, 11914.614, 11922.42, 11899.245, 11919.09, 11931.293, 11882.898, 11904.319, 11936.771], [43496.071, 43537.231, 43573.531, 43517.865, 43496.778, 43546.43, 43557.212, 43558.287, 43509.148, 43533.818, 43503.949], [18.342, 21.464, 24.113, 10.983, 24.227, 20.889, 17.183, 15.178, 17.409, 16.721, 31.745], [938.8216644470527, 2436.9145939018035, 2588.254804539211, 1513.946878845788, 2121.3273093305606, 2801.6763257172324, 1787.4395480085727, 2035.2352242637771, 1654.5327740627383, 734.0378253469042, 2966.9041193890653], [1023, 1024, 1025, 1026, 1027, 1028, 1029, 1030, 1031, 1032, 1033]], [1, 4635, [43195, 43223, 43247, 43277, 43301, 43330], [40958.524, 40986.184, 40949.85, 40968.573, 40974.525, 40945.366], [31994.84, 31964.526, 31997.776, 31945.615, 31955.73, 32025.575], [24.649, 12.144, 18.008, 15.492, 16.683, 23.585], [927.0345634186191, 2990.415068215732, 2577.3758546898184, 1957.4915914437527, 1360.7384885324138, 1959.0340710992164], [1023, 1024, 1025, 1026, 1027, 1028]], [3, 4659, [43381, 43405, 43428, 43454, 43481, 43506, 43538, 43561, 43587, 43609, 43628, 43655, 43681, 43705, 43728, 43756, 43777, 43802, 43831, 43868, 43897, 43928, 43959, 43989, 44013, 44042, 44065, 44101, 44154], [15807.728, 15803.675, 15678.524, 15788.204, 15797.832, 15786.631, 15763.729, 15821.539, 15823.494, 15782.669, 15789.844, 15834.58, 15833.053, 15832.291, 15776.587, 15804.238, 15782.999, 15836.98, 15821.554, 15843.004, 15826.192, 15848.826, 15870.94, 15736.123, 15800.039, 15812.014, 15763.436, 15738.487, 15719.19], [64834.628, 64789.601, 64702.247, 64803.281, 64813.2, 64790.694, 64720.879, 64826.459, 64808.365, 64792.183, 64836.343, 64869.839, 64866.435, 64813.65, 64791.74, 64811.393, 64808.441, 64835.417, 64822.129, 64866.912, 64804.749, 64817.683, 64852.308, 64763.871, 64858.439, 64796.524, 64726.837, 64699.483, 64716.566], [21.917, 13.311, 22.336, 10.255, 10.276, 30.346, 15.111, 10.815, 11.094, 15.927, 10.894, 17.455, 13.3, 13.176, 15.589, 12.758, 13.943, 10.044, 8.917, 12.0, 11.777, 10.073, 15.216, 33.451, 12.041, 13.322, 15.544, 16.332, 16.569], [1389.7328587262157, 3794.0605704092673, 4331.777567120487, 4645.592881808401, 5649.956288133189, 2866.3106503099025, 3280.1385225347235, 3449.4701298740724, 2641.5537178788304, 4182.470189204846, 6302.630833331933, 2320.648605286666, 1983.078473189712, 2205.773509050009, 2151.159499194721, 3737.370596469271, 3766.152068188888, 4914.095365220049, 4242.328551391908, 1953.0919085453806, 4436.806176640634, 3609.2854561401364, 2302.4787772698724, 976.1229481345175, 2298.6711887823844, 4012.3181283338786, 11507.969441384319, 15209.267748481701, 19610.521015265636], [1030, 1031, 1032, 1033, 1034, 1035, 1036, 1037, 1038, 1039, 1040, 1041, 1042, 1043, 1044, 1045, 1046, 1047, 1048, 1049, 1050, 1051, 1052, 1053, 1054, 1055, 1056, 1057, 1058]], [2, 4661, [43402, 43426, 43451, 43479, 43504, 43535, 43558, 43582], [12069.559, 12128.595, 12132.488, 12110.382, 12142.645, 12129.456, 12129.716, 12119.235], [42315.247, 42334.616, 42366.691, 42360.6, 42365.968, 42337.136, 42376.965, 42341.223], [32.93, 27.71, 9.69, 6.529, 6.037, 8.36, 9.32, 6.246], [1500.860366867592, 1119.4058475942043, 1778.2092028888094, 2593.5291721597373, 2684.730706269833, 2548.693269330467, 2182.886674772549, 2767.1992339965705], [1031, 1032, 1033, 1034, 1035, 1036, 1037, 1038]], [1, 4674, [43576, 43598, 43619, 43643, 43672, 43694, 43716, 43743], [40877.626, 40934.978, 40961.34, 40931.56, 40934.078, 40888.729, 40923.487, 40945.956], [31387.77, 31359.243, 31422.39, 31378.898, 31425.441, 31421.616, 31408.452, 31404.785], [31.419, 15.373, 19.544, 28.535, 18.366, 33.92, 20.901, 16.806], [1550.2617674350242, 1680.8566631428764, 7014.5758181442525, 1647.7112144855953, 1944.3499083272065, 1011.0933437782886, 1383.2612933961602, 1413.0834975244768], [1037, 1038, 1039, 1040, 1041, 1042, 1043, 1044]], [1, 4680, [43641, 43669, 43693, 43715, 43742, 43767, 43792, 43815, 43851, 43881, 43912, 43941, 43974, 44004, 44027, 44052, 44080, 44118], [40194.817, 40207.291, 40213.207, 40219.799, 40210.44, 40202.76, 40172.484, 40234.526, 40205.473, 40212.197, 40218.366, 40213.651, 40194.622, 40229.604, 40197.789, 40193.523, 40229.673, 40211.208], [32365.289, 32350.583, 32353.834, 32346.473, 32329.449, 32338.365, 32369.108, 32335.631, 32333.005, 32373.488, 32370.527, 32396.338, 32353.855, 32321.009, 32387.603, 32341.617, 32322.499, 32326.512], [11.337, 13.92, 12.467, 10.595, 8.892, 10.278, 11.159, 11.924, 11.977, 14.966, 12.117, 12.466, 13.355, 14.731, 12.4, 7.806, 16.82, 13.895], [1859.7907954504421, 1456.6249237286274, 2414.4566338278782, 1969.6515597966068, 2210.97326883575, 1817.6475850757886, 1343.8448243164714, 2027.0417685162492, 1292.6310794955302, 2168.572806069775, 2254.6170773452345, 2112.9854883765856, 877.5414162252622, 990.6853198219651, 919.2284429339401, 1451.9723291733956, 1390.5010396357898, 1503.9445540949703], [1040, 1041, 1042, 1043, 1044, 1045, 1046, 1047, 1048, 1049, 1050, 1051, 1052, 1053, 1054, 1055, 1056, 1057]], [2, 4701, [43826, 43864, 43891, 43924, 43952, 43985], [11773.929, 11779.561, 11763.435, 11739.222, 11788.029, 11798.353], [43420.666, 43444.906, 43458.991, 43452.175, 43460.761, 43458.1], [24.382, 15.354, 8.038, 9.613, 8.117, 18.455], [803.1529529723796, 1176.7545987778346, 3140.728395796821, 2792.562415830057, 1449.6348214336165, 1219.5845945957942], [1048, 1049, 1050, 1051, 1052, 1053]], [1, 4705, [43882, 43914, 43942, 43975, 44005, 44028, 44053, 44082, 44120, 44178], [40446.513, 40477.318, 40470.745, 40491.823, 40487.346, 40459.78, 40469.857, 40495.139, 40513.307, 40508.379], [34269.503, 34296.178, 34295.775, 34281.086, 34265.817, 34293.568, 34300.95, 34308.133, 34294.483, 34303.407], [15.978, 11.04, 10.237, 15.508, 14.613, 15.258, 7.112, 10.143, 13.941, 12.565], [1079.958704385499, 2869.198810415243, 2041.5431482491838, 2164.349092369703, 3531.983229241685, 2064.442750862561, 2014.1704162700096, 3238.319586179962, 1161.5277244750691, 1587.976933263881], [1049, 1050, 1051, 1052, 1053, 1054, 1055, 1056, 1057, 1058]], [0, 4708, [43867, 43896, 43927, 43958, 43988, 44012, 44041], [15306.225, 15318.622, 15350.127, 15255.109, 15307.615, 15224.219, 15460.367], [8674.079, 8693.861, 8719.297, 8660.496, 8666.053, 8626.608, 8685.784], [23.241, 13.486, 14.512, 28.277, 20.517, 8.943, 30.981], [2391.129299028144, 1685.725475486595, 914.4427906231429, 1091.714908662362, 1464.8541624932295, 1208.4793557041382, 834.244143065178], [1049, 1050, 1051, 1052, 1053, 1054, 1055]], [3, 4716, [43990, 44014, 44043, 44066, 44102, 44156, 44206, 44263, 44322, 44377, 44432, 44486, 44534], [16377.629, 16335.174, 16356.633, 16347.802, 16371.953, 16398.522, 16304.001, 16335.844, 16327.093, 16359.876, 16478.706, 16626.603, 16624.312], [63710.035, 63687.662, 63688.53, 63641.093, 63718.045, 63716.933, 63780.292, 63721.22, 63692.821, 63668.376, 63558.088, 63702.36, 63656.723], [15.698, 9.801, 9.061, 11.742, 16.014, 11.737, 21.578, 19.804, 12.01, 9.609, 20.754, 15.411, 13.857], [1894.2035386676832, 1952.5130968325254, 1772.8066529995792, 418.7326887353232, 567.7296655839932, 3229.5064507692773, 837.3794373422103, 923.906776084561, 777.4686387134975, 1490.5663371434914, 6328.84275075646, 1880.997798197569, 2357.0694545481238], [1053, 1054, 1055, 1056, 1057, 1058, 1059, 1060, 1061, 1062, 1063, 1064, 1065]], [2, 4717, [44038, 44062, 44091, 44141, 44192, 44246, 44308], [11755.787, 11723.431, 11755.722, 11745.442, 11704.72, 11807.743, 11815.061], [43471.739, 43449.512, 43447.387, 43356.235, 43427.95, 43487.9, 43469.166], [18.34, 14.776, 16.039, 13.602, 16.68, 15.674, 17.144], [2786.2079721788973, 1931.4745178798662, 4391.054450715121, 28287.961492543276, 7305.15351226665, 17454.79810386413, 9342.715624797933], [1055, 1056, 1057, 1058, 1059, 1060, 1061]], [1, 4725, [44081, 44119, 44177, 44228, 44288, 44347], [40432.039, 40402.887, 40324.3, 40390.792, 40359.678, 40432.462], [31056.702, 31061.318, 31109.825, 31241.877, 31189.001, 31130.439], [10.936, 16.708, 13.146, 27.592, 20.693, 24.285], [4512.065892782932, 4002.197608015052, 2232.993289186263, 11813.165048431028, 6403.294060720443, 6302.695439125831], [1056, 1057, 1058, 1059, 1060, 1061]], [0, 4726, [44063, 44097, 44149, 44200, 44255, 44314, 44370, 44425], [14902.645, 14990.338, 14982.753, 15015.559, 14964.695, 14948.826, 14974.477, 15000.584], [7550.416, 7561.007, 7586.514, 7583.764, 7554.113, 7493.811, 7571.506, 7473.643], [32.334, 10.645, 9.304, 40.95, 11.034, 19.856, 9.651, 25.943], [2569.313009680726, 1838.8161699635568, 1440.4548421415948, 746.4368484964095, 812.76957328191, 1250.2057269277002, 2844.7071697723477, 1005.5054494332247], [1056, 1057, 1058, 1059, 1060, 1061, 1062, 1063]], [2, 4738, [44092, 44142, 44194, 44247, 44310, 44365, 44418, 44476, 44522, 44568, 44610, 44653], [12109.719, 12080.848, 12119.041, 12142.367, 12140.518, 12151.053, 12155.328, 12158.86, 12065.981, 12169.892, 12126.601, 12126.517], [42230.659, 42175.008, 42210.104, 42196.695, 42208.487, 42222.999, 42214.301, 42202.517, 42357.399, 42219.249, 42254.695, 42296.314], [14.866, 17.46, 7.911, 13.889, 16.15, 10.445, 18.143, 9.617, 6.343, 13.589, 14.648, 13.989], [3799.551434988153, 4082.045253688175, 2243.9785588916548, 1842.940409377039, 2144.2080570939393, 3468.8910914451144, 2096.9341020937536, 2358.573635095755, 550.8860319691502, 2244.8528681957846, 535.9050957717011, 520.7047768927268], [1057, 1058, 1059, 1060, 1061, 1062, 1063, 1064, 1065, 1066, 1067, 1068]], [2, 4740, [44140, 44193, 44245, 44307, 44362], [11621.937, 11601.512, 11586.427, 11624.835, 11587.129], [44753.408, 44727.736, 44732.227, 44746.795, 44766.145], [12.131, 12.244, 14.641, 11.8, 7.935], [1427.6235953495086, 2232.840187618879, 3367.727133900796, 1393.9327454944696, 3091.8990825798082], [1058, 1059, 1060, 1061, 1062]], [2, 4741, [44143, 44195, 44248, 44311, 44366, 44419, 44477, 44524, 44569, 44611], [12129.617, 12198.92, 12217.222, 12176.689, 12188.637, 12180.726, 12211.75, 12168.198, 12156.951, 12126.115], [44501.627, 44538.118, 44518.291, 44522.801, 44515.415, 44494.008, 44507.782, 44483.462, 44294.676, 44354.597], [31.354, 9.253, 13.523, 9.954, 11.786, 12.353, 11.687, 18.471, 22.304, 18.364], [3003.612968817093, 2545.4232936718613, 1876.2352562362312, 3001.7647015280545, 3310.293966592066, 3490.070158947151, 2670.8794326715965, 1863.9196667395884, 8319.575399051237, 3260.6325126033794], [1058, 1059, 1060, 1061, 1062, 1063, 1064, 1065, 1066, 1067]], [3, 4742, [44147, 44198, 44253, 44313, 44369, 44423, 44480, 44526, 44571, 44612, 44656, 44705, 44740, 44775, 44815, 44858, 44897], [14635.45, 14606.802, 14579.279, 14676.512, 14665.298, 14719.398, 14692.171, 14718.151, 14680.899, 14684.738, 14695.125, 14653.621, 14829.72, 14857.812, 14931.021, 14886.411, 14852.698], [65500.798, 65666.024, 65589.652, 65758.25, 65709.249, 65792.905, 65740.937, 65768.129, 65756.882, 65699.01, 65740.519, 65640.986, 65790.986, 65769.657, 65771.126, 65749.402, 65784.448], [24.092, 20.725, 15.659, 19.028, 19.118, 20.912, 23.544, 14.995, 19.123, 19.402, 21.941, 32.013, 18.417, 9.689, 12.91, 8.974, 12.177], [7139.94797320757, 3889.261787666825, 2357.002146575721, 6321.960097827072, 14592.794324366443, 3855.739662751135, 9541.1659859857, 6064.774817863485, 6335.172629389854, 5557.99223396962, 5964.7720691925715, 5345.726351671988, 3860.9894150026375, 4444.857864057715, 3912.8827991250455, 4387.991000381995, 3178.481613933307], [1058, 1059, 1060, 1061, 1062, 1063, 1064, 1065, 1066, 1067, 1068, 1069, 1070, 1071, 1072, 1073, 1074]], [3, 4744, [44151, 44203, 44259, 44318, 44373, 44429, 44483, 44530, 44575, 44616, 44661, 44708, 44744, 44780, 44820, 44863, 44900, 44939, 44983, 45022, 45055, 45096, 45130, 45164], [15335.505, 15382.56, 15442.407, 15440.583, 15410.954, 15386.57, 15360.0, 15341.227, 15321.413, 15371.869, 15344.301, 15339.143, 15329.681, 15333.067, 15327.77, 15299.618, 15342.715, 15361.952, 15463.077, 15397.261, 15401.071, 15390.595, 15380.568, 15465.704], [64502.208, 64493.106, 64448.269, 64466.448, 64439.789, 64449.529, 64482.016, 64501.247, 64504.37, 64480.789, 64501.285, 64520.439, 64520.465, 64505.644, 64487.426, 64413.811, 64409.134, 64405.849, 64474.338, 64337.683, 64354.528, 64356.931, 64422.749, 64197.665], [16.478, 15.091, 13.275, 16.867, 11.755, 14.151, 11.912, 12.75, 5.673, 13.182, 11.684, 13.577, 10.096, 13.55, 9.959, 9.397, 13.105, 15.003, 14.311, 14.984, 15.806, 19.154, 14.206, 11.371], [12314.945456811993, 17812.054204731878, 8247.679655734752, 15854.872947462198, 10737.505181742183, 9770.982415157332, 8682.442388842326, 4984.271761316141, 7748.139115595451, 6916.817614340221, 5745.201236191521, 6246.592130138012, 6079.092190381956, 7254.5704186596995, 5276.715485195141, 4840.337221918874, 3182.4242592454725, 1368.2797957263924, 50612.64761189287, 3586.9629864644876, 5384.062494950786, 5001.615589320146, 45889.36113413681, 1039.6847984070644], [1058, 1059, 1060, 1061, 1062, 1063, 1064, 1065, 1066, 1067, 1068, 1069, 1070, 1071, 1072, 1073, 1074, 1075, 1076, 1077, 1078, 1079, 1080, 1081]], [0, 4745, [44152, 44204, 44260, 44319, 44374, 44430, 44484, 44531, 44577, 44618, 44663, 44709, 44745, 44781, 44822, 44864], [15488.293, 15473.589, 15466.26, 15492.995, 15562.079, 15573.015, 15568.823, 15515.55, 15534.193, 15494.819, 15542.73, 15525.709, 15420.884, 15524.928, 15539.554, 15502.492], [9607.868, 9585.601, 9587.951, 9558.063, 9559.922, 9561.475, 9556.026, 9614.795, 9559.223, 9561.493, 9617.407, 9580.192, 9431.701, 9518.763, 9560.1, 9562.0], [10.683, 11.136, 8.136, 13.51, 11.527, 12.792, 12.925, 9.111, 9.196, 13.117, 11.29, 11.049, 24.241, 22.424, 11.879, 19.353], [4569.911276969753, 5637.937284947189, 6887.541020975373, 11139.241551960255, 7417.763356605998, 9074.256966024823, 8664.991726359141, 3113.69758019153, 1526.0135395558507, 1593.757636708382, 2284.8148278104113, 2069.0561285709414, 12948.05953160715, 1473.4081037381472, 1392.2989529548502, 764.1253366437015], [1058, 1059, 1060, 1061, 1062, 1063, 1064, 1065, 1066, 1067, 1068, 1069, 1070, 1071, 1072, 1073]], [1, 4748, [44233, 44292, 44354, 44403, 44457], [41072.458, 40968.593, 41022.614, 41012.524, 41056.873], [33739.449, 33719.771, 33717.074, 33808.45, 33868.007], [13.334, 18.93, 15.647, 17.898, 22.917], [5581.067338581541, 11481.676966831976, 26446.418885139796, 19389.223740121848, 1002.4672282035054], [1059, 1060, 1061, 1062, 1063]], [0, 4763, [44316, 44371, 44428, 44481, 44529, 44573, 44615, 44657, 44706, 44743, 44779], [15180.515, 15241.368, 15238.631, 15251.622, 15204.011, 15220.983, 15220.94, 15381.356, 15225.773, 15311.751, 15329.558], [10499.89, 10451.462, 10465.414, 10465.23, 10456.268, 10476.649, 10459.552, 10330.7, 10456.028, 10539.557, 10598.595], [23.016, 12.191, 15.636, 17.675, 14.059, 18.504, 18.334, 25.754, 10.312, 22.985, 18.089], [13731.867075940912, 49056.12937343896, 23512.14124222552, 17552.77178998425, 28251.71857209564, 19688.442390974393, 18370.55189413973, 9881.61506794625, 62704.916720382, 7008.413680444433, 1834.187509635348], [1061, 1062, 1063, 1064, 1065, 1066, 1067, 1068, 1069, 1070, 1071]], [0, 4764, [44427, 44482, 44528, 44574, 44614, 44658, 44707], [15061.559, 15133.54, 15055.959, 15119.11, 15096.862, 15030.077, 15099.985], [7208.679, 7181.353, 7237.444, 7229.354, 7173.959, 7198.832, 7201.652], [24.405, 31.094, 13.348, 22.618, 18.733, 25.711, 20.986], [7675.938662855981, 2929.0723425442316, 40474.90073171851, 2732.1598311478933, 3075.6678746371826, 5728.061658392227, 2882.1972878773695], [1063, 1064, 1065, 1066, 1067, 1068, 1069]], [0, 4765, [44321, 44375, 44431, 44485, 44532, 44578, 44619], [15677.105, 15548.987, 15633.326, 15659.274, 15723.33, 15646.972, 15634.552], [8893.349, 8815.967, 8733.594, 8936.545, 8832.926, 8732.295, 8681.341], [15.077, 20.653, 14.597, 13.842, 29.202, 17.945, 15.066], [29512.968872417543, 43615.15472167835, 14492.85716290287, 33963.11098108302, 1658.5057884450723, 1731.4979054945077, 1572.944264968007], [1061, 1062, 1063, 1064, 1065, 1066, 1067]], [2, 4772, [44363, 44415, 44473, 44519, 44564], [11718.986, 11631.442, 11714.686, 11724.018, 11755.118], [43113.31, 43219.864, 43176.185, 43176.033, 43153.474], [22.175, 33.317, 22.347, 28.87, 28.193], [6085.480115762865, 11560.05266021384, 10081.769919567763, 6245.43038559397, 8312.188509447984], [1062, 1063, 1064, 1065, 1066]], [2, 4773, [44306, 44364, 44414, 44474, 44520, 44565, 44608, 44652, 44701, 44736, 44773, 44812, 44854, 44895, 44933, 44977], [11654.314, 11714.003, 11589.836, 11705.76, 11714.889, 11744.612, 11739.841, 11732.243, 11712.5, 11735.515, 11734.003, 11721.725, 11690.677, 11697.868, 11676.586, 11669.633], [43223.531, 43275.941, 43395.783, 43375.694, 43412.467, 43399.119, 43437.856, 43439.508, 43441.871, 43433.685, 43452.497, 43419.496, 43397.074, 43424.592, 43408.878, 43454.69], [24.043, 23.071, 17.065, 13.375, 13.11, 14.225, 8.692, 9.79, 8.821, 10.012, 18.283, 12.778, 12.807, 10.016, 22.209, 25.158], [10600.612530739823, 9080.465298808944, 2148.3969336195623, 7827.618599236403, 4220.249211349747, 3547.6793527836912, 3211.1880819699822, 3188.882595157645, 2287.037305146455, 2535.689060405158, 2340.5407804119413, 2683.741000383784, 2761.14079257871, 2642.110517565879, 1062.4958038121356, 1050.8996276290618], [1061, 1062, 1063, 1064, 1065, 1066, 1067, 1068, 1069, 1070, 1071, 1072, 1073, 1074, 1075, 1076]], [2, 4774, [44417, 44475, 44521, 44567, 44609], [12026.394, 11988.993, 11993.021, 11945.046, 11996.25], [45143.579, 45147.662, 45126.355, 45217.052, 45139.435], [25.219, 23.748, 24.37, 20.633, 27.123], [3494.2105765763595, 4099.470019613368, 7545.910585451653, 2106.9400670404852, 4063.293464039683], [1063, 1064, 1065, 1066, 1067]], [1, 4776, [44352, 44401, 44459, 44510, 44559, 44597, 44641, 44692, 44729, 44762, 44802, 44843], [40839.949, 41049.033, 41051.654, 41041.58, 41065.504, 41028.574, 41076.955, 41041.012, 41028.914, 40987.094, 41069.729, 41054.794], [32858.929, 32865.706, 32872.539, 32882.911, 32850.175, 32884.75, 32872.712, 32866.793, 32926.413, 32932.702, 32877.194, 32847.462], [10.669, 11.242, 17.567, 14.237, 8.176, 16.255, 13.364, 16.513, 19.007, 19.282, 17.925, 9.629], [79185.15139560413, 1960.881283874228, 4299.53991975623, 3313.4066934102902, 3669.118139439905, 2924.890705129382, 2775.6545578377036, 4234.941630828109, 2929.329287533646, 5170.682311981704, 2693.933934049537, 1972.307842773729], [1061, 1062, 1063, 1064, 1065, 1066, 1067, 1068, 1069, 1070, 1071, 1072]], [1, 4790, [44560, 44598, 44642, 44693, 44730, 44763, 44803, 44844, 44887, 44926, 44965, 45009, 45040, 45078, 45116, 45152, 45182, 45210, 45243], [41033.423, 41067.825, 41098.749, 41094.978, 41133.046, 41119.511, 41109.719, 41112.964, 41116.757, 41150.636, 41125.82, 41135.486, 41130.104, 41100.07, 41088.946, 41026.265, 41035.143, 41167.21, 41132.133], [33981.863, 33941.63, 33841.767, 33796.516, 33806.783, 33822.773, 33774.908, 33811.495, 33726.288, 33769.504, 33770.337, 33728.843, 33760.648, 33778.703, 33747.498, 33753.112, 33737.179, 33713.257, 33755.314], [16.325, 17.043, 16.57, 12.002, 11.504, 10.92, 12.709, 15.172, 11.664, 10.004, 7.227, 9.059, 8.506, 8.547, 19.357, 17.097, 18.649, 21.054, 19.287], [15158.861473286168, 8532.580692348925, 6434.2428331896535, 6265.681162359028, 3323.54672107788, 5403.778630218137, 6844.2577780612355, 5143.74027222528, 4496.0433287990245, 3200.504519763795, 3653.1738280082686, 4207.53030107092, 4315.294203823813, 3616.760636153256, 3242.871048052502, 5447.4150775412545, 7273.233251234734, 1635.7071731901387, 551.6944600136061], [1065, 1066, 1067, 1068, 1069, 1070, 1071, 1072, 1073, 1074, 1075, 1076, 1077, 1078, 1079, 1080, 1081, 1082, 1083]], [3, 4792, [44533, 44579, 44620, 44666, 44710, 44746, 44783, 44824, 44866, 44902, 44943, 44985, 45024, 45058, 45098, 45132, 45166, 45196, 45227, 45263], [15799.404, 15726.892, 15809.731, 15809.661, 15805.188, 15814.849, 15788.93, 15811.587, 15842.524, 15848.545, 15837.882, 15816.282, 15848.559, 15858.038, 15844.931, 15866.727, 15875.552, 15866.638, 15870.805, 15867.686], [64658.566, 64663.637, 64704.944, 64743.161, 64739.696, 64747.3, 64745.538, 64696.433, 64729.482, 64723.188, 64739.781, 64649.222, 64832.156, 64862.779, 64846.572, 64827.64, 64847.543, 64906.903, 64836.885, 64846.57], [9.876, 23.064, 13.594, 10.741, 10.7, 9.358, 15.526, 11.521, 16.029, 17.428, 16.506, 27.054, 19.703, 16.935, 27.88, 17.546, 19.131, 40.352, 19.588, 17.769], [2324.6396373280936, 6228.3713214710715, 5417.146577804942, 4279.916884102425, 6107.6079092562695, 5551.688622096096, 7534.5662116624, 5053.828257535077, 3111.5849672556587, 4843.494902685743, 3233.5369372654463, 2818.063524690639, 2005.5713495779537, 2078.6893222029275, 2925.6839057488746, 3058.7734784463078, 1542.1413697523824, 1130.1751339509763, 2006.052531361143, 1298.7348592981054], [1065, 1066, 1067, 1068, 1069, 1070, 1071, 1072, 1073, 1074, 1075, 1076, 1077, 1078, 1079, 1080, 1081, 1082, 1083, 1084]], [0, 4801, [44742, 44778, 44816, 44860, 44899], [15185.639, 15035.02, 15060.418, 15297.551, 15100.521], [9311.375, 9270.748, 9269.72, 9281.886, 9199.296], [19.327, 11.159, 21.101, 13.128, 17.67], [12495.4761113341, 2059.689836439668, 1163.5222746360587, 97862.66568433795, 1821.1269238223883], [1070, 1071, 1072, 1073, 1074]], [1, 4813, [44799, 44841, 44885, 44923, 44962, 45006], [40391.579, 40408.745, 40334.538, 40268.922, 40422.016, 40473.109], [32704.234, 32614.567, 32699.686, 32645.797, 32624.352, 32674.636], [26.402, 27.711, 17.378, 17.239, 17.594, 27.587], [1016.9051133263465, 2617.1240715841227, 1343.4635811419269, 737.054661092768, 620.6277404736579, 1726.6304055219143], [1071, 1072, 1073, 1074, 1075, 1076]], [3, 4829, [44936, 44980, 45020, 45052, 45094, 45129, 45162, 45194, 45224, 45256, 45295], [14620.721, 14586.239, 14667.966, 14715.49, 14730.176, 14702.509, 14746.366, 14726.565, 14784.522, 14735.106, 14566.732], [65557.496, 65552.801, 65718.941, 65853.438, 65862.05, 65768.067, 65837.45, 65880.058, 65836.811, 65793.334, 65680.996], [32.288, 15.957, 31.688, 14.0, 20.323, 29.356, 20.738, 12.102, 21.978, 20.904, 25.088], [2098.4518455681277, 4536.888264881824, 3917.5525702015043, 2248.920576363009, 1911.366803555615, 2270.476395538876, 1276.0362957506568, 1395.293319099435, 917.9553829824873, 1777.3304493221128, 3859.1069411628696], [1075, 1076, 1077, 1078, 1079, 1080, 1081, 1082, 1083, 1084, 1085]], [0, 4837, [44979, 45019, 45051, 45093, 45128], [14593.171, 14468.418, 14471.434, 14464.477, 14614.739], [6922.83, 7119.08, 7166.09, 7085.412, 6978.962], [20.773, 22.31, 25.621, 15.16, 12.976], [8157.41427841392, 2957.5449272700675, 1714.7022116347318, 23923.32323045895, 803.4812694535112], [1076, 1077, 1078, 1079, 1080]], [0, 4838, [45023, 45057, 45097, 45131, 45165, 45195, 45226, 45262, 45297, 45335, 45371, 45412, 45454, 45487], [15766.232, 15811.297, 15774.476, 15790.654, 15770.722, 15798.132, 15767.057, 15800.298, 15745.348, 15774.205, 15729.42, 15736.33, 15714.216, 15835.728], [9654.735, 9710.124, 9560.834, 9435.149, 9469.123, 9521.369, 9608.238, 9530.235, 9509.854, 9545.082, 9625.583, 9512.199, 9620.709, 9697.673], [28.335, 19.367, 28.457, 31.904, 20.91, 21.467, 19.193, 21.432, 27.206, 24.572, 27.524, 21.285, 44.505, 26.556], [3235.2503066250006, 957.0703890150786, 1627.4953918704016, 1742.9470932347679, 1786.5875580945485, 8022.78977863128, 1292.7286183534495, 3289.2876352634808, 6283.920386598261, 4009.2561509138854, 1972.4077129173743, 8580.74473408459, 2841.118798535834, 1201.4582413107926], [1077, 1078, 1079, 1080, 1081, 1082, 1083, 1084, 1085, 1086, 1087, 1088, 1089, 1090]], [1, 4843, [45115, 45151, 45181, 45209, 45242, 45282, 45318, 45356, 45398, 45436, 45467], [41077.713, 41093.855, 41016.204, 41007.76, 41057.997, 41056.743, 41065.689, 41078.99, 41071.05, 41005.409, 41055.255], [32716.071, 32726.621, 32782.543, 32794.65, 32785.925, 32773.821, 32730.611, 32749.616, 32717.287, 32748.044, 32738.289], [17.16, 20.27, 6.334, 17.264, 19.903, 24.85, 12.601, 11.537, 22.722, 22.409, 17.333], [691.6146168445391, 1456.4666198871523, 671.7635204367447, 1047.0280401306652, 1154.4082658604361, 1222.6850523152393, 1928.6058808455207, 2655.486937824772, 1088.5506101090896, 2126.0080624551542, 2988.128818505686], [1079, 1080, 1081, 1082, 1083, 1084, 1085, 1086, 1087, 1088, 1089]], [2, 4847, [45160, 45191, 45220, 45252, 45292, 45330, 45362, 45404], [11424.283, 11430.939, 11515.263, 11576.008, 11564.756, 11475.193, 11393.982, 11258.218], [43424.875, 43488.716, 43451.855, 43422.589, 43327.028, 43455.162, 43613.012, 43701.316], [17.184, 9.518, 21.728, 27.18, 16.056, 28.525, 19.432, 16.505], [2635.508984791619, 4126.706874473876, 1115.514630888604, 5965.230418785584, 5602.640960104597, 2411.43277172987, 5891.278120338677, 2884.641635325156], [1081, 1082, 1083, 1084, 1085, 1086, 1087, 1088]], [1, 4848, [45180, 45208, 45240, 45281, 45316, 45354, 45396, 45434], [40204.375, 40211.689, 40174.863, 40211.831, 40216.799, 40215.324, 40225.103, 40169.828], [33389.099, 33413.742, 33427.773, 33384.014, 33408.641, 33446.539, 33432.555, 33349.587], [10.305, 10.847, 28.612, 11.751, 12.452, 12.94, 11.178, 26.76], [2497.2085703387374, 1305.099049417016, 1440.9781499985472, 1884.2992713774781, 2396.16084679855, 1510.3437356757047, 1138.4888034879002, 1294.1341983993002], [1081, 1082, 1083, 1084, 1085, 1086, 1087, 1088]], [3, 4872, [45334, 45368, 45411, 45452, 45483, 45518, 45552], [14771.806, 14734.44, 14761.092, 14730.928, 14730.796, 14750.105, 14772.31], [65838.791, 65851.7, 65813.524, 65849.932, 65841.236, 65860.666, 65856.461], [18.452, 8.527, 15.371, 15.203, 19.131, 11.201, 22.058], [828.5345262112457, 1479.9570937731085, 1460.6195104294886, 1618.1860693695544, 2206.915077846835, 879.5509300927066, 1127.6797947094003], [1086, 1087, 1088, 1089, 1090, 1091, 1092]], [3, 4876, [45373, 45413, 45455, 45488, 45521], [15887.954, 15881.223, 15854.411, 15874.931, 15856.512], [64816.785, 64868.24, 64853.782, 64859.705, 64887.62], [26.266, 37.666, 26.567, 16.006, 17.527], [1818.889148879284, 752.8345996210688, 1750.2699572989486, 1279.0294628237625, 1661.359894257431], [1087, 1088, 1089, 1090, 1091]], [2, 4877, [45406, 45446, 45479, 45511, 45548, 45586, 45625, 45670, 45704, 45740, 45771], [11571.227, 11432.545, 11465.099, 11504.563, 11559.39, 11616.607, 11644.159, 11644.795, 11620.661, 11622.979, 11641.97], [42320.525, 42295.739, 42241.849, 42279.111, 42191.613, 42163.469, 42156.592, 42164.872, 42176.517, 42176.303, 42138.759], [28.386, 11.88, 20.824, 14.693, 11.974, 7.388, 9.118, 7.623, 8.923, 11.164, 17.894], [3761.3955361658177, 2860.834191751861, 1727.4808984032468, 6213.269355315541, 3655.179267107277, 2088.540896493807, 1601.4331558900144, 1644.0692088987078, 2242.67847065189, 1577.4877819774342, 724.9070465582972], [1088, 1089, 1090, 1091, 1092, 1093, 1094, 1095, 1096, 1097, 1098]], [0, 4880, [45453, 45484, 45517, 45553, 45590], [14828.007, 14787.204, 14832.643, 14871.314, 14874.82], [7528.258, 7612.09, 7503.107, 7535.675, 7509.084], [16.414, 30.486, 16.282, 12.916, 12.358], [723.83272435749, 1500.8448391198203, 856.8255384055615, 1147.8465887036577, 1329.8200094185459], [1089, 1090, 1091, 1092, 1093]], [1, 4881, [45502, 45540, 45580, 45616, 45658, 45693, 45728, 45766, 45803, 45840, 45882, 45921, 45959, 45994, 46039, 46067, 46103, 46141, 46185, 46214, 46248, 46275, 46309, 46352, 46384], [41175.06, 41192.113, 41156.622, 41170.571, 41153.914, 41131.743, 41166.266, 41099.543, 41151.535, 41159.542, 41152.814, 41151.406, 41154.664, 41144.476, 41124.112, 41164.587, 41156.27, 41166.707, 41161.564, 41125.737, 41134.093, 41096.215, 41091.084, 41068.945, 41043.801], [33770.536, 33807.765, 33754.789, 33748.142, 33782.526, 33782.399, 33804.484, 33741.756, 33789.839, 33754.656, 33745.197, 33752.909, 33770.679, 33773.776, 33756.044, 33762.893, 33720.473, 33764.653, 33711.318, 33759.574, 33711.313, 33650.336, 33650.661, 33629.613, 33513.622], [16.821, 36.257, 14.454, 13.487, 15.268, 19.242, 26.17, 31.617, 23.625, 15.688, 12.907, 15.384, 12.673, 12.395, 29.787, 12.001, 9.932, 20.671, 16.535, 17.903, 17.197, 18.119, 17.474, 16.527, 29.471], [916.4736436965769, 2759.330686597581, 2023.184621816763, 2467.1723286725555, 2055.0957565471713, 1670.342511751663, 1196.7149799176573, 2197.3625558530844, 1519.4862506741044, 1637.5526464841762, 2330.634618607808, 2679.200301318464, 2043.0499780130772, 1548.1390719338383, 815.8463527563013, 2276.7361107923125, 2120.004483102719, 1598.5008730999098, 2422.6286615104696, 2054.5342884323786, 1639.8150041167953, 2789.1163553325086, 3873.740837190128, 4762.2897774482035, 3638.499306400568], [1090, 1091, 1092, 1093, 1094, 1095, 1096, 1097, 1098, 1099, 1100, 1101, 1102, 1103, 1104, 1105, 1106, 1107, 1108, 1109, 1110, 1111, 1112, 1113, 1114]], [0, 4900, [45592, 45630, 45672, 45707, 45744, 45779, 45820, 45861], [15261.168, 15219.495, 15190.374, 15209.996, 15236.865, 15247.599, 15208.102, 15302.631], [9791.877, 9766.517, 9779.498, 9763.822, 9723.716, 9761.066, 9787.16, 9733.279], [11.446, 17.489, 8.139, 21.045, 20.729, 13.873, 33.471, 12.952], [565.3898126910866, 853.2670087470776, 2350.3057555224536, 1182.8785048497741, 1204.8853339439665, 1160.5215135833207, 1203.4652199891125, 1481.1773123915286], [1093, 1094, 1095, 1096, 1097, 1098, 1099, 1100]], [0, 4901, [45673, 45708, 45743, 45778, 45819, 45860, 45895, 45934], [15264.265, 15279.184, 15221.233, 15249.436, 15221.454, 15234.858, 15097.349, 15067.323], [8702.397, 8798.689, 8752.606, 8799.892, 8765.441, 8729.027, 8573.958, 8710.692], [28.704, 17.962, 13.841, 11.662, 22.042, 25.086, 21.173, 19.586], [2720.944649671896, 4593.179624094743, 3970.2976909670065, 2137.8701371610337, 2803.017548517993, 7076.1627832505, 1316.4914520380555, 16515.01381364313], [1095, 1096, 1097, 1098, 1099, 1100, 1101, 1102]], [2, 4907, [45703, 45738, 45769, 45813, 45852, 45890, 45929, 45965, 46007], [11366.681, 11359.802, 11348.701, 11299.348, 11346.986, 11359.228, 11374.361, 11375.895, 11375.767], [43468.044, 43504.885, 43477.377, 43480.333, 43501.022, 43495.872, 43521.179, 43495.833, 43484.247], [15.007, 9.932, 13.472, 11.109, 14.416, 9.577, 18.659, 19.47, 15.753], [1362.5689690160305, 1857.2492597017574, 1841.90041344688, 702.5667244859492, 1667.6990083912615, 1944.5242407455682, 1332.083791387004, 2495.0233070318495, 1897.3600309100245], [1096, 1097, 1098, 1099, 1100, 1101, 1102, 1103, 1104]], [1, 4911, [45764, 45801, 45838, 45880, 45917, 45957, 45990, 46035, 46066, 46101, 46139], [40217.204, 40238.682, 40221.983, 40229.346, 40226.13, 40220.765, 40229.072, 40227.37, 40218.743, 40238.79, 40223.644], [33406.853, 33389.903, 33404.342, 33363.571, 33398.472, 33434.177, 33398.927, 33389.356, 33396.065, 33399.96, 33407.307], [9.837, 12.406, 9.984, 8.609, 13.99, 13.163, 14.489, 16.803, 10.132, 16.483, 22.207], [2254.2423226748297, 2197.752536815048, 1818.7605762617786, 2568.4640115806806, 1535.1703639870213, 2181.1329179741488, 1555.8211882137741, 2025.788788347111, 1837.7469780880047, 1776.0017433375976, 556.2865943913265], [1097, 1098, 1099, 1100, 1101, 1102, 1103, 1104, 1105, 1106, 1107]], [2, 4912, [45739, 45770, 45815, 45855, 45891, 45930, 45967, 46008, 46043, 46076, 46111, 46154, 46194, 46224, 46254, 46287, 46322, 46362, 46400], [11507.597, 11510.164, 11492.598, 11490.714, 11510.576, 11516.757, 11484.497, 11490.512, 11510.199, 11503.608, 11501.767, 11513.052, 11494.768, 11505.046, 11485.683, 11505.077, 11501.62, 11549.88, 11539.117], [44384.532, 44377.517, 44394.391, 44383.695, 44389.045, 44359.292, 44388.8, 44361.428, 44416.735, 44370.963, 44388.142, 44332.887, 44349.191, 44355.932, 44396.873, 44328.944, 44365.864, 44402.089, 44342.027], [7.942, 10.421, 7.524, 7.69, 6.669, 7.754, 8.674, 9.622, 10.654, 10.203, 13.428, 17.056, 10.815, 12.244, 12.137, 21.916, 22.498, 33.397, 22.822], [2097.8141465522694, 2381.3845581952164, 2246.595335465488, 2552.1736886331823, 2783.3076134725675, 2103.2434648821068, 1235.2839784264165, 1717.2209033821462, 1386.3472272046477, 1464.644200915301, 1454.096231263633, 1677.255193750786, 2154.797907127251, 1730.2272600139281, 1551.2700901853495, 590.8888755960479, 1060.1489775034431, 837.8725115188444, 1034.9522682751747], [1097, 1098, 1099, 1100, 1101, 1102, 1103, 1104, 1105, 1106, 1107, 1108, 1109, 1110, 1111, 1112, 1113, 1114, 1115]], [0, 4913, [45741, 45777, 45818, 45858, 45894, 45932], [14820.861, 14896.711, 14829.663, 14694.251, 14835.15, 14846.335], [7576.378, 7523.244, 7579.928, 7545.454, 7638.964, 7589.798], [15.494, 21.6, 11.861, 33.326, 11.044, 16.079], [1337.367225956456, 756.1680405215114, 1080.1513410052148, 2153.0832606599306, 1465.772384722969, 996.3829646417925], [1097, 1098, 1099, 1100, 1101, 1102]], [0, 4915, [45745, 45781, 45823, 45864, 45899], [15774.749, 15828.032, 15818.85, 15792.687, 15800.445], [9676.146, 9638.313, 9643.811, 9635.137, 9633.397], [20.712, 26.811, 16.905, 12.469, 17.767], [1097.4443654338988, 996.5653099806839, 1422.683674108347, 1182.3708982015887, 1271.0770992706837], [1097, 1098, 1099, 1100, 1101]], [0, 4925, [45821, 45862, 45898, 45937, 45975, 46015], [15404.602, 15377.096, 15612.757, 15665.717, 15615.933, 15580.6], [8810.518, 8777.099, 8753.12, 8815.789, 8758.146, 8783.89], [27.954, 26.722, 18.435, 17.449, 16.846, 21.238], [6557.933559680167, 4145.532381747113, 1311.9459706572363, 1043.1327752168384, 1381.322095993465, 3169.2531504845], [1099, 1100, 1101, 1102, 1103, 1104]], [0, 4932, [45936, 45973, 46013, 46050, 46081, 46114, 46161, 46197, 46229], [15221.412, 15274.245, 15295.554, 15263.968, 15285.031, 15259.056, 15340.885, 15272.024, 15257.842], [9752.962, 9720.819, 9730.718, 9717.367, 9726.387, 9739.311, 9708.214, 9703.656, 9782.139], [18.466, 13.814, 18.573, 18.633, 16.236, 16.906, 20.622, 10.307, 23.677], [1120.670817270373, 2136.7990015298606, 1503.4106155775394, 1136.1521085836748, 1646.949787292206, 1055.3787432236688, 2287.120239348858, 1311.9624596164344, 901.4370863318788], [1102, 1103, 1104, 1105, 1106, 1107, 1108, 1109, 1110]], [1, 4955, [46102, 46140, 46184, 46213, 46247, 46274], [41073.545, 41081.664, 41046.438, 41012.15, 41016.428, 41057.058], [32753.081, 32736.725, 32718.745, 32816.181, 32730.11, 32728.915], [20.706, 14.121, 16.043, 30.155, 24.205, 21.658], [1089.2189086066544, 1483.9554202519098, 1164.9564663272074, 2460.289748184613, 1377.0129866661996, 1917.2201375992431], [1106, 1107, 1108, 1109, 1110, 1111]], [2, 4956, [46074, 46110, 46152, 46192, 46223, 46253, 46286, 46321, 46361, 46399, 46431, 46454, 46479, 46512, 46549, 46582, 46611, 46635, 46669, 46697], [11427.11, 11481.765, 11345.253, 11321.917, 11354.5, 11362.543, 11352.581, 11373.526, 11439.362, 11389.327, 11361.644, 11345.156, 11422.821, 11418.937, 11368.5, 11376.774, 11427.715, 11354.359, 11389.906, 11319.716], [43499.97, 43447.66, 43502.346, 43490.483, 43483.125, 43489.862, 43521.938, 43493.84, 43483.044, 43547.78, 43526.087, 43485.131, 43496.058, 43490.531, 43521.86, 43476.284, 43522.808, 43490.262, 43496.586, 43507.767], [22.871, 10.572, 12.899, 11.706, 12.451, 12.28, 10.287, 6.202, 22.714, 9.762, 19.14, 11.292, 8.955, 5.94, 17.891, 16.211, 21.711, 15.033, 22.805, 27.089], [4402.6373548522015, 82039.40216962963, 1904.3949053064466, 1598.1313688083058, 2167.2043639737317, 2397.8532222526105, 2536.6757288329622, 3524.3989378896285, 1470.6890867442216, 623.1103321770107, 1777.3153349131264, 1585.1796195153745, 2795.2203400149738, 3184.66421827692, 1414.2695161910294, 962.5874649057793, 2740.347417903908, 811.8667377975635, 847.7491438927383, 1132.140617660076], [1106, 1107, 1108, 1109, 1110, 1111, 1112, 1113, 1114, 1115, 1116, 1117, 1118, 1119, 1120, 1121, 1122, 1123, 1124, 1125]], [1, 4963, [46246, 46272, 46308, 46351, 46383, 46422], [40446.356, 40455.17, 40473.064, 40455.42, 40499.504, 40549.572], [31395.049, 31428.649, 31407.77, 31415.31, 31401.739, 31407.513], [11.803, 17.407, 10.564, 21.523, 11.837, 24.403], [1357.2777969282672, 1905.1093656853975, 1062.2402727323035, 1391.8501718317302, 1376.4861977416633, 924.6159411836151], [1110, 1111, 1112, 1113, 1114, 1115]], [0, 4967, [46230, 46259, 46291, 46328, 46365, 46404, 46434, 46459, 46489, 46517, 46553], [15820.878, 15819.285, 15817.754, 15835.272, 15840.224, 15825.891, 15803.589, 15785.465, 15847.653, 15772.447, 15828.1], [9594.905, 9608.732, 9584.763, 9607.829, 9596.504, 9653.973, 9659.662, 9612.743, 9544.956, 9629.669, 9616.318], [15.579, 10.954, 9.322, 8.453, 7.5, 12.953, 12.966, 18.032, 25.207, 27.257, 10.21], [2098.944642124191, 2169.244564476691, 3079.7620140830877, 3036.040172066702, 4102.570145789562, 2112.4793276618498, 1613.2677518988378, 2928.34463287495, 886.1015534487091, 948.0496171012568, 3106.4944734951064], [1110, 1111, 1112, 1113, 1114, 1115, 1116, 1117, 1118, 1119, 1120]], [3, 4979, [46329, 46366, 46405, 46435, 46460, 46488], [15860.193, 15844.028, 15878.852, 15877.878, 15892.901, 15777.237], [64816.806, 64839.145, 64816.357, 64814.4, 64814.46, 64725.437], [14.645, 13.776, 20.546, 18.446, 16.434, 31.754], [1631.6902990835235, 1762.5143102583856, 1480.5268373382944, 1435.263318768498, 1618.7264157180343, 1007.4280289194647], [1113, 1114, 1115, 1116, 1117, 1118]], [1, 4991, [46474, 46505, 46538, 46570, 46601, 46630, 46662, 46688, 46721], [40389.412, 40455.759, 40430.372, 40397.356, 40387.785, 40425.178, 40425.684, 40373.704, 40387.243], [31419.25, 31357.034, 31361.437, 31408.838, 31413.459, 31392.522, 31401.771, 31396.471, 31359.923], [26.058, 16.685, 12.456, 25.149, 37.618, 19.281, 8.71, 30.391, 18.52], [1165.106755594048, 996.9040522042252, 1349.0596649769398, 1202.3716962121614, 1057.646517440845, 929.5254228417627, 722.787869522075, 797.9117743222263, 681.1170500749241], [1117, 1118, 1119, 1120, 1121, 1122, 1123, 1124, 1125]], [2, 5000, [46550, 46583, 46612, 46637, 46670, 46700, 46728, 46757, 46789, 46812], [12167.697, 12150.694, 12146.861, 12158.869, 12141.93, 12043.348, 12163.84, 12093.339, 12105.954, 12090.593], [45180.548, 45191.815, 45206.185, 45181.414, 45188.291, 45237.503, 45134.877, 45215.446, 45257.34, 45260.02], [14.283, 25.875, 12.524, 22.695, 14.999, 11.242, 22.874, 19.055, 25.188, 11.391], [1789.3712516283308, 2781.4485937695854, 1332.7616862626464, 2401.3668327069477, 2186.0924248714005, 632.1366361033429, 2564.410116513037, 637.1244354615021, 2023.0436829469231, 72569.81392988712], [1120, 1121, 1122, 1123, 1124, 1125, 1126, 1127, 1128, 1129]], [0, 5001, [46516, 46551, 46584, 46614, 46641, 46671, 46703, 46730, 46760, 46791, 46813, 46840, 46867], [14869.947, 14849.372, 14824.567, 14809.214, 14884.23, 14858.421, 14877.613, 14834.081, 14832.157, 14832.025, 14810.014, 14851.396, 14839.124], [7653.126, 7603.549, 7557.055, 7557.108, 7524.016, 7554.01, 7551.026, 7550.822, 7498.035, 7495.61, 7525.999, 7504.442, 7522.581], [21.151, 22.997, 16.373, 21.818, 11.123, 17.009, 9.173, 12.427, 13.998, 9.644, 16.75, 10.927, 12.818], [930.7150960158397, 8817.599907720194, 1336.1127779576059, 1692.0496548096135, 1218.0412032039674, 823.9862643311822, 2315.663097509834, 2296.514633466479, 1855.667297528381, 1334.0003898508241, 1847.7578504624541, 1516.8269095255353, 1373.2125608348501], [1119, 1120, 1121, 1122, 1123, 1124, 1125, 1126, 1127, 1128, 1129, 1130, 1131]], [3, 5002, [46552, 46585, 46615, 46642, 46672, 46704], [15141.207, 15173.155, 15105.89, 15101.711, 15105.963, 15057.803], [65762.348, 65829.377, 65802.228, 65743.959, 65768.644, 65852.831], [24.819, 26.635, 19.64, 8.492, 16.424, 19.163], [793.2268256605124, 2004.2729682270672, 711.6157793950066, 769.4509996028465, 933.3362319297569, 552.0438275229974], [1120, 1121, 1122, 1123, 1124, 1125]], [0, 5008, [46586, 46616, 46643, 46673, 46706, 46732, 46763, 46794, 46816], [15647.509, 15711.132, 15668.511, 15706.278, 15702.278, 15641.815, 15588.209, 15672.116, 15651.054], [8783.181, 8792.798, 8798.629, 8813.174, 8824.494, 8754.649, 8774.861, 8785.17, 8776.934], [30.264, 24.08, 29.113, 14.512, 13.514, 18.745, 22.371, 20.673, 18.502], [666.5409415146966, 733.6760547341349, 860.2174773784365, 666.5493392388811, 840.2155234994055, 789.2699618455099, 1372.367865336013, 768.521476117423, 1148.1097709215292], [1121, 1122, 1123, 1124, 1125, 1126, 1127, 1128, 1129]], [1, 5021, [46748, 46776, 46802, 46826, 46854, 46883, 46905], [40306.943, 40286.605, 40308.112, 40326.117, 40287.975, 40284.324, 40299.001], [33293.186, 33328.894, 33350.901, 33352.048, 33317.299, 33342.195, 33349.554], [17.572, 10.11, 6.819, 10.988, 20.041, 20.477, 13.44], [1889.560040766047, 1213.4818811947903, 2227.1677531503474, 1318.8045332779777, 976.9460378291511, 1299.0565180858634, 1128.2290989880732], [1126, 1127, 1128, 1129, 1130, 1131, 1132]], [1, 5023, [46689, 46722, 46749, 46777, 46803, 46827, 46855, 46884], [40465.027, 40496.304, 40474.47, 40422.549, 40475.141, 40481.813, 40493.598, 40460.969], [32139.313, 32170.169, 32154.485, 32151.343, 32146.823, 32162.955, 32165.136, 32166.074], [14.53, 19.352, 15.702, 11.379, 10.275, 12.46, 12.598, 9.144], [1809.4840636123088, 1272.6068622322748, 1036.2881180528002, 1880.7508232949083, 1895.721417306392, 2515.67837501525, 1151.9528825324523, 996.5543276880816], [1124, 1125, 1126, 1127, 1128, 1129, 1130, 1131]], [3, 5024, [46762, 46793, 46814, 46841, 46870, 46895], [15102.485, 15118.946, 15142.41, 15103.063, 15148.557, 15113.305], [65813.92, 65806.89, 65823.294, 65797.906, 65836.372, 65739.21], [15.252, 21.68, 14.318, 13.013, 22.227, 22.849], [1560.7378658087332, 700.6986631030833, 781.4717848193679, 840.8579833825905, 728.4450290466714, 2932.479150290297], [1127, 1128, 1129, 1130, 1131, 1132]], [0, 5040, [46869, 46894, 46918, 46948, 46971, 47001, 47025, 47049, 47078, 47104], [15166.631, 15142.244, 15121.078, 15158.706, 15148.231, 15156.807, 15174.415, 15175.673, 15172.458, 15120.698], [9385.974, 9394.874, 9374.893, 9343.675, 9375.769, 9383.615, 9378.836, 9358.726, 9385.723, 9382.929], [8.198, 10.863, 12.033, 18.728, 9.577, 13.545, 15.246, 8.629, 16.5, 19.475], [2317.6104722460177, 999.087751765388, 1167.0572187051273, 1134.1793811234027, 1391.0104665585066, 1255.9502477567864, 992.498518095471, 1107.966497771716, 525.5318470491496, 836.542326688813], [1131, 1132, 1133, 1134, 1135, 1136, 1137, 1138, 1139, 1140]], [2, 5047, [46946, 46969, 46997, 47021, 47046, 47075, 47100, 47128, 47156, 47183, 47205, 47227, 47257, 47277, 47303, 47333, 47360], [11950.023, 11966.37, 11959.944, 11940.165, 11944.649, 11967.924, 11966.256, 11943.822, 11985.704, 12008.779, 11971.326, 12043.886, 12001.304, 11990.589, 11974.536, 11969.486, 12065.179], [45052.897, 45103.442, 45069.489, 45040.052, 45077.233, 45078.418, 45082.38, 45056.604, 45111.694, 45107.997, 45089.611, 45161.504, 45108.524, 45103.812, 45070.385, 45059.219, 45166.801], [10.341, 12.788, 11.381, 9.48, 16.218, 15.094, 21.358, 12.722, 24.492, 14.794, 14.997, 15.776, 15.379, 13.355, 10.312, 13.635, 25.083], [721.6411254114834, 2274.0274202941046, 3038.4154617825293, 1889.8487206259242, 1887.7287650115945, 1732.975369296414, 3419.036154566025, 1940.3832371948931, 1614.4108910454624, 2382.043573518345, 1991.1735108616977, 4750.547272877593, 2569.4781256770943, 2106.3442467609098, 2078.445364162129, 2173.8207901314386, 2790.082583948031], [1134, 1135, 1136, 1137, 1138, 1139, 1140, 1141, 1142, 1143, 1144, 1145, 1146, 1147, 1148, 1149, 1150]], [3, 5048, [46917, 46947, 46970, 46999, 47024, 47047, 47076, 47102, 47129, 47158, 47187, 47206, 47233], [14817.592, 14762.841, 14798.137, 14735.748, 14744.177, 14747.267, 14782.88, 14783.706, 14747.981, 14748.838, 14760.653, 14733.431, 14775.107], [65865.829, 65871.759, 65845.747, 65848.564, 65847.059, 65894.135, 65929.937, 65887.104, 65873.14, 65830.033, 65892.529, 65848.389, 65862.293], [33.666, 15.741, 24.282, 18.151, 17.68, 15.498, 21.208, 18.217, 15.59, 15.852, 23.695, 22.814, 21.355], [1413.347179327724, 1823.8733018044722, 3210.667596403802, 2116.165166512265, 1686.285177870709, 1112.22092197467, 1153.3429676588369, 1716.2451552510577, 1522.3510719609176, 1289.0587556491923, 1731.3426322727294, 978.2651517293407, 1419.054258000208], [1133, 1134, 1135, 1136, 1137, 1138, 1139, 1140, 1141, 1142, 1143, 1144, 1145]], [3, 5049, [46920, 46949, 46973, 47004, 47026, 47051], [15793.53, 15807.542, 15826.378, 15820.514, 15800.119, 15796.117], [64807.759, 64818.158, 64834.731, 64793.915, 64794.686, 64850.766], [9.703, 6.773, 10.294, 5.615, 8.235, 23.143], [1687.3295631191138, 3003.6792964863976, 2285.370168157094, 3030.8969170721316, 2480.364762675159, 2733.4212604312997], [1133, 1134, 1135, 1136, 1137, 1138]], [1, 5067, [47064, 47094, 47120, 47147, 47171, 47197], [40904.006, 40886.845, 40906.335, 40908.356, 40901.922, 40893.729], [31087.91, 31060.234, 31091.216, 31082.637, 31156.658, 31070.225], [14.378, 15.319, 10.919, 14.618, 18.761, 17.256], [1447.315312967755, 3374.6994191990298, 1787.4241549565284, 1865.5686650481862, 2645.3139162573643, 2265.8522772219817], [1138, 1139, 1140, 1141, 1142, 1143]], [2, 5070, [47127, 47155, 47180, 47204, 47225, 47255, 47274], [11252.206, 11256.308, 11237.22, 11263.218, 11264.7, 11274.265, 11271.447], [42365.858, 42376.863, 42389.515, 42373.126, 42402.782, 42384.743, 42395.278], [23.35, 13.242, 16.195, 11.021, 15.384, 15.944, 8.71], [1958.16114966219, 1554.5129524694496, 1942.0200160206175, 2429.008462808421, 1632.9255215573066, 1979.458691614517, 904.1649463916331], [1141, 1142, 1143, 1144, 1145, 1146, 1147]], [1, 5084, [47247, 47267, 47293, 47323, 47351, 47384, 47406, 47429], [40300.371, 40259.89, 40262.936, 40251.725, 40265.987, 40276.456, 40295.265, 40279.862], [33324.126, 33353.009, 33377.059, 33310.234, 33336.684, 33371.161, 33343.652, 33318.913], [16.636, 17.529, 29.292, 18.147, 12.211, 25.734, 26.169, 16.702], [1453.9768111808417, 1045.787492220478, 1071.1565290413616, 1207.0465711276568, 607.976917826899, 592.0361080828658, 1729.993110866428, 1295.7456220754725], [1145, 1146, 1147, 1148, 1149, 1150, 1151, 1152]], [3, 5095, [47304, 47335, 47364, 47393, 47416], [14768.804, 14736.988, 14785.25, 14721.163, 14748.515], [65891.425, 65883.85, 65821.765, 65855.361, 65867.635], [12.538, 15.148, 23.105, 32.512, 18.401], [1772.9733585346828, 1215.7742678377228, 1195.996738581989, 1466.265571465865, 967.8479279215339], [1148, 1149, 1150, 1151, 1152]], [1, 5097, [47321, 47349, 47382, 47403, 47427, 47455, 47478, 47509, 47529, 47552, 47585, 47608, 47638], [40184.225, 40240.969, 40168.625, 40244.196, 40238.595, 40159.353, 40147.392, 40151.316, 40177.236, 40196.456, 40234.391, 40275.753, 40279.28], [31397.19, 31309.932, 31384.632, 31350.102, 31315.777, 31417.735, 31377.047, 31428.632, 31524.356, 31359.819, 31300.498, 31243.233, 31308.573], [14.538, 16.97, 14.707, 17.19, 17.428, 15.826, 14.737, 21.492, 27.194, 18.046, 25.577, 20.996, 28.066], [3823.4343027297987, 4796.246905018153, 2286.3779286461836, 5574.254881690834, 3326.2894163639735, 1365.2150778059997, 687.0892596623839, 748.1371730639203, 1551.9708301164576, 2271.1418094859496, 2001.9163056662699, 1894.5605402360534, 2715.4797454143954], [1148, 1149, 1150, 1151, 1152, 1153, 1154, 1155, 1156, 1157, 1158, 1159, 1160]], [1, 5098, [47322, 47350, 47383, 47405, 47428, 47457, 47479, 47511, 47532, 47553, 47586, 47609, 47639, 47662], [40297.889, 40307.335, 40361.793, 40307.35, 40353.464, 40368.605, 40291.147, 40318.017, 40384.303, 40350.6, 40346.307, 40324.753, 40296.984, 40303.491], [32732.849, 32670.769, 32646.078, 32665.315, 32731.871, 32704.488, 32789.029, 32769.237, 32748.771, 32764.486, 32771.883, 32714.181, 32790.789, 32728.089], [26.768, 16.146, 8.791, 9.909, 19.768, 11.9, 21.122, 16.42, 23.783, 31.177, 26.125, 42.921, 23.252, 25.236], [811.393300125997, 2412.725288369381, 3719.7999514797607, 3145.910031912148, 2560.80788203385, 1890.6786667948688, 6527.393706707456, 2362.450512326167, 1932.6692997666692, 5125.835643195733, 2536.611809921919, 1689.4123140194422, 1816.7471373838246, 2112.980549305591], [1148, 1149, 1150, 1151, 1152, 1153, 1154, 1155, 1156, 1157, 1158, 1159, 1160, 1161]], [2, 5122, [47518, 47538, 47567, 47594, 47618, 47646], [11329.614, 11331.116, 11304.798, 11315.525, 11342.72, 11300.808], [41939.336, 41913.224, 41915.272, 41910.548, 41909.08, 41916.614], [11.78, 10.086, 10.131, 14.297, 10.489, 13.934], [1890.2440992790546, 1958.7303329066542, 2539.190391789897, 2494.3284178644326, 2437.9743149858746, 2211.9554424355583], [1156, 1157, 1158, 1159, 1160, 1161]], [3, 5124, [47491, 47521, 47542, 47570, 47598, 47623, 47648, 47671], [15362.567, 15372.332, 15377.649, 15385.079, 15346.881, 15359.806, 15381.273, 15352.702], [64401.893, 64417.09, 64413.415, 64409.309, 64445.673, 64428.18, 64463.845, 64452.979], [16.706, 13.295, 14.498, 22.5, 19.763, 12.2, 14.798, 16.711], [1445.0962814117202, 1305.9824074043427, 972.2991106653269, 826.6483295775326, 1935.622877246729, 2238.5790517048363, 2036.3149952473404, 870.9535767130341], [1155, 1156, 1157, 1158, 1159, 1160, 1161, 1162]], [3, 5129, [47569, 47597, 47622, 47647, 47670, 47696, 47714, 47744, 47769, 47792, 47819], [14778.227, 14725.957, 14662.428, 14735.463, 14707.141, 14763.03, 14794.791, 14738.154, 14783.756, 14751.533, 14793.832], [65846.558, 65852.941, 65807.356, 65860.741, 65808.426, 65868.207, 65943.587, 65909.448, 65877.968, 65914.358, 65861.535], [17.783, 28.816, 32.76, 22.469, 27.558, 20.18, 14.066, 14.46, 20.971, 22.931, 23.604], [722.6515518676019, 1464.6993314637982, 878.6732983237024, 1707.4029728315443, 3342.5131822640697, 1019.6353310982906, 872.7332841890113, 944.0061726665436, 1509.1306321016834, 1202.3352683382707, 1960.1727161038991], [1158, 1159, 1160, 1161, 1162, 1163, 1164, 1165, 1166, 1167, 1168]], [1, 5138, [47663, 47687, 47704, 47732, 47756, 47781], [40808.73, 40860.374, 40877.11, 40973.524, 40922.495, 40910.442], [31127.465, 31110.281, 31127.488, 31045.318, 31070.854, 31054.262], [29.261, 16.977, 22.976, 17.364, 11.494, 17.825], [5722.876450880161, 783.0885182136622, 1413.4137641836408, 493.3464525070967, 1916.3422123871187, 1602.4453620298573], [1161, 1162, 1163, 1164, 1165, 1166]], [1, 5148, [47831, 47862, 47882, 47912, 47936, 47962], [40949.553, 40921.82, 40930.522, 40890.527, 40939.164, 40908.247], [31109.781, 31061.097, 31101.243, 31261.618, 31104.629, 31074.172], [22.789, 42.517, 16.196, 20.322, 22.739, 20.511], [1025.5938566697705, 945.9508147929236, 1362.532790797966, 6514.742030982991, 1390.5925663059381, 1122.5465681497717], [1168, 1169, 1170, 1171, 1172, 1173]], [1, 5155, [47881, 47911, 47935, 47961, 47989, 48010, 48042], [40423.638, 40453.865, 40446.703, 40452.789, 40483.969, 40463.368, 40455.699], [32332.251, 32427.882, 32338.976, 32341.971, 32351.536, 32357.015, 32363.259], [20.248, 32.172, 10.41, 11.598, 12.963, 10.996, 10.843], [1122.453292581928, 1906.935863912378, 1262.6349406537631, 392.37881944425027, 844.0256363934164, 793.6816789303373, 1023.8660348784236], [1170, 1171, 1172, 1173, 1174, 1175, 1176]], [2, 5160, [47971, 47999, 48024, 48049, 48075, 48104, 48131, 48162, 48186, 48210, 48234, 48264, 48304, 48354, 48399, 48441], [11940.484, 11923.555, 11921.818, 11922.699, 11919.526, 11922.466, 11939.491, 11937.347, 11937.106, 11954.462, 11931.476, 11916.599, 11760.138, 11904.971, 11886.386, 11908.656], [41731.752, 41736.344, 41733.474, 41732.487, 41728.748, 41699.183, 41706.464, 41711.154, 41724.679, 41742.057, 41701.209, 41725.169, 41663.263, 41726.576, 41737.656, 41733.658], [9.082, 8.687, 10.399, 9.294, 10.962, 9.267, 9.825, 9.982, 16.26, 15.553, 10.693, 13.346, 23.597, 24.293, 23.27, 26.259], [1727.0683799915175, 2173.0715642407126, 1775.8285996025702, 2045.7070790421556, 2218.524635571709, 2799.813599139687, 1289.9024725555264, 1792.1173416165202, 2344.4806215631934, 1083.765789019498, 1288.0331268112782, 1465.6832244853244, 4496.684200252105, 9262.003253407363, 12526.993396464073, 7369.835046802639], [1174, 1175, 1176, 1177, 1178, 1179, 1180, 1181, 1182, 1183, 1184, 1185, 1186, 1187, 1188, 1189]], [0, 5168, [48031, 48051, 48080, 48108, 48135, 48165, 48191, 48221, 48240, 48272, 48319, 48365, 48412], [15736.052, 15798.33, 15752.049, 15767.2, 15749.742, 15750.811, 15770.826, 15767.332, 15761.573, 15740.226, 15736.447, 15771.366, 15779.636], [10235.549, 10193.701, 10214.407, 10209.389, 10194.278, 10214.119, 10198.849, 10186.712, 10209.818, 10172.569, 10182.302, 10157.237, 10173.705], [8.461, 13.015, 12.094, 11.416, 10.431, 13.472, 12.289, 12.467, 13.002, 12.358, 15.519, 21.204, 8.753], [1986.3210763962622, 1957.0126054174593, 2375.9606645340273, 2476.490004078613, 2774.814450802919, 1938.1540478307047, 1797.4379540518903, 2153.3051451995366, 1601.442006489028, 1703.7744646561837, 2120.535664145689, 1058.4743985082794, 2141.033496822522], [1176, 1177, 1178, 1179, 1180, 1181, 1182, 1183, 1184, 1185, 1186, 1187, 1188]], [0, 5176, [48107, 48133, 48163, 48189, 48217, 48238, 48269, 48314, 48361, 48407, 48451, 48487, 48533, 48577, 48632, 48683, 48730, 48778, 48815, 48849, 48883, 48916, 48949, 48989, 49021], [15222.232, 15209.322, 15211.903, 15202.687, 15216.428, 15213.474, 15155.741, 15173.653, 15132.545, 15139.7, 15257.698, 15257.57, 15150.566, 15292.521, 15268.997, 15371.595, 15248.769, 15268.308, 15132.039, 15133.76, 15129.546, 15104.493, 15103.753, 15226.599, 15133.291], [9186.674, 9158.318, 9167.766, 9158.245, 9142.838, 9153.964, 8938.406, 8913.288, 8801.867, 8814.965, 8776.683, 8753.614, 8816.764, 8815.427, 8767.002, 8720.348, 8807.067, 8804.816, 8904.181, 8891.95, 8932.652, 8954.92, 8934.274, 9085.331, 9067.892], [19.133, 8.884, 6.708, 11.567, 11.805, 7.69, 30.708, 21.181, 10.244, 13.418, 27.359, 20.621, 12.88, 20.58, 19.627, 26.222, 19.155, 26.349, 15.852, 15.67, 15.03, 11.28, 11.202, 23.162, 13.321], [1006.5130201516166, 2609.1016840152647, 2518.964551650287, 2645.8019832402697, 2550.479081626479, 1387.0933183923485, 5075.042894704082, 5162.444767597426, 2972.11970396332, 3449.120936264865, 11908.589899923532, 13153.795185426216, 6721.780069158158, 19075.641725185607, 9924.665673802258, 6973.350313032526, 9968.254826923727, 15204.087373020597, 2697.687587576111, 1871.3414914457394, 2615.713512901081, 4807.821560756685, 3122.767938656076, 14309.96522579667, 8770.17072941776], [1179, 1180, 1181, 1182, 1183, 1184, 1185, 1186, 1187, 1188, 1189, 1190, 1191, 1192, 1193, 1194, 1195, 1196, 1197, 1198, 1199, 1200, 1201, 1202, 1203]], [3, 5179, [48134, 48164, 48190, 48220, 48239], [15447.07, 15476.706, 15469.967, 15476.068, 15514.716], [64120.257, 64248.113, 64254.22, 64232.935, 64323.205], [4.355, 21.526, 18.853, 16.768, 35.367], [406.2185967275149, 1349.5438189264198, 1832.2948707862572, 1371.743892964809, 3867.054513137388], [1180, 1181, 1182, 1183, 1184]], [2, 5180, [48187, 48212, 48235, 48266, 48308], [12084.116, 12079.272, 12110.9, 12208.24, 12170.346], [45264.405, 45278.203, 45262.609, 45136.409, 45084.038], [35.236, 25.268, 17.109, 24.175, 41.289], [1201.4315299904129, 1811.654580447162, 876.4452245383188, 2238.912312035395, 3792.4741824462335], [1182, 1183, 1184, 1185, 1186]], [1, 5191, [48289, 48341, 48384, 48426, 48468, 48509, 48551, 48603, 48658, 48709, 48754, 48796, 48832, 48866, 48902, 48933, 48973, 49005, 49040, 49081], [40595.621, 40469.541, 40435.32, 40402.262, 40459.437, 40418.487, 40437.433, 40536.633, 40594.852, 40551.583, 40507.713, 40512.002, 40590.207, 40547.909, 40497.372, 40429.299, 40530.691, 40485.373, 40533.231, 40521.364], [32642.404, 32640.133, 32632.251, 32637.584, 32569.144, 32604.779, 32595.469, 32525.467, 32590.295, 32594.267, 32579.016, 32585.893, 32619.446, 32593.003, 32588.338, 32580.903, 32532.642, 32473.67, 32517.584, 32562.931], [26.911, 21.687, 20.119, 18.122, 18.202, 18.029, 14.4, 15.888, 13.241, 15.13, 15.942, 12.692, 16.938, 15.994, 15.926, 13.624, 14.472, 23.77, 21.435, 21.711], [3264.4981807633253, 8025.796236182213, 8899.548884384394, 17750.44923108985, 19492.8586909135, 24698.19885950817, 16075.676071809617, 41966.53412827155, 21923.997419442847, 16399.4840482621, 25367.962306240544, 23257.38113432881, 10780.176033089303, 9574.33419310583, 12193.288383113508, 11940.046035807303, 29961.818988555937, 16048.504483889934, 12651.865454365456, 15410.554449761494], [1185, 1186, 1187, 1188, 1189, 1190, 1191, 1192, 1193, 1194, 1195, 1196, 1197, 1198, 1199, 1200, 1201, 1202, 1203, 1204]], [1, 5192, [48291, 48343, 48386, 48429, 48470, 48511, 48553, 48605], [40942.202, 40804.238, 40651.479, 40582.11, 40596.038, 40670.361, 40615.334, 40633.308], [32669.631, 32557.417, 32392.189, 32481.259, 32504.753, 32444.99, 32485.403, 32495.593], [16.211, 13.806, 30.655, 18.716, 19.679, 13.83, 15.781, 16.019], [1820.4211181276858, 63988.58868832259, 12517.077073742197, 19614.025462034435, 32454.20472419892, 15270.0815745234, 24064.08044660968, 29740.86011691677], [1185, 1186, 1187, 1188, 1189, 1190, 1191, 1192]], [1, 5193, [48387, 48432, 48471, 48513, 48554, 48606, 48659, 48711, 48756, 48798, 48833, 48868, 48904, 48935, 48974], [40672.425, 40915.507, 40925.145, 40920.09, 40932.129, 40923.355, 40938.895, 40927.284, 40937.1, 40948.976, 40898.819, 40939.072, 40898.978, 40916.973, 40894.305], [31385.063, 31417.615, 31487.408, 31474.83, 31468.976, 31504.356, 31527.706, 31541.911, 31532.431, 31575.278, 31606.142, 31594.318, 31587.988, 31597.5, 31596.227], [19.82, 21.579, 10.722, 8.865, 8.365, 5.856, 6.494, 10.174, 11.803, 12.166, 14.268, 10.392, 13.963, 9.662, 11.151], [16320.52596013146, 1571.3540938203053, 2700.0237608520606, 3284.017102454065, 3586.6295710949657, 6245.659071963121, 4208.774614889592, 3701.696774991096, 2295.9680289109583, 1964.9630555831804, 1490.8824878297971, 2044.752591345966, 2109.0099552277397, 1346.3739603948934, 1866.6604112207776], [1187, 1188, 1189, 1190, 1191, 1192, 1193, 1194, 1195, 1196, 1197, 1198, 1199, 1200, 1201]], [2, 5194, [48356, 48401, 48443, 48479, 48525, 48569, 48624, 48677, 48723, 48770, 48809, 48845, 48880, 48913], [11901.932, 11823.266, 11826.068, 11815.019, 11804.436, 11856.369, 11838.425, 11835.428, 11822.539, 11830.238, 11789.928, 11794.628, 11799.058, 11735.679], [43675.139, 43787.776, 43671.343, 43555.555, 43484.247, 43507.496, 43582.44, 43615.387, 43578.702, 43618.168, 43558.476, 43550.541, 43511.59, 43506.819], [16.844, 11.264, 11.678, 12.955, 11.599, 7.989, 13.794, 8.512, 11.824, 10.094, 15.796, 13.824, 15.216, 19.265], [3847.071938002698, 3702.1468495060126, 10982.555045119545, 12954.914195181658, 8319.672534329562, 9756.013347964163, 7122.455162154025, 6858.416109295159, 8704.188440500184, 5259.082510989351, 10943.77732008546, 7064.215562481857, 18710.30859407556, 9060.947074963222], [1187, 1188, 1189, 1190, 1191, 1192, 1193, 1194, 1195, 1196, 1197, 1198, 1199, 1200]], [1, 5195, [48344, 48388, 48433, 48472, 48514, 48555, 48608, 48661, 48712, 48757, 48799, 48835, 48871, 48905, 48937, 48975, 49007], [41007.756, 41040.3, 40980.176, 41023.007, 41050.806, 41056.207, 41030.243, 41035.034, 41015.224, 40919.641, 40875.644, 40994.319, 40966.511, 41102.899, 41166.15, 41145.597, 41185.842], [33833.807, 33840.813, 33859.122, 33891.593, 33879.603, 33866.867, 33861.41, 33876.102, 33891.095, 33897.249, 33866.982, 33881.853, 33994.53, 34077.285, 34059.79, 34029.807, 34051.478], [15.867, 9.583, 17.074, 11.066, 8.641, 6.562, 10.76, 7.692, 12.924, 15.586, 19.631, 15.513, 28.435, 20.438, 12.363, 19.482, 16.413], [1534.1915748012227, 1903.7705358383955, 2720.940028948082, 6128.800846762401, 10044.112217400841, 6827.419035767985, 5063.213245341663, 4385.003356207725, 4910.84435560459, 15526.057946957815, 25619.65509364368, 1892.2252590429791, 6448.092669674763, 4532.957407216057, 2103.9826175769163, 2307.456320398498, 1286.1064032759778], [1186, 1187, 1188, 1189, 1190, 1191, 1192, 1193, 1194, 1195, 1196, 1197, 1198, 1199, 1200, 1201, 1202]], [0, 5196, [48268, 48313, 48359, 48406, 48447, 48485], [14987.909, 14811.203, 14948.014, 15024.892, 14947.168, 14893.695], [7424.051, 7436.853, 7445.436, 7493.041, 7452.784, 7393.928], [23.902, 41.033, 20.987, 23.74, 16.327, 25.55], [2053.984656460507, 1486.9750904278917, 5538.503813486974, 3145.793127230135, 2578.3891340817004, 6302.02785786245], [1185, 1186, 1187, 1188, 1189, 1190]], [0, 5197, [48270, 48316, 48362, 48408, 48449], [15277.168, 15257.867, 15168.48, 15144.042, 15109.288], [10491.662, 10456.869, 10472.19, 10503.644, 10515.342], [30.007, 17.368, 17.313, 8.851, 10.863], [1776.8305743017606, 9196.67391547965, 3004.0742588370495, 3163.332273826009, 3644.9871385040497], [1185, 1186, 1187, 1188, 1189]], [0, 5199, [48271, 48318, 48364, 48410, 48453, 48489, 48535, 48580, 48635], [15457.373, 15514.832, 15552.003, 15401.723, 15496.297, 15504.397, 15499.914, 15525.487, 15542.192], [8538.841, 8695.779, 8477.957, 8528.915, 8602.918, 8645.929, 8673.279, 8567.595, 8507.738], [25.471, 30.789, 21.679, 24.051, 19.055, 14.624, 15.956, 20.86, 21.519], [912.9791404325616, 6873.8216976732665, 8967.665526305653, 41902.32073242046, 18265.05021851939, 13515.028305017162, 14036.028980620016, 6164.124621812835, 7785.925593007043], [1185, 1186, 1187, 1188, 1189, 1190, 1191, 1192, 1193]], [2, 5219, [48400, 48442, 48480, 48526, 48568, 48623], [11863.856, 11858.091, 11872.244, 11831.144, 11835.709, 11850.069], [42699.407, 42683.792, 42738.05, 42744.312, 42699.87, 42733.173], [15.725, 7.707, 14.599, 10.963, 12.058, 9.382], [2403.9521606711855, 2693.739859210234, 1781.8102125916232, 2274.428825424015, 2273.336579826796, 1958.56309151822], [1188, 1189, 1190, 1191, 1192, 1193]], [2, 5220, [48402, 48444, 48482, 48527, 48570, 48622, 48676], [11955.572, 11953.514, 12009.595, 12015.127, 12057.731, 11814.875, 11839.29], [41764.28, 41754.311, 41784.924, 41843.949, 41861.913, 41859.0, 41708.326], [25.057, 26.306, 24.513, 19.511, 13.609, 12.03, 32.027], [8868.433506977939, 3918.0131481061894, 2544.207919876811, 2890.34198020288, 3270.5444988664062, 107151.73465673527, 3053.351597305982], [1188, 1189, 1190, 1191, 1192, 1193, 1194]], [0, 5229, [48446, 48483, 48528, 48574, 48626, 48680, 48726, 48773, 48812, 48846, 48882, 48915, 48947, 48985, 49018, 49055, 49095, 49132, 49170, 49207], [14614.279, 14420.809, 14554.193, 14366.961, 14467.371, 14461.809, 14397.721, 14567.731, 14627.755, 14623.554, 14639.396, 14637.512, 14722.613, 14645.081, 14636.664, 14704.379, 14649.396, 14680.686, 14600.791, 14636.367], [7455.137, 7459.521, 7430.455, 7428.879, 7412.797, 7382.632, 7432.919, 7334.88, 7310.012, 7289.234, 7310.454, 7327.426, 7377.297, 7312.676, 7327.644, 7384.116, 7309.368, 7360.136, 7368.546, 7373.746], [36.07, 25.982, 25.538, 14.463, 21.284, 32.189, 14.668, 24.549, 12.347, 12.696, 13.427, 13.996, 19.069, 16.732, 16.905, 22.972, 12.788, 13.934, 18.913, 22.388], [3907.5890836158246, 1056.0634403216907, 13395.732296821965, 1978.7983170627733, 4193.330270221665, 1946.084349628363, 2640.9175391784875, 1461.5953107289215, 1802.2983699473439, 1423.7395054839285, 2421.594889098133, 2267.105547174896, 6225.618373998448, 1160.3636475788946, 1493.8634048519111, 3223.8647192184503, 1353.021209831015, 2147.00000505607, 3034.451192938167, 2054.2759124276545], [1189, 1190, 1191, 1192, 1193, 1194, 1195, 1196, 1197, 1198, 1199, 1200, 1201, 1202, 1203, 1204, 1205, 1206, 1207, 1208]], [3, 5235, [48484, 48529, 48575, 48628, 48682, 48728, 48775], [14686.414, 14825.469, 14849.423, 14802.633, 14862.009, 14838.081, 14860.165], [65788.055, 65865.835, 65900.344, 65888.117, 65865.853, 65906.466, 65866.018], [21.379, 17.829, 9.264, 13.161, 13.661, 16.415, 20.529], [1548.4450291046455, 2259.6693288297674, 4153.036284966724, 2616.868466776023, 3852.04563206131, 2572.9574547300754, 1024.8405927973738], [1190, 1191, 1192, 1193, 1194, 1195, 1196]], [0, 5248, [48627, 48681, 48727, 48774, 48813], [14600.581, 14728.594, 14831.963, 14841.248, 14831.14], [6728.272, 6731.47, 6741.942, 6764.95, 6774.463], [27.107, 14.488, 9.065, 8.406, 11.677], [2790.593777537395, 4532.6271261193, 2473.134533253983, 2786.393542196827, 1996.6620845742266], [1193, 1194, 1195, 1196, 1197]], [1, 5264, [48901, 48932, 48972, 49004, 49039, 49079, 49116, 49155, 49192, 49233, 49267, 49305], [40239.009, 40284.77, 40285.458, 40318.352, 40330.557, 40260.992, 40234.465, 40327.493, 40274.211, 40247.167, 40272.634, 40185.243], [31254.266, 31308.061, 31362.109, 31324.834, 31340.468, 31352.111, 31343.559, 31279.218, 31281.62, 31326.457, 31306.638, 31358.028], [39.304, 17.063, 18.903, 17.276, 20.217, 18.952, 25.759, 17.144, 20.206, 18.628, 16.506, 25.068], [1806.9191927218098, 3060.9815415257863, 1703.9152833621633, 3011.7344737641915, 5233.011752269621, 2441.806292790085, 2127.7624149629287, 1259.6002447144554, 1277.2267123084623, 2594.317022217769, 1361.6554268883701, 1351.794901229594], [1199, 1200, 1201, 1202, 1203, 1204, 1205, 1206, 1207, 1208, 1209, 1210]], [2, 5265, [48843, 48878, 48911, 48942, 48980], [11375.715, 11302.949, 11288.806, 11298.084, 11291.189], [44284.576, 44188.771, 44186.461, 44187.141, 44190.978], [29.428, 12.028, 12.229, 16.047, 8.892], [1751.0689773501588, 1940.1110315462743, 1788.6289227217635, 1890.1489515991727, 2486.1172179894093], [1198, 1199, 1200, 1201, 1202]], [2, 5266, [48879, 48912, 48943, 48981, 49012], [11703.245, 11725.347, 11750.322, 11730.822, 11726.245], [43507.653, 43511.86, 43590.14, 43514.649, 43450.037], [23.442, 18.739, 23.658, 16.953, 32.024], [7861.395620804708, 13578.082940162683, 4234.246739837432, 5441.964729658368, 843.5842770803391], [1199, 1200, 1201, 1202, 1203]], [2, 5267, [48944, 48983, 49015, 49054, 49093, 49130], [11863.538, 11945.9, 12085.912, 12055.942, 12026.761, 12078.065], [43792.097, 43870.969, 43988.644, 44044.848, 43976.51, 43868.896], [21.557, 20.785, 26.201, 29.263, 20.819, 19.469], [26614.70309457841, 18542.385818424358, 2132.6578137697115, 1862.19245321652, 3604.8014992162553, 2691.3123496926773], [1201, 1202, 1203, 1204, 1205, 1206]], [0, 5268, [48948, 48986, 49019, 49056, 49096, 49133, 49172], [14752.563, 14743.55, 14738.909, 14739.349, 14745.082, 14759.077, 14749.793], [8002.085, 7990.599, 7980.457, 8034.999, 8028.113, 8101.707, 8030.452], [8.089, 8.904, 13.975, 7.239, 7.024, 26.517, 23.494], [685.4143412226175, 1399.7269502323184, 2900.4099816970584, 3596.813420174389, 5242.5158619965505, 2519.758277331519, 2996.1328575798175], [1201, 1202, 1203, 1204, 1205, 1206, 1207]], [0, 5269, [48950, 48987, 49022, 49058, 49098, 49135, 49173, 49210, 49250], [15020.386, 15058.181, 15085.74, 15094.546, 15056.427, 15050.265, 15040.94, 15074.527, 15041.588], [9591.342, 9678.035, 9520.255, 9510.45, 9610.627, 9568.537, 9577.196, 9632.085, 9690.969], [16.877, 24.322, 21.688, 20.146, 17.936, 19.631, 18.043, 20.253, 23.007], [2813.1084302755244, 3536.0187036163475, 3816.5307841717267, 8565.203116683942, 5703.000507492507, 3895.4315735022165, 6202.586398287489, 6493.767980929581, 3305.503420982212], [1201, 1202, 1203, 1204, 1205, 1206, 1207, 1208, 1209]], [0, 5270, [48884, 48917, 48951, 48991, 49025, 49061, 49101, 49139, 49177, 49213, 49252, 49287, 49330, 49363, 49393, 49422, 49450, 49477, 49503], [15513.393, 15526.548, 15502.007, 15515.51, 15482.755, 15488.486, 15502.344, 15484.407, 15521.543, 15486.776, 15517.29, 15485.757, 15507.522, 15481.661, 15500.741, 15523.571, 15508.395, 15490.948, 15502.126], [8317.909, 8496.326, 8318.464, 8289.442, 8338.676, 8324.098, 8458.419, 8465.982, 8385.738, 8519.972, 8327.194, 8462.078, 8317.533, 8338.829, 8310.897, 8332.99, 8344.88, 8293.212, 8306.98], [9.011, 31.646, 9.69, 7.243, 10.031, 12.173, 28.267, 22.749, 25.679, 22.153, 12.422, 30.209, 13.78, 15.008, 11.189, 11.28, 16.463, 11.676, 8.497], [2326.9149510423467, 4626.381831685266, 2174.55939161226, 2048.391962927403, 1917.0502127244956, 1385.6591487399253, 3598.2220494642816, 5776.447061509362, 2347.6494685142898, 3854.428579581316, 1605.0617632376257, 2934.6897599328827, 1374.2734796170635, 1976.717134103836, 1240.860890305298, 1304.8848593908922, 1161.6731896566782, 1592.95837503758, 1506.2949755607485], [1199, 1200, 1201, 1202, 1203, 1204, 1205, 1206, 1207, 1208, 1209, 1210, 1211, 1212, 1213, 1214, 1215, 1216, 1217]], [1, 5276, [49006, 49043, 49083, 49119, 49158, 49194, 49234, 49269, 49308, 49343, 49377, 49409, 49438, 49468, 49490, 49516, 49543, 49570, 49596, 49620, 49645, 49675, 49704, 49732, 49762, 49788, 49812, 49841, 49871, 49891, 49923, 49954, 49986, 50018, 50048, 50075, 50104, 50129, 50154, 50190, 50230, 50266, 50296, 50327, 50355], [40947.33, 40837.907, 40823.401, 40917.027, 40975.733, 41066.127, 41051.885, 40957.499, 40991.155, 40985.82, 40969.335, 40987.887, 41005.946, 40994.146, 40993.704, 41019.556, 40992.987, 41003.582, 41064.602, 40976.431, 41012.196, 41008.899, 40994.727, 41009.246, 40985.752, 41030.807, 41006.74, 40981.35, 40978.791, 41025.316, 40972.419, 41013.457, 40989.422, 40942.274, 40997.573, 40975.477, 41011.756, 40980.7, 40946.986, 40966.666, 40941.642, 40903.027, 41087.454, 40980.952, 40979.546], [32573.63, 32546.919, 32590.034, 32612.383, 32727.213, 32822.794, 32766.616, 32557.825, 32576.124, 32578.284, 32581.516, 32543.782, 32539.273, 32580.057, 32517.253, 32545.877, 32567.861, 32611.044, 32609.205, 32637.307, 32603.102, 32608.533, 32616.756, 32619.073, 32600.443, 32629.992, 32605.881, 32632.827, 32656.328, 32637.693, 32628.129, 32659.985, 32637.791, 32630.491, 32669.16, 32621.251, 32640.494, 32611.066, 32636.415, 32668.056, 32605.872, 32605.638, 32632.987, 32637.051, 32653.595], [24.013, 24.499, 26.926, 19.462, 22.244, 8.854, 13.048, 13.052, 11.667, 12.737, 12.568, 24.102, 20.769, 12.768, 19.397, 13.753, 10.949, 12.219, 11.947, 11.55, 7.39, 13.828, 7.296, 6.277, 6.411, 6.762, 8.364, 12.821, 13.33, 17.075, 15.428, 14.525, 13.219, 9.764, 20.313, 13.316, 19.899, 12.972, 11.906, 17.525, 21.936, 20.449, 14.314, 11.338, 12.228], [5842.390533715008, 10336.452897139736, 9420.646382988138, 4701.350115703191, 6333.558341179296, 5011.3412417649515, 7527.927421136096, 3238.6545876964656, 2882.58888718689, 3518.1759985668205, 3489.949196913487, 2529.4163023774327, 1715.3606688064845, 2118.8473334928835, 2213.9526768558144, 1999.3224547747448, 3278.8737944077934, 2053.063631377062, 1220.4443240616997, 1774.9813781565772, 2206.977167739773, 2030.0244589833253, 2413.8128580168905, 2935.1669756674, 3211.969575076735, 4177.603076388452, 3851.749247437411, 2326.8573663227166, 2512.234415844813, 1561.6676596265177, 2548.16879593429, 3096.9715719755704, 1459.000647432133, 1430.4123925267033, 855.9502707706284, 1279.8617089510365, 871.4224414502613, 1715.1892053832366, 1491.6794562614818, 2709.615629812854, 2214.5482861674245, 2991.2656214874964, 916.319796775436, 2065.3746089312917, 1257.9862055604426], [1202, 1203, 1204, 1205, 1206, 1207, 1208, 1209, 1210, 1211, 1212, 1213, 1214, 1215, 1216, 1217, 1218, 1219, 1220, 1221, 1222, 1223, 1224, 1225, 1226, 1227, 1228, 1229, 1230, 1231, 1232, 1233, 1234, 1235, 1236, 1237, 1238, 1239, 1240, 1241, 1242, 1243, 1244, 1245, 1246]], [0, 5279, [48990, 49024, 49060, 49100, 49138, 49176, 49212, 49251, 49286, 49329, 49362, 49392, 49421], [15470.84, 15403.763, 15394.576, 15423.864, 15453.762, 15499.148, 15449.349, 15437.668, 15472.631, 15471.706, 15275.266, 15473.545, 15500.237], [7766.599, 7706.667, 7745.844, 7705.279, 7712.318, 7787.819, 7791.758, 7731.803, 7759.917, 7768.455, 7903.054, 7764.393, 7819.789], [13.421, 21.822, 23.624, 13.359, 13.629, 18.399, 27.074, 12.997, 19.087, 20.617, 25.826, 26.842, 29.997], [930.4538973124744, 1542.618063663676, 2903.077433457201, 2694.3169247975366, 1653.102756103969, 1396.7701287477835, 1224.4895112523488, 1517.1383575919615, 1347.0911091504151, 2055.7672684912163, 17876.92963474276, 2362.974449744825, 1944.3549704448958], [1202, 1203, 1204, 1205, 1206, 1207, 1208, 1209, 1210, 1211, 1212, 1213, 1214]], [1, 5284, [49042, 49082, 49118, 49157, 49193], [40904.286, 40892.857, 40863.177, 40908.247, 40948.538], [34387.297, 34365.354, 34352.143, 34384.967, 34366.086], [17.009, 12.313, 11.567, 16.541, 17.054], [2391.5854236396867, 2683.5398557918566, 3860.8725598336373, 2815.7367629715, 3817.4337721089632], [1203, 1204, 1205, 1206, 1207]], [3, 5288, [49097, 49134, 49171, 49209, 49249, 49283, 49325, 49359, 49388], [14716.518, 14649.145, 14641.168, 14731.817, 14696.432, 14736.165, 14749.742, 14785.979, 14801.398], [65748.452, 65748.309, 65747.129, 65797.853, 65840.393, 65858.315, 65872.691, 65866.398, 65827.458], [22.126, 17.412, 31.521, 23.226, 11.363, 6.689, 7.475, 16.029, 23.494], [2918.2960375651, 1373.2140828756037, 1272.2536481251414, 956.7205875045997, 3430.582045696052, 4122.155859173915, 3278.3311463056134, 1611.263117874051, 3122.2719961805146], [1205, 1206, 1207, 1208, 1209, 1210, 1211, 1212, 1213]], [2, 5295, [49168, 49205, 49244, 49277, 49321, 49352, 49384, 49415, 49445], [11797.716, 11808.394, 11785.969, 11785.038, 11784.459, 11825.564, 11766.619, 11799.065, 11807.077], [43628.716, 43708.372, 43691.209, 43683.483, 43688.101, 43721.646, 43669.214, 43716.753, 43685.709], [22.433, 11.587, 12.192, 8.462, 11.523, 10.46, 17.063, 12.982, 19.306], [3595.913940086405, 2614.1337735279985, 2259.633235743986, 1921.4196353831112, 1733.6194764795341, 1897.4038629819222, 1691.8655758975347, 1210.4805401166666, 1344.5344443376098], [1207, 1208, 1209, 1210, 1211, 1212, 1213, 1214, 1215]], [2, 5303, [49279, 49322, 49353, 49385, 49416], [12310.294, 12259.086, 12268.394, 12287.458, 12254.395], [45219.157, 45222.128, 45209.897, 45229.569, 45222.889], [26.868, 10.741, 11.364, 12.251, 11.362], [981.8675296716425, 1428.6280528694613, 2350.7050714579786, 2240.241053917613, 1783.3723767123747], [1210, 1211, 1212, 1213, 1214]], [0, 5305, [49285, 49327, 49360, 49390, 49419, 49448, 49474, 49499], [15133.255, 15128.935, 15087.581, 15095.805, 15084.702, 15204.498, 15108.797, 15116.739], [9430.666, 9465.351, 9461.999, 9424.448, 9328.512, 9331.255, 9520.714, 9437.465], [25.149, 16.376, 11.134, 34.115, 18.572, 24.952, 24.333, 30.496], [5243.527454774631, 18252.006030342396, 77069.68907960579, 6104.308272526838, 697.2564281148717, 7979.898487487637, 1006.2160029969921, 5053.27288409452], [1210, 1211, 1212, 1213, 1214, 1215, 1216, 1217]], [0, 5312, [49361, 49391, 49420, 49449, 49475, 49500, 49529, 49556], [15200.272, 15131.609, 15147.761, 15144.003, 15155.662, 15171.583, 15146.543, 15160.031], [10573.665, 10582.401, 10604.24, 10610.813, 10576.851, 10618.238, 10605.901, 10635.947], [23.247, 12.725, 10.161, 11.848, 22.547, 20.08, 13.514, 17.128], [911.6186621931193, 2041.6853060440737, 1115.4498855922775, 1904.959031107764, 1087.8242962364438, 1161.8964880092824, 2277.3518504643075, 2037.6062547265271], [1212, 1213, 1214, 1215, 1216, 1217, 1218, 1219]], [2, 5321, [49496, 49524, 49553, 49574, 49605, 49627], [11244.239, 11265.132, 11251.587, 11291.326, 11313.783, 11368.161], [42430.795, 42432.18, 42447.807, 42433.745, 42453.879, 42531.561], [10.014, 9.4, 10.707, 16.387, 28.009, 27.108], [2159.2348325549387, 3450.087107014099, 2455.894848650761, 2367.8529241047268, 2139.9018995129254, 5683.203581833093], [1217, 1218, 1219, 1220, 1221, 1222]], [2, 5322, [49497, 49526, 49554, 49575, 49606, 49628, 49656, 49684, 49713, 49741], [11831.44, 11820.802, 11805.837, 11804.402, 11837.11, 11799.242, 11819.267, 11796.244, 11793.747, 11810.048], [43703.247, 43704.051, 43688.987, 43682.822, 43695.705, 43679.753, 43707.247, 43685.788, 43724.857, 43705.593], [10.789, 16.92, 9.765, 20.224, 11.748, 10.447, 7.688, 12.377, 10.214, 12.811], [1700.2082542912108, 1385.3023563811655, 760.4339799731717, 960.3562902630692, 1432.323108633773, 1856.3466782833086, 2272.7010667228355, 1556.3978414254304, 1674.8698043427614, 1528.4501833095235], [1217, 1218, 1219, 1220, 1221, 1222, 1223, 1224, 1225, 1226]], [3, 5323, [49476, 49501, 49528, 49555, 49579, 49607, 49631], [14957.081, 15077.588, 14865.917, 14820.674, 14819.356, 14827.532, 14797.814], [65741.865, 65750.098, 65820.988, 65849.017, 65832.084, 65847.316, 65776.578], [69.107, 25.038, 13.425, 16.935, 15.844, 19.326, 31.578], [1746.7505445311954, 2031.7906186144487, 5016.506090618419, 2118.65009867179, 3365.8799707275143, 1462.2620289694826, 3142.147929947994], [1216, 1217, 1218, 1219, 1220, 1221, 1222]], [0, 5324, [49502, 49530, 49557, 49580, 49608], [15454.606, 15538.336, 15467.069, 15506.759, 15501.698], [7848.905, 7758.331, 7774.137, 7774.302, 7828.659], [20.168, 18.991, 22.698, 17.621, 15.153], [1788.3384362621923, 1296.2703281281144, 1298.690000032042, 1194.070497248923, 1495.3247670118328], [1217, 1218, 1219, 1220, 1221]], [1, 5354, [49787, 49810, 49840, 49870, 49890, 49922, 49953, 49985, 50017, 50047], [40754.673, 40762.947, 40763.608, 40756.718, 40752.175, 40746.564, 40736.77, 40754.72, 40728.903, 40711.179], [34260.878, 34257.171, 34247.912, 34243.149, 34265.426, 34264.961, 34268.122, 34222.047, 34260.065, 34226.933], [14.42, 13.259, 14.031, 11.793, 8.314, 21.834, 18.419, 9.986, 13.565, 14.616], [1103.1537813585585, 1291.3929897480823, 1439.7265264542118, 1624.167758230225, 1036.3377556727617, 1083.8260019534507, 2109.426067903807, 1423.774363135455, 1313.635511380268, 1597.1709222294305], [1227, 1228, 1229, 1230, 1231, 1232, 1233, 1234, 1235, 1236]], [0, 5356, [49795, 49824, 49859, 49881, 49904, 49936, 49971, 50002], [15189.361, 15230.902, 15165.027, 15212.475, 15224.52, 15216.882, 15231.235, 15096.77], [9258.893, 9149.462, 9104.414, 9178.078, 9131.698, 9191.286, 9184.897, 9283.68], [21.073, 32.502, 26.332, 15.813, 38.188, 11.967, 35.231, 20.181], [1811.0040246774527, 1902.8937805322755, 4556.3390536280995, 2519.215040696958, 2239.6510373220667, 17831.614889508844, 2297.1783170629396, 1005.1379252478994], [1228, 1229, 1230, 1231, 1232, 1233, 1234, 1235]], [2, 5359, [49793, 49822, 49853, 49877, 49901, 49933, 49964, 49995, 50025, 50054, 50083, 50113, 50139, 50162, 50203, 50246, 50276, 50307, 50341, 50364, 50390, 50408, 50431, 50460, 50492, 50525], [11809.499, 11770.605, 11570.475, 11572.157, 11552.169, 11526.634, 11485.729, 11519.526, 11503.979, 11528.408, 11487.061, 11462.069, 11484.01, 11501.19, 11460.533, 11464.108, 11482.087, 11462.204, 11479.663, 11473.539, 11470.264, 11464.256, 11525.015, 11519.312, 11484.717, 11497.217], [43721.366, 43672.135, 43538.245, 43562.291, 43562.379, 43556.722, 43515.832, 43520.762, 43401.276, 43387.612, 43342.541, 43324.18, 43347.469, 43332.687, 43348.233, 43355.545, 43319.762, 43349.519, 43336.245, 43326.585, 43359.682, 43350.612, 43336.293, 43341.473, 43368.798, 43348.846], [15.469, 35.041, 11.858, 10.227, 11.624, 9.198, 17.317, 14.644, 11.383, 13.483, 8.574, 7.341, 9.456, 7.139, 11.362, 11.932, 11.301, 11.211, 5.671, 6.732, 10.265, 10.285, 17.268, 17.245, 16.812, 12.992], [1684.7384281022394, 3324.5951125319098, 1928.459995621985, 2252.5949273872297, 2087.2484477688117, 3155.435391776611, 1927.6313361515697, 2111.034939830126, 4369.855023377306, 3190.8234259376577, 1884.8852465582038, 2648.728185093118, 1839.246158409071, 2093.0765960618032, 2228.831163772135, 1939.6040713967898, 1770.3886088987156, 2231.218883456029, 2682.6679712362184, 2865.014142048631, 1692.593771132343, 1571.3657339857712, 1051.5345174386987, 1545.4950312893661, 831.3297004900705, 767.4589868988106], [1228, 1229, 1230, 1231, 1232, 1233, 1234, 1235, 1236, 1237, 1238, 1239, 1240, 1241, 1242, 1243, 1244, 1245, 1246, 1247, 1248, 1249, 1250, 1251, 1252, 1253]], [0, 5363, [49858, 49880, 49903, 49935, 49969], [15094.979, 15042.442, 14980.025, 14968.784, 14950.091], [10129.995, 10158.902, 10157.373, 10128.609, 10191.11], [21.558, 27.619, 27.056, 9.334, 9.181], [13356.647132894119, 2059.9782681630995, 659.5226601631376, 644.796380418431, 862.8082433768965], [1230, 1231, 1232, 1233, 1234]], [0, 5377, [49967, 50000, 50027, 50056, 50086, 50115, 50142], [14767.739, 14715.176, 14639.745, 14742.803, 14686.336, 14694.559, 14783.423], [8289.039, 8067.578, 8168.114, 8130.945, 8175.948, 8113.923, 8150.94], [25.764, 22.555, 28.609, 25.326, 28.145, 26.865, 32.188], [2189.7908992966677, 2658.254583711443, 938.9391711240992, 4219.3934361642905, 1196.179583338034, 1167.646634012224, 785.2966437635337], [1234, 1235, 1236, 1237, 1238, 1239, 1240]], [3, 5378, [49968, 50001, 50028, 50055, 50088, 50116, 50141, 50170, 50207, 50249, 50280], [14719.516, 14759.206, 14728.552, 14739.769, 14726.516, 14731.14, 14726.838, 14752.898, 14729.139, 14753.732, 14641.19], [65273.762, 65289.411, 65293.517, 65276.728, 65286.499, 65260.961, 65290.739, 65294.361, 65277.303, 65292.839, 65168.028], [16.181, 10.286, 9.488, 8.255, 7.305, 8.25, 10.224, 9.617, 6.781, 7.553, 20.177], [1219.2797204741846, 1954.7190285509537, 2693.496714427626, 2660.7094125059843, 2986.5465038110983, 2467.599982129366, 2544.360565285593, 2245.072696651776, 2857.4477776243084, 2417.056824629093, 782.7952490358416], [1234, 1235, 1236, 1237, 1238, 1239, 1240, 1241, 1242, 1243, 1244]], [3, 5380, [49973, 50006, 50031, 50058, 50094, 50120, 50145, 50174, 50213, 50254], [16362.544, 16327.706, 16362.736, 16372.067, 16353.293, 16359.388, 16340.451, 16350.29, 16349.794, 16378.019], [63208.936, 63197.704, 63175.299, 63194.422, 63208.656, 63191.864, 63210.588, 63213.094, 63177.139, 63205.183], [21.103, 16.769, 11.547, 17.399, 15.708, 16.593, 18.677, 18.969, 19.733, 18.384], [961.0105684482864, 1712.1590202967127, 1344.0674031623453, 1593.4535328728384, 2416.5446079235944, 2490.394679210831, 2044.4470856866903, 2143.8698531732157, 1240.460031022654, 1527.441986636293], [1234, 1235, 1236, 1237, 1238, 1239, 1240, 1241, 1242, 1243]], [3, 5383, [50057, 50090, 50117, 50144, 50172, 50210, 50252], [15251.201, 15259.891, 15227.744, 15227.471, 15240.534, 15259.325, 15242.927], [65786.17, 65794.552, 65801.421, 65755.006, 65763.202, 65797.452, 65818.806], [17.72, 10.277, 14.612, 12.128, 15.913, 14.221, 20.585], [1804.1034612511241, 1469.3986158664518, 3403.2243835262934, 2322.8971278324175, 1837.6566380400218, 1923.1818081665153, 1877.224300120062], [1237, 1238, 1239, 1240, 1241, 1242, 1243]], [1, 5387, [50049, 50074, 50103, 50128, 50153, 50189, 50229, 50265, 50295], [40776.781, 40768.096, 40758.048, 40810.909, 40904.494, 40730.069, 40701.717, 40739.355, 40735.419], [34253.181, 34264.216, 34245.737, 34196.034, 34216.094, 34264.275, 34272.646, 34265.662, 34251.003], [14.585, 9.718, 15.835, 23.633, 36.586, 12.463, 12.48, 13.143, 20.98], [1041.4583599667785, 1929.2185223362692, 1033.0452762863126, 8642.730362786113, 2961.561417082832, 1199.8794903994583, 1496.747327455618, 1601.1438857738685, 1365.9850053811585], [1236, 1237, 1238, 1239, 1240, 1241, 1242, 1243, 1244]], [0, 5396, [50143, 50171, 50208, 50251, 50281], [15310.31, 15257.8, 15276.762, 15268.784, 15310.693], [8688.752, 8707.85, 8660.973, 8674.288, 8692.385], [15.407, 19.841, 27.739, 19.473, 25.016], [846.5527673934507, 1640.1071090830021, 1218.7790950635945, 1220.8690656356835, 1047.5299013918734], [1240, 1241, 1242, 1243, 1244]], [1, 5405, [50228, 50264, 50294, 50326, 50354, 50380, 50401], [40557.083, 40532.657, 40539.924, 40610.247, 40561.788, 40548.613, 40569.344], [31509.759, 31524.882, 31529.08, 31513.238, 31499.484, 31508.566, 31652.01], [9.426, 13.945, 17.764, 9.775, 12.618, 18.318, 45.416], [1223.0902573733085, 1420.7708779757327, 1227.5201797099994, 1528.300523360364, 1428.9584413998039, 2510.9979052426497, 1577.9735972245746], [1242, 1243, 1244, 1245, 1246, 1247, 1248]], [0, 5412, [50345, 50370, 50393, 50410, 50435], [15026.088, 14985.973, 14939.49, 14986.987, 14987.337], [9172.083, 9178.104, 9174.179, 9144.791, 9182.167], [20.616, 13.85, 13.512, 14.157, 13.217], [1893.4093437123906, 1480.5578952805008, 1300.0779531635499, 2354.4510625729104, 1863.4245185979364], [1246, 1247, 1248, 1249, 1250]], [1, 5418, [50402, 50422, 50449, 50480, 50513, 50542, 50572, 50598, 50626, 50647], [40959.543, 40961.095, 40975.281, 40940.614, 40979.095, 40959.589, 40975.219, 40990.723, 40905.557, 41021.068], [32628.193, 32608.661, 32655.129, 32641.573, 32637.579, 32638.364, 32615.377, 32661.924, 32618.28, 32698.796], [13.551, 13.992, 9.902, 14.564, 14.663, 12.609, 9.381, 15.876, 21.667, 17.081], [919.6058395487158, 1907.491012137679, 1814.8479183211305, 1318.1660976190556, 1593.1614066032985, 1957.4652741261862, 1742.7793721237695, 2447.0663646158355, 2041.087558929224, 1094.3646842466069], [1248, 1249, 1250, 1251, 1252, 1253, 1254, 1255, 1256, 1257]], [3, 5419, [50411, 50436, 50461, 50494, 50528, 50555, 50583, 50616, 50640, 50655, 50681, 50701], [15430.081, 15413.638, 15415.489, 15395.949, 15403.519, 15416.475, 15403.454, 15406.702, 15421.363, 15377.397, 15395.123, 15431.844], [65248.854, 65224.758, 65246.016, 65257.579, 65245.276, 65238.818, 65252.25, 65232.529, 65239.411, 65245.146, 65244.203, 65236.888], [5.811, 7.274, 8.363, 9.448, 6.995, 8.388, 8.436, 8.305, 12.286, 13.039, 20.197, 21.689], [1868.6518335294775, 2371.686376739177, 2079.252105081636, 2212.7639986770237, 2694.6702543253045, 2670.080233656181, 2483.921424185485, 2158.6198117732183, 1634.7338182470728, 1408.6947250204732, 972.3419001532776, 1137.0408328803453], [1249, 1250, 1251, 1252, 1253, 1254, 1255, 1256, 1257, 1258, 1259, 1260]], [2, 5428, [50493, 50526, 50554, 50581, 50612, 50636], [12195.69, 12178.302, 12191.405, 12204.735, 12202.216, 12193.968], [45251.303, 45242.726, 45241.742, 45252.909, 45260.268, 45265.718], [14.347, 9.126, 9.534, 9.102, 7.406, 8.555], [1723.4192399592598, 2935.403073324098, 2919.7888977204607, 2727.1389685511995, 3082.9761023013302, 3070.3602815961076], [1252, 1253, 1254, 1255, 1256, 1257]], [1, 5429, [50512, 50541, 50571, 50597, 50625, 50646, 50668, 50694, 50713, 50731], [40803.962, 40911.112, 40868.903, 40874.857, 40882.586, 40832.818, 40897.524, 40868.8, 40878.47, 40888.287], [32171.62, 32073.755, 32058.534, 32066.08, 32041.302, 32062.681, 32050.055, 32044.672, 32055.59, 32057.562], [31.434, 14.192, 12.438, 9.415, 14.099, 17.234, 9.176, 11.588, 11.357, 14.109], [1581.5918752088692, 1432.356848784285, 2025.4841434367797, 1369.9777520113057, 1548.589089231962, 2264.254594517838, 1305.2079085438352, 1362.8511776094686, 1187.485435568185, 1393.0495725863002], [1252, 1253, 1254, 1255, 1256, 1257, 1258, 1259, 1260, 1261]], [0, 5435, [50614, 50639, 50656, 50682, 50702, 50722, 50742], [15431.2, 15418.71, 15464.829, 15457.699, 15453.168, 15440.127, 15394.715], [7784.325, 7764.984, 7750.811, 7700.664, 7748.285, 7760.561, 7731.801], [22.155, 16.008, 14.086, 20.731, 16.838, 19.714, 17.225], [1555.989537373355, 1775.2664824614203, 1166.82914900468, 1226.4366830744596, 2118.603422920733, 2302.030624944412, 1373.121907435017], [1256, 1257, 1258, 1259, 1260, 1261, 1262]], [3, 5439, [50680, 50700, 50721, 50741, 50767, 50784], [14798.593, 14713.946, 14698.134, 14736.153, 14742.152, 14706.208], [65264.627, 65210.428, 65302.076, 65295.072, 65279.453, 65271.138], [26.625, 13.662, 12.441, 13.674, 12.535, 11.118], [2419.375888527378, 689.2835766831072, 575.4480935600554, 1077.501225067925, 1401.860034043602, 1256.674706453137], [1259, 1260, 1261, 1262, 1263, 1264]], [0, 5447, [50743, 50768, 50786, 50805, 50827, 50844, 50866], [15654.05, 15560.378, 15554.322, 15551.772, 15556.052, 15545.448, 15527.352], [8556.732, 8504.641, 8522.034, 8483.015, 8505.213, 8507.741, 8508.528], [41.364, 7.345, 7.986, 8.489, 14.898, 8.99, 13.765], [3306.901928435785, 3575.506867445951, 4017.3439082881464, 2524.961554082221, 2126.782408286823, 2072.504319667245, 2167.9275808408906], [1262, 1263, 1264, 1265, 1266, 1267, 1268]], [3, 5452, [50806, 50828, 50846, 50868, 50904, 50932], [16003.755, 15996.565, 15990.378, 15984.017, 15977.541, 15969.031], [63434.925, 63401.99, 63391.022, 63392.774, 63396.648, 63386.167], [13.647, 11.57, 9.632, 6.723, 12.725, 15.215], [1206.184047217794, 1489.2330233920172, 2460.0009507587633, 2646.809776532163, 2031.0297621339269, 1150.273282932437], [1265, 1266, 1267, 1268, 1269, 1270]], [3, 5456, [50826, 50843, 50865, 50902, 50930, 50954], [14738.623, 14756.526, 14669.056, 14719.797, 14695.858, 14747.973], [65278.569, 65283.805, 65306.506, 65279.428, 65257.669, 65236.4], [20.431, 18.996, 19.834, 17.413, 13.097, 12.31], [1337.2601805868574, 2458.044917944566, 803.381177334016, 1172.081672700301, 1690.5052835116971, 1644.3236821066132], [1266, 1267, 1268, 1269, 1270, 1271]], [0, 5463, [50977, 50997, 51017, 51032, 51059], [15382.135, 15369.436, 15362.738, 15383.857, 15387.815], [7459.442, 7466.167, 7461.857, 7475.492, 7427.729], [9.028, 10.967, 18.473, 16.193, 10.523], [2484.4517581076125, 1629.1179275071925, 1546.436648770433, 1093.0817110233336, 802.1807545826324], [1272, 1273, 1274, 1275, 1276]], [3, 5472, [50996, 51016, 51031, 51058, 51082, 51106, 51129, 51152, 51173, 51193, 51218, 51245], [14754.944, 14741.841, 14675.108, 14710.112, 14633.581, 14670.418, 14695.948, 14695.314, 14699.598, 14754.297, 14754.604, 14624.342], [65291.019, 65312.383, 65367.336, 65309.039, 65366.715, 65356.43, 65311.941, 65310.981, 65306.738, 65304.485, 65344.323, 65384.219], [12.961, 9.049, 23.941, 11.694, 13.503, 14.576, 12.316, 13.221, 13.139, 14.496, 21.592, 21.892], [1636.7183681120612, 1501.6461179808528, 1358.419400494611, 1717.7372827697407, 3366.5934324311443, 4657.123797374344, 2331.8972480512753, 2029.7121300744782, 1884.5899560187654, 1112.854951446455, 946.1842167247471, 703.3543306843901], [1273, 1274, 1275, 1276, 1277, 1278, 1279, 1280, 1281, 1282, 1283, 1284]], [1, 5477, [51073, 51092, 51117, 51141, 51160, 51182], [41140.077, 41200.677, 41202.184, 41226.012, 41125.968, 41177.247], [33945.501, 33980.53, 33995.112, 34000.712, 34025.051, 33994.907], [20.245, 22.983, 12.429, 16.282, 18.585, 20.65], [864.763073206319, 795.235816152144, 1489.5402687965095, 435.3112827579693, 513.6355684918294, 1303.8496238142068], [1276, 1277, 1278, 1279, 1280, 1281]], [0, 5478, [51060, 51083, 51107, 51131, 51153, 51174, 51195, 51219, 51247, 51274, 51298, 51320, 51341, 51361, 51386, 51409, 51437, 51465, 51486, 51504, 51519], [15451.565, 15411.067, 15469.013, 15455.2, 15448.641, 15450.423, 15449.761, 15489.052, 15456.401, 15335.904, 15471.995, 15372.511, 15403.456, 15461.471, 15279.583, 15419.447, 15425.655, 15426.901, 15424.119, 15453.646, 15494.877], [8650.387, 8688.287, 8666.352, 8664.964, 8698.615, 8686.821, 8651.147, 8656.637, 8617.023, 8674.426, 8708.357, 8690.49, 8696.546, 8688.241, 8744.4, 8681.835, 8660.088, 8663.811, 8682.176, 8688.611, 8718.821], [12.356, 18.578, 14.808, 13.583, 13.102, 11.444, 13.341, 13.486, 11.307, 25.409, 15.905, 17.01, 20.155, 14.429, 24.877, 10.63, 11.107, 10.975, 15.275, 18.964, 14.058], [1712.3893419564843, 2724.251478267949, 2920.712141133377, 2060.581854792694, 2376.350956660132, 1581.6513572729305, 1615.717409684595, 2173.163266672464, 2660.117216667381, 8690.894335015697, 12051.552446262729, 776.021658044372, 1386.330454452368, 2614.0773037425643, 2842.340789026757, 1370.8946300345463, 1915.8717201589454, 2746.9739402888413, 2889.736108033917, 1664.0485852777174, 862.159667137329], [1276, 1277, 1278, 1279, 1280, 1281, 1282, 1283, 1284, 1285, 1286, 1287, 1288, 1289, 1290, 1291, 1292, 1293, 1294, 1295, 1296]], [2, 5493, [51127, 51150, 51169, 51191, 51217, 51243, 51272, 51294, 51319], [11930.671, 11765.395, 11802.664, 11892.798, 11975.745, 11999.563, 11953.323, 11899.35, 11756.184], [43183.896, 43214.468, 43216.258, 43224.73, 43181.381, 43197.213, 43220.978, 43312.984, 43398.303], [21.685, 22.445, 29.599, 19.42, 11.253, 9.25, 15.622, 21.326, 29.496], [3788.0913984043727, 6949.8939983050695, 5920.677939584448, 2913.0109239702847, 1603.383261176184, 1755.9387680355035, 2567.0277856304747, 4876.080197791233, 6257.703424125335], [1279, 1280, 1281, 1282, 1283, 1284, 1285, 1286, 1287]], [2, 5504, [51271, 51292, 51317, 51337, 51356, 51382, 51405, 51433, 51458, 51482, 51497, 51516, 51540, 51554, 51574, 51593, 51615], [11355.743, 11287.096, 11386.359, 11299.851, 11292.924, 11315.911, 11307.358, 11287.019, 11326.23, 11294.685, 11296.684, 11278.879, 11293.467, 11271.799, 11314.393, 11274.765, 11308.028], [43115.763, 43068.801, 43134.289, 43077.059, 43051.594, 43076.428, 43076.289, 43074.631, 43079.658, 43088.76, 43060.231, 43073.675, 43089.052, 43086.714, 43060.212, 43056.195, 43073.9
[truncated: 1,027,408 more chars]
