# Supplementary material for: The lipoprotein Pal stabilises the bacterial outer membrane during constriction by a mobilisation-and-capture mechanism
Source: Nat Commun. 2020 Mar 11;11:1305. doi: 10.1038/s41467-020-15083-5 (PMC7066135; doi:10.1038/s41467-020-15083-5)
Supplement: Supplementary file 3 — Source Data [file 41467_2020_15083_MOESM3_ESM.zip › source_files/PGI_Raw_Data_Figure_1/RKCK16_d27_c1_f1_Checked.txt]

[[0, 56, [840, 880, 919, 958, 998], [21962.965, 21914.204, 21861.433, 21963.831, 21927.042], [36351.222, 36428.932, 36283.029, 36420.419, 36329.676], [17.068, 25.287, 20.571, 23.291, 19.967], [13770.138568774302, 3785.9810140989052, 7967.621506261395, 16147.911064066679, 18981.070064806678], [49, 50, 51, 52, 53]], [0, 57, [770, 805, 841, 882, 920, 959], [22729.892, 22601.771, 22769.406, 22916.686, 22723.09, 22796.525], [36906.131, 36917.903, 36808.821, 36820.263, 36937.852, 36792.476], [27.144, 15.473, 14.601, 23.281, 21.751, 13.915], [4915.016213864608, 3442.1363134186167, 79795.44221359846, 14305.466549166376, 4139.215670629805, 113052.4350999189], [47, 48, 49, 50, 51, 52]], [0, 58, [843, 883, 923, 960, 1000, 1037, 1080, 1125, 1164, 1199, 1232, 1275, 1297, 1330, 1363, 1394], [23073.969, 23031.303, 23105.717, 23128.682, 23116.783, 23118.18, 23115.721, 23110.419, 23095.378, 23128.91, 23082.359, 23131.529, 23198.191, 23083.886, 23125.336, 23029.928], [36649.021, 36728.434, 36663.146, 36580.969, 36534.913, 36597.556, 36498.624, 36461.486, 36472.696, 36414.769, 36485.894, 36451.877, 36468.01, 36459.47, 36469.833, 36453.818], [13.134, 25.665, 17.585, 15.814, 14.773, 12.575, 17.376, 15.895, 18.193, 30.226, 19.326, 16.253, 41.197, 19.028, 24.548, 21.755], [3497.808265789567, 4548.932213781198, 2315.3014980375974, 4217.1809692662755, 5829.615000436696, 5411.805064712661, 3435.7647050916694, 2455.231347180227, 2292.282826137268, 987.4390540763226, 2131.867733351315, 2296.1925455373225, 2146.846716816145, 1089.7723131555156, 2322.2663580392323, 4218.654866791368], [49, 50, 51, 52, 53, 54, 55, 56, 57, 58, 59, 60, 61, 62, 63, 64]], [1, 68, [758, 790, 829, 866, 909, 951, 987], [4117.921, 4145.534, 4135.168, 4140.626, 4128.122, 4182.859, 4188.813], [52105.101, 52102.548, 52073.256, 52096.346, 52116.06, 52296.824, 52241.809], [8.363, 5.544, 6.677, 10.233, 9.719, 3.033, 10.165], [2680.107203688609, 4006.6911992830446, 2972.5124017404337, 3554.8775361911976, 1774.4725314330017, 449.27348116159317, 2158.305146656852], [47, 48, 49, 50, 51, 52, 53]], [1, 69, [791, 830, 867, 910, 952, 989, 1028, 1064, 1109, 1151, 1188, 1222, 1261, 1291], [4823.762, 4804.554, 4804.34, 4823.86, 4783.653, 4803.25, 4785.586, 4782.532, 4808.285, 4791.712, 4759.025, 4820.098, 4838.169, 4824.484], [51911.41, 51901.152, 51857.096, 51898.701, 51898.706, 51959.111, 51917.258, 51877.584, 51883.06, 51896.531, 51888.944, 51905.157, 51895.099, 51957.43], [14.778, 13.763, 11.847, 9.478, 14.597, 15.762, 15.725, 12.962, 12.453, 14.539, 18.532, 11.372, 14.713, 10.554], [1978.7865184414454, 2834.96999278188, 4776.031754280075, 2717.488750916447, 3379.1817260737434, 2161.5620996116704, 3165.148351998925, 2994.730115540966, 2597.486188893662, 3309.0234640205576, 2385.380979710021, 3424.184287250669, 2907.9648726700602, 2356.098409186678], [48, 49, 50, 51, 52, 53, 54, 55, 56, 57, 58, 59, 60, 61]], [1, 88, [988, 1027, 1062, 1108, 1150], [4190.854, 4210.999, 4184.493, 4178.375, 4197.936], [52237.733, 52231.693, 52240.047, 52237.034, 52192.752], [8.991, 13.256, 14.219, 11.004, 31.281], [2313.172303620762, 1492.1596484083768, 2192.5913550236623, 2635.1862587233313, 1831.7174450888153], [53, 54, 55, 56, 57]], [1, 126, [1352, 1383, 1415, 1446, 1468, 1494, 1522], [4847.663, 4755.932, 4778.487, 4816.806, 4798.742, 4702.14, 4726.836], [51903.46, 51940.716, 51913.848, 51885.824, 51905.229, 51951.024, 51948.671], [10.875, 33.176, 11.517, 15.298, 23.801, 36.069, 36.727], [1230.919274085693, 2127.780264778584, 1626.920760896483, 2002.8416067591656, 1181.3884875234958, 1190.0099040936298, 2017.0149566553348], [63, 64, 65, 66, 67, 68, 69]], [2, 212, [2239, 2254, 2270, 2287, 2304, 2325, 2352], [11745.407, 11672.945, 11659.254, 11729.028, 11675.787, 11694.285, 11677.151], [52741.928, 52725.336, 52738.233, 52721.765, 52695.403, 52768.946, 52751.946], [11.538, 15.537, 14.453, 16.829, 22.065, 8.766, 11.036], [2076.099120753597, 2343.857593601012, 1418.0634610407049, 483.49275109604815, 1326.8342567963678, 2222.1284079070056, 2069.0399398256122], [98, 99, 100, 101, 102, 103, 104]], [1, 232, [2369, 2394, 2421, 2442, 2462, 2478, 2504, 2527, 2546, 2561, 2579], [4215.646, 4201.205, 4170.717, 4194.009, 4184.145, 4179.51, 4181.09, 4223.295, 4250.678, 4278.828, 4287.267], [52207.76, 52256.212, 52235.829, 52202.596, 52247.478, 52248.778, 52269.694, 52257.527, 52327.093, 52328.29, 52298.665], [13.538, 9.894, 9.099, 22.93, 12.004, 14.438, 9.958, 14.205, 24.267, 21.267, 15.612], [1314.41830321088, 1944.9969812020229, 2996.3336371645382, 934.2452068882681, 2398.135235109444, 2216.7254836396014, 2478.9328921319766, 2337.9548814938703, 4273.813287482049, 5580.438772268822, 2433.35556374273], [105, 106, 107, 108, 109, 110, 111, 112, 113, 114, 115]], [2, 261, [2656, 2672, 2689, 2711, 2729, 2757], [11129.975, 11144.705, 11167.935, 11125.762, 11128.087, 11138.228], [53226.117, 53161.377, 53153.168, 53152.114, 53058.668, 53132.267], [3.445, 26.276, 29.951, 19.427, 22.894, 32.313], [327.14508403804246, 620.4404718211407, 1449.9184473538696, 2808.8369139919205, 2483.883984447968, 3113.7339103460613], [119, 120, 121, 122, 123, 124]], [0, 315, [3209, 3231, 3249, 3267, 3283, 3300, 3314, 3338, 3363, 3387, 3412], [23896.799, 23918.935, 23815.982, 23830.367, 23814.52, 23830.022, 23841.723, 23847.225, 23840.481, 23820.073, 23765.707], [37111.144, 36985.19, 37073.158, 37039.774, 37087.662, 37067.844, 37037.354, 37046.625, 37001.418, 37024.879, 37046.21], [35.506, 22.734, 12.116, 7.502, 6.221, 11.828, 10.287, 11.885, 12.307, 16.431, 27.689], [1961.967497255173, 2264.5485076875348, 2152.187615308699, 2288.3894314162067, 2717.552212434218, 3410.0144506506776, 2789.521738211974, 2851.060075701107, 2559.2459469311407, 2133.25636652827, 1015.7305670518921], [148, 149, 150, 151, 152, 153, 154, 155, 156, 157, 158]], [1, 358, [3739, 3763, 3789, 3832, 3861, 3896, 3930], [3885.149, 4054.084, 4160.456, 4161.974, 4178.613, 4192.375, 4145.804], [52486.44, 52378.912, 52323.387, 52271.323, 52307.613, 52314.625, 52245.324], [11.522, 32.39, 14.263, 13.924, 14.998, 10.012, 22.79], [1908.6641104774505, 1350.6171929447844, 3411.0168620353456, 3358.51861860067, 5347.349058196162, 3724.6246844999637, 1036.6818394704205], [180, 181, 182, 183, 184, 185, 186]], [0, 364, [3746, 3771, 3805, 3841, 3878, 3912, 3950, 3983, 4014, 4041, 4081, 4115, 4161, 4191, 4231, 4260], [23851.44, 23876.427, 23839.898, 23814.284, 23806.127, 23765.796, 23838.686, 23832.16, 23856.281, 23679.939, 23750.893, 23844.375, 23842.749, 23863.595, 23829.23, 23898.217], [36989.929, 37002.751, 37038.541, 37029.736, 37039.471, 37107.602, 37071.814, 37008.742, 37003.811, 36966.414, 36920.343, 37071.327, 36895.849, 37067.118, 37130.329, 37048.873], [17.271, 16.68, 19.358, 14.975, 15.043, 20.354, 21.859, 19.132, 22.208, 13.077, 25.538, 17.472, 35.948, 10.705, 22.958, 23.983], [2530.02802248398, 2395.0940332278674, 3201.3580254862472, 2226.924023992156, 2794.083921853353, 2872.4415445199047, 3955.2890738105884, 4801.376017877355, 1919.6228027306825, 47627.198905627716, 13726.653761975143, 1169.2168597860457, 3857.155805913543, 1230.6840827229391, 1089.72449543302, 6265.4665543711135], [180, 181, 182, 183, 184, 185, 186, 187, 188, 189, 190, 191, 192, 193, 194, 195]], [2, 370, [3794, 3834, 3866, 3902, 3940, 3972, 4007, 4032, 4071, 4101, 4138, 4179, 4219, 4253, 4278, 4303, 4332, 4361, 4388, 4412, 4439, 4462, 4490, 4518, 4549, 4578, 4602, 4627, 4654, 4673], [11558.394, 11546.996, 11504.777, 11556.803, 11535.883, 11573.809, 11639.425, 11513.602, 11656.108, 11554.537, 11590.007, 11543.53, 11645.578, 11631.209, 11562.713, 11579.847, 11566.512, 11553.387, 11511.124, 11581.958, 11611.057, 11485.811, 11510.476, 11548.464, 11480.838, 11507.406, 11498.829, 11547.343, 11496.963, 11452.014], [52380.007, 52375.696, 52430.618, 52434.027, 52325.194, 52359.057, 52320.908, 52291.492, 52360.432, 52338.452, 52380.3, 52311.092, 52315.095, 52301.587, 52337.724, 52330.138, 52354.485, 52359.144, 52331.405, 52340.02, 52295.202, 52328.402, 52326.785, 52389.828, 52335.87, 52342.003, 52315.643, 52362.456, 52308.974, 52340.527], [16.455, 11.371, 9.998, 13.012, 15.496, 15.972, 18.664, 13.331, 39.551, 14.583, 17.835, 22.059, 26.341, 23.688, 16.532, 18.116, 25.105, 14.761, 10.84, 21.555, 21.96, 14.362, 13.53, 23.817, 11.555, 8.601, 10.934, 19.741, 12.369, 14.345], [5611.663568771137, 8483.583466344804, 3503.6586339983583, 12512.054098694434, 2434.6619291389716, 10163.461961166007, 5967.362259510068, 1979.4199621882017, 2221.6969404756205, 3205.232611880959, 5294.716573321231, 2137.417243616833, 7067.92175625592, 2531.202338943586, 1991.24790630929, 2545.528298012285, 4247.402889965546, 2792.995263799105, 3228.331194147705, 2829.1634060924625, 2354.439872470724, 2079.4290999625496, 2215.038728672869, 802.144220254103, 2004.2593249575018, 2375.10701682905, 1019.7382873503357, 1071.7912412765982, 2520.9966158556726, 1949.7719608712075], [182, 183, 184, 185, 186, 187, 188, 189, 190, 191, 192, 193, 194, 195, 196, 197, 198, 199, 200, 201, 202, 203, 204, 205, 206, 207, 208, 209, 210, 211]], [0, 377, [3842, 3881, 3916, 3953, 3986, 4017, 4044], [24535.246, 24495.544, 24676.144, 24829.876, 24723.457, 24776.912, 24575.621], [36800.896, 36845.255, 36830.869, 36840.923, 36838.917, 36822.549, 36831.257], [33.554, 26.062, 21.758, 27.578, 16.938, 17.942, 38.217], [1690.288230056682, 7647.6775860428925, 1965.2261570933892, 2162.774013957885, 2241.588899441829, 2353.4830425129967, 4021.87285951843], [183, 184, 185, 186, 187, 188, 189]], [1, 393, [3933, 3965, 4004, 4029, 4066, 4096, 4134], [4616.136, 4519.748, 4579.011, 4510.595, 4503.796, 4652.268, 4555.253], [51468.953, 51654.76, 51616.021, 51674.888, 51576.578, 51392.195, 51309.986], [33.005, 30.91, 16.388, 34.96, 30.415, 27.608, 25.424], [3190.140201664269, 1120.1203949715689, 2264.035868583578, 1364.5496805699142, 2118.485462771658, 11066.03743548819, 6562.685801049275], [186, 187, 188, 189, 190, 191, 192]], [2, 424, [4218, 4252, 4277, 4302, 4330, 4359], [10771.267, 10803.113, 10776.337, 10792.666, 10804.789, 10796.565], [52933.097, 52980.7, 52950.188, 52968.558, 52932.094, 52969.305], [11.465, 14.24, 21.488, 10.052, 23.943, 12.311], [1506.1443331431446, 1913.4323491733962, 1303.5020649855314, 1787.8957682866353, 1061.8787321081927, 1967.4698455285566], [194, 195, 196, 197, 198, 199]], [0, 427, [4309, 4341, 4367, 4394, 4418, 4446, 4467, 4500, 4525, 4556, 4585, 4610, 4634], [23315.258, 23152.958, 23226.806, 23172.279, 23174.869, 23273.687, 23224.45, 23150.567, 23269.74, 23224.807, 23195.339, 23215.602, 23133.147], [36512.746, 36498.663, 36548.212, 36524.017, 36474.693, 36608.976, 36580.285, 36495.885, 36597.173, 36474.799, 36474.134, 36508.18, 36719.526], [23.453, 17.249, 21.931, 27.164, 18.597, 20.646, 23.105, 40.268, 29.786, 19.1, 27.685, 34.691, 14.737], [14785.60404769242, 4856.044405768907, 10445.841355823408, 4768.1836058666995, 3804.4974001331652, 5481.464441103187, 3583.467354284671, 1713.3369994819611, 3791.376052114179, 11938.347268919553, 1933.857601035667, 2177.4871117570324, 611.6673441775299], [197, 198, 199, 200, 201, 202, 203, 204, 205, 206, 207, 208, 209]], [0, 494, [4911, 4934, 4961, 4996, 5016], [22959.59, 23109.403, 23086.723, 23051.424, 23114.513], [36571.601, 36591.269, 36590.853, 36570.368, 36562.884], [21.406, 16.182, 9.258, 11.817, 17.322], [2355.5993696742185, 1745.1346295149804, 3177.6132308889055, 1893.7158978671446, 713.3026920830558], [223, 224, 225, 226, 227]], [1, 495, [4925, 4945, 4977, 5007, 5028, 5049, 5068, 5086, 5108, 5136, 5151, 5176, 5198], [4263.025, 4280.178, 4257.494, 4296.489, 4310.338, 4318.022, 4368.671, 4318.747, 4292.463, 4325.877, 4347.956, 4305.609, 4355.735], [52093.78, 52108.573, 52072.517, 52098.063, 52082.705, 52153.24, 52129.554, 52176.0, 52142.853, 52113.987, 52116.376, 52146.605, 52181.075], [10.375, 7.625, 14.777, 14.232, 18.614, 12.521, 21.496, 13.657, 18.593, 12.279, 8.032, 13.946, 16.237], [2539.954810218457, 2567.8088168305517, 1484.670740421776, 1895.0534175106677, 2381.5554183351505, 1763.7611496623042, 1257.7050714292354, 2103.7905478457606, 1220.314665452342, 1791.3708664617302, 2342.2497750716075, 2224.159976289056, 1495.5707542316209], [224, 225, 226, 227, 228, 229, 230, 231, 232, 233, 234, 235, 236]], [1, 512, [5107, 5135, 5150, 5175, 5197, 5215, 5243, 5272, 5287], [3776.459, 3791.318, 3777.064, 3765.906, 3682.013, 3743.279, 3770.124, 3716.301, 3710.589], [52635.206, 52591.974, 52596.792, 52642.742, 52568.946, 52648.163, 52632.552, 52622.715, 52630.2], [31.811, 25.646, 27.015, 21.598, 29.852, 35.19, 26.73, 15.448, 16.773], [1916.1969290442075, 3573.1828524875896, 1173.8482595628523, 1072.4422730352846, 1713.6578255206298, 2443.9577675601927, 1161.439643562824, 2293.597667542685, 3110.5831013264187], [232, 233, 234, 235, 236, 237, 238, 239, 240]], [1, 522, [5244, 5273, 5288, 5313, 5336, 5363], [4285.446, 4245.502, 4202.562, 4219.91, 4228.546, 4236.675], [52112.404, 52130.345, 52156.49, 52117.569, 52134.452, 52131.421], [29.261, 13.448, 10.371, 12.217, 12.382, 14.889], [1063.7134876457794, 1856.7953254016504, 1868.545996622367, 2391.4214591430436, 2014.1942776681824, 2312.2717790432885], [238, 239, 240, 241, 242, 243]], [0, 550, [5500, 5522, 5544, 5565, 5583], [23866.185, 23919.818, 23957.063, 23896.193, 23941.139], [36490.502, 36412.33, 36408.475, 36413.573, 36428.132], [35.189, 17.794, 7.957, 18.6, 18.938], [1788.4723974311114, 1493.4771011646737, 3611.451096658654, 2252.3906949559114, 572.3309643440065], [250, 251, 252, 253, 254]], [2, 582, [5793, 5815, 5833, 5850, 5866, 5888, 5902, 5920], [12750.691, 12709.689, 12749.979, 12749.428, 12754.5, 12751.001, 12730.143, 12727.649], [52276.476, 52296.864, 52298.996, 52329.613, 52308.432, 52305.507, 52309.206, 52311.005], [13.247, 15.494, 9.28, 7.995, 8.546, 6.451, 9.177, 6.684], [1557.333497298846, 1783.9243510668366, 2827.322642820911, 3709.8000216410433, 3203.4658141232544, 3957.3150937353994, 2417.1396335308777, 3504.464491530687], [266, 267, 268, 269, 270, 271, 272, 273]], [2, 599, [5980, 5988, 6009, 6029, 6064, 6098, 6137, 6180], [11552.194, 11662.652, 11693.913, 11651.536, 11667.044, 11658.877, 11688.987, 11653.638], [52151.265, 52068.597, 52173.636, 52241.988, 52102.574, 52120.091, 52134.125, 52148.151], [31.088, 24.631, 23.636, 30.209, 20.463, 9.644, 11.569, 15.819], [2151.0801644041435, 3734.5551580144434, 1504.0678826454619, 774.151298928077, 3170.900248467573, 3078.0420202971923, 3996.2344928511666, 4631.439136520955], [277, 278, 279, 280, 281, 282, 283, 284]], [1, 604, [6005, 6019, 6057, 6093, 6131, 6173, 6213, 6251, 6283, 6317, 6352, 6387, 6418], [3710.348, 3736.861, 3711.722, 3680.966, 3696.985, 3697.991, 3731.241, 3705.519, 3693.809, 3664.651, 3681.894, 3667.631, 3678.105], [52590.386, 52557.866, 52575.456, 52557.616, 52563.644, 52522.661, 52549.412, 52569.018, 52561.32, 52567.516, 52535.195, 52522.776, 52559.564], [14.777, 16.751, 11.296, 12.88, 16.165, 14.975, 20.709, 14.697, 12.068, 17.505, 12.61, 16.221, 14.532], [1970.6726737361955, 3343.917630627526, 2193.335780064879, 4017.2880012797186, 3387.2872742098234, 3812.1068373770413, 1849.8433999041954, 2614.1058030825684, 3395.0048567263875, 2269.861219222204, 2394.6255601410417, 2239.0437967748917, 2039.8297643385463], [279, 280, 281, 282, 283, 284, 285, 286, 287, 288, 289, 290, 291]], [1, 615, [6020, 6059, 6094, 6132, 6174, 6214, 6252, 6284], [4415.898, 4217.941, 4250.167, 4309.317, 4328.846, 4304.983, 4284.595, 4280.071], [51685.995, 51591.943, 51550.163, 51566.81, 51564.922, 51534.97, 51550.858, 51626.816], [27.078, 18.077, 14.937, 16.99, 9.29, 23.436, 20.072, 30.299], [4459.79605783814, 1060.0639883058077, 4298.663537474831, 10646.794034167855, 66585.12405549527, 2681.771131173628, 3349.1249752773706, 1649.7152434013497], [280, 281, 282, 283, 284, 285, 286, 287]], [1, 616, [6022, 6061, 6096, 6134, 6175, 6215, 6253, 6285], [5079.517, 5103.079, 5088.209, 5088.599, 5096.03, 5137.655, 5143.278, 5119.667], [50917.047, 50906.048, 50889.765, 50890.576, 50892.253, 50886.913, 50992.839, 50945.446], [29.743, 11.294, 15.016, 13.794, 14.021, 18.732, 10.95, 29.393], [2944.689933978997, 2309.4878600664333, 2229.4214395079853, 2617.7585613729425, 2400.012505468889, 1745.352056635531, 92718.13911552544, 3696.5564717788548], [280, 281, 282, 283, 284, 285, 286, 287]], [0, 619, [6071, 6105, 6146, 6185, 6228, 6265, 6298, 6326, 6362], [22622.572, 22589.611, 22715.063, 22570.155, 22416.838, 22389.959, 22397.353, 22416.477, 22389.494], [36245.935, 36232.42, 36353.028, 36459.469, 36602.519, 36594.738, 36582.266, 36597.686, 36586.455], [18.229, 8.786, 15.631, 29.712, 14.151, 8.197, 9.988, 8.363, 15.442], [2730.621171977803, 3478.9885060652555, 36428.68063719361, 15034.369676844291, 3083.3282825314836, 4010.7708242006806, 2995.2239003112595, 4053.2503077436204, 2148.517735181327], [281, 282, 283, 284, 285, 286, 287, 288, 289]], [0, 631, [6104, 6145, 6184, 6227, 6264, 6297, 6325, 6360, 6398, 6428, 6466, 6495, 6528, 6557, 6588, 6614, 6645], [21647.185, 21678.706, 21613.545, 21628.025, 21656.552, 21653.004, 21687.337, 21661.412, 21666.585, 21608.418, 21642.507, 21662.611, 21655.698, 21651.915, 21657.184, 21602.779, 21668.817], [36613.718, 36657.38, 36602.628, 36646.709, 36683.193, 36662.115, 36661.322, 36693.281, 36661.168, 36659.454, 36638.601, 36646.086, 36656.397, 36659.735, 36660.304, 36647.44, 36645.679], [25.548, 17.5, 13.352, 13.907, 17.703, 16.916, 21.574, 20.98, 13.079, 17.64, 14.135, 23.264, 11.045, 11.903, 11.053, 12.341, 12.173], [3478.5628860112242, 1994.4169756438082, 3436.80578975765, 3185.8294489213417, 4844.707034161998, 2757.4161769667567, 2398.2874362228495, 1667.9423014496813, 2253.1428471092327, 6113.862042155293, 1910.8404489860147, 2852.6861570606725, 2530.6182590338362, 2794.441410674075, 1785.6001287420174, 2910.5568151336524, 695.2262287553893], [282, 283, 284, 285, 286, 287, 288, 289, 290, 291, 292, 293, 294, 295, 296, 297, 298]], [0, 634, [6190, 6232, 6267, 6300, 6331, 6366, 6401], [23920.19, 23944.299, 23966.662, 23959.437, 23977.012, 23979.366, 23953.402], [37192.347, 37185.087, 37191.027, 37168.421, 37148.97, 37174.291, 37085.995], [13.226, 13.29, 15.207, 13.119, 12.692, 14.963, 15.22], [1684.0210579320003, 2675.3758783727094, 4122.649203307627, 3184.153645146025, 3041.95480812856, 1973.1673570021371, 10041.452623307308], [284, 285, 286, 287, 288, 289, 290]], [2, 652, [6292, 6321, 6356, 6393, 6421, 6458, 6493], [12574.061, 12509.898, 12556.78, 12570.91, 12542.681, 12538.279, 12553.171], [51937.881, 51917.861, 51960.563, 51916.547, 51929.327, 51925.298, 51944.9], [11.938, 15.504, 17.233, 19.437, 14.152, 9.826, 24.982], [2402.0444132367156, 2017.9295230775742, 1692.2109561477673, 2669.8510100578974, 1967.9944429018876, 2063.366213670078, 1182.5799167296357], [287, 288, 289, 290, 291, 292, 293]], [2, 682, [6580, 6609, 6637, 6671, 6699], [12196.013, 12225.407, 12207.65, 12192.383, 12094.607], [52565.215, 52545.152, 52531.435, 52543.829, 52542.08], [22.811, 9.829, 6.148, 9.69, 56.228], [920.4003772247354, 3031.1946224370295, 2987.877543549142, 4781.239022266633, 2546.0497094550933], [296, 297, 298, 299, 300]], [2, 683, [6582, 6610, 6639, 6672, 6702, 6735, 6763, 6792, 6822, 6850, 6874], [12424.306, 12513.872, 12541.349, 12560.912, 12529.357, 12558.486, 12579.044, 12538.983, 12542.39, 12547.719, 12546.62], [51978.862, 51971.91, 51967.775, 51942.355, 51940.624, 51913.639, 51917.666, 51908.69, 51956.041, 51923.482, 51941.465], [30.896, 12.768, 19.685, 19.871, 9.49, 19.657, 11.369, 22.584, 20.772, 15.398, 25.746], [1920.4637333208113, 3597.759121608732, 1813.900097761282, 1072.307743165132, 1728.546536833891, 1409.4706955554882, 2031.2609245164897, 1515.579808086978, 1546.023270942128, 836.3554826229297, 1098.7065909142261], [296, 297, 298, 299, 300, 301, 302, 303, 304, 305, 306]], [0, 694, [6709, 6739, 6769, 6798, 6829, 6854, 6878, 6910, 6933, 6968], [21679.726, 21627.41, 21774.541, 21627.75, 21616.723, 21576.371, 21620.631, 21771.622, 21670.521, 21703.4], [36662.294, 36673.899, 36596.74, 36686.817, 36684.281, 36709.645, 36684.899, 36675.373, 36726.809, 36694.636], [18.732, 12.531, 19.908, 24.137, 21.961, 17.584, 16.937, 40.048, 16.923, 23.073], [1543.3134901260053, 2159.8804195705916, 7128.99639398039, 2865.1797517244954, 2384.436288367197, 760.985158200099, 1062.7712277374007, 3193.474337678902, 1012.8079145545211, 887.6958684256128], [300, 301, 302, 303, 304, 305, 306, 307, 308, 309]], [2, 702, [6760, 6789, 6819, 6847, 6870, 6904], [11743.801, 11701.075, 11725.377, 11718.638, 11792.507, 11782.826], [52276.164, 52302.209, 52281.336, 52305.57, 52430.295, 52435.61], [14.797, 6.635, 19.282, 17.455, 22.53, 36.876], [2630.6566301668454, 5958.788453634641, 4406.02942696065, 4479.877471656333, 19338.956069325486, 5407.4385695891215], [302, 303, 304, 305, 306, 307]], [2, 703, [6762, 6791, 6821, 6849, 6873], [12140.63, 12179.256, 12175.77, 12190.46, 12182.851], [52442.583, 52399.756, 52417.389, 52431.11, 52397.423], [21.813, 11.205, 9.501, 13.156, 8.502], [1528.7213340788705, 2498.28921932804, 2505.6045421510535, 2615.2499736256314, 2866.8002941031937], [302, 303, 304, 305, 306]], [2, 735, [7074, 7109, 7138, 7163, 7195, 7228, 7249, 7270], [11779.878, 11752.645, 11741.865, 11753.166, 11751.579, 11727.032, 11783.927, 11743.211], [52261.955, 52299.051, 52379.095, 52369.492, 52320.919, 52287.56, 52356.667, 52339.133], [21.131, 19.033, 14.24, 13.098, 12.157, 17.242, 22.109, 10.796], [4740.819305292878, 3208.5383479128177, 5847.550538925543, 3481.4785439264683, 2778.8645691239044, 4065.8249787318127, 2095.0115445226093, 1244.4667780833126], [313, 314, 315, 316, 317, 318, 319, 320]], [0, 737, [7052, 7082, 7117, 7145, 7169, 7202, 7233, 7257, 7276, 7296, 7318, 7345, 7365], [23044.502, 22867.757, 22971.776, 22904.908, 22938.653, 22982.795, 23046.269, 22972.852, 23042.375, 22928.622, 22894.011, 22757.546, 22700.391], [36810.942, 36809.915, 36890.345, 36866.185, 36809.607, 36727.632, 36649.697, 36683.368, 36677.469, 36685.409, 36704.904, 36792.441, 36807.819], [31.037, 12.262, 12.117, 11.275, 16.223, 16.755, 10.5, 20.842, 14.38, 25.808, 29.972, 29.925, 24.353], [1585.5763135335792, 82040.13396092072, 4320.217458831756, 5605.987278532399, 10310.700656653895, 5536.312130860087, 3139.6367995622018, 4292.834615580332, 2274.3228213770335, 3867.804276745596, 8402.55086981454, 3100.4352574607683, 1976.6793347794644], [312, 313, 314, 315, 316, 317, 318, 319, 320, 321, 322, 323, 324]], [2, 761, [7253, 7274, 7292, 7316, 7340], [13146.179, 13046.959, 13146.279, 13165.552, 13135.812], [52209.659, 52121.539, 52174.141, 52229.601, 52254.681], [32.92, 24.475, 14.581, 24.232, 22.662], [2353.611132232061, 1412.6509069555798, 488.12798233997876, 1291.6922100664926, 1074.8985105840634], [319, 320, 321, 322, 323]], [0, 777, [7411, 7435, 7460, 7478, 7505, 7524], [22716.554, 22770.022, 22783.275, 22771.875, 22805.722, 22816.504], [36895.676, 36784.737, 36836.962, 36841.801, 36824.877, 36757.793], [33.077, 32.862, 26.673, 20.616, 36.581, 30.678], [1483.062788087909, 1897.1791378202572, 997.5451242121226, 1405.1276750290688, 1936.8384259584413, 4066.6435258183456], [326, 327, 328, 329, 330, 331]], [2, 784, [7454, 7475, 7496, 7517, 7539, 7560, 7582, 7610], [11744.218, 11718.796, 11661.143, 11767.34, 11751.522, 11726.297, 11733.298, 11750.293], [52423.236, 52329.578, 52336.207, 52334.857, 52315.69, 52308.404, 52318.008, 52313.284], [13.748, 14.168, 17.784, 18.48, 14.281, 21.716, 9.368, 20.637], [524.5239871926252, 2719.796509299147, 1242.4254768697522, 1764.7635407100274, 1552.1552385883485, 1960.7733936262455, 1883.6161498619035, 721.1374415975878], [328, 329, 330, 331, 332, 333, 334, 335]], [1, 792, [7536, 7553, 7577, 7605, 7626, 7652, 7685, 7712, 7743], [3676.644, 3577.201, 3670.248, 3598.791, 3582.5, 3624.477, 3574.698, 3581.398, 3600.129], [52149.175, 52124.566, 52132.536, 52111.653, 52096.851, 52174.037, 52105.012, 52163.122, 52103.651], [23.51, 23.192, 21.078, 25.239, 19.816, 26.745, 14.519, 24.593, 16.522], [896.635240606358, 889.4920093133192, 711.6832343029429, 1484.7314281116514, 948.8384514360474, 1919.7340910134224, 615.6259347206635, 1408.1871827920497, 1262.480643495707], [332, 333, 334, 335, 336, 337, 338, 339, 340]], [1, 801, [7555, 7578, 7606, 7627, 7653, 7686, 7714], [4704.152, 4848.003, 4821.24, 4817.482, 4801.507, 4827.736, 4695.11], [51921.107, 52022.715, 52005.299, 52005.885, 52003.283, 52002.017, 51936.847], [30.131, 13.767, 16.539, 14.955, 16.096, 9.636, 31.228], [5315.205335482985, 2058.1522933347073, 1680.7969153075096, 2858.3531835704857, 5697.938258347281, 2877.4521189658035, 3947.9451919611456], [333, 334, 335, 336, 337, 338, 339]], [0, 804, [7614, 7637, 7669, 7696, 7729, 7754, 7779, 7797, 7819, 7843, 7868, 7891, 7917, 7939, 7970, 7994, 8014, 8027], [22002.132, 22082.209, 22119.9, 22073.557, 22100.802, 22151.172, 22129.722, 22142.567, 22170.971, 22220.272, 22161.845, 22236.097, 22200.9, 22225.021, 22188.878, 22231.655, 22255.194, 22169.061], [36790.921, 36769.464, 36790.327, 36810.498, 36801.063, 36772.89, 36776.193, 36781.718, 36794.787, 36752.82, 36671.78, 36781.562, 36747.42, 36760.489, 36775.012, 36763.748, 36746.439, 36714.611], [23.043, 7.162, 14.746, 9.809, 8.24, 8.042, 9.169, 6.441, 10.601, 7.25, 45.004, 10.811, 9.569, 8.378, 9.13, 11.925, 11.854, 34.645], [1462.8748795200215, 4146.671118824255, 1042.8728279455902, 3091.904778742259, 2457.696662284361, 2737.2707823925966, 3266.7527357871127, 2894.806534062255, 3317.066186655161, 2534.70017214576, 1754.393812776557, 2401.836825620708, 2134.9134601987676, 2814.444920091746, 2575.236075381225, 2714.832351280107, 2131.274222375416, 3020.0346307413506], [335, 336, 337, 338, 339, 340, 341, 342, 343, 344, 345, 346, 347, 348, 349, 350, 351, 352]], [1, 897, [8578, 8589, 8599, 8613, 8626, 8644, 8664, 8686, 8702, 8720, 8737], [4652.036, 4627.44, 4641.556, 4629.482, 4652.928, 4637.026, 4656.559, 4615.26, 4660.038, 4653.979, 4638.916], [51470.534, 51488.958, 51499.164, 51507.708, 51506.169, 51516.007, 51510.603, 51468.065, 51491.622, 51451.683, 51261.744], [18.227, 10.379, 10.606, 8.934, 9.484, 6.584, 9.757, 14.727, 9.465, 20.645, 30.95], [1254.380061437775, 2907.075865276349, 2639.5418735023068, 2730.692827515909, 3502.324521008914, 2876.954224852101, 3292.6754297925568, 3094.877277134887, 3424.3314105485833, 1356.8579928385432, 1790.8331502694182], [380, 381, 382, 383, 384, 385, 386, 387, 388, 389, 390]], [0, 946, [9001, 9021, 9036, 9059, 9086, 9109, 9131, 9153, 9177, 9202, 9222, 9240, 9262, 9276, 9296, 9315], [21767.191, 21781.389, 21787.163, 21792.06, 21794.97, 21800.652, 21805.786, 21789.033, 21812.132, 21826.357, 21775.874, 21766.967, 21736.129, 21820.584, 21857.907, 21831.63], [36758.77, 36797.911, 36747.886, 36796.736, 36773.653, 36795.398, 36763.685, 36766.8, 36794.183, 36748.597, 36749.1, 36721.439, 36739.16, 36706.058, 36772.741, 36760.192], [37.17, 10.502, 21.387, 17.363, 14.195, 12.694, 10.666, 12.645, 15.784, 23.499, 13.771, 12.235, 14.1, 29.807, 26.001, 35.75], [2111.1098561063823, 3035.983443158023, 2195.590496978591, 2591.047125750097, 2292.4103798888327, 2387.9187978631853, 5380.109117461497, 3148.3875049041794, 2038.981416968381, 2860.137500604848, 3303.947190743221, 2830.3923935333455, 3082.2046472792535, 1734.1522720411251, 2370.4387763365658, 2574.8353651578263], [403, 404, 405, 406, 407, 408, 409, 410, 411, 412, 413, 414, 415, 416, 417, 418]], [0, 996, [9497, 9514, 9538, 9556, 9582, 9622], [24613.131, 24626.151, 24652.621, 24641.889, 24655.963, 24623.324], [36660.559, 36670.34, 36676.996, 36687.758, 36669.825, 36692.402], [16.742, 7.935, 13.298, 10.918, 12.958, 12.951], [1315.5262363164916, 2029.1547465152923, 2055.6889772256645, 3060.740975892903, 1486.0905925611728, 1541.4163508057138], [433, 434, 435, 436, 437, 438]], [2, 1005, [9570, 9605, 9641, 9678, 9723, 9760, 9795, 9827], [11411.739, 11533.492, 11417.303, 11477.4, 11482.631, 11543.83, 11533.266, 11562.491], [52721.218, 52858.45, 52813.679, 52758.577, 52729.956, 52633.718, 52601.408, 52540.312], [24.273, 13.397, 14.974, 11.29, 13.331, 18.114, 22.081, 16.643], [6176.155224132826, 22727.246821925855, 11700.88210229307, 17141.491073918452, 17135.979594617853, 4471.57125215789, 2518.686841537786, 1164.4741758037178], [437, 438, 439, 440, 441, 442, 443, 444]], [2, 1006, [9571, 9606, 9642, 9679, 9724, 9761, 9796, 9828, 9860, 9896, 9936], [11816.252, 11818.18, 11643.952, 11686.718, 11718.707, 11842.193, 11869.706, 11877.542, 11864.567, 11891.896, 11842.663], [52149.948, 52099.802, 52208.084, 52222.729, 52220.409, 52103.97, 52157.742, 52259.306, 52081.247, 52159.094, 52161.342], [30.671, 14.235, 15.75, 14.959, 17.342, 18.609, 20.703, 29.225, 18.091, 27.251, 24.791], [2337.6444106735066, 3762.336832861921, 11152.125862707126, 15590.608862650986, 12275.049580968904, 5160.179615771666, 4357.333609583443, 9899.928790768983, 3487.8301869427014, 2070.344853803246, 10276.864830208273], [437, 438, 439, 440, 441, 442, 443, 444, 445, 446, 447]], [0, 1007, [9575, 9609, 9648, 9687, 9728], [21747.056, 21627.911, 21656.533, 21643.766, 21655.168], [36344.933, 36208.502, 36164.255, 36293.483, 36393.053], [27.577, 17.796, 10.113, 19.56, 31.844], [7912.24931738089, 4451.513799052844, 3959.7888428437063, 10307.9310590312, 3405.731020613757], [437, 438, 439, 440, 441]], [0, 1008, [9578, 9614, 9652, 9690, 9731, 9769, 9805, 9833, 9868], [22890.112, 23080.042, 23073.894, 23036.247, 23069.699, 23096.86, 23161.799, 23162.064, 23077.541], [36812.717, 36689.729, 36745.831, 36747.29, 36801.189, 36819.159, 36724.083, 36808.712, 36817.777], [29.654, 17.068, 11.869, 15.243, 9.511, 14.363, 11.608, 11.479, 20.135], [8414.232831415076, 6942.812186831835, 9158.589443140769, 11974.41520161035, 8757.214569594205, 16363.49368270438, 10180.225499254644, 10934.328721928992, 3542.6976561870556], [437, 438, 439, 440, 441, 442, 443, 444, 445]], [1, 1018, [9597, 9636, 9673, 9716, 9755], [4423.72, 4223.372, 4251.832, 4223.61, 4150.663], [52479.929, 52361.245, 52466.313, 52389.837, 52385.427], [26.197, 21.685, 23.427, 19.032, 38.214], [619.5063344134517, 13167.520973042228, 1989.366154564967, 3413.370646278643, 2772.9831650185283], [438, 439, 440, 441, 442]], [2, 1025, [9644, 9681, 9725, 9763, 9798], [12959.337, 12934.531, 12948.358, 12971.251, 12979.779], [51722.428, 51762.854, 51704.715, 51715.285, 51696.396], [16.975, 20.425, 12.527, 18.579, 14.945], [7933.120000876822, 6633.591949991677, 6881.579188171663, 5357.243598669444, 1531.0432507807973], [439, 440, 441, 442, 443]], [0, 1027, [9649, 9689, 9729, 9766, 9802], [22144.948, 22135.299, 22127.321, 22113.12, 22008.514], [36841.577, 36899.789, 36882.023, 36892.496, 36832.981], [26.862, 14.665, 16.977, 18.146, 38.554], [4559.507867116744, 3733.292632954089, 8905.036498090964, 7250.054489335979, 2220.8087655572444], [439, 440, 441, 442, 443]], [0, 1028, [9619, 9656, 9695, 9734, 9773, 9808, 9837, 9872, 9911, 9946, 9973], [24073.883, 24093.337, 24185.203, 24177.406, 24141.706, 24092.982, 23985.026, 23954.402, 24023.985, 24118.371, 24044.676], [37106.25, 37090.501, 37076.188, 37072.46, 37014.382, 37070.879, 37028.33, 37013.478, 37015.771, 37131.561, 37097.84], [22.954, 10.414, 18.528, 21.245, 15.008, 15.761, 16.121, 29.636, 20.299, 16.595, 29.865], [1464.9573455481564, 3484.8203922650764, 4320.192715245314, 6644.049138164099, 9755.291007920678, 2332.9412206114685, 41285.99648545184, 4325.756874776452, 5830.817175142146, 2476.1159921890235, 3574.3665102346304], [438, 439, 440, 441, 442, 443, 444, 445, 446, 447, 448]], [2, 1037, [9826, 9859, 9895, 9934, 9965, 9988, 10023], [11502.882, 11481.999, 11550.598, 11497.837, 11487.234, 11548.177, 11590.686], [52672.751, 52701.46, 52611.012, 52705.46, 52713.007, 52702.363, 52593.021], [23.189, 13.952, 13.561, 19.408, 19.903, 22.565, 23.832], [9764.518473876671, 8944.467497205971, 1758.7833190908616, 5502.271725797731, 6114.492860440063, 5387.535877161098, 2196.3946468681575], [444, 445, 446, 447, 448, 449, 450]], [0, 1057, [9970, 9995, 10029, 10057, 10093, 10123, 10156, 10184, 10206], [23083.839, 23131.281, 23153.632, 23199.726, 23124.753, 23178.072, 23214.994, 23115.58, 23304.276], [36685.457, 36720.964, 36804.054, 36826.197, 36889.312, 36884.84, 36871.534, 36954.603, 36985.656], [28.036, 31.207, 16.692, 22.068, 16.909, 14.899, 16.573, 31.534, 17.283], [6756.525184519152, 1882.2043828543926, 6327.734863726496, 1130.9163292359847, 1401.7733665128555, 1656.974181593862, 1410.5974311992697, 1991.5416265930696, 10967.853643772383], [448, 449, 450, 451, 452, 453, 454, 455, 456]], [0, 1059, [9998, 10031, 10058, 10094, 10124, 10157, 10186, 10207], [23742.623, 23757.075, 23842.248, 23814.954, 23835.245, 23847.962, 23829.6, 23838.489], [36416.978, 36486.808, 36439.845, 36477.585, 36442.472, 36445.481, 36455.105, 36470.071], [34.279, 18.487, 8.335, 11.84, 5.703, 5.087, 5.362, 8.96], [921.1437139878883, 4157.548905736877, 2872.72332194549, 2127.0440896599125, 5409.929576066319, 5505.776752221358, 5654.117221431994, 2587.000600216424], [449, 450, 451, 452, 453, 454, 455, 456]], [1, 1069, [10046, 10079, 10111, 10140, 10177, 10197, 10223, 10240, 10263, 10290, 10314, 10348], [3911.856, 3861.788, 3875.565, 3880.258, 3869.361, 3852.839, 3853.222, 3964.057, 3853.976, 3900.996, 3892.57, 3867.75], [51997.976, 52019.874, 52038.496, 52040.229, 52048.348, 52006.087, 52053.23, 52087.902, 52053.887, 52083.032, 52057.424, 52032.006], [22.256, 9.65, 11.842, 13.014, 14.218, 15.127, 15.273, 10.203, 8.494, 18.509, 15.644, 23.556], [590.0863310257199, 2524.732900325117, 2025.8684166446187, 1803.3376419076058, 1895.7973983404056, 1937.460481238084, 2056.1321860719668, 78769.19367401947, 2014.925877423776, 1035.1727767033, 1614.1831394067328, 930.1779714910602], [451, 452, 453, 454, 455, 456, 457, 458, 459, 460, 461, 462]], [2, 1074, [10084, 10115, 10143, 10179, 10199, 10225, 10241, 10268, 10292, 10317, 10349, 10380, 10402, 10425], [11573.559, 11540.33, 11585.95, 11498.509, 11530.746, 11562.456, 11557.497, 11586.989, 11541.991, 11583.445, 11541.544, 11539.097, 11550.457, 11545.341], [52558.184, 52570.441, 52561.094, 52583.104, 52582.565, 52551.482, 52552.583, 52560.178, 52581.557, 52577.695, 52570.038, 52580.971, 52562.71, 52592.331], [22.554, 13.66, 8.085, 14.848, 9.883, 17.971, 20.043, 20.752, 14.769, 14.459, 14.289, 13.781, 10.278, 9.245], [1126.6164823076078, 2259.9795443479616, 1032.1753870275231, 1445.108668101885, 1782.4978423113716, 1795.7830759036585, 1463.5410545721634, 2032.0900106847525, 2097.490512013723, 1305.6628097823668, 1528.0144727944964, 2536.6315042705533, 2774.4054375389837, 2514.3259188669854], [452, 453, 454, 455, 456, 457, 458, 459, 460, 461, 462, 463, 464, 465]], [2, 1075, [10201, 10226, 10242, 10269, 10293, 10320], [13186.727, 13158.628, 13208.026, 13210.315, 13206.719, 13096.542], [52270.434, 52230.792, 52226.664, 52263.919, 52273.022, 52200.012], [22.384, 23.05, 23.163, 28.837, 30.258, 24.384], [1257.5819543830228, 3746.4989794064268, 1232.380703285728, 6033.671615848792, 1920.5165990709502, 5888.2295324686], [456, 457, 458, 459, 460, 461]], [0, 1083, [10250, 10274, 10298, 10331, 10358], [23838.608, 23857.608, 23832.087, 23852.246, 23808.502], [36485.988, 36453.601, 36421.004, 36500.895, 36439.817], [13.856, 13.732, 26.987, 22.482, 23.807], [1677.1769987618159, 1591.6714453849236, 1317.313285332221, 959.9010053057588, 1430.6679063280583], [458, 459, 460, 461, 462]], [0, 1130, [10656, 10671, 10694, 10717, 10737], [23139.754, 23121.964, 23152.661, 23168.356, 23181.725], [36909.981, 36870.885, 36912.72, 36888.738, 36860.837], [26.917, 17.921, 14.231, 14.794, 17.649], [1095.5478146571218, 3828.5735542166985, 1429.8326070812702, 1480.915537845153, 1084.4494678146564], [476, 477, 478, 479, 480]], [2, 1139, [10667, 10686, 10713, 10735, 10750, 10771, 10794, 10814, 10831, 10859, 10881, 10901, 10915], [12989.295, 12988.988, 13231.336, 13225.338, 13191.418, 13230.001, 13261.526, 13226.675, 13231.64, 13217.129, 13246.092, 13254.713, 13251.349], [51997.379, 52038.962, 52011.577, 51989.561, 51998.31, 51998.057, 52015.156, 52017.207, 52010.703, 52000.517, 52051.546, 52001.879, 51975.735], [18.565, 19.74, 12.616, 15.682, 16.371, 12.134, 17.997, 18.787, 10.638, 20.462, 21.067, 10.876, 20.385], [2074.8183154814074, 1208.7263573874916, 3076.5158566641308, 2740.557266651371, 2143.60853963356, 2655.3897244021878, 1781.9295184571417, 2877.890501391419, 2692.1336464697984, 2178.304969170355, 1658.9182901394267, 2091.2345040777986, 1353.2240960327806], [477, 478, 479, 480, 481, 482, 483, 484, 485, 486, 487, 488, 489]], [0, 1144, [10738, 10753, 10776, 10801, 10818, 10839, 10866, 10887, 10905, 10919, 10936, 10954, 10976, 10995, 11016, 11035, 11054, 11067], [23994.998, 23998.165, 23961.215, 23997.703, 24000.376, 23994.621, 24013.912, 23995.367, 23960.975, 23992.401, 23989.248, 24008.339, 24061.084, 23959.284, 24084.1, 24028.86, 24108.899, 23991.797], [36397.08, 36406.138, 36485.314, 36424.185, 36453.596, 36451.701, 36417.076, 36407.729, 36427.752, 36462.808, 36443.14, 36430.883, 36396.969, 36459.119, 36445.733, 36389.257, 36459.792, 36368.288], [22.02, 11.616, 16.633, 13.281, 11.733, 12.181, 11.099, 12.658, 17.072, 15.145, 9.62, 17.413, 11.739, 15.757, 26.579, 23.063, 16.698, 32.757], [1979.0084388152666, 1671.264094873973, 2966.426547101644, 2754.806714295078, 2289.7854524950803, 3050.9018258472897, 2226.8226400666863, 1993.4490726160866, 2055.4259005659246, 2854.382705516078, 2244.2091874665216, 2554.8673865153633, 2432.372231248185, 936.4601920727987, 1885.5500682802099, 2325.8700063431434, 1000.8559703140492, 1590.3373527796555], [480, 481, 482, 483, 484, 485, 486, 487, 488, 489, 490, 491, 492, 493, 494, 495, 496, 497]], [0, 1150, [10757, 10779, 10802, 10820, 10841, 10868], [24657.578, 24694.763, 24627.632, 24595.647, 24639.035, 24576.035], [36710.306, 36650.202, 36560.888, 36583.046, 36571.53, 36546.208], [20.739, 22.524, 40.353, 19.658, 19.487, 16.252], [9583.647300204608, 1761.008392002071, 1116.4739275506174, 2099.2059609641783, 1334.5932006225864, 800.5026723570281], [481, 482, 483, 484, 485, 486]], [2, 1175, [10992, 11008, 11029, 11047, 11064], [13093.326, 13049.232, 13163.947, 13175.609, 13056.768], [51968.412, 52066.082, 52037.802, 52018.949, 52045.71], [37.961, 31.747, 27.761, 28.472, 28.602], [3701.536020578573, 2486.75367249768, 1428.587584097468, 1267.3357238997123, 4583.67587591464], [493, 494, 495, 496, 497]], [0, 1185, [11105, 11116, 11130, 11148, 11166, 11182, 11198, 11215, 11232, 11253, 11269, 11281, 11294, 11313, 11330, 11346, 11367, 11389, 11409, 11431, 11448, 11467, 11492, 11505], [24316.564, 24358.668, 24321.022, 24348.056, 24319.956, 24327.612, 24347.34, 24336.305, 24372.538, 24285.459, 24218.434, 24297.284, 24318.191, 24336.562, 24331.283, 24351.812, 24323.469, 24313.501, 24301.193, 24361.472, 24367.304, 24326.239, 24325.043, 24314.364], [37033.043, 37038.126, 37025.813, 37016.584, 37034.23, 37020.922, 37047.836, 37024.488, 37046.82, 37047.188, 36863.95, 37042.512, 37037.149, 37070.955, 37072.654, 37047.107, 37089.581, 37055.674, 37049.79, 37009.703, 37019.469, 37029.439, 37055.609, 37035.061], [21.556, 11.209, 19.595, 16.019, 18.14, 13.267, 16.781, 10.522, 17.259, 15.349, 37.577, 11.406, 13.98, 14.63, 8.652, 6.793, 15.039, 14.576, 23.061, 10.987, 10.302, 21.764, 32.337, 33.996], [2824.7165647385045, 2198.5648102854025, 2136.3449274348254, 1946.4549134026993, 2438.43746261375, 2290.5098541093, 2273.722320976808, 2110.067723292064, 2682.699540582381, 1884.5277120562637, 8982.032522303267, 2027.960919698509, 2913.4812741175597, 2342.6128341335293, 3335.198981121223, 5290.30214055351, 1483.9489123198582, 1641.5646070938838, 2291.794644935698, 2982.5956255166493, 2378.035612898694, 989.5543290316762, 2223.9433137975034, 1302.8797002678707], [499, 500, 501, 502, 503, 504, 505, 506, 507, 508, 509, 510, 511, 512, 513, 514, 515, 516, 517, 518, 519, 520, 521, 522]], [2, 1222, [11444, 11462, 11482, 11500, 11518, 11530], [12366.072, 12373.665, 12356.738, 12387.988, 12381.201, 12352.509], [52639.006, 52661.736, 52695.787, 52674.02, 52670.964, 52660.944], [16.772, 15.264, 14.535, 9.851, 11.246, 13.684], [2545.607754621574, 2896.1647944675087, 3368.1118926294084, 2497.1114386354598, 3971.527605578461, 2621.5135016632057], [519, 520, 521, 522, 523, 524]], [2, 1259, [11841, 11855, 11876, 11896, 11912], [10965.523, 11008.633, 10987.498, 10951.822, 10999.176], [53106.814, 53068.48, 53039.994, 53052.107, 53004.282], [31.645, 6.624, 9.96, 13.596, 23.85], [1468.1408123697813, 3007.583568422379, 2498.3325882667996, 2318.1301879456196, 1412.4368645896097], [544, 545, 546, 547, 548]], [2, 1262, [11854, 11875, 11895, 11911, 11928, 11945], [10393.832, 10383.478, 10373.407, 10382.518, 10375.507, 10399.151], [52931.469, 52925.517, 52911.662, 52917.491, 52916.193, 52926.709], [16.817, 10.443, 17.376, 12.325, 10.021, 18.768], [1340.2260686638733, 3384.4398338298215, 2602.5494981353463, 2353.2284413099155, 3950.416095588069, 2030.4348667388108], [545, 546, 547, 548, 549, 550]], [0, 1274, [11999, 12017, 12029, 12039, 12052, 12067, 12080, 12095], [23334.879, 23350.296, 23353.439, 23332.972, 23343.467, 23338.452, 23348.699, 23355.536], [37027.874, 37029.191, 37030.25, 37047.768, 37061.387, 37077.223, 37063.721, 37049.749], [20.497, 7.83, 9.4, 7.931, 11.682, 10.238, 10.694, 15.194], [1022.0321061587764, 2325.2567961469026, 3051.2642163708247, 2641.0187265761024, 3119.4789600936756, 2188.6654053819498, 2096.705699177763, 2744.18964180556], [554, 555, 556, 557, 558, 559, 560, 561]], [2, 1287, [12111, 12125, 12149, 12168, 12182, 12195], [11775.666, 11732.351, 11731.93, 11728.532, 11624.462, 11663.27], [52495.94, 52475.978, 52434.264, 52490.684, 52340.53, 52416.719], [12.078, 22.88, 16.21, 18.99, 26.514, 30.612], [797.7550082610916, 1063.8871066682304, 805.2827992597205, 1659.2279316580648, 4471.494779247922, 936.174658075355], [562, 563, 564, 565, 566, 567]], [2, 1308, [12332, 12358, 12398, 12436, 12475], [13041.592, 12895.461, 12908.626, 12876.545, 12944.66], [51786.467, 51917.305, 52027.608, 51880.873, 51940.247], [23.222, 13.707, 12.414, 35.33, 29.59], [3611.0628405905336, 25977.865518900904, 63764.10073197012, 2425.0132324892097, 9099.993822969034], [576, 577, 578, 579, 580]], [0, 1311, [12338, 12366, 12404, 12440, 12482, 12523, 12565, 12602, 12635, 12682, 12722, 12751, 12788, 12816, 12851, 12884, 12916, 12946, 12976, 12998, 13022, 13045, 13070, 13100, 13129], [23241.94, 23227.823, 23178.226, 23168.197, 23127.598, 23112.58, 23084.925, 23109.805, 23130.077, 23063.342, 23125.126, 23168.149, 23139.351, 23177.163, 23155.451, 23167.932, 23095.895, 23044.016, 23080.363, 23122.074, 23070.086, 23028.322, 23006.6, 23021.219, 23034.048], [36974.583, 36857.701, 36795.413, 36874.494, 36803.044, 36799.379, 36771.852, 36779.787, 36858.3, 36802.376, 36835.915, 36839.872, 36723.01, 36639.663, 36641.836, 36646.331, 36646.238, 36695.377, 36727.546, 36597.764, 36662.868, 36527.733, 36470.911, 36483.115, 36460.47], [18.129, 19.255, 15.406, 12.026, 10.941, 9.274, 8.73, 12.348, 12.723, 9.822, 14.735, 10.63, 10.992, 13.818, 14.394, 13.89, 11.45, 14.617, 14.69, 16.735, 17.11, 11.37, 6.704, 9.827, 8.053], [2718.316706193627, 13162.144855986608, 8934.984947485194, 6781.729646046544, 8808.19676613167, 9642.854163639535, 8773.408354443096, 7954.252465736683, 8901.584677129003, 8260.240669422357, 3482.271185688888, 5491.659124615259, 8288.913001110317, 5680.107667760745, 4597.799740327665, 3588.8706018426683, 4633.508963146999, 9391.159127151974, 23007.090339789484, 4070.8843221360685, 2875.0916626701683, 3673.428285589967, 5704.749263262902, 5851.573935995483, 2599.159202999386], [576, 577, 578, 579, 580, 581, 582, 583, 584, 585, 586, 587, 588, 589, 590, 591, 592, 593, 594, 595, 596, 597, 598, 599, 600]], [0, 1312, [12339, 12369, 12408, 12446, 12487, 12529, 12568], [23916.938, 23935.671, 23894.173, 23914.102, 23910.442, 23907.691, 23880.999], [36808.041, 36708.917, 36699.095, 36937.138, 36998.237, 37115.12, 37135.817], [10.515, 19.069, 24.636, 15.943, 19.356, 8.745, 9.3], [1756.0080493293913, 4633.072520551529, 8876.327032542084, 12640.551868449958, 5679.700742113942, 4927.76661876864, 3168.4570724829005], [576, 577, 578, 579, 580, 581, 582]], [2, 1317, [12359, 12399, 12437, 12476, 12515, 12559, 12596, 12628, 12670, 12715, 12748, 12781, 12813], [12872.069, 12862.157, 12878.736, 12889.7, 12913.029, 12894.604, 12911.837, 12931.935, 12917.406, 12801.574, 12889.747, 12974.607, 12921.637], [52367.208, 52471.731, 52457.986, 52471.711, 52459.78, 52387.029, 52355.889, 52396.068, 52324.574, 52312.06, 52371.486, 52295.029, 52499.141], [20.627, 14.918, 9.572, 10.739, 11.529, 21.703, 18.849, 23.432, 32.657, 14.822, 37.251, 29.263, 28.849], [4381.638469658063, 3403.990006331384, 5133.089408433459, 3857.482229676551, 5029.785862189079, 12469.179002687626, 7783.172643199254, 5613.537327034723, 4374.623411605219, 62985.649562310995, 836.2344525200962, 5252.980717989707, 1412.7106873629352], [577, 578, 579, 580, 581, 582, 583, 584, 585, 586, 587, 588, 589]], [1, 1321, [12391, 12430, 12470, 12507, 12552, 12588, 12620, 12663, 12705, 12744, 12774, 12808, 12841, 12874, 12907, 12934, 12962, 12989, 13013, 13035, 13059, 13086, 13120, 13148, 13178, 13210, 13239, 13279, 13311, 13340, 13365, 13399, 13429, 13455, 13486, 13509, 13532, 13559, 13584, 13616, 13650, 13668, 13690, 13711, 13737, 13766, 13791, 13813, 13837, 13854, 13870, 13888], [4487.184, 4652.145, 4651.56, 4548.146, 4686.322, 4717.137, 4677.64, 4612.111, 4634.367, 4711.24, 4708.097, 4701.612, 4695.212, 4708.304, 4713.362, 4721.691, 4680.99, 4720.141, 4704.091, 4715.926, 4662.964, 4722.226, 4713.168, 4722.678, 4730.412, 4698.232, 4728.329, 4711.444, 4636.05, 4756.6, 4723.843, 4734.897, 4715.389, 4731.183, 4763.398, 4730.786, 4713.544, 4749.0, 4738.865, 4735.903, 4757.791, 4726.857, 4704.882, 4741.387, 4749.106, 4717.517, 4612.304, 4495.057, 4498.314, 4510.882, 4532.867, 4684.951], [51755.567, 51845.698, 51841.884, 51726.248, 51852.999, 51864.15, 51837.509, 51791.006, 51835.399, 51921.85, 51912.723, 51903.298, 51896.528, 51882.869, 51893.455, 51900.782, 51898.896, 51874.157, 51903.153, 51923.331, 51945.612, 51884.041, 51882.112, 51877.705, 51892.206, 51904.89, 51930.273, 51911.792, 51929.212, 51911.252, 51895.937, 51904.875, 51906.163, 51891.769, 51900.489, 51918.307, 51900.153, 51912.567, 51897.709, 51888.42, 51879.274, 51903.859, 51901.301, 51886.402, 51888.372, 51869.281, 51756.257, 51647.327, 51684.867, 51674.548, 51682.806, 51778.771], [20.553, 12.976, 12.388, 19.176, 10.257, 14.475, 15.784, 17.871, 25.46, 10.195, 7.843, 5.649, 10.485, 11.042, 7.894, 10.12, 20.595, 15.838, 13.289, 12.178, 11.915, 8.433, 6.866, 10.708, 8.927, 14.517, 13.643, 9.193, 37.291, 15.202, 10.911, 8.508, 11.957, 8.104, 14.254, 10.445, 10.541, 9.791, 15.644, 16.531, 9.65, 10.756, 9.622, 9.263, 10.097, 19.43, 17.798, 14.696, 13.928, 11.758, 12.422, 27.377], [8773.49942578682, 5676.390958249853, 8553.463960715913, 14868.97092880163, 9906.12596678426, 7685.768512129632, 9937.236340333873, 9546.86441457765, 6149.283295364556, 3197.7731645289405, 4059.5709368281787, 6566.487869961587, 4977.332389331854, 4644.847834968012, 5749.934694382834, 3448.1533870874446, 3649.1620528212875, 2463.9479161318973, 2217.4833166479852, 2287.0797119605504, 1588.5211386158855, 4017.8120769881757, 4119.894389940392, 4118.129701409751, 5738.448321552785, 3599.2092360820907, 2037.6098136579722, 2685.03057720639, 3730.3694243275004, 1661.1054096409125, 2140.817464139806, 3068.205287071196, 2468.2953627621573, 3180.0655450073345, 3011.8461618456763, 3038.217661382638, 3618.9725929371525, 1241.8240797578667, 2267.4975415542967, 3978.8562461063125, 2127.257944741752, 3253.3814549757717, 2453.380371270098, 3063.4025610109447, 3528.4062247606626, 2204.3794260150858, 3616.212676019422, 2499.1558874615716, 2497.315266085077, 3373.0064841628114, 3478.7808526960566, 7206.643978192118], [578, 579, 580, 581, 582, 583, 584, 585, 586, 587, 588, 589, 590, 591, 592, 593, 594, 595, 596, 597, 598, 599, 600, 601, 602, 603, 604, 605, 606, 607, 608, 609, 610, 611, 612, 613, 614, 615, 616, 617, 618, 619, 620, 621, 622, 623, 624, 625, 626, 627, 628, 629]], [2, 1322, [12395, 12434, 12473, 12512, 12557, 12593, 12626, 12668, 12710, 12746, 12779, 12811, 12843, 12877, 12909, 12938, 12966, 12991, 13015, 13037, 13061, 13090, 13123, 13154], [10799.735, 10903.458, 10882.51, 10967.941, 10914.249, 10934.004, 10948.698, 10984.323, 10879.329, 10933.378, 10939.191, 10968.241, 10977.376, 11023.722, 11075.169, 11029.147, 10985.691, 10977.414, 10998.593, 11008.547, 10970.983, 10984.679, 10995.188, 11027.278], [52610.414, 52681.214, 52623.41, 52685.352, 52626.923, 52590.562, 52612.664, 52765.613, 52749.529, 52616.794, 52559.96, 52599.922, 52560.58, 52605.704, 52472.452, 52515.911, 52626.192, 52636.543, 52634.775, 52591.46, 52606.28, 52772.578, 52636.822, 52659.418], [17.721, 15.907, 20.912, 20.961, 22.608, 21.499, 8.879, 19.644, 12.357, 17.314, 16.792, 14.354, 18.116, 23.672, 22.76, 30.866, 17.707, 15.114, 11.009, 12.085, 12.207, 35.214, 11.673, 25.06], [11677.733922383242, 16174.855118422776, 4064.17082036191, 1931.0801784904975, 2140.530537764868, 1915.6720360042966, 3331.1996754029783, 7521.860739438472, 27054.91832700252, 2163.4167665402165, 1680.7435250128146, 1751.9732944763962, 2453.8783430577832, 1964.6550320041417, 2535.6085838959125, 2242.467289663535, 939.2163806312581, 3292.5929371962393, 3268.4854294749857, 2353.9533173177274, 1436.9739005730848, 5317.56103798953, 3029.676714576121, 5869.555076726732], [578, 579, 580, 581, 582, 583, 584, 585, 586, 587, 588, 589, 590, 591, 592, 593, 594, 595, 596, 597, 598, 599, 600, 601]], [2, 1323, [12396, 12435, 12474, 12514, 12558, 12594, 12627, 12669], [11818.95, 11670.032, 11630.643, 11682.073, 11750.911, 11870.956, 11864.113, 11889.582], [52442.728, 52302.942, 52307.684, 52300.044, 52307.921, 52390.525, 52353.039, 52343.614], [30.27, 15.049, 7.557, 7.249, 11.042, 20.064, 7.957, 10.713], [4607.024992452101, 12297.979424633866, 4192.658630050798, 8954.680472454294, 8693.785862025828, 6672.583580121911, 3370.75936282746, 2861.406128170117], [578, 579, 580, 581, 582, 583, 584, 585]], [0, 1338, [12519, 12562, 12599, 12631, 12678, 12719, 12749], [21796.351, 22018.828, 22023.588, 22041.459, 22029.638, 22043.071, 22012.629], [36524.314, 36438.365, 36429.25, 36433.644, 36442.996, 36447.138, 36450.273], [20.79, 10.995, 13.045, 7.192, 7.399, 10.916, 22.953], [22213.98361311546, 1915.231824674575, 1776.2807840114904, 3286.0728333078905, 2047.972294071491, 2295.2425637235833, 1330.1285520280082], [581, 582, 583, 584, 585, 586, 587]], [0, 1349, [12786, 12815, 12849, 12883, 12913, 12945, 12972, 12996, 13020, 13043, 13069, 13098, 13127, 13158, 13187, 13217, 13253], [21919.15, 22050.914, 21840.924, 21858.261, 21875.254, 21902.475, 21867.544, 21809.692, 21809.382, 21790.262, 21829.413, 21821.952, 21814.189, 21788.65, 21854.237, 21777.483, 21865.632], [36803.55, 36834.685, 36789.887, 36779.691, 36818.191, 36854.068, 36814.119, 36833.581, 36839.297, 36783.845, 36797.172, 36795.924, 36797.64, 36787.335, 36780.886, 36769.112, 36782.568], [20.656, 31.155, 33.252, 36.637, 23.091, 27.148, 21.456, 19.509, 26.733, 19.663, 20.961, 18.509, 14.755, 21.41, 28.063, 23.819, 26.804], [1880.8735610604597, 2354.144009912806, 3557.5448653307362, 1114.9732156379682, 2048.476417248379, 2231.587488855588, 4182.113579584952, 3985.6188923189443, 3768.109481249995, 2088.516888010314, 4100.770415300101, 2182.88407905495, 2638.940915056609, 775.4189345691215, 2965.4657699675445, 3802.014024706043, 2410.1977816858807], [588, 589, 590, 591, 592, 593, 594, 595, 596, 597, 598, 599, 600, 601, 602, 603, 604]], [1, 1363, [12876, 12908, 12936, 12964, 12990], [5469.126, 5580.863, 5550.977, 5566.036, 5617.499], [51434.077, 51431.841, 51410.296, 51419.798, 51474.713], [28.403, 11.46, 20.678, 14.462, 21.032], [2436.309061224384, 2062.8636128018743, 2338.3727559786525, 3000.4124067459184, 1154.1953922091068], [591, 592, 593, 594, 595]], [2, 1373, [12992, 13016, 13038, 13062, 13092, 13125, 13155, 13184], [11569.607, 11656.738, 11624.835, 11630.852, 11673.864, 11634.444, 11696.604, 11684.598], [52268.487, 52212.516, 52201.563, 52176.517, 52190.849, 52172.004, 52278.057, 52524.969], [30.856, 19.641, 22.489, 20.839, 21.177, 19.026, 34.646, 15.711], [2174.459749217727, 3000.6195717046003, 1451.4244993969144, 2260.0053478559794, 1495.0050872455033, 1178.145261120062, 4036.6576370048583, 1087.9097052061713], [595, 596, 597, 598, 599, 600, 601, 602]], [2, 1397, [13213, 13243, 13282, 13316, 13342, 13368, 13401, 13430, 13461, 13488, 13511, 13534, 13562], [10915.964, 10967.938, 10974.533, 10931.098, 10969.501, 10958.314, 10979.49, 10970.001, 10977.694, 10967.4, 11030.782, 11007.889, 10977.351], [52555.011, 52644.649, 52592.68, 52643.102, 52545.057, 52610.813, 52612.788, 52625.717, 52620.116, 52627.911, 52599.053, 52607.606, 52624.782], [24.757, 12.908, 12.197, 14.395, 21.387, 21.535, 7.541, 10.427, 10.907, 11.451, 15.092, 9.934, 5.955], [541.3921398639932, 2711.123498419134, 2709.8152122696915, 2126.383602304218, 893.0760453057475, 1472.3241494513327, 4206.697766835664, 3787.1782620167196, 3100.1701685583653, 3259.8817515040896, 2922.901036388516, 3597.5902944247055, 4974.560313346044], [603, 604, 605, 606, 607, 608, 609, 610, 611, 612, 613, 614, 615]], [0, 1429, [13594, 13624, 13656, 13675, 13695, 13719, 13745], [21474.332, 21499.633, 21450.071, 21479.839, 21469.328, 21476.943, 21479.035], [36405.07, 36391.742, 36390.378, 36367.916, 36423.257, 36401.478, 36433.38], [27.607, 13.863, 18.296, 27.073, 24.704, 10.685, 16.722], [1456.4848232060644, 1848.028964631529, 3204.986647649147, 2058.9409407474495, 2271.046566279881, 1467.7838228412008, 1488.971656695632], [616, 617, 618, 619, 620, 621, 622]], [0, 1435, [13658, 13676, 13696, 13721, 13747, 13774, 13796, 13818], [22655.102, 22744.495, 22826.159, 22719.199, 22715.084, 22693.729, 22699.96, 22706.56], [36818.888, 36753.849, 36784.819, 36767.174, 36739.951, 36731.839, 36755.181, 36627.898], [22.657, 8.737, 14.562, 9.439, 11.265, 9.071, 5.675, 29.171], [1437.9656631549583, 3825.5074622358484, 6785.440861876197, 3301.268536585494, 2667.4622232406573, 3309.1614075698276, 2947.266578416345, 1108.343094245876], [618, 619, 620, 621, 622, 623, 624, 625]], [2, 1452, [13714, 13743, 13771, 13792, 13815, 13838, 13858], [12591.596, 12607.58, 12604.063, 12636.46, 12595.962, 12603.565, 12610.93], [52452.064, 52441.993, 52414.06, 52427.652, 52422.649, 52427.804, 52447.881], [18.19, 8.413, 10.008, 10.589, 10.105, 10.661, 10.111], [1656.9393623145934, 3334.3690865493368, 2852.104299451367, 2749.490893168193, 2626.6741483388123, 3157.711497336113, 1768.2184162242452], [621, 622, 623, 624, 625, 626, 627]], [0, 1460, [13860, 13875, 13899, 13917, 13939, 13965], [21384.456, 21450.111, 21428.585, 21373.541, 21489.759, 21459.869], [36368.118, 36417.987, 36386.937, 36435.538, 36413.013, 36418.698], [13.805, 18.948, 26.264, 22.235, 25.274, 28.984], [899.9049417137932, 1089.4856313686535, 1484.633732809805, 1452.9751375039677, 1235.9527286967418, 1134.6724971482147], [627, 628, 629, 630, 631, 632]], [1, 1462, [13855, 13871, 13891, 13912, 13933, 13958, 13983, 14010], [5140.593, 5167.103, 5161.898, 5149.047, 5167.584, 5168.762, 5161.382, 5193.442], [51266.228, 51268.197, 51292.527, 51305.742, 51348.563, 51279.734, 51286.297, 51257.659], [14.158, 7.052, 9.96, 13.67, 31.35, 16.239, 14.877, 22.243], [2058.8489652417884, 3103.4624876359917, 1754.4461251712473, 1754.5860085910492, 1722.7888326908214, 1777.707239233023, 1570.077115938499, 2614.837767440411], [627, 628, 629, 630, 631, 632, 633, 634]], [0, 1486, [14133, 14149, 14170, 14188, 14210, 14229, 14250, 14267, 14287, 14305, 14329, 14347, 14364], [21407.355, 21426.966, 21410.273, 21445.181, 21454.951, 21480.581, 21421.863, 21442.759, 21440.377, 21400.256, 21465.527, 21456.483, 21453.762], [36430.278, 36403.741, 36407.148, 36407.152, 36411.209, 36386.045, 36477.685, 36448.427, 36437.673, 36415.971, 36433.637, 36423.897, 36425.853], [22.586, 31.66, 18.018, 25.166, 34.506, 22.529, 22.423, 20.422, 19.22, 16.197, 14.411, 11.631, 15.587], [721.8044169384061, 1409.6920088996844, 984.5166960205519, 1562.5831858674644, 1266.9667633601748, 533.7414253341237, 887.4865168568356, 1412.9427194646464, 1784.3512284808526, 1858.9792921536966, 2618.4644729080537, 3423.212278432954, 655.369772816694], [640, 641, 642, 643, 644, 645, 646, 647, 648, 649, 650, 651, 652]], [0, 1496, [14252, 14271, 14291, 14306, 14330], [23142.06, 23195.653, 23131.833, 23164.369, 23176.778], [36789.062, 36885.578, 36897.067, 36866.937, 36860.84], [12.583, 11.988, 26.237, 2.642, 16.545], [455.25443781532744, 719.0049048738372, 4033.2231697641537, 527.4516135167138, 1018.7692954662756], [646, 647, 648, 649, 650]], [0, 1526, [14517, 14537, 14552, 14574, 14594, 14613], [22339.323, 22316.016, 22243.586, 22312.483, 22373.665, 22322.666], [36791.954, 36815.377, 36830.358, 36776.446, 36829.699, 36844.411], [26.683, 32.017, 27.281, 28.012, 14.464, 25.856], [662.2034388637585, 1071.3332617115254, 962.7098109884193, 1670.0910163937347, 1143.6303604990749, 1292.9546796209656], [661, 662, 663, 664, 665, 666]], [2, 1530, [14548, 14566, 14588, 14608, 14628, 14650, 14660, 14675], [11188.679, 11200.001, 11234.191, 11215.366, 11190.157, 11202.464, 11140.518, 11192.185], [53114.266, 53071.432, 53062.721, 53102.268, 53065.915, 53067.887, 53090.47, 53106.722], [13.94, 19.024, 18.02, 16.505, 24.664, 16.363, 25.445, 23.468], [894.2861580312072, 1992.6008306080823, 2129.8969064686003, 2304.786923082401, 1237.090803918603, 2262.4419039452246, 2074.126811792156, 5173.357178281997], [663, 664, 665, 666, 667, 668, 669, 670]], [2, 1533, [14565, 14587, 14607, 14627, 14649], [10651.577, 10667.928, 10623.394, 10628.965, 10612.924], [52437.051, 52420.371, 52455.764, 52366.848, 52388.118], [21.261, 28.612, 23.179, 9.35, 20.372], [949.8378258363557, 2465.781302510223, 1007.1713051158491, 577.3661752877327, 1454.084764890193], [664, 665, 666, 667, 668]], [2, 1557, [14858, 14875, 14890, 14908, 14922, 14943], [12390.555, 12407.353, 12345.372, 12380.869, 12359.774, 12358.322], [52554.084, 52627.508, 52505.36, 52556.364, 52552.37, 52555.84], [18.506, 18.907, 16.458, 15.92, 8.356, 18.298], [1373.25454636431, 1282.6821291774056, 1102.2251282561467, 947.6341705222208, 2632.4889051467367, 2043.6034692783996], [681, 682, 683, 684, 685, 686]], [2, 1558, [14873, 14889, 14907, 14921, 14942, 14966, 14980, 14994, 15013, 15036, 15048, 15069], [10248.868, 10144.758, 10185.61, 10241.377, 10173.513, 10214.181, 10212.582, 10249.669, 10212.776, 10195.024, 10236.027, 10204.594], [52745.535, 52681.542, 52680.952, 52738.451, 52745.002, 52709.59, 52687.4, 52710.251, 52721.803, 52667.562, 52703.772, 52704.08], [19.493, 21.517, 19.412, 14.948, 27.192, 16.99, 29.387, 9.857, 16.068, 19.255, 19.219, 20.266], [1690.49148668222, 650.9750581007481, 2357.330951332017, 1271.6000549395962, 1482.6807929687, 2571.0818218227523, 1940.213363036511, 633.6282525557306, 2029.3187316428598, 1393.9933790538234, 2118.35459846441, 674.0529305409888], [682, 683, 684, 685, 686, 687, 688, 689, 690, 691, 692, 693]], [1, 1573, [14993, 15012, 15033, 15047, 15067, 15087, 15112, 15130], [5622.036, 5620.041, 5652.496, 5685.018, 5642.086, 5647.086, 5638.551, 5667.416], [51436.473, 51461.845, 51460.777, 51446.378, 51454.935, 51448.411, 51424.369, 51449.912], [22.898, 14.52, 11.896, 21.648, 28.597, 28.265, 39.168, 24.463], [1252.2730334665712, 1007.0518178705823, 1460.0576578982668, 1541.0059837936067, 1058.2648157502963, 1725.965386997218, 1447.1196120329703, 1202.0145396900082], [689, 690, 691, 692, 693, 694, 695, 696]], [0, 1627, [15451, 15485, 15521, 15561, 15604], [21947.47, 22068.758, 22039.534, 22047.068, 22056.684], [36577.418, 36483.683, 36563.589, 36332.39, 36410.37], [31.448, 11.126, 8.311, 21.088, 14.002], [1411.7814631369747, 1229.5918214054768, 1738.0156275113666, 17315.458476445434, 37724.681407054515], [718, 719, 720, 721, 722]], [2, 1641, [15478, 15516, 15556, 15598, 15640, 15681, 15720], [12307.739, 12523.28, 12705.464, 12772.455, 12789.1, 12768.649, 12586.627], [52628.581, 52536.994, 52424.78, 52400.394, 52392.041, 52408.854, 52496.246], [41.248, 22.375, 10.986, 16.777, 12.755, 16.069, 23.105], [2583.0546583486976, 5291.1206603511955, 5014.913015144972, 4087.2261658513485, 5207.095059190696, 4540.487735971623, 4936.032236648624], [719, 720, 721, 722, 723, 724, 725]], [1, 1649, [15509, 15549, 15593, 15637, 15679, 15718, 15750], [5751.849, 5782.78, 5790.925, 5809.401, 5780.34, 5699.454, 5775.36], [50975.529, 50975.985, 51011.953, 51015.474, 51014.322, 51019.089, 50976.074], [15.875, 15.071, 12.352, 14.706, 18.222, 18.05, 23.171], [1927.6451622074374, 3588.5517043330437, 3793.5508023061916, 3471.80042980085, 2438.0636277193544, 10298.411639033251, 3403.996482940102], [720, 721, 722, 723, 724, 725, 726]], [0, 1654, [15606, 15645, 15688, 15726, 15754, 15783, 15813, 15856, 15885, 15918, 15952, 15982], [23070.054, 23019.841, 22996.843, 23009.058, 23003.396, 23007.698, 22998.495, 22981.58, 22953.475, 22986.516, 22915.888, 22925.501], [36555.374, 36604.648, 36593.429, 36575.029, 36564.776, 36600.639, 36599.211, 36594.484, 36620.657, 36625.983, 36693.222, 36643.788], [25.957, 15.244, 12.351, 16.527, 13.603, 11.317, 11.497, 15.099, 12.763, 15.641, 21.69, 32.593], [2095.3649984562658, 6138.432076217631, 6150.785178001044, 4290.578729257961, 4953.362864058415, 6160.374138332824, 4916.0713746794745, 5057.987320770847, 8745.865705338943, 5650.800258880587, 6004.167696335241, 1797.7914735066638], [722, 723, 724, 725, 726, 727, 728, 729, 730, 731, 732, 733]], [0, 1657, [15615, 15653, 15696, 15731, 15758, 15788, 15819], [24193.538, 24264.863, 24344.039, 24223.108, 24143.117, 24204.862, 24207.037], [37067.104, 37089.717, 37069.818, 37184.809, 37142.868, 37148.683, 37185.488], [21.96, 23.749, 16.767, 23.769, 14.473, 19.397, 25.117], [16295.60684373623, 6584.237043305356, 3427.1255758557145, 6619.150196952543, 36880.8370751809, 11728.11456687086, 8707.407533435162], [722, 723, 724, 725, 726, 727, 728]], [1, 1660, [15590, 15632, 15676, 15713, 15745, 15774, 15804, 15840, 15877, 15908, 15939], [4486.851, 4492.732, 4485.673, 4624.504, 4533.972, 4557.641, 4519.521, 4517.302, 4527.862, 4567.381, 4732.36], [51684.388, 51688.99, 51685.448, 51642.854, 51618.795, 51491.261, 51664.126, 51664.601, 51656.331, 51677.008, 51521.008], [6.68, 9.422, 14.539, 10.389, 25.757, 24.234, 16.422, 8.81, 18.067, 25.492, 21.017], [5050.064374927278, 2773.093355442098, 2677.9439190693133, 144982.09359433572, 2447.179244275569, 14662.535307885746, 2943.4901400788626, 4930.968605422085, 3458.835906939691, 2513.7946585068044, 49069.32460613926], [722, 723, 724, 725, 726, 727, 728, 729, 730, 731, 732]], [1, 1661, [15778, 15807, 15844, 15878, 15909], [5637.576, 5494.273, 5544.151, 5604.78, 5570.937], [51401.934, 51434.798, 51460.367, 51405.348, 51377.575], [29.336, 10.402, 32.398, 22.136, 41.924], [2694.496412889346, 97436.46097715585, 2690.2383569833414, 5608.449205152282, 6353.996394414233], [727, 728, 729, 730, 731]], [2, 1684, [15879, 15912, 15946, 15973, 16001], [11680.595, 11709.928, 11799.228, 11809.001, 11839.337], [52856.205, 52760.184, 52759.249, 52822.823, 52808.251], [39.246, 29.481, 54.484, 22.507, 18.163], [1645.0893426780995, 954.4450862772275, 1494.5505277348384, 3588.480349341102, 799.2128873943142], [730, 731, 732, 733, 734]], [0, 1689, [15985, 16007, 16038, 16062, 16089, 16112, 16136, 16158], [24150.072, 24163.799, 24169.602, 24181.102, 24129.512, 24158.862, 24182.545, 24147.517], [37291.688, 37285.921, 37283.542, 37298.166, 37272.809, 37305.889, 37295.627, 37323.673], [29.372, 14.73, 13.701, 20.152, 16.718, 14.858, 34.697, 14.41], [2750.2489266703883, 1009.9738573564553, 1005.6451302158957, 1427.5042449261518, 1454.1796918162079, 1323.683013467533, 1346.7617265472004, 2030.6709850394739], [733, 734, 735, 736, 737, 738, 739, 740]], [0, 1692, [15979, 16004, 16030, 16058, 16084, 16109, 16133, 16154, 16171, 16195], [21830.09, 21878.736, 21844.26, 21878.063, 21889.604, 21890.883, 21863.659, 21880.08, 21828.881, 21827.342], [36674.577, 36700.502, 36694.453, 36707.13, 36701.326, 36644.9, 36719.642, 36675.595, 36688.07, 36664.784], [16.635, 16.358, 20.417, 13.195, 23.184, 18.318, 14.251, 16.306, 32.071, 29.384], [1229.4469770731976, 1745.326526574232, 2206.436203161301, 3013.8113756863822, 691.7514382242422, 891.7559765117173, 1457.3428392588526, 2479.7763962000718, 2443.023231463889, 1981.7569128134792], [733, 734, 735, 736, 737, 738, 739, 740, 741, 742]], [0, 1696, [16032, 16059, 16085, 16110, 16134, 16156, 16172, 16196, 16218, 16244, 16275, 16299, 16322], [22761.548, 22827.783, 22823.178, 22815.95, 22900.736, 22891.9, 22918.549, 22918.392, 22925.702, 22962.615, 22980.578, 22961.682, 22880.063], [36774.74, 36762.498, 36768.149, 36748.653, 36685.09, 36708.322, 36657.706, 36723.751, 36710.828, 36716.236, 36711.412, 36699.141, 36479.833], [19.362, 9.65, 14.083, 11.969, 23.084, 13.041, 18.212, 9.451, 9.747, 10.011, 7.981, 25.845, 28.464], [5814.955666706202, 3563.092655637906, 2956.9494925907034, 3183.670951163594, 5647.725194092047, 10632.594088653292, 11932.540229162953, 4728.455938743536, 5824.720639457596, 3127.4844642545254, 2301.5108291468673, 1911.6474332833689, 5536.503609289172], [735, 736, 737, 738, 739, 740, 741, 742, 743, 744, 745, 746, 747]], [0, 1728, [16241, 16272, 16296, 16320, 16345], [21932.531, 22044.347, 22029.175, 22027.827, 21991.701], [36641.527, 36524.359, 36601.813, 36563.235, 36540.455], [30.516, 19.509, 15.597, 11.156, 12.044], [1533.018287176558, 655.3276689082368, 1947.0001271830497, 1632.2170140641072, 490.00516862662573], [744, 745, 746, 747, 748]], [0, 1729, [16242, 16273, 16298, 16321, 16346, 16369, 16386], [22803.546, 22807.789, 22831.186, 22843.411, 22809.29, 22802.359, 22752.635], [36353.962, 36183.684, 36182.587, 36254.963, 36200.936, 36189.332, 36220.605], [21.015, 20.108, 18.5, 25.323, 18.379, 20.992, 21.165], [17064.87975465971, 2375.8251073078527, 1166.5949423875952, 4169.476821038502, 1880.6892372674324, 1813.7163486707962, 1164.5039449774404], [744, 745, 746, 747, 748, 749, 750]], [0, 1736, [16384, 16406, 16430, 16454, 16473, 16498, 16515, 16533], [22026.209, 22056.497, 22059.912, 22067.206, 22083.943, 22082.314, 22068.053, 22019.306], [36522.958, 36421.546, 36398.74, 36355.692, 36331.506, 36403.467, 36597.805, 36594.159], [10.578, 17.749, 17.869, 17.144, 16.387, 20.627, 14.924, 20.988], [4086.5559728976227, 8269.881755050961, 5996.366769302854, 5075.386365839517, 4131.405265636607, 7011.025062248032, 2322.6526865176947, 773.127076355068], [750, 751, 752, 753, 754, 755, 756, 757]], [0, 1755, [16578, 16599, 16623, 16637, 16659, 16683, 16709], [22020.316, 22036.341, 22035.321, 22039.991, 22042.516, 22055.441, 22085.65], [36561.441, 36607.009, 36578.025, 36603.892, 36611.126, 36587.483, 36579.679], [12.344, 15.46, 15.505, 15.183, 12.169, 20.674, 13.483], [1495.0138113433254, 2406.2712995799416, 1896.9078816835379, 2019.480159713136, 1602.900669682963, 1257.7237550211896, 1843.4818499026576], [759, 760, 761, 762, 763, 764, 765]], [1, 1757, [16574, 16594, 16614, 16633, 16652, 16675, 16699, 16726, 16747, 16770, 16785], [4853.088, 4997.471, 4994.801, 4984.625, 4975.519, 4983.372, 4962.555, 4994.304, 4999.554, 4982.132, 4997.572], [51857.551, 51790.759, 51810.098, 51821.344, 51816.054, 51794.332, 51791.641, 51789.931, 51797.75, 51792.517, 51881.783], [48.164, 21.953, 10.818, 12.488, 9.579, 7.698, 8.029, 10.39, 8.471, 14.087, 17.143], [2920.216812058025, 1631.021787980614, 4276.6307322246685, 3426.1101958101804, 3869.8980567199005, 5382.596422216251, 4349.738001088794, 2866.5302966716818, 3707.9888816825996, 2730.35108744907, 1029.13042204953], [759, 760, 761, 762, 763, 764, 765, 766, 767, 768, 769]], [0, 1781, [16755, 16777, 16792, 16812, 16830, 16845, 16861, 16882], [22047.292, 22061.672, 22052.207, 22054.459, 21972.922, 22039.75, 21996.384, 22019.44], [36579.928, 36578.107, 36550.23, 36536.545, 36533.433, 36533.66, 36564.922, 36551.364], [24.692, 11.588, 14.057, 13.505, 18.813, 18.697, 17.216, 23.305], [1088.804845564796, 1999.699975105552, 1752.606914502881, 1241.6397679862594, 2248.965016922151, 952.0435362245142, 1034.2057080023337, 843.3444219658118], [767, 768, 769, 770, 771, 772, 773, 774]], [0, 1793, [16903, 16919, 16941, 16967, 16987, 17012, 17030, 17048, 17072, 17094], [21716.848, 21737.514, 21720.646, 21714.572, 21710.87, 21716.812, 21730.581, 21728.967, 21715.04, 21740.467], [36158.153, 36158.797, 36143.271, 36142.011, 36157.363, 36154.947, 36159.802, 36158.474, 36170.893, 36211.166], [8.898, 14.08, 9.221, 10.874, 8.097, 8.751, 16.842, 11.468, 10.952, 33.79], [2073.3604718442825, 2416.36338759601, 2656.5209921934097, 3120.774597388481, 2521.2425332510716, 3083.701396149163, 2307.197751001942, 2132.048304130143, 2897.050236848138, 1622.5430965075668], [775, 776, 777, 778, 779, 780, 781, 782, 783, 784]], [0, 1802, [16920, 16942, 16968, 16989, 17013, 17031, 17049, 17074, 17095, 17120, 17142, 17163, 17182, 17202, 17220, 17239, 17255, 17271, 17290], [22179.526, 22241.629, 22185.121, 22318.416, 22304.34, 22247.353, 22231.433, 22266.614, 22233.68, 22298.296, 22265.034, 22292.987, 22251.621, 22257.128, 22268.229, 22170.046, 22277.994, 22253.323, 22208.062], [36139.818, 36059.12, 36170.153, 36058.683, 36091.575, 36086.276, 36111.903, 36050.56, 36055.485, 36078.593, 36119.532, 36057.089, 36093.233, 36068.03, 36101.211, 36147.306, 36119.4, 36158.7, 36246.395], [29.127, 20.096, 31.537, 13.919, 23.481, 28.653, 34.599, 19.21, 24.848, 24.323, 18.17, 19.278, 21.346, 18.286, 20.18, 34.096, 26.73, 25.322, 22.306], [8420.868524012094, 1385.8083092598552, 8443.324203036223, 927.9642189292607, 1924.814786316906, 1279.386369548258, 2565.251421949631, 1268.6052993673695, 945.8958000321817, 1285.3094234871403, 716.7880330282452, 1780.9024972919997, 645.0337320564904, 2695.8725868543534, 2461.54682739647, 2804.18757929601, 4094.8413934197374, 2711.734459971511, 11668.91617191173], [776, 777, 778, 779, 780, 781, 782, 783, 784, 785, 786, 787, 788, 789, 790, 791, 792, 793, 794]], [2, 1837, [17236, 17253, 17266, 17284, 17303], [11923.934, 11903.213, 11866.565, 11878.263, 11933.946], [52751.123, 52772.424, 52823.249, 52762.088, 52809.03], [21.105, 21.532, 22.543, 13.116, 17.418], [1592.811065774974, 2401.6700972842245, 2587.8139454638103, 1914.115145193403, 2296.9013523077856], [791, 792, 793, 794, 795]], [0, 1854, [17329, 17350, 17367, 17384, 17401, 17419, 17431, 17449, 17476, 17498, 17516], [21726.238, 21713.667, 21734.339, 21724.293, 21772.558, 21847.866, 21801.066, 21802.267, 21766.126, 21813.491, 21822.121], [36180.725, 36249.652, 36236.836, 36237.009, 36343.213, 36326.615, 36293.259, 36287.008, 36319.523, 36309.96, 36339.343], [35.263, 13.447, 13.895, 17.496, 14.868, 28.372, 11.934, 13.744, 14.69, 15.375, 21.964], [1070.1217430142847, 2723.930673447547, 5130.176217665892, 3276.082163518176, 1425.522764218259, 1522.3662440685005, 2075.8865890010097, 1359.535214137465, 2292.7788950147615, 2116.7220446137767, 2228.11670778819], [796, 797, 798, 799, 800, 801, 802, 803, 804, 805, 806]], [2, 1874, [17596, 17615, 17634, 17655, 17672, 17690, 17708, 17725, 17740, 17757, 17774, 17795], [10175.414, 10243.71, 10172.607, 10153.406, 10151.788, 10144.127, 10192.359, 10213.421, 10151.872, 10187.663, 10170.703, 10144.259], [52891.486, 52893.498, 52873.603, 52870.571, 52878.229, 52861.158, 52824.034, 52848.761, 52792.19, 52847.261, 52874.642, 52916.987], [15.082, 25.306, 19.98, 22.381, 23.453, 17.645, 41.241, 17.487, 37.514, 23.662, 13.945, 24.728], [2704.029151706527, 2437.55913320559, 1417.3282551002821, 1837.4584730069348, 2636.4975768644767, 1857.3201646298476, 3054.579843227487, 2389.848270891472, 1459.825763231831, 814.8867347821664, 1757.476532928015, 1960.5723042856798], [811, 812, 813, 814, 815, 816, 817, 818, 819, 820, 821, 822]], [0, 1911, [17963, 17981, 17997, 18013, 18035, 18052, 18073, 18091, 18102, 18121, 18132], [23713.78, 23743.815, 23746.429, 23760.379, 23732.461, 23736.269, 23779.751, 23742.061, 23736.7, 23777.716, 23743.288], [36882.694, 36866.688, 36886.923, 36854.486, 36854.936, 36863.573, 36857.796, 36855.426, 36871.528, 36819.168, 36874.025], [6.462, 8.583, 11.623, 13.326, 16.403, 10.895, 14.057, 21.19, 19.462, 24.807, 19.085], [3082.0183419256446, 3022.023006109586, 2325.1734776450567, 1816.211412078509, 2132.7997490023877, 1792.2479780006918, 2162.8323661444074, 751.7651195732508, 1517.6612490958871, 1115.4483780308003, 2561.233203189561], [831, 832, 833, 834, 835, 836, 837, 838, 839, 840, 841]], [2, 1922, [18112, 18126, 18142, 18163, 18186, 18205, 18220], [12602.065, 12579.8, 12585.856, 12562.315, 12568.625, 12592.231, 12527.886], [52108.424, 52068.954, 52095.148, 52086.487, 52076.648, 52096.562, 52109.498], [11.762, 8.854, 10.182, 9.272, 13.354, 7.774, 14.694], [2936.234259217881, 2013.7847970327218, 2247.152606197257, 3156.8298944478097, 2063.321731670745, 1573.5246300654323, 1294.3111485507488], [840, 841, 842, 843, 844, 845, 846]], [1, 1986, [18752, 18770, 18795, 18826, 18854, 18887, 18913, 18937], [4872.441, 4861.865, 4800.479, 4700.378, 4725.04, 4633.659, 4615.922, 4507.48], [51400.027, 51414.225, 51448.885, 51469.42, 51466.501, 51472.226, 51495.798, 51606.362], [16.364, 12.708, 10.12, 19.278, 21.766, 23.244, 15.924, 9.509], [3533.0739519260396, 6059.704323500883, 6239.516989655597, 9327.321609047767, 8401.65562422799, 3151.053657410342, 4572.538126214131, 6914.664136490233], [886, 887, 888, 889, 890, 891, 892, 893]], [2, 1987, [18756, 18774, 18799, 18832, 18859], [11876.352, 11828.652, 11906.147, 11864.507, 11826.867], [52433.555, 52479.171, 52539.509, 52470.236, 52453.583], [25.308, 16.009, 18.197, 16.856, 15.447], [2197.8684691050707, 2843.628530488552, 12446.782291849517, 23707.0163691173, 2994.1336723844493], [886, 887, 888, 889, 890]], [2, 1994, [18773, 18797, 18831, 18857, 18891, 18915], [10245.828, 10275.449, 10301.622, 10359.239, 10512.217, 10288.673], [52683.773, 52623.547, 52640.213, 52708.969, 52603.426, 52659.399], [18.895, 12.293, 20.378, 20.438, 20.311, 30.078], [2491.524601487025, 1765.9969050284953, 1599.9023125824974, 7788.187489478215, 10739.820647405413, 1949.341530057796], [887, 888, 889, 890, 891, 892]], [0, 1996, [18779, 18805, 18836, 18865, 18897], [23064.526, 23053.982, 23080.542, 23023.678, 23095.622], [36818.011, 36762.552, 36772.475, 36688.808, 36674.791], [20.864, 13.119, 12.887, 19.223, 21.301], [7380.002869920721, 14145.31387757692, 46461.285842758036, 9353.01239317398, 9824.220155714305], [887, 888, 889, 890, 891]], [0, 1998, [18782, 18811, 18844, 18870, 18901, 18923], [24346.289, 24381.487, 24360.286, 24353.036, 24344.243, 24346.081], [36676.162, 36636.022, 36665.02, 36639.719, 36717.818, 36820.66], [9.344, 10.779, 15.975, 9.805, 23.475, 21.767], [2909.4404762399563, 2393.705144245539, 1771.4966505145708, 3370.9375674754997, 5941.258489497576, 11240.79252690508], [887, 888, 889, 890, 891, 892]], [0, 2010, [18838, 18867, 18898, 18919, 18945, 18967, 18990], [23508.303, 23409.151, 23408.581, 23383.216, 23555.365, 23546.712, 23533.74], [36715.585, 36624.902, 36624.477, 36626.411, 36465.267, 36455.479, 36470.278], [29.855, 16.766, 13.268, 13.288, 17.699, 10.357, 12.95], [21553.822061083294, 8506.495110343192, 4583.598132816219, 7225.446311877821, 2507.8586253781564, 4709.481414259917, 4045.6025394228413], [889, 890, 891, 892, 893, 894, 895]], [0, 2013, [18863, 18895, 18918, 18942, 18966], [21810.847, 21827.67, 21835.412, 21819.026, 21840.702], [36017.974, 36051.025, 36046.119, 35986.033, 36062.702], [13.789, 16.977, 18.01, 20.463, 26.16], [3774.6742871029983, 6036.864784254506, 2300.7670052722233, 3246.4101405540023, 3459.099823596137], [890, 891, 892, 893, 894]], [0, 2019, [18902, 18924, 18948, 18970, 18994, 19020, 19041, 19066], [24336.778, 24344.861, 24374.009, 24412.486, 24374.609, 24362.361, 24355.867, 24354.555], [36850.48, 36917.563, 37038.482, 37249.517, 37181.139, 37127.02, 37165.836, 37146.215], [25.081, 20.838, 14.117, 13.307, 14.681, 10.449, 9.174, 6.904], [12729.559567468139, 7788.236129793269, 3507.4931399841776, 2109.0422261758995, 4244.57229200292, 6519.343784445243, 10074.25629531466, 4913.441752564474], [891, 892, 893, 894, 895, 896, 897, 898]], [1, 2024, [18959, 18983, 19005, 19029, 19057, 19078, 19108], [4374.92, 4376.333, 4417.813, 4404.597, 4424.861, 4441.957, 4638.257], [51947.438, 51925.94, 51954.795, 51966.944, 51960.825, 52052.098, 51995.856], [9.995, 13.201, 7.661, 7.338, 9.007, 26.461, 31.192], [7127.483606196784, 4417.910313869336, 8547.628211748457, 5258.972081210474, 5546.71203726931, 2418.3192242071736, 1969.9011735248055], [894, 895, 896, 897, 898, 899, 900]], [0, 2051, [19149, 19178, 19205, 19225, 19240, 19255, 19277, 19294, 19313, 19333], [22992.931, 23046.156, 23068.988, 23041.637, 23054.278, 22976.507, 22977.044, 23123.594, 23358.72, 23406.741], [36680.594, 36696.066, 36664.17, 36669.08, 36699.329, 36752.044, 36684.119, 36646.722, 36635.799, 36531.85], [23.907, 23.511, 19.253, 26.327, 23.471, 36.426, 17.702, 33.553, 17.193, 21.451], [1181.474990062952, 2869.691670042711, 2756.9919423839797, 1792.4462103583458, 3055.24309784795, 4955.5909386515605, 1986.5204192194083, 4628.125119688538, 46894.79683094043, 941.1201360177158], [902, 903, 904, 905, 906, 907, 908, 909, 910, 911]], [1, 2063, [19271, 19287, 19309, 19327, 19349, 19371, 19389], [4903.728, 4785.395, 4878.39, 4884.018, 4837.998, 4862.313, 4921.267], [51481.846, 51400.596, 51430.019, 51450.504, 51454.822, 51421.458, 51401.892], [35.949, 24.278, 15.678, 16.33, 30.344, 15.894, 11.347], [2212.019956353886, 1174.635826025666, 1329.2953748273353, 678.8978009458183, 1074.5989374876356, 1909.469666758873, 524.8637192876197], [908, 909, 910, 911, 912, 913, 914]], [0, 2084, [19458, 19474, 19491, 19513, 19529], [24356.038, 24359.025, 24340.55, 24343.415, 24358.48], [36596.049, 36579.152, 36557.772, 36575.107, 36567.439], [23.477, 16.184, 11.97, 16.934, 24.875], [1328.9404410987047, 1952.759380116464, 2111.0313295410087, 2655.8186442254555, 2431.758078046025], [918, 919, 920, 921, 922]], [0, 2088, [19485, 19507, 19523, 19540, 19556, 19576, 19590, 19609, 19629], [21643.784, 21636.116, 21649.57, 21668.652, 21583.641, 21681.616, 21651.038, 21644.539, 21614.223], [36043.129, 36100.211, 36055.107, 36038.61, 36055.177, 36066.303, 36047.595, 36085.106, 36075.33], [24.784, 24.849, 23.668, 21.262, 25.943, 29.04, 22.884, 24.075, 26.313], [1521.4758418417234, 1474.2765156642038, 1420.3815072779598, 1120.0550782447651, 2228.177905741815, 1102.62848364609, 1471.124543515132, 730.7264483613999, 961.6445259574347], [920, 921, 922, 923, 924, 925, 926, 927, 928]], [2, 2096, [19536, 19551, 19571, 19585, 19604], [12625.499, 12758.496, 12672.114, 12672.602, 12638.397], [52510.563, 52602.799, 52572.385, 52556.682, 52555.352], [44.466, 31.377, 28.505, 22.341, 26.527], [1692.3636971653102, 1651.0899325468363, 4964.984270650461, 2967.4469152861943, 1847.3989138326338], [923, 924, 925, 926, 927]], [0, 2121, [19797, 19811, 19823, 19840, 19850, 19871], [23303.624, 23351.924, 23319.738, 23381.133, 23306.079, 23291.868], [36398.456, 36452.543, 36407.311, 36387.049, 36416.16, 36459.377], [13.474, 20.416, 14.22, 23.049, 15.169, 14.409], [2036.6844763628853, 1217.1899742081655, 3847.911215948087, 5324.630135711935, 17821.869807350457, 790.7683241523366], [938, 939, 940, 941, 942, 943]], [0, 2164, [20152, 20164, 20176, 20195, 20211, 20226, 20242, 20258, 20282, 20308, 20331, 20344, 20365, 20380, 20388, 20399, 20414, 20433, 20450, 20465, 20471, 20485, 20493], [24050.005, 24030.538, 24054.406, 24060.709, 24064.352, 24049.513, 24037.162, 24058.835, 24031.746, 24038.452, 24049.715, 24024.665, 24062.977, 24042.767, 24035.023, 24040.21, 24044.042, 24116.468, 24028.903, 24025.869, 24042.632, 24058.434, 24012.872], [36783.062, 36771.709, 36771.385, 36758.576, 36776.636, 36788.853, 36772.553, 36782.255, 36744.56, 36773.899, 36768.907, 36780.277, 36767.322, 36781.063, 36780.705, 36796.885, 36762.257, 36753.548, 36730.038, 36789.152, 36769.408, 36753.931, 36781.354], [7.65, 8.382, 5.882, 12.621, 12.549, 7.386, 11.199, 11.607, 13.996, 15.133, 9.264, 11.63, 10.276, 9.721, 15.724, 9.558, 15.576, 14.351, 18.219, 13.691, 26.135, 23.081, 22.115], [3318.471557425523, 3923.6306627939703, 3810.31375358844, 2247.136352552268, 2183.036387249047, 1926.1793131351728, 2819.3952762266945, 2456.3241750270936, 2984.7658811404735, 1947.0740157387543, 2699.816633490605, 2455.805460518403, 1574.543367765986, 2510.330766697838, 2095.7535998499966, 2386.0586231014645, 2379.3935088671487, 1530.8775170558192, 1259.5342585411252, 1966.7060090093157, 1991.2076861145872, 2189.76319915247, 1371.7714286152893], [961, 962, 963, 964, 965, 966, 967, 968, 969, 970, 971, 972, 973, 974, 975, 976, 977, 978, 979, 980, 981, 982, 983]], [0, 2176, [20223, 20241, 20257, 20280, 20303, 20329, 20342, 20364, 20378], [22451.105, 22512.51, 22489.999, 22504.923, 22511.824, 22531.894, 22506.315, 22499.182, 22462.595], [36671.565, 36645.956, 36658.451, 36641.337, 36630.556, 36626.44, 36632.052, 36629.851, 36637.726], [16.722, 12.62, 9.347, 9.725, 8.951, 8.879, 10.248, 12.211, 13.454], [1925.8829141330664, 2892.0208579142763, 2943.9842665541296, 3028.7515121865335, 2591.2759932708123, 2827.095402924769, 2327.9999426159043, 1848.0027258296263, 2095.56519992836], [966, 967, 968, 969, 970, 971, 972, 973, 974]], [0, 2180, [20256, 20279, 20301, 20326, 20341, 20363, 20377, 20387], [21952.244, 21966.302, 21881.849, 21789.76, 21812.675, 21737.687, 21821.606, 21835.088], [36495.911, 36429.409, 36363.72, 36322.243, 36319.693, 36283.208, 36326.946, 36326.338], [27.449, 12.074, 16.422, 15.176, 14.935, 13.555, 14.149, 18.775], [3247.510889106067, 2488.093483858874, 6051.3749502047, 5810.015942182726, 5488.442467924218, 3701.0313371592247, 12422.92050374591, 2889.9829867914036], [968, 969, 970, 971, 972, 973, 974, 975]], [0, 2205, [20578, 20586, 20597, 20602, 20613, 20629, 20643, 20654, 20668], [23054.818, 23045.336, 23077.552, 23042.58, 23040.861, 23069.42, 23084.7, 23132.842, 23062.544], [36718.668, 36773.296, 36768.294, 36780.577, 36758.401, 36777.271, 36743.324, 36772.708, 36753.995], [28.938, 34.933, 17.933, 11.349, 10.085, 12.8, 20.742, 19.468, 20.625], [877.5581814240577, 1116.8158408705945, 2393.929515576844, 2252.3029606406053, 3123.5759652931033, 1604.8427962546045, 2117.341306305126, 1488.4830478006486, 587.6343445337923], [992, 993, 994, 995, 996, 997, 998, 999, 1000]], [2, 2218, [20666, 20680, 20692, 20712, 20726, 20736, 20752], [12093.653, 12228.915, 12084.977, 12050.363, 12045.601, 12010.492, 11973.761], [52555.36, 52512.957, 52467.22, 52448.485, 52444.981, 52485.963, 52492.412], [46.001, 10.152, 30.467, 13.894, 20.106, 16.879, 10.344], [1811.1581195902315, 2011.6225012735038, 1087.72596765877, 768.1952382806044, 740.0796919169628, 1656.0101185295928, 2679.994193381229], [1000, 1001, 1002, 1003, 1004, 1005, 1006]], [0, 2234, [20809, 20830, 20856, 20888, 20936, 20972], [22904.426, 23067.616, 22917.839, 22992.134, 22870.421, 22800.143], [36716.811, 36605.738, 36731.024, 36717.703, 36820.923, 36691.849], [29.803, 21.019, 18.58, 16.758, 22.494, 32.554], [5060.432061376043, 3820.1922955994914, 7407.535007732901, 9050.35321960931, 2712.921124699433, 4936.375503234599], [1011, 1012, 1013, 1014, 1015, 1016]], [0, 2239, [20834, 20860, 20894, 20943, 20977], [24189.422, 24166.926, 24169.449, 24320.119, 24380.775], [37018.511, 36969.822, 36957.913, 37047.349, 37052.919], [15.704, 8.502, 9.331, 21.109, 17.597], [1298.8441378029904, 3682.0365213897308, 4410.5995410127525, 3266.208095168946, 11600.38108007205], [1012, 1013, 1014, 1015, 1016]], [1, 2241, [20827, 20847, 20878, 20920, 20960, 20995, 21029, 21055, 21088, 21117, 21146, 21169, 21198, 21232, 21254, 21278], [4982.438, 4999.552, 5020.958, 4996.991, 5062.996, 5045.291, 5077.462, 5037.841, 5052.052, 5021.551, 5025.47, 5009.935, 5018.583, 5003.448, 5058.712, 5057.317], [51527.085, 51589.172, 51578.093, 51557.191, 51580.964, 51599.27, 51590.749, 51599.249, 51583.238, 51610.415, 51617.323, 51621.742, 51601.759, 51585.923, 51641.346, 51603.361], [22.324, 8.968, 12.106, 12.41, 13.526, 14.621, 19.607, 12.301, 15.763, 16.284, 18.419, 13.115, 14.088, 19.164, 15.836, 17.973], [1454.1665219221857, 3250.6117929360075, 1502.5974614998759, 2208.177071094254, 1822.0256170907116, 2367.5243234209292, 2689.592287952264, 2245.7758355103842, 1903.5312996773177, 2655.6346928935345, 1579.0351841656354, 2066.0729702762437, 1413.7625338051425, 1425.639917888023, 3307.7727902321176, 1884.155140832559], [1012, 1013, 1014, 1015, 1016, 1017, 1018, 1019, 1020, 1021, 1022, 1023, 1024, 1025, 1026, 1027]], [2, 2248, [20851, 20883, 20928, 20965, 20999, 21033, 21063, 21093], [13093.987, 13050.411, 13058.84, 13110.353, 13017.778, 13075.448, 13068.102, 13045.561], [51747.764, 51800.482, 51836.579, 51790.515, 51930.803, 51867.166, 51849.29, 51829.846], [24.316, 14.972, 18.582, 29.685, 16.69, 13.343, 15.828, 23.027], [1584.034820287748, 2900.8286477045963, 5428.77934333155, 2813.266570654066, 2607.252906755796, 5885.355062123562, 2321.911870254241, 2709.8349703587196], [1013, 1014, 1015, 1016, 1017, 1018, 1019, 1020]], [0, 2249, [20853, 20885, 20934, 20969, 21007, 21038], [21740.805, 21725.817, 21721.131, 21750.896, 21738.495, 21715.306], [36130.848, 36038.193, 36039.094, 36036.602, 36035.804, 36151.262], [21.253, 21.726, 14.655, 19.555, 21.881, 37.36], [4064.1836699831183, 1584.340006742107, 1040.145923793602, 2151.9060776738493, 970.4642609700606, 4084.5813503746936], [1013, 1014, 1015, 1016, 1017, 1018]], [0, 2250, [20854, 20886, 20935, 20970, 21008], [21971.367, 21947.202, 21955.421, 21868.251, 21880.732], [36630.685, 36718.754, 36758.356, 36765.478, 36843.393], [47.139, 27.359, 22.566, 19.395, 24.389], [2146.1990437241852, 5925.158983345235, 4104.464285987129, 7854.352363513368, 4389.669791358072], [1013, 1014, 1015, 1016, 1017]], [2, 2253, [20880, 20923, 20962, 20996, 21030, 21058, 21090, 21119], [10243.878, 10241.992, 10221.869, 10268.213, 10263.759, 10320.327, 10300.105, 10275.501], [52970.845, 52953.538, 52961.985, 53001.305, 53001.31, 52947.295, 53092.947, 53087.37], [19.234, 14.128, 14.107, 17.602, 18.855, 25.185, 21.612, 26.305], [943.8686839797651, 1263.0986750772433, 2088.437534800972, 2753.6146906143, 5364.946548595111, 7067.134089373404, 9233.260854634977, 1162.5536283117767], [1014, 1015, 1016, 1017, 1018, 1019, 1020, 1021]], [0, 2257, [20890, 20938, 20975, 21011, 21040, 21070, 21099, 21126, 21154, 21178], [23239.21, 23276.763, 23265.989, 23266.891, 23294.842, 23266.849, 23114.648, 23087.877, 23131.732, 23198.213], [36750.557, 36918.418, 36940.73, 36915.276, 36842.514, 36928.14, 36891.76, 37050.639, 36922.981, 36887.206], [19.581, 19.89, 18.926, 19.087, 16.829, 16.979, 24.591, 19.627, 13.306, 27.327], [36478.68066592144, 13369.756004473671, 7484.454592943145, 18804.61096668886, 14802.057611963366, 8089.633088395479, 16101.157401826871, 2823.48692228095, 53874.373280795924, 4157.821562802356], [1014, 1015, 1016, 1017, 1018, 1019, 1020, 1021, 1022, 1023]], [0, 2262, [20944, 20978, 21013, 21042, 21075, 21104], [24434.935, 24495.921, 24483.366, 24477.792, 24494.085, 24526.281], [36642.012, 36609.967, 36619.082, 36600.387, 36618.567, 36631.439], [17.335, 14.309, 9.4, 13.376, 9.748, 26.42], [3782.565865648659, 3057.4037534214717, 2613.6527432586904, 2505.3310276411803, 4803.806481421334, 2006.5808483291719], [1015, 1016, 1017, 1018, 1019, 1020]], [2, 2266, [20926, 20963, 20998, 21032, 21062], [11795.32, 11968.475, 12168.372, 12171.647, 12145.888], [52488.43, 52408.867, 52463.428, 52476.279, 52465.764], [26.31, 17.793, 11.426, 10.234, 11.252], [5776.562958108023, 13729.361587402442, 1850.7871931570558, 2323.246527736604, 3061.5122549867724], [1015, 1016, 1017, 1018, 1019]], [0, 2271, [20971, 21009, 21039, 21068, 21098], [22767.376, 22639.878, 22739.829, 22942.523, 22939.939], [36675.615, 36562.349, 36662.333, 36806.472, 36892.753], [22.264, 18.457, 24.341, 13.556, 24.454], [10678.205227158762, 2432.951019341017, 9320.552020456686, 88047.99821748417, 7701.443859397541], [1016, 1017, 1018, 1019, 1020]], [1, 2298, [21230, 21253, 21276, 21298, 21317, 21337, 21357, 21386], [4452.848, 4431.694, 4417.05, 4346.6, 4383.457, 4392.626, 4396.869, 4506.01], [51493.631, 51538.736, 51411.554, 51416.623, 51600.142, 51609.954, 51595.606, 51627.621], [29.091, 16.755, 27.313, 17.761, 15.223, 10.898, 11.798, 20.68], [2977.56685597262, 37746.093490433035, 7377.727684639609, 2854.278958302591, 3099.7815418961964, 3894.5050712298225, 4072.676302195015, 21012.477393298523], [1025, 1026, 1027, 1028, 1029, 1030, 1031, 1032]], [2, 2304, [21282, 21300, 21322, 21341, 21360, 21394, 21414], [11804.224, 11872.676, 11864.593, 12003.559, 11925.32, 11929.9, 11774.502], [52643.084, 52628.217, 52661.162, 52502.218, 52696.006, 52749.546, 52671.244], [23.888, 17.115, 17.807, 16.808, 21.691, 21.944, 28.703], [1686.8107954904387, 18986.43512777087, 6679.243617328335, 2964.4120916539546, 4911.909184814112, 982.3629216443043, 7692.915777235802], [1027, 1028, 1029, 1030, 1031, 1032, 1033]], [0, 2314, [21346, 21370, 21401, 21419, 21436, 21455], [23460.325, 23353.839, 23354.068, 23329.483, 23365.326, 23379.437], [36992.247, 37007.536, 36997.319, 37126.252, 37072.768, 37006.805], [11.722, 18.004, 15.938, 23.231, 29.05, 20.097], [2576.3965895423007, 1430.4405197980677, 2574.3949955089165, 759.1218982005336, 676.6248334298355, 1342.1889004583184], [1030, 1031, 1032, 1033, 1034, 1035]], [0, 2321, [21438, 21457, 21480, 21495, 21513, 21533, 21554], [24159.042, 24178.913, 24150.109, 24148.838, 24161.846, 24103.902, 24186.787], [36978.862, 36975.475, 36962.748, 36959.574, 36976.901, 36960.838, 36959.904], [15.898, 12.357, 9.325, 17.766, 16.908, 28.115, 22.852], [1819.5342771464268, 2004.0991108104258, 2624.5049536537485, 1914.2978062890525, 1900.887268742192, 1464.105409674293, 625.3419627171439], [1034, 1035, 1036, 1037, 1038, 1039, 1040]], [1, 2324, [21445, 21470, 21489, 21507, 21526, 21542], [4498.507, 4414.785, 4473.136, 4372.05, 4462.076, 4406.571], [51749.949, 51690.302, 51722.062, 51786.235, 51793.028, 51687.761], [22.083, 19.283, 22.171, 20.042, 39.026, 26.675], [8728.20461996011, 1746.3210662227177, 21055.082043198236, 671.7192949402337, 1566.3259889183926, 3205.8593855238078], [1035, 1036, 1037, 1038, 1039, 1040]], [2, 2331, [21508, 21528, 21546, 21563, 21580, 21594], [10742.971, 10723.877, 10695.664, 10581.906, 10674.157, 10726.152], [52888.844, 52907.826, 52766.092, 52900.41, 52943.145, 52982.074], [27.029, 19.286, 26.867, 21.536, 24.661, 27.912], [2360.128268811834, 1241.3002118310174, 2765.971735385349, 2991.8476913127406, 980.9055022772802, 1020.2636474355976], [1038, 1039, 1040, 1041, 1042, 1043]], [0, 2351, [21645, 21667, 21684, 21701, 21717, 21736, 21751, 21770, 21783, 21804, 21821, 21833, 21854, 21870, 21886, 21905, 21919, 21936, 21952, 21966, 21985, 22001, 22014, 22034, 22049], [24154.066, 24178.255, 24186.011, 24159.054, 24157.499, 24187.645, 24162.58, 24174.456, 24196.122, 24185.015, 24149.832, 24167.698, 24182.328, 24159.809, 24166.694, 24161.825, 24182.764, 24195.41, 24154.926, 24146.778, 24195.095, 24169.48, 24157.045, 24171.826, 24170.241], [36959.88, 36986.687, 36927.113, 36963.299, 36973.193, 36994.623, 36958.357, 36971.238, 36945.216, 36966.129, 36964.254, 36944.497, 36959.915, 36948.835, 36972.115, 36963.576, 36965.123, 36928.062, 36984.847, 36979.607, 36970.589, 36965.605, 36977.736, 36972.52, 36971.242], [11.243, 10.215, 14.36, 11.262, 13.621, 10.934, 19.437, 15.765, 14.25, 11.729, 10.419, 14.036, 13.246, 9.467, 8.511, 11.048, 11.702, 9.076, 16.535, 12.821, 13.511, 7.833, 8.961, 13.047, 19.331], [613.6237726590755, 1463.401542962781, 1715.3889100859096, 2384.5992628851463, 2145.7607935320507, 2210.3106104690937, 1308.9170115720258, 2630.06894043515, 2001.636547588508, 2420.7427808754337, 2449.0818702921056, 1973.935517730731, 1602.1255814774893, 2262.476803709813, 2369.087735893631, 2067.6985715148307, 1408.232667013712, 1376.638904976314, 1196.5173222130175, 2107.9274193108836, 1705.0957055625001, 2204.775545234382, 1785.4012756682023, 1903.4134294493756, 1620.9882343766583], [1046, 1047, 1048, 1049, 1050, 1051, 1052, 1053, 1054, 1055, 1056, 1057, 1058, 1059, 1060, 1061, 1062, 1063, 1064, 1065, 1066, 1067, 1068, 1069, 1070]], [0, 2398, [22101, 22119, 22136, 22151, 22163, 22178, 22193, 22212, 22225, 22240, 22246, 22260, 22274, 22292, 22306, 22316], [24167.627, 24181.323, 24028.087, 24191.787, 24265.266, 24252.271, 24168.746, 24202.522, 24181.75, 24192.78, 24165.37, 24148.719, 24159.087, 24152.186, 24141.011, 24144.25], [37013.255, 36974.58, 36795.174, 36960.335, 36996.156, 36970.669, 36973.243, 36989.293, 36973.771, 36971.887, 36992.332, 36987.443, 36982.777, 37001.306, 36943.36, 37023.084], [12.389, 9.794, 15.811, 14.123, 16.248, 21.22, 8.837, 8.876, 8.515, 10.763, 9.675, 10.431, 7.188, 12.862, 16.69, 29.105], [1785.6224112554944, 2047.0849927276913, 1135.3203686017353, 2586.942302842024, 7273.410739768947, 4963.3084753434405, 3051.712142939594, 3391.40228889768, 2763.7485710379733, 2278.8043444020605, 2434.759743591847, 3043.8584795243873, 2102.935191334184, 1892.7703944850728, 1648.9964323487804, 914.2568446773005], [1073, 1074, 1075, 1076, 1077, 1078, 1079, 1080, 1081, 1082, 1083, 1084, 1085, 1086, 1087, 1088]], [0, 2417, [22304, 22314, 22330, 22342, 22352, 22366, 22374, 22386, 22397], [23242.896, 23216.639, 23146.433, 23215.189, 23222.543, 23193.122, 23241.302, 23201.853, 23238.385], [37105.183, 37150.206, 37115.269, 37104.048, 37001.264, 37101.136, 37035.114, 37144.867, 37069.028], [19.27, 32.004, 14.341, 22.487, 12.663, 30.141, 23.065, 25.814, 24.235], [841.6696493119636, 2477.004730852244, 2334.3664779308247, 2186.908602699283, 496.55267573788814, 2031.093706534825, 918.8422959145429, 2162.9725437084985, 1390.159184752632], [1087, 1088, 1089, 1090, 1091, 1092, 1093, 1094, 1095]], [1, 2449, [22718, 22727, 22738, 22748, 22760], [4399.298, 4400.734, 4392.049, 4425.491, 4401.888], [51470.919, 51458.554, 51459.991, 51459.732, 51528.053], [30.046, 15.895, 18.323, 15.694, 25.684], [1441.0796668099154, 2305.4906171568928, 1369.2245431289298, 1982.4112105344707, 1030.8499838033463], [1122, 1123, 1124, 1125, 1126]], [0, 2452, [22767, 22778, 22787, 22800, 22814, 22829, 22845], [23917.233, 23934.12, 23886.322, 23898.125, 23878.701, 23900.154, 23907.685], [37183.193, 37201.015, 37201.052, 37178.536, 37180.256, 37190.953, 37219.275], [17.286, 12.898, 15.403, 12.557, 14.389, 12.153, 11.722], [2125.181706952575, 2385.0164756414715, 1271.6430775147726, 1436.2540032275797, 2280.682874756671, 2295.04190974648, 2190.401911839704], [1126, 1127, 1128, 1129, 1130, 1131, 1132]], [0, 2496, [23210, 23217, 23228, 23235, 23245, 23259, 23269, 23278, 23294, 23326, 23361, 23397, 23425, 23453, 23479], [23624.778, 23554.591, 23550.391, 23558.88, 23496.855, 23518.115, 23556.694, 23570.459, 23637.181, 23492.81, 23388.325, 23391.822, 23593.264, 23603.005, 23623.981], [37097.333, 37164.212, 37189.686, 37237.041, 37163.242, 37178.155, 37171.739, 37180.947, 37133.982, 37010.385, 37080.316, 37100.725, 37203.137, 37196.973, 37170.232], [27.263, 20.916, 21.07, 19.683, 17.859, 19.951, 21.591, 16.621, 14.913, 29.775, 16.407, 20.684, 10.24, 16.735, 19.127], [1318.07542324183, 4091.2336584332616, 2285.6942759198446, 1500.08255603175, 3808.761487385856, 1558.756830750045, 2146.9480499562965, 1753.2916753195452, 706.0602555576638, 12758.507071264583, 37876.762297175235, 5443.741335644213, 3071.0355696919705, 1996.0764989457025, 2106.7341163417177], [1164, 1165, 1166, 1167, 1168, 1169, 1170, 1171, 1172, 1173, 1174, 1175, 1176, 1177, 1178]], [0, 2497, [23199, 23211, 23218, 23229, 23236], [23855.221, 23916.197, 23916.751, 23855.206, 23870.076], [36490.285, 36494.711, 36547.224, 36489.42, 36499.357], [24.786, 14.394, 25.478, 18.583, 28.598], [1433.2325662710894, 1908.7097201290244, 907.8804947179694, 2223.571728846455, 1178.476672226948], [1163, 1164, 1165, 1166, 1167]], [0, 2504, [23276, 23291, 23322, 23356, 23393], [22130.439, 22057.452, 22093.879, 22197.113, 22152.775], [36806.08, 36803.04, 36855.098, 36864.83, 36820.382], [27.302, 19.349, 13.992, 17.848, 24.948], [4369.397752975911, 2810.5847857979534, 7047.358966953479, 5802.103753515101, 7159.170765248035], [1171, 1172, 1173, 1174, 1175]], [1, 2509, [23285, 23311, 23347, 23381, 23409, 23440], [4639.62, 4572.193, 4632.302, 4776.036, 4740.949, 4662.416], [51982.586, 51967.379, 52023.485, 52027.309, 51973.214, 51974.201], [10.072, 23.267, 24.668, 21.958, 23.844, 34.002], [88740.73978957863, 9441.807773347045, 10478.106550359244, 859.4714974612581, 5595.747700307653, 2937.0196821576615], [1172, 1173, 1174, 1175, 1176, 1177]], [2, 2512, [23290, 23317, 23351, 23389, 23416, 23444, 23473], [13002.159, 12927.776, 12978.847, 12998.262, 12990.952, 13016.721, 13032.762], [52047.762, 52238.355, 52248.222, 52278.153, 52274.398, 52292.74, 52300.108], [30.828, 11.904, 17.394, 8.032, 12.371, 17.394, 18.671], [1888.7147367553712, 3126.916417395745, 4190.076706730342, 3958.6091638335442, 6116.594829847633, 2052.706439603397, 2476.740107352223], [1172, 1173, 1174, 1175, 1176, 1177, 1178]], [2, 2525, [23387, 23412, 23443, 23472, 23498], [11630.15, 11417.059, 11370.186, 11320.576, 11264.841], [52384.205, 52297.376, 52246.528, 52293.701, 52186.04], [21.389, 15.133, 34.0, 34.662, 17.688], [14485.289700100067, 30372.862313666377, 1108.4309281932806, 997.0152975471857, 811.1559057124639], [1175, 1176, 1177, 1178, 1179]], [0, 2534, [23419, 23448, 23475, 23501, 23522], [21774.729, 21786.722, 21743.424, 21764.377, 21755.967], [36625.613, 36595.855, 36614.363, 36636.089, 36639.857], [12.805, 14.9, 11.551, 10.839, 11.202], [2402.6079393389687, 2284.2402507277548, 1962.8315132315104, 2628.226109169636, 2382.6210658655123], [1176, 1177, 1178, 1179, 1180]], [1, 2543, [23515, 23539, 23558, 23577, 23591, 23607, 23622], [4947.498, 4911.5, 4927.393, 4944.164, 4935.324, 4898.977, 4902.931], [51403.478, 51315.852, 51411.2, 51355.88, 51357.874, 51281.431, 51195.303], [15.838, 19.119, 13.343, 17.929, 20.344, 22.328, 30.054], [1792.9225600512675, 4978.678141713043, 2106.563133849829, 3957.0548169069652, 3222.1499847961377, 3624.0636236688947, 1213.5800892616378], [1180, 1181, 1182, 1183, 1184, 1185, 1186]], [0, 2551, [23597, 23614, 23631, 23649, 23667, 23683, 23698, 23713], [23586.91, 23631.228, 23644.992, 23573.269, 23581.184, 23645.271, 23600.132, 23587.93], [37065.755, 36971.043, 36978.571, 36947.14, 36935.256, 36972.572, 36926.392, 36899.348], [32.369, 21.612, 32.738, 15.886, 14.149, 25.76, 12.105, 13.319], [916.891734596527, 3688.0113567037133, 1365.4235429096468, 2114.947607629026, 2668.772233861419, 3362.5596811879973, 1960.4254343625776, 2528.348233225595], [1184, 1185, 1186, 1187, 1188, 1189, 1190, 1191]], [0, 2578, [23837, 23856, 23869, 23884, 23900, 23919, 23935, 23951], [23002.297, 22966.547, 22973.213, 22960.952, 23023.433, 22981.45, 22982.32, 23023.0], [37124.032, 36969.227, 36961.384, 36972.926, 36892.983, 36944.894, 36821.271, 36951.953], [34.523, 21.419, 18.349, 22.204, 27.227, 22.776, 26.324, 18.529], [1374.8329967144682, 2587.0614183475564, 3170.729436225673, 1812.462699331941, 1355.083412003198, 4534.888205297855, 5596.850374380163, 4115.102424765984], [1200, 1201, 1202, 1203, 1204, 1205, 1206, 1207]], [0, 2589, [23918, 23934, 23950, 23964, 23980], [22964.086, 22983.384, 22936.975, 22947.508, 22930.836], [36560.042, 36598.084, 36531.443, 36517.993, 36473.567], [30.026, 23.895, 18.34, 22.428, 12.926], [3249.0473660698112, 4386.906688209699, 3143.6520592857487, 1816.6722179056378, 2712.630272396656], [1205, 1206, 1207, 1208, 1209]], [2, 2603, [24038, 24050, 24069, 24087, 24103, 24120, 24137, 24152], [12918.301, 12944.206, 12979.536, 12982.265, 12933.193, 12914.399, 12944.145, 12932.866], [52146.895, 52137.906, 52038.147, 52059.284, 52021.945, 52028.192, 52038.041, 52074.392], [14.486, 20.208, 12.909, 12.971, 16.829, 15.232, 12.087, 17.671], [591.9518032850424, 1354.6573358654398, 1126.941296567685, 2358.4149718817334, 1620.943309512436, 1622.7173379544452, 2279.771963042372, 1279.5282235036457], [1213, 1214, 1215, 1216, 1217, 1218, 1219, 1220]], [0, 2608, [24053, 24073, 24090, 24107, 24123, 24142, 24155], [23107.744, 23157.778, 23194.285, 23190.008, 23247.34, 23214.47, 23212.126], [36451.916, 36417.683, 36421.698, 36434.903, 36435.697, 36383.912, 36410.781], [32.58, 20.809, 24.648, 23.06, 15.712, 18.693, 25.218], [3722.46490948058, 3445.8242018896217, 4583.237433271979, 5200.552281630981, 1249.2985354188093, 1898.4722421145527, 1849.5640622514861], [1214, 1215, 1216, 1217, 1218, 1219, 1220]], [2, 2615, [24180, 24195, 24211, 24232, 24250, 24263, 24278, 24297, 24311, 24324, 24332, 24345, 24360, 24372], [12964.033, 13015.829, 12957.842, 12928.865, 12935.403, 12956.297, 12935.193, 12952.109, 12941.436, 12942.508, 12948.957, 12937.19, 12970.61, 12925.826], [52031.658, 52066.082, 52077.142, 52066.839, 52055.702, 52062.205, 52052.398, 52097.891, 52080.726, 52058.988, 52068.505, 52065.777, 52067.094, 52065.161], [10.379, 18.95, 9.126, 7.62, 6.849, 6.496, 7.594, 16.63, 5.615, 5.65, 5.555, 6.142, 7.508, 9.911], [2454.0404214424548, 1186.1183790707487, 2912.9664316962235, 4194.1496058452185, 4239.7471061110655, 4382.646882183676, 3396.3615440760054, 1690.790143308354, 4447.498586499152, 4759.158998680855, 5364.659189405852, 4502.878599295985, 4284.297817544569, 3114.765379931509], [1222, 1223, 1224, 1225, 1226, 1227, 1228, 1229, 1230, 1231, 1232, 1233, 1234, 1235]], [0, 2634, [24374, 24386, 24403, 24420, 24432, 24450, 24469, 24480, 24493, 24504], [22297.231, 22316.929, 22268.233, 22264.244, 22281.529, 22262.927, 22274.838, 22294.193, 22272.797, 22260.753], [36288.729, 36308.925, 36349.745, 36331.978, 36347.161, 36332.76, 36341.668, 36344.807, 36352.082, 36332.994], [36.899, 26.159, 13.87, 10.385, 12.906, 10.824, 10.476, 11.435, 15.569, 12.33], [814.1680845174612, 3055.1618594544775, 2034.2824396455378, 2502.207362194573, 2859.79251394211, 2686.631154603573, 2780.1580671447737, 2520.970777940023, 1523.9657974837698, 2118.110315379268], [1235, 1236, 1237, 1238, 1239, 1240, 1241, 1242, 1243, 1244]], [0, 2638, [24388, 24405, 24421, 24435, 24451], [23905.746, 23949.037, 23913.993, 23877.374, 23871.41], [37227.889, 37220.519, 37234.886, 37194.873, 37231.812], [22.867, 28.808, 32.181, 26.962, 16.508], [1555.5597425104067, 844.5722506123722, 1488.4451838192595, 1701.4728146740574, 2232.7310962481465], [1236, 1237, 1238, 1239, 1240]], [1, 2642, [24413, 24429, 24445, 24461, 24478, 24488], [5053.038, 5037.003, 5050.804, 4985.619, 5040.778, 5032.803], [51059.691, 51099.474, 51119.632, 51148.816, 51105.022, 51044.762], [19.036, 28.557, 16.89, 29.415, 15.033, 19.116], [833.3379108567382, 1705.1677955109303, 1149.976252020263, 490.31772081752354, 1584.9706098599988, 1169.1632351099415], [1238, 1239, 1240, 1241, 1242, 1243]], [0, 2644, [24481, 24494, 24506, 24516, 24530], [23915.629, 23912.791, 23858.587, 23894.432, 23845.061], [37244.329, 37221.704, 37270.171, 37253.03, 37220.292], [22.287, 21.273, 14.264, 20.447, 29.34], [2337.081232625371, 2101.196394158345, 905.3810880604243, 2336.27874457543, 618.0790455292522], [1242, 1243, 1244, 1245, 1246]], [0, 2665, [24746, 24757, 24775, 24795, 24809, 24819, 24837, 24846], [22300.234, 22338.244, 22222.079, 22298.399, 22273.671, 22289.507, 22248.024, 22269.084], [36323.403, 36406.286, 36420.89, 36358.357, 36385.874, 36363.255, 36420.507, 36374.851], [32.553, 20.941, 33.758, 14.648, 26.193, 20.389, 25.6, 19.806], [2197.0142472628177, 1189.206981291719, 3328.5590658167716, 2045.3016230839496, 2071.3252977998345, 1638.946123694005, 3636.922655027118, 1340.931817157166], [1264, 1265, 1266, 1267, 1268, 1269, 1270, 1271]], [0, 2675, [24890, 24899, 24910, 24924, 24933, 24944, 24957, 24971, 24987, 24997, 25007, 25017, 25025, 25038], [22265.52, 22355.02, 22297.465, 22282.422, 22266.167, 22313.155, 22285.382, 22251.918, 22269.477, 22258.576, 22329.798, 22284.677, 22180.108, 22254.947], [36372.785, 36364.065, 36349.595, 36354.575, 36342.227, 36354.874, 36350.935, 36269.753, 36354.642, 36331.689, 36377.869, 36346.914, 36335.403, 36350.851], [24.732, 23.874, 10.037, 25.651, 15.523, 13.179, 10.626, 20.996, 20.41, 11.584, 30.458, 19.332, 31.294, 22.955], [1249.7045700121469, 3106.69260075215, 1674.8439560066186, 865.9158435420554, 1647.8873428566887, 1314.1641287495227, 1929.3677286732661, 1752.4834084987483, 2493.4432303958924, 1527.8617426238159, 759.4872778178728, 473.84708500115323, 1796.3895416107325, 865.6447218603361], [1275, 1276, 1277, 1278, 1279, 1280, 1281, 1282, 1283, 1284, 1285, 1286, 1287, 1288]], [1, 2680, [24942, 24949, 24967, 24979, 24993, 25004, 25014, 25019, 25032, 25046, 25055], [4331.022, 4340.039, 4313.537, 4330.451, 4328.78, 4344.316, 4311.989, 4331.893, 4365.058, 4303.934, 4365.105], [51641.048, 51680.653, 51659.562, 51691.239, 51664.929, 51691.234, 51640.237, 51658.445, 51651.445, 51661.911, 51640.961], [9.085, 10.64, 21.652, 20.671, 11.716, 16.839, 7.671, 14.452, 11.672, 12.924, 20.98], [1960.1665213609283, 2659.8475798468335, 1739.2767929012282, 1172.8439688261628, 2461.278618334886, 2203.79500491279, 2569.8178202189574, 2015.369594365587, 1967.2754635176484, 1585.179135035556, 1490.080645950606], [1280, 1281, 1282, 1283, 1284, 1285, 1286, 1287, 1288, 1289, 1290]], [0, 2737, [25593, 25609, 25623, 25642, 25654, 25668, 25682, 25697, 25718, 25746, 25778, 25807, 25836], [22442.821, 22437.374, 22457.824, 22452.214, 22439.05, 22438.413, 22499.64, 22455.821, 22582.798, 22647.213, 22608.433, 22737.186, 22509.082], [36671.791, 36607.647, 36596.402, 36661.281, 36678.563, 36682.017, 36663.926, 36679.14, 36729.866, 36706.183, 36672.778, 36605.155, 36621.913], [34.044, 19.414, 25.643, 16.872, 17.452, 18.644, 19.789, 20.776, 18.83, 28.354, 26.091, 15.97, 28.262], [1223.0728074970325, 1093.253368128426, 1515.9597482075962, 1215.8167724318741, 1768.8853431474777, 962.1447135130019, 2369.9574443297765, 1105.6541764198041, 7835.66297753703, 8581.416087342, 5021.127931443371, 34037.93082100929, 2719.92656244693], [1334, 1335, 1336, 1337, 1338, 1339, 1340, 1341, 1342, 1343, 1344, 1345, 1346]], [0, 2745, [25696, 25717, 25745, 25777, 25806, 25835, 25862, 25886, 25912, 25940, 25966, 25996, 26022, 26046, 26068, 26087, 26106, 26130, 26150], [21822.158, 21787.86, 21807.303, 21771.487, 21816.342, 21792.737, 21789.486, 21825.858, 21789.889, 21790.247, 21805.493, 21773.711, 21772.554, 21777.012, 21801.902, 21798.541, 21717.351, 21750.539, 21756.357], [36252.401, 36228.493, 36241.95, 36251.375, 36260.281, 36231.613, 36252.297, 36286.397, 36287.351, 36273.898, 36321.71, 36264.165, 36289.572, 36271.83, 36254.245, 36249.537, 36253.463, 36277.065, 36266.025], [17.052, 14.012, 19.429, 13.456, 11.765, 11.374, 13.608, 21.862, 14.01, 14.595, 14.369, 11.404, 16.407, 12.121, 20.901, 18.738, 16.046, 10.854, 22.169], [1871.2606907388665, 2491.7396213955867, 2336.252831687302, 2038.0401914685574, 2015.4293317645622, 2216.9836854243713, 3383.5381670597358, 1642.316198187446, 3377.225724926615, 3831.4550747320473, 3042.4501487157163, 2887.6365871161815, 2224.444497962242, 3152.5469915033605, 3219.1626215624656, 2260.3660789162122, 1079.7186936203175, 1362.3481995324992, 910.5869925239475], [1341, 1342, 1343, 1344, 1345, 1346, 1347, 1348, 1349, 1350, 1351, 1352, 1353, 1354, 1355, 1356, 1357, 1358, 1359]], [0, 2751, [25750, 25782, 25811, 25841, 25867, 25891, 25918, 25944, 25971, 25999, 26027], [23781.582, 23783.829, 23801.953, 23797.366, 23844.617, 23800.374, 23834.535, 23857.351, 23815.057, 23807.72, 23806.398], [37222.453, 37237.914, 37213.68, 37098.3, 37164.635, 37190.423, 37168.621, 37237.029, 37211.502, 37201.119, 37204.81], [27.413, 26.436, 24.94, 32.488, 31.435, 20.918, 27.018, 16.898, 10.356, 23.494, 21.891], [2094.8555766503296, 2268.5032109947706, 3528.679808408554, 1584.0275344561444, 1002.5387423245023, 807.2726806837471, 1468.1880685237606, 1695.6217374756138, 760.9525899577467, 1751.0989775592745, 1056.8928547494984], [1343, 1344, 1345, 1346, 1347, 1348, 1349, 1350, 1351, 1352, 1353]], [1, 2759, [25768, 25796, 25826, 25857, 25879], [4730.78, 4605.41, 4652.203, 4755.47, 4678.114], [51723.52, 51904.003, 51965.735, 51912.296, 51965.412], [28.114, 26.395, 16.61, 32.045, 28.625], [11189.046227640803, 3095.14240868069, 660.2688918067191, 801.1102385255538, 1604.8053241641796], [1344, 1345, 1346, 1347, 1348]], [2, 2761, [25802, 25832, 25859, 25883, 25909, 25935, 25961, 25992], [12449.441, 12465.653, 12483.095, 12483.988, 12455.656, 12446.836, 12478.354, 12536.157], [52198.405, 52215.908, 52206.961, 52211.366, 52190.504, 52187.357, 52189.272, 52196.284], [15.387, 13.012, 14.621, 18.933, 15.652, 11.024, 15.924, 29.073], [2085.4750642521435, 3360.780745442343, 2462.686277302835, 2488.8185471163647, 3563.0722735696027, 2539.0736434658434, 2541.0606443171473, 2514.2529009718974], [1345, 1346, 1347, 1348, 1349, 1350, 1351, 1352]], [0, 2762, [25810, 25839, 25865, 25890, 25916], [22899.919, 22907.659, 22966.54, 22951.026, 23046.46], [36634.497, 36666.445, 36655.307, 36710.668, 36797.791], [23.442, 20.831, 24.924, 40.389, 29.376], [10822.968118647506, 18295.10401593312, 958.0877983265334, 1672.323896711689, 2487.8684690959603], [1345, 1346, 1347, 1348, 1349]], [1, 2770, [25880, 25906, 25933, 25958, 25989, 26015, 26038, 26062, 26081, 26099], [5298.264, 5255.752, 5277.355, 5263.297, 5275.162, 5344.861, 5299.423, 5254.357, 5332.793, 5320.671], [51022.729, 50980.974, 50994.222, 50994.58, 50953.019, 50940.539, 50985.88, 50992.866, 51031.004, 50983.409], [19.343, 13.973, 23.249, 22.925, 21.252, 18.739, 18.122, 7.06, 27.819, 28.121], [3909.077670287501, 2452.304188021116, 3242.313493631858, 5008.0046092046305, 3193.33992954175, 1343.7887228088484, 1685.008354924803, 490.3525657810501, 1437.8647267335639, 1131.5473040994086], [1348, 1349, 1350, 1351, 1352, 1353, 1354, 1355, 1356, 1357]], [2, 2771, [25882, 25908, 25934, 25960, 25991, 26018, 26040], [11676.845, 11754.246, 11783.821, 11832.086, 11789.944, 11884.946, 11987.038], [52781.252, 52719.036, 52719.662, 52779.688, 52813.459, 52843.22, 52713.664], [36.095, 19.766, 14.159, 19.686, 50.408, 29.21, 42.155], [2393.717874424977, 5917.31773921877, 2589.539804933576, 6201.064992698002, 3076.695098471605, 5759.419129174752, 922.4823275926616], [1348, 1349, 1350, 1351, 1352, 1353, 1354]], [1, 2776, [25932, 25956, 25988, 26013, 26037], [4813.47, 4816.681, 4828.293, 4787.912, 4871.939], [51413.655, 51435.944, 51415.758, 51533.989, 51435.347], [17.954, 18.851, 20.053, 30.185, 15.807], [1123.1391410446429, 1439.2907873812023, 1436.95755611489, 6073.263790099621, 1661.402249572753], [1350, 1351, 1352, 1353, 1354]], [2, 2777, [25936, 25962, 25994, 26019, 26041, 26063], [12870.319, 12836.327, 12893.388, 12911.433, 12906.933, 12889.058], [52105.856, 52090.843, 52102.608, 52087.953, 52112.356, 52118.14], [25.423, 24.586, 15.481, 14.072, 12.684, 28.674], [5095.712882998906, 6823.371506798262, 2534.456997567268, 2589.715093761504, 2995.8933171658596, 694.1132162042], [1350, 1351, 1352, 1353, 1354, 1355]], [0, 2786, [26072, 26093, 26111, 26134, 26154, 26177, 26197, 26217, 26237], [23843.958, 23796.662, 23798.84, 23845.679, 23799.878, 23829.171, 23759.517, 23823.98, 23803.648], [37206.579, 37247.266, 37190.851, 37213.219, 37193.31, 37187.909, 37235.635, 37155.976, 37214.673], [19.354, 24.051, 19.252, 21.487, 32.825, 21.377, 27.813, 30.36, 24.532], [987.3420398925523, 1915.2762094839904, 1207.2355692719227, 1028.2877726924632, 764.7023645995237, 1878.7117275234052, 1836.8594903437586, 1970.9784015266682, 583.7790944685989], [1355, 1356, 1357, 1358, 1359, 1360, 1361, 1362, 1363]], [0, 2815, [26463, 26477, 26491, 26503, 26513, 26530, 26545], [23785.625, 23841.448, 23844.147, 23818.706, 23785.215, 23756.887, 23750.677], [37173.772, 37192.543, 37156.397, 37149.295, 37071.276, 37132.598, 37129.493], [31.979, 21.872, 19.695, 24.655, 15.392, 18.981, 18.163], [852.33931066105, 1039.9578163666201, 479.523934603713, 1421.9917398640466, 1769.237260380513, 1549.903495881303, 2289.3428591757506], [1379, 1380, 1381, 1382, 1383, 1384, 1385]], [0, 2837, [26750, 26761, 26775, 26788, 26805, 26818, 26837, 26846], [23760.813, 23683.223, 23771.802, 23795.934, 23831.432, 23850.64, 23847.585, 23764.55], [37146.926, 37176.591, 37183.158, 37177.327, 37151.861, 37178.001, 37213.276, 37290.208], [21.812, 29.58, 23.49, 21.186, 30.531, 22.413, 14.834, 30.831], [893.6479551262368, 4161.133455085753, 658.7702985978201, 1418.3840196126675, 1400.1704698587062, 1657.1340368287676, 620.6059407268679, 974.8461369775038], [1400, 1401, 1402, 1403, 1404, 1405, 1406, 1407]], [1, 2879, [27298, 27317, 27329, 27343, 27365, 27382], [5479.377, 5455.394, 5495.795, 5501.516, 5483.34, 5485.571], [51168.73, 51163.866, 51190.219, 51187.541, 51167.889, 51156.711], [21.041, 16.843, 15.217, 15.867, 10.99, 13.591], [600.1694098626139, 2434.126444162129, 1759.2205263276185, 2229.6954754233407, 1804.9658715220753, 2267.757893029795], [1443, 1444, 1445, 1446, 1447, 1448]], [0, 2916, [27803, 27816, 27829, 27847, 27858, 27871], [23894.514, 23831.31, 23868.458, 23853.933, 23840.531, 23823.423], [37210.522, 37275.805, 37251.951, 37237.48, 37230.093, 37269.429], [25.607, 26.286, 35.681, 21.484, 23.58, 16.744], [785.8134829517181, 1632.9571591861932, 1776.9343698450937, 6606.791353713695, 1449.5209106286975, 2236.941557251118], [1491, 1492, 1493, 1494, 1495, 1496]], [2, 2933, [27928, 27946, 27964, 27984, 28004], [12788.048, 12751.658, 12692.014, 12669.787, 12689.393], [52504.245, 52621.54, 52642.515, 52579.772, 52438.377], [32.31, 21.232, 29.051, 19.931, 47.338], [2678.6685519072794, 506.78492642133307, 1409.8588836872304, 7777.1921955188955, 1223.5072022147976], [1500, 1501, 1502, 1503, 1504]], [1, 2938, [27960, 27982, 28001, 28026, 28050], [4269.726, 4258.29, 4217.128, 4220.222, 4137.295], [51983.053, 52072.591, 52073.137, 52085.567, 52110.288], [35.943, 18.606, 22.522, 28.57, 21.222], [3570.6578205869546, 1363.885325173173, 1733.3701715111567, 827.3666437694316, 1296.389562707831], [1502, 1503, 1504, 1505, 1506]], [2, 2946, [28029, 28052, 28072, 28094, 28117], [10672.006, 10625.164, 10681.523, 10643.56, 10648.515], [53026.129, 53053.907, 53026.155, 53000.355, 53005.846], [25.686, 28.19, 26.405, 25.586, 30.241], [955.2248692854782, 2351.5393417341124, 3749.217050548993, 2902.8249082174593, 4224.758550200249], [1505, 1506, 1507, 1508, 1509]], [0, 2953, [28099, 28122, 28140, 28158, 28180, 28200, 28216, 28234, 28254], [22643.234, 22729.632, 22696.018, 22740.608, 22689.774, 22721.579, 22749.335, 22708.321, 22728.729], [36868.815, 36911.978, 36806.903, 36864.52, 36885.999, 36860.983, 36863.052, 36818.45, 36791.344], [25.049, 31.922, 33.832, 20.95, 13.926, 18.452, 19.182, 15.629, 29.456], [1305.468946703455, 798.2296866678621, 2139.348836178004, 3381.1918317205386, 704.1758921775468, 1537.083138358823, 4390.408046535767, 2074.549178051292, 1226.2380876535956], [1508, 1509, 1510, 1511, 1512, 1513, 1514, 1515, 1516]], [2, 2959, [28137, 28155, 28177, 28198, 28214, 28232, 28249, 28270, 28292, 28305, 28322, 28335, 28352, 28367, 28383, 28401, 28421, 28437, 28458], [12134.377, 12180.165, 12133.642, 12095.73, 12149.447, 12108.946, 12112.118, 12064.518, 12105.01, 12156.62, 12172.102, 12071.894, 12127.258, 12140.8, 12125.697, 12091.702, 12068.025, 12129.271, 12144.989], [52549.463, 52534.995, 52509.518, 52489.896, 52503.862, 52485.846, 52489.869, 52491.344, 52492.934, 52501.791, 52528.247, 52472.193, 52514.773, 52497.903, 52502.921, 52517.126, 52537.497, 52539.065, 52543.858], [18.18, 23.941, 15.384, 18.636, 16.099, 20.384, 19.931, 25.704, 23.036, 18.155, 22.929, 24.828, 14.187, 15.689, 14.807, 11.073, 13.184, 9.414, 20.935], [1199.1549976224615, 1910.4623021521927, 2205.372005360201, 3638.5519438484116, 1481.5470838680646, 2281.47312839792, 2257.957147346202, 1288.497114981783, 1277.854305372557, 1035.004223712216, 1738.2605560179031, 5216.235577276147, 1958.1192867416833, 1419.2644409032168, 1895.3455357199157, 2674.73887635294, 5342.857376217485, 2729.381091249102, 1128.4955798675787], [1510, 1511, 1512, 1513, 1514, 1515, 1516, 1517, 1518, 1519, 1520, 1521, 1522, 1523, 1524, 1525, 1526, 1527, 1528]], [2, 2974, [28321, 28334, 28351, 28366, 28382, 28400], [10822.195, 10823.044, 10845.725, 10817.16, 10793.964, 10800.808], [52501.115, 52454.314, 52444.748, 52484.449, 52466.169, 52445.998], [24.473, 24.767, 23.923, 22.9, 20.729, 22.635], [1006.07528562621, 1819.6388950806502, 3853.901592693514, 1339.8422580159936, 1750.8925897320798, 712.1113601257643], [1520, 1521, 1522, 1523, 1524, 1525]], [2, 2988, [28457, 28473, 28493, 28510, 28528], [11576.548, 11580.936, 11582.531, 11549.94, 11564.882], [52541.026, 52548.249, 52503.838, 52532.989, 52507.492], [10.779, 12.961, 24.643, 12.167, 20.165], [1752.6742020488027, 1645.492385176313, 1276.0497434562064, 1464.1553323458575, 1261.6920946269126], [1528, 1529, 1530, 1531, 1532]], [1, 2994, [28525, 28541, 28561, 28574, 28584, 28596, 28616, 28629, 28643], [5701.475, 5724.11, 5698.315, 5754.706, 5724.811, 5725.994, 5720.119, 5731.628, 5717.999], [50879.896, 50965.572, 50977.243, 50999.721, 50965.019, 51001.7, 51013.437, 51042.672, 50976.531], [13.68, 11.228, 15.575, 10.389, 10.191, 12.714, 14.921, 18.229, 19.46], [1759.3458072764272, 3659.793310374836, 2346.624518318266, 2393.435281047808, 2563.480533901762, 1897.6115442850016, 1482.5242791668354, 2139.606565040046, 1183.2368227608986], [1532, 1533, 1534, 1535, 1536, 1537, 1538, 1539, 1540]], [1, 2996, [28560, 28572, 28582, 28595, 28615, 28628], [4684.202, 4722.384, 4658.835, 4643.942, 4628.953, 4613.456], [51951.067, 51953.016, 52063.942, 52022.918, 52014.735, 51910.618], [41.299, 26.147, 25.351, 31.213, 21.767, 10.837], [2362.4471645081744, 7050.343820835411, 1930.9650526048856, 3033.8518221993936, 4690.817786447742, 73020.4754464925], [1534, 1535, 1536, 1537, 1538, 1539]], [0, 3007, [28666, 28683, 28705, 28726, 28744], [22881.148, 22894.031, 22939.623, 22907.402, 22905.987], [36448.766, 36441.006, 36477.766, 36488.855, 36498.617], [11.874, 20.674, 22.356, 21.634, 30.239], [1292.4825602499698, 3263.4160399705406, 2442.981056790095, 1999.6317269436233, 1573.01038735085], [1541, 1542, 1543, 1544, 1545]], [0, 3009, [28785, 28798, 28811, 28829, 28841, 28853], [22846.41, 22905.768, 22854.907, 22907.977, 22867.822, 22886.963], [36472.622, 36537.921, 36495.448, 36490.889, 36474.911, 36457.08], [29.678, 46.392, 23.51, 10.55, 20.495, 23.444], [753.4741216206335, 1149.4782406143177, 942.5579711069744, 1673.2479775522438, 1991.2964418158438, 695.3395195211968], [1547, 1548, 1549, 1550, 1551, 1552]], [2, 3016, [28861, 28877, 28886, 28899, 28907, 28919, 28926, 28940, 28955, 28968, 28984], [12078.852, 12116.495, 12127.74, 12092.372, 12082.005, 12024.053, 12123.924, 12148.436, 12129.055, 12127.15, 12116.902], [52499.171, 52550.409, 52515.416, 52522.554, 52508.69, 52488.82, 52534.218, 52498.449, 52544.803, 52502.374, 52543.295], [12.696, 8.173, 10.118, 11.663, 10.811, 22.339, 23.231, 11.737, 7.529, 11.079, 11.553], [1429.501284138212, 3064.690201625294, 2567.435173133199, 3085.0007393571755, 1036.4564763926571, 1234.4664110184265, 1373.2531991464816, 2140.02669877442, 2248.398497413503, 2320.642864026519, 1622.616145769484], [1553, 1554, 1555, 1556, 1557, 1558, 1559, 1560, 1561, 1562, 1563]], [2, 3038, [29052, 29066, 29081, 29094, 29107], [11149.052, 11157.768, 11152.479, 11121.826, 11134.15], [52865.557, 52887.755, 52886.507, 52862.273, 52907.317], [20.792, 27.25, 27.746, 27.568, 22.131], [1208.3398268176459, 683.3109519378455, 886.6791784509263, 1765.864639044847, 728.9590400811772], [1568, 1569, 1570, 1571, 1572]], [0, 3044, [29084, 29097, 29110, 29122, 29131], [22050.792, 22034.137, 22049.62, 22051.097, 22050.351], [36166.552, 36170.333, 36175.219, 36184.881, 36128.723], [13.53, 17.341, 27.105, 13.766, 23.511], [2627.7027609938145, 2495.9911201759664, 2474.2541236350194, 2534.08904711983, 2515.1845940904923], [1570, 1571, 1572, 1573, 1574]], [2, 3046, [29128, 29139, 29162, 29177, 29186, 29199, 29214, 29222, 29231, 29250, 29263], [12298.363, 12311.982, 12283.126, 12255.193, 12267.433, 12277.62, 12284.99, 12265.917, 12241.318, 12240.567, 12242.5], [52587.703, 52517.234, 52533.275, 52557.654, 52531.263, 52538.335, 52557.541, 52557.687, 52570.417, 52551.086, 52546.053], [25.619, 28.033, 10.134, 10.251, 8.239, 12.11, 7.579, 10.22, 9.892, 12.725, 14.495], [1359.09805816759, 580.6191953800815, 3548.5198546065594, 2976.1570374363373, 2976.3546045483236, 2076.693087148824, 2552.793264460953, 2991.6471026425197, 2455.871036108965, 3307.7823217481064, 2642.1125621061574], [1574, 1575, 1576, 1577, 1578, 1579, 1580, 1581, 1582, 1583, 1584]], [0, 3053, [29166, 29179, 29189, 29202, 29216, 29223, 29234], [22057.139, 22063.008, 22031.305, 22054.508, 22054.903, 22087.282, 22073.326], [36171.042, 36187.256, 36133.622, 36189.932, 36161.953, 36179.622, 36155.61], [11.283, 18.812, 21.111, 10.113, 29.771, 10.441, 15.775], [428.9137091687072, 1569.6097011473246, 1796.5910243056871, 1470.3797735011913, 1380.6302586013107, 1444.654600085674, 1229.3365259891364], [1576, 1577, 1578, 1579, 1580, 1581, 1582]], [0, 3055, [29224, 29235, 29253, 29265, 29279, 29294, 29318, 29345], [22321.808, 22257.539, 22312.03, 22305.445, 22254.341, 22279.282, 22290.606, 22279.595], [36813.776, 36895.641, 36882.741, 36876.236, 36843.851, 36844.954, 36858.745, 36872.637], [38.075, 15.878, 14.056, 17.329, 20.564, 25.085, 29.949, 7.189], [1220.9118501728096, 1481.5757059376292, 2334.130223662177, 949.5525578910331, 2096.906877427519, 1467.6187117354361, 2212.57886847167, 3151.4353152004715], [1581, 1582, 1583, 1584, 1585, 1586, 1587, 1588]], [1, 3061, [29275, 29287, 29307, 29332, 29362, 29385, 29416, 29454, 29488, 29516], [4615.398, 4637.851, 4613.477, 4581.486, 4590.092, 4638.245, 4577.644, 4625.98, 4571.768, 4512.959], [51982.594, 51938.687, 51913.245, 51840.273, 51907.019, 51883.541, 51908.687, 51962.324, 51878.189, 51876.301], [29.551, 15.728, 11.881, 20.935, 18.079, 11.157, 23.774, 20.01, 26.196, 35.078], [1472.2462298357993, 2677.7575381253046, 2716.012204548386, 4079.565558901231, 4016.049855125182, 1948.4601314808672, 2930.1865955141216, 1215.8587052500366, 2310.4285450272096, 5028.069055250151], [1585, 1586, 1587, 1588, 1589, 1590, 1591, 1592, 1593, 1594]], [0, 3062, [29278, 29292, 29316, 29344, 29366, 29391, 29427, 29467, 29494, 29522, 29549, 29576], [21371.823, 21479.349, 21540.59, 21648.632, 21737.871, 21731.762, 21750.251, 21745.67, 21741.002, 21727.804, 21761.515, 21765.585], [36403.49, 36390.922, 36364.429, 36299.151, 36220.829, 36239.496, 36229.319, 36245.531, 36249.349, 36257.76, 36118.122, 36221.11], [20.598, 11.5, 11.568, 19.952, 17.689, 19.482, 18.863, 16.341, 10.979, 10.584, 15.104, 23.648], [1006.0475505845333, 2358.325556721965, 3889.663137666752, 6413.102802477265, 4369.009878213334, 2297.1106688263153, 3123.442451281069, 3515.0029369403305, 2714.118352417988, 2609.984027877608, 3648.8749614314584, 5274.010996248209], [1585, 1586, 1587, 1588, 1589, 1590, 1591, 1592, 1593, 1594, 1595, 1596]], [1, 3069, [29306, 29331, 29361, 29384, 29414, 29453, 29487, 29515], [3739.779, 3735.624, 3694.388, 3723.871, 3679.689, 3745.612, 3698.027, 3702.096], [52529.853, 52569.616, 52551.655, 52560.736, 52563.071, 52543.023, 52569.662, 52579.354], [18.3, 16.555, 16.063, 14.402, 18.032, 26.626, 17.002, 18.699], [1859.951419242804, 1888.3222378647913, 1315.2332118372374, 1119.9127248893506, 1277.1610906630808, 1825.791100853818, 1372.7591646315605, 1681.1528963640296], [1587, 1588, 1589, 1590, 1591, 1592, 1593, 1594]], [2, 3072, [29310, 29336, 29363, 29386, 29420, 29458], [11058.449, 11004.97, 11005.759, 10992.362, 10990.802, 11022.017], [52413.968, 52357.979, 52303.018, 52299.604, 52270.011, 52301.727], [29.403, 18.389, 24.499, 19.873, 16.702, 13.704], [968.8725799346205, 1938.272837633887, 1529.1277486683407, 2606.030896291124, 621.5554984685399, 1676.0435128365682], [1587, 1588, 1589, 1590, 1591, 1592]], [0, 3076, [29367, 29393, 29429, 29468, 29495, 29523, 29550, 29577, 29599, 29624, 29652, 29675], [22915.67, 22961.782, 23006.452, 22858.914, 22996.566, 22968.364, 23010.199, 22919.185, 22789.086, 22669.515, 22700.384, 22680.15], [36608.978, 36624.983, 36587.038, 36561.984, 36650.879, 36684.032, 36735.528, 36696.605, 36672.664, 36661.118, 36656.635, 36641.258], [22.711, 13.768, 17.04, 18.161, 18.901, 24.098, 23.084, 32.132, 15.971, 12.246, 12.161, 22.437], [2891.8803203558446, 3878.233004515368, 4413.206352838719, 29553.43287061637, 3135.9656826262585, 2217.577314407403, 1329.269951062118, 4707.0826284825325, 3192.932880589552, 1761.125515933758, 2217.037353908762, 1076.9626791958017], [1589, 1590, 1591, 1592, 1593, 1594, 1595, 1596, 1597, 1598, 1599, 1600]], [2, 3084, [29387, 29421, 29459, 29490, 29517, 29545, 29574, 29598, 29619, 29648, 29672, 29692, 29712, 29737, 29757, 29783, 29806, 29824, 29843, 29859], [11706.614, 11693.697, 11725.194, 11743.942, 11743.051, 11724.32, 11765.546, 11740.712, 11723.886, 11674.822, 11812.008, 11779.212, 11752.252, 11776.384, 11890.555, 11904.802, 11738.319, 11737.327, 11747.958, 11734.005], [52367.516, 52388.888, 52380.203, 52379.325, 52383.337, 52354.552, 52349.267, 52364.42, 52363.635, 52392.409, 52368.575, 52328.498, 52378.851, 52384.39, 52309.38, 52354.34, 52483.566, 52454.516, 52476.294, 52425.734], [19.445, 9.854, 10.933, 11.757, 12.168, 10.816, 16.407, 14.004, 10.113, 15.235, 25.53, 21.345, 32.531, 23.776, 33.176, 35.617, 21.421, 15.14, 9.406, 16.175], [2952.335926985154, 3507.1457427458818, 1788.829379821452, 2997.5459217014263, 2357.460443512632, 2424.2420941702862, 3691.861852018445, 4075.472642147779, 1718.10217911688, 495.73725762528653, 1935.0703815066972, 3956.26306615618, 702.303293207409, 1617.75218541245, 1748.490068741366, 2310.0417736599675, 438.71708090582155, 1962.571122860534, 3142.5506596464775, 2575.763878308884], [1590, 1591, 1592, 1593, 1594, 1595, 1596, 1597, 1598, 1599, 1600, 1601, 1602, 1603, 1604, 1605, 1606, 1607, 1608, 1609]], [0, 3085, [29434, 29472, 29499, 29528, 29556, 29583, 29604, 29629, 29658], [24217.446, 24269.604, 24262.807, 24485.151, 24320.633, 24268.094, 24310.424, 24192.97, 24228.278], [37243.781, 37191.43, 37255.373, 37189.41, 37121.684, 37195.304, 37255.791, 37132.04, 37003.413], [15.913, 27.593, 19.283, 22.258, 26.668, 32.25, 14.507, 36.862, 17.975], [1496.5343688486396, 4357.545983488847, 1513.6531415359168, 832.1047383826542, 15564.393401377463, 3325.5279258199794, 1510.111588510296, 3847.7193364708432, 13093.193223697277], [1591, 1592, 1593, 1594, 1595, 1596, 1597, 1598, 1599]], [0, 3096, [29555, 29582, 29603, 29628, 29657, 29680, 29698, 29722, 29742], [24285.717, 24238.233, 24234.023, 24259.536, 24235.597, 24270.12, 24272.565, 24268.117, 24262.929], [36620.763, 36649.228, 36639.959, 36744.016, 36766.371, 36637.804, 36661.87, 36653.869, 36661.935], [9.641, 12.474, 9.612, 22.01, 21.128, 14.094, 20.965, 15.113, 21.803], [1080.099945727906, 2474.464829490234, 2668.5375606296293, 4616.695300321249, 7881.936756649922, 1899.5467262185077, 3667.0764686514267, 1193.7693554299155, 1034.6211480618665], [1595, 1596, 1597, 1598, 1599, 1600, 1601, 1602, 1603]], [1, 3106, [29618, 29646, 29669, 29691, 29709], [4502.766, 4511.649, 4503.823, 4519.426, 4507.171], [51940.636, 51955.608, 51922.954, 51893.863, 51951.55], [21.86, 14.495, 10.815, 13.225, 15.445], [2595.1196971438417, 1932.0736933520266, 1887.2444173713664, 1757.664713723533, 1269.2162177358364], [1598, 1599, 1600, 1601, 1602]], [1, 3112, [29668, 29690, 29708, 29734, 29753, 29776], [3311.753, 3294.615, 3288.415, 3242.187, 3235.622, 3371.874], [52237.767, 52234.046, 52238.62, 52273.971, 52167.085, 52247.582], [38.572, 13.595, 24.163, 18.615, 16.284, 30.113], [1864.6708724204716, 1087.1923206916695, 4029.926315932577, 6471.877193940934, 1072.4497207037666, 1183.2692714156994], [1600, 1601, 1602, 1603, 1604, 1605]], [0, 3117, [29695, 29717, 29738, 29760, 29787], [23016.076, 23004.91, 23014.958, 22970.548, 22962.672], [36587.401, 36576.388, 36506.365, 36551.561, 36521.048], [25.862, 18.983, 28.471, 30.665, 23.128], [3967.324054583158, 931.3327595157913, 1991.7539981593322, 1919.1936492147502, 1330.4870325223421], [1601, 1602, 1603, 1604, 1605]], [1, 3122, [29754, 29777, 29802, 29819, 29839, 29856], [4444.105, 4397.257, 4407.05, 4445.92, 4415.313, 4472.988], [51805.41, 51801.621, 51810.301, 51825.001, 51781.295, 51937.054], [17.85, 13.166, 12.274, 9.566, 12.541, 27.666], [2000.3485589087425, 2463.929848503825, 4309.804326240563, 3949.7722050186962, 2074.185113021637, 1898.0670776237791], [1604, 1605, 1606, 1607, 1608, 1609]], [0, 3124, [29759, 29786, 29808, 29830, 29846], [22316.746, 22313.455, 22312.317, 22211.309, 22216.066], [36320.254, 36348.164, 36347.354, 36203.508, 36133.897], [9.916, 19.702, 27.568, 25.9, 40.863], [593.7799350380092, 6445.204109450145, 2421.178931896042, 2440.455437099677, 1111.6116438938188], [1604, 1605, 1606, 1607, 1608]], [1, 3131, [29838, 29855, 29872, 29887, 29911, 29928, 29944], [3315.667, 3257.933, 3298.898, 3349.422, 3332.195, 3296.474, 3355.32], [52276.101, 52174.26, 52181.009, 52360.057, 52214.922, 52173.592, 52248.696], [27.678, 12.019, 27.789, 31.053, 35.507, 26.085, 42.1], [2425.8799801199007, 1034.8380684505437, 1016.4426757712673, 3028.884464127829, 2073.331061032604, 2093.945529177339, 2052.364802462549], [1608, 1609, 1610, 1611, 1612, 1613, 1614]], [1, 3135, [29889, 29912, 29929, 29945, 29960, 29972], [4472.723, 4523.764, 4517.151, 4499.444, 4453.036, 4307.191], [51906.767, 51900.919, 51933.116, 51923.581, 51890.391, 51709.547], [19.921, 27.377, 10.159, 7.31, 15.834, 41.366], [793.8961529692649, 714.8858084953378, 2698.370312898643, 2236.3117205423873, 3330.847198218695, 1204.357816680883], [1611, 1612, 1613, 1614, 1615, 1616]], [2, 3144, [29990, 30012, 30032, 30052, 30067, 30094, 30115], [12387.682, 12350.967, 12402.461, 12328.612, 12319.434, 12401.705, 12385.056], [52057.038, 52088.464, 52083.334, 52079.518, 52088.23, 52079.766, 52039.058], [25.244, 13.722, 19.598, 15.802, 24.871, 15.089, 23.82], [595.1794035088953, 1810.4632972661188, 1375.0457942944468, 674.7666672271633, 1070.9169915901957, 1374.536608228809, 1470.300030338262], [1617, 1618, 1619, 1620, 1621, 1622, 1623]], [1, 3148, [30029, 30045, 30064, 30090, 30111], [4310.908, 4229.53, 4249.155, 4360.935, 4329.53], [51719.358, 51695.013, 51648.519, 51639.776, 51738.831], [28.995, 25.217, 27.284, 17.274, 9.811], [1934.9858999485505, 592.9337093854149, 915.3002550777398, 25496.60308828847, 72171.25858286546], [1619, 1620, 1621, 1622, 1623]], [1, 3151, [30044, 30063, 30088, 30109, 30125], [3396.509, 3284.564, 3268.225, 3286.608, 3319.333], [52171.541, 52266.853, 52193.564, 52255.181, 52214.313], [34.761, 28.057, 19.476, 22.366, 30.192], [4629.880605893401, 3798.625938535462, 1175.1283445667648, 4091.0112949594927, 1615.7742897813553], [1620, 1621, 1622, 1623, 1624]], [1, 3154, [30089, 30110, 30126, 30143, 30162, 30179], [4016.16, 3972.581, 4079.688, 4038.638, 4048.202, 4141.712], [52434.036, 52432.32, 52494.608, 52474.307, 52401.664, 52392.102], [37.479, 31.639, 17.595, 33.969, 31.146, 18.624], [1283.824595795244, 3617.7559640485256, 852.9033046557776, 1398.7682766386808, 8414.736055429108, 673.5487842729324], [1622, 1623, 1624, 1625, 1626, 1627]], [1, 3166, [30243, 30258, 30275, 30298, 30314, 30333], [4310.42, 4384.018, 4349.371, 4267.405, 4221.981, 4245.496], [51702.173, 51612.164, 51704.733, 51682.387, 51645.157, 51616.612], [18.088, 22.824, 24.017, 25.014, 18.171, 21.443], [2341.507685864091, 3720.553029452238, 1645.8607955935, 2008.5460227778601, 1387.043655606577, 821.5869504843904], [1631, 1632, 1633, 1634, 1635, 1636]], [2, 3217, [30765, 30779, 30798, 30811, 30827, 30843], [12234.031, 12247.709, 12233.4, 12109.147, 12251.953, 12204.829], [52435.248, 52462.393, 52433.716, 52364.346, 52517.006, 52460.093], [11.383, 12.764, 15.569, 16.118, 15.106, 19.924], [1835.1339454721074, 2211.5223126649007, 2647.2277399525105, 5816.559812111615, 431.72175567957214, 690.7514776196341], [1665, 1666, 1667, 1668, 1669, 1670]], [1, 3219, [30796, 30810, 30825, 30841, 30862, 30881, 30900, 30911, 30925, 30940], [3345.19, 3227.058, 3181.076, 3226.165, 3248.435, 3237.416, 3240.827, 3220.641, 3228.367, 3223.87], [52205.813, 52141.03, 52170.943, 52177.886, 52160.679, 52219.605, 52206.078, 52163.456, 52238.496, 52211.881], [24.564, 28.721, 16.973, 23.746, 15.712, 19.415, 26.289, 23.353, 16.271, 31.091], [9835.153520814052, 1546.6137823480349, 1970.1274699598114, 2512.235174240842, 1203.4420366436339, 2586.2127186940043, 1168.2540351107252, 3071.6174502762383, 1532.1079089341144, 3697.104154666015], [1667, 1668, 1669, 1670, 1671, 1672, 1673, 1674, 1675, 1676]], [0, 3229, [30917, 30929, 30943, 30957, 30975, 30990, 31009, 31025, 31036, 31053], [23753.046, 23810.49, 23794.982, 23759.951, 23768.219, 23838.926, 23811.89, 23774.665, 23633.728, 23879.141], [36378.7, 36419.939, 36410.648, 36446.727, 36461.541, 36496.45, 36422.697, 36464.038, 36468.862, 36509.548], [4.053, 11.352, 11.681, 15.611, 26.606, 20.174, 26.631, 24.428, 30.441, 2.893], [346.76658229584075, 1734.3240636120827, 1616.2148802400538, 1671.8218454236282, 1312.594160643783, 827.7777003548224, 1854.141555279373, 1127.9667096391063, 8195.394843358323, 437.85663069091504], [1674, 1675, 1676, 1677, 1678, 1679, 1680, 1681, 1682, 1683]], [0, 3231, [30942, 30956, 30974, 30989, 31007, 31024], [22851.132, 22646.205, 22670.482, 22661.287, 22692.651, 22683.461], [36953.583, 36907.702, 37028.47, 37007.046, 36953.557, 36959.371], [32.336, 21.459, 19.361, 11.845, 18.403, 14.959], [1238.8913058794135, 541.5636736065686, 964.0269833222359, 2083.5850558438, 3516.749736835893, 2246.3665458085156], [1676, 1677, 1678, 1679, 1680, 1681]], [1, 3233, [30970, 30985, 31003, 31018, 31033], [3206.248, 3216.616, 3215.878, 3303.726, 3246.073], [52213.209, 52237.564, 52245.734, 52227.362, 52269.891], [24.929, 24.147, 35.636, 25.417, 22.518], [1841.5790314330734, 2637.9121359115334, 728.383263517091, 1760.188146376311, 1376.518453810682], [1678, 1679, 1680, 1681, 1682]], [0, 3241, [31035, 31052, 31067, 31079, 31097, 31114, 31122], [22877.811, 22874.391, 22858.412, 22887.662, 22882.733, 22837.159, 22890.695], [36567.47, 36439.73, 36551.241, 36534.931, 36604.187, 36541.944, 36418.725], [16.331, 26.026, 26.491, 29.734, 25.781, 31.525, 28.064], [2982.324838162209, 808.9000584775926, 663.1650048976466, 927.9252347923516, 1758.3767822923407, 583.5876808017957, 553.2971748400386], [1682, 1683, 1684, 1685, 1686, 1687, 1688]], [1, 3243, [31063, 31075, 31091, 31109, 31120], [3195.182, 3274.46, 3186.4, 3190.801, 3228.938], [52228.229, 52241.378, 52235.115, 52226.406, 52183.227], [12.807, 20.738, 17.743, 24.735, 23.38], [643.4630691894631, 942.4063946038251, 1723.487430344625, 1142.9828333979672, 769.3175999878897], [1684, 1685, 1686, 1687, 1688]], [0, 3258, [31223, 31255, 31285, 31321, 31360, 31397, 31431], [24653.004, 24676.211, 24659.16, 24668.018, 24655.378, 24539.108, 24634.385], [37184.49, 37153.678, 37161.336, 37157.652, 37173.861, 37244.529, 37067.759], [14.594, 15.883, 11.945, 12.419, 16.449, 33.421, 40.403], [1407.7890967815, 2662.485462746726, 1922.1169751055245, 1924.5145213748012, 1513.2740662005795, 2717.4554116067256, 1125.9968351074824], [1695, 1696, 1697, 1698, 1699, 1700, 1701]], [1, 3260, [31211, 31238, 31268, 31304, 31339, 31376], [4462.079, 4679.638, 4733.565, 4776.946, 4738.416, 4762.703], [51586.846, 51574.539, 51517.624, 51520.675, 51501.581, 51504.707], [29.254, 26.755, 19.951, 18.041, 14.623, 25.7], [12487.365808833272, 5435.0898362676635, 2978.033983460244, 929.7083669039451, 1269.293537900235, 1203.626842273384], [1695, 1696, 1697, 1698, 1699, 1700]], [2, 3263, [31215, 31242, 31270, 31306, 31346, 31381, 31420], [10926.515, 10909.915, 11101.943, 10940.816, 10927.604, 10905.644, 11026.114], [52530.695, 52526.436, 52528.967, 52537.786, 52516.755, 52502.979, 52533.583], [16.54, 9.815, 45.594, 14.258, 7.234, 16.917, 17.702], [1350.8259626974739, 2602.570948085936, 1969.818956413679, 3883.5450589306383, 3727.284040456834, 2006.9571503728278, 20198.12151695447], [1695, 1696, 1697, 1698, 1699, 1700, 1701]], [0, 3265, [31248, 31278, 31314, 31352, 31389, 31425, 31454], [22674.83, 22622.488, 22466.514, 22443.357, 22621.508, 22689.666, 22627.566], [36531.878, 36539.007, 36607.997, 36633.558, 36612.616, 36555.704, 36591.285], [24.152, 24.342, 15.4, 19.34, 32.187, 23.894, 28.882], [13928.542408879472, 9673.996635927857, 2756.8166690696285, 986.6124288567361, 4897.657945232133, 8186.008969851945, 7881.795712554325], [1696, 1697, 1698, 1699, 1700, 1701, 1702]], [0, 3266, [31249, 31279, 31315, 31353, 31391, 31427, 31455], [22817.42, 22896.815, 22909.517, 22908.779, 22859.567, 22849.087, 22757.731], [36582.611, 36491.841, 36449.718, 36466.248, 36489.942, 36599.516, 36543.74], [11.113, 25.826, 24.021, 15.484, 16.151, 18.935, 17.697], [126988.36763742947, 3297.336294273248, 1324.4746380174472, 3264.5629396108507, 7655.692208877982, 9269.793411458404, 11632.997591538708], [1696, 1697, 1698, 1699, 1700, 1701, 1702]], [2, 3275, [31275, 31310, 31349, 31386, 31424, 31451, 31482], [13032.392, 13060.515, 13011.923, 12995.538, 13042.809, 13110.78, 13021.266], [51914.836, 51897.063, 51885.778, 51903.927, 51963.987, 51947.364, 51927.683], [14.395, 11.066, 15.153, 21.309, 21.575, 37.992, 34.344], [4503.033457018184, 3471.082725739082, 4793.973079369215, 2193.9065402501246, 3047.625614134544, 876.438061930282, 1251.6570552437156], [1697, 1698, 1699, 1700, 1701, 1702, 1703]], [2, 3285, [31308, 31347, 31384, 31422, 31449], [12247.465, 12240.413, 12248.154, 12241.602, 12238.106], [52220.588, 52235.328, 52225.452, 52231.482, 52249.341], [14.375, 7.926, 14.99, 16.387, 14.734], [1721.4997217727896, 1886.537728986138, 1270.2783576386207, 2262.806916442353, 1481.3194113464426], [1698, 1699, 1700, 1701, 1702]], [2, 3295, [31479, 31506, 31529, 31555, 31574], [10499.074, 10340.415, 10384.39, 10371.034, 10500.039], [52740.668, 52690.111, 52662.177, 52702.146, 52719.84], [18.803, 17.022, 23.207, 25.746, 30.228], [8330.86937540061, 9022.230329564985, 4054.4493226110535, 6432.160587159023, 3880.5064547424136], [1703, 1704, 1705, 1706, 1707]], [2, 3296, [31481, 31507, 31531, 31556, 31575, 31598, 31621, 31648, 31672], [11753.595, 11769.583, 11765.633, 11733.151, 11705.811, 11764.342, 11806.2, 11715.746, 11776.256], [52478.478, 52386.933, 52335.108, 52283.559, 52314.894, 52376.092, 52365.44, 52364.042, 52385.924], [9.75, 10.331, 10.862, 12.64, 23.626, 11.293, 14.766, 17.076, 12.932], [65066.1868284149, 3756.9016645707043, 3269.2876672459856, 4834.893064132795, 2870.209021444832, 1863.219872135578, 1692.9328569308675, 1317.848321611124, 2354.559153788394], [1703, 1704, 1705, 1706, 1707, 1708, 1709, 1710, 1711]], [0, 3297, [31487, 31509, 31536, 31558, 31577, 31601, 31624, 31652], [22279.065, 22165.373, 22215.088, 22252.512, 22382.452, 22508.515, 22378.128, 22530.377], [36560.027, 36537.417, 36501.722, 36532.819, 36519.288, 36674.061, 36509.768, 36630.103], [25.59, 19.043, 20.652, 25.068, 14.494, 20.546, 14.169, 17.85], [12217.553663040608, 9342.766142688522, 5150.196363327412, 5277.882536516551, 1631.2071541772957, 14415.037849386981, 1100.0958121249575, 25835.865097858004], [1703, 1704, 1705, 1706, 1707, 1708, 1709, 1710]], [0, 3299, [31494, 31515, 31541, 31562, 31582, 31607], [24678.169, 24659.862, 24694.73, 24674.952, 24613.27, 24611.074], [37121.514, 37164.338, 37173.365, 37128.791, 37189.639, 37145.592], [18.429, 15.477, 26.447, 19.771, 14.752, 24.716], [529.4776629277387, 1972.9492277033967, 1728.8590082675812, 1828.6470271419348, 670.7308264102498, 648.4317245287415], [1703, 1704, 1705, 1706, 1707, 1708]], [1, 3306, [31552, 31573, 31594, 31617, 31643, 31666, 31691], [3209.846, 3258.918, 3227.972, 3189.167, 3249.792, 3248.881, 3256.574], [52131.54, 52216.178, 52194.24, 52242.824, 52208.714, 52249.633, 52268.91], [26.923, 23.535, 18.972, 32.942, 13.762, 23.443, 18.185], [3906.3106212720777, 1464.2577004149023, 606.2254796782779, 3963.6652712343903, 812.8337930671502, 1540.6629225823558, 1258.3465042501355], [1706, 1707, 1708, 1709, 1710, 1711, 1712]], [0, 3314, [31623, 31651, 31675, 31694, 31711, 31739, 31762, 31780, 31797, 31811, 31828], [21666.973, 21701.034, 21736.938, 21723.562, 21727.843, 21815.481, 21728.287, 21684.639, 21854.262, 21710.782, 21773.69], [36793.556, 36778.628, 36799.007, 36777.002, 36801.702, 36820.5, 36791.109, 36824.932, 36745.332, 36773.813, 36799.893], [15.489, 10.1, 7.611, 10.663, 8.967, 11.769, 10.068, 25.209, 44.438, 27.047, 18.946], [2337.5910569620264, 5906.047663401541, 4486.468064606697, 5577.372512805619, 5841.288598126583, 2354.599637645231, 3632.28834534236, 1093.7888380359107, 1832.400270934548, 1491.74452568461, 1861.4850996359958], [1709, 1710, 1711, 1712, 1713, 1714, 1715, 1716, 1717, 1718, 1719]], [0, 3333, [31815, 31832, 31848, 31871, 31892, 31914], [23884.12, 23931.884, 23921.709, 23875.492, 23917.157, 23923.419], [37352.194, 37315.871, 37342.113, 37336.653, 37353.28, 37327.56], [17.958, 15.951, 17.761, 16.946, 14.131, 13.633], [1659.931465760784, 2093.875566154887, 1716.6725561867668, 2035.257052111686, 1556.8683219890045, 1912.6396932977618], [1718, 1719, 1720, 1721, 1722, 1723]], [0, 3341, [31887, 31912, 31934, 31953, 31970, 31989], [21392.923, 21385.25, 21386.586, 21381.219, 21381.599, 21401.5], [36257.835, 36226.514, 36227.366, 36234.106, 36240.933, 36201.356], [14.055, 10.92, 11.44, 17.857, 19.106, 26.249], [2630.4850164039317, 5480.65502489903, 3465.645175413808, 2017.463517665836, 1357.8205140308603, 1279.358468339433], [1722, 1723, 1724, 1725, 1726, 1727]], [1, 3349, [31966, 31981, 32008, 32024, 32036], [4923.945, 4921.812, 4894.261, 4938.197, 4886.042], [51136.481, 51113.729, 51123.976, 51118.093, 51080.893], [22.592, 15.29, 16.847, 17.493, 15.294], [1203.0149480912644, 2009.3745370736895, 973.7468040262052, 1131.7738414054597, 660.4438929825502], [1726, 1727, 1728, 1729, 1730]], [0, 3352, [32027, 32042, 32061, 32080, 32099, 32118, 32131, 32146, 32159, 32177, 32190, 32212], [22751.885, 22961.146, 23053.099, 23138.556, 23027.459, 23060.005, 23033.005, 23006.127, 22934.544, 22946.979, 22936.528, 22913.649], [36828.264, 36964.099, 36947.169, 37079.987, 37085.389, 37093.686, 37038.22, 37013.022, 36902.002, 36854.477, 36926.591, 36892.576], [35.997, 28.92, 33.655, 24.529, 22.316, 16.142, 18.581, 19.613, 14.408, 13.368, 17.235, 17.056], [2157.9267433208834, 5704.709893618272, 1772.2715282763663, 8286.408244788321, 2538.859498628765, 2034.654850414596, 2793.473029891615, 6855.042072612666, 3706.703052256797, 4934.915477546491, 5189.225109568226, 2758.699901475685], [1729, 1730, 1731, 1732, 1733, 1734, 1735, 1736, 1737, 1738, 1739, 1740]], [1, 3357, [32072, 32094, 32109, 32124, 32138], [5009.241, 4940.696, 4929.211, 4891.191, 4913.196], [51120.201, 51140.903, 51139.412, 51117.186, 51119.495], [25.423, 15.612, 24.672, 30.104, 3.836], [786.5414980725285, 876.1299399456847, 587.9111435705678, 1319.2211280439624, 338.8630084359088], [1732, 1733, 1734, 1735, 1736]], [2, 3359, [32057, 32075, 32096, 32113, 32128, 32141, 32157, 32173, 32189, 32210, 32224, 32241], [12949.017, 12950.181, 12956.039, 12955.919, 12976.347, 12979.791, 12959.82, 12959.458, 12961.544, 12970.854, 12997.474, 12967.33], [52393.43, 52405.047, 52377.544, 52387.43, 52404.774, 52388.07, 52405.88, 52395.357, 52395.117, 52406.148, 52403.039, 52390.807], [6.774, 8.406, 8.967, 12.249, 8.506, 8.8, 9.763, 6.002, 6.931, 7.002, 6.15, 7.068], [2387.6667967044773, 2415.207265934463, 2128.4840244427314, 2650.532694188457, 2387.6693602754854, 2728.3187905844948, 2281.0091729221135, 2315.298296440639, 3022.2270574131894, 2080.794216369957, 2390.7826184253113, 2263.466559803812], [1731, 1732, 1733, 1734, 1735, 1736, 1737, 1738, 1739, 1740, 1741, 1742]], [2, 3364, [32127, 32140, 32156, 32172, 32188, 32208], [11239.98, 11292.195, 11248.164, 11235.603, 11200.616, 11214.359], [52951.386, 52879.047, 52992.321, 52985.172, 53015.681, 53008.594], [30.187, 37.488, 27.181, 16.959, 24.354, 21.286], [1944.358628420577, 2719.796164479365, 976.4714850191484, 940.4465547140417, 1203.0812945421799, 846.8677354316809], [1735, 1736, 1737, 1738, 1739, 1740]], [1, 3369, [32170, 32187, 32203, 32222, 32240, 32253], [4897.658, 4945.479, 4995.476, 4908.294, 4959.866, 4995.733], [51119.81, 51114.039, 51087.459, 51143.262, 51095.794, 51127.465], [22.824, 15.018, 18.958, 14.063, 34.889, 14.934], [868.3162673341259, 1178.6862258919232, 900.4512404744728, 1261.4641248245546, 728.9455357208294, 745.0458885361401], [1738, 1739, 1740, 1741, 1742, 1743]], [2, 3383, [32291, 32306, 32327, 32349, 32363, 32385], [12923.837, 13112.192, 13100.623, 13113.082, 13116.849, 13188.111], [51976.268, 51941.599, 51934.848, 51904.162, 51892.414, 51907.93], [27.094, 16.653, 34.067, 9.299, 10.695, 23.97], [620.0966985615014, 1329.6276689881258, 1045.8143515113022, 2337.8941457371216, 2471.549230902771, 1286.5614146784208], [1745, 1746, 1747, 1748, 1749, 1750]], [0, 3387, [32312, 32333, 32354, 32369, 32391, 32408, 32422, 32438, 32455], [23866.534, 23693.148, 23787.454, 23743.677, 23698.685, 23726.193, 23734.809, 23730.701, 23735.768], [36746.691, 36861.982, 36798.644, 36815.231, 36808.527, 36807.429, 36798.068, 36802.437, 36813.776], [3.183, 29.684, 18.219, 12.706, 12.513, 9.11, 7.564, 8.87, 12.031], [430.8137750972627, 1882.0773033291166, 1434.2344044408264, 2225.673795991622, 2214.7035519359183, 1703.5249718084522, 1584.1572949786985, 1995.8349296993563, 2876.5612113391694], [1746, 1747, 1748, 1749, 1750, 1751, 1752, 1753, 1754]], [1, 3397, [32468, 32486, 32498, 32512, 32527], [4541.391, 4562.663, 4557.098, 4541.367, 4588.234], [51823.226, 51901.423, 51879.906, 51868.472, 51831.732], [24.063, 33.743, 24.906, 23.462, 22.424], [2111.7940379271427, 1041.776577551448, 936.1879810726368, 1336.942836491213, 1299.1159193523852], [1755, 1756, 1757, 1758, 1759]], [2, 3398, [32470, 32488, 32501, 32515, 32529], [11738.704, 11715.401, 11647.694, 11596.296, 11732.271], [52174.845, 52033.22, 52154.036, 52088.362, 52129.149], [23.491, 14.57, 40.775, 24.685, 29.72], [1828.543151332979, 423.38983165326687, 1687.0747398279673, 771.1035679526525, 703.5502689750168], [1755, 1756, 1757, 1758, 1759]], [0, 3405, [32586, 32595, 32604, 32611, 32626], [22894.094, 22903.682, 22885.44, 22918.953, 22864.819], [36494.733, 36526.735, 36501.547, 36532.158, 36524.533], [10.41, 7.676, 13.225, 20.215, 21.157], [2612.1705644894037, 2214.4187865570907, 2446.6289113893145, 569.4592753593136, 595.5073211465347], [1764, 1765, 1766, 1767, 1768]], [0, 3408, [32605, 32613, 32629, 32645, 32664, 32674, 32688, 32700], [23870.344, 23852.714, 23876.001, 23853.599, 23881.617, 23879.414, 23886.194, 23818.494], [36427.979, 36456.026, 36449.703, 36433.591, 36463.855, 36501.93, 36441.645, 36432.173], [25.642, 17.705, 18.851, 17.53, 17.406, 22.581, 10.162, 19.215], [690.5321942882531, 1408.0522182240256, 1418.9114397926344, 1206.9838707563902, 1483.41998315965, 1507.4221674019523, 838.6925568513198, 1242.3082331175785], [1766, 1767, 1768, 1769, 1770, 1771, 1772, 1773]], [0, 3414, [32641, 32659, 32671, 32685, 32698, 32715, 32726, 32741, 32752], [21874.137, 21823.421, 21899.571, 21888.882, 22001.507, 22114.909, 21894.917, 21889.947, 21847.968], [36822.307, 36830.931, 36774.789, 36824.844, 36799.766, 36759.194, 36799.904, 36821.876, 36847.802], [15.144, 12.859, 24.158, 23.726, 26.345, 29.024, 19.106, 18.876, 23.031], [1942.4048962823406, 1247.489670923848, 2082.9053773278447, 3147.1625667716594, 3505.2773930142034, 1313.5005798378704, 1935.3597403585716, 6577.765585658756, 2378.460644134051], [1769, 1770, 1771, 1772, 1773, 1774, 1775, 1776, 1777]], [2, 3418, [32697, 32711, 32724, 32738, 32751, 32764, 32781, 32794], [11623.327, 11705.787, 11647.467, 11654.423, 11674.299, 11657.35, 11694.651, 11627.41], [52203.513, 52209.82, 52116.209, 52116.055, 52100.401, 52161.879, 52222.408, 52296.502], [18.665, 11.971, 18.653, 13.736, 25.287, 25.08, 24.676, 37.115], [1297.2316535959276, 44402.61481765989, 2374.8668769662945, 1023.4791956712525, 1008.5612735130317, 1960.0513619344506, 1102.4730712511737, 1178.5760824445701], [1773, 1774, 1775, 1776, 1777, 1778, 1779, 1780]], [0, 3422, [32742, 32753, 32766, 32783, 32797, 32809, 32823, 32833, 32843, 32857, 32873, 32886], [22194.98, 22213.91, 22059.859, 21819.549, 21817.667, 21802.512, 21857.885, 21828.884, 21819.634, 21807.637, 21860.439, 21797.4], [36785.346, 36748.795, 36828.402, 36840.598, 36822.993, 36824.707, 36813.284, 36816.888, 36792.645, 36837.345, 36801.47, 36840.027], [29.994, 25.493, 27.568, 13.268, 23.599, 23.363, 13.539, 19.672, 16.265, 11.712, 18.009, 20.96], [2794.6617246900873, 2119.590567739879, 6543.344654774385, 1690.2412090516502, 1735.2855982151461, 4199.030528883393, 1526.8214231289617, 1395.2941314600862, 1486.855492170141, 732.4742809531302, 1301.3327823384243, 832.4095963784048], [1776, 1777, 1778, 1779, 1780, 1781, 1782, 1783, 1784, 1785, 1786, 1787]], [1, 3429, [32760, 32780, 32792, 32807, 32816, 32829, 32838, 32851, 32867, 32881, 32899, 32910], [5804.51, 5930.46, 5817.234, 5802.298, 5838.162, 5852.563, 5833.266, 5825.651, 5844.505, 5837.841, 5850.321, 5848.003], [51237.593, 51254.437, 51218.003, 51231.153, 51240.452, 51267.388, 51188.696, 51159.74, 51216.216, 51226.091, 51229.378, 51249.483], [23.479, 33.767, 24.282, 14.041, 19.225, 16.499, 18.43, 19.143, 20.62, 18.278, 25.31, 18.971], [952.7697608336631, 2207.868474042686, 1267.0788503384115, 1824.400910428654, 1198.6243804639205, 784.1225444216345, 1502.6946433328562, 1901.4763173395945, 2187.167788430877, 1732.6491982311436, 1131.3171629062435, 1895.7661704985649], [1778, 1779, 1780, 1781, 1782, 1783, 1784, 1785, 1786, 1787, 1788, 1789]], [2, 3435, [32853, 32870, 32883, 32901, 32911, 32927], [11650.667, 11616.161, 11669.515, 11653.739, 11650.343, 11636.954], [52280.184, 52273.164, 52136.135, 52082.74, 52101.514, 52195.997], [20.74, 28.757, 21.378, 19.859, 15.373, 22.91], [445.1856924402884, 1503.6466209236605, 1969.2122027841265, 787.779366464499, 1201.9743371499387, 1770.020164581598], [1785, 1786, 1787, 1788, 1789, 1790]], [0, 3445, [32947, 32959, 32968, 32985, 32999, 33019, 33049, 33081, 33105], [23010.432, 22969.738, 22946.688, 22935.685, 22920.084, 22910.887, 22956.797, 22976.598, 23049.8], [36907.573, 36917.929, 36882.16, 36928.172, 36868.981, 36722.986, 36770.127, 36576.546, 36628.252], [24.671, 23.358, 20.622, 15.918, 14.211, 17.666, 41.727, 9.927, 24.232], [5755.349905544446, 1133.920738706395, 3674.919330589713, 1774.1985330083994, 2075.9127270587956, 3645.744976375397, 1128.2319586918086, 4694.775928107675, 6106.598978762904], [1792, 1793, 1794, 1795, 1796, 1797, 1798, 1799, 1800]], [2, 3448, [32956, 32966, 32980, 32997, 33017], [13179.973, 13114.896, 13116.521, 13134.586, 13128.125], [52065.004, 52051.757, 52042.285, 52078.283, 52058.851], [23.771, 13.235, 8.965, 9.924, 14.494], [755.5230638801818, 2257.381071003453, 2451.5143337290965, 2953.1464375670257, 1542.8706328169899], [1793, 1794, 1795, 1796, 1797]], [0, 3460, [33023, 33055, 33085, 33111, 33147, 33179, 33214, 33245, 33275, 33306, 33329, 33348, 33370, 33400, 33421, 33448, 33464], [24445.001, 24518.953, 24510.623, 24532.445, 24502.819, 24508.452, 24504.245, 24499.904, 24494.015, 24514.853, 24510.841, 24514.596, 24511.096, 24529.327, 24494.254, 24522.468, 24523.699], [36884.039, 36673.051, 36640.806, 36654.304, 36636.493, 36714.438, 36705.251, 36719.624, 36764.365, 36751.0, 36703.749, 36691.151, 36701.54, 36684.184, 36740.512, 36685.052, 36825.751], [19.455, 17.209, 11.673, 19.596, 9.656, 14.96, 10.045, 16.146, 13.486, 11.711, 12.774, 9.336, 11.128, 16.006, 11.209, 15.57, 25.299], [11362.12021142116, 1784.1619397887298, 1857.6054621965866, 1376.996603301229, 2017.5962851707804, 4611.337085876721, 3246.020796325203, 2670.3142245164236, 4194.928200508827, 5256.513132480622, 2365.203797414308, 3244.9241852966557, 3362.0363432223608, 2510.014030281968, 4562.346289262094, 1714.0735290992332, 1984.8823623262506], [1797, 1798, 1799, 1800, 1801, 1802, 1803, 1804, 1805, 1806, 1807, 1808, 1809, 1810, 1811, 1812, 1813]], [1, 3464, [33036, 33068, 33095, 33126, 33161], [3998.791, 4023.056, 4030.169, 4023.337, 4011.571], [52070.179, 52081.999, 52060.085, 52032.987, 52037.283], [14.366, 15.702, 12.435, 16.813, 19.696], [2068.712179986863, 1689.6562624168419, 1912.3030976305765, 2225.418498121545, 1352.454719163076], [1798, 1799, 1800, 1801, 1802]], [2, 3467, [33043, 33075, 33100, 33135, 33168, 33203, 33234, 33260, 33296, 33325], [11718.83, 11697.349, 11693.602, 11721.616, 11808.495, 11849.992, 11719.939, 11792.233, 11792.692, 11790.141], [52385.115, 52390.89, 52407.351, 52367.122, 52228.536, 52225.308, 52211.184, 52124.555, 52242.559, 52149.957], [14.919, 9.873, 9.271, 17.651, 17.556, 19.91, 18.1, 26.574, 49.385, 19.888], [1887.345327758305, 3064.057466018337, 1958.9011201278088, 1771.557411860381, 15908.288724001548, 5854.844200523269, 3706.4408910804555, 1416.5554733511678, 1376.323432024316, 8081.344497627098], [1798, 1799, 1800, 1801, 1802, 1803, 1804, 1805, 1806, 1807]], [1, 3475, [33098, 33131, 33167, 33201, 33233, 33257, 33295], [5760.049, 5880.472, 5894.974, 5824.666, 5804.99, 5840.499, 5841.984], [51272.537, 51310.661, 51261.345, 51218.682, 51193.216, 51250.364, 51189.396], [22.872, 26.413, 29.436, 17.615, 22.658, 26.681, 25.925], [871.2332019700725, 993.8710214574759, 674.4711646022582, 692.2433570460519, 1121.1244100525148, 1132.7857184301702, 1681.5155596146694], [1800, 1801, 1802, 1803, 1804, 1805, 1806]], [1, 3483, [33197, 33227, 33255, 33292, 33319], [3206.618, 3301.21, 3304.101, 3252.26, 3276.719], [52380.603, 52265.591, 52267.16, 52254.831, 52243.615], [19.452, 27.633, 20.53, 15.226, 20.542], [660.2077615625933, 991.0451711976222, 1611.7457572344024, 1499.0611169007464, 1847.5368584498076], [1803, 1804, 1805, 1806, 1807]], [1, 3484, [33129, 33165, 33200, 33232, 33256, 33293, 33321, 33341, 33363, 33391, 33412], [5245.995, 5247.074, 5187.989, 5150.365, 5189.495, 5183.529, 5205.359, 5208.539, 5187.16, 5181.9, 5177.702], [50819.441, 50911.983, 50846.581, 50835.901, 50787.814, 50842.674, 50818.804, 50826.77, 50841.764, 50851.33, 50790.973], [18.151, 28.881, 14.163, 13.258, 14.511, 16.365, 16.363, 19.643, 16.39, 19.326, 18.58], [1705.2838163800586, 1768.7276779314093, 2168.089070864229, 2416.141324157941, 1511.1820105269971, 2118.3008084776566, 2013.3810925104874, 1673.1834613052883, 1249.073433420591, 2965.7274186932646, 972.8623449461329], [1801, 1802, 1803, 1804, 1805, 1806, 1807, 1808, 1809, 1810, 1811]], [0, 3504, [33418, 33445, 33459, 33477, 33495, 33514, 33534, 33553, 33579], [23712.349, 23686.178, 23672.747, 23644.789, 23696.902, 23670.529, 23581.062, 23674.973, 23697.3], [36421.304, 36443.286, 36433.305, 36457.937, 36401.612, 36435.223, 36405.468, 36413.313, 36433.585], [28.681, 25.601, 30.835, 25.164, 26.046, 19.9, 31.44, 23.848, 23.65], [1175.6505706114476, 1203.7947742522606, 2457.7705885774053, 2150.2312511243354, 1962.7358992115485, 1850.7468106884858, 2165.493846507276, 982.1096850800054, 2310.090353752674], [1811, 1812, 1813, 1814, 1815, 1816, 1817, 1818, 1819]], [2, 3508, [33413, 33434, 33456, 33473, 33492, 33510, 33530], [10233.777, 10243.419, 10286.879, 10297.439, 10329.886, 10303.705, 10268.704], [52554.093, 52527.867, 52519.114, 52482.174, 52527.196, 52516.748, 52468.096], [19.807, 16.776, 24.903, 21.868, 19.514, 16.21, 20.975], [1008.7100652938939, 1808.8920215610742, 1171.421109895501, 4896.333640011837, 1062.3157777697463, 1044.3200387328009, 2429.81239712242], [1811, 1812, 1813, 1814, 1815, 1816, 1817]], [2, 3519, [33493, 33511, 33531, 33549, 33574, 33597, 33616, 33639], [13090.162, 13064.781, 13062.7, 13051.074, 13016.934, 13004.321, 13005.005, 12922.244], [52001.108, 51991.699, 52017.542, 51994.727, 51979.474, 51976.094, 51955.157, 51817.732], [17.263, 14.783, 21.574, 29.41, 18.146, 26.596, 27.47, 16.063], [3411.1453876287155, 2592.050748075788, 1341.7740698952816, 1314.731128859947, 6413.232091654379, 4195.661991653439, 1432.4411827447818, 509.17717592772556], [1815, 1816, 1817, 1818, 1819, 1820, 1821, 1822]], [2, 3531, [33596, 33615, 33638, 33653, 33674, 33690, 33706, 33721, 33740, 33763, 33783, 33805, 33826, 33845, 33862, 33875], [12260.03, 12266.286, 12276.028, 12234.404, 12249.72, 12260.36, 12256.324, 12241.661, 12235.078, 12256.591, 12244.413, 12250.832, 12264.881, 12252.996, 12286.476, 12264.075], [52686.753, 52703.899, 52661.454, 52632.092, 52686.61, 52671.419, 52677.094, 52722.236, 52681.747, 52684.457, 52706.075, 52699.269, 52709.171, 52696.879, 52714.945, 52700.758], [10.351, 8.859, 16.939, 28.17, 16.358, 11.115, 11.586, 12.198, 9.478, 11.481, 12.828, 6.284, 6.508, 9.679, 13.613, 27.512], [2512.926606343417, 2162.3140929159936, 1069.9424920698134, 1239.6466617958843, 1435.1250698777217, 2270.777689072922, 1773.6080671463712, 1607.5180701513061, 2608.862450223018, 2531.545498282626, 2680.8463078013265, 3472.6056591932206, 4858.828675350484, 2384.7476286961896, 1721.6742634133734, 786.9941592255936], [1820, 1821, 1822, 1823, 1824, 1825, 1826, 1827, 1828, 1829, 1830, 1831, 1832, 1833, 1834, 1835]], [2, 3551, [33739, 33762, 33782, 33804, 33825, 33844], [11342.548, 11438.787, 11370.01, 11334.841, 11363.492, 11363.858], [52149.218, 52158.942, 52180.942, 52169.235, 52180.046, 52166.079], [17.819, 22.722, 10.801, 13.444, 10.636, 22.69], [1334.388078357668, 2808.749071862506, 2121.8644550451118, 1832.475005531061, 2018.4212252845111, 917.4517973332084], [1828, 1829, 1830, 1831, 1832, 1833]], [1, 3562, [33859, 33873, 33889, 33905, 33922], [4012.573, 3844.661, 4000.203, 3985.953, 3995.835], [52078.409, 52058.816, 52051.341, 52097.645, 52113.447], [26.736, 18.301, 20.077, 28.474, 24.991], [1329.9983256166379, 2894.999090557886, 699.0715872344672, 1268.968566040362, 1998.7390295093264], [1834, 1835, 1836, 1837, 1838]], [2, 3580, [33992, 34017, 34040, 34062, 34082, 34101, 34122, 34137, 34162, 34189], [12206.35, 12223.349, 12219.021, 12269.07, 12275.817, 12289.582, 12239.236, 12270.797, 12262.388, 12274.282], [52636.308, 52722.219, 52655.421, 52611.172, 52663.099, 52690.912, 52675.376, 52700.316, 52682.594, 52678.517], [20.785, 18.706, 24.547, 16.356, 14.521, 7.087, 9.855, 9.381, 5.598, 7.765], [3505.763074306691, 1637.3150212337061, 1422.9019502295905, 3219.73874966952, 2663.4283274359827, 2997.017861058796, 3377.7700620241435, 3393.8478909750797, 3920.729990748262, 3016.3187736336913], [1842, 1843, 1844, 1845, 1846, 1847, 1848, 1849, 1850, 1851]], [1, 3588, [34015, 34038, 34060, 34079, 34098, 34116, 34134, 34158, 34182, 34206], [5488.028, 5474.59, 5486.384, 5498.625, 5495.552, 5493.265, 5511.098, 5523.334, 5516.979, 5466.353], [51289.972, 51289.207, 51305.912, 51278.24, 51285.157, 51281.107, 51282.582, 51269.449, 51287.54, 51266.945], [7.293, 16.326, 11.756, 12.663, 10.606, 11.154, 13.137, 14.359, 24.067, 28.111], [2541.0709710230312, 2019.017362763028, 1732.6754471942843, 1873.8755151285443, 2061.221470706188, 1963.2157221635691, 1497.6926854367018, 819.1051356918614, 795.2278833401139, 1114.9059741550147], [1843, 1844, 1845, 1846, 1847, 1848, 1849, 1850, 1851, 1852]], [2, 3593, [34039, 34061, 34081, 34100, 34121, 34136, 34161, 34187, 34208, 34226, 34246, 34275], [11387.142, 11352.459, 11350.64, 11351.799, 11375.415, 11335.804, 11371.126, 11399.542, 11482.182, 11483.196, 11517.781, 11319.925], [52137.986, 52170.85, 52197.332, 52201.524, 52157.804, 52157.17, 52134.407, 52184.319, 52233.562, 52278.754, 52278.819, 52151.397], [23.358, 8.121, 13.509, 10.695, 10.434, 10.403, 8.645, 12.652, 19.788, 30.891, 35.618, 16.333], [865.6169484458251, 1951.3095823752826, 3405.2526187963435, 2597.6911575377053, 3065.036815765697, 3189.360498883618, 1988.3588950526625, 2160.952167678841, 11623.927866267151, 6511.522163093849, 2652.3809480220934, 773.8710591617543], [1844, 1845, 1846, 1847, 1848, 1849, 1850, 1851, 1852, 1853, 1854, 1855]], [1, 3608, [34243, 34270, 34286, 34300, 34318, 34338, 34365, 34384, 34397, 34412, 34433, 34453, 34474, 34485, 34499, 34519], [4009.064, 3954.759, 3953.395, 3970.753, 3931.939, 3997.644, 3958.297, 3924.857, 3957.425, 4087.634, 3919.143, 3972.495, 3873.146, 3957.095, 4003.721, 4024.43], [51641.579, 51671.052, 51703.028, 51634.289, 51649.302, 51623.79, 51605.793, 51590.793, 51724.912, 51635.585, 51631.635, 51574.101, 51652.048, 51663.436, 51625.51, 51619.137], [12.764, 17.113, 34.825, 20.152, 20.652, 22.184, 29.625, 33.684, 32.338, 37.306, 19.395, 5.217, 11.629, 25.712, 26.669, 22.055], [584.4334952479833, 499.1592457403316, 1823.7369061951051, 1413.5276265386078, 707.983431398638, 1239.0195943800152, 1514.673491197391, 1281.492769630133, 2197.100710814455, 2000.811622547179, 901.4611868459101, 297.02419202974085, 52893.40563788182, 1441.5286296457923, 5475.416090022798, 1978.744192320294], [1854, 1855, 1856, 1857, 1858, 1859, 1860, 1861, 1862, 1863, 1864, 1865, 1866, 1867, 1868, 1869]], [1, 3622, [34434, 34455, 34475, 34486, 34500, 34521, 34535, 34554, 34572], [5824.935, 5892.895, 5819.098, 5844.787, 5823.132, 5778.832, 5863.878, 5793.717, 5885.71], [51171.21, 51116.379, 51172.866, 51176.927, 51086.233, 51120.188, 51135.914, 51126.836, 51059.049], [26.461, 34.146, 17.72, 19.468, 14.541, 29.134, 19.153, 22.983, 31.042], [2118.8807724689595, 749.4422387100392, 1240.7570479381877, 1308.7878312270038, 1211.8806723946693, 1474.4311339265084, 1112.8755848035617, 1324.62690020642, 1487.4646205909123], [1864, 1865, 1866, 1867, 1868, 1869, 1870, 1871, 1872]], [0, 3651, [34796, 34814, 34828, 34841, 34856, 34877, 34893, 34901, 34914], [22213.293, 22219.127, 22245.969, 22227.517, 22213.924, 22102.573, 22223.988, 22232.664, 22201.671], [36328.512, 36364.662, 36349.967, 36364.973, 36330.233, 36255.438, 36355.376, 36356.425, 36351.843], [12.164, 9.216, 7.553, 9.329, 11.122, 36.808, 10.053, 11.62, 11.672], [2430.668818555859, 2359.3014559310427, 1655.1913906295754, 2766.652507498905, 2285.3288257916784, 1598.0317468088265, 1910.9640014062243, 1621.1799930000693, 1670.0884627407597], [1884, 1885, 1886, 1887, 1888, 1889, 1890, 1891, 1892]], [0, 3657, [34842, 34857, 34878, 34894, 34902, 34915, 34930, 34947, 34960, 34975, 34990], [23150.316, 23179.819, 23171.041, 23159.745, 23182.321, 23163.242, 23154.068, 23182.0, 23179.954, 23168.702, 23116.907], [37047.137, 37064.961, 37050.448, 37058.149, 37041.204, 37047.838, 37052.907, 37030.647, 37052.073, 37029.597, 37054.751], [12.158, 6.133, 7.62, 6.752, 9.08, 7.413, 7.27, 7.743, 7.449, 8.339, 17.571], [2216.955654469842, 2630.545932271852, 2132.843759190574, 3025.215447278437, 1884.5365728433903, 3105.2043111794806, 2894.221637692667, 2714.6571288309724, 3042.762728268862, 2720.7686695562847, 1852.5311154203023], [1887, 1888, 1889, 1890, 1891, 1892, 1893, 1894, 1895, 1896, 1897]], [1, 3666, [34922, 34940, 34953, 34966, 34981], [4370.444, 4471.912, 4461.574, 4429.172, 4488.232], [51776.123, 51727.415, 51779.689, 51736.422, 51775.501], [24.103, 30.938, 21.358, 22.24, 29.294], [2584.489495661798, 1473.9863236129506, 2995.594362260624, 1634.7553501771597, 4593.098034685189], [1893, 1894, 1895, 1896, 1897]], [0, 3668, [34974, 34988, 35004, 35016, 35032], [22220.571, 22251.335, 22233.462, 22247.99, 22254.374], [36321.341, 36319.877, 36374.163, 36365.925, 36341.16], [13.359, 21.74, 14.641, 23.172, 18.104], [1334.1050855018548, 845.884317779945, 948.1003153477799, 2886.062189056681, 977.8545313683734], [1896, 1897, 1898, 1899, 1900]], [0, 3687, [35115, 35134, 35148, 35166, 35180], [23065.279, 23068.071, 23009.337, 23040.334, 23032.845], [36509.273, 36517.983, 36497.991, 36576.442, 36525.621], [18.002, 20.216, 23.496, 23.847, 31.47], [1878.431616219352, 1824.843377925665, 1034.6566003001144, 726.7298031360448, 2365.8013594870963], [1905, 1906, 1907, 1908, 1909]], [1, 3692, [35189, 35204, 35225, 35236, 35246, 35262, 35280, 35297, 35314, 35331, 35348, 35359, 35374, 35386, 35401, 35411, 35425, 35440, 35469, 35500, 35532, 35564, 35592], [4635.638, 4672.339, 4629.235, 4638.948, 4629.319, 4613.663, 4635.105, 4636.818, 4660.902, 4625.221, 4602.996, 4650.581, 4592.466, 4647.654, 4647.984, 4618.777, 4697.541, 4697.766, 4715.354, 4674.653, 4788.25, 4838.063, 4802.4], [51192.945, 51211.85, 51201.392, 51199.526, 51233.424, 51232.513, 51200.798, 51236.022, 51232.537, 51172.385, 51230.132, 51227.569, 51172.633, 51233.635, 51184.434, 51188.382, 51199.678, 51283.843, 51262.056, 51260.094, 51253.999, 51311.463, 51242.468], [11.703, 12.68, 13.064, 16.512, 11.093, 15.569, 14.89, 31.788, 10.531, 12.475, 12.538, 16.737, 15.982, 18.543, 21.57, 9.713, 11.821, 30.43, 18.931, 12.379, 9.081, 29.906, 26.24], [1873.0087668240324, 2349.749264703842, 2236.090080707264, 2444.1664614183674, 2694.6575308540387, 1676.1139872383176, 2373.2127002479087, 2024.0796063924874, 898.1267307523683, 1857.0376033132463, 1966.3897865875713, 1588.9586156590935, 1767.9356416631333, 1444.1710728198318, 1629.460392480845, 1560.7571878678384, 1441.3807236226776, 2592.9404833723293, 1844.307313846385, 3066.450910733, 3832.9759607524065, 860.3690253897653, 1450.1319884843417], [1910, 1911, 1912, 1913, 1914, 1915, 1916, 1917, 1918, 1919, 1920, 1921, 1922, 1923, 1924, 1925, 1926, 1927, 1928, 1929, 1930, 1931, 1932]], [0, 3709, [35428, 35452, 35480, 35512, 35545, 35576, 35605, 35633, 35664, 35689, 35712, 35734, 35757, 35786, 35809, 35830, 35852], [22888.071, 22905.305, 22932.625, 23004.305, 22970.83, 22935.707, 22939.582, 22973.295, 23024.886, 22994.133, 23010.447, 22956.71, 22982.986, 22983.276, 22977.452, 22982.078, 22973.806], [36460.184, 36471.316, 36626.47, 36717.768, 36717.065, 36603.956, 36666.807, 36702.835, 36775.712, 36800.982, 36777.509, 36704.176, 36663.768, 36765.894, 36695.189, 36665.191, 36658.816], [11.117, 11.577, 18.536, 14.388, 16.483, 20.517, 20.702, 15.214, 12.97, 8.739, 16.363, 25.32, 23.255, 12.999, 24.823, 21.319, 32.676], [2066.928405989457, 2645.0113816216494, 6404.304071955429, 5184.209814623218, 5504.647475361967, 7324.078297670999, 5966.890944226517, 4683.304340254078, 1781.502528718405, 2329.1470167727293, 1323.6788961363286, 4773.441473411556, 3046.417023758963, 1471.4398570547974, 3083.0024546441878, 3042.863458303426, 2142.3701625366343], [1926, 1927, 1928, 1929, 1930, 1931, 1932, 1933, 1934, 1935, 1936, 1937, 1938, 1939, 1940, 1941, 1942]], [2, 3714, [35445, 35476, 35508, 35540, 35570, 35599, 35629, 35658, 35685, 35706, 35729, 35750, 35780, 35804], [12872.791, 12998.616, 13018.112, 13061.043, 13091.21, 13076.763, 13042.631, 13020.92, 13045.045, 13009.238, 13004.81, 12982.333, 13028.303, 12997.279], [52154.435, 52268.641, 52274.023, 52242.947, 52242.269, 52266.732, 52287.466, 52270.195, 52261.982, 52247.185, 52247.121, 52260.988, 52263.073, 52221.91], [35.062, 12.841, 8.489, 14.572, 13.616, 15.234, 7.934, 11.823, 9.66, 13.801, 11.586, 13.811, 11.47, 10.105], [4295.324348474772, 2030.0051380187895, 2007.133792456837, 2812.821635485456, 5322.071971150569, 2802.9109676053426, 2526.0933872027263, 2341.6450273848995, 2371.0606294221484, 1231.9822913967043, 2395.1202071223906, 1512.448187587847, 1917.9575813004978, 2185.7065470872208], [1927, 1928, 1929, 1930, 1931, 1932, 1933, 1934, 1935, 1936, 1937, 1938, 1939, 1940]], [2, 3721, [35474, 35506, 35539, 35569, 35597, 35628], [11665.309, 11602.913, 11611.822, 11606.742, 11603.747, 11594.18], [52274.471, 52312.855, 52312.664, 52331.531, 52318.666, 52290.874], [16.253, 8.995, 11.196, 9.304, 9.218, 11.431], [5214.342828028771, 1874.7385470865704, 1817.821190501575, 2508.617280406273, 2519.912610914631, 2260.624345993558], [1928, 1929, 1930, 1931, 1932, 1933]], [0, 3725, [35544, 35574, 35604, 35632, 35662, 35688, 35711, 35733, 35756, 35785, 35807, 35829], [22165.758, 22118.269, 22040.703, 22010.983, 22078.909, 22034.106, 22008.329, 22121.744, 22124.139, 22058.738, 22181.314, 22174.954], [36196.21, 36226.187, 36219.102, 36185.421, 36214.295, 36189.561, 36212.999, 36182.405, 36229.079, 36172.306, 36177.943, 36221.533], [9.861, 13.109, 20.904, 24.575, 20.088, 24.199, 26.543, 13.691, 17.217, 26.803, 21.872, 17.842], [1971.1981847706766, 2301.674858321192, 3650.524279123646, 5279.786739721145, 4502.331447715341, 4139.55310123272, 3103.2883231589985, 1534.6109469455578, 1951.54256660501, 1366.3675774390606, 2522.237059996042, 870.1285781120752], [1930, 1931, 1932, 1933, 1934, 1935, 1936, 1937, 1938, 1939, 1940, 1941]], [0, 3727, [35603, 35631, 35660, 35687, 35710, 35732, 35755, 35784, 35806, 35828, 35850, 35874, 35892, 35921, 35942, 35962, 35984, 36007, 36030], [21674.777, 21681.876, 21634.778, 21644.033, 21668.661, 21628.428, 21628.202, 21618.582, 21614.766, 21660.761, 21594.488, 21649.045, 21664.226, 21637.749, 21633.95, 21609.573, 21593.337, 21615.119, 21521.169], [36210.636, 36191.954, 36179.978, 36179.125, 36200.967, 36211.389, 36192.757, 36193.977, 36204.797, 36202.475, 36232.6, 36195.013, 36195.732, 36197.713, 36212.375, 36176.434, 36212.597, 36170.635, 36031.477], [11.319, 13.034, 8.571, 6.914, 11.705, 8.529, 9.031, 10.348, 18.391, 12.063, 16.683, 16.186, 10.495, 13.218, 11.284, 12.703, 12.884, 15.789, 3.163], [5419.874885419991, 3213.591334647718, 3953.9262129962294, 4006.879379292407, 2583.552810524593, 1812.7018299663478, 2146.8053866464766, 2870.8229361157455, 2015.5958296066751, 1714.059539698253, 2110.8310292271294, 2778.6014444062203, 1314.8960488217413, 1861.9400672377901, 2581.975190852993, 2410.9024599269037, 3632.097358774176, 2574.4231540942023, 324.5333518524363], [1932, 1933, 1934, 1935, 1936, 1937, 1938, 1939, 1940, 1941, 1942, 1943, 1944, 1945, 1946, 1947, 1948, 1949, 1950]], [1, 3732, [35625, 35653, 35680, 35700, 35726, 35748, 35776, 35800, 35821, 35842, 35869, 35886, 35913, 35936, 35955, 35980, 35999, 36020, 36042, 36057, 36076, 36097, 36122, 36143, 36159, 36179, 36195, 36212, 36232, 36249], [4233.887, 4287.391, 4286.678, 4294.643, 4273.432, 4301.192, 4351.802, 4327.96, 4303.193, 4311.229, 4369.432, 4285.022, 4285.332, 4290.822, 4336.257, 4286.57, 4264.223, 4283.096, 4128.19, 4249.48, 4115.089, 4129.872, 4209.452, 4225.696, 4222.851, 4162.565, 4252.989, 4190.517, 4184.664, 4190.634], [51754.422, 51792.927, 51772.207, 51796.755, 51763.006, 51757.056, 51783.82, 51786.352, 51802.54, 51765.838, 51780.367, 51725.724, 51734.284, 51746.111, 51717.093, 51751.888, 51801.146, 51787.961, 51795.022, 51793.284, 51763.397, 51776.719, 51798.937, 51771.359, 51797.674, 51811.319, 51786.732, 51780.923, 51754.638, 51833.906], [20.018, 19.283, 11.324, 15.469, 10.382, 11.613, 17.895, 20.816, 14.998, 18.431, 18.683, 11.999, 16.316, 11.2, 23.335, 22.31, 12.555, 11.519, 15.498, 23.241, 21.401, 14.409, 15.03, 16.554, 17.726, 17.882, 12.947, 19.826, 23.148, 17.337], [619.3521236058817, 2792.1425676746844, 1983.4634824198681, 1906.8811673314585, 1752.6220484574926, 1571.6155168020794, 2439.859447683012, 2506.6353725564263, 705.3160668399396, 1491.0804268965326, 5216.340946764684, 1892.3689807021226, 1983.43208611178, 1941.7968687981722, 3098.8146604382905, 2024.4066149010237, 2317.147852381132, 1485.284914694953, 6662.71358307649, 1778.646396495887, 6873.203501370674, 9698.887637111939, 4293.013959917063, 3567.1714290948066, 2748.359056359261, 4794.039943116284, 2765.1523785206477, 3146.094672269263, 3133.1073404128692, 3866.566422805695], [1933, 1934, 1935, 1936, 1937, 1938, 1939, 1940, 1941, 1942, 1943, 1944, 1945, 1946, 1947, 1948, 1949, 1950, 1951, 1952, 1953, 1954, 1955, 1956, 1957, 1958, 1959, 1960, 1961, 1962]], [0, 3767, [36083, 36106, 36132, 36149, 36166, 36185, 36199, 36215, 36237, 36259, 36283, 36304], [23089.774, 23290.572, 23300.441, 23273.076, 23282.171, 23289.751, 23303.306, 23196.499, 23142.376, 23282.277, 23269.854, 23274.178], [36728.24, 36805.545, 36798.784, 36798.396, 36814.801, 36796.758, 36783.601, 36808.697, 36803.604, 36798.465, 36803.888, 36812.892], [31.475, 12.327, 11.398, 9.693, 10.102, 12.768, 10.251, 21.046, 25.108, 13.882, 11.786, 12.394], [3413.3685503181573, 1929.731995225655, 3203.299220835046, 3086.22725176253, 2313.5589720623852, 2316.4891274778597, 1871.9260592541505, 1828.1359882903268, 5126.754736590904, 1157.361446954217, 1728.5871195280233, 1790.6488785325905], [1953, 1954, 1955, 1956, 1957, 1958, 1959, 1960, 1961, 1962, 1963, 1964]], [2, 3788, [36252, 36279, 36300, 36319, 36339], [11634.93, 11587.302, 11605.274, 11612.65, 11640.608], [52339.867, 52326.927, 52322.74, 52355.271, 52375.675], [11.55, 18.064, 11.692, 18.24, 19.773], [1225.2753740887897, 1135.9268568202383, 1729.4186245444896, 991.2233460774902, 2866.643334790055], [1962, 1963, 1964, 1965, 1966]], [0, 3795, [36321, 36342, 36361, 36380, 36400, 36419, 36443, 36461, 36476, 36497, 36517, 36531, 36547, 36565, 36579, 36595], [22230.388, 22254.495, 22177.784, 22202.585, 22203.189, 22233.561, 22113.694, 22186.095, 22163.602, 22203.498, 22110.061, 22231.018, 22122.922, 22219.914, 22134.518, 22103.481], [36125.051, 36093.408, 36132.162, 36093.942, 36141.351, 36125.214, 36261.679, 36191.089, 36168.662, 36112.155, 36099.262, 36177.644, 36064.943, 36072.328, 36116.094, 36151.03], [3.588, 30.519, 34.77, 18.468, 17.76, 18.895, 14.371, 41.51, 21.123, 22.422, 21.402, 25.245, 29.026, 23.654, 19.112, 36.066], [269.11018771098946, 1379.6120268344491, 1007.2839938562709, 1990.137581351455, 2494.5360324833628, 4183.009497200504, 39747.80037317351, 1467.6949510448242, 1104.4746385609203, 831.37913314444, 355.71948443043203, 1387.1844707196822, 1238.8624098039134, 1105.1574647836053, 829.8707738173763, 1269.1475430531752], [1965, 1966, 1967, 1968, 1969, 1970, 1971, 1972, 1973, 1974, 1975, 1976, 1977, 1978, 1979, 1980]], [0, 3801, [36384, 36401, 36420, 36445, 36463, 36477, 36498, 36518, 36532, 36549, 36566], [23128.439, 22953.834, 22989.039, 23044.059, 23100.268, 23088.051, 23033.955, 23076.304, 22977.734, 22958.746, 22988.225], [36667.597, 36539.689, 36559.386, 36601.707, 36649.603, 36623.589, 36642.892, 36633.7, 36544.985, 36535.58, 36534.074], [27.04, 20.775, 14.794, 24.132, 28.814, 24.571, 21.175, 20.688, 13.251, 29.383, 18.331], [6604.023596412077, 1625.406195534243, 3564.67166005309, 4326.247813021835, 6145.188648289099, 6018.96432591521, 9927.282590699977, 7504.80631144578, 2239.095848994679, 1633.1370858551793, 963.6301577802795], [1968, 1969, 1970, 1971, 1972, 1973, 1974, 1975, 1976, 1977, 1978]], [0, 3819, [36568, 36582, 36598, 36621, 36643, 36661, 36680, 36701, 36716, 36736, 36758, 36777], [24210.711, 24210.19, 24188.796, 24174.277, 24197.815, 24179.741, 24180.518, 24142.44, 24176.238, 24090.168, 24244.761, 24169.136], [37370.231, 37373.597, 37354.338, 37318.741, 37336.141, 37338.806, 37351.872, 37339.49, 37336.494, 37343.346, 37336.801, 37369.175], [13.801, 16.513, 18.458, 21.471, 14.581, 18.611, 24.454, 23.244, 19.049, 21.525, 13.946, 17.587], [1148.5840968943733, 1910.2093428054013, 1233.3901918547454, 1546.2651851807805, 1474.8339582160604, 2171.000532748361, 1642.2705283285657, 2050.9896992196045, 1035.0349727954401, 2463.753620331496, 1108.6880264987392, 1295.2271763116432], [1978, 1979, 1980, 1981, 1982, 1983, 1984, 1985, 1986, 1987, 1988, 1989]], [0, 3823, [36596, 36618, 36641, 36659, 36676, 36699, 36715, 36734, 36756, 36774, 36794, 36813, 36828, 36842], [22980.151, 22977.067, 23007.994, 22967.325, 22966.356, 23005.453, 23003.568, 22981.452, 22963.407, 22974.617, 22992.412, 22940.931, 23007.475, 22974.908], [36566.489, 36590.167, 36604.803, 36621.781, 36622.503, 36569.112, 36553.39, 36560.497, 36584.944, 36624.404, 36627.356, 36579.646, 36594.96, 36566.079], [14.0, 13.724, 17.271, 19.332, 20.568, 26.285, 19.971, 16.007, 14.561, 12.497, 25.867, 21.454, 17.406, 20.204], [3176.5714450226146, 1877.8704085665966, 2133.385125369604, 3428.0248314213595, 1808.4285780869288, 1535.9585530141198, 3006.5231863749723, 1267.530669550481, 1975.4378362545308, 3039.7032254130145, 2046.2565205458511, 2982.033865124255, 2314.3545996570774, 839.4546951909491], [1980, 1981, 1982, 1983, 1984, 1985, 1986, 1987, 1988, 1989, 1990, 1991, 1992, 1993]], [1, 3827, [36591, 36611, 36634, 36655, 36671, 36690, 36710, 36726], [5814.147, 5797.011, 5755.14, 5825.301, 5894.638, 5805.641, 5804.397, 5794.916], [51062.209, 51049.296, 51072.344, 51072.422, 50966.014, 51039.988, 51022.545, 51072.959], [13.342, 15.127, 16.835, 18.028, 18.302, 33.856, 20.42, 17.473], [1856.5651216749905, 2288.5137804821193, 2066.9602782149486, 2386.6902976318734, 3245.2555608547937, 801.5909000181213, 2563.154291822134, 723.5095421507976], [1980, 1981, 1982, 1983, 1984, 1985, 1986, 1987]], [0, 3829, [36617, 36640, 36658, 36675, 36697, 36714], [22471.064, 22509.003, 22284.794, 22416.633, 22291.457, 22210.199], [36236.363, 36225.875, 36186.552, 36219.322, 36231.446, 36139.3], [14.923, 13.528, 23.372, 26.773, 37.265, 25.908], [1192.264641144673, 1401.7775138651452, 4545.406668796373, 901.7378435084387, 2891.266924462672, 1032.9069445406503], [1981, 1982, 1983, 1984, 1985, 1986]], [2, 3839, [36730, 36750, 36768, 36788, 36812], [11866.842, 11847.731, 11929.203, 11896.628, 11871.728], [52860.494, 52887.838, 52870.253, 52892.236, 52855.367], [30.167, 23.325, 15.473, 17.714, 22.926], [916.4440889102015, 1692.2471847607524, 1792.1692892559608, 1552.1775622852672, 2275.215956240449], [1987, 1988, 1989, 1990, 1991]], [0, 3846, [36874, 36884, 36900, 36920, 36938, 36956, 36969, 36991, 37007, 37021, 37038, 37047], [22963.054, 23198.001, 23243.189, 23217.423, 23234.259, 23199.747, 23174.63, 23212.592, 23163.675, 23186.488, 23232.645, 23210.473], [37095.429, 37016.851, 37117.099, 37218.551, 37179.541, 37150.734, 37116.954, 37198.681, 37131.786, 37144.529, 37132.834, 37170.175], [24.573, 30.176, 34.174, 24.781, 22.388, 32.605, 26.574, 23.382, 20.85, 25.812, 17.669, 20.081], [24170.23974304533, 1069.0197136363768, 1313.8511726832553, 1741.2597353945466, 1372.9971997333816, 2280.909937445896, 2123.5215636522853, 1377.4755456205714, 1792.1412341734622, 2025.0963340523122, 4186.43244037744, 3222.1596331935684], [1995, 1996, 1997, 1998, 1999, 2000, 2001, 2002, 2003, 2004, 2005, 2006]], [1, 3865, [37054, 37067, 37083, 37103, 37115], [4671.577, 4687.395, 4682.463, 4679.517, 4664.528], [51571.363, 51561.956, 51553.85, 51581.17, 51504.682], [13.661, 9.361, 12.983, 7.91, 21.827], [1608.5768120195132, 2496.588550727124, 1337.7749727729108, 1903.924931462341, 778.7124082458877], [2007, 2008, 2009, 2010, 2011]], [0, 3880, [37175, 37191, 37206, 37215, 37231, 37250, 37267, 37291], [22870.377, 22915.676, 22911.795, 22883.48, 22871.228, 22874.141, 22796.719, 22902.249], [36647.723, 36727.753, 36569.476, 36611.562, 36615.755, 36605.946, 36585.323, 36591.916], [30.332, 27.378, 20.835, 21.114, 30.541, 34.085, 42.824, 22.723], [1877.6395027520027, 2454.067438593454, 808.524064856942, 932.9778327962173, 2201.382198505245, 1204.3681801473426, 2069.548301458228, 1946.0283474418036], [2015, 2016, 2017, 2018, 2019, 2020, 2021, 2022]], [2, 3892, [37334, 37344, 37359, 37376, 37398, 37413, 37425], [11063.023, 11024.564, 11064.172, 11052.057, 11030.049, 11071.424, 11100.625], [52534.309, 52566.163, 52548.941, 52526.513, 52542.317, 52559.378, 52518.863], [18.015, 13.439, 13.056, 9.091, 12.922, 22.177, 17.944], [1366.3413029325116, 2167.7056806449987, 1585.8722938109581, 873.2737016158957, 617.7640224224251, 1286.9017304956915, 820.8060450607047], [2026, 2027, 2028, 2029, 2030, 2031, 2032]], [1, 3898, [37408, 37422, 37436, 37451, 37470, 37489], [5761.228, 5769.3, 5732.289, 5801.382, 5746.439, 5769.077], [51247.703, 51303.992, 51198.886, 51270.269, 51243.718, 51283.82], [13.931, 12.755, 32.102, 22.004, 24.916, 27.003], [1199.350043973907, 1306.3804649041265, 4151.715630103198, 988.1421426638988, 1525.66766820231, 771.4101478937715], [2031, 2032, 2033, 2034, 2035, 2036]], [0, 3902, [37440, 37459, 37478, 37493, 37502], [22910.011, 22918.503, 22906.303, 22919.489, 22904.553], [36772.639, 36651.147, 36661.138, 36747.037, 36749.068], [22.854, 23.123, 21.137, 22.033, 22.974], [3615.899684533934, 2426.9923652722714, 3240.76906321648, 2197.8304392968394, 2795.0526832574246], [2033, 2034, 2035, 2036, 2037]], [2, 3913, [37539, 37553, 37564, 37572, 37585, 37601, 37615], [11069.049, 11026.235, 11056.3, 11057.539, 11018.86, 11029.221, 11112.401], [52589.365, 52553.165, 52591.448, 52540.157, 52547.63, 52566.994, 52515.267], [26.298, 19.515, 20.732, 12.156, 17.119, 15.268, 25.72], [1141.8711380129807, 1128.6626110525024, 1543.9969536883157, 1256.5287731966127, 937.128960735376, 1021.7235016122556, 1349.8866922826037], [2040, 2041, 2042, 2043, 2044, 2045, 2046]], [2, 3919, [37648, 37660, 37677, 37692, 37706, 37723, 37737, 37754, 37771, 37783, 37792, 37810, 37830, 37853, 37879, 37905, 37942, 37976, 38011, 38047, 38079, 38103, 38129, 38151, 38171, 38199, 38227, 38251, 38271, 38294, 38315, 38340, 38370], [11098.219, 11084.516, 11080.682, 11040.766, 11080.171, 11052.388, 11083.994, 11085.669, 11080.315, 11099.029, 11071.892, 11089.065, 11111.609, 11064.741, 11068.991, 11062.856, 11072.169, 11099.993, 11050.488, 11078.722, 11121.704, 11074.386, 11077.456, 11086.5, 11057.829, 11096.202, 11097.708, 11055.922, 11079.664, 11072.483, 11098.958, 11089.411, 11068.26], [52567.356, 52552.609, 52567.175, 52543.546, 52493.95, 52554.546, 52547.419, 52542.755, 52525.774, 52532.039, 52533.46, 52531.974, 52557.507, 52646.379, 52588.118, 52514.241, 52536.189, 52532.594, 52534.857, 52549.686, 52529.462, 52538.735, 52560.91, 52535.592, 52549.486, 52563.63, 52540.402, 52543.872, 52564.31, 52550.155, 52515.004, 52514.385, 52540.401], [27.529, 14.68, 20.777, 21.076, 28.204, 16.226, 18.567, 28.975, 8.351, 22.84, 13.317, 12.645, 15.258, 18.668, 33.479, 16.892, 11.351, 16.899, 26.122, 15.717, 12.256, 12.446, 7.39, 9.848, 12.979, 15.066, 9.236, 8.08, 12.29, 10.819, 7.789, 14.953, 12.576], [1533.3359931938917, 1742.9433107275152, 983.3657085429907, 655.7114229432087, 1282.4887468771735, 1261.0573805229267, 1316.575640956693, 1905.441669257818, 1159.0827358367962, 1336.306782990991, 1561.2436348597435, 1875.310525288638, 1752.9191220744735, 5786.567531367528, 2464.787003976811, 1162.5535929671537, 1535.0439386372257, 1954.789910040306, 1203.6793872923622, 2017.4242525958202, 1396.9471831637427, 1478.500378853205, 1662.996112625044, 1563.4361826179004, 1786.7887214715208, 1364.5022211624077, 2018.6020242084421, 1607.1362452946119, 1754.2268522853974, 1739.6844158663034, 1528.1281157362776, 2596.4958916912656, 1137.3554567253639], [2048, 2049, 2050, 2051, 2052, 2053, 2054, 2055, 2056, 2057, 2058, 2059, 2060, 2061, 2062, 2063, 2064, 2065, 2066, 2067, 2068, 2069, 2070, 2071, 2072, 2073, 2074, 2075, 2076, 2077, 2078, 2079, 2080]], [0, 3920, [37635, 37650, 37663, 37682, 37694, 37708, 37728, 37739, 37755, 37773, 37784, 37798, 37816, 37836, 37860, 37882, 37911, 37949, 37983], [23038.547, 23104.934, 23096.867, 23080.378, 23109.399, 23149.674, 23113.013, 23113.432, 23088.843, 23068.367, 23082.614, 23107.115, 23068.482, 22921.939, 22928.52, 22783.762, 22797.292, 22864.015, 22890.807], [36851.617, 37052.677, 37067.909, 37059.749, 37068.172, 37068.857, 37078.221, 37068.544, 37049.067, 37059.274, 37069.668, 37074.979, 37050.658, 37072.095, 36862.406, 36817.031, 36932.358, 36981.647, 36909.885], [22.423, 13.542, 9.545, 11.246, 10.824, 9.557, 11.036, 12.41, 11.351, 12.962, 13.909, 9.47, 16.319, 32.46, 23.255, 23.93, 18.567, 20.389, 14.375], [639.7171476429494, 2694.2089854979045, 2710.7092818793635, 2253.224706268314, 2463.257438609474, 2279.440300818371, 1561.5102381393456, 2237.401491138415, 3197.2140874831844, 2783.6194300596626, 1440.4634403354382, 2491.941009050267, 2137.015786786732, 970.369982890875, 14310.81178481886, 5680.175254378098, 1744.0616028713996, 3346.028162061071, 1813.1629164828366], [2047, 2048, 2049, 2050, 2051, 2052, 2053, 2054, 2055, 2056, 2057, 2058, 2059, 2060, 2061, 2062, 2063, 2064, 2065]], [2, 3934, [37856, 37880, 37907, 37944, 37979, 38013, 38048], [12034.435, 11930.585, 12053.956, 12040.692, 11963.403, 11946.015, 12000.844], [52778.448, 52718.753, 52848.867, 52793.163, 52806.138, 52693.085, 52678.937], [17.627, 25.024, 14.838, 24.851, 23.492, 37.135, 34.24], [4041.9449926683114, 4157.42176440182, 2327.4790791724467, 1455.201928308215, 3208.856661551818, 3362.1578008151373, 2131.220903093162], [2061, 2062, 2063, 2064, 2065, 2066, 2067]], [0, 3935, [37862, 37887, 37918, 37954, 37988], [23733.216, 23942.731, 23971.023, 23955.219, 23923.776], [36650.06, 36772.603, 36768.242, 36810.222, 36810.385], [34.537, 16.303, 10.902, 10.057, 20.679], [2677.395315286854, 1002.7779557467692, 2010.2204895572768, 2608.3235761352457, 1041.5764522665565], [2061, 2062, 2063, 2064, 2065]], [1, 3941, [37846, 37874, 37900, 37936, 37971, 38004, 38043, 38072, 38099, 38121], [3785.099, 3774.589, 3856.239, 3706.846, 3801.659, 3853.257, 3821.357, 3845.864, 3839.694, 3865.029], [52503.197, 52486.946, 52470.05, 52477.184, 52510.195, 52509.509, 52525.336, 52566.55, 52540.468, 52554.923], [24.086, 22.446, 17.712, 20.874, 22.915, 18.627, 19.512, 25.474, 23.659, 27.169], [938.6477519461977, 4545.613120077623, 11932.597504663585, 4661.212667543244, 1853.4982501503719, 1414.7124037003903, 3109.2137178240996, 1132.3718448217583, 1580.7263281828511, 1160.058273400247], [2061, 2062, 2063, 2064, 2065, 2066, 2067, 2068, 2069, 2070]], [2, 3942, [37854, 37877, 37906, 37940, 37977], [11079.207, 10986.421, 11111.716, 11041.963, 11117.093], [52844.987, 53013.942, 53000.524, 53103.583, 52909.138], [37.176, 26.513, 30.547, 19.432, 18.542], [2774.6685780882867, 1763.4379463694959, 4024.3105243038463, 2742.0580657601554, 10497.213211307539], [2061, 2062, 2063, 2064, 2065]], [1, 3951, [37901, 37937, 37972, 38005, 38044], [4627.578, 4653.502, 4637.887, 4664.375, 4704.992], [52024.533, 52108.67, 52079.839, 52071.712, 52072.56], [35.124, 20.097, 16.856, 10.988, 16.745], [1769.2596529692075, 1068.8219030093867, 3311.288471597257, 2073.7576522878076, 1895.0006878256015], [2063, 2064, 2065, 2066, 2067]], [0, 3968, [38021, 38057, 38090, 38114, 38139, 38159, 38180, 38209, 38235, 38258, 38279, 38300, 38323, 38351, 38382, 38402, 38421, 38441, 38461, 38482, 38499], [24048.329, 24052.35, 24049.75, 24057.841, 24046.382, 24054.675, 24091.015, 24058.985, 24059.251, 24074.142, 24078.58, 24048.709, 24084.332, 24062.339, 24065.47, 24052.713, 24026.235, 24057.678, 24067.242, 24069.782, 24070.436], [37034.785, 37024.489, 36912.023, 36935.317, 36889.705, 36860.856, 36948.72, 36930.996, 36921.2, 36904.82, 36875.019, 36899.367, 36962.643, 36861.482, 36853.821, 36864.988, 36860.399, 36857.288, 36875.564, 36929.306, 36880.278], [21.34, 15.195, 14.451, 17.093, 18.613, 9.743, 16.931, 16.218, 13.257, 13.06, 13.395, 16.331, 18.585, 9.535, 8.403, 10.863, 16.485, 10.56, 9.723, 10.095, 7.301], [4959.140403745612, 4266.711100806104, 2173.58579549879, 4364.207456247486, 3709.6645746896043, 1743.0095458661133, 3594.8980214683693, 2276.7825952613475, 2737.86394234499, 3170.150092358175, 1523.919989552889, 2286.9090735571535, 5816.013168936555, 2468.8016929642663, 2824.9598324430017, 1730.1233371700657, 2677.1873370573494, 1510.387780373553, 2117.3620094579655, 2993.0640978753745, 2415.4066539406404], [2066, 2067, 2068, 2069, 2070, 2071, 2072, 2073, 2074, 2075, 2076, 2077, 2078, 2079, 2080, 2081, 2082, 2083, 2084, 2085, 2086]], [0, 3978, [38156, 38177, 38205, 38231, 38255, 38276, 38297, 38320, 38348, 38377, 38398, 38419, 38439, 38458, 38479, 38496], [22782.625, 22838.652, 22854.216, 22957.407, 22833.074, 22814.398, 22817.298, 22829.758, 22838.134, 22839.066, 22831.685, 22849.667, 22839.386, 22856.362, 22839.604, 22845.512], [36895.868, 36892.983, 36855.152, 36831.404, 36788.618, 36797.025, 36869.133, 36871.447, 36885.028, 36902.136, 36881.118, 36861.218, 36878.557, 36846.793, 36862.683, 36969.374], [19.926, 25.634, 20.068, 34.636, 20.804, 19.701, 18.381, 15.751, 13.702, 9.749, 10.037, 7.493, 6.748, 9.076, 11.061, 22.788], [468.9590836603075, 910.2026833075253, 793.5738450464036, 1511.6255462775132, 1127.9195781971735, 2527.932277198037, 2098.3463634257364, 1133.9818478838745, 1511.4090446527687, 1492.7401469081767, 2574.684172777796, 3281.4463711801473, 3440.6480338542365, 2409.8162754124796, 1276.3513571945534, 1048.1720194957425], [2071, 2072, 2073, 2074, 2075, 2076, 2077, 2078, 2079, 2080, 2081, 2082, 2083, 2084, 2085, 2086]], [0, 3983, [38175, 38204, 38229, 38254, 38275, 38296, 38318, 38346, 38375, 38397, 38417], [21609.575, 21652.992, 21652.975, 21752.952, 21785.818, 21713.745, 21782.226, 21665.349, 21799.872, 21740.769, 21804.36], [36667.324, 36675.352, 36656.744, 36632.242, 36704.409, 36622.415, 36727.425, 36697.345, 36633.844, 36652.125, 36720.411], [18.44, 26.675, 27.901, 25.8, 31.359, 24.957, 20.326, 35.131, 15.022, 34.801, 17.316], [6070.3506354603915, 2471.289508233762, 2938.3974519000953, 10135.514140848225, 1572.2332388730372, 1613.7261756240298, 1052.6354456162405, 1731.1837443027682, 948.81918855134, 794.1924025464452, 725.7887148641801], [2072, 2073, 2074, 2075, 2076, 2077, 2078, 2079, 2080, 2081, 2082]], [1, 4000, [38411, 38434, 38452, 38472, 38490, 38511], [4740.123, 4807.503, 4791.325, 4781.047, 4824.919, 4792.047], [51453.806, 51416.043, 51465.75, 51378.229, 51396.524, 51437.262], [22.112, 15.621, 18.452, 34.604, 23.584, 26.968], [1000.4061129448678, 677.4054911532376, 904.4736548045, 768.6509061752298, 785.7984667787138, 1288.797920890179], [2082, 2083, 2084, 2085, 2086, 2087]], [2, 4009, [38513, 38530, 38548, 38562, 38582, 38597], [10734.187, 10758.757, 10741.756, 10754.229, 10770.036, 10791.072], [53069.274, 53055.082, 53075.8, 53048.233, 53107.92, 53076.021], [18.254, 11.563, 14.329, 16.397, 26.836, 31.445], [789.7529752827394, 661.2583350970486, 2111.088310959611, 1356.412673101151, 1173.983700081209, 3855.3807604175317], [2087, 2088, 2089, 2090, 2091, 2092]], [0, 4015, [38535, 38551, 38567, 38584, 38600, 38617, 38636, 38648, 38661], [22758.915, 22840.478, 22818.871, 22816.474, 22772.99, 22784.378, 22732.444, 22790.791, 22820.829], [36925.201, 36927.365, 36861.012, 36853.194, 36891.683, 36887.2, 36870.327, 36879.452, 36882.786], [21.179, 25.157, 11.387, 30.67, 16.335, 14.732, 17.885, 16.049, 10.858], [1210.7224917764681, 742.0419914657629, 1840.2657286783171, 1325.3468741850386, 3234.7001659928974, 3385.4550806024567, 2676.3894873130866, 2315.7881685789057, 605.622707934193], [2088, 2089, 2090, 2091, 2092, 2093, 2094, 2095, 2096]], [0, 4036, [38832, 38853, 38872, 38887, 38906, 38934, 38957, 38972, 38993, 39015, 39035, 39058, 39082, 39103, 39118, 39135, 39148, 39164, 39180, 39193, 39207, 39223, 39239], [21382.914, 21398.413, 21386.536, 21404.427, 21403.021, 21447.532, 21405.566, 21402.331, 21453.851, 21400.697, 21428.808, 21409.264, 21409.284, 21424.882, 21415.446, 21405.681, 21395.202, 21402.039, 21413.661, 21391.455, 21389.917, 21465.806, 21404.914], [36379.033, 36399.388, 36398.237, 36421.51, 36390.718, 36401.191, 36406.318, 36425.218, 36442.019, 36434.14, 36381.792, 36418.281, 36390.345, 36424.953, 36367.762, 36416.109, 36406.274, 36404.454, 36418.618, 36392.451, 36351.345, 36379.271, 36398.175], [14.491, 16.337, 12.848, 13.396, 17.961, 13.565, 9.603, 12.178, 11.542, 19.429, 15.063, 11.312, 15.434, 13.783, 16.672, 10.994, 11.071, 12.917, 12.753, 21.704, 19.416, 34.406, 17.621], [2023.44536290802, 2042.3467691606902, 1394.9318973575619, 1879.527471980619, 1496.503163417857, 1607.5381921353328, 2517.6932137833905, 1835.1039520133445, 1983.3192196999532, 957.2611780419367, 1492.8079323314723, 1368.3650112134753, 1234.7714698722277, 1420.6758293881123, 1442.3476194203602, 1081.3950637131277, 1294.4237512244645, 1044.2897105582872, 783.373718043641, 933.5287550165642, 1204.213674062002, 517.7733960956365, 474.7148088122599], [2108, 2109, 2110, 2111, 2112, 2113, 2114, 2115, 2116, 2117, 2118, 2119, 2120, 2121, 2122, 2123, 2124, 2125, 2126, 2127, 2128, 2129, 2130]], [2, 4039, [38870, 38885, 38902, 38926, 38953, 38968, 38987], [10520.812, 10512.6, 10520.432, 10510.204, 10520.61, 10545.046, 10521.544], [52368.863, 52367.771, 52368.05, 52339.131, 52393.943, 52395.996, 52426.47], [16.364, 19.653, 19.239, 22.936, 11.828, 16.971, 11.767], [1054.6793378433313, 1131.9307124559214, 894.4730474126859, 776.065126729691, 1985.7109588377018, 965.4686243601545, 906.3467606343887], [2110, 2111, 2112, 2113, 2114, 2115, 2116]], [2, 4045, [38927, 38955, 38969, 38988, 39014, 39032, 39055, 39080, 39102], [11839.974, 11884.368, 11832.755, 11815.103, 11861.408, 11807.745, 11855.7, 11835.99, 11838.118], [52293.607, 52229.984, 52235.032, 52240.081, 52224.602, 52198.043, 52186.143, 52240.448, 52319.16], [14.294, 22.123, 11.417, 10.772, 14.024, 13.899, 15.393, 26.249, 18.661], [763.1530940106986, 1844.5207002383054, 2441.881235335204, 2154.2985856893533, 2301.856629563868, 2989.9296855443795, 3746.742270842239, 917.71358236815, 822.5236154643036], [2113, 2114, 2115, 2116, 2117, 2118, 2119, 2120, 2121]], [1, 4049, [38985, 39011, 39029, 39052, 39077, 39098, 39114, 39131], [5266.078, 5272.42, 5248.473, 5281.84, 5284.086, 5252.699, 5251.88, 5281.08], [51539.794, 51528.13, 51559.136, 51548.116, 51528.585, 51495.079, 51545.375, 51543.576], [14.309, 13.881, 26.516, 15.172, 10.623, 18.967, 17.942, 15.338], [1155.471652591079, 1686.8745317878181, 1285.815505441017, 1133.5428190906753, 1403.9370536677425, 606.2191508974181, 883.1425620402233, 1897.35347186707], [2116, 2117, 2118, 2119, 2120, 2121, 2122, 2123]], [2, 4075, [39177, 39190, 39204, 39220, 39236, 39246, 39259], [11847.475, 11873.186, 11802.8, 11825.875, 11860.482, 11843.768, 11889.238], [52263.884, 52275.115, 52263.515, 52263.105, 52261.817, 52291.04, 52279.349], [26.782, 21.073, 14.059, 15.464, 10.961, 19.309, 19.89], [1009.0495101535013, 703.8941987178355, 1028.081942400886, 1930.8089019479885, 1290.358883919631, 1869.7695085996177, 912.7914254410867], [2126, 2127, 2128, 2129, 2130, 2131, 2132]], [0, 4077, [39208, 39224, 39240, 39247, 39262, 39277, 39293, 39308], [21685.371, 21726.145, 21704.591, 21729.503, 21753.194, 21702.867, 21732.752, 21745.158], [36828.361, 36833.668, 36817.055, 36812.067, 36817.994, 36781.845, 36810.371, 36889.377], [20.278, 14.87, 19.111, 14.091, 12.132, 11.342, 15.545, 29.575], [1671.8057836290252, 1781.7633586754189, 1663.1670558987175, 2150.0552621440706, 2115.7262551746708, 1838.1898648966398, 2376.8594677355063, 2300.9157207047156], [2128, 2129, 2130, 2131, 2132, 2133, 2134, 2135]], [0, 4117, [39703, 39713, 39729, 39745, 39760, 39771], [22370.243, 22302.119, 22331.595, 22299.441, 22246.642, 22337.312], [36561.996, 36538.36, 36577.524, 36621.125, 36605.525, 36566.221], [22.798, 12.589, 12.146, 25.777, 17.598, 15.357], [1112.5249051988774, 1277.5895116258778, 1140.995212184147, 1828.2210575995107, 1007.9547220687258, 1289.4965952460038], [2169, 2170, 2171, 2172, 2173, 2174]], [1, 4129, [39832, 39847, 39870, 39892, 39921, 39950, 39977], [5225.085, 5185.963, 5246.242, 5229.683, 5248.436, 5227.87, 5218.009], [51714.872, 51691.614, 51765.714, 51727.373, 51720.388, 51732.509, 51698.086], [14.082, 22.97, 19.089, 14.994, 19.269, 15.465, 23.148], [1634.2421883750415, 1096.6795736850756, 2381.9942054077715, 1406.0608263088889, 1224.6005338369625, 2815.459696751243, 1809.8780932847264], [2179, 2180, 2181, 2182, 2183, 2184, 2185]], [0, 4130, [39856, 39883, 39902, 39932, 39960, 39989, 40013, 40048, 40077, 40105, 40131, 40163, 40192, 40215], [22755.901, 22914.172, 22974.34, 22904.824, 22912.336, 22884.714, 22962.614, 22964.85, 22978.808, 22949.204, 22980.726, 22995.308, 22994.607, 23018.134], [36665.924, 36597.335, 36642.304, 36638.535, 36654.694, 36651.873, 36667.09, 36672.782, 36683.166, 36649.088, 36648.477, 36671.715, 36643.249, 36686.147], [33.374, 15.249, 9.637, 15.464, 10.989, 13.584, 18.122, 13.205, 10.254, 12.727, 13.934, 13.869, 18.943, 14.938], [5517.074761969621, 3305.5882215640445, 3043.0962270158916, 4656.826769598941, 5732.7706309812565, 5150.150979142722, 3425.3262381671925, 1414.8808200012397, 2318.1333783030814, 2204.449874102975, 1461.5915239077897, 2157.547006164317, 1242.9351585264315, 777.9653158478549], [2180, 2181, 2182, 2183, 2184, 2185, 2186, 2187, 2188, 2189, 2190, 2191, 2192, 2193]], [0, 4135, [39855, 39882, 39901, 39931, 39959], [22502.151, 22276.614, 22317.746, 22378.693, 22616.442], [36645.195, 36591.288, 36571.126, 36570.055, 36642.001], [44.091, 30.937, 24.803, 25.36, 33.265], [2353.235116348649, 768.7996891045532, 1464.0317695802687, 1428.6169805234852, 2629.4747559259895], [2180, 2181, 2182, 2183, 2184]], [2, 4137, [39874, 39895, 39925, 39954, 39982, 40010, 40041, 40071, 40101, 40126, 40157, 40182], [11873.984, 11867.417, 11878.859, 11867.11, 11874.573, 11845.535, 11862.82, 11873.774, 11923.581, 11865.094, 11933.674, 11980.757], [52285.634, 52257.449, 52215.274, 52245.636, 52323.538, 52213.543, 52189.341, 52204.668, 52240.749, 52275.739, 52154.894, 52265.539], [23.026, 20.322, 17.769, 19.837, 12.886, 16.6, 24.822, 13.679, 13.838, 39.693, 12.179, 27.256], [7288.908982270388, 8687.66602605626, 2780.684291190235, 6429.518503423267, 10391.219245985865, 1229.28168946401, 2067.609873542891, 1662.3568070409897, 2053.951532614699, 1609.2648260587346, 592.5311712196873, 1115.0279037041564], [2181, 2182, 2183, 2184, 2185, 2186, 2187, 2188, 2189, 2190, 2191, 2192]], [0, 4138, [39878, 39900, 39929, 39958, 39986], [21728.125, 21675.214, 21788.343, 21582.568, 21687.113], [36102.15, 36040.033, 36100.797, 36067.25, 36008.304], [34.968, 30.155, 29.102, 29.032, 33.866], [2424.275366732644, 1696.1820254639988, 4366.919625492458, 1183.4797472201692, 3895.3936752787363], [2181, 2182, 2183, 2184, 2185]], [1, 4141, [39869, 39891, 39919, 39947, 39976, 40006, 40035, 40064, 40094, 40122, 40151], [4334.708, 4399.037, 4348.709, 4423.891, 4413.806, 4433.618, 4430.508, 4399.961, 4374.395, 4365.342, 4321.253], [51937.253, 51918.198, 51948.984, 51956.745, 51975.747, 51971.498, 51981.876, 51931.888, 51968.894, 51963.064, 51952.507], [19.531, 17.572, 19.229, 29.245, 31.881, 32.755, 17.995, 33.932, 22.206, 17.599, 9.058], [4952.336150803028, 4696.52434606872, 1684.7132791500649, 2646.4012197907705, 1819.3849439355126, 3494.121620599049, 3000.654334578737, 3211.9615568710396, 2096.3635148273256, 1286.6470235038983, 1319.1741635000271], [2181, 2182, 2183, 2184, 2185, 2186, 2187, 2188, 2189, 2190, 2191]], [2, 4147, [39896, 39926, 39955, 39983, 40011, 40042, 40072, 40102, 40127, 40158, 40183, 40213, 40237, 40261, 40285, 40318, 40338], [13067.562, 13053.553, 13058.587, 13077.002, 13058.134, 13093.047, 13094.28, 13081.822, 13082.527, 13083.424, 13116.301, 13113.741, 13076.984, 13108.657, 13090.648, 13097.071, 13068.463], [52293.241, 52265.463, 52248.967, 52291.557, 52257.829, 52282.469, 52257.409, 52269.334, 52247.021, 52297.615, 52293.522, 52278.887, 52312.546, 52283.859, 52276.576, 52270.161, 52301.147], [24.477, 13.364, 13.677, 13.788, 12.17, 8.022, 12.224, 9.746, 10.0, 12.659, 8.951, 11.438, 16.083, 8.986, 13.299, 16.604, 20.074], [3851.6628091372445, 3246.255518890834, 3760.9291462127635, 3384.3492354075674, 3005.510242699143, 2131.2595562619063, 2273.7429840667974, 1361.0270213232695, 1997.3541117772793, 2568.783693496874, 3313.9586060756583, 2546.252008563179, 2263.066338658287, 2593.053216754076, 2215.466641315125, 2149.5673549219528, 1051.8324439868334], [2182, 2183, 2184, 2185, 2186, 2187, 2188, 2189, 2190, 2191, 2192, 2193, 2194, 2195, 2196, 2197, 2198]], [2, 4153, [39923, 39952, 39981, 40009, 40040, 40069, 40100], [10688.629, 10794.874, 10782.352, 10767.602, 10754.165, 10753.207, 10706.559], [52322.307, 52255.518, 52332.896, 52302.885, 52365.05, 52293.295, 52217.265], [27.83, 14.313, 20.188, 18.522, 19.446, 14.76, 27.748], [606.9517538142974, 1536.886355709711, 2613.2950615623026, 2633.2973205172657, 1457.921135375124, 1857.2273056986626, 759.0095231856079], [2183, 2184, 2185, 2186, 2187, 2188, 2189]], [1, 4159, [40037, 40066, 40096, 40123, 40153, 40179, 40209], [5235.872, 5206.038, 5211.246, 5232.622, 5210.049, 5242.914, 5209.698], [51706.278, 51743.945, 51740.122, 51728.929, 51702.192, 51694.061, 51730.763], [17.998, 19.498, 18.148, 16.399, 16.774, 22.227, 17.814], [1294.8957439840337, 2041.174766091307, 1820.9237386637212, 1206.3434361065144, 1024.983468014114, 1520.7099000268709, 1503.354763011354], [2187, 2188, 2189, 2190, 2191, 2192, 2193]], [2, 4160, [40039, 40068, 40099, 40125, 40156, 40181], [10479.669, 10507.248, 10581.615, 10488.745, 10410.155, 10555.354], [52898.927, 52780.475, 52857.717, 52953.548, 52913.122, 52870.475], [38.173, 25.29, 31.052, 31.696, 31.446, 41.217], [1274.9664217760594, 7717.255372984009, 1176.6018729697942, 1166.0625629655312, 2179.3600906996994, 1098.653499409597], [2187, 2188, 2189, 2190, 2191, 2192]], [0, 4173, [40239, 40264, 40287, 40319, 40341, 40355, 40376, 40392, 40411, 40428, 40451, 40468, 40484, 40502], [22288.401, 22383.724, 22346.194, 22392.31, 22377.697, 22443.057, 22562.937, 22637.138, 22458.123, 22418.578, 22384.023, 22328.56, 22411.136, 22268.603], [36468.172, 36583.81, 36573.392, 36553.935, 36563.354, 36681.356, 36712.642, 36723.425, 36668.182, 36526.834, 36588.699, 36535.971, 36566.123, 36546.956], [27.334, 32.202, 24.028, 34.805, 25.332, 34.031, 33.918, 22.649, 43.281, 24.173, 31.588, 24.462, 35.804, 22.574], [1203.3692551221336, 2320.2061919464936, 787.7491939534074, 4044.1037934384913, 990.8771805521869, 7004.035822169456, 7438.049125556515, 2162.1433773458466, 3003.008467102276, 8102.068732764971, 1979.8324805792486, 1289.6368293058224, 1456.9070443890653, 1227.73302464329], [2194, 2195, 2196, 2197, 2198, 2199, 2200, 2201, 2202, 2203, 2204, 2205, 2206, 2207]], [0, 4175, [40266, 40289, 40320, 40342, 40357, 40378, 40393, 40413, 40429, 40452], [22811.308, 22769.102, 22836.448, 22662.052, 22793.962, 22750.827, 22792.662, 22829.572, 22760.303, 22631.684], [36814.397, 36831.255, 36799.154, 36655.643, 36809.321, 36825.17, 36813.489, 36851.605, 36841.104, 36766.815], [28.364, 20.743, 20.383, 17.594, 25.048, 17.588, 12.934, 17.129, 14.335, 27.237], [2114.190978949353, 1516.1426251975333, 4255.112156759536, 25857.882817135756, 2802.4873897146135, 2429.8869526486906, 3635.0756851666365, 2687.428486978816, 4681.884735169511, 4339.618913022686], [2195, 2196, 2197, 2198, 2199, 2200, 2201, 2202, 2203, 2204]], [2, 4177, [40284, 40313, 40337, 40352, 40371, 40391, 40409, 40427, 40445], [10810.554, 10838.007, 10797.973, 10850.066, 10795.447, 10747.341, 10809.398, 10783.071, 10741.616], [52314.504, 52419.508, 52311.268, 52335.332, 52330.814, 52312.999, 52306.567, 52283.418, 52335.235], [29.256, 19.517, 24.864, 26.953, 21.552, 14.44, 14.697, 14.88, 25.309], [760.1830461685469, 578.7780406835053, 1004.9438992580548, 2312.098616060528, 1395.4236087524937, 3076.472038951533, 1871.1042348487529, 1307.9399479862418, 1214.2582314019157], [2196, 2197, 2198, 2199, 2200, 2201, 2202, 2203, 2204]], [0, 4196, [40522, 40544, 40557, 40574, 40596], [22591.522, 22443.729, 22288.682, 22432.241, 22255.139], [36724.222, 36703.692, 36564.852, 36635.842, 36575.356], [26.386, 32.973, 27.194, 34.161, 34.418], [5131.217965776889, 3124.721524298244, 2662.1137752213945, 2070.0775223921773, 1043.3583060358903], [2208, 2209, 2210, 2211, 2212]], [0, 4209, [40675, 40691, 40710, 40734, 40751], [21780.356, 21703.153, 21753.256, 21750.277, 21663.928], [36768.53, 36870.55, 36815.109, 36830.592, 36806.77], [31.128, 30.525, 16.973, 22.374, 35.9], [2489.486535801671, 1701.8927931747298, 2553.127618638491, 730.1486352844029, 1080.8074732998211], [2216, 2217, 2218, 2219, 2220]], [0, 4210, [40650, 40676, 40692, 40711, 40735, 40752, 40771, 40792, 40809], [22349.068, 22292.861, 22399.401, 22257.363, 22355.567, 22403.657, 22335.015, 22316.033, 22313.304], [36601.419, 36551.413, 36574.101, 36589.209, 36542.666, 36563.869, 36614.888, 36661.243, 36599.893], [2.965, 21.956, 21.394, 33.071, 20.387, 18.639, 26.49, 13.615, 15.312], [369.4751287006554, 900.656275691305, 868.9813292977065, 736.6304136737169, 743.6915579213008, 1373.3174146451931, 1638.2145483811294, 53519.95161031171, 432.375686919001], [2215, 2216, 2217, 2218, 2219, 2220, 2221, 2222, 2223]], [0, 4223, [40793, 40810, 40834, 40855, 40880, 40899, 40920], [23641.583, 23614.906, 23607.074, 23592.534, 23592.686, 23632.761, 23601.083], [37025.327, 37039.727, 37051.498, 37034.433, 37018.824, 37045.834, 37030.37], [22.282, 6.941, 7.808, 8.4, 7.616, 13.758, 9.169], [1104.936468764376, 2733.714113231423, 2242.0746567049373, 2031.8858388136823, 1834.8124500741458, 1613.8608184645566, 2332.2665442776424], [2222, 2223, 2224, 2225, 2226, 2227, 2228]], [2, 4225, [40805, 40826, 40850, 40868, 40890, 40912, 40931, 40953, 40975, 40998, 41015, 41031, 41047, 41065, 41084], [11091.876, 10978.824, 11000.119, 10969.283, 10963.173, 10935.06, 10951.975, 10948.178, 10959.786, 10950.723, 10918.457, 10982.49, 10955.815, 10963.483, 10938.941], [52862.033, 52888.987, 52893.263, 52867.814, 52895.835, 52911.945, 52898.698, 52902.754, 52915.823, 52894.898, 52900.132, 52914.764, 52920.632, 52906.847, 52900.581], [32.99, 10.108, 12.542, 10.771, 10.131, 6.773, 7.227, 8.471, 9.69, 6.509, 9.649, 10.558, 11.445, 9.58, 9.807], [2344.568032482336, 2129.963363794785, 3273.26536398418, 2969.605061708189, 2222.235610063419, 2629.2495356865174, 3014.7890747211654, 1948.7398804042327, 2845.0046910179494, 2421.141505000497, 2332.121595526304, 2372.5630845235696, 1390.1046748710735, 2092.1611228307156, 2944.455710184417], [2223, 2224, 2225, 2226, 2227, 2228, 2229, 2230, 2231, 2232, 2233, 2234, 2235, 2236, 2237]], [0, 4233, [40877, 40898, 40919, 40938, 40958, 40979, 41003, 41021, 41035, 41053, 41075, 41093, 41105, 41125], [22384.953, 22524.278, 22404.844, 22310.114, 22257.26, 22284.293, 22320.474, 22274.347, 22316.306, 22266.288, 22379.808, 22339.893, 22323.699, 22325.231], [36608.484, 36597.585, 36540.381, 36586.468, 36585.52, 36568.284, 36578.265, 36590.492, 36558.196, 36559.953, 36575.664, 36629.969, 36576.795, 36578.031], [13.088, 16.214, 22.745, 19.848, 24.304, 15.036, 21.771, 14.382, 19.364, 14.935, 21.317, 24.055, 20.004, 15.019], [992.4158913532699, 545.0193135086167, 571.050184360939, 566.2834952275676, 846.7690057081262, 1198.9237592548122, 1339.896380040844, 1289.5625568196685, 3236.2881693956874, 803.3525105376099, 878.0523411114422, 1484.5931846201465, 964.9458922262214, 781.8157083100141], [2226, 2227, 2228, 2229, 2230, 2231, 2232, 2233, 2234, 2235, 2236, 2237, 2238, 2239]], [0, 4262, [41155, 41167, 41181, 41194, 41212, 41224, 41239, 41257, 41270, 41291, 41308, 41323, 41337, 41352, 41367, 41384, 41400, 41416, 41434, 41451, 41471, 41489, 41508, 41523], [22332.317, 22292.82, 22349.817, 22318.197, 22348.246, 22432.354, 22446.16, 22422.281, 22339.555, 22369.926, 22324.959, 22331.734, 22346.235, 22286.301, 22309.527, 22312.888, 22394.953, 22365.869, 22313.457, 22390.901, 22353.641, 22304.797, 22340.655, 22342.494], [36655.034, 36596.394, 36646.89, 36616.634, 36593.959, 36607.074, 36573.894, 36581.055, 36549.649, 36577.416, 36555.079, 36565.745, 36570.111, 36570.115, 36573.319, 36571.936, 36529.326, 36553.768, 36543.876, 36533.557, 36607.703, 36570.11, 36566.026, 36574.656], [20.536, 15.731, 23.885, 17.001, 13.205, 7.147, 11.628, 9.94, 13.163, 23.801, 16.545, 12.568, 27.743, 16.044, 15.415, 20.2, 14.854, 11.632, 11.534, 10.836, 22.88, 16.973, 19.232, 27.116], [1122.1473363421562, 984.2755149749617, 2057.94974007266, 1155.5177889833058, 2446.2266888455897, 3605.740395983395, 2803.9316903664253, 2761.336971778516, 1350.0927214847654, 576.0273477253857, 921.6139117711075, 1240.6650940977233, 1455.9912376998109, 1063.3745898375605, 1154.42462196528, 1164.4309083171001, 2192.81738705045, 1404.0037334197993, 996.0559042278301, 2573.0051717300394, 1490.3494287847498, 1093.977780358497, 1556.6166200022353, 1284.9926075426656], [2241, 2242, 2243, 2244, 2245, 2246, 2247, 2248, 2249, 2250, 2251, 2252, 2253, 2254, 2255, 2256, 2257, 2258, 2259, 2260, 2261, 2262, 2263, 2264]], [1, 4284, [41394, 41411, 41430, 41446, 41462, 41483, 41500], [3531.14, 3504.832, 3491.642, 3508.259, 3506.6, 3465.868, 3416.769], [52371.556, 52368.149, 52427.006, 52367.263, 52334.198, 52322.052, 52318.166], [14.014, 33.1, 9.585, 12.977, 11.292, 13.429, 36.971], [1695.1538369800567, 1118.1263348347884, 930.2442355238977, 2365.971612893145, 2231.5815100989134, 1611.507478927418, 950.5883919891002], [2257, 2258, 2259, 2260, 2261, 2262, 2263]], [0, 4291, [41566, 41586, 41603, 41621, 41639, 41651, 41662, 41678, 41690, 41702, 41716, 41730, 41742, 41756, 41769, 41775, 41791, 41803, 41816, 41829, 41841, 41857, 41869, 41891, 41907, 41919, 41935, 41945, 41956, 41970, 41982, 42001, 42023, 42035, 42050, 42062, 42075, 42091], [22306.733, 22489.743, 22324.326, 22360.845, 22408.333, 22308.346, 22341.07, 22417.355, 22432.498, 22382.196, 22391.21, 22425.563, 22473.814, 22491.857, 22472.368, 22458.686, 22438.218, 22466.33, 22487.861, 22499.084, 22498.493, 22491.849, 22396.838, 22294.51, 22372.703, 22388.971, 22323.891, 22429.777, 22357.24, 22353.333, 22340.678, 22323.014, 22300.169, 22342.769, 22315.796, 22515.804, 22399.605, 22300.101], [36569.272, 36556.412, 36556.459, 36501.346, 36537.076, 36574.005, 36516.233, 36516.908, 36556.994, 36572.735, 36547.367, 36586.229, 36590.524, 36554.611, 36582.068, 36568.367, 36592.312, 36540.293, 36577.277, 36556.442, 36597.702, 36593.529, 36572.871, 36586.538, 36571.156, 36560.056, 36575.871, 36511.305, 36559.185, 36590.065, 36586.881, 36574.445, 36551.36, 36599.32, 36589.084, 36579.87, 36575.148, 36575.311], [30.666, 26.342, 21.365, 23.604, 20.233, 19.347, 32.217, 21.171, 17.12, 19.386, 24.428, 15.458, 14.174, 9.808, 10.136, 13.134, 12.456, 15.651, 15.764, 13.657, 15.215, 17.64, 25.577, 13.182, 18.485, 19.964, 14.145, 24.221, 15.957, 20.331, 14.163, 19.85, 20.885, 33.869, 19.178, 24.541, 19.091, 18.914], [977.2345858844891, 3742.2065069567852, 1595.5631657635495, 893.7965374115491, 1337.4712946682391, 573.9932138079158, 1667.482071290177, 1404.9878974861206, 2023.782615247544, 1595.4740239252255, 1692.5424538013333, 4850.847253876435, 3398.4538051922614, 3358.3485100730904, 3161.9516300005666, 3369.1285438975215, 2121.4423271465175, 2269.6245819290816, 3728.751926558389, 2634.6639884830274, 3976.9912450607826, 2836.205048653612, 2099.4886780856145, 901.8280876387406, 1469.6965061521955, 1199.7195090495563, 1349.824199470418, 2015.5865075095824, 1397.2180740019635, 1524.3425118712871, 1386.0553799605275, 1356.1562115790223, 869.0308974305091, 1168.9295488364503, 537.4311156736869, 1493.2613871728215, 2313.9065371954257, 482.03480091328794], [2267, 2268, 2269, 2270, 2271, 2272, 2273, 2274, 2275, 2276, 2277, 2278, 2279, 2280, 2281, 2282, 2283, 2284, 2285, 2286, 2287, 2288, 2289, 2290, 2291, 2292, 2293, 2294, 2295, 2296, 2297, 2298, 2299, 2300, 2301, 2302, 2303, 2304]], [0, 4292, [41567, 41588, 41604, 41622, 41640, 41652, 41663], [22879.083, 22802.761, 22842.444, 22871.042, 22886.105, 22871.214, 22871.233], [36673.089, 36630.543, 36660.096, 36670.244, 36660.559, 36662.302, 36704.293], [13.47, 24.192, 13.888, 15.857, 15.395, 10.3, 15.924], [1470.2041840862735, 2915.9580036865445, 1504.4168843836653, 1784.2629032228795, 1140.1779129772501, 1366.9130189876555, 1432.9236370912993], [2267, 2268, 2269, 2270, 2271, 2272, 2273]], [2, 4324, [41992, 42015, 42033, 42046, 42055, 42072, 42089, 42106, 42122, 42135, 42153, 42165, 42179, 42192], [10887.051, 10928.518, 10926.843, 10857.178, 10890.172, 10893.109, 10877.734, 10946.958, 10915.54, 10864.56, 10906.8, 10921.973, 10859.313, 10967.619], [52359.555, 52303.396, 52323.968, 52325.215, 52407.297, 52368.783, 52429.899, 52317.292, 52322.093, 52320.626, 52324.391, 52376.823, 52317.856, 52232.748], [26.698, 35.812, 14.666, 24.506, 21.764, 24.684, 25.269, 26.773, 28.484, 26.441, 29.771, 24.566, 20.591, 30.928], [2962.107511593406, 1198.4805260914532, 873.2463050894909, 2201.281606583578, 5078.061336840588, 1253.0141101319525, 4617.356104186648, 1370.5722410226863, 836.8610912707823, 1062.7862665560924, 993.7216747938398, 1543.8957183214795, 1001.6408266814333, 933.6306015776134], [2298, 2299, 2300, 2301, 2302, 2303, 2304, 2305, 2306, 2307, 2308, 2309, 2310, 2311]], [1, 4340, [42242, 42258, 42269, 42282, 42300, 42318, 42339, 42369, 42398, 42427, 42457, 42485, 42521, 42547, 42575, 42599, 42624, 42648, 42672, 42699, 42720], [4241.836, 4301.907, 4280.916, 4271.952, 4284.664, 4293.009, 4296.307, 4318.877, 4275.981, 4280.544, 4258.718, 4244.316, 4258.461, 4255.14, 4269.176, 4265.144, 4271.602, 4270.702, 4209.938, 4253.037, 4315.005], [51530.36, 51528.143, 51542.292, 51534.912, 51543.462, 51558.755, 51567.19, 51542.141, 51519.717, 51544.725, 51561.907, 51568.847, 51554.702, 51546.598, 51536.39, 51557.091, 51545.903, 51528.019, 51572.988, 51566.001, 51588.827], [10.273, 13.004, 15.232, 14.452, 16.997, 12.402, 14.343, 14.702, 9.76, 9.42, 9.959, 12.491, 7.775, 9.986, 7.993, 8.497, 8.724, 10.079, 12.791, 9.564, 34.692], [1733.9425460383707, 1766.8556538213368, 1455.4031009407815, 1574.9519736235354, 1788.0032952262886, 2465.696509008342, 2311.9544779502658, 2407.376550089548, 2445.422660689019, 2115.451687381607, 3008.3508552211274, 3231.481095177531, 3570.27498331785, 3001.288811791135, 2979.7000570039004, 3249.9840592457867, 1877.024141898238, 2645.865889334798, 3004.7012821832413, 3236.2848797433626, 1201.6921618112221], [2314, 2315, 2316, 2317, 2318, 2319, 2320, 2321, 2322, 2323, 2324, 2325, 2326, 2327, 2328, 2329, 2330, 2331, 2332, 2333, 2334]], [2, 4348, [42285, 42303, 42321, 42346, 42374, 42401, 42434, 42461, 42492, 42524, 42553, 42578, 42603], [11894.422, 11928.945, 11936.371, 11941.757, 11933.818, 11955.83, 11951.578, 11930.726, 11937.385, 11926.621, 11896.437, 11963.473, 11942.505], [52503.395, 52379.9, 52410.394, 52420.509, 52420.083, 52408.437, 52427.221, 52409.028, 52423.601, 52417.545, 52439.86, 52397.195, 52424.082], [11.995, 13.713, 6.488, 7.332, 6.308, 10.93, 8.589, 10.75, 10.596, 9.879, 25.394, 13.786, 12.871], [320.51897364853284, 1603.861836904808, 2400.9720476602592, 3011.3477049086105, 2716.067968904362, 1622.4369753489286, 1142.5157067364996, 2533.9293188726206, 2459.1922042121073, 1516.2060454536947, 1188.3873810991179, 830.5273434964628, 712.12881419038], [2317, 2318, 2319, 2320, 2321, 2322, 2323, 2324, 2325, 2326, 2327, 2328, 2329]], [0, 4370, [42406, 42438, 42466, 42497, 42529], [22098.657, 22013.38, 22067.984, 22056.987, 22050.111], [36039.541, 35970.03, 36062.726, 36128.574, 36065.174], [21.464, 30.808, 16.083, 26.287, 35.821], [643.0645737872317, 1271.0479430654404, 1136.360453518254, 907.7936085701906, 1912.0899841788087], [2322, 2323, 2324, 2325, 2326]], [0, 4381, [42500, 42531, 42558, 42584, 42607, 42634, 42655, 42683, 42707, 42728, 42760, 42777, 42796, 42818, 42841, 42864], [22818.176, 22734.065, 22677.502, 22757.054, 22761.673, 22783.958, 22817.034, 22756.768, 22765.78, 22777.174, 22719.838, 22743.838, 22738.92, 22798.461, 22786.547, 22775.013], [36916.162, 36921.99, 36920.603, 36923.788, 36886.761, 36907.719, 36902.389, 36891.81, 36889.753, 36823.841, 36888.744, 36918.663, 36939.814, 36906.439, 36896.733, 36876.507], [32.544, 23.258, 27.567, 13.148, 44.048, 13.891, 14.789, 16.128, 17.328, 27.549, 23.552, 15.013, 17.734, 18.227, 23.143, 23.618], [1609.0558744881853, 1267.3336424880242, 1130.5724839207726, 1719.4050363577037, 1982.076814736668, 1460.5607462189387, 4857.021602161053, 4279.318776291246, 1920.8802322693339, 3106.3610818609177, 934.5770200337208, 1369.6139518769128, 1309.7413112031215, 787.6657045938304, 1526.125007224543, 1766.9119996218365], [2325, 2326, 2327, 2328, 2329, 2330, 2331, 2332, 2333, 2334, 2335, 2336, 2337, 2338, 2339, 2340]], [2, 4387, [42489, 42522, 42549, 42577, 42602, 42627], [10439.174, 10350.3, 10437.86, 10393.845, 10283.479, 10324.539], [52558.228, 52604.044, 52575.454, 52585.262, 52550.039, 52590.425], [21.86, 36.947, 16.254, 38.983, 27.486, 26.177], [2977.9198846931877, 1836.6309354921045, 14516.247910536691, 1955.0850186580567, 1432.5710744162416, 3576.8997079773935], [2325, 2326, 2327, 2328, 2329, 2330]], [1, 4411, [42858, 42878, 42899, 42918, 42941], [4112.514, 4256.653, 4285.585, 4270.865, 4267.574], [51629.975, 51572.402, 51546.586, 51565.642, 51542.446], [34.916, 13.47, 6.516, 9.859, 14.025], [793.1875066755856, 1790.8773607814258, 2776.0052125338348, 3349.452017742221, 2548.719600561835], [2340, 2341, 2342, 2343, 2344]], [0, 4419, [42907, 42926, 42947, 42968, 42986, 43010, 43030, 43053, 43070, 43096, 43115], [22774.075, 22784.538, 22814.014, 22786.796, 22799.95, 22748.889, 22731.13, 22790.279, 22780.529, 22826.448, 22783.327], [36926.302, 36863.537, 36824.392, 36884.495, 36879.178, 36896.923, 36894.709, 36927.563, 36900.242, 36766.518, 36893.923], [25.54, 20.221, 21.823, 16.535, 20.2, 13.086, 21.362, 13.541, 17.205, 24.252, 22.444], [1119.7318223126485, 2542.0631158405636, 1257.0918791464978, 1810.2084453889402, 2636.1357688540315, 1867.2652458481875, 1342.6336454201994, 2029.485927445826, 651.2772337110105, 10120.255703757655, 1668.3645186675274], [2342, 2343, 2344, 2345, 2346, 2347, 2348, 2349, 2350, 2351, 2352]], [1, 4422, [42917, 42940, 42962, 42975, 43000, 43019, 43044, 43065, 43088, 43110], [3540.985, 3769.855, 3725.64, 3712.167, 3688.059, 3642.827, 3711.926, 3711.524, 3689.427, 3766.845], [52674.851, 52586.99, 52627.117, 52611.159, 52640.786, 52595.166, 52618.992, 52618.265, 52620.946, 52583.442], [43.278, 25.637, 26.131, 17.406, 23.078, 21.407, 27.328, 25.196, 16.633, 25.298], [872.937427725321, 1045.562229903663, 2359.601344689036, 2010.620990150379, 6380.731415455798, 921.980948493372, 1231.370371911108, 7744.124943635829, 1496.0865187147856, 2139.5232089299857], [2343, 2344, 2345, 2346, 2347, 2348, 2349, 2350, 2351, 2352]], [1, 4423, [42976, 43001, 43020, 43045, 43066, 43089, 43111, 43127, 43141, 43158, 43171, 43194, 43218, 43234, 43253, 43270, 43294], [4348.538, 4316.578, 4180.782, 4261.989, 4225.291, 4259.223, 4259.286, 4253.041, 4273.163, 4247.141, 4266.722, 4225.918, 4072.62, 3934.551, 4040.357, 4090.011, 4106.312], [51483.463, 51474.845, 51497.308, 51535.914, 51600.389, 51552.3, 51543.387, 51550.837, 51520.114, 51537.474, 51546.118, 51541.069, 51580.174, 51618.458, 51612.92, 51658.312, 51586.857], [13.113, 17.588, 26.739, 13.493, 16.202, 18.996, 15.87, 12.035, 10.639, 11.041, 9.858, 11.969, 24.629, 27.38, 29.428, 36.382, 22.975], [3653.1875037953773, 3413.1898100326316, 1373.2248069396571, 3277.082486470545, 2448.6083450058045, 1767.8778257794368, 1926.2120719733384, 1579.5354962108686, 1555.735584731871, 1805.92348543084, 2399.0703986087983, 2200.3550493133225, 1319.8995216229464, 1053.4493446591762, 2706.378876722743, 2603.4613272156844, 2341.4389117678415], [2346, 2347, 2348, 2349, 2350, 2351, 2352, 2353, 2354, 2355, 2356, 2357, 2358, 2359, 2360, 2361, 2362]], [1, 4441, [43157, 43170, 43193, 43217, 43233], [3688.197, 3593.105, 3679.403, 3770.521, 3624.367], [52543.264, 52627.95, 52560.068, 52639.509, 52645.817], [25.935, 18.404, 15.415, 29.599, 26.936], [1970.0945409191359, 850.4147724869413, 458.5997324144004, 1863.3869863808745, 2262.2045446519687], [2355, 2356, 2357, 2358, 2359]], [0, 4442, [43161, 43176, 43197, 43220, 43241, 43256, 43277, 43300, 43318, 43339, 43362], [22769.98, 22862.455, 22781.883, 22823.205, 22805.199, 22854.257, 22846.131, 22860.988, 22912.282, 22896.197, 22901.366], [36735.24, 36569.654, 36527.633, 36555.653, 36619.372, 36641.707, 36587.217, 36589.111, 36614.181, 36615.406, 36551.919], [21.999, 10.378, 14.694, 11.789, 19.418, 25.117, 19.069, 12.139, 18.415, 29.584, 20.094], [9113.927627754925, 2870.0806647995937, 2062.215078061488, 1780.9324691972747, 3159.239158944378, 3571.6432685337127, 1152.0990287861468, 821.8858745090761, 748.1314421979067, 2107.6582715122577, 435.1444378530185], [2355, 2356, 2357, 2358, 2359, 2360, 2361, 2362, 2363, 2364, 2365]], [0, 4467, [43429, 43451, 43466, 43482, 43497, 43520], [22884.523, 22913.825, 23040.71, 23021.282, 23069.509, 23017.932], [36699.999, 36729.316, 36745.134, 36755.063, 36855.088, 36703.082], [25.719, 18.093, 13.445, 22.598, 25.43, 21.841], [2388.5581498873066, 2280.0681978831653, 3437.745910857902, 2534.562354134074, 10186.57537343711, 1782.3724141954056], [2369, 2370, 2371, 2372, 2373, 2374]], [0, 4482, [43542, 43574, 43592, 43608, 43627, 43644, 43655, 43669, 43688, 43705], [23282.737, 23290.623, 23270.542, 23295.877, 23251.868, 23321.972, 23343.477, 23295.678, 23265.602, 23297.242], [37116.925, 37111.68, 37106.728, 37088.663, 37090.222, 37124.516, 37090.366, 37083.136, 37075.31, 37089.58], [15.06, 9.355, 10.921, 14.298, 15.485, 14.006, 15.285, 19.053, 31.923, 20.923], [1929.5969785024222, 2408.986220824432, 1639.7448221829259, 1618.037737471203, 1564.0876073638126, 908.6708638420021, 1274.8453172179265, 1336.7589914226578, 1007.3240935689452, 1432.572732812602], [2375, 2376, 2377, 2378, 2379, 2380, 2381, 2382, 2383, 2384]], [0, 4488, [43626, 43643, 43654, 43668, 43687], [22775.01, 22796.093, 22775.073, 22772.027, 22797.65], [36684.317, 36759.224, 36734.922, 36736.861, 36794.67], [16.523, 15.19, 21.876, 19.563, 26.018], [1047.2956789195862, 1026.2848585037502, 1502.322756460616, 1290.9092328250902, 610.4351613111356], [2379, 2380, 2381, 2382, 2383]], [0, 4505, [43782, 43793, 43808, 43823, 43834, 43848, 43863, 43879, 43890, 43908, 43928, 43938, 43950, 43965, 43979, 43994, 44008, 44022, 44036, 44047, 44063, 44073], [22833.753, 22891.242, 22805.537, 22833.965, 22736.274, 22763.602, 22916.964, 22847.324, 22743.115, 22776.501, 22762.228, 22743.785, 22818.315, 22779.998, 22771.499, 22818.821, 22801.744, 22848.497, 22841.469, 22978.599, 23067.009, 23103.27], [36801.489, 36902.537, 36799.542, 36834.215, 36747.816, 36847.451, 36955.393, 36867.129, 36902.583, 36857.237, 36898.143, 36909.975, 36871.994, 36908.174, 36904.463, 36906.177, 36880.812, 36882.239, 36855.462, 36806.815, 36800.903, 36792.176], [17.066, 20.941, 31.71, 16.391, 21.063, 34.557, 38.089, 36.361, 32.494, 30.14, 20.074, 23.715, 24.797, 35.534, 25.203, 24.782, 17.769, 33.357, 23.775, 23.051, 9.246, 9.571], [1037.8668288904598, 2663.8439364003884, 828.5102687747211, 896.9911944074531, 979.8115685516638, 1755.7110312897482, 3145.3469504525615, 2484.809752946782, 2370.377976137469, 992.9331346649208, 974.4340511407015, 2254.241443160886, 1582.6327960025951, 1159.812168705451, 1765.072378994829, 1203.7465030501403, 1886.9685855986152, 972.8572040104516, 850.8362041941965, 3192.404453602033, 1792.6574427448606, 1192.1425724712294], [2389, 2390, 2391, 2392, 2393, 2394, 2395, 2396, 2397, 2398, 2399, 2400, 2401, 2402, 2403, 2404, 2405, 2406, 2407, 2408, 2409, 2410]], [1, 4519, [43900, 43922, 43935, 43943, 43959, 43978], [3414.205, 3419.641, 3402.03, 3403.374, 3384.472, 3487.862], [51965.093, 51896.698, 51967.99, 51897.168, 51969.989, 51930.748], [25.859, 38.953, 22.101, 14.565, 21.172, 28.124], [1775.7702122541011, 1292.0840872693518, 738.6396424669305, 1066.726758338541, 1493.6145852237464, 7365.377728929902], [2398, 2399, 2400, 2401, 2402, 2403]], [0, 4536, [44141, 44160, 44178, 44197, 44216, 44229, 44247, 44268, 44286, 44297, 44308, 44319, 44336], [22824.543, 22692.899, 22735.872, 22682.719, 22709.968, 22714.333, 22610.879, 22800.277, 22759.639, 22641.561, 22664.28, 22767.865, 22817.609], [36914.8, 36747.78, 36594.937, 36673.429, 36678.474, 36619.874, 36600.733, 36689.263, 36670.756, 36697.039, 36612.84, 36683.021, 36778.361], [23.933, 28.175, 27.727, 24.633, 28.837, 21.792, 23.435, 34.885, 12.661, 23.569, 27.591, 26.948, 25.778], [575.0025380526904, 1893.3269054605548, 4252.500257034303, 7115.910123972116, 4291.543346492551, 4571.15286785156, 2708.737871861695, 3454.7716562129967, 22173.15295275794, 4326.540925545467, 2892.357063965771, 7077.578588946272, 2186.257897886588], [2415, 2416, 2417, 2418, 2419, 2420, 2421, 2422, 2423, 2424, 2425, 2426, 2427]], [2, 4544, [44196, 44212, 44227, 44244, 44267], [13540.083, 13484.36, 13432.843, 13479.16, 13422.582], [52343.031, 52385.76, 52521.613, 52495.472, 52405.464], [17.48, 19.501, 29.051, 31.781, 25.562], [824.2128327395345, 1943.604162116309, 748.6901214870142, 1231.8576769084762, 727.5486990810502], [2418, 2419, 2420, 2421, 2422]], [2, 4553, [44307, 44316, 44333, 44349, 44364, 44376, 44389, 44410, 44423, 44435], [13445.138, 13400.415, 13442.259, 13479.484, 13432.956, 13452.276, 13430.382, 13436.315, 13467.817, 13438.773], [52462.618, 52513.717, 52511.183, 52545.496, 52499.473, 52506.154, 52532.754, 52509.305, 52538.233, 52502.308], [12.273, 14.633, 10.453, 15.433, 15.456, 11.765, 16.999, 10.875, 20.805, 14.371], [630.4588793963576, 945.1362922628813, 1189.1138011702024, 1967.1348770447182, 2279.108207497306, 1285.3949577097908, 1822.2811410875584, 1128.430341885287, 2845.8021845372787, 1272.3495955305016], [2425, 2426, 2427, 2428, 2429, 2430, 2431, 2432, 2433, 2434]], [0, 4558, [44365, 44379, 44393, 44411, 44424, 44438, 44452, 44468, 44482], [22795.686, 22757.423, 22774.782, 22859.106, 22813.526, 22845.295, 22862.032, 22760.459, 22800.908], [36809.135, 36861.076, 36852.482, 36850.519, 36895.769, 36921.869, 36940.617, 36900.949, 36863.289], [27.319, 14.923, 18.184, 27.614, 23.53, 33.539, 21.166, 26.508, 16.586], [1482.7024548696854, 1611.7204033537828, 1032.451170333424, 1780.2061204649779, 1058.5238015488026, 1884.4409738770858, 1264.188315200396, 1181.2294154623535, 471.4559102965636], [2429, 2430, 2431, 2432, 2433, 2434, 2435, 2436, 2437]], [1, 4566, [44462, 44479, 44492, 44509, 44522], [3164.111, 3148.133, 3222.162, 3088.571, 3111.233], [52591.391, 52494.907, 52495.077, 52512.533, 52556.156], [18.306, 32.18, 31.882, 21.011, 30.072], [691.8386633920859, 2037.1113667926281, 762.9013224995824, 554.0329803118381, 674.1223955852034], [2436, 2437, 2438, 2439, 2440]], [0, 4580, [44663, 44679, 44693, 44699, 44707, 44719, 44727, 44739, 44756, 44767, 44779, 44788, 44798, 44817, 44825, 44841, 44857, 44874, 44888, 44906, 44924], [22801.446, 22805.619, 22802.265, 22786.993, 22769.718, 22791.08, 22839.22, 22829.216, 22765.056, 22796.673, 22803.064, 22831.867, 22830.83, 22775.044, 22877.196, 22784.98, 22851.991, 22864.174, 22856.738, 22773.559, 22774.297], [36897.98, 36887.456, 36886.155, 36875.709, 36816.183, 36847.889, 36845.014, 36855.776, 36938.276, 36881.951, 36876.141, 36846.016, 36841.536, 36879.3, 36832.124, 36844.971, 36856.987, 36828.528, 36785.435, 36936.671, 36799.502], [21.841, 22.74, 23.34, 20.792, 26.496, 33.479, 15.331, 25.514, 18.82, 14.591, 21.665, 20.14, 17.696, 24.674, 17.859, 24.354, 13.234, 38.807, 26.828, 22.697, 29.897], [820.5676115727327, 1855.9760310840682, 927.3485234808531, 2288.6487750164065, 3611.8914233110854, 1102.6743855373056, 20575.35399563193, 982.1877055261555, 877.5111838983858, 1811.694388371295, 1191.194734467194, 5527.271072946061, 2128.9226265397606, 1418.8464994037515, 531.7845479387533, 601.5983653968208, 542.1105562634419, 1733.718369355482, 1149.9193064991791, 1220.7223211427502, 705.1005188018576], [2450, 2451, 2452, 2453, 2454, 2455, 2456, 2457, 2458, 2459, 2460, 2461, 2462, 2463, 2464, 2465, 2466, 2467, 2468, 2469, 2470]], [1, 4596, [44900, 44917, 44937, 44962, 44991], [5091.824, 5075.568, 5012.538, 4987.5, 5026.018], [51721.332, 51811.181, 51884.394, 51858.822, 51854.789], [22.623, 26.992, 11.495, 12.246, 26.264], [2240.379864960037, 1571.2742237655266, 2122.121438576968, 2078.923268877137, 3548.098551664872], [2469, 2470, 2471, 2472, 2473]], [2, 4597, [44902, 44919, 44939, 44965, 44992, 45019, 45047], [11136.423, 11124.08, 11121.499, 11127.067, 11098.608, 11122.683, 11133.733], [52718.383, 52728.85, 52716.159, 52728.716, 52764.013, 52728.937, 52761.176], [30.073, 12.311, 12.748, 10.12, 12.515, 9.29, 23.866], [729.8198529491752, 1389.9031590509444, 1541.9025545828933, 2321.0290663909914, 1318.8056932438815, 1820.45109638077, 1080.0852243918084], [2469, 2470, 2471, 2472, 2473, 2474, 2475]], [0, 4604, [44923, 44944, 44972, 44997, 45026, 45054, 45079, 45098, 45124, 45150, 45176, 45194, 45219, 45242, 45266], [22180.556, 22171.524, 22142.451, 22148.339, 22142.591, 22164.497, 22181.2, 22164.034, 22163.737, 22173.222, 22189.71, 22183.432, 22127.731, 22179.927, 22206.331], [36668.8, 36714.387, 36757.52, 36809.815, 36823.125, 36834.109, 36851.924, 36844.262, 36860.699, 36840.728, 36845.614, 36804.824, 36796.777, 36790.966, 36788.921], [14.191, 12.77, 10.104, 10.803, 6.756, 13.422, 8.974, 8.156, 14.516, 11.362, 10.279, 14.656, 16.303, 13.119, 28.482], [2040.8750174787176, 2369.5815316113085, 1932.9505690463795, 4399.246683992161, 3696.5071570483015, 3067.979188680902, 3986.1957620604708, 3627.4111026150767, 3109.230003157272, 3619.1546364526753, 3670.8535134513068, 1976.3208723496334, 1507.5874018738532, 1487.6577530339655, 707.848137247395], [2470, 2471, 2472, 2473, 2474, 2475, 2476, 2477, 2478, 2479, 2480, 2481, 2482, 2483, 2484]], [1, 4607, [44961, 44989, 45016, 45044, 45073], [4255.224, 4174.026, 4246.167, 4169.8, 4165.954], [51675.228, 51614.78, 51693.295, 51626.285, 51653.343], [23.186, 15.156, 16.311, 17.413, 16.144], [4627.978846625355, 2103.2056953267966, 509.9025203118578, 2425.9012355672085, 1469.775095673045], [2472, 2473, 2474, 2475, 2476]], [1, 4617, [45017, 45046, 45074, 45096, 45116, 45144, 45171, 45192, 45215, 45240, 45261, 45284, 45301], [5367.23, 5325.237, 5358.129, 5378.34, 5309.388, 5359.194, 5375.808, 5408.528, 5382.35, 5358.104, 5391.467, 5359.578, 5333.542], [51509.541, 51567.423, 51502.483, 51499.112, 51558.104, 51501.661, 51493.293, 51501.314, 51485.098, 51472.132, 51506.303, 51511.282, 51511.372], [17.075, 14.764, 19.541, 14.455, 16.381, 15.245, 12.27, 12.101, 9.32, 21.525, 15.786, 20.871, 23.918], [1397.3913756973834, 2792.4664965902634, 1455.9425556424849, 1562.1805572939004, 6079.588431011349, 1495.5077740040874, 1945.6488635638877, 1400.0681875972748, 1891.0102609427142, 1249.797030466208, 1128.1489647140072, 1694.08729791369, 1145.1765453480882], [2474, 2475, 2476, 2477, 2478, 2479, 2480, 2481, 2482, 2483, 2484, 2485, 2486]], [0, 4623, [45100, 45126, 45153, 45177, 45196, 45221, 45244, 45267, 45291, 45310, 45337, 45359, 45381, 45399, 45414, 45436, 45455, 45473, 45497, 45512, 45528, 45550, 45566, 45587, 45604], [22994.696, 23020.446, 23001.395, 22925.109, 22985.75, 22996.543, 23030.26, 23051.276, 23076.424, 23123.048, 23107.968, 23130.994, 23130.893, 23137.795, 23168.568, 23127.323, 23234.965, 23080.788, 23137.176, 23138.76, 23002.915, 22984.216, 22923.64, 23025.74, 23132.095], [36754.271, 36766.046, 36838.621, 36942.128, 36867.133, 36799.886, 36742.862, 36744.779, 36725.648, 36684.544, 36674.942, 36655.651, 36653.983, 36675.163, 36664.516, 36665.871, 36743.188, 36680.096, 36677.521, 36639.965, 36558.835, 36524.208, 36502.226, 36591.808, 36655.787], [18.448, 14.746, 13.105, 10.03, 14.643, 13.413, 9.28, 7.966, 9.327, 14.321, 12.511, 8.577, 13.17, 23.165, 12.025, 23.23, 6.844, 18.643, 23.607, 13.459, 22.656, 21.201, 16.77, 22.09, 25.601], [1908.3741734988043, 1784.3642510355485, 3632.7478373242866, 2603.7024422566324, 4097.091524005859, 4410.370117800773, 4569.23066770289, 3940.6405410979137, 3871.340009384563, 1615.3775463396648, 2594.0650960533208, 2393.7378801056493, 1101.4502760903456, 1123.8467426306913, 2174.283670554814, 822.2432270850508, 296.06884494890807, 707.0663741204696, 840.2123541734876, 2112.099393934727, 4442.942598042112, 1832.1101919048797, 785.1250317947827, 2276.267196254359, 1200.144249517098], [2477, 2478, 2479, 2480, 2481, 2482, 2483, 2484, 2485, 2486, 2487, 2488, 2489, 2490, 2491, 2492, 2493, 2494, 2495, 2496, 2497, 2498, 2499, 2500, 2501]], [1, 4626, [45115, 45141, 45170, 45190, 45213, 45239, 45259, 45283, 45300, 45329, 45350], [3321.024, 3287.2, 3357.941, 3362.648, 3406.695, 3419.295, 3447.945, 3467.657, 3395.915, 3438.985, 3448.752], [51930.651, 51969.56, 52075.91, 52073.614, 52079.958, 52120.871, 52092.35, 52083.369, 52098.362, 52120.577, 52071.673], [33.835, 26.656, 17.695, 22.358, 16.505, 11.818, 24.352, 15.436, 20.155, 15.514, 17.006], [3383.313284011311, 5778.489063812566, 1701.7617528981425, 1595.5408858208614, 1348.59970604424, 1428.7429875839707, 992.3007481528755, 1143.6948255167608, 552.2462149168775, 886.7769552348751, 732.2729738148035], [2478, 2479, 2480, 2481, 2482, 2483, 2484, 2485, 2486, 2487, 2488]], [0, 4637, [45289, 45309, 45335, 45358, 45380, 45398], [22599.861, 22595.883, 22562.104, 22650.656, 22585.388, 22592.814], [36181.121, 36255.319, 36233.17, 36158.344, 36211.668, 36220.607], [20.517, 25.76, 15.305, 27.802, 16.501, 16.178], [924.4709908428786, 2030.0080688475991, 1584.8504518667444, 1437.9324011885208, 1391.0975812869474, 1507.9707318110054], [2485, 2486, 2487, 2488, 2489, 2490]], [2, 4640, [45305, 45330, 45354, 45373, 45394], [12544.47, 12454.435, 12404.269, 12367.777, 12578.206], [52783.17, 52897.407, 52907.225, 52825.421, 52894.344], [15.72, 16.174, 37.229, 19.894, 38.676], [31657.9915994304, 329.2924502438849, 2401.6609124798038, 10560.225397396352, 2480.716796588747], [2486, 2487, 2488, 2489, 2490]], [1, 4643, [45370, 45390, 45407, 45426, 45449], [3988.477, 3976.268, 3959.004, 4016.178, 4049.488], [51832.949, 51831.304, 51856.96, 51839.975, 51799.445], [15.258, 14.703, 27.704, 14.341, 26.133], [1318.8522264802714, 1160.8914194131887, 771.6376393494265, 1776.6836793767593, 514.1316559072685], [2489, 2490, 2491, 2492, 2493]], [1, 4649, [45428, 45450, 45466, 45486, 45508, 45522, 45543], [5395.336, 5341.344, 5350.217, 5376.434, 5436.575, 5369.867, 5391.441], [51507.434, 51463.691, 51472.569, 51431.419, 51461.689, 51470.876, 51473.245], [10.709, 15.851, 18.665, 28.159, 24.812, 16.725, 23.795], [570.7035535727414, 951.3086214919327, 1342.8676871503974, 1480.6765668040998, 588.1014674210674, 850.8148392940867, 419.9479438681215], [2492, 2493, 2494, 2495, 2496, 2497, 2498]], [2, 4650, [45431, 45452, 45469, 45489, 45510], [12369.018, 12297.345, 12339.098, 12353.334, 12375.697], [52987.39, 52871.815, 52858.41, 52944.265, 52861.667], [21.821, 23.583, 25.785, 36.82, 15.618], [442.8577281129859, 3707.00277806557, 2441.294348965458, 1169.4213625516502, 18539.50943821124], [2492, 2493, 2494, 2495, 2496]], [1, 4659, [45560, 45582, 45597, 45614, 45632, 45646, 45666, 45683, 45701], [3428.082, 3454.01, 3438.562, 3453.709, 3403.198, 3478.582, 3448.995, 3475.849, 3447.116], [52080.611, 52072.233, 52075.994, 52103.747, 52108.175, 52096.245, 52115.842, 52089.944, 52081.389], [23.272, 14.162, 12.464, 13.093, 16.499, 15.411, 15.223, 22.039, 12.857], [592.3532707428845, 1112.8297058012267, 977.579572493562, 1176.4225454680097, 1181.578299812297, 1149.6887916523601, 843.1750354656667, 1054.7323163815106, 1257.51346714176], [2499, 2500, 2501, 2502, 2503, 2504, 2505, 2506, 2507]], [2, 4667, [45686, 45706, 45724, 45745, 45763, 45786, 45800, 45813], [12355.745, 12335.074, 12347.037, 12362.259, 12325.925, 12358.544, 12324.391, 12392.197], [52902.698, 52923.577, 52901.092, 52955.337, 52898.268, 52887.272, 52897.977, 52942.383], [18.714, 18.237, 33.198, 21.058, 16.839, 19.385, 18.007, 28.892], [401.76517927698666, 1721.389890641145, 1162.9311318425787, 1157.041010506438, 2096.982108123291, 2030.0469653405887, 1440.2695808066258, 486.8987504536033], [2506, 2507, 2508, 2509, 2510, 2511, 2512, 2513]], [1, 4673, [45740, 45758, 45779, 45797, 45810], [3398.281, 3505.778, 3438.516, 3511.051, 3453.739], [52049.822, 52139.496, 52085.867, 52059.501, 52055.445], [28.847, 17.563, 11.239, 18.547, 22.485], [1006.3347492477836, 1434.2810293037908, 494.35871753508525, 630.2284657761295, 974.5404141260734], [2509, 2510, 2511, 2512, 2513]], [1, 4682, [45838, 45854, 45872, 45890, 45903, 45919, 45937], [3489.468, 3435.012, 3431.088, 3496.006, 3375.849, 3478.504, 3455.748], [52047.823, 52025.591, 52079.032, 52100.574, 52175.1, 52074.049, 52048.082], [25.776, 26.66, 21.515, 27.377, 29.645, 12.384, 17.882], [594.3056563498327, 782.5607980980993, 453.06022544641735, 1034.5212580361137, 2107.31465453683, 601.9651924532218, 886.3432292480019], [2515, 2516, 2517, 2518, 2519, 2520, 2521]], [1, 4688, [45920, 45939, 45960, 45980, 46000, 46018, 46039, 46061, 46082, 46100, 46112, 46130, 46150, 46166, 46185, 46198], [4172.748, 4204.414, 4191.272, 4135.494, 4164.649, 4158.04, 4144.941, 4147.373, 4168.137, 4135.582, 4114.919, 4169.749, 4133.044, 4199.05, 4086.286, 4188.835], [51771.239, 51681.47, 51695.597, 51710.017, 51726.899, 51745.654, 51760.168, 51741.702, 51727.033, 51722.652, 51729.077, 51725.429, 51720.981, 51755.092, 51716.901, 51734.976], [22.151, 25.731, 16.321, 11.286, 10.411, 14.461, 25.062, 10.718, 14.718, 13.903, 15.312, 20.038, 13.539, 13.64, 22.712, 10.604], [948.5066117098995, 1363.838434121127, 2626.245441020801, 1766.2452365726338, 1497.6356894643377, 1002.3321786346501, 1033.3865066750145, 1915.69280950611, 1730.3643056459252, 1825.3850692413548, 1953.5113652323523, 1249.5707878834883, 2041.4806094368337, 1135.411631290943, 631.9474410289423, 1858.2423913512248], [2520, 2521, 2522, 2523, 2524, 2525, 2526, 2527, 2528, 2529, 2530, 2531, 2532, 2533, 2534, 2535]], [2, 4690, [45922, 45941, 45963, 45986, 46004, 46022, 46044, 46064, 46084, 46102, 46116], [12347.332, 12429.174, 12392.905, 12359.445, 12388.545, 12413.883, 12321.356, 12398.969, 12321.977, 12400.046, 12329.804], [52843.747, 52937.204, 52919.157, 52933.929, 52941.235, 52870.783, 52935.24, 52966.543, 52939.09, 52897.752, 52911.231], [31.993, 28.351, 25.831, 21.205, 16.933, 20.594, 14.583, 18.699, 31.931, 24.998, 20.714], [6243.651647312491, 1194.3651687446552, 2450.4927944627652, 1214.463890287366, 1247.3838470604794, 568.8427895490478, 1181.2905493135072, 983.2300179569048, 2170.0248253483046, 3776.5695473133383, 3751.2598014103073], [2520, 2521, 2522, 2523, 2524, 2525, 2526, 2527, 2528, 2529, 2530]], [0, 4692, [45925, 45945, 45968, 45988, 46005, 46025], [22563.925, 22550.237, 22545.302, 22550.072, 22520.694, 22509.389], [36204.628, 36239.364, 36257.561, 36441.909, 36419.495, 36456.462], [24.579, 23.822, 29.794, 18.841, 21.862, 17.584], [839.206352206797, 913.1655978381372, 5376.876040244393, 2581.8312162156467, 2599.142525530321, 584.9104917112713], [2520, 2521, 2522, 2523, 2524, 2525]], [0, 4699, [46087, 46105, 46120, 46138, 46154, 46171, 46190, 46204, 46216], [22995.543, 23000.269, 22953.397, 23021.554, 22985.664, 22989.793, 22944.942, 23031.925, 22961.361], [36927.802, 36934.715, 36963.044, 36978.775, 36997.496, 36952.507, 37009.503, 36978.706, 36944.604], [21.913, 19.461, 20.0, 15.945, 25.119, 15.919, 25.297, 15.752, 18.82], [2105.6681087212773, 1567.6191228887324, 3953.3265084234527, 2224.341510842852, 3112.6935511147744, 2291.3640296128706, 2460.350961454834, 2684.6365895657527, 609.9236713638356], [2528, 2529, 2530, 2531, 2532, 2533, 2534, 2535, 2536]], [0, 4701, [46118, 46137, 46153, 46169, 46189], [22575.645, 22530.824, 22524.001, 22562.846, 22627.402], [36509.488, 36372.245, 36126.787, 36197.961, 36192.738], [9.773, 34.473, 30.63, 23.374, 26.633], [65303.17975068028, 1380.8629858276106, 2176.100964991067, 648.4236897389272, 705.9328123250668], [2530, 2531, 2532, 2533, 2534]], [1, 4707, [46214, 46228, 46240, 46259, 46272, 46288, 46305, 46323, 46337, 46356, 46371, 46386, 46406, 46420, 46433, 46452], [5282.199, 5213.763, 5205.821, 5209.892, 5182.253, 5214.294, 5188.013, 5249.091, 5248.39, 5234.393, 5214.768, 5269.598, 5225.144, 5207.038, 5178.361, 5240.952], [50850.216, 50962.197, 50820.868, 50845.941, 50879.704, 50797.335, 50848.725, 50902.652, 50874.294, 50880.016, 50840.387, 50905.044, 50869.808, 50839.158, 50816.811, 50852.013], [25.487, 38.247, 23.486, 22.923, 12.647, 20.299, 15.582, 33.997, 24.455, 15.563, 16.365, 17.277, 14.09, 15.988, 16.999, 16.443], [1247.3252629741153, 2310.6891587825544, 822.4416763820847, 1580.510859114005, 1025.4086874694246, 964.6336369509522, 968.2374458852612, 2287.851984796386, 1696.5995687644745, 2925.2706241680785, 1439.3028480220423, 2181.7538045991137, 2118.800222338765, 2159.1532628950526, 1304.3743709485545, 1134.2830012378781], [2536, 2537, 2538, 2539, 2540, 2541, 2542, 2543, 2544, 2545, 2546, 2547, 2548, 2549, 2550, 2551]], [0, 4710, [46293, 46314, 46326, 46347, 46363, 46375, 46394, 46412, 46426, 46442, 46461, 46474, 46491, 46501, 46520, 46533, 46548, 46565, 46575, 46595, 46612, 46625, 46635, 46655, 46670, 46686, 46701, 46723, 46740, 46752, 46774], [24454.972, 24473.031, 24446.107, 24459.484, 24462.074, 24454.605, 24455.483, 24473.109, 24441.849, 24468.616, 24458.305, 24448.518, 24471.998, 24454.191, 24436.834, 24458.205, 24448.204, 24477.783, 24456.503, 24449.682, 24442.26, 24436.768, 24478.13, 24443.5, 24461.893, 24463.932, 24453.573, 24458.851, 24464.239, 24474.499, 24465.975], [37285.848, 37264.88, 37272.312, 37268.756, 37271.285, 37264.909, 37279.823, 37277.234, 37258.596, 37258.076, 37263.406, 37276.452, 37285.064, 37252.324, 37281.387, 37289.581, 37257.522, 37287.994, 37275.616, 37271.39, 37287.175, 37286.067, 37286.336, 37308.573, 37267.365, 37265.615, 37251.968, 37250.87, 37274.732, 37267.677, 37273.151], [26.899, 9.928, 8.971, 14.587, 11.82, 9.311, 12.691, 8.974, 8.594, 9.493, 7.262, 8.357, 10.738, 11.48, 7.606, 6.983, 10.481, 8.538, 7.428, 13.423, 10.603, 7.863, 9.826, 9.183, 9.514, 12.214, 10.387, 7.32, 8.204, 9.356, 13.994], [1131.5270091916695, 1989.1346300837254, 2067.943936130916, 2218.046126906799, 2641.9566220205684, 2596.505633941609, 2362.3586919323593, 2070.590782082912, 2348.3192325202554, 2571.515587742298, 2384.8999669172886, 2341.307312277067, 2567.1524349403007, 2240.263284960925, 2873.244979718489, 2417.5293111545757, 2472.9285914343054, 1581.9609401030855, 2817.396247623618, 1835.438080239075, 2161.236583431763, 2498.2688961015797, 2154.1914075667505, 2329.6099169305453, 2152.8353867646374, 2150.777185138289, 2983.4008039186006, 2008.473406852359, 1958.0028207920363, 1389.1448602252203, 1262.0227156509152], [2541, 2542, 2543, 2544, 2545, 2546, 2547, 2548, 2549, 2550, 2551, 2552, 2553, 2554, 2555, 2556, 2557, 2558, 2559, 2560, 2561, 2562, 2563, 2564, 2565, 2566, 2567, 2568, 2569, 2570, 2571]], [2, 4746, [46667, 46681, 46693, 46717, 46733, 46747, 46763, 46790, 46811, 46826, 46842, 46861, 46873, 46889, 46903, 46917], [12816.149, 12811.314, 12856.54, 12830.313, 12829.879, 12828.577, 12814.174, 12860.186, 12817.486, 12845.884, 12850.519, 12821.439, 12850.068, 12817.816, 12882.635, 12841.577], [52761.471, 52772.189, 52771.045, 52777.709, 52772.85, 52757.664, 52821.396, 52754.381, 52789.013, 52792.843, 52724.337, 52795.454, 52757.428, 52759.437, 52778.94, 52787.88], [17.954, 14.599, 15.304, 10.888, 15.308, 13.342, 11.012, 17.092, 6.969, 20.74, 18.957, 18.27, 14.46, 9.69, 18.771, 12.879], [1366.4581253975423, 2398.3727114024164, 1554.2572759476943, 2129.3453018750147, 1841.0663277041979, 1512.6261840336958, 1096.9311992895882, 1053.6834949237075, 874.7645103229248, 1712.662456454663, 653.9999918426074, 914.7293271265065, 999.4208670291719, 1175.9157302085819, 977.4498223525762, 1173.5164141373211], [2565, 2566, 2567, 2568, 2569, 2570, 2571, 2572, 2573, 2574, 2575, 2576, 2577, 2578, 2579, 2580]], [0, 4757, [46796, 46815, 46831, 46846, 46863, 46877, 46896, 46906, 46919, 46930, 46942, 46960, 46975, 46989, 46999, 47014, 47027, 47038, 47054, 47065, 47078, 47096], [23230.985, 23274.778, 23265.902, 23262.592, 23266.038, 23288.155, 23260.052, 23260.805, 23229.438, 23240.922, 23281.214, 23199.201, 23251.484, 23298.192, 23255.062, 23269.244, 23271.963, 23243.714, 23228.836, 23255.149, 23217.378, 23056.142], [36499.212, 36469.902, 36471.989, 36475.251, 36498.589, 36474.983, 36509.681, 36551.256, 36519.905, 36503.562, 36476.083, 36533.435, 36479.696, 36474.457, 36487.785, 36478.224, 36517.264, 36499.38, 36499.114, 36488.048, 36569.563, 36644.302], [14.713, 11.098, 12.23, 9.957, 12.491, 14.905, 19.819, 28.937, 16.356, 15.013, 12.868, 19.085, 12.626, 14.81, 13.821, 23.554, 13.629, 16.631, 15.055, 20.922, 10.421, 35.824], [1601.900710933259, 2367.971857380243, 2202.164338302568, 2481.7218135577605, 1782.498407099268, 2516.7715472912773, 2464.8570848990544, 980.724490550523, 802.9327950371656, 1887.5821126867188, 2312.1036333950588, 1269.7351797882259, 1853.8472702891588, 1871.4501930810936, 2043.9793714636673, 2973.0301035593284, 2031.8826732168318, 2077.6639304483997, 1689.3255389756769, 1005.0443335441763, 32481.505572679547, 3480.4799533170603], [2572, 2573, 2574, 2575, 2576, 2577, 2578, 2579, 2580, 2581, 2582, 2583, 2584, 2585, 2586, 2587, 2588, 2589, 2590, 2591, 2592, 2593]], [0, 4759, [46816, 46833, 46848, 46865, 46878, 46897, 46907], [24487.747, 24479.342, 24478.099, 24472.422, 24453.178, 24416.669, 24436.83], [37268.166, 37277.03, 37304.125, 37275.519, 37275.291, 37290.652, 37297.271], [17.522, 16.552, 15.294, 11.51, 14.804, 27.374, 25.626], [1028.8959556149925, 1487.7753208244449, 1858.0160958235147, 913.600735513382, 829.1680996382522, 845.4030428970384, 1077.8648828662083], [2573, 2574, 2575, 2576, 2577, 2578, 2579]], [2, 4763, [46928, 46938, 46952, 46969, 46987, 46996, 47009, 47025, 47033, 47049, 47063, 47075, 47091], [10581.645, 10685.169, 10745.327, 10703.865, 10694.977, 10693.871, 10687.88, 10720.353, 10673.511, 10648.641, 10649.176, 10707.503, 10663.059], [52292.824, 52352.541, 52372.237, 52295.956, 52330.67, 52301.631, 52294.029, 52321.891, 52325.353, 52271.791, 52296.596, 52317.237, 52290.181], [34.467, 13.535, 25.364, 26.745, 22.486, 24.161, 20.497, 23.99, 14.665, 21.216, 19.275, 16.739, 13.964], [6097.2789782675145, 569.2806325861912, 3131.409167767233, 1132.1132372049165, 3051.705165294418, 1817.9315178382888, 2039.5401971312815, 3124.53733689312, 1305.1217369401243, 1873.4677885058488, 2698.7628644801944, 1918.3111934731987, 1964.4829537277128], [2581, 2582, 2583, 2584, 2585, 2586, 2587, 2588, 2589, 2590, 2591, 2592, 2593]], [1, 4789, [47255, 47263, 47275, 47292, 47305, 47319, 47341], [4905.685, 4898.953, 4931.971, 4936.053, 4893.927, 4912.981, 4902.393], [51599.281, 51589.138, 51581.847, 51551.068, 51571.633, 51582.881, 51572.613], [8.554, 11.971, 13.73, 16.692, 21.707, 14.315, 12.916], [1338.685903730245, 1836.557503970753, 1473.57491597475, 1775.168105533893, 883.1749451157714, 957.4423013768749, 1241.0404000407623], [2608, 2609, 2610, 2611, 2612, 2613, 2614]], [2, 4799, [47366, 47383, 47404, 47435, 47460, 47485, 47516, 47543, 47570, 47600, 47625, 47652], [11963.673, 11897.139, 11984.674, 11973.048, 11947.223, 11975.0, 11927.614, 11961.111, 11947.639, 11979.714, 11988.308, 11987.154], [52448.008, 52372.892, 52437.257, 52439.099, 52546.424, 52640.372, 52445.367, 52419.729, 52582.145, 52437.903, 52449.589, 52363.332], [24.288, 31.666, 31.003, 37.87, 19.031, 9.662, 34.941, 19.634, 36.141, 26.107, 21.061, 34.015], [6165.222790107354, 3606.4603094914614, 1315.139166546602, 969.9629163119046, 8931.454751835932, 2030.623640218687, 1149.181684623293, 670.4239575241054, 863.1328150172728, 426.33733204149337, 457.0094761170275, 480.3430419563863], [2616, 2617, 2618, 2619, 2620, 2621, 2622, 2623, 2624, 2625, 2626, 2627]], [0, 4803, [47386, 47409, 47437, 47465, 47490, 47519, 47546, 47571, 47605, 47629, 47655, 47682, 47711, 47736], [21477.651, 21627.057, 21543.956, 21507.106, 21460.551, 21561.789, 21579.2, 21604.102, 21438.235, 21467.471, 21498.062, 21460.211, 21476.323, 21484.761], [36205.882, 36270.557, 36217.728, 36328.442, 36432.137, 36369.402, 36403.131, 36416.832, 36398.381, 36430.125, 36459.312, 36434.665, 36417.249, 36462.741], [10.955, 24.382, 18.953, 31.846, 15.415, 17.669, 28.575, 31.716, 9.812, 9.686, 10.083, 10.55, 7.53, 19.337], [1878.3181088925778, 6447.883836294963, 1851.4639194419458, 2462.9497094394947, 2021.514718604694, 4883.196467888377, 10151.16623426882, 4784.273535183028, 1801.3015254735935, 1572.2521635618648, 2106.0447393809422, 1500.617079888193, 1621.9858247582656, 812.1950720885329], [2617, 2618, 2619, 2620, 2621, 2622, 2623, 2624, 2625, 2626, 2627, 2628, 2629, 2630]], [0, 4805, [47387, 47412, 47438, 47466, 47492, 47522, 47548, 47574, 47607, 47630, 47656], [22701.131, 22739.619, 22776.655, 22776.449, 22766.041, 22782.806, 22832.183, 22842.95, 22878.136, 22822.485, 22893.12], [37026.56, 36929.518, 36735.738, 36817.774, 36856.15, 36768.58, 36755.765, 36629.056, 36744.964, 36794.294, 36755.046], [25.93, 17.221, 27.422, 25.432, 16.473, 19.054, 28.481, 19.281, 20.244, 23.802, 27.798], [1193.8242482687358, 534.522132123872, 9063.52263225935, 3622.174419934773, 4589.7306862937885, 3350.977530814095, 1507.3434807578835, 491.9834047716014, 5981.689192999023, 8016.882369943896, 3072.8007464823454], [2617, 2618, 2619, 2620, 2621, 2622, 2623, 2624, 2625, 2626, 2627]], [0, 4806, [47390, 47415, 47440, 47469, 47494, 47525, 47552, 47577, 47611, 47634, 47660, 47686, 47717], [23843.688, 23826.5, 23790.799, 23884.534, 23851.803, 23838.068, 23774.892, 23794.665, 23783.616, 23821.49, 23781.871, 23773.145, 23750.602], [37310.632, 37279.612, 37257.929, 37290.923, 37264.27, 37287.246, 37327.835, 37279.572, 37301.207, 37322.077, 37313.338, 37266.563, 37287.363], [11.896, 20.415, 12.984, 15.351, 14.476, 23.651, 14.979, 17.575, 14.172, 13.741, 16.723, 34.973, 30.401], [1351.6763421679245, 1322.2934927853082, 1258.0247264516388, 1092.6627964307993, 985.4532747014118, 1662.043589284054, 2145.0572141040934, 1917.0009438931506, 1442.1971308360228, 1039.9779867690584, 636.480739589083, 795.2306121581771, 1952.2442422723395], [2617, 2618, 2619, 2620, 2621, 2622, 2623, 2624, 2625, 2626, 2627, 2628, 2629]], [1, 4822, [47428, 47454, 47482, 47508, 47536, 47563, 47593, 47622, 47646, 47676, 47706, 47727, 47748, 47779, 47802, 47823, 47843, 47869, 47898, 47926], [4403.116, 4400.037, 4405.051, 4380.951, 4413.886, 4377.624, 4438.891, 4428.949, 4401.607, 4417.804, 4429.157, 4394.292, 4413.218, 4447.859, 4436.237, 4409.792, 4357.957, 4448.995, 4425.227, 4411.433], [51717.42, 51724.797, 51737.588, 51737.986, 51724.513, 51741.079, 51767.39, 51741.49, 51747.33, 51753.798, 51733.37, 51747.08, 51745.924, 51733.969, 51729.028, 51763.306, 51776.336, 51780.988, 51727.265, 51742.733], [15.361, 12.045, 14.37, 12.035, 9.983, 15.585, 13.894, 14.582, 10.276, 10.232, 14.23, 13.194, 16.928, 12.09, 13.991, 13.123, 11.435, 16.052, 10.496, 8.832], [1072.4816337468721, 1311.1692518461045, 2067.839935523244, 2395.7909051965507, 1926.1689067966756, 1230.4880627656305, 2500.0840387304775, 1233.8663568552715, 1075.2811672818052, 1763.9448417882893, 1895.676395901108, 614.9550766279826, 2246.4289230507948, 1477.4570202355762, 1956.8134007460603, 1980.0621270974113, 1401.2957139623254, 2030.4612595734723, 1799.9306890267703, 2102.6398941431426], [2619, 2620, 2621, 2622, 2623, 2624, 2625, 2626, 2627, 2628, 2629, 2630, 2631, 2632, 2633, 2634, 2635, 2636, 2637, 2638]], [1, 4823, [47429, 47455, 47483, 47509, 47537, 47564, 47594, 47623, 47648, 47677, 47707, 47728], [4975.792, 5120.178, 4982.731, 5001.382, 4898.416, 4944.152, 4891.515, 4866.989, 4928.825, 4953.19, 4960.88, 4992.898], [51177.117, 51027.579, 51062.857, 51102.899, 51131.753, 51087.15, 51197.113, 51337.602, 51116.637, 51095.193, 51106.642, 51092.249], [29.824, 26.11, 11.997, 20.149, 23.094, 21.82, 33.239, 30.682, 17.528, 13.969, 11.561, 14.143], [699.8914502990909, 3426.415705777216, 551.0531189807365, 669.3529420225997, 974.2952703608221, 1044.4537426506683, 4396.852945939567, 3806.113920235552, 1161.9175961857775, 1026.7317742948217, 1505.1631246110805, 1476.6859990808869], [2619, 2620, 2621, 2622, 2623, 2624, 2625, 2626, 2627, 2628, 2629, 2630]], [0, 4836, [47609, 47632, 47658, 47684, 47714, 47739, 47761, 47787, 47814, 47835, 47854, 47880], [23283.42, 23286.265, 23314.633, 23266.399, 23278.371, 23267.288, 23313.314, 23274.98, 23258.836, 23260.044, 23275.407, 23286.097], [36656.105, 36656.398, 36653.011, 36652.637, 36630.376, 36638.99, 36624.318, 36650.536, 36614.722, 36676.231, 36635.44, 36635.235], [11.368, 12.478, 10.32, 8.895, 9.344, 14.998, 11.947, 13.446, 17.476, 16.944, 12.331, 11.348], [2390.8448857875596, 2472.349711930009, 1917.6025908269776, 2135.2597686887957, 1640.2910125864946, 2241.297789327894, 1414.7484642464642, 918.384203131348, 1179.696340787155, 2254.91105861429, 1517.4157955054518, 1791.6807192389952], [2625, 2626, 2627, 2628, 2629, 2630, 2631, 2632, 2633, 2634, 2635, 2636]], [2, 4849, [47731, 47754, 47782, 47806, 47827, 47848, 47875, 47903, 47928, 47948, 47973, 48000, 48023, 48043, 48059, 48077, 48093, 48111], [12557.301, 12537.995, 12523.925, 12523.799, 12518.84, 12519.026, 12520.223, 12473.931, 12551.363, 12562.59, 12567.17, 12611.146, 12531.526, 12487.281, 12537.562, 12515.249, 12501.652, 12517.194], [52612.894, 52629.363, 52639.248, 52646.283, 52626.417, 52577.715, 52657.938, 52450.187, 52648.842, 52676.209, 52687.576, 52723.516, 52633.776, 52684.228, 52649.931, 52645.128, 52610.091, 52622.759], [14.711, 8.062, 10.545, 17.149, 16.112, 11.026, 11.131, 30.66, 15.543, 17.193, 13.916, 23.116, 15.438, 20.706, 18.952, 15.76, 12.195, 18.159], [842.9020439102769, 2491.6802022594716, 2190.145919902115, 1961.9996667434782, 1313.243039779127, 771.9051678149062, 1671.971908987622, 5666.107289075184, 1929.2472660594638, 2140.5394002610224, 1100.5619022919627, 2389.2290046365033, 1288.5103179769906, 1207.8788621105282, 1847.694933953287, 2287.024356747813, 1287.6389905074343, 1229.9121242492313], [2630, 2631, 2632, 2633, 2634, 2635, 2636, 2637, 2638, 2639, 2640, 2641, 2642, 2643, 2644, 2645, 2646, 2647]], [0, 4852, [47784, 47811, 47831, 47851, 47878, 47906, 47931, 47951, 47976, 48003, 48025, 48044, 48062, 48079, 48094, 48113, 48128], [21397.977, 21360.204, 21356.816, 21393.016, 21377.445, 21400.275, 21348.414, 21375.533, 21354.87, 21388.524, 21353.807, 21391.22, 21401.034, 21363.236, 21345.827, 21354.701, 21380.467], [36154.923, 36180.923, 36138.27, 36208.424, 36176.234, 36182.486, 36130.861, 36175.331, 36181.934, 36164.03, 36143.108, 36098.429, 36176.581, 36185.947, 36180.713, 36160.925, 36141.038], [19.858, 17.625, 12.822, 16.582, 14.8, 14.498, 12.851, 16.614, 14.341, 15.546, 16.121, 11.104, 27.253, 18.994, 25.021, 14.452, 15.845], [1089.9399386147759, 1608.4279296052318, 1108.253488359455, 981.2338831036394, 1366.6277625765006, 2067.020529934148, 1488.0157426587493, 907.0923158926645, 792.4748579778984, 1655.7517724380516, 1211.9573882253692, 41606.18720911164, 1323.0840270923743, 1725.5365971916035, 1194.2050962998333, 1603.960392136998, 1043.901219636565], [2632, 2633, 2634, 2635, 2636, 2637, 2638, 2639, 2640, 2641, 2642, 2643, 2644, 2645, 2646, 2647, 2648]], [1, 4854, [47803, 47824, 47844, 47870, 47899], [4896.745, 4885.954, 4935.226, 4984.453, 4981.42], [51035.225, 51051.601, 51039.149, 51061.923, 51123.767], [21.018, 26.129, 24.84, 25.509, 22.861], [877.012521460015, 904.0552422913433, 822.4490624697252, 992.2395905814185, 1198.2782634420912], [2633, 2634, 2635, 2636, 2637]], [0, 4858, [47856, 47882, 47909, 47935, 47955], [23787.588, 23786.839, 23835.655, 23796.213, 23802.66], [37327.765, 37292.921, 37332.889, 37371.77, 37313.651], [23.079, 20.303, 28.347, 22.444, 29.794], [667.1031112526615, 1217.3961258953243, 3344.3729233952026, 650.8010510093233, 1412.4163860263798], [2635, 2636, 2637, 2638, 2639]], [2, 4864, [47901, 47927, 47945, 47971, 47997, 48021, 48041, 48058], [11694.588, 11643.636, 11646.859, 11648.769, 11612.49, 11588.426, 11660.453, 11648.73], [52960.415, 52975.233, 52977.255, 53013.223, 53033.104, 52983.657, 53002.263, 53044.224], [32.295, 18.359, 21.27, 28.945, 19.024, 17.731, 22.26, 25.548], [2184.329906655975, 886.2943845277712, 1860.133968961192, 1435.7582843421615, 1443.4136480181237, 817.8494311084389, 640.5904976403982, 1075.3857546766003], [2637, 2638, 2639, 2640, 2641, 2642, 2643, 2644]], [1, 4869, [47944, 47967, 47994, 48019, 48039, 48055, 48075, 48091, 48107, 48125, 48138, 48151, 48165, 48176, 48190], [4942.027, 4960.374, 4971.958, 4980.482, 4951.391, 4961.094, 4942.698, 4951.187, 4893.494, 4930.343, 4928.623, 4922.02, 4964.055, 5056.1, 5144.151], [51003.979, 51004.435, 51034.68, 51022.362, 51024.735, 51014.795, 51052.64, 51035.72, 51089.596, 51046.384, 51040.025, 51007.035, 51038.735, 50946.478, 50973.715], [22.478, 20.416, 13.385, 13.542, 20.175, 13.115, 17.62, 15.114, 24.6, 16.06, 21.242, 26.175, 31.482, 32.117, 14.837], [2079.9239727687545, 1750.6868876775536, 1549.1374461643243, 719.2680440090719, 521.3002611538682, 927.8426397390347, 1176.6185889158637, 1355.024392071872, 1091.5872221060117, 1168.427762915255, 1060.40757488556, 1067.1734919995479, 792.5504145738263, 2839.2053326838422, 1013.0674214599803], [2639, 2640, 2641, 2642, 2643, 2644, 2645, 2646, 2647, 2648, 2649, 2650, 2651, 2652, 2653]], [2, 4870, [47946, 47970, 47996, 48020, 48042], [11798.471, 11682.445, 11717.771, 11661.603, 11721.337], [52263.048, 52180.577, 52195.717, 52152.03, 52174.489], [29.128, 19.188, 36.848, 26.292, 19.62], [3761.109465524668, 503.997096807614, 816.4354668240878, 1445.1927813289599, 689.8422601309677], [2639, 2640, 2641, 2642, 2643]], [0, 4872, [47932, 47952, 47977, 48004, 48026, 48045, 48064, 48080, 48095, 48114], [22812.605, 22784.848, 22841.113, 22822.278, 22857.844, 22787.331, 22874.114, 22886.795, 22860.374, 22893.162], [36643.401, 36652.931, 36664.127, 36635.477, 36684.312, 36661.061, 36726.251, 36797.751, 36797.371, 36796.226], [35.989, 26.555, 35.159, 28.103, 25.374, 24.399, 28.901, 34.54, 23.224, 33.652], [1757.1624216682922, 2104.592023959911, 3632.655599144226, 886.6744538357975, 2342.546034145356, 809.6660815088427, 3274.4992871023755, 3122.762731965798, 7371.821101334656, 1429.188239045374], [2638, 2639, 2640, 2641, 2642, 2643, 2644, 2645, 2646, 2647]], [2, 4897, [48255, 48269, 48283, 48300, 48313], [11945.572, 11887.934, 11917.832, 11880.501, 11899.966], [52540.881, 52483.072, 52484.483, 52473.501, 52447.345], [22.675, 19.698, 15.21, 25.69, 23.785], [1272.9145242628724, 950.372571716669, 1253.9125545331517, 790.5388999521037, 1503.1956217873415], [2657, 2658, 2659, 2660, 2661]], [0, 4900, [48301, 48315, 48328, 48346, 48371, 48392, 48410, 48422, 48442, 48468, 48483, 48500, 48513], [21939.903, 21947.578, 21977.042, 22010.292, 21988.022, 21923.652, 22001.063, 22014.51, 22005.211, 21972.187, 21984.068, 22051.798, 21958.188], [36880.819, 36928.998, 36924.979, 36887.708, 36894.64, 36833.729, 36891.302, 36869.21, 36947.552, 36890.542, 36919.579, 36879.423, 36938.063], [27.958, 13.953, 18.02, 14.956, 17.436, 29.026, 28.342, 27.823, 17.169, 17.183, 18.521, 25.441, 32.7], [1542.7466817998168, 1015.1163906257249, 1538.407345384652, 2628.840285304695, 1427.9637798703823, 983.8428873537684, 775.9662508960554, 2780.5043361501375, 1361.8909809467655, 1159.356262535785, 1503.6280433043191, 1193.6306139305407, 1834.753334786013], [2660, 2661, 2662, 2663, 2664, 2665, 2666, 2667, 2668, 2669, 2670, 2671, 2672]], [0, 4901, [48317, 48329, 48351, 48375, 48394, 48411, 48424, 48443], [24500.321, 24522.436, 24496.962, 24488.008, 24505.731, 24489.067, 24465.515, 24543.308], [37068.213, 37078.955, 37012.438, 37065.043, 37053.351, 37088.538, 37071.64, 37056.015], [10.551, 40.5, 22.661, 11.361, 12.47, 18.706, 14.391, 16.199], [1976.6631452475347, 881.1654290825097, 1028.2572049076862, 2226.649123695002, 1908.5653128045085, 1142.5959559594598, 1902.4170327757681, 1681.1345410609954], [2661, 2662, 2663, 2664, 2665, 2666, 2667, 2668]], [1, 4904, [48324, 48340, 48364, 48388, 48405, 48419, 48436, 48456], [5296.165, 5257.871, 5234.207, 5182.699, 5223.804, 5251.598, 5203.134, 5219.596], [51100.126, 50985.549, 50925.325, 50970.84, 50980.217, 50983.29, 50958.101, 50968.567], [34.304, 22.777, 23.887, 16.62, 9.425, 22.004, 21.284, 22.813], [1904.4905994452288, 1157.8255978356742, 665.0209915654715, 594.9664668252084, 454.973045333476, 858.4095978697827, 819.7858617619872, 1325.2580286129805], [2662, 2663, 2664, 2665, 2666, 2667, 2668, 2669]], [0, 4912, [48484, 48501, 48515, 48530, 48543, 48562, 48578], [24501.63, 24510.582, 24527.416, 24461.709, 24491.206, 24548.256, 24506.076], [37049.903, 37057.539, 37055.569, 37080.372, 37082.695, 37059.432, 37056.817], [19.225, 8.081, 13.115, 28.509, 17.368, 20.907, 14.393], [496.2435688176147, 2162.3698827758135, 1527.837180018114, 2617.519663774955, 383.3832300767707, 1304.1407260806507, 927.7320322069334], [2670, 2671, 2672, 2673, 2674, 2675, 2676]], [1, 4923, [48586, 48604, 48619, 48635, 48656], [5252.356, 5326.489, 5229.657, 5265.69, 5348.653], [50993.364, 51028.653, 51114.992, 51010.935, 51209.84], [27.163, 42.955, 26.361, 33.564, 12.102], [1123.7926371297192, 1953.4810323460533, 5391.930032329341, 1380.4286696264949, 408.9959586415259], [2677, 2678, 2679, 2680, 2681]], [0, 4925, [48612, 48629, 48646, 48664, 48682, 48698, 48720, 48735, 48749, 48761], [24588.951, 24489.471, 24475.41, 24465.454, 24553.996, 24503.816, 24519.423, 24515.255, 24516.843, 24465.822], [37047.282, 37052.448, 37058.215, 37088.639, 37060.949, 37055.689, 37051.466, 37062.849, 37022.787, 37071.117], [18.226, 20.403, 30.694, 31.044, 25.396, 18.111, 16.41, 28.962, 29.924, 19.321], [730.3442521229002, 490.04546136344214, 830.276883639461, 1499.7034772152454, 516.3750084004231, 634.806707616546, 1620.4058526692424, 1185.6942865532772, 628.3209829967802, 676.0370925647363], [2678, 2679, 2680, 2681, 2682, 2683, 2684, 2685, 2686, 2687]], [1, 4932, [48655, 48676, 48689, 48707, 48727, 48743, 48754, 48774], [4557.351, 4588.98, 4556.658, 4634.942, 4607.914, 4601.688, 4612.078, 4607.533], [52095.378, 52104.042, 52085.443, 52096.268, 52130.349, 52089.519, 52120.784, 52127.809], [15.798, 16.452, 19.187, 22.154, 31.573, 18.651, 38.074, 24.684], [612.1254773107233, 450.5917359580269, 6510.543185724378, 846.070561012817, 1415.700410023399, 840.412111589171, 1270.8406431270491, 620.553483088026], [2681, 2682, 2683, 2684, 2685, 2686, 2687, 2688]], [0, 4940, [48802, 48825, 48846, 48868, 48881, 48899], [24483.704, 24521.53, 24456.221, 24468.173, 24517.192, 24492.448], [37052.863, 37079.495, 37097.215, 37114.005, 37018.926, 37011.339], [26.622, 24.701, 24.749, 28.482, 12.082, 31.385], [1156.0985023791047, 764.6641801223126, 1316.0666386668695, 1702.5933425298456, 397.0369244948108, 702.8850851514121], [2689, 2690, 2691, 2692, 2693, 2694]], [0, 4944, [48843, 48867, 48880, 48897, 48916, 48937], [23669.138, 23882.482, 23791.064, 23861.111, 23836.762, 23868.887], [36630.556, 36662.405, 36647.85, 36719.389, 36664.815, 36729.844], [24.72, 23.4, 23.526, 13.276, 11.956, 24.249], [1286.07458641081, 610.2839113738321, 1009.1386454980641, 768.1074839998355, 933.3691337304793, 1783.0415567085922], [2691, 2692, 2693, 2694, 2695, 2696]], [1, 4946, [48857, 48877, 48890, 48911, 48928], [4038.526, 3977.306, 3960.262, 3973.613, 3890.084], [51977.791, 51942.011, 51951.11, 51945.273, 51927.953], [16.97, 18.818, 13.117, 8.355, 22.515], [467.9412641009755, 1948.45679987004, 1909.987979179152, 1793.5514631021474, 895.5206390123604], [2692, 2693, 2694, 2695, 2696]], [1, 4947, [48817, 48834, 48858, 48878, 48891, 48912, 48929, 48947], [5195.657, 5210.143, 5131.233, 5219.895, 5226.441, 5217.772, 5162.816, 5161.719], [50917.894, 50952.575, 50964.817, 50921.327, 51041.432, 50936.031, 50932.869, 50965.359], [22.325, 35.555, 14.901, 28.471, 22.806, 21.192, 33.87, 13.219], [936.456244498929, 1169.6127439103955, 383.6135903223878, 960.9369571193952, 591.0483864823514, 1498.5297169714381, 924.6275671543252, 659.7200824835639], [2690, 2691, 2692, 2693, 2694, 2695, 2696, 2697]], [2, 4950, [48894, 48914, 48933, 48950, 48963, 48979, 48989, 48997, 49009, 49024, 49038], [11259.257, 11322.003, 11313.394, 11264.26, 11355.551, 11333.229, 11342.337, 11333.692, 11296.782, 11369.115, 11340.997], [52908.745, 52961.495, 52957.063, 52979.328, 52926.413, 53038.816, 52904.891, 52955.561, 53035.671, 52955.826, 52829.753], [26.034, 16.095, 14.418, 21.487, 37.561, 20.58, 29.452, 21.666, 34.038, 25.619, 18.465], [581.6086630079421, 1779.1760732021635, 1560.8677561132417, 680.8832483787586, 1074.8570490515199, 900.3867980860684, 1449.8115728917498, 803.9887018473461, 1725.3587838093347, 897.8265074204485, 461.1984133467591], [2694, 2695, 2696, 2697, 2698, 2699, 2700, 2701, 2702, 2703, 2704]], [2, 4961, [49063, 49076, 49087, 49104, 49126, 49142, 49154, 49167, 49181, 49196, 49209, 49228], [11293.311, 11378.928, 11291.87, 11304.445, 11357.657, 11345.13, 11317.12, 11287.59, 11285.442, 11291.867, 11266.106, 11224.243], [53014.905, 52938.636, 53037.422, 52972.338, 52983.102, 53010.812, 52910.347, 52965.532, 53007.699, 53008.722, 53009.612, 52971.689], [26.333, 33.433, 22.606, 24.041, 21.713, 27.365, 16.578, 20.169, 22.629, 20.174, 23.613, 25.539], [543.6051219554986, 876.5963276086173, 836.5613030061877, 1633.9760905210937, 1231.9942416334163, 1862.411697510839, 727.1542066135008, 1039.2977518376151, 1466.5171121276385, 778.5162523337058, 697.9177785969467, 803.1892742011829], [2706, 2707, 2708, 2709, 2710, 2711, 2712, 2713, 2714, 2715, 2716, 2717]], [1, 4975, [49195, 49208, 49225, 49240, 49261, 49274, 49289, 49303, 49320], [5074.022, 5041.555, 5057.911, 5048.298, 5062.863, 5047.965, 5100.518, 5146.24, 5106.724], [51481.424, 51505.035, 51478.198, 51490.074, 51503.142, 51486.343, 51431.607, 51452.138, 51501.009], [7.659, 14.394, 9.924, 9.017, 10.234, 10.409, 29.689, 38.804, 20.511], [1995.6428558502985, 1627.7146566982376, 1401.5321226570495, 1765.541552103514, 1948.0917171545516, 799.7207127158307, 1697.5060856285115, 2324.6995796533993, 555.4676459195548], [2715, 2716, 2717, 2718, 2719, 2720, 2721, 2722, 2723]], [1, 4984, [49290, 49302, 49319, 49335, 49343, 49359, 49374, 49390, 49405, 49418, 49431, 49438, 49450, 49469, 49480, 49492, 49510, 49522, 49540, 49552, 49563, 49589], [5152.805, 5109.827, 5089.887, 5082.31, 5088.462, 5066.327, 5084.532, 5093.263, 5040.454, 5073.376, 5093.611, 5090.633, 5068.101, 5071.594, 5130.033, 5028.388, 5120.035, 5081.958, 5022.859, 5054.279, 5072.046, 5063.83], [51075.791, 51024.982, 50984.64, 50966.644, 51020.188, 50927.74, 51019.276, 50978.777, 51023.346, 50962.092, 50959.834, 50947.252, 50956.521, 50985.643, 50950.595, 50962.521, 51043.749, 51001.011, 50972.589, 50961.241, 50993.098, 50963.5], [27.051, 22.361, 13.423, 17.045, 16.667, 20.966, 16.463, 15.481, 32.517, 12.686, 16.171, 17.462, 17.101, 10.669, 19.99, 14.92, 21.461, 22.634, 17.312, 10.571, 10.593, 13.042], [2060.4638156618034, 1796.7355690244483, 1584.9242095147947, 802.8310806776701, 1297.6164615651533, 808.7937807961039, 1287.9509020762223, 1446.3993385702263, 1327.8544537570474, 1744.8301046976028, 780.0240145516285, 1352.2106502745878, 1977.9922847709247, 2464.0595704443494, 1092.1373369709718, 1347.7451254544355, 1593.2309112509276, 968.599182795194, 1164.0489133813849, 2028.8224184002381, 1089.1414253622027, 1824.6178871808534], [2721, 2722, 2723, 2724, 2725, 2726, 2727, 2728, 2729, 2730, 2731, 2732, 2733, 2734, 2735, 2736, 2737, 2738, 2739, 2740, 2741, 2742]], [0, 4993, [49472, 49486, 49502, 49515, 49532, 49546, 49556, 49572, 49593], [23541.223, 23542.122, 23539.691, 23563.779, 23738.853, 23492.771, 23558.614, 23667.987, 23540.91], [36687.65, 36733.67, 36711.046, 36697.681, 36672.401, 36712.778, 36728.716, 36726.002, 36702.697], [37.041, 15.067, 12.327, 27.635, 34.593, 16.052, 11.362, 24.429, 14.021], [3644.798505480935, 1654.0833463147537, 2147.32532748633, 433.183997493916, 1116.0852540204505, 1883.2322104366167, 1519.883258476258, 2983.416036661276, 1667.0226001244869], [2734, 2735, 2736, 2737, 2738, 2739, 2740, 2741, 2742]], [0, 5000, [49573, 49594, 49607, 49634, 49655, 49689, 49715, 49741, 49769, 49795, 49821, 49849, 49882, 49901, 49923, 49948, 49966, 49987, 50003, 50020], [23846.304, 23849.253, 23833.919, 23824.233, 23819.242, 23795.015, 23876.334, 23815.061, 23834.183, 23831.005, 23830.691, 23839.371, 23839.87, 23824.34, 23840.254, 23840.4, 23836.933, 23829.75, 23842.033, 23964.04], [37294.468, 37279.267, 37286.575, 37276.484, 37249.038, 37280.772, 37175.175, 37282.007, 37298.181, 37281.277, 37285.799, 37295.428, 37296.318, 37279.636, 37290.485, 37308.678, 37304.609, 37278.564, 37318.034, 37109.052], [7.556, 14.479, 11.712, 9.759, 28.193, 16.144, 24.337, 10.524, 11.26, 10.283, 8.639, 8.601, 12.276, 9.835, 13.538, 14.113, 11.191, 11.431, 7.774, 34.608], [2494.4065903488436, 2444.079535630056, 2253.2008321084095, 2406.7762219358356, 1060.7856470246318, 1019.5632170380061, 5374.076751708205, 1878.0923436965338, 2553.052729953895, 2387.011189843853, 2825.732589559234, 3032.7877927390728, 2502.5984125889386, 2298.965732878335, 919.5133084269537, 2463.78730345726, 1569.6760928788858, 1591.866723658905, 2349.3421159968634, 5995.668696473111], [2741, 2742, 2743, 2744, 2745, 2746, 2747, 2748, 2749, 2750, 2751, 2752, 2753, 2754, 2755, 2756, 2757, 2758, 2759, 2760]], [0, 5010, [49632, 49654, 49688, 49714, 49740, 49768, 49794], [23434.921, 23554.736, 23506.21, 23481.932, 23566.034, 23528.036, 23505.737], [36576.524, 36700.953, 36683.518, 36633.205, 36686.487, 36699.578, 36699.56], [17.019, 14.124, 14.173, 29.746, 36.969, 16.334, 15.078], [10801.936848720552, 1116.8042609198626, 1530.8176092985843, 1757.2862384589187, 2735.3135730584413, 1355.335325638747, 1123.0695022162104], [2744, 2745, 2746, 2747, 2748, 2749, 2750]], [1, 5012, [49622, 49648, 49676, 49704, 49730, 49754], [3946.599, 3879.922, 3869.566, 3822.546, 3820.498, 3803.753], [51792.999, 51813.862, 51809.877, 51788.759, 51860.852, 51834.826], [43.62, 16.595, 16.528, 17.814, 22.85, 17.756], [1507.3238295955282, 1261.693970277028, 1176.7880073162112, 1292.4701430743535, 727.9294646724353, 564.1301594927586], [2744, 2745, 2746, 2747, 2748, 2749]], [1, 5013, [49623, 49649, 49677, 49705, 49731, 49755, 49784, 49812, 49837, 49870, 49893, 49913], [3989.408, 3978.792, 3997.157, 3960.148, 3955.968, 4000.128, 3931.662, 3943.12, 3971.899, 3970.992, 3950.773, 3924.707], [52395.242, 52430.184, 52470.811, 52455.709, 52477.863, 52486.591, 52514.094, 52433.613, 52404.938, 52481.087, 52422.263, 52469.143], [17.151, 35.09, 14.691, 25.338, 24.303, 15.514, 24.954, 22.117, 27.005, 24.42, 16.41, 24.016], [777.4531138550199, 1488.8213913565032, 902.0782888599837, 1531.939587694672, 1342.045801788415, 1462.856782004308, 1479.838363671322, 1236.1735640721683, 949.9139291952004, 1640.0079729218862, 967.9694047393888, 944.5475123462214], [2744, 2745, 2746, 2747, 2748, 2749, 2750, 2751, 2752, 2753, 2754, 2755]], [1, 5016, [49679, 49706, 49732, 49756, 49785, 49813, 49839, 49872, 49895, 49915, 49939, 49956, 49981], [5113.298, 4978.29, 5001.201, 5071.082, 5054.691, 5111.349, 5123.772, 5115.741, 5039.258, 5090.089, 5097.697, 5104.895, 5164.391], [51631.708, 51655.815, 51667.869, 51688.952, 51672.458, 51691.868, 51714.084, 51725.2, 51703.757, 51706.871, 51688.403, 51652.13, 51638.987], [14.956, 13.173, 12.463, 17.178, 14.678, 15.538, 10.751, 15.869, 13.03, 18.596, 11.895, 12.079, 20.365], [437.43593902777326, 1083.5904895096596, 1644.943539980727, 1609.9917502317942, 1564.6057948955897, 1883.684434075267, 581.996806810474, 1095.2812400762305, 871.678900751893, 1570.915153638357, 1024.3934770679293, 1067.6155321197004, 849.5335152908591], [2746, 2747, 2748, 2749, 2750, 2751, 2752, 2753, 2754, 2755, 2756, 2757, 2758]], [0, 5025, [49822, 49850, 49883, 49902, 49924, 49949, 49967], [23915.852, 23905.144, 24019.332, 23955.822, 23944.917, 23967.975, 23909.521], [36915.886, 36871.567, 36870.356, 36892.719, 36784.136, 36839.769, 36804.855], [27.347, 25.083, 20.127, 27.425, 23.807, 19.37, 23.33], [7420.7675581173235, 7171.232084257229, 989.8400490655274, 5767.782041264635, 3231.9430287818254, 1462.474619755742, 3199.1149271639692], [2751, 2752, 2753, 2754, 2755, 2756, 2757]], [0, 5034, [50004, 50021, 50039, 50063, 50089, 50118, 50135, 50156, 50176, 50200], [24017.952, 24017.752, 24009.896, 24014.698, 23998.401, 23954.384, 24013.205, 23911.131, 23883.248, 23846.107], [36867.186, 36870.052, 36873.921, 36869.883, 36847.207, 36821.773, 36848.468, 36769.651, 36684.869, 36701.795], [17.462, 15.95, 8.765, 13.054, 16.326, 21.843, 22.003, 24.645, 13.706, 17.195], [1553.666440843474, 1819.7799506801546, 2295.7809477963633, 2738.6095450803377, 1822.8554653033752, 1002.5788645027816, 1731.3220173008917, 1568.3414785750963, 557.5564188540249, 556.9244716954023], [2759, 2760, 2761, 2762, 2763, 2764, 2765, 2766, 2767, 2768]], [1, 5060, [50228, 50244, 50266, 50288, 50307, 50325, 50346, 50370, 50381], [3788.936, 3783.891, 3825.311, 3799.87, 3815.056, 3849.895, 3687.649, 3867.128, 3718.394], [51836.18, 51791.231, 51746.264, 51786.318, 51782.258, 51794.874, 51840.953, 51908.897, 51860.838], [14.827, 21.332, 20.477, 21.985, 14.639, 14.282, 26.641, 22.772, 19.89], [844.9417347566153, 530.021507896481, 646.5094527766042, 545.7466945773783, 818.0497395266536, 1269.8597838240664, 5016.659677415831, 6537.568913459925, 9296.568247896916], [2770, 2771, 2772, 2773, 2774, 2775, 2776, 2777, 2778]], [1, 5078, [50421, 50443, 50471, 50491, 50508, 50525, 50540, 50549, 50564, 50580, 50592, 50601, 50617, 50633, 50647, 50660, 50677, 50698, 50715, 50726, 50748, 50765, 50779, 50795, 50809, 50827, 50845, 50857, 50876, 50899, 50911, 50929, 50947, 50960, 50978, 50999, 51012, 51028, 51045, 51060, 51078, 51099], [3884.17, 3849.846, 3854.204, 3767.206, 3831.834, 3825.796, 3846.678, 3818.298, 3769.085, 3817.334, 3688.088, 3806.586, 3818.279, 3805.023, 3821.465, 3834.592, 3832.382, 3844.609, 3837.442, 3804.428, 3815.396, 3821.078, 3830.185, 3825.644, 3824.134, 3861.826, 3839.274, 3826.032, 3823.824, 3839.607, 3813.561, 3824.425, 3811.889, 3840.366, 3800.366, 3863.428, 3826.707, 3797.822, 3838.727, 3794.435, 3812.959, 3877.089], [51837.303, 51887.781, 51820.419, 51807.135, 51845.555, 51796.097, 51810.571, 51793.513, 51852.331, 51841.095, 51902.921, 51801.534, 51841.276, 51826.239, 51816.591, 51825.105, 51817.733, 51821.112, 51823.92, 51838.335, 51818.516, 51806.514, 51826.199, 51837.909, 51829.757, 51840.828, 51789.555, 51801.224, 51837.838, 51824.855, 51789.472, 51810.146, 51838.288, 51829.203, 51783.39, 51832.987, 51811.281, 51813.016, 51812.397, 51822.29, 51819.715, 51719.187], [20.51, 22.551, 17.34, 12.789, 11.929, 17.811, 23.557, 11.436, 28.296, 16.496, 30.321, 14.686, 12.845, 13.427, 11.943, 15.558, 11.558, 11.151, 11.571, 15.876, 10.064, 11.034, 7.59, 11.855, 14.485, 22.946, 15.531, 13.741, 12.401, 19.895, 13.765, 9.868, 14.125, 8.305, 10.677, 15.403, 14.421, 8.358, 15.647, 13.734, 10.071, 10.915], [1335.3116970664332, 13055.19918256491, 1617.055561404855, 1828.9935464329392, 1478.9419356810733, 679.7088017220501, 580.6223620293093, 1338.982058803588, 629.0554830836354, 1930.2895021875281, 2021.8680129336872, 1680.6946469789318, 1537.7293332750721, 2053.2766254491594, 2225.286258766003, 1616.0023794557294, 1828.272061352042, 2136.3559779438187, 2479.6955843023184, 1964.7691551716077, 1673.828257014293, 1744.6598780790955, 1573.3156242241569, 2981.2829523029345, 2030.7428777518492, 1048.0510344883103, 1211.4617583664494, 1226.8330289413805, 1663.2995820277006, 996.7164644714524, 1132.958850793361, 1941.2770891656749, 1327.7048274772565, 1657.5391551633409, 1265.4702592660935, 466.58458719057376, 1452.7726960974933, 2005.461926459392, 1311.1568934272543, 1816.5684507820333, 2278.458623874305, 45435.62183644198], [2780, 2781, 2782, 2783, 2784, 2785, 2786, 2787, 2788, 2789, 2790, 2791, 2792, 2793, 2794, 2795, 2796, 2797, 2798, 2799, 2800, 2801, 2802, 2803, 2804, 2805, 2806, 2807, 2808, 2809, 2810, 2811, 2812, 2813, 2814, 2815, 2816, 2817, 2818, 2819, 2820, 2821]], [0, 5081, [50427, 50451, 50478, 50497, 50512, 50530, 50542, 50555, 50568, 50584, 50594, 50609], [23188.485, 23231.214, 23174.208, 23237.952, 23212.349, 23190.119, 23161.378, 23198.851, 23245.344, 23197.659, 23188.226, 23276.676], [37125.101, 37158.017, 37173.581, 37116.838, 37172.854, 37151.176, 37221.465, 37115.74, 37140.485, 37142.519, 37208.729, 37120.607], [27.473, 11.029, 14.162, 17.523, 10.865, 12.124, 21.566, 9.112, 22.485, 32.864, 20.934, 31.186], [989.6806134557703, 1580.2997346599093, 1628.5065532407364, 1625.4253794555216, 1551.192531019931, 67665.01786026635, 2493.450746133969, 70697.38649015092, 1207.4300002282205, 889.9460598414454, 749.2380967992455, 1283.500987342066], [2780, 2781, 2782, 2783, 2784, 2785, 2786, 2787, 2788, 2789, 2790, 2791]], [0, 5097, [50720, 50734, 50754, 50771, 50789, 50803, 50817, 50834], [22996.38, 22962.772, 22942.049, 22912.862, 22936.119, 22914.506, 22940.006, 22936.789], [36895.875, 36857.043, 36889.884, 36924.196, 36920.515, 36891.787, 36892.565, 36984.087], [37.205, 14.502, 12.146, 14.588, 9.363, 13.588, 21.978, 22.027], [2407.830699534291, 1776.459288568201, 1532.7586289709016, 2224.9809856108996, 1125.5848191048324, 3041.4193595438924, 1895.6154606851549, 1229.5734002883885], [2798, 2799, 2800, 2801, 2802, 2803, 2804, 2805]], [2, 5099, [50679, 50701, 50718, 50730, 50751, 50768, 50786, 50799, 50814, 50831], [12779.506, 12777.286, 12775.473, 12802.608, 12801.337, 12810.122, 12813.351, 12764.418, 12773.925, 12803.141], [52082.544, 52078.347, 52078.575, 52062.5, 52084.516, 52033.092, 52072.772, 52072.452, 52064.669, 52036.161], [22.442, 14.377, 13.581, 16.319, 17.667, 9.905, 22.392, 17.709, 23.845, 32.038], [605.5518699255139, 980.7454271705961, 954.4823636364798, 1968.573396181507, 2437.6159632172753, 1460.5733707050736, 1961.5879852723456, 1938.8457123331134, 1395.6738548988635, 1317.3547212946055], [2796, 2797, 2798, 2799, 2800, 2801, 2802, 2803, 2804, 2805]], [2, 5108, [50859, 50881, 50900, 50913, 50933, 50949, 50965], [12848.315, 12774.67, 12813.597, 12801.85, 12819.574, 12933.13, 12825.289], [52094.115, 52071.865, 52014.225, 52092.649, 52023.064, 52034.867, 51977.795], [29.682, 19.831, 22.038, 33.817, 12.634, 38.107, 25.331], [701.6953248491802, 1037.4254588270246, 1286.7335401597354, 1324.4717306812292, 363.0613260529175, 578.4105232767902, 689.5628468982173], [2807, 2808, 2809, 2810, 2811, 2812, 2813]], [0, 5125, [51037, 51048, 51067, 51087, 51104], [22305.08, 22271.909, 22237.521, 22362.694, 22347.871], [36926.861, 36970.863, 36727.246, 36874.247, 36745.957], [19.593, 31.914, 17.962, 29.328, 28.583], [2737.3983752307518, 645.5178858729257, 13694.588650728232, 939.6095107868027, 757.3327052994777], [2817, 2818, 2819, 2820, 2821]], [0, 5129, [51113, 51129, 51149, 51163, 51178, 51199], [24046.395, 23998.862, 24023.751, 23983.279, 24018.443, 24066.184], [37192.848, 37322.301, 37308.807, 37292.492, 37299.915, 37256.108], [40.137, 7.846, 10.735, 9.335, 14.497, 34.642], [1654.1679003940633, 2796.991120160618, 2410.9422841334926, 2066.3620120724468, 1004.8722501783988, 809.0392186991937], [2822, 2823, 2824, 2825, 2826, 2827]], [1, 5132, [51124, 51140, 51158, 51171, 51192, 51211, 51225, 51241, 51255, 51268, 51286, 51297, 51311, 51325, 51340, 51352, 51364, 51381], [3876.432, 3819.352, 3816.351, 3807.14, 3819.108, 3805.079, 3831.5, 3794.967, 3812.038, 3815.134, 3809.415, 3820.607, 3814.67, 3827.885, 3842.99, 3825.652, 3814.459, 3898.47], [51806.016, 51824.765, 51835.563, 51821.999, 51800.96, 51841.383, 51824.116, 51816.029, 51812.291, 51799.057, 51798.915, 51805.196, 51794.831, 51827.997, 51824.735, 51828.966, 51813.665, 51821.044], [22.798, 9.851, 13.406, 8.519, 9.484, 10.943, 20.869, 6.603, 9.563, 9.92, 16.936, 9.011, 10.29, 12.013, 15.793, 14.28, 8.378, 22.871], [841.9427375141607, 1817.399053981687, 2603.634647434249, 1664.2029812130581, 1673.5370956095596, 2043.309950562976, 683.1034389005332, 1627.5893443510734, 2100.122755162635, 1123.916561596581, 1045.3731437262818, 1630.1772942696282, 1477.698788000726, 1945.0054111279596, 1105.2195825579065, 997.2199734882337, 1421.5188530352502, 796.5387243092378], [2823, 2824, 2825, 2826, 2827, 2828, 2829, 2830, 2831, 2832, 2833, 2834, 2835, 2836, 2837, 2838, 2839, 2840]], [1, 5138, [51173, 51193, 51212, 51226, 51242, 51256, 51269], [5148.893, 5168.264, 5136.472, 5177.472, 5189.032, 5194.147, 5201.114], [51014.052, 50989.818, 50971.95, 50947.938, 50973.829, 50978.891, 51005.539], [35.962, 20.436, 21.551, 14.919, 21.39, 16.042, 20.812], [1160.700907507669, 2061.081624577306, 2048.075368807925, 1298.1538363532438, 2505.5080444491864, 2692.532739899447, 1760.0323383490975], [2826, 2827, 2828, 2829, 2830, 2831, 2832]], [1, 5144, [51365, 51382, 51393, 51411, 51426, 51444, 51460, 51476, 51491, 51512, 51532, 51551, 51569, 51583, 51604, 51622, 51637], [5392.812, 5437.991, 5414.365, 5396.043, 5454.115, 5425.065, 5403.628, 5388.508, 5435.081, 5431.802, 5327.99, 5363.954, 5421.07, 5397.786, 5441.855, 5399.57, 5402.695], [51165.088, 51184.679, 51208.932, 51168.971, 51201.656, 51204.831, 51172.716, 51179.386, 51197.302, 51173.456, 51110.245, 51127.093, 51167.955, 51158.194, 51185.712, 51199.57, 51188.365], [24.796, 16.76, 13.228, 11.331, 12.593, 14.725, 14.04, 14.216, 10.062, 13.16, 19.449, 23.643, 12.007, 20.247, 16.556, 9.537, 20.553], [1199.0061012577148, 1217.485345964743, 1452.3576716264793, 1515.387542673471, 1936.2086338429406, 1221.3660515257297, 1190.2977414719303, 1841.648130261026, 1124.4735970583772, 1667.0241725239534, 3695.2744577740214, 2889.3458613538887, 2007.5170086293485, 907.806520969516, 1382.7731367089793, 1445.1794147691055, 1146.8282884985708], [2839, 2840, 2841, 2842, 2843, 2844, 2845, 2846, 2847, 2848, 2849, 2850, 2851, 2852, 2853, 2854, 2855]], [1, 5169, [51663, 51679, 51692, 51709, 51727, 51739, 51760, 51774, 51795, 51816], [5410.186, 5426.245, 5397.51, 5421.879, 5406.024, 5272.903, 5407.293, 5393.305, 5388.154, 5447.486], [51185.303, 51172.034, 51158.869, 51156.894, 51165.915, 51106.981, 51133.164, 51143.377, 51194.695, 51165.755], [19.17, 13.43, 16.502, 12.244, 19.573, 31.867, 16.52, 21.126, 12.658, 17.679], [827.2652428738671, 1309.5034080986572, 1433.9190880585707, 1877.6035489119538, 1111.5738091811736, 3336.250905418735, 1515.444228903222, 916.4079809378687, 735.1956506633361, 443.2544869614299], [2857, 2858, 2859, 2860, 2861, 2862, 2863, 2864, 2865, 2866]], [1, 5184, [51876, 51893, 51917, 51942, 51965, 51995, 52022, 52052, 52079, 52103, 52126, 52149, 52169], [5247.698, 5175.056, 5315.989, 5370.979, 5417.85, 5398.778, 5395.798, 5355.764, 5227.838, 5117.007, 5176.868, 5231.345, 5188.39], [51087.293, 50970.97, 51106.254, 51129.939, 51295.13, 51303.416, 51256.308, 51193.595, 51115.443, 51046.118, 50965.031, 51053.144, 51010.066], [25.129, 16.583, 23.903, 21.217, 13.99, 17.756, 16.445, 22.682, 27.569, 19.007, 24.245, 16.056, 22.163], [4841.676403482935, 1692.915088099841, 3028.4072525715032, 2258.4798634699605, 2700.6112320856923, 1679.5103390586821, 1307.7926608241855, 950.5268400786425, 2153.3807190064226, 1139.9514563279158, 867.0241891604921, 18036.64328177206, 1705.8191457305254], [2870, 2871, 2872, 2873, 2874, 2875, 2876, 2877, 2878, 2879, 2880, 2881, 2882]], [0, 5193, [51922, 51947, 51970, 52004, 52030, 52062, 52083, 52108, 52135], [22821.812, 22850.639, 22810.437, 22840.749, 22800.556, 22842.991, 22753.918, 22787.978, 22730.231], [36651.779, 36783.643, 36750.489, 36671.901, 36605.56, 36557.538, 36570.169, 36558.787, 36509.787], [28.728, 21.709, 13.216, 15.537, 20.1, 31.471, 10.615, 24.28, 26.718], [1987.9003100741281, 2614.708532192046, 3079.9224761515843, 16697.516612574796, 3973.063109748129, 1923.2988745383484, 23882.73173053178, 4383.759905139368, 4072.8442083541704], [2872, 2873, 2874, 2875, 2876, 2877, 2878, 2879, 2880]], [0, 5194, [51924, 51949, 51974, 52006, 52033], [24445.513, 24458.808, 24493.451, 24449.257, 24465.594], [36818.1, 36789.17, 36807.427, 36831.793, 36824.081], [15.224, 17.345, 10.266, 12.156, 12.02], [1989.674254168318, 1972.3242877466923, 1828.7706042882915, 1919.445845396363, 1908.8496769079156], [2872, 2873, 2874, 2875, 2876]], [2, 5198, [52027, 52055, 52080, 52106, 52129, 52152, 52171, 52193, 52218, 52233, 52255, 52271], [12757.908, 12721.867, 12733.069, 12751.693, 12741.991, 12745.798, 12713.653, 12773.93, 12746.694, 12734.705, 12714.219, 12782.113], [52582.603, 52621.917, 52589.377, 52611.071, 52590.451, 52602.11, 52603.985, 52644.677, 52584.997, 52570.65, 52562.368, 52630.761], [14.368, 12.598, 10.871, 11.716, 10.108, 8.781, 11.259, 31.612, 9.047, 10.602, 15.297, 23.736], [1308.007611463687, 1295.232255392938, 1635.7156022903857, 1591.9470914135118, 1842.626676797663, 1943.7752089424932, 1313.3538030980428, 1610.245827573508, 1898.1885965874792, 1461.4744636649937, 1439.118756601732, 649.4614912893019], [2876, 2877, 2878, 2879, 2880, 2881, 2882, 2883, 2884, 2885, 2886, 2887]], [0, 5201, [52002, 52028, 52061, 52082, 52107, 52134, 52154], [21743.386, 21767.118, 21766.164, 21755.492, 21753.337, 21736.605, 21754.559], [36635.892, 36632.041, 36651.953, 36654.265, 36651.102, 36619.82, 36631.891], [9.739, 10.655, 10.756, 13.682, 12.993, 11.472, 20.773], [1272.197604274053, 1695.0311896881658, 1478.710356037596, 1685.2478686345016, 1501.6518005757273, 2283.27208609805, 2146.5801918050597], [2875, 2876, 2877, 2878, 2879, 2880, 2881]], [1, 5209, [52148, 52168, 52191, 52213, 52230], [3351.863, 3391.35, 3374.898, 3358.179, 3439.203], [52494.946, 52437.321, 52486.473, 52461.142, 52459.114], [13.345, 23.955, 17.772, 16.798, 41.98], [1398.917064903772, 2299.7425081947194, 1165.5129871990403, 1706.2861606125132, 1217.615186098299], [2881, 2882, 2883, 2884, 2885]], [0, 5216, [52237, 52258, 52273, 52291, 52312, 52329], [21639.449, 21708.333, 21641.659, 21605.942, 21604.047, 21555.796], [36668.376, 36703.935, 36646.104, 36643.322, 36598.484, 36650.099], [15.716, 25.494, 20.476, 19.833, 35.272, 22.0], [1836.5614696528783, 1286.0363211084828, 3358.902761750173, 4730.381380301398, 1790.8501987961324, 621.6202762201506], [2885, 2886, 2887, 2888, 2889, 2890]], [0, 5222, [52290, 52311, 52328, 52350, 52371, 52385, 52407, 52426], [21449.629, 21448.671, 21447.012, 21443.145, 21467.715, 21463.765, 21426.24, 21440.096], [36142.086, 36197.993, 36134.015, 36158.241, 36153.571, 36098.229, 36155.203, 36129.461], [22.729, 25.262, 16.918, 15.148, 19.513, 29.209, 15.089, 23.502], [1173.5695764668708, 2418.0063737207015, 1212.9336925261794, 778.5043538739026, 1310.5480784443707, 821.9094106048199, 1657.2764352269483, 1523.0745581167837], [2888, 2889, 2890, 2891, 2892, 2893, 2894, 2895]], [0, 5223, [52292, 52313, 52330, 52352, 52372, 52388, 52409, 52428], [22811.594, 22803.085, 22769.009, 22792.286, 22830.995, 22815.298, 22791.239, 22806.123], [36805.369, 36820.978, 36829.555, 36775.597, 36783.009, 36838.466, 36826.224, 36816.122], [11.633, 11.453, 13.808, 14.562, 13.497, 14.912, 15.095, 19.117], [1891.3827393746958, 1638.2431141315928, 1239.0655735331873, 2703.534241194162, 1481.2688286096766, 1028.0272456071104, 2130.1154362581615, 1597.5446489802398], [2888, 2889, 2890, 2891, 2892, 2893, 2894, 2895]], [2, 5248, [52526, 52545, 52566, 52583, 52597, 52615, 52635, 52647, 52660, 52673, 52692, 52707], [12446.823, 12455.532, 12490.1, 12464.968, 12456.807, 12505.311, 12471.498, 12476.307, 12494.1, 12474.956, 12468.753, 12456.606], [52810.108, 52767.805, 52749.829, 52796.114, 52767.937, 52776.236, 52802.393, 52791.124, 52795.506, 52810.921, 52814.842, 52789.904], [20.762, 11.339, 22.966, 13.314, 13.131, 15.329, 14.596, 14.587, 13.505, 16.07, 15.598, 16.229], [842.2037582207106, 1807.0545583184512, 2452.7160863345375, 1605.1314407414038, 2054.633551196176, 2221.491753680596, 1114.1622592286824, 1185.641372357209, 1831.7049232483637, 1549.1055852164955, 1576.1224982580634, 1412.7968630362918], [2901, 2902, 2903, 2904, 2905, 2906, 2907, 2908, 2909, 2910, 2911, 2912]], [0, 5250, [52553, 52569, 52585, 52601, 52620, 52636, 52651, 52665, 52678, 52695], [22774.782, 22786.084, 22803.805, 22736.986, 22779.045, 22823.681, 22826.49, 22799.963, 22784.376, 22758.327], [36829.216, 36781.047, 36834.634, 36814.409, 36765.544, 36845.474, 36836.754, 36599.319, 36564.801, 36590.782], [35.215, 19.169, 28.861, 29.493, 33.852, 36.806, 22.658, 8.156, 12.971, 8.671], [993.1892618016386, 679.3554727624628, 1191.9156818314127, 2333.0774704672053, 703.274795987824, 1357.9623380571622, 1895.9297733901724, 2426.522741327485, 2085.4841209681194, 1629.3437440246014], [2902, 2903, 2904, 2905, 2906, 2907, 2908, 2909, 2910, 2911]], [2, 5262, [52672, 52691, 52706, 52724, 52742, 52763], [11971.345, 11951.135, 11954.336, 11970.543, 11962.847, 11940.623], [52637.566, 52606.088, 52631.68, 52603.003, 52627.154, 52620.398], [24.116, 14.112, 17.088, 15.17, 15.527, 19.037], [1801.3969661875913, 1762.2339652898454, 1727.3286834416544, 1499.8349833745392, 1147.6241661899553, 1241.6411529420914], [2910, 2911, 2912, 2913, 2914, 2915]], [2, 5268, [52723, 52741, 52762, 52783, 52799, 52817, 52832, 52852], [11110.23, 11130.467, 11140.517, 11130.537, 11117.736, 11118.642, 11140.797, 11128.946], [52855.879, 53016.426, 52958.709, 52940.882, 52978.523, 52949.116, 52965.606, 53005.779], [41.009, 10.974, 13.036, 13.533, 14.605, 12.087, 13.053, 10.422], [929.2287727579005, 1602.7622517516036, 1632.4723537402551, 1526.5579359443093, 1585.8446272198705, 2128.9834523647773, 1778.2195792263967, 2499.5760758674696], [2913, 2914, 2915, 2916, 2917, 2918, 2919, 2920]], [1, 5289, [52893, 52911, 52930, 52948, 52965, 52981], [3394.577, 3403.297, 3399.747, 3307.159, 3341.549, 3409.407], [51950.0, 51979.478, 51975.125, 51827.968, 51976.448, 51988.254], [20.256, 13.478, 20.891, 30.72, 26.657, 18.128], [1165.8776636090086, 1313.5951655004617, 1292.6135443467313, 1294.7085916908466, 1231.9889034656612, 874.5209047564022], [2922, 2923, 2924, 2925, 2926, 2927]], [0, 5292, [52938, 52953, 52970, 52986, 53000, 53017, 53032, 53047, 53064, 53084, 53099, 53118, 53133, 53148, 53159, 53176, 53193, 53215, 53237, 53254], [22935.822, 22932.706, 22935.412, 22904.164, 22915.386, 22921.098, 22916.509, 22923.218, 22931.872, 22903.282, 22868.76, 22877.22, 22897.894, 22902.015, 22935.552, 22904.807, 22860.845, 22875.474, 22927.444, 22952.929], [36836.123, 36813.577, 36811.19, 36818.997, 36850.892, 36878.956, 36785.755, 36761.203, 36754.349, 36834.282, 36786.509, 36837.438, 36804.944, 36820.485, 36849.15, 36831.648, 36903.907, 36906.684, 36956.322, 36868.467], [16.793, 11.222, 12.507, 12.136, 12.685, 16.565, 11.129, 21.529, 18.825, 15.672, 16.797, 11.67, 14.926, 12.837, 12.178, 18.27, 25.087, 16.438, 38.941, 22.8], [2091.5457356049033, 2010.9148962085126, 3552.2219649350623, 2967.780312252498, 2415.710722393109, 6790.633074025299, 2093.818257977285, 1134.2534685179037, 2498.745651414007, 1829.5600554447917, 2463.778319137799, 2538.584402109927, 2021.2172232510163, 2135.70197178735, 1177.2191660419376, 1291.7835213493809, 1269.735585619818, 814.0028612432411, 2504.7016475614896, 471.0006454709349], [2924, 2925, 2926, 2927, 2928, 2929, 2930, 2931, 2932, 2933, 2934, 2935, 2936, 2937, 2938, 2939, 2940, 2941, 2942, 2943]], [0, 5336, [53585, 53600, 53617, 53635, 53649, 53667, 53682, 53695, 53709, 53726], [22891.679, 22911.315, 22901.035, 22918.175, 22892.147, 22867.462, 22899.099, 22917.728, 22887.017, 22908.376], [36780.242, 36748.067, 36759.591, 36826.96, 36756.015, 36773.364, 36758.027, 36801.634, 36822.666, 36762.285], [14.803, 11.675, 12.929, 18.473, 13.654, 16.156, 13.836, 24.344, 16.102, 24.728], [1700.8808968040767, 2361.141640574323, 1621.0583208496848, 1907.0673668597447, 1299.7703518751944, 1278.9510793332984, 1156.0058196168663, 1779.051512095378, 2211.2324729905986, 752.2802724339991], [2963, 2964, 2965, 2966, 2967, 2968, 2969, 2970, 2971, 2972]], [1, 5339, [53558, 53579, 53596, 53612, 53628, 53645, 53660, 53678, 53691, 53704, 53719, 53733, 53751, 53769, 53785, 53795], [4285.501, 4173.981, 4164.666, 4232.701, 4094.267, 4225.437, 4160.823, 4194.085, 4285.446, 4209.182, 4231.298, 4194.772, 4205.839, 4188.855, 4154.992, 4162.176], [51679.307, 51584.054, 51518.909, 51524.262, 51561.63, 51579.219, 51670.209, 51675.56, 51687.762, 51625.94, 51558.454, 51616.893, 51540.368, 51493.249, 51559.023, 51543.237], [26.92, 26.985, 30.515, 24.481, 17.166, 28.148, 30.86, 20.679, 15.895, 34.412, 27.414, 32.624, 30.408, 23.736, 22.61, 22.623], [777.6452964584124, 1505.4879069782874, 944.1564610197319, 631.6904615709727, 1142.8360155772252, 1406.0615722986424, 805.6295782517842, 3073.0600153249607, 47033.003376923654, 2307.552342144306, 481.5745787686699, 1851.6214676787058, 634.9890005428207, 713.9676442586004, 3764.220786433731, 458.43655415973666], [2962, 2963, 2964, 2965, 2966, 2967, 2968, 2969, 2970, 2971, 2972, 2973, 2974, 2975, 2976, 2977]], [1, 5373, [54093, 54104, 54114, 54127, 54151, 54169, 54187, 54200, 54216, 54239, 54256], [3439.132, 3426.229, 3424.608, 3398.383, 3437.238, 3501.079, 3488.206, 3435.716, 3451.462, 3402.526, 3456.917], [51960.222, 51887.886, 51925.52, 51893.879, 51951.292, 51932.623, 51853.272, 51899.858, 51902.714, 51911.801, 51920.256], [32.292, 21.238, 9.417, 17.265, 15.751, 25.863, 16.079, 15.968, 18.161, 14.359, 18.168], [1299.986645705197, 2918.204269236711, 615.5257374987968, 1428.9858255380875, 1966.2513098929294, 1978.208339676855, 1237.6576319314438, 1005.4967713632235, 2827.2141226793888, 1498.9579663389075, 421.1904329441025], [2995, 2996, 2997, 2998, 2999, 3000, 3001, 3002, 3003, 3004, 3005]], [0, 5401, [54341, 54365, 54398, 54427, 54461, 54486], [22911.52, 22882.259, 22834.819, 22799.88, 22782.456, 22770.129], [36779.891, 36698.021, 36665.375, 36745.026, 36754.134, 36769.939], [21.342, 9.421, 24.71, 16.164, 23.797, 21.505], [934.7962578997428, 971.4522324061064, 1569.1294442856386, 17449.59243138398, 5805.768207711602, 6821.543335923483], [3009, 3010, 3011, 3012, 3013, 3014]], [0, 5402, [54343, 54369, 54402, 54432, 54464, 54489, 54514], [23716.107, 23761.553, 23761.826, 23817.232, 23781.94, 23818.61, 23917.91], [37260.018, 37283.411, 37352.831, 37255.774, 37404.153, 37381.071, 37353.505], [32.841, 23.608, 28.334, 22.82, 25.159, 17.077, 35.647], [821.0595430591452, 1230.760248051335, 2506.2499734574985, 538.884797113816, 1329.674883662387, 350.9690825079118, 4274.747331060317], [3009, 3010, 3011, 3012, 3013, 3014, 3015]], [1, 5403, [54333, 54357, 54388, 54419, 54450, 54477], [5514.069, 5463.766, 5469.886, 5506.26, 5531.65, 5517.148], [50926.49, 50912.429, 50844.285, 50868.676, 50877.641, 50933.03], [21.41, 21.286, 19.314, 16.928, 19.462, 24.289], [4099.303392828777, 2705.6193707360144, 1180.3543945472272, 846.7936841990861, 1364.5165916829442, 2427.3006643057242], [3009, 3010, 3011, 3012, 3013, 3014]], [0, 5409, [54368, 54401, 54431, 54465, 54490, 54515, 54534, 54557, 54587, 54610], [23819.167, 23820.94, 23856.167, 23877.503, 23905.577, 23925.646, 23875.873, 23893.71, 23871.722, 23859.873], [36689.172, 36620.083, 36629.001, 36671.949, 36705.338, 36735.742, 36639.06, 36729.569, 36637.615, 36653.003], [21.24, 23.867, 17.576, 22.846, 17.842, 24.617, 24.674, 19.301, 24.039, 15.094], [793.9977378909974, 969.4461825560871, 1013.9831176775426, 647.0927441927363, 452.46491603966865, 919.5681217687994, 619.3660584421457, 681.4135448043965, 566.7625947857485, 641.3612112529418], [3010, 3011, 3012, 3013, 3014, 3015, 3016, 3017, 3018, 3019]], [0, 5414, [54484, 54509, 54530, 54551, 54580, 54604], [21820.002, 21801.595, 21812.324, 21771.749, 21809.155, 21793.144], [36287.522, 36173.368, 36234.875, 36187.052, 36180.818, 36190.022], [42.433, 14.392, 26.521, 22.005, 15.406, 24.458], [1692.7158102039728, 2372.2362262835873, 1855.1707450842941, 1764.3200061123136, 995.5568285168755, 722.3780882084583], [3014, 3015, 3016, 3017, 3018, 3019]], [0, 5415, [54485, 54510, 54531, 54553, 54582, 54605, 54632, 54654, 54675, 54698, 54726, 54747, 54771, 54792, 54814, 54837, 54860, 54880, 54897, 54914, 54939, 54961, 54985, 55010, 55032, 55052, 55079], [22763.443, 22718.345, 22739.661, 22650.063, 22678.685, 22643.438, 22637.163, 22760.772, 22769.501, 22768.455, 22767.903, 22796.22, 22769.909, 22805.351, 22796.576, 22815.209, 22812.331, 22846.073, 22830.361, 22852.319, 22848.579, 22902.22, 22846.604, 22863.948, 22861.425, 22882.728, 22882.385], [36768.353, 36828.528, 36901.431, 36944.697, 36908.043, 36907.729, 36927.857, 36861.022, 36814.727, 36817.011, 36810.919, 36817.154, 36820.061, 36786.645, 36797.754, 36793.45, 36781.179, 36773.805, 36769.109, 36805.108, 36761.271, 36743.832, 36772.689, 36785.844, 36718.334, 36773.66, 36794.017], [21.449, 22.491, 14.498, 14.035, 19.13, 17.2, 23.094, 20.319, 15.989, 13.563, 16.088, 13.232, 11.655, 13.094, 13.266, 11.159, 10.476, 16.87, 14.556, 13.038, 19.989, 23.773, 13.288, 16.891, 23.722, 17.278, 15.343], [6653.736532532586, 4531.828147527729, 1479.2948819979463, 1253.7591237381307, 2430.285499418518, 1366.3668977892878, 1044.8143305382819, 4630.1489756021465, 4529.1462696549, 5582.523908642399, 6477.291383384245, 4592.8382787865385, 3827.288225678003, 4635.36717304037, 5084.988298059407, 7246.130266561728, 4408.079223391094, 5274.942311460276, 2101.266321836277, 2294.8437790265343, 2124.194072195744, 853.6055924733527, 743.0228836066498, 1313.8777597351357, 1114.3618471649281, 1597.1084739092485, 1828.4044481204942], [3014, 3015, 3016, 3017, 3018, 3019, 3020, 3021, 3022, 3023, 3024, 3025, 3026, 3027, 3028, 3029, 3030, 3031, 3032, 3033, 3034, 3035, 3036, 3037, 3038, 3039, 3040]], [2, 5420, [54525, 54547, 54572, 54600, 54626], [11549.179, 11527.241, 11496.846, 11586.046, 11592.859], [52535.234, 52505.4, 52497.43, 52501.609, 52535.648], [16.727, 13.854, 17.069, 24.533, 24.292], [5281.942904359894, 2190.7320329289805, 1252.8453324424559, 4129.203255831675, 7804.275147144368], [3016, 3017, 3018, 3019, 3020]], [1, 5454, [54828, 54847, 54875, 54891, 54904, 54928, 54951, 54979, 55001, 55024, 55045, 55070, 55094, 55111, 55133, 55155, 55170, 55192, 55210, 55234, 55254], [3224.977, 3231.498, 3264.555, 3255.431, 3233.175, 3204.193, 3195.436, 3187.181, 3220.07, 3195.312, 3189.705, 3199.937, 3233.413, 3162.234, 3202.466, 3181.96, 3136.051, 3193.767, 3184.646, 3198.594, 3251.497], [52369.104, 52237.686, 52282.642, 52323.973, 52362.463, 52285.763, 52370.792, 52353.448, 52384.608, 52374.919, 52322.886, 52308.382, 52313.003, 52309.258, 52276.045, 52276.705, 52324.495, 52299.818, 52309.793, 52355.33, 52275.464], [29.239, 20.22, 17.066, 23.299, 19.43, 24.525, 19.596, 15.703, 18.367, 19.668, 17.119, 19.305, 23.227, 16.719, 27.307, 14.113, 19.958, 19.274, 12.858, 23.663, 33.934], [642.6040190129982, 3086.334988807032, 5497.440547786902, 1329.0660957106847, 510.47144769810905, 2080.1399482206016, 1624.7492213185276, 721.6131556273987, 1022.0114152835154, 863.9493343953854, 1460.5427006768916, 1146.8486489791467, 2649.3519801752695, 2003.5453273174978, 1670.4996887139262, 980.0623848865122, 779.3024849480278, 1479.4417609243771, 1170.1595768184973, 1115.5511601707437, 1413.6445602417552], [3029, 3030, 3031, 3032, 3033, 3034, 3035, 3036, 3037, 3038, 3039, 3040, 3041, 3042, 3043, 3044, 3045, 3046, 3047, 3048, 3049]], [2, 5469, [54956, 54981, 55004, 55027, 55048, 55074, 55096, 55116, 55136, 55157, 55177, 55195], [11922.918, 11976.564, 11918.406, 11955.339, 11942.023, 12089.779, 11939.445, 11945.966, 11977.442, 11988.382, 11927.636, 11947.249], [52589.351, 52540.671, 52557.25, 52576.836, 52547.434, 52498.09, 52572.594, 52504.007, 52593.619, 52514.669, 52576.684, 52545.155], [35.743, 17.734, 30.076, 23.59, 28.121, 31.691, 22.084, 18.651, 17.942, 35.292, 19.381, 17.758], [2695.0148319172013, 819.9835852534336, 747.4316922993874, 1554.495450042675, 1101.3659452035474, 3507.3184499274653, 1559.4082453701471, 704.378719251433, 886.1106997045011, 906.1996652991274, 13895.19576272088, 650.6948736251531], [3035, 3036, 3037, 3038, 3039, 3040, 3041, 3042, 3043, 3044, 3045, 3046]], [1, 5473, [55025, 55046, 55072, 55095, 55113, 55134, 55156, 55173, 55193, 55211, 55236, 55256], [5569.615, 5545.666, 5559.482, 5589.835, 5555.647, 5528.968, 5557.015, 5526.65, 5606.814, 5501.635, 5544.528, 5527.937], [50941.695, 50873.521, 50916.481, 50891.251, 50946.227, 50932.837, 50920.527, 50942.805, 50903.113, 50937.943, 50980.004, 50922.003], [15.72, 12.445, 17.357, 18.159, 20.067, 15.095, 16.659, 27.06, 27.842, 23.289, 28.369, 19.549], [2174.4604123972795, 2285.236136985885, 1054.1922917907543, 2209.3125804685114, 992.3180857607018, 811.4291791646406, 1122.8980580167454, 1484.8336667818728, 659.2079041898635, 1007.5828378443226, 1376.867668771263, 699.525925910307], [3038, 3039, 3040, 3041, 3042, 3043, 3044, 3045, 3046, 3047, 3048, 3049]], [0, 5481, [55123, 55141, 55160, 55185, 55198, 55220, 55243, 55260, 55274, 55290, 55311, 55328, 55354, 55381, 55404, 55423, 55443, 55461, 55484, 55509, 55534, 55557, 55579, 55604, 55621, 55639], [22863.767, 22887.176, 22908.631, 22854.683, 22905.652, 22845.444, 22857.093, 22822.056, 22763.322, 22690.2, 22724.673, 22757.145, 22695.271, 22695.162, 22601.534, 22683.68, 22881.116, 22906.086, 22893.634, 22897.052, 22889.72, 22899.553, 22905.003, 22846.589, 22873.669, 22901.128], [36759.981, 36788.835, 36760.749, 36751.502, 36764.071, 36705.376, 36762.856, 36732.831, 36695.181, 36632.293, 36657.048, 36709.43, 36714.89, 36697.886, 36659.99, 36688.325, 36759.376, 36705.947, 36753.908, 36770.53, 36750.879, 36743.817, 36744.873, 36742.426, 36769.587, 36752.92], [18.434, 18.405, 22.823, 24.975, 13.181, 31.408, 12.293, 23.323, 21.423, 13.593, 21.488, 20.199, 19.604, 16.558, 16.539, 17.226, 23.55, 22.932, 21.487, 12.914, 22.03, 18.949, 20.122, 20.713, 17.083, 15.651], [2460.9727318496334, 2330.3085987583218, 1771.2319142338524, 2138.95637455735, 1066.8553898253238, 1886.0709550518552, 1497.1001777745112, 2306.439289038573, 5233.462400843574, 3148.028548431815, 3933.647876841106, 4047.81389156532, 6780.504143362617, 4142.700800749382, 1201.9440633856952, 4243.49370935044, 940.800104612352, 1002.2649142343057, 2525.8386396451665, 1292.7580660627527, 1248.4106419388845, 916.1311467493884, 1839.2885480998827, 1016.5595893581074, 1470.0770791917603, 486.54239396026395], [3042, 3043, 3044, 3045, 3046, 3047, 3048, 3049, 3050, 3051, 3052, 3053, 3054, 3055, 3056, 3057, 3058, 3059, 3060, 3061, 3062, 3063, 3064, 3065, 3066, 3067]], [1, 5494, [55302, 55319, 55343, 55372, 55397], [3249.855, 3181.042, 3210.096, 3173.254, 3239.092], [52326.298, 52337.224, 52306.992, 52309.022, 52328.192], [20.666, 20.951, 24.51, 19.896, 27.081], [3898.2277297209257, 1020.1384168510765, 2638.232507857268, 1787.341070995356, 722.467434910563], [3052, 3053, 3054, 3055, 3056]], [1, 5512, [55477, 55501, 55527, 55550, 55574, 55600], [5491.309, 5451.576, 5455.208, 5540.372, 5559.085, 5406.02], [50853.848, 50917.977, 50896.912, 50859.096, 50995.872, 50922.698], [18.821, 27.238, 32.811, 11.742, 12.075, 29.857], [526.181836179738, 843.7510550415706, 874.5963185101549, 336.1175007418725, 351.4087417469536, 1715.9909838996873], [3060, 3061, 3062, 3063, 3064, 3065]], [0, 5525, [55640, 55653, 55670, 55684, 55708, 55725, 55734, 55757, 55778, 55795, 55812, 55838, 55862, 55881, 55896, 55912, 55923, 55947, 55964, 55975, 55992, 56003, 56018, 56038, 56058, 56083, 56106, 56134, 56157, 56182, 56207, 56228, 56244, 56262, 56285], [24189.867, 24235.443, 24251.412, 24232.885, 24256.7, 24235.071, 24257.507, 24240.474, 24257.451, 24215.596, 24234.063, 24236.116, 24240.367, 24218.423, 24227.429, 24229.704, 24244.207, 24248.142, 24252.609, 24215.628, 24230.476, 24223.337, 24233.297, 24246.153, 24251.605, 24205.953, 24243.407, 24220.934, 24198.029, 24238.934, 24212.546, 24234.472, 24195.711, 24220.84, 24289.101], [37285.837, 37271.292, 37284.618, 37281.863, 37286.107, 37286.71, 37264.241, 37283.011, 37268.071, 37251.56, 37280.661, 37290.729, 37302.194, 37282.693, 37290.859, 37279.313, 37299.858, 37296.193, 37294.286, 37272.354, 37295.367, 37244.645, 37303.996, 37294.142, 37302.521, 37303.206, 37273.765, 37324.317, 37318.708, 37277.519, 37286.334, 37299.858, 37266.504, 37324.123, 37239.96], [16.625, 8.417, 9.043, 9.891, 9.203, 9.604, 10.773, 13.011, 13.585, 12.766, 8.995, 7.91, 8.227, 8.914, 10.775, 10.166, 10.256, 10.373, 14.003, 10.909, 14.7, 13.314, 14.18, 15.8, 24.416, 18.634, 14.508, 28.1, 9.625, 11.31, 11.023, 11.76, 21.458, 17.469, 16.293], [1052.0067783087313, 2328.9407641722696, 1737.8610695851742, 1954.224186683544, 1492.1925505743486, 1750.8204057853493, 1585.6091629931818, 1609.0129776712167, 1954.768851892922, 975.8035916857973, 1962.440569815944, 1999.7312448250343, 2317.119420933075, 2358.859309377583, 1654.8403991641078, 2092.047420750129, 2025.221105327202, 1617.5551932893668, 1364.0360547378568, 1409.7720410792845, 1646.6232115152618, 972.3477511323779, 853.7955121758432, 1274.5239168855485, 846.3794313962796, 940.0960950996567, 890.2943915140676, 1006.0754837702804, 635.2471560344718, 1290.2074035303706, 1154.6020706321674, 1445.1272695008154, 715.8315047358923, 696.5090489833217, 1371.4423733102863], [3067, 3068, 3069, 3070, 3071, 3072, 3073, 3074, 3075, 3076, 3077, 3078, 3079, 3080, 3081, 3082, 3083, 3084, 3085, 3086, 3087, 3088, 3089, 3090, 3091, 3092, 3093, 3094, 3095, 3096, 3097, 3098, 3099, 3100, 3101]], [0, 5527, [55669, 55681, 55706, 55721, 55733, 55753], [22838.307, 22901.257, 22871.767, 22907.462, 22840.671, 22854.937], [36745.845, 36700.264, 36777.448, 36744.348, 36724.534, 36762.085], [16.762, 15.097, 18.763, 14.447, 15.032, 16.307], [1060.4339667394804, 874.782457949349, 1825.1299425565198, 1438.8539359845875, 1104.400451487042, 561.4384824725604], [3069, 3070, 3071, 3072, 3073, 3074]], [1, 5531, [55679, 55700, 55718, 55731, 55749, 55774, 55788, 55807, 55831, 55854, 55874, 55889, 55910, 55919, 55936, 55958, 55973, 55984, 56000, 56012, 56034, 56053, 56071, 56097, 56123], [4491.49, 4475.342, 4441.489, 4463.497, 4441.555, 4459.773, 4467.511, 4481.935, 4480.161, 4357.961, 4480.937, 4434.827, 4515.386, 4458.272, 4476.948, 4476.376, 4507.003, 4481.435, 4480.28, 4550.746, 4540.235, 4471.605, 4447.229, 4481.722, 4521.877], [51954.421, 51956.497, 51971.257, 51998.458, 51989.343, 51966.987, 51997.236, 51980.297, 52001.933, 51930.675, 51962.749, 51900.441, 52020.861, 52035.215, 52025.53, 52036.514, 51948.205, 52032.075, 52014.889, 52052.619, 51972.713, 52029.699, 51969.843, 51996.595, 52044.052], [25.118, 13.432, 12.71, 18.376, 15.607, 16.357, 15.778, 22.219, 12.046, 19.621, 24.408, 38.023, 19.646, 25.747, 20.938, 15.13, 27.895, 20.245, 19.537, 33.146, 21.429, 30.452, 14.088, 19.626, 22.116], [629.8208511751433, 1315.8832021707522, 2410.6105265946703, 1637.8314729957785, 2963.48566590162, 1885.471238074354, 1397.9143737284912, 1431.3412358920245, 995.7394708897219, 774.9004368651181, 712.1942865089519, 1935.1528428784532, 1500.375405069516, 1752.626753770916, 831.8458450342757, 750.167606644427, 2230.0031054974347, 1476.2185121711311, 908.6542737995643, 1665.251517694752, 3372.2958711904985, 1043.4349226932939, 1113.0226855139877, 1048.218683305581, 5145.273287662983], [3070, 3071, 3072, 3073, 3074, 3075, 3076, 3077, 3078, 3079, 3080, 3081, 3082, 3083, 3084, 3085, 3086, 3087, 3088, 3089, 3090, 3091, 3092, 3093, 3094]], [1, 5569, [56172, 56198, 56218, 56237, 56254, 56275, 56297, 56324, 56348, 56363, 56379, 56394, 56409, 56419, 56428, 56435, 56452, 56466, 56477, 56484, 56505], [4418.96, 4449.686, 4464.359, 4451.701, 4573.518, 4448.842, 4456.883, 4469.533, 4459.55, 4419.833, 4475.437, 4459.586, 4472.282, 4495.916, 4388.362, 4449.547, 4472.43, 4494.051, 4467.895, 4483.75, 4449.734], [51947.678, 51959.267, 51928.722, 52002.063, 51957.799, 51955.473, 51999.629, 51977.796, 51956.063, 51990.016, 52024.367, 52021.231, 52000.309, 52010.859, 51979.097, 52007.838, 51933.881, 51957.719, 51950.165, 51955.496, 51951.127], [21.429, 19.44, 31.135, 34.333, 4.135, 21.373, 24.851, 26.712, 30.41, 32.236, 15.828, 34.232, 30.121, 23.962, 35.056, 22.061, 18.041, 31.211, 15.089, 20.704, 13.29], [1321.2398047126762, 983.5706065997451, 1038.9250371699325, 1007.6289072810267, 275.50454707656, 1429.2877831370506, 1199.4837033900562, 673.9478374269298, 1035.4335564831285, 1183.9411029977027, 946.1051321934775, 817.3725975036552, 674.662996119868, 411.54490351797324, 710.9774413232611, 1470.549496348205, 783.05330200993, 1587.630191212433, 2498.5330028618037, 1575.2779639879948, 1301.78582995412], [3096, 3097, 3098, 3099, 3100, 3101, 3102, 3103, 3104, 3105, 3106, 3107, 3108, 3109, 3110, 3111, 3112, 3113, 3114, 3115, 3116]], [1, 5571, [56148, 56174, 56199, 56221, 56239], [5528.184, 5572.298, 5557.252, 5469.026, 5508.104], [50921.869, 50878.96, 50837.538, 50878.847, 50922.525], [21.571, 18.575, 25.75, 25.31, 20.168], [5314.131700410209, 1351.520692446579, 1177.5719482063519, 1433.2103355820136, 5194.405861289729], [3095, 3096, 3097, 3098, 3099]], [0, 5590, [56548, 56566, 56589, 56622, 56648], [21644.993, 21651.482, 21709.731, 21644.94, 21655.395], [36041.998, 36051.682, 35986.699, 36001.679, 35951.044], [23.366, 20.668, 22.874, 26.379, 27.884], [2784.5069487636324, 2101.5675837316644, 972.9954371744931, 1863.1701389782447, 758.1236729143726], [3120, 3121, 3122, 3123, 3124]], [2, 5593, [56543, 56563, 56584, 56620, 56646, 56677, 56712, 56740, 56769, 56796, 56820], [12356.835, 12433.128, 12505.686, 12515.149, 12428.107, 12404.998, 12416.84, 12389.96, 12384.066, 12423.154, 12383.039], [52817.474, 52837.603, 52849.652, 52840.729, 52842.345, 52837.355, 52866.195, 52864.332, 52870.52, 52785.348, 52865.798], [29.425, 16.859, 28.976, 10.518, 15.996, 22.061, 16.166, 22.869, 18.709, 17.344, 20.752], [879.3826622090471, 1310.6143888207853, 3363.6319389399505, 88274.40445567296, 2368.762927686488, 2342.0587467120495, 2441.372083736229, 2198.079242741774, 1655.4422466831625, 13170.386546675969, 1101.256288157494], [3120, 3121, 3122, 3123, 3124, 3125, 3126, 3127, 3128, 3129, 3130]], [2, 5601, [56562, 56583, 56617, 56644, 56674, 56709, 56739, 56766, 56794], [10762.064, 10782.361, 10768.425, 10737.814, 10707.949, 10646.796, 10668.049, 10646.384, 10702.478], [52435.826, 52395.607, 52431.15, 52426.786, 52443.25, 52426.102, 52398.898, 52384.465, 52374.624], [18.285, 18.289, 13.021, 7.611, 11.125, 12.342, 11.532, 14.373, 13.299], [1133.0467436668232, 1674.7800338843972, 2048.6404542321516, 1899.57814452534, 1956.3603449292343, 1851.7193880819932, 2156.8918523616007, 3004.470615139288, 2176.355323405025], [3121, 3122, 3123, 3124, 3125, 3126, 3127, 3128, 3129]], [0, 5613, [56715, 56743, 56773, 56800, 56824, 56851, 56869, 56894, 56916, 56943, 56963, 56986], [21897.202, 21860.016, 21823.55, 21853.189, 21836.147, 21778.291, 21773.802, 21834.997, 21852.084, 21845.121, 21868.846, 21837.48], [36853.816, 36820.743, 36753.156, 36776.551, 36742.639, 36696.138, 36739.054, 36708.894, 36739.659, 36762.04, 36782.628, 36750.273], [20.324, 22.08, 24.434, 16.901, 27.978, 19.72, 28.23, 29.991, 20.8, 16.657, 17.027, 27.998], [853.4019341386341, 1367.9720560987912, 1245.6063570524254, 2015.6680667362004, 1597.1880128788812, 7581.926796027585, 2510.539021015098, 2373.653342367108, 2298.021630486483, 2403.2045993392617, 2025.4906580878921, 1116.0285853731755], [3126, 3127, 3128, 3129, 3130, 3131, 3132, 3133, 3134, 3135, 3136, 3137]], [2, 5619, [56741, 56770, 56797, 56821, 56847], [12791.115, 12809.444, 12752.663, 12913.721, 12836.227], [52870.328, 52823.424, 52808.542, 52820.095, 52829.12], [29.296, 29.756, 37.365, 24.278, 25.18], [1686.9127923483097, 1203.5296938748684, 2904.818487324775, 560.1648170788275, 4710.513020356239], [3127, 3128, 3129, 3130, 3131]], [0, 5620, [56772, 56799, 56823, 56850, 56868, 56893, 56915, 56942, 56962, 56985, 57009, 57026], [21804.225, 21719.166, 21761.334, 21709.516, 21747.229, 21750.06, 21804.973, 21766.172, 21795.56, 21777.827, 21729.836, 21756.191], [36100.74, 36061.83, 35987.604, 36028.934, 36018.575, 36041.587, 36053.482, 36005.129, 36032.048, 36034.895, 36063.544, 35980.501], [17.044, 20.081, 13.072, 24.207, 23.144, 22.676, 21.815, 14.683, 14.192, 9.736, 20.731, 20.041], [546.9966390581396, 3644.047052151004, 845.5390325853375, 1071.3717041284922, 2478.185792521643, 2912.909281468661, 989.1223115676363, 1548.2045392942289, 3170.5403531326956, 2702.6562588178317, 958.6317549020048, 1210.8245732803491], [3128, 3129, 3130, 3131, 3132, 3133, 3134, 3135, 3136, 3137, 3138, 3139]], [2, 5631, [56981, 57005, 57023, 57042, 57060], [10599.075, 10601.33, 10598.914, 10537.508, 10557.514], [52386.805, 52381.895, 52450.583, 52375.635, 52342.802], [18.533, 17.277, 19.909, 20.185, 22.842], [1942.4116634740378, 2098.311960975302, 11992.386934298604, 1212.226774052678, 2419.680126896528], [3137, 3138, 3139, 3140, 3141]], [1, 5639, [57040, 57059, 57076, 57092, 57109, 57128, 57147, 57163, 57184, 57201, 57220, 57240, 57263, 57280, 57294, 57306], [3406.943, 3412.382, 3409.704, 3364.594, 3399.085, 3366.056, 3381.662, 3386.937, 3423.569, 3434.558, 3372.104, 3390.452, 3483.29, 3449.498, 3440.773, 3415.719], [52173.134, 52198.305, 52233.162, 52237.369, 52219.003, 52285.096, 52245.764, 52223.79, 52216.003, 52254.075, 52242.679, 52212.31, 52186.554, 52220.476, 52210.87, 52232.618], [22.733, 14.607, 14.912, 20.461, 13.47, 13.359, 14.189, 13.908, 16.977, 12.491, 15.128, 17.103, 17.363, 15.284, 14.824, 20.228], [1230.6896177090675, 1095.8924785669312, 1833.4396747813803, 1686.469350348888, 1484.327533335055, 2002.945771475713, 1512.9857886135421, 1462.274230977666, 1489.7965250356099, 2513.027910689878, 1381.285818406402, 1516.7958759823546, 1818.778496787624, 903.5412284055534, 1124.4863089409532, 851.2719478221575], [3140, 3141, 3142, 3143, 3144, 3145, 3146, 3147, 3148, 3149, 3150, 3151, 3152, 3153, 3154, 3155]], [2, 5647, [57095, 57114, 57131, 57150, 57167, 57188, 57206, 57223, 57244, 57268, 57283, 57297, 57311, 57327], [12400.687, 12364.269, 12401.02, 12380.982, 12398.547, 12371.334, 12401.337, 12349.615, 12417.321, 12422.439, 12363.124, 12435.182, 12455.398, 12419.065], [52675.04, 52686.856, 52752.556, 52700.079, 52723.28, 52739.617, 52661.224, 52771.852, 52631.553, 52676.478, 52713.108, 52709.04, 52772.302, 52699.516], [19.757, 16.833, 13.203, 13.65, 11.582, 19.999, 15.259, 31.701, 18.297, 16.964, 20.386, 15.386, 14.155, 17.252], [2871.611873945878, 1426.1583606234483, 1937.226594294256, 1407.086123252242, 1544.4560527200888, 1189.4113992104035, 451.45164183727593, 1634.1006626951996, 977.5448956018689, 516.5475492679191, 962.9878313260833, 1212.459863693146, 1182.357892097397, 1623.523593264944], [3143, 3144, 3145, 3146, 3147, 3148, 3149, 3150, 3151, 3152, 3153, 3154, 3155, 3156]], [2, 5649, [57130, 57149, 57166, 57187, 57205, 57222, 57242, 57266, 57282, 57296, 57308, 57323, 57340], [10608.45, 10560.506, 10670.237, 10770.918, 10695.844, 10671.599, 10641.778, 10755.754, 10720.717, 10637.685, 10589.852, 10732.787, 10809.842], [52400.894, 52299.519, 52317.964, 52350.773, 52430.673, 52343.693, 52284.895, 52321.952, 52377.452, 52361.106, 52340.014, 52416.006, 52420.832], [38.308, 17.747, 28.352, 16.69, 21.897, 30.72, 21.464, 30.364, 29.662, 19.91, 19.962, 22.614, 23.897], [2177.0086177378344, 877.8939361871799, 3678.1553116036716, 1016.6627971267471, 9045.253443323183, 6059.649755047629, 6238.945683182634, 2079.8786650643005, 2811.110021096389, 4984.236779505264, 1882.8781149185404, 1113.6074397467532, 1306.6079683220744], [3145, 3146, 3147, 3148, 3149, 3150, 3151, 3152, 3153, 3154, 3155, 3156, 3157]], [1, 5651, [57148, 57164, 57185, 57202, 57221], [5714.313, 5670.923, 5726.122, 5663.739, 5708.048], [50985.246, 51015.081, 50972.946, 51001.952, 51001.886], [20.957, 24.042, 19.197, 21.989, 13.234], [653.3908489161715, 470.0525036500231, 1053.8573132913268, 656.6788022365137, 1221.6016421123368], [3146, 3147, 3148, 3149, 3150]], [1, 5667, [57356, 57375, 57389, 57414, 57431, 57450, 57465, 57480, 57494], [3509.583, 3444.524, 3373.263, 3472.715, 3380.904, 3412.873, 3552.498, 3474.601, 3513.295], [52283.72, 52234.388, 52212.063, 52245.522, 52240.493, 52263.006, 52178.098, 52226.192, 52191.593], [25.657, 11.975, 20.232, 39.285, 20.887, 21.693, 36.985, 30.173, 20.47], [4220.090149826318, 728.6709805285817, 856.5984350700415, 1386.0798880730497, 1186.2520103005934, 1155.8657517313397, 2605.332250335971, 2387.6953775815596, 1256.61937719622], [3158, 3159, 3160, 3161, 3162, 3163, 3164, 3165, 3166]], [0, 5684, [57549, 57562, 57578, 57593, 57608, 57623, 57637, 57655], [24193.989, 24203.707, 24214.732, 24201.72, 24200.363, 24206.729, 24176.752, 24185.352], [36925.229, 36902.368, 36912.316, 36874.999, 36893.008, 36913.524, 36922.456, 36920.954], [15.799, 7.292, 10.226, 18.827, 12.384, 8.539, 10.816, 17.551], [825.7078342791214, 2019.841814706168, 1735.4181442991942, 618.8467929215335, 1188.8144890715448, 1267.045324134853, 1473.6671303496646, 1308.1584186404546], [3169, 3170, 3171, 3172, 3173, 3174, 3175, 3176]], [0, 5713, [57923, 57939, 57956, 57974, 57988, 57996, 58008, 58020, 58031, 58052], [22291.271, 22373.778, 22374.404, 22368.847, 22379.238, 22406.369, 22374.296, 22376.562, 22397.417, 22392.14], [36415.935, 36470.551, 36427.739, 36402.09, 36382.95, 36420.843, 36439.947, 36440.838, 36394.859, 36439.463], [13.947, 18.74, 9.833, 17.587, 16.735, 13.326, 30.13, 19.539, 15.134, 9.36], [1526.2722029363547, 730.3932957307236, 1335.7309653606421, 1203.0634950376166, 608.6945961852485, 1448.4542023121514, 966.4084091582674, 1138.7103113914577, 1210.9863956240154, 1473.204169958269], [3196, 3197, 3198, 3199, 3200, 3201, 3202, 3203, 3204, 3205]], [1, 5732, [58164, 58180, 58193, 58209, 58220], [3510.158, 3524.304, 3380.427, 3446.5, 3529.573], [52201.618, 52163.505, 52239.07, 52201.079, 52231.176], [22.013, 26.004, 29.698, 6.53, 15.649], [1384.3941592852796, 778.8931336508374, 1125.6184224185881, 269.2342294208654, 21067.590263048394], [3214, 3215, 3216, 3217, 3218]], [2, 5741, [58252, 58268, 58282, 58300, 58311, 58326, 58348, 58360, 58378, 58392, 58409, 58426], [11896.564, 11856.351, 11897.273, 11927.657, 11882.103, 11851.11, 11875.204, 11888.725, 11895.817, 11913.683, 11881.799, 11892.626], [52862.305, 52891.243, 52930.392, 52895.372, 52902.621, 52869.3, 52867.856, 52858.605, 52879.518, 52943.105, 52900.235, 52863.369], [18.566, 14.241, 20.948, 15.181, 13.86, 13.501, 14.722, 14.662, 16.863, 18.084, 18.668, 23.99], [1072.9635677064555, 1658.6370555591632, 1167.1845817848432, 1780.883257922382, 1384.9572106576604, 1213.0500335055724, 2285.4860197174667, 1554.1694400019226, 1735.6551125563876, 709.2647267854825, 1350.5074326620756, 2404.0440803727156], [3221, 3222, 3223, 3224, 3225, 3226, 3227, 3228, 3229, 3230, 3231, 3232]], [0, 5772, [58689, 58712, 58739, 58764, 58788, 58815], [24515.677, 24541.689, 24605.354, 24569.174, 24550.674, 24608.942], [37108.562, 37169.408, 37190.764, 37189.86, 37200.566, 37143.74], [29.21, 26.079, 19.665, 18.793, 21.177, 21.663], [8220.507286211601, 2684.581736298483, 986.0328618878419, 1108.071130549939, 1567.2439080049899, 1224.1591225769344], [3251, 3252, 3253, 3254, 3255, 3256]], [0, 5777, [58733, 58761, 58786, 58812, 58832, 58850], [22738.765, 22720.077, 22701.29, 22795.668, 22755.782, 22688.251], [36840.864, 36879.992, 36830.358, 36707.543, 36775.782, 36819.411], [16.142, 16.962, 19.897, 21.982, 25.894, 32.695], [1227.9460881385046, 2226.2866351381103, 1056.3139572987077, 4377.069806310581, 1828.7579825076568, 1366.5969116890305], [3253, 3254, 3255, 3256, 3257, 3258]], [1, 5792, [58878, 58903, 58924, 58942, 58964, 58983, 58994, 59010], [5307.15, 5243.365, 5295.743, 5278.666, 5319.168, 5305.137, 5362.845, 5306.719], [50757.815, 50812.622, 50867.666, 50776.633, 50833.326, 50847.277, 50979.055, 50840.944], [30.924, 18.498, 24.52, 29.401, 38.699, 23.423, 25.729, 33.894], [1488.2282282724711, 1176.5272431312858, 5547.418530345491, 7222.255153983114, 1318.8038712189086, 1664.4792903899438, 3694.530188909729, 906.1130526766035], [3260, 3261, 3262, 3263, 3264, 3265, 3266, 3267]], [2, 5793, [58906, 58926, 58945, 58965, 58985, 58996, 59012, 59029, 59051, 59067, 59083, 59095], [10969.669, 10959.367, 10979.905, 10966.763, 10973.413, 10950.611, 10936.716, 10944.742, 10986.838, 10978.326, 10931.02, 10920.223], [52700.16, 52711.8, 52698.249, 52699.099, 52677.817, 52693.352, 52710.781, 52697.126, 52718.493, 52772.925, 52755.192, 52759.665], [13.006, 20.38, 12.217, 15.972, 14.135, 13.385, 13.35, 12.122, 22.873, 22.595, 17.191, 25.289], [1817.2589244584424, 1258.2529232026113, 2442.496153492867, 1927.616966147245, 1336.2409847035913, 1911.5154144013354, 469.25162028202965, 2413.36254112678, 1441.4751701803796, 2092.4111998858425, 925.6723572892699, 1577.27312950013], [3261, 3262, 3263, 3264, 3265, 3266, 3267, 3268, 3269, 3270, 3271, 3272]], [1, 5812, [59168, 59187, 59211, 59225, 59243, 59262, 59282], [5512.216, 5587.265, 5439.184, 5542.027, 5560.892, 5598.846, 5532.773], [51521.369, 51526.381, 51537.826, 51515.85, 51484.418, 51475.127, 51531.122], [9.423, 19.626, 38.593, 16.501, 19.54, 17.654, 20.402], [480.59938614053533, 469.4883446070333, 1115.2220416110179, 1201.4420448008732, 990.1480525173233, 980.1254094644771, 981.4489609135968], [3277, 3278, 3279, 3280, 3281, 3282, 3283]], [0, 5816, [59193, 59212, 59228, 59251, 59269], [22012.607, 21969.597, 21991.555, 21982.967, 21935.735], [36099.955, 36095.326, 36118.581, 36117.961, 36184.148], [18.738, 14.575, 13.188, 18.226, 24.086], [935.9126344390621, 1501.1631303766317, 1680.3791501826256, 1297.513535672859, 1080.3303455697953], [3278, 3279, 3280, 3281, 3282]], [2, 5819, [59245, 59264, 59283, 59294, 59313], [10955.771, 10890.745, 10912.053, 10919.166, 10943.679], [52746.74, 52717.409, 52787.561, 52762.345, 52782.32], [20.821, 18.238, 6.796, 7.854, 9.116], [427.82964139858535, 956.7404918805298, 2066.729579075294, 2012.6803481598945, 1621.1159858628594], [3281, 3282, 3283, 3284, 3285]], [2, 5845, [59521, 59537, 59552, 59563, 59582, 59603, 59627, 59649, 59665, 59687], [11665.241, 11630.315, 11669.355, 11657.437, 11619.748, 11589.258, 11625.723, 11669.983, 11651.196, 11613.386], [52190.062, 52162.778, 52141.512, 52147.381, 52146.021, 52190.593, 52151.445, 52209.794, 52145.857, 52156.913], [30.083, 18.964, 17.321, 17.542, 22.378, 25.929, 21.136, 13.146, 21.599, 14.232], [1966.0662899779984, 1483.8720382088457, 1261.8346187969903, 1402.1483968104721, 1677.079735282942, 3075.646635103315, 1321.0102408612288, 1513.8956351612428, 1711.154089509312, 3003.200487436242], [3298, 3299, 3300, 3301, 3302, 3303, 3304, 3305, 3306, 3307]], [1, 5847, [59516, 59535, 59548, 59561, 59576, 59597], [4241.9, 4252.061, 4197.194, 4221.733, 4240.292, 4204.694], [51551.411, 51457.033, 51442.987, 51480.38, 51478.827, 51526.546], [28.58, 22.12, 37.132, 18.475, 26.929, 31.931], [778.8255180448398, 1180.905146607729, 1625.975775904923, 1975.2952134573009, 1061.1209949617385, 1032.0214277926887], [3298, 3299, 3300, 3301, 3302, 3303]], [2, 5865, [59702, 59721, 59743, 59759, 59775, 59788, 59804, 59819, 59838, 59853], [12118.035, 12069.01, 12110.948, 12045.929, 12067.63, 12124.77, 12038.455, 12101.752, 12057.168, 12011.45], [52958.96, 52885.285, 52927.671, 52939.645, 52956.004, 52970.62, 52912.405, 52875.694, 52910.523, 53017.669], [15.342, 20.515, 24.926, 22.615, 24.309, 23.867, 28.806, 24.269, 24.296, 23.566], [1053.5057904297703, 4498.976312239682, 620.9349215571378, 736.5883017205888, 998.9421486363904, 617.6402130335462, 3155.820734941306, 5471.297577323404, 1969.5385155516406, 927.4565278049112], [3308, 3309, 3310, 3311, 3312, 3313, 3314, 3315, 3316, 3317]], [0, 5888, [59915, 59935, 59965, 59992, 60016, 60048, 60076, 60109, 60139, 60164, 60185, 60214, 60238, 60258, 60282, 60307, 60333, 60352, 60378, 60404, 60430, 60457, 60479, 60504, 60521, 60539, 60560, 60579, 60601], [22630.13, 22503.719, 22504.653, 22560.499, 22510.391, 22545.546, 22524.697, 22574.699, 22579.217, 22559.457, 22655.278, 22578.264, 22560.887, 22524.316, 22504.882, 22565.428, 22500.637, 22615.323, 22596.824, 22538.32, 22521.074, 22502.039, 22522.176, 22579.458, 22544.069, 22490.013, 22530.379, 22598.637, 22537.192], [36713.477, 36768.333, 36759.257, 36742.002, 36746.954, 36727.271, 36748.767, 36770.48, 36745.051, 36755.366, 36727.442, 36799.399, 36741.652, 36761.232, 36733.879, 36787.518, 36801.487, 36752.019, 36780.301, 36771.406, 36768.841, 36781.256, 36791.082, 36854.759, 36754.358, 36750.099, 36778.711, 36797.667, 36733.82], [38.582, 9.201, 11.164, 9.598, 8.446, 10.99, 12.295, 14.611, 20.932, 19.484, 21.296, 21.285, 17.431, 17.605, 11.057, 21.549, 28.055, 22.47, 35.338, 28.458, 15.537, 21.055, 23.635, 3.156, 29.933, 18.455, 27.86, 29.363, 17.079], [2312.080459483088, 2505.1737857454523, 2761.854620167933, 3742.229794678974, 3457.492453376943, 2667.2495696702554, 4301.6126248712835, 2541.377668050428, 3623.7213618294036, 3166.9120991761906, 5632.320544725985, 3174.7924860602184, 3410.7270105730954, 2548.7995726644804, 2299.3067380474035, 3704.0536417313147, 1296.1468583357207, 2949.1691183613266, 2258.975874321189, 2505.54589046218, 2081.367969211522, 1721.1863262236864, 2449.3869555207048, 461.1993524133088, 2120.885764458981, 1271.5411240807011, 1190.30410312393, 3745.8645257949283, 862.472710001729], [3320, 3321, 3322, 3323, 3324, 3325, 3326, 3327, 3328, 3329, 3330, 3331, 3332, 3333, 3334, 3335, 3336, 3337, 3338, 3339, 3340, 3341, 3342, 3343, 3344, 3345, 3346, 3347, 3348]], [2, 5895, [59933, 59959, 59987, 60010, 60042, 60071, 60103, 60135, 60157, 60180, 60208, 60231, 60252, 60276, 60302, 60326, 60346, 60373, 60397, 60426, 60450, 60473, 60495, 60517], [11938.444, 11918.916, 11917.596, 11907.514, 11925.434, 11923.034, 11937.329, 11934.777, 11927.231, 11926.826, 11951.509, 11934.658, 11904.957, 11899.811, 11958.932, 11957.725, 11941.922, 11968.807, 11894.682, 11953.505, 11872.11, 11882.092, 11863.992, 11826.672], [52464.637, 52369.226, 52386.996, 52418.745, 52442.071, 52426.493, 52421.995, 52384.417, 52384.119, 52411.789, 52384.572, 52417.709, 52404.612, 52381.232, 52395.026, 52415.961, 52397.282, 52401.154, 52386.46, 52419.389, 52363.593, 52379.291, 52333.723, 52356.491], [16.369, 10.561, 9.756, 17.495, 14.301, 13.096, 16.51, 12.624, 14.209, 16.794, 13.62, 12.648, 15.398, 18.677, 18.504, 19.189, 21.472, 19.199, 16.527, 17.7, 23.291, 36.782, 26.705, 21.765], [1371.7257822066088, 2098.1211078448514, 1973.8234117264492, 3247.7361685038545, 2169.101638049621, 1683.0219014349934, 2054.9271216824736, 1856.5187423509433, 2700.8647624496903, 2637.8548886902554, 2404.214647077513, 1874.8732987087847, 2287.2871313081223, 1639.0618282868686, 1365.5888376730122, 1287.686875911668, 1284.4833310735103, 2235.2077371703544, 1991.9401640551014, 1818.8738860397384, 1610.7703828256388, 959.6249500421696, 2024.7576116669663, 6784.210162692996], [3321, 3322, 3323, 3324, 3325, 3326, 3327, 3328, 3329, 3330, 3331, 3332, 3333, 3334, 3335, 3336, 3337, 3338, 3339, 3340, 3341, 3342, 3343, 3344]], [2, 5899, [59962, 59989, 60012, 60044, 60073, 60106], [13378.91, 13420.991, 13416.428, 13432.284, 13430.176, 13410.013], [52425.855, 52444.424, 52458.089, 52471.919, 52461.343, 52480.679], [22.205, 12.957, 17.312, 11.938, 14.26, 19.108], [922.8288868771609, 1411.4507367620092, 1164.4436037411908, 1752.2719632736296, 1597.0437660485238, 856.6282836500535], [3322, 3323, 3324, 3325, 3326, 3327]], [1, 5904, [59983, 60008, 60038, 60068, 60099, 60131], [5594.052, 5569.008, 5603.624, 5564.229, 5583.869, 5600.912], [51104.874, 51107.048, 51090.368, 51107.544, 51131.318, 51149.426], [16.718, 15.894, 14.119, 26.858, 16.773, 12.098], [1845.3326103944385, 1224.5261660406475, 1522.6853297138068, 994.7192195147379, 1054.972909783075, 669.8663946415754], [3323, 3324, 3325, 3326, 3327, 3328]], [0, 5906, [59990, 60014, 60047, 60074, 60108, 60138, 60163, 60184, 60213, 60237], [21386.976, 21383.037, 21534.912, 21712.977, 21581.2, 21590.844, 21513.461, 21569.56, 21550.003, 21585.084], [36266.984, 36192.036, 36193.111, 36111.182, 36067.862, 36016.291, 36050.262, 36070.735, 36068.932, 35953.395], [40.89, 30.185, 12.521, 35.467, 24.005, 17.331, 23.643, 20.668, 10.209, 18.178], [1930.7844327461921, 4365.614568857246, 31196.870791547604, 1973.6522240054633, 2863.425751548722, 3408.12817685358, 2109.9686019608243, 1643.2621322622256, 1927.440163690359, 748.229282395279], [3323, 3324, 3325, 3326, 3327, 3328, 3329, 3330, 3331, 3332]], [2, 5920, [60158, 60181, 60209, 60232, 60253, 60277, 60303, 60327, 60347, 60374, 60398], [12067.45, 12094.488, 12098.474, 12119.962, 12025.366, 12104.674, 12107.381, 12107.159, 12133.016, 12058.607, 12115.754], [52911.92, 52951.73, 52999.336, 52898.084, 52988.094, 52974.775, 52976.026, 52942.472, 52888.349, 52904.805, 52960.965], [21.968, 17.626, 18.938, 24.753, 28.021, 20.282, 26.536, 19.919, 10.133, 25.898, 19.176], [3407.5067878496, 1002.1217706724065, 681.6548470127751, 1856.719529018955, 1623.9463664249595, 1102.581220970959, 2429.091697349561, 1223.4163120959697, 38328.19700969627, 1759.2503358032943, 994.175264406551], [3329, 3330, 3331, 3332, 3333, 3334, 3335, 3336, 3337, 3338, 3339]], [2, 5937, [60349, 60376, 60400, 60427, 60452], [13461.051, 13468.727, 13442.861, 13426.76, 13398.228], [52445.188, 52452.443, 52454.999, 52439.424, 52394.705], [17.803, 11.502, 14.207, 15.863, 17.545], [1181.4829051933564, 1567.662688953587, 1141.438379623195, 1253.0924120094935, 1320.1345893450473], [3337, 3338, 3339, 3340, 3341]], [0, 5938, [60350, 60377, 60403, 60429, 60456, 60478, 60502, 60520, 60538, 60559, 60578, 60599, 60624, 60649, 60662, 60682, 60703, 60730, 60754, 60774, 60793, 60816, 60835, 60852, 60874, 60895, 60919, 60935, 60957, 60977, 60992, 61018, 61036, 61054], [21380.572, 21488.583, 21435.34, 21443.205, 21455.156, 21429.553, 21445.142, 21486.865, 21465.822, 21442.871, 21379.105, 21355.545, 21265.331, 21300.36, 21332.376, 21302.94, 21328.076, 21315.855, 21322.276, 21347.393, 21337.193, 21343.602, 21412.715, 21341.904, 21308.14, 21337.336, 21337.923, 21384.774, 21357.155, 21394.543, 21480.261, 21375.832, 21433.71, 21345.326], [36236.37, 36209.509, 36157.645, 36223.606, 36264.501, 36285.846, 36266.744, 36307.239, 36307.215, 36287.433, 36246.089, 36211.566, 36246.554, 36239.849, 36223.078, 36190.614, 36268.439, 36202.91, 36210.087, 36192.933, 36184.499, 36200.722, 36208.205, 36227.607, 36099.124, 36213.29, 36241.327, 36278.725, 36173.139, 36163.089, 36185.156, 36189.828, 36157.567, 36104.027], [28.553, 32.105, 3.917, 36.873, 27.226, 15.47, 19.317, 12.143, 16.377, 10.792, 29.825, 26.036, 25.122, 30.431, 20.123, 26.118, 30.102, 19.026, 15.379, 24.764, 20.72, 26.277, 32.047, 26.684, 27.596, 19.235, 24.051, 27.189, 18.33, 18.24, 33.498, 20.77, 29.599, 13.879], [1642.9694365804814, 1588.094897686484, 281.034071593745, 843.5674163814643, 1421.371420560071, 1991.2415095044764, 2538.788672678277, 1532.2148313193638, 2671.702437715699, 2959.3186895247213, 1557.9097273182292, 1424.6015338025893, 2006.5547180248855, 949.5508387144091, 3104.4852695706763, 986.4179043413671, 1888.2654580559067, 3306.867415486838, 1997.534417949967, 1912.365045703877, 3489.106768171934, 1689.6133308210995, 2370.947119573485, 3061.769040693999, 2269.336589882393, 2289.042629513679, 832.6766283087333, 5846.9635751689, 1734.4514916209541, 809.7035788999312, 2709.1924902805586, 1293.670522418857, 2648.7377193603643, 24028.513931300655], [3337, 3338, 3339, 3340, 3341, 3342, 3343, 3344, 3345, 3346, 3347, 3348, 3349, 3350, 3351, 3352, 3353, 3354, 3355, 3356, 3357, 3358, 3359, 3360, 3361, 3362, 3363, 3364, 3365, 3366, 3367, 3368, 3369, 3370]], [2, 5950, [60471, 60493, 60516, 60534, 60552, 60572, 60592, 60616, 60645], [10425.81, 10433.177, 10420.601, 10423.86, 10416.759, 10383.101, 10423.332, 10427.392, 10427.502], [52479.997, 52517.123, 52486.795, 52479.468, 52496.651, 52483.874, 52497.213, 52500.442, 52471.985], [31.937, 18.946, 20.896, 12.853, 13.005, 19.015, 18.272, 13.728, 19.834], [1526.739371750633, 2374.2124146894303, 2318.3947470137273, 1486.2665466852263, 1088.8273947495977, 1535.079952850608, 1907.534504085032, 1510.247215460346, 2403.5638915289755], [3342, 3343, 3344, 3345, 3346, 3347, 3348, 3349, 3350]], [2, 5953, [60536, 60553, 60574, 60595, 60617, 60646], [11595.25, 11756.27, 11589.629, 11609.244, 11615.611, 11675.014], [52253.893, 52298.12, 52223.815, 52223.794, 52253.405, 52261.85], [23.468, 40.849, 23.765, 25.469, 31.17, 46.294], [13273.756723758033, 2238.098129725299, 1873.8142600253886, 1050.2067315023678, 483.5912843697361, 1970.070065546455], [3345, 3346, 3347, 3348, 3349, 3350]], [2, 5956, [60619, 60647, 60659, 60681, 60697, 60726, 60750], [13342.35, 13374.37, 13370.511, 13353.054, 13402.754, 13365.867, 13370.339], [52329.174, 52285.029, 52316.819, 52313.929, 52286.497, 52326.161, 52300.183], [22.102, 17.757, 17.775, 11.889, 18.263, 14.458, 24.655], [741.4840959825867, 1704.0468998741626, 1917.1389238472057, 1127.9759421766955, 989.8260198134037, 1305.5124887215593, 2780.9566856251977], [3349, 3350, 3351, 3352, 3353, 3354, 3355]], [2, 5958, [60658, 60679, 60696, 60725, 60749], [12062.668, 12092.884, 12097.088, 12094.856, 12095.307], [52905.832, 52852.398, 52949.036, 52922.394, 52952.689], [26.012, 29.322, 18.843, 27.364, 18.972], [4607.894062463053, 3008.049837200736, 1452.042788351283, 1277.860605762846, 1145.57314177857], [3351, 3352, 3353, 3354, 3355]], [0, 5961, [60650, 60663, 60683, 60705, 60731, 60756, 60775, 60794], [22496.384, 22683.124, 22611.092, 22637.644, 22631.756, 22658.286, 22589.397, 22576.852], [36738.007, 36861.023, 36804.406, 36791.535, 36821.296, 36807.455, 36767.624, 36867.795], [18.937, 25.527, 19.96, 10.609, 22.098, 24.521, 17.941, 30.764], [1572.3154958579867, 2187.1039348837207, 8266.644596533637, 45962.605371947866, 6987.5814871247985, 2987.4801713020092, 1500.8945305427274, 2218.013187898663], [3350, 3351, 3352, 3353, 3354, 3355, 3356, 3357]], [2, 5963, [60695, 60724, 60748, 60770, 60789, 60811], [12002.3, 11952.486, 11808.875, 11924.665, 11925.361, 11957.315], [52378.858, 52436.724, 52441.223, 52422.796, 52406.366, 52383.476], [15.662, 22.876, 21.654, 3.544, 12.905, 7.537], [545.495278722785, 605.9377575797267, 13411.248047722529, 367.70402329689523, 1120.5402103755985, 1785.6263466846278], [3353, 3354, 3355, 3356, 3357, 3358]], [0, 5983, [60937, 60959, 60978, 60993, 61019, 61038, 61055, 61073, 61088, 61111, 61130, 61150, 61169, 61194, 61213, 61233, 61250, 61264], [22705.288, 22764.366, 22818.757, 22769.587, 22751.864, 22739.151, 22751.332, 22796.33, 22778.378, 22779.936, 22860.322, 22753.058, 22719.221, 22756.628, 22773.482, 22742.397, 22795.772, 22831.222], [36723.888, 36756.058, 36778.139, 36768.067, 36736.571, 36727.416, 36719.872, 36725.374, 36732.62, 36762.815, 36742.124, 36753.559, 36748.633, 36721.075, 36696.955, 36804.725, 36762.723, 36764.431], [18.559, 12.447, 12.548, 14.74, 13.835, 31.583, 17.225, 19.921, 16.983, 21.493, 15.354, 22.522, 20.155, 22.224, 27.016, 24.206, 27.815, 17.83], [2518.4995725394815, 2097.7620204864743, 2771.888293856288, 4513.294486566515, 3372.8940624283878, 3738.3042351755844, 1438.2546111099023, 2714.718326774237, 2187.20033608301, 2833.063611092894, 1034.0947222593175, 1342.3280898838814, 2423.561606490225, 1995.820169206897, 850.0879194626065, 1021.9288371469172, 1592.420263570959, 1070.6133913302622], [3364, 3365, 3366, 3367, 3368, 3369, 3370, 3371, 3372, 3373, 3374, 3375, 3376, 3377, 3378, 3379, 3380, 3381]], [0, 5993, [61040, 61057, 61075, 61089, 61113, 61133], [23842.15, 23902.14, 23883.381, 23915.547, 23890.995, 23877.952], [36611.496, 36604.258, 36643.337, 36608.668, 36587.431, 36566.475], [16.664, 18.631, 20.572, 20.188, 21.859, 21.04], [646.044724803116, 1460.0484703792483, 525.318014992485, 912.8304648453488, 1209.8343205917347, 975.8912032520874], [3369, 3370, 3371, 3372, 3373, 3374]], [1, 5995, [61050, 61063, 61086, 61106, 61125], [5644.831, 5614.609, 5670.733, 5694.818, 5663.709], [51124.288, 51134.658, 51149.825, 51127.745, 51183.956], [25.106, 17.741, 18.541, 19.23, 21.952], [757.9675974603496, 793.0405557686975, 1035.6176621293382, 1825.6410109384199, 997.8036939184459], [3370, 3371, 3372, 3373, 3374]], [0, 6000, [61149, 61168, 61193, 61212, 61232, 61249, 61263, 61283, 61298, 61317, 61329, 61345], [22451.063, 22474.337, 22437.371, 22467.481, 22398.383, 22459.224, 22456.018, 22475.364, 22494.62, 22512.191, 22492.896, 22436.196], [36230.315, 36263.545, 36241.854, 36233.88, 36306.538, 36222.339, 36248.528, 36264.425, 36241.42, 36285.366, 36223.862, 36236.283], [18.221, 13.556, 10.79, 18.901, 18.017, 17.177, 20.781, 29.72, 22.829, 25.749, 13.969, 29.383], [1163.8740521273787, 1298.6988952380198, 857.8220490041397, 1256.7573191974204, 523.4232043589155, 1141.3485096228094, 1158.401121425949, 1075.9471924435586, 1401.9528279640592, 2778.658565718643, 1085.6045825452504, 1058.3704055593594], [3375, 3376, 3377, 3378, 3379, 3380, 3381, 3382, 3383, 3384, 3385, 3386]], [0, 6011, [61300, 61318, 61330, 61346, 61365, 61382, 61398], [22812.497, 22675.899, 22787.836, 22879.757, 22801.887, 22768.112, 22750.521], [36729.192, 36621.353, 36722.739, 36714.877, 36784.83, 36749.958, 36778.54], [27.017, 15.712, 29.593, 15.233, 30.486, 20.417, 22.753], [1196.912870150357, 23465.060678123602, 1502.485704155086, 624.4939956941091, 2386.557704352924, 1207.2509630706832, 1210.7362799434566], [3383, 3384, 3385, 3386, 3387, 3388, 3389]], [0, 6012, [61316, 61328, 61344, 61364, 61380], [21272.501, 21276.27, 21363.718, 21312.326, 21377.094], [36149.309, 36151.179, 36121.609, 36113.57, 36188.055], [28.092, 14.894, 22.084, 27.9, 37.744], [1736.3249513391017, 2566.527019891181, 5626.767398158485, 2170.0252134947355, 2104.5206042720088], [3384, 3385, 3386, 3387, 3388]], [0, 6025, [61421, 61441, 61453, 61473, 61484, 61502], [22701.975, 22700.857, 22780.35, 22831.409, 22786.419, 22798.827], [36714.345, 36638.068, 36781.663, 36717.175, 36724.891, 36674.809], [35.202, 18.019, 22.997, 17.543, 14.448, 23.228], [2694.2336235303924, 28569.475410439012, 1138.1102282992235, 1095.8376602407898, 905.8080260981678, 553.2982229226162], [3391, 3392, 3393, 3394, 3395, 3396]], [2, 6032, [61534, 61545, 61564, 61576, 61587], [10968.426, 11000.765, 10972.141, 11062.957, 10982.515], [52913.012, 53019.695, 53031.235, 52973.117, 53044.746], [54.666, 29.711, 31.993, 27.113, 38.758], [1624.440246713575, 936.0928392946155, 705.7611463267666, 2929.9342811255015, 1131.824853140745], [3398, 3399, 3400, 3401, 3402]], [1, 6047, [61715, 61732, 61750, 61763, 61773, 61790, 61806, 61825], [4190.54, 4190.113, 4216.572, 4218.192, 4176.573, 4210.264, 4178.08, 4209.045], [51717.938, 51732.689, 51751.438, 51730.923, 51719.035, 51744.735, 51771.162, 51737.154], [15.543, 10.682, 11.762, 10.451, 12.697, 19.646, 22.31, 21.328], [1571.3991303265677, 1372.8548685730834, 1123.4028711568694, 1884.0085913847631, 1309.9883222200265, 1553.056013699318, 1219.8183776319652, 1080.3124587005918], [3412, 3413, 3414, 3415, 3416, 3417, 3418, 3419]], [2, 6049, [61765, 61775, 61792, 61808, 61827], [10834.512, 10845.237, 10727.82, 10768.345, 10802.166], [52683.048, 52630.89, 52664.325, 52673.781, 52634.385], [19.159, 21.005, 27.584, 21.777, 20.417], [1097.8807403985907, 3191.129106339771, 797.9676031160981, 2532.0775505127312, 997.6837824840387], [3415, 3416, 3417, 3418, 3419]], [0, 6051, [61779, 61795, 61814, 61830, 61846, 61860], [23852.629, 23858.731, 23890.571, 23882.732, 23854.725, 23840.443], [37456.799, 37427.526, 37460.137, 37498.23, 37362.855, 37396.0], [29.981, 18.266, 26.662, 20.188, 29.144, 33.153], [958.2778913843821, 804.4131070879257, 773.2655327397177, 447.76075477384114, 1672.3190614565235, 806.6040094994089], [3416, 3417, 3418, 3419, 3420, 3421]], [2, 6061, [61900, 61909, 61917, 61934, 61953, 61964, 61976], [13211.103, 13221.401, 13252.553, 13303.343, 13294.795, 13306.904, 13220.646], [52227.939, 52211.25, 52215.425, 52252.809, 52186.808, 52256.052, 52183.987], [25.542, 25.221, 15.107, 29.488, 14.964, 17.868, 22.795], [1900.8395559380256, 1992.5560835217939, 2947.131462914951, 1943.8095841449988, 2262.7108531075346, 5287.897999332349, 3108.993398205417], [3424, 3425, 3426, 3427, 3428, 3429, 3430]], [2, 6072, [62031, 62049, 62061, 62072, 62084], [10791.634, 10749.278, 10803.076, 10798.274, 10777.337], [52665.141, 52653.129, 52697.167, 52725.491, 52670.443], [15.485, 17.814, 10.936, 21.472, 23.394], [1731.8038204536701, 1979.6983080172217, 1453.2199620659437, 1882.120380146874, 691.0809140793529], [3434, 3435, 3436, 3437, 3438]], [0, 6073, [62054, 62066, 62078, 62087, 62095, 62107, 62120], [23831.036, 23839.265, 23833.995, 23827.818, 23847.046, 23865.8, 23850.305], [36714.839, 36673.188, 36693.651, 36679.316, 36684.067, 36639.044, 36693.949], [10.631, 10.594, 13.766, 10.777, 13.807, 17.082, 22.375], [532.1890995762899, 1565.3173376506516, 1512.7594048556075, 1348.7347397412648, 1260.216019053187, 1130.767543660329, 913.6377399967284], [3435, 3436, 3437, 3438, 3439, 3440, 3441]], [2, 6091, [62215, 62230, 62244, 62254, 62274], [10858.222, 10796.561, 10807.428, 10766.359, 10866.625], [52612.228, 52543.541, 52687.772, 52655.707, 52683.007], [31.876, 25.508, 18.427, 25.679, 29.881], [1714.6284713009634, 2829.1683956616166, 1259.6628441816795, 450.28264430170157, 1728.469019836975], [3450, 3451, 3452, 3453, 3454]], [0, 6102, [62367, 62386, 62406, 62428, 62448, 62471, 62491, 62509, 62530, 62548], [22503.086, 22467.515, 22491.117, 22505.475, 22477.032, 22456.872, 22462.111, 22451.936, 22447.581, 22488.012], [36258.237, 36256.289, 36305.415, 36191.273, 36244.521, 36243.445, 36219.772, 36208.538, 36262.084, 36258.305], [21.816, 25.791, 21.198, 17.295, 24.412, 11.688, 17.069, 22.918, 18.062, 17.321], [1060.4175698703273, 1508.7780295274752, 3982.5342161433036, 1072.6877849637324, 1103.0329542378688, 1326.5606271063434, 1959.2698034655252, 1281.4172496999831, 2062.3751777960547, 1533.6620629918375], [3460, 3461, 3462, 3463, 3464, 3465, 3466, 3467, 3468, 3469]], [2, 6108, [62464, 62485, 62505, 62526, 62545, 62564, 62584], [10973.192, 10723.407, 10795.587, 10829.887, 10811.948, 10759.918, 10791.512], [52514.515, 52511.761, 52601.283, 52597.614, 52588.599, 52468.909, 52577.327], [21.816, 28.131, 23.953, 29.834, 29.54, 28.087, 30.206], [13587.691626264395, 1632.51136730489, 2617.217385270772, 1715.5223077788642, 3969.529343272234, 5833.58949659111, 3927.1092402576246], [3465, 3466, 3467, 3468, 3469, 3470, 3471]], [0, 6114, [62490, 62508, 62529, 62547, 62566, 62588, 62610], [21833.441, 21840.315, 21850.463, 21797.548, 21923.66, 22014.038, 22030.577], [36835.526, 36935.882, 36886.944, 36860.379, 36843.455, 36947.567, 36913.507], [31.86, 23.514, 22.098, 26.205, 26.15, 24.763, 44.787], [1464.631589618191, 2268.195346839273, 1494.8815986089285, 1553.03144951939, 4213.305168698437, 1215.76198419922, 1617.5272909776293], [3466, 3467, 3468, 3469, 3470, 3471, 3472]], [2, 6122, [62606, 62628, 62647, 62662, 62680, 62698, 62715, 62738, 62753, 62772], [10721.057, 10714.216, 10749.87, 10776.189, 10760.696, 10765.048, 10756.538, 10754.919, 10745.838, 10789.329], [52299.906, 52348.55, 52467.634, 52583.97, 52641.817, 52570.247, 52631.684, 52624.107, 52529.352, 52576.668], [14.337, 14.254, 10.03, 21.947, 18.453, 27.081, 28.256, 27.371, 28.077, 26.362], [1600.088463870795, 825.934817922923, 85163.78436808342, 1821.172137667263, 3757.571965985436, 2655.401960808372, 1900.256511926267, 3424.2302099313492, 2347.8138674751276, 2102.8167145883804], [3472, 3473, 3474, 3475, 3476, 3477, 3478, 3479, 3480, 3481]], [2, 6129, [62679, 62697, 62714, 62737, 62752, 62771, 62790, 62810, 62823, 62840, 62851, 62874, 62891, 62910, 62933, 62951], [10738.754, 10753.112, 10728.206, 10681.922, 10748.39, 10780.491, 10628.643, 10730.206, 10742.088, 10721.176, 10718.901, 10722.443, 10741.03, 10766.63, 10698.719, 10730.286], [52352.514, 52472.106, 52325.194, 52333.58, 52309.742, 52429.769, 52346.03, 52422.024, 52414.886, 52336.856, 52474.449, 52344.681, 52329.482, 52375.668, 52432.918, 52324.411], [25.781, 26.085, 24.798, 24.953, 21.52, 28.695, 6.497, 21.233, 18.941, 29.294, 29.457, 25.55, 23.522, 18.675, 27.909, 18.749], [2967.140775886142, 7081.037181580456, 3001.675047240892, 2384.3098292847776, 2822.984422709667, 3604.3772819752257, 303.034838306581, 4255.970106349146, 6640.272157218455, 2764.978416146848, 3537.8254550178453, 2272.151461904578, 1332.4155730544346, 2318.023140207024, 797.5931549321175, 2892.579474476777], [3476, 3477, 3478, 3479, 3480, 3481, 3482, 3483, 3484, 3485, 3486, 3487, 3488, 3489, 3490, 3491]], [1, 6150, [62932, 62949, 62964, 62979, 62997], [4336.861, 4339.247, 4378.399, 4352.762, 4415.38], [51738.51, 51748.131, 51780.724, 51735.745, 51825.109], [12.042, 10.389, 11.904, 9.799, 19.555], [1302.2628916096653, 1062.5484590078024, 1006.3261433949532, 1759.7483326717202, 6023.198636623444], [3490, 3491, 3492, 3493, 3494]], [2, 6157, [62982, 63001, 63022, 63037, 63055, 63071, 63089, 63107, 63129, 63151, 63170, 63187, 63204, 63219, 63230, 63247, 63269, 63285, 63299, 63309, 63322, 63334, 63354, 63372, 63393, 63415, 63441, 63458, 63476], [13114.055, 13100.726, 13079.952, 13118.366, 13132.777, 13098.077, 13131.751, 13168.552, 13101.768, 13114.811, 13119.06, 13123.982, 13106.543, 13125.44, 13164.646, 13133.772, 13157.003, 13121.988, 13116.626, 13113.496, 13147.247, 13085.723, 13123.161, 13152.355, 13144.793, 13171.05, 13146.64, 13160.082, 13147.702], [52749.887, 52769.933, 52760.543, 52748.614, 52742.416, 52745.027, 52748.894, 52766.917, 52741.569, 52786.751, 52757.053, 52740.504, 52718.349, 52748.833, 52730.616, 52740.731, 52733.44, 52738.265, 52716.427, 52751.641, 52727.992, 52752.518, 52664.498, 52682.743, 52662.669, 52722.312, 52732.152, 52739.158, 52747.528], [11.702, 10.609, 7.225, 9.957, 7.192, 13.286, 15.655, 20.624, 10.466, 12.418, 8.921, 16.215, 14.18, 12.093, 12.424, 15.07, 10.633, 10.707, 9.394, 15.278, 10.946, 11.352, 9.172, 14.887, 7.032, 11.005, 15.913, 12.623, 44.454], [1346.998764374927, 1774.9153911069302, 1879.4386878432085, 1921.8703567274472, 1542.7833746547635, 1953.8849531046399, 1000.8520489898993, 916.6009305929848, 1563.8153061623536, 1199.4838626876185, 1404.927590525058, 1574.3575567781672, 1042.5982944796049, 2067.609894035056, 1430.5150374463321, 1629.4064788436128, 1003.4344417291167, 1561.203453534092, 1579.3638632120683, 1942.9154182718132, 1280.3596454652156, 1839.8177217711834, 2001.4861821558452, 1051.817560833515, 885.6203715244445, 1374.8620381808207, 1618.3384145643863, 1454.6496669140372, 784.5242093322737], [3493, 3494, 3495, 3496, 3497, 3498, 3499, 3500, 3501, 3502, 3503, 3504, 3505, 3506, 3507, 3508, 3509, 3510, 3511, 3512, 3513, 3514, 3515, 3516, 3517, 3518, 3519, 3520, 3521]], [1, 6165, [63051, 63067, 63087, 63103, 63127, 63146, 63166, 63186, 63201, 63218, 63228, 63244], [5448.538, 5429.532, 5407.484, 5411.692, 5442.571, 5407.859, 5416.893, 5377.718, 5442.547, 5431.323, 5414.803, 5377.571], [51487.716, 51463.484, 51451.467, 51500.542, 51465.454, 51438.052, 51553.652, 51454.705, 51459.057, 51467.978, 51476.552, 51503.152], [19.669, 11.156, 17.164, 16.796, 11.43, 17.907, 15.278, 10.497, 13.452, 12.59, 9.25, 22.782], [1398.1947443616907, 1373.1062966462598, 2022.0181612952113, 893.1453013755328, 983.5749985621973, 1513.0237553110342, 429.0872164068062, 493.8211367398764, 1254.359613400252, 1848.2941998417941, 1578.3468872635308, 1195.9864571226615], [3497, 3498, 3499, 3500, 3501, 3502, 3503, 3504, 3505, 3506, 3507, 3508]], [1, 6220, [63761, 63779, 63801, 63814, 63831, 63848, 63863, 63878], [4300.865, 4280.883, 4336.67, 4307.55, 4305.8, 4345.011, 4303.165, 4216.771], [52312.709, 52285.225, 52255.544, 52312.662, 52278.997, 52303.081, 52239.282, 52171.082], [22.457, 20.078, 22.312, 27.868, 19.164, 18.725, 31.594, 36.731], [1078.9575121654361, 1073.6723935535492, 1694.9925643079882, 652.2464403097326, 1108.5626965302404, 1615.7591905564607, 1820.4201758388022, 773.4089158074227], [3543, 3544, 3545, 3546, 3547, 3548, 3549, 3550]], [2, 6222, [63766, 63783, 63806, 63818, 63832, 63853], [12009.995, 12020.049, 11947.222, 11990.998, 12006.912, 11957.245], [52739.641, 52705.919, 52691.393, 52667.533, 52703.818, 52740.294], [18.385, 15.247, 14.436, 16.555, 22.234, 20.261], [1577.9407736878006, 1219.295420975311, 834.3671737919145, 1320.882209051141, 952.7895706608583, 716.3988237940806], [3543, 3544, 3545, 3546, 3547, 3548]], [2, 6230, [63881, 63896, 63909, 63927, 63938], [11949.86, 11919.934, 11967.967, 12001.919, 12008.167], [52687.092, 52705.596, 52721.508, 52715.068, 52736.112], [13.03, 26.843, 22.955, 20.95, 16.713], [862.0128268911859, 835.3756785051883, 822.4019711678498, 1116.331505282871, 540.0275687797166], [3550, 3551, 3552, 3553, 3554]], [2, 6239, [63967, 63984, 64003, 64019, 64039], [10780.911, 10763.574, 10749.955, 10727.412, 10634.849], [52630.538, 52624.718, 52617.192, 52667.258, 52661.69], [29.682, 27.308, 34.303, 25.671, 31.97], [719.2939653788636, 1260.533657262362, 1824.1324399611271, 1366.3640527707282, 911.6690788716779], [3556, 3557, 3558, 3559, 3560]], [1, 6242, [64000, 64016, 64036, 64060, 64081, 64103, 64127, 64161, 64185, 64213, 64238, 64263, 64289, 64305, 64326, 64348, 64370, 64390, 64404, 64424, 64442, 64454, 64468, 64487, 64504, 64519, 64535, 64551, 64564, 64576, 64593, 64609, 64630], [4433.77, 4511.043, 4519.966, 4526.081, 4542.299, 4513.725, 4538.938, 4552.958, 4561.606, 4526.569, 4534.915, 4549.752, 4528.562, 4570.918, 4578.812, 4578.432, 4581.636, 4581.558, 4555.608, 4562.037, 4542.143, 4570.385, 4523.498, 4544.965, 4566.585, 4510.479, 4560.827, 4532.011, 4561.701, 4584.94, 4559.71, 4439.403, 4507.176], [51862.575, 51773.296, 51762.606, 51760.709, 52005.581, 52003.091, 52059.986, 52064.508, 52020.269, 52046.368, 52055.239, 52042.019, 52013.612, 52116.966, 52157.39, 52089.749, 52192.239, 52094.833, 52151.286, 52128.16, 52158.194, 52142.068, 52138.958, 52144.755, 52158.158, 52105.361, 52139.419, 52128.851, 52132.959, 52153.961, 52125.313, 52039.396, 52091.391], [35.287, 11.081, 13.348, 11.338, 18.046, 17.843, 15.876, 12.141, 17.364, 16.618, 14.88, 20.797, 19.897, 13.305, 21.043, 18.046, 23.038, 21.951, 12.723, 24.267, 12.19, 12.661, 14.452, 21.978, 15.536, 24.251, 12.119, 20.993, 13.178, 13.412, 11.844, 16.179, 32.1], [2271.3534285673727, 1971.992094374526, 2263.0223535233486, 2192.243634091252, 7268.172223197705, 10996.413571255218, 5477.518294365062, 6617.6814450155625, 7646.359536038948, 6942.437005618722, 6831.575826986945, 4707.332715628483, 8189.1716216078285, 1983.3047271263624, 3896.2079583592617, 883.6197820295911, 1341.2113851958718, 1714.608634880879, 1095.8949445768565, 1916.3950959056922, 2699.4647817841383, 2328.7003243663603, 2040.0890841624866, 1568.516503721712, 2875.050703244417, 4229.892234476564, 1971.3065512989667, 1699.320613411977, 1962.551341279664, 1884.9020002710229, 2039.474292384476, 27682.39665250435, 858.4757648258463], [3558, 3559, 3560, 3561, 3562, 3563, 3564, 3565, 3566, 3567, 3568, 3569, 3570, 3571, 3572, 3573, 3574, 3575, 3576, 3577, 3578, 3579, 3580, 3581, 3582, 3583, 3584, 3585, 3586, 3587, 3588, 3589, 3590]], [2, 6248, [64064, 64086, 64109, 64135, 64167, 64192, 64218, 64243, 64267, 64292, 64306, 64327, 64352, 64375], [13105.673, 13129.768, 13131.743, 13105.519, 13142.363, 13101.402, 13110.735, 13026.628, 13048.026, 13088.448, 13024.045, 13012.781, 13148.82, 13044.34], [52401.167, 52314.554, 52321.443, 52329.9, 52356.537, 52347.598, 52325.707, 52191.648, 52212.847, 52255.519, 52210.325, 52171.701, 52260.785, 52194.995], [18.978, 10.945, 14.996, 12.977, 17.418, 14.787, 12.437, 16.24, 12.895, 14.558, 18.164, 17.331, 28.151, 21.806], [1262.2484923099655, 2197.583465678349, 1901.6774770421662, 2326.199405891911, 1349.6593201128458, 1416.251947076814, 1906.8070873446331, 3062.449543030385, 3434.980910775566, 2135.2422485306392, 657.2277716012478, 804.0588048114613, 773.620712841636, 1436.5243336160725], [3561, 3562, 3563, 3564, 3565, 3566, 3567, 3568, 3569, 3570, 3571, 3572, 3573, 3574]], [0, 6249, [64067, 64089, 64112, 64139, 64173, 64196], [21824.775, 21805.749, 21874.874, 21903.96, 21860.02, 21914.77], [36371.484, 36362.902, 36382.395, 36382.654, 36387.308, 36246.656], [16.892, 15.704, 18.081, 24.736, 17.479, 27.133], [1778.803237673247, 1453.758325500881, 2476.174039562839, 2170.8761445058512, 2687.3773925551, 4058.8405602466423], [3561, 3562, 3563, 3564, 3565, 3566]], [2, 6254, [64020, 64041, 64063, 64085, 64108, 64134, 64166, 64191, 64217, 64242], [12652.3, 12699.099, 12760.892, 12727.637, 12735.912, 12725.634, 12743.363, 12701.779, 12745.493, 12744.334], [52922.197, 52960.37, 52861.287, 52924.507, 52943.054, 52928.086, 52920.692, 52907.81, 52930.211, 52949.824], [21.506, 10.891, 24.787, 13.976, 19.576, 10.517, 21.425, 17.002, 14.458, 23.587], [875.8490816493687, 1431.4198348638877, 2267.8895353290313, 1504.6382492880487, 1404.5134626856732, 1881.663419168881, 1831.481017105, 1568.5480515059714, 1417.3071842045788, 590.5819627480272], [3559, 3560, 3561, 3562, 3563, 3564, 3565, 3566, 3567, 3568]], [2, 6260, [64084, 64107, 64132, 64165, 64190, 64216, 64240, 64265], [11159.95, 11205.008, 11218.643, 11161.618, 11199.528, 11231.079, 11230.509, 11212.751], [52994.774, 53026.89, 53031.439, 53048.651, 53022.204, 53002.151, 53035.047, 53082.27], [25.252, 25.139, 14.108, 14.696, 23.9, 24.601, 20.095, 18.236], [1180.5963887567789, 1471.2947474513066, 1529.0351309796906, 1557.847569106495, 1382.7820966916772, 1657.7308171845884, 1164.7088932210424, 795.5620416107596], [3562, 3563, 3564, 3565, 3566, 3567, 3568, 3569]], [1, 6265, [64100, 64126, 64160, 64184, 64212], [3749.343, 3811.565, 3723.615, 3772.985, 3713.72], [52385.091, 52318.266, 52405.805, 52397.668, 52364.803], [25.745, 35.911, 16.414, 20.643, 27.683], [738.5238324173031, 4823.464736014336, 784.4510992958889, 475.7161688424202, 709.5117330894612], [3563, 3564, 3565, 3566, 3567]], [1, 6271, [64158, 64183, 64210, 64237, 64262, 64286, 64303, 64324], [3089.334, 3092.559, 3087.172, 3075.94, 3213.893, 3232.484, 3331.855, 3314.969], [52270.999, 52271.884, 52275.353, 52297.222, 52173.263, 52079.912, 51895.291, 51951.349], [25.996, 19.501, 22.401, 19.679, 38.851, 52.736, 33.132, 26.309], [1533.7094706214073, 1152.428821279218, 3044.6011383264795, 2252.9280768945932, 3804.4457522249004, 1252.2078989589083, 534.6453888889374, 616.4458764701693], [3565, 3566, 3567, 3568, 3569, 3570, 3571, 3572]], [0, 6276, [64195, 64220, 64247, 64269, 64294, 64307, 64331], [21321.714, 21309.466, 21344.062, 21330.28, 21315.706, 21313.331, 21332.975], [36474.371, 36465.755, 36478.693, 36457.081, 36481.947, 36519.401, 36490.424], [22.647, 19.54, 23.24, 16.39, 14.094, 17.076, 10.296], [1419.2266990824721, 1495.3989937692197, 700.1328604131085, 1229.1944924686613, 1080.578174692928, 1096.9418112777407, 1081.4229578310553], [3566, 3567, 3568, 3569, 3570, 3571, 3572]], [1, 6277, [64287, 64304, 64325, 64347, 64369], [3692.576, 3746.608, 3723.332, 3709.675, 3784.175], [52411.861, 52389.842, 52393.584, 52367.599, 52360.435], [8.916, 14.855, 23.898, 15.295, 19.639], [358.4127267727555, 824.7746960604816, 1442.5172411377002, 583.1195578824137, 601.1285583057293], [3570, 3571, 3572, 3573, 3574]], [0, 6299, [64566, 64583, 64603, 64615, 64635, 64656, 64673, 64691], [22706.786, 22615.546, 22604.162, 22633.418, 22610.284, 22676.899, 22649.046, 22657.302], [36505.279, 36516.72, 36428.123, 36430.313, 36508.891, 36491.726, 36594.942, 36530.706], [15.347, 13.789, 31.609, 16.947, 16.999, 17.394, 8.316, 17.528], [1150.2663867789588, 629.7471545968164, 893.7187361011408, 1569.4388327520194, 1617.7103711831376, 837.7870635396853, 63413.36645448098, 1386.7442067893444], [3586, 3587, 3588, 3589, 3590, 3591, 3592, 3593]], [1, 6302, [64608, 64629, 64648, 64669, 64683, 64704, 64717, 64730, 64745, 64764], [4300.397, 4175.521, 4175.59, 4159.57, 4201.705, 4200.703, 4172.043, 4160.227, 4187.337, 4174.566], [51858.14, 51706.868, 51741.358, 51714.282, 51763.253, 51774.949, 51757.205, 51755.757, 51770.956, 51785.511], [31.93, 23.765, 15.153, 13.37, 11.906, 17.252, 21.202, 14.34, 14.037, 11.693], [3668.468910312642, 682.8495507298078, 1333.2637512142157, 1093.7326960284609, 1655.9024910986616, 2888.2795423090747, 1866.004097392675, 1152.7759582501058, 1313.2630116237294, 1087.8041312894518], [3589, 3590, 3591, 3592, 3593, 3594, 3595, 3596, 3597, 3598]], [2, 6309, [64670, 64688, 64706, 64718, 64731, 64749], [11022.815, 11025.398, 11063.497, 10990.566, 11063.975, 11012.32], [52254.245, 52255.901, 52235.732, 52296.303, 52286.939, 52261.664], [19.224, 9.826, 17.656, 27.292, 8.421, 13.002], [2015.784883333194, 1783.0468281616418, 1193.3478733980282, 1527.551436367969, 2207.118810796569, 1855.7486120437386], [3592, 3593, 3594, 3595, 3596, 3597]], [0, 6312, [64771, 64786, 64805, 64819, 64832, 64853, 64869], [22666.986, 22624.0, 22654.343, 22669.369, 22656.813, 22641.784, 22620.501], [36522.715, 36510.934, 36529.207, 36518.943, 36531.499, 36516.9, 36550.952], [9.454, 13.32, 9.939, 8.789, 17.027, 9.173, 20.605], [853.927640756709, 1281.3080501556385, 1887.7126958586412, 1678.1681360350776, 1557.7855459855234, 1548.1722510604104, 1242.7684167400362], [3598, 3599, 3600, 3601, 3602, 3603, 3604]], [1, 6314, [64798, 64813, 64827, 64848, 64861, 64881, 64900, 64919, 64938, 64960, 64978, 64994, 65012, 65031, 65051, 65074, 65089, 65112, 65137, 65154, 65175, 65198, 65212, 65233], [4195.569, 4175.878, 4195.611, 4173.678, 4137.498, 4149.811, 4193.56, 4154.534, 4147.987, 4089.553, 4091.927, 4075.285, 4094.309, 4022.187, 4045.709, 4023.204, 4002.098, 4036.658, 4010.686, 4009.817, 4023.39, 4035.383, 4015.874, 4031.413], [51723.578, 51808.433, 51765.902, 51744.772, 51838.256, 51770.715, 51765.924, 51763.567, 51727.026, 51863.082, 51878.836, 51824.556, 51821.979, 51862.933, 51873.735, 51872.89, 51891.862, 51918.372, 51911.351, 51914.599, 51922.978, 51922.919, 51917.102, 51899.518], [19.677, 19.029, 19.94, 14.258, 20.038, 12.985, 22.052, 10.647, 15.986, 29.648, 17.736, 15.732, 16.397, 7.566, 7.494, 6.321, 6.173, 7.979, 6.784, 6.751, 8.386, 13.091, 8.918, 8.445], [1441.9922716169249, 1293.7016353888007, 1252.8226942711844, 964.4039520828856, 1717.97312965297, 1239.6366533157197, 1233.0779785465058, 1540.1286304615871, 1154.542304790551, 3585.85521731612, 3386.929881584932, 2475.9669790428575, 3203.172522185236, 3414.8581304061513, 2806.625549137618, 2660.3987940620495, 2563.6192995922333, 2394.1318195557415, 2413.807273486946, 1622.5024790312452, 1867.6453532381931, 1242.9736158957264, 2391.692485485348, 2355.1057007760974], [3600, 3601, 3602, 3603, 3604, 3605, 3606, 3607, 3608, 3609, 3610, 3611, 3612, 3613, 3614, 3615, 3616, 3617, 3618, 3619, 3620, 3621, 3622, 3623]], [0, 6351, [65203, 65222, 65241, 65256, 65272], [22835.277, 22764.308, 22751.307, 22785.317, 22630.344], [36800.122, 36914.9, 36889.405, 36797.82, 36925.685], [32.346, 11.581, 25.237, 36.163, 16.223], [998.1062584595356, 559.6437757323173, 998.7650132924429, 1582.8396869828573, 353.32717899232455], [3621, 3622, 3623, 3624, 3625]], [2, 6353, [65234, 65250, 65267, 65284, 65302], [12995.278, 12965.842, 12964.476, 13083.61, 13006.125], [52076.329, 52113.04, 52133.692, 52136.86, 52150.88], [24.407, 30.21, 32.59, 21.123, 24.708], [1261.9281167694191, 485.970652357465, 588.7836307302846, 630.6853840957585, 1511.5043707793798], [3623, 3624, 3625, 3626, 3627]], [0, 6357, [65314, 65334, 65345, 65368, 65384, 65402], [22790.087, 22732.744, 22804.357, 22823.909, 22818.276, 22793.173], [36808.859, 36801.071, 36685.968, 36737.726, 36738.866, 36857.966], [31.988, 25.909, 10.778, 10.907, 15.538, 42.451], [740.762508882202, 5575.70385921553, 1912.1131920565463, 2688.8392371966393, 3154.8502690565006, 2589.4847474293356], [3628, 3629, 3630, 3631, 3632, 3633]], [2, 6367, [65424, 65441, 65454, 65466, 65489, 65516, 65547, 65571], [12583.532, 12599.412, 12611.179, 12595.701, 12535.328, 12598.865, 12580.388, 12553.334], [52376.741, 52347.981, 52353.582, 52335.409, 52358.662, 52346.201, 52370.494, 52384.952], [8.608, 8.483, 7.868, 10.537, 16.767, 11.467, 10.376, 24.446], [2286.572143451116, 1942.273091925494, 2517.849049873278, 1621.6205526055708, 1286.8036762411714, 1760.4659390948887, 1118.387749264667, 1016.4339856000119], [3635, 3636, 3637, 3638, 3639, 3640, 3641, 3642]], [0, 6375, [65496, 65523, 65553, 65574, 65596, 65612, 65629, 65652, 65668, 65686, 65712, 65729, 65745, 65765, 65784, 65817, 65846, 65872, 65902, 65939, 65972, 66003], [22193.051, 22120.852, 22188.929, 22146.154, 22269.379, 22173.11, 22194.654, 22129.775, 22177.616, 22175.328, 22134.983, 22127.907, 22152.459, 22115.547, 22146.075, 22141.48, 22204.867, 22218.295, 22288.751, 22314.416, 22166.43, 22119.335], [37024.248, 37006.395, 37002.744, 37020.548, 37004.74, 37044.899, 37009.063, 37030.215, 37038.098, 37035.438, 37001.157, 37012.52, 37025.666, 37048.535, 36969.574, 36981.825, 36918.947, 36938.175, 36967.24, 36955.871, 36995.018, 36964.451], [12.552, 14.159, 19.772, 30.318, 25.051, 17.813, 14.711, 21.465, 18.939, 16.031, 17.103, 15.009, 22.498, 14.985, 13.825, 13.417, 19.275, 19.179, 26.172, 20.404, 24.241, 14.721], [1619.3903641898412, 2398.2446718804085, 1025.0254415728643, 1434.6142026271402, 2209.1648341122964, 1310.8981928481899, 1614.9542238098948, 1714.001976846613, 1941.5805616841653, 1700.9286459595678, 1754.7426964279264, 2300.638368659743, 1172.341190334127, 1076.167357911257, 1384.4682819561817, 2619.551478743976, 4242.908334121429, 5629.293358998454, 5225.743955953741, 8089.7449298461015, 1805.0505553438877, 2157.862293427092], [3639, 3640, 3641, 3642, 3643, 3644, 3645, 3646, 3647, 3648, 3649, 3650, 3651, 3652, 3653, 3654, 3655, 3656, 3657, 3658, 3659, 3660]], [1, 6377, [65487, 65515, 65542, 65566, 65588, 65610, 65625, 65644, 65662, 65681, 65706, 65724, 65741], [4556.409, 4546.713, 4548.013, 4524.333, 4318.381, 4308.871, 4388.387, 4259.548, 4296.46, 4242.624, 4275.969, 4255.46, 4267.818], [51882.334, 51891.859, 51893.947, 51886.849, 51751.115, 51747.613, 51853.139, 51693.875, 51711.203, 51721.069, 51671.916, 51679.657, 51710.5], [23.376, 10.349, 29.266, 33.713, 9.675, 10.22, 37.306, 11.16, 7.586, 20.688, 10.45, 11.196, 25.392], [864.2436042132261, 1827.1723356130192, 1091.1597742364293, 757.0950831659583, 550.8700375207075, 2030.0762498644297, 1737.4710867928106, 1656.2811042397047, 2275.890020713508, 2285.136954869583, 1229.8965239272775, 2029.4411332823722, 753.0708126522641], [3639, 3640, 3641, 3642, 3643, 3644, 3645, 3646, 3647, 3648, 3649, 3650, 3651]], [2, 6378, [65546, 65569, 65591, 65611, 65626, 65645], [10799.844, 10781.109, 10800.586, 10806.515, 10828.861, 10776.369], [52304.421, 52319.155, 52303.018, 52339.252, 52329.003, 52389.043], [13.947, 13.242, 17.806, 13.987, 18.202, 29.618], [1643.7337354718402, 1552.0166998426612, 2123.126576892522, 1909.7338629403264, 3865.643517577723, 2950.264263019937], [3641, 3642, 3643, 3644, 3645, 3646]], [1, 6400, [65777, 65806, 65837, 65863, 65893, 65927], [4564.562, 4569.887, 4571.702, 4450.275, 4575.555, 4594.52], [52040.367, 52121.213, 52098.092, 52097.176, 52086.33, 52063.436], [16.237, 23.187, 14.107, 19.274, 12.609, 22.633], [2602.729718783014, 981.2425602485046, 1242.8893836356833, 14190.557151907155, 1558.0796205515803, 879.7438277429058], [3653, 3654, 3655, 3656, 3657, 3658]], [1, 6404, [65838, 65864, 65894, 65928, 65963, 65994, 66023, 66046], [5710.795, 5710.622, 5687.102, 5701.136, 5693.998, 5709.249, 5687.052, 5662.397], [51357.98, 51366.899, 51385.093, 51393.455, 51352.155, 51364.43, 51359.033, 51352.632], [20.1, 13.028, 20.588, 24.133, 14.519, 17.783, 15.789, 23.256], [1447.3352070714377, 1074.5678192630585, 857.4976778158543, 824.0119918368591, 1311.0491546659466, 1137.8846139383622, 1242.1072045228882, 1153.2896918062227], [3655, 3656, 3657, 3658, 3659, 3660, 3661, 3662]], [2, 6405, [65840, 65865, 65897, 65932, 65966, 65995, 66024], [10752.274, 10843.802, 10904.411, 10795.826, 10788.199, 10885.862, 10900.134], [52581.244, 52669.556, 52702.097, 52592.002, 52571.325, 52644.82, 52592.629], [10.532, 25.045, 33.26, 27.343, 30.373, 28.641, 32.4], [60030.048218237345, 1743.823678722009, 846.9629578850103, 3067.8878157999197, 1727.468867494206, 2049.8061344547705, 2654.365577085497], [3655, 3656, 3657, 3658, 3659, 3660, 3661]], [0, 6408, [65819, 65848, 65874, 65905, 65943], [23016.647, 23012.606, 22891.062, 22787.338, 22893.645], [37100.834, 37129.163, 37062.361, 36979.724, 37007.655], [30.948, 16.108, 41.257, 36.657, 41.483], [5183.949666434279, 1616.171653400638, 2218.473464227439, 3984.5101395836014, 2127.892451011142], [3654, 3655, 3656, 3657, 3658]], [0, 6420, [65975, 66005, 66029, 66052, 66071, 66089, 66116, 66135], [22831.235, 22953.147, 22855.121, 22747.636, 22877.812, 22861.153, 22795.604, 22805.096], [36639.175, 36736.988, 36643.187, 36661.168, 36625.28, 36604.079, 36652.833, 36654.364], [18.198, 23.509, 21.863, 22.463, 13.561, 14.076, 18.871, 18.155], [2172.2943118174294, 6924.1656801371655, 873.3355758942637, 6366.082787045519, 1497.4533339263833, 1112.693039717694, 2910.4264838988834, 3086.2722275832402], [3659, 3660, 3661, 3662, 3663, 3664, 3665, 3666]], [0, 6433, [66115, 66134, 66157, 66175, 66192, 66210, 66224, 66239, 66263, 66288, 66306], [22119.537, 22250.654, 22327.579, 22367.206, 22281.463, 22300.094, 22255.408, 22225.355, 22383.473, 22366.603, 22337.516], [36934.064, 37011.012, 36954.939, 36964.978, 36990.211, 37080.187, 37071.014, 36980.499, 36932.478, 36962.958, 37040.682], [37.143, 21.162, 18.525, 10.204, 22.889, 16.806, 12.816, 21.63, 36.11, 24.334, 27.66], [1585.2567558513551, 1914.6188251330625, 6820.802708363034, 55415.82943752555, 8352.539767019198, 1056.4922083916067, 911.9580755968796, 2849.0021454768967, 4470.544145974993, 6014.586589815792, 2493.3791610608564], [3665, 3666, 3667, 3668, 3669, 3670, 3671, 3672, 3673, 3674, 3675]], [2, 6478, [66617, 66634, 66652, 66670, 66679, 66695, 66708, 66722, 66742, 66757], [13287.802, 13260.225, 13274.502, 13267.813, 13284.856, 13251.411, 13251.755, 13228.731, 13296.318, 13255.377], [52815.627, 52857.554, 52837.299, 52828.526, 52887.289, 52838.879, 52882.161, 52825.827, 52820.22, 52801.788], [15.075, 12.554, 10.802, 17.836, 19.31, 23.11, 18.285, 29.677, 21.376, 10.672], [719.6867824135174, 1077.6586350516884, 1433.5594067661405, 1549.2902474701605, 1042.8785382240158, 1558.7055590999212, 1002.2689255157193, 1529.0922286786247, 1213.3643595696396, 678.3952762350709], [3693, 3694, 3695, 3696, 3697, 3698, 3699, 3700, 3701, 3702]], [1, 6484, [66666, 66678, 66692, 66705, 66720, 66738, 66751, 66773, 66790, 66805, 66817, 66835, 66850], [4504.526, 4495.014, 4493.384, 4524.492, 4518.713, 4523.439, 4500.655, 4494.893, 4498.461, 4500.932, 4505.868, 4528.373, 4488.376], [51768.88, 51753.191, 51773.644, 51760.452, 51782.535, 51752.962, 51762.6, 51764.853, 51771.838, 51780.885, 51765.689, 51961.819, 51782.696], [18.667, 10.939, 11.923, 13.078, 11.035, 6.012, 6.851, 18.74, 11.265, 16.948, 24.564, 23.142, 19.496], [1173.6367767619174, 1879.5257733709468, 1920.5268138154963, 2721.0664417025578, 3396.305689366684, 2053.663374504361, 2929.3287696142957, 1983.188354758139, 2072.334623848476, 1332.661892013683, 961.4268427062746, 4223.319634267225, 905.8891102380121], [3696, 3697, 3698, 3699, 3700, 3701, 3702, 3703, 3704, 3705, 3706, 3707, 3708]], [0, 6493, [66759, 66778, 66795, 66811, 66827, 66843, 66859, 66873, 66888, 66903, 66920], [24362.055, 24437.369, 24413.92, 24415.947, 24414.553, 24404.933, 24384.398, 24367.679, 24388.12, 24362.505, 24461.242], [36894.487, 36875.097, 36885.13, 36869.06, 36867.437, 36850.016, 36840.336, 36850.398, 36849.87, 36903.534, 36925.236], [26.195, 13.441, 10.224, 10.76, 11.98, 10.444, 15.554, 13.219, 18.59, 12.089, 16.137], [1293.0719839729031, 2765.030847791559, 2012.5585274398547, 2954.184667986435, 2646.567898119539, 2189.3433408188935, 3383.4613960303827, 2587.013112318077, 2434.9388749685236, 4934.280611114492, 1153.4510646689694], [3702, 3703, 3704, 3705, 3706, 3707, 3708, 3709, 3710, 3711, 3712]], [2, 6494, [66793, 66810, 66820, 66838, 66854, 66869, 66882, 66900], [13234.743, 13324.879, 13277.693, 13260.976, 13224.636, 13242.426, 13291.623, 13264.646], [52833.505, 52764.335, 52822.666, 52812.469, 52839.753, 52818.172, 52853.529, 52857.38], [26.207, 44.29, 20.809, 17.407, 18.576, 22.084, 27.007, 21.334], [1441.458819399131, 2382.2383971155673, 1379.8992528375031, 933.3406646004158, 1054.9339150977085, 1685.1963570905168, 1594.3714270629903, 474.33379781529453], [3704, 3705, 3706, 3707, 3708, 3709, 3710, 3711]], [1, 6504, [66910, 66930, 66944, 66959, 66978, 66994, 67016, 67033, 67054, 67077, 67097, 67115, 67126, 67136, 67156, 67175, 67191, 67205, 67217, 67228, 67240, 67250, 67262, 67276, 67292, 67306, 67323, 67346, 67365], [4483.368, 4540.538, 4530.205, 4545.752, 4501.324, 4484.928, 4455.895, 4536.165, 4460.174, 4530.849, 4509.124, 4454.731, 4485.952, 4543.615, 4460.683, 4520.084, 4519.705, 4481.513, 4475.658, 4506.469, 4560.62, 4461.745, 4494.696, 4494.301, 4520.321, 4536.349, 4502.188, 4458.983, 4474.001], [51771.61, 51806.55, 51790.655, 51760.128, 51792.009, 51751.91, 51820.388, 51775.13, 51791.677, 51871.707, 51744.666, 51731.677, 51853.722, 51901.507, 51877.603, 51773.187, 51789.826, 51793.787, 51784.286, 51733.311, 51818.809, 51765.734, 51698.196, 51776.795, 51768.327, 51767.748, 51780.121, 51742.433, 51807.472], [20.882, 18.603, 18.44, 18.698, 27.252, 24.12, 3.077, 19.338, 31.512, 38.184, 14.648, 31.617, 18.89, 21.31, 35.569, 19.942, 26.283, 23.427, 20.969, 18.121, 28.799, 37.417, 17.653, 11.365, 13.647, 9.454, 16.903, 15.526, 27.328], [456.31894553246764, 1021.6616647201886, 1116.5039806727766, 791.9692383012448, 1350.265235007264, 792.5795167691908, 391.78698206878084, 917.8822115100048, 1114.409846536983, 1295.9519590489872, 1152.0567843716121, 1049.5330216139891, 7389.581534273229, 4577.481562808891, 2223.6086864673466, 693.2560246480061, 1149.4124418577683, 1867.2513951014475, 1198.1010560811496, 976.1660822989763, 974.2986620579325, 924.4584745968199, 756.4513649496143, 1369.6925623612394, 1299.0441097207272, 1237.0531429051264, 2491.628083037684, 2195.040694982197, 2531.3570910230355], [3712, 3713, 3714, 3715, 3716, 3717, 3718, 3719, 3720, 3721, 3722, 3723, 3724, 3725, 3726, 3727, 3728, 3729, 3730, 3731, 3732, 3733, 3734, 3735, 3736, 3737, 3738, 3739, 3740]], [0, 6511, [66998, 67019, 67037, 67059, 67083, 67100], [22986.093, 22905.402, 22996.693, 22923.709, 22965.584, 22980.723], [36433.925, 36481.513, 36476.198, 36576.129, 36513.127, 36470.187], [15.111, 23.567, 14.4, 31.571, 37.617, 21.277], [561.3087166284893, 2184.126410182504, 449.5271746291304, 586.252545841104, 801.1062183212163, 1051.2525048675075], [3717, 3718, 3719, 3720, 3721, 3722]], [1, 6537, [67324, 67347, 67366, 67380, 67400], [5272.877, 5303.222, 5283.904, 5288.013, 5307.8], [50781.794, 50813.527, 50801.216, 50784.786, 50865.54], [19.338, 40.416, 26.475, 22.682, 35.833], [3065.559037574178, 759.8282973659418, 1953.6170093343017, 2097.0740540688666, 2341.180110494219], [3738, 3739, 3740, 3741, 3742]], [2, 6538, [67308, 67326, 67349, 67369, 67381, 67401, 67416, 67429], [10717.484, 10648.679, 10671.043, 10671.466, 10687.885, 10665.201, 10682.873, 10690.43], [52430.72, 52494.715, 52483.587, 52511.978, 52522.693, 52486.081, 52530.991, 52513.784], [23.05, 10.954, 9.996, 12.462, 15.134, 23.404, 10.821, 26.213], [700.4862385465678, 1461.3692298142587, 1594.5021979928902, 1587.8638927463019, 995.4871327094162, 919.5969712071497, 1591.026514362768, 1408.3487864926303], [3737, 3738, 3739, 3740, 3741, 3742, 3743, 3744]], [2, 6544, [67443, 67459, 67477, 67499, 67512, 67527, 67546], [12012.851, 12112.525, 12058.439, 12063.861, 11997.267, 12061.223, 11997.028], [52869.138, 52951.2, 52954.267, 52893.953, 52956.949, 52829.334, 52932.308], [19.775, 34.092, 11.0, 17.125, 23.473, 14.596, 29.682], [1337.999125973464, 631.675886582034, 711.3999321087697, 964.7380419795949, 1097.4069866437762, 532.301479469686, 1045.353940487363], [3745, 3746, 3747, 3748, 3749, 3750, 3751]], [2, 6558, [67630, 67642, 67660, 67672, 67690, 67708, 67728, 67751, 67777, 67805], [10673.329, 10656.943, 10644.177, 10634.761, 10661.624, 10688.75, 10653.287, 10635.888, 10667.466, 10674.791], [52502.384, 52527.07, 52509.2, 52534.334, 52525.964, 52513.339, 52540.306, 52553.614, 52557.635, 52522.5], [13.115, 10.707, 12.291, 19.289, 14.113, 11.105, 19.121, 20.587, 12.747, 15.793], [1248.3506387312389, 2073.2075429838833, 2327.1381316353286, 1447.366447929725, 1712.4274072984192, 2215.098674773983, 2351.3587044001397, 2292.556483345219, 1410.724981348123, 1155.4654437879155], [3757, 3758, 3759, 3760, 3761, 3762, 3763, 3764, 3765, 3766]], [0, 6559, [67647, 67666, 67676, 67696, 67713, 67735, 67755, 67783, 67811], [22906.017, 22959.647, 22944.414, 22883.069, 22823.983, 22789.45, 22797.66, 22733.112, 22835.739], [36945.83, 36886.293, 36914.431, 36949.093, 36852.466, 36864.546, 36893.018, 36845.91, 36933.686], [30.633, 10.627, 10.639, 27.617, 23.081, 16.085, 13.726, 20.068, 34.241], [1024.463731974437, 326.9540529613707, 1890.1745903106516, 876.2054321554533, 3102.0159961726195, 3670.3748135745445, 5378.449179179428, 4214.096850400064, 2896.049672228231], [3758, 3759, 3760, 3761, 3762, 3763, 3764, 3765, 3766]], [2, 6571, [67709, 67729, 67752, 67778, 67807], [11680.927, 11759.755, 11777.147, 11751.083, 11805.578], [52355.106, 52484.555, 52399.59, 52421.444, 52372.631], [32.017, 26.643, 23.054, 35.108, 27.934], [2151.7093703240334, 2010.4736400240163, 1598.6637906905873, 1377.2325498434498, 1390.6148766725244], [3762, 3763, 3764, 3765, 3766]], [0, 6577, [67758, 67787, 67813, 67833, 67857, 67886, 67911, 67937, 67958, 67981, 67999, 68018], [24018.32, 23942.742, 23935.282, 23899.442, 23920.748, 23923.428, 23959.092, 23946.477, 23909.46, 23972.889, 23895.406, 23927.324], [36882.662, 36899.957, 36901.368, 36900.673, 36880.747, 36826.594, 36893.566, 36918.186, 36861.284, 36856.251, 36841.34, 36894.593], [28.869, 13.338, 23.47, 15.932, 22.155, 20.987, 20.294, 23.638, 16.407, 15.461, 27.567, 34.161], [1254.751106575469, 572.8040760194896, 1052.0050194163298, 1060.290412610977, 1079.0859514579033, 1284.4504593062807, 734.4637331236468, 977.504501061637, 491.2709100522139, 1180.4544724916059, 1289.4668201838588, 1500.070472055722], [3764, 3765, 3766, 3767, 3768, 3769, 3770, 3771, 3772, 3773, 3774, 3775]], [1, 6578, [67749, 67773, 67802, 67820, 67847, 67877, 67904], [4886.375, 4905.335, 4894.066, 4905.5, 4893.631, 4905.493, 4889.818], [51601.609, 51572.162, 51583.511, 51577.362, 51568.9, 51577.54, 51599.777], [13.854, 8.408, 9.697, 9.272, 11.306, 12.023, 13.467], [1603.4585573834606, 1891.7434396551969, 1926.9468520241749, 2041.6256390765852, 1916.746517137361, 1630.0830338436538, 2035.6100813742598], [3764, 3765, 3766, 3767, 3768, 3769, 3770]], [1, 6585, [67846, 67876, 67901, 67926, 67949], [3424.144, 3398.582, 3396.627, 3394.223, 3408.77], [52227.276, 52225.531, 52236.907, 52244.138, 52231.69], [12.558, 34.472, 13.494, 19.546, 14.351], [1286.4331487685643, 820.1295021159924, 1456.8557496503254, 1307.6285249970483, 1154.9040777240502], [3768, 3769, 3770, 3771, 3772]], [0, 6603, [68054, 68071, 68087, 68108, 68126, 68142, 68157, 68180, 68192, 68211, 68232], [23872.214, 23908.263, 23901.218, 23941.128, 23964.828, 23925.789, 23934.344, 23934.14, 23930.597, 23966.858, 23946.651], [36856.833, 36824.267, 36838.236, 36879.457, 36850.64, 36896.262, 36882.78, 36890.831, 36875.671, 36882.653, 36848.723], [23.268, 24.86, 33.34, 18.723, 10.799, 13.047, 9.997, 16.226, 9.484, 13.815, 15.173], [1411.238257134207, 698.6966433893787, 1366.4160413357931, 2502.7431666567954, 1889.7236364244811, 2523.948136663753, 1850.4459092317427, 1744.8026085271345, 1608.2921035670297, 1665.7496929574693, 1846.3972746678573], [3777, 3778, 3779, 3780, 3781, 3782, 3783, 3784, 3785, 3786, 3787]], [2, 6612, [68139, 68154, 68175, 68191, 68207, 68228, 68254], [11420.98, 11423.123, 11430.644, 11404.962, 11435.278, 11393.056, 11394.832], [52541.496, 52538.628, 52531.418, 52560.82, 52534.716, 52561.274, 52529.821], [7.611, 8.993, 22.168, 6.819, 8.523, 9.751, 13.057], [3358.1925645813835, 2119.88235090635, 1060.1828508220965, 2122.9585791458285, 812.3725323963951, 1261.9333432941523, 1810.3976762913421], [3782, 3783, 3784, 3785, 3786, 3787, 3788]], [2, 6617, [68206, 68226, 68253, 68266, 68279, 68298, 68321, 68337, 68354, 68376, 68396, 68413, 68428, 68444, 68463, 68481, 68492, 68508, 68526], [10938.355, 10944.887, 10993.125, 10944.507, 10940.398, 10991.709, 11001.938, 10950.378, 10978.229, 10895.03, 10895.97, 10916.314, 10860.193, 10801.942, 10890.398, 10855.067, 10848.367, 10810.659, 11010.967], [52319.737, 52311.118, 52340.029, 52332.763, 52301.204, 52357.799, 52454.603, 52453.518, 52455.298, 52515.268, 52591.099, 52592.2, 52695.112, 52712.7, 52719.518, 52711.135, 52709.59, 52690.54, 52634.608], [16.628, 16.406, 28.563, 19.028, 13.911, 27.204, 25.104, 20.676, 14.248, 32.49, 17.259, 23.032, 21.667, 16.705, 23.852, 15.658, 22.515, 16.244, 22.266], [2579.7073039623892, 1098.7647307986188, 3197.7781331238907, 1314.4686284030745, 1527.8302058169213, 3560.7921406506516, 26532.243763365055, 12686.799425817006, 41875.219933695604, 3771.1102735567833, 5082.701899690655, 5091.332611742941, 1465.3733718505416, 991.4433979331238, 1062.1304760279054, 1213.6626386849211, 691.3745603470875, 3585.686750630526, 16086.175338143395], [3786, 3787, 3788, 3789, 3790, 3791, 3792, 3793, 3794, 3795, 3796, 3797, 3798, 3799, 3800, 3801, 3802, 3803, 3804]], [2, 6623, [68281, 68300, 68323, 68339, 68356, 68380, 68399, 68416, 68430, 68446, 68465, 68483], [12053.652, 11960.481, 11969.513, 12116.793, 12020.699, 11987.358, 12101.899, 12016.777, 12159.043, 11948.213, 11997.817, 12003.845], [52973.667, 52920.272, 52962.193, 52900.659, 52951.912, 52850.325, 53031.006, 52934.781, 52939.337, 52985.924, 52887.706, 52936.368], [17.747, 21.965, 27.94, 22.155, 27.529, 29.607, 16.204, 28.56, 24.265, 27.614, 30.584, 29.471], [1542.7185981935163, 1227.5571049228636, 1115.0454063031527, 842.8292077354732, 1167.1043222036883, 2526.2532195002427, 383.23819342637125, 647.4654154341066, 677.8843172156862, 1636.1121927944096, 2502.7110830843562, 553.3832297577839], [3790, 3791, 3792, 3793, 3794, 3795, 3796, 3797, 3798, 3799, 3800, 3801]], [2, 6624, [68280, 68299, 68322, 68338, 68355, 68379], [11424.827, 11374.076, 11394.212, 11381.616, 11418.604, 11200.61], [52551.082, 52557.058, 52518.041, 52526.306, 52536.692, 52455.773], [14.986, 14.053, 13.624, 16.097, 12.394, 59.53], [1009.6848867779099, 969.1296681919648, 1789.354679173777, 1076.2613098744107, 1590.9246888226048, 1803.6381398768435], [3790, 3791, 3792, 3793, 3794, 3795]], [2, 6634, [68415, 68429, 68445, 68464, 68482, 68493], [11420.654, 11413.252, 11371.772, 11423.268, 11357.717, 11465.334], [52558.766, 52533.692, 52577.685, 52540.369, 52565.185, 52612.234], [11.13, 20.135, 16.42, 13.926, 12.556, 13.973], [398.6555058812816, 731.5578364824797, 1369.846172961333, 829.4954468688533, 1100.1837633491623, 29027.05375987865], [3797, 3798, 3799, 3800, 3801, 3802]], [2, 6659, [68711, 68728, 68742, 68756, 68770, 68779, 68795, 68806, 68821, 68831, 68843, 68858], [12522.362, 12508.933, 12535.537, 12521.671, 12497.371, 12475.383, 12510.81, 12493.207, 12512.266, 12499.405, 12471.829, 12459.915], [52993.55, 52955.849, 52945.77, 52966.926, 52919.326, 52938.055, 52899.34, 52964.291, 52932.303, 52983.138, 52952.03, 52863.053], [3.037, 15.024, 15.923, 10.907, 21.284, 20.711, 16.464, 13.737, 15.48, 19.891, 15.25, 29.933], [401.86514539336946, 1995.8578522961493, 1667.4515128211706, 1298.1911808978257, 1305.1794070418473, 1002.1054481991846, 1259.633393180758, 1375.8972288195175, 1316.2939784738178, 1022.6785044015485, 1130.3595605513647, 1311.4037460883599], [3816, 3817, 3818, 3819, 3820, 3821, 3822, 3823, 3824, 3825, 3826, 3827]], [1, 6679, [69008, 69027, 69052, 69076, 69094, 69115], [4305.777, 4301.155, 4255.062, 4256.6, 4282.264, 4270.757], [51720.115, 51812.547, 51819.798, 51722.404, 51801.52, 51652.7], [14.369, 14.673, 31.053, 23.411, 18.276, 35.17], [1150.1669331546584, 41136.22629872259, 736.6545610658793, 1156.0134971231676, 474.3891276642642, 1076.1549977199434], [3839, 3840, 3841, 3842, 3843, 3844]], [2, 6684, [69033, 69058, 69080, 69097, 69119, 69142, 69165, 69191], [13463.814, 13468.089, 13460.53, 13512.833, 13561.077, 13501.066, 13451.556, 13445.828], [52546.607, 52553.934, 52532.443, 52548.27, 52584.398, 52577.982, 52565.577, 52540.652], [22.93, 13.905, 15.288, 26.273, 19.329, 10.92, 11.956, 11.303], [1936.6053796591543, 1275.9286599846366, 1688.5929150752795, 1442.6669016371832, 910.823096499271, 1327.5954590031208, 2349.5625325059136, 1382.7879203427067], [3840, 3841, 3842, 3843, 3844, 3845, 3846, 3847]], [1, 6687, [69075, 69093, 69114, 69138, 69157], [3214.28, 3161.348, 3184.806, 3184.564, 3195.07], [52264.029, 52425.02, 52406.278, 52419.631, 52368.79], [25.123, 14.313, 10.444, 13.351, 11.677], [464.42878312164027, 1259.3316450283216, 1890.6374814133865, 1092.9318214824377, 1559.3763998684126], [3842, 3843, 3844, 3845, 3846]], [1, 6695, [69140, 69163, 69187, 69215, 69243], [5312.158, 5294.62, 5301.855, 5341.479, 5346.442], [51059.438, 51009.813, 50973.88, 51118.966, 51058.134], [30.916, 23.503, 29.928, 21.521, 30.638], [500.7410041007584, 2260.458006849241, 2723.8192259114844, 10309.161494347847, 858.4059636412361], [3845, 3846, 3847, 3848, 3849]], [1, 6696, [69212, 69241, 69260, 69282, 69307, 69333, 69357, 69376, 69396, 69414, 69438, 69454, 69472, 69490, 69513], [3171.664, 3178.031, 3176.26, 3180.21, 3170.498, 3144.285, 3185.323, 3204.275, 3224.313, 3211.573, 3192.121, 3220.896, 3209.763, 3232.191, 3229.38], [52324.517, 52302.833, 52324.629, 52289.924, 52312.015, 52350.117, 52297.126, 52289.746, 52381.929, 52308.283, 52251.438, 52278.999, 52292.597, 52281.714, 52304.743], [14.765, 19.696, 11.056, 15.082, 16.807, 23.585, 12.264, 15.343, 29.226, 23.18, 16.95, 16.012, 16.34, 15.867, 22.357], [791.692647587523, 1621.140488581759, 1704.35672868872, 1091.4260559475224, 1582.853170211606, 1016.5685641943227, 1184.283753500337, 1061.1782434013805, 702.8672886405354, 1781.469803469904, 425.7918311077667, 1024.5918991280732, 570.8948011253684, 826.6177541811311, 1501.6998995959857], [3848, 3849, 3850, 3851, 3852, 3853, 3854, 3855, 3856, 3857, 3858, 3859, 3860, 3861, 3862]], [1, 6698, [69159, 69184, 69213, 69242, 69261], [4353.695, 4313.764, 4296.128, 4263.322, 4285.524], [51717.629, 51754.483, 51782.853, 51790.71, 51812.512], [35.483, 22.498, 26.333, 27.353, 19.418], [8303.704915291619, 3442.0001919540596, 1250.839442172465, 1289.3908570562342, 868.8947972952378], [3846, 3847, 3848, 3849, 3850]], [1, 6718, [69455, 69473, 69492, 69514, 69531, 69547, 69568, 69583, 69601], [4270.451, 4225.305, 4253.925, 4183.983, 4270.222, 4249.71, 4252.096, 4213.037, 4259.358], [51664.585, 51507.798, 51525.87, 51495.829, 51489.798, 51526.021, 51560.277, 51550.275, 51555.12], [25.283, 23.458, 11.948, 14.538, 21.334, 23.006, 23.599, 16.195, 25.266], [869.3260065581323, 1508.348728276334, 44074.68056015509, 1472.6288025758631, 1623.882469668568, 790.1117627778111, 1532.4492113582587, 1509.7032027201378, 1404.427929023962], [3859, 3860, 3861, 3862, 3863, 3864, 3865, 3866, 3867]], [2, 6723, [69536, 69548, 69569, 69588, 69605, 69628, 69651, 69669, 69686, 69704, 69717, 69738, 69756, 69777], [13418.84, 13421.579, 13474.248, 13451.736, 13533.893, 13462.777, 13477.598, 13460.486, 13498.327, 13445.215, 13425.126, 13482.087, 13428.94, 13431.588], [52455.504, 52362.89, 52367.664, 52382.956, 52434.542, 52400.032, 52339.898, 52402.878, 52443.143, 52382.144, 52430.617, 52316.415, 52374.23, 52320.507], [11.388, 37.818, 14.833, 21.478, 48.754, 19.008, 21.437, 21.656, 24.015, 24.793, 20.131, 21.82, 28.21, 24.033], [924.376813233792, 3292.608411024378, 1825.9158258479774, 1985.5860078925023, 1416.627547630373, 974.2123259822398, 1019.0000972706067, 1170.6166746783226, 1325.0125468313022, 1980.8023596718263, 812.7963906911585, 562.0550823862211, 1349.674449868918, 1414.6168336424464], [3863, 3864, 3865, 3866, 3867, 3868, 3869, 3870, 3871, 3872, 3873, 3874, 3875, 3876]], [1, 6724, [69546, 69566, 69582, 69600, 69625, 69645], [3242.786, 3190.613, 3250.756, 3233.681, 3214.461, 3238.248], [52280.59, 52262.842, 52235.291, 52321.294, 52238.04, 52276.382], [31.905, 27.604, 23.736, 17.026, 16.823, 15.389], [1020.0855776210354, 828.0562237966793, 4287.714606725921, 751.65789232602, 434.3545949302951, 1503.314558054595], [3864, 3865, 3866, 3867, 3868, 3869]], [0, 6728, [69610, 69634, 69656, 69675, 69691, 69706, 69725, 69741, 69760, 69784, 69801, 69818], [23522.589, 23634.053, 23553.809, 23537.912, 23550.584, 23529.532, 23515.726, 23528.672, 23549.072, 23543.396, 23560.077, 23562.564], [36973.377, 36987.426, 36990.346, 36972.764, 36977.401, 37011.489, 36971.592, 36955.479, 36974.995, 36984.96, 37015.265, 37004.131], [10.782, 24.527, 8.111, 13.209, 12.078, 26.577, 21.222, 23.665, 10.833, 15.7, 12.477, 14.837], [1286.6636122965738, 1377.4901803682726, 2059.210487130654, 1682.0650688317614, 1395.069388489319, 912.2158667584443, 1751.484505727504, 782.5336592259268, 1377.0129864362295, 1229.8055065828853, 1646.2418241999928, 1279.9660333993556], [3867, 3868, 3869, 3870, 3871, 3872, 3873, 3874, 3875, 3876, 3877, 3878]], [1, 6740, [69753, 69774, 69796, 69811, 69834], [3131.175, 3073.919, 3126.282, 3061.535, 3127.39], [52505.68, 52619.839, 52588.57, 52551.9, 52602.128], [33.432, 18.14, 16.581, 26.908, 26.969], [1278.082241786534, 719.5398916614365, 1433.0316633388034, 1410.944736739003, 1048.1874076113722], [3875, 3876, 3877, 3878, 3879]], [0, 6752, [69931, 69947, 69960, 69975, 69990, 70003, 70020, 70037, 70059, 70071, 70082, 70107, 70126], [22827.25, 22961.228, 22938.106, 22958.894, 22919.598, 22818.87, 22856.05, 22818.306, 22694.836, 22869.375, 22860.24, 22859.379, 22832.042], [36921.79, 36907.679, 36944.567, 36906.074, 36888.249, 36888.129, 36889.501, 36818.12, 36811.011, 36933.539, 37029.36, 37042.009, 36969.539], [31.33, 16.626, 15.763, 23.896, 21.092, 25.408, 24.578, 9.547, 40.469, 21.348, 17.383, 17.152, 19.699], [1473.0271633273335, 749.8262114003039, 1032.4578830771063, 772.7726857783266, 1240.0596477046006, 1911.4837688245993, 1199.0104895229663, 50777.199430492336, 2338.625935989111, 2657.101084203194, 1631.1008682198096, 1021.9388102344938, 1353.0468336932868], [3885, 3886, 3887, 3888, 3889, 3890, 3891, 3892, 3893, 3894, 3895, 3896, 3897]], [1, 6761, [70014, 70033, 70052, 70068, 70079, 70098, 70119, 70138, 70152, 70175, 70198], [5523.382, 5505.282, 5538.521, 5517.352, 5514.894, 5545.888, 5522.822, 5528.073, 5510.11, 5513.006, 5472.394], [51110.789, 51101.75, 51067.968, 51070.085, 51054.22, 51072.183, 51067.124, 51077.559, 51075.524, 51008.697, 50898.126], [16.783, 13.353, 7.155, 10.02, 13.027, 6.912, 12.199, 7.124, 6.471, 13.66, 21.49], [1202.3347420061684, 2093.7400439510716, 1977.3442325847689, 2245.2028976523234, 2149.863789928246, 2103.5888358935144, 2241.2355414878416, 2124.7052432656255, 2271.0889257423073, 2611.226984182566, 836.7684338556031], [3891, 3892, 3893, 3894, 3895, 3896, 3897, 3898, 3899, 3900, 3901]], [1, 6773, [70078, 70096, 70118, 70137, 70151, 70174], [4775.158, 4805.598, 4867.281, 4950.326, 4918.828, 4898.914], [51980.38, 52074.727, 51987.735, 52011.195, 51965.662, 51970.41], [33.084, 31.942, 14.468, 25.843, 10.679, 24.497], [2049.35526992025, 2723.8814697483426, 641.2217525694789, 563.8136926913156, 614.3455530651514, 799.6291310687401], [3895, 3896, 3897, 3898, 3899, 3900]], [2, 6775, [70100, 70121, 70140, 70158, 70178, 70202, 70219], [13190.004, 13144.065, 13207.937, 13144.654, 13123.053, 13138.777, 13133.06], [52490.39, 52439.517, 52521.204, 52456.672, 52436.293, 52448.145, 52495.888], [30.547, 28.591, 46.521, 17.272, 13.584, 9.373, 19.999], [1149.4747359889827, 951.3022079367325, 877.7264661027626, 1039.7134702611606, 1447.7877278152725, 2236.6259596749314, 1363.9077009829746], [3896, 3897, 3898, 3899, 3900, 3901, 3902]], [0, 6785, [70205, 70225, 70243, 70260, 70276, 70292, 70313, 70334, 70354, 70366, 70384, 70399, 70417, 70430, 70445, 70459, 70475, 70488, 70508, 70517, 70528, 70546, 70563, 70582, 70599, 70613, 70626, 70643, 70659, 70673, 70686, 70698, 70715], [22750.188, 22639.367, 22639.295, 22652.168, 22696.992, 22706.067, 22655.632, 22707.956, 22632.469, 22726.894, 22623.906, 22705.871, 22651.752, 22648.445, 22637.891, 22651.766, 22666.297, 22663.333, 22642.581, 22628.954, 22632.586, 22702.568, 22750.408, 22694.015, 22745.046, 22743.15, 22662.504, 22599.337, 22618.813, 22643.556, 22631.694, 22673.784, 22551.333], [36857.346, 36852.924, 36864.546, 36802.568, 36910.726, 36871.465, 36931.124, 36843.668, 36864.236, 36952.666, 36875.204, 36841.013, 36855.19, 36867.503, 36851.68, 36899.508, 36906.636, 36904.52, 36847.389, 36887.916, 36819.919, 36733.046, 36654.496, 36709.199, 36706.819, 36755.826, 36850.368, 36886.563, 36790.5, 36897.705, 36859.432, 36815.772, 36886.848], [31.398, 35.273, 35.314, 22.907, 26.546, 39.854, 22.758, 19.835, 23.737, 37.198, 41.342, 21.202, 13.558, 20.914, 16.246, 25.63, 16.434, 16.48, 24.584, 19.529, 27.63, 31.024, 26.217, 33.069, 21.969, 20.225, 31.2, 33.549, 22.053, 25.879, 23.895, 16.424, 31.871], [1169.0152134922757, 858.6338374084322, 988.5105632874995, 2546.1817983200103, 973.2717756695702, 1112.1475879750978, 522.6369591644117, 2919.761123643322, 781.5731852373789, 2727.031150945146, 547.8236670285472, 2164.788302572881, 1057.127487098758, 1514.7196247697768, 1476.977006110535, 1767.4656059577653, 6045.125440252563, 5711.253768667831, 2748.3443542742357, 1739.6477400001193, 1244.1356335227638, 3149.0245856178963, 6680.097969551757, 949.0162741437543, 3217.5920603500863, 5126.401306883175, 1603.755204714336, 792.8050852265781, 1351.2610066375294, 898.8824762103498, 1969.3265016438795, 675.7787493101694, 1295.3833732985747], [3901, 3902, 3903, 3904, 3905, 3906, 3907, 3908, 3909, 3910, 3911, 3912, 3913, 3914, 3915, 3916, 3917, 3918, 3919, 3920, 3921, 3922, 3923, 3924, 3925, 3926, 3927, 3928, 3929, 3930, 3931, 3932, 3933]], [1, 6789, [70217, 70239, 70256, 70266, 70286, 70306, 70323, 70346, 70360, 70377, 70390, 70411, 70420, 70441, 70455, 70470, 70484, 70503], [4894.83, 4845.907, 4832.078, 4866.052, 4761.156, 4844.026, 4896.82, 4932.617, 4852.591, 4873.76, 4908.34, 4807.609, 4822.969, 4833.616, 4818.376, 4854.236, 4725.308, 4705.278], [51993.914, 51960.045, 52016.158, 51925.162, 52052.987, 51960.594, 52016.819, 51948.027, 51950.502, 51925.462, 51949.67, 52029.585, 51993.775, 51989.287, 52007.51, 52009.161, 52020.671, 52076.549], [16.735, 26.612, 24.305, 25.423, 31.942, 16.001, 23.861, 14.281, 34.374, 31.527, 21.374, 34.713, 22.672, 19.818, 23.396, 14.671, 17.436, 15.486], [500.5488024804504, 764.6628396198447, 666.1124909850893, 872.5644363844355, 2427.280382438288, 979.4406008749792, 618.456080430072, 638.0037650284338, 1867.27981205434, 1486.0582678178394, 834.0628641442868, 554.1919050772743, 1519.998135708868, 1070.729149847045, 1766.5826018402975, 1234.8261360729828, 2386.4646620563067, 814.7821424570828], [3902, 3903, 3904, 3905, 3906, 3907, 3908, 3909, 3910, 3911, 3912, 3913, 3914, 3915, 3916, 3917, 3918, 3919]], [0, 6793, [70259, 70275, 70291, 70312, 70333, 70353, 70365, 70383, 70398, 70416], [21359.273, 21332.135, 21358.229, 21356.076, 21354.176, 21416.143, 21311.361, 21325.164, 21400.578, 21314.977], [36606.391, 36612.623, 36630.973, 36616.352, 36643.313, 36601.971, 36661.899, 36636.75, 36623.44, 36638.061], [12.942, 13.687, 11.789, 9.091, 17.467, 34.249, 18.285, 11.489, 24.527, 19.969], [1627.5766887497682, 1587.7588487774206, 2193.312157537801, 2025.0031120224896, 1211.266824925174, 820.8470347708839, 880.4406138266306, 601.5697688048227, 1203.5342431404392, 1224.8531075206208], [3904, 3905, 3906, 3907, 3908, 3909, 3910, 3911, 3912, 3913]], [0, 6804, [70460, 70476, 70489, 70509, 70518, 70529, 70548, 70564], [23533.114, 23552.882, 23495.52, 23530.185, 23560.625, 23536.162, 23552.875, 23439.036], [37028.523, 36971.447, 37023.703, 37002.891, 37007.848, 37002.648, 36992.651, 37100.347], [17.443, 31.82, 29.105, 18.048, 13.945, 24.565, 23.963, 21.211], [596.6663819989406, 955.8639565423932, 825.2132395536463, 1079.1004648820226, 1178.3892593079245, 1440.7269333746187, 1284.8020095721643, 494.8647739479935], [3916, 3917, 3918, 3919, 3920, 3921, 3922, 3923]], [1, 6808, [70525, 70537, 70556, 70577, 70591, 70605, 70622, 70636, 70653, 70670, 70680, 70694, 70709], [4625.851, 4658.952, 4625.425, 4642.346, 4637.659, 4710.646, 4770.561, 4700.594, 4699.68, 4802.028, 4727.725, 4632.98, 4662.768], [52079.859, 52095.25, 52096.934, 52029.169, 52069.358, 52027.045, 52034.671, 52004.49, 52054.382, 52069.155, 52069.713, 52139.072, 52014.855], [32.626, 30.7, 20.791, 20.467, 30.217, 15.298, 33.747, 18.302, 20.841, 23.215, 25.231, 22.419, 23.695], [754.1870651523129, 891.2168034661274, 1591.653338451561, 1309.8905320203894, 1165.9839941671314, 1145.420928350726, 717.6585348060916, 792.6089577125479, 931.9579174523187, 622.9064529727113, 1435.71237653401, 2287.948331453551, 2266.561911320806], [3921, 3922, 3923, 3924, 3925, 3926, 3927, 3928, 3929, 3930, 3931, 3932, 3933]], [1, 6831, [70751, 70777, 70804, 70826, 70851, 70878], [5479.632, 5482.331, 5444.81, 5450.932, 5450.989, 5474.843], [50918.037, 50906.987, 50911.658, 50876.779, 50942.538, 50878.159], [10.434, 12.231, 15.559, 27.189, 30.267, 19.066], [2134.50631956644, 1848.2566095278191, 1455.4521492927022, 1319.1331004655397, 688.0614064726915, 701.9905850242515], [3935, 3936, 3937, 3938, 3939, 3940]], [2, 6832, [70755, 70781, 70808, 70827, 70855], [10674.369, 10662.099, 10672.15, 10662.81, 10666.059], [52421.976, 52414.529, 52424.4, 52431.818, 52437.647], [10.935, 11.909, 8.627, 7.939, 12.417], [2484.9684655118413, 2387.004319726146, 1478.8237450987087, 1928.0129628416048, 922.0507239803396], [3935, 3936, 3937, 3938, 3939]], [2, 6846, [70857, 70881, 70902, 70926, 70953, 70973, 70996, 71016, 71039, 71066, 71090, 71115, 71137, 71157], [12115.653, 12071.704, 12101.511, 12093.943, 12110.338, 12069.068, 12081.786, 12113.636, 12099.79, 12127.943, 12103.025, 12172.655, 12070.25, 12084.479], [52881.263, 52870.752, 52884.584, 52888.66, 52888.277, 52827.117, 52863.864, 52891.833, 52877.227, 52850.951, 52867.147, 52879.037, 52849.884, 52881.573], [18.841, 13.787, 14.978, 9.49, 12.789, 14.687, 16.042, 17.773, 14.591, 14.24, 23.397, 19.198, 19.322, 17.357], [1437.907348470886, 1262.5157390438344, 1605.1278892241332, 789.7218810721355, 1198.6988856105083, 568.7649037579896, 1353.7937242031676, 1239.8345423039295, 1077.9411255091816, 1346.369135781755, 633.7951485296255, 1649.809966005909, 757.5321317211686, 722.6770830818924], [3939, 3940, 3941, 3942, 3943, 3944, 3945, 3946, 3947, 3948, 3949, 3950, 3951, 3952]], [0, 6849, [70933, 70957, 70975, 70998, 71020, 71044, 71074, 71093, 71122, 71143, 71162], [22916.343, 22959.499, 22952.007, 22857.964, 22846.237, 22800.963, 22797.914, 22744.599, 22772.481, 22888.571, 22989.96], [36718.326, 36722.485, 36785.965, 36981.328, 36933.085, 36924.282, 36936.07, 36884.923, 36834.119, 36760.095, 36717.247], [19.744, 13.362, 31.284, 23.58, 38.253, 27.09, 47.611, 13.207, 30.475, 28.416, 21.675], [1863.4358260803, 771.538932752279, 492.19448417418107, 4007.818058989783, 3039.980868452404, 4389.61840780103, 897.3280167025728, 35135.37167526254, 6805.9030653832215, 1679.1183046343237, 482.40869687219646], [3942, 3943, 3944, 3945, 3946, 3947, 3948, 3949, 3950, 3951, 3952]], [1, 6851, [70921, 70950, 70971, 70992, 71012, 71036, 71062, 71087, 71110, 71135, 71153, 71174, 71194, 71218, 71236, 71269, 71289, 71309, 71325, 71342, 71359, 71380, 71398, 71419, 71443, 71467, 71485, 71495, 71509, 71519, 71534], [5483.361, 5563.68, 5507.138, 5426.851, 5443.869, 5429.703, 5415.68, 5408.209, 5472.244, 5471.521, 5455.353, 5458.022, 5455.044, 5483.798, 5442.833, 5473.267, 5444.317, 5479.589, 5465.363, 5440.154, 5478.462, 5418.966, 5463.038, 5462.955, 5499.316, 5440.832, 5502.693, 5504.372, 5456.724, 5523.011, 5495.86], [51083.67, 51063.14, 50912.324, 50901.176, 50916.646, 50909.237, 50912.929, 50906.9, 50874.282, 50881.699, 50889.864, 50898.155, 50892.565, 50889.381, 50917.011, 50911.491, 50900.539, 50915.252, 50894.725, 50918.292, 50882.39, 50913.233, 50915.435, 50906.158, 50929.084, 51014.142, 51111.115, 51044.069, 51028.895, 51058.966, 51030.871], [29.481, 30.616, 29.864, 10.495, 13.594, 8.262, 8.82, 8.395, 10.356, 6.086, 7.105, 6.742, 7.175, 10.611, 10.439, 9.714, 13.927, 13.035, 13.026, 18.58, 11.08, 20.677, 12.317, 14.413, 19.318, 19.998, 34.392, 22.972, 27.211, 20.77, 25.519], [2235.157042697056, 3146.2526323439033, 1229.507931720956, 2086.1577202704866, 2408.5844592280223, 3338.142666109255, 3229.1082273721468, 3243.2079503796626, 3009.5825419782677, 3989.428701140406, 3897.530500715159, 4140.834288468686, 3552.2580729934534, 2066.658194015927, 2393.5328492767007, 2530.964845365139, 2111.6672605256163, 2577.3945733816627, 2139.7270544779753, 1968.1162061667264, 2254.3582889664385, 1797.2312063065183, 2767.556877624367, 2539.026112534085, 2213.032403483205, 6477.90204499978, 5811.130594499423, 14457.040161813124, 7788.422668055215, 9544.855984520154, 8447.973514799829], [3942, 3943, 3944, 3945, 3946, 3947, 3948, 3949, 3950, 3951, 3952, 3953, 3954, 3955, 3956, 3957, 3958, 3959, 3960, 3961, 3962, 3963, 3964, 3965, 3966, 3967, 3968, 3969, 3970, 3971, 3972]], [2, 6861, [71015, 71037, 71063, 71089, 71113, 71136, 71155], [10668.062, 10663.854, 10634.234, 10655.762, 10658.329, 10692.162, 10646.253], [52374.54, 52387.166, 52483.201, 52312.324, 52335.584, 52415.8, 52395.984], [25.589, 19.69, 37.729, 49.046, 20.082, 15.664, 29.893], [2611.1052808343984, 7805.891290955711, 866.3011611035058, 1300.3227216184378, 1176.295711575771, 452.62163497460955, 1785.4802959274323], [3946, 3947, 3948, 3949, 3950, 3951, 3952]], [0, 6866, [71041, 71073, 71092, 71120, 71141, 71161, 71180, 71202, 71223, 71249, 71275, 71294, 71315, 71332, 71344], [22347.822, 22340.745, 22349.14, 22350.424, 22332.573, 22353.09, 22352.064, 22350.211, 22349.539, 22348.224, 22340.165, 22321.64, 22340.073, 22356.157, 22331.009], [36345.64, 36357.011, 36356.282, 36339.437, 36348.877, 36335.245, 36348.11, 36351.112, 36356.825, 36344.037, 36349.072, 36343.259, 36337.294, 36344.619, 36377.908], [9.447, 7.26, 8.217, 6.206, 6.268, 9.119, 7.552, 5.684, 8.03, 6.47, 6.606, 10.624, 7.706, 10.368, 7.044], [1964.1027074354965, 2866.7329625667658, 2867.622157096874, 2497.371963454899, 2926.8397416426797, 2048.5879454831497, 3317.5039722682286, 2823.6179439146786, 2062.0135178011687, 2120.589080829134, 2252.936785110051, 1934.203566155693, 1837.1041653686646, 1913.7473524612005, 1661.1561052216573], [3947, 3948, 3949, 3950, 3951, 3952, 3953, 3954, 3955, 3956, 3957, 3958, 3959, 3960, 3961]], [2, 6895, [71382, 71400, 71423, 71445, 71468], [12183.157, 12257.761, 12253.779, 12265.362, 12298.877], [52213.627, 52289.587, 52157.768, 52107.242, 52161.115], [32.71, 13.647, 30.015, 34.852, 17.727], [814.813266460361, 20337.258945434973, 949.8606894455146, 891.0311691030906, 801.5407958761008], [3963, 3964, 3965, 3966, 3967]], [1, 6901, [71486, 71496, 71510, 71520, 71535, 71549, 71576, 71597, 71616, 71631, 71646], [5574.801, 5549.506, 5510.135, 5541.495, 5530.627, 5558.099, 5544.948, 5570.897, 5565.623, 5555.142, 5527.837], [51309.535, 51284.234, 51173.237, 51178.518, 51198.466, 51296.811, 51313.364, 51322.687, 51313.992, 51300.268, 51307.347], [15.777, 21.129, 26.953, 19.418, 25.461, 10.46, 11.541, 12.797, 6.905, 14.842, 15.731], [1736.7281908095447, 1423.0549820663073, 4709.136836865218, 5530.655975735085, 3656.593285229985, 1800.0421596985097, 2229.778223131945, 1346.3430937630737, 1754.8617339678278, 1834.832128322374, 1029.4098751892898], [3968, 3969, 3970, 3971, 3972, 3973, 3974, 3975, 3976, 3977, 3978]], [1, 6917, [71645, 71659, 71680, 71694, 71710, 71723, 71740, 71761, 71774, 71793, 71813, 71825, 71841, 71855, 71873, 71885], [5434.912, 5479.02, 5487.165, 5512.756, 5568.225, 5531.748, 5589.716, 5582.468, 5559.631, 5539.634, 5540.455, 5581.632, 5560.811, 5582.614, 5498.057, 5536.634], [51134.015, 51178.984, 51115.012, 51159.104, 51214.792, 51249.749, 51264.285, 51304.209, 51328.111, 51290.596, 51253.513, 51288.052, 51284.423, 51327.27, 51203.067, 51197.008], [40.218, 34.13, 27.52, 44.542, 22.749, 20.168, 24.19, 19.435, 28.433, 43.912, 21.789, 22.329, 26.421, 17.216, 24.758, 32.654], [2935.987179758496, 4942.845713912971, 4683.7765463416645, 2021.7711467626204, 4579.226571965776, 1412.8829267829826, 2123.3540679351986, 621.766556054481, 395.98442645376485, 2291.8222576945896, 1626.6176797838461, 1571.3200097563354, 1083.281610205744, 1138.5066588781417, 4026.090894230776, 3758.145979014721], [3978, 3979, 3980, 3981, 3982, 3983, 3984, 3985, 3986, 3987, 3988, 3989, 3990, 3991, 3992, 3993]], [1, 6922, [71709, 71722, 71739, 71759, 71772], [4493.966, 4561.899, 4540.888, 4558.135, 4519.559], [51953.654, 52064.539, 52303.63, 52112.713, 52150.538], [2.294, 28.097, 34.771, 15.961, 13.648], [224.89903058924045, 906.9950089210325, 914.9227309710815, 2053.0295444376416, 1368.8141074027947], [3982, 3983, 3984, 3985, 3986]], [2, 6932, [71920, 71931, 71946, 71960, 71979, 72001], [13016.219, 13062.21, 13018.819, 13012.014, 13021.267, 13023.802], [52237.403, 52256.826, 52241.998, 52227.216, 52197.204, 52242.458], [17.052, 13.109, 8.051, 11.666, 11.892, 15.492], [1022.0638954521531, 1444.253468742484, 2012.249724504504, 1306.61488911998, 1337.5227515815318, 904.8168312425585], [3995, 3996, 3997, 3998, 3999, 4000]], [0, 6934, [71924, 71935, 71951, 71969, 71985, 72007, 72027, 72048, 72066, 72086], [24341.809, 24348.23, 24324.101, 24313.806, 24364.327, 24345.407, 24328.734, 24379.071, 24345.722, 24305.313], [36787.242, 36769.502, 36798.731, 36821.401, 36803.924, 36807.958, 36803.299, 36757.032, 36800.762, 36795.037], [20.529, 17.24, 13.904, 18.409, 17.902, 12.361, 12.48, 11.71, 14.832, 26.273], [1391.0981366845617, 2126.43030137405, 1700.2532541918708, 2054.8169745926043, 2652.9714257737205, 1680.6167259617625, 1882.939896825892, 2039.932064226238, 1373.1380303013395, 2591.1737193137756], [3995, 3996, 3997, 3998, 3999, 4000, 4001, 4002,
[truncated: 360,563 more chars]
