# Supplementary material for: The lipoprotein Pal stabilises the bacterial outer membrane during constriction by a mobilisation-and-capture mechanism
Source: Nat Commun. 2020 Mar 11;11:1305. doi: 10.1038/s41467-020-15083-5 (PMC7066135; doi:10.1038/s41467-020-15083-5)
Supplement: Supplementary file 3 — Source Data [file 41467_2020_15083_MOESM3_ESM.zip › source_files/PGI_Raw_Data_Figure_1/RKCK16_d27_c1_f2_Checked.txt]

[[1, 2, [26, 47, 66, 90, 103], [35307.932, 35278.784, 35298.449, 35297.009, 35303.832], [52559.341, 52554.473, 52568.564, 52572.663, 52547.55], [14.423, 15.331, 12.617, 20.666, 26.162], [2681.253123769288, 1612.59326080484, 2825.3250125950526, 1348.4998317387358, 872.4508953239949], [1, 2, 3, 4, 5]], [1, 51, [519, 576, 640, 697, 757, 814, 867, 928, 986, 1025, 1072, 1116, 1154, 1187, 1221, 1260, 1314, 1356, 1402, 1455, 1497, 1539, 1586, 1632], [34284.252, 34444.323, 34485.303, 34507.077, 34480.058, 34555.734, 34477.989, 34494.51, 34464.085, 34496.573, 34517.584, 34571.397, 34494.435, 34496.445, 34486.603, 34480.329, 34578.013, 34501.643, 34516.479, 34549.446, 34536.693, 34572.525, 34593.722, 34549.373], [52139.867, 52168.658, 52159.881, 52169.434, 52123.05, 52231.143, 52234.877, 52163.088, 51979.926, 52118.915, 52204.257, 52306.185, 52229.777, 52160.82, 52233.805, 52264.034, 52251.799, 52272.457, 52203.627, 52171.347, 52132.367, 52125.071, 52190.792, 52203.596], [35.177, 31.385, 16.125, 26.856, 14.488, 40.697, 15.903, 19.528, 14.893, 11.448, 22.695, 22.211, 32.066, 25.043, 30.86, 36.52, 23.548, 18.442, 24.598, 21.471, 16.67, 21.174, 21.439, 20.929], [1040.6715919166184, 6234.664095285705, 9643.203179843598, 4142.43529150062, 9730.1206795668, 579.0334859753393, 3724.3631282208485, 7611.084635442096, 7166.28145371827, 22739.65827579189, 3912.177799513246, 6718.013589974069, 1768.3031416575607, 7001.6754451122615, 3348.515337992587, 1640.6595082313315, 1598.9059962214712, 2437.6578189727393, 5298.686777334686, 4324.42990452196, 3366.7569909203635, 3100.760125458432, 6695.458612688314, 5091.87624247556], [21, 22, 23, 24, 25, 26, 27, 28, 29, 30, 31, 32, 33, 34, 35, 36, 37, 38, 39, 40, 41, 42, 43, 44]], [1, 52, [577, 641, 698, 758, 815, 868, 929, 987, 1026], [35045.477, 35043.76, 35070.145, 35115.768, 35086.579, 35108.464, 35157.491, 35144.723, 35115.045], [52519.256, 52523.034, 52477.313, 52489.579, 52468.543, 52591.03, 52605.716, 52536.939, 52484.097], [19.344, 11.247, 12.585, 9.9, 10.271, 25.757, 15.527, 18.969, 14.869], [1719.5324441616415, 1458.5995137997804, 3149.633779258252, 4327.01400122965, 3204.257083384006, 1105.7084519685557, 1324.628299215152, 3801.4589338322357, 2599.9670186039125], [22, 23, 24, 25, 26, 27, 28, 29, 30]], [1, 54, [578, 643, 699, 759, 817], [36404.777, 36465.03, 36474.25, 36501.707, 36463.089], [52595.757, 52597.224, 52616.215, 52456.69, 52497.553], [21.932, 19.377, 17.333, 27.567, 24.548], [10174.049903552073, 4227.755358129599, 3959.7657933438863, 2653.357993741803, 4451.960877221248], [22, 23, 24, 25, 26]], [1, 73, [816, 870, 932, 990, 1027], [36462.297, 36526.173, 36474.973, 36451.723, 36439.028], [52549.356, 52559.12, 52586.213, 52679.258, 52681.587], [28.508, 15.993, 21.747, 31.879, 32.559], [2976.1757022058537, 13830.649169482898, 7127.432396340604, 1743.434309042065, 2086.4444796450025], [26, 27, 28, 29, 30]], [0, 76, [762, 822, 876, 936, 994, 1030, 1076, 1118, 1156, 1190, 1226, 1262], [38224.94, 38223.493, 38198.481, 38217.593, 38160.603, 38109.996, 38115.318, 38110.018, 38136.53, 38128.826, 38168.414, 38152.028], [11352.293, 11344.782, 11364.431, 11343.934, 11313.764, 11265.857, 11373.318, 11348.297, 11356.584, 11349.797, 11358.773, 11344.618], [16.278, 18.779, 18.765, 12.678, 19.899, 24.461, 10.585, 12.866, 27.086, 19.003, 20.702, 18.297], [2021.5924139888602, 2310.1201302498002, 3628.4849124816906, 2453.8169942631357, 2677.232355801605, 1061.7411182264477, 3849.8117715912026, 2749.543848148322, 1737.8553866505445, 1999.6173222191549, 2939.2349069781435, 2586.4364924827705], [25, 26, 27, 28, 29, 30, 31, 32, 33, 34, 35, 36]], [0, 104, [1227, 1263, 1318, 1359, 1408, 1458, 1504, 1544, 1590, 1638, 1673, 1712, 1741, 1780, 1822, 1863, 1903, 1937, 1963, 1994, 2023, 2063, 2100, 2139, 2166, 2199, 2234, 2258, 2298, 2330, 2366, 2393, 2422, 2451, 2487, 2517, 2546], [38218.341, 38216.653, 38236.278, 38249.308, 38234.575, 38235.433, 38221.723, 38222.779, 38236.286, 38228.315, 38225.324, 38245.546, 38237.091, 38242.436, 38239.147, 38238.025, 38233.264, 38249.451, 38261.933, 38225.274, 38191.86, 38234.575, 38237.785, 38225.609, 38227.283, 38252.421, 38194.551, 38252.316, 38230.676, 38236.176, 38237.869, 38253.004, 38224.653, 38216.418, 38258.143, 38264.298, 38305.498], [12119.541, 12067.427, 12076.927, 12075.888, 12061.705, 12057.333, 12092.436, 12138.903, 12051.903, 12066.094, 12044.386, 12087.767, 12057.043, 12078.59, 12052.922, 12085.61, 12086.56, 12083.767, 12071.636, 12046.481, 12052.855, 12071.957, 12081.531, 12070.129, 12062.491, 12061.124, 12058.446, 12059.309, 12059.559, 12058.614, 12070.853, 12071.656, 12067.727, 12064.562, 12059.812, 12081.036, 12040.184], [25.696, 10.466, 8.17, 7.769, 7.295, 5.186, 8.707, 23.621, 9.69, 7.446, 10.296, 10.506, 17.988, 8.901, 8.819, 14.189, 6.647, 8.332, 12.908, 9.018, 18.005, 11.342, 12.761, 16.58, 8.354, 11.116, 13.983, 7.374, 6.896, 5.002, 6.009, 9.362, 8.391, 18.85, 13.385, 18.913, 25.122], [1577.637504347039, 1756.310818880047, 2389.5621012970764, 4018.4160734049246, 3542.235736644098, 4710.74207545362, 2806.131696800627, 1763.9739328317073, 2911.807851656013, 2135.3905031105073, 1677.364946181786, 2692.990013432935, 2439.520087070338, 1794.4715858427803, 2946.3239068332314, 1128.5490176136589, 2049.365345362795, 2242.2076310951024, 2022.8892532665027, 1445.715183051775, 2420.6569025729373, 2009.5938082255227, 1746.438102371249, 1513.790825404059, 3427.0704367979497, 2340.3807270050856, 1991.7450736941842, 3506.4290265322634, 3492.5886584397344, 4953.938739622089, 3303.589896966247, 3224.4285176491335, 794.3817074182883, 1875.739470616392, 1714.4191021618983, 1954.0085616364197, 905.0659489988151], [35, 36, 37, 38, 39, 40, 41, 42, 43, 44, 45, 46, 47, 48, 49, 50, 51, 52, 53, 54, 55, 56, 57, 58, 59, 60, 61, 62, 63, 64, 65, 66, 67, 68, 69, 70, 71]], [0, 199, [1938, 1964, 1995, 2024, 2064, 2101, 2140, 2168, 2201], [38843.234, 38853.003, 38837.267, 38848.522, 38852.633, 38863.924, 38852.451, 38862.127, 38842.396], [12160.652, 12183.084, 12157.892, 12149.851, 12161.171, 12142.525, 12102.774, 12101.8, 12122.971], [8.922, 12.996, 12.407, 11.326, 12.089, 8.011, 8.888, 16.012, 14.427], [2278.8659551100654, 2421.77391381473, 2209.2983497386444, 2301.2482168783063, 2754.645115827623, 2868.7997960406938, 2947.411677778464, 3186.1334352297044, 2176.898588630665], [52, 53, 54, 55, 56, 57, 58, 59, 60]], [0, 284, [2616, 2649, 2684, 2718, 2744, 2771, 2802, 2833], [38242.299, 38235.416, 38247.257, 38239.24, 38225.448, 38248.809, 38225.865, 38271.968], [12066.305, 12089.936, 12063.193, 12049.794, 12059.473, 12085.104, 12056.55, 12100.331], [10.052, 6.964, 10.646, 13.757, 9.17, 9.063, 14.062, 21.987], [2114.673950296283, 2893.4160539371433, 1736.4042220462848, 1507.7015112551996, 2299.80994810187, 2298.506781986743, 864.1111876613717, 832.8989416488249], [73, 74, 75, 76, 77, 78, 79, 80]], [1, 340, [3259, 3282, 3309, 3339, 3358, 3393, 3425], [35115.347, 34916.14, 34971.94, 35006.863, 34927.84, 34894.655, 34933.598], [52472.824, 52499.372, 52574.365, 52527.062, 52507.979, 52569.147, 52486.687], [22.02, 31.591, 30.699, 27.427, 25.197, 22.638, 15.13], [10782.83592543468, 1785.983901644603, 1340.716342851996, 802.3062624178558, 1104.7903152439856, 925.1458103823251, 585.1311930619055], [94, 95, 96, 97, 98, 99, 100]], [1, 431, [3948, 3982, 4012, 4042, 4076, 4100, 4131, 4159, 4188, 4217, 4246, 4278, 4298, 4334, 4363, 4395, 4432, 4461], [33478.234, 33495.092, 33513.44, 33478.455, 33429.42, 33480.737, 33497.154, 33456.911, 33501.082, 33438.478, 33458.239, 33442.971, 33448.602, 33442.669, 33397.616, 33346.991, 33429.796, 33382.908], [52523.896, 52549.149, 52520.139, 52561.785, 52530.394, 52563.521, 52551.067, 52545.123, 52545.665, 52530.362, 52560.194, 52527.652, 52537.172, 52564.225, 52561.03, 52519.234, 52531.608, 52583.408], [24.736, 23.706, 28.246, 27.517, 28.995, 13.289, 26.527, 14.861, 19.756, 14.392, 16.834, 22.96, 23.007, 15.924, 22.638, 23.366, 21.526, 27.737], [4944.708756671153, 1067.361681325908, 2418.8318796787066, 3461.2144665211395, 1604.6912856312117, 1397.4560721932012, 2364.8048549813266, 3998.8766897389073, 1972.8780768017864, 5931.217862852256, 2509.0143606086663, 1507.4906943503793, 3395.3349697063372, 3090.5026542975725, 1827.0342980623818, 2375.5995074054517, 6585.293861759964, 4801.270614757942], [120, 121, 122, 123, 124, 125, 126, 127, 128, 129, 130, 131, 132, 133, 134, 135, 136, 137]], [0, 457, [4251, 4283, 4301, 4339, 4370, 4400], [38708.702, 38704.892, 38712.319, 38712.027, 38692.077, 38684.573], [12193.633, 12184.25, 12174.467, 12202.133, 12185.92, 12153.685], [9.28, 13.443, 12.442, 9.684, 10.838, 21.851], [1913.0233075683273, 2104.0992814674755, 2405.2355508034548, 1861.1904760143295, 2166.3177934307196, 898.5077185108574], [130, 131, 132, 133, 134, 135]], [0, 464, [4338, 4369, 4399, 4436, 4465, 4495, 4540, 4596, 4653, 4723, 4784, 4836, 4886, 4946], [36944.991, 36927.794, 36932.018, 36919.297, 36948.143, 36937.882, 37025.265, 37003.127, 36982.372, 37029.093, 37025.206, 37025.339, 36944.238, 36908.409], [10777.634, 10761.668, 10779.772, 10751.471, 10757.681, 10776.683, 10739.798, 10767.147, 10791.508, 10793.619, 10748.071, 10750.951, 10756.126, 10797.612], [8.898, 13.233, 8.585, 19.922, 12.667, 15.658, 20.292, 12.153, 16.473, 18.917, 9.722, 11.129, 12.012, 17.315], [1364.23302902154, 1483.578150364673, 2010.7569308432571, 1423.9454001501867, 1876.246600341357, 1151.174500398715, 1584.0698813164179, 1723.6682773672296, 3536.5123049553195, 5580.40009262064, 5425.513841709625, 4886.279481845074, 1674.7242003256438, 792.0433076423557], [133, 134, 135, 136, 137, 138, 139, 140, 141, 142, 143, 144, 145, 146]], [0, 474, [4467, 4497, 4543, 4597, 4654, 4724, 4788, 4841, 4889, 4950, 5006, 5056], [38744.109, 38760.334, 38743.407, 38543.629, 38572.425, 38514.265, 38523.145, 38507.413, 38511.82, 38516.599, 38509.418, 38646.558], [12173.983, 12185.586, 12169.012, 12122.572, 12121.741, 12083.021, 12009.043, 11985.491, 12042.619, 12055.521, 12063.045, 12062.256], [8.397, 11.831, 12.472, 21.357, 23.79, 19.345, 14.788, 17.108, 17.522, 17.891, 16.474, 28.395], [2446.810514719479, 4081.6511993637496, 5172.286462964211, 7718.880911678653, 8553.75007775128, 6938.900963049066, 17531.943814299655, 11885.406053947656, 12710.026118020534, 11660.98624438891, 13246.84382391053, 2731.5178182109835], [137, 138, 139, 140, 141, 142, 143, 144, 145, 146, 147, 148]], [1, 494, [4493, 4538, 4593, 4651, 4720, 4780], [34421.237, 34490.399, 34635.078, 34817.989, 34684.505, 34651.946], [51922.707, 52034.179, 52088.412, 52090.48, 52139.996, 52096.631], [25.775, 20.917, 17.949, 11.944, 23.513, 22.345], [2808.114980517093, 6349.349385766227, 8113.140687014947, 4292.630269874901, 13669.912263758571, 13996.98024592522], [138, 139, 140, 141, 142, 143]], [0, 513, [4598, 4656, 4725, 4789, 4842, 4890, 4951, 5007, 5057, 5122, 5170], [38818.809, 38808.432, 38775.462, 38789.941, 38733.051, 38738.331, 38719.373, 38810.863, 38808.049, 38762.993, 38771.789], [12621.934, 12597.372, 12734.783, 12742.793, 12762.462, 12732.319, 12752.543, 12730.151, 12759.218, 12744.2, 12726.597], [24.926, 19.738, 14.463, 12.57, 15.256, 14.017, 16.683, 13.202, 9.02, 13.05, 21.275], [7474.03497286519, 9989.02268975398, 2250.0822358565265, 2602.1595483692304, 2889.057691243047, 3613.5555625559405, 1685.21177593914, 1887.9918562720668, 2370.690929915029, 2199.776639195443, 1357.2938120141341], [140, 141, 142, 143, 144, 145, 146, 147, 148, 149, 150]], [0, 522, [4787, 4838, 4887, 4949, 5005, 5054, 5120, 5168, 5230, 5286, 5341, 5392, 5448], [37775.563, 37744.214, 37736.991, 37766.128, 37784.239, 37767.987, 37773.872, 37750.921, 37747.259, 37712.232, 37729.716, 37716.366, 37713.543], [11742.17, 11745.591, 11750.975, 11699.871, 11735.701, 11781.133, 11746.389, 11735.323, 11725.863, 11726.916, 11707.826, 11722.155, 11729.042], [12.972, 14.05, 12.364, 12.755, 10.672, 12.616, 12.27, 8.932, 14.361, 16.095, 17.42, 19.111, 14.035], [4365.494570197586, 3469.7384029756195, 3162.5788546659933, 1267.7676305862476, 2154.8920897887037, 1748.6795006969874, 3150.2511704009453, 1840.9325531966526, 1839.286894255906, 1694.790251829427, 1912.4028168558405, 922.2759180699783, 889.3247260572188], [143, 144, 145, 146, 147, 148, 149, 150, 151, 152, 153, 154, 155]], [0, 558, [5121, 5169, 5231, 5287, 5342, 5393, 5449, 5502, 5542, 5588, 5628, 5675, 5714], [38431.945, 38386.513, 38415.044, 38409.916, 38446.358, 38382.188, 38421.989, 38353.985, 38327.058, 38460.081, 38471.637, 38491.024, 38572.44], [11933.454, 12029.426, 11999.216, 12051.875, 12009.949, 12012.316, 11986.624, 12062.174, 12058.245, 11975.917, 11927.427, 11913.403, 11832.357], [20.356, 13.411, 17.611, 11.783, 18.983, 15.128, 21.3, 12.144, 11.615, 22.417, 30.255, 27.147, 21.352], [5885.646810660033, 2542.0423702927023, 4095.0506059926047, 3076.3608001940397, 4492.268835560646, 1766.2956901614778, 7159.271809748677, 2342.7282006611276, 2216.525403690315, 7020.924548832332, 5854.9538690784, 4009.505698824719, 1584.5040978097902], [149, 150, 151, 152, 153, 154, 155, 156, 157, 158, 159, 160, 161]], [0, 580, [5229, 5285, 5340, 5391, 5447, 5500, 5541, 5586, 5627, 5671, 5712, 5757, 5795, 5832, 5871, 5917, 5968], [37677.706, 37714.853, 37667.477, 37705.945, 37673.836, 37694.588, 37695.263, 37688.425, 37706.382, 37721.441, 37660.167, 37690.106, 37693.596, 37712.243, 37659.779, 37690.284, 37737.67], [10946.585, 10995.127, 10983.303, 10989.198, 10944.289, 10984.934, 10980.653, 11044.26, 10954.356, 11002.833, 10995.631, 10995.043, 10964.021, 10983.215, 10965.134, 10969.886, 10995.478], [14.277, 14.012, 23.707, 17.074, 16.101, 17.371, 20.538, 27.688, 18.389, 18.758, 17.295, 23.838, 20.699, 17.298, 21.795, 22.83, 11.778], [2167.506082458505, 2970.667469369193, 2758.2882311508774, 2001.0565005715603, 2218.033595217075, 1801.8049791037777, 1795.7250600446832, 5743.604010760716, 2257.808746772218, 1273.1991214285076, 1640.965546800261, 1615.9138640238123, 952.7475040062466, 1580.7841329047656, 598.2468959782587, 1549.655357852957, 1538.9534027765474], [151, 152, 153, 154, 155, 156, 157, 158, 159, 160, 161, 162, 163, 164, 165, 166, 167]], [0, 615, [5676, 5715, 5759, 5797, 5834], [39221.666, 39164.867, 39156.307, 39174.725, 39130.164], [12267.856, 12190.968, 12286.557, 12227.062, 12236.977], [18.977, 15.915, 19.74, 24.299, 22.647], [1502.8677218387859, 3541.162083071063, 1830.6809364271128, 2116.637763853775, 1207.996045636849], [160, 161, 162, 163, 164]], [1, 627, [5710, 5752, 5790, 5828, 5867, 5913, 5963, 6005], [32929.508, 32876.022, 32865.144, 32861.054, 32864.757, 32880.14, 32899.883, 32832.927], [52845.204, 52898.473, 52914.643, 52934.414, 52925.251, 52935.245, 52927.879, 52944.602], [16.817, 18.758, 16.72, 14.307, 21.298, 14.732, 22.928, 21.206], [439.39233685436636, 2283.857382480622, 892.3337037174417, 746.718895073567, 1424.5325970732204, 1291.1365335229902, 1028.8390426091182, 1601.7892442106822], [161, 162, 163, 164, 165, 166, 167, 168]], [0, 631, [5833, 5873, 5918, 5970, 6007, 6046], [38614.019, 38632.556, 38522.528, 38395.954, 38490.021, 38488.436], [11877.579, 11895.208, 11874.325, 11953.045, 11977.875, 11826.432], [14.072, 19.186, 37.728, 28.401, 23.05, 27.101], [1452.9793190259315, 862.7530943911087, 3671.894110510215, 3481.1631316754506, 5018.7464254253755, 1081.0360964630222], [164, 165, 166, 167, 168, 169]], [0, 668, [6088, 6123, 6157, 6195, 6226, 6259, 6289, 6325, 6362, 6392, 6433, 6462, 6488, 6527, 6560], [38922.577, 38895.22, 38885.791, 38917.79, 38873.765, 38866.397, 38891.57, 38860.782, 38891.914, 38888.514, 38915.573, 38909.289, 38955.716, 38942.838, 38923.371], [12468.227, 12459.712, 12437.232, 12423.551, 12446.233, 12430.353, 12465.622, 12445.211, 12419.071, 12447.499, 12453.325, 12424.619, 12510.119, 12548.593, 12528.668], [18.425, 14.182, 16.06, 10.181, 10.463, 10.083, 18.442, 17.161, 15.006, 14.909, 17.896, 14.384, 16.524, 22.209, 37.687], [1008.3379861541673, 1054.0385599742517, 2123.7881021161816, 2151.3361695812673, 2234.035721900713, 1739.819489638371, 1865.7967271045554, 2211.3081023188934, 1575.2150655667033, 2474.829776203575, 2633.127565642595, 1543.1151691944926, 3451.286595480492, 8773.770405552506, 4216.159318461266], [170, 171, 172, 173, 174, 175, 176, 177, 178, 179, 180, 181, 182, 183, 184]], [0, 703, [6585, 6611, 6641, 6674, 6693, 6722, 6750], [37877.434, 37910.979, 37959.577, 37990.69, 37937.012, 37938.953, 37986.778], [11199.345, 11088.061, 11064.517, 11097.84, 11170.671, 11143.459, 11152.586], [33.775, 18.776, 15.778, 13.685, 19.808, 22.421, 22.778], [1250.5337571660139, 3162.116677299411, 1829.393076050362, 1820.2644992932785, 7620.11269943355, 1940.8539311560805, 561.7973408833433], [185, 186, 187, 188, 189, 190, 191]], [0, 729, [6777, 6810, 6840, 6867, 6894, 6927, 6959, 6981, 7001, 7023, 7049, 7076, 7104, 7132, 7157], [37156.034, 37126.035, 37160.297, 37160.002, 37139.422, 37113.899, 37173.814, 37137.846, 37130.516, 37165.219, 37146.421, 37145.483, 37171.025, 37146.0, 37138.824], [11459.435, 11438.586, 11450.65, 11460.763, 11456.352, 11439.577, 11463.063, 11450.818, 11458.879, 11438.832, 11456.169, 11456.438, 11454.972, 11458.346, 11449.893], [25.837, 11.925, 11.518, 17.797, 15.192, 19.091, 17.587, 21.914, 10.178, 14.076, 14.967, 16.704, 15.415, 12.161, 29.437], [1283.4261975203876, 1566.544700457381, 2037.8239693573948, 2054.286635186095, 707.0949627450485, 1747.181231651979, 638.0778949439972, 1106.1787236294922, 1192.0191127509224, 1633.3398495327442, 1410.5487527937378, 2164.4142938781656, 1227.123486557459, 1103.550557494936, 1237.7075536519774], [192, 193, 194, 195, 196, 197, 198, 199, 200, 201, 202, 203, 204, 205, 206]], [0, 790, [7271, 7302, 7334, 7362, 7388], [37353.308, 37366.916, 37364.966, 37290.226, 37377.495], [10661.708, 10704.766, 10685.63, 10682.724, 10747.819], [17.705, 23.097, 19.851, 25.505, 24.203], [1382.0426620452733, 2190.987409479009, 1441.698392907878, 2774.696344240087, 1933.7279296969689], [210, 211, 212, 213, 214]], [1, 805, [7478, 7512, 7535, 7564, 7586, 7612, 7641, 7662], [32971.639, 32982.655, 32980.451, 32984.647, 32969.92, 33028.637, 33011.848, 33047.002], [52224.042, 52250.276, 52234.739, 52251.092, 52227.165, 52238.358, 52236.706, 52170.902], [17.332, 10.412, 14.986, 11.522, 12.88, 15.547, 13.507, 12.71], [1942.2888947136369, 2936.943571100639, 1803.2638271214348, 3032.2119865926675, 2371.867106679323, 3548.5874135179274, 2208.9843002957205, 426.7722643624652], [218, 219, 220, 221, 222, 223, 224, 225]], [1, 890, [8355, 8385, 8425, 8463, 8512, 8571, 8618, 8668, 8716, 8765, 8810], [34583.351, 34635.411, 34669.221, 34653.441, 34622.659, 34658.642, 34648.001, 34621.772, 34625.62, 34614.739, 34578.262], [52340.274, 52098.402, 52098.888, 52062.075, 52068.959, 52087.311, 52081.984, 52060.873, 52078.294, 52069.605, 52081.769], [22.596, 15.29, 27.06, 11.659, 14.855, 11.324, 11.846, 13.496, 8.627, 15.273, 14.833], [893.0172357933396, 4010.33540686631, 3012.6288881490095, 6521.494546912166, 3723.824167819853, 6116.8420084167765, 3477.484324637321, 4752.1794481488705, 7077.562403257332, 12982.538024447933, 372.94220622146236], [255, 256, 257, 258, 259, 260, 261, 262, 263, 264, 265]], [0, 904, [8428, 8469, 8518, 8576, 8623, 8671], [38615.771, 38720.634, 38630.354, 38688.283, 38521.696, 38544.755], [12204.538, 12147.108, 12185.453, 12248.407, 12291.869, 12265.939], [13.224, 25.364, 11.813, 13.207, 14.316, 13.41], [1701.6033775310323, 12341.319374490251, 1759.0929212103401, 665.5362919948766, 3793.1528617238605, 3027.322474616408], [257, 258, 259, 260, 261, 262]], [0, 917, [8768, 8815, 8867, 8905, 8956, 9003, 9042], [38150.787, 38145.067, 38138.777, 38156.484, 38069.82, 37957.58, 38013.773], [11491.825, 11485.781, 11465.321, 11490.844, 11424.061, 11621.039, 11513.281], [15.617, 14.389, 9.785, 14.883, 23.319, 25.864, 28.078], [5007.3168606091995, 4238.462181376201, 5559.856287576663, 2406.2251312517565, 8155.065928639945, 14470.328890141775, 4142.570402227284], [264, 265, 266, 267, 268, 269, 270]], [1, 934, [8570, 8616, 8667, 8715, 8763, 8809, 8859, 8898, 8948, 8996, 9035, 9072, 9107, 9140, 9171], [33270.084, 33264.164, 33342.704, 33321.868, 33406.043, 33192.152, 33252.537, 33203.842, 33221.615, 33122.436, 32979.844, 33018.106, 32991.897, 32989.507, 32996.072], [52017.448, 52031.892, 51993.727, 51995.941, 51968.708, 52084.231, 51990.798, 52020.879, 52049.566, 51951.896, 51859.141, 51851.612, 51855.87, 51895.288, 51853.868], [18.013, 18.556, 28.904, 26.771, 10.5, 32.219, 19.18, 22.187, 15.214, 27.841, 14.878, 11.261, 14.627, 16.482, 15.199], [842.5700980909818, 2826.1227746242976, 3322.9914683140555, 1440.6186240402876, 55958.04584061376, 4109.941580853063, 1759.4350025943806, 1699.5414095884867, 9012.776580248395, 6794.229805457718, 2669.753189886731, 3387.448747135105, 2199.8708849774066, 8572.532133627312, 2253.2139569152528], [260, 261, 262, 263, 264, 265, 266, 267, 268, 269, 270, 271, 272, 273, 274]], [1, 935, [8718, 8766, 8811, 8862, 8901, 8951, 8998], [35544.683, 35544.027, 35599.787, 35537.172, 35561.888, 35523.47, 35568.352], [52301.41, 52326.081, 52315.075, 52280.44, 52272.668, 52313.269, 52297.876], [15.086, 23.546, 20.9, 9.207, 8.791, 10.406, 15.472], [986.8022391019986, 2108.5838278341926, 3067.1314817198095, 2382.336042301639, 1953.9770298430024, 1897.8912638345416, 2998.421624782954], [263, 264, 265, 266, 267, 268, 269]], [1, 937, [8513, 8572, 8620, 8669, 8719, 8767, 8814, 8863], [35769.441, 35780.992, 35944.667, 35902.171, 35794.865, 35746.802, 35908.957, 35776.742], [52759.095, 52731.65, 52616.793, 52639.704, 52695.292, 52658.738, 52549.336, 52742.64], [18.003, 17.508, 17.182, 12.935, 26.976, 14.173, 17.499, 31.342], [3321.2245062195148, 5118.660600141773, 30608.422649747456, 42341.51360757308, 3238.0991276747673, 23008.267310243067, 28669.678448743547, 2266.204432052736], [259, 260, 261, 262, 263, 264, 265, 266]], [1, 953, [8902, 8952, 8999, 9037, 9074], [35769.413, 35705.437, 35744.697, 35677.856, 35705.499], [52440.722, 52420.527, 52425.931, 52375.877, 52370.617], [12.509, 16.507, 20.862, 26.971, 24.234], [106149.24437126465, 91485.98895526657, 32995.11232088797, 4085.4734067250743, 9133.412862660361], [267, 268, 269, 270, 271]], [0, 954, [8866, 8903, 8954, 9001, 9039, 9076, 9111, 9145, 9177, 9206, 9244, 9282, 9315, 9343], [36962.653, 36968.036, 37002.218, 37005.242, 36972.773, 36951.996, 36959.3, 36984.804, 37024.1, 37001.506, 36962.489, 36985.903, 36948.412, 36971.155], [10719.5, 10675.959, 10625.738, 10679.017, 10654.235, 10629.349, 10669.029, 10659.135, 10644.69, 10635.455, 10658.628, 10632.198, 10702.007, 10626.29], [23.999, 13.077, 16.701, 17.146, 20.364, 13.956, 22.967, 19.053, 15.487, 18.68, 21.422, 21.04, 20.587, 22.881], [928.9103835529154, 1742.33021451879, 974.0134870058131, 705.9119366053255, 1629.0299199552458, 1966.327821254766, 1377.7260821293964, 1433.7759218301574, 1859.7419658037186, 2002.3667884592444, 1766.8065292942636, 1470.8784003866676, 1086.4734575938323, 1919.1366171051247], [266, 267, 268, 269, 270, 271, 272, 273, 274, 275, 276, 277, 278, 279]], [0, 955, [8955, 9002, 9041, 9077, 9114, 9147, 9178], [38002.011, 37904.174, 37926.088, 37946.705, 37949.63, 37956.65, 37915.064], [11577.304, 11642.354, 11684.29, 11620.085, 11693.309, 11663.134, 11688.712], [31.163, 16.07, 17.246, 13.267, 19.179, 12.504, 17.969], [2464.8286215360818, 1165.792897064836, 1457.7514812022732, 2316.280188001326, 3824.3918050838183, 2422.8394844165177, 1767.347507949367], [268, 269, 270, 271, 272, 273, 274]], [0, 956, [8868, 8906, 8957, 9004, 9043], [38681.888, 38768.249, 38659.74, 38635.676, 38654.125], [12431.07, 12455.582, 12452.845, 12451.01, 12450.602], [17.791, 28.906, 15.764, 14.145, 15.888], [2623.1560879511217, 3580.2671696137527, 1876.3310662341498, 1515.2579889285723, 1338.6092098161284], [266, 267, 268, 269, 270]], [0, 1041, [9437, 9465, 9492, 9527, 9563, 9601, 9628], [38578.571, 38599.581, 38625.465, 38591.257, 38627.863, 38618.657, 38835.701], [12740.82, 12752.232, 12781.779, 12779.51, 12743.16, 12739.916, 12750.143], [17.302, 19.127, 10.071, 14.716, 16.588, 11.884, 25.824], [2184.0304403537866, 3147.8289781870194, 2331.082819401196, 1854.5852052435523, 1658.0673941025682, 64588.15755760653, 5676.492267713235], [283, 284, 285, 286, 287, 288, 289]], [1, 1179, [10634, 10660, 10686, 10716, 10739], [34511.099, 34507.452, 34597.082, 34635.602, 34566.625], [51973.563, 51971.576, 52072.039, 52056.312, 52096.558], [21.163, 20.994, 22.958, 29.489, 21.605], [6051.088924862315, 10914.178600538931, 2305.247869532724, 1525.7196761413313, 1718.9721798001638], [327, 328, 329, 330, 331]], [0, 1194, [10770, 10802, 10829, 10860, 10885, 10918, 10944, 10964, 10989, 11015, 11036, 11064], [38331.36, 38374.496, 38338.868, 38285.876, 38339.453, 38338.817, 38325.34, 38345.537, 38308.942, 38351.73, 38372.843, 38364.353], [11511.42, 11468.035, 11510.968, 11466.962, 11492.926, 11490.159, 11505.428, 11461.556, 11470.746, 11486.087, 11464.42, 11461.013], [21.459, 10.984, 27.76, 29.895, 14.097, 13.657, 18.431, 10.746, 12.888, 13.205, 13.907, 16.953], [1725.6720498456975, 2070.473207706536, 2179.680720310526, 1680.8264308905439, 1703.69289051917, 2239.8837371692334, 1365.6621754270113, 1634.724841839333, 2004.6827423468542, 2523.4042993677026, 1737.8463115152545, 1271.9424505486636], [332, 333, 334, 335, 336, 337, 338, 339, 340, 341, 342, 343]], [1, 1213, [11033, 11061, 11094, 11129, 11155], [35524.431, 35522.938, 35520.393, 35540.647, 35515.33], [52172.326, 52180.41, 52176.567, 52174.309, 52188.683], [5.615, 7.419, 8.794, 9.46, 8.801], [2464.104788933455, 2490.667476348669, 2803.4728222578065, 2204.1282990979203, 2537.644279399028], [342, 343, 344, 345, 346]], [0, 1227, [11130, 11156, 11175, 11199, 11224, 11242, 11255, 11273, 11298, 11327, 11349], [36736.144, 36720.455, 36761.99, 36730.857, 36741.214, 36775.057, 36739.759, 36785.17, 36721.166, 36727.918, 36738.168], [10645.353, 10643.55, 10644.443, 10628.763, 10647.871, 10668.479, 10628.339, 10637.649, 10638.218, 10636.799, 10655.616], [14.956, 11.831, 14.069, 13.684, 14.076, 17.106, 17.306, 26.511, 10.852, 9.807, 15.472], [1375.4388095220486, 2454.105706631706, 1418.4251758555254, 1816.1125084429577, 2414.9334941832926, 1479.357442756079, 1485.6320252514677, 2449.1696850020744, 2379.7527644378715, 1754.0691504020378, 2512.43149630122], [345, 346, 347, 348, 349, 350, 351, 352, 353, 354, 355]], [0, 1285, [11594, 11621, 11653, 11709, 11760], [36820.518, 36844.087, 36838.328, 36856.703, 36834.783], [10642.764, 10628.999, 10649.358, 10626.104, 10633.419], [20.204, 12.242, 15.406, 15.445, 19.14], [5329.2287067734305, 2279.9748017607626, 3610.709925145514, 1965.989856840128, 1892.4794312958861], [365, 366, 367, 368, 369]], [1, 1297, [11860, 11911, 11960, 12010, 12049], [34547.315, 34469.233, 34492.28, 34491.516, 34537.998], [52061.082, 52041.331, 52144.489, 51974.879, 51987.365], [29.823, 27.469, 26.003, 30.29, 29.943], [6518.072643016709, 6054.806206199541, 2927.139407199268, 2896.7782225407177, 1330.867192497239], [371, 372, 373, 374, 375]], [1, 1299, [11814, 11863, 11913, 11962, 12011, 12052], [36224.205, 36240.435, 36182.498, 36216.813, 36195.902, 36188.684], [52758.949, 52764.523, 52763.953, 52746.956, 52783.423, 52772.975], [28.493, 28.211, 24.46, 14.259, 15.957, 20.487], [3641.4585977845422, 2670.850030569705, 2444.718439840474, 2124.1691425766253, 1233.7462455476768, 2175.2309616097155], [370, 371, 372, 373, 374, 375]], [0, 1301, [11864, 11915, 11963, 12013, 12054, 12085, 12127, 12171, 12210, 12249, 12290, 12333], [37508.303, 37583.75, 37435.593, 37399.992, 37339.581, 37384.105, 37449.942, 37430.853, 37392.049, 37471.388, 37441.136, 37437.419], [11713.244, 11763.076, 11590.345, 11641.355, 11509.814, 11528.371, 11646.334, 11641.376, 11655.854, 11644.815, 11669.96, 11647.37], [18.663, 19.291, 29.541, 30.443, 41.963, 14.657, 15.096, 13.874, 13.206, 12.387, 17.19, 12.215], [1144.7033194682515, 16159.53007545483, 2055.683472930687, 846.9893030851837, 1721.2562366090042, 19493.161564394755, 2345.5184269218016, 2123.8276130408995, 1815.4709578173279, 2694.558921023846, 1086.1912057238244, 1105.3773801344794], [371, 372, 373, 374, 375, 376, 377, 378, 379, 380, 381, 382]], [1, 1319, [11619, 11649, 11706, 11758, 11812, 11861], [34486.912, 34582.148, 34548.0, 34608.235, 34593.196, 34570.211], [52243.907, 52103.841, 52023.203, 52194.315, 52200.39, 52125.382], [15.517, 26.096, 17.176, 8.062, 14.449, 35.056], [2133.576169778112, 8891.426237876278, 27278.225744521358, 81669.4564243272, 10661.20731069212, 2401.8512044777563], [366, 367, 368, 369, 370, 371]], [0, 1334, [11712, 11764, 11819, 11866, 11917], [38099.382, 38148.893, 38048.796, 38102.694, 38078.597], [12316.709, 12195.301, 11973.974, 11988.38, 11971.912], [36.946, 32.908, 32.809, 26.174, 22.626], [2664.8605423297117, 4476.888512978967, 5410.124287928378, 10172.662264712895, 19900.407226872216], [368, 369, 370, 371, 372]], [1, 1369, [12168, 12207, 12243, 12287, 12329], [34490.224, 34480.978, 34421.704, 34410.868, 34527.874], [52299.065, 52347.564, 52407.555, 52367.129, 52368.26], [19.388, 39.897, 20.878, 28.885, 14.287], [1432.8156713299843, 1766.6684045863817, 4358.352813281513, 4089.391899162367, 3465.623904086436], [378, 379, 380, 381, 382]], [1, 1380, [12209, 12247, 12289, 12332, 12377, 12416], [36117.884, 36149.475, 36118.556, 36153.511, 36097.573, 36115.759], [52669.166, 52625.315, 52672.547, 52668.974, 52635.938, 52653.084], [12.641, 16.841, 16.69, 14.975, 20.602, 17.301], [1606.8746769240063, 2674.190759180822, 1579.7536013929362, 2093.1427029343986, 1896.4820431366538, 2126.0054868635734], [379, 380, 381, 382, 383, 384]], [1, 1411, [12494, 12533, 12574, 12603, 12640], [34549.067, 34558.502, 34487.67, 34557.181, 34531.17], [52279.903, 52350.191, 52281.966, 52261.615, 52224.987], [23.31, 23.526, 22.581, 14.538, 15.626], [857.5179596421758, 2240.1711545553676, 1079.2434223748633, 8394.487867853853, 7577.561034808936], [386, 387, 388, 389, 390]], [0, 1412, [12537, 12578, 12609, 12642, 12679, 12706], [38362.323, 38282.979, 38365.272, 38402.595, 38354.655, 38371.654], [11582.911, 11547.441, 11638.402, 11609.153, 11565.84, 11551.404], [31.706, 30.37, 23.021, 25.172, 16.386, 35.104], [1721.025843675833, 1263.2738437652995, 742.6026535823607, 2655.572013029835, 1607.5815359527232, 1649.251210876534], [387, 388, 389, 390, 391, 392]], [0, 1413, [12499, 12538, 12579, 12610, 12643, 12680, 12707, 12741, 12764, 12795, 12822, 12846], [38892.987, 38868.376, 38896.066, 38871.877, 38806.12, 38688.303, 38741.913, 38724.245, 38853.759, 38862.527, 38880.664, 38885.127], [12780.853, 12805.789, 12780.069, 12797.746, 12738.95, 12779.693, 12751.686, 12759.986, 12809.007, 12799.238, 12828.538, 12808.986], [10.408, 14.155, 14.247, 9.038, 14.691, 19.125, 15.077, 21.184, 17.21, 20.089, 14.544, 11.925], [2265.758047655851, 2061.406681052888, 2150.223073474085, 1674.891827554126, 5345.204775699431, 5612.052861961207, 9279.545748231512, 4409.4400462939975, 1668.223367990614, 939.592836171264, 1640.3649609061588, 1991.6711204182416], [386, 387, 388, 389, 390, 391, 392, 393, 394, 395, 396, 397]], [1, 1419, [12737, 12762, 12790, 12818, 12844, 12868, 12896, 12918], [35927.911, 35928.328, 35876.186, 35870.54, 35859.047, 35920.901, 35869.317, 35950.807], [51989.877, 52008.965, 52023.053, 52070.219, 52051.27, 51976.611, 52000.374, 52009.914], [15.134, 28.257, 17.993, 21.283, 19.285, 19.562, 17.962, 22.553], [489.8348818085092, 1882.1599531558131, 2084.3980095836027, 2662.7169311797416, 1571.0902151760133, 1085.940006562684, 2152.4679729997047, 1570.080094148893], [393, 394, 395, 396, 397, 398, 399, 400]], [0, 1443, [12871, 12898, 12922, 12950, 12970, 13001, 13033], [38415.948, 38461.11, 38420.093, 38418.657, 38372.615, 38379.047, 38405.081], [12620.165, 12563.129, 12540.045, 12631.503, 12641.556, 12621.644, 12658.784], [22.572, 32.591, 32.464, 12.374, 12.745, 19.517, 19.358], [1263.992271490743, 2367.808095349056, 9524.475182103488, 1744.0675999704122, 2267.6122738170766, 2150.1763636283476, 1003.1417319907533], [398, 399, 400, 401, 402, 403, 404]], [0, 1456, [12951, 12971, 13003, 13034, 13059, 13084, 13101, 13128, 13159, 13188, 13217, 13248, 13272, 13301, 13335, 13366, 13390, 13416, 13446, 13470, 13496, 13526], [39102.543, 39127.905, 39128.05, 39105.722, 39114.465, 39134.194, 39154.016, 39135.885, 39104.961, 39147.067, 39125.166, 39127.323, 39130.172, 39160.833, 39122.82, 39127.173, 39121.916, 39132.534, 39118.905, 39138.9, 39190.093, 39196.375], [12532.113, 12542.938, 12553.595, 12529.861, 12577.364, 12562.802, 12536.515, 12682.763, 12628.671, 12635.517, 12594.548, 12518.073, 12545.863, 12537.633, 12507.212, 12546.486, 12536.789, 12549.968, 12563.604, 12540.763, 12554.025, 12566.882], [10.971, 7.973, 10.971, 7.421, 12.044, 10.241, 10.698, 27.095, 21.159, 11.931, 8.278, 13.838, 8.99, 11.363, 10.746, 10.417, 8.674, 8.213, 12.677, 10.881, 20.936, 26.407], [1741.1513624961149, 2845.315963807234, 2747.4136404084625, 3416.3238757876793, 2264.388340602297, 2967.1478226291333, 3083.7140924060186, 3635.925565853328, 4416.328440612105, 5091.037544775862, 3364.3117356274156, 4856.677290664855, 2511.1660896055027, 2740.854548085884, 3349.943461920614, 2425.941294635456, 3016.6549675359793, 3132.2171362182303, 3659.399440746735, 2523.804231309359, 1214.3282363625897, 3468.171197558257], [401, 402, 403, 404, 405, 406, 407, 408, 409, 410, 411, 412, 413, 414, 415, 416, 417, 418, 419, 420, 421, 422]], [0, 1474, [13058, 13083, 13100, 13126, 13157, 13186, 13215, 13246, 13270, 13299, 13333, 13364, 13387, 13415, 13445], [38025.706, 38029.432, 37970.442, 37954.221, 37931.033, 37883.33, 37875.249, 37900.924, 37878.566, 37874.449, 37878.415, 37861.849, 37783.58, 37814.728, 37812.899], [11242.679, 11213.474, 11203.389, 11192.42, 11342.708, 11331.877, 11256.73, 11186.334, 11215.679, 11221.21, 11279.653, 11282.383, 11294.914, 11365.035, 11309.207], [26.847, 15.073, 16.78, 27.218, 17.909, 16.712, 27.871, 19.734, 14.526, 14.389, 21.31, 18.712, 16.725, 17.489, 15.121], [2225.9347499132705, 6759.165501085024, 12574.44923758071, 1600.9024382433618, 4949.871948146725, 5154.278590187555, 3351.7060877551808, 3631.5219799565257, 4708.642159829389, 6284.166683304935, 5555.9904361510935, 6922.4149915974685, 3804.2615011566945, 1535.3380046073532, 812.5488722739425], [405, 406, 407, 408, 409, 410, 411, 412, 413, 414, 415, 416, 417, 418, 419]], [1, 1480, [13121, 13153, 13184, 13210, 13242], [34504.182, 34567.601, 34597.759, 34599.87, 34542.343], [52279.597, 52273.346, 52274.734, 52277.454, 52186.99], [23.954, 15.151, 19.218, 13.993, 15.497], [629.5882979731059, 4291.952786240411, 3281.522635237287, 1599.3005100573985, 17607.726874984724], [408, 409, 410, 411, 412]], [0, 1482, [13127, 13158, 13187, 13216, 13247, 13271, 13300, 13334, 13365, 13388], [38381.637, 38417.179, 38438.196, 38427.841, 38426.776, 38426.471, 38414.712, 38431.172, 38378.014, 38409.503], [12666.083, 12641.057, 12630.949, 12656.141, 12605.69, 12706.903, 12630.226, 12671.277, 12596.116, 12609.186], [15.56, 16.972, 11.971, 11.596, 15.624, 13.455, 21.631, 18.606, 20.112, 35.697], [951.2155560903196, 2589.405238214195, 2291.4494249055856, 2594.021651371271, 1881.314523220992, 1072.7281545476867, 2286.2120806820662, 1629.3235983919167, 2342.572421091016, 1939.1418046865551], [408, 409, 410, 411, 412, 413, 414, 415, 416, 417]], [0, 1518, [13413, 13443, 13467, 13493, 13523, 13548, 13570, 13596, 13622, 13645], [36806.941, 36843.223, 36858.639, 36879.358, 36902.911, 36808.793, 36877.977, 36846.732, 36815.592, 36838.913], [10901.548, 10925.232, 10934.213, 10904.598, 10898.104, 10890.21, 10896.687, 10955.544, 10828.928, 10931.473], [29.636, 23.051, 16.228, 18.359, 28.92, 18.38, 26.23, 21.681, 10.45, 15.338], [1258.15710608399, 1345.7185935992422, 891.9387773077021, 796.0107851333481, 1127.1199511765678, 622.3668769659132, 1737.7177475405856, 701.7847935048668, 51518.63222425272, 777.8017589915636], [418, 419, 420, 421, 422, 423, 424, 425, 426, 427]], [1, 1524, [13522, 13546, 13569, 13595, 13621, 13644], [36136.063, 36153.492, 36163.658, 36155.857, 36170.889, 36130.994], [52682.149, 52773.037, 52786.564, 52756.543, 52757.045, 52696.524], [22.329, 8.913, 9.452, 10.48, 15.641, 34.72], [1371.1988517619918, 2799.4990750550623, 2100.329285556567, 3631.3975712712518, 2280.1648670520394, 2207.2996488685008], [422, 423, 424, 425, 426, 427]], [0, 1541, [13573, 13597, 13624, 13646, 13670, 13696, 13725, 13752, 13784, 13818, 13847, 13877, 13906, 13931, 13957], [38436.354, 38397.25, 38365.489, 38406.422, 38375.756, 38410.161, 38401.333, 38411.208, 38427.858, 38394.158, 38435.589, 38398.871, 38385.332, 38404.871, 38380.822], [12650.86, 12676.72, 12594.112, 12656.602, 12691.032, 12589.402, 12637.809, 12591.666, 12617.361, 12605.878, 12615.331, 12656.099, 12706.464, 12683.412, 12643.864], [25.109, 22.382, 20.496, 19.136, 20.483, 24.681, 12.713, 19.575, 25.188, 24.224, 24.217, 15.662, 15.18, 22.896, 12.354], [994.1684162847979, 1439.2373595043696, 2218.6134287494947, 2723.0471888900925, 1631.777056142702, 1532.7378202149443, 2141.3653644119495, 3586.2333613810715, 1486.3887794487828, 886.1549081841376, 1781.6814065662381, 1368.11996730981, 876.3656920875161, 3517.572697518755, 932.7696201308187], [424, 425, 426, 427, 428, 429, 430, 431, 432, 433, 434, 435, 436, 437, 438]], [1, 1556, [13747, 13779, 13815, 13844, 13874], [36159.924, 36245.326, 36248.213, 36223.132, 36163.535], [52829.736, 52839.639, 52858.21, 52801.089, 52712.354], [22.008, 17.594, 15.616, 24.631, 26.294], [10420.785065654067, 2625.0192151664082, 2145.0038653677248, 1971.787390585518, 4534.072617767729], [431, 432, 433, 434, 435]], [1, 1571, [13927, 13951, 13987, 14025, 14057, 14087, 14111, 14135, 14164], [36232.133, 36251.521, 36175.676, 36278.412, 36239.781, 36314.181, 36287.988, 36343.092, 36322.53], [52899.167, 52763.333, 52822.135, 52896.393, 52837.493, 52871.094, 52901.95, 52914.195, 52833.237], [26.293, 29.089, 33.268, 23.897, 26.156, 23.29, 21.398, 36.278, 27.153], [2030.3931752024644, 789.3161244872612, 5103.7902934716585, 1105.9249942754561, 2177.473044169266, 452.2314775443986, 958.6837506079369, 1882.534766001573, 8376.96738610609], [437, 438, 439, 440, 441, 442, 443, 444, 445]], [0, 1573, [13905, 13930, 13954, 13991, 14027, 14059, 14089], [37558.016, 37517.815, 37526.251, 37507.288, 37489.8, 37569.253, 37495.76], [11057.758, 11036.546, 11012.709, 11050.534, 11035.583, 11070.488, 11044.443], [16.741, 15.836, 14.831, 16.817, 14.01, 20.989, 18.037], [752.3389878936836, 1373.5010354174751, 1167.871673052678, 1000.9978835382948, 1019.8598076091366, 1171.9925430177216, 459.74112957718734], [436, 437, 438, 439, 440, 441, 442]], [0, 1615, [14243, 14268, 14295, 14331, 14352, 14378, 14394], [39137.679, 39198.554, 39163.939, 39166.812, 39211.884, 39192.337, 39161.434], [12227.518, 12269.091, 12287.141, 12324.525, 12307.24, 12344.814, 12330.618], [30.496, 14.17, 19.976, 13.91, 12.705, 22.883, 26.127], [2339.5313957995504, 2227.921370062457, 2850.601838657039, 1906.6350794896837, 2802.039808292145, 2127.535254557997, 1780.1310995423014], [448, 449, 450, 451, 452, 453, 454]], [1, 1675, [14744, 14773, 14804, 14825, 14856, 14883, 14905], [35340.277, 35384.191, 35381.076, 35396.373, 35399.09, 35419.648, 35385.724], [52433.051, 52434.975, 52416.065, 52401.963, 52411.429, 52397.354, 52409.473], [21.335, 15.637, 12.302, 12.768, 10.548, 11.514, 21.125], [2705.9239649198967, 3166.7001034225495, 1573.8662073492837, 2032.3820504554865, 2864.970392187425, 2092.60120818352, 1182.6758106635957], [469, 470, 471, 472, 473, 474, 475]], [0, 1677, [14778, 14808, 14829, 14859, 14885], [38304.821, 38241.099, 38332.461, 38276.063, 38287.554], [11913.545, 11880.529, 11832.972, 11868.47, 11884.91], [19.316, 18.309, 16.453, 16.773, 30.933], [1066.0242837454284, 1211.9146010021527, 1756.4547465943294, 1434.429109569058, 1542.6247305092925], [470, 471, 472, 473, 474]], [1, 1702, [15023, 15044, 15065, 15089, 15108], [35423.899, 35406.312, 35411.696, 35357.955, 35399.278], [52407.572, 52457.674, 52428.892, 52404.977, 52427.465], [22.032, 31.821, 18.032, 17.517, 9.238], [1701.8470283093031, 1428.019812533563, 1438.5810435296758, 2086.490334517178, 1784.8465467500785], [481, 482, 483, 484, 485]], [1, 1708, [15107, 15129, 15155, 15173, 15194, 15219, 15243, 15262, 15286, 15314, 15341, 15367, 15386], [34601.242, 34566.014, 34670.068, 34544.048, 34559.197, 34600.845, 34597.074, 34609.856, 34627.141, 34620.373, 34598.631, 34629.383, 34592.615], [52309.052, 52302.752, 52320.684, 52321.009, 52252.2, 52277.816, 52290.963, 52282.856, 52307.376, 52303.657, 52286.077, 52219.985, 52308.476], [8.599, 22.28, 24.221, 19.576, 19.569, 15.282, 20.422, 16.767, 29.011, 23.804, 16.319, 21.308, 25.161], [2215.622273036683, 2142.088108067974, 2256.526554901289, 1455.6854578438322, 2720.8280985241036, 2223.663015219233, 1948.7054461249165, 1914.6443194707854, 1674.2173826953501, 2206.944380866592, 1694.2426040638475, 3616.910071077398, 2341.233200518278], [485, 486, 487, 488, 489, 490, 491, 492, 493, 494, 495, 496, 497]], [0, 1725, [15344, 15370, 15388, 15407, 15436, 15455, 15484, 15502], [37729.272, 37600.434, 37639.339, 37645.856, 37690.753, 37653.409, 37633.004, 37645.107], [11873.617, 11802.841, 11804.62, 11816.481, 11830.337, 11802.912, 11846.588, 11827.512], [38.23, 18.999, 23.156, 15.998, 22.344, 28.407, 15.059, 20.956], [1384.816186694779, 732.1782045191995, 1429.246819918681, 1571.9082814506478, 1697.7602251074845, 1140.194583389627, 828.9462798917732, 1212.5253076061617], [495, 496, 497, 498, 499, 500, 501, 502]], [0, 1732, [15389, 15408, 15437, 15456, 15485, 15503, 15525], [38893.123, 38888.287, 38886.951, 38889.488, 38882.648, 38873.695, 38909.443], [12277.871, 12228.639, 12261.606, 12239.483, 12255.133, 12248.744, 12274.319], [18.123, 11.333, 7.762, 9.858, 9.97, 10.666, 28.822], [2434.0639642788387, 1807.5198171162976, 2661.4115006740435, 2103.4200699568632, 2355.079612309007, 2747.6139888890075, 1841.366774045819], [497, 498, 499, 500, 501, 502, 503]], [0, 1798, [15942, 15989, 16027, 16067, 16107, 16139, 16182, 16220, 16263, 16300], [39156.92, 39134.822, 39186.111, 39172.055, 39156.473, 39067.161, 39052.701, 38995.931, 39128.397, 39123.03], [12288.213, 12328.971, 12392.805, 12384.033, 12367.491, 12213.052, 12186.192, 12254.179, 12322.006, 12268.568], [21.943, 18.808, 9.463, 11.797, 13.27, 30.305, 20.025, 29.591, 21.824, 26.681], [1006.1588959184058, 3049.460768703447, 3701.900584306251, 5829.992229210865, 9253.623940212268, 6489.829780029465, 5124.129152063636, 5681.896599431615, 4707.6656047294455, 6352.927159659598], [523, 524, 525, 526, 527, 528, 529, 530, 531, 532]], [1, 1813, [16102, 16135, 16177, 16217, 16260, 16297, 16343, 16381, 16409, 16438, 16480], [34638.847, 34625.181, 34563.416, 34564.376, 34586.575, 34575.782, 34546.801, 34557.916, 34570.085, 34547.05, 34542.927], [52008.73, 52021.716, 52085.756, 52169.886, 52108.018, 52052.84, 52089.417, 52065.466, 52177.946, 52252.673, 52222.419], [13.994, 13.501, 12.383, 12.511, 16.125, 18.099, 13.123, 17.791, 15.068, 15.811, 13.803], [10207.866395444664, 10457.649374597266, 13163.174940440651, 10490.782556011512, 10666.596676489398, 5983.7420932481255, 4055.838168249814, 5980.589377014721, 5159.727561053756, 5324.790826440007, 3999.0158728888773], [527, 528, 529, 530, 531, 532, 533, 534, 535, 536, 537]], [1, 1835, [16295, 16339, 16379, 16405, 16436, 16479, 16518, 16551], [33094.976, 32990.526, 32988.967, 33004.86, 32975.701, 33118.246, 33001.05, 33008.578], [51763.821, 51843.926, 51810.542, 51836.687, 51820.906, 51849.339, 51793.52, 51770.584], [11.813, 22.942, 21.104, 17.863, 13.406, 23.921, 18.392, 32.484], [81091.60745375894, 1801.964026913748, 2296.6182977776148, 2238.783861142196, 2608.6095411430833, 3064.092941213943, 1458.9579303400249, 2086.126317863434], [532, 533, 534, 535, 536, 537, 538, 539]], [1, 1840, [16437, 16478, 16519, 16552, 16581], [32953.309, 32988.694, 33003.192, 33014.001, 33015.19], [52519.452, 52518.492, 52473.805, 52503.214, 52489.298], [16.743, 9.932, 14.735, 22.455, 14.927], [1944.4632168404648, 2473.768542914624, 1245.299119492331, 1439.3234858679384, 826.9211686272107], [536, 537, 538, 539, 540]], [0, 1843, [16440, 16484, 16522, 16556, 16586, 16615, 16646, 16681, 16715, 16748, 16782, 16816, 16847, 16876], [37931.724, 37946.895, 37931.023, 37934.387, 37927.005, 37958.248, 37933.733, 37927.943, 37914.51, 37906.298, 37907.103, 37947.123, 37962.949, 37866.883], [12072.932, 12064.272, 12091.947, 12067.839, 12097.236, 12066.188, 12070.213, 12075.857, 12077.188, 12078.22, 12049.47, 12003.586, 12054.556, 12096.122], [12.793, 13.003, 16.684, 16.342, 10.285, 14.869, 14.976, 14.366, 10.686, 16.354, 15.847, 20.206, 21.676, 26.24], [1257.0847756549028, 2296.86335183381, 1939.1676264482785, 1862.335780897545, 2680.3388152741795, 1751.9394827379792, 1240.908645226102, 2737.358654207053, 2364.2936875734886, 2447.781479430229, 2126.3548084588, 1816.7015492899707, 1606.959127053511, 727.842029355877], [536, 537, 538, 539, 540, 541, 542, 543, 544, 545, 546, 547, 548, 549]], [0, 1871, [16647, 16684, 16716, 16750, 16785, 16818, 16849], [39181.703, 39228.397, 39221.704, 39254.257, 39174.623, 39169.381, 39102.585], [12440.553, 12356.655, 12380.607, 12352.701, 12318.601, 12297.002, 12186.479], [28.422, 14.565, 13.127, 16.631, 17.867, 19.216, 15.066], [2520.7565178897617, 1788.669339480318, 2797.0306254112443, 1724.2283201638713, 5524.512526288032, 4486.508281296504, 3055.438180336223], [542, 543, 544, 545, 546, 547, 548]], [0, 1883, [16714, 16747, 16780, 16815, 16846, 16875, 16903, 16934, 16968, 17002], [37649.273, 37854.525, 37649.612, 37709.585, 37711.368, 37731.474, 37685.828, 37857.0, 37914.251, 37896.524], [11185.536, 11293.182, 11267.589, 11232.278, 11236.487, 11341.392, 11214.181, 11358.059, 11182.381, 11105.963], [25.795, 16.084, 19.202, 18.847, 17.718, 24.2, 21.503, 24.083, 31.752, 24.593], [713.7762434985035, 21495.061114420238, 1003.8258334872215, 1153.3442395244238, 2033.7314170092877, 16259.932918090313, 1649.0923003405812, 5088.61245164562, 1977.167287527441, 1704.2597522453452], [544, 545, 546, 547, 548, 549, 550, 551, 552, 553]], [0, 1895, [16749, 16783, 16817, 16848, 16877, 16904, 16936], [38157.644, 38163.263, 38170.402, 38123.34, 38132.834, 38106.91, 38089.711], [11331.983, 11435.802, 11346.148, 11350.418, 11442.648, 11378.03, 11389.071], [16.466, 18.818, 17.934, 24.187, 18.476, 27.141, 23.579], [4365.56432079877, 14248.732177104022, 5044.719270859653, 2857.433276629828, 3542.76180481668, 3205.4795643771513, 3185.35207181226], [545, 546, 547, 548, 549, 550, 551]], [0, 1914, [16969, 17001, 17021, 17052, 17081, 17113, 17137, 17160, 17179, 17200, 17215, 17237, 17261, 17282, 17303, 17321, 17337, 17354, 17373, 17393, 17413], [37876.016, 37877.334, 37857.662, 37856.425, 37801.492, 37796.856, 37828.1, 37790.666, 37773.574, 37842.49, 37823.402, 37831.306, 37847.913, 37835.952, 37816.149, 37844.174, 37824.124, 37831.022, 37862.673, 37814.192, 37843.058], [11875.986, 11828.227, 11853.153, 11864.545, 11803.092, 11806.715, 11824.962, 11850.455, 11816.152, 11825.304, 11816.882, 11832.138, 11839.414, 11820.738, 11818.983, 11830.467, 11846.582, 11819.226, 11832.414, 11807.971, 11770.173], [21.677, 10.393, 15.4, 9.042, 14.671, 25.974, 24.936, 18.644, 32.088, 14.286, 24.834, 17.535, 11.37, 9.938, 12.233, 14.32, 16.256, 14.261, 18.304, 16.83, 22.398], [2058.8536906020704, 3034.6424136980577, 3507.2569747129783, 3993.288134509171, 1585.7874004133184, 2209.2363200793543, 1914.7840783216163, 944.8164055081902, 1314.6237692960465, 1661.851028315129, 1328.4883520265278, 1628.3748245589957, 1695.8550370581504, 2859.154841901304, 1769.9121056795352, 1702.1864474084425, 1496.7205350979432, 1636.581071881015, 1764.4479842203157, 1350.670727486351, 1516.7240314366895], [552, 553, 554, 555, 556, 557, 558, 559, 560, 561, 562, 563, 564, 565, 566, 567, 568, 569, 570, 571, 572]], [1, 1935, [17213, 17236, 17260, 17279, 17301], [32981.695, 33003.258, 33031.066, 33026.585, 33055.891], [51796.989, 51823.535, 51822.308, 51788.82, 51843.943], [25.291, 29.968, 28.477, 33.986, 21.574], [1435.6814233070463, 3685.7388123198825, 880.0330857685279, 1222.2724195940418, 1413.10238971074], [562, 563, 564, 565, 566]], [1, 1964, [17468, 17489, 17510, 17529, 17549, 17565, 17588, 17611, 17628, 17653, 17679, 17699, 17723, 17750, 17781, 17806, 17837, 17868, 17893, 17918], [34437.679, 34477.447, 34410.471, 34488.501, 34468.758, 34416.304, 34424.719, 34410.9, 34418.484, 34472.274, 34405.42, 34453.685, 34423.504, 34421.363, 34415.152, 34416.766, 34466.473, 34425.595, 34450.431, 34567.696], [52331.219, 52283.938, 52318.489, 52318.811, 52263.051, 52313.292, 52347.128, 52337.147, 52280.14, 52294.815, 52308.909, 52299.943, 52334.67, 52310.686, 52337.343, 52330.668, 52307.808, 52322.305, 52299.286, 52365.821], [14.887, 18.141, 29.838, 17.616, 15.504, 20.507, 17.245, 13.184, 18.37, 14.038, 10.091, 16.854, 19.351, 12.603, 10.864, 10.335, 11.036, 18.914, 26.924, 23.202], [2788.5184350691347, 1900.546931682752, 2701.2036409261827, 2373.6910535642046, 3238.655832764205, 3046.399745217456, 3423.995636711028, 2963.0302412928895, 9514.721758578233, 4282.756813098215, 2164.2496591932595, 2691.1279730412157, 3319.377910106842, 2261.771289500012, 4030.7586627825744, 3096.7485772648333, 3576.548193373381, 2001.039546100989, 1714.6014393474097, 4707.254256114816], [575, 576, 577, 578, 579, 580, 581, 582, 583, 584, 585, 586, 587, 588, 589, 590, 591, 592, 593, 594]], [0, 1989, [17724, 17752, 17786, 17807, 17840, 17870, 17896, 17919, 17958, 17988], [39302.781, 39245.681, 39193.777, 39254.182, 39203.198, 39240.85, 39234.285, 39264.981, 39288.463, 39136.759], [12396.222, 12396.599, 12432.651, 12377.482, 12428.473, 12430.771, 12391.463, 12444.356, 12420.295, 12498.195], [25.829, 34.837, 25.521, 21.129, 21.22, 16.011, 22.431, 24.123, 23.308, 24.858], [1640.1876450844932, 2451.386846128026, 822.2207427771074, 1152.4292187840501, 909.6490443576997, 868.3030469819587, 1781.917548333048, 2622.599950639064, 1830.1695739252343, 6483.515636771129], [587, 588, 589, 590, 591, 592, 593, 594, 595, 596]], [0, 2041, [18207, 18230, 18256, 18282, 18304, 18320, 18340, 18359, 18382, 18401, 18421, 18442], [36925.075, 36891.325, 36920.43, 36935.615, 36910.424, 36878.057, 36907.746, 36908.474, 36911.269, 36914.131, 36919.847, 36787.517], [10675.888, 10708.041, 10722.729, 10736.772, 10734.765, 10698.413, 10682.65, 10670.864, 10729.762, 10666.92, 10663.508, 10647.088], [14.268, 19.404, 10.144, 15.835, 22.764, 30.296, 16.823, 14.445, 19.032, 27.469, 17.103, 26.364], [761.7734640759436, 963.3593790315333, 2641.8950201492466, 2802.0418648308882, 898.8480029171603, 1005.7456439658214, 1572.7709192605455, 1305.173596507325, 1335.263777840928, 1173.7112677753332, 1018.4429428849644, 2470.037224803339], [605, 606, 607, 608, 609, 610, 611, 612, 613, 614, 615, 616]], [0, 2043, [18231, 18257, 18283, 18305, 18321, 18341, 18360, 18383, 18402], [37326.168, 37300.496, 37330.907, 37330.933, 37300.409, 37288.755, 37313.127, 37359.094, 37329.338], [11521.911, 11500.469, 11474.297, 11515.572, 11496.027, 11488.505, 11460.921, 11459.654, 11539.283], [26.684, 12.619, 14.995, 13.363, 16.801, 10.077, 12.542, 19.932, 17.938], [3440.9087475291, 1655.4364361565138, 1062.7929706246648, 1646.2768883987378, 1797.3427340941978, 1592.568395689072, 1297.3593374075747, 1564.5340249320923, 1965.4749746960001], [606, 607, 608, 609, 610, 611, 612, 613, 614]], [0, 2056, [18384, 18403, 18422, 18445, 18463], [38348.314, 38336.724, 38321.021, 38398.531, 38371.142], [12594.645, 12567.71, 12574.365, 12527.031, 12498.037], [13.361, 29.702, 17.212, 24.66, 20.662], [776.7346486752759, 4457.133594807876, 1321.0094219112132, 800.7861589746778, 831.1201631477686], [613, 614, 615, 616, 617]], [1, 2070, [18502, 18541, 18590, 18636, 18686, 18735, 18781, 18830, 18872, 18901, 18929, 18954, 18991, 19032, 19058, 19091, 19128, 19163, 19196, 19231], [34482.111, 34426.134, 34430.96, 34502.263, 34541.982, 34464.592, 34557.099, 34505.004, 34550.711, 34557.61, 34525.62, 34539.046, 34544.918, 34552.767, 34491.165, 34545.905, 34504.353, 34509.707, 34471.917, 34486.121], [52127.883, 52192.815, 52276.705, 52183.008, 52226.993, 52188.375, 52154.623, 52093.918, 52087.09, 52094.36, 52120.419, 52162.117, 52235.086, 52197.056, 52253.149, 52220.522, 52257.468, 52303.04, 52279.89, 52280.657], [26.814, 26.507, 21.773, 19.872, 23.251, 37.359, 23.801, 8.784, 11.933, 14.052, 12.316, 21.852, 13.746, 16.925, 17.508, 20.298, 21.822, 31.928, 22.006, 15.805], [996.1797193742492, 1211.3013528284555, 8572.42126279464, 3143.5575819520664, 5911.3852266567155, 1787.5852197724205, 4768.232600824655, 87864.22577067194, 14749.077281579988, 9616.942913789817, 4988.780706004642, 2509.0416311977206, 2843.3795470304153, 5631.780524881533, 6369.403932107303, 3420.7417972032467, 3120.932906780895, 1649.701094151032, 2392.501375090342, 2477.9577223624015], [619, 620, 621, 622, 623, 624, 625, 626, 627, 628, 629, 630, 631, 632, 633, 634, 635, 636, 637, 638]], [1, 2090, [18539, 18588, 18634, 18684, 18731, 18779, 18828], [32637.89, 32615.583, 32635.981, 32651.723, 32715.364, 32670.213, 32763.317], [52216.717, 52253.771, 52210.702, 52117.592, 51962.086, 52093.763, 51992.889], [8.1, 7.223, 12.115, 17.838, 14.232, 15.846, 17.377], [1631.4390462487966, 3333.006147602852, 3265.021552491523, 4293.822310646653, 1979.2168190905484, 3916.29629308656, 6414.811969399502], [620, 621, 622, 623, 624, 625, 626]], [1, 2091, [18543, 18592, 18637, 18687, 18738, 18783, 18831, 18873, 18902, 18930, 18957, 18993, 19034, 19059, 19093, 19130, 19164, 19197, 19232, 19273, 19307, 19343, 19380], [36022.603, 36072.054, 36028.006, 36047.623, 36049.556, 36051.844, 36024.795, 36037.373, 36027.302, 36015.041, 35961.096, 36031.219, 36008.356, 35995.332, 35992.169, 36019.29, 35963.172, 35980.779, 35974.541, 36015.311, 36000.546, 36009.116, 35979.208], [52677.491, 52710.565, 52694.506, 52709.849, 52693.476, 52744.155, 52713.961, 52703.343, 52737.113, 52749.695, 52730.501, 52733.904, 52718.812, 52699.64, 52741.869, 52731.522, 52755.993, 52745.719, 52726.399, 52736.708, 52749.245, 52742.202, 52670.928], [11.761, 13.648, 14.993, 12.472, 8.926, 11.707, 10.649, 13.601, 15.571, 13.614, 14.542, 13.989, 12.581, 22.926, 15.916, 9.748, 18.013, 9.761, 15.006, 10.934, 14.063, 12.313, 15.907], [1612.5186287831743, 1878.6495367848006, 1510.1991373370768, 2307.817739097219, 2866.9103397025197, 2142.0370144949275, 1963.4714519804902, 2279.342126549123, 2603.999245016504, 2638.0391134669485, 2703.3732729401445, 1756.4221125528386, 2354.343857760809, 2171.817347823744, 2866.141389502574, 2382.265543344435, 2787.6173095780136, 2132.8294479134797, 2861.347144915983, 1271.251357485203, 774.7959127877384, 1548.2261357850348, 2079.3950104644605], [620, 621, 622, 623, 624, 625, 626, 627, 628, 629, 630, 631, 632, 633, 634, 635, 636, 637, 638, 639, 640, 641, 642]], [1, 2092, [18593, 18638, 18688, 18739, 18784, 18833, 18874, 18903, 18932, 18959, 18995, 19036], [36442.854, 36477.691, 36406.565, 36432.35, 36470.351, 36532.049, 36551.298, 36450.536, 36420.379, 36538.623, 36550.507, 36514.823], [52720.107, 52713.315, 52627.81, 52683.164, 52718.097, 52699.533, 52698.564, 52742.245, 52715.611, 52688.495, 52696.76, 52732.484], [21.413, 23.206, 21.418, 22.845, 31.509, 19.3, 17.475, 23.723, 28.201, 14.91, 18.689, 15.473], [4322.36147630258, 5426.898062751119, 5824.850415069311, 10590.43453011187, 3629.079025354542, 3210.3513185018332, 2273.637209567844, 6074.47142383984, 5337.503118513964, 3939.3888541654956, 2274.207401365705, 4178.944574614968], [621, 622, 623, 624, 625, 626, 627, 628, 629, 630, 631, 632]], [0, 2094, [18544, 18595, 18640, 18690, 18740, 18786, 18834, 18876, 18904, 18933, 18961, 18997, 19037, 19063, 19096, 19132, 19167, 19200, 19235], [38002.24, 38050.764, 38134.386, 38056.772, 38013.225, 38048.955, 38168.862, 38136.109, 38131.526, 38159.987, 38156.478, 38187.032, 38160.286, 38154.299, 38126.627, 38082.0, 38106.321, 38057.896, 38047.549], [11544.65, 11579.317, 11566.507, 11538.585, 11514.331, 11564.63, 11592.327, 11562.502, 11501.316, 11527.002, 11533.152, 11525.831, 11572.004, 11558.075, 11530.62, 11511.559, 11471.319, 11455.186, 11433.25], [36.808, 9.825, 18.008, 25.122, 16.217, 19.321, 10.763, 12.932, 13.098, 8.654, 9.456, 8.739, 8.454, 11.96, 11.546, 17.491, 16.077, 18.533, 12.546], [3504.8238994868516, 4233.680586194712, 2441.992636828557, 5995.284671084382, 18392.076942061987, 4086.9322904373316, 3723.1316491676685, 8895.536222380073, 6814.606443537678, 7021.629380593773, 7390.42287214255, 7676.967457531785, 4998.346209374091, 6536.998239787628, 4462.282399005676, 2708.689186200958, 3898.117949910602, 5716.35869257471, 21753.684712685394], [620, 621, 622, 623, 624, 625, 626, 627, 628, 629, 630, 631, 632, 633, 634, 635, 636, 637, 638]], [0, 2095, [18546, 18596, 18641, 18691, 18741, 18787, 18835, 18877, 18905, 18934], [38450.494, 38442.514, 38497.698, 38410.127, 38571.234, 38421.345, 38413.445, 38471.529, 38424.43, 38479.294], [12670.462, 12616.301, 12606.335, 12575.241, 12509.346, 12562.388, 12664.91, 12555.267, 12602.563, 12607.847], [19.537, 21.618, 26.127, 26.835, 12.884, 19.795, 28.222, 16.242, 19.692, 23.18], [1836.0525681101396, 2742.345236998019, 5526.764767163822, 4383.753947218062, 107532.90581500198, 8233.201068035027, 1447.4442175945364, 3012.585760524575, 5909.03760384981, 3262.4672653540397], [620, 621, 622, 623, 624, 625, 626, 627, 628, 629]], [0, 2096, [18597, 18642, 18692, 18742, 18788, 18836, 18878, 18906], [38745.427, 38756.146, 38796.216, 38729.673, 38802.425, 38756.774, 38810.999, 38810.038], [11965.132, 11808.895, 11881.041, 11946.525, 11861.328, 11821.874, 11826.663, 11897.138], [18.793, 17.968, 11.178, 13.486, 14.439, 18.224, 18.241, 21.86], [14307.524550871816, 786.3672438244442, 74235.7943742564, 53009.21693346284, 2334.7996931150406, 3205.2029668350397, 2466.767338739554, 4168.9550542302795], [621, 622, 623, 624, 625, 626, 627, 628]], [0, 2097, [18599, 18643, 18693, 18743, 18789, 18837, 18879, 18907, 18935, 18962, 18998], [39012.749, 39066.406, 39047.476, 39052.468, 38940.985, 39042.837, 39086.745, 39103.713, 39004.794, 39036.025, 39002.942], [12657.388, 12567.729, 12530.459, 12557.571, 12595.196, 12562.999, 12589.485, 12545.364, 12575.054, 12545.971, 12552.091], [20.454, 10.873, 11.315, 10.238, 16.344, 12.988, 8.641, 18.26, 26.094, 19.941, 25.201], [8548.825912060816, 4837.22067510384, 8561.95224950941, 3776.749821098133, 6980.966005411163, 5371.480864499505, 4168.879416476345, 4047.2727158840576, 1371.8755489748155, 1836.6894565205007, 5102.523695498211], [621, 622, 623, 624, 625, 626, 627, 628, 629, 630, 631]], [1, 2124, [18931, 18958, 18994, 19035, 19060], [36085.284, 36092.866, 36092.848, 36099.447, 36043.4], [52233.944, 52192.086, 52228.953, 52194.487, 52216.036], [21.1, 19.322, 22.373, 13.724, 21.192], [1649.134520852088, 1246.8338443313894, 1306.3899012461573, 1870.0293897152117, 7733.456635594941], [629, 630, 631, 632, 633]], [0, 2142, [19061, 19094, 19131, 19165, 19198, 19233, 19274, 19309, 19344], [36615.566, 36624.111, 36625.576, 36564.764, 36607.294, 36661.31, 36613.942, 36609.823, 36644.948], [11109.884, 11135.195, 11088.782, 11112.031, 11122.612, 11122.401, 11089.084, 11098.912, 11069.037], [20.027, 22.386, 23.926, 22.183, 27.259, 18.93, 24.352, 15.022, 18.076], [995.532326006962, 1551.0335562094804, 2071.6934670148585, 2378.3321359996726, 1573.6327677746087, 1406.957945807252, 1363.1755364178518, 846.1789696158028, 797.8848055401602], [633, 634, 635, 636, 637, 638, 639, 640, 641]], [0, 2143, [19064, 19097, 19133, 19168, 19202, 19236, 19278, 19312], [38990.955, 39065.445, 38970.728, 39018.805, 39132.628, 39049.553, 38988.13, 39086.268], [12523.324, 12570.455, 12640.35, 12593.838, 12544.788, 12602.33, 12616.758, 12576.459], [27.407, 17.973, 38.214, 26.948, 29.009, 19.598, 25.379, 19.983], [1128.7951851504351, 882.0319446163409, 1332.0193742188212, 1047.969405821515, 742.0482621486268, 973.6578323233896, 1396.170166937489, 1939.5586413924302], [633, 634, 635, 636, 637, 638, 639, 640]], [1, 2155, [19161, 19195, 19229, 19270, 19304, 19341, 19378, 19411], [33959.181, 33845.279, 33837.223, 33804.444, 33773.618, 33787.821, 33825.423, 33771.464], [52441.03, 52487.542, 52461.218, 52493.073, 52528.792, 52488.105, 52447.536, 52476.731], [34.513, 20.69, 22.604, 15.403, 16.773, 17.14, 18.251, 13.252], [4184.50470093284, 1041.7903857179826, 1706.868649705034, 1801.5735209354775, 1694.5608226961865, 2253.89107239239, 5416.122070347728, 1603.3970835664204], [636, 637, 638, 639, 640, 641, 642, 643]], [0, 2156, [19166, 19199, 19234, 19275, 19310], [37491.548, 37473.021, 37523.299, 37499.447, 37528.118], [10885.901, 10886.748, 10909.405, 10936.415, 11001.722], [9.697, 9.69, 15.093, 11.569, 16.133], [1787.7091794566556, 2235.8957276151245, 2722.5813355339073, 2465.5485607592514, 2186.9835792085332], [636, 637, 638, 639, 640]], [0, 2168, [19311, 19346, 19381, 19413, 19449, 19486, 19524], [37998.542, 38048.954, 38028.621, 38018.107, 37973.055, 37980.488, 38006.125], [11430.665, 11472.882, 11447.321, 11481.079, 11514.564, 11552.912, 11492.688], [12.521, 12.595, 22.373, 25.572, 23.635, 31.184, 17.163], [19948.880816117646, 23979.99272242024, 3910.3699175416405, 6413.944334024425, 6205.469328084106, 3248.1327351031723, 19350.501485549106], [640, 641, 642, 643, 644, 645, 646]], [1, 2172, [19342, 19379, 19412, 19446, 19482, 19520, 19552, 19589, 19624, 19660], [34941.822, 34907.218, 34899.588, 34908.065, 34943.09, 34904.569, 34859.041, 34917.536, 34907.845, 34926.643], [51898.933, 51904.916, 51908.543, 51930.594, 51921.003, 51900.466, 51879.975, 51886.813, 51920.315, 51888.172], [17.909, 31.213, 17.119, 14.532, 23.894, 29.076, 19.061, 26.402, 29.337, 29.188], [940.5763872552957, 1436.3401036123857, 1498.5301951602844, 1844.7809088698564, 568.3598378961453, 1394.170744227215, 1587.6850932357709, 958.257214846935, 1367.0443552244758, 2612.964558667993], [641, 642, 643, 644, 645, 646, 647, 648, 649, 650]], [0, 2177, [19382, 19414, 19450, 19488, 19526, 19556, 19593, 19630, 19664, 19691, 19722], [39005.203, 38974.01, 38801.878, 38821.842, 38837.638, 38827.046, 38846.078, 38845.809, 38843.486, 38830.241, 38848.7], [12574.809, 12606.961, 12704.055, 12668.589, 12706.372, 12702.597, 12711.087, 12680.526, 12697.208, 12677.456, 12683.957], [14.901, 28.854, 11.121, 20.696, 11.502, 12.061, 23.185, 10.522, 8.591, 9.185, 8.95], [1459.0486301953727, 730.4479944912616, 2069.448410919396, 1156.6575909898274, 2157.6988537801044, 1968.7772010525741, 6737.700480185814, 3060.403881391945, 2616.51703485909, 3311.5624090932556, 2655.151069796346], [642, 643, 644, 645, 646, 647, 648, 649, 650, 651, 652]], [1, 2194, [19480, 19519, 19550, 19587, 19622, 19659, 19685, 19714, 19756, 19785, 19814, 19842, 19862, 19879, 19901, 19926, 19951, 19980], [33786.753, 33784.177, 33786.877, 33818.103, 33802.24, 33797.568, 33789.947, 33803.57, 33805.221, 33858.868, 33825.901, 33854.599, 33824.326, 33824.038, 33804.482, 33833.174, 33817.854, 33806.938], [52485.645, 52524.521, 52497.269, 52482.653, 52503.56, 52491.81, 52456.404, 52470.52, 52492.142, 52459.132, 52488.55, 52485.551, 52455.134, 52478.564, 52472.977, 52484.288, 52471.754, 52465.45], [12.327, 20.157, 19.704, 18.665, 26.112, 12.875, 13.294, 15.095, 15.15, 19.115, 18.105, 17.89, 14.432, 25.883, 23.075, 11.551, 17.829, 19.832], [1820.2301034687152, 1106.4796759993067, 1239.3161653508957, 2316.224595457057, 1344.952491273959, 1649.5500919453525, 2123.524080525358, 3728.7230609580406, 2426.098091040985, 1663.7441995376075, 2025.0597868846228, 1563.682312069031, 2167.1197785273257, 2680.7848172410563, 2868.0756344255024, 2553.5006997846094, 1971.5743060908842, 1727.7674351348244], [645, 646, 647, 648, 649, 650, 651, 652, 653, 654, 655, 656, 657, 658, 659, 660, 661, 662]], [0, 2201, [19592, 19627, 19663, 19690, 19720, 19762, 19791, 19820, 19845, 19864, 19881, 19902, 19929, 19954, 19982, 20008], [37901.928, 37958.892, 37993.505, 37972.18, 37901.653, 37880.51, 37872.09, 37897.506, 38043.154, 38056.113, 38059.329, 38150.058, 38143.001, 38144.837, 38166.613, 38112.135], [11616.672, 11494.084, 11544.259, 11577.862, 11612.373, 11641.534, 11597.682, 11612.69, 11515.899, 11439.931, 11495.916, 11410.217, 11421.507, 11533.099, 11428.336, 11500.154], [20.203, 25.859, 24.375, 29.698, 7.879, 35.953, 25.382, 20.969, 26.355, 25.057, 21.205, 17.517, 24.781, 20.114, 26.503, 17.942], [1946.2439682770275, 4747.7705769853, 2502.329374251804, 2061.306168500145, 576.4094549593939, 1260.2655444774955, 1065.474849149646, 1308.9120015419774, 3457.6672134480136, 4808.575582042022, 12800.5059563844, 7777.906692908668, 3831.7659936135437, 12460.177456288151, 2890.576943495837, 22925.469188361578], [648, 649, 650, 651, 652, 653, 654, 655, 656, 657, 658, 659, 660, 661, 662, 663]], [1, 2208, [19625, 19661, 19689, 19718, 19760, 19789, 19818], [36039.707, 36002.619, 35977.912, 35982.792, 35981.796, 36032.49, 36007.438], [52830.18, 52700.573, 52804.542, 52773.764, 52793.6, 52757.575, 52807.199], [15.718, 20.904, 12.228, 12.343, 11.508, 22.018, 24.977], [1015.9268671989071, 1605.0779780853386, 2675.5572541007136, 1816.0261270089331, 1386.732788006031, 964.2215536015988, 1454.3660669464218], [649, 650, 651, 652, 653, 654, 655]], [0, 2215, [19761, 19790, 19819, 19844, 19863], [36806.636, 36806.575, 36718.844, 36774.477, 36794.314], [10757.014, 10837.857, 10659.556, 10594.352, 10653.159], [21.139, 19.77, 36.278, 26.936, 33.201], [4338.439296479851, 10705.208117940396, 1491.669932553077, 1475.7981510983404, 1057.2938462706027], [653, 654, 655, 656, 657]], [1, 2238, [19927, 19952, 19981, 20005, 20031, 20056], [34584.489, 34565.539, 34430.881, 34417.03, 34448.479, 34465.514], [52187.052, 52288.0, 52359.186, 52382.592, 52369.53, 52389.754], [13.205, 15.405, 19.627, 13.576, 12.076, 22.599], [2423.5937118069337, 2475.5933545432213, 1795.4238698622323, 2042.2518725645139, 1626.5610642589156, 4947.2313531935915], [660, 661, 662, 663, 664, 665]], [0, 2260, [20110, 20134, 20158, 20179, 20202, 20234], [38308.616, 38246.832, 38285.515, 38275.761, 38296.616, 38212.048], [11551.67, 11484.389, 11551.357, 11542.373, 11527.321, 11407.868], [29.992, 38.578, 26.781, 24.217, 21.417, 33.455], [1498.961472892751, 2123.9631073149117, 2656.1921297388594, 2177.434199865237, 9920.406490839934, 1439.0615414327617], [667, 668, 669, 670, 671, 672]], [1, 2272, [20199, 20230, 20257, 20283, 20315, 20343], [34513.753, 34613.163, 34550.053, 34598.904, 34614.62, 34584.828], [51877.0, 51914.46, 51925.389, 51905.707, 51905.117, 51925.267], [30.377, 20.206, 36.216, 39.06, 19.696, 19.356], [2665.6965420605006, 926.7240291823211, 2222.9821363981346, 5548.005701857414, 3865.0216548205476, 4270.8859346651325], [671, 672, 673, 674, 675, 676]], [0, 2312, [20504, 20519, 20542, 20561, 20586, 20605, 20631, 20657, 20682, 20706, 20729, 20750, 20778, 20797, 20817, 20840], [38146.142, 38113.228, 38083.897, 38065.09, 38073.836, 38076.099, 38092.188, 38060.937, 38108.482, 38065.041, 38112.886, 38081.834, 38069.251, 38125.576, 38198.686, 38176.484], [11499.62, 11450.536, 11531.107, 11512.262, 11519.506, 11531.601, 11527.482, 11515.33, 11524.692, 11535.76, 11539.468, 11550.547, 11506.768, 11541.562, 11764.488, 11604.993], [29.844, 10.195, 15.403, 10.428, 11.405, 16.533, 12.477, 9.687, 13.373, 11.294, 17.677, 12.344, 11.885, 14.757, 18.367, 34.761], [1318.7525717585318, 3923.0589015456676, 2274.891299131337, 2713.6991218716685, 2249.642667222265, 2280.741633948471, 2429.795047687294, 2261.775847142629, 2341.6098533339687, 1773.110587726955, 3351.0977723037795, 2699.619407592852, 1983.430301444528, 4475.724933720158, 1798.140091408959, 5703.032378515908], [683, 684, 685, 686, 687, 688, 689, 690, 691, 692, 693, 694, 695, 696, 697, 698]], [1, 2317, [20558, 20582, 20602, 20627, 20653], [35532.497, 35508.366, 35546.451, 35534.799, 35526.045], [52471.987, 52480.743, 52494.583, 52490.129, 52476.244], [9.668, 7.777, 9.748, 8.042, 15.9], [2698.134046586224, 2714.4822929423717, 2445.114230000421, 3216.8899643728096, 566.9361959340637], [686, 687, 688, 689, 690]], [0, 2343, [20839, 20861, 20882, 20904, 20924, 20945, 20972, 20991, 21012, 21031, 21053, 21075, 21103, 21130, 21157, 21174, 21196, 21216, 21232, 21248, 21271, 21288, 21304, 21323, 21342, 21362, 21387, 21405, 21429, 21445, 21468, 21490, 21511, 21529, 21550, 21573, 21592, 21608, 21628, 21644, 21660, 21682, 21693, 21703, 21723, 21737, 21755, 21768, 21788, 21810, 21822, 21842, 21862], [36532.473, 36462.365, 36634.367, 36573.011, 36592.934, 36641.689, 36549.319, 36631.399, 36619.24, 36576.358, 36601.941, 36613.706, 36615.075, 36674.235, 36595.871, 36594.351, 36627.405, 36609.75, 36581.031, 36584.657, 36557.626, 36539.494, 36605.067, 36635.979, 36591.701, 36602.155, 36599.006, 36610.185, 36602.394, 36607.257, 36621.33, 36616.331, 36610.378, 36626.821, 36612.642, 36597.309, 36596.415, 36645.718, 36631.799, 36604.399, 36586.607, 36613.14, 36579.998, 36613.249, 36594.801, 36582.414, 36593.127, 36607.533, 36610.992, 36614.049, 36626.744, 36630.944, 36590.342], [11064.735, 11038.949, 11026.362, 11077.846, 11057.254, 11052.911, 11050.097, 11034.501, 11067.754, 11059.492, 11025.557, 11056.412, 11043.265, 11022.185, 11055.576, 11029.259, 11062.909, 11038.026, 11075.784, 11062.695, 11045.094, 11072.143, 11081.338, 11039.435, 11022.033, 11083.849, 11062.671, 11022.943, 11055.176, 11048.791, 11040.837, 11061.849, 11063.565, 11039.454, 11061.027, 11068.292, 11039.95, 11060.017, 11044.594, 11054.319, 11073.848, 11056.39, 11063.836, 11090.746, 11045.696, 11054.59, 11050.525, 11071.625, 11126.861, 11107.396, 11048.609, 11052.124, 11085.929], [21.784, 32.341, 19.683, 18.486, 10.457, 16.966, 13.503, 22.256, 17.405, 12.24, 13.493, 17.779, 10.157, 20.461, 19.181, 21.696, 15.56, 12.55, 17.237, 13.949, 25.158, 13.472, 14.537, 13.053, 11.192, 10.685, 10.616, 15.055, 12.528, 13.458, 11.927, 11.762, 9.281, 14.394, 8.35, 9.948, 11.813, 11.29, 12.502, 12.841, 13.005, 13.556, 20.29, 20.567, 13.049, 15.136, 18.948, 15.341, 13.806, 12.648, 16.83, 15.324, 11.476], [1071.1003265396564, 942.8329071304481, 809.0890104619066, 3086.613665689919, 1286.0083249151564, 873.6918407068289, 520.6955034448191, 1556.2785198941026, 1257.7972173558337, 1661.5746853327867, 1338.292761706052, 1657.7831172486456, 713.4857147453979, 1654.229738262592, 1539.3444799864901, 1779.2930970011587, 1156.5913796433897, 1575.4213063671316, 1610.5937811322196, 1172.598582157227, 2045.233929289853, 910.7042616170564, 1300.6474618176503, 2470.07157767302, 1691.6167689627116, 2045.7388692011139, 2046.7246384386779, 1591.5725143756429, 2497.406044268196, 2267.341884217105, 1869.9785218951167, 2718.321503394506, 2389.5203109433737, 1998.5269924294212, 2126.542835710909, 2508.2357710256265, 2267.4599995537505, 1862.0647919785392, 1980.19843928946, 1986.2763623913295, 2028.0633016976683, 1339.242546619389, 1927.9141330761972, 3145.9701308871754, 2144.5838549416626, 2031.6934481317244, 1175.2314684400512, 1977.6499582803583, 1491.6294717638707, 2112.4688113927637, 1819.6437864147251, 1881.7354096191832, 1952.6122493058806], [698, 699, 700, 701, 702, 703, 704, 705, 706, 707, 708, 709, 710, 711, 712, 713, 714, 715, 716, 717, 718, 719, 720, 721, 722, 723, 724, 725, 726, 727, 728, 729, 730, 731, 732, 733, 734, 735, 736, 737, 738, 739, 740, 741, 742, 743, 744, 745, 746, 747, 748, 749, 750]], [1, 2360, [21028, 21052, 21074, 21102, 21129, 21156, 21173, 21195], [34357.437, 34395.494, 34534.393, 34534.276, 34448.28, 34423.681, 34377.763, 34341.896], [52370.308, 52388.483, 52376.379, 52367.467, 52384.044, 52449.082, 52402.951, 52469.152], [24.825, 31.401, 16.347, 20.105, 26.334, 40.027, 30.935, 29.763], [938.9854671834529, 2046.3687081948485, 2165.4560701124287, 2164.7919323914193, 3755.2144129156104, 1648.5129718709927, 1907.4712046355871, 855.2147149894329], [707, 708, 709, 710, 711, 712, 713, 714]], [0, 2361, [21032, 21055, 21078, 21104, 21131, 21158, 21175, 21197, 21217, 21234, 21250, 21272, 21289, 21305, 21324, 21343, 21365, 21389, 21406, 21430, 21446, 21470, 21492, 21512, 21530, 21551, 21574, 21593, 21609], [37736.121, 37650.227, 37699.242, 37655.603, 37671.516, 37642.828, 37615.834, 37614.803, 37622.079, 37617.701, 37646.633, 37604.235, 37565.62, 37519.702, 37511.065, 37556.333, 37507.015, 37579.087, 37529.96, 37523.03, 37509.449, 37527.685, 37516.136, 37525.942, 37508.223, 37529.094, 37487.205, 37492.884, 37505.1], [11245.302, 11030.972, 11018.738, 11009.628, 11050.272, 11023.522, 11066.481, 11046.277, 11057.724, 11041.601, 11048.289, 11051.623, 11084.683, 11103.218, 11096.154, 11092.302, 11100.155, 11055.55, 11039.374, 11113.426, 11047.343, 11087.421, 11045.174, 11102.228, 11095.418, 11082.825, 11091.994, 11048.284, 11018.126], [33.182, 16.461, 16.907, 13.12, 12.392, 10.777, 14.345, 13.81, 13.486, 12.315, 14.799, 11.248, 15.749, 22.979, 22.793, 13.832, 19.651, 13.78, 21.802, 11.355, 19.121, 23.094, 18.03, 13.3, 19.787, 19.538, 9.073, 15.729, 32.936], [16542.817628755623, 1636.4628371660622, 1284.3257692211848, 1332.9097952870281, 1312.2740518025225, 2529.632983025853, 3016.1916560089976, 2462.325736012696, 3513.695780726992, 2624.205248252969, 1571.55561236817, 2150.183518988295, 3672.3325904473213, 1481.2630866044285, 1028.3089299273197, 1214.5926681253934, 1921.7794127223328, 1865.3928292532319, 685.4859909314486, 1306.5251657412296, 1148.4167384089264, 1683.021356996166, 961.3867857817153, 1033.59360679229, 1175.5350336608963, 2131.6449016270044, 1509.182030495337, 1711.7781952802477, 930.3681442475864], [707, 708, 709, 710, 711, 712, 713, 714, 715, 716, 717, 718, 719, 720, 721, 722, 723, 724, 725, 726, 727, 728, 729, 730, 731, 732, 733, 734, 735]], [0, 2363, [21033, 21056, 21079, 21105, 21132], [38093.601, 38113.208, 38135.164, 38072.316, 38075.616], [11310.363, 11280.613, 11327.823, 11365.847, 11327.926], [10.92, 14.439, 20.056, 22.084, 18.548], [1890.252429669898, 1702.8816934116421, 1614.117290356486, 1088.3284940715805, 492.0815621951705], [707, 708, 709, 710, 711]], [0, 2379, [21176, 21198, 21218, 21235, 21251, 21273, 21290, 21306, 21325, 21344, 21366, 21390, 21407, 21431], [38304.091, 38297.106, 38311.339, 38276.294, 38318.384, 38283.254, 38312.88, 38323.881, 38304.75, 38278.559, 38311.733, 38281.299, 38313.394, 38311.799], [11527.688, 11586.29, 11616.313, 11620.692, 11642.66, 11676.748, 11643.776, 11657.041, 11554.919, 11589.118, 11605.279, 11536.618, 11581.174, 11780.597], [19.367, 13.391, 14.762, 14.554, 13.759, 12.085, 17.201, 26.467, 21.766, 17.973, 17.278, 20.362, 12.504, 20.244], [970.9141806404849, 1765.1700143402632, 1943.1414997508125, 2603.227248828213, 2386.1342152630295, 2513.4060723878797, 1866.966461360365, 1578.6267745544005, 1234.8686237911334, 2522.160272907555, 1400.634241095797, 1454.359904140926, 1367.250382911628, 1179.3257854653248], [713, 714, 715, 716, 717, 718, 719, 720, 721, 722, 723, 724, 725, 726]], [0, 2392, [21291, 21307, 21326, 21345, 21367], [39213.4, 39277.347, 39204.424, 39221.926, 39279.125], [12762.456, 12694.865, 12748.629, 12801.973, 12743.838], [30.183, 16.694, 18.388, 23.896, 16.048], [797.0860873375199, 1009.6016068331338, 1138.7037515886968, 1193.3211689263119, 707.8522860893363], [719, 720, 721, 722, 723]], [1, 2401, [21404, 21428, 21444, 21467, 21489, 21509, 21528, 21548, 21572, 21591], [34449.078, 34467.874, 34456.957, 34449.195, 34565.86, 34629.729, 34568.212, 34416.062, 34528.348, 34498.292], [52180.313, 52011.337, 52126.744, 52138.951, 52141.671, 52090.621, 52074.831, 52109.869, 52017.553, 52085.153], [31.58, 21.509, 23.848, 20.38, 20.024, 10.033, 15.474, 12.831, 23.813, 19.226], [1621.5126683978685, 1599.8361715421968, 4349.988630826546, 3121.193510801388, 3643.085543209765, 2741.5516007468786, 3521.5966973934114, 940.0958702811636, 1901.8279180646975, 784.5099480371981], [725, 726, 727, 728, 729, 730, 731, 732, 733, 734]], [1, 2425, [21702, 21721, 21735, 21754, 21767, 21785, 21807, 21821], [34500.793, 34546.092, 34552.184, 34546.761, 34519.346, 34550.864, 34503.8, 34294.946], [52023.162, 51995.133, 51990.549, 51992.481, 52051.616, 52045.209, 52069.18, 51976.784], [17.657, 16.439, 18.925, 13.44, 17.379, 31.035, 17.54, 5.04], [2057.393355637858, 4519.489531372154, 2469.625111367249, 3916.222070275812, 3177.853628824284, 3573.620996841487, 613.921114726941, 265.57185357546405], [741, 742, 743, 744, 745, 746, 747, 748]], [0, 2426, [21694, 21704, 21724, 21738, 21756, 21769], [38121.519, 38117.811, 38090.334, 38056.78, 38112.465, 38118.998], [11361.759, 11306.773, 11340.139, 11307.546, 11263.935, 11370.443], [25.445, 16.361, 11.636, 20.372, 26.64, 29.318], [1581.8170400682313, 2022.805492712792, 1354.9414584443368, 963.6042657285029, 3922.0794143339076, 832.3135800713183], [740, 741, 742, 743, 744, 745]], [1, 2442, [21861, 21878, 21911, 21948, 21991, 22035, 22072, 22107, 22152, 22186, 22220, 22259, 22292, 22319], [34503.803, 34565.968, 34557.443, 34509.429, 34515.664, 34462.187, 34471.136, 34447.527, 34473.163, 34486.169, 34488.199, 34463.025, 34490.889, 34493.037], [52034.815, 52042.184, 52057.513, 52013.671, 51969.21, 51978.354, 51987.349, 52077.911, 52062.791, 52186.896, 52239.256, 52263.816, 52277.567, 52325.497], [14.839, 22.359, 11.376, 15.195, 12.247, 12.651, 11.605, 18.839, 19.631, 16.893, 15.722, 19.277, 36.769, 16.164], [1075.4808880146052, 3223.88829036325, 7873.572442502217, 5928.061888170357, 3499.869126768468, 3394.4876286874464, 4789.868648778086, 6117.462883018978, 2809.213014292123, 8049.2115643194375, 5562.537223877696, 4280.1633028828455, 1046.5037311107324, 1873.234213865354], [750, 751, 752, 753, 754, 755, 756, 757, 758, 759, 760, 761, 762, 763]], [0, 2448, [21880, 21913, 21952, 21995, 22041], [38319.7, 38341.592, 38288.852, 38323.232, 38289.766], [11448.398, 11477.809, 11508.284, 11514.806, 11495.49], [26.225, 27.439, 24.674, 19.979, 18.163], [863.2850756400339, 1126.6046638178711, 1781.1219185434948, 2157.3666140908886, 5277.528168336948], [751, 752, 753, 754, 755]], [1, 2469, [21990, 22033, 22071, 22106, 22150, 22185], [32961.163, 32949.777, 32978.491, 32952.421, 32958.916, 32952.226], [52152.038, 52177.388, 52170.741, 52166.716, 52149.723, 52168.641], [15.471, 10.741, 8.935, 21.478, 9.475, 11.722], [2078.44249977064, 2286.151869926543, 1443.2930589290575, 1037.1683085849315, 2422.87405933563, 2079.054252604919], [754, 755, 756, 757, 758, 759]], [0, 2472, [21950, 21993, 22039, 22075, 22110, 22156, 22187, 22222], [36615.865, 36616.135, 36624.466, 36606.042, 36632.541, 36626.268, 36609.596, 36641.092], [11098.995, 11038.183, 11073.929, 11079.703, 11050.852, 11051.558, 11053.92, 11023.983], [19.2, 10.633, 9.849, 16.627, 7.149, 11.108, 8.698, 16.877], [1048.9905007270959, 1675.2127548413062, 2658.408898502668, 3002.4970088573778, 2426.146501610149, 2762.1615537472335, 2937.3550311441186, 2138.7183260941065], [753, 754, 755, 756, 757, 758, 759, 760]], [0, 2475, [22042, 22079, 22114, 22159, 22191, 22227, 22263, 22294, 22324, 22357, 22391, 22423, 22451], [39049.809, 39076.271, 39085.916, 39082.35, 39129.582, 39049.627, 39100.317, 39061.198, 39087.4, 39150.527, 39189.341, 39152.671, 39185.494], [12327.219, 12345.89, 12390.663, 12404.852, 12422.725, 12460.629, 12404.014, 12370.998, 12451.153, 12447.445, 12397.419, 12354.753, 12394.688], [15.555, 14.672, 10.579, 9.483, 11.247, 15.87, 11.407, 21.603, 23.333, 15.51, 2.567, 25.65, 13.548], [1564.5194986690906, 2143.8462759003064, 3493.08082414263, 3156.9356059670586, 1653.4378523045757, 3966.558261802283, 1388.2977767665159, 5103.132924084162, 3702.923858848263, 1011.4061797373682, 689.8388560378963, 3334.193596405163, 737.1255097731924], [755, 756, 757, 758, 759, 760, 761, 762, 763, 764, 765, 766, 767]], [0, 2501, [22261, 22293, 22322, 22356, 22389, 22421, 22449, 22472], [36993.634, 36930.163, 36769.141, 36832.208, 36804.278, 36948.886, 37104.296, 37132.167], [10619.045, 10677.168, 10735.261, 10649.906, 10676.954, 10619.449, 10630.517, 10628.398], [13.091, 23.769, 30.7, 18.454, 22.042, 23.934, 20.88, 17.597], [595.3330303802097, 2986.8304117318335, 2946.511005660619, 2696.3599316053383, 1471.3300214941692, 2717.6275699185253, 3871.472395815732, 2811.9379313358977], [761, 762, 763, 764, 765, 766, 767, 768]], [0, 2519, [22390, 22422, 22450, 22473, 22499], [38544.763, 38568.297, 38568.075, 38548.086, 38562.505], [12318.808, 12318.081, 12332.339, 12320.25, 12318.826], [12.419, 13.084, 11.763, 8.719, 8.918], [1198.067237875793, 2636.2072907247957, 2440.958702938951, 2711.777982187984, 2410.4488816681687], [765, 766, 767, 768, 769]], [1, 2539, [22551, 22581, 22610, 22637, 22659], [34521.987, 34549.3, 34484.916, 34509.193, 34487.78], [52196.891, 52175.859, 52172.436, 52194.273, 52191.337], [23.7, 17.737, 13.807, 18.015, 33.361], [10544.035717720757, 7356.350214774752, 4910.021422362737, 4237.480918122859, 1515.4394311482552], [771, 772, 773, 774, 775]], [0, 2541, [22613, 22642, 22664, 22691, 22717, 22733], [39216.222, 39221.736, 39180.825, 38975.975, 38970.029, 38946.563], [12403.944, 12336.129, 12361.264, 12475.151, 12471.697, 12529.069], [37.607, 20.297, 17.888, 13.851, 13.484, 27.384], [704.489964630198, 805.5787517955322, 863.2615573696859, 2009.889760203181, 1199.7446189360257, 1143.4699850000954], [773, 774, 775, 776, 777, 778]], [0, 2553, [22688, 22716, 22731, 22756, 22775, 22789, 22807, 22823, 22844, 22877, 22902, 22932, 22958, 22985, 23014, 23034, 23061, 23087, 23112, 23134, 23156, 23177], [36886.999, 36902.777, 36919.909, 36927.253, 36894.229, 36902.176, 36893.56, 36917.95, 36895.611, 36918.689, 36902.056, 36931.986, 36911.313, 36930.173, 36926.514, 36927.417, 36931.797, 36908.562, 36899.281, 36892.584, 36918.858, 36916.452], [11068.132, 11026.129, 11024.128, 11034.732, 11031.417, 11038.196, 11020.368, 11062.51, 11053.016, 11036.045, 11054.887, 11028.121, 11042.93, 11034.734, 11061.633, 11021.876, 11035.56, 11035.049, 11056.968, 11057.783, 11063.894, 11030.74], [14.687, 7.124, 10.7, 11.805, 10.42, 10.797, 9.405, 8.076, 12.698, 10.046, 9.917, 9.673, 9.263, 7.401, 9.27, 10.544, 12.263, 13.929, 20.387, 16.954, 18.917, 13.182], [909.2410958973476, 2222.118053093407, 2533.9043136010355, 2882.7735432400214, 1892.1003180632495, 3101.170243500114, 2368.293223586332, 1974.9594188198307, 2604.4554220873933, 2063.3581699538745, 1596.9436166113092, 1653.7300751489224, 1773.3910844860409, 2220.445020771815, 2149.1650364942525, 2099.15033839074, 2130.6180898489024, 2316.4267400272033, 1125.9878029016133, 1076.1480915274221, 1062.843534620114, 1704.3430541155253], [776, 777, 778, 779, 780, 781, 782, 783, 784, 785, 786, 787, 788, 789, 790, 791, 792, 793, 794, 795, 796, 797]], [1, 2578, [22843, 22876, 22900, 22931, 22957, 22984, 23011, 23032, 23060], [34485.959, 34584.878, 34583.294, 34627.688, 34621.352, 34633.448, 34659.902, 34521.567, 34587.557], [52311.858, 52341.476, 52430.142, 52434.623, 52478.266, 52459.477, 52420.666, 52333.628, 52386.51], [40.466, 30.329, 14.722, 19.249, 25.834, 32.403, 17.091, 22.006, 22.238], [1363.5505949172311, 2630.0442265770184, 4577.013365493917, 2695.8977380163938, 2342.5132090872953, 2824.4718526509614, 7233.916109687089, 1245.1334692771252, 6141.799195816291], [784, 785, 786, 787, 788, 789, 790, 791, 792]], [1, 2597, [23111, 23133, 23155, 23175, 23198, 23212, 23227], [34582.97, 34559.295, 34605.145, 34461.965, 34468.44, 34451.131, 34577.544], [52301.842, 52290.719, 52373.275, 52237.091, 52279.204, 52289.038, 52398.83], [14.248, 28.956, 22.937, 20.637, 26.011, 24.322, 33.783], [483.1850402592032, 5885.06146997401, 2513.2752353807264, 1007.9455869633855, 775.5039731321007, 2140.164662620154, 2955.893102145808], [794, 795, 796, 797, 798, 799, 800]], [0, 2611, [23214, 23228, 23240, 23256, 23274, 23292], [36906.268, 36935.196, 36921.767, 36926.44, 36824.056, 36888.432], [10957.782, 11043.695, 11091.972, 11043.358, 11115.952, 11060.018], [17.268, 16.724, 12.144, 13.306, 31.929, 22.619], [1242.0848397438992, 1977.6591906539281, 1080.200325003704, 2003.57130697991, 2139.883893455912, 1136.776821313657], [799, 800, 801, 802, 803, 804]], [0, 2615, [23312, 23330, 23347, 23367, 23383, 23403, 23425, 23442, 23457, 23475, 23492], [37456.837, 37478.259, 37509.868, 37427.686, 37440.56, 37441.59, 37455.46, 37456.991, 37446.899, 37441.725, 37441.278], [11470.252, 11454.691, 11508.97, 11462.225, 11471.932, 11463.918, 11448.918, 11461.757, 11467.243, 11494.075, 11470.113], [10.14, 18.762, 21.6, 10.583, 9.439, 11.203, 9.396, 11.594, 12.934, 15.204, 11.402], [556.1110727805685, 777.0912196002057, 4054.931581007917, 2244.7281876261764, 2420.1419381016817, 1668.9418713072714, 1823.6730126722894, 1225.6823340904248, 1176.429304716661, 2547.0653526991337, 2050.9987387157644], [805, 806, 807, 808, 809, 810, 811, 812, 813, 814, 815]], [1, 2628, [23399, 23423, 23441, 23455, 23472, 23491, 23504, 23520, 23536, 23554], [32690.513, 32700.045, 32693.548, 32698.4, 32667.865, 32782.079, 32756.333, 32768.996, 32795.008, 32705.386], [52049.195, 52012.266, 52014.065, 51999.137, 52007.359, 51855.885, 51916.85, 51803.272, 51913.563, 52004.899], [17.078, 10.157, 23.15, 14.549, 16.265, 18.33, 12.971, 22.408, 29.231, 33.891], [2140.8938248064, 2296.3341642998853, 3116.191010933792, 1825.3854882291912, 532.355009809424, 4569.943684964738, 2544.9947179221117, 2408.1820629144026, 737.6545812360184, 1644.2031747726505], [810, 811, 812, 813, 814, 815, 816, 817, 818, 819]], [0, 2648, [23555, 23571, 23585, 23604, 23624], [37495.906, 37498.52, 37519.117, 37485.966, 37483.831], [11691.233, 11664.731, 11684.757, 11716.37, 11689.028], [12.81, 22.736, 20.835, 11.211, 14.661], [1784.544011953741, 2420.2954179606863, 3347.197867798192, 2262.185307548178, 1814.608102244585], [819, 820, 821, 822, 823]], [0, 2681, [23908, 23922, 23942, 23966, 24000, 24045, 24082, 24122, 24158, 24188], [38965.675, 38894.878, 38977.702, 38951.27, 39041.589, 39079.909, 39071.343, 39087.276, 39014.726, 38976.789], [12537.159, 12553.254, 12510.448, 12619.542, 12720.504, 12752.437, 12740.397, 12809.956, 12620.823, 12502.532], [20.451, 18.792, 20.728, 29.037, 26.479, 15.58, 19.355, 11.966, 12.349, 17.076], [966.9935748267231, 1633.4796951326643, 973.1211232894419, 945.1472810996842, 3192.658044590022, 19356.39908288251, 3457.800406639476, 4338.576989898465, 21311.782382168734, 1299.63286209408], [843, 844, 845, 846, 847, 848, 849, 850, 851, 852]], [1, 2710, [24078, 24114, 24151, 24181, 24216, 24248, 24277, 24304, 24323, 24343, 24366, 24396, 24419], [33903.886, 33870.368, 33873.755, 33871.765, 33972.955, 33965.375, 33934.58, 33942.281, 33998.969, 33965.47, 33855.888, 33884.15, 33865.912], [52223.332, 52220.002, 52217.287, 52209.359, 52227.246, 52227.117, 52216.109, 52214.008, 52221.879, 52225.871, 52202.226, 52213.898, 52244.945], [18.798, 20.867, 7.914, 9.693, 11.922, 11.953, 13.553, 9.315, 13.629, 13.945, 15.458, 17.895, 19.269], [3087.7304710783746, 2163.717009434691, 3731.0879535256054, 3127.030582614001, 3022.885249182196, 3614.6650486660383, 4156.035308030975, 4054.1876188306037, 2950.281236779754, 3033.2262648967007, 1477.278533016493, 1807.256286868853, 781.9321332289841], [849, 850, 851, 852, 853, 854, 855, 856, 857, 858, 859, 860, 861]], [1, 2711, [24041, 24079, 24116, 24152, 24182, 24218, 24249, 24278, 24305, 24324], [34666.474, 34766.891, 34675.224, 34883.872, 34791.486, 34698.944, 34755.689, 34769.321, 34739.824, 34575.049], [52188.47, 52060.238, 52081.446, 52155.016, 52135.622, 52087.652, 52072.127, 52104.463, 52102.55, 52179.036], [26.3, 8.95, 22.144, 26.109, 29.219, 16.249, 14.511, 16.469, 16.28, 34.193], [6431.685753159997, 5689.567499423653, 14402.695952679216, 16269.60840290248, 2136.46744208855, 5400.082068140499, 14857.036764450284, 20302.107807195804, 11901.755523381753, 5531.079121740681], [848, 849, 850, 851, 852, 853, 854, 855, 856, 857]], [1, 2730, [24250, 24279, 24306, 24325, 24344, 24369, 24399, 24421, 24440, 24463, 24487, 24507, 24528, 24552, 24573], [34989.347, 34977.734, 34983.78, 35122.513, 35195.104, 35163.185, 35118.698, 35160.669, 35128.545, 35128.306, 35115.79, 35084.629, 35133.461, 35153.847, 35136.196], [52111.594, 52125.688, 52116.447, 52214.11, 52146.775, 52222.052, 52200.425, 52208.29, 52195.704, 52211.521, 52143.611, 52214.8, 52234.011, 52206.577, 52212.317], [24.9, 15.544, 13.577, 18.052, 15.059, 20.475, 22.145, 14.839, 16.37, 13.921, 24.366, 21.964, 17.388, 15.739, 12.214], [11718.795995543676, 26569.833027792458, 37593.27582004193, 1209.1655983729831, 1699.9413930091887, 1791.7732641879031, 2120.8727453394827, 1694.04650022758, 2613.479223533949, 1817.089827781373, 13629.882811896476, 4007.134130325341, 2646.752100247308, 1652.884913136252, 1302.3465313579695], [854, 855, 856, 857, 858, 859, 860, 861, 862, 863, 864, 865, 866, 867, 868]], [0, 2731, [24220, 24253, 24283, 24307, 24328, 24346, 24371], [37955.435, 37986.155, 38034.103, 37891.556, 38001.149, 37954.102, 38107.662], [11619.416, 11595.177, 11598.706, 11626.828, 11511.969, 11620.69, 11542.745], [18.0, 16.513, 32.902, 23.335, 23.26, 23.99, 10.722], [1456.7675050338921, 2430.6702994414854, 2468.9687618971593, 678.6343945550307, 1494.652921533126, 817.143717114239, 53597.65809793417], [853, 854, 855, 856, 857, 858, 859]], [1, 2742, [24368, 24398, 24420, 24439, 24462, 24486], [34588.655, 34503.871, 34544.228, 34579.877, 34627.116, 34665.657], [52226.69, 52258.917, 52231.398, 52288.169, 52158.494, 52242.148], [34.866, 17.334, 21.233, 16.607, 26.811, 26.69], [2398.190573481193, 2004.870062074184, 4937.601159774226, 360.6705139120994, 2453.1234754927204, 4964.9531332331], [859, 860, 861, 862, 863, 864]], [0, 2762, [24591, 24615, 24636, 24656, 24676, 24702, 24720, 24741, 24761, 24786, 24806], [38485.776, 38463.521, 38449.382, 38455.935, 38468.716, 38476.547, 38482.322, 38459.087, 38478.069, 38474.061, 38438.943], [11612.757, 11579.191, 11582.728, 11596.809, 11567.836, 11597.801, 11606.323, 11577.081, 11633.656, 11591.964, 11570.048], [23.587, 23.859, 26.088, 18.87, 16.566, 23.618, 14.681, 10.302, 19.643, 17.376, 14.904], [1057.5261769294423, 931.1762051352649, 827.285148085196, 1747.968795835915, 1465.4722409886795, 1227.2777723515376, 1206.6515196161313, 2221.168930653587, 1457.6081710668793, 1905.6099892880288, 611.3069549234812], [869, 870, 871, 872, 873, 874, 875, 876, 877, 878, 879]], [0, 2776, [24722, 24742, 24762, 24787, 24807, 24827], [38892.785, 38991.435, 39064.138, 39046.686, 39058.817, 39086.902], [12343.442, 12180.546, 12154.587, 12179.593, 12183.434, 12201.903], [20.688, 23.622, 12.264, 14.709, 12.071, 17.896], [22554.906513132955, 3435.5532916622233, 1957.9728410938233, 1579.4017978282056, 1498.4307262335824, 1876.3689369116494], [875, 876, 877, 878, 879, 880]], [0, 2796, [24848, 24869, 24888, 24905, 24917, 24936], [36989.762, 36981.093, 36984.333, 37047.04, 37080.493, 37041.907], [11482.763, 11399.176, 11412.57, 11515.287, 11440.074, 11512.18], [19.867, 24.286, 22.49, 23.19, 28.099, 19.876], [1080.960835330175, 607.4068093229438, 1167.1322282294952, 1128.0534242786198, 3446.5700364530726, 1947.2299665450262], [881, 882, 883, 884, 885, 886]], [0, 2813, [24993, 25013, 25042, 25069, 25093, 25114, 25134, 25159], [39184.371, 39148.76, 39226.392, 39183.624, 39213.628, 39201.29, 39201.312, 39236.845], [12766.246, 12735.215, 12737.133, 12819.376, 12787.353, 12769.64, 12740.558, 12766.345], [18.502, 18.828, 14.561, 21.297, 16.391, 18.022, 19.993, 12.227], [1519.280826822546, 863.7048890110464, 1082.0895978481678, 1172.285198949102, 1063.7981009981693, 1003.0731134731335, 1617.3035978312, 1341.3086604870136], [889, 890, 891, 892, 893, 894, 895, 896]], [0, 2835, [25193, 25212, 25225, 25243, 25254, 25268, 25292, 25309, 25323, 25332, 25348, 25365, 25384, 25401, 25417, 25445], [39193.295, 39201.866, 39217.874, 39204.691, 39201.498, 39226.476, 39195.491, 39172.435, 39239.819, 39197.064, 39093.274, 39043.015, 39060.851, 39049.939, 39006.494, 39155.358], [12760.777, 12772.96, 12781.783, 12790.943, 12756.965, 12741.476, 12741.192, 12753.42, 12782.859, 12771.456, 12801.021, 12816.534, 12834.764, 12840.373, 12823.829, 12781.009], [12.789, 14.034, 16.148, 20.417, 11.143, 15.509, 17.78, 15.927, 14.682, 18.32, 18.818, 18.2, 15.17, 18.794, 19.447, 13.599], [2166.641205862456, 1636.8657667177813, 2649.4720565350776, 1699.9864765868826, 2439.8359045862912, 1752.228884560969, 1116.9631515221156, 1042.2559149639715, 1323.408141035435, 2589.9062001022708, 9316.209212276592, 2761.4661805178794, 4525.245114551954, 10788.76964194813, 9447.76447604118, 1879.5885533926053], [898, 899, 900, 901, 902, 903, 904, 905, 906, 907, 908, 909, 910, 911, 912, 913]], [0, 2850, [25345, 25363, 25383, 25399, 25415, 25442, 25466, 25495, 25531, 25567, 25611, 25649], [38237.664, 38228.221, 38256.467, 38226.534, 38216.543, 38257.681, 38245.326, 38255.357, 38184.021, 38214.791, 38095.922, 38111.527], [11647.57, 11689.216, 11684.933, 11676.387, 11686.635, 11709.807, 11663.297, 11697.359, 11722.423, 11629.078, 11412.289, 11460.932], [10.033, 15.929, 15.285, 17.03, 25.094, 19.193, 13.409, 20.271, 21.541, 14.864, 22.97, 21.882], [950.7920175194423, 958.6316230865502, 1700.5736686189482, 1084.9250522762045, 1589.960141631719, 1343.73135854745, 1186.3504450746877, 1106.1480851216697, 2751.609266363611, 1179.3161198837076, 5398.663282552978, 8467.74499538754], [908, 909, 910, 911, 912, 913, 914, 915, 916, 917, 918, 919]], [0, 2860, [25400, 25416, 25444, 25467, 25496, 25532, 25568, 25613, 25651, 25686, 25727, 25765, 25812, 25847, 25887, 25924, 25969, 26006, 26039, 26069, 26100, 26130, 26158, 26186, 26217, 26246, 26275, 26296, 26324], [38823.741, 38778.007, 38842.599, 38855.097, 39083.74, 39099.351, 39092.6, 39051.829, 39041.279, 39052.383, 39161.648, 39146.282, 39116.63, 39106.6, 39102.912, 39125.149, 39138.099, 39132.554, 39111.005, 39154.201, 39141.559, 39101.294, 39102.013, 39105.227, 39167.746, 39215.141, 39245.875, 39182.922, 39044.434], [12838.799, 12818.128, 12823.796, 12795.273, 12726.628, 12697.508, 12688.746, 12710.724, 12629.304, 12691.42, 12700.553, 12707.391, 12719.26, 12695.728, 12701.232, 12732.135, 12743.224, 12731.501, 12727.015, 12699.47, 12694.88, 12710.551, 12715.492, 12717.646, 12742.968, 12745.557, 12729.327, 12714.232, 12821.246], [24.114, 16.887, 20.799, 15.194, 12.391, 10.374, 13.752, 11.507, 13.958, 14.141, 9.647, 9.285, 10.189, 9.751, 9.838, 11.05, 12.213, 12.348, 13.866, 12.276, 15.126, 12.275, 17.657, 17.277, 16.715, 12.178, 11.404, 10.748, 29.105], [4456.031277534092, 4060.353464585523, 4711.3717749746, 14561.038221071736, 7585.810924757765, 4140.555634829274, 5784.091469963659, 8591.82221481953, 3102.869212908226, 13695.181694343815, 8167.498584890294, 6839.203444112892, 9884.002598129897, 8578.081365988422, 11035.1474865533, 8259.864145026691, 8898.495080135503, 6568.589134738234, 5972.213097796115, 3384.3664717394336, 3929.627197689309, 5747.605765671693, 3500.7908977570755, 3187.3599807602272, 3126.5723115235464, 1730.023828090334, 1551.9435920844082, 1917.845143761528, 4064.409306864065], [911, 912, 913, 914, 915, 916, 917, 918, 919, 920, 921, 922, 923, 924, 925, 926, 927, 928, 929, 930, 931, 932, 933, 934, 935, 936, 937, 938, 939]], [1, 2874, [25464, 25490, 25524, 25563, 25605, 25644, 25678, 25719, 25756], [33605.696, 33617.576, 33517.584, 33306.124, 33353.183, 33308.399, 33327.213, 33323.289, 33343.256], [51941.635, 51933.095, 51972.101, 51948.686, 51961.759, 51964.232, 51963.397, 51970.786, 51969.704], [13.048, 7.067, 22.171, 10.018, 9.148, 11.657, 11.35, 10.188, 13.957], [3574.135939364449, 2737.238697151191, 5291.903803113724, 3384.2736128509623, 2719.8162022528713, 2172.7297376979996, 3102.93636947939, 2678.401463582575, 1923.5275167352147], [914, 915, 916, 917, 918, 919, 920, 921, 922]], [1, 2875, [25465, 25491, 25528, 25564, 25606, 25645, 25680, 25720, 25758, 25805, 25842, 25881, 25921, 25962, 26000, 26033, 26063, 26095, 26127, 26154, 26180, 26212, 26242], [34422.013, 34472.271, 34471.909, 34477.143, 34473.107, 34444.868, 34447.318, 34371.681, 34329.895, 34460.875, 34549.533, 34590.884, 34629.946, 34628.485, 34523.99, 34658.895, 34612.984, 34571.501, 34571.833, 34631.706, 34621.33, 34625.792, 34547.29], [52123.823, 52048.466, 52085.247, 52064.417, 52049.687, 52081.324, 52060.832, 52014.233, 51975.865, 51995.151, 51942.591, 51948.668, 51929.471, 51993.869, 52073.482, 51960.642, 52087.757, 52219.954, 52135.652, 52032.246, 51991.018, 52050.488, 51959.32], [9.008, 13.9, 12.188, 11.886, 13.853, 10.738, 19.113, 23.54, 22.246, 19.083, 17.213, 20.484, 16.864, 26.077, 35.961, 28.183, 43.36, 26.577, 21.536, 18.396, 27.013, 16.772, 17.819], [5353.431460569459, 12030.35466422145, 19057.41172739418, 21906.18495191558, 13831.41140546252, 12421.080446731643, 9041.06708567252, 11290.362223222524, 26338.47421761668, 9598.88380111577, 7988.95589164466, 5078.4519814621735, 2326.9322567303634, 3260.7308941735573, 5516.027228801951, 1644.5399624618005, 2772.6422632735876, 2146.908548120218, 3951.676808832713, 2474.5448142231503, 3671.988371212523, 7693.037423618419, 654.6339684773457], [914, 915, 916, 917, 918, 919, 920, 921, 922, 923, 924, 925, 926, 927, 928, 929, 930, 931, 932, 933, 934, 935, 936]], [0, 2877, [25494, 25530, 25566, 25609, 25647, 25682, 25724, 25760, 25808, 25844, 25885], [37466.605, 37482.036, 37498.864, 37480.61, 37523.035, 37576.31, 37523.135, 37522.903, 37495.28, 37512.641, 37472.373], [10855.17, 10867.032, 10901.316, 10837.781, 10915.535, 10979.762, 10900.765, 10883.877, 10895.362, 10848.646, 10871.755], [11.168, 8.607, 18.208, 15.981, 21.021, 17.865, 15.24, 9.667, 7.939, 14.124, 15.064], [2040.3028089376182, 1874.3018766792813, 2905.6171315561346, 1643.5094803777456, 2536.7994326423072, 4232.2407794277415, 2071.8128432604885, 2345.696025882982, 1635.511100501109, 1973.3305981627445, 1257.9820056632668], [915, 916, 917, 918, 919, 920, 921, 922, 923, 924, 925]], [0, 2894, [25610, 25648, 25683, 25725, 25762, 25809, 25845], [38069.669, 38077.996, 38111.414, 38147.662, 38159.149, 38169.834, 38067.499], [11327.513, 11315.134, 11329.802, 11412.594, 11501.807, 11501.184, 11512.55], [20.116, 18.842, 25.391, 26.313, 27.791, 35.279, 41.602], [5875.89558175613, 4126.69530524003, 2297.6687845829874, 3717.63210316903, 6682.83785661148, 4740.469892008805, 4622.790687840566], [918, 919, 920, 921, 922, 923, 924]], [0, 2895, [25612, 25650, 25685, 25726, 25764, 25811], [38919.092, 38821.042, 38806.295, 38869.359, 38767.047, 38746.195], [12174.723, 12144.682, 12200.569, 12136.975, 12126.344, 12115.795], [26.499, 14.627, 16.394, 19.068, 12.177, 17.458], [3613.9907986977087, 2216.613479779474, 2481.306695124829, 889.206821616324, 1896.3119645967004, 1090.5979319638463], [918, 919, 920, 921, 922, 923]], [0, 2923, [25763, 25810, 25846, 25886, 25923, 25967, 26004, 26038], [38223.181, 38253.86, 38213.097, 38215.302, 38225.216, 38241.491, 38242.46, 38248.29], [11678.51, 11688.826, 11698.012, 11680.488, 11706.912, 11684.376, 11695.472, 11685.63], [17.3, 21.364, 14.463, 11.439, 13.923, 11.424, 13.607, 13.65], [1234.0184299108437, 1244.0181559200396, 1352.3337500703933, 2001.806549179162, 2128.144039590213, 1964.4522609877365, 1801.5195608332174, 1780.6877770619003], [922, 923, 924, 925, 926, 927, 928, 929]], [1, 2935, [25999, 26032, 26062, 26094, 26125, 26152, 26179, 26211], [33660.596, 33677.863, 33659.37, 33779.974, 33702.34, 33698.895, 33696.689, 33680.016], [52028.831, 52076.582, 52118.053, 52064.652, 52025.26, 51990.673, 52000.436, 52045.113], [23.119, 12.876, 19.599, 38.807, 14.262, 23.855, 15.536, 24.843], [1602.1853091571857, 1543.919728786152, 993.8362861785445, 941.5643582441647, 2237.8545523028683, 1944.6559094192817, 1342.862859250253, 1988.570070920409], [928, 929, 930, 931, 932, 933, 934, 935]], [0, 2936, [26003, 26037, 26066, 26097, 26128, 26156, 26184, 26216, 26244], [37791.829, 37818.095, 37852.634, 37788.893, 37832.756, 37823.701, 37786.332, 37743.263, 37776.391], [11967.99, 12071.139, 12048.016, 12057.761, 12116.42, 12093.735, 12034.724, 12027.99, 11977.751], [27.0, 21.305, 20.639, 12.836, 22.959, 23.071, 21.706, 17.957, 32.944], [5607.938387560792, 2169.995341774959, 2241.4739270951764, 5137.426153174509, 2203.3096855844838, 2208.8654555281078, 8390.479160279432, 2573.116585505625, 1423.0860380233094], [928, 929, 930, 931, 932, 933, 934, 935, 936]], [0, 3017, [26819, 26839, 26860, 26884, 26909, 26927, 26950, 26969, 26990, 27006, 27025, 27042, 27061, 27079, 27104, 27126, 27148, 27172, 27198, 27221], [37741.526, 37720.25, 37796.702, 37741.717, 37806.678, 37785.729, 37761.752, 37745.385, 37751.685, 37784.461, 37722.47, 37750.655, 37756.182, 37835.343, 37750.812, 37726.086, 37782.572, 37763.904, 37759.717, 37717.799], [12005.981, 11935.553, 11877.482, 12019.181, 12002.389, 12036.568, 11860.943, 11912.895, 11964.08, 11961.913, 11909.506, 11932.562, 11987.371, 11855.935, 11947.117, 11963.941, 11953.153, 11972.17, 11912.595, 11964.226], [20.0, 13.326, 32.538, 15.956, 18.284, 20.555, 22.058, 23.951, 22.676, 26.156, 23.251, 23.998, 27.833, 11.316, 19.825, 16.992, 21.736, 19.39, 25.267, 34.227], [1943.6640931694812, 8632.188004835902, 3250.0488827380727, 6329.759792141058, 1197.6775041667886, 2297.994905551843, 3620.7183710747677, 6495.679305922293, 2678.1973216151296, 2894.4390661272155, 2196.7880988701477, 3133.2931757935194, 938.2671699540781, 64303.93522340278, 1426.324269461021, 1773.715828955548, 2861.445764516207, 2121.4063413429176, 1606.7609777470423, 1295.6971817208687], [961, 962, 963, 964, 965, 966, 967, 968, 969, 970, 971, 972, 973, 974, 975, 976, 977, 978, 979, 980]], [0, 3043, [27044, 27062, 27080, 27106, 27127, 27149, 27174, 27200, 27223, 27244, 27258, 27278, 27297, 27323, 27344, 27362, 27378, 27393, 27409], [38982.958, 39119.554, 39150.175, 39087.218, 39075.161, 39148.397, 39143.995, 39122.618, 39137.163, 39104.987, 39151.693, 39140.845, 39158.987, 39137.816, 39130.118, 39068.564, 39139.687, 39126.216, 39128.803], [12906.912, 12730.716, 12732.519, 12767.385, 12835.951, 12723.755, 12702.049, 12716.83, 12711.977, 12734.176, 12724.765, 12719.095, 12739.771, 12688.986, 12722.216, 12608.66, 12730.681, 12743.991, 12734.324], [25.22, 11.412, 15.974, 11.034, 33.447, 13.957, 9.991, 9.925, 13.878, 13.37, 12.937, 12.472, 14.809, 13.905, 12.957, 24.123, 8.904, 11.487, 11.625], [1848.0003106945912, 2515.5530620954823, 1741.7938823824888, 3378.0831254748705, 2334.5072291266383, 1248.023427421965, 2184.6999239683983, 2397.946445925995, 1354.6302051006219, 1632.3138139694845, 1490.8589278768025, 1355.5759210088258, 1008.2009697213512, 1767.6138865192759, 1681.586067717133, 6335.139213190508, 1384.2252899692417, 1868.805788300877, 1860.2729998150699], [972, 973, 974, 975, 976, 977, 978, 979, 980, 981, 982, 983, 984, 985, 986, 987, 988, 989, 990]], [1, 3076, [27318, 27342, 27358, 27374, 27391, 27407, 27427, 27445, 27455, 27475, 27492, 27507, 27525, 27546], [34449.546, 34484.692, 34392.815, 34458.241, 34400.484, 34426.918, 34462.122, 34467.579, 34493.194, 34487.686, 34473.547, 34489.774, 34552.39, 34402.13], [52357.185, 52401.653, 52416.043, 52450.519, 52372.946, 52332.034, 52439.43, 52340.631, 52348.752, 52367.269, 52329.461, 52329.819, 52347.846, 52335.358], [24.951, 23.513, 18.536, 24.027, 30.734, 29.544, 18.051, 16.12, 10.757, 12.765, 20.724, 21.985, 44.454, 35.386], [4476.517023869336, 2809.3116677014687, 1686.5200762409231, 1117.0277092284623, 1901.9179251979883, 2962.3399673722715, 652.1696982744886, 1882.5613699426665, 2543.850709646984, 3496.246826196371, 2910.885202672777, 5875.5750242112335, 1475.3869960277632, 1016.5358300064761], [985, 986, 987, 988, 989, 990, 991, 992, 993, 994, 995, 996, 997, 998]], [0, 3079, [27377, 27392, 27408, 27428, 27446, 27457, 27476], [37889.296, 37866.272, 37786.713, 37863.017, 37849.096, 37847.546, 37769.217], [11823.755, 11843.364, 12033.051, 11846.382, 11822.104, 11816.893, 11815.315], [10.196, 29.622, 24.823, 21.211, 15.221, 18.911, 34.423], [508.88095800082147, 1267.9235960674666, 6301.2846400934795, 1102.4569044964185, 841.4893533458633, 952.7504073624306, 1389.989969996727], [988, 989, 990, 991, 992, 993, 994]], [0, 3093, [27508, 27530, 27550, 27568, 27582, 27597, 27620], [37801.302, 37878.025, 37872.807, 37851.462, 37888.329, 37886.962, 37850.956], [11819.528, 11800.523, 11825.023, 11818.165, 11876.726, 11828.941, 11824.471], [23.376, 24.273, 21.141, 12.279, 18.51, 10.277, 12.531], [1141.7272081071592, 872.844022231544, 1360.811748204876, 2146.8153417005055, 717.578106186474, 1691.3357369629384, 1287.2846231082488], [996, 997, 998, 999, 1000, 1001, 1002]], [1, 3099, [27527, 27548, 27567, 27580, 27594, 27618, 27646, 27679, 27717], [35070.746, 35078.718, 35070.898, 35038.28, 35033.23, 35074.348, 35097.125, 35072.323, 34947.514], [52187.376, 52169.642, 52197.106, 52176.773, 52199.732, 52215.747, 52194.372, 52190.287, 52153.419], [15.095, 9.735, 11.816, 29.938, 16.736, 14.076, 12.29, 15.179, 33.965], [2439.6408415418114, 1853.8170656877298, 1858.4871695969475, 1076.0559658727927, 2077.0467714361603, 1749.0478635954698, 879.9148444847209, 1170.9237727355144, 6712.2855500266105], [997, 998, 999, 1000, 1001, 1002, 1003, 1004, 1005]], [1, 3107, [27579, 27593, 27617, 27645, 27678, 27716, 27748, 27785], [34265.062, 34270.989, 34357.368, 34487.28, 34413.198, 34413.366, 34452.38, 34504.997], [52406.18, 52408.876, 52399.927, 52363.198, 52350.996, 52319.95, 52244.483, 52221.785], [24.108, 20.15, 34.719, 22.695, 16.561, 15.145, 25.921, 15.582], [11028.518464142056, 7346.253788585986, 1628.9320395864438, 4778.039397573548, 4294.077134233783, 9175.844594424296, 7449.296950118386, 17789.008632091554], [1000, 1001, 1002, 1003, 1004, 1005, 1006, 1007]], [0, 3122, [27648, 27682, 27722, 27752, 27789, 27826, 27866, 27908, 27950, 27986, 28024, 28058, 28097, 28133, 28173, 28205, 28235, 28267, 28302, 28336, 28368, 28400, 28426, 28454, 28486, 28508, 28538, 28568, 28594, 28618, 28649, 28686, 28710, 28741, 28769, 28795, 28820, 28847, 28864, 28883, 28901, 28920, 28946, 28969, 28996, 29020, 29040, 29060, 29079, 29104, 29134, 29154, 29177, 29199, 29222, 29249], [38054.428, 38087.228, 38143.915, 38163.0, 38116.856, 38127.958, 38140.377, 38165.853, 38175.585, 38154.43, 38168.049, 38183.9, 38217.664, 38148.728, 38173.945, 38157.604, 38324.813, 38172.299, 38128.254, 38164.477, 38163.473, 38090.851, 38203.634, 38116.642, 38218.523, 38170.734, 38182.207, 38153.565, 38159.247, 38165.617, 38187.297, 38178.965, 38153.392, 38150.016, 38116.597, 38116.377, 38091.58, 38116.946, 38116.729, 38140.922, 38115.53, 38122.476, 38074.706, 38093.379, 38166.613, 38097.292, 38166.875, 38223.785, 38192.926, 38201.984, 38226.791, 38215.208, 38224.01, 38235.012, 38222.121, 38232.964], [11411.1, 11389.98, 11408.32, 11432.77, 11413.307, 11422.921, 11412.003, 11429.136, 11420.992, 11400.122, 11426.154, 11413.291, 11450.627, 11509.73, 11620.016, 11555.964, 11664.953, 11501.277, 11455.79, 11495.326, 11495.755, 11421.885, 11456.407, 11414.114, 11443.111, 11437.846, 11451.068, 11443.403, 11435.953, 11416.82, 11459.181, 11449.669, 11476.26, 11471.304, 11445.057, 11392.883, 11408.871, 11413.078, 11443.737, 11431.231, 11434.223, 11445.663, 11430.185, 11482.52, 11503.824, 11422.442, 11366.2, 11399.776, 11416.881, 11419.397, 11428.098, 11403.627, 11404.945, 11424.347, 11426.909, 11414.271], [29.084, 18.384, 9.838, 11.355, 12.224, 11.388, 14.829, 10.408, 17.395, 8.732, 9.519, 12.757, 15.837, 28.169, 28.506, 19.497, 36.324, 18.974, 13.924, 16.947, 17.51, 17.053, 16.997, 21.051, 12.344, 13.295, 16.235, 11.201, 13.055, 14.019, 12.06, 12.005, 17.641, 12.932, 13.195, 11.375, 9.1, 8.017, 11.594, 13.59, 14.567, 12.759, 13.648, 23.689, 18.716, 20.415, 12.927, 11.619, 11.332, 11.809, 13.652, 11.815, 12.685, 10.787, 13.355, 12.203], [5098.021891773834, 9127.31685407413, 3550.8934284132242, 3756.224488892846, 4438.560497018342, 4098.290557903025, 1888.0652339849485, 5597.17392874643, 3588.5005658397886, 4103.209508887599, 5590.426287172973, 4525.249101798328, 1933.8985654679577, 3055.460045847318, 8310.317206184916, 10238.937176122035, 2567.6701338521234, 2809.4534278820433, 4841.683050261429, 3733.507150692165, 7976.470079367483, 1928.7741543875793, 5890.532105112727, 2134.6469707904575, 4059.6033154165834, 5427.922995373842, 5268.889774528413, 6221.925534014111, 5609.290490312279, 4555.337474475584, 5403.742225858908, 4066.374546734072, 1596.9605852848679, 2349.813251339212, 3155.285459205955, 2417.9580596520564, 2968.1245273023023, 3015.217800731591, 3411.0450236080583, 4829.773751295856, 2614.3862132894756, 2584.019827697614, 3212.6738089227115, 3117.0987727314155, 1268.7294817336228, 1669.617167449511, 2910.9124070909284, 5267.319489096305, 3766.3894189957136, 4583.377386221151, 3663.3490032593754, 4043.9051170764014, 3319.521063163904, 1935.6994090515423, 3101.194924068073, 2327.49384924799], [1003, 1004, 1005, 1006, 1007, 1008, 1009, 1010, 1011, 1012, 1013, 1014, 1015, 1016, 1017, 1018, 1019, 1020, 1021, 1022, 1023, 1024, 1025, 1026, 1027, 1028, 1029, 1030, 1031, 1032, 1033, 1034, 1035, 1036, 1037, 1038, 1039, 1040, 1041, 1042, 1043, 1044, 1045, 1046, 1047, 1048, 1049, 1050, 1051, 1052, 1053, 1054, 1055, 1056, 1057, 1058]], [0, 3123, [27649, 27684, 27723, 27754, 27791], [38327.709, 38391.225, 38255.206, 38239.415, 38377.139], [11795.551, 11948.852, 11949.892, 11718.974, 11871.318], [35.908, 22.676, 17.646, 37.617, 33.152], [2453.7328461377147, 2856.4773536264897, 1741.2884112590853, 6185.222665709259, 2547.1281044795405], [1003, 1004, 1005, 1006, 1007]], [1, 3135, [27677, 27715, 27747, 27786, 27823, 27862, 27902], [34445.391, 34437.098, 34453.791, 34579.461, 34606.807, 34570.8, 34523.55], [51866.343, 51922.585, 51951.471, 51976.09, 52089.47, 52074.136, 52167.281], [21.087, 19.626, 10.6, 15.833, 14.294, 29.415, 25.88], [5998.688586452706, 11186.919721498012, 73804.10517324836, 7446.285464829205, 24841.164668603626, 6699.609508531881, 8611.593732291969], [1004, 1005, 1006, 1007, 1008, 1009, 1010]], [1, 3145, [27749, 27787, 27824, 27864, 27904], [35893.082, 36014.412, 36143.861, 36117.509, 36163.036], [52585.062, 52654.096, 52642.315, 52621.674, 52639.154], [15.611, 21.959, 11.722, 13.941, 12.292], [1684.6302640928843, 762.6950369981646, 4157.372738808652, 1433.2402039363515, 2849.1315419131834], [1006, 1007, 1008, 1009, 1010]], [1, 3156, [27821, 27861, 27901, 27945, 27981, 28019], [33377.269, 33384.875, 33381.07, 33461.357, 33461.765, 33421.553], [52434.66, 52473.413, 52455.123, 52437.074, 52419.076, 52413.407], [12.008, 19.259, 18.677, 30.875, 37.562, 16.746], [2224.5501639199338, 1840.5452470241275, 2115.00740430703, 1244.6863884007812, 3234.246794477395, 3317.8109383105098], [1008, 1009, 1010, 1011, 1012, 1013]], [0, 3157, [27828, 27868, 27909, 27952, 27987, 28025, 28060, 28098, 28134, 28174, 28207, 28236, 28268, 28303, 28338, 28369, 28402, 28427], [38963.549, 39003.783, 39016.86, 39095.065, 39108.329, 39017.706, 38981.285, 38977.247, 38968.649, 38984.005, 38925.971, 38911.464, 38954.418, 38986.914, 38922.948, 38927.385, 38938.366, 38855.837], [12608.276, 12623.13, 12683.029, 12850.177, 12754.118, 12621.364, 12606.131, 12517.057, 12517.419, 12556.248, 12507.036, 12460.128, 12488.157, 12559.756, 12358.855, 12536.85, 12455.914, 12531.823], [29.844, 17.564, 18.269, 18.986, 18.319, 19.493, 26.017, 23.28, 21.407, 17.928, 15.483, 19.57, 27.418, 19.513, 23.637, 19.217, 15.187, 31.81], [1184.4976323263713, 1612.703087250695, 8919.536106620071, 2148.391785201203, 3352.6484051249236, 3194.7653661169056, 4012.718096555188, 4228.141805020268, 5355.976843924995, 3877.642907705418, 14597.319866487425, 5081.686224863937, 3257.5869695728475, 1471.5411966997356, 2147.7115693130972, 1651.601605068683, 14275.91798186431, 3090.6184924742674], [1008, 1009, 1010, 1011, 1012, 1013, 1014, 1015, 1016, 1017, 1018, 1019, 1020, 1021, 1022, 1023, 1024, 1025]], [1, 3167, [27863, 27903, 27946, 27982, 28021, 28054, 28094, 28129, 28167, 28201, 28231, 28264, 28300, 28331, 28363, 28397, 28423, 28450], [34594.873, 34589.582, 34530.346, 34551.552, 34539.304, 34567.109, 34562.051, 34570.055, 34582.718, 34595.824, 34591.431, 34561.821, 34604.083, 34606.198, 34611.251, 34603.89, 34592.255, 34576.845], [51986.184, 51928.873, 51948.595, 51922.529, 51905.207, 52090.854, 52027.573, 52005.412, 52132.6, 52307.705, 52332.681, 52243.415, 52304.168, 52342.105, 52204.845, 52099.828, 52270.559, 52150.341], [16.769, 15.648, 17.481, 20.625, 40.479, 24.835, 14.099, 22.787, 25.003, 16.676, 14.217, 15.515, 14.258, 15.275, 14.982, 24.7, 21.49, 20.929], [9232.512197476706, 5148.25320186671, 11442.028933444466, 2175.523059996646, 1007.5587503657893, 6840.956354347772, 10377.66055820464, 6227.362841999738, 5559.074068851425, 7024.5797534087205, 5643.051326477737, 8298.568885653884, 14421.138102515764, 4882.8748092193355, 16426.30204072995, 12523.254842964745, 10126.655837031904, 8864.468341178403], [1009, 1010, 1011, 1012, 1013, 1014, 1015, 1016, 1017, 1018, 1019, 1020, 1021, 1022, 1023, 1024, 1025, 1026]], [0, 3168, [27865, 27905, 27948, 27984, 28022, 28056, 28095, 28131], [36678.712, 36693.758, 36653.777, 36654.987, 36709.961, 36715.077, 36741.276, 36878.501], [10984.731, 10962.004, 10988.28, 10998.586, 10955.312, 10958.902, 10942.055, 10801.445], [25.022, 24.952, 18.208, 14.737, 12.972, 20.018, 17.949, 37.412], [1661.3234824769668, 5658.6008888728875, 6044.9717345577155, 2823.2497703973872, 3229.6733346465408, 3329.4487592509668, 5054.520969412327, 1340.2640831891295], [1009, 1010, 1011, 1012, 1013, 1014, 1015, 1016]], [1, 3213, [28330, 28362, 28396, 28422, 28449, 28480, 28505, 28533, 28562, 28589, 28613, 28644, 28680, 28709, 28739, 28768, 28793, 28819, 28845, 28863, 28882, 28900, 28919, 28944, 28968, 28991, 29017, 29039], [34609.187, 34592.789, 34592.377, 34575.014, 34538.218, 34513.835, 34578.066, 34607.603, 34567.729, 34577.459, 34598.011, 34585.095, 34613.477, 34615.15, 34540.759, 34546.48, 34637.126, 34583.06, 34544.258, 34535.697, 34554.766, 34573.608, 34595.168, 34603.029, 34591.13, 34645.091, 34660.581, 34627.731], [52125.526, 51992.688, 51934.972, 51915.924, 51926.437, 51947.297, 51941.834, 51975.681, 52038.414, 52027.187, 51992.727, 51974.118, 51988.933, 51981.674, 52100.159, 52103.212, 51989.544, 52099.352, 52101.984, 52163.98, 51993.598, 52200.402, 52181.187, 52130.581, 52058.374, 52125.938, 52027.55, 52051.504], [17.731, 17.046, 11.913, 14.083, 10.636, 16.119, 15.11, 17.499, 12.288, 16.603, 11.556, 14.937, 13.398, 14.927, 22.45, 27.011, 21.324, 29.404, 20.194, 20.447, 16.347, 22.9, 29.344, 22.425, 15.184, 18.927, 19.504, 19.862], [9487.545867390283, 7137.755456718039, 8899.800592197978, 4835.054285351359, 9405.572396443637, 4018.974607010168, 9653.355789642808, 4202.516880297965, 40930.11294194374, 11702.843579076742, 6478.142813407415, 4576.929373291536, 16704.179498953585, 7126.045915937952, 13729.06588848988, 6787.0006827025645, 1769.1284236990307, 3605.6355736624687, 14991.337061335676, 8468.417694747655, 5081.051106570448, 5515.310487166206, 5384.741372711812, 3443.029319672317, 8002.5465060028, 8366.846306411166, 2060.1823589202936, 3271.9050154834913], [1022, 1023, 1024, 1025, 1026, 1027, 1028, 1029, 1030, 1031, 1032, 1033, 1034, 1035, 1036, 1037, 1038, 1039, 1040, 1041, 1042, 1043, 1044, 1045, 1046, 1047, 1048, 1049]], [1, 3241, [28643, 28678, 28708, 28738, 28767], [34523.049, 34515.917, 34534.886, 34526.512, 34519.301], [52205.111, 52253.752, 52266.018, 52267.31, 52265.123], [19.651, 17.722, 23.087, 20.186, 20.452], [10544.624028341646, 8676.98430823553, 10892.136971566446, 8702.75306197472, 9180.449702324679], [1033, 1034, 1035, 1036, 1037]], [1, 3265, [28918, 28943, 28967, 28990, 29016], [33198.11, 33195.045, 33178.355, 33187.357, 33204.709], [52147.991, 52137.872, 52148.095, 52143.503, 52089.823], [9.469, 6.539, 6.246, 10.977, 20.667], [1833.4303509599727, 3092.221334346597, 2644.553003544921, 2144.832272891364, 1210.3901388948848], [1044, 1045, 1046, 1047, 1048]], [1, 3284, [29076, 29101, 29132, 29151, 29175, 29198], [34621.06, 34571.956, 34566.046, 34591.875, 34624.313, 34742.987], [52282.877, 52236.696, 52244.152, 52199.478, 52223.3, 52085.427], [11.208, 24.004, 26.578, 21.456, 23.563, 38.202], [53704.09302770762, 10120.81368073397, 7714.937769907612, 9303.306921837562, 8860.020351442417, 5778.929009491607], [1051, 1052, 1053, 1054, 1055, 1056]], [1, 3290, [29100, 29131, 29150, 29174, 29197, 29219, 29247, 29270, 29284, 29310, 29337], [34553.288, 34567.473, 34574.357, 34630.772, 34719.299, 34544.775, 34586.565, 34571.869, 34490.38, 34473.541, 34538.886], [51963.054, 51866.287, 51969.386, 52083.667, 52073.486, 51911.246, 52003.335, 52122.549, 51931.139, 51796.507, 51860.026], [16.356, 20.475, 19.244, 13.554, 26.745, 19.602, 21.131, 24.951, 29.143, 20.949, 21.765], [3296.3487376560765, 5789.977729947779, 7262.66977973985, 25192.053455183726, 5543.699970589222, 3676.692417710469, 4363.263609934684, 5873.13492389691, 3028.229060968226, 2080.964236415625, 885.9355064300934], [1052, 1053, 1054, 1055, 1056, 1057, 1058, 1059, 1060, 1061, 1062]], [0, 3306, [29313, 29339, 29360, 29379, 29398, 29417], [38119.023, 38081.311, 37956.07, 37923.058, 38066.948, 38123.743], [11416.635, 11391.966, 11195.811, 11132.434, 11289.874, 11391.392], [24.277, 25.643, 37.47, 24.819, 25.135, 16.748], [2555.9774751212285, 4500.251075767923, 3539.057230043818, 7621.516131019317, 3745.6304472850325, 32546.55835031445], [1061, 1062, 1063, 1064, 1065, 1066]], [0, 3316, [29380, 29399, 29419, 29437, 29459, 29482, 29510, 29528], [39150.09, 39167.434, 39125.891, 39110.018, 39066.769, 39120.488, 39136.636, 39055.017], [12394.51, 12392.89, 12363.95, 12344.379, 12352.492, 12412.007, 12363.009, 12411.687], [24.617, 16.364, 10.412, 16.736, 14.862, 10.816, 15.622, 24.148], [1194.1990302788806, 1344.9839748752458, 1157.1601150137378, 1337.2739365562675, 930.9211780068616, 1264.828776330015, 1229.687885289431, 1596.5157554558295], [1064, 1065, 1066, 1067, 1068, 1069, 1070, 1071]], [0, 3332, [29509, 29527, 29548, 29559, 29573, 29587, 29605, 29624], [38056.484, 37971.98, 38050.03, 37972.713, 38004.427, 38104.013, 38062.574, 38093.549], [11296.985, 11445.153, 11297.237, 11310.363, 11349.512, 11461.558, 11368.188, 11365.66], [28.211, 23.417, 23.469, 18.523, 13.869, 23.224, 26.837, 33.862], [1382.0804759225816, 1012.9769177275601, 3279.962659706763, 1695.812421593845, 2200.1510457405, 2344.926868609607, 3857.1847927185117, 1200.1418664845335], [1070, 1071, 1072, 1073, 1074, 1075, 1076, 1077]], [0, 3372, [29805, 29821, 29837, 29856, 29867, 29883, 29896, 29917, 29935, 29956], [39260.913, 39251.873, 39260.762, 39276.842, 39210.365, 39238.603, 39269.034, 39277.166, 39271.44, 39276.078], [12704.325, 12692.683, 12673.218, 12719.917, 12669.725, 12675.655, 12688.313, 12668.019, 12682.682, 12670.017], [14.176, 16.364, 14.71, 11.001, 15.75, 16.375, 15.431, 11.495, 11.759, 11.708], [898.6678868331317, 2081.9798421784026, 1661.2784849494753, 1877.4644183937262, 2033.610425039538, 2138.074087443066, 1607.6873324992503, 2072.0337026240422, 2381.719719233158, 1670.301960110535], [1088, 1089, 1090, 1091, 1092, 1093, 1094, 1095, 1096, 1097]], [1, 3414, [30204, 30223, 30240, 30260, 30285, 30317, 30355, 30388, 30421, 30453, 30484, 30509, 30544, 30573], [34477.086, 34500.241, 34496.624, 34479.034, 34512.963, 34504.344, 34531.083, 34509.742, 34542.333, 34586.825, 34587.385, 34549.57, 34547.512, 34562.443], [52261.727, 52315.398, 52240.027, 52276.871, 52164.298, 52159.685, 52154.451, 52122.13, 52093.484, 52104.294, 52109.881, 52073.647, 52053.93, 52061.326], [30.645, 15.629, 21.889, 15.16, 18.122, 12.736, 12.029, 12.169, 15.749, 9.351, 8.246, 18.738, 22.673, 15.713], [809.8694011102098, 1847.735421514372, 1722.559032591152, 1848.1373892653742, 2739.5673231488254, 4199.883522886489, 4948.769835276003, 5722.516422816111, 4639.308869201849, 4955.756461057564, 5942.429075482753, 4116.410482084846, 3653.9079531996213, 2007.5963278396166], [1113, 1114, 1115, 1116, 1117, 1118, 1119, 1120, 1121, 1122, 1123, 1124, 1125, 1126]], [0, 3416, [30226, 30241, 30261, 30287, 30319], [38298.763, 38215.683, 38132.822, 38054.559, 37992.474], [11421.504, 11430.804, 11431.61, 11437.125, 11509.597], [18.011, 14.31, 22.126, 25.736, 19.885], [3493.4183733544605, 2995.7035202252455, 3546.6354398951926, 3414.621874378464, 6949.345106607232], [1114, 1115, 1116, 1117, 1118]], [0, 3438, [30359, 30390, 30423, 30455, 30486, 30511], [37198.048, 37166.804, 37105.093, 37112.663, 37109.892, 37121.939], [10783.665, 10769.635, 10776.19, 10767.584, 10797.596, 10788.045], [33.247, 13.911, 15.33, 12.619, 9.749, 10.338], [3413.3958232186797, 1986.7133794288184, 1795.3789741262174, 2051.412847308333, 1703.5874083430956, 1289.2844206599718], [1119, 1120, 1121, 1122, 1123, 1124]], [0, 3444, [30391, 30424, 30456, 30487, 30512, 30547, 30576, 30607, 30638, 30664, 30692, 30716, 30737, 30762, 30783, 30808, 30839, 30867, 30895, 30922, 30942, 30966, 30988, 31008, 31023], [37891.271, 37838.598, 37956.144, 37994.247, 37977.582, 37964.58, 37986.761, 37997.78, 37967.634, 38021.204, 37977.201, 37979.217, 37992.935, 37946.61, 38087.245, 38023.832, 38034.671, 38019.519, 38019.472, 38064.143, 38012.285, 38010.718, 38059.482, 38021.79, 38052.369], [11912.499, 11901.932, 12024.238, 11996.608, 11994.659, 11976.782, 11999.448, 12039.489, 12003.159, 11882.694, 12002.426, 11987.068, 12037.559, 11954.607, 11888.341, 12007.271, 11989.304, 11998.47, 11990.351, 12023.35, 11992.933, 12013.296, 12002.538, 11879.033, 11820.714], [27.517, 27.115, 16.007, 10.448, 17.398, 13.316, 13.151, 12.654, 18.687, 16.13, 14.665, 27.058, 16.432, 22.952, 23.099, 11.673, 15.991, 12.411, 11.78, 11.262, 16.289, 11.411, 15.335, 21.554, 29.82], [2689.6403581822087, 5974.330695774888, 2106.511873245567, 2238.056465103778, 1929.5836248856235, 2775.1585543400624, 2012.6903900736904, 1865.3343628727346, 1658.8902374802835, 33265.767962187805, 1134.388863459067, 1685.625904633113, 1005.635258178196, 5094.683871125022, 4721.171583983738, 1700.381558051268, 1043.2134887587601, 1446.8151927466708, 1888.7082914374314, 1403.6243613038077, 1427.2839580847863, 1540.6308791966726, 1032.928773620042, 6264.938910490664, 9675.81394411619], [1120, 1121, 1122, 1123, 1124, 1125, 1126, 1127, 1128, 1129, 1130, 1131, 1132, 1133, 1134, 1135, 1136, 1137, 1138, 1139, 1140, 1141, 1142, 1143, 1144]], [1, 3446, [30483, 30508, 30543, 30572, 30601, 30634, 30659, 30689], [34067.918, 34038.464, 34078.362, 34092.289, 34088.305, 34051.469, 34055.968, 34060.585], [52463.179, 52446.16, 52499.181, 52448.77, 52453.537, 52431.542, 52468.929, 52482.73], [14.361, 18.355, 19.953, 21.725, 13.73, 16.888, 7.579, 18.5], [2383.8602898407157, 1951.4115451382727, 1651.31205014596, 1368.1173486797152, 1100.8659925959296, 1225.9887762928035, 3534.3121558773855, 612.5097105488601], [1123, 1124, 1125, 1126, 1127, 1128, 1129, 1130]], [1, 3447, [30485, 30510, 30545, 30574, 30602, 30636, 30662, 30690, 30714], [35815.315, 35670.558, 35822.86, 35846.103, 35828.509, 35668.196, 35612.78, 35660.288, 35440.813], [52220.038, 52196.114, 52158.774, 52169.759, 52172.953, 52187.365, 52195.614, 52190.709, 52167.6], [23.782, 27.033, 17.324, 20.904, 12.682, 20.726, 18.257, 18.759, 24.538], [615.1331234163983, 836.3889848980194, 1459.5074770235587, 1493.1687532765593, 1892.8798239338653, 5315.729822268324, 3514.907225333954, 6420.171384467586, 948.3303214304309], [1123, 1124, 1125, 1126, 1127, 1128, 1129, 1130, 1131]], [0, 3448, [30457, 30489, 30514, 30548, 30577, 30608, 30639, 30666, 30694, 30717, 30739, 30765, 30786, 30811, 30841, 30870], [38858.07, 38918.383, 38876.532, 38892.981, 38887.552, 38902.851, 38899.016, 38874.544, 38813.472, 38816.015, 38744.767, 38772.967, 38797.663, 38860.801, 38795.221, 38786.805], [12155.095, 12175.002, 12147.929, 12119.2, 12131.861, 12115.647, 12110.562, 12120.819, 12118.16, 12097.689, 12051.687, 12055.816, 12077.387, 12106.446, 12086.413, 12073.622], [18.469, 13.622, 8.51, 6.865, 6.054, 10.687, 9.752, 7.446, 7.781, 8.234, 8.95, 6.915, 9.278, 25.195, 17.687, 19.935], [2750.277185022611, 1031.2805510515027, 3401.3083269115705, 4939.242856318805, 3835.3970382089096, 2984.033605301334, 2715.001173509635, 5036.894428304253, 6320.482481400905, 6558.168539751153, 4256.586965297203, 4083.5382789535274, 2551.446546668167, 2945.2714709784777, 1922.9587415264577, 1735.688022591944], [1122, 1123, 1124, 1125, 1126, 1127, 1128, 1129, 1130, 1131, 1132, 1133, 1134, 1135, 1136, 1137]], [0, 3465, [30738, 30763, 30784, 30809, 30840, 30868, 30896, 30923, 30943, 30967, 30987, 31009, 31024, 31039], [38141.66, 38116.303, 38109.72, 38136.312, 38120.322, 38172.505, 38118.035, 38203.836, 38122.684, 38161.033, 38140.195, 38113.261, 38090.433, 38120.569], [11477.295, 11424.885, 11479.149, 11460.458, 11429.475, 11392.763, 11467.795, 11425.537, 11474.78, 11499.359, 11478.432, 11455.124, 11484.101, 11514.065], [26.441, 20.673, 21.085, 17.239, 25.885, 32.04, 22.016, 27.963, 17.387, 16.437, 16.377, 9.602, 18.351, 25.853], [1532.2793019474148, 2151.581975473497, 1379.4228161418937, 2520.8544927350104, 1152.1794625372609, 1826.473441403686, 1124.9591519649923, 2647.574897431486, 1933.395255435588, 1267.9632492014543, 1935.6406765246122, 3478.3588945358365, 2848.5954401537615, 3679.312154285537], [1132, 1133, 1134, 1135, 1136, 1137, 1138, 1139, 1140, 1141, 1142, 1143, 1144, 1145]], [0, 3474, [30871, 30897, 30924, 30944, 30968, 30989], [38863.95, 38929.045, 38949.288, 38911.698, 38935.331, 38984.372], [12400.911, 12217.022, 12218.898, 12158.201, 12103.972, 12151.518], [21.617, 32.666, 28.737, 31.118, 16.597, 33.886], [42391.088183229134, 12773.289598253064, 6651.195242401719, 2230.6877129407817, 13909.785195094008, 10106.947585291602], [1137, 1138, 1139, 1140, 1141, 1142]], [1, 3536, [31284, 31308, 31334, 31360, 31388, 31408, 31437], [36076.009, 36103.052, 36055.103, 36052.887, 36029.923, 36064.386, 36030.843], [52409.854, 52439.059, 52410.406, 52347.494, 52366.506, 52325.01, 52338.856], [19.306, 29.545, 23.195, 11.986, 9.091, 12.047, 18.591], [905.1429666876036, 1250.094023558168, 1326.165850158776, 1755.9545357596028, 3086.7467646918167, 2456.336961142164, 946.647270340456], [1156, 1157, 1158, 1159, 1160, 1161, 1162]], [0, 3537, [31285, 31310, 31336, 31364, 31390], [38364.328, 38354.686, 38389.941, 38350.867, 38372.208], [11870.511, 11939.283, 11946.394, 11888.331, 11903.976], [13.367, 17.462, 11.859, 12.176, 10.776], [1107.0141519938277, 1820.966664384715, 1313.5631269595208, 2409.60029630724, 2365.046393116182], [1156, 1157, 1158, 1159, 1160]], [1, 3648, [32228, 32250, 32274, 32316, 32359, 32395, 32436, 32469, 32500, 32537, 32573, 32606, 32633, 32660, 32695, 32714, 32741, 32766, 32785, 32806, 32830, 32853, 32876, 32903, 32923, 32940, 32961, 32978, 32998, 33019, 33038, 33059, 33077, 33095, 33110, 33133, 33156, 33180, 33205, 33227, 33257, 33280, 33298, 33319, 33336, 33352, 33370, 33388, 33417, 33432, 33452, 33470], [34448.859, 34469.767, 34491.721, 34465.111, 34470.197, 34483.856, 34492.613, 34508.773, 34520.297, 34511.693, 34508.746, 34511.232, 34505.539, 34496.417, 34500.04, 34492.389, 34506.764, 34498.928, 34480.615, 34465.071, 34456.367, 34427.235, 34409.182, 34431.872, 34394.231, 34440.225, 34413.652, 34455.577, 34434.73, 34428.357, 34422.995, 34424.056, 34449.181, 34436.011, 34433.385, 34446.774, 34434.305, 34439.973, 34473.165, 34447.651, 34447.892, 34448.773, 34450.479, 34497.211, 34457.394, 34497.484, 34499.825, 34547.247, 34411.099, 34489.207, 34496.713, 34495.392], [52372.135, 52397.557, 52337.589, 52309.674, 52268.169, 52229.418, 52214.427, 52203.558, 52165.049, 52185.395, 52182.428, 52177.882, 52169.104, 52157.838, 52237.674, 52151.943, 52144.125, 52176.391, 52165.021, 52174.924, 52163.94, 52158.665, 52164.582, 52173.534, 52180.999, 52186.423, 52161.664, 52199.265, 52191.821, 52187.552, 52180.967, 52192.327, 52170.947, 52189.529, 52198.833, 52199.123, 52207.262, 52200.54, 52216.507, 52209.325, 52213.307, 52211.627, 52229.598, 52256.658, 52214.655, 52189.448, 52228.644, 52256.927, 52205.816, 52228.389, 52237.816, 52265.747], [19.631, 13.696, 12.572, 17.117, 10.68, 10.382, 11.875, 10.974, 10.652, 9.785, 9.718, 11.14, 8.986, 11.707, 9.548, 15.144, 10.213, 11.263, 8.758, 12.007, 10.689, 14.05, 14.029, 15.676, 8.566, 7.02, 6.265, 6.697, 9.832, 8.485, 11.131, 8.97, 6.806, 7.339, 6.978, 7.713, 6.76, 6.689, 8.409, 7.668, 8.41, 11.242, 9.819, 16.948, 17.81, 24.726, 20.52, 19.831, 12.416, 11.519, 18.262, 30.206], [505.91986187159574, 1776.7396571499617, 2941.494143794277, 2098.8394704292796, 3291.3728372079986, 6646.978997936874, 8980.173945469689, 9697.7012827543, 5740.866623558708, 5982.513163970868, 5057.3448718752725, 3448.7006680912687, 4290.767275724433, 3531.30107592181, 3268.251361541586, 2818.7702613111, 3974.224125942656, 2210.2294766348723, 4019.534665747952, 3369.2406110010947, 4599.722213389957, 3328.4290370340905, 2102.4899814990104, 2197.008959664225, 3837.2234438321643, 4459.977093763855, 3578.90518942514, 3633.05568826178, 3033.60534946422, 4101.325382118916, 3525.780581060666, 3525.6753497034247, 4738.936923164902, 3454.1387877689926, 4817.020215336538, 3908.570870678372, 4466.0882161978, 5260.483153665318, 4742.735579966047, 4299.49703150721, 4847.1139558875675, 2941.9420885926666, 3356.286929923369, 1883.6152066360412, 1487.8447069553106, 1338.2283206898912, 2221.75238216457, 948.3803714038172, 3153.4742313399906, 3259.1208359821103, 1891.2572309916827, 721.475443564399], [1208, 1209, 1210, 1211, 1212, 1213, 1214, 1215, 1216, 1217, 1218, 1219, 1220, 1221, 1222, 1223, 1224, 1225, 1226, 1227, 1228, 1229, 1230, 1231, 1232, 1233, 1234, 1235, 1236, 1237, 1238, 1239, 1240, 1241, 1242, 1243, 1244, 1245, 1246, 1247, 1248, 1249, 1250, 1251, 1252, 1253, 1254, 1255, 1256, 1257, 1258, 1259]], [0, 3649, [32232, 32251, 32279, 32322, 32365], [39097.125, 39141.206, 39090.031, 39130.169, 38980.852], [12516.74, 12431.706, 12459.992, 12415.265, 12479.595], [21.928, 7.352, 13.329, 15.219, 14.25], [1218.467760719724, 6436.228927810503, 3960.9163630087937, 2622.030535215539, 51944.30136005958], [1208, 1209, 1210, 1211, 1212]], [1, 3668, [32273, 32315, 32358, 32394, 32435, 32468, 32499, 32536, 32572, 32605, 32632, 32659, 32694, 32713, 32740, 32765], [34082.924, 34036.674, 34058.838, 34130.776, 34029.26, 34141.741, 34071.655, 34082.911, 34050.468, 34093.772, 34144.964, 34060.005, 33992.977, 34001.453, 33822.799, 34046.18], [51751.791, 51750.456, 51734.411, 51818.074, 51757.4, 51795.826, 51748.55, 51737.513, 51755.14, 51756.969, 51852.97, 51736.969, 51728.632, 51823.834, 51766.459, 51727.419], [24.176, 16.68, 12.471, 28.946, 22.024, 28.321, 19.172, 18.198, 19.639, 31.516, 35.286, 21.495, 20.355, 27.19, 16.614, 18.705], [1806.5844304799393, 1653.8118220820197, 2238.469263461252, 6620.166117549833, 1420.0032842308217, 3786.957168950387, 1971.735914039618, 1660.809882491753, 1154.1667623142741, 783.2505135615562, 3682.4684014532463, 1632.8230085364592, 2089.5926491994683, 6389.216105024592, 16827.314534353944, 1055.127836474259], [1210, 1211, 1212, 1213, 1214, 1215, 1216, 1217, 1218, 1219, 1220, 1221, 1222, 1223, 1224, 1225]], [1, 3669, [32360, 32396, 32437, 32471, 32501, 32538, 32575, 32608], [35528.755, 35542.378, 35572.494, 35548.716, 35530.907, 35500.098, 35435.923, 35410.814], [52010.138, 52019.086, 51982.439, 52016.457, 52043.086, 51979.923, 51943.393, 51961.032], [29.804, 15.948, 13.791, 18.467, 11.48, 10.402, 18.533, 23.024], [3414.944689956653, 1755.543588966558, 2867.1334884026883, 1613.046381420376, 2683.8354458982258, 3481.4953228122736, 3043.5445661446897, 1481.7105712178354], [1212, 1213, 1214, 1215, 1216, 1217, 1218, 1219]], [1, 3707, [32609, 32634, 32662, 32696, 32716, 32743, 32767, 32786, 32807, 32831, 32854, 32877], [36039.227, 36019.362, 36062.355, 36083.418, 36037.049, 36076.447, 36049.241, 36057.824, 36003.405, 36099.438, 36073.299, 36004.812], [52921.824, 52880.806, 52941.008, 52885.858, 52906.755, 52838.686, 52866.319, 52917.68, 52819.881, 52892.797, 52965.86, 52812.664], [18.335, 17.739, 25.381, 16.351, 14.867, 25.082, 8.307, 18.068, 18.624, 31.396, 26.724, 24.814], [971.890772273693, 1349.5176841484308, 1835.7310500360077, 2118.0057640306054, 1398.607306119801, 3713.4397523187727, 643.7628988130882, 1453.2113137484043, 10367.191744235222, 2504.9703639481436, 768.2968846532126, 5604.991701019874], [1219, 1220, 1221, 1222, 1223, 1224, 1225, 1226, 1227, 1228, 1229, 1230]], [0, 3717, [32768, 32788, 32808, 32832, 32855, 32878], [37524.766, 37536.596, 37466.504, 37529.823, 37559.4, 37522.953], [10931.213, 10905.405, 10964.133, 10926.379, 10879.949, 10888.257], [12.287, 6.952, 20.392, 12.043, 10.611, 12.77], [919.1488538913255, 2579.3203186382657, 1435.5662729563373, 1147.8708943645643, 2103.772890251866, 809.071661225586], [1225, 1226, 1227, 1228, 1229, 1230]], [1, 3743, [32997, 33018, 33037, 33058, 33076, 33094, 33109, 33132, 33155, 33179, 33204, 33226, 33256, 33279], [33636.535, 33579.736, 33573.624, 33618.907, 33628.74, 33547.767, 33599.839, 33652.219, 33619.118, 33602.772, 33610.352, 33634.128, 33619.11, 33633.894], [51867.545, 51801.42, 51848.284, 51815.598, 51826.258, 51821.222, 51829.533, 51812.768, 51831.95, 51862.051, 51800.121, 51814.338, 51788.598, 51834.951], [22.009, 38.338, 20.921, 22.282, 13.994, 19.527, 19.223, 20.171, 10.0, 22.017, 12.983, 19.27, 17.386, 18.616], [3659.7216016339667, 1019.647488376611, 1005.757276114086, 859.6029788571511, 1262.4551716159588, 1528.740718533533, 1647.8405727061447, 1964.8009343893812, 1598.8245331810328, 1345.216350578149, 1205.0570035617984, 1670.8527361547663, 1992.381314413655, 2093.3809796908267], [1236, 1237, 1238, 1239, 1240, 1241, 1242, 1243, 1244, 1245, 1246, 1247, 1248, 1249]], [0, 3750, [33061, 33078, 33096, 33111, 33136], [38630.262, 38628.577, 38657.985, 38585.674, 38514.485], [12605.392, 12640.992, 12643.105, 12649.096, 12603.62], [25.104, 19.976, 14.127, 20.589, 38.545], [2620.058406469747, 1357.0289944340861, 1162.8317152536267, 889.8912480904446, 2912.986958480583], [1239, 1240, 1241, 1242, 1243]], [0, 3761, [33158, 33181, 33210, 33230, 33262, 33281], [38253.157, 38296.519, 38254.323, 38371.2, 38287.883, 38303.389], [12541.83, 12555.606, 12570.191, 12611.68, 12530.053, 12538.247], [16.582, 26.841, 15.911, 38.488, 33.491, 18.16], [2087.2925413537355, 4368.8900889166, 1370.0004873129217, 1935.3964337596692, 2749.451993539961, 1322.8996577710632], [1244, 1245, 1246, 1247, 1248, 1249]], [0, 3781, [33320, 33338, 33354, 33371, 33389, 33418, 33434], [38317.211, 38320.337, 38269.659, 38281.284, 38246.377, 38287.268, 38250.568], [12553.224, 12529.397, 12536.576, 12564.292, 12511.427, 12530.019, 12522.409], [20.825, 16.302, 20.876, 25.102, 20.6, 19.284, 25.292], [1536.2994851696794, 1479.595088141223, 1122.0438295994188, 1126.0369641446773, 1716.7456457461406, 2795.3282667089306, 1441.5981536363954], [1251, 1252, 1253, 1254, 1255, 1256, 1257]], [0, 3790, [33433, 33453, 33472, 33493, 33506, 33525, 33549, 33563, 33582], [37822.167, 37828.367, 37871.806, 37862.771, 37865.729, 37827.231, 37871.262, 37838.143, 37855.662], [11824.327, 11823.125, 11780.753, 11734.59, 11766.166, 11815.975, 11846.445, 11764.34, 11757.724], [12.263, 15.123, 20.886, 14.301, 12.396, 8.983, 25.228, 11.624, 18.549], [1445.8970638922235, 1924.1819478092964, 4761.176602659327, 1094.677860316446, 2287.2820068327746, 1514.6886656519198, 2203.1124682783034, 2147.2218121276514, 1368.8329969318672], [1257, 1258, 1259, 1260, 1261, 1262, 1263, 1264, 1265]], [1, 3805, [33561, 33581, 33595, 33616, 33635, 33648, 33665, 33682, 33702, 33722, 33741, 33761, 33777, 33789, 33804, 33825, 33847, 33857, 33876, 33895, 33910, 33926, 33943, 33957, 33970, 33987, 34003, 34020, 34037, 34053, 34068, 34082, 34095, 34108, 34125, 34137, 34149, 34165], [34369.782, 34369.603, 34346.647, 34481.951, 34501.989, 34449.053, 34412.84, 34424.076, 34445.16, 34425.23, 34449.672, 34386.8, 34346.96, 34419.176, 34372.042, 34324.06, 34342.879, 34329.285, 34414.486, 34480.089, 34481.169, 34465.285, 34460.573, 34532.251, 34519.142, 34516.275, 34535.553, 34574.003, 34594.373, 34521.075, 34553.235, 34545.626, 34504.917, 34459.459, 34431.506, 34526.957, 34558.205, 34455.607], [52175.295, 52170.033, 52158.435, 52188.485, 52209.644, 52193.083, 52199.706, 52195.813, 52188.71, 52217.678, 52211.747, 52191.401, 52215.747, 52246.963, 52158.976, 52151.977, 52234.059, 52154.291, 52162.242, 52237.815, 52203.029, 52175.824, 52191.011, 52219.134, 52151.69, 52213.368, 52199.55, 52099.908, 52036.561, 52126.412, 52077.103, 52164.346, 52251.245, 52172.098, 52194.195, 52204.046, 52075.389, 52028.922], [15.885, 15.094, 18.83, 16.753, 10.119, 8.352, 9.786, 10.342, 10.146, 14.125, 12.438, 18.43, 14.156, 27.55, 12.998, 14.077, 19.148, 15.571, 18.333, 25.622, 23.45, 11.673, 11.845, 11.761, 20.016, 15.926, 18.279, 19.313, 16.758, 28.821, 22.533, 23.952, 24.749, 31.819, 27.608, 25.08, 32.574, 29.012], [2043.1143547739787, 2010.500620458351, 1302.0786489190173, 1312.4281445795145, 3076.7197486572845, 4467.830314168174, 4425.002077168461, 4621.006796616154, 2443.0403261906154, 3539.1827682612957, 3599.31946380152, 1356.6564579266228, 2740.441218199968, 2858.199484312893, 1180.1034151519264, 2198.924960189488, 2010.350036334842, 2559.830128007149, 1666.1996497637913, 2289.8694004884514, 944.8266746493397, 1223.2426316536923, 1880.3398384399266, 3111.6850543882406, 1091.0950595007132, 1659.6599991339149, 1528.7846947465143, 7245.821414377797, 2950.579939962067, 1188.5418802743288, 3797.379583789065, 876.9672387603661, 2641.439584577798, 1175.3111036318858, 591.912125651442, 941.3813475722814, 1179.4667103668007, 862.615096140048], [1264, 1265, 1266, 1267, 1268, 1269, 1270, 1271, 1272, 1273, 1274, 1275, 1276, 1277, 1278, 1279, 1280, 1281, 1282, 1283, 1284, 1285, 1286, 1287, 1288, 1289, 1290, 1291, 1292, 1293, 1294, 1295, 1296, 1297, 1298, 1299, 1300, 1301]], [0, 3813, [33667, 33684, 33703, 33724, 33743, 33762, 33779, 33790, 33808, 33828, 33849, 33860, 33878, 33897, 33911], [37466.204, 37472.838, 37456.263, 37463.158, 37458.849, 37421.594, 37446.297, 37409.582, 37359.594, 37463.385, 37414.473, 37435.507, 37437.882, 37450.694, 37447.149], [11633.635, 11598.057, 11621.837, 11600.581, 11608.579, 11620.673, 11617.659, 11639.423, 11638.751, 11601.55, 11637.353, 11634.19, 11626.599, 11625.099, 11616.079], [20.656, 9.592, 14.297, 10.027, 9.757, 11.375, 13.874, 10.272, 11.131, 9.378, 12.643, 16.128, 13.611, 16.259, 15.493], [3035.8558831900277, 1567.2260474378666, 1818.6240639971918, 2595.68723053275, 2404.7537257470167, 1711.1747207529838, 1802.3750830800038, 1239.1572234056675, 2989.4963843793807, 1710.9944865059974, 2076.6497275371153, 2282.7392571228506, 2223.815557952739, 2154.2439514546118, 1357.1364631551062], [1270, 1271, 1272, 1273, 1274, 1275, 1276, 1277, 1278, 1279, 1280, 1281, 1282, 1283, 1284]], [0, 3842, [33972, 33989, 34005, 34023, 34039, 34055, 34071, 34083], [37699.348, 37791.087, 37788.115, 37737.276, 37871.646, 37814.266, 37727.902, 37802.37], [11824.548, 11819.33, 11779.686, 11758.228, 11822.611, 11797.341, 11777.002, 11754.478], [33.747, 3.11, 21.393, 23.737, 24.828, 25.404, 27.507, 23.52], [1231.32757196852, 582.8446183275674, 1561.3453283547294, 4934.864151525043, 1284.2604472566993, 1234.547698227652, 906.2270107920001, 1533.7878198844473], [1288, 1289, 1290, 1291, 1292, 1293, 1294, 1295]], [0, 3859, [34111, 34126, 34138, 34151, 34166, 34182, 34206, 34229, 34241], [37781.166, 37835.23, 37822.167, 37825.645, 37833.664, 37820.973, 37844.881, 37835.739, 37816.294], [11805.678, 11809.485, 11793.666, 11796.082, 11821.479, 11819.617, 11736.501, 11794.413, 11716.603], [29.233, 11.782, 14.551, 16.285, 14.052, 10.151, 19.791, 21.44, 28.862], [2443.225044672876, 2016.8039597479328, 2026.4357498037566, 1881.07441477363, 910.4275686226734, 1029.517909503214, 2293.163260111739, 803.531714877452, 3840.3667180556463], [1297, 1298, 1299, 1300, 1301, 1302, 1303, 1304, 1305]], [0, 3869, [34184, 34208, 34230, 34243, 34260, 34275, 34297], [38608.758, 38601.045, 38600.625, 38634.928, 38612.959, 38626.159, 38676.611], [12674.957, 12634.684, 12625.892, 12648.241, 12654.438, 12632.028, 12690.78], [19.133, 12.405, 10.629, 10.031, 8.141, 12.09, 30.65], [1188.942333952156, 1089.4129739252994, 1968.7366469132674, 2785.1916487054614, 2618.8160990051106, 1868.5922725369912, 1028.5379475616694], [1302, 1303, 1304, 1305, 1306, 1307, 1308]], [0, 3884, [34314, 34333, 34351, 34364, 34383, 34395, 34411, 34426, 34437, 34452], [38910.083, 38911.929, 38899.84, 38912.965, 38903.798, 38928.062, 38901.268, 38889.322, 38931.067, 38888.482], [12142.264, 12161.154, 12148.405, 12147.878, 12168.379, 12175.031, 12152.045, 12171.282, 12154.971, 12193.155], [12.212, 10.334, 9.859, 12.76, 12.193, 10.828, 10.732, 10.403, 16.534, 18.826], [2228.999422286273, 2749.1274716358726, 1631.2618132013536, 2015.208673702822, 2092.094556275848, 1740.8873210418708, 2298.984210647683, 2105.825743375686, 1278.831115287858, 1205.4249502446648], [1309, 1310, 1311, 1312, 1313, 1314, 1315, 1316, 1317, 1318]], [0, 3889, [34409, 34425, 34436, 34451, 34466, 34475], [37980.469, 38038.556, 38015.751, 38045.338, 38032.78, 37960.16], [11185.477, 11251.994, 11266.864, 11310.105, 11252.113, 11217.509], [17.687, 19.522, 21.579, 19.924, 22.584, 26.333], [849.4418344051913, 1208.7406499318088, 2234.370359866462, 681.8156807326354, 1586.3696354815145, 1882.5180768550554], [1315, 1316, 1317, 1318, 1319, 1320]], [0, 3892, [34484, 34502, 34520, 34538, 34553, 34565, 34581, 34592], [39163.261, 39157.963, 39160.97, 39178.085, 39181.281, 39150.951, 39068.884, 39148.279], [12821.445, 12903.761, 12758.939, 12820.402, 12820.081, 12678.144, 12778.987, 12800.14], [27.831, 19.108, 18.93, 18.949, 16.4, 34.605, 19.378, 47.304], [1516.5842424687332, 683.4154702785055, 559.7186315239564, 1431.4845224181727, 854.0779752393636, 1459.5052895778485, 8825.318783417273, 2404.5407548072085], [1321, 1322, 1323, 1324, 1325, 1326, 1327, 1328]], [0, 3898, [34537, 34552, 34564, 34580, 34591, 34599], [37988.116, 38036.393, 38022.842, 38020.154, 38060.836, 37993.424], [11253.707, 11273.396, 11195.67, 11266.693, 11248.37, 11251.707], [28.366, 18.679, 18.35, 22.719, 23.977, 28.192], [969.3922305681793, 1099.4087452415586, 1254.7817370896157, 1567.8068853391578, 851.2960800791872, 2145.5347481286713], [1324, 1325, 1326, 1327, 1328, 1329]], [0, 3904, [34590, 34597, 34610, 34627, 34643], [37214.441, 37166.201, 37214.708, 37281.957, 37216.715], [11455.536, 11409.624, 11469.751, 11453.534, 11455.274], [16.053, 25.115, 23.167, 20.857, 19.258], [1384.3800651547335, 4748.306050914244, 1389.894157087904, 1573.7054003948642, 1260.4943123478881], [1328, 1329, 1330, 1331, 1332]], [0, 3927, [34782, 34801, 34819, 34834, 34854, 34873, 34895, 34925, 34956, 34985, 35014, 35043, 35067, 35094, 35118, 35148, 35177, 35203, 35223, 35240], [37243.586, 37268.236, 37227.996, 37241.073, 37219.703, 37242.208, 37261.932, 37043.327, 37093.211, 37115.537, 37152.354, 37233.131, 37265.243, 37282.156, 37290.55, 37249.243, 37226.971, 37241.287, 37171.016, 37141.369], [11442.651, 11449.473, 11451.65, 11460.448, 11454.492, 11428.147, 11404.529, 11440.24, 11453.384, 11494.819, 11469.126, 11472.986, 11468.459, 11446.371, 11504.082, 11522.991, 11515.788, 11536.935, 11482.261, 11509.912], [28.513, 22.329, 15.035, 17.413, 26.07, 13.245, 24.881, 15.773, 20.348, 19.842, 21.525, 20.538, 23.565, 24.65, 19.465, 11.061, 14.521, 14.38, 17.478, 18.033], [746.6611032487303, 690.8130950143282, 647.9884188452587, 931.8161182820114, 3416.332792592838, 522.8267397789507, 1915.40568529659, 1579.6951807654073, 5097.739817170607, 4840.180404599064, 1851.7136234488075, 490.81281810153376, 940.7214550935208, 4143.35005972359, 2363.02678796704, 2449.0560720744074, 2672.5663769262515, 1984.843956927454, 3696.057949103349, 5512.224605776388], [1341, 1342, 1343, 1344, 1345, 1346, 1347, 1348, 1349, 1350, 1351, 1352, 1353, 1354, 1355, 1356, 1357, 1358, 1359, 1360]], [1, 3942, [34892, 34921, 34950, 34983, 35012, 35040, 35064, 35092], [34539.484, 34619.549, 34520.914, 34492.466, 34597.806, 34620.549, 34515.356, 34478.79], [51980.567, 52004.064, 52047.278, 51960.717, 51935.644, 51897.055, 51966.213, 52020.186], [26.886, 20.692, 17.832, 32.887, 23.301, 26.549, 14.307, 23.128], [1653.067407113736, 4946.51579562747, 3390.121921230959, 3984.730472007049, 14477.545925718083, 2241.1724979344317, 4945.167783708381, 3021.285899229656], [1347, 1348, 1349, 1350, 1351, 1352, 1353, 1354]], [1, 3943, [34893, 34924, 34953, 34984, 35013, 35042, 35066, 35093, 35117, 35147], [36063.344, 36112.614, 36050.962, 36128.951, 36117.765, 36102.392, 36089.409, 36085.516, 36094.938, 36095.843], [52147.856, 52122.656, 52125.29, 52097.745, 52108.99, 52131.454, 52108.249, 52106.975, 52127.597, 52145.157], [25.077, 21.069, 24.025, 22.808, 18.117, 10.085, 15.607, 15.047, 14.137, 13.247], [1057.157350241106, 2450.8530754413355, 5009.633354981744, 1115.9036890701334, 3842.6289629607936, 1519.7773444898635, 2377.434223646407, 1910.5874741063487, 4568.988125638972, 2268.3869649163385], [1347, 1348, 1349, 1350, 1351, 1352, 1353, 1354, 1355, 1356]], [0, 3954, [34958, 34988, 35018, 35046, 35069], [39218.258, 39145.407, 39146.129, 39174.478, 39175.053], [12378.748, 12321.905, 12290.772, 12352.713, 12345.772], [17.939, 20.67, 14.256, 22.14, 21.763], [3402.6130085981413, 3404.0392334762882, 4557.146641884293, 2375.3248496274036, 1676.4285166274199], [1349, 1350, 1351, 1352, 1353]], [1, 3958, [34982, 35011, 35039, 35063, 35090, 35115, 35142, 35171], [33259.106, 33291.005, 33265.21, 33245.949, 33191.027, 33211.668, 33223.194, 33210.438], [52632.188, 52650.638, 52691.289, 52587.718, 52602.486, 52639.429, 52609.237, 52628.508], [26.441, 37.04, 20.404, 23.685, 19.609, 20.167, 13.613, 17.982], [1090.189895948173, 2184.6365205122397, 538.0106215251336, 1579.1856354794488, 3495.789448300128, 3734.683419165662, 3294.4905834482333, 1641.9680013822688], [1350, 1351, 1352, 1353, 1354, 1355, 1356, 1357]], [0, 3959, [34986, 35017, 35044, 35068, 35095, 35119, 35149, 35179, 35204], [37867.014, 37947.427, 37866.317, 37875.25, 37857.124, 37817.128, 37815.318, 37789.66, 37724.647], [11128.939, 11102.946, 11223.914, 11139.92, 11108.164, 11050.139, 11085.535, 11088.755, 11084.386], [15.49, 20.604, 28.973, 12.519, 12.278, 19.021, 20.292, 21.248, 26.752], [1921.8259001525412, 1700.8503033285651, 2389.0135548909957, 3681.8173105041674, 4043.823692570019, 2800.2653655958675, 4109.060334010955, 5480.993054031064, 5148.494951836362], [1350, 1351, 1352, 1353, 1354, 1355, 1356, 1357, 1358]], [1, 3973, [35116, 35144, 35172, 35201, 35221, 35237, 35265], [33969.95, 33884.018, 33885.476, 33908.546, 33904.909, 33958.908, 33957.33], [51887.029, 51879.617, 51865.376, 51868.511, 51861.193, 51888.327, 51875.593], [23.087, 11.466, 13.177, 16.288, 14.346, 18.813, 21.276], [1006.3123678443852, 3013.845759725461, 2772.0861616993784, 3240.4724470063916, 2099.6455768165324, 1533.711146673941, 1925.4222025851896], [1355, 1356, 1357, 1358, 1359, 1360, 1361]], [1, 3983, [35222, 35239, 35267, 35292, 35315, 35331, 35346, 35365, 35383], [35533.714, 35566.138, 35563.645, 35534.353, 35599.436, 35547.835, 35529.982, 35537.206, 35526.691], [52014.462, 52020.775, 52023.042, 52036.039, 52048.823, 52044.089, 52074.032, 52015.698, 52029.15], [15.421, 12.315, 15.706, 11.252, 13.176, 14.033, 13.778, 12.461, 10.927], [2109.347094328528, 2053.2879689713127, 1931.55491347852, 2455.578900962567, 2626.1861225444486, 2811.6291941234026, 1028.300933835115, 2186.26054435367, 1178.840004265043], [1359, 1360, 1361, 1362, 1363, 1364, 1365, 1366, 1367]], [0, 3993, [35297, 35318, 35335, 35349, 35369, 35388, 35403, 35417, 35437, 35463, 35489, 35511, 35532, 35558, 35584, 35612, 35642, 35665], [38114.473, 38142.918, 38131.329, 38108.683, 38129.845, 38116.302, 38127.177, 38118.39, 38112.552, 38104.869, 38132.192, 38102.409, 38142.368, 38139.475, 38156.266, 38163.016, 38182.28, 38150.01], [11379.458, 11373.532, 11379.144, 11384.67, 11370.689, 11382.183, 11382.892, 11363.989, 11375.078, 11351.66, 11351.106, 11360.52, 11361.367, 11368.466, 11347.268, 11363.653, 11384.78, 11382.45], [15.02, 10.621, 8.487, 13.72, 13.586, 14.615, 12.113, 11.282, 15.132, 10.294, 11.318, 9.146, 10.213, 10.031, 11.791, 9.537, 12.256, 18.602], [3542.4829530230872, 4148.16397933308, 4382.314365022864, 3727.3421182672128, 3549.1993439663593, 1669.3121285118618, 2789.68562476429, 3478.2517591328865, 3199.142249851593, 3844.0167934589813, 1511.2562342345832, 3490.4673574787666, 3031.961936605188, 3016.1961182597406, 3766.0161682332528, 3496.0464577193043, 2152.5840440689385, 1696.8281735648113], [1362, 1363, 1364, 1365, 1366, 1367, 1368, 1369, 1370, 1371, 1372, 1373, 1374, 1375, 1376, 1377, 1378, 1379]], [0, 4000, [35386, 35402, 35415, 35436, 35460, 35488, 35510, 35531, 35557, 35583], [37188.261, 37209.206, 37319.537, 37212.149, 37235.365, 37292.952, 37183.936, 37010.423, 37069.473, 37114.113], [11557.712, 11553.712, 11642.113, 11517.636, 11540.315, 11561.681, 11540.116, 11443.619, 11407.957, 11452.217], [19.977, 23.558, 29.546, 19.99, 22.491, 21.988, 29.516, 19.785, 26.464, 15.798], [2019.9787832540367, 2219.4348576479792, 17135.14357192806, 4224.48293432593, 2143.699469586463, 7221.659622591208, 676.445632864373, 3009.1875953934837, 3762.5774838251373, 469.1169764362672], [1367, 1368, 1369, 1370, 1371, 1372, 1373, 1374, 1375, 1376]], [0, 4024, [35663, 35686, 35707, 35727, 35750, 35771, 35790, 35808, 35825, 35847, 35868, 35881, 35895, 35919, 35940, 35961, 35980, 35998, 36023, 36045, 36066, 36083, 36101, 36123, 36138], [37216.951, 37168.03, 37208.604, 37235.331, 37169.461, 37167.788, 37237.349, 37213.499, 37226.485, 37216.235, 37256.676, 37237.054, 37241.967, 37216.405, 37232.461, 37196.43, 37240.357, 37269.954, 37205.306, 37237.695, 37217.384, 37233.761, 37213.994, 37232.133, 37288.188], [11530.952, 11547.086, 11492.281, 11549.98, 11497.256, 11546.335, 11567.742, 11505.249, 11525.118, 11543.41, 11569.847, 11523.424, 11554.65, 11511.375, 11513.521, 11505.497, 11559.942, 11547.269, 11519.566, 11496.569, 11537.182, 11556.48, 11544.608, 11538.857, 11570.857], [19.368, 15.868, 13.955, 14.046, 22.083, 17.333, 20.117, 13.611, 13.944, 12.312, 16.098, 10.958, 20.203, 13.06, 23.542, 12.833, 19.827, 19.367, 14.292, 12.908, 11.153, 14.031, 14.431, 20.414, 19.369], [2227.8006062887366, 1180.9214680089954, 1273.6153862213982, 1778.980150501423, 3396.1365921633515, 1642.3650434921467, 2826.7436178456064, 1654.2533030457155, 1563.0204195112608, 1485.7584677217526, 1892.5756935680263, 1422.269380341713, 1277.437534408473, 1183.3454151869569, 2008.0290721336114, 979.3603424161597, 1412.0404531399372, 1003.0193898927548, 1112.767202597603, 1356.2084474644814, 1228.6323158018074, 1418.9477904295939, 1453.8204628435583, 1498.1899761114744, 1147.7482666850653], [1379, 1380, 1381, 1382, 1383, 1384, 1385, 1386, 1387, 1388, 1389, 1390, 1391, 1392, 1393, 1394, 1395, 1396, 1397, 1398, 1399, 1400, 1401, 1402, 1403]], [0, 4063, [36068, 36087, 36105, 36125, 36140], [38901.746, 38963.012, 39081.125, 39056.506, 39195.085], [12101.354, 12162.469, 12323.088, 12234.9, 12300.386], [33.389, 35.996, 31.005, 27.202, 18.582], [6791.925529103555, 5107.186761349731, 4484.988152177015, 13512.66198245821, 1746.9703552228043], [1399, 1400, 1401, 1402, 1403]], [0, 4072, [36172, 36192, 36215, 36236, 36259], [37276.978, 37308.71, 37222.081, 37248.359, 37188.99], [11565.712, 11540.636, 11531.932, 11585.226, 11597.608], [18.559, 24.688, 21.733, 17.695, 15.643], [1333.2601072423163, 690.4184812725126, 1514.558858904715, 12838.996215214154, 1004.6802095819189], [1405, 1406, 1407, 1408, 1409]], [1, 4079, [36234, 36258, 36282, 36301, 36327, 36352, 36375, 36390, 36402, 36418, 36430, 36447, 36467, 36478, 36496, 36514, 36539, 36560, 36578, 36598], [35473.812, 35475.663, 35436.478, 35406.379, 35400.026, 35403.951, 35405.0, 35444.354, 35445.979, 35427.992, 35416.932, 35451.105, 35406.598, 35367.828, 35378.226, 35366.97, 35402.569, 35399.638, 35451.497, 35437.444], [52649.505, 52653.871, 52618.722, 52618.558, 52590.951, 52577.562, 52574.965, 52557.652, 52524.156, 52424.325, 52564.043, 52554.386, 52571.815, 52606.372, 52622.988, 52624.561, 52571.077, 52571.618, 52633.908, 52584.808], [18.676, 9.198, 12.478, 9.004, 8.857, 10.55, 14.901, 9.714, 12.581, 21.723, 15.379, 11.729, 10.109, 8.311, 15.863, 11.944, 17.143, 15.087, 13.032, 11.26], [1163.3461084226462, 2105.059092119737, 2923.0392658456194, 2396.469396231132, 2044.0438914045185, 2158.4698376287192, 1633.336524345442, 1667.7158075590958, 1405.0564689314092, 7775.443797478092, 1868.088734969774, 1710.3352268465756, 2374.847074253867, 1387.5183711634959, 1997.1578648655393, 1579.698581194127, 2099.9833948700266, 1416.9126326612504, 1650.0784856763878, 1598.8411385847562], [1408, 1409, 1410, 1411, 1412, 1413, 1414, 1415, 1416, 1417, 1418, 1419, 1420, 1421, 1422, 1423, 1424, 1425, 1426, 1427]], [0, 4081, [36217, 36237, 36260, 36283, 36306, 36328], [39161.344, 39171.832, 39149.593, 39100.751, 39170.059, 39107.181], [12329.824, 12326.875, 12293.277, 12327.128, 12344.364, 12297.162], [19.52, 23.7, 31.079, 17.03, 34.823, 24.771], [1529.5330451279724, 1227.5039565571703, 1619.5403795945904, 1007.6447572013441, 3250.9184069066, 2211.833336129714], [1407, 1408, 1409, 1410, 1411, 1412]], [1, 4108, [36477, 36495, 36513, 36538, 36559, 36577, 36597, 36622, 36643, 36662, 36680, 36704], [34533.294, 34599.714, 34573.893, 34613.147, 34641.009, 34631.363, 34634.991, 34614.078, 34539.486, 34478.29, 34540.256, 34593.623], [52296.738, 52253.215, 52335.255, 52332.267, 52355.225, 52343.012, 52399.053, 52367.463, 52319.316, 52252.145, 52198.286, 52166.437], [22.056, 14.528, 19.979, 12.58, 9.575, 11.925, 15.422, 18.119, 32.456, 19.733, 29.097, 21.903], [1476.89098852117, 366.4838499028697, 1284.6505540701153, 3448.3956620352765, 2458.195224750443, 2140.840769437907, 1763.18753731758, 1671.2524331560614, 1989.5454945415092, 593.2306979249554, 4084.1212601724546, 1360.8907476150764], [1421, 1422, 1423, 1424, 1425, 1426, 1427, 1428, 1429, 1430, 1431, 1432]], [0, 4123, [36645, 36663, 36682, 36707, 36739, 36769, 36798], [38137.294, 38084.915, 38174.089, 38198.36, 38239.925, 38239.828, 38118.888], [11346.613, 11341.979, 11358.623, 11439.948, 11434.533, 11453.022, 11340.737], [18.369, 22.025, 9.232, 16.633, 25.865, 24.922, 22.449], [1145.4843629124296, 708.9076424051525, 368.35158424201074, 12214.117944333604, 3413.877699255525, 2443.7423213845705, 2668.156359365659], [1429, 1430, 1431, 1432, 1433, 1434, 1435]], [1, 4131, [36705, 36736, 36767, 36796, 36833, 36868, 36898, 36929], [36526.732, 36439.584, 36505.2, 36513.958, 36508.517, 36522.339, 36438.461, 36530.274], [52777.011, 52598.37, 52720.99, 52543.084, 52770.331, 52761.835, 52808.758, 52655.479], [17.856, 21.221, 20.826, 21.868, 21.073, 20.71, 11.132, 35.159], [3904.05047817607, 16684.733570133354, 5186.734483286155, 4518.397046737758, 3415.107884053586, 3963.7353489137654, 41274.33882339303, 4921.867949234746], [1432, 1433, 1434, 1435, 1436, 1437, 1438, 1439]], [0, 4132, [36740, 36771, 36800, 36839, 36872, 36903, 36932, 36956, 36981, 37005, 37035, 37063, 37093, 37118, 37144], [38977.491, 38975.433, 38904.128, 39015.587, 39024.2, 38957.574, 38930.908, 38938.283, 38964.297, 39050.555, 39061.126, 39048.578, 39049.549, 38977.741, 39028.42], [12786.154, 12796.427, 12790.235, 12800.787, 12783.403, 12772.26, 12782.624, 12756.764, 12750.529, 12774.598, 12774.75, 12783.727, 12772.853, 12716.848, 12696.676], [19.161, 19.417, 17.086, 14.69, 15.855, 13.216, 15.198, 17.173, 12.486, 18.412, 13.915, 19.45, 23.165, 21.157, 24.23], [1186.7229861807393, 1569.0092038613116, 1746.9023111464571, 3620.3624640437774, 5366.9405958068755, 6341.969614619282, 4140.588576389117, 6264.134342179796, 4830.821764290176, 7954.9992187574935, 11608.267119268963, 6241.235546718955, 3389.6908562178182, 5254.499493474053, 9627.838460262426], [1433, 1434, 1435, 1436, 1437, 1438, 1439, 1440, 1441, 1442, 1443, 1444, 1445, 1446, 1447]], [1, 4151, [36795, 36830, 36867, 36897, 36927, 36953], [36022.886, 36025.284, 36035.839, 36031.185, 36033.415, 36013.65], [52251.054, 52218.013, 52256.658, 52215.338, 52209.376, 52247.402], [13.229, 9.53, 11.449, 8.031, 9.116, 13.575], [1790.1904381392196, 2221.9730296880352, 2488.465032351297, 2437.8771336249843, 2249.2873912258024, 2776.275070504209], [1435, 1436, 1437, 1438, 1439, 1440]], [0, 4152, [36768, 36797, 36837, 36870, 36901, 36931], [37839.721, 37785.682, 37819.387, 37809.2, 37803.797, 37803.891], [11989.904, 11965.515, 11981.326, 12001.533, 11960.849, 11993.442], [18.183, 13.027, 15.569, 11.817, 16.35, 21.116], [1252.3970482200182, 1452.1631308526823, 1483.3856151434893, 1021.5670816916042, 1405.7482969739665, 2596.441207422501], [1434, 1435, 1436, 1437, 1438, 1439]], [1, 4162, [36865, 36895, 36926, 36952, 36976, 37000, 37029, 37057, 37089, 37114], [34360.286, 34451.516, 34461.715, 34503.538, 34542.851, 34531.277, 34515.423, 34555.323, 34618.456, 34541.652], [52399.911, 52374.02, 52348.411, 52367.701, 52246.398, 52179.254, 52266.694, 52225.063, 52224.306, 52250.54], [24.965, 21.813, 19.437, 26.448, 35.675, 15.232, 25.451, 28.352, 40.485, 26.987], [7191.628754161174, 3251.2098297060074, 4170.042622579761, 3727.289743202405, 1463.5451387968933, 1791.0100459594692, 3790.2804783558763, 597.5570992271696, 726.6662107240871, 631.6387193975386], [1437, 1438, 1439, 1440, 1441, 1442, 1443, 1444, 1445, 1446]], [0, 4179, [37092, 37117, 37142, 37164, 37186, 37212, 37235, 37257], [38631.181, 38756.494, 38754.927, 38662.078, 38624.917, 38570.586, 38607.215, 38553.798], [12053.181, 12106.738, 12116.506, 12025.223, 12038.189, 12142.551, 12177.248, 12152.86], [27.067, 26.174, 24.386, 18.875, 31.245, 36.686, 19.728, 19.473], [5309.683168437351, 9081.677366914068, 3518.484970851359, 13812.935511845137, 1544.3370687351228, 1010.7613574877388, 7617.807690931065, 986.812820611273], [1445, 1446, 1447, 1448, 1449, 1450, 1451, 1452]], [1, 4189, [37161, 37181, 37208, 37232, 37254, 37286, 37311, 37333], [34598.793, 34549.601, 34496.228, 34497.133, 34484.219, 34344.018, 34392.409, 34241.573], [52215.79, 52269.972, 52262.286, 52276.895, 52248.983, 52363.98, 52301.356, 52354.66], [24.091, 18.664, 34.705, 24.248, 25.419, 39.492, 27.424, 31.13], [4552.657269007649, 794.1339536330981, 1374.1263489537769, 4440.38444624425, 1322.8869729133269, 2557.403796821901, 1332.6340817739792, 1271.6696387865134], [1448, 1449, 1450, 1451, 1452, 1453, 1454, 1455]], [1, 4190, [37210, 37233, 37255, 37287, 37312, 37334, 37356, 37383, 37410, 37439, 37464, 37486], [35412.262, 35417.088, 35437.231, 35336.295, 35443.79, 35473.865, 35478.897, 35333.938, 35424.09, 35448.746, 35503.475, 35369.134], [52318.746, 52357.278, 52381.655, 52333.717, 52283.71, 52359.815, 52309.314, 52358.982, 52275.128, 52346.965, 52307.893, 52237.199], [28.655, 21.248, 20.503, 27.948, 20.581, 29.095, 22.321, 27.221, 30.301, 32.005, 16.181, 15.277], [2168.6911704637237, 1601.2077200786964, 1475.2692891392358, 3416.0021111440346, 780.8678834290963, 836.0033396740105, 817.3161940090787, 5571.359853731573, 2811.2250296078228, 1403.0893186489118, 1001.3118913418491, 15466.128993069173], [1450, 1451, 1452, 1453, 1454, 1455, 1456, 1457, 1458, 1459, 1460, 1461]], [0, 4202, [37313, 37336, 37359, 37387, 37413, 37442, 37467], [38158.372, 38221.72, 38229.373, 38222.624, 38317.156, 38296.844, 38123.054], [11364.192, 11478.064, 11506.062, 11489.181, 11524.983, 11548.174, 11450.054], [40.81, 25.669, 20.743, 21.856, 13.596, 22.118, 24.065], [5287.355009061547, 3099.794668346968, 2085.1516359420084, 8076.631463744746, 1669.7700302855724, 6416.8922264468965, 23329.610503619602], [1454, 1455, 1456, 1457, 1458, 1459, 1460]], [1, 4207, [37335, 37358, 37384, 37412, 37440, 37465, 37487, 37508], [36501.924, 36437.769, 36481.417, 36461.593, 36473.195, 36448.913, 36478.226, 36524.522], [52813.023, 52892.172, 52822.209, 52830.223, 52863.443, 52832.104, 52912.113, 52848.376], [16.714, 17.945, 25.789, 11.036, 16.192, 23.377, 35.019, 27.459], [1869.6615422260782, 2879.911584750611, 1192.5456876421147, 1617.2275977154977, 1266.1474654460135, 585.6524599018427, 1218.2257892343553, 1590.9583442364212], [1455, 1456, 1457, 1458, 1459, 1460, 1461, 1462]], [1, 4214, [37382, 37408, 37438, 37463, 37485, 37507], [34392.276, 34445.69, 34519.921, 34416.834, 34489.446, 34527.688], [52282.868, 52333.755, 52274.142, 52312.641, 52301.938, 52276.774], [37.765, 22.972, 12.523, 14.987, 15.608, 14.378], [1489.492686987622, 1776.6034525466544, 2774.6186161489645, 3842.1264287425206, 2780.26406737381, 1576.713400411789], [1457, 1458, 1459, 1460, 1461, 1462]], [0, 4216, [37415, 37444, 37468, 37490, 37509, 37529, 37550], [38380.593, 38329.136, 38360.709, 38354.203, 38295.824, 38305.86, 38352.963], [11529.744, 11542.097, 11552.674, 11525.954, 11548.066, 11548.413, 11523.196], [10.719, 13.496, 17.863, 8.469, 13.968, 20.595, 29.982], [2780.88089670327, 2310.829334874331, 2013.7773954194142, 3669.8908348184864, 3517.6615913410324, 1644.4483627181576, 2146.2192045032234], [1458, 1459, 1460, 1461, 1462, 1463, 1464]], [1, 4226, [37546, 37567, 37590, 37614, 37644, 37665, 37686, 37703, 37727, 37754], [34397.487, 34516.662, 34498.8, 34492.369, 34480.86, 34530.832, 34476.042, 34541.181, 34537.152, 34432.392], [52310.737, 52266.903, 52293.114, 52311.77, 52295.68, 52259.186, 52283.414, 52307.125, 52280.281, 52282.114], [42.789, 17.833, 13.826, 13.436, 11.382, 13.367, 20.856, 27.731, 18.806, 24.04], [1315.9373323356676, 2512.9812827832397, 3806.078423041698, 5541.089689131119, 3303.045957070194, 1799.655521595383, 3009.8393734964675, 1654.3710394613217, 989.1353586600561, 1991.0744710916515], [1464, 1465, 1466, 1467, 1468, 1469, 1470, 1471, 1472, 1473]], [1, 4235, [37615, 37645, 37666, 37687, 37704, 37729, 37755, 37778, 37798, 37816, 37832, 37849, 37867, 37896], [35431.346, 35473.343, 35466.827, 35478.952, 35403.505, 35457.243, 35417.898, 35487.068, 35478.555, 35506.636, 35435.322, 35514.509, 35519.284, 35500.813], [52315.722, 52335.072, 52341.43, 52253.992, 52406.635, 52346.12, 52241.27, 52329.81, 52352.787, 52361.247, 52356.445, 52338.152, 52388.227, 52387.727], [31.641, 20.553, 25.236, 15.48, 26.247, 22.92, 21.352, 17.572, 15.1, 21.87, 18.926, 20.757, 31.889, 21.159], [1767.3521033329207, 1784.9542385352413, 1341.8932265481708, 569.3753368123218, 1243.9851406679668, 1285.2842229776115, 1419.2787250532149, 1543.1023496239043, 973.8456761783395, 850.1070661416486, 1970.589004241928, 882.5747306297557, 1835.0600577703499, 668.8034837099259], [1467, 1468, 1469, 1470, 1471, 1472, 1473, 1474, 1475, 1476, 1477, 1478, 1479, 1480]], [1, 4249, [37797, 37815, 37831, 37848, 37866, 37894], [34522.879, 34508.372, 34570.569, 34530.588, 34523.334, 34561.659], [52260.839, 52288.403, 52285.387, 52231.727, 52268.503, 52251.548], [17.409, 20.356, 19.877, 23.26, 16.442, 17.31], [3454.4687757565366, 1738.4795471470788, 1785.8814893335712, 1954.5394171553644, 2581.813448535621, 2005.3719713224361], [1475, 1476, 1477, 1478, 1479, 1480]], [0, 4269, [37939, 37963, 37987, 38008, 38030, 38049], [38821.684, 38868.754, 38883.407, 38859.207, 38878.82, 38858.264], [12029.42, 12010.547, 11976.961, 11938.903, 11973.291, 11936.516], [21.256, 14.716, 13.775, 13.145, 13.376, 11.001], [8087.4362954692915, 4763.23909428539, 1216.785415321141, 2329.984209152968, 1407.5509490354787, 1614.1699970112973], [1482, 1483, 1484, 1485, 1486, 1487]], [1, 4288, [38201, 38222, 38234, 38252, 38275, 38290, 38305, 38322, 38344, 38360], [35201.065, 35236.315, 35165.234, 35239.937, 35213.685, 35238.745, 35227.893, 35226.095, 35228.735, 35223.556], [52538.917, 52541.307, 52523.165, 52536.1, 52531.072, 52539.683, 52526.388, 52515.018, 52503.346, 52534.764], [33.866, 9.325, 15.768, 15.301, 10.777, 10.252, 8.06, 12.462, 13.572, 18.658], [2139.326704977411, 2346.3226292394015, 2587.897485768372, 1966.2703695846549, 1654.0077504747844, 2198.009185622595, 2461.104457204765, 1655.3911370604128, 2219.953095825544, 1054.5517115363427], [1496, 1497, 1498, 1499, 1500, 1501, 1502, 1503, 1504, 1505]], [0, 4295, [38237, 38254, 38276, 38291, 38306, 38323], [37754.786, 37734.404, 37735.034, 37737.057, 37725.762, 37740.842], [12033.2, 12056.253, 12085.032, 12058.794, 12050.747, 12078.568], [15.009, 20.56, 15.39, 18.211, 16.521, 15.251], [1630.2878127248782, 6978.640075069351, 7501.405924267453, 1931.0474042458834, 2615.377149757458, 2663.915585531224], [1498, 1499, 1500, 1501, 1502, 1503]], [0, 4301, [38307, 38325, 38346, 38362, 38374, 38392], [39118.479, 39133.98, 39092.096, 39079.364, 39065.591, 39031.319], [12757.974, 12822.027, 12637.471, 12661.375, 12625.727, 12651.336], [32.213, 16.632, 11.283, 14.798, 18.17, 20.254], [2019.4547286663774, 1697.1965075576848, 4064.5457255358033, 5335.850178270483, 4246.37120083383, 8354.41454617021], [1502, 1503, 1504, 1505, 1506, 1507]], [1, 4305, [38321, 38343, 38359, 38373, 38390, 38407, 38429, 38444, 38463, 38485], [33786.257, 33806.075, 33819.014, 33810.513, 33803.278, 33802.817, 33730.539, 33837.84, 33742.325, 33794.35], [52563.671, 52562.637, 52554.666, 52555.237, 52575.389, 52557.452, 52530.505, 52575.366, 52517.605, 52568.001], [17.976, 9.786, 14.306, 14.743, 17.586, 14.413, 27.13, 25.76, 27.986, 22.57], [1975.3523641280904, 2001.8567353216708, 2405.0541261630474, 2182.4955651270507, 2208.5833459348964, 1111.039354306841, 4344.80408315329, 2283.842189035194, 660.1551746372078, 1369.205597000998], [1503, 1504, 1505, 1506, 1507, 1508, 1509, 1510, 1511, 1512]], [0, 4315, [38391, 38411, 38431, 38447, 38467, 38489, 38504, 38522, 38538, 38556, 38570, 38584, 38597, 38609, 38623, 38647, 38672, 38698, 38730, 38757, 38781], [39045.682, 39050.589, 39062.705, 39081.282, 39107.23, 39045.392, 39065.18, 39061.891, 39062.532, 39052.805, 39024.898, 39037.873, 39051.391, 39090.212, 39137.733, 39097.19, 39090.611, 39031.643, 39013.552, 38999.482, 39045.031], [12670.496, 12690.889, 12635.374, 12686.709, 12671.77, 12716.232, 12677.358, 12726.341, 12644.638, 12560.868, 12557.179, 12587.018, 12528.995, 12519.228, 12478.025, 12474.905, 12476.033, 12503.002, 12486.202, 12508.872, 12509.468], [22.01, 18.872, 20.839, 17.914, 20.49, 20.197, 27.127, 18.839, 27.109, 9.384, 22.827, 12.151, 28.299, 22.998, 12.916, 12.127, 9.808, 16.272, 11.968, 9.306, 20.583], [5055.149978467356, 4712.652947131255, 3781.8711525073277, 3209.001202326014, 3228.834920784535, 8301.739222405125, 2791.4329939144723, 10440.013788376775, 1781.1010335866465, 584.6162423731461, 1439.0869140581606, 989.2806449012141, 825.7674690025437, 760.6366269945844, 6219.623593905672, 4337.305474232843, 3928.0120971114616, 2749.8456420189405, 3020.709517628029, 1931.2902111445376, 1079.2511524623671], [1507, 1508, 1509, 1510, 1511, 1512, 1513, 1514, 1515, 1516, 1517, 1518, 1519, 1520, 1521, 1522, 1523, 1524, 1525, 1526, 1527]], [1, 4320, [38446, 38465, 38488, 38503, 38519, 38537, 38555, 38568, 38583, 38594], [36073.993, 36056.471, 36066.044, 36077.285, 36031.846, 36082.676, 36060.56, 36051.752, 36057.998, 36043.385], [52663.726, 52666.1, 52682.259, 52603.268, 52636.569, 52683.319, 52663.714, 52656.952, 52646.406, 52684.071], [11.11, 12.21, 9.666, 14.009, 25.917, 11.128, 9.671, 12.218, 16.309, 28.003], [1359.5923231225836, 1805.1978802203955, 1627.439878427864, 1323.5751039183456, 1045.1597866470008, 1777.9555067884428, 2081.4557599803084, 2061.320619556799, 1700.4442234189412, 942.2267099328088], [1510, 1511, 1512, 1513, 1514, 1515, 1516, 1517, 1518, 1519]], [0, 4338, [38646, 38671, 38697, 38727, 38756, 38780, 38811], [37840.607, 37999.632, 38040.732, 38003.778, 38205.88, 38080.049, 38099.78], [11463.719, 11485.967, 11525.176, 11497.098, 11543.441, 11573.472, 11555.25], [39.758, 17.991, 12.633, 12.331, 15.527, 19.591, 18.357], [1978.6424256655878, 1453.5624746298304, 2257.031898879722, 1785.503610973974, 11349.531178624222, 7047.65654070486, 5080.0328466394585], [1522, 1523, 1524, 1525, 1526, 1527, 1528]], [1, 4351, [38753, 38778, 38809, 38830, 38851, 38876, 38899, 38925, 38948, 38973, 38996, 39015, 39036, 39065, 39091, 39108, 39130, 39148, 39168, 39188, 39214, 39233, 39253, 39280, 39300, 39319, 39335, 39352, 39368, 39383, 39408, 39421, 39447], [34616.475, 34618.827, 34592.263, 34606.792, 34585.182, 34582.404, 34564.124, 34578.88, 34578.516, 34580.686, 34578.631, 34576.263, 34546.367, 34559.817, 34602.252, 34592.023, 34602.199, 34607.143, 34574.435, 34547.236, 34522.224, 34550.742, 34525.717, 34530.528, 34518.426, 34485.371, 34442.859, 34486.168, 34454.288, 34461.989, 34411.38, 34473.085, 34416.452], [52181.331, 52097.409, 52175.215, 52159.21, 52138.101, 52126.852, 52055.099, 52052.762, 52058.426, 52086.233, 52267.205, 52101.823, 52071.376, 52019.992, 52036.365, 52074.796, 52022.388, 52030.831, 52037.032, 52161.571, 52131.641, 52118.28, 52124.366, 52158.487, 52118.757, 52181.712, 52275.693, 52259.988, 52216.697, 52272.835, 52193.668, 52179.722, 52297.104], [26.066, 15.258, 25.928, 15.853, 16.538, 15.021, 15.667, 12.426, 12.918, 19.048, 17.347, 30.428, 27.096, 14.493, 13.034, 16.311, 12.053, 18.265, 20.752, 22.116, 16.608, 18.982, 20.67, 15.379, 14.905, 15.098, 11.972, 17.997, 15.309, 8.244, 20.762, 25.021, 24.811], [9262.820232454602, 4902.164531709218, 4003.988062034207, 8696.414225527371, 5920.588864986871, 6421.497126038618, 4550.575628025824, 3195.9240826970595, 5201.621731560849, 4421.402088799183, 2445.3380342518035, 2755.127801762386, 2887.061702623928, 3105.871816031804, 3147.777046662389, 2534.742986689622, 2057.378308384079, 3369.881368031419, 1587.4109690978855, 5998.204144635975, 4078.9012483663664, 6729.602782454105, 4100.726960911011, 3942.725300196296, 8869.310874940236, 3408.271218498917, 1038.3795912923122, 1359.6452300448798, 2293.6316473831203, 1102.4558908710956, 1925.1547401751425, 1137.2776526318303, 1257.4422053434305], [1526, 1527, 1528, 1529, 1530, 1531, 1532, 1533, 1534, 1535, 1536, 1537, 1538, 1539, 1540, 1541, 1542, 1543, 1544, 1545, 1546, 1547, 1548, 1549, 1550, 1551, 1552, 1553, 1554, 1555, 1556, 1557, 1558]], [0, 4374, [38949, 38974, 38997, 39016, 39039, 39068, 39093], [37210.884, 37223.218, 37254.97, 37237.25, 37263.67, 37253.421, 37202.997], [10620.6, 10608.376, 10645.609, 10578.442, 10682.127, 10599.045, 10678.658], [16.974, 29.817, 18.89, 14.874, 32.182, 27.3, 19.728], [1106.7829690039407, 886.7074945196092, 1400.77597954906, 605.2548046172608, 2776.579848788288, 647.9709744160323, 1141.6811734048533], [1534, 1535, 1536, 1537, 1538, 1539, 1540]], [0, 4389, [39132, 39149, 39169, 39191, 39215, 39234], [37257.949, 37292.428, 37152.966, 37177.631, 37222.691, 37299.144], [10639.665, 10626.643, 10610.033, 10668.496, 10603.746, 10718.264], [20.868, 27.002, 37.002, 28.265, 24.972, 36.684], [964.7061469374572, 612.3569844299761, 834.1349050716183, 825.4986577527288, 692.8075689212246, 1240.4002428446158], [1542, 1543, 1544, 1545, 1546, 1547]], [0, 4409, [39355, 39372, 39388, 39410, 39426, 39450, 39471, 39486, 39506, 39525], [39233.91, 39230.311, 39247.797, 39239.048, 39142.745, 39141.009, 39154.464, 39216.949, 39209.034, 39028.09], [12649.371, 12651.392, 12688.039, 12652.82, 12605.139, 12529.087, 12658.586, 12588.392, 12667.303, 12666.004], [29.292, 18.772, 22.884, 9.429, 23.097, 20.618, 22.659, 26.366, 27.152, 29.288], [2077.808807506452, 2502.3614051060417, 1685.430323589814, 553.8703396875247, 2817.5563673348042, 878.5205951106956, 4209.894433851896, 3553.06524115917, 1834.1546194042048, 903.2010767138639], [1553, 1554, 1555, 1556, 1557, 1558, 1559, 1560, 1561, 1562]], [1, 4411, [39369, 39385, 39409, 39423, 39448, 39468, 39484, 39503, 39522, 39544, 39563, 39583, 39596, 39614, 39644, 39661, 39687], [36116.171, 36146.646, 36172.122, 36116.744, 36145.778, 36121.285, 36145.852, 36167.995, 36207.721, 36167.759, 36188.594, 36172.071, 36154.011, 36190.071, 36166.871, 36098.957, 36153.811], [52291.703, 52332.975, 52330.78, 52267.791, 52305.499, 52304.758, 52340.906, 52309.873, 52327.495, 52340.741, 52317.896, 52288.611, 52296.239, 52322.522, 52313.938, 52295.968, 52297.175], [12.403, 8.525, 14.306, 17.238, 8.57, 18.423, 15.545, 15.32, 15.696, 16.386, 12.209, 13.773, 14.057, 16.359, 16.166, 14.276, 18.52], [1191.2017295827677, 2258.2609520661426, 2303.0925223289687, 1948.0964997182132, 2183.3927827775974, 900.4646119181792, 1830.6215656718248, 2106.4385291982867, 2674.9981201009637, 1995.5388429132483, 1583.1429783367269, 2716.902692386646, 1692.4133631966163, 1981.4990615287975, 1912.893772392741, 1130.9735483763736, 1230.6438316400256], [1554, 1555, 1556, 1557, 1558, 1559, 1560, 1561, 1562, 1563, 1564, 1565, 1566, 1567, 1568, 1569, 1570]], [0, 4434, [39597, 39615, 39645, 39662, 39688, 39707, 39728, 39746, 39764], [37244.984, 37261.3, 37226.382, 37237.876, 37265.674, 37160.82, 37211.248, 37191.586, 37201.713], [11426.728, 11423.15, 11382.147, 11444.605, 11385.732, 11450.035, 11432.313, 11371.208, 11381.102], [19.137, 20.879, 18.35, 30.35, 24.968, 17.526, 17.21, 28.832, 12.253], [1484.8878991791198, 1515.5279122441427, 1232.8950331876638, 915.9535737284716, 1235.1419939392413, 501.9651155308966, 698.1291956175669, 1032.8405615976721, 932.3941922034601], [1566, 1567, 1568, 1569, 1570, 1571, 1572, 1573, 1574]], [0, 4443, [39730, 39747, 39766, 39783, 39799], [38353.877, 38305.111, 38364.825, 38306.687, 38282.803], [11990.866, 11972.666, 11949.301, 11976.594, 11991.65], [16.276, 20.143, 21.577, 19.449, 20.082], [670.0103830625815, 809.0206423531646, 867.9783950080492, 1236.542737662888, 1192.1955406739196], [1572, 1573, 1574, 1575, 1576]], [0, 4462, [39932, 39948, 39959, 39978, 39999, 40013, 40027, 40036], [39272.235, 39282.778, 39283.29, 39274.867, 39294.364, 39281.495, 39231.279, 39158.774], [12456.258, 12449.756, 12522.157, 12516.618, 12475.056, 12457.214, 12486.102, 12698.985], [24.506, 11.225, 19.212, 12.064, 13.645, 13.254, 12.56, 30.364], [953.9351448490281, 1524.5004579493834, 1603.1415848376748, 2445.4206973905625, 1995.0260968986177, 1049.360102006944, 1911.168747505071, 2209.980702708548], [1585, 1586, 1587, 1588, 1589, 1590, 1591, 1592]], [1, 4468, [39997, 40009, 40025, 40034, 40053], [34623.246, 34617.678, 34615.251, 34598.823, 34606.945], [52051.104, 52070.595, 52049.921, 52087.819, 52050.482], [14.539, 14.676, 12.171, 16.821, 11.2], [1613.873456504238, 1871.068470695073, 1623.1273754634424, 2840.3880884425434, 1493.3320870498114], [1589, 1590, 1591, 1592, 1593]], [0, 4482, [40192, 40210, 40224, 40245, 40263, 40279, 40294, 40312, 40324], [36623.935, 36673.828, 36626.994, 36647.536, 36778.052, 36666.574, 36660.475, 36701.358, 36661.936], [10775.591, 10732.308, 10762.474, 10751.174, 10817.893, 10745.587, 10767.29, 10875.747, 10784.121], [26.398, 18.622, 22.943, 20.09, 26.1, 18.142, 22.092, 36.424, 29.179], [2180.302809746281, 472.9523093992505, 1472.7132105155654, 2457.0264511342293, 7154.079855127839, 1563.6071591080977, 1179.240970617252, 1873.7824162110753, 1785.255229699483], [1602, 1603, 1604, 1605, 1606, 1607, 1608, 1609, 1610]], [0, 4509, [40496, 40510, 40528, 40544, 40560, 40585], [37152.559, 37132.492, 37127.124, 37133.127, 37168.361, 37088.17], [11293.977, 11288.024, 11335.449, 11295.338, 11306.538, 11367.335], [21.841, 14.655, 22.439, 15.682, 19.665, 26.86], [1091.0358863763424, 901.5989327547967, 1093.551945133233, 922.1400383319861, 1140.4149139675058, 612.9042731504619], [1620, 1621, 1622, 1623, 1624, 1625]], [1, 4547, [40905, 40939, 40971, 41009, 41038, 41066, 41100, 41135, 41167, 41200, 41226], [34543.754, 34592.339, 34534.128, 34566.883, 34578.03, 34579.132, 34646.877, 34599.483, 34502.218, 34558.389, 34570.038], [52246.777, 52025.096, 52120.719, 52011.224, 52060.444, 52064.971, 52067.12, 52061.836, 52079.16, 52109.78, 52059.421], [18.139, 22.834, 20.683, 23.95, 16.705, 15.478, 18.596, 19.605, 36.005, 22.267, 27.102], [956.2953307470104, 1848.715891911293, 2504.6649504648794, 5484.932922164754, 2243.280318732896, 2730.08978817772, 1163.293581359511, 1724.0320105895776, 2032.792012045736, 6425.2171574929835, 1508.009980777866], [1640, 1641, 1642, 1643, 1644, 1645, 1646, 1647, 1648, 1649, 1650]], [1, 4548, [40828, 40870, 40908, 40941, 40974, 41010, 41039, 41067, 41102, 41137, 41169, 41202, 41229, 41256, 41283], [36553.293, 36559.374, 36571.145, 36549.276, 36566.57, 36572.819, 36533.433, 36561.91, 36590.282, 36576.955, 36552.379, 36537.116, 36616.296, 36556.797, 36573.714], [52720.548, 52708.652, 52701.16, 52775.711, 52777.001, 52741.969, 52700.067, 52701.312, 52743.371, 52715.145, 52701.503, 52736.705, 52689.974, 52672.902, 52562.161], [21.998, 21.456, 18.896, 22.562, 30.113, 29.061, 18.094, 16.07, 23.257, 19.933, 30.311, 19.23, 19.756, 17.522, 38.886], [1896.3691194837443, 3520.1182890572372, 3461.528491059845, 2954.639341403576, 1139.4555639474197, 1237.6199628282573, 948.9864269253691, 1896.7894003072872, 1344.1572986274602, 1567.0754731853704, 1316.656294531395, 1493.115093749355, 2751.8839502097867, 6530.440251517633, 2906.222314152887], [1638, 1639, 1640, 1641, 1642, 1643, 1644, 1645, 1646, 1647, 1648, 1649, 1650, 1651, 1652]], [0, 4549, [40830, 40875, 40910, 40945, 40979, 41013, 41043, 41070, 41106, 41140, 41173, 41205, 41230, 41259, 41288, 41316, 41345, 41373, 41401, 41425, 41447, 41464, 41482, 41502, 41523, 41547, 41570, 41593, 41614, 41638, 41662, 41682, 41707, 41727, 41742, 41752, 41764, 41783, 41799, 41820, 41838, 41854, 41872, 41891], [38663.757, 38796.428, 38774.364, 38788.904, 38720.154, 38700.765, 38754.834, 38576.81, 38651.273, 38690.301, 38760.061, 38813.984, 38832.158, 38781.219, 38808.086, 38814.645, 38796.718, 38785.457, 38803.968, 38797.069, 38777.281, 38786.657, 38818.986, 38772.227, 38824.675, 38786.37, 38808.44, 38791.199, 38826.974, 38801.336, 38791.497, 38803.809, 38809.14, 38809.453, 38811.428, 38823.829, 38820.387, 38842.459, 38831.915, 38809.942, 38831.205, 38859.976, 38841.894, 38826.567], [12132.203, 12162.964, 12162.071, 12159.7, 12179.295, 12157.882, 12171.202, 12245.1, 12217.95, 12178.251, 12190.282, 12189.213, 12176.305, 12174.763, 12139.71, 12144.668, 12186.221, 12189.469, 12182.138, 12186.133, 12167.566, 12156.423, 12149.969, 12151.991, 12145.705, 12164.841, 12110.278, 12142.246, 12149.213, 12130.909, 12144.878, 12150.487, 12072.233, 12082.373, 12109.746, 12039.045, 12012.111, 11985.156, 12032.941, 11994.353, 12026.062, 11987.862, 11944.946, 11898.71], [12.925, 9.53, 15.452, 16.613, 17.65, 19.585, 16.256, 12.69, 33.383, 25.684, 20.746, 17.882, 12.961, 11.796, 13.149, 11.334, 10.301, 9.274, 6.038, 6.215, 9.692, 18.47, 22.253, 13.625, 11.793, 12.761, 12.188, 9.185, 11.024, 11.665, 10.529, 13.143, 16.484, 9.211, 8.607, 15.608, 16.599, 14.268, 10.016, 14.703, 14.026, 9.018, 11.198, 11.343], [16081.714661360407, 2145.710963771424, 4526.141285418065, 1890.107574641726, 3899.306541340441, 4526.177742886421, 2053.199470061746, 29512.87807693166, 4516.703009030284, 3362.102402005626, 2607.8631189933435, 1967.9278852331024, 1872.193225151654, 1181.7909407005077, 2422.643647196458, 2321.1857150738097, 1746.9518059193704, 2376.376093334575, 3704.817389577511, 3295.687126027895, 2813.993951695121, 1752.4292257590464, 1107.2843433323644, 1815.2992776668389, 1972.6559523820279, 2141.755776181454, 1755.15562788455, 2086.3001655396706, 2598.808334080679, 3531.7078338150204, 1678.8590712551959, 1937.483900477849, 2392.631941590192, 2963.527702475097, 2492.8215048291177, 1433.7931263678638, 2495.8557144984507, 1087.041030693652, 1553.3557864093757, 1121.9598462817157, 1579.1469030612361, 856.2000985371427, 1650.8952471544853, 406.56791827100704], [1638, 1639, 1640, 1641, 1642, 1643, 1644, 1645, 1646, 1647, 1648, 1649, 1650, 1651, 1652, 1653, 1654, 1655, 1656, 1657, 1658, 1659, 1660, 1661, 1662, 1663, 1664, 1665, 1666, 1667, 1668, 1669, 1670, 1671, 1672, 1673, 1674, 1675, 1676, 1677, 1678, 1679, 1680, 1681]], [0, 4550, [40832, 40877, 40912, 40948, 40981, 41015, 41045, 41072, 41108, 41142], [39102.965, 39199.085, 39176.235, 39215.96, 39243.211, 39248.013, 39215.038, 39206.211, 39216.346, 39193.943], [12615.733, 12718.985, 12729.19, 12716.515, 12719.983, 12739.724, 12741.767, 12790.135, 12756.065, 12760.812], [13.817, 17.261, 17.97, 18.034, 16.32, 11.344, 11.058, 17.609, 13.184, 14.884], [44187.029288789396, 3502.945985173332, 3184.87315914638, 2649.52258462616, 1596.7799136631863, 1839.1185643399317, 1970.6069281330685, 1666.6610744905001, 1713.8445622667298, 2566.5015584207463], [1638, 1639, 1640, 1641, 1642, 1643, 1644, 1645, 1646, 1647]], [0, 4567, [40975, 41011, 41040, 41069, 41103], [37122.753, 36980.739, 36949.524, 37099.287, 36988.738], [11415.485, 11355.349, 11379.34, 11329.403, 11330.104], [21.888, 23.552, 25.454, 31.775, 16.55], [1507.9566106287205, 1207.1203180976806, 1104.0400537552982, 1561.8399653343163, 1062.3040620653558], [1642, 1643, 1644, 1645, 1646]], [1, 4575, [41136, 41168, 41201, 41227, 41254, 41282, 41313, 41340], [35601.594, 35641.484, 35584.128, 35641.121, 35568.268, 35582.101, 35547.93, 35544.716], [52456.227, 52422.223, 52435.457, 52465.797, 52531.408, 52712.297, 52737.357, 52647.364], [12.288, 13.248, 12.98, 15.482, 16.604, 14.433, 12.772, 30.445], [1301.606951648072, 2034.5325487793205, 1383.3367082406958, 1171.8282265412079, 2843.171580007819, 1706.3421580786546, 1888.5659490909381, 2203.1736104634283], [1647, 1648, 1649, 1650, 1651, 1652, 1653, 1654]], [0, 4578, [41170, 41203, 41228, 41257, 41284, 41314, 41342, 41370, 41400, 41423, 41444], [36635.928, 36667.226, 36601.964, 36646.587, 36651.326, 36668.189, 36641.623, 36660.833, 36653.307, 36696.885, 36678.278], [10893.584, 10938.495, 10970.315, 10933.447, 10979.187, 10895.578, 10911.474, 10909.004, 10902.129, 10946.865, 10925.148], [18.596, 15.802, 15.383, 33.124, 11.13, 30.041, 22.15, 24.172, 16.418, 22.74, 33.901], [1185.589143970641, 1117.6346207731729, 989.8868969321875, 689.706255003046, 1014.3188267802576, 957.4484288898882, 912.7501281094198, 847.356679873969, 837.0640016834928, 1271.240310484224, 624.6849164117566], [1648, 1649, 1650, 1651, 1652, 1653, 1654, 1655, 1656, 1657, 1658]], [0, 4580, [41206, 41231, 41261, 41289, 41318, 41346, 41374, 41402, 41426], [39122.736, 39221.527, 39126.157, 39056.904, 39196.906, 39238.847, 39163.934, 39223.906, 39101.216], [12741.018, 12770.002, 12764.477, 12671.838, 12747.614, 12768.922, 12746.903, 12775.837, 12642.279], [30.854, 19.934, 20.257, 23.582, 15.217, 22.681, 20.179, 18.375, 26.215], [2180.1364497992786, 1271.263925605601, 5354.157112774317, 8029.124590451769, 1805.145714913555, 1006.5603274000089, 3617.241292689056, 1283.033561476852, 7105.549772308398], [1649, 1650, 1651, 1652, 1653, 1654, 1655, 1656, 1657]], [1, 4586, [41252, 41279, 41311, 41338, 41369, 41398, 41422, 41443, 41461, 41479, 41497, 41520], [34023.381, 34022.23, 34033.716, 34035.464, 34056.167, 34090.595, 34082.84, 34210.34, 34139.824, 34130.516, 34108.538, 34043.372], [52208.05, 52187.149, 52181.409, 52251.409, 52291.38, 52292.646, 52272.592, 52251.381, 52269.949, 52246.296, 52254.585, 52234.189], [13.507, 10.534, 10.759, 9.36, 9.087, 11.448, 12.646, 15.366, 12.063, 22.987, 20.984, 10.992], [490.7597293468271, 2189.6639504112372, 2337.5976169593832, 1741.6157991573562, 1536.3549456760657, 1376.4053888839621, 1817.5157470228633, 1567.1997895458176, 1985.0023055422043, 1413.9461099724608, 1448.9405703983164, 583.4198875968062], [1651, 1652, 1653, 1654, 1655, 1656, 1657, 1658, 1659, 1660, 1661, 1662]], [1, 4593, [41278, 41309, 41337, 41367, 41396, 41421], [32781.219, 32728.559, 32763.791, 32733.636, 32780.89, 32739.266], [52199.958, 52238.834, 52177.294, 52159.341, 52123.523, 52142.154], [11.921, 19.378, 15.804, 24.429, 22.699, 27.925], [623.9922558926337, 1056.817605268788, 1505.1024823636787, 818.7095142302232, 1227.0075259403327, 721.1365960635268], [1652, 1653, 1654, 1655, 1656, 1657]], [0, 4602, [41463, 41481, 41501, 41522, 41546, 41568, 41592], [38288.682, 38303.023, 38446.878, 38309.935, 38276.142, 38278.807, 38282.289], [12571.363, 12543.582, 12484.735, 12531.538, 12535.398, 12506.106, 12534.74], [25.161, 23.094, 11.054, 21.596, 16.601, 18.01, 24.941], [874.4208222108872, 1209.1613871853558, 73058.52294743601, 1387.774259624325, 1392.3930223630512, 3076.550651944398, 1320.1512162558647], [1659, 1660, 1661, 1662, 1663, 1664, 1665]], [0, 4607, [41480, 41500, 41521, 41545, 41566, 41590, 41612, 41636, 41661, 41680, 41704, 41726, 41740, 41751, 41763, 41781, 41796, 41819, 41837, 41852, 41869, 41889, 41908, 41926], [36680.156, 36643.455, 36579.18, 36638.335, 36654.153, 36663.937, 36667.965, 36641.624, 36621.517, 36614.267, 36663.245, 36635.841, 36617.692, 36634.897, 36609.237, 36629.107, 36627.13, 36586.506, 36646.405, 36625.742, 36599.374, 36600.364, 36644.309, 36631.299], [10905.416, 10914.097, 10943.717, 10929.347, 10907.204, 10944.71, 10913.512, 10950.688, 10935.356, 10884.939, 10963.48, 10950.874, 10992.127, 11060.527, 11048.248, 11083.252, 10952.356, 10933.581, 10991.74, 10949.428, 11036.634, 11023.451, 11045.854, 10977.449], [31.389, 22.261, 16.188, 18.619, 17.262, 21.837, 21.561, 18.023, 27.053, 14.514, 19.085, 14.85, 22.151, 18.276, 15.527, 23.063, 21.109, 23.786, 28.598, 14.303, 22.605, 22.055, 26.213, 18.685], [567.9074296789976, 978.0561267275234, 1123.013644615215, 958.9186022661528, 1283.3224554318995, 1216.1811274839645, 1487.9053905087833, 957.9173277270927, 1592.5380541328968, 908.1230707634455, 1318.2771270168826, 1635.7557859715891, 2004.893540251856, 3406.966741050355, 8256.162317272758, 1401.5069122112297, 748.0418233225306, 1452.062827760195, 1033.4386558441938, 1616.8984680166077, 3147.8261495978654, 1317.2735472570964, 4121.092516173557, 1514.203154633869], [1660, 1661, 1662, 1663, 1664, 1665, 1666, 1667, 1668, 1669, 1670, 1671, 1672, 1673, 1674, 1675, 1676, 1677, 1678, 1679, 1680, 1681, 1682, 1683]], [0, 4644, [41960, 41973, 41989, 42005, 42025, 42035, 42052, 42071], [38810.457, 38861.463, 38780.973, 38810.316, 38783.726, 38799.305, 38757.862, 38768.535], [11917.216, 11942.102, 11956.502, 11975.58, 11943.082, 11831.694, 11891.588, 11912.486], [21.154, 16.071, 27.869, 14.746, 15.896, 18.663, 17.43, 17.254], [695.1094677142137, 1736.79410803249, 945.4910335994489, 496.7578371496441, 1143.1996233004647, 788.4350065768714, 1453.026892414263, 3260.1446990727263], [1685, 1686, 1687, 1688, 1689, 1690, 1691, 1692]], [0, 4646, [41988, 42004, 42022, 42034, 42051, 42070, 42084, 42104, 42122, 42137, 42153, 42165], [36595.221, 36633.502, 36627.468, 36659.306, 36624.1, 36703.383, 36642.943, 36688.45, 36663.051, 36782.286, 36715.179, 36685.37], [11028.048, 10929.535, 10942.079, 10946.499, 10926.311, 10990.404, 11059.953, 10964.287, 11035.913, 10885.901, 11014.353, 11081.841], [27.248, 23.745, 17.019, 14.777, 22.033, 22.303, 38.168, 27.58, 22.603, 28.992, 28.329, 38.4], [1432.7098185057523, 1024.816178381234, 1144.6611651359472, 832.4908758462175, 923.7267464057501, 2908.1138382375198, 1414.869281920624, 1031.0689983767224, 1906.5650134034374, 1858.9642257578885, 876.6221007476632, 1504.0100220535028], [1687, 1688, 1689, 1690, 1691, 1692, 1693, 1694, 1695, 1696, 1697, 1698]], [0, 4668, [42235, 42248, 42262, 42284, 42303, 42329, 42344, 42367, 42385, 42411], [38816.279, 38781.719, 38798.931, 38834.168, 38812.923, 38727.835, 38780.448, 38757.453, 38757.446, 38740.002], [11911.767, 11904.385, 11897.833, 11926.159, 11960.992, 11931.301, 11985.117, 11907.022, 11940.942, 11985.129], [17.724, 17.202, 21.71, 18.297, 12.807, 16.053, 20.35, 14.216, 13.047, 18.661], [939.6691830499641, 1724.7108590953083, 672.4774708289658, 1002.5172286447522, 802.8475744172488, 1062.684491252004, 1740.2134397521606, 1122.4476108549857, 1796.4164966478106, 1637.2832973246882], [1702, 1703, 1704, 1705, 1706, 1707, 1708, 1709, 1710, 1711]], [0, 4669, [42245, 42259, 42282, 42302, 42327, 42343, 42366, 42382, 42410, 42429, 42446, 42466, 42480, 42492], [36620.906, 36592.172, 36604.65, 36686.575, 36658.42, 36615.085, 36615.218, 36655.134, 36619.22, 36643.71, 36600.176, 36628.842, 36546.199, 36666.523], [11072.19, 10953.523, 10946.488, 10923.585, 10951.225, 10935.225, 10885.623, 10919.333, 10932.612, 11046.617, 10950.246, 10939.738, 10981.478, 11005.406], [26.488, 17.354, 26.768, 28.041, 38.94, 22.541, 18.58, 22.644, 14.977, 23.1, 18.369, 23.739, 23.249, 29.385], [1871.57323585684, 554.997933739603, 724.4829183655379, 742.0012790279296, 1175.7222967231737, 1063.9059427219854, 977.293217032447, 795.4945659457695, 964.7388029031175, 1025.5580740955495, 1823.5249436547047, 1493.931281737919, 1057.4041905786253, 1934.558567557834], [1703, 1704, 1705, 1706, 1707, 1708, 1709, 1710, 1711, 1712, 1713, 1714, 1715, 1716]], [1, 4678, [42325, 42341, 42365, 42381, 42408], [33293.379, 33282.024, 33311.432, 33337.052, 33323.842], [52393.695, 52409.333, 52407.472, 52398.915, 52388.817], [12.256, 18.242, 12.143, 14.021, 10.655], [1191.4115735983703, 1221.2867922506816, 1168.8390239837508, 1438.2173120200066, 1275.8751592299834], [1707, 1708, 1709, 1710, 1711]], [0, 4691, [42493, 42503, 42525, 42535, 42550, 42560], [38744.462, 38721.088, 38731.171, 38706.58, 38613.493, 38722.796], [11942.119, 11920.993, 11911.25, 11920.935, 11918.757, 11920.199], [21.456, 16.669, 14.711, 11.47, 25.87, 16.668], [830.5568106395768, 1203.0402845703977, 2510.966715801621, 1496.9864033641063, 3537.652644852946, 859.815344497084], [1716, 1717, 1718, 1719, 1720, 1721]], [0, 4692, [42522, 42533, 42549, 42559, 42572, 42587, 42601, 42612], [36655.333, 36654.091, 36596.354, 36625.856, 36682.178, 36599.708, 36663.654, 36589.446], [10959.178, 10941.187, 10951.464, 10943.288, 10933.501, 10943.211, 10989.66, 11013.438], [21.188, 18.743, 19.312, 23.236, 25.562, 34.449, 24.456, 28.806], [1398.122545688442, 819.1984041088722, 944.5149291671162, 1644.4792912105197, 494.4509321680438, 749.125635748247, 859.3595891103463, 810.7040717686908], [1718, 1719, 1720, 1721, 1722, 1723, 1724, 1725]], [0, 4701, [42614, 42626, 42639, 42655, 42672, 42686, 42702, 42720, 42732, 42744, 42763, 42781], [38462.361, 38475.967, 38396.008, 38439.938, 38487.648, 38459.896, 38442.543, 38431.732, 38454.827, 38469.684, 38483.914, 38389.548], [11679.789, 11641.982, 11607.655, 11593.385, 11587.103, 11565.271, 11585.843, 11594.596, 11630.069, 11615.173, 11646.264, 11701.337], [20.631, 21.786, 34.345, 10.714, 12.877, 15.794, 10.62, 19.25, 15.939, 9.691, 12.846, 25.943], [10257.995238762056, 1696.3384862878638, 1239.8534704456572, 1177.1472781565174, 796.2689244312722, 2031.4127445711888, 1395.0964172438964, 2209.3712802546133, 664.6676462607602, 1531.321595712065, 1947.242002925408, 4470.810307852579], [1725, 1726, 1727, 1728, 1729, 1730, 1731, 1732, 1733, 1734, 1735, 1736]], [0, 4716, [42780, 42796, 42812, 42824, 42837, 42855], [38299.867, 38258.057, 38275.341, 38318.314, 38350.542, 38377.016], [11786.774, 11897.888, 11842.145, 11863.636, 11845.219, 11794.068], [34.043, 14.61, 16.301, 9.172, 18.473, 11.949], [4390.4451991822925, 1333.0072018558494, 1000.9280359257464, 1674.194387790184, 950.0505725904187, 1264.8021908744838], [1736, 1737, 1738, 1739, 1740, 1741]], [0, 4735, [43022, 43036, 43055, 43066, 43086, 43105, 43131, 43172, 43203, 43229, 43259, 43295, 43329, 43349, 43367, 43387, 43407, 43430, 43452, 43475, 43499, 43512, 43539, 43557], [38112.167, 38102.872, 38110.43, 38096.002, 38081.748, 38061.975, 38005.232, 37990.19, 37968.751, 37988.763, 37960.927, 37965.622, 37956.913, 37966.328, 37991.644, 37928.91, 37928.766, 37925.547, 37946.314, 37974.369, 38053.178, 38142.078, 38116.513, 38108.876], [11481.149, 11473.509, 11474.951, 11462.762, 11486.474, 11542.343, 11522.957, 11532.368, 11549.012, 11538.965, 11552.712, 11554.227, 11571.989, 11578.925, 11587.717, 11464.692, 11535.49, 11506.022, 11485.507, 11471.824, 11445.645, 11440.277, 11462.894, 11418.189], [14.385, 10.709, 10.406, 13.039, 14.578, 16.659, 12.256, 8.185, 10.781, 9.441, 11.081, 13.107, 8.912, 10.963, 16.789, 18.315, 19.053, 15.972, 14.887, 21.027, 18.244, 25.993, 27.515, 25.569], [1662.0664194046012, 1869.6576822997577, 1651.4901133332667, 2112.7054249553375, 1755.9730618186543, 3237.590409125744, 2607.886305691277, 2701.325578707112, 2268.8323900768655, 1880.290315169499, 1009.9958886738805, 2127.54579419526, 1950.2408713942746, 1872.8233094465888, 2990.401482367813, 2896.988624141483, 3599.439991058151, 1891.2855513943216, 11959.835425074447, 4304.633990845459, 17069.62646273119, 4917.446475718018, 4863.1274470861235, 2488.551069134962], [1756, 1757, 1758, 1759, 1760, 1761, 1762, 1763, 1764, 1765, 1766, 1767, 1768, 1769, 1770, 1771, 1772, 1773, 1774, 1775, 1776, 1777, 1778, 1779]], [0, 4742, [43084, 43104, 43130, 43171, 43202, 43228, 43258, 43294, 43328, 43347, 43366, 43386, 43405, 43429, 43450, 43472, 43497, 43510, 43537, 43556, 43573, 43588], [37050.33, 36965.263, 36958.195, 36979.262, 36995.589, 37003.554, 36977.517, 37060.606, 37025.9, 37011.325, 37056.465, 37013.125, 37095.028, 37057.903, 36994.767, 37002.939, 37074.852, 37005.937, 37026.38, 37013.652, 36927.244, 37030.633], [10619.382, 10610.057, 10632.71, 10616.567, 10633.199, 10605.01, 10664.884, 10663.626, 10663.044, 10663.909, 10661.51, 10638.255, 10661.197, 10655.253, 10635.244, 10638.459, 10730.557, 10628.893, 10604.511, 10632.861, 10642.783, 10652.671], [36.512, 23.753, 21.616, 15.96, 13.266, 12.488, 24.789, 22.173, 17.459, 20.532, 18.488, 26.454, 25.124, 25.019, 18.963, 22.666, 26.738, 15.966, 25.996, 20.458, 40.807, 20.121], [1739.7379240576606, 1447.7708497045942, 1827.9521854593181, 1668.6309112344954, 2068.7412516790587, 2022.125912244568, 2847.7336793683608, 2472.810439228218, 831.1502924197072, 3370.839492183129, 805.9324627313326, 1231.5705487478494, 1005.7024944937782, 2209.357434185122, 1343.3613159730799, 1403.756675195943, 5076.504320639754, 1123.8712852399428, 2307.038058295188, 1117.826972463978, 1181.4103698627212, 1120.7173524277464], [1760, 1761, 1762, 1763, 1764, 1765, 1766, 1767, 1768, 1769, 1770, 1771, 1772, 1773, 1774, 1775, 1776, 1777, 1778, 1779, 1780, 1781]], [1, 4752, [43169, 43199, 43226, 43256, 43290, 43327, 43345], [34362.311, 34463.613, 34494.826, 34495.386, 34488.198, 34458.092, 34399.494], [52293.499, 52242.439, 52133.636, 52143.94, 52185.6, 52168.515, 52305.856], [24.547, 17.653, 17.965, 28.841, 22.267, 19.418, 43.586], [13629.586615202885, 3097.5605149385015, 2470.980748557107, 1157.9347081807782, 4713.079313723374, 4850.830023426319, 1417.4663124423978], [1763, 1764, 1765, 1766, 1767, 1768, 1769]], [1, 4763, [43198, 43225, 43254, 43287, 43324, 43344, 43364, 43383, 43403, 43426], [33709.772, 33808.441, 33687.962, 33854.907, 33801.84, 33691.207, 33709.833, 33710.262, 33689.702, 33664.652], [52126.358, 52276.093, 52121.067, 52203.567, 52214.47, 52113.487, 52121.295, 52127.492, 52093.823, 52074.504], [10.743, 41.526, 15.804, 40.776, 27.669, 10.52, 25.02, 19.3, 19.051, 15.556], [835.1011600767605, 3967.810450703352, 1590.0464981777775, 3630.17285437639, 7506.493055382877, 876.3812357167267, 3771.101118242027, 1935.2238094645124, 1340.8424780004248, 1006.1032450417222], [1764, 1765, 1766, 1767, 1768, 1769, 1770, 1771, 1772, 1773]], [0, 4784, [43451, 43474, 43498, 43511, 43538], [37841.252, 37829.866, 37808.014, 37863.364, 37736.146], [12161.442, 12018.141, 12032.63, 12046.138, 12019.358], [20.327, 25.216, 18.369, 16.061, 24.93], [1854.1263438459996, 2154.8281089403936, 2584.8751395218405, 1757.0170518953396, 697.9708499394757], [1774, 1775, 1776, 1777, 1778]], [1, 4789, [43470, 43493, 43508, 43533, 43553, 43570, 43586, 43604], [33695.658, 33810.075, 33706.233, 33675.297, 33706.352, 33707.682, 33656.015, 33667.435], [52121.45, 52188.718, 52078.829, 52075.349, 52089.643, 52057.679, 52067.168, 52097.9], [18.424, 28.859, 17.322, 22.708, 26.472, 21.292, 11.362, 24.423], [1930.5035231110019, 4299.674199591335, 951.5274831059303, 930.3749204350129, 1185.9967683496695, 1763.1596160460767, 1689.5359097927694, 1516.7786581525438], [1775, 1776, 1777, 1778, 1779, 1780, 1781, 1782]], [1, 4790, [43494, 43509, 43534, 43554, 43571, 43587, 43605, 43626, 43649, 43667, 43678, 43700, 43710, 43722], [34116.037, 34103.031, 34093.698, 34088.937, 34127.303, 34131.689, 34109.866, 34044.135, 34058.282, 34107.419, 34115.152, 34137.006, 34059.341, 34120.536], [52437.293, 52419.92, 52452.096, 52407.67, 52401.997, 52434.728, 52472.104, 52424.204, 52441.662, 52431.026, 52452.549, 52465.095, 52427.194, 52415.566], [15.519, 21.971, 17.538, 15.55, 17.154, 15.874, 16.954, 15.521, 13.17, 20.273, 16.608, 19.181, 17.534, 15.706], [1195.8442621973018, 1461.9120102620245, 1417.9125894388883, 1368.361683062562, 1360.2671945191253, 1620.9209250942847, 1404.323704522794, 1853.0974422464233, 1727.8072119604951, 955.057323649012, 1225.9066682282871, 925.2564170040501, 722.6689391440797, 1346.4235181605168], [1776, 1777, 1778, 1779, 1780, 1781, 1782, 1783, 1784, 1785, 1786, 1787, 1788, 1789]], [0, 4807, [43723, 43740, 43756, 43775, 43792, 43805], [38727.58, 38731.209, 38716.471, 38666.817, 38690.203, 38679.222], [12874.003, 12871.265, 12918.649, 12868.011, 12833.663, 12816.426], [35.674, 21.737, 21.094, 29.103, 25.259, 39.152], [2643.0773976650976, 1327.5633789372428, 1013.4362985460641, 771.1987128056697, 3634.038475518004, 1346.5244637661835], [1789, 1790, 1791, 1792, 1793, 1794]], [0, 4813, [43790, 43804, 43825, 43840, 43857, 43873], [37407.293, 37471.157, 37462.13, 37451.378, 37464.771, 37498.009], [10774.063, 10776.516, 10751.436, 10767.552, 10788.266, 10808.622], [21.491, 23.527, 13.133, 22.545, 12.784, 39.226], [1022.318921663951, 4491.441128674976, 910.1420648163039, 1842.1266158283606, 1664.6694918361275, 1449.9271167661516], [1793, 1794, 1795, 1796, 1797, 1798]], [1, 4820, [43886, 43899, 43916, 43931, 43943, 43957], [35496.593, 35558.569, 35570.3, 35556.056, 35567.376, 35573.531], [52614.788, 52616.506, 52624.48, 52631.37, 52644.437, 52644.222], [15.497, 13.161, 11.682, 9.212, 7.452, 8.349], [672.1754739587017, 1625.385622614731, 1417.2592544925644, 1714.5539971268765, 2307.4873332636735, 1889.4600255723237], [1799, 1800, 1801, 1802, 1803, 1804]], [0, 4842, [44210, 44219, 44236, 44250, 44267, 44277], [38773.533, 38737.722, 38706.72, 38714.014, 38731.221, 38717.388], [12912.741, 12965.408, 12942.79, 12955.418, 12873.123, 12898.657], [25.95, 20.761, 27.122, 7.697, 22.032, 21.61], [888.9908344563544, 1438.8998393654726, 1903.6690588416145, 455.7466177816136, 1935.917119834068, 1425.453414093019], [1821, 1822, 1823, 1824, 1825, 1826]], [0, 4858, [44368, 44387, 44414, 44445, 44476, 44501, 44530, 44562, 44592, 44629, 44654, 44682, 44720, 44757, 44787, 44813, 44834, 44860, 44886, 44915, 44943, 44972], [39167.128, 39186.704, 39209.478, 39244.099, 39230.101, 39211.446, 39219.254, 39244.106, 39234.655, 39224.061, 39226.646, 39238.471, 39177.129, 39149.513, 39175.032, 39212.789, 39202.678, 39220.45, 39205.294, 39187.63, 39236.419, 39216.266], [12611.154, 12720.69, 12746.673, 12751.827, 12735.168, 12766.18, 12758.956, 12816.139, 12761.897, 12798.361, 12772.346, 12788.745, 12794.198, 12731.968, 12777.622, 12774.821, 12745.829, 12764.387, 12782.515, 12786.177, 12746.98, 12782.318], [28.322, 26.46, 13.363, 24.52, 17.358, 16.833, 15.166, 24.054, 15.094, 15.37, 26.177, 19.881, 13.843, 11.972, 17.936, 26.589, 19.08, 17.735, 21.575, 16.539, 16.91, 11.72], [1083.763049061963, 680.4508420727349, 1684.7038134980462, 1347.6707750222906, 1225.8446946189326, 1194.6062150794298, 1494.0652698695853, 1015.61726758656, 1461.6907755103823, 788.6440210533623, 711.1530727610028, 780.3999612168689, 1255.7046343666045, 1190.5999201233662, 1964.21351010143, 670.0641553056922, 3540.106116522283, 1651.3429079452699, 767.3263660464112, 1636.6348867899671, 830.6174517014562, 1206.6833182934683], [1832, 1833, 1834, 1835, 1836, 1837, 1838, 1839, 1840, 1841, 1842, 1843, 1844, 1845, 1846, 1847, 1848, 1849, 1850, 1851, 1852, 1853]], [1, 4862, [44384, 44411, 44442, 44473, 44497, 44527, 44558, 44588, 44623, 44650, 44678, 44715, 44751, 44783], [35984.035, 36043.751, 36051.934, 36028.402, 36038.99, 36049.566, 36037.678, 36029.669, 36085.564, 36053.466, 36066.812, 36022.43, 36057.676, 36023.634], [52884.868, 52893.548, 52893.953, 52864.589, 52880.792, 52882.382, 52928.848, 52900.348, 52876.196, 52901.297, 52884.064, 52880.999, 52867.476, 52943.022], [22.877, 15.99, 12.466, 14.419, 12.45, 11.926, 11.602, 13.209, 28.368, 22.757, 16.968, 13.212, 17.162, 17.481], [1032.3530334599216, 1918.18034547564, 1945.2650715089997, 1352.2734808373975, 1943.1967011807044, 1762.2804501304036, 1882.6354430938402, 1183.5683758260727, 1191.35788907508, 1520.562762074232, 1688.8967882813674, 980.6507918793063, 1135.3601048186158, 1232.9930564483873], [1833, 1834, 1835, 1836, 1837, 1838, 1839, 1840, 1841, 1842, 1843, 1844, 1845, 1846]], [1, 4872, [44410, 44441, 44472, 44496, 44525, 44554, 44586, 44621, 44649, 44677], [34479.778, 34497.192, 34433.239, 34526.791, 34525.953, 34553.188, 34550.098, 34550.42, 34608.59, 34586.251], [52290.685, 52257.378, 52195.217, 52334.606, 52210.793, 52318.013, 52250.012, 52301.709, 52288.012, 52396.332], [21.828, 30.845, 24.045, 10.645, 23.672, 10.559, 36.638, 14.796, 35.308, 26.621], [1426.1248665946102, 1303.2005322970567, 3719.221960283919, 67543.523811503, 3240.25865799387, 1454.8093187927454, 1237.460524279543, 6084.500438693689, 2056.2460825668236, 1180.6966958481187], [1834, 1835, 1836, 1837, 1838, 1839, 1840, 1841, 1842, 1843]], [0, 4900, [44679, 44717, 44753, 44784, 44812], [38085.013, 37982.707, 38081.528, 38051.449, 38039.811], [11420.541, 11356.081, 11370.838, 11368.325, 11332.479], [41.057, 26.063, 15.792, 24.768, 21.515], [1640.5603678902235, 2033.713840265428, 2142.5310907397384, 3438.4099551641107, 2016.155364423618], [1843, 1844, 1845, 1846, 1847]], [1, 4921, [44857, 44881, 44911, 44939, 44968, 44998, 45015, 45038, 45067], [36103.21, 36026.933, 36043.245, 36046.598, 36040.916, 36088.827, 36107.535, 36053.718, 36064.036], [52894.963, 52905.211, 52852.248, 52890.982, 52853.301, 52891.406, 52893.357, 52923.627, 52891.459], [28.362, 19.767, 21.692, 17.19, 17.006, 31.528, 20.99, 23.055, 19.82], [1484.7004850280223, 1541.8097938805308, 717.0172484608408, 727.5773768318637, 1342.5987738330477, 1485.6311715106647, 864.5534502187744, 958.3059229365891, 1200.675138476715], [1849, 1850, 1851, 1852, 1853, 1854, 1855, 1856, 1857]], [0, 4943, [45017, 45043, 45072, 45094, 45115, 45135, 45155, 45180, 45207, 45238, 45262, 45278, 45304, 45326, 45347], [39215.402, 39234.517, 39224.542, 39195.458, 39199.85, 39187.44, 39238.544, 39129.585, 39193.646, 39197.99, 39172.965, 39173.2, 39190.908, 39182.817, 39239.827], [12768.567, 12747.41, 12742.446, 12775.016, 12771.024, 12799.912, 12765.641, 12732.034, 12762.743, 12758.072, 12743.873, 12725.505, 12760.99, 12786.129, 12780.625], [23.836, 12.418, 14.88, 18.465, 21.016, 18.646, 14.839, 29.874, 18.484, 22.137, 28.427, 22.094, 16.923, 39.047, 8.385], [943.1383391466067, 1321.8539644646087, 1302.1715895925759, 1816.232544633241, 1963.464061556358, 669.3169165296977, 1449.2802800349255, 1416.202780514675, 704.0823982330444, 843.6253908709064, 1096.1819837567605, 781.2752869505333, 1100.0391929661062, 1636.7369674866723, 682.9225185103409], [1855, 1856, 1857, 1858, 1859, 1860, 1861, 1862, 1863, 1864, 1865, 1866, 1867, 1868, 1869]], [0, 4945, [45040, 45070, 45093, 45114, 45134, 45153, 45179, 45205, 45236, 45260], [37968.078, 38076.46, 38041.46, 38042.071, 38060.05, 38033.215, 38045.851, 38054.685, 38058.644, 38066.256], [11874.638, 11790.519, 11832.185, 11844.66, 11819.825, 11846.207, 11858.938, 11779.606, 11853.466, 11876.701], [21.831, 19.975, 12.582, 14.596, 18.237, 10.567, 19.956, 17.564, 12.106, 16.603], [476.0071534820681, 3920.4002289004393, 1865.7641563779666, 1785.6694048950085, 1464.6238672227469, 1488.4390872133845, 945.8003532050658, 2641.324653473273, 1344.0907273674607, 957.6100889193287], [1856, 1857, 1858, 1859, 1860, 1861, 1862, 1863, 1864, 1865]], [0, 4992, [45445, 45469, 45493, 45522, 45538, 45553, 45579], [37060.735, 37025.47, 37046.108, 37004.108, 37021.624, 36995.114, 37008.567], [10762.019, 10772.855, 10765.845, 10780.854, 10778.194, 10771.342, 10781.566], [15.456, 12.816, 14.763, 13.674, 11.952, 13.908, 12.673], [914.0216202441622, 1938.320092255998, 2050.7532770429652, 1357.258645786408, 1591.3393549834127, 1112.1406873636088, 1590.0337329434813], [1873, 1874, 1875, 1876, 1877, 1878, 1879]], [0, 5006, [45523, 45540, 45555, 45582, 45602], [38741.454, 38710.203, 38701.341, 38745.623, 38729.226], [11780.96, 11852.627, 11811.623, 11858.152, 11893.097], [19.262, 15.108, 26.473, 18.829, 31.466], [1320.8607941675439, 495.5315973965685, 858.564959600991, 864.3891946659668, 2146.056177413974], [1876, 1877, 1878, 1879, 1880]], [0, 5007, [45554, 45581, 45601, 45626, 45646, 45670, 45688, 45703, 45720, 45733], [37836.417, 37840.088, 37854.363, 37831.081, 37847.834, 37824.794, 37815.475, 37782.772, 37810.958, 37804.594], [11700.066, 11751.653, 11737.589, 11756.71, 11814.556, 11805.458, 11865.64, 11947.317, 11859.024, 11844.325], [20.132, 21.27, 22.303, 21.418, 14.663, 18.933, 16.559, 11.689, 24.583, 24.367], [2796.105552997472, 5210.258157792684, 4210.976290175694, 3682.0703025286743, 5034.384251275042, 2712.7339495604692, 1616.4947259981748, 1948.2395655498822, 2955.0803499224107, 3115.6912944309865], [1878, 1879, 1880, 1881, 1882, 1883, 1884, 1885, 1886, 1887]], [0, 5026, [45776, 45798, 45822, 45855, 45890, 45920, 45955, 45988, 46027], [38968.591, 38954.811, 38931.475, 38954.667, 38935.904, 38968.527, 38933.61, 38984.147, 38964.671], [12214.715, 12235.424, 12282.414, 12252.935, 12258.99, 12296.572, 12262.236, 12244.636, 12200.402], [31.819, 14.58, 18.903, 14.008, 20.723, 26.844, 22.509, 15.68, 18.046], [1039.3359095346689, 1000.6537594855669, 1429.0486693367793, 825.7648211676792, 928.2446195324699, 1319.3054059442513, 1277.536416742737, 1241.1977547014244, 939.188775260839], [1889, 1890, 1891, 1892, 1893, 1894, 1895, 1896, 1897]], [1, 5030, [45773, 45795, 45817, 45850, 45883, 45916, 45948, 45983, 46021, 46052, 46083, 46106, 46127, 46154, 46177, 46206, 46230, 46248, 46270], [34537.4, 34521.138, 34496.008, 34473.876, 34476.285, 34467.286, 34465.72, 34462.264, 34394.669, 34415.809, 34426.866, 34474.998, 34525.57, 34512.987, 34477.556, 34522.745, 34494.512, 34433.726, 34583.128], [52303.932, 52287.217, 52284.544, 52196.353, 52238.321, 52220.235, 52256.791, 52262.829, 52236.965, 52214.144, 52284.736, 52216.094, 52223.362, 52221.139, 52144.657, 52219.879, 52110.019, 52092.2, 51983.312], [15.474, 8.29, 9.888, 13.105, 12.561, 13.899, 12.764, 9.456, 17.122, 16.805, 11.867, 18.242, 16.203, 17.174, 17.946, 18.027, 20.066, 22.303, 25.172], [3374.990407935516, 7042.046193552863, 10717.01885889326, 13836.14910432212, 18787.11055999837, 13189.452663489097, 10676.330112915573, 17826.10384180529, 6915.399607156359, 9310.195047938329, 15609.193645706948, 6759.593879540978, 3610.1237997151197, 3823.402593167373, 2420.0173155875773, 7394.1787047307325, 3548.525591457831, 5702.222085262232, 2674.668569704662], [1889, 1890, 1891, 1892, 1893, 1894, 1895, 1896, 1897, 1898, 1899, 1900, 1901, 1902, 1903, 1904, 1905, 1906, 1907]], [0, 5032, [45796, 45820, 45852, 45886, 45918, 45952, 45984, 46023, 46054, 46084, 46107, 46129, 46155, 46180], [37013.149, 37019.189, 37037.883, 37046.643, 37004.186, 37012.293, 37027.705, 37037.938, 37014.488, 37053.675, 37024.154, 36999.21, 37034.14, 36989.31], [10787.485, 10796.53, 10772.033, 10780.994, 10792.063, 10745.397, 10763.869, 10770.105, 10784.864, 10798.43, 10850.266, 10823.674, 10790.209, 10743.094], [22.839, 17.327, 13.627, 17.029, 19.983, 13.225, 19.415, 17.749, 33.177, 25.18, 28.0, 28.179, 19.874, 20.755], [944.3356512032558, 1545.6250338183174, 1577.2913690191422, 1210.0117836730813, 955.5166516903516, 1870.9635147271647, 944.4548059307247, 1084.3448581845755, 2356.4139575519644, 625.9164131999171, 864.1524373337575, 2385.5319340891456, 761.7581282039924, 886.5088580330117], [1890, 1891, 1892, 1893, 1894, 1895, 1896, 1897, 1898, 1899, 1900, 1901, 1902, 1903]], [1, 5045, [45818, 45851, 45884, 45917, 45949], [35631.808, 35614.044, 35648.07, 35646.149, 35660.884], [52321.403, 52343.979, 52357.029, 52323.463, 52395.759], [19.652, 13.914, 8.885, 18.989, 19.171], [1501.8152921106787, 2307.814993827242, 2349.0472481641013, 1757.8789811265706, 462.92327522098], [1891, 1892, 1893, 1894, 1895]], [0, 5048, [45854, 45888, 45919, 45954, 45986, 46025, 46055, 46085, 46108], [37938.891, 37974.491, 37962.558, 37951.613, 37931.774, 37946.775, 37945.486, 37999.067, 37964.637], [11539.592, 11523.168, 11515.161, 11548.014, 11520.842, 11534.67, 11606.272, 11601.685, 11545.837], [20.591, 19.154, 22.224, 13.031, 11.629, 12.8, 18.353, 27.362, 17.298], [1176.6446006098784, 1506.0130696828353, 2256.0682047830937, 1344.2141272770396, 1092.136036066743, 2328.738400191607, 3408.8851732840626, 1623.109180569682, 1307.0023784900861], [1892, 1893, 1894, 1895, 1896, 1897, 1898, 1899, 1900]], [1, 5066, [46126, 46151, 46175, 46205, 46229], [33340.11, 33383.364, 33347.316, 33361.824, 33355.669], [52543.541, 52499.132, 52575.393, 52585.338, 52591.647], [20.872, 16.149, 10.084, 13.314, 14.307], [3211.514719668917, 1409.7871539693597, 1952.7602803911452, 1933.5560786630167, 1597.511582819949], [1901, 1902, 1903, 1904, 1905]], [0, 5068, [46181, 46209, 46233, 46252, 46273], [38924.414, 38916.496, 38971.765, 38961.25, 38873.785], [12113.748, 12315.091, 12251.861, 12209.728, 12286.999], [33.161, 36.053, 29.192, 15.761, 26.378], [627.4628122400585, 770.9058761747505, 814.1630334229603, 664.5376817434696, 7348.466961886469], [1903, 1904, 1905, 1906, 1907]], [0, 5083, [46271, 46289, 46310, 46332, 46354, 46373], [37003.94, 37021.277, 37041.426, 37005.952, 37012.19, 36885.961], [10774.951, 10750.647, 10773.053, 10771.25, 10787.518, 10843.298], [15.818, 13.898, 9.104, 9.819, 13.541, 37.095], [708.0981378554418, 1406.489977953955, 891.8981636281702, 923.6398207944894, 1626.3624080291454, 1632.240299189208], [1907, 1908, 1909, 1910, 1911, 1912]], [0, 5087, [46309, 46331, 46353, 46372, 46390, 46413], [36532.763, 36649.764, 36699.148, 36596.839, 36660.712, 36611.68], [10871.935, 10840.907, 10822.314, 10890.579, 10935.76, 10875.663], [5.173, 31.966, 39.586, 19.968, 15.977, 16.119], [331.57178513523337, 2984.1498296270142, 2870.7563362686255, 2743.3009969387026, 1292.6480472357186, 2362.924167793209], [1909, 1910, 1911, 1912, 1913, 1914]], [0, 5096, [46392, 46414, 46435, 46455, 46475, 46494, 46521, 46541, 46567, 46587, 46605, 46622, 46645, 46661, 46673, 46689, 46705], [38008.344, 38047.911, 38116.647, 37944.969, 37903.793, 37901.158, 37844.083, 37895.897, 37949.624, 37945.325, 37969.358, 37920.733, 37948.16, 37895.263, 37880.795, 37906.336, 37927.894], [11993.631, 12017.944, 11921.616, 11955.294, 12025.46, 12026.258, 12042.436, 12085.691, 12086.692, 12113.904, 12042.009, 12120.873, 12156.565, 12174.173, 12111.153, 12168.477, 12064.144], [27.096, 25.952, 23.089, 24.28, 21.858, 20.393, 12.69, 26.068, 13.034, 11.02, 21.02, 13.795, 14.167, 23.324, 19.156, 22.24, 23.124], [863.2429058881719, 590.838475204772, 1650.1928673393493, 773.1421854774571, 3964.916924834414, 2322.224041220955, 2603.1666132762048, 3538.0524581075038, 2082.8503316893134, 1724.8352978832634, 2618.3557576109974, 2048.0341031810385, 1874.1356259253885, 1421.6832695214673, 1190.4590711390015, 1201.585481602163, 1454.0005929452445], [1913, 1914, 1915, 1916, 1917, 1918, 1919, 1920, 1921, 1922, 1923, 1924, 1925, 1926, 1927, 1928, 1929]], [0, 5120, [46566, 46586, 46604, 46621, 46644, 46660], [37060.842, 36980.101, 37045.782, 36972.317, 37014.288, 36925.923], [10793.643, 10753.355, 10815.659, 10765.712, 10791.159, 10726.599], [18.278, 3.035, 25.341, 28.885, 11.375, 27.353], [1234.732573266745, 386.72316266826914, 1309.724044838136, 1623.3476774878202, 805.4335843592044, 591.8056465981739], [1921, 1922, 1923, 1924, 1925, 1926]], [1, 5142, [46775, 46790, 46812, 46836, 46859, 46876], [32659.993, 32705.922, 32715.608, 32690.039, 32668.491, 32601.23], [52537.453, 52481.155, 52468.925, 52487.275, 52510.423, 52431.588], [15.013, 15.191, 15.843, 16.077, 13.717, 19.012], [1054.3021144559762, 2117.572441149891, 3302.811647131115, 2078.350699065883, 1964.2950572845618, 2539.3932167583207], [1933, 1934, 1935, 1936, 1937, 1938]], [0, 5143, [46777, 46792, 46814, 46839, 46861, 46877, 46894, 46914, 46933, 46952, 46971], [36990.731, 36964.433, 37014.756, 37039.541, 36977.481, 37006.891, 37025.718, 36985.281, 37039.03, 37041.396, 36983.077], [10839.629, 10801.361, 10784.414, 10810.732, 10759.695, 10815.083, 10821.124, 10795.543, 10787.878, 10801.696, 10756.891], [19.561, 23.661, 18.144, 26.289, 14.014, 45.047, 26.461, 40.732, 23.286, 28.364, 20.283], [1369.133855278903, 1098.1513381516036, 1185.1385668607645, 528.858722502519, 1181.1068088365744, 637.4482504829956, 1234.9964314501299, 776.0518796901164, 1113.8282117765004, 1005.372880314278, 942.3476368178378], [1933, 1934, 1935, 1936, 1937, 1938, 1939, 1940, 1941, 1942, 1943]], [0, 5166, [47011, 47029, 47046, 47061, 47081, 47100, 47123, 47145, 47162, 47174, 47190, 47203, 47217, 47236, 47248], [36996.283, 37008.012, 37046.043, 36992.944, 36978.547, 37012.506, 37049.195, 37023.247, 37001.013, 37038.669, 36968.06, 37018.819, 37011.034, 36974.286, 36967.408], [10814.259, 10785.124, 10784.403, 10789.339, 10770.491, 10786.188, 10841.821, 10787.204, 10803.063, 10767.197, 10784.599, 10747.416, 10975.706, 10828.285, 10721.386], [21.52, 18.369, 22.846, 17.824, 22.658, 29.043, 23.133, 20.867, 13.99, 13.744, 19.525, 27.469, 31.154, 24.183, 20.775], [1097.7837555782917, 1191.5975568107044, 692.8492157064761, 651.0992165916286, 2007.0411481726815, 2193.484317581423, 1796.5332026210742, 502.05800743929944, 514.3299044341483, 719.9937907501367, 730.589729673427, 1117.7426981919873, 3308.1671636271726, 2485.2636133671963, 698.0214135167771], [1945, 1946, 1947, 1948, 1949, 1950, 1951, 1952, 1953, 1954, 1955, 1956, 1957, 1958, 1959]], [1, 5169, [47080, 47097, 47122, 47144, 47161, 47173, 47189, 47202, 47215, 47234, 47247], [35396.199, 35457.8, 35456.426, 35424.367, 35377.248, 35456.928, 35462.884, 35420.905, 35472.521, 35391.846, 35469.155], [52194.621, 52283.517, 52256.815, 52259.325, 52292.356, 52215.069, 52181.349, 52282.551, 52226.845, 52221.242, 52246.226], [17.976, 24.217, 25.758, 22.414, 19.025, 15.422, 17.157, 20.942, 16.342, 23.375, 16.146], [610.674329977471, 759.4400663571076, 1505.9751885665275, 1232.3965400887134, 3894.6403015611477, 770.8850965412825, 877.4009941127972, 678.4368159543519, 948.9118337521072, 1013.803466456644, 992.3365019447043], [1949, 1950, 1951, 1952, 1953, 1954, 1955, 1956, 1957, 1958, 1959]], [1, 5182, [47201, 47214, 47232, 47245, 47263, 47275], [34261.852, 34267.03, 34164.269, 34183.385, 34190.323, 34401.674], [52309.651, 52357.015, 52434.933, 52437.656, 52407.368, 52308.761], [31.337, 24.409, 14.419, 15.85, 12.985, 30.568], [7602.476665207118, 3753.865250323541, 2053.4693385468727, 3131.532702264022, 1540.5714551512942, 6014.561211071753], [1956, 1957, 1958, 1959, 1960, 1961]], [1, 5187, [47276, 47298, 47316, 47334, 47350, 47361, 47374, 47384], [34458.986, 34460.954, 34318.281, 34377.66, 34363.439, 34472.151, 34560.067, 34538.561], [52224.07, 52277.693, 52379.236, 52341.935, 52313.43, 52307.041, 52301.357, 52167.828], [27.303, 19.648, 23.672, 27.907, 27.161, 22.307, 22.104, 46.926], [7601.701815012629, 12799.920739198875, 4499.054837718307, 3914.45855390409, 3920.2077291183214, 1550.1454990285458, 2540.675267551481, 793.8409092716398], [1961, 1962, 1963, 1964, 1965, 1966, 1967, 1968]], [1, 5200, [47418, 47429, 47441, 47458, 47471, 47485], [34507.607, 34572.9, 34507.824, 34534.554, 34543.058, 34495.271], [52045.128, 52191.845, 52083.807, 52137.075, 52128.702, 52046.255], [29.121, 33.148, 17.703, 17.346, 17.465, 32.669], [3961.797558455322, 1062.7072278445278, 2282.673072698122, 2676.108032296837, 2276.6613089387906, 1316.6797029253487], [1970, 1971, 1972, 1973, 1974, 1975]], [0, 5204, [47461, 47472, 47487, 47501, 47515, 47528, 47545, 47564, 47585, 47601, 47618, 47634, 47646, 47663, 47680, 47706, 47734, 47762, 47789, 47823], [38808.283, 38786.341, 38779.157, 38760.015, 38818.565, 38833.109, 38823.939, 38842.832, 38864.356, 38848.809, 38859.072, 38876.317, 38859.968, 38886.114, 38879.217, 38845.336, 38856.305, 38853.544, 38822.799, 38750.316], [12753.273, 12756.51, 12750.798, 12788.617, 12759.955, 12790.633, 12793.109, 12787.116, 12745.331, 12766.69, 12752.489, 12734.033, 12733.054, 12738.72, 12737.101, 12715.595, 12718.652, 12703.226, 12724.027, 12754.441], [13.682, 10.738, 7.613, 10.889, 21.891, 15.999, 13.957, 9.298, 11.133, 11.869, 11.29, 7.968, 8.444, 7.879, 11.855, 12.868, 11.828, 28.936, 11.254, 14.661], [1853.4578320870792, 2854.0677123458468, 2062.577104900917, 2549.6585956278736, 2024.4387812136215, 1616.8690990522807, 1919.8407864459214, 1761.2071341151234, 2590.958488973798, 2645.758224502192, 2523.061525458353, 2253.0915274412396, 2045.5169915801291, 2232.9346801768934, 3713.0962863607415, 2860.2784288971375, 2275.782282326105, 932.7259251233692, 2616.350666738194, 1483.3886968765705], [1973, 1974, 1975, 1976, 1977, 1978, 1979, 1980, 1981, 1982, 1983, 1984, 1985, 1986, 1987, 1988, 1989, 1990, 1991, 1992]], [1, 5223, [47678, 47700, 47730, 47756, 47781, 47818, 47851], [34423.767, 34436.943, 34470.146, 34487.496, 34489.327, 34484.475, 34452.969], [52099.618, 52127.783, 52050.282, 52067.626, 52092.033, 52096.758, 52092.402], [29.298, 19.704, 11.41, 10.234, 10.363, 10.657, 17.056], [1423.384833001841, 2552.640749119878, 3676.2177629974044, 3787.9645352106304, 3077.9091743398626, 3438.6669408671405, 2614.4962462538924], [1987, 1988, 1989, 1990, 1991, 1992, 1993]], [0, 5224, [47679, 47702, 47731, 47757, 47785, 47821, 47854, 47877, 47909, 47938, 47969, 47995], [36914.996, 36940.981, 36942.679, 36935.448, 36939.247, 36904.158, 36955.587, 36951.323, 36944.525, 36929.336, 36908.195, 36986.624], [11236.87, 11237.64, 11225.339, 11234.162, 11248.876, 11213.382, 11247.939, 11263.791, 11268.182, 11241.647, 11236.976, 11230.792], [17.89, 13.727, 11.158, 12.878, 19.158, 15.806, 12.945, 9.603, 9.945, 12.095, 12.564, 24.716], [762.7653161226374, 1424.8654194718506, 1430.8871798157913, 1349.817123511934, 1106.0411188228336, 1344.1377613898064, 1565.0595911867688, 1522.5835673507197, 1396.8496172344592, 1296.3829366747677, 1219.6679755289788, 868.5558942692481], [1987, 1988, 1989, 1990, 1991, 1992, 1993, 1994, 1995, 1996, 1997, 1998]], [1, 5242, [47783, 47819, 47852, 47876, 47908, 47936, 47968], [34983.93, 34988.033, 35064.425, 35011.427, 35035.442, 34970.46, 34912.702], [52145.308, 52162.287, 52154.597, 52134.081, 52112.768, 52120.256, 52097.659], [14.926, 16.45, 15.058, 11.656, 9.787, 11.013, 25.895], [1295.2812607788394, 3006.986389660015, 1066.7641266651103, 1186.6043329860772, 1115.2603538374842, 2210.0136917802374, 2324.288202259047], [1991, 1992, 1993, 1994, 1995, 1996, 1997]], [0, 5253, [47910, 47939, 47970, 47996, 48023, 48056], [37830.366, 37805.72, 37754.825, 37729.651, 37748.505, 37733.842], [11327.492, 11306.979, 11369.975, 11359.616, 11394.374, 11440.055], [12.538, 14.453, 36.833, 23.568, 16.633, 21.47], [598.6651662430257, 710.45074236207, 835.6392943056204, 1582.368957050294, 1949.2496931062026, 6175.22329374168], [1995, 1996, 1997, 1998, 1999, 2000]], [0, 5271, [47940, 47971, 47998, 48024, 48057, 48084, 48115, 48142, 48176, 48207, 48241, 48263, 48288, 48317, 48340, 48374, 48401, 48422, 48441, 48472, 48493, 48513, 48550, 48574, 48601, 48627, 48645, 48664, 48685, 48709, 48734, 48748, 48770, 48790, 48815, 48840, 48864, 48884, 48907, 48932, 48954, 48976, 48997, 49021, 49042, 49068, 49092, 49113, 49132, 49156, 49187], [38761.825, 38804.07, 38798.547, 38838.444, 38805.445, 38826.814, 38829.316, 38780.361, 38786.682, 38870.362, 38825.634, 38825.943, 38832.92, 38778.997, 38781.647, 38863.068, 38876.703, 38860.233, 38851.885, 38844.932, 38846.482, 38860.856, 38904.234, 38924.162, 38923.307, 38872.221, 38888.169, 38922.721, 38921.839, 38911.566, 38892.494, 38907.44, 38913.343, 38909.412, 38917.403, 38889.042, 38903.139, 38908.187, 38889.556, 38891.231, 38912.198, 38900.487, 38886.239, 38902.656, 38918.928, 38927.52, 38961.894, 38913.438, 38882.896, 38877.332, 38964.745], [12745.146, 12751.343, 12768.706, 12721.82, 12722.453, 12714.68, 12661.253, 12713.283, 12654.234, 12637.826, 12677.069, 12691.983, 12693.992, 12773.757, 12723.2, 12702.478, 12656.842, 12745.743, 12673.963, 12682.977, 12656.592, 12664.702, 12693.396, 12748.86, 12729.46, 12690.917, 12712.684, 12685.095, 12708.066, 12703.798, 12697.512, 12713.832, 12721.577, 12748.08, 12727.385, 12718.787, 12724.491, 12669.002, 12687.01, 12721.244, 12749.359, 12766.713, 12692.35, 12740.502, 12751.596, 12737.918, 12690.962, 12687.731, 12724.542, 12730.435, 12695.563], [12.519, 14.773, 17.57, 13.86, 12.62, 13.884, 18.027, 13.392, 9.302, 22.998, 12.222, 15.406, 14.268, 15.504, 13.663, 18.844, 11.213, 30.077, 13.892, 11.404, 14.079, 22.54, 12.591, 14.642, 11.627, 10.686, 18.416, 13.712, 20.706, 9.794, 11.894, 10.682, 8.572, 13.245, 16.905, 13.095, 11.195, 16.751, 23.931, 19.035, 11.66, 21.514, 27.788, 11.733, 18.162, 11.198, 26.247, 24.4, 14.177, 16.863, 31.102], [2426.3211280853575, 1535.0093366123124, 1052.796331993318, 1363.7209459764417, 1471.971614524697, 2069.3051292190494, 3267.7136283243008, 1307.7609206295563, 1057.534580474543, 1139.6441918851015, 1713.816649879436, 1424.9158375506508, 1497.2533033714676, 2123.91879444521, 1581.0544564922034, 1214.9505929295417, 1056.7076335143736, 2391.241999025944, 1817.274918553704, 1346.9375992035539, 1869.5993150475076, 2058.129596887825, 1164.6328151745922, 1364.0495579547087, 1010.0621435107354, 1302.0944556411396, 1709.098392277129, 1632.7390754681155, 965.8474171037566, 1187.75068293852, 1372.3113442788797, 756.6058595924403, 1426.9433245529071, 1580.9493070025192, 771.6737904823175, 1339.3805639366597, 2165.406355300654, 666.446302763966, 849.5648597407084, 974.5744706887433, 899.3148878547623, 1971.542333543311, 2042.60071380669, 720.1718282160687, 2068.8547685666, 729.3016259964485, 2365.7314811467504, 927.633368176064, 1121.6915417212315, 766.479584985585, 1476.5481113462101], [1996, 1997, 1998, 1999, 2000, 2001, 2002, 2003, 2004, 2005, 2006, 2007, 2008, 2009, 2010, 2011, 2012, 2013, 2014, 2015, 2016, 2017, 2018, 2019, 2020, 2021, 2022, 2023, 2024, 2025, 2026, 2027, 2028, 2029, 2030, 2031, 2032, 2033, 2034, 2035, 2036, 2037, 2038, 2039, 2040, 2041, 2042, 2043, 2044, 2045, 2046]], [1, 5277, [48083, 48110, 48139, 48173, 48204], [34289.228, 34451.754, 34408.277, 34319.812, 34467.377], [52230.099, 52124.499, 52185.185, 52235.828, 52089.326], [33.613, 15.388, 20.393, 29.565, 33.249], [3833.2006016951227, 2046.386977343994, 8009.5167742481235, 4074.7058974506153, 1663.6304778932629], [2001, 2002, 2003, 2004, 2005]], [1, 5281, [48109, 48136, 48171, 48202, 48238, 48260, 48284, 48311, 48336, 48368, 48396], [33917.422, 33715.076, 33684.459, 33665.501, 33670.743, 33686.691, 33694.29, 33726.062, 33608.339, 33693.758, 33688.995], [52252.539, 52222.989, 52248.535, 52237.878, 52268.338, 52221.344, 52236.56, 52277.413, 52261.036, 52249.966, 52254.587], [35.9, 20.837, 24.788, 33.671, 20.224, 20.711, 21.028, 15.4, 12.107, 22.488, 27.348], [2717.5780250853745, 759.8850643819828, 2331.8165780073577, 897.4993561494282, 1318.009294602369, 676.2344059126997, 854.7607950298806, 531.1766619183753, 39604.556390402315, 1023.2823449421622, 720.7156839325709], [2002, 2003, 2004, 2005, 2006, 2007, 2008, 2009, 2010, 2011, 2012]], [1, 5295, [48286, 48312, 48338, 48370, 48398, 48419], [34305.562, 34298.721, 34231.022, 34191.183, 34182.362, 34227.521], [52321.005, 52430.294, 52437.317, 52445.739, 52420.539, 52313.128], [36.766, 18.405, 28.523, 13.876, 22.551, 31.972], [3644.1528412007924, 751.3867892235041, 619.0342846629579, 1926.1780878286484, 2080.103242128541, 4356.293078706438], [2008, 2009, 2010, 2011, 2012, 2013]], [1, 5311, [48490, 48509, 48544, 48569, 48594, 48623, 48644], [34002.923, 34028.618, 33962.744, 34044.697, 34015.209, 33948.039, 34029.845], [51819.686, 51799.931, 51840.413, 51793.22, 51794.934, 51866.31, 51789.478], [24.44, 21.657, 17.441, 16.897, 28.372, 16.21, 31.229], [893.2664129912727, 881.2559576704123, 989.8896646118379, 1938.9510527225527, 528.4376306757631, 1424.0154708817768, 901.755954318008], [2016, 2017, 2018, 2019, 2020, 2021, 2022]], [1, 5383, [49152, 49184, 49209, 49233, 49263, 49282, 49307], [33976.225, 33986.462, 33993.534, 33965.573, 33990.302, 33983.328, 33969.726], [51806.205, 51797.431, 51810.645, 51822.879, 51779.423, 51793.072, 51807.912], [12.681, 13.858, 9.766, 19.033, 9.77, 7.502, 14.838], [2500.160017405746, 1085.5148525238565, 2042.6722477293758, 2099.8340291844406, 2829.340485034485, 3732.8386686472627, 1189.8334463946974], [2045, 2046, 2047, 2048, 2049, 2050, 2051]], [0, 5404, [49310, 49336, 49363, 49385, 49410, 49427, 49453, 49471, 49490, 49513, 49542, 49571, 49599, 49628, 49651, 49668, 49693], [38879.932, 38904.061, 38935.146, 38901.872, 38913.864, 38925.895, 38899.666, 38868.634, 38899.767, 38905.232, 38889.21, 38922.129, 38918.798, 38931.043, 38943.263, 38920.29, 38906.95], [12709.35, 12708.706, 12711.607, 12720.343, 12742.387, 12713.597, 12725.683, 12701.67, 12701.965, 12706.505, 12694.178, 12713.947, 12710.276, 12722.685, 12717.788, 12702.11, 12702.401], [17.923, 9.864, 16.241, 14.124, 10.295, 10.582, 13.804, 22.905, 11.346, 12.467, 10.644, 15.746, 10.187, 7.34, 15.218, 13.258, 18.295], [731.0054181758863, 1872.4258396322434, 1229.6050799630373, 1468.929833516967, 1696.8302830015054, 1224.8563296675056, 1280.4990173493502, 1425.6818284818723, 1460.2563528573842, 1177.0477576602007, 1389.1275459465537, 931.4344541392843, 1997.9179615565436, 1612.7028478494642, 1967.3188300999507, 1799.186935667475, 1097.8156207939758], [2051, 2052, 2053, 2054, 2055, 2056, 2057, 2058, 2059, 2060, 2061, 2062, 2063, 2064, 2065, 2066, 2067]], [0, 5425, [49470, 49489, 49512, 49541, 49570, 49598, 49626, 49650], [37729.284, 37732.783, 37727.25, 37710.603, 37752.636, 37691.126, 37737.469, 37720.116], [11095.994, 11114.162, 11113.453, 11123.671, 11100.554, 11114.161, 11105.645, 11121.312], [18.424, 16.79, 13.394, 15.21, 12.431, 15.492, 11.431, 14.627], [1483.9465042543761, 1297.7630834015677, 1118.6669821553753, 1877.6602258745345, 1674.9829474507978, 1557.070835421788, 1691.4006150540133, 1453.3871483156372], [2058, 2059, 2060, 2061, 2062, 2063, 2064, 2065]], [0, 5449, [49692, 49723, 49746, 49768, 49783], [37778.246, 37732.426, 37700.02, 37733.826, 37785.853], [11168.948, 11113.966, 11117.309, 11102.226, 11056.721], [32.503, 13.151, 17.243, 9.501, 26.687], [2867.568195205493, 828.4378200404697, 1178.2168647486897, 957.0629513703739, 1136.238862527816], [2067, 2068, 2069, 2070, 2071]], [1, 5485, [49990, 50004, 50025, 50049, 50067, 50091, 50124, 50156, 50198, 50234, 50274, 50311, 50350], [35588.942, 35566.819, 35528.766, 35534.289, 35543.48, 35557.642, 35563.342, 35555.49, 35559.433, 35377.489, 35353.228, 35382.452, 35290.072], [52226.132, 52256.717, 52173.748, 52210.791, 52214.295, 52235.081, 52226.016, 52246.046, 52236.638, 52197.785, 52166.497, 52228.316, 52189.594], [17.398, 26.177, 18.108, 13.565, 9.402, 11.522, 13.412, 16.859, 15.379, 14.583, 15.387, 16.307, 21.224], [1803.6958252973038, 2014.9516251383159, 2510.8893107945273, 1219.537019795969, 1782.1099260166984, 1694.258004522727, 1644.7689081593014, 897.9261399677437, 1220.0527222800108, 4214.639181603337, 2759.97130993967, 3038.672741037967, 1708.1469754906973], [2081, 2082, 2083, 2084, 2085, 2086, 2087, 2088, 2089, 2090, 2091, 2092, 2093]], [0, 5501, [50093, 50125, 50159, 50204, 50239, 50280, 50315, 50354, 50392, 50428, 50468, 50503, 50537, 50574, 50615, 50644], [37875.278, 37843.954, 37824.863, 37816.341, 37834.974, 37805.371, 37817.37, 37864.626, 37854.648, 37800.119, 37810.447, 37791.602, 37827.129, 37828.511, 37820.337, 37848.009], [11793.65, 11820.004, 11832.126, 11842.103, 11866.499, 11835.701, 11831.041, 11811.072, 11815.871, 11830.742, 11849.648, 11819.014, 11833.892, 11848.972, 11868.61, 11844.809], [38.586, 16.906, 13.074, 8.694, 13.664, 16.03, 20.726, 17.654, 17.851, 12.186, 11.097, 19.635, 9.585, 14.719, 14.158, 38.057], [2741.931430470261, 2854.0735005887022, 2158.0736124445834, 2178.7969991809123, 1997.5690056530013, 1201.8418501359877, 1743.9950401088856, 1199.900547514464, 1659.218044899176, 1334.3513099214981, 2049.9896947456823, 1763.5639284799038, 1616.5439605887707, 2273.492700131425, 1712.2916764177858, 732.5983582008337], [2086, 2087, 2088, 2089, 2090, 2091, 2092, 2093, 2094, 2095, 2096, 2097, 2098, 2099, 2100, 2101]], [1, 5504, [50122, 50153, 50193, 50230, 50268, 50305, 50346, 50385], [33149.446, 33173.249, 33142.621, 33158.263, 33102.589, 33158.803, 33178.575, 33243.412], [52176.062, 52137.549, 52161.501, 52158.322, 52163.661, 52149.813, 52184.06, 52195.189], [15.623, 13.343, 12.296, 8.13, 12.922, 15.165, 15.667, 14.169], [1573.5330744668936, 2068.264877633583, 1586.7132145716046, 2322.4105949952236, 1303.1439840816445, 1385.34168031937, 2236.068499959861, 9630.789236713368], [2087, 2088, 2089, 2090, 2091, 2092, 2093, 2094]], [0, 5506, [50126, 50162, 50205, 50242, 50282, 50317, 50357, 50395, 50431, 50472], [39188.45, 39259.027, 39229.198, 39242.659, 39236.918, 39196.581, 39085.797, 39165.405, 38976.381, 38923.949], [12501.863, 12466.094, 12516.954, 12465.189, 12486.548, 12505.393, 12311.211, 12310.022, 12296.068, 12237.569], [22.129, 18.056, 27.604, 22.415, 23.361, 22.068, 35.931, 39.473, 28.741, 33.848], [2022.1991362882864, 475.95288427035615, 3298.5166919231, 542.7217773265131, 544.4443238877041, 2165.06670455734, 6436.617809199199, 3598.311973937597, 5485.7034018790155, 9201.030561392208], [2087, 2088, 2089, 2090, 2091, 2092, 2093, 2094, 2095, 2096]], [1, 5516, [50154, 50194, 50231, 50269, 50307], [33661.604, 33555.17, 33662.446, 33614.927, 33678.011], [52454.54, 52348.879, 52478.622, 52468.851, 52538.342], [13.557, 16.42, 30.043, 19.27, 10.153], [1804.2535993075664, 30592.544830175608, 627.5953503766531, 934.168585297946, 526.7869799610397], [2088, 2089, 2090, 2091, 2092]], [1, 5517, [50197, 50233, 50273, 50310, 50349], [35099.961, 35226.71, 35157.708, 35241.097, 35155.397], [52624.141, 52555.802, 52681.467, 52543.859, 52637.772], [23.126, 26.73, 19.607, 22.341, 24.734], [779.1710133280758, 2857.7051539064137, 1296.6524057873685, 16499.302105329538, 1329.6173440062364], [2089, 2090, 2091, 2092, 2093]], [1, 5518, [50157, 50200, 50236, 50275, 50312, 50351, 50389, 50425], [36479.912, 36556.993, 36511.35, 36513.46, 36490.165, 36471.316, 36423.434, 36579.216], [52504.047, 52543.121, 52525.716, 52575.014, 52557.766, 52470.208, 52514.461, 52526.471], [27.449, 19.238, 26.216, 20.808, 29.421, 24.212, 30.554, 22.856], [1105.978079157811, 1477.2511137721629, 2763.9926441725856, 1406.577864406838, 1382.148076933591, 948.1337487810719, 901.142886542406, 983.8476960781652], [2088, 2089, 2090, 2091, 2092, 2093, 2094, 2095]], [0, 5519, [50158, 50202, 50237, 50277, 50313, 50352, 50390, 50426, 50466, 50501, 50535], [37166.445, 37141.591, 37128.234, 37108.34, 37121.855, 37151.562, 37123.847, 37170.24, 37067.6, 37084.576, 37171.785], [11286.491, 11288.129, 11316.31, 11294.697, 11316.558, 11292.009, 11237.844, 11234.736, 11261.998, 11262.745, 11234.791], [11.24, 9.224, 14.985, 17.292, 14.116, 15.837, 11.836, 16.874, 18.748, 28.359, 30.925], [1390.1033272113002, 1979.091931618458, 1849.5216450235364, 1532.9896040692597, 1155.3085721187929, 2429.3200428579553, 1383.0045592431316, 1032.3377427056732, 2165.4181211688865, 2226.259595258334, 873.7704560398258], [2088, 2089, 2090, 2091, 2092, 2093, 2094, 2095, 2096, 2097, 2098]], [0, 5520, [50203, 50238, 50279, 50314, 50353, 50391, 50427, 50467, 50502, 50536, 50572, 50613, 50643, 50672, 50700, 50731, 50758, 50790, 50819, 50844, 50885, 50911, 50937], [37734.21, 37726.979, 37695.505, 37677.181, 37734.338, 37758.463, 37763.894, 37743.44, 37726.271, 37691.365, 37679.104, 37599.977, 37647.533, 37657.943, 37631.859, 37595.371, 37592.358, 37631.712, 37616.987, 37646.962, 37644.25, 37627.617, 37599.542], [11126.837, 11119.339, 11121.157, 11130.45, 11115.23, 11099.732, 11109.298, 11158.865, 11082.238, 11104.147, 11081.044, 11004.214, 11033.973, 11076.093, 11016.592, 11014.803, 10980.242, 11034.261, 11026.679, 11030.818, 10981.137, 11010.635, 10964.452], [13.202, 16.622, 23.83, 15.72, 12.688, 14.191, 19.124, 26.742, 17.414, 22.036, 15.696, 16.774, 21.879, 28.77, 21.088, 18.324, 15.585, 18.689, 16.25, 20.084, 17.781, 16.784, 28.115], [728.6694417319505, 1168.1463525011488, 1215.453785265847, 1972.5165461728022, 1381.187482919965, 1350.4360211172827, 1287.9936786362646, 2455.5482054917484, 2675.181220453626, 989.9418462436743, 2246.4967975331383, 6969.048491571311, 3418.062035550448, 3439.9626252232806, 4851.948920405762, 2879.312111079287, 3582.829810650086, 3623.9768781940957, 3248.1512970184467, 2890.2491647786405, 4209.934481322105, 4326.90780185509, 1518.7584101579323], [2089, 2090, 2091, 2092, 2093, 2094, 2095, 2096, 2097, 2098, 2099, 2100, 2101, 2102, 2103, 2104, 2105, 2106, 2107, 2108, 2109, 2110, 2111]], [0, 5522, [50241, 50281, 50316, 50356, 50394, 50429, 50471, 50505, 50540, 50575, 50617, 50646], [38932.903, 38908.368, 38919.449, 38939.3, 38961.53, 38956.453, 38939.654, 38916.626, 38887.089, 38882.885, 38880.281, 38888.662], [12014.416, 12076.601, 12068.633, 12057.887, 12044.441, 12216.376, 12097.067, 12078.404, 12032.352, 12054.658, 11932.78, 11990.544], [22.892, 23.147, 11.593, 14.954, 2.61, 23.393, 19.963, 21.378, 12.393, 36.55, 10.9, 20.435], [423.3173109824749, 869.3035307668454, 917.6025270141923, 1039.7728541173626, 575.9292009598255, 4636.095029941564, 1549.9781739438477, 1399.061888811596, 1588.690261706774, 1727.7413715434093, 774.6383546419657, 1064.3104473599421], [2090, 2091, 2092, 2093, 2094, 2095, 2096, 2097, 2098, 2099, 2100, 2101]], [1, 5529, [50272, 50309, 50348, 50388, 50422, 50464, 50499, 50534], [34488.733, 34540.025, 34458.893, 34459.519, 34390.811, 34362.402, 34482.4, 34479.238], [52324.224, 52311.658, 52285.548, 52377.089, 52302.856, 52285.372, 52337.223, 52339.842], [26.785, 16.541, 23.127, 19.952, 23.139, 28.972, 24.747, 24.884], [888.2718299168806, 1000.1009072592357, 1565.3266788234168, 4167.156931422442, 1701.8222101183574, 5980.409520065724, 807.7338349584725, 1715.5599642585707], [2091, 2092, 2093, 2094, 2095, 2096, 2097, 2098]], [1, 5552, [50495, 50531, 50566, 50605, 50638, 50668, 50696, 50725], [33158.398, 33217.877, 33239.925, 33161.094, 33166.254, 33148.821, 33209.696, 33263.832], [52171.553, 52235.857, 52255.801, 52161.943, 52241.916, 52165.01, 52210.002, 52412.629], [14.801, 23.825, 26.807, 10.157, 23.204, 13.447, 26.805, 11.571], [2354.413459034607, 3169.691820643599, 5692.136912587678, 1598.1898689391949, 3637.847132418887, 1837.5321457584416, 3598.6071941240957, 47154.30615283983], [2097, 2098, 2099, 2100, 2101, 2102, 2103, 2104]], [1, 5553, [50532, 50567, 50606, 50639, 50670, 50697, 50727, 50753, 50785, 50814, 50841, 50879, 50908, 50935, 50963, 50990, 51016, 51040, 51071, 51097, 51122, 51150, 51178, 51199, 51221], [33475.49, 33522.108, 33592.1, 33622.256, 33573.226, 33537.788, 33450.576, 33402.11, 33399.238, 33437.458, 33548.03, 33590.3, 33558.505, 33651.922, 33575.937, 33612.031, 33613.477, 33597.113, 33603.724, 33606.083, 33689.039, 33638.203, 33683.372, 33644.928, 33641.504], [52310.403, 52403.293, 52485.22, 52485.246, 52460.099, 52518.637, 52469.069, 52508.258, 52519.016, 52516.609, 52522.318, 52499.021, 52460.17, 52463.831, 52483.624, 52471.53, 52478.186, 52479.068, 52483.963, 52470.05, 52454.22, 52484.954, 52521.389, 52487.615, 52492.861], [31.252, 29.569, 29.731, 23.511, 34.707, 35.283, 27.793, 20.514, 15.7, 24.653, 26.163, 25.054, 32.031, 26.305, 17.927, 20.864, 22.524, 15.877, 16.857, 28.038, 15.494, 22.732, 17.543, 21.016, 12.23], [5404.028990276168, 3617.7270016760986, 983.4585446030437, 613.6911320618705, 3548.878914195062, 2009.393114296559, 5547.796851987442, 5889.058756318889, 6513.938433979472, 6227.432164117344, 1726.1376706432277, 1726.8323311131746, 2198.083202930176, 1077.5843011205482, 863.0895570792945, 1319.987476841742, 1210.562258888551, 746.9570447388714, 1562.0138234926424, 1798.9775527249521, 2063.570352600142, 853.8610810447409, 929.6726770958786, 1303.8636555830328, 930.2109115387217], [2098, 2099, 2100, 2101, 2102, 2103, 2104, 2105, 2106, 2107, 2108, 2109, 2110, 2111, 2112, 2113, 2114, 2115, 2116, 2117, 2118, 2119, 2120, 2121, 2122]], [0, 5555, [50645, 50673, 50701, 50732, 50759], [38164.184, 38136.003, 38006.291, 38205.242, 38231.65], [11401.638, 11411.219, 11311.212, 11392.668, 11422.12], [19.465, 27.555, 48.05, 19.48, 25.808], [17410.142907661102, 6069.4925897987305, 3068.923490862331, 2014.5898568608932, 3866.597626975695], [2101, 2102, 2103, 2104, 2105]], [0, 5563, [50674, 50703, 50734, 50761, 50791, 50822, 50846, 50888], [38879.598, 38979.427, 38884.403, 38955.79, 38763.058, 38942.687, 38836.284, 38848.255], [12943.302, 12874.919, 12801.238, 12794.418, 12777.315, 12853.511, 12847.867, 12793.617], [20.296, 21.515, 23.422, 21.691, 20.001, 23.76, 26.048, 27.475], [1403.2399298387843, 1177.0134956780985, 6760.639992538484, 7910.295298950426, 11812.42889666394, 1513.62633439856, 1897.5579917142372, 4871.949376912141], [2102, 2103, 2104, 2105, 2106, 2107, 2108, 2109]], [0, 5575, [50792, 50821, 50847, 50887, 50914, 50938], [38839.201, 38836.245, 38918.023, 38729.192, 38805.886, 38819.229], [12056.344, 11936.053, 12024.213, 12148.363, 12021.492, 12092.646], [28.492, 28.419, 33.987, 32.393, 39.358, 29.276], [1672.2596160339183, 2512.057189440372, 1503.210139423007, 3461.233935283653, 1284.5344448690037, 1493.4449562268858], [2106, 2107, 2108, 2109, 2110, 2111]], [1, 5583, [50752, 50783, 50812, 50839, 50877, 50906, 50933], [33007.765, 32926.423, 32896.594, 32906.578, 32881.322, 32870.278, 32835.546], [52153.677, 52095.293, 52042.269, 51983.425, 51974.731, 52011.3, 51988.051], [21.977, 20.129, 16.231, 23.734, 14.405, 15.321, 18.876], [7379.956307661424, 3981.1027052255713, 1527.2319806615974, 1238.2793819270296, 1421.730656040913, 2324.3850911536356, 1355.631837791509], [2105, 2106, 2107, 2108, 2109, 2110, 2111]], [1, 5588, [50813, 50840, 50878, 50907, 50934, 50962], [33142.46, 33137.643, 33059.196, 33054.975, 33014.021, 33041.001], [52511.301, 52479.556, 52486.011, 52497.167, 52502.677, 52478.826], [21.894, 28.127, 22.189, 18.516, 15.025, 22.028], [1124.2510178223904, 1965.916727893231, 896.7780799780012, 1151.2465639620493, 515.44837717718, 949.5293585493637], [2107, 2108, 2109, 2110, 2111, 2112]], [1, 5595, [50965, 50994, 51019, 51042, 51073, 51100, 51125], [36543.279, 36539.806, 36566.287, 36534.839, 36558.667, 36538.229, 36512.671], [52582.612, 52541.031, 52580.41, 52593.398, 52559.014, 52532.245, 52561.869], [25.492, 23.203, 18.053, 35.619, 18.891, 29.164, 28.558], [697.6249009809093, 1497.7557562838633, 1003.832660212681, 628.0248823928782, 560.2459521246157, 2357.900398413721, 1615.9605637570987], [2112, 2113, 2114, 2115, 2116, 2117, 2118]], [0, 5604, [51021, 51044, 51075, 51101, 51126], [38257.414, 38259.846, 38246.631, 38249.422, 38228.469], [11463.592, 11457.299, 11394.969, 11413.443, 11499.581], [11.498, 15.809, 18.34, 16.294, 10.682], [1837.484208378225, 2591.735033274814, 1388.9846307552264, 2121.6779019618793, 459.53555769117156], [2114, 2115, 2116, 2117, 2118]], [0, 5606, [51045, 51076, 51102, 51128, 51153], [38886.5, 38959.054, 38902.992, 38974.802, 38977.539], [12969.251, 12869.662, 12856.055, 12944.59, 12906.469], [14.44, 23.354, 20.731, 36.113, 22.837], [443.3470337140639, 5653.214502023284, 4761.568474337465, 946.1895727713974, 1061.1228137773478], [2115, 2116, 2117, 2118, 2119]], [1, 5623, [51152, 51180, 51201, 51223, 51249, 51280, 51305, 51333], [34526.293, 34579.332, 34567.405, 34503.445, 34537.958, 34596.014, 34526.427, 34325.953], [52189.343, 52166.083, 52161.679, 52075.115, 52007.033, 52163.297, 52107.051, 52063.958], [22.11, 20.67, 30.378, 30.346, 44.238, 22.681, 14.011, 11.283], [2686.767032822031, 1972.9510507622374, 898.0747609015347, 2338.1844025120186, 1520.3613207995636, 928.237080606189, 1026.1396471906187, 182658.1632351914], [2119, 2120, 2121, 2122, 2123, 2124, 2125, 2126]], [1, 5629, [51202, 51224, 51250, 51282, 51306, 51336, 51356, 51374, 51397], [36518.921, 36536.237, 36541.353, 36562.459, 36565.326, 36534.009, 36543.734, 36579.626, 36537.55], [52527.42, 52545.225, 52590.39, 52502.194, 52607.032, 52555.425, 52582.954, 52588.476, 52586.853], [15.824, 23.875, 30.052, 15.897, 24.226, 23.286, 24.885, 12.802, 22.688], [931.4653268680015, 1363.4785833105366, 1454.226003558821, 1388.7410358787158, 1122.0149272853412, 1217.027512654041, 1208.5261244323037, 1310.541548170552, 1116.2746441772779], [2121, 2122, 2123, 2124, 2125, 2126, 2127, 2128, 2129]], [1, 5686, [51724, 51748, 51768, 51784, 51808, 51826, 51846], [34585.254, 34587.814, 34581.584, 34573.879, 34590.949, 34553.374, 34412.014], [52127.106, 52150.089, 52151.508, 52127.861, 52149.215, 52168.959, 52157.43], [19.301, 17.22, 22.123, 16.616, 15.852, 22.468, 29.911], [1460.951216016379, 1280.0301186906268, 1077.4764074674792, 1699.6724498665892, 1299.7332179442258, 574.7236158840692, 4119.400598703669], [2145, 2146, 2147, 2148, 2149, 2150, 2151]], [1, 5710, [51873, 51907, 51945, 51978, 52017, 52057, 52096, 52129, 52161, 52193, 52225, 52263, 52296, 52336, 52376, 52408, 52442, 52470, 52498], [34392.557, 34375.202, 34495.497, 34496.295, 34534.748, 34521.776, 34529.462, 34530.709, 34502.048, 34539.789, 34522.168, 34550.469, 34514.706, 34536.094, 34534.655, 34493.926, 34453.709, 34487.199, 34409.072], [52478.043, 52362.188, 52222.128, 52109.698, 52120.899, 52136.26, 52129.729, 52141.31, 52194.83, 52159.348, 52124.529, 52093.117, 52137.03, 52109.448, 52122.352, 52092.97, 52244.361, 52123.501, 52180.573], [21.265, 19.296, 18.928, 12.234, 6.608, 9.511, 7.665, 10.435, 14.145, 9.778, 12.155, 10.382, 10.238, 10.702, 14.621, 31.294, 27.286, 16.058, 23.94], [1149.2745659429481, 7614.687683333456, 4684.9656561752145, 6338.314099161634, 4390.60075221481, 6348.238112992574, 6101.731348147853, 4716.488727463462, 4539.815648403692, 5192.2020866667135, 6286.511544126532, 6712.603046994611, 4143.456019461948, 4156.64877365998, 2737.4549903028174, 2801.3857885100106, 1843.5011547653633, 1042.9629523345625, 5907.201953870812], [2152, 2153, 2154, 2155, 2156, 2157, 2158, 2159, 2160, 2161, 2162, 2163, 2164, 2165, 2166, 2167, 2168, 2169, 2170]], [1, 5711, [51875, 51910, 51946, 51980, 52020, 52060, 52098, 52130], [36549.239, 36546.406, 36554.934, 36529.979, 36539.003, 36543.963, 36565.203, 36515.89], [52643.812, 52693.912, 52756.73, 52782.792, 52780.858, 52799.423, 52784.566, 52725.208], [36.3, 27.993, 19.559, 18.426, 17.22, 17.166, 17.558, 35.313], [1410.058280559214, 1505.2791197119955, 1606.8696513660143, 1815.456478255586, 4026.8597467980994, 2099.6251694704247, 1901.3983851327387, 1352.945926710502], [2152, 2153, 2154, 2155, 2156, 2157, 2158, 2159]], [1, 5719, [51905, 51944, 51977, 52015, 52056, 52094, 52126, 52159, 52190], [33277.108, 33257.817, 33306.14, 33339.116, 33166.619, 33308.208, 33183.698, 33081.207, 33020.568], [52609.942, 52564.375, 52566.808, 52559.982, 52574.012, 52584.341, 52588.721, 52565.897, 52539.546], [25.956, 22.555, 16.824, 11.635, 25.311, 22.376, 20.529, 21.366, 15.155], [2357.7102401008187, 4128.57022357429, 5533.019149932302, 4039.4127293026563, 3359.1733816583883, 3678.606099320647, 5651.1669983525635, 1971.1426205243868, 1486.3371873957058], [2153, 2154, 2155, 2156, 2157, 2158, 2159, 2160, 2161]], [0, 5720, [51911, 51947, 51982, 52022, 52062, 52099, 52132, 52166, 52195, 52228, 52267], [37171.31, 37159.607, 37141.231, 37200.454, 37153.016, 37174.401, 37127.477, 37187.813, 37236.941, 37200.322, 37269.877], [11544.31, 11519.646, 11544.764, 11531.108, 11479.678, 11535.446, 11499.947, 11530.068, 11548.94, 11594.641, 11705.247], [16.911, 11.963, 12.551, 17.995, 15.924, 18.767, 18.021, 15.933, 32.659, 24.493, 35.85], [1134.854523530288, 1792.2165150928688, 1760.5293923429947, 2850.148864627987, 2327.1878489959868, 1599.479627442034, 1415.8064483086182, 968.8475391117232, 2699.833003251236, 1525.3477608832482, 2726.02433587798], [2153, 2154, 2155, 2156, 2157, 2158, 2159, 2160, 2161, 2162, 2163]], [0, 5721, [51912, 51948, 51983, 52024, 52064, 52100, 52133, 52167, 52197], [38306.302, 38315.305, 38294.692, 38310.437, 38286.908, 38353.838, 38347.984, 38352.774, 38390.858], [12574.819, 12546.924, 12606.033, 12614.647, 12647.257, 12656.032, 12650.121, 12602.878, 12649.542], [11.617, 23.842, 9.963, 12.993, 13.149, 15.436, 19.156, 23.103, 28.761], [668.2775976463075, 7881.037026338161, 1799.209556971901, 2408.9506537843513, 1788.4520042792544, 1798.698314101816, 787.7498163606497, 1056.1335954806755, 1115.137115998176], [2153, 2154, 2155, 2156, 2157, 2158, 2159, 2160, 2161]], [0, 5750, [52196, 52229, 52268, 52301, 52340, 52380, 52413, 52445], [37955.935, 37993.296, 38011.26, 37961.229, 37994.79, 37990.243, 37960.001, 37961.389], [11155.423, 11190.15, 11237.602, 11210.263, 11189.184, 11220.987, 11191.982, 11190.205], [15.491, 14.393, 34.856, 17.757, 11.035, 19.457, 22.892, 28.904], [980.8407417253042, 1409.8184161238664, 1729.3528782222174, 1016.6220508947737, 1458.420475973354, 1418.2682067708383, 1235.5436756014726, 632.5541288127565], [2161, 2162, 2163, 2164, 2165, 2166, 2167, 2168]], [1, 5754, [52226, 52264, 52298, 52337, 52377, 52409], [36485.152, 36528.284, 36499.097, 36532.779, 36570.558, 36503.546], [52767.55, 52776.382, 52801.161, 52753.598, 52755.468, 52752.981], [19.002, 21.625, 30.091, 24.25, 14.154, 34.224], [848.0085713672397, 1221.1779147043287, 878.3486897108777, 1129.3280401497684, 859.371855252233, 1024.3565237055916], [2162, 2163, 2164, 2165, 2166, 2167]], [1, 5758, [52261, 52294, 52333, 52374, 52406, 52440], [33320.684, 33407.433, 33398.326, 33385.846, 33371.732, 33435.316], [52555.047, 52576.848, 52563.797, 52567.005, 52576.27, 52595.065], [21.117, 14.332, 14.66, 15.939, 25.753, 25.772], [614.1062837217376, 1956.6026123059132, 969.1369320911434, 1299.360779212364, 1015.0619138622822, 1056.8711482617064], [2163, 2164, 2165, 2166, 2167, 2168]], [0, 5759, [52266, 52300, 52339, 52379, 52412, 52444, 52475], [37308.747, 37404.249, 37357.067, 37382.804, 37382.482, 37384.652, 37384.108], [11748.302, 11814.366, 11823.501, 11779.342, 11736.979, 11828.565, 11773.268], [24.596, 22.821, 16.869, 27.997, 42.141, 24.502, 37.43], [5065.465607478213, 1105.9917174388404, 546.8837367361484, 2239.585551519892, 1638.4405593344654, 919.7335228399742, 2195.4004376694693], [2163, 2164, 2165, 2166, 2167, 2168, 2169]], [0, 5761, [52302, 52341, 52381, 52414, 52446], [38318.064, 38335.711, 38358.984, 38380.37, 38383.523], [12657.901, 12674.298, 12638.066, 12761.468, 12682.836], [16.306, 10.643, 20.013, 3.187, 28.131], [391.9209294887252, 794.9035562329611, 1405.0301156046348, 302.64819745511477, 1497.6942652270154], [2164, 2165, 2166, 2167, 2168]], [0, 5773, [52474, 52503, 52534, 52559, 52582, 52603, 52620, 52642, 52667, 52695, 52718, 52741], [37292.962, 37295.253, 37296.394, 37348.641, 37397.969, 37346.317, 37416.41, 37418.654, 37362.264, 37375.147, 37421.846, 37407.379], [11769.731, 11773.079, 11715.806, 11686.501, 11702.831, 11746.127, 11773.646, 11844.21, 11794.62, 11831.133, 11848.071, 11848.169], [18.797, 44.549, 26.854, 33.624, 25.319, 26.113, 18.401, 25.892, 30.244, 15.815, 17.377, 18.321], [38458.39647856271, 2464.9160319820817, 7055.390575920558, 6216.708853801471, 4560.5368256537895, 1596.2303973468524, 686.0132542081278, 1582.8314161889386, 2098.5061476136234, 1266.2030696417394, 1189.3001618890048, 815.9795196724898], [2169, 2170, 2171, 2172, 2173, 2174, 2175, 2176, 2177, 2178, 2179, 2180]], [0, 5796, [52720, 52742, 52764, 52785, 52804, 52829, 52856, 52878, 52896, 52915, 52947, 52974, 53007, 53032, 53054], [38556.033, 38505.785, 38443.255, 38440.995, 38413.702, 38492.798, 38421.255, 38436.073, 38418.805, 38510.86, 38415.424, 38520.882, 38428.781, 38500.693, 38446.1], [12584.424, 12739.763, 12766.141, 12690.662, 12716.431, 12694.667, 12732.453, 12726.162, 12688.326, 12528.143, 12703.923, 12569.589, 12750.909, 12764.729, 12768.111], [25.278, 17.339, 14.803, 19.35, 34.443, 27.965, 24.062, 23.034, 19.431, 11.453, 34.249, 36.779, 33.235, 39.125, 21.841], [10356.52283101566, 3175.3968379061525, 2085.4019995465796, 1086.083085229111, 658.842426497962, 5106.947731783197, 878.1838627754679, 905.3703275278558, 1975.0915002365869, 71490.11773383232, 1281.161138602938, 7616.739058921182, 1368.8734466071985, 1580.4831899396352, 1133.064782416032], [2179, 2180, 2181, 2182, 2183, 2184, 2185, 2186, 2187, 2188, 2189, 2190, 2191, 2192, 2193]], [0, 5802, [52762, 52784, 52803, 52828, 52855], [38077.469, 38163.437, 38125.538, 38072.397, 38169.419], [11364.673, 11346.537, 11352.098, 11486.588, 11352.354], [33.838, 23.176, 13.832, 36.17, 32.384], [996.878637199806, 1321.255817885674, 1435.734923546209, 2662.0019647315426, 952.0624022813228], [2181, 2182, 2183, 2184, 2185]], [0, 5829, [52946, 52973, 53006, 53031, 53053, 53078, 53103, 53129, 53148, 53167, 53185, 53208, 53233], [38078.68, 38154.95, 38103.577, 38157.615, 38152.52, 38174.126, 38158.504, 38168.468, 38075.479, 38231.3, 38113.211, 38175.429, 38055.185], [11404.023, 11400.768, 11403.611, 11349.535, 11367.216, 11447.345, 11443.829, 11413.689, 11396.534, 11379.394, 11365.475, 11394.665, 11361.182], [25.204, 25.886, 16.408, 19.784, 35.621, 30.46, 18.439, 13.646, 33.547, 17.622, 26.288, 47.055, 30.378], [3219.1453587140927, 553.6813376950795, 499.42553307482433, 1531.972997942032, 1873.8981184328966, 1565.5834609601147, 4091.4378418605543, 1352.5276002690705, 2263.5815918933336, 705.7188886732318, 939.4385966353684, 1505.5942322357655, 1177.544671145534], [2189, 2190, 2191, 2192, 2193, 2194, 2195, 2196, 2197, 2198, 2199, 2200, 2201]], [1, 5852, [53207, 53231, 53255, 53283, 53308, 53335, 53359, 53383, 53408, 53429, 53448, 53470, 53493, 53516], [34654.557, 34652.432, 34660.625, 34670.051, 34657.372, 34668.892, 34648.719, 34635.397, 34622.014, 34610.601, 34624.578, 34603.602, 34658.505, 34635.198], [52415.014, 52430.896, 52424.353, 52425.086, 52416.203, 52399.638, 52421.907, 52428.434, 52411.784, 52420.423, 52416.026, 52426.61, 52393.811, 52429.914], [14.127, 11.151, 8.431, 11.692, 9.004, 14.208, 9.639, 13.557, 6.503, 7.176, 7.141, 10.141, 15.531, 6.857], [1423.9832352618664, 2111.218895863553, 1770.251818640196, 1814.034471334496, 2154.197323110961, 1875.205486604635, 3444.5363090897426, 1898.2907420836184, 3450.1512175897187, 5199.798881532924, 3961.696383767362, 2097.0088653295443, 2324.6677567211987, 1924.6150951365025], [2200, 2201, 2202, 2203, 2204, 2205, 2206, 2207, 2208, 2209, 2210, 2211, 2212, 2213]], [1, 5856, [53232, 53256, 53284, 53309, 53336, 53360, 53384, 53409, 53431, 53450, 53473, 53494, 53517, 53534, 53557, 53572, 53595, 53622], [36554.154, 36541.328, 36550.972, 36563.192, 36551.279, 36524.871, 36562.231, 36505.563, 36416.84, 36512.911, 36545.439, 36494.36, 36560.936, 36536.452, 36509.981, 36564.84, 36562.65, 36477.825], [52592.924, 52547.493, 52586.904, 52561.395, 52550.179, 52568.003, 52645.491, 52607.387, 52641.365, 52598.14, 52552.688, 52603.791, 52590.121, 52532.886, 52561.832, 52576.753, 52533.961, 52582.433], [20.071, 10.099, 26.337, 14.781, 11.139, 17.921, 23.459, 18.27, 22.518, 14.147, 13.876, 19.404, 14.883, 13.337, 16.47, 19.401, 21.981, 27.541], [1309.384569129015, 1339.073243450626, 770.7696223294257, 1587.336124426307, 2258.492601444948, 1073.9683853946894, 757.5972759044746, 2320.5459231763202, 2646.3043256541955, 890.5918168756053, 1483.392755356705, 1149.3272339602102, 1461.9753309044397, 1375.8878569637825, 1129.6071046400195, 909.8340712055219, 1471.6737085697264, 2554.226904679413], [2201, 2202, 2203, 2204, 2205, 2206, 2207, 2208, 2209, 2210, 2211, 2212, 2213, 2214, 2215, 2216, 2217, 2218]], [0, 5887, [53685, 53710, 53738, 53759, 53779], [38750.691, 38748.99, 38756.134, 38770.738, 38724.039], [12284.133, 12285.818, 12273.324, 12280.64, 12242.386], [22.143, 25.899, 13.979, 14.971, 24.474], [495.3305231136191, 1099.8669236535484, 435.64335735278786, 1065.8650930516292, 829.5571426989275], [2220, 2221, 2222, 2223, 2224]], [1, 5896, [53735, 53757, 53775, 53799, 53821, 53845], [34457.245, 34466.563, 34399.852, 34394.664, 34423.323, 34455.091], [51939.558, 51889.737, 51832.546, 51923.83, 51915.002, 51891.365], [30.795, 30.266, 30.218, 37.093, 23.885, 21.355], [1513.0179516288256, 829.5601160612036, 8578.410348251504, 995.8010687591293, 1887.2430956591127, 1835.567988556859], [2222, 2223, 2224, 2225, 2226, 2227]], [1, 5898, [53777, 53801, 53822, 53846, 53879, 53903, 53921, 53949], [36524.124, 36466.41, 36585.729, 36544.879, 36561.575, 36595.03, 36576.611, 36569.975], [52502.606, 52582.59, 52549.021, 52551.868, 52560.666, 52531.58, 52559.199, 52562.077], [21.946, 22.766, 14.37, 21.227, 18.13, 20.699, 21.293, 21.696], [1059.2561495371492, 3154.7711521928377, 718.6577683651273, 2057.7978908336786, 981.6964238945292, 1567.004953578727, 1463.4657944857377, 1095.2996515201037], [2224, 2225, 2226, 2227, 2228, 2229, 2230, 2231]], [1, 5910, [53878, 53901, 53920, 53948, 53970, 54001, 54018], [34421.469, 34441.832, 34432.575, 34439.372, 34490.668, 34416.9, 34464.784], [52351.189, 52340.109, 52341.488, 52422.361, 52421.206, 52394.16, 52264.233], [19.638, 21.934, 30.874, 24.908, 32.277, 34.0, 32.86], [407.71008811614956, 1419.5252241829414, 1389.652000639842, 2420.8004054128955, 2433.14476695703, 1455.1880159322534, 1126.3500256228335], [2228, 2229, 2230, 2231, 2232, 2233, 2234]], [0, 5942, [54269, 54287, 54318, 54357, 54389, 54419, 54445, 54472, 54506, 54533, 54562, 54593], [38172.616, 38146.172, 38087.631, 38129.619, 38137.494, 38261.622, 38242.055, 38233.863, 38261.574, 38268.721, 38264.755, 38184.369], [11756.912, 11796.564, 11821.574, 11801.136, 11783.122, 11714.747, 11769.437, 11691.806, 11767.807, 11771.577, 11716.149, 11667.523], [19.71, 18.259, 28.292, 18.333, 32.756, 21.401, 21.246, 21.903, 21.646, 20.287, 23.981, 36.785], [2087.0176868309295, 5594.361969918062, 4363.248228540211, 3883.70562112742, 1800.8645065648163, 2121.5999700431394, 2603.2825119209447, 5455.811233705536, 2141.5747102072137, 1763.0606451428944, 2144.2092942957156, 3165.512625241697], [2247, 2248, 2249, 2250, 2251, 2252, 2253, 2254, 2255, 2256, 2257, 2258]], [0, 5946, [54288, 54320, 54359, 54391, 54421, 54446, 54473, 54507, 54534, 54563, 54594, 54614], [39143.834, 39200.715, 39197.335, 39199.108, 39179.889, 39121.619, 39134.941, 39115.532, 39066.693, 39069.804, 39009.765, 39119.664], [12758.229, 12784.018, 12814.112, 12773.515, 12671.381, 12723.538, 12727.746, 12693.195, 12748.605, 12728.63, 12714.789, 12664.479], [19.019, 17.781, 28.352, 13.363, 20.861, 20.217, 13.121, 11.88, 14.184, 14.789, 18.451, 20.58], [1924.780404352897, 1718.8836905899993, 1324.5100470187, 1943.3364565005672, 2752.703374669433, 2380.1056647160763, 3550.673413753365, 2953.0116460483973, 4265.156267067311, 2959.453979151814, 3730.181943493027, 557.0486019146917], [2248, 2249, 2250, 2251, 2252, 2253, 2254, 2255, 2256, 2257, 2258, 2259]], [0, 5956, [54354, 54387, 54417, 54443, 54471], [37349.974, 37373.32, 37342.812, 37397.66, 37390.64], [10818.615, 10805.76, 10789.07, 10768.28, 10775.583], [14.03, 17.808, 10.736, 17.233, 8.738], [1138.6702899411507, 496.24730131100387, 1239.4075703221222, 1553.6277951294496, 1212.5295327655235], [2250, 2251, 2252, 2253, 2254]], [0, 5971, [54561, 54592, 54613, 54640, 54672, 54701, 54724, 54754, 54790, 54821, 54849, 54886, 54917, 54937, 54969, 54993, 55018, 55044, 55062, 55085, 55113, 55140, 55165, 55188, 55207, 55222, 55240, 55260, 55283, 55304, 55322, 55348, 55361, 55380, 55396, 55410, 55426, 55439, 55463, 55487, 55510], [38080.53, 38015.426, 38008.516, 38010.418, 38045.694, 38035.756, 37994.817, 37998.93, 38012.829, 38026.972, 38016.859, 38015.741, 38012.328, 38005.823, 38015.227, 37993.248, 37977.238, 38017.201, 37974.055, 38021.031, 37966.971, 38018.948, 38013.23, 37965.428, 38006.926, 38099.121, 38103.063, 38091.929, 38080.8, 38135.949, 38048.613, 38080.592, 38075.579, 38014.424, 38044.899, 38101.568, 38005.852, 38151.173, 38013.335, 38114.803, 38114.182], [11442.742, 11307.928, 11285.133, 11279.41, 11310.87, 11291.845, 11296.405, 11308.6, 11301.16, 11292.23, 11304.34, 11309.416, 11293.81, 11308.409, 11268.516, 11269.072, 11240.91, 11262.346, 11273.679, 11275.9, 11299.228, 11294.688, 11303.47, 11268.746, 11290.314, 11403.662, 11575.825, 11465.379, 11363.034, 11349.112, 11351.129, 11375.71, 11366.762, 11331.836, 11378.631, 11366.092, 11305.494, 11332.191, 11352.987, 11338.845, 11370.751], [21.104, 11.116, 11.564, 13.529, 17.115, 14.605, 12.64, 13.506, 9.643, 8.125, 12.105, 10.472, 10.023, 14.516, 13.542, 12.114, 15.07, 11.428, 12.941, 13.72, 16.215, 18.752, 10.691, 18.796, 15.599, 28.513, 30.318, 27.285, 21.556, 22.182, 24.069, 20.282, 26.001, 24.308, 24.694, 24.483, 40.87, 22.195, 12.486, 22.354, 32.335], [25019.187300842837, 2646.706451713041, 3342.387555859218, 2287.7368309971, 1389.2442478947091, 1746.9330816477388, 1447.3920104927543, 2352.0203723175714, 2445.4595308390303, 2439.2425715963254, 2050.229604546746, 1943.158155957892, 2939.261918457717, 2299.006862458009, 1357.2319970302763, 1464.868622974573, 1140.1715327138036, 1102.5560503535305, 2043.3504351292424, 1924.4833140124713, 1193.2011696509405, 1533.8806341881689, 2116.1471933702337, 1188.560878891026, 1056.4272680981258, 3423.7592736028596, 4514.680982400699, 3465.2562941131446, 2599.488968221791, 3510.0288983654677, 1126.75595227831, 2695.2895041069933, 2385.9816341141614, 2138.316236198744, 7616.081374467401, 1852.1131113661502, 1520.884421927781, 941.383643699417, 19408.38640772997, 1895.739303249868, 2221.2619100326187], [2257, 2258, 2259, 2260, 2261, 2262, 2263, 2264, 2265, 2266, 2267, 2268, 2269, 2270, 2271, 2272, 2273, 2274, 2275, 2276, 2277, 2278, 2279, 2280, 2281, 2282, 2283, 2284, 2285, 2286, 2287, 2288, 2289, 2290, 2291, 2292, 2293, 2294, 2295, 2296, 2297]], [0, 5987, [54699, 54722, 54752, 54789, 54820, 54847, 54884, 54913], [36774.736, 36781.773, 36790.641, 36786.119, 36813.96, 36789.148, 36791.782, 36794.133], [11291.741, 11282.186, 11290.136, 11281.441, 11246.516, 11298.801, 11242.213, 11300.85], [17.96, 12.003, 14.639, 12.069, 18.94, 10.926, 12.733, 17.349], [1235.06638550186, 1315.2742510271326, 1381.8861681382018, 1355.4810487736308, 2941.1318391273544, 1719.2493004099417, 1165.526645330901, 1809.912016873729], [2262, 2263, 2264, 2265, 2266, 2267, 2268, 2269]], [1, 5997, [54786, 54817, 54846, 54881, 54912, 54934, 54967], [34637.149, 34719.009, 34572.363, 34567.601, 34534.998, 34620.959, 34478.564], [52123.073, 52099.964, 52139.828, 52129.872, 52142.298, 52150.763, 52288.342], [20.008, 16.587, 19.277, 15.469, 13.029, 18.48, 34.882], [1712.8652845527595, 978.9279183617825, 3191.057739922446, 2332.8290815348037, 3138.308860100915, 3112.7443894265034, 1953.4755679722232], [2265, 2266, 2267, 2268, 2269, 2270, 2271]], [1, 6002, [54747, 54783, 54815, 54844, 54879, 54910, 54932, 54965, 54990], [33739.894, 33821.823, 33846.581, 33869.342, 33853.211, 33946.847, 33945.639, 33959.014, 33973.72], [51840.665, 51839.51, 51764.154, 51855.453, 51834.693, 51839.228, 51769.869, 51889.836, 51902.086], [23.388, 21.718, 38.952, 26.698, 26.374, 9.702, 18.562, 35.991, 27.212], [600.2947636209283, 1919.9600110856977, 1053.2942759236055, 2536.2813071245414, 2540.0586484677583, 35691.62580174179, 1488.8719204952677, 2564.5723038116353, 712.4295536003568], [2264, 2265, 2266, 2267, 2268, 2269, 2270, 2271, 2272]], [1, 6006, [54748, 54784, 54816, 54845, 54880], [34021.972, 34040.761, 34031.906, 34030.45, 34046.512], [52525.008, 52552.369, 52431.985, 52560.821, 52538.188], [19.287, 17.721, 15.344, 29.574, 30.918], [1364.9559441924255, 925.9560728614373, 29161.433053004803, 1497.1770301974975, 1541.682352650299], [2264, 2265, 2266, 2267, 2268]], [1, 6011, [54935, 54968, 54992, 55016, 55042, 55060], [35216.197, 35194.421, 35189.759, 35255.457, 35206.008, 35173.83], [52630.93, 52562.825, 52703.689, 52708.253, 52718.213, 52692.8], [32.567, 17.245, 27.534, 32.111, 27.317, 20.765], [2333.3830419791593, 675.459562804827, 1958.4321464718898, 1126.5776086547323, 1199.7858073935126, 2250.6438230750605], [2270, 2271, 2272, 2273, 2274, 2275]], [1, 6024, [55015, 55041, 55059, 55083, 55109], [34494.717, 34526.333, 34438.007, 34374.877, 34425.311], [52171.224, 52334.126, 52247.5, 52185.112, 52135.957], [4.236, 22.034, 40.2, 47.9, 42.387], [277.163635123987, 3519.96814378452, 765.7473610230211, 2634.635689553609, 988.7716289882316], [2273, 2274, 2275, 2276, 2277]], [0, 6025, [55017, 55043, 55061, 55084, 55112], [37397.087, 37389.595, 37406.695, 37361.725, 37373.99], [10826.578, 10784.135, 10798.087, 10734.613, 10820.459], [33.446, 22.824, 20.161, 26.39, 29.604], [1693.1004094766577, 1181.388914260393, 1867.1639254236593, 1777.3315915643486, 889.4740097086416], [2273, 2274, 2275, 2276, 2277]], [0, 6057, [55397, 55412, 55427, 55440, 55465, 55488, 55511, 55535, 55552, 55566], [38794.722, 38840.421, 38907.11, 38814.621, 38884.523, 38822.988, 38882.603, 38814.745, 38847.941, 38864.537], [12937.207, 12953.978, 12959.9, 12959.969, 12997.916, 12952.282, 12952.95, 12957.311, 12990.545, 12877.687], [29.227, 22.586, 30.983, 24.887, 17.42, 16.853, 19.897, 15.46, 22.876, 31.643], [864.8120908650402, 1648.72173248549, 2540.1121896980558, 3395.5213508952506, 1446.785428728814, 1126.7550722850701, 1106.9945915393118, 1104.4437657966773, 1697.0387588304113, 2356.680200245646], [2291, 2292, 2293, 2294, 2295, 2296, 2297, 2298, 2299, 2300]], [1, 6073, [55549, 55564, 55585, 55601, 55617], [34119.448, 34194.119, 34226.822, 34258.866, 34094.833], [52171.342, 52123.334, 52148.088, 52167.184, 52225.887], [18.952, 23.869, 38.37, 4.768, 35.502], [1079.383699115525, 2084.546888856639, 1355.883697317775, 252.65569879223196, 496.33640724749137], [2299, 2300, 2301, 2302, 2303]], [0, 6079, [55602, 55619, 55638, 55654, 55674, 55687, 55704, 55720, 55744], [38818.445, 38807.962, 38769.557, 38777.412, 38828.797, 38809.508, 38856.583, 38761.993, 38813.527], [12927.82, 13003.789, 12961.093, 12909.92, 12962.284, 13009.282, 12998.816, 13004.052, 12927.752], [23.467, 13.93, 26.805, 24.914, 29.272, 16.821, 19.048, 16.954, 29.688], [2038.5596902761274, 468.21944738885134, 1820.1810366160962, 4064.175448973995, 1496.2464925339286, 712.0800389725633, 1784.1064504828473, 1114.4086494688038, 924.6812853442287], [2302, 2303, 2304, 2305, 2306, 2307, 2308, 2309, 2310]], [1, 6100, [55867, 55889, 55902, 55921, 55938, 55958], [34545.2, 34640.409, 34638.099, 34637.42, 34711.336, 34664.495], [52390.351, 52490.934, 52428.348, 52541.336, 52489.925, 52495.238], [24.676, 17.371, 22.058, 25.122, 38.978, 12.156], [5455.820271377672, 1094.9457270565931, 1461.2411929725793, 839.5589340369764, 1233.287432483228, 413.36588251702534], [2316, 2317, 2318, 2319, 2320, 2321]], [1, 6116, [56033, 56061, 56089, 56120, 56148, 56176, 56213, 56242, 56275], [35308.799, 35126.681, 35325.729, 35345.11, 35216.551, 35267.765, 35373.825, 35345.622, 35433.352], [52622.447, 52627.686, 52652.228, 52665.071, 52668.199, 52660.638, 52637.73, 52654.784, 52648.666], [25.505, 21.11, 13.022, 10.275, 17.489, 23.449, 10.761, 14.496, 31.91], [2307.0738263434973, 4620.013406047438, 3651.767436882118, 2029.6405814757702, 6856.152490306827, 3986.8411588972026, 1486.5806394995816, 1894.080685440436, 1614.4719785806658], [2326, 2327, 2328, 2329, 2330, 2331, 2332, 2333, 2334]], [0, 6119, [56036, 56063, 56091, 56125, 56150, 56180, 56216, 56246, 56279, 56311, 56338, 56369, 56392, 56423, 56446, 56463, 56490, 56515, 56545, 56572, 56597, 56625, 56647, 56668, 56693], [38200.185, 38178.337, 38161.423, 38201.614, 38091.234, 38073.252, 38072.026, 38106.897, 38085.766, 38096.686, 38119.047, 38060.121, 38099.843, 38115.558, 38090.096, 38126.248, 38107.635, 38055.333, 38047.361, 38052.566, 38008.889, 38028.985, 38038.081, 38032.185, 38040.368], [11555.633, 11495.69, 11450.38, 11535.023, 11497.868, 11461.832, 11462.152, 11489.966, 11492.88, 11467.852, 11472.664, 11467.029, 11467.96, 11512.732, 11507.284, 11546.804, 11508.638, 11434.541, 11423.23, 11450.613, 11488.793, 11468.871, 11463.445, 11474.831, 11477.13], [34.282, 17.078, 26.7, 16.073, 25.604, 25.355, 14.503, 13.674, 13.484, 14.747, 18.789, 19.068, 15.619, 16.515, 16.262, 10.82, 12.214, 11.41, 13.842, 23.41, 14.972, 9.453, 11.162, 18.411, 20.508], [743.2800845999661, 422.20873318682953, 2721.164849520945, 2008.57610185849, 2292.9339985804118, 2557.987404681266, 2790.1037107013162, 3314.175173933486, 2538.115899549243, 2263.991521412871, 3463.8600674532986, 2356.457912175195, 2336.0529139562436, 3672.4749935518266, 2020.817633541675, 3870.2883707346114, 3731.953946216826, 2735.7928845082565, 2894.921744678552, 1422.5777945786465, 2214.4060169716363, 2021.8877994299103, 1981.9074960405958, 979.018447877348, 1724.6021655993443], [2326, 2327, 2328, 2329, 2330, 2331, 2332, 2333, 2334, 2335, 2336, 2337, 2338, 2339, 2340, 2341, 2342, 2343, 2344, 2345, 2346, 2347, 2348, 2349, 2350]], [1, 6124, [56060, 56087, 56119, 56147, 56174, 56212, 56241, 56273, 56304, 56332, 56365], [34591.39, 34531.44, 34541.228, 34475.483, 34519.102, 34493.345, 34529.349, 34517.823, 34494.843, 34454.722, 34507.233], [52098.202, 52060.108, 52060.813, 52086.604, 52035.345, 52004.251, 51991.849, 52037.288, 52076.546, 52028.926, 52036.841], [34.152, 9.844, 18.393, 23.353, 12.468, 15.529, 13.114, 15.071, 37.364, 24.451, 22.023], [1340.6115107469473, 40925.98325712264, 10225.048345484884, 3612.4817319652157, 5975.664575194502, 3712.338512202442, 2962.5009388977674, 7613.600521583955, 1728.1092564918226, 3448.5076702252045, 6736.093498521993], [2327, 2328, 2329, 2330, 2331, 2332, 2333, 2334, 2335, 2336, 2337]], [0, 6128, [56124, 56149, 56179, 56215, 56245, 56278, 56310, 56336], [37814.016, 37746.293, 37745.519, 37747.576, 37727.905, 37775.976, 37838.675, 37788.587], [12092.236, 12067.031, 12027.403, 12042.322, 11998.96, 11988.974, 12041.704, 12083.306], [14.755, 11.999, 16.334, 13.928, 17.202, 31.803, 22.197, 19.954], [1467.4866531703185, 3109.62055672063, 2632.8386473266487, 3584.1428792893935, 2075.0171103544594, 2796.212226087394, 1257.5294147070601, 949.9517589891657], [2329, 2330, 2331, 2332, 2333, 2334, 2335, 2336]], [0, 6135, [56152, 56181, 56217, 56247, 56280, 56312, 56339], [38917.177, 38948.213, 38950.569, 38944.572, 38970.916, 38968.592, 38900.416], [12929.592, 12939.897, 12930.151, 12944.76, 12914.421, 12938.274, 12918.533], [24.683, 19.576, 11.312, 17.466, 23.636, 17.432, 14.949], [2132.562344521079, 1731.5042830805394, 1404.7691998880177, 2457.175827902014, 1390.6559387470063, 848.8057708207351, 1581.7686530631008], [2330, 2331, 2332, 2333, 2334, 2335, 2336]], [1, 6142, [56274, 56305, 56333, 56366, 56386, 56417], [34544.588, 34725.365, 34716.442, 34583.089, 34725.89, 34815.498], [52443.467, 52530.414, 52501.509, 52297.693, 52497.639, 52563.968], [26.824, 22.134, 37.777, 27.007, 20.458, 25.242], [2414.3644739080605, 3743.2560563639126, 2895.47246062412, 4672.577832644071, 1346.3704708752891, 2726.422612591354], [2334, 2335, 2336, 2337, 2338, 2339]], [1, 6143, [56243, 56276, 56307, 56334, 56367, 56389], [35782.036, 35768.273, 35672.822, 35676.443, 35738.312, 35751.6], [52019.073, 51926.912, 51941.536, 52021.913, 51947.757, 51977.269], [32.641, 27.228, 31.513, 19.189, 18.574, 23.381], [1310.7957896081923, 517.8679592382568, 1285.7643217528275, 10309.06339170784, 1510.2682336229284, 1198.8932583220717], [2333, 2334, 2335, 2336, 2337, 2338]], [0, 6144, [56277, 56309, 56335, 56368, 56390], [36800.61, 36779.667, 36763.352, 36799.75, 36782.69], [11030.694, 10992.97, 11020.027, 11034.194, 11061.402], [8.173, 13.132, 15.701, 20.247, 18.311], [688.7617366205293, 1376.1543764549901, 1027.810015497314, 829.6765519137749, 1208.4571940150847], [2334, 2335, 2336, 2337, 2338]], [1, 6166, [56460, 56487, 56512, 56543, 56568], [34692.574, 34752.811, 34648.372, 34670.942, 34675.721], [52306.216, 52441.193, 52536.069, 52466.585, 52520.829], [27.7, 12.637, 33.831, 33.018, 22.406], [15999.843910789765, 45092.24690331774, 906.3287564386089, 533.5713696388603, 500.3482514419154], [2341, 2342, 2343, 2344, 2345]], [0, 6175, [56546, 56573, 56598, 56626, 56649], [38537.396, 38478.751, 38507.465, 38509.047, 38500.681], [12726.987, 12733.809, 12688.013, 12709.045, 12709.001], [27.675, 18.189, 11.103, 19.007, 12.151], [1117.4222771765676, 870.3883792774233, 948.8932699279547, 1207.3804527836498, 1656.9336183835608], [2344, 2345, 2346, 2347, 2348]], [0, 6176, [56547, 56574, 56599, 56627, 56650, 56669, 56694, 56712], [38843.657, 38868.992, 38873.95, 38844.176, 38922.78, 38903.679, 38904.667, 38897.53], [12054.644, 12043.105, 12098.16, 12079.074, 12087.346, 12109.353, 12105.212, 12103.335], [12.587, 9.32, 13.609, 12.211, 10.238, 10.587, 6.456, 10.197], [2336.23935843738, 1553.676088298029, 2092.9716199323984, 1272.7606232940104, 1603.1008635373619, 1622.428376884463, 2215.950121267996, 2193.5931957074363], [2344, 2345, 2346, 2347, 2348, 2349, 2350, 2351]], [0, 6191, [56738, 56754, 56778, 56793, 56815, 56829], [37514.225, 37534.487, 37528.918, 37555.091, 37530.312, 37565.439], [11180.843, 11163.004, 11187.468, 11217.729, 11172.672, 11196.537], [16.624, 26.703, 11.867, 13.999, 21.16, 13.049], [369.91131141247365, 1229.8707187116422, 1325.0053192195655, 1208.932080761804, 1230.117070258524, 1424.8053533306186], [2352, 2353, 2354, 2355, 2356, 2357]], [0, 6209, [56932, 56950, 56969, 56988, 57011], [37484.948, 37453.883, 37517.717, 37531.13, 37597.624], [11211.962, 11181.248, 11244.226, 11192.564, 11192.436], [18.576, 13.529, 21.517, 10.962, 33.689], [790.838641725994, 42416.2335013691, 830.4676925670063, 1467.2641318940873, 714.2537698857926], [2362, 2363, 2364, 2365, 2366]], [0, 6229, [57079, 57101, 57125, 57143, 57160, 57180], [37531.834, 37588.364, 37488.852, 37517.256, 37547.25, 37578.482], [11228.125, 11206.96, 11233.023, 11291.635, 11221.666, 11179.102], [21.139, 19.724, 22.789, 26.759, 23.636, 11.929], [707.70420970836, 797.5024635873907, 1214.3725191774183, 894.4369971367978, 1126.3524610394652, 1005.9699004425564], [2370, 2371, 2372, 2373, 2374, 2375]], [1, 6231, [57140, 57159, 57178, 57200, 57216, 57241, 57262, 57285, 57308, 57323, 57337, 57355, 57376], [34478.966, 34462.298, 34545.714, 34375.77, 34400.511, 34458.339, 34414.626, 34407.1, 34438.828, 34403.723, 34411.135, 34413.576, 34441.73], [52051.84, 52072.549, 52029.142, 51973.858, 52022.32, 51952.662, 51977.9, 51963.261, 51962.094, 51958.888, 51966.698, 51981.926, 51969.731], [16.1, 18.98, 18.34, 37.678, 32.394, 13.436, 10.652, 7.224, 8.316, 7.751, 8.567, 18.796, 36.524], [10768.152854402566, 1626.854628466113, 5398.127353079333, 1445.0971675099074, 1128.2792986052348, 3063.524212917202, 2727.1576454800634, 2949.267116217333, 2210.170191553053, 2988.3636704328233, 1753.300539753299, 3280.5059229582803, 1846.3146113669761], [2373, 2374, 2375, 2376, 2377, 2378, 2379, 2380, 2381, 2382, 2383, 2384, 2385]], [0, 6232, [57161, 57181, 57202, 57217, 57243, 57265, 57288], [38170.166, 38265.727, 38196.488, 38197.014, 38154.609, 38209.021, 38167.633], [11913.047, 11794.772, 11793.309, 11861.355, 11946.019, 11783.916, 11874.446], [17.399, 24.089, 25.748, 18.182, 29.019, 28.064, 35.378], [725.5547449640331, 1598.5688714626026, 7325.591085623931, 1241.4031863358489, 939.4730468285131, 5611.8134147646515, 949.5840082083406], [2374, 2375, 2376, 2377, 2378, 2379, 2380]], [0, 6246, [57244, 57266, 57289, 57311, 57324], [38317.125, 38290.557, 38359.134, 38282.946, 38325.95], [12508.866, 12392.975, 12558.972, 12532.121, 12485.463], [26.632, 25.827, 19.234, 17.722, 26.55], [2230.4437535771294, 6640.498264339047, 843.6570277377721, 736.0297617532893, 968.3102584753951], [2378, 2379, 2380, 2381, 2382]], [1, 6256, [57392, 57404, 57425, 57444, 57461, 57477], [32850.64, 32857.218, 32864.243, 32868.029, 32859.794, 32841.372], [51955.797, 51960.634, 51955.051, 51966.986, 51959.094, 51981.409], [25.538, 9.669, 11.791, 9.03, 6.936, 24.104], [1031.5393329743656, 2510.2910618855035, 2402.915344303916, 2100.599867557911, 2650.4268324940367, 1055.884471922541], [2386, 2387, 2388, 2389, 2390, 2391]], [1, 6279, [57563, 57579, 57590, 57614, 57636], [34365.231, 34417.051, 34416.455, 34491.239, 34438.121], [52309.522, 52286.4, 52249.787, 52283.698, 52300.544], [23.179, 24.93, 37.928, 25.353, 17.238], [3204.596421855498, 2198.914482063883, 977.7327980659278, 659.7943994007915, 2818.481690602355], [2396, 2397, 2398, 2399, 2400]], [0, 6280, [57564, 57580, 57592, 57615, 57638], [37611.437, 37572.049, 37524.805, 37510.689, 37507.921], [11154.68, 11167.916, 11199.129, 11164.43, 11209.194], [22.264, 25.206, 15.42, 16.773, 25.143], [1257.9632223936378, 2164.3847246357373, 1092.885254543043, 1107.925057947467, 4101.29994029753], [2396, 2397, 2398, 2399, 2400]], [1, 6288, [57654, 57677, 57697, 57714, 57736], [33095.182, 33077.524, 33093.603, 33076.362, 33021.506], [51822.389, 51775.889, 51864.377, 51885.849, 51929.32], [20.013, 21.173, 29.26, 20.51, 39.434], [596.40125332899, 1407.4132223035645, 662.1913195391471, 878.9814491463709, 1663.7876645536899], [2401, 2402, 2403, 2404, 2405]], [1, 6292, [57740, 57761, 57794, 57829, 57865, 57901, 57935, 57969, 58001, 58028, 58060, 58095, 58130, 58163, 58191, 58213, 58238, 58276, 58305, 58326, 58346, 58376, 58401, 58421, 58436, 58466, 58487, 58514], [34528.295, 34558.814, 34602.687, 34604.5, 34575.791, 34620.472, 34559.976, 34584.956, 34605.747, 34646.789, 34551.71, 34606.276, 34597.58, 34622.462, 34631.037, 34583.327, 34642.295, 34618.523, 34617.792, 34595.327, 34648.101, 34640.739, 34647.642, 34682.485, 34666.302, 34654.42, 34625.134, 34632.805], [52158.63, 52144.306, 52234.123, 52188.089, 52240.491, 52231.016, 52213.012, 52155.95, 52073.13, 52097.076, 52138.898, 52069.5, 52103.274, 52095.172, 52093.782, 52160.248, 52097.05, 52064.416, 52055.409, 52085.555, 52078.769, 52086.015, 52024.138, 52012.771, 52030.72, 52081.086, 52064.687, 51990.13], [28.241, 31.277, 15.698, 10.691, 9.771, 12.934, 10.808, 9.945, 14.863, 16.061, 18.942, 16.209, 14.058, 14.614, 14.463, 19.583, 11.286, 15.596, 13.837, 24.095, 22.189, 16.625, 13.156, 8.876, 10.989, 20.208, 19.373, 27.515], [1181.8830359225885, 4926.105702953969, 1818.8515145910121, 3116.2558628183265, 2403.2612526188623, 2943.4880127787965, 3044.521085292407, 4290.720288780809, 2766.9683173224216, 1749.8964691866213, 2804.7351033042623, 2140.820526376568, 2882.813293235149, 2156.1452639926592, 2103.9525332710505, 3005.409089997836, 2478.22816959836, 1538.5621675094442, 1521.7605491267702, 1433.0807861421822, 603.8134430414162, 2018.3807004039704, 1986.0297629244303, 2022.0199472381746, 1725.1784569773379, 2012.3201762516542, 2342.511902357543, 967.7645782848758], [2405, 2406, 2407, 2408, 2409, 2410, 2411, 2412, 2413, 2414, 2415, 2416, 2417, 2418, 2419, 2420, 2421, 2422, 2423, 2424, 2425, 2426, 2427, 2428, 2429, 2430, 2431, 2432]], [0, 6295, [57742, 57765, 57798, 57831, 57869, 57902, 57936, 57972, 58005, 58031, 58062], [38669.183, 38645.388, 38625.263, 38627.25, 38637.196, 38703.163, 38684.551, 38691.693, 38643.93, 38694.315, 38713.305], [12828.791, 12849.343, 12858.671, 12834.002, 12869.573, 12862.957, 12847.706, 12786.774, 12800.955, 12879.353, 12821.168], [14.654, 18.335, 13.203, 16.694, 19.178, 14.027, 12.992, 17.515, 21.588, 18.818, 23.171], [1319.9409799993118, 1718.2280774446253, 1271.5185236014197, 1720.6076090249173, 2426.1300426013254, 2369.138976632143, 2086.861473827487, 1640.7954203703412, 964.1086638850618, 2246.9602802763566, 855.1871963292525], [2405, 2406, 2407, 2408, 2409, 2410, 2411, 2412, 2413, 2414, 2415]], [1, 6323, [58002, 58030, 58061, 58097, 58133, 58164, 58192, 58215, 58240, 58277, 58307, 58327, 58347, 58377, 58402, 58423, 58438, 58467, 58488, 58515], [35398.865, 35431.111, 35405.939, 35382.038, 35384.601, 35410.631, 35393.575, 35370.268, 35350.371, 35376.165, 35379.148, 35390.178, 35354.329, 35378.647, 35365.545, 35392.286, 35387.985, 35314.205, 35401.222, 35389.705], [52703.791, 52725.219, 52625.052, 52600.041, 52654.773, 52594.209, 52690.965, 52666.675, 52569.524, 52647.348, 52692.523, 52614.094, 52744.085, 52705.172, 52630.876, 52619.978, 52645.104, 52604.86, 52760.003, 52719.62], [17.172, 18.138, 24.368, 26.332, 22.561, 17.24, 17.56, 24.885, 26.308, 18.994, 14.341, 26.386, 19.218, 20.185, 20.439, 27.965, 24.852, 24.511, 15.226, 15.782], [3912.7853178124565, 2550.1989011456503, 5423.059242304717, 6886.930722871384, 3727.617777453744, 12372.01144308407, 3783.2695388147313, 4723.731723414836, 5436.397806822602, 4420.832244310619, 1722.3482922726128, 3673.920612338773, 1471.3708625875702, 2127.187095289292, 6132.644205675875, 3711.1360878514583, 4488.673074506684, 4510.841076405664, 2841.447600850593, 1333.7991248146582], [2413, 2414, 2415, 2416, 2417, 2418, 2419, 2420, 2421, 2422, 2423, 2424, 2425, 2426, 2427, 2428, 2429, 2430, 2431, 2432]], [0, 6340, [58168, 58197, 58217, 58246, 58281, 58310, 58331], [39230.152, 39241.625, 39239.639, 39193.51, 39231.421, 39222.721, 39191.995], [12734.973, 12729.958, 12722.079, 12703.804, 12721.484, 12749.709, 12752.914], [16.846, 15.409, 11.861, 19.278, 18.662, 24.027, 21.266], [1402.6001564443065, 2165.144909777524, 2222.795445229719, 2171.863908665351, 1544.8397707638685, 777.540122727751, 889.8979555929499], [2418, 2419, 2420, 2421, 2422, 2423, 2424]], [0, 6346, [58242, 58279, 58308, 58329, 58350, 58378, 58403], [38193.792, 38154.578, 38109.161, 38144.351, 38123.315, 38112.773, 38073.699], [11458.222, 11503.972, 11432.964, 11497.25, 11313.552, 11282.685, 11415.385], [32.494, 21.233, 30.005, 30.431, 24.481, 24.862, 42.965], [4874.430965263999, 6356.4429425246, 3621.955348500874, 2657.560386716589, 1102.762687507713, 876.1602209682586, 2003.6341202079377], [2421, 2422, 2423, 2424, 2425, 2426, 2427]], [0, 6347, [58245, 58280, 58309, 58330, 58351, 58379, 58404, 58424, 58442], [38609.497, 38639.609, 38627.951, 38596.276, 38563.789, 38549.29, 38612.516, 38626.075, 38571.51], [12821.0, 12859.873, 12824.561, 12825.199, 12763.219, 12869.68, 12845.994, 12815.291, 12722.261], [26.291, 23.975, 20.807, 12.401, 17.996, 20.161, 27.11, 27.434, 15.286], [656.8188350959776, 990.6967985867245, 1193.5490363861059, 1337.5082729504481, 1336.4354934581543, 1922.5173002474849, 1120.8437656327799, 1286.0160185669665, 338.63496397540973], [2421, 2422, 2423, 2424, 2425, 2426, 2427, 2428, 2429]], [0, 6366, [58441, 58469, 58490, 58516, 58533, 58557], [38020.061, 38090.927, 38093.968, 38101.221, 38039.025, 38076.46], [11497.087, 11403.808, 11394.083, 11417.603, 11439.696, 11424.467], [9.625, 18.551, 22.464, 14.361, 22.178, 24.169], [76686.6372844144, 2477.9328028562986, 1407.274935734793, 3020.937553741571, 2458.5721280708817, 1313.1258346380978], [2429, 2430, 2431, 2432, 2433, 2434]], [0, 6382, [58579, 58602, 58626, 58648, 58678, 58700, 58719, 58744, 58770, 58791, 58819, 58842, 58863, 58890, 58915, 58936, 58954, 58977], [37836.997, 37943.255, 38012.179, 37964.968, 37873.895, 37985.829, 37971.497, 38001.946, 38014.134, 38085.258, 38131.945, 38121.668, 38093.129, 38062.901, 38086.029, 38084.622, 38094.835, 38111.126], [11144.406, 11254.683, 11315.804, 11297.741, 11211.772, 11321.817, 11301.792, 11277.088, 11303.441, 11331.916, 11443.722, 11398.279, 11428.66, 11404.115, 11449.466, 11461.515, 11377.143, 11380.555], [14.656, 21.347, 19.635, 24.304, 27.082, 23.62, 22.609, 22.893, 20.933, 20.08, 31.989, 16.975, 19.63, 18.11, 20.329, 19.809, 18.862, 20.124], [1275.9314049182105, 4057.975982364312, 3023.756549583839, 4595.773738817424, 1858.3498124767852, 4979.366903070772, 3606.6936627148693, 4103.334300986705, 3374.922866886055, 4102.859870440447, 1131.5985706157037, 1411.3526489380254, 2775.5750220069863, 1206.8659718889833, 1800.413815263265, 3970.2400408879244, 1700.6188089028838, 1616.4860450864653], [2435, 2436, 2437, 2438, 2439, 2440, 2441, 2442, 2443, 2444, 2445, 2446, 2447, 2448, 2449, 2450, 2451, 2452]], [1, 6388, [58623, 58647, 58676, 58697, 58716, 58743, 58767], [34650.557, 34720.806, 34757.424, 34853.114, 34732.009, 34840.291, 34753.041], [52429.086, 52527.254, 52556.907, 52572.662, 52511.979, 52578.281, 52502.004], [28.357, 23.144, 20.664, 17.801, 22.42, 19.226, 28.073], [3693.44041013321, 6114.296202618836, 3962.426207676253, 1417.0234186305602, 4525.274538236144, 1230.3754671044808, 5393.153434790629], [2437, 2438, 2439, 2440, 2441, 2442, 2443]], [1, 6396, [58766, 58790, 58816, 58840, 58860, 58889, 58913, 58934, 58953, 58975, 58998, 59023, 59043], [34738.016, 34625.474, 34504.27, 34546.881, 34509.098, 34482.244, 34565.95, 34567.584, 34509.379, 34491.288, 34505.354, 34448.545, 34461.846], [52470.336, 52490.738, 52396.611, 52406.261, 52368.208, 52355.621, 52403.394, 52381.98, 52377.885, 52323.304, 52331.87, 52440.044, 52363.191], [16.095, 26.54, 14.604, 16.036, 14.027, 18.011, 26.474, 27.496, 25.696, 32.96, 20.339, 33.134, 22.195], [37397.14947774818, 2446.254498079187, 3359.0431561052687, 3561.410386523204, 1782.959247397996, 2921.8237306638207, 1255.628484678681, 2296.987908713765, 1707.1751062291914, 958.3731946159313, 889.4931348557744, 1185.2984485905938, 949.5119504012438], [2443, 2444, 2445, 2446, 2447, 2448, 2449, 2450, 2451, 2452, 2453, 2454, 2455]], [0, 6412, [58955, 58976, 59001, 59026, 59045, 59063, 59076, 59096, 59117, 59141, 59170, 59190, 59211, 59234, 59250], [38269.021, 38120.298, 38090.049, 38095.191, 38106.613, 38055.438, 38086.682, 38083.434, 38092.516, 38097.345, 38039.92, 37989.486, 38006.706, 37992.902, 37986.873], [11532.017, 11397.376, 11455.386, 11440.6, 11416.008, 11458.185, 11370.655, 11427.406, 11450.976, 11396.633, 11480.297, 11529.762, 11588.821, 11511.27, 11574.163], [23.97, 19.3, 21.329, 24.102, 19.195, 20.203, 16.959, 26.037, 24.497, 21.71, 20.809, 20.275, 18.086, 20.34, 19.551], [13769.732513104522, 2746.586818073805, 3073.723683246982, 3054.5689129456346, 1876.1369573232173, 6313.28599341939, 1258.8596377337317, 2285.039742526564, 2929.320026732083, 1596.3833683761968, 3733.843306874905, 4723.858592338238, 6888.212444869357, 4297.646930002471, 1168.4894731017516], [2451, 2452, 2453, 2454, 2455, 2456, 2457, 2458, 2459, 2460, 2461, 2462, 2463, 2464, 2465]], [0, 6458, [59428, 59444, 59454, 59472, 59491, 59508, 59537], [37293.065, 37294.428, 37507.209, 37338.356, 37332.5, 37380.688, 37323.407], [11712.549, 11718.79, 11642.64, 11782.801, 11701.429, 11683.331, 11784.378], [23.116, 29.556, 9.358, 39.504, 20.747, 21.972, 17.704], [1832.7576006434367, 1266.7167967041148, 99676.7100711542, 1456.1624144961784, 2986.5648729576956, 5886.159238459837, 635.2818113747196], [2476, 2477, 2478, 2479, 2480, 2481, 2482]], [0, 6489, [59739, 59757, 59773, 59790, 59808, 59825], [37522.389, 37446.971, 37400.388, 37342.229, 37392.054, 37349.37], [11721.211, 11700.957, 11785.0, 11697.321, 11645.382, 11645.9], [29.533, 28.695, 26.803, 21.728, 41.48, 31.868], [3325.9743457999334, 2196.9840051356487, 2874.0486719939345, 1258.0491086857216, 1427.6629910429424, 842.487027108045], [2495, 2496, 2497, 2498, 2499, 2500]], [1, 6504, [59896, 59912, 59927, 59948, 59975, 59999, 60029, 60064, 60099, 60133, 60164, 60194, 60221, 60249, 60276, 60301, 60328, 60353, 60383, 60410, 60434, 60456, 60474], [34483.069, 34506.293, 34474.151, 34449.279, 34441.865, 34498.179, 34476.633, 34451.418, 34522.864, 34488.672, 34468.669, 34458.049, 34468.096, 34470.928, 34496.497, 34503.421, 34515.049, 34595.009, 34522.363, 34508.02, 34478.261, 34497.764, 34514.701], [52345.705, 52347.996, 52351.684, 52420.193, 52328.495, 52335.184, 52313.605, 52394.418, 52441.353, 52398.954, 52410.92, 52370.635, 52394.149, 52380.859, 52378.534, 52407.842, 52429.634, 52333.652, 52364.808, 52355.456, 52396.468, 52332.22, 52400.394], [19.908, 25.434, 22.986, 19.024, 28.729, 19.903, 14.555, 19.498, 19.054, 23.777, 13.01, 11.119, 15.677, 16.337, 15.823, 11.716, 19.097, 25.581, 14.226, 19.648, 13.073, 23.059, 20.822], [1356.5378544091327, 2847.840756171109, 1652.4887547254066, 1017.9917900159326, 1342.7361127131371, 1151.481982627852, 19546.055163179586, 1199.3178527287662, 5020.26192496813, 4103.569283457572, 1754.2667927957045, 3185.7684203012413, 1292.8724497731976, 1711.15450370335, 3613.4127370919823, 3585.176970614927, 4166.941626753315, 3283.423921791226, 3522.1858997219406, 2348.3440345793065, 2427.3767558320624, 2905.934051227799, 1748.300229164509], [2504, 2505, 2506, 2507, 2508, 2509, 2510, 2511, 2512, 2513, 2514, 2515, 2516, 2517, 2518, 2519, 2520, 2521, 2522, 2523, 2524, 2525, 2526]], [0, 6508, [59949, 59978, 60001, 60031, 60066, 60103, 60136, 60167], [37777.717, 37799.328, 37810.487, 37847.972, 37735.555, 37618.88, 37616.634, 37668.224], [11920.874, 11952.271, 11969.823, 11945.034, 11920.309, 11769.591, 11813.207, 11826.36], [14.443, 18.062, 22.213, 22.091, 21.271, 41.318, 34.395, 27.771], [1573.3490495648991, 1363.371600575562, 1678.0071845975226, 735.6169742943575, 2267.975603433969, 3773.4031758749693, 5441.342515097136, 4981.290392054701], [2507, 2508, 2509, 2510, 2511, 2512, 2513, 2514]], [1, 6510, [59972, 59997, 60027, 60060, 60097, 60131, 60162], [32419.645, 32420.663, 32437.833, 32505.094, 32457.284, 32535.531, 32433.683], [52334.564, 52323.494, 52303.248, 52338.072, 52310.151, 52340.915, 52304.543], [11.053, 9.606, 34.846, 34.716, 13.503, 38.636, 23.467], [1445.692822545499, 2433.0984624380176, 1541.2868416055878, 873.2119673184965, 2163.490801080177, 843.9939206844119, 1128.6356677367364], [2508, 2509, 2510, 2511, 2512, 2513, 2514]], [0, 6514, [60002, 60033, 60068, 60104, 60137, 60168, 60196], [38440.12, 38384.215, 38361.672, 38406.926, 38406.313, 38369.23, 38424.171], [12664.384, 12756.981, 12646.119, 12571.183, 12637.679, 12609.082, 12600.14], [18.501, 18.444, 17.444, 23.325, 32.021, 23.03, 20.06], [1437.551633396543, 505.01333096662887, 1629.8021121135632, 1683.0269394081072, 1861.9726263086832, 1150.0439134302947, 2400.0391974754734], [2509, 2510, 2511, 2512, 2513, 2514, 2515]], [1, 6520, [60000, 60030, 60065, 60100, 60134, 60165], [36378.886, 36365.776, 36401.171, 36400.799, 36484.395, 36340.806], [52318.0, 52408.713, 52404.763, 52446.007, 52535.828, 52477.222], [18.69, 11.93, 15.712, 32.279, 32.267, 26.917], [1195.714908392001, 2088.7769492445086, 2126.7581023987527, 629.5419431188494, 1511.7279741711477, 849.5097022494458], [2509, 2510, 2511, 2512, 2513, 2514]], [0, 6528, [60102, 60135, 60166, 60195, 60226, 60251], [37224.165, 37276.226, 37327.047, 37371.061, 37358.52, 37195.616], [11614.583, 11614.613, 11691.026, 11681.606, 11668.681, 11588.786], [24.291, 19.673, 23.053, 21.968, 30.202, 32.12], [4778.779670478183, 3254.2088408166237, 5281.241570446213, 3248.1263741617227, 1617.9724922347007, 1804.7869275302296], [2512, 2513, 2514, 2515, 2516, 2517]], [0, 6536, [60169, 60197, 60228, 60254, 60280, 60306, 60332, 60358, 60389, 60416, 60435, 60458, 60478], [39006.417, 38982.023, 39013.945, 39016.053, 39069.522, 38995.899, 39032.032, 38961.729, 39000.293, 38996.392, 38957.859, 38987.784, 38933.83], [12931.266, 12908.631, 12905.592, 12900.284, 12886.537, 12892.517, 12947.176, 12939.477, 12886.397, 12922.298, 12938.343, 12896.737, 12859.129], [15.954, 9.68, 13.502, 21.514, 17.296, 12.193, 13.527, 15.399, 24.04, 21.067, 18.419, 18.808, 28.616], [1363.0259913525051, 1926.8839732128445, 986.0373437256186, 733.5802264627783, 1299.0931813017007, 1649.743345071755, 1915.317863151894, 1004.5275411711332, 2072.846530116312, 1070.486162250604, 1261.2949920386989, 4742.026313217175, 885.4322829447924], [2514, 2515, 2516, 2517, 2518, 2519, 2520, 2521, 2522, 2523, 2524, 2525, 2526]], [1, 6547, [60278, 60305, 60330, 60355, 60386, 60411], [36387.774, 36363.112, 36481.255, 36448.706, 36595.019, 36499.227], [52487.116, 52490.225, 52443.604, 52481.874, 52595.931, 52481.215], [36.437, 35.505, 18.494, 33.753, 21.325, 21.606], [3770.6653902106336, 3814.666202605723, 874.2236632771853, 3477.367851435504, 974.6885581072504, 1166.2653164201486], [2518, 2519, 2520, 2521, 2522, 2523]], [0, 6576, [60601, 60613, 60631, 60656, 60675, 60688, 60700], [37809.315, 37717.454, 37767.957, 37790.0, 37787.666, 37776.947, 37782.228], [11962.53, 11974.241, 11946.493, 11921.326, 11920.624, 11883.549, 11876.037], [23.394, 18.303, 17.625, 31.866, 24.482, 15.24, 29.877], [6590.033821472891, 1933.1385759083996, 2518.1478220774384, 800.3430129877381, 2372.6402025914294, 328.44940209116737, 2161.1917235859733], [2531, 2532, 2533, 2534, 2535, 2536, 2537]], [1, 6600, [60827, 60865, 60882, 60899, 60916, 60940, 60959, 60981], [34416.687, 34462.509, 34473.454, 34511.895, 34467.889, 34461.164, 34472.055, 34445.459], [52273.804, 52279.45, 52378.423, 52421.245, 52438.261, 52364.117, 52398.458, 52383.131], [18.293, 31.747, 17.811, 22.874, 21.357, 16.268, 20.087, 26.976], [17565.916387395413, 3236.765717424462, 1329.9857406708024, 1273.8537781030068, 699.7269819112649, 841.5570884545679, 1048.4477613594643, 855.7644404333862], [2544, 2545, 2546, 2547, 2548, 2549, 2550, 2551]], [0, 6605, [60883, 60900, 60918, 60942, 60962, 60985, 61002, 61026, 61046, 61071, 61088, 61109, 61127, 61151, 61172, 61199, 61228, 61251, 61274, 61296, 61316, 61331, 61349, 61365, 61384, 61397, 61419, 61440], [38093.934, 38092.379, 38133.836, 38170.854, 38156.401, 38165.565, 38148.635, 38138.888, 38135.656, 38158.812, 38141.214, 38162.151, 38186.778, 38164.487, 38174.795, 38205.924, 38148.292, 38182.169, 38103.315, 38163.744, 38155.424, 38134.111, 38186.127, 38136.558, 38187.184, 38131.819, 38176.521, 38163.58], [11447.22, 11415.676, 11393.015, 11429.774, 11424.153, 11422.26, 11407.134, 11426.947, 11409.502, 11417.626, 11388.458, 11379.779, 11422.924, 11404.428, 11436.727, 11464.036, 11408.54, 11447.981, 11405.978, 11421.226, 11470.218, 11408.024, 11414.667, 11414.152, 11461.707, 11416.997, 11427.247, 11381.841], [32.201, 30.341, 24.186, 13.559, 13.283, 10.562, 19.907, 14.324, 15.074, 14.271, 11.01, 12.7, 20.222, 15.614, 11.336, 22.966, 11.486, 18.427, 16.835, 22.382, 19.005, 24.356, 12.207, 24.333, 14.906, 26.482, 13.851, 19.85], [922.7671493982432, 1786.3393884045445, 806.7280062818913, 1128.0849418236307, 1865.2833434911201, 1493.610650084825, 1885.2851683636025, 1602.020856125595, 2551.214962990726, 1559.4274222759298, 1246.8117145837934, 1864.221546448471, 1390.4993932475131, 1327.538622579758, 852.494378217734, 1722.6630273961734, 1758.5796721359281, 1842.1611290487983, 678.0132555514763, 2451.3161582729563, 1225.6528261622489, 1676.2074394954254, 1422.0168685072497, 1295.6220095167569, 1181.546064353429, 1443.616596080679, 1748.957526893807, 952.6117645519711], [2546, 2547, 2548, 2549, 2550, 2551, 2552, 2553, 2554, 2555, 2556, 2557, 2558, 2559, 2560, 2561, 2562, 2563, 2564, 2565, 2566, 2567, 2568, 2569, 2570, 2571, 2572, 2573]], [0, 6610, [60917, 60941, 60961, 60984, 61001], [37807.544, 37778.956, 37775.089, 37832.992, 37824.0], [12105.703, 11982.431, 12019.497, 12042.69, 11972.712], [2.695, 24.499, 21.936, 24.795, 12.964], [264.5544823047166, 2934.010237252497, 1623.6094507935675, 1579.8186163703924, 50610.513521614244], [2548, 2549, 2550, 2551, 2552]], [0, 6620, [61072, 61089, 61110, 61131, 61152, 61173, 61200, 61230], [38717.548, 38688.632, 38738.689, 38734.227, 38717.866, 38585.409, 38750.719, 38728.912], [11863.989, 11843.809, 11843.413, 11862.116, 11864.156, 11814.877, 11901.365, 11859.378], [14.635, 19.628, 15.819, 28.997, 18.789, 39.955, 14.178, 13.552], [695.2136383079603, 1032.7122366376652, 1152.7727034494233, 1249.284457177903, 8087.563909358459, 1828.5061638987233, 739.3952028577199, 660.4159585954305], [2555, 2556, 2557, 2558, 2559, 2560, 2561, 2562]], [0, 6635, [61198, 61227, 61250, 61273, 61295, 61315], [37756.87, 37738.174, 37730.83, 37736.576, 37747.013, 37769.989], [12076.929, 12054.36, 12027.135, 12088.844, 12026.167, 12062.182], [17.4, 14.405, 21.859, 20.726, 22.254, 22.474], [2470.736196319135, 2378.5601481432755, 840.2358377018156, 1107.2082813509746, 1520.0099037875211, 1191.432501095308], [2561, 2562, 2563, 2564, 2565, 2566]], [0, 6638, [61226, 61249, 61272, 61294, 61314, 61330, 61347, 61364], [37107.405, 37084.724, 37098.194, 37061.645, 37016.25, 37045.017, 37097.314, 37068.677], [11580.866, 11654.276, 11605.938, 11618.568, 11609.198, 11572.072, 11595.779, 11610.292], [16.069, 20.942, 21.471, 19.314, 14.645, 26.657, 17.309, 26.3], [816.2875821228737, 4216.237825854888, 780.729990881699, 869.8417603693925, 570.2402096236203, 478.06680178783074, 1052.1541024714315, 1042.4593020741843], [2562, 2563, 2564, 2565, 2566, 2567, 2568, 2569]], [1, 6649, [61346, 61363, 61382, 61395, 61416], [35622.394, 35642.929, 35610.128, 35612.889, 35625.687], [52721.723, 52677.643, 52719.961, 52739.865, 52709.499], [13.699, 15.392, 13.01, 11.977, 15.144], [1229.9846504257823, 1814.9177537217329, 1962.8419313454483, 1620.3199768431307, 983.6896588199767], [2568, 2569, 2570, 2571, 2572]], [0, 6671, [61567, 61586, 61607, 61634, 61662, 61697, 61736, 61776, 61815, 61850, 61883, 61915, 61952, 61981], [37807.495, 37784.997, 37767.32, 37780.969, 37789.515, 37713.996, 37791.486, 37769.727, 37734.013, 37818.673, 37787.494, 37762.682, 37789.283, 37827.529], [12039.773, 12032.098, 12043.867, 12049.697, 12060.762, 11935.945, 12119.441, 12081.601, 12059.741, 12158.68, 12144.001, 12112.335, 12121.39, 12101.348], [16.498, 12.636, 10.753, 12.031, 13.305, 22.199, 10.578, 11.558, 20.549, 11.506, 14.061, 13.694, 34.7, 25.431], [2238.7377141935926, 3341.3932552843307, 4796.343474396334, 3701.297768227255, 4139.652813908944, 8718.094859985273, 2271.565019520391, 2714.3618260563935, 4694.850397548216, 1946.0854178382192, 2346.649418080773, 1578.958081928206, 1987.973434007188, 1197.727999821751], [2581, 2582, 2583, 2584, 2585, 2586, 2587, 2588, 2589, 2590, 2591, 2592, 2593, 2594]], [1, 6677, [61603, 61629, 61655, 61692, 61730, 61771, 61810, 61846, 61877, 61909, 61947, 61977, 62003, 62034, 62064, 62095], [33324.321, 33265.462, 33297.368, 33289.673, 33274.811, 33292.566, 33268.758, 33303.593, 33288.948, 33299.497, 33331.845, 33336.112, 33336.147, 33381.225, 33292.987, 33245.638], [52233.342, 52259.731, 52289.388, 52255.541, 52263.208, 52263.94, 52238.414, 52307.832, 52334.574, 52287.241, 52290.824, 52341.886, 52315.431, 52338.423, 52266.924, 52279.109], [13.776, 10.219, 9.634, 11.991, 13.366, 11.691, 14.191, 16.089, 40.918, 9.769, 10.563, 16.369, 12.393, 22.715, 7.83, 29.623], [1416.044986548633, 1390.2668064493967, 1099.2800512714234, 1415.1757203061472, 1602.217004787568, 1082.3348572178388, 2044.1153015135185, 1206.5262840491903, 1508.329327719378, 1675.34659189729, 1909.8165814977608, 2404.220047664275, 2104.6423382759285, 17784.475888311554, 2459.6166515802165, 625.5712040184228], [2583, 2584, 2585, 2586, 2587, 2588, 2589, 2590, 2591, 2592, 2593, 2594, 2595, 2596, 2597, 2598]], [1, 6678, [61606, 61631, 61657, 61694, 61732, 61772], [34417.441, 34357.615, 34407.305, 34364.907, 34278.213, 34327.089], [52292.066, 52134.18, 52217.522, 52238.907, 52082.609, 52195.06], [32.369, 25.564, 33.337, 20.94, 23.175, 38.288], [6342.971305461845, 12733.888320679594, 9724.644411222036, 43625.253879032585, 4752.914921786287, 4570.662136717771], [2583, 2584, 2585, 2586, 2587, 2588]], [0, 6682, [61635, 61663, 61698, 61737, 61778], [38502.097, 38489.008, 38464.166, 38477.608, 38461.117], [12593.885, 12608.143, 12458.784, 12556.074, 12588.756], [22.856, 30.203, 27.759, 20.25, 23.738], [1394.2088372701369, 4197.518953831331, 1414.6299986103224, 10455.93516366891, 3397.8219748275396], [2584, 2585, 2586, 2587, 2588]], [0, 6683, [61636, 61664, 61699, 61738, 61779, 61817, 61852, 61885, 61917, 61954, 61984, 62009], [39061.984, 39063.341, 39146.87, 39041.903, 39155.413, 39148.397, 39027.931, 39136.116, 39129.695, 39037.38, 39094.426, 39038.561], [12252.447, 12259.487, 12252.038, 12315.98, 12312.613, 12257.377, 12261.829, 12225.914, 12230.913, 12337.991, 12249.412, 12290.089], [20.076, 28.358, 19.83, 27.566, 20.332, 28.215, 27.961, 20.581, 24.936, 24.176, 29.746, 7.529], [1280.08079050824, 1502.1764928415892, 1539.0008939776899, 2609.586842221269, 764.4012440639464, 861.219459647086, 2008.5437962456886, 1083.210089009575, 1702.2383036241363, 4943.386728510415, 1682.2917303298116, 294.63392910491973], [2584, 2585, 2586, 2587, 2588, 2589, 2590, 2591, 2592, 2593, 2594, 2595]], [0, 6699, [61734, 61774, 61813, 61849, 61882, 61913, 61951, 61980, 62006, 62039], [37330.951, 37362.013, 37488.906, 37339.122, 37359.937, 37373.039, 37340.819, 37339.614, 37351.844, 37544.73], [11593.625, 11588.82, 11689.973, 11581.846, 11585.864, 11587.371, 11567.899, 11570.939, 11613.385, 11699.093], [12.818, 11.46, 27.334, 13.833, 20.985, 18.749, 11.073, 12.517, 18.659, 36.051], [1911.8910249172613, 1948.3927399481079, 5498.522261270323, 1851.2039929583607, 1138.4438183588825, 2791.646646575328, 2048.3711087866645, 1349.2729597576085, 3326.2193914743652, 14423.422028402852], [2587, 2588, 2589, 2590, 2591, 2592, 2593, 2594, 2595, 2596]], [1, 6703, [61773, 61811, 61848, 61880, 61911, 61948, 61979, 62005, 62038, 62068, 62098, 62126, 62155, 62180], [34437.263, 34511.912, 34526.423, 34537.499, 34514.642, 34605.455, 34594.868, 34505.799, 34524.366, 34470.147, 34557.971, 34559.062, 34480.659, 34536.43], [52253.706, 52317.306, 52313.058, 52401.862, 52405.258, 52348.569, 52363.836, 52354.883, 52363.71, 52264.914, 52397.995, 52382.336, 52341.896, 52429.95], [13.913, 16.206, 11.99, 13.711, 18.28, 19.786, 28.283, 32.073, 16.369, 28.349, 25.159, 21.293, 24.226, 17.472], [33317.12167048343, 2314.238636707256, 2801.628304894615, 493.3461572595061, 1360.647026181616, 2941.1141450211517, 621.8080100452573, 1015.7925996860389, 1133.2753829610365, 3609.8768372504255, 1761.1772746025997, 1092.0017206472019, 1761.7854023193872, 1607.338015991302], [2588, 2589, 2590, 2591, 2592, 2593, 2594, 2595, 2596, 2597, 2598, 2599, 2600, 2601]], [0, 6704, [61777, 61816, 61851, 61884, 61916, 61953, 61982, 62008, 62041, 62070], [38112.377, 38059.947, 38052.225, 38082.478, 38118.123, 38098.382, 38071.686, 38082.489, 38074.567, 38060.463], [11336.337, 11339.462, 11278.291, 11325.774, 11326.226, 11289.295, 11312.618, 11294.576, 11313.995, 11352.837], [18.777, 28.187, 26.049, 13.251, 15.542, 14.521, 17.491, 17.995, 15.374, 17.907], [1031.289730075156, 1524.450323354726, 1553.2313145968094, 1322.896248499652, 1036.481794784726, 1681.2527614059009, 2420.052502280852, 2073.2083441508794, 1874.010265705377, 2734.0789126945215], [2588, 2589, 2590, 2591, 2592, 2593, 2594, 2595, 2596, 2597]], [0, 6723, [62007, 62040, 62069, 62100, 62128, 62156, 62183, 62205, 62237, 62259, 62278, 62294, 62314, 62338, 62365, 62393, 62421, 62445, 62460, 62485, 62507, 62527, 62551], [37672.402, 37788.843, 37792.264, 37821.028, 37792.572, 37802.66, 37856.647, 37756.289, 37783.825, 37786.967, 37781.556, 37749.835, 37782.642, 37774.26, 37734.497, 37742.607, 37746.88, 37807.597, 37766.292, 37803.332, 37786.299, 37780.218, 37780.685], [11862.393, 11937.067, 11940.858, 11931.789, 11941.537, 12003.447, 12062.451, 12038.082, 12046.413, 12064.511, 12076.701, 12032.913, 11937.639, 11976.729, 11905.932, 11949.661, 11995.349, 11925.143, 11923.058, 11934.763, 11858.973, 11887.03, 11842.108], [27.209, 17.824, 19.176, 10.924, 15.098, 22.197, 26.173, 20.533, 14.509, 27.681, 19.998, 20.593, 18.628, 20.008, 15.552, 21.258, 15.319, 25.839, 30.654, 26.294, 29.19, 21.284, 17.67], [8669.432624767345, 1449.8725163990093, 1602.7092159546935, 2050.456233040505, 2849.0124556859682, 1829.0691496479599, 1525.0591712346936, 5744.186103950992, 3712.108030319582, 3995.1179052696316, 3399.017637805786, 3128.4905809875436, 1940.51265288708, 1671.9753121456808, 1687.3195215121527, 2250.2171323915536, 3471.6337031316107, 2033.320719042162, 2741.3510054876924, 3507.2985573620153, 1171.7496331925236, 982.1810987519334, 2305.8646715498567], [2595, 2596, 2597, 2598, 2599, 2600, 2601, 2602, 2603, 2604, 2605, 2606, 2607, 2608, 2609, 2610, 2611, 2612, 2613, 2614, 2615, 2616, 2617]], [1, 6726, [62096, 62124, 62152, 62178, 62203], [33371.711, 33363.023, 33271.875, 33277.856, 33259.417], [52315.819, 52410.851, 52287.682, 52274.58, 52289.564], [25.459, 26.702, 12.565, 16.338, 13.213], [9689.242974716872, 3252.7416645801636, 841.969564589929, 1706.8631864798194, 1178.6272561401825], [2598, 2599, 2600, 2601, 2602]], [1, 6772, [62526, 62550, 62573, 62591, 62613, 62640, 62661, 62685, 62708, 62730, 62756, 62782, 62807, 62825, 62850], [35941.016, 35968.468, 35958.241, 35928.321, 35915.796, 35964.524, 35971.317, 35976.511, 35945.911, 35952.109, 35991.316, 36004.422, 36000.178, 35962.924, 35950.641], [52076.658, 52067.308, 52050.474, 52102.071, 52050.848, 52097.177, 52132.003, 52098.7, 52053.243, 52082.171, 52092.603, 52097.138, 52074.183, 52037.479, 52099.55], [13.153, 10.631, 14.314, 15.595, 20.633, 13.682, 29.863, 12.053, 29.995, 8.102, 11.028, 25.351, 17.367, 33.831, 19.806], [1614.1801751879739, 1327.7165022540833, 1223.1144675841701, 1397.5205869264475, 1116.9000946313702, 1033.6158087696758, 977.2253283488841, 1443.5470328692782, 1116.441182880937, 1410.5368324440983, 1111.2652275965486, 1917.4134950893017, 1376.7497838145412, 902.0454911217837, 1380.3480504725064], [2616, 2617, 2618, 2619, 2620, 2621, 2622, 2623, 2624, 2625, 2626, 2627, 2628, 2629, 2630]], [1, 6784, [62684, 62707, 62728, 62755, 62781, 62806, 62824, 62849, 62874], [34526.162, 34503.072, 34511.78, 34504.438, 34536.337, 34463.746, 34524.51, 34472.468, 34474.991], [52129.729, 52124.129, 52158.613, 52105.086, 52139.955, 52065.922, 52039.016, 52013.543, 52013.69], [18.086, 19.763, 21.889, 21.041, 20.068, 18.156, 16.59, 19.088, 23.299], [3272.5943114450038, 2264.41067697263, 2734.5721177914656, 1865.6954448053746, 2188.8471101957593, 1568.8387723132741, 1251.3558053178, 3128.3934160378008, 1068.6547906950905], [2623, 2624, 2625, 2626, 2627, 2628, 2629, 2630, 2631]], [0, 6791, [62759, 62786, 62809, 62829, 62855], [38850.807, 38856.22, 38846.433, 38876.939, 38700.852], [12058.593, 11992.587, 12006.05, 11973.705, 12018.28], [34.146, 20.078, 18.969, 15.678, 24.785], [3323.4418746163533, 811.1374606079246, 1068.8731980255009, 954.353143126131, 7861.216386255657], [2626, 2627, 2628, 2629, 2630]], [0, 6814, [63057, 63073, 63091, 63112, 63140, 63160], [37784.935, 37824.241, 37830.976, 37830.476, 37762.926, 37885.406], [12013.773, 12022.355, 11962.93, 11959.996, 12025.293, 11991.937], [20.902, 18.34, 22.305, 16.803, 15.586, 33.949], [1247.5455538872322, 2005.031445713775, 1657.1642785460094, 1881.7278609859493, 2510.3701231067944, 718.7562936915214], [2640, 2641, 2642, 2643, 2644, 2645]], [0, 6815, [63058, 63074, 63093, 63114, 63142, 63162], [38804.532, 38835.703, 38822.342, 38836.643, 38842.24, 38838.113], [12042.732, 11949.309, 11991.21, 11957.487, 11968.447, 11990.683], [23.69, 18.51, 20.038, 21.286, 34.365, 21.831], [4047.2387222184075, 872.070155636077, 1048.1709002177324, 896.7536785662162, 1702.7115797977165, 633.7814249501557], [2640, 2641, 2642, 2643, 2644, 2645]], [0, 6825, [63092, 63113, 63141, 63161, 63178, 63193, 63213, 63231], [38012.538, 38066.422, 38061.011, 38128.709, 38103.319, 38096.841, 38093.622, 38096.762], [11516.979, 11456.858, 11429.025, 11421.331, 11452.125, 11207.804, 11415.971, 11399.214], [17.465, 22.815, 26.756, 22.52, 22.479, 6.023, 19.522, 37.357], [9131.83213806326, 2908.737377566834, 3268.533697650559, 1091.4485996064377, 5113.026496176964, 409.2202503940455, 1539.3954612643533, 942.2363841023258], [2642, 2643, 2644, 2645, 2646, 2647, 2648, 2649]], [0, 6840, [63283, 63303, 63317, 63331, 63349, 63364], [37691.704, 37760.788, 37771.006, 37677.433, 37714.583, 37799.278], [11891.569, 11929.285, 11930.236, 11902.502, 11878.047, 11922.034], [24.595, 29.627, 28.061, 26.816, 16.112, 26.001], [1400.8226202279666, 1383.1951146449032, 1161.0924345846076, 4053.8901872539377, 822.3368854441756, 621.2065629849667], [2651, 2652, 2653, 2654, 2655, 2656]], [1, 6847, [63379, 63399, 63416, 63431, 63444, 63459, 63478, 63494, 63508, 63523, 63537, 63551, 63561, 63572, 63586, 63604], [34335.277, 34409.893, 34385.279, 34438.871, 34484.709, 34459.853, 34490.126, 34501.987, 34484.227, 34448.66, 34405.066, 34433.335, 34454.109, 34544.346, 34488.748, 34440.761], [52301.923, 52423.656, 52455.152, 52423.941, 52396.173, 52414.538, 52386.553, 52406.361, 52420.967, 52430.286, 52468.987, 52445.535, 52402.743, 52344.982, 52408.661, 52438.763], [15.53, 17.644, 12.92, 16.158, 11.516, 19.231, 11.28, 14.712, 17.009, 20.453, 15.361, 16.184, 16.241, 19.013, 22.857, 16.894], [28191.617204786013, 3395.402524628505, 2509.652434405028, 2052.462572745551, 3130.6805318369356, 2808.9217716167145, 3385.5994909147653, 4119.147875243374, 2492.324723462353, 1834.1868845209476, 1909.310393539548, 2554.2198541740363, 1695.8302119438724, 2496.7041308656894, 1508.7236589085605, 2334.1997017074846], [2657, 2658, 2659, 2660, 2661, 2662, 2663, 2664, 2665, 2666, 2667, 2668, 2669, 2670, 2671, 2672]], [1, 6875, [63739, 63763, 63782, 63805, 63829], [34494.303, 34485.782, 34495.494, 34452.899, 34508.839], [52410.868, 52399.708, 52430.327, 52378.256, 52387.791], [15.646, 15.327, 19.293, 13.182, 15.245], [2095.9995811533645, 2227.9881453708, 1506.450067154264, 2381.3451833659037, 1488.0566618233697], [2679, 2680, 2681, 2682, 2683]], [1, 6907, [64079, 64099, 64114, 64138, 64156, 64179, 64193, 64205, 64219, 64237, 64250, 64273], [34586.417, 34452.316, 34552.728, 34453.27, 34585.996, 34549.19, 34540.954, 34510.155, 34553.04, 34549.43, 34560.785, 34577.647], [52415.996, 52428.199, 52461.246, 52355.804, 52453.081, 52413.069, 52442.234, 52452.981, 52462.822, 52459.749, 52352.58, 52426.101], [22.839, 26.189, 26.734, 16.292, 21.709, 21.181, 22.094, 17.919, 27.391, 17.442, 29.036, 22.311], [491.3316875532549, 1321.2073270512956, 1352.9749037230313, 17983.523452213896, 1376.1133255069406, 1916.4964984522805, 1498.361018280693, 1228.9222758293715, 1370.3981801231919, 1288.7089195298342, 1351.5784759623484, 1016.9995701697442], [2698, 2699, 2700, 2701, 2702, 2703, 2704, 2705, 2706, 2707, 2708, 2709]], [1, 6952, [64574, 64598, 64623, 64644, 64670, 64696, 64727, 64756, 64784, 64809, 64841], [34498.65, 34449.527, 34404.912, 34479.712, 34460.02, 34450.431, 34452.789, 34494.277, 34476.748, 34480.11, 34508.96], [52269.372, 52143.07, 52271.639, 52264.161, 52210.379, 52224.418, 52264.296, 52279.993, 52298.899, 52305.732, 52460.949], [36.946, 18.364, 38.846, 20.402, 30.749, 11.69, 27.852, 20.28, 27.466, 20.499, 18.285], [1179.1099908814372, 1213.9275775616254, 917.0786610233415, 1711.018920392425, 810.7958967666268, 703.7559187307219, 1756.5567235722951, 955.9470245727064, 1175.5153712486112, 1936.559842294199, 1538.111148308541], [2729, 2730, 2731, 2732, 2733, 2734, 2735, 2736, 2737, 2738, 2739]], [0, 6961, [64645, 64672, 64698, 64729, 64758], [37804.749, 37824.016, 37836.46, 37801.464, 37832.703], [11788.102, 11808.437, 11817.288, 11789.451, 11839.129], [21.461, 24.285, 26.983, 23.064, 14.302], [2487.629582154471, 1034.6637016222821, 2452.609916071428, 1339.8485046761932, 573.441255717034], [2732, 2733, 2734, 2735, 2736]], [0, 6978, [64865, 64891, 64915, 64939, 64971], [38942.883, 38837.182, 38845.472, 38823.625, 38884.252], [12616.299, 12536.162, 12565.183, 12568.199, 12568.108], [14.035, 17.842, 13.659, 20.906, 24.524], [482.975197246004, 902.3189567763864, 1132.6153123221716, 1926.6328344318104, 929.1547019110806], [2740, 2741, 2742, 2743, 2744]], [1, 6995, [65070, 65094, 65117, 65136, 65159, 65179, 65195, 65210, 65224, 65242, 65263, 65281, 65302], [35971.019, 35990.147, 35966.756, 35947.567, 35963.519, 35961.433, 36008.363, 35946.775, 35933.264, 35944.225, 35956.099, 35945.171, 35961.518], [52083.266, 52097.645, 52097.617, 52110.493, 52120.247, 52062.903, 52093.292, 52157.323, 52074.91, 52190.727, 52130.469, 52151.093, 52267.778], [14.741, 18.408, 21.493, 15.242, 16.469, 20.153, 14.703, 12.923, 9.488, 15.171, 13.356, 21.908, 26.532], [1172.2604890258335, 1046.0247420544797, 999.6604293711285, 847.1025095531996, 1312.1543718705673, 1109.1217521551198, 1119.4386683098714, 1771.443500490224, 443.6488967366821, 1201.2901731724478, 1522.1701044219947, 1019.2346220338941, 771.7264269016722], [2749, 2750, 2751, 2752, 2753, 2754, 2755, 2756, 2757, 2758, 2759, 2760, 2761]], [0, 7013, [65286, 65305, 65324, 65349, 65370, 65397, 65419, 65436, 65458, 65481], [38245.886, 38281.192, 38278.194, 38245.891, 38283.383, 38247.875, 38189.38, 38120.421, 37930.559, 38115.486], [11795.363, 11760.704, 11757.478, 11731.728, 11765.992, 11774.073, 11672.756, 11683.584, 11567.016, 11717.361], [20.273, 10.959, 16.969, 20.222, 28.323, 16.904, 15.951, 29.527, 37.974, 33.803], [979.4822992508724, 1099.9659016592639, 1297.3525186174943, 2871.0492284545185, 848.2920842237179, 1287.2961751591984, 407.106135684792, 4884.984863934118, 1330.6754289925927, 10077.842573230706], [2760, 2761, 2762, 2763, 2764, 2765, 2766, 2767, 2768, 2769]], [1, 7018, [65321, 65346, 65367, 65396, 65417], [34571.985, 34730.027, 34759.936, 34784.243, 34739.086], [52334.81, 52149.585, 52167.113, 52129.531, 52171.507], [24.893, 20.319, 12.829, 12.566, 15.31], [1991.3485837155374, 1263.6527123012013, 1614.2046301613095, 1703.0072444314644, 1398.018558103713], [2762, 2763, 2764, 2765, 2766]], [0, 7023, [65398, 65420, 65437, 65460, 65482], [38562.182, 38512.941, 38558.141, 38639.788, 38554.35], [12412.176, 12394.72, 12378.978, 12473.856, 12454.729], [17.268, 22.161, 21.762, 31.477, 37.544], [781.7757101919434, 661.3044866994147, 733.1180019245438, 8165.67181611733, 1416.7974894530691], [2765, 2766, 2767, 2768, 2769]], [1, 7029, [65457, 65479, 65497, 65514, 65531, 65553, 65568, 65584, 65601, 65618, 65633, 65657, 65677, 65690, 65713, 65727, 65742, 65756, 65767, 65785, 65798, 65823, 65839], [34723.632, 34644.807, 34644.318, 34664.988, 34655.318, 34679.333, 34678.902, 34758.209, 34703.19, 34722.999, 34634.256, 34680.038, 34729.88, 34756.497, 34703.485, 34745.657, 34712.671, 34702.313, 34735.995, 34761.911, 34758.902, 34775.617, 34799.083], [52142.504, 52204.618, 52214.546, 52213.103, 52189.817, 52201.167, 52173.321, 52175.81, 52224.202, 52163.678, 52204.257, 52167.181, 52171.598, 52139.737, 52148.237, 52140.247, 52151.99, 52152.832, 52120.875, 52153.172, 52145.467, 52138.212, 52139.224], [24.831, 18.639, 17.673, 19.851, 15.291, 21.54, 22.066, 13.763, 19.707, 16.054, 23.308, 16.865, 15.529, 11.717, 9.448, 19.007, 19.598, 19.873, 25.66, 15.276, 10.926, 15.828, 15.552], [1507.7524684664677, 2505.1118988339795, 6227.20401717589, 4424.011129502817, 3817.6153825564425, 6855.601480472846, 1991.0807886216633, 1704.9275791955165, 3599.7491078834255, 1917.4582010023944, 3598.6584495545926, 2651.5649961481795, 2263.847473062218, 1151.6121660537506, 45272.09594514647, 1375.8584711193362, 1575.9891799254415, 1653.0125382428528, 1284.0385534764387, 827.9505623710282, 1336.521476983279, 799.6262772537654, 907.0532924079698], [2768, 2769, 2770, 2771, 2772, 2773, 2774, 2775, 2776, 2777, 2778, 2779, 2780, 2781, 2782, 2783, 2784, 2785, 2786, 2787, 2788, 2789, 2790]], [0, 7030, [65461, 65483, 65499, 65516, 65536, 65555, 65570, 65585], [38793.828, 38647.737, 38771.2, 38703.322, 38727.586, 38718.489, 38669.629, 38694.485], [12890.702, 12720.662, 12883.715, 12853.799, 12851.401, 12819.665, 12853.471, 12819.724], [16.91, 33.316, 11.26, 17.792, 17.017, 15.792, 16.15, 13.962], [1058.4649363282913, 3904.9810642032935, 983.3141908314892, 951.2858055559483, 891.4745091207861, 981.5072230691511, 1271.1922221254893, 814.0244118101505], [2768, 2769, 2770, 2771, 2772, 2773, 2774, 2775]], [0, 7041, [65619, 65640, 65659, 65680, 65693], [38640.532, 38605.511, 38651.625, 38706.228, 38718.943], [12828.517, 12841.549, 12824.267, 12824.17, 12861.576], [32.653, 26.237, 31.838, 15.21, 16.327], [681.1204457467659, 1037.1078932489452, 1753.1684789734045, 563.3529414052707, 853.5333005853375], [2777, 2778, 2779, 2780, 2781]], [1, 7074, [65824, 65840, 65862, 65887, 65917], [35775.303, 35807.442, 35807.602, 35787.482, 35817.204], [52937.361, 52895.284, 52925.42, 52890.897, 52897.244], [10.714, 12.93, 10.523, 14.4, 14.399], [852.3483152301183, 1081.5504622618241, 729.1993553716678, 1877.967554603731, 1723.9707117732255], [2789, 2790, 2791, 2792, 2793]], [1, 7084, [65915, 65944, 65975, 66008, 66035, 66064, 66096, 66120, 66147, 66173, 66199, 66227, 66250, 66279, 66311, 66342, 66369, 66396, 66432], [34391.544, 34468.09, 34367.87, 34391.224, 34412.23, 34372.452, 34395.049, 34349.082, 34399.735, 34355.555, 34366.561, 34382.622, 34398.025, 34335.173, 34421.268, 34349.643, 34337.655, 34370.776, 34448.719], [52428.576, 52268.742, 52467.434, 52453.959, 52478.449, 52463.2, 52472.898, 52506.309, 52464.972, 52514.109, 52507.874, 52482.584, 52443.494, 52471.12, 52379.537, 52496.279, 52487.156, 52494.735, 52385.067], [28.237, 31.806, 26.89, 16.042, 15.667, 13.477, 17.172, 12.924, 12.642, 10.194, 9.867, 15.554, 16.101, 17.556, 26.715, 16.448, 18.022, 19.967, 40.961], [1411.5343912098167, 4683.733047437705, 1911.6256357689244, 1904.0900736590622, 1867.173214198142, 2189.477564609605, 2317.8786362331307, 1846.3239835573613, 2408.3765454544796, 2464.5221872967413, 2559.3940046255357, 1584.4055693086439, 1392.2672718261435, 1451.9517309670327, 8113.409584117613, 1403.0780262406643, 2247.794773131987, 1348.5757597502466, 2172.1746151209877], [2793, 2794, 2795, 2796, 2797, 2798, 2799, 2800, 2801, 2802, 2803, 2804, 2805, 2806, 2807, 2808, 2809, 2810, 2811]], [0, 7086, [65918, 65947, 65981, 66013, 66039, 66068, 66101, 66123, 66151, 66178, 66204, 66232, 66255, 66285, 66317, 66346, 66376, 66405, 66438, 66469, 66500, 66525, 66553, 66579, 66602], [38388.294, 38391.764, 38344.473, 38362.54, 38311.732, 38309.482, 38240.711, 38267.174, 38335.468, 38304.371, 38278.15, 38343.402, 38244.619, 38253.86, 38327.816, 38335.714, 38314.641, 38356.242, 38341.699, 38254.414, 38273.884, 38326.473, 38316.324, 38266.941, 38239.791], [11592.01, 11598.977, 11548.78, 11560.384, 11580.168, 11468.086, 11478.397, 11463.87, 11571.233, 11565.138, 11503.14, 11544.984, 11436.864, 11451.731, 11515.588, 11552.281, 11524.277, 11562.309, 11555.028, 11519.132, 11463.333, 11536.552, 11543.024, 11530.938, 11464.602], [11.492, 11.828, 15.223, 16.939, 21.24, 15.664, 18.006, 13.071, 19.322, 20.178, 18.081, 20.716, 22.323, 30.025, 19.16, 27.012, 21.023, 25.742, 19.461, 17.365, 26.008, 20.789, 19.911, 22.09, 27.767], [487.9567950944113, 1489.8092763157729, 1537.6383569344432, 930.7054779902784, 2106.151700834911, 1573.036915963237, 3442.5324000067026, 2612.3898410708834, 1403.5135106585533, 1251.9406945268947, 1296.6168034060217, 1504.7915010357792, 2113.1788099919772, 1667.8264145259436, 1125.6758217283025, 1349.3447144675529, 2499.1601503465895, 1437.797188386161, 1286.171455531775, 480.56227916529565, 1180.4380626894185, 1606.8518959872306, 1380.255842925486, 13680.552696470275, 893.67824895495], [2793, 2794, 2795, 2796, 2797, 2798, 2799, 2800, 2801, 2802, 2803, 2804, 2805, 2806, 2807, 2808, 2809, 2810, 2811, 2812, 2813, 2814, 2815, 2816, 2817]], [0, 7093, [65980, 66012, 66038, 66067, 66100, 66122, 66150, 66176, 66203], [37885.626, 37919.114, 37835.409, 37900.016, 37894.636, 37887.908, 37901.545, 37883.502, 37827.859], [12170.697, 12146.926, 12115.718, 12139.351, 12173.37, 12226.691, 12213.492, 12200.949, 12171.578], [18.184, 16.122, 13.439, 16.193, 15.965, 13.06, 17.523, 21.515, 19.015], [1273.5109017796472, 1222.8259237662328, 634.4772569306056, 1094.169583987046, 1433.839124843897, 1243.3418541504518, 1859.6687272653062, 922.3019907628858, 928.1471095514847], [2795, 2796, 2797, 2798, 2799, 2800, 2801, 2802, 2803]], [1, 7115, [66174, 66201, 66229, 66253, 66281, 66313, 66344, 66371, 66398, 66434, 66465], [35947.309, 35903.0, 35936.215, 35926.512, 35921.095, 35915.096, 35871.335, 35994.364, 35944.73, 35925.679, 35891.179], [52940.828, 52963.303, 52920.708, 52895.828, 52937.908, 52927.997, 52937.525, 52947.031, 52926.398, 52996.178, 52958.96], [24.24, 10.222, 17.966, 26.05, 25.8, 14.509, 31.161, 27.121, 30.999, 11.342, 24.299], [792.4990261645208, 1635.0134467474822, 1197.992703462662, 1823.1348956605473, 1129.1827812362512, 1352.5371397654021, 1494.5566488588238, 429.8922671945227, 639.8458216181984, 1452.4939356453785, 923.1635270118024], [2802, 2803, 2804, 2805, 2806, 2807, 2808, 2809, 2810, 2811, 2812]], [1, 7116, [66200, 66228, 66251, 66280, 66312, 66343, 66370, 66397, 66433, 66464, 66497, 66523, 66551, 66577, 66599, 66623, 66647], [34795.019, 34618.136, 34669.659, 34589.859, 34602.782, 34609.958, 34588.004, 34622.123, 34620.67, 34565.809, 34623.477, 34668.184, 34610.083, 34648.399, 34619.054, 34641.826, 34606.933], [51972.193, 52080.836, 52016.946, 52043.066, 52058.542, 52088.845, 52118.871, 52095.899, 52025.041, 52093.398, 52034.358, 52026.219, 52046.621, 52050.443, 52060.041, 52051.503, 52090.248], [16.833, 23.919, 38.666, 17.61, 17.782, 17.363, 28.843, 23.872, 17.858, 16.508, 12.36, 20.496, 15.438, 13.549, 10.24, 18.746, 17.393], [458.71191721315296, 1572.1538921828826, 1056.6609173633894, 1046.006745075679, 2339.633934882692, 2335.5474537167897, 2451.57846593211, 3940.5939864082698, 1333.2296412277676, 1395.4784601969586, 2096.4255162702525, 1990.7437579805853, 1514.1160745971401, 1768.7320642151997, 1697.9522055137395, 1079.5044457049373, 1627.699050348921], [2803, 2804, 2805, 2806, 2807, 2808, 2809, 2810, 2811, 2812, 2813, 2814, 2815, 2816, 2817, 2818, 2819]], [0, 7117, [66202, 66231, 66254, 66283, 66315, 66345, 66375, 66400, 66435, 66467, 66499, 66524, 66552, 66578, 66601, 66624, 66649, 66671, 66696, 66721, 66751, 66774, 66795, 66820, 66845, 66870, 66890, 66911, 66936, 66951, 66967, 66986, 67007], [37236.057, 37243.015, 37237.355, 37260.797, 37274.514, 37312.589, 37306.529, 37382.225, 37305.872, 37280.961, 37283.021, 37333.264, 37296.721, 37299.54, 37307.031, 37337.332, 37276.042, 37304.654, 37315.816, 37271.414, 37298.166, 37283.075, 37313.919, 37240.763, 37278.029, 37325.422, 37297.122, 37250.234, 37269.508, 37323.756, 37260.188, 37283.908, 37270.062], [10705.396, 10740.508, 10685.56, 10752.333, 10686.931, 10703.858, 10716.721, 10676.781, 10706.665, 10699.17, 10700.921, 10721.223, 10690.451, 10715.813, 10728.306, 10714.395, 10729.298, 10704.075, 10737.805, 10670.928, 10732.849, 10695.355, 10737.256, 10740.499, 10710.979, 10696.009, 10649.102, 10712.035, 10712.633, 10758.794, 10723.677, 10702.161, 10721.944], [12.861, 14.887, 11.94, 16.006, 9.432, 14.892, 14.128, 21.414, 11.614, 12.664, 22.982, 17.995, 10.916, 13.234, 16.257, 13.217, 23.055, 11.371, 15.378, 11.717, 13.483, 10.931, 17.763, 26.845, 17.683, 17.043, 14.38, 17.223, 21.106, 32.627, 25.007, 15.652, 17.822], [462.0420626067789, 628.5748484290473, 443.3001670717093, 569.3449019057048, 1955.6865313705935, 2174.4152339664815, 1388.8146515752917, 666.804770916751, 1027.8646887895327, 1836.0022374787877, 1742.0170144145873, 1473.9576209062093, 1900.6399194017147, 2306.301577066486, 1858.7219129287635, 3048.773859945846, 927.8630791481885, 2202.374753300846, 1549.7395997068954, 1107.0021026957338, 2050.717875315831, 1257.70041133623, 1053.860499322306, 1124.4271797838617, 1056.7480238247622, 1151.1102057889573, 1346.1036679449142, 673.7629963253464, 1445.0642772386484, 1739.3434394395522, 2441.7890636785237, 551.2637882793844, 839.4390415150103], [2803, 2804, 2805, 2806, 2807, 2808, 2809, 2810, 2811, 2812, 2813, 2814, 2815, 2816, 2817, 2818, 2819, 2820, 2821, 2822, 2823, 2824, 2825, 2826, 2827, 2828, 2829, 2830, 2831, 2832, 2833, 2834, 2835]], [0, 7124, [66286, 66318, 66347, 66377, 66404, 66439, 66470, 66502, 66526, 66554, 66580, 66603, 66625, 66650, 66672, 66697, 66722, 66752, 66775, 66796, 66822, 66847, 66871, 66891, 66912, 66937, 66952, 66968, 66987, 67008, 67025, 67046, 67066, 67081, 67104], [38376.175, 38365.037, 38364.803, 38324.474, 38425.515, 38325.31, 38345.491, 38272.047, 38336.078, 38364.908, 38317.486, 38342.644, 38360.806, 38301.864, 38374.314, 38292.481, 38332.815, 38338.125, 38309.568, 38367.0, 38325.667, 38362.58, 38332.7, 38322.396, 38317.585, 38358.392, 38331.157, 38319.083, 38312.424, 38352.189, 38264.51, 38354.32, 38321.571, 38336.834, 38300.814], [12507.248, 12617.844, 12592.476, 12623.7, 12562.042, 12616.543, 12601.799, 12603.283, 12601.104, 12625.907, 12613.132, 12653.722, 12656.042, 12617.936, 12616.472, 12600.044, 12614.47, 12645.726, 12546.908, 12401.708, 12577.421, 12628.168, 12627.081, 12595.504, 12606.047, 12571.017, 12671.291, 12587.08, 12621.346, 12679.072, 12608.76, 12680.663, 12686.189, 12684.492, 12564.562], [35.126, 18.029, 16.497, 13.085, 25.36, 11.978, 12.901, 10.9, 16.814, 15.886, 11.148, 18.911, 20.87, 13.13, 20.058, 13.075, 19.729, 15.061, 29.072, 3.525, 11.192, 14.832, 13.486, 18.36, 17.401, 16.321, 19.024, 19.129, 12.589, 28.414, 16.36, 22.569, 22.956, 14.701, 25.861], [2370.001764592923, 1494.3439669657355, 1441.9174125747065, 1628.840086329148, 7031.973862553778, 1620.9830497913008, 1628.4160757476284, 1248.5337055153636, 1800.6160951883937, 1359.7357650136598, 1099.620213232629, 1479.556318692447, 2378.6815706747125, 1349.320402615645, 2083.7721110274656, 1400.6500356230295, 1010.458413709395, 1261.5694508158226, 935.5827910212068, 345.7495378819512, 1433.8675761785469, 1555.4360560195287, 1760.7616390953194, 1877.3944115179477, 1331.315900208986, 1253.766822850298, 1045.8589821751855, 1460.0935727185815, 899.9883656641717, 1789.3983720327312, 433.0351976953518, 2789.063230489072, 1133.904312602283, 846.7461007146529, 536.2499417862963], [2806, 2807, 2808, 2809, 2810, 2811, 2812, 2813, 2814, 2815, 2816, 2817, 2818, 2819, 2820, 2821, 2822, 2823, 2824, 2825, 2826, 2827, 2828, 2829, 2830, 2831, 2832, 2833, 2834, 2835, 2836, 2837, 2838, 2839, 2840]], [0, 7144, [66626, 66651, 66673, 66698, 66723], [38495.442, 38479.65, 38367.202, 38467.408, 38414.187], [11678.027, 11611.124, 11583.101, 11593.624, 11601.429], [3.177, 15.652, 25.283, 15.973, 31.598], [308.4177470117781, 1141.052780722921, 2289.5734451295584, 1630.9834312141304, 1124.0371083469677], [2818, 2819, 2820, 2821, 2822]], [1, 7148, [66648, 66669, 66695, 66720, 66750, 66773, 66794, 66818, 66843, 66869, 66888, 66910, 66934, 66950, 66965, 66985, 67006], [35603.428, 35583.814, 35603.252, 35604.993, 35580.885, 35610.172, 35572.705, 35589.695, 35619.956, 35588.002, 35614.063, 35610.275, 35631.118, 35601.216, 35594.391, 35597.672, 35580.658], [52842.761, 52860.311, 52850.038, 52861.782, 52829.38, 52844.346, 52800.089, 52853.863, 52824.464, 52851.37, 52854.207, 52792.272, 52867.632, 52774.414, 52851.525, 52858.975, 52874.467], [14.175, 16.939, 19.753, 15.745, 25.653, 16.254, 21.256, 16.774, 19.142, 16.383, 14.32, 14.478, 20.079, 22.329, 18.979, 12.69, 22.463], [2080.4361092532117, 2093.5209033066712, 1015.0395563907897, 836.2384513685013, 1060.8162187331975, 1282.08948167295, 1127.9523766646612, 1284.7062316862198, 968.9312622367198, 756.6628654990567, 1233.2435501026202, 1055.4333103688546, 1538.9337854445432, 3780.2343935274876, 1157.3727014858655, 902.2824632422299, 759.5990390210421], [2819, 2820, 2821, 2822, 2823, 2824, 2825, 2826, 2827, 2828, 2829, 2830, 2831, 2832, 2833, 2834, 2835]], [0, 7159, [66753, 66777, 66798, 66823, 66849, 66872, 66892, 66914, 66938, 66953, 66969, 66989, 67009, 67026], [39266.616, 39277.917, 39303.857, 39268.798, 39269.067, 39269.487, 39256.138, 39207.896, 39237.29, 39269.399, 39249.63, 39233.59, 39245.069, 39232.031], [12353.86, 12417.809, 12404.885, 12331.392, 12346.6, 12385.005, 12354.906, 12449.87, 12379.53, 12372.299, 12377.106, 12439.778, 12359.242, 12384.781], [22.0, 17.209, 19.445, 13.787, 14.674, 12.381, 12.261, 34.234, 10.126, 15.665, 15.192, 23.311, 25.901, 16.071], [957.6318760484336, 1052.7535881277063, 890.7615215136974, 881.4880820599785, 1074.061091807689, 656.9093924654278, 1184.4414676239935, 1260.9776364106551, 1277.6958722726883, 1560.0443341506686, 836.5725664789, 1884.382401667212, 1592.9536042467905, 1072.8522113162037], [2823, 2824, 2825, 2826, 2827, 2828, 2829, 2830, 2831, 2832, 2833, 2834, 2835, 2836]], [1, 7160, [66772, 66793, 66817, 66842, 66868, 66887, 66909, 66933, 66949, 66964, 66984, 67005, 67023, 67042, 67061, 67079, 67101, 67125, 67134, 67140, 67152, 67164, 67182, 67197, 67212, 67232, 67256, 67269, 67292, 67308, 67320, 67337, 67348, 67361, 67381, 67401], [34663.432, 34608.138, 34617.168, 34683.605, 34671.327, 34708.718, 34682.205, 34700.674, 34709.37, 34696.904, 34669.657, 34625.307, 34640.109, 34755.79, 34623.578, 34626.034, 34614.796, 34654.634, 34641.815, 34625.233, 34620.472, 34606.508, 34655.287, 34563.77, 34534.558, 34582.27, 34565.522, 34668.422, 34590.445, 34570.591, 34619.098, 34585.43, 34579.88, 34601.789, 34588.14, 34567.276], [52042.214, 52046.754, 52103.849, 52232.649, 52327.108, 52397.571, 52328.387, 52381.175, 52353.448, 52370.677, 52355.122, 52214.033, 52262.232, 52401.405, 52374.448, 52298.897, 52279.999, 52392.244, 52174.942, 52058.321, 52095.328, 52084.195, 52069.369, 52167.048, 52076.049, 52092.252, 51998.009, 52041.076, 52085.41, 52063.314, 52175.597, 52023.977, 52153.442, 52041.725, 52084.814, 52080.077], [34.607, 26.804, 12.723, 29.005, 23.779, 18.785, 22.298, 16.482, 18.481, 22.743, 16.68, 40.731, 27.753, 20.301, 24.485, 21.653, 22.51, 28.062, 38.435, 15.392, 13.739, 18.346, 18.84, 33.476, 27.349, 17.339, 33.713, 20.36, 23.352, 26.568, 26.182, 25.278, 26.083, 18.823, 22.288, 20.539], [1065.0233252419464, 601.5825021385787, 340.0732121005033, 6973.619519534839, 1115.2907974721834, 971.9025209530636, 2640.356165048883, 1261.0690336098814, 2352.2839981062716, 1255.9246981684487, 2408.559373656147, 1557.373985380656, 3104.0364287176635, 654.8061003728052, 888.9763210011974, 3961.2804109088734, 1991.1294291195547, 1437.1576223060476, 1195.9394775678627, 1357.9296973744674, 1261.0581413730883, 785.8185605890594, 1676.0085132348017, 541.1341945347, 691.2428908194557, 1569.3479838417577, 983.6182142363066, 566.8779203028273, 1231.6338720415715, 1414.923443379298, 3786.879850659937, 857.4472999186464, 4297.598997146245, 1489.1026783776667, 1073.858659183401, 953.9890675032495], [2824, 2825, 2826, 2827, 2828, 2829, 2830, 2831, 2832, 2833, 2834, 2835, 2836, 2837, 2838, 2839, 2840, 2841, 2842, 2843, 2844, 2845, 2846, 2847, 2848, 2849, 2850, 2851, 2852, 2853, 2854, 2855, 2856, 2857, 2858, 2859]], [0, 7178, [67048, 67067, 67082, 67105, 67126, 67137], [39225.151, 39212.288, 39178.889, 39145.058, 39164.662, 39159.101], [12826.908, 12847.299, 12749.213, 12918.293, 12839.064, 12870.151], [32.158, 17.237, 15.555, 21.857, 14.278, 16.474], [949.8921523800299, 892.4174941995799, 872.9082595639674, 830.7386633509848, 796.9923461406948, 642.9760553930965], [2837, 2838, 2839, 2840, 2841, 2842]], [0, 7187, [67198, 67213, 67233, 67257, 67271], [37252.949, 37257.185, 37276.586, 37260.392, 37195.601], [10711.99, 10720.857, 10694.754, 10758.799, 10769.144], [20.635, 26.999, 15.858, 25.019, 22.71], [814.7103745104706, 649.970121723351, 941.1757414595834, 1508.9474798367103, 913.291502248603], [2847, 2848, 2849, 2850, 2851]], [0, 7197, [67310, 67323, 67340, 67351, 67367, 67385, 67405, 67424, 67439, 67459, 67476, 67501, 67522, 67541, 67554, 67574], [38370.742, 38414.288, 38506.213, 38388.848, 38378.866, 38344.611, 38533.681, 38570.62, 38340.372, 38531.453, 38678.356, 38672.685, 38665.496, 38589.721, 38551.082, 38681.295], [12638.427, 12708.414, 12720.789, 12700.121, 12679.071, 12647.242, 12698.653, 12665.908, 12676.095, 12769.369, 12842.635, 12829.15, 12840.931, 12785.865, 12736.844, 12824.694], [29.582, 20.76, 13.947, 22.207, 21.312, 32.841, 28.132, 30.728, 23.356, 25.462, 33.044, 20.961, 25.891, 22.962, 12.704, 29.501], [2975.7357198679465, 2339.6341829797766, 1538.4826384789853, 2224.3672162241232, 1919.7845861519304, 1042.5192009238037, 1767.740855353697, 3352.446864906934, 1372.4610568987791, 5030.435868902684, 3588.411258153909, 8337.375075777016, 4374.769300089869, 7480.6657765151995, 44920.930411506924, 3547.759198481249], [2853, 2854, 2855, 2856, 2857, 2858, 2859, 2860, 2861, 2862, 2863, 2864, 2865, 2866, 2867, 2868]], [0, 7200, [67349, 67365, 67384, 67403, 67422, 67437], [37275.647, 37256.76, 37258.675, 37294.219, 37315.573, 37232.538], [10734.098, 10710.119, 10702.622, 10710.069, 10721.511, 10690.564], [16.551, 28.438, 28.359, 18.599, 17.963, 24.32], [622.6997110174646, 632.8872107291118, 545.3306765489991, 668.4124796100107, 625.6257429354619, 655.2222221470532], [2856, 2857, 2858, 2859, 2860, 2861]], [0, 7220, [67607, 67627, 67648, 67662, 67683, 67698, 67714], [37232.077, 37376.972, 37222.148, 37247.223, 37308.421, 37244.868, 37273.294], [10769.384, 10749.011, 10736.957, 10734.061, 10737.829, 10707.097, 10675.67], [33.279, 31.196, 20.728, 21.91, 12.775, 13.894, 27.655], [559.9984673781199, 758.4292289925663, 1267.6100415018464, 867.4410257768252, 1140.3297935326532, 842.0535671113986, 1138.2030762582212], [2870, 2871, 2872, 2873, 2874, 2875, 2876]], [0, 7221, [67628, 67649, 67664, 67685, 67699, 67716, 67738, 67756], [38048.229, 38098.611, 38081.562, 38100.183, 38097.164, 38122.615, 38042.039, 38110.026], [11408.283, 11442.613, 11378.999, 11406.985, 11447.832, 11451.936, 11395.738, 11395.021], [21.681, 39.01, 22.037, 32.293, 28.287, 17.583, 29.947, 13.632], [1470.4882868426319, 1157.0277671391907, 1099.7025774003027, 605.4426204444027, 1585.003860448897, 942.7020076417102, 1091.0357035177108, 582.9639253148372], [2871, 2872, 2873, 2874, 2875, 2876, 2877, 2878]], [0, 7225, [67686, 67702, 67718, 67739, 67758], [38766.132, 38783.437, 38726.148, 38756.243, 38683.96], [13005.751, 12962.756, 12897.737, 12964.064, 12876.944], [23.136, 16.834, 25.178, 18.246, 19.199], [916.7881725047224, 1500.4541708699496, 1127.0155247500522, 1355.3083172584566, 26928.296679006166], [2874, 2875, 2876, 2877, 2878]], [1, 7245, [67934, 67952, 67973, 67993, 68008], [34567.874, 34629.068, 34592.772, 34667.269, 34598.069], [52426.531, 52535.535, 52528.952, 52510.224, 52523.957], [26.373, 26.355, 21.348, 20.431, 22.455], [1263.6769255283807, 1330.6638971793914, 884.693473006609, 1091.4189763228474, 1493.3572605913507], [2888, 2889, 2890, 2891, 2892]], [0, 7246, [67954, 67978, 67995, 68010, 68034, 68055, 68074], [38912.424, 38960.771, 38868.318, 38871.426, 38862.092, 38886.689, 38890.552], [12961.653, 12923.975, 12914.251, 12925.826, 12837.652, 12905.568, 12887.648], [30.6, 20.4, 18.387, 22.379, 11.729, 24.731, 22.053], [815.9445960370916, 1205.085757563922, 1229.5133776814396, 2544.5826123884794, 35419.13619459614, 875.0848405873897, 946.0532218444389], [2889, 2890, 2891, 2892, 2893, 2894, 2895]], [0, 7264, [68141, 68161, 68189, 68219, 68251], [38095.593, 38302.074, 38300.58, 38281.749, 38283.46], [12050.763, 11999.325, 11974.996, 12030.329, 11991.512], [35.61, 15.623, 18.474, 16.083, 17.958], [1427.2748645165386, 1880.6833028864046, 1129.0492876692542, 814.407520023667, 706.3148761006903], [2899, 2900, 2901, 2902, 2903]], [0, 7265, [68160, 68187, 68217, 68249, 68288, 68328, 68367, 68396, 68426, 68464, 68495], [37485.579, 37552.201, 37653.199, 37638.663, 37584.194, 37594.027, 37606.289, 37610.535, 37601.782, 37622.341, 37582.363], [11893.473, 11788.331, 11745.719, 11757.323, 11797.83, 11770.338, 11734.177, 11778.023, 11769.295, 11753.845, 11793.123], [17.877, 14.056, 18.887, 16.374, 24.848, 20.455, 21.6, 22.074, 16.198, 20.54, 26.189], [893.0062475799609, 6184.284621032794, 9032.646494744924, 14589.248493992667, 3005.8151116171985, 7618.4350276636205, 7968.921382769391, 4441.145817159803, 11340.494802107414, 10299.41986897604, 3186.4224589637565], [2900, 2901, 2902, 2903, 2904, 2905, 2906, 2907, 2908, 2909, 2910]], [1, 7271, [68158, 68184, 68214, 68244, 68284, 68322, 68359, 68391, 68421, 68459, 68492, 68520, 68549, 68584, 68617, 68652, 68682], [33721.697, 33748.88, 33712.151, 33705.995, 33702.125, 33691.039, 33586.771, 33648.204, 33583.221, 33646.461, 33638.768, 33658.565, 33703.174, 33618.178, 33644.379, 33679.019, 33614.573], [51970.886, 51956.675, 51944.33, 51911.69, 51957.491, 51953.952, 51931.51, 51934.445, 51946.106, 51923.691, 51970.95, 51929.73, 51926.749, 51929.913, 51929.182, 51957.416, 51914.978], [13.051, 19.201, 10.8, 14.873, 13.324, 13.288, 21.765, 21.444, 20.931, 27.825, 22.529, 13.192, 16.84, 23.178, 22.536, 20.209, 16.975], [1573.8404240777613, 1549.6787107352225, 1521.9422972431148, 1667.6708144533086, 1719.8755978383097, 1794.435691440628, 1182.6440116321864, 2558.5101535702624, 1216.9531604159026, 973.3678124310143, 3568.526320358309, 1332.906797183327, 808.372386444189, 1207.1668534985533, 1258.2002727116599, 2432.7884163438816, 922.9052989553841], [2900, 2901, 2902, 2903, 2904, 2905, 2906, 2907, 2908, 2909, 2910, 2911, 2912, 2913, 2914, 2915, 2916]], [1, 7279, [68213, 68243, 68283, 68321, 68358, 68389, 68420, 68458, 68491, 68519, 68547], [32638.775, 32609.645, 32679.899, 32673.824, 32689.139, 32645.189, 32675.95, 32615.733, 32648.584, 32681.8, 32645.227], [52477.419, 52461.795, 52489.027, 52472.351, 52476.734, 52484.909, 52428.694, 52514.942, 52465.128, 52481.36, 52499.804], [11.626, 12.2, 8.333, 20.421, 10.114, 18.444, 16.912, 16.013, 16.219, 10.102, 14.076], [2080.3523857145788, 1510.2008670284213, 905.2390027922852, 805.4574697701365, 1324.7697737638111, 1058.9567815515027, 1115.0578550050723, 446.5906430568997, 1666.6844564428384, 1805.1109883365737, 801.7209489592834], [2902, 2903, 2904, 2905, 2906, 2907, 2908, 2909, 2910, 2911, 2912]], [1, 7280, [68216, 68248, 68287, 68325, 68362, 68394, 68423, 68461, 68494, 68522, 68551], [35526.714, 35537.435, 35411.933, 35350.893, 35532.046, 35530.292, 35559.252, 35563.199, 35540.374, 35521.812, 35510.232], [51944.539, 51965.023, 51996.712, 52023.717, 51958.464, 51977.93, 51989.228, 51956.417, 51977.748, 51961.709, 51973.308], [17.571, 13.649, 23.991, 15.972, 9.46, 17.996, 21.0, 27.665, 15.501, 20.931, 20.208], [1854.6152849369132, 1417.7446223801614, 3242.948125630183, 29647.973393942124, 1491.9472931125672, 1659.7079647951414, 1619.1667536144378, 775.7291544974585, 671.0169735224886, 1588.1001357244884, 892.4690422391526], [2902, 2903, 2904, 2905, 2906, 2907, 2908, 2909, 2910, 2911, 2912]], [0, 7281, [68218, 68250, 68289, 68329, 68368, 68397, 68427, 68465, 68497, 68523, 68554, 68588, 68623, 68657, 68689, 68717, 68746, 68771, 68797, 68828, 68856, 68879, 68906, 68937, 68964, 68982, 69002, 69025, 69048, 69071, 69093, 69114, 69138, 69155, 69171, 69192, 69215, 69236, 69257, 69282], [37784.768, 37876.155, 37890.256, 37869.227, 37888.758, 37924.355, 37908.387, 37881.74, 37914.062, 37908.025, 37953.692, 37920.822, 37951.615, 37919.123, 37938.358, 37935.133, 37923.239, 37919.262, 37884.306, 37936.776, 37954.819, 37954.052, 37904.399, 37917.881, 37881.271, 37894.782, 37917.617, 37900.237, 37869.88, 37912.766, 37917.65, 37890.059, 37880.209, 37920.331, 37866.568, 37870.413, 37888.161, 37875.438, 37906.025, 37868.385], [11500.551, 11325.904, 11311.335, 11314.967, 11340.306, 11420.174, 11372.775, 11378.863, 11332.006, 11351.89, 11352.794, 11310.911, 11376.154, 11434.863, 11335.029, 11305.696, 11332.962, 11354.821, 11319.084, 11319.383, 11344.512, 11342.226, 11342.414, 11355.334, 11357.286, 11324.002, 11270.604, 11315.5, 11286.175, 11328.051, 11298.181, 11324.866, 11299.7, 11294.511, 11305.859, 11324.36, 11285.578, 11314.183, 11304.514, 11268.079], [26.949, 16.738, 11.245, 11.02, 14.951, 18.43, 20.383, 23.962, 17.387, 17.612, 18.252, 12.9, 19.254, 32.657, 13.989, 14.084, 14.32, 17.029, 15.383, 14.162, 19.257, 23.256, 14.979, 20.817, 20.962, 15.798, 12.121, 12.482, 18.667, 15.984, 9.532, 18.35, 15.678, 14.636, 22.485, 15.903, 8.43, 11.063, 11.654, 9.513], [4638.825718004342, 2176.937353240279, 1256.1010185619393, 1887.4618605863006, 2144.4004527077454, 12500.716247972043, 3314.3344565108932, 3351.2647483660035, 2046.6675965425459, 2458.7897873622123, 4045.4204782736165, 887.6475471367594, 2701.3539756703603, 2391.6350192105956, 2639.805938564506, 2245.21034222904, 1697.5880128044278, 2013.6264536950648, 1774.584814839465, 1878.3576911548416, 2887.611220837054, 1152.0058348778798, 1966.8845817131373, 1699.335593102042, 1041.4091999896139, 1286.6208296980728, 1155.7117399272645, 1429.19423631158, 1321.661341682246, 1751.3807619120614, 1524.0661254591264, 1530.7512055238283, 1222.0705814733572, 845.3857907807256, 2110.7294678965704, 1204.6894774486482, 1304.988589039927, 1541.2616778161375, 1375.902440598956, 1082.5510470733345], [2902, 2903, 2904, 2905, 2906, 2907, 2908, 2909, 2910, 2911, 2912, 2913, 2914, 2915, 2916, 2917, 2918, 2919, 2920, 2921, 2922, 2923, 2924, 2925, 2926, 2927, 2928, 2929, 2930, 2931, 2932, 2933, 2934, 2935, 2936, 2937, 2938, 2939, 2940, 2941]], [0, 7283, [68290, 68330, 68370, 68398, 68428, 68467, 68498, 68524, 68555, 68590, 68624, 68659, 68690, 68718, 68748], [38299.004, 38298.448, 38394.689, 38414.345, 38419.945, 38371.992, 38413.294, 38416.272, 38507.967, 38451.003, 38508.214, 38440.845, 38457.76, 38481.898, 38393.952], [12609.757, 12558.073, 12611.402, 12606.221, 12653.714, 12654.074, 12635.193, 12619.703, 12669.385, 12612.711, 12761.08, 12803.67, 12806.501, 12792.529, 12695.23], [22.526, 18.62, 12.785, 21.464, 15.878, 13.597, 14.174, 9.6, 11.483, 24.467, 25.804, 22.208, 21.62, 26.688, 28.391], [1123.3434589722083, 2072.7749963924384, 4340.589346060864, 2864.987857681048, 5119.463111639747, 4863.695711669586, 4140.024412133222, 4354.280027938062, 2485.7532703075112, 1028.9177074958754, 937.9446513581161, 621.7687396646927, 1245.3365208470937, 2219.528858913333, 1821.907139762602], [2904, 2905, 2906, 2907, 2908, 2909, 2910, 2911, 2912, 2913, 2914, 2915, 2916, 2917, 2918]], [0, 7302, [68552, 68587, 68621, 68656, 68686, 68715, 68744, 68769, 68796, 68827, 68854], [37198.395, 37262.98, 37181.628, 37189.98, 37212.649, 37177.837, 37211.406, 37169.297, 37202.641, 37253.371, 37172.353], [10901.605, 10933.639, 10921.965, 10918.538, 10916.081, 10921.367, 10933.278, 10956.695, 10900.506, 10945.587, 10881.778], [13.623, 29.119, 13.333, 16.109, 10.627, 14.81, 20.438, 12.782, 17.078, 21.226, 17.261], [1401.5095577643144, 3217.362355312335, 1101.68581590507, 1091.1761115190222, 1075.7162694952817, 956.9027991531776, 1314.4216066734762, 1325.5820093116074, 980.346033139732, 602.5255424488173, 1071.3615234578724], [2912, 2913, 2914, 2915, 2916, 2917, 2918, 2919, 2920, 2921, 2922]], [1, 7311, [68586, 68619, 68655, 68684, 68713, 68742, 68768, 68795], [35099.787, 35087.777, 35099.991, 35065.333, 35080.952, 35074.911, 35028.664, 35093.269], [52420.416, 52425.282, 52502.038, 52463.227, 52431.539, 52413.042, 52458.576, 52397.194], [19.335, 19.103, 16.485, 14.846, 24.829, 17.723, 19.139, 33.115], [1842.4510457664942, 2568.586151570899, 1038.494449957949, 1675.1946872077178, 1551.3935920213235, 1501.864532079682, 1425.0573858066693, 2619.221093999343], [2913, 2914, 2915, 2916, 2917, 2918, 2919, 2920]], [0, 7312, [68622, 68658, 68688, 68716, 68745, 68770], [37858.487, 37820.46, 37863.274, 37819.672, 37824.936, 37776.751], [12177.216, 12083.313, 12156.48, 12135.399, 12110.944, 11979.778], [14.893, 26.014, 19.488, 28.988, 23.356, 24.242], [811.0442510089263, 4085.0633215285857, 1224.6166466878324, 915.6882324392423, 3175.125095973224, 14978.47143402768], [2914, 2915, 2916, 2917, 2918, 2919]], [1, 7338, [68962, 68979, 68998, 69020, 69045], [35163.918, 35099.769, 35076.419, 35081.704, 35198.307], [52394.065, 52420.299, 52493.824, 52400.324, 52365.926], [33.43, 20.366, 20.478, 19.235, 7.997], [2360.6319054741316, 7097.884349749131, 807.4787157093892, 1516.5233219865468, 236.80544276114972], [2926, 2927, 2928, 2929, 2930]], [1, 7352, [69069, 69092, 69113, 69137, 69154, 69170, 69191, 69213, 69233], [35185.264, 35080.292, 35115.778, 35115.986, 35120.895, 35098.126, 35102.829, 35181.805, 35154.609], [51985.094, 51875.602, 51925.984, 51946.396, 51915.748, 51890.417, 51896.852, 51928.734, 51917.516], [35.932, 31.923, 36.6, 23.453, 34.384, 19.302, 21.756, 23.327, 25.537], [2747.272901165233, 904.9623120189207, 909.8500058891075, 7180.446769670643, 1149.2627050564229, 809.5096204079774, 953.7682712823897, 6703.293190450018, 1027.9055044453326], [2931, 2932, 2933, 2934, 2935, 2936, 2937, 2938, 2939]], [1, 7371, [69212, 69232, 69253, 69280, 69297, 69317], [34471.164, 34481.206, 34517.982, 34566.035, 34519.581, 34485.151], [51949.88, 52011.171, 51986.401, 51972.093, 52012.46, 51971.12], [25.624, 25.702, 11.95, 33.481, 13.637, 16.678], [2895.9487544702665, 2095.5225603327694, 1170.0512219808259, 1296.610248191573, 1205.460935180717, 1436.382766909248], [2938, 2939, 2940, 2941, 2942, 2943]], [0, 7381, [69338, 69362, 69377, 69389, 69408, 69428, 69448], [39393.062, 39297.654, 39285.198, 39186.075, 39187.79, 39173.368, 39127.056], [12648.374, 12704.616, 12721.247, 12794.529, 12810.322, 12787.026, 12738.821], [31.598, 29.518, 17.781, 17.637, 23.104, 15.389, 18.122], [1051.2035712010766, 1848.922328366432, 781.1617622035446, 885.9168220637442, 877.5627907448282, 918.3213158956502, 378.5632638783951], [2944, 2945, 2946, 2947, 2948, 2949, 2950]], [1, 7383, [69360, 69374, 69386, 69407, 69427, 69447, 69471, 69488, 69509, 69531, 69552], [34439.451, 34436.112, 34416.711, 34447.363, 34425.793, 34424.594, 34460.356, 34410.966, 34414.429, 34410.224, 34456.444], [52331.383, 52333.633, 52321.603, 52356.038, 52341.609, 52357.571, 52358.228, 52359.432, 52339.24, 52342.66, 52347.744], [20.12, 11.658, 12.426, 11.675, 11.422, 16.69, 15.914, 13.683, 16.506, 20.879, 17.769], [541.261025420226, 1628.0223842294438, 1542.2261662293768, 1692.6010645114043, 1764.7199680574247, 1798.929464041054, 1000.9413902329851, 2076.315193983931, 1080.0635639820696, 832.0021624504137, 1177.308741982171], [2945, 2946, 2947, 2948, 2949, 2950, 2951, 2952, 2953, 2954, 2955]], [0, 7395, [69472, 69490, 69510, 69532, 69553], [37503.02, 37420.357, 37451.192, 37540.466, 37456.676], [11033.791, 11001.944, 10991.169, 11031.373, 11089.521], [16.952, 20.569, 8.188, 34.926, 19.706], [420.7446431120769, 717.778960199075, 715.7826769801227, 2261.8844690718906, 562.7704176424257], [2951, 2952, 2953, 2954, 2955]], [0, 7405, [69576, 69594, 69610, 69638, 69659, 69675, 69694, 69711, 69734, 69751], [38640.124, 38435.115, 38484.581, 38450.783, 38491.622, 38485.061, 38418.735, 38491.392, 38497.767, 38499.049], [12862.631, 12817.644, 12792.685, 12801.239, 12805.116, 12785.448, 12809.831, 12783.313, 12804.148, 12783.427], [32.324, 24.711, 20.309, 28.247, 19.571, 19.087, 27.402, 15.636, 20.288, 25.206], [4820.200528703627, 681.1353552966389, 1449.347844274474, 944.639677266259, 1334.0808471276885, 1163.7929623113575, 1211.9939163818021, 1067.1462493150532, 1082.3275946356116, 743.8040145019287], [2956, 2957, 2958, 2959, 2960, 2961, 2962, 2963, 2964, 2965]], [0, 7413, [69658, 69673, 69691, 69710, 69733], [37307.157, 37352.771, 37486.299, 37438.449, 37548.94], [10778.409, 10832.141, 11000.375, 11045.729, 11052.699], [27.853, 32.112, 29.261, 25.489, 33.19], [943.21717132654, 1797.5550201484518, 2778.0982294274872, 3543.002403820107, 2871.3546213169866], [2960, 2961, 2962, 2963, 2964]], [0, 7421, [69767, 69789, 69808, 69818, 69846, 69862], [38170.985, 38100.444, 38120.645, 38167.558, 38151.548, 38135.466], [11317.505, 11342.855, 11359.41, 11369.017, 11399.01, 11337.487], [12.673, 21.128, 22.328, 14.567, 24.112, 27.096], [435.25733916940857, 2335.0041399899706, 1801.9286184349103, 1322.968738982088, 1280.4474897741225, 2135.6442281123877], [2966, 2967, 2968, 2969, 2970, 2971]], [0, 7424, [69819, 69847, 69863, 69888, 69909, 69932, 69953], [38439.107, 38300.709, 38298.955, 38369.881, 38288.576, 38292.29, 38286.718], [12730.122, 12535.898, 12586.836, 12670.906, 12505.851, 12512.857, 12490.17], [25.639, 17.049, 25.67, 21.572, 18.242, 11.156, 17.614], [1361.0428688002967, 918.2024804129281, 984.2754445091467, 4858.120980584312, 766.2364047735292, 533.9934867327611, 533.2949631585581], [2969, 2970, 2971, 2972, 2973, 2974, 2975]], [1, 7432, [69905, 69928, 69951, 69970, 69995, 70023, 70043], [33000.492, 32996.044, 32995.052, 32930.036, 32980.774, 32967.828, 32995.754], [52366.583, 52354.818, 52312.73, 52349.746, 52391.475, 52368.456, 52330.74], [30.714, 18.081, 21.419, 19.86, 17.509, 11.588, 17.109], [662.2338236113183, 1471.1388183666675, 901.5903859151374, 436.8584549996262, 556.5485643733234, 1227.758722868624, 621.9385060152703], [2973, 2974, 2975, 2976, 2977, 2978, 2979]], [0, 7441, [69954, 69971, 69999, 70025, 70046, 70065, 70084, 70104], [38345.321, 38421.303, 38364.702, 38444.585, 38416.786, 38466.885, 38422.159, 38426.497], [12588.073, 12691.566, 12604.224, 12663.037, 12675.186, 12810.775, 12801.968, 12792.066], [34.378, 24.22, 20.327, 26.455, 22.574, 19.854, 22.99, 20.857], [1893.3563124881775, 2776.6579152605887, 2281.998432625449, 2107.31297190525, 1786.4090591029965, 990.2801103328071, 1152.4293984298988, 994.7007633928758], [2975, 2976, 2977, 2978, 2979, 2980, 2981, 2982]], [0, 7458, [70196, 70215, 70238, 70258, 70281, 70299], [38156.425, 38172.969, 38132.943, 38115.306, 38132.752, 38096.779], [11321.916, 11368.424, 11441.897, 11354.317, 11376.848, 11317.339], [14.23, 15.493, 25.139, 18.723, 12.408, 20.291], [719.5644016244671, 903.9747050785035, 1568.667875951464, 1268.8656098097467, 1539.2949788662536, 3845.387101535534], [2987, 2988, 2989, 2990, 2991, 2992]], [0, 7466, [70298, 70317, 70337, 70360, 70383, 70407, 70437, 70466], [37815.672, 37896.29, 37829.373, 37901.708, 38013.549, 37993.392, 38184.48, 38142.309], [11209.718, 11212.762, 11175.928, 11312.947, 11288.351, 11279.781, 11373.603, 11400.501], [28.174, 33.683, 28.013, 31.381, 26.043, 14.737, 14.25, 30.784], [3545.4623025100664, 3050.383565412528, 2643.5530650504265, 6661.129289613476, 3212.291370875788, 24290.087962425627, 638.2472954176635, 1296.9692579807818], [2992, 2993, 2994, 2995, 2996, 2997, 2998, 2999]], [1, 7476, [70404, 70434, 70462, 70489, 70527, 70559, 70591, 70621, 70656, 70683, 70715, 70748, 70772, 70803, 70829, 70856, 70880, 70904], [34510.524, 34491.391, 34508.667, 34521.272, 34509.828, 34529.092, 34552.916, 34542.736, 34531.835, 34603.825, 34580.756, 34598.516, 34629.153, 34553.417, 34543.597, 34600.454, 34601.063, 34641.396], [52309.623, 52323.333, 52330.817, 52371.419, 52353.104, 52337.866, 52335.269, 52372.075, 52248.944, 52269.651, 52348.906, 52307.663, 52370.048, 52353.751, 52345.862, 52419.125, 52390.049, 52458.318], [17.808, 14.087, 9.521, 10.299, 9.764, 10.579, 16.758, 23.448, 32.039, 26.583, 22.392, 21.841, 23.867, 20.06, 17.257, 21.289, 31.203, 34.235], [2903.7563004006397, 2477.670007923086, 2830.568671151272, 2803.143052291332, 2471.4639041472255, 2883.955401804421, 1904.3246423662752, 2692.1672832011586, 1179.1464445609392, 2879.580914878946, 4557.146780724638, 4489.866012448403, 2594.051432006866, 3460.4811630280233, 2387.9616453922526, 2599.116846305501, 1576.839729607326, 1349.0527188966219], [2997, 2998, 2999, 3000, 3001, 3002, 3003, 3004, 3005, 3006, 3007, 3008, 3009, 3010, 3011, 3012, 3013, 3014]], [0, 7477, [70406, 70436, 70464, 70492, 70529, 70562, 70594, 70624, 70659, 70688, 70720], [37622.032, 37770.79, 37719.786, 37779.603, 37671.037, 37601.903, 37642.09, 37573.446, 37633.175, 37649.238, 37751.961], [11105.569, 11085.36, 11062.179, 11116.866, 11200.85, 11199.846, 11176.682, 11093.268, 11101.677, 11086.931, 11091.732], [18.508, 12.473, 25.395, 22.184, 25.839, 24.48, 7.611, 35.631, 19.195, 34.536, 23.275], [14675.540989265486, 556.5738115395732, 700.3682900237494, 1107.1534521401775, 4598.078104987389, 7357.123404811163, 67694.80509692081, 2827.3168876934506, 5865.982095100759, 3547.053958842298, 1270.2423288887328], [2997, 2998, 2999, 3000, 3001, 3002, 3003, 3004, 3005, 3006, 3007]], [1, 7481, [70435, 70463, 70490, 70528, 70560, 70592, 70622, 70657, 70685, 70717, 70749, 70774, 70806, 70831], [36421.817, 36443.572, 36430.452, 36425.959, 36401.414, 36394.579, 36419.58, 36453.874, 36447.446, 36470.107, 36457.207, 36441.054, 36439.145, 36476.674], [52718.733, 52656.353, 52698.782, 52693.694, 52698.902, 52710.434, 52712.437, 52702.775, 52694.937, 52693.98, 52689.337, 52674.203, 52730.182, 52782.474], [28.957, 22.014, 20.053, 9.998, 14.382, 21.428, 12.652, 17.93, 17.084, 11.966, 15.89, 15.071, 14.87, 24.031], [1740.3659717218343, 1763.273891417217, 1521.0499680513806, 1215.9865037741429, 2456.0921240622906, 3574.653340103907, 758.0236556226148, 2415.3447403222112, 2468.1397562937027, 1798.873074341439, 1275.0219715057676, 685.0272439945129, 1173.9401851221683, 839.0846061821409], [2998, 2999, 3000, 3001, 3002, 3003, 3004, 3005, 3006, 3007, 3008, 3009, 3010, 3011]], [0, 7490, [70493, 70530, 70565, 70595, 70626], [38308.931, 38277.914, 38270.123, 38325.391, 38260.715], [12544.772, 12472.036, 12572.506, 12583.787, 12633.241], [19.388, 31.037, 25.297, 17.901, 16.533], [581.8915362636544, 3740.990416472964, 1310.437709503069, 823.8390377937999, 876.6057384588001], [3000, 3001, 3002, 3003, 3004]], [0, 7511, [70750, 70776, 70807, 70832, 70857, 70881, 70905, 70929, 70956, 70978, 71006], [37516.727, 37502.428, 37527.614, 37516.439, 37606.4, 37534.082, 37541.333, 37553.147, 37580.891, 37574.758, 37551.859], [10927.033, 10897.328, 10904.157, 10880.874, 10884.595, 10862.545, 10908.53, 10866.788, 10879.847, 10847.368, 10878.172], [28.735, 12.632, 15.697, 14.65, 18.131, 19.861, 14.728, 12.469, 18.144, 20.106, 17.79], [1167.38784025769, 1791.368624053487, 1793.3222073627705, 1153.4947413186444, 990.6590362031682, 1292.8463173270252, 1507.9033056941566, 1438.4520622893333, 1290.691612562891, 1765.4027218170481, 1400.3246381878619], [3008, 3009, 3010, 3011, 3012, 3013, 3014, 3015, 3016, 3017, 3018]], [0, 7525, [70858, 70882, 70906, 70930, 70957], [37736.917, 37756.321, 37772.672, 37830.697, 37733.873], [12065.605, 12047.788, 12123.827, 12054.801, 12072.535], [20.126, 17.426, 23.21, 17.712, 18.417], [1248.7089611190502, 1167.4008440298649, 743.0080730635698, 931.9191648970211, 802.6673899174281], [3012, 3013, 3014, 3015, 3016]], [0, 7541, [71026, 71046, 71064, 71091, 71119, 71146], [37716.116, 37772.683, 37793.225, 37749.284, 37760.106, 37770.057], [12014.197, 11987.13, 12036.856, 12031.762, 12019.326, 12057.922], [25.257, 27.042, 14.344, 15.993, 17.025, 26.324], [1207.8528325390432, 1044.5425737993132, 998.8651660721877, 1486.6496741582928, 1186.64276816679, 1409.6852788203646], [3019, 3020, 3021, 3022, 3023, 3024]], [1, 7583, [71538, 71560, 71578, 71599, 71620, 71636, 71653, 71675], [35576.034, 35581.68, 35569.126, 35550.124, 35612.609, 35575.14, 35574.065, 35584.171], [52037.373, 52030.189, 52050.439, 52053.12, 52004.412, 52042.929, 51994.863, 52028.454], [19.772, 27.578, 19.323, 18.025, 25.765, 19.016, 24.341, 28.948], [2498.2651716623154, 881.6799790033192, 856.3548720418394, 1263.1543672478813, 587.2579088860374, 1397.0431096213258, 1001.6425238006876, 631.9545019533468], [3046, 3047, 3048, 3049, 3050, 3051, 3052, 3053]], [0, 7591, [71637, 71654, 71676, 71701, 71720], [38353.98, 38343.273, 38373.815, 38395.192, 38376.995], [12492.061, 12438.541, 12470.83, 12572.838, 12429.135], [13.485, 21.741, 27.966, 21.223, 13.941], [333.0584519435708, 954.179477561389, 1032.3131877737123, 544.0052538087721, 1123.8259554202032], [3051, 3052, 3053, 3054, 3055]], [0, 7592, [71638, 71655, 71677, 71702, 71721, 71743, 71758, 71773, 71791, 71809, 71824, 71845], [39170.444, 39165.021, 39197.598, 39205.938, 39220.498, 39217.656, 39266.656, 39229.662, 39251.742, 39223.389, 39200.09, 39292.766], [12333.119, 12361.819, 12393.754, 12338.577, 12342.462, 12346.655, 12385.117, 12374.795, 12404.875, 12387.112, 12397.865, 12473.551], [12.389, 15.645, 12.853, 10.289, 9.591, 15.271, 17.654, 16.832, 10.928, 23.185, 18.601, 16.083], [1090.9838790953966, 1169.436197066151, 1897.2621789872835, 1317.166809719446, 1395.1179442704968, 685.6719853480059, 549.0720099968922, 589.3544193777788, 1472.3327174295944, 1053.1245894885162, 1120.9516124684012, 970.1870106583897], [3051, 3052, 3053, 3054, 3055, 3056, 3057, 3058, 3059, 3060, 3061, 3062]], [1, 7624, [72016, 72033, 72051, 72070, 72083, 72102, 72123, 72147, 72167], [33977.167, 33999.608, 34007.368, 33971.07, 33986.262, 34038.237, 33965.276, 33990.884, 33971.39], [52560.016, 52556.468, 52547.994, 52572.885, 52581.861, 52556.27, 52553.183, 52550.893, 52569.583], [11.272, 17.316, 12.951, 10.414, 11.537, 11.933, 11.17, 13.427, 14.216], [1948.2836949534988, 1555.079061601799, 1630.5560712456822, 2411.4861441475928, 1106.756202306663, 941.0448695917688, 1009.4926332732209, 1552.2424026151077, 1766.5482455087529], [3071, 3072, 3073, 3074, 3075, 3076, 3077, 3078, 3079]], [0, 7655, [72408, 72431, 72456, 72492, 72520, 72556, 72590, 72627, 72659, 72688, 72717, 72745], [39002.444, 39019.946, 38943.009, 39008.132, 39058.165, 39057.092, 39089.896, 39079.084, 39107.097, 39087.154, 39081.055, 39076.012], [12883.107, 12870.102, 12872.211, 12899.756, 12897.127, 12920.161, 12906.941, 12866.225, 12868.509, 12904.854, 12840.546, 12854.69], [16.154, 12.579, 13.962, 8.513, 8.355, 16.192, 17.604, 14.498, 8.75, 20.972, 21.065, 31.966], [1391.550693251703, 1419.9694701569385, 2507.130684261317, 1947.9921239439852, 3200.2469758028105, 1280.1366024668164, 1368.2546012927821, 1784.4473587806513, 1427.1017103954614, 954.1225747825666, 6055.841988250502, 1689.5237421141378], [3092, 3093, 3094, 3095, 3096, 3097, 3098, 3099, 3100, 3101, 3102, 3103]], [0, 7659, [72432, 72457, 72493, 72521, 72557], [39224.719, 39185.734, 39172.251, 39153.473, 39183.289], [12315.931, 12161.487, 12316.048, 12329.082, 12270.889], [20.331, 2.932, 21.74, 29.324, 24.677], [776.7154121582644, 466.2417157471061, 1695.7464536829266, 1472.0513265434076, 1478.170934827066], [3093, 3094, 3095, 3096, 3097]], [0, 7661, [72430, 72454, 72490, 72519, 72555, 72588, 72624, 72657], [38615.725, 38556.123, 38470.346, 38459.247, 38478.09, 38555.207, 38367.995, 38499.872], [12724.401, 12508.714, 12453.352, 12328.913, 12404.262, 12565.288, 12478.787, 12456.993], [40.868, 28.754, 33.405, 25.423, 25.935, 30.412, 36.962, 33.293], [1485.1463176931134, 9699.811308084092, 1609.7007169508538, 1622.213427835178, 2972.436288196437, 4736.222094125544, 2730.8720834925175, 1653.5061771115206], [3093, 3094, 3095, 3096, 3097, 3098, 3099, 3100]], [1, 7662, [72452, 72489, 72518, 72553, 72586], [34442.6, 34569.147, 34512.875, 34496.583, 34484.712], [52128.461, 52173.929, 52283.012, 52303.757, 52304.117], [23.302, 28.434, 21.246, 24.552, 21.375], [20625.15670578847, 1446.8218640298949, 1466.9977000087256, 3007.0476024211525, 2742.353979920105], [3094, 3095, 3096, 3097, 3098]], [0, 7686, [72628, 72658, 72689, 72718, 72746, 72769, 72800, 72829, 72858, 72885, 72917, 72944, 72974, 72998, 73022, 73047, 73070, 73100, 73128, 73157, 73180, 73213, 73242, 73269, 73304, 73337, 73368, 73394, 73425, 73449], [39182.675, 39118.498, 39194.843, 39188.808, 39180.368, 39164.037, 39204.751, 39138.563, 39197.724, 39204.341, 39112.043, 39115.702, 39121.337, 39087.322, 39133.636, 39129.108, 39147.21, 39092.238, 39091.318, 39054.492, 39050.354, 39071.102, 39016.495, 39131.943, 39032.137, 39105.428, 38988.038, 39163.298, 39105.384, 38982.081], [12318.416, 12321.779, 12328.451, 12361.568, 12339.267, 12316.044, 12311.505, 12323.429, 12301.987, 12331.863, 12297.085, 12247.108, 12262.989, 12280.778, 12267.288, 12289.955, 12371.885, 12273.832, 12295.6, 12266.652, 12304.597, 12349.112, 12311.982, 12365.997, 12237.224, 12239.934, 12326.555, 12378.374, 12377.957, 12452.24], [19.981, 31.652, 18.41, 17.42, 27.923, 15.291, 16.93, 40.668, 22.026, 25.328, 22.047, 14.688, 16.819, 11.689, 13.207, 18.005, 23.088, 23.931, 22.869, 16.126, 27.817, 27.467, 16.778, 31.303, 31.639, 25.514, 12.543, 28.753, 10.833, 18.289], [845.0553822290864, 1943.4062583488908, 1547.7578702458236, 1268.2622810951193, 1162.7241812654738, 1272.1695387671623, 901.1029399746994, 1694.3068107470951, 1099.1093468260626, 1371.2161870060834, 2383.8364272057747, 2508.020875467332, 4480.027085069298, 3027.3515563624806, 2197.555022994725, 1271.7191042326715, 8763.984452919192, 5433.592806190073, 4812.313634653096, 1442.7454974767563, 3143.164991544873, 1759.580939222818, 791.1990119638833, 5211.13098460015, 644.3461807815852, 2675.281648624323, 48678.877226205244, 7027.158596098098, 60905.23163271243, 36846.87162443962], [3099, 3100, 3101, 3102, 3103, 3104, 3105, 3106, 3107, 3108, 3109, 3110, 3111, 3112, 3113, 3114, 3115, 3116, 3117, 3118, 3119, 3120, 3121, 3122, 3123, 3124, 3125, 3126, 3127, 3128]], [1, 7690, [72654, 72684, 72713, 72742, 72767, 72798, 72825, 72855, 72882, 72912, 72941], [35142.17, 35149.419, 35138.961, 35131.313, 35144.687, 35127.176, 35138.646, 35189.523, 35136.232, 35163.559, 35151.413], [51884.672, 51900.299, 51918.37, 51910.011, 51886.062, 51868.81, 51890.632, 51909.918, 51877.018, 51853.566, 51900.272], [15.604, 15.009, 12.873, 19.111, 14.861, 19.842, 10.717, 27.279, 20.33, 25.1, 26.698], [937.4950431979225, 1555.1317438705792, 1053.9024191953858, 1998.1351540460817, 1698.160645020504, 1610.6919853969914, 1056.54313032037, 1723.5999144595503, 818.6026745234356, 743.8510674904028, 822.6659020469237], [3100, 3101, 3102, 3103, 3104, 3105, 3106, 3107, 3108, 3109, 3110]], [1, 7693, [72683, 72712, 72741, 72766, 72796, 72824, 72854, 72881, 72911, 72939], [34327.528, 34408.572, 34419.92, 34379.252, 34367.175, 34401.589, 34411.271, 34370.046, 34353.31, 34315.357], [52418.959, 52398.738, 52404.285, 52403.103, 52383.189, 52387.708, 52381.482, 52430.612, 52439.381, 52430.761], [27.793, 10.778, 11.488, 12.265, 25.862, 14.026, 13.815, 10.562, 7.708, 16.607], [1354.5784614879142, 1476.060194454563, 1553.8299436670181, 2185.29922772932, 1876.1507974281608, 1648.924455656443, 1803.0230401442261, 1677.872051364701, 2074.0001597771648, 2992.1470589697674], [3101, 3102, 3103, 3104, 3105, 3106, 3107, 3108, 3109, 3110]], [1, 7698, [72768, 72799, 72826, 72856, 72883, 72913, 72942, 72972, 72996, 73019], [36185.611, 36183.738, 36177.442, 36170.831, 36200.657, 36193.331, 36207.83, 36195.352, 36200.624, 36177.387], [52270.864, 52212.072, 52219.507, 52234.564, 52226.389, 52252.756, 52295.606, 52207.048, 52266.795, 52243.308], [20.108, 14.603, 30.305, 21.791, 27.491, 17.95, 26.02, 16.726, 23.691, 17.346], [1683.8661902900965, 1434.9800025033649, 680.0493471662608, 1270.9231563066796, 2965.0278762315197, 874.8513293857076, 973.5583649697556, 1760.4472658873397, 1385.00101765828, 1250.7172870320155], [3104, 3105, 3106, 3107, 3108, 3109, 3110, 3111, 3112, 3113]], [0, 7720, [72973, 72997, 73020, 73046, 73068, 73099, 73127, 73155, 73176, 73208, 73239, 73266, 73300, 73333, 73364, 73392, 73422, 73447, 73471], [37451.319, 37442.015, 37399.374, 37414.254, 37388.857, 37399.838, 37426.615, 37410.084, 37424.872, 37416.73, 37407.703, 37463.801, 37421.751, 37402.863, 37432.161, 37418.487, 37462.497, 37402.096, 37459.064], [11779.635, 11742.653, 11775.188, 11771.751, 11809.107, 11772.035, 11757.469, 11755.898, 11783.599, 11738.794, 11787.555, 11804.292, 11777.53, 11726.185, 11756.826, 11774.561, 11754.963, 11764.581, 11752.43], [17.673, 19.329, 11.592, 14.805, 32.731, 10.282, 15.569, 19.819, 13.703, 17.467, 14.114, 16.602, 18.266, 16.109, 10.26, 16.393, 19.705, 18.6, 25.679], [796.0992939975079, 1220.5693459215315, 1469.415336008994, 837.1214357939236, 841.2974412799587, 1175.0650153871932, 1487.8393780669926, 1047.0299878218582, 1092.5176695858995, 1175.903854864759, 1532.073152596282, 2929.4076992993946, 2279.274085661132, 1077.708241708857, 1491.2558729782913, 1133.7505394708496, 739.8081887354228, 959.79062526527, 827.5573110908258], [3111, 3112, 3113, 3114, 3115, 3116, 3117, 3118, 3119, 3120, 3121, 3122, 3123, 3124, 3125, 3126, 3127, 3128, 3129]], [1, 7727, [73045, 73067, 73098, 73126, 73154, 73175, 73207, 73237, 73264], [35156.705, 35178.914, 35164.547, 35123.924, 35151.76, 35158.453, 35152.099, 35186.635, 35118.087], [51903.553, 51908.145, 51907.375, 51889.549, 51926.279, 51914.904, 51951.969, 51910.894, 51866.767], [29.121, 29.139, 17.289, 14.137, 25.64, 14.61, 23.21, 15.152, 17.834], [758.1346337544004, 722.8619807063019, 1063.4559245288317, 538.7723385329846, 746.6752477284386, 752.5037964518951, 1972.9156637294816, 801.9105289986999, 677.1184251912431], [3114, 3115, 3116, 3117, 3118, 3119, 3120, 3121, 3122]], [0, 7741, [73177, 73209, 73240, 73267, 73301, 73334, 73365], [38003.068, 37986.105, 38014.237, 38020.809, 38047.475, 38079.275, 38034.471], [11932.663, 11888.751, 11960.62, 11978.932, 11951.592, 11931.165, 11926.25], [18.772, 10.747, 19.996, 16.799, 16.156, 20.19, 21.765], [1138.87642621455, 596.9433772718902, 728.5239322385194, 1100.944517196786, 551.5106765514405, 1347.4154740776262, 1106.5571687221745], [3119, 3120, 3121, 3122, 3123, 3124, 3125]], [0, 7742, [73179, 73211, 73241, 73268, 73303, 73335, 73367, 73393, 73423, 73448, 73473, 73495], [38589.459, 38482.903, 38596.19, 38500.458, 38546.949, 38568.447, 38512.522, 38513.584, 38529.135, 38587.517, 38520.529, 38503.739], [12713.206, 12821.418, 12728.957, 12822.799, 12817.931, 12810.783, 12804.163, 12820.668, 12836.118, 12805.916, 12759.904, 12795.158], [23.353, 23.714, 36.676, 18.167, 15.354, 23.392, 17.67, 18.09, 17.246, 22.075, 16.135, 13.263], [3543.5564759828794, 1115.920555329178, 1818.3373331357366, 916.7494098086763, 742.3266068965636, 970.2119747869128, 1275.420240156617, 1105.5601245302903, 1302.0951833770146, 1808.225647427032, 1453.170885531953, 1574.5634895486924], [3119, 3120, 3121, 3122, 3123, 3124, 3125, 3126, 3127, 3128, 3129, 3130]], [0, 7752, [73270, 73305, 73338, 73369, 73395, 73424], [39112.205, 39194.298, 39273.726, 39197.949, 39170.847, 39128.633], [12421.023, 12419.242, 12614.428, 12454.955, 12411.038, 12397.351], [26.585, 30.617, 17.892, 17.826, 33.307, 14.087], [8563.358159438976, 2910.727201906981, 1210.101979339483, 4303.593853519843, 3034.937369542988, 23520.11700063018], [3122, 3123, 3124, 3125, 3126, 3127]], [0, 7764, [73474, 73496, 73517, 73545, 73573], [39266.796, 39258.234, 39210.47, 39124.562, 39136.964], [12553.483, 12556.999, 12410.957, 12185.975, 12237.25], [23.318, 22.207, 24.905, 17.259, 14.954], [1138.197064534675, 1045.9516179477368, 5278.2706822988075, 941.020556667298, 416.8514450265548], [3129, 3130, 3131, 3132, 3133]], [0, 7772, [73544, 73570, 73589, 73609, 73626, 73643, 73665, 73689, 73714, 73734, 73751], [37481.821, 37448.334, 37438.089, 37446.243, 37540.477, 37403.582, 37431.68, 37427.336, 37448.122, 37450.409, 37413.761], [11659.513, 11660.568, 11670.49, 11703.777, 11582.7, 11683.186, 11678.124, 11688.662, 11681.313, 11678.848, 11663.043], [14.561, 15.735, 8.404, 12.723, 25.742, 18.48, 10.497, 13.05, 9.961, 15.054, 17.459], [863.1022052383382, 1222.4052469293833, 1310.587666276303, 1477.0067416375693, 8421.262359161354, 1085.9868127156753, 1217.0913695510797, 831.6957102005485, 1744.6643811188953, 1126.852613806756, 547.9821723893019], [3132, 3133, 3134, 3135, 3136, 3137, 3138, 3139, 3140, 3141, 3142]], [0, 7801, [73854, 73875, 73898, 73920, 73940, 73958], [38519.49, 38511.062, 38499.202, 38480.074, 38515.721, 38494.333], [12817.986, 12776.151, 12805.236, 12801.534, 12861.662, 12842.149], [17.483, 36.129, 15.629, 20.32, 21.129, 28.562], [1004.3511392013623, 997.123140650479, 1145.347361626673, 1579.0381750773713, 1067.7433764168213, 1002.8056234166603], [3147, 3148, 3149, 3150, 3151, 3152]], [1, 7854, [74551, 74577, 74610, 74640, 74668, 74706, 74743, 74781, 74816, 74844], [34462.805, 34442.976, 34476.008, 34479.071, 34435.597, 34405.375, 34498.526, 34333.026, 34345.733, 34528.653], [52360.903, 52356.413, 52323.622, 52362.79, 52376.918, 52249.684, 52278.171, 52421.767, 52397.059, 52554.402], [21.318, 19.196, 14.23, 15.346, 20.545, 8.831, 26.552, 31.677, 24.071, 3.635], [2450.137664299874, 2452.1941281160844, 4525.663135404214, 1309.4834115906951, 1325.1306343358945, 72827.71757897642, 7264.960379317703, 2996.0168525969607, 6474.645963032819, 274.00855695359576], [3185, 3186, 3187, 3188, 3189, 3190, 3191, 3192, 3193, 3194]], [1, 7861, [74576, 74609, 74639, 74667, 74705, 74742, 74780, 74815], [33880.969, 33646.812, 33701.437, 33917.842, 33981.5, 33947.209, 33963.388, 34009.113], [51835.126, 51813.726, 51851.328, 51838.596, 51843.063, 51817.215, 51812.673, 51862.013], [38.233, 19.995, 22.651, 24.564, 22.571, 25.12, 23.58, 33.955], [5855.3784382731, 4591.446253860529, 1890.1312368275503, 941.0018687916969, 2920.8381027521677, 911.1167812965626, 8915.93702706462, 1851.5040782629508], [3186, 3187, 3188, 3189, 3190, 3191, 3192, 3193]], [1, 7866, [74666, 74703, 74739, 74778, 74814, 74843, 74874, 74906, 74937, 74969], [32857.942, 32930.904, 32945.607, 33116.649, 33028.911, 33112.788, 33143.89, 33169.202, 33073.03, 33082.224], [52290.098, 52336.424, 52421.838, 52594.949, 52498.289, 52543.572, 52534.328, 52597.771, 52528.246, 52498.457], [32.838, 14.971, 31.395, 20.635, 29.158, 16.106, 20.959, 11.451, 16.491, 28.208], [2177.599754336745, 1320.9967260726141, 1977.800187285927, 2852.2515903172734, 5025.096393444161, 13884.547601573171, 6093.413499165637, 1473.565610105585, 12249.825528795996, 5325.175192168521], [3189, 3190, 3191, 3192, 3193, 3194, 3195, 3196, 3197, 3198]], [1, 7867, [74669, 74707, 74745, 74782, 74817], [35585.096, 35573.017, 35574.388, 35611.131, 35618.974], [52839.46, 52914.833, 52861.838, 52805.036, 52781.819], [24.426, 10.531, 20.274, 29.459, 26.674], [750.9564761702248, 334.0008216870145, 1121.5458251595976, 741.9667285534722, 1395.038028861434], [3189, 3190, 3191, 3192, 3193]], [0, 7868, [74641, 74671, 74708, 74747, 74783], [38795.716, 38843.945, 38865.269, 38842.834, 38787.964], [12124.58, 12105.162, 12089.814, 12069.071, 12091.891], [16.978, 20.974, 23.85, 13.071, 27.243], [1300.9691541746085, 1687.118362772759, 1086.0508814896725, 1116.5154784975034, 1931.822979389497], [3188, 3189, 3190, 3191, 3192]], [1, 7891, [74877, 74908, 74940, 74971, 75000, 75030, 75059], [35528.429, 35620.97, 35647.448, 35592.442, 35606.816, 35609.09, 35600.243], [52898.798, 52854.952, 52853.848, 52860.108, 52911.893, 52813.114, 52825.722], [20.954, 29.872, 27.062, 29.44, 12.048, 31.354, 30.188], [1292.4206944630248, 2414.92197498948, 887.9550148545966, 1434.3495514994677, 709.2689260790747, 642.2981957667641, 935.0990530817229], [3195, 3196, 3197, 3198, 3199, 3200, 3201]], [1, 7897, [74968, 74996, 75027, 75056, 75091, 75118], [33045.284, 33034.087, 33059.399, 33080.479, 33103.813, 33144.863], [52501.138, 52484.499, 52483.201, 52580.177, 52587.343, 52645.699], [25.445, 28.47, 29.891, 26.886, 23.257, 12.926], [6394.99913587098, 3281.6838309524423, 5865.43298432774, 2769.324781820897, 4690.654195387744, 3044.003169787458], [3198, 3199, 3200, 3201, 3202, 3203]], [1, 7900, [74998, 75028, 75057, 75092, 75119, 75148, 75173, 75192], [33941.324, 33961.852, 34017.244, 33918.553, 33957.037, 34005.434, 33949.95, 34001.581], [51804.184, 51775.653, 51838.975, 51802.906, 51814.791, 51830.566, 51813.251, 51789.019], [24.355, 18.522, 15.863, 16.35, 15.541, 18.419, 15.079, 20.249], [1492.2685720722113, 1295.2753784317329, 2238.5332866137187, 2952.5723164548162, 1751.0343025815737, 2508.267453088602, 1181.9668999850476, 1712.8180954217958], [3199, 3200, 3201, 3202, 3203, 3204, 3205, 3206]], [1, 7928, [75333, 75360, 75383, 75404, 75423, 75444, 75461, 75483, 75514, 75542, 75567, 75587, 75608], [34426.319, 34546.936, 34558.704, 34569.963, 34558.671, 34558.348, 34569.449, 34541.517, 34575.421, 34566.352, 34577.89, 34579.434, 34607.728], [52365.93, 52417.143, 52411.769, 52414.528, 52434.601, 52403.425, 52398.141, 52432.03, 52424.547, 52440.747, 52438.124, 52374.622, 52468.891], [23.207, 12.732, 16.839, 15.953, 24.479, 17.014, 18.961, 21.497, 24.976, 19.625, 17.891, 22.562, 25.047], [535.6527989477994, 2345.5195128339265, 1993.3452785396205, 981.670277722152, 1490.5677818870226, 1534.3235090481346, 1362.9465807476663, 2355.3562946493007, 1825.5894701311277, 1627.261186626907, 2152.7350303001417, 3929.7837677682023, 2640.4537807222932], [3211, 3212, 3213, 3214, 3215, 3216, 3217, 3218, 3219, 3220, 3221, 3222, 3223]], [0, 7956, [75588, 75610, 75632, 75655, 75680, 75697, 75720, 75736, 75754, 75771, 75791], [38117.135, 38090.539, 38097.605, 38144.807, 38119.752, 38138.116, 38058.339, 38075.379, 38078.756, 38134.396, 38042.454], [11552.314, 11372.655, 11424.982, 11391.665, 11400.556, 11355.876, 11351.772, 11356.767, 11417.82, 11379.275, 11378.7], [23.397, 29.424, 16.004, 20.377, 24.301, 25.232, 26.705, 39.878, 21.522, 24.108, 30.621], [14292.385160270942, 1888.050847605269, 2436.7413436462125, 1596.6060248002316, 1368.2869166463543, 2628.679974041384, 1721.326777658882, 753.0334299946691, 1340.4593412308564, 1337.5605320669754, 881.3963762445916], [3222, 3223, 3224, 3225, 3226, 3227, 3228, 3229, 3230, 3231, 3232]], [0, 7958, [75681, 75698, 75721, 75737, 75755, 75772, 75792, 75815, 75833, 75854, 75877], [38994.98, 38984.191, 38981.7, 38972.824, 39003.633, 38985.113, 39002.607, 38985.582, 38991.426, 38984.22, 39015.184], [12847.087, 12806.274, 12794.673, 12800.731, 12829.183, 12800.909, 12817.411, 12807.132, 12870.839, 12829.068, 12847.334], [17.979, 14.642, 16.932, 18.678, 9.46, 13.143, 13.732, 12.593, 26.733, 12.69, 15.597], [1444.7507707597003, 1407.5262618038867, 1271.0885925598184, 1151.580687796956, 1356.955483181242, 773.6872098442495, 1393.1690823988818, 1030.9737057761652, 1515.003445303213, 1352.9863422995493, 1223.8188492287866], [3226, 3227, 3228, 3229, 3230, 3231, 3232, 3233, 3234, 3235, 3236]], [1, 7970, [75814, 75828, 75851, 75875, 75893, 75917], [34536.637, 34529.756, 34525.79, 34507.002, 34541.587, 34601.483], [52362.441, 52368.453, 52338.756, 52342.752, 52385.903, 52318.626], [14.885, 22.758, 12.545, 19.358, 22.925, 21.902], [1230.3203760762872, 1584.948799256901, 1366.2506058157683, 1312.9806764861385, 818.762200568326, 3250.7665894402435], [3233, 3234, 3235, 3236, 3237, 3238]], [1, 7980, [75936, 75960, 75979, 75990, 76007], [36386.384, 36486.089, 36612.1, 36490.933, 36461.335], [52766.375, 52723.988, 52764.896, 52784.677, 52775.654], [3.612, 17.473, 36.333, 20.713, 27.531], [398.8751062733305, 937.4805112581075, 1282.417717397139, 1095.1893076721642, 1038.1978669271605], [3239, 3240, 3241, 3242, 3243]], [1, 8000, [76127, 76143, 76165, 76187, 76202, 76223], [36482.67, 36490.783, 36498.695, 36468.914, 36434.374, 36456.118], [52779.33, 52784.42, 52732.583, 52764.145, 52772.822, 52791.471], [25.173, 19.43, 21.441, 15.917, 24.597, 34.125], [698.1237340745976, 729.8308418445464, 2702.377931180843, 955.6864768799509, 612.7458633449697, 1130.0512846556303], [3250, 3251, 3252, 3253, 3254, 3255]], [1, 8009, [76253, 76265, 76287, 76310, 76329, 76350, 76363], [36454.791, 36498.698, 36470.093, 36467.057, 36517.852, 36482.836, 36480.584], [52771.41, 52818.776, 52766.04, 52733.62, 52758.634, 52757.059, 52794.524], [17.11, 21.617, 18.477, 20.526, 20.115, 19.862, 17.897], [1199.5549065782009, 918.9175482550572, 942.4898930031264, 750.0940697851989, 984.5261058292125, 890.7886073941515, 516.9664836967817], [3257, 3258, 3259, 3260, 3261, 3262, 3263]], [0, 8023, [76411, 76420, 76434, 76450, 76472, 76500, 76524, 76551, 76582, 76615, 76643, 76682, 76712, 76741], [39204.697, 39140.379, 39199.093, 39145.824, 39217.319, 39117.694, 39152.909, 39163.489, 39094.363, 39128.059, 39083.602, 39147.947, 39187.499, 39174.422], [12870.326, 12845.675, 12918.089, 12879.663, 12903.551, 12900.691, 12816.937, 12838.128, 12879.509, 12880.971, 12836.892, 12897.817, 12686.392, 12698.736], [22.202, 28.707, 17.575, 25.215, 21.223, 21.8, 13.764, 10.685, 21.55, 21.498, 26.389, 16.282, 26.799, 18.184], [1058.430083114478, 1338.66069470342, 1300.7266805075885, 1547.0185830365272, 1303.649553739998, 1452.378523025671, 1969.154989823906, 2152.7478969764848, 1743.778681658053, 3314.6999326519326, 891.5399882872014, 1313.1379495011952, 4658.181812620365, 15608.483421076035], [3266, 3267, 3268, 3269, 3270, 3271, 3272, 3273, 3274, 3275, 3276, 3277, 3278, 3279]], [1, 8039, [76496, 76519, 76545, 76576, 76612], [33635.783, 33646.638, 33643.766, 33665.33, 33566.888], [51854.517, 51887.537, 51888.524, 51855.058, 51905.739], [26.737, 15.29, 18.813, 18.684, 20.564], [703.9760849572141, 1221.7148325408455, 1223.695618505753, 1040.8663499205154, 2494.139773175404], [3271, 3272, 3273, 3274, 3275]], [0, 8045, [76549, 76581, 76614, 76642, 76681, 76711, 76740, 76769, 76801, 76835, 76871, 76903, 76935, 76967, 76999, 77028, 77056, 77085, 77121, 77147, 77174, 77206, 77237, 77269, 77296, 77328, 77357, 77384, 77409, 77434, 77463], [38722.99, 38622.434, 38687.996, 38744.184, 38655.011, 38656.997, 38564.054, 38647.792, 38667.575, 38665.563, 38769.06, 38667.044, 38662.778, 38650.872, 38594.244, 38583.829, 38626.305, 38630.595, 38620.984, 38663.804, 38690.584, 38654.805, 38686.097, 38623.036, 38634.502, 38670.389, 38787.724, 38669.341, 38674.676, 38731.338, 38821.841], [11892.791, 11850.176, 11856.342, 11839.396, 11918.962, 11832.695, 11863.358, 11874.28, 11871.861, 11869.739, 11941.565, 11883.395, 11888.485, 11879.032, 11911.218, 11806.007, 11820.09, 11853.938, 11851.799, 11836.598, 11867.41, 11839.25, 11834.388, 11829.717, 11872.801, 11847.975, 11939.819, 11884.264, 11929.199, 11902.672, 12071.059], [42.746, 16.676, 28.196, 21.17, 21.806, 16.769, 22.521, 26.159, 23.027, 15.572, 20.524, 19.106, 19.578, 15.901, 22.166, 20.187, 22.524, 14.594, 16.929, 15.35, 31.601, 13.299, 13.531, 12.467, 12.191, 17.32, 24.867, 16.478, 24.2, 29.963, 33.08], [760.2855294239001, 1239.1501106816524, 1273.3122019192213, 1227.5094838312423, 1349.7698264308037, 1122.1840947558012, 3667.1625702503115, 514.8272266784286, 1421.7647678294798, 2122.274121657402, 5051.252582952846, 1373.7112166047573, 1343.921120663504, 801.3729347509937, 1889.737669303228, 1270.3881717565366, 1201.606638229443, 866.2670326883308, 1149.9756098223227, 1477.6240155335004, 1723.8863282231566, 1222.1472318148167, 1647.826502341247, 1331.316939999112, 1378.936605820626, 1127.2330192949873, 3976.316015351552, 1522.0943325121314, 2039.657638649647, 760.8992554651459, 911.087250734342], [3273, 3274, 3275, 3276, 3277, 3278, 3279, 3280, 3281, 3282, 3283, 3284, 3285, 3286, 3287, 3288, 3289, 3290, 3291, 3292, 3293, 3294, 3295, 3296, 3297, 3298, 3299, 3300, 3301, 3302, 3303]], [0, 8046, [76548, 76580, 76613, 76640, 76680, 76709], [37799.761, 37797.892, 37802.926, 37789.465, 37806.709, 37763.761], [11980.074, 12017.308, 11985.304, 12072.913, 11983.0, 11967.149], [20.808, 16.424, 17.353, 20.644, 21.814, 27.854], [4599.700953977142, 4556.242510080446, 3707.678139799216, 4493.468641000787, 2204.3338569914354, 3933.3524887189533], [3273, 3274, 3275, 3276, 3277, 3278]], [1, 8057, [76677, 76707, 76736, 76767, 76799, 76830, 76867, 76899, 76931], [35426.177, 35372.996, 35360.263, 35432.227, 35324.359, 35389.393, 35342.061, 35331.416, 35383.039], [52588.645, 52735.03, 52743.744, 52734.177, 52687.27, 52741.853, 52676.643, 52662.625, 52684.159], [10.879, 16.625, 20.927, 16.551, 17.157, 20.153, 25.852, 29.54, 31.612], [84338.25409734702, 2338.4973104980963, 1752.1390460037933, 1988.994198101403, 1824.9400899124043, 1251.2280633969565, 4240.569845023557, 3630.08569703625, 4591.096069100981], [3277, 3278, 3279, 3280, 3281, 3282, 3283, 3284, 3285]], [0, 8058, [76639, 76679, 76708, 76738, 76768, 76800, 76833, 76869, 76901, 76933, 76962, 76997, 77026, 77054, 77084, 77119, 77145, 77172, 77205, 77235, 77267, 77292, 77327, 77355, 77383, 77407], [37389.84, 37469.055, 37366.77, 37519.031, 37493.01, 37473.219, 37460.158, 37483.37, 37497.507, 37500.212, 37476.95, 37501.407, 37549.407, 37535.828, 37486.253, 37501.61, 37582.285, 37511.792, 37529.338, 37457.851, 37453.051, 37476.982, 37585.695, 37541.603, 37463.367, 37430.355], [11018.184, 11170.432, 11040.805, 11101.023, 11146.966, 11134.891, 11196.559, 11205.114, 11174.257, 11235.479, 11199.64, 11220.096, 11191.79, 11169.694, 11200.447, 11227.658, 11180.154, 11176.831, 11161.858, 11163.804, 11206.484, 11199.967, 11204.644, 11274.781, 11144.524, 11131.008], [25.497, 23.658, 20.3, 17.065, 16.725, 19.252, 17.25, 12.0, 25.043, 21.517, 16.15, 16.778, 22.099, 20.166, 20.796, 21.673, 21.401, 20.44, 18.163, 19.772, 21.852, 30.19, 19.036, 27.227, 20.103, 26.206], [3234.4239202502163, 4068.771434526866, 2299.790784430658, 5832.074344921837, 3430.775073879666, 5757.70062322975, 1855.692794581144, 1842.1321269838818, 2098.3682597487227, 3354.5835076119492, 1400.323442422907, 7482.766449134248, 3219.5131639745387, 2633.1770509061516, 3862.3879291627354, 2137.123910028572, 1834.5072483108263, 1549.816374777007, 3930.122558184368, 9725.681254789204, 3394.4452394547307, 2290.711364679188, 4838.215306134577, 5956.9340993905, 1342.997398095328, 1476.3514009968515], [3276, 3277, 3278, 3279, 3280, 3281, 3282, 3283, 3284, 3285, 3286, 3287, 3288, 3289, 3290, 3291, 3292, 3293, 3294, 3295, 3296, 3297, 3298, 3299, 3300, 3301]], [0, 8060, [76644, 76683, 76713, 76742, 76770, 76803], [39263.451, 39185.213, 39238.346, 39199.429, 39195.916, 39212.658], [12413.516, 12420.45, 12566.128, 12632.954, 12519.054, 12411.374], [18.291, 23.815, 31.958, 29.7, 30.88, 15.238], [855.7577023031021, 2755.520774523444, 2166.2032734941336, 5666.4651738260245, 3564.904478118012, 973.6268599347173], [3276, 3277, 3278, 3279, 3280, 3281]], [1, 8067, [76638, 76675, 76706, 76735, 76766, 76798, 76829, 76865], [34765.101, 34630.232, 34585.969, 34519.052, 34458.324, 34580.44, 34482.698, 34403.093], [52218.506, 52157.743, 52096.211, 52180.035, 52159.422, 52158.258, 52194.428, 52195.762], [21.11, 14.511, 21.865, 16.234, 19.24, 19.277, 19.48, 26.545], [5190.490982225254, 4333.8579703255355, 3843.353297264547, 8944.845148094424, 3585.5620895133766, 4332.746510430548, 5200.173620096044, 2568.026492265486], [3276, 3277, 3278, 3279, 3280, 3281, 3282, 3283]], [1, 8076, [76864, 76897, 76926, 76957, 76994, 77022, 77049, 77079, 77116, 77140, 77168, 77200, 77230, 77262, 77287], [33178.462, 33142.37, 33163.776, 33127.782, 33144.517, 33150.816, 33146.589, 33142.98, 33172.406, 33169.894, 33146.531, 33175.913, 33155.134, 33166.783, 33114.111], [52624.39, 52621.134, 52617.301, 52615.153, 52594.533, 52582.475, 52582.794, 52594.31, 52579.61, 52590.454, 52598.729, 52565.711, 52545.267, 52579.853, 52544.729], [33.581, 13.823, 8.965, 13.206, 16.061, 10.152, 13.853, 12.434, 14.192, 17.207, 10.752, 13.55, 17.668, 17.293, 18.046], [681.497207961518, 1531.0803075804297, 1562.52654125037, 1786.0102468852251, 2043.5161212206383, 1455.4019442078284, 1653.17392219894, 2001.888895003813, 1604.3387047866236, 1616.5917461973213, 2203.231104886185, 1180.9948802676474, 1344.9013698434283, 1299.4014851336149, 2186.1882448970027], [3283, 3284, 3285, 3286, 3287, 3288, 3289, 3290, 3291, 3292, 3293, 3294, 3295, 3296, 3297]], [1, 8077, [76866, 76898, 76928, 76958, 76995, 77024, 77051, 77081, 77117, 77141, 77169, 77202, 77232, 77264, 77290, 77324, 77353, 77381], [34405.035, 34432.443, 34479.412, 34453.115, 34493.66, 34453.056, 34466.217, 34573.624, 34460.627, 34478.711, 34473.749, 34484.444, 34468.404, 34450.021, 34442.584, 34473.604, 34443.198, 34317.339], [52399.552, 52485.934, 52412.645, 52332.767, 52403.177, 52388.976, 52364.335, 52356.033, 52384.867, 52323.374, 52342.683, 52269.931, 52274.281, 52293.863, 52293.399, 52267.246, 52451.04, 52545.355], [28.346, 24.932, 17.111, 27.901, 15.35, 22.461, 23.706, 19.222, 28.681, 31.247, 18.464, 13.55, 11.748, 18.498, 16.502, 34.207, 31.381, 21.243], [2810.3580221044426, 2460.4302883826545, 2969.410549228459, 1217.6608726268064, 1506.572216802695, 1408.887540043653, 3802.7788489829295, 352.6833120628477, 2737.285595324636, 3720.9589946039932, 330.76551492202634, 1796.5615937755242, 1824.590250691618, 1943.4405683318512, 1664.3900559790188, 745.7063465158619, 2564.6757622615573, 763.3000282391849], [3283, 3284, 3285, 3286, 3287, 3288, 3289, 3290, 3291, 3292, 3293, 3294, 3295, 3296, 3297, 3298, 3299, 3300]], [0, 8078, [76834, 76870, 76902, 76934, 76964, 76998, 77027, 77055], [37733.413, 37755.357, 37760.555, 37698.302, 37801.58, 37755.684, 37742.277, 37717.586], [11903.524, 11858.223, 11842.094, 11831.187, 12010.324, 11918.35, 12063.184, 12148.925], [14.833, 30.603, 22.293, 29.757, 30.648, 26.933, 26.396, 24.479], [20486.686164205857, 3044.9190270865006, 3123.260332037361, 5105.6854351610655, 1595.4485780545974, 1494.7675071465544, 3789.1204669479653, 3074.143523161727], [3282, 3283, 3284, 3285, 3286, 3287, 3288, 3289]], [0, 8083, [76937, 76969, 77000, 77029, 77057], [39095.052, 39090.584, 39153.068, 39122.008, 39154.765], [12815.906, 12682.222, 12825.685, 12874.911, 12854.222], [20.828, 24.724, 37.649, 19.306, 24.853], [9356.509737346316, 7219.560726917385, 1708.9614916759754, 1957.696104053154, 1683.6661593876815], [3285, 3286, 3287, 3288, 3289]], [1, 8088, [76930, 76959, 76996, 77025, 77052, 77082, 77118, 77142, 77170, 77203, 77233, 77265, 77291, 77326, 77354, 77382, 77406, 77433, 77459, 77483, 77506, 77530], [35254.177, 35241.339, 35300.011, 35326.488, 35130.069, 35120.38, 35154.046, 35089.334, 35096.134, 35088.229, 35107.622, 35164.559, 35115.896, 35153.732, 35079.197, 35203.316, 35110.386, 35072.857, 35091.688, 35062.708, 35107.194, 35112.805], [52650.145, 52616.72, 52665.235, 52670.873, 52546.013, 52578.36, 52526.183, 52538.436, 52557.658, 52549.695, 52512.625, 52529.527, 52543.286, 52502.483, 52475.707, 52562.415, 52537.966, 52509.606, 52484.487, 52512.846, 52550.044, 52514.709], [35.641, 19.834, 30.143, 23.308, 13.133, 23.27, 18.148, 13.411, 14.702, 12.295, 20.991, 13.494, 21.614, 14.185, 31.221, 27.483, 11.424, 29.265, 33.272, 17.155, 30.108, 18.677], [5916.4081810647585, 3437.2013770685003, 5475.330364815779, 6924.221292676176, 1737.8714005687912, 1083.3656525334386, 1062.8159678226357, 1315.5611378484975, 1009.2430988310887, 815.3406688196687, 903.7176182664306, 519.4762373541405, 1608.648104243439, 775.2039858802037, 1454.9043048698513, 2898.260676417248, 992.1541023916805, 5094.3314256748, 622.0344661937797, 1901.0176386213614, 2300.1973444181303, 664.4255875933901], [3285, 3286, 3287, 3288, 3289, 3290, 3291, 3292, 3293, 3294, 3295, 3296, 3297, 3298, 3299, 3300, 3301, 3302, 3303, 3304, 3305, 3306]], [1, 8133, [77547, 77572, 77601, 77626, 77655, 77681, 77712, 77729, 77752, 77780, 77802, 77819, 77842, 77859], [33114.075, 33051.647, 33060.495, 33104.64, 33049.872, 33115.837, 33086.85, 33051.297, 33042.978, 33066.02, 33102.479, 33058.095, 33086.589, 33038.89], [52543.896, 52622.598, 52574.408, 52531.476, 52546.95, 52589.192, 52554.188, 52633.978, 52627.782, 52644.111, 52587.937, 52557.189, 52624.594, 52613.411], [33.282, 20.933, 18.824, 27.911, 18.44, 23.837, 27.039, 12.696, 16.191, 26.455, 18.585, 16.152, 18.783, 21.437], [1522.8567169971798, 863.4664866601594, 817.9545326353681, 1195.1751411190044, 1085.7948704098233, 1158.776506214712, 1894.912314306879, 422.159883303879, 640.8305089551312, 1475.7268986293548, 828.0404478043464, 608.7855237130352, 549.3668762154412, 1003.2194733258841], [3307, 3308, 3309, 3310, 3311, 3312, 3313, 3314, 3315, 3316, 3317, 3318, 3319, 3320]], [0, 8135, [77551, 77576, 77608, 77629, 77659, 77684, 77715, 77732, 77755, 77785, 77805, 77825], [37869.654, 37852.19, 37859.306, 37856.734, 37857.895, 37869.724, 37794.979, 37749.383, 37817.011, 37739.812, 37813.649, 37764.16], [12165.719, 12213.595, 12102.089, 12133.087, 12088.795, 12126.718, 12055.643, 12000.116, 12112.543, 12089.946, 12149.389, 12083.731], [27.275, 20.003, 14.614, 19.318, 31.241, 40.445, 7.904, 35.516, 35.417, 49.927, 38.615, 34.33], [769.796465980469, 1263.810723071412, 20392.148420283014, 1918.3290541240256, 1135.7149806423413, 1561.7515376728102, 402.8828891373804, 1588.0674327227923, 2564.329231759522, 1761.982946851456, 1746.4085481580519, 1788.7678938765985], [3307, 3308, 3309, 3310, 3311, 3312, 3313, 3314, 3315, 3316, 3317, 3318]], [1, 8146, [77656, 77682, 77713, 77730, 77753, 77781, 77803, 77821], [34604.927, 34560.612, 34518.709, 34507.621, 34537.653, 34502.624, 34594.813, 34579.89], [52036.022, 52064.139, 52069.55, 52074.553, 52052.406, 52054.191, 52126.433, 52182.459], [12.876, 14.709, 26.511, 39.473, 44.125, 20.219, 25.901, 29.064], [1996.2570323686882, 1144.1761973389098, 1203.3160306579082, 1862.077982544333, 980.2280071738792, 712.9681958335339, 774.926677562963, 3680.969839955896], [3311, 3312, 3313, 3314, 3315, 3316, 3317, 3318]], [0, 8161, [77826, 77845, 77863, 77882, 77899, 77913, 77937, 77954, 77973, 77993, 78007, 78022, 78044, 78060], [39181.225, 39096.306, 39127.359, 39145.336, 39111.315, 39094.869, 39155.214, 39173.665, 39146.343, 39162.821, 39037.635, 39131.711, 39092.922, 39145.652], [12305.548, 12342.667, 12377.137, 12379.643, 12257.647, 12358.405, 12312.839, 12386.44, 12310.533, 12321.051, 12398.293, 12330.426, 12344.692, 12314.625], [20.942, 25.365, 19.933, 21.364, 29.043, 19.429, 24.33, 23.343, 22.934, 25.723, 33.225, 22.81, 24.222, 29.099], [699.0068090805213, 1192.6667746316882, 719.1981039291591, 2197.9676112437032, 1850.6475278717471, 824.1638562205477, 1221.0548572963708, 1639.482507214623, 3287.8941449013782, 1280.5367042013008, 2109.287322744513, 648.8136451513241, 789.8593210972973, 638.9890708688032], [3318, 3319, 3320, 3321, 3322, 3323, 3324, 3325, 3326, 3327, 3328, 3329, 3330, 3331]], [1, 8162, [77823, 77844, 77861, 77881, 77897], [36400.714, 36452.673, 36370.089, 36464.556, 36420.047], [52662.817, 52656.234, 52644.734, 52693.821, 52749.833], [12.878, 11.039, 19.436, 24.858, 22.304], [746.7606717872036, 1601.17376484333, 2273.9443587253127, 738.8523138828397, 997.9238706335913], [3318, 3319, 3320, 3321, 3322]], [1, 8167, [77860, 77880, 77896, 77910, 77933, 77952, 77971], [34482.023, 34534.376, 34538.605, 34538.023, 34523.303, 34533.272, 34546.614], [52035.998, 52149.527, 52224.693, 52157.274, 52203.928, 52169.067, 52199.549], [20.604, 25.831, 20.482, 16.554, 20.894, 23.284, 24.021], [591.090941695754, 1307.4831364672175, 920.1086513620467, 985.4610735263069, 822.5171159141311, 2350.71459251792, 1035.674678670208], [3320, 3321, 3322, 3323, 3324, 3325, 3326]], [1, 8190, [78057, 78081, 78102, 78122, 78136, 78153, 78175, 78198], [34522.892, 34425.37, 34317.056, 34288.289, 34339.012, 34323.86, 34273.953, 34300.36], [52148.319, 52109.436, 52044.779, 52034.619, 52035.287, 52033.308, 52028.019, 52032.076], [35.088, 28.827, 11.85, 10.21, 20.077, 26.066, 6.95, 14.229], [1291.8333708706293, 1174.8666137224773, 2623.443648339898, 2026.606872929108, 2291.81567672828, 1095.1321143733269, 2461.8817606161333, 2547.875587065619], [3331, 3332, 3333, 3334, 3335, 3336, 3337, 3338]], [0, 8219, [78313, 78335, 78363, 78389, 78412, 78430, 78449, 78477, 78508, 78538, 78569, 78595, 78625, 78655, 78677], [38663.262, 38783.142, 38844.611, 38884.254, 39041.031, 39085.468, 39099.876, 39053.811, 39109.762, 39067.74, 39120.176, 39097.18, 38918.11, 38907.356, 38889.682], [12828.089, 12741.298, 12640.568, 12540.541, 12540.365, 12540.355, 12468.04, 12398.475, 12404.877, 12342.157, 12300.582, 12371.75, 12269.266, 12172.673, 12157.572], [16.509, 22.151, 19.034, 30.043, 20.493, 19.3, 14.796, 22.928, 18.643, 10.192, 19.995, 17.967, 12.088, 22.047, 18.833], [1036.2104973553228, 982.0311000457949, 1247.485027082975, 852.3428021316246, 876.2814335835045, 879.6306430122678, 1142.5849024062245, 1509.9031978019302, 969.1912391519801, 2606.581604873468, 1521.3248720208942, 980.2072858535079, 1079.533080200879, 1306.846292839006, 671.3414249176351], [3343, 3344, 3345, 3346, 3347, 3348, 3349, 3350, 3351, 3352, 3353, 3354, 3355, 3356, 3357]], [1, 8220, [78312, 78333, 78360, 78385, 78409, 78425, 78445, 78474, 78503], [34543.593, 34518.411, 34519.202, 34513.26, 34517.378, 34527.919, 34555.283, 34545.868, 34581.975], [52175.417, 52201.161, 52133.04, 52152.487, 52134.325, 52226.508, 52153.905, 52170.245, 52157.721], [28.564, 25.21, 15.087, 32.577, 16.441, 30.79, 18.288, 24.044, 30.371], [1735.2902695574896, 825.2681362538938, 739.4196285297232, 1153.0480753229033, 778.5102060240228, 825.9008798530591, 3495.3540034652815, 1989.4527435721334, 2367.3590847443365], [3343, 3344, 3345, 3346, 3347, 3348, 3349, 3350, 3351]], [0, 8236, [78447, 78475, 78506, 78535, 78566, 78592, 78623, 78653, 78675, 78694, 78719, 78743, 78774, 78807, 78832, 78856, 78877, 78909, 78940, 78965, 78991, 79009, 79035, 79057, 79071, 79091, 79107, 79123, 79141], [37957.593, 37908.066, 37928.645, 37971.31, 37979.859, 37955.891, 37960.975, 37908.955, 37893.536, 37888.869, 37903.362, 37914.616, 37882.718, 37912.672, 37848.797, 37851.416, 37831.999, 37930.83, 37910.86, 37894.489, 37918.574, 37883.39, 37855.566, 37914.065, 37891.612, 37860.019, 37898.808, 37915.51, 37944.379], [11632.504, 11656.826, 11590.332, 11593.908, 11522.675, 11555.565, 11533.493, 11701.604, 11612.529, 11620.174, 11644.025, 11588.294, 11557.319, 11623.027, 11568.548, 11614.532, 11554.292, 11625.453, 11627.705, 11527.332, 11634.964, 11576.202, 11615.102, 11599.024, 11602.482, 11575.462, 11630.37, 11615.922, 11616.861], [16.684, 19.821, 20.557, 17.504, 20.8, 16.507, 23.984, 29.993, 13.845, 18.158, 15.097, 17.564, 22.801, 10.249, 24.748, 31.851, 17.639, 16.346, 10.221, 26.778, 15.806, 28.3, 11.526, 10.37, 22.511, 17.897, 13.707, 15.5, 13.614], [576.4858603154995, 2623.4742580507823, 1964.8489028028575, 6368.831884250321, 3505.180528726834, 1507.9568671218801, 2200.789962359489, 837.1899307318818, 1535.4059089857994, 1164.3966348222639, 1367.6159752972094, 1169.0685473970789, 1541.3590791498002, 1006.8124500396901, 2120.853202623047, 957.0258378681036, 9580.138484208235, 1411.1159902215707, 1198.86308100885, 1259.6573990662944, 1000.3035106209092, 753.9377864188194, 1287.5875422046013, 911.8747964521972, 639.4195262774529, 828.7971501416856, 611.6347851401694, 830.6215641888459, 1076.6359613534826], [3349, 3350, 3351, 3352, 3353, 3354, 3355, 3356, 3357, 3358, 3359, 3360, 3361, 3362, 3363, 3364, 3365, 3366, 3367, 3368, 3369, 3370, 3371, 3372, 3373, 3374, 3375, 3376, 3377]], [0, 8249, [78537, 78568, 78594, 78626, 78656, 78678, 78696, 78721, 78746, 78777, 78809, 78834, 78859, 78880, 78912, 78942, 78967], [38876.985, 38921.022, 38829.143, 38919.681, 38885.698, 38864.69, 38851.442, 38884.901, 38886.509, 38907.104, 38876.276, 38885.32, 38896.554, 38861.484, 38890.421, 38900.488, 38897.402], [12965.73, 12960.149, 12940.19, 12929.672, 12989.35, 13014.1, 12981.986, 12965.414, 12977.645, 12996.215, 13001.451, 13008.625, 13016.782, 12998.157, 12997.135, 13006.39, 13005.975], [16.393, 16.864, 16.405, 23.641, 22.521, 18.437, 12.435, 18.463, 10.289, 13.052, 9.696, 9.441, 18.106, 10.926, 12.398, 12.847, 12.271], [1359.6570951471947, 589.8681642574787, 1069.353060497898, 1073.7857485801246, 1359.517046023949, 471.27308477602423, 873.0570044524555, 1245.281141272971, 2030.0807997472757, 1975.9825341838991, 1184.9805688947313, 1830.7045106539124, 2035.4875185218061, 2584.4588111529906, 2315.0728869877053, 2647.4334778445027, 1663.942149632802], [3352, 3353, 3354, 3355, 3356, 3357, 3358, 3359, 3360, 3361, 3362, 3363, 3364, 3365, 3366, 3367, 3368]], [1, 8250, [78561, 78591, 78622, 78652, 78674, 78693, 78716, 78741], [34569.554, 34616.067, 34579.254, 34519.105, 34569.978, 34559.098, 34594.716, 34548.896], [52210.647, 52122.428, 52167.871, 52142.788, 52221.375, 52247.023, 52202.443, 52242.797], [36.281, 17.817, 24.017, 19.044, 27.051, 20.87, 23.062, 14.359], [758.9851430255694, 682.6583768067748, 2622.5847539566234, 1534.6349012609933, 484.9395449579264, 1344.0700391271387, 1639.8149757859117, 768.2873271108651], [3353, 3354, 3355, 3356, 3357, 3358, 3359, 3360]], [0, 8270, [78835, 78858, 78881, 78913, 78943, 78968, 78993, 79011], [39013.645, 38955.084, 38962.233, 39067.009, 39057.206, 39000.566, 39003.814, 39010.793], [12306.892, 12249.868, 12172.892, 12272.119, 12241.724, 12206.342, 12165.192, 12195.247], [14.469, 23.418, 24.318, 20.821, 27.744, 19.36, 26.022, 15.331], [944.8749349416003, 1893.8259636075966, 1490.4496066751772, 836.4144039269486, 2589.4437191881393, 3022.0289897122184, 776.0334436387093, 1467.0537275585036], [3363, 3364, 3365, 3366, 3367, 3368, 3369, 3370]], [0, 8280, [78878, 78911, 78941, 78966, 78992, 79010, 79036, 79058, 79072, 79093, 79108, 79124, 79142, 79159, 79175, 79195, 79211], [38258.644, 38369.592, 38283.962, 38325.747, 38311.732, 38294.525, 38320.768, 38303.523, 38300.943, 38291.013, 38307.985, 38315.225, 38290.018, 38302.673, 38297.981, 38282.392, 38315.697], [12133.889, 12134.046, 12124.064, 12161.878, 12138.629, 12140.243, 12148.919, 12122.5, 12105.091, 12102.054, 12134.267, 12132.339, 12117.791, 12135.135, 12135.739, 12110.886, 12138.424], [20.849, 21.498, 8.834, 11.196, 18.572, 11.56, 12.91, 15.837, 27.729, 23.204, 12.047, 12.486, 13.992, 14.016, 13.616, 24.67, 14.311], [483.12222602350516, 1140.469482257705, 946.6601296121285, 1652.1057131785067, 1210.778977715612, 968.4126276697756, 1061.4319499971168, 1214.319569432337, 713.7399657640453, 611.2614290328781, 1004.419692794933, 1192.7984228515952, 681.0949332755063, 911.7686783988358, 598.2434894534018, 891.9089076250781, 823.6176805793713], [3365, 3366, 3367, 3368, 3369, 3370, 3371, 3372, 3373, 3374, 3375, 3376, 3377, 3378, 3379, 3380, 3381]], [0, 8283, [78939, 78964, 78990, 79008, 79034, 79056, 79070, 79090, 79106, 79122], [37303.274, 37353.401, 37342.353, 37348.037, 37370.233, 37285.304, 37437.011, 37312.968, 37329.722, 37308.942], [11448.388, 11412.312, 11460.597, 11410.572, 11433.344, 11360.671, 11315.018, 11419.195, 11441.055, 11435.401], [25.204, 24.523, 13.77, 17.821, 18.474, 19.818, 24.833, 15.887, 10.734, 17.412], [656.940965909447, 1756.3098349312938, 1417.1468188329397, 899.404340373865, 597.1623313450659, 2396.240133961715, 3613.8868480542747, 915.5733772031149, 1413.7636226389805, 1006.4028988276189], [3367, 3368, 3369, 3370, 3371, 3372, 3373, 3374, 3375, 3376]], [0, 8303, [79158, 79174, 79194, 79209, 79230, 79248, 79264], [37831.442, 37852.027, 37881.188, 37873.652, 37864.125, 37884.072, 37856.954], [11342.439, 11414.013, 11476.305, 11525.186, 11543.425, 11579.737, 11488.683], [21.917, 23.535, 22.155, 23.833, 27.416, 12.653, 38.1], [2002.8111231198193, 3724.520663909361, 1640.2325191379557, 626.3593903755764, 3474.0651987378405, 617.4954700079543, 2525.736268198589], [3378, 3379, 3380, 3381, 3382, 3383, 3384]], [1, 8316, [79329, 79352, 79369, 79391, 79402, 79425, 79443, 79463, 79477, 79508, 79531, 79556], [34629.094, 34572.885, 34621.867, 34668.145, 34666.017, 34682.551, 34668.287, 34632.543, 34686.191, 34620.237, 34674.627, 34541.75], [51954.949, 52008.872, 51932.699, 51917.912, 51944.207, 51956.883, 51939.694, 51950.695, 52017.09, 51976.652, 51969.276, 52108.984], [22.258, 24.953, 29.336, 17.974, 25.505, 28.194, 9.107, 14.505, 37.834, 15.631, 15.289, 36.158], [679.0672049101967, 5041.127411557288, 1077.1232808965376, 720.6683502774388, 979.8178357309938, 983.9639440526917, 448.31313077444787, 2775.244009977225, 1446.877547013575, 1037.8089437108226, 1517.032069295819, 1830.132155637557], [3387, 3388, 3389, 3390, 3391, 3392, 3393, 3394, 3395, 3396, 3397, 3398]], [0, 8367, [79876, 79892, 79914, 79932, 79954, 79972, 79989, 80008], [38423.09, 38475.171, 38455.618, 38453.07, 38506.782, 38444.69, 38457.043, 38472.992], [11594.441, 11591.083, 11607.465, 11628.908, 11583.098, 11624.007, 11641.85, 11622.558], [19.194, 17.46, 16.337, 20.505, 20.82, 25.784, 22.947, 29.471], [908.6726758411274, 646.6834426725578, 726.0852241617102, 449.407205755742, 1437.991994259795, 1501.751477409272, 1457.8098460226215, 1967.9253290205336], [3414, 3415, 3416, 3417, 3418, 3419, 3420, 3421]], [1, 8394, [80211, 80226, 80242, 80263, 80281, 80300, 80319, 80331, 80352], [34500.209, 34459.69, 34442.504, 34462.213, 34481.477, 34449.578, 34520.121, 34437.195, 34407.284], [52392.19, 52431.173, 52434.387, 52406.084, 52406.053, 52404.771, 52361.98, 52408.355, 52400.825], [24.666, 17.045, 17.394, 14.897, 16.585, 19.095, 29.553, 19.65, 21.561], [601.573105597232, 2347.1261506640767, 2371.5743747421125, 2186.832890224692, 2329.5937392244855, 760.6154658539245, 852.4642527020233, 1639.225831310504, 2054.548852781945], [3432, 3433, 3434, 3435, 3436, 3437, 3438, 3439, 3440]], [0, 8409, [80333, 80354, 80366, 80385, 80400, 80414, 80429], [38975.882, 39017.934, 39031.075, 38996.438, 39018.979, 39018.022, 39036.317], [12546.684, 12579.39, 12534.165, 12528.822, 12532.975, 12521.959, 12564.791], [22.474, 11.504, 20.814, 19.091, 18.875, 23.454, 27.489], [873.1344227613321, 32732.225370073214, 1516.2487878598731, 1484.4560970891437, 1286.005023499775, 669.7055526067934, 961.1661151544747], [3439, 3440, 3441, 3442, 3443, 3444, 3445]], [0, 8412, [80365, 80383, 80399, 80413, 80428, 80445, 80476, 80501], [38136.408, 38123.363, 38079.356, 38049.236, 38074.935, 38017.816, 38055.85, 38103.504], [11466.221, 11350.72, 11365.553, 11474.811, 11410.865, 11475.251, 11399.172, 11395.295], [23.511, 23.005, 22.61, 22.896, 21.662, 27.443, 26.126, 16.842], [4802.437808566993, 1941.6445316765407, 1866.723379160376, 2275.402036135056, 1093.337220684687, 4081.23607261805, 2188.2872894674133, 670.3659772443953], [3441, 3442, 3443, 3444, 3445, 3446, 3447, 3448]], [0, 8433, [80562, 80582, 80604, 80629, 80650, 80666, 80683, 80705, 80731, 80752, 80773, 80791, 80816], [38114.104, 38084.004, 37991.676, 38076.509, 37998.867, 38072.163, 37985.436, 37999.977, 37997.644, 37978.57, 38109.232, 38078.76, 37935.722], [12384.199, 12323.018, 12370.091, 12427.622, 12381.635, 12412.544, 12425.73, 12294.355, 12386.001, 12361.161, 12453.551, 12341.199, 12313.805], [32.715, 43.223, 44.358, 26.213, 30.926, 36.768, 20.826, 33.28, 27.454, 20.304, 20.624, 23.786, 31.457], [1381.7402643968323, 2269.7319113797894, 2335.8693530881947, 1780.271730510453, 2633.7644235849016, 750.0910033439376, 721.9286343847926, 3835.643520902531, 2384.6619206859627, 1259.8248361469975, 687.1774840865061, 9926.22259135154, 2962.824448449018], [3451, 3452, 3453, 3454, 3455, 3456, 3457, 3458, 3459, 3460, 3461, 3462, 3463]], [0, 8439, [80707, 80732, 80754, 80774, 80792, 80818, 80842, 80862, 80885, 80908, 80922, 80942, 80962, 80975, 80996, 81011, 81029, 81053, 81082, 81102, 81120, 81144, 81168, 81194, 81220, 81240, 81262, 81291, 81307, 81328, 81345, 81367, 81390, 81413, 81437], [39076.058, 38888.354, 39049.178, 38998.944, 39029.111, 39011.017, 39014.72, 38997.778, 39025.055, 39018.669, 39029.498, 39035.705, 39074.618, 38995.963, 39057.568, 39046.75, 38984.372, 39019.592, 39016.393, 38972.058, 38943.964, 39042.498, 39016.759, 38979.092, 39036.798, 39050.207, 39022.349, 39045.755, 39016.587, 39067.364, 39043.867, 39082.73, 39020.887, 38966.68, 38985.62], [12510.604, 12504.618, 12462.704, 12541.01, 12515.027, 12559.271, 12519.205, 12507.928, 12592.586, 12486.946, 12563.724, 12548.501, 12539.501, 12545.374, 12558.756, 12503.188, 12524.111, 12569.576, 12545.987, 12549.867, 12588.734, 12555.803, 12541.422, 12636.772, 12520.272, 12549.638, 12544.618, 12572.845, 12517.37, 12557.661, 12535.653, 12535.414, 12537.294, 12725.598, 12613.917], [3.308, 36.832, 15.599, 29.749, 15.173, 23.276, 21.736, 17.193, 18.972, 33.389, 21.456, 17.456, 19.189, 17.859, 25.689, 19.318, 16.391, 23.227, 15.827, 9.292, 16.807, 20.685, 18.305, 28.461, 16.521, 19.94, 13.414, 24.009, 26.478, 17.685, 24.652, 20.957, 19.38, 28.351, 34.295], [343.19552440684686, 1840.8063955457294, 575.1832670000866, 954.8584858528818, 933.3669704957053, 936.4990498864524, 1364.6872818848274, 1075.6567594630683, 1088.9266812117503, 1210.8919904296138, 984.9448866209905, 1172.203512255854, 866.0413716193116, 1383.252040602273, 978.9678064026435, 1303.943374933646, 728.7985933228889, 1054.0776209414025, 844.8062704095653, 401.6872738780406, 17437.88138540435, 928.0784099600107, 828.5368187904085, 1510.1847894673388, 1051.904751984942, 1064.309210942344, 923.9000471300893, 682.8829661631657, 1422.9396233751552, 768.4982323780789, 1272.7047123590787, 754.104360825663, 1006.6281664695687, 7163.970596626396, 3306.109986493146], [3458, 3459, 3460, 3461, 3462, 3463, 3464, 3465, 3466, 3467, 3468, 3469, 3470, 3471, 3472, 3473, 3474, 3475, 3476, 3477, 3478, 3479, 3480, 3481, 3482, 3483, 3484, 3485, 3486, 3487, 3488, 3489, 3490, 3491, 3492]], [1, 8455, [80840, 80860, 80878, 80905, 80920, 80937], [33730.573, 33714.086, 33763.129, 33822.119, 33761.476, 33744.937], [52445.43, 52442.69, 52456.467, 52507.057, 52534.28, 52468.152], [11.336, 8.043, 11.388, 13.765, 25.607, 14.716], [1064.2294785117394, 1819.1804296578746, 2238.735582646316, 575.9155153317444, 2290.8434766030355, 1815.5627760174552], [3464, 3465, 3466, 3467, 3468, 3469]], [1, 8474, [81051, 81079, 81099, 81115, 81139, 81166, 81190, 81217, 81237, 81258, 81288], [34457.602, 34460.628, 34513.943, 34489.641, 34522.271, 34502.105, 34498.78, 34491.646, 34500.562, 34493.53, 34513.963], [52292.411, 52330.319, 52365.687, 52329.866, 52348.238, 52345.189, 52404.317, 52393.981, 52367.173, 52401.809, 52390.283], [31.098, 26.172, 11.539, 18.242, 18.305, 21.835, 19.154, 12.392, 14.1, 17.884, 12.72], [658.1358067508374, 2046.000704345882, 1923.091990308273, 1517.3624375802788, 1829.848513969428, 2945.279859076875, 1745.975717317874, 1224.4174213849924, 2071.4756779417794, 1892.0021187295183, 1848.5764042869816], [3475, 3476, 3477, 3478, 3479, 3480, 3481, 3482, 3483, 3484, 3485]], [0, 8475, [81052, 81081, 81100, 81119, 81140, 81167, 81193, 81219, 81239, 81260, 81290], [37649.727, 37634.287, 37702.083, 37683.468, 37692.087, 37802.28, 37846.238, 37901.381, 37814.885, 37834.547, 37800.806], [11994.357, 12018.391, 12047.12, 12025.313, 12009.369, 12142.884, 12095.522, 12112.
[truncated: 286,380 more chars]
