# Supplementary material for: The lipoprotein Pal stabilises the bacterial outer membrane during constriction by a mobilisation-and-capture mechanism
Source: Nat Commun. 2020 Mar 11;11:1305. doi: 10.1038/s41467-020-15083-5 (PMC7066135; doi:10.1038/s41467-020-15083-5)
Supplement: Supplementary file 3 — Source Data [file 41467_2020_15083_MOESM3_ESM.zip › source_files/PGI_Raw_Data_Figure_1/RKCK16_d27_c1_f3_Checked.txt]

[[1, 14, [148, 163, 176, 196, 222, 246, 272, 298, 323], [36161.408, 36161.985, 36123.916, 36152.511, 36132.896, 36152.621, 36157.957, 36137.762, 36140.498], [58438.838, 58459.43, 58494.975, 58471.23, 58435.757, 58480.17, 58498.82, 58477.43, 58464.872], [17.297, 15.938, 14.685, 14.179, 11.231, 12.986, 13.073, 23.062, 19.155], [1995.265821893223, 1474.1712277386312, 1850.7804897835981, 2830.123303718576, 1676.2669974346752, 2309.1939492031815, 1591.349682938664, 2142.2179757836916, 2176.7021234092726], [8, 9, 10, 11, 12, 13, 14, 15, 16]], [0, 81, [509, 608, 708, 798, 894, 987, 1075], [24439.922, 24357.116, 24389.743, 24370.083, 24368.174, 24368.028, 24389.487], [36401.023, 36537.569, 36522.91, 36537.117, 36503.566, 36501.583, 36501.165], [23.466, 13.712, 17.004, 18.754, 12.163, 10.389, 12.526], [6089.055075482996, 2359.452914724936, 1833.0706251772517, 1329.578765736355, 2511.079475479284, 3451.067499311783, 3415.5846826102916], [19, 20, 21, 22, 23, 24, 25]], [0, 98, [612, 712, 803, 899, 988, 1080], [25340.832, 25360.702, 25392.115, 25436.369, 25429.615, 25381.716], [34563.781, 34531.345, 34544.139, 34646.759, 34657.09, 34632.798], [27.888, 16.226, 30.117, 21.29, 24.51, 21.198], [1506.8492272607652, 4814.6309055423235, 856.0409519620322, 7882.77019072876, 1187.3562579294446, 4219.885678436963], [20, 21, 22, 23, 24, 25]], [1, 129, [920, 1006, 1099, 1193, 1288, 1392], [35568.716, 35564.885, 35602.549, 35571.504, 35588.922, 35591.854], [60560.497, 60556.442, 60582.007, 60564.504, 60565.093, 60571.745], [17.758, 14.726, 18.521, 17.145, 18.915, 14.584], [2111.82851968088, 2963.3616061025914, 1317.1911822557768, 2418.2917731227017, 1680.3493216087081, 2272.9426817298986], [23, 24, 25, 26, 27, 28]], [1, 131, [821, 922, 1008, 1101, 1195, 1290, 1393, 1482, 1568, 1645, 1715, 1774], [35994.421, 36049.264, 36041.499, 35993.511, 36051.257, 36011.069, 35968.725, 35949.364, 35935.258, 35928.595, 36013.833, 36046.298], [59780.975, 59777.675, 59839.553, 59819.645, 59785.839, 59784.634, 59772.17, 59744.931, 59744.715, 59778.852, 59829.633, 59830.465], [19.735, 16.665, 13.821, 19.626, 22.59, 10.044, 17.084, 17.29, 18.115, 33.959, 22.265, 24.995], [4923.2759354821965, 3640.2960908663667, 4247.920730788372, 4756.135197744678, 5660.260553433947, 3893.598210005082, 3342.3363376493894, 4499.0033928480825, 1973.6132305495134, 1477.0328522612915, 1864.714873990217, 4123.8741623781825], [22, 23, 24, 25, 26, 27, 28, 29, 30, 31, 32, 33]], [0, 172, [1079, 1174, 1266, 1369, 1459], [25024.129, 25061.506, 25114.803, 25107.366, 25044.574], [36014.168, 36071.718, 36015.801, 35974.211, 35993.404], [23.159, 14.701, 26.477, 22.084, 30.176], [1453.1124832280016, 1349.8742746646094, 1577.9908690885643, 1853.42208368075, 1022.3116695002353], [25, 26, 27, 28, 29]], [2, 184, [1262, 1360, 1455, 1541, 1628, 1698], [23955.003, 23824.593, 23865.886, 23808.667, 23753.796, 23748.961], [69567.517, 69401.137, 69425.121, 69414.002, 69373.157, 69375.984], [28.585, 25.736, 24.25, 24.8, 17.664, 23.77], [12539.286629923727, 4653.640594392777, 1246.7488198575836, 1663.0146567776428, 2794.995815604862, 2612.7980517022024], [27, 28, 29, 30, 31, 32]], [1, 198, [1196, 1291, 1395, 1483, 1569, 1646, 1716, 1776], [36161.378, 36148.833, 36130.848, 36114.556, 36174.105, 36084.979, 36115.87, 36163.118], [58746.337, 58772.346, 58767.111, 58777.381, 58743.029, 58785.486, 58779.821, 58741.36], [17.284, 14.969, 15.607, 21.046, 37.32, 18.549, 20.632, 27.699], [2262.542993714014, 2417.7415761922284, 3153.695491077401, 1801.9786612932899, 1048.8714062579231, 894.0604399470864, 1164.3595162499498, 1783.6127499723], [26, 27, 28, 29, 30, 31, 32, 33]], [1, 199, [1570, 1647, 1717, 1777, 1837], [36376.851, 36400.955, 36470.28, 36399.36, 36309.373], [58270.922, 58385.006, 58554.501, 58436.589, 58556.871], [23.898, 28.008, 14.049, 32.791, 33.838], [1669.889896716866, 5044.690804147445, 119594.0894012392, 5109.891082833893, 15416.521120165955], [30, 31, 32, 33, 34]], [2, 218, [1632, 1701, 1761, 1825, 1882, 1944, 1997, 2061, 2107, 2154, 2211, 2256, 2303], [25507.476, 25460.49, 25416.486, 25590.844, 25556.599, 25491.263, 25523.708, 25537.945, 25528.612, 25511.115, 25539.48, 25535.621, 25501.378], [68710.642, 68697.664, 68700.223, 68715.615, 68683.125, 68677.011, 68738.723, 68633.386, 68678.129, 68648.267, 68695.456, 68668.182, 68709.427], [23.353, 14.959, 34.869, 24.905, 24.897, 25.175, 33.177, 30.247, 27.214, 23.833, 13.946, 22.087, 29.724], [2163.1462691310226, 1062.668516272591, 1911.2592374807134, 5081.727388745832, 1683.0393887406408, 1330.1938129141997, 930.0357456265116, 1366.2919419847963, 1156.0948798584002, 1662.1651170825892, 584.0107363039375, 1379.7481076823892, 1234.6634911009091], [31, 32, 33, 34, 35, 36, 37, 38, 39, 40, 41, 42, 43]], [1, 223, [1894, 1957, 2013, 2072, 2120, 2173, 2221, 2264, 2316, 2367, 2417, 2491], [35573.087, 35489.327, 35428.598, 35416.306, 35419.869, 35413.73, 35459.126, 35444.751, 35429.011, 35395.48, 35413.712, 35435.514], [60622.704, 60511.878, 60276.1, 60355.797, 60354.844, 60365.118, 60397.725, 60465.846, 60335.089, 60361.628, 60327.555, 60411.152], [31.963, 21.714, 22.443, 26.13, 12.163, 12.248, 21.784, 44.97, 12.023, 11.417, 14.212, 16.419], [1422.36307013752, 810.9568176158689, 2034.8273555980368, 1611.4790340521565, 1951.2617174479678, 2256.927740437877, 3833.1334663798493, 2280.8143673526743, 1739.6928330114665, 2316.0570469541226, 2442.0265056381318, 869.9834815848634], [35, 36, 37, 38, 39, 40, 41, 42, 43, 44, 45, 46]], [1, 225, [1839, 1897, 1960, 2015, 2073], [36385.607, 36384.989, 36424.726, 36321.334, 36325.484], [58270.677, 58401.416, 58310.133, 58475.373, 58540.508], [1.547, 27.619, 22.848, 32.08, 12.552], [493.6501696275441, 2490.3695691752623, 3765.8618813052476, 7337.968308052652, 73171.13998655562], [34, 35, 36, 37, 38]], [1, 245, [1191, 1286, 1390, 1480, 1566], [35122.612, 35167.466, 35150.796, 35089.503, 35038.38], [60678.9, 60717.872, 60816.182, 60760.497, 60812.526], [34.01, 38.324, 26.502, 28.606, 28.232], [2107.4340840878176, 3783.3726646098767, 6247.098238187982, 1433.2528134504873, 1108.2979368919182], [26, 27, 28, 29, 30]], [2, 257, [1170, 1263, 1362, 1456, 1542], [24017.466, 23996.841, 23972.554, 23897.801, 23952.081], [69916.848, 69882.628, 69928.454, 69937.155, 69936.687], [18.284, 26.343, 13.573, 24.083, 16.475], [2037.4394507887168, 2674.0602499409356, 2246.0583861744644, 1352.0613476396754, 1439.8996065849906], [26, 27, 28, 29, 30]], [1, 386, [2803, 2854, 2900, 2943, 2978, 3018, 3053], [36304.046, 36269.501, 36321.296, 36306.015, 36356.765, 36301.543, 36313.896], [58352.415, 58371.926, 58269.937, 58284.497, 58321.963, 58408.756, 58319.135], [27.728, 23.977, 15.985, 22.109, 29.244, 29.819, 24.384], [3030.666278964076, 4496.86228893434, 2095.012757781817, 1307.1814708374452, 1078.163864128773, 4631.388038684412, 654.462263312825], [53, 54, 55, 56, 57, 58, 59]], [2, 420, [3083, 3107, 3139, 3171, 3197, 3231, 3270, 3301, 3341], [22583.998, 22558.914, 22626.163, 22602.438, 22598.563, 22612.423, 22580.244, 22594.71, 22553.248], [70385.515, 70348.939, 70461.37, 70395.066, 70420.647, 70404.142, 70418.411, 70445.069, 70405.698], [15.32, 24.385, 30.753, 15.482, 17.074, 13.695, 15.845, 12.038, 11.996], [1994.4946005096601, 1041.7460694278707, 1106.1780485662264, 1918.1268795401827, 2292.0704409965624, 1537.3256405911334, 1637.725618522371, 2105.94647372053, 1740.2891693425527], [60, 61, 62, 63, 64, 65, 66, 67, 68]], [0, 422, [3109, 3140, 3172, 3200, 3232, 3271, 3302], [24295.838, 24346.753, 24385.702, 24374.719, 24334.025, 24374.789, 24383.816], [35899.963, 35877.361, 35851.619, 35933.537, 35905.723, 35969.713, 35914.009], [29.627, 19.151, 20.718, 31.067, 33.511, 30.456, 29.994], [1262.7684773683195, 1750.0868767451027, 10301.394000238575, 1336.5924244722476, 1469.7468814541385, 2408.791113503283, 1742.165404143407], [61, 62, 63, 64, 65, 66, 67]], [0, 492, [3666, 3689, 3715, 3747, 3776, 3795, 3822], [24971.341, 25015.877, 25065.058, 25133.016, 25111.584, 25196.154, 25216.051], [35960.171, 35941.24, 35917.262, 35883.986, 35768.42, 35761.101, 35774.649], [16.215, 13.143, 22.367, 19.128, 24.29, 32.366, 34.188], [2050.6719583677746, 3412.6528731619474, 2967.613678059232, 2630.2029000545817, 1261.3216510199718, 2105.9762214025855, 1129.3281189212878], [78, 79, 80, 81, 82, 83, 84]], [0, 506, [3820, 3845, 3878, 3904, 3934, 3964, 3989, 4005, 4031, 4046, 4065], [24447.35, 24404.769, 24462.539, 24438.608, 24402.931, 24382.392, 24428.984, 24376.161, 24384.894, 24380.475, 24374.343], [35862.803, 35796.882, 35780.497, 35834.506, 35831.045, 35774.043, 35846.476, 35762.771, 35771.056, 35854.527, 35879.58], [33.612, 22.779, 18.568, 37.714, 20.202, 21.325, 35.161, 19.183, 22.872, 16.787, 20.16], [2211.022072302326, 9218.327746165894, 18474.40286467983, 1722.153555606869, 883.8987440938943, 1597.3321346013113, 1895.6472121715444, 3950.2519528898265, 4235.164089777606, 2864.930093943682, 608.6590771247274], [84, 85, 86, 87, 88, 89, 90, 91, 92, 93, 94]], [0, 564, [4350, 4370, 4391, 4417, 4439, 4457, 4475], [24179.907, 24216.721, 24264.923, 24216.319, 24201.026, 24207.454, 24265.196], [37001.429, 37024.852, 37001.786, 37000.722, 37023.996, 37008.38, 36971.879], [22.071, 13.577, 13.566, 11.006, 14.946, 13.075, 9.969], [1638.7574722773181, 2863.1169571056457, 1872.2783288522783, 1773.6350915612886, 2700.382325048799, 2996.845810398578, 1456.673900588367], [104, 105, 106, 107, 108, 109, 110]], [0, 636, [4937, 5054, 5163, 5266, 5357, 5442, 5526, 5592, 5666, 5746, 5816, 5884, 5946, 6025, 6094, 6168, 6240, 6298, 6358, 6421, 6486, 6541], [24993.145, 24947.175, 24976.506, 24940.986, 24894.123, 24962.366, 24952.517, 24985.742, 24910.277, 24996.067, 24978.974, 24968.204, 24964.665, 24998.434, 24963.592, 24937.796, 24962.219, 24946.638, 24945.371, 24901.114, 24926.816, 24898.178], [34990.338, 35013.489, 35024.845, 35061.208, 35068.263, 35081.244, 34961.202, 34979.429, 35073.65, 35038.603, 34975.067, 35019.294, 35028.314, 34967.781, 35054.782, 35082.05, 35075.862, 35056.923, 35010.84, 35075.985, 35079.514, 35085.836], [31.821, 18.853, 31.853, 15.273, 31.129, 22.741, 19.805, 19.67, 18.694, 10.823, 23.325, 29.843, 21.349, 15.852, 21.366, 14.761, 6.633, 15.336, 12.929, 32.33, 21.161, 20.82], [896.6080034532811, 1350.2308160610128, 1564.3769674202733, 2534.9162676077112, 2233.545716893049, 1293.1928147997364, 1939.5398777173343, 1185.3764117920678, 2753.2946317520987, 1614.8507618753956, 3617.358660294489, 1291.1251772525231, 1691.1531051723666, 1611.033147365858, 2079.2030226008233, 1237.9632732249636, 841.2004667877375, 1518.3811536145474, 1482.130264846234, 1286.5309612912738, 1357.126785279675, 1596.723695812452], [122, 123, 124, 125, 126, 127, 128, 129, 130, 131, 132, 133, 134, 135, 136, 137, 138, 139, 140, 141, 142, 143]], [0, 687, [5158, 5263, 5354, 5439, 5524], [23963.615, 23996.72, 24045.545, 23949.391, 23949.589], [36945.712, 36901.351, 36942.87, 37040.683, 36930.984], [14.019, 24.35, 35.569, 30.835, 33.686], [604.3207252221374, 7037.460151049872, 1353.2969894926946, 4273.7152646434515, 1777.128676506755], [124, 125, 126, 127, 128]], [0, 731, [5747, 5817, 5885, 5947, 6026, 6095, 6169], [25007.776, 25028.427, 25051.21, 25039.396, 24939.414, 25057.358, 24884.564], [36116.636, 36160.323, 36148.151, 36129.821, 36130.842, 36071.433, 36006.145], [29.235, 17.448, 20.426, 25.965, 10.538, 33.495, 16.949], [4706.184913570552, 7081.893830726552, 2343.5362519921246, 2148.488628687517, 34711.29760917227, 2476.96865129334, 9724.988188234809], [131, 132, 133, 134, 135, 136, 137]], [2, 894, [6540, 6607, 6677, 6748, 6812], [23922.298, 23914.872, 23928.452, 23963.597, 24122.223], [69417.689, 69432.962, 69418.952, 69452.006, 69426.0], [23.756, 26.316, 19.559, 17.577, 21.08], [8603.18493095385, 920.6240811201336, 1127.3499755947307, 1435.7334139324057, 7425.476120840999], [143, 144, 145, 146, 147]], [3, 921, [6933, 6998, 7065, 7121, 7196], [11551.602, 11544.266, 11523.544, 11515.658, 11601.193], [75675.362, 75703.069, 75729.55, 75651.613, 75724.838], [17.757, 27.781, 22.191, 21.432, 30.126], [889.1978116235731, 1820.4248292577795, 1979.5644263366853, 6490.414353456601, 1065.6140171521574], [149, 150, 151, 152, 153]], [3, 981, [6736, 6801, 6871, 6936, 6999], [12417.87, 12424.832, 12469.7, 12498.971, 12443.191], [76721.843, 76696.425, 76685.607, 76660.122, 76680.019], [5.344, 29.211, 19.61, 17.511, 27.328], [359.5756297693578, 901.4411603804648, 768.1477998058227, 3632.5212922619157, 1110.9475087903786], [146, 147, 148, 149, 150]], [1, 1039, [7613, 7693, 7762, 7823, 7899, 7966, 8040, 8120], [35993.07, 36021.6, 36073.078, 36047.988, 36062.277, 36062.872, 36052.477, 36073.728], [59811.106, 59824.655, 59851.807, 59874.995, 59815.499, 59910.531, 59898.685, 59877.203], [20.216, 29.171, 23.751, 27.033, 34.322, 31.434, 34.02, 27.823], [1301.1473075892222, 2087.7923723629624, 1356.766174095203, 1370.8294431710667, 1302.8351406448471, 1162.8248937986527, 1887.1522115150858, 1711.8784700079293], [160, 161, 162, 163, 164, 165, 166, 167]], [2, 1044, [7674, 7745, 7810, 7884, 7944], [22031.807, 22049.35, 21989.995, 22104.121, 22056.525], [70377.752, 70380.328, 70451.389, 70391.948, 70381.159], [35.679, 24.185, 12.898, 25.989, 22.88], [2187.0743844420535, 3929.914756653857, 62003.32665676368, 5856.5396731699175, 793.1285965642419], [161, 162, 163, 164, 165]], [3, 1092, [8088, 8154, 8213, 8277, 8339], [12735.918, 12655.481, 12675.875, 12743.153, 12723.628], [75886.834, 75856.302, 75905.513, 75852.018, 75942.661], [25.254, 16.466, 31.104, 22.811, 39.291], [1210.9040777984978, 968.1154619098065, 1745.1130519427866, 1515.2034698415075, 1552.8692291575965], [167, 168, 169, 170, 171]], [1, 1115, [8240, 8309, 8363, 8429, 8501, 8567, 8643, 8709], [35510.52, 35557.072, 35638.435, 35573.755, 35533.215, 35590.856, 35627.927, 35527.625], [61095.77, 61145.819, 61096.821, 61062.007, 61104.644, 61120.247, 61123.992, 61123.744], [24.136, 20.878, 19.656, 38.915, 22.716, 13.592, 13.381, 25.995], [1882.548173019861, 818.7418633962448, 488.3938919739243, 1983.9203741113736, 919.8020887615074, 1408.9415233922732, 538.0999910007027, 963.8194679855911], [169, 170, 171, 172, 173, 174, 175, 176]], [1, 1167, [8645, 8710, 8774, 8831, 8911], [36032.335, 36016.532, 36027.829, 35996.811, 36055.098], [59961.365, 59920.498, 59863.724, 59914.999, 59906.575], [30.44, 30.652, 30.748, 20.843, 24.964], [779.7049312492233, 1187.687700551482, 1030.3949148052416, 3558.9387784619494, 1655.2835607925515], [175, 176, 177, 178, 179]], [0, 1199, [8763, 8819, 8898, 8958, 9019, 9083], [25155.658, 25106.299, 25120.459, 25074.647, 25178.629, 25105.739], [36020.618, 35972.764, 36010.56, 36089.73, 36125.802, 36032.581], [28.437, 16.88, 30.593, 32.569, 28.953, 22.369], [1844.519809335945, 1151.1862089464232, 1410.0411831143788, 760.0310100530829, 4192.450621424606, 801.7624622981999], [177, 178, 179, 180, 181, 182]], [1, 1224, [8972, 9038, 9096, 9175, 9286, 9435], [35643.994, 35612.131, 35605.676, 35549.177, 35596.799, 35640.359], [59406.906, 59423.736, 59407.936, 59404.95, 59464.542, 59511.995], [14.653, 18.366, 17.541, 20.573, 22.439, 25.174], [1234.7713626571492, 1892.446782435951, 2506.346868959771, 2284.1350611987236, 2591.1736056528607, 6382.688793612669], [180, 181, 182, 183, 184, 185]], [1, 1225, [9041, 9097, 9176, 9287, 9436, 9603, 9773, 9945, 10117, 10302, 10466, 10602, 10741, 10880, 11023, 11153, 11289, 11430, 11541], [36069.256, 36015.455, 35993.375, 35999.487, 36013.825, 36013.362, 36019.273, 36007.071, 36007.983, 36000.976, 36025.002, 36047.099, 36025.601, 36010.206, 35984.841, 36023.197, 36084.02, 36054.95, 35994.039], [59882.201, 59878.707, 59862.007, 59850.35, 59799.46, 59803.762, 59827.521, 59837.244, 59855.445, 59844.798, 59845.045, 59832.085, 59842.985, 59803.539, 59738.735, 59812.238, 59781.132, 59839.392, 59765.972], [20.871, 20.541, 21.549, 14.127, 10.928, 6.344, 7.319, 6.758, 11.005, 9.695, 17.596, 16.979, 14.705, 30.546, 35.166, 19.51, 24.052, 28.591, 31.271], [1643.1845522738868, 1402.808136891199, 921.6505202651748, 2406.9781390146227, 5011.584140180423, 6200.999410732422, 6218.1703717081755, 4499.600616640345, 2914.8468594455067, 2757.411492370033, 1029.9547643244791, 1979.2539542737463, 3369.196732978932, 1806.7385198008697, 1749.542171999081, 3507.30842384009, 4927.11780815691, 748.5014563639303, 1259.8011894338902], [181, 182, 183, 184, 185, 186, 187, 188, 189, 190, 191, 192, 193, 194, 195, 196, 197, 198, 199]], [0, 1237, [8893, 8953, 9016, 9081, 9153, 9256], [23952.794, 23941.068, 23925.337, 23887.496, 23984.818, 23930.701], [36924.154, 36941.097, 37023.402, 37016.019, 37094.733, 37057.654], [22.927, 28.396, 27.231, 15.885, 17.068, 20.909], [1902.5774506464604, 4823.462911831485, 1329.1529336391088, 938.2866842110315, 33513.67510212377, 3031.6382074840885], [179, 180, 181, 182, 183, 184]], [1, 1273, [9174, 9285, 9434, 9597, 9770, 9940, 10111, 10296], [34916.004, 34949.635, 34957.351, 35003.741, 34936.209, 34949.975, 34932.506, 34936.929], [60777.007, 60805.64, 60763.87, 60785.076, 60706.34, 60700.052, 60690.144, 60674.141], [13.236, 24.968, 28.342, 30.311, 11.117, 9.608, 10.437, 10.329], [1491.9745748951352, 2404.1231102011634, 4099.4166593314985, 4889.329882990529, 3880.5967920355924, 4543.319029801953, 3648.249315468739, 3712.052292444956], [183, 184, 185, 186, 187, 188, 189, 190]], [2, 1297, [9257, 9404, 9565, 9732, 9906, 10076, 10261, 10425, 10570, 10709], [24049.535, 24106.8, 24038.962, 23980.682, 24011.03, 23983.819, 24093.116, 24040.624, 24014.885, 23899.038], [69439.28, 69465.169, 69437.754, 69504.119, 69674.118, 69665.322, 69547.5, 69651.555, 69582.371, 69716.758], [24.382, 22.69, 19.292, 25.161, 30.712, 24.081, 31.012, 19.043, 19.826, 28.019], [1223.0965460321836, 6065.9841753258115, 819.4032763529767, 8619.753432875406, 3426.574230796677, 6828.718517369604, 2087.908015578472, 7262.403447121349, 4399.113558972703, 7890.240465782286], [184, 185, 186, 187, 188, 189, 190, 191, 192, 193]], [0, 1299, [9261, 9409, 9570, 9739, 9912, 10084, 10268, 10434, 10577, 10716], [25053.452, 25030.111, 25079.921, 25095.781, 25053.361, 25085.021, 25101.929, 25078.733, 25083.001, 25268.362], [34824.902, 34765.178, 34810.027, 34786.885, 34622.94, 34633.449, 34752.312, 34721.898, 34710.125, 34678.04], [21.902, 11.262, 12.989, 12.912, 12.744, 15.693, 11.551, 14.91, 13.639, 25.909], [1359.791929749481, 3377.824922843158, 3603.468271520449, 4536.5179249918065, 20892.850813837733, 9505.370363737642, 6322.90812321361, 8729.778292443418, 5016.741457756513, 4222.072827491992], [184, 185, 186, 187, 188, 189, 190, 191, 192, 193]], [0, 1300, [9262, 9410, 9571, 9740, 9913, 10085, 10269, 10435, 10578, 10715, 10852, 10992, 11131, 11265, 11400, 11518, 11637, 11758, 11886, 12005, 12118, 12233, 12343], [25047.511, 25022.316, 25034.531, 25036.355, 25074.565, 25070.865, 25069.666, 25062.208, 25051.092, 25016.002, 24982.349, 25125.894, 24996.82, 25004.59, 25078.965, 24979.813, 25009.125, 25056.115, 25036.525, 25069.798, 25061.173, 25080.4, 24979.99], [35951.623, 35923.099, 35919.337, 35921.436, 35934.278, 35937.376, 35920.769, 35934.787, 35853.213, 35737.149, 35776.49, 35906.037, 35744.754, 35780.196, 35771.235, 35696.006, 35678.85, 35742.692, 35840.742, 35863.615, 35862.742, 35847.367, 35718.778], [14.218, 10.898, 9.118, 7.163, 8.892, 7.571, 7.856, 8.795, 11.217, 14.771, 17.81, 16.574, 21.724, 22.022, 22.47, 18.138, 9.053, 27.188, 26.466, 24.515, 20.442, 28.446, 19.304], [10568.286855275439, 18915.037392764734, 22436.381587380583, 20460.570778089816, 15240.822299480102, 16354.679418898706, 13024.655121175612, 10164.747690303167, 9843.156959691769, 6830.455857119734, 13838.276598188228, 2525.9255344392886, 5792.808983074924, 5904.7843396560165, 4765.780811394678, 1266.8816766642874, 720.6289842582103, 4456.276407901532, 7797.244619356636, 3755.7772839614054, 6325.771267406117, 2698.611467201905, 762.5753197206295], [184, 185, 186, 187, 188, 189, 190, 191, 192, 193, 194, 195, 196, 197, 198, 199, 200, 201, 202, 203, 204, 205, 206]], [0, 1374, [10264, 10427, 10572, 10711, 10848, 10989, 11127, 11261, 11396], [24437.753, 24493.486, 24484.618, 24444.91, 24453.52, 24409.315, 24410.779, 24428.945, 24426.842], [35910.873, 35931.352, 35887.728, 35898.159, 35844.776, 35882.015, 35899.577, 35904.716, 35953.245], [11.989, 16.122, 13.532, 14.308, 17.184, 12.147, 12.182, 14.738, 37.66], [3842.9265458220543, 9937.701744457303, 10479.134467618023, 3082.1262092475627, 5413.238074669698, 3778.3932862628917, 4453.661486839842, 2730.83232487309, 5013.239393771244], [190, 191, 192, 193, 194, 195, 196, 197, 198]], [0, 1375, [9735, 9909, 10079, 10265, 10428, 10573, 10712, 10849], [24454.495, 24475.376, 24492.554, 24472.558, 24484.079, 24544.657, 24489.157, 24532.243], [36649.766, 36639.884, 36535.998, 36619.291, 36599.082, 36607.653, 36639.145, 36720.922], [11.799, 10.851, 27.639, 16.561, 17.949, 19.409, 13.296, 26.359], [4674.10318743635, 2027.7314056437867, 3934.52220505651, 1974.9852934941784, 1390.1094174177913, 3570.645929766949, 2842.0750289790176, 3096.0046685826496], [187, 188, 189, 190, 191, 192, 193, 194]], [1, 1390, [10113, 10298, 10462, 10599, 10738], [35215.272, 35202.972, 35221.326, 35236.464, 35270.823], [60121.816, 60117.166, 60084.091, 60104.106, 60076.661], [17.668, 17.357, 17.146, 8.645, 14.116], [2640.5450747451505, 3090.7716110949186, 2788.7487073869697, 2554.0037496354757, 963.1315865031547], [189, 190, 191, 192, 193]], [1, 1391, [9944, 10116, 10300, 10464, 10600, 10739, 10878, 11022], [35568.597, 35506.933, 35562.866, 35538.511, 35607.642, 35572.662, 35570.644, 35625.463], [60855.099, 60866.677, 60920.648, 60865.259, 60855.94, 60871.133, 60884.002, 60830.969], [17.453, 15.475, 15.883, 22.732, 26.719, 18.167, 23.587, 17.113], [2734.5294620895097, 4793.601870521, 3988.6309195000545, 3267.843176839894, 1286.3968242438511, 1791.6313756736035, 2975.8490586244266, 1883.8152790741947], [188, 189, 190, 191, 192, 193, 194, 195]], [2, 1415, [10701, 10839, 10981, 11117, 11251, 11389, 11507, 11628, 11751, 11877, 11997, 12108, 12227], [22727.138, 22681.416, 22701.489, 22820.322, 22804.948, 22757.196, 22757.135, 22761.961, 22726.198, 22776.349, 22857.052, 22772.206, 22815.222], [70463.974, 70524.32, 70593.406, 70485.585, 70405.765, 70429.424, 70430.482, 70429.576, 70456.807, 70363.784, 70292.755, 70503.759, 70476.425], [23.118, 21.09, 22.178, 25.915, 26.646, 19.388, 17.834, 25.735, 22.935, 32.255, 23.579, 25.453, 25.005], [4033.9655876974616, 1779.6552514908592, 1732.2924620151082, 6119.287839109367, 7354.756097089048, 11375.57267172784, 10713.215198742819, 11514.69231335569, 11323.207226613582, 10483.513787988926, 14899.469171429535, 5830.176380274374, 8277.437162969512], [193, 194, 195, 196, 197, 198, 199, 200, 201, 202, 203, 204, 205]], [2, 1588, [10987, 11124, 11257, 11393, 11514, 11634, 11756, 11882, 12001, 12114, 12230], [23960.728, 23859.41, 23817.945, 23999.815, 24016.265, 24023.879, 24013.087, 24025.016, 24018.516, 24069.12, 24038.954], [69590.342, 69623.503, 69663.368, 69531.475, 69486.663, 69455.162, 69464.829, 69438.269, 69518.387, 69621.172, 69500.2], [19.74, 23.435, 32.853, 14.253, 10.286, 13.425, 10.494, 13.548, 15.05, 17.273, 20.223], [4732.265734299875, 3209.9300536823835, 1240.780584129233, 3571.385485718724, 4912.294657654216, 5145.069998770566, 4229.339295067387, 4287.567556651404, 6621.706203678881, 10113.490517997565, 2936.6019392841113], [195, 196, 197, 198, 199, 200, 201, 202, 203, 204, 205]], [0, 1591, [10993, 11132, 11266, 11402, 11519, 11639], [25301.727, 25324.858, 25362.204, 25369.934, 25405.085, 25353.658], [34646.751, 34672.499, 34698.534, 34643.252, 34740.0, 34649.931], [22.798, 15.789, 20.791, 15.024, 21.895, 12.894], [851.040633437111, 3776.174749154032, 3567.1897233594896, 2000.2204932854543, 3692.6199856789667, 1497.0319658517728], [195, 196, 197, 198, 199, 200]], [2, 1655, [11629, 11752, 11878, 11999, 12109, 12229, 12339, 12446, 12563], [23052.433, 23038.884, 23015.403, 22998.985, 23002.926, 23014.259, 23025.172, 23071.083, 23144.533], [70192.389, 70163.333, 70242.028, 70215.336, 70170.219, 70175.485, 70180.029, 70177.679, 70172.677], [14.275, 14.677, 13.656, 21.302, 17.117, 11.591, 10.478, 12.049, 22.469], [1298.1336782312774, 1605.5863125981482, 1261.2032419774482, 1187.0343118136452, 963.0952940077052, 1800.1060669478777, 1636.6736582862225, 1631.100060906885, 1058.3834538304486], [200, 201, 202, 203, 204, 205, 206, 207, 208]], [0, 1755, [12568, 12673, 12783, 12890, 12984, 13078], [25082.722, 25100.364, 25062.917, 24980.066, 25004.217, 25018.309], [35992.45, 35870.732, 35980.192, 35868.69, 35896.844, 35908.34], [26.252, 22.124, 13.909, 23.621, 10.437, 14.783], [1962.01072416149, 13323.311714961013, 27002.91094675708, 12432.16760765789, 2465.4116629969562, 2022.233527775615], [208, 209, 210, 211, 212, 213]], [1, 1761, [12694, 12809, 12906, 12998, 13097], [35665.3, 35616.55, 35591.319, 35648.179, 35586.575], [61157.381, 61129.884, 61125.188, 61165.927, 61133.177], [14.074, 17.666, 19.35, 17.297, 13.709], [461.1118589392847, 593.6362481753764, 575.6512951473917, 693.3298869033464, 529.6361517195085], [209, 210, 211, 212, 213]], [2, 1781, [13164, 13233, 13300, 13383, 13468], [24095.404, 24158.509, 24145.679, 24160.996, 24127.606], [69553.387, 69651.943, 69625.608, 69747.5, 69782.576], [30.797, 20.937, 29.452, 21.415, 19.043], [2055.2154050049817, 6674.634257452519, 9464.4871790285, 3203.6487483966325, 2998.0864086876254], [214, 215, 216, 217, 218]], [1, 1805, [12258, 12370, 12481, 12587, 12693, 12808, 12905], [35521.796, 35474.605, 35484.935, 35489.333, 35475.403, 35488.912, 35477.336], [60356.135, 60339.156, 60305.303, 60317.723, 60330.86, 60345.505, 60291.605], [12.246, 9.337, 16.906, 15.418, 13.056, 14.94, 23.626], [2244.739571933206, 1316.0661193298647, 1005.4107098529198, 1389.1776454949984, 1233.130738565586, 1160.6634960376857, 1113.0903820126089], [205, 206, 207, 208, 209, 210, 211]], [2, 1812, [12340, 12449, 12564, 12670, 12782, 12886], [24241.972, 24100.86, 24124.611, 24111.251, 24058.039, 24123.148], [69929.651, 69755.581, 69813.65, 69645.253, 69574.022, 69439.792], [23.536, 25.124, 19.226, 13.383, 20.156, 28.408], [1106.9778673306116, 7404.003723643211, 3167.9040243740237, 29297.18825401735, 2865.8603433742323, 841.9370609448094], [206, 207, 208, 209, 210, 211]], [1, 1898, [13774, 13860, 13924, 13986, 14056], [36161.442, 36193.777, 36223.929, 36181.034, 36219.592], [59434.153, 59432.46, 59392.681, 59399.503, 59423.281], [29.08, 11.806, 15.876, 13.188, 15.131], [3198.659601399315, 2509.540928039905, 2088.9523913396965, 1885.5613794074698, 1910.1299203746212], [222, 223, 224, 225, 226]], [3, 1915, [13441, 13525, 13592, 13660, 13734, 13822, 13894, 13957, 14021, 14097, 14165], [12087.494, 12114.942, 12088.666, 12061.486, 12049.397, 12105.946, 12080.955, 12070.241, 12096.704, 12079.488, 12047.666], [76351.035, 76311.507, 76323.004, 76302.505, 76310.87, 76305.05, 76341.387, 76269.944, 76316.238, 76319.375, 76328.652], [27.925, 21.985, 16.018, 15.769, 16.911, 17.283, 17.956, 24.234, 17.105, 15.533, 23.504], [853.3239836085622, 938.8342205089818, 1369.0365364164002, 2586.359813011258, 1835.0526765658494, 2268.6941989969937, 1846.8208893864821, 2286.779199036786, 1873.777523287981, 1723.5481417478402, 1342.9434829588008], [218, 219, 220, 221, 222, 223, 224, 225, 226, 227, 228]], [2, 1925, [13754, 13840, 13906, 13972, 14039, 14118, 14184, 14254, 14324], [24064.427, 24078.27, 24017.792, 24108.38, 24093.232, 24170.219, 24212.848, 24162.677, 24186.967], [69708.668, 69629.868, 69618.947, 69685.84, 69670.968, 69826.486, 69766.441, 69829.566, 69856.162], [40.55, 28.322, 23.165, 35.308, 22.152, 31.515, 26.074, 29.174, 17.01], [3486.223131428851, 5577.694139402577, 2999.3240324369162, 4534.941261399492, 4328.579438297707, 1496.0851377794934, 1997.8006610308503, 4981.916800473185, 748.6632727814458], [222, 223, 224, 225, 226, 227, 228, 229, 230]], [0, 2062, [14742, 14794, 14845, 14899, 14952], [25022.207, 25006.73, 25089.035, 25110.115, 25074.729], [35976.897, 35774.089, 35815.184, 35805.55, 35775.11], [32.202, 27.328, 26.737, 27.354, 23.464], [6040.27221712942, 1731.9441834011786, 3356.4715991694393, 3038.5852609042086, 662.8427453224015], [236, 237, 238, 239, 240]], [0, 2116, [15096, 15149, 15198, 15255, 15310, 15376, 15438, 15483, 15527, 15581, 15624, 15670, 15719, 15776], [25136.623, 25164.458, 25150.06, 25120.426, 25199.353, 25169.243, 25150.529, 25137.961, 25103.452, 25145.307, 25063.6, 25181.177, 25122.124, 25048.498], [34891.876, 34920.792, 34911.3, 34908.072, 34844.698, 34934.817, 34921.344, 34899.489, 34916.809, 34921.408, 34905.432, 34921.382, 34919.084, 34900.384], [10.847, 12.758, 11.718, 35.85, 11.15, 14.702, 10.175, 13.813, 14.126, 9.959, 17.789, 10.588, 14.947, 20.803], [1591.7839274961018, 2093.7466864117823, 2552.8402664778287, 1711.7102103169382, 996.4571259396017, 1236.002837977949, 2719.607757806806, 1746.026399880147, 2133.647367267587, 1933.4914922700739, 692.3365968774887, 1968.52789064562, 1871.9410194976876, 1083.4961241224985], [243, 244, 245, 246, 247, 248, 249, 250, 251, 252, 253, 254, 255, 256]], [1, 2137, [15387, 15446, 15491, 15533, 15588], [36561.057, 36570.985, 36588.316, 36582.161, 36546.683], [58591.388, 58579.799, 58581.5, 58557.609, 58734.984], [13.02, 13.23, 9.876, 15.795, 29.567], [1975.3069029574253, 2657.8260312887487, 2210.5775730757655, 2196.4322956851947, 2464.1031499350615], [248, 249, 250, 251, 252]], [2, 2245, [16145, 16194, 16239, 16282, 16335, 16382, 16424, 16475, 16527], [23161.828, 23239.194, 23223.537, 23270.256, 23203.474, 23235.031, 23210.819, 23242.724, 23209.161], [70291.76, 70268.703, 70267.938, 70284.056, 70265.631, 70254.237, 70283.029, 70256.586, 70296.032], [3.096, 15.679, 9.695, 18.52, 20.409, 13.259, 13.098, 14.106, 22.903], [428.7342344061503, 2192.2402140782533, 1925.016026632277, 1341.9107042921814, 1595.4916276991235, 2003.3654326133005, 1357.5689159417452, 1951.1271596755626, 3682.973696908161], [263, 264, 265, 266, 267, 268, 269, 270, 271]], [3, 2277, [16271, 16326, 16374, 16416, 16462, 16516, 16561, 16615], [13185.269, 13164.654, 13223.478, 13172.827, 13106.231, 13102.654, 13032.284, 13075.119], [77207.064, 77271.167, 77256.642, 77269.281, 77241.573, 77175.263, 77234.032, 77235.913], [24.062, 14.304, 22.204, 22.106, 22.476, 27.989, 20.535, 25.199], [2946.8973852111494, 953.4225066629656, 1870.2908887736444, 1551.154771532811, 3083.7556182774006, 1442.2585253794423, 5409.082610777301, 1839.482474210198], [266, 267, 268, 269, 270, 271, 272, 273]], [1, 2281, [16297, 16344, 16390, 16431, 16487, 16535, 16584, 16638], [35644.538, 35600.114, 35647.622, 35609.212, 35565.377, 35615.969, 35603.64, 35612.647], [61083.881, 61103.833, 61109.288, 61158.313, 61160.594, 61164.285, 61189.352, 61150.936], [22.726, 31.698, 9.345, 17.151, 21.56, 17.298, 19.883, 22.525], [667.6125782700811, 2066.1855070096926, 395.20369055329905, 609.4383475478093, 823.1946487457348, 704.8688606261715, 831.0521126171955, 641.6025472660973], [266, 267, 268, 269, 270, 271, 272, 273]], [3, 2374, [16883, 16928, 16979, 17032, 17073, 17116, 17165, 17220], [13042.611, 13064.034, 13109.926, 13094.06, 13125.972, 13150.99, 13081.06, 13163.458], [77248.313, 77213.24, 77209.956, 77220.914, 77209.86, 77203.975, 77142.624, 77192.11], [18.889, 17.943, 19.252, 21.427, 20.235, 28.051, 32.843, 25.223], [2462.214500805266, 2056.588728152792, 1659.7818474061746, 1638.8112145311215, 748.4317903860984, 1152.4420200695313, 2298.1642433886104, 2115.7640393384886], [278, 279, 280, 281, 282, 283, 284, 285]], [2, 2377, [16897, 16940, 16989, 17039, 17079, 17122, 17180], [24046.47, 24093.969, 24039.506, 24113.374, 24124.818, 24117.167, 24128.007], [69596.026, 69705.918, 69678.066, 69675.071, 69674.446, 69706.894, 69818.518], [23.362, 17.115, 28.659, 21.032, 25.735, 19.394, 22.192], [4000.037831043051, 6862.925011505617, 2999.6045619656725, 2375.3718370482693, 2716.648304213865, 1683.9170191780418, 928.8125806579072], [278, 279, 280, 281, 282, 283, 284]], [2, 2455, [17471, 17524, 17570, 17618, 17659, 17692, 17723], [25511.859, 25494.981, 25533.274, 25512.08, 25514.772, 25547.488, 25470.829], [68820.417, 68859.089, 68834.862, 68844.776, 68861.507, 68877.288, 68870.991], [9.885, 13.101, 14.71, 12.966, 17.591, 15.162, 29.0], [2156.6730069452024, 2595.694941046544, 2360.42184566966, 2423.476674568954, 3235.070856620967, 870.9394225161113, 1673.3154551689859], [290, 291, 292, 293, 294, 295, 296]], [0, 2546, [18072, 18104, 18145, 18180, 18208, 18247, 18274, 18310, 18349, 18378, 18412, 18449, 18476, 18507, 18550, 18587], [25101.62, 25148.673, 25188.897, 25193.251, 25202.369, 25196.644, 25168.576, 25218.152, 25187.628, 25188.48, 25173.288, 25251.968, 25216.939, 25214.592, 25171.462, 25184.14], [34389.987, 34404.727, 34392.183, 34400.112, 34400.207, 34378.468, 34403.421, 34371.091, 34386.82, 34367.459, 34369.962, 34416.151, 34373.112, 34387.294, 34342.225, 34352.825], [32.883, 22.593, 16.079, 22.823, 14.764, 19.517, 12.895, 18.681, 13.737, 22.856, 24.205, 21.316, 21.962, 22.201, 21.792, 24.39], [3174.3597694958444, 3061.6311210336858, 2432.511392545151, 1462.9782705612622, 2778.0461651454043, 1824.0177148478274, 2911.6303376759497, 2353.719813502944, 5334.36203722611, 1386.9863304848895, 1672.7520373132693, 3002.8359053004137, 2034.1043294761896, 1920.2455630672878, 1927.4614382081186, 1460.1563929608171], [305, 306, 307, 308, 309, 310, 311, 312, 313, 314, 315, 316, 317, 318, 319, 320]], [0, 2592, [18506, 18549, 18586, 18622, 18656, 18705, 18809, 18948, 19114, 19270, 19421, 19567, 19708, 19849, 19990, 20139, 20286, 20441, 20584, 20708, 20822, 20942, 21047, 21160, 21257, 21373, 21473], [24993.462, 24923.482, 24904.401, 24934.693, 24970.728, 24940.382, 24997.84, 24974.925, 24975.718, 24994.73, 24965.306, 24938.217, 24906.075, 24891.573, 24893.012, 24942.845, 24890.257, 24918.831, 24921.04, 24973.51, 24916.902, 24928.72, 24860.139, 24930.003, 24907.078, 24875.521, 24913.724], [36096.825, 35993.11, 35972.243, 35990.797, 35965.084, 35966.038, 35979.009, 35987.565, 35947.94, 36002.232, 35974.946, 35988.706, 35938.197, 35960.099, 35989.025, 35925.648, 35926.157, 35988.186, 35944.211, 35970.554, 35991.627, 35992.667, 36019.337, 35984.129, 36047.402, 35987.341, 35973.506], [23.234, 17.777, 14.808, 14.947, 13.589, 20.148, 24.0, 18.29, 9.933, 8.168, 10.82, 17.035, 14.549, 11.181, 11.729, 26.629, 20.991, 28.09, 23.938, 21.093, 19.009, 28.624, 10.597, 26.771, 3.5, 16.417, 19.797], [573.6621385574169, 2931.3727616031774, 2163.7951094832715, 1654.9852119134796, 3087.5320772746145, 2198.8271677201737, 9679.443142229286, 2948.2806437057643, 5313.713627361086, 6328.321640307766, 4476.314965012568, 4463.875113806365, 3744.3465415505884, 3079.1470963007187, 2745.4356738558527, 6964.354656316758, 1213.1508051594867, 1205.320786472196, 3087.7754849848984, 3002.121833162629, 4275.41752481823, 1208.0369264731432, 77868.95501911132, 2648.137676088974, 369.89290310561154, 919.3152744444344, 1563.7382355581012], [318, 319, 320, 321, 322, 323, 324, 325, 326, 327, 328, 329, 330, 331, 332, 333, 334, 335, 336, 337, 338, 339, 340, 341, 342, 343, 344]], [1, 2604, [18558, 18596, 18630, 18664, 18715], [35589.616, 35628.942, 35556.602, 35540.451, 35565.83], [61145.829, 61094.263, 61142.904, 61114.51, 61094.501], [13.277, 37.133, 19.819, 27.837, 23.558], [496.56922094649633, 1159.693337830317, 583.4828887358225, 866.77779010466, 977.3971666823451], [319, 320, 321, 322, 323]], [3, 2679, [18769, 18900, 19063, 19224, 19381], [11419.801, 11422.399, 11463.39, 11480.897, 11456.144], [75341.118, 75331.133, 75376.244, 75375.719, 75296.768], [21.25, 22.695, 19.412, 16.231, 23.839], [2653.9245853301727, 2681.2827643511364, 2793.7695753194675, 2907.0089140653254, 3705.2172344520104], [324, 325, 326, 327, 328]], [2, 2700, [18803, 18941, 19107, 19264, 19417, 19561, 19704, 19847, 19984, 20133, 20284], [24072.385, 23951.203, 24003.252, 24021.707, 24011.653, 24086.41, 24078.619, 24004.348, 23939.119, 23985.253, 24167.395], [69638.833, 69729.485, 69792.726, 69925.179, 69680.982, 69606.476, 69660.982, 69615.495, 69527.192, 69513.646, 69525.071], [24.168, 16.403, 16.351, 28.483, 36.746, 19.081, 16.873, 10.565, 18.409, 21.988, 27.21], [12668.3499976802, 13779.927149683637, 7226.870631934038, 3726.889155865764, 3079.7840991477165, 11554.372497836848, 10248.999594629791, 62144.15642647353, 20724.42932352014, 8748.386857430394, 3209.2169835615955], [324, 325, 326, 327, 328, 329, 330, 331, 332, 333, 334]], [0, 2702, [18808, 18947, 19113, 19269, 19420, 19566, 19707, 19850, 19991, 20138, 20287, 20442, 20585, 20707, 20821, 20941, 21048, 21161, 21258, 21374, 21474], [24960.957, 24957.699, 24938.578, 24943.478, 24969.111, 24954.161, 24937.53, 24946.852, 24980.81, 24978.623, 24998.756, 25010.174, 24957.205, 25001.495, 25046.953, 24965.018, 25038.877, 25081.281, 25096.452, 25169.233, 25218.492], [34971.032, 34951.77, 34955.055, 34945.894, 34943.055, 34940.088, 35095.705, 35074.382, 35054.791, 34972.912, 34966.562, 34933.44, 34935.319, 34830.786, 34818.435, 34862.617, 34924.5, 34945.096, 34954.749, 34943.88, 34962.779], [7.572, 9.35, 10.261, 14.465, 16.882, 20.191, 11.347, 7.789, 9.526, 12.67, 14.936, 11.458, 12.226, 14.796, 16.513, 15.538, 12.812, 11.991, 14.064, 18.75, 23.834], [1172.9273023334697, 2107.151278577996, 2512.697154090794, 1854.8939077826747, 1582.977267587703, 2457.647993800377, 6189.569087687505, 6382.130916604836, 4757.072090762021, 2818.4198544375445, 5281.965894126656, 5090.272962283261, 2018.958899456947, 4321.4668496754075, 7209.662250221612, 3177.940624219475, 4045.903862745867, 4086.7095263303513, 2985.872701900191, 3810.051729578862, 2664.1860581311025], [324, 325, 326, 327, 328, 329, 330, 331, 332, 333, 334, 335, 336, 337, 338, 339, 340, 341, 342, 343, 344]], [2, 2703, [18810, 18951, 19119, 19273, 19423], [25286.338, 25327.558, 25359.576, 25524.975, 25488.31], [69221.831, 69273.055, 69261.928, 69186.267, 69275.29], [23.171, 7.278, 6.635, 21.316, 20.819], [607.543907425211, 3412.6425976266023, 4241.108535122278, 9682.787615925074, 3516.352549285867], [324, 325, 326, 327, 328]], [3, 2760, [19668, 19808, 19949, 20097, 20250, 20399, 20543, 20677, 20790, 20908, 21022, 21132, 21234], [11477.78, 11425.832, 11460.327, 11436.882, 11506.152, 11443.524, 11433.356, 11424.384, 11442.232, 11465.203, 11420.618, 11421.294, 11424.07], [75331.963, 75394.827, 75403.048, 75318.845, 75342.063, 75290.599, 75370.912, 75341.667, 75403.379, 75368.661, 75421.964, 75516.202, 75406.494], [19.941, 20.248, 27.37, 24.977, 21.801, 19.519, 20.896, 17.397, 22.413, 25.873, 19.75, 31.413, 22.967], [2667.0118061221156, 4225.063059763081, 3373.5789910892554, 1394.1379380598344, 12461.831687477346, 2441.634334098703, 2054.726652973729, 1213.964940476374, 2684.078218067045, 6428.630184150153, 3780.1043445105706, 2765.115828367134, 5630.641532989175], [330, 331, 332, 333, 334, 335, 336, 337, 338, 339, 340, 341, 342]], [3, 2761, [19669, 19811, 19951, 20100, 20252, 20401, 20544, 20679, 20791, 20909, 21023, 21133, 21235], [11713.135, 11701.098, 11762.321, 11653.718, 11721.664, 11697.277, 11698.111, 11710.672, 11679.441, 11711.499, 11817.409, 11768.92, 11812.146], [76027.879, 76028.434, 76035.998, 76016.638, 76045.421, 76050.083, 76016.293, 76062.312, 76052.154, 76036.376, 76018.572, 76054.287, 76045.955], [18.915, 13.263, 24.847, 18.075, 16.847, 12.102, 11.421, 14.055, 14.209, 14.232, 20.875, 15.038, 22.159], [1783.7203364629822, 2070.077575049911, 2478.268100549364, 1811.900594002914, 1949.5562618406143, 2942.913478373029, 2589.691943380579, 1855.0033016640912, 1323.9560427649428, 1363.494908391811, 1865.6393593757975, 3938.694755874959, 3746.5403370834656], [330, 331, 332, 333, 334, 335, 336, 337, 338, 339, 340, 341, 342]], [2, 2777, [18936, 19100, 19257, 19411, 19554, 19699, 19842, 19978, 20130, 20280, 20430, 20574, 20694, 20808, 20930, 21037, 21153, 21252, 21366, 21468, 21567], [22508.494, 22485.912, 22539.052, 22588.453, 22556.274, 22639.489, 22650.126, 22486.557, 22607.315, 22622.403, 22672.756, 22627.396, 22622.199, 22684.707, 22699.026, 22633.142, 22611.828, 22605.02, 22656.783, 22676.97, 22750.697], [70037.081, 70028.968, 70003.849, 69920.391, 69926.168, 69866.317, 69809.468, 69839.059, 69840.34, 69826.614, 69828.114, 69754.106, 69768.415, 69772.167, 69819.163, 69794.476, 69735.213, 69779.041, 69773.88, 69713.632, 69850.854], [16.024, 19.052, 18.071, 13.621, 19.135, 11.353, 17.49, 24.135, 30.492, 16.626, 28.26, 15.168, 22.082, 27.645, 22.56, 16.482, 15.303, 16.927, 18.49, 19.481, 26.373], [2124.383234428583, 2101.1779391351342, 2592.589416630336, 6113.268759197643, 7418.227383117842, 1890.4480241441652, 3340.520341126611, 1665.6061135141745, 3449.2770167111207, 1470.0884209044511, 1009.8969371331335, 2407.066312044784, 4674.478904990102, 2874.643314655273, 4320.961657279371, 1725.686054560687, 1683.7154386199365, 4486.832737147349, 1511.8243421161947, 590.911036680965, 1036.3642590516508], [325, 326, 327, 328, 329, 330, 331, 332, 333, 334, 335, 336, 337, 338, 339, 340, 341, 342, 343, 344, 345]], [2, 2781, [19569, 19710, 19853, 19992, 20140, 20289], [25536.477, 25491.369, 25435.011, 25503.508, 25542.038, 25568.075], [69523.475, 69538.364, 69421.444, 69473.374, 69492.62, 69518.113], [15.404, 27.936, 16.171, 17.358, 18.579, 11.767], [8004.138613714262, 5785.882460400833, 8121.481775136428, 8263.983174319757, 2436.3545895973366, 512.7946019687338], [329, 330, 331, 332, 333, 334]], [2, 2801, [18942, 19106, 19265, 19416, 19563], [23907.803, 23987.217, 24145.731, 24023.574, 24186.639], [69692.297, 69620.047, 69502.478, 69499.104, 69531.386], [8.544, 21.727, 20.116, 19.942, 17.953], [119025.1714205131, 8746.252965080745, 3374.714021309034, 6364.727142830186, 14251.629864686214], [325, 326, 327, 328, 329]], [1, 2813, [18984, 19149, 19302, 19454, 19592, 19735], [35792.451, 35765.245, 35860.973, 35805.767, 35810.345, 35829.026], [60382.861, 60401.02, 60398.725, 60275.531, 60356.913, 60412.619], [24.964, 15.678, 19.481, 16.37, 23.974, 22.063], [4795.870672491558, 2075.5623773773664, 2471.796905475367, 19314.755516464083, 3599.021700994939, 3368.446455468496], [325, 326, 327, 328, 329, 330]], [1, 2814, [18985, 19151, 19304, 19456, 19593], [36250.7, 36243.789, 36239.217, 36202.206, 36137.951], [59072.75, 59088.686, 59053.037, 59083.288, 59035.592], [18.65, 12.749, 9.484, 9.95, 16.292], [2587.1513238887574, 1418.5926795601927, 2651.3875879806233, 3845.9011113474153, 1909.5540150192883], [325, 326, 327, 328, 329]], [0, 2863, [19846, 19986, 20135, 20283, 20435, 20579, 20701, 20814, 20935, 21041], [24254.165, 24109.753, 24067.254, 24073.397, 24033.556, 24082.109, 24085.31, 24121.715, 24097.449, 24035.027], [36656.839, 36700.777, 36775.271, 36803.296, 36716.35, 36806.717, 36781.733, 36773.365, 36771.16, 36859.961], [39.254, 18.201, 14.213, 14.913, 15.174, 22.688, 17.328, 31.928, 32.847, 19.782], [4394.9125359179725, 10492.67262692785, 2788.7522285835485, 1887.6411934755452, 3601.653068745662, 2305.5108712691917, 2379.8348480236127, 1792.203038303926, 2984.712861962864, 2539.7858748276158], [331, 332, 333, 334, 335, 336, 337, 338, 339, 340]], [1, 2869, [20021, 20164, 20317, 20468, 20612, 20730, 20845, 20964, 21075, 21185, 21280], [35840.288, 35792.557, 35804.19, 35806.304, 35801.24, 35788.152, 35814.85, 35845.93, 35814.254, 35853.322, 35920.849], [60329.214, 60295.619, 60427.007, 60358.413, 60370.664, 60395.649, 60330.775, 60338.749, 60345.237, 60370.544, 60234.956], [29.06, 25.283, 21.154, 19.458, 18.822, 25.812, 16.0, 22.888, 16.247, 21.871, 25.552], [2768.166034853467, 4217.330727622514, 4893.3664237003995, 3962.014441142916, 3370.1425700922737, 1472.1630358136258, 4652.030172983219, 3891.793474387754, 5693.9595932000375, 1250.903830363788, 1783.4586379324805], [332, 333, 334, 335, 336, 337, 338, 339, 340, 341, 342]], [3, 2889, [19817, 19954, 20105, 20256, 20407, 20550], [13043.3, 12977.133, 12962.66, 12937.816, 12930.282, 12934.676], [77140.279, 77160.768, 77093.393, 77116.591, 77154.155, 77145.05], [22.013, 24.99, 25.105, 23.036, 22.079, 12.027], [6368.284705444888, 2805.703253683818, 3937.3194771341855, 1068.5961377494477, 2002.3857208479596, 2288.0426158959176], [331, 332, 333, 334, 335, 336]], [0, 2928, [20440, 20582, 20704, 20819, 20939], [24693.442, 24675.432, 24638.179, 24570.992, 24652.051], [37181.225, 37203.63, 37191.435, 37069.297, 37135.75], [9.673, 13.403, 18.85, 38.364, 24.139], [1829.8871534036366, 2130.339337857507, 3458.3226727824995, 2159.1205537558867, 697.0594613885091], [335, 336, 337, 338, 339]], [1, 2935, [20316, 20466, 20611, 20728, 20843], [35339.877, 35285.172, 35280.718, 35253.917, 35270.232], [60632.055, 60635.96, 60635.329, 60654.844, 60637.846], [13.901, 10.67, 16.066, 22.287, 19.194], [1734.1565700051158, 2596.389373711627, 2340.589576418536, 3648.451719905327, 603.909201554429], [334, 335, 336, 337, 338]], [2, 2956, [20577, 20699, 20810, 20931, 21039, 21155, 21253], [23404.721, 23187.732, 23134.572, 23102.118, 23167.573, 23149.841, 23175.547], [69916.313, 69889.694, 69921.404, 69878.247, 69913.663, 69905.19, 69918.036], [29.93, 16.72, 23.272, 18.926, 14.315, 13.252, 15.56], [1525.1795836175186, 3895.9196234463866, 1014.5311044354963, 2051.731073164848, 1201.9934867352893, 1293.4019447940755, 1199.8925828350627], [336, 337, 338, 339, 340, 341, 342]], [2, 2986, [20938, 21044, 21158, 21256, 21370, 21471, 21570, 21655, 21743, 21828, 21916], [24300.041, 24254.215, 24324.508, 24412.624, 24372.681, 24357.714, 24326.089, 24303.255, 24247.414, 24256.292, 24235.829], [69304.881, 69369.229, 69285.538, 69302.16, 69290.481, 69298.867, 69316.826, 69288.833, 69302.479, 69330.531, 69313.374], [29.048, 27.501, 16.813, 20.496, 19.155, 14.955, 16.524, 12.88, 17.242, 16.358, 15.098], [4306.655470071151, 7446.47687595863, 5681.590129593134, 2074.599064885593, 2914.088879222569, 1403.6879091772198, 5419.192175496636, 2294.4442042918245, 3140.9261906028005, 2330.602434612673, 1729.0423515194423], [339, 340, 341, 342, 343, 344, 345, 346, 347, 348, 349]], [3, 3020, [21552, 21641, 21723, 21808, 21901, 21983, 22061, 22141, 22214, 22308, 22414, 22512, 22610, 22714, 22815, 22904, 22982, 23070, 23159, 23242, 23322, 23401, 23490], [13179.545, 13183.667, 13195.342, 13161.564, 13172.54, 13211.208, 13214.474, 13217.925, 13213.633, 13188.824, 13209.884, 13160.285, 13159.862, 13173.943, 13220.521, 13217.417, 13252.491, 13186.374, 13260.945, 13224.393, 13240.681, 13246.644, 13204.186], [76973.012, 76874.74, 76934.174, 76937.916, 76909.281, 76914.285, 76885.503, 76815.397, 76914.768, 76901.034, 76882.526, 76937.815, 76887.317, 76889.579, 76879.641, 76891.664, 76868.398, 76881.891, 76861.046, 76929.439, 76884.597, 76857.159, 76861.953], [12.325, 13.078, 16.737, 17.387, 13.944, 12.898, 13.172, 27.6, 16.78, 8.918, 9.601, 13.736, 12.022, 10.254, 17.778, 11.268, 10.983, 24.747, 18.228, 21.378, 11.987, 20.025, 15.37], [2037.259069625744, 2884.5162021424517, 1057.3676758137326, 1274.060721215881, 1654.1831876138642, 2136.4627305862723, 1152.0248949032925, 3360.947346739274, 1432.9682872189921, 1590.7654073342576, 1865.1518173636991, 2125.80596297496, 1246.2685162657954, 1939.2992754693007, 1438.367410349103, 1516.1103760730894, 1868.1341432583424, 1365.6980721368957, 2096.2666983355994, 1431.4128420820707, 1680.6107342950372, 1268.3691027235784, 967.9960957291203], [345, 346, 347, 348, 349, 350, 351, 352, 353, 354, 355, 356, 357, 358, 359, 360, 361, 362, 363, 364, 365, 366, 367]], [1, 3033, [21490, 21590, 21670, 21762, 21852, 21935, 22014], [35246.117, 35183.372, 35217.268, 35235.295, 35243.615, 35229.304, 35241.735], [60242.309, 60227.631, 60221.328, 60235.671, 60254.037, 60251.052, 60210.479], [12.761, 16.038, 16.621, 16.76, 10.924, 10.216, 25.411], [3804.6398833096328, 3140.42309520224, 2745.1781010433333, 2137.443742186448, 2196.616390204408, 2388.44559760714, 1668.4316019702273], [344, 345, 346, 347, 348, 349, 350]], [1, 3101, [22019, 22098, 22176, 22250, 22354, 22452, 22556], [36358.695, 36402.362, 36409.101, 36455.881, 36408.612, 36421.002, 36400.204], [59447.098, 59379.096, 59364.181, 59411.008, 59448.074, 59438.821, 59398.235], [31.381, 20.463, 14.661, 12.099, 17.211, 19.349, 22.001], [3341.373410053812, 2153.4220272558364, 1905.3206556643863, 4198.738128829827, 4146.058449906362, 3416.507986165208, 2272.194750068774], [350, 351, 352, 353, 354, 355, 356]], [1, 3134, [21765, 21855, 21937, 22016, 22097], [35994.348, 35996.638, 35984.539, 35996.178, 35967.595], [59942.012, 59794.692, 59745.177, 59754.416, 59698.863], [49.202, 19.658, 10.466, 26.419, 23.084], [1132.1102500529441, 2239.273182498104, 2566.9516632179325, 1141.012841528076, 581.5300432876727], [347, 348, 349, 350, 351]], [0, 3175, [22331, 22430, 22533, 22629, 22733, 22833, 22923], [24633.292, 24575.298, 24602.796, 24671.645, 24750.766, 24682.998, 24689.986], [35174.506, 35202.573, 35200.959, 35199.563, 35161.111, 35234.394, 35187.137], [15.823, 13.128, 12.495, 23.176, 34.72, 28.746, 22.378], [2555.7602450428253, 3270.337278206422, 2687.585284495069, 2558.6592746417496, 6704.956319482842, 8048.485879648001, 2409.8873746524982], [354, 355, 356, 357, 358, 359, 360]], [0, 3213, [22836, 22925, 23007, 23096, 23184, 23268, 23345, 23423, 23511, 23589], [24958.968, 24975.365, 25006.314, 24985.57, 25030.731, 25023.126, 24995.41, 25029.269, 24993.559, 24973.526], [36288.545, 36349.523, 36283.248, 36278.598, 36327.93, 36311.496, 36272.457, 36160.673, 36312.537, 36192.099], [15.276, 23.676, 21.484, 21.517, 22.787, 26.701, 32.327, 20.812, 35.043, 33.444], [9948.555346531693, 1918.0962499236746, 3157.246712162833, 4009.840644458995, 6110.971384143894, 2567.0640801786426, 3969.0080554709125, 1059.5750515770915, 4855.281385041511, 3260.89508696574], [359, 360, 361, 362, 363, 364, 365, 366, 367, 368]], [1, 3220, [22554, 22649, 22749, 22849, 22937, 23024], [35587.348, 35642.791, 35617.983, 35627.078, 35563.649, 35631.503], [61126.85, 61129.105, 61131.091, 61166.222, 61154.293, 61158.954], [30.267, 15.674, 22.287, 11.424, 13.247, 17.694], [1310.5922182981005, 835.0337477178679, 960.303047909817, 515.3081481507965, 570.3167384873618, 529.9904743347236], [356, 357, 358, 359, 360, 361]], [1, 3222, [22651, 22751, 22851, 22939, 23026, 23110], [36091.464, 36037.94, 36049.799, 36112.46, 36061.461, 36044.484], [59937.6, 60017.615, 59931.642, 59988.163, 59870.17, 59908.699], [19.351, 23.88, 28.85, 15.365, 14.58, 3.123], [3227.7096503839934, 1629.881442307477, 4128.906329254644, 799.3517968731845, 5021.092810745869, 493.7826401665892], [357, 358, 359, 360, 361, 362]], [2, 3234, [22916, 22999, 23087, 23177, 23258, 23337, 23419, 23505, 23585, 23659, 23736, 23808, 23883, 23966, 24049, 24128], [22671.02, 22633.244, 22637.379, 22683.347, 22671.0, 22703.403, 22682.733, 22693.126, 22688.551, 22638.589, 22690.544, 22653.486, 22633.005, 22631.43, 22632.03, 22587.323], [69857.645, 69797.203, 69827.08, 69828.213, 69818.722, 69824.926, 69788.696, 69813.606, 69801.461, 69838.071, 69836.933, 69826.392, 69786.36, 69811.2, 69782.831, 69737.689], [12.259, 11.698, 14.708, 10.84, 12.019, 20.405, 12.142, 8.974, 16.432, 16.41, 19.753, 18.513, 11.462, 12.559, 12.369, 22.43], [714.4146217615576, 1741.3226409242006, 3156.8668810557087, 2503.421447429502, 1823.0115328790152, 1689.2886338820497, 2482.177516415764, 2106.5399860029847, 2451.646770413935, 2929.262630472893, 1700.458754216837, 1298.9542331783784, 3106.3913966896657, 2343.7683941485866, 2152.4981269331315, 981.5386487955229], [360, 361, 362, 363, 364, 365, 366, 367, 368, 369, 370, 371, 372, 373, 374, 375]], [2, 3334, [23812, 23885, 23969, 24052, 24132], [24038.722, 24023.615, 24075.668, 24085.57, 23940.697], [69783.484, 69778.963, 69774.235, 69789.061, 69903.77], [19.669, 16.191, 20.428, 16.515, 21.908], [1786.2543540032977, 1944.723397283201, 1841.7424988175076, 725.0975920710804, 853.929131835437], [371, 372, 373, 374, 375]], [1, 3353, [23904, 23991, 24071, 24148, 24221, 24280], [35849.978, 35844.354, 35825.0, 35854.043, 35818.501, 35874.186], [60536.368, 60607.595, 60600.608, 60595.154, 60584.317, 60561.641], [21.384, 22.25, 14.876, 15.371, 18.094, 40.8], [1996.2877264946728, 1784.3276094567427, 2604.1243723432913, 2121.7756381359727, 2101.691237368388, 1704.0250313447752], [372, 373, 374, 375, 376, 377]], [0, 3362, [24137, 24209, 24269, 24326, 24381, 24446, 24510, 24569, 24637, 24705, 24767, 24834, 24892, 24947, 25012, 25064, 25108, 25156, 25222, 25287], [25024.008, 24945.148, 24997.252, 24992.914, 24988.174, 24978.048, 25008.075, 24991.991, 24976.663, 24982.628, 25001.962, 24981.761, 24975.09, 25039.077, 24951.258, 25058.866, 25022.386, 24962.0, 25005.282, 24963.886], [36166.235, 36183.868, 36388.171, 36433.662, 36444.972, 36400.758, 36371.178, 36380.146, 36418.103, 36435.197, 36460.137, 36457.101, 36432.395, 36433.415, 36464.879, 36405.327, 36425.27, 36431.257, 36404.894, 36447.551], [25.621, 33.779, 30.159, 10.008, 8.047, 15.507, 13.648, 12.904, 7.292, 9.131, 15.124, 8.38, 10.757, 10.933, 18.848, 18.716, 14.007, 14.198, 20.55, 20.999], [5079.639038733958, 1794.913990629482, 1539.0235136769734, 3332.521224040526, 2494.152562964556, 1346.5609575979013, 1992.4072199122213, 3180.0763699647596, 3304.404481163333, 3331.424371392352, 1808.0109275119114, 2234.855835749003, 2225.886260145163, 1653.0320198096128, 954.3355821396722, 779.2470137056056, 2019.7110280981765, 2257.8180835075655, 1807.0689622086431, 1748.8666750638993], [375, 376, 377, 378, 379, 380, 381, 382, 383, 384, 385, 386, 387, 388, 389, 390, 391, 392, 393, 394]], [1, 3369, [24220, 24278, 24335, 24398, 24460, 24519, 24581, 24651, 24718], [35688.078, 35673.766, 35591.347, 35418.722, 35432.763, 35424.489, 35371.009, 35403.479, 35406.383], [59940.384, 59941.558, 60058.932, 60169.651, 60176.22, 60162.168, 60190.768, 60173.373, 60211.661], [11.62, 12.729, 14.584, 16.418, 13.174, 15.988, 13.472, 14.376, 26.203], [3291.699378446559, 2144.3641524349146, 5204.353531653289, 1954.8650893154443, 1920.3342186846007, 2212.802141432998, 1889.1351597284122, 2031.4309705509513, 4319.384180511966], [376, 377, 378, 379, 380, 381, 382, 383, 384]], [1, 3401, [24336, 24399, 24462, 24521, 24583], [35596.791, 35607.376, 35624.614, 35565.19, 35661.715], [61120.897, 61163.812, 61152.625, 61108.402, 61142.943], [19.279, 16.328, 16.109, 24.302, 23.686], [902.3689039325089, 657.7497193604162, 728.3276351742585, 1077.8950642665286, 875.3097660724231], [378, 379, 380, 381, 382]], [0, 3419, [24443, 24507, 24567, 24635, 24702, 24765, 24831], [24572.357, 24608.216, 24544.541, 24550.948, 24518.531, 24543.171, 24549.958], [35778.959, 35752.722, 35750.136, 35763.45, 35768.711, 35770.467, 35791.646], [19.466, 19.678, 13.707, 11.043, 14.752, 10.334, 19.483], [1207.6679282766117, 1560.1950140834178, 1814.4540027405776, 2273.8749865406485, 1708.6465420507607, 3034.0805431813733, 1865.2600989179568], [380, 381, 382, 383, 384, 385, 386]], [1, 3459, [24717, 24779, 24847, 24901, 24960], [35237.846, 35365.121, 35238.73, 35251.596, 35245.846], [60989.05, 61091.675, 61018.66, 60930.587, 61022.831], [22.182, 25.559, 14.747, 22.844, 23.852], [1038.3840234693753, 4942.615998195811, 1589.0328684406797, 8144.4787884291045, 1122.3865327857704], [384, 385, 386, 387, 388]], [1, 3530, [25116, 25166, 25236, 25303, 25359, 25415, 25462], [35864.527, 35888.381, 35982.884, 35908.368, 35886.196, 35968.559, 35972.945], [59869.068, 59936.77, 60158.833, 60024.597, 59993.533, 60142.858, 60129.456], [24.802, 24.788, 21.341, 45.023, 32.63, 13.611, 23.551], [4653.544514595038, 5593.94620950995, 1908.765265996829, 2404.3395225672875, 10124.338268917427, 1967.8141774244145, 1946.4857301341535], [391, 392, 393, 394, 395, 396, 397]], [3, 3543, [25093, 25146, 25205, 25267, 25332, 25387, 25441, 25487, 25543, 25604], [13206.364, 13178.733, 13176.188, 13260.972, 13168.402, 13158.699, 13161.689, 13207.77, 13158.353, 13155.503], [76997.677, 76938.584, 76955.893, 76900.89, 76974.865, 76956.83, 76922.987, 76957.16, 76965.611, 76966.624], [18.469, 32.634, 14.665, 19.465, 17.656, 20.681, 27.717, 21.797, 17.52, 23.67], [1001.4955705853278, 1361.6550725804238, 1062.0415191210122, 1986.5007307872934, 1642.8337959522876, 1215.5857096117038, 1321.0500999829108, 1382.886168506062, 1265.923294724213, 1021.230890920303], [391, 392, 393, 394, 395, 396, 397, 398, 399, 400]], [1, 3635, [25780, 25843, 25906, 25958, 26025, 26081], [36536.97, 36502.101, 36560.479, 36557.34, 36536.137, 36586.725], [59086.351, 59158.148, 59139.664, 59083.1, 59034.708, 59076.141], [25.048, 28.339, 28.93, 26.6, 28.062, 25.389], [7209.263471294083, 2526.932833029985, 3198.8476018290953, 1444.0853261869208, 4216.023546710134, 1344.3335262750347], [403, 404, 405, 406, 407, 408]], [2, 3725, [26496, 26561, 26616, 26667, 26716, 26764, 26813, 26852], [25831.735, 25876.514, 25829.062, 25842.528, 25825.407, 25882.498, 25874.579, 25841.514], [69262.372, 69253.573, 69237.254, 69232.752, 69185.14, 69250.903, 69235.723, 69222.1], [12.745, 9.092, 21.422, 18.648, 25.851, 23.655, 20.173, 28.943], [2130.6525116435596, 1649.1291177371638, 1344.8335479506602, 1830.0710581265134, 2553.8162919687884, 2093.8806441467345, 990.4857551643609, 771.2658297868337], [416, 417, 418, 419, 420, 421, 422, 423]], [1, 3728, [26506, 26574, 26626, 26677, 26726, 26771, 26820, 26861, 26908, 26942, 26988, 27035, 27084, 27122, 27167, 27214, 27263, 27311, 27359], [35060.275, 35051.548, 35074.99, 35074.84, 35060.507, 35102.328, 35079.625, 35079.094, 35055.229, 35110.964, 35078.076, 35094.173, 35065.977, 35070.441, 35081.829, 35070.845, 35081.556, 35101.543, 35081.347], [60649.967, 60691.15, 60696.689, 60689.586, 60656.786, 60702.767, 60668.205, 60682.124, 60663.738, 60647.08, 60663.979, 60689.987, 60679.749, 60695.709, 60672.856, 60675.11, 60659.78, 60675.474, 60677.368], [11.652, 13.459, 14.911, 13.762, 16.648, 10.566, 13.313, 10.083, 16.788, 16.873, 24.409, 15.128, 18.027, 12.565, 12.335, 13.528, 20.844, 17.37, 13.265], [2485.9666762904276, 1413.9744262618892, 1810.1764664241866, 3880.369409711342, 2055.579132589382, 1946.7681941248254, 2067.2189342641145, 2000.8544258948823, 1936.5170206001978, 2120.9581082373306, 1923.1138961335375, 3043.3492906790248, 1659.6100433015126, 2053.9855044564924, 2311.3040114838154, 1837.012976936168, 2072.399735245824, 1983.9237249973762, 1240.249483328787], [416, 417, 418, 419, 420, 421, 422, 423, 424, 425, 426, 427, 428, 429, 430, 431, 432, 433, 434]], [2, 3822, [27201, 27254, 27302, 27350, 27400], [25920.347, 25877.952, 25837.684, 25869.699, 25828.046], [69241.628, 69213.59, 69200.011, 69279.55, 69224.851], [12.721, 15.895, 18.423, 15.372, 24.457], [58319.310717427994, 1109.707257430928, 1557.5749924542706, 1529.5083107679498, 1733.3023248570662], [431, 432, 433, 434, 435]], [1, 3850, [27541, 27585, 27624, 27666, 27723, 27781], [35634.004, 35594.216, 35489.671, 35596.962, 35617.083, 35601.382], [61138.4, 61120.245, 61198.749, 61170.433, 61120.226, 61153.996], [14.648, 39.684, 29.359, 23.073, 16.011, 25.25], [534.3102729808373, 977.2009221750396, 1415.9768627507428, 745.6239369064818, 848.1920460811264, 1016.2738143460159], [438, 439, 440, 441, 442, 443]], [2, 3908, [27872, 27927, 27979, 28031, 28083], [25868.357, 25837.989, 25840.816, 25861.52, 25879.214], [69220.225, 69256.78, 69263.797, 69238.372, 69229.496], [19.27, 22.615, 30.709, 23.619, 19.249], [1615.7165175194375, 1295.2508671875055, 1017.2590447912703, 900.5095244786872, 1643.134734176914], [445, 446, 447, 448, 449]], [3, 3922, [28015, 28066, 28106, 28167, 28232, 28284, 28336, 28380, 28431, 28484, 28536], [11680.894, 11645.665, 11645.417, 11695.922, 11671.032, 11691.761, 11654.183, 11662.317, 11665.479, 11630.582, 11696.326], [75917.532, 75921.175, 75961.255, 75939.07, 75923.35, 75963.134, 75928.42, 75916.063, 75942.374, 75896.36, 75962.758], [8.391, 18.3, 19.946, 28.045, 16.879, 18.31, 24.213, 21.06, 23.398, 24.115, 10.522], [537.5597074558025, 1524.5883538978082, 989.5994429582204, 2148.2524925894922, 1657.4544158908836, 895.6034118762759, 1083.5802090815423, 588.2955398068373, 1267.0760107030328, 613.3770207836261, 469.76230988042255], [448, 449, 450, 451, 452, 453, 454, 455, 456, 457, 458]], [3, 3952, [28067, 28110, 28170, 28234, 28285, 28337, 28381], [12646.355, 12647.395, 12606.266, 12656.043, 12644.815, 12626.172, 12643.716], [75915.222, 75902.267, 75940.246, 75915.501, 75897.962, 75913.566, 75892.711], [16.494, 14.339, 25.069, 15.621, 21.616, 14.098, 20.512], [1897.3975200776165, 2184.0038482667405, 1298.0856942557857, 1123.2241818924056, 1711.3898260480123, 2468.61315171232, 1717.315864085148], [449, 450, 451, 452, 453, 454, 455]], [0, 3999, [28348, 28396, 28449, 28500, 28551], [24685.868, 24680.215, 24660.725, 24656.122, 24713.768], [37122.761, 37119.976, 37126.902, 37121.869, 37109.232], [30.696, 10.58, 11.95, 16.397, 33.912], [844.9552161625764, 2214.475343658591, 2608.0656875204418, 1806.5109728636955, 750.4713979710618], [454, 455, 456, 457, 458]], [3, 4045, [28848, 28894, 28943, 29006, 29095, 29208, 29346], [12585.266, 12577.25, 12518.99, 12530.643, 12531.289, 12555.312, 12536.224], [76381.944, 76395.72, 76397.252, 76435.825, 76403.312, 76460.581, 76420.498], [13.5, 14.142, 14.369, 13.292, 12.855, 22.049, 16.393], [1970.593708246265, 2004.6713664682743, 2530.086046543679, 1818.4916431452962, 2270.3260133088766, 1749.7006579059291, 1770.0815436147657], [465, 466, 467, 468, 469, 470, 471]], [2, 4114, [29118, 29237, 29379, 29533, 29697, 29873, 30033], [24052.543, 24111.405, 24089.668, 24021.825, 24004.813, 24042.642, 24084.368], [69585.55, 69659.336, 69622.586, 69785.849, 69814.658, 69638.447, 69531.81], [18.331, 15.679, 17.983, 16.16, 13.22, 16.541, 23.768], [7245.552968911018, 31251.224811338558, 20267.86513479513, 6729.604087305315, 7193.020053341095, 46640.82115962805, 17928.741677819384], [469, 470, 471, 472, 473, 474, 475]], [0, 4116, [29125, 29243, 29387, 29540, 29707, 29885, 30042, 30200, 30353, 30499, 30626, 30759], [25216.495, 25237.697, 25285.092, 25235.814, 25279.31, 25318.094, 25249.659, 25300.641, 25285.769, 25304.653, 25303.115, 25331.692], [34468.947, 34540.593, 34607.353, 34533.179, 34561.958, 34600.718, 34545.292, 34492.519, 34439.479, 34492.539, 34509.9, 34606.425], [16.111, 18.456, 17.983, 14.891, 17.861, 25.541, 34.353, 24.736, 12.737, 16.908, 22.534, 20.539], [3363.678966593088, 7717.387190223845, 10783.774823776905, 11297.737585636325, 9004.62993796149, 4497.037914107735, 1353.4366693803627, 3428.316107863845, 980.7729360799706, 1141.006491920231, 5732.056807326996, 23824.472281412196], [469, 470, 471, 472, 473, 474, 475, 476, 477, 478, 479, 480]], [2, 4143, [29238, 29380, 29534, 29699, 29875, 30035, 30194, 30348, 30493, 30621, 30754, 30874, 30987], [24168.559, 24128.284, 24187.098, 24188.661, 24108.473, 24134.819, 24193.935, 24213.023, 24313.322, 24311.762, 24301.128, 24395.521, 24301.257], [69550.24, 69542.347, 69410.16, 69477.37, 69499.922, 69484.388, 69489.55, 69459.657, 69367.082, 69350.736, 69390.542, 69307.985, 69413.846], [20.0, 19.949, 12.173, 21.655, 16.408, 16.78, 22.055, 19.74, 16.02, 13.657, 20.973, 19.81, 18.32], [16183.363671436131, 17545.538091173035, 9057.164827855366, 10556.64175476488, 21230.679984820646, 18934.02762196529, 12576.299594285168, 10489.35157473945, 2220.64986773331, 3422.0533903781566, 7043.473710336071, 2264.287016864575, 16368.276534676965], [470, 471, 472, 473, 474, 475, 476, 477, 478, 479, 480, 481, 482]], [0, 4145, [29242, 29385, 29539, 29706, 29883, 30040, 30199, 30351, 30497], [24993.545, 24989.042, 24828.429, 25027.984, 25022.26, 24939.483, 24984.793, 24882.033, 24967.096], [36090.815, 36041.299, 36009.378, 36081.613, 36044.027, 35895.866, 36134.542, 36071.065, 36023.961], [15.587, 17.105, 30.102, 11.79, 19.787, 21.323, 16.821, 25.521, 21.293], [3938.0166199717983, 10944.0026165209, 10584.046854693459, 5541.7613290506615, 5118.738404221291, 8272.346560077283, 3004.2932564640655, 7011.601122709388, 22323.085105292947], [470, 471, 472, 473, 474, 475, 476, 477, 478]], [1, 4154, [29267, 29416, 29573, 29745, 29915, 30074, 30225], [35729.03, 35715.338, 35656.704, 35587.0, 35675.823, 35654.582, 35629.096], [60695.936, 60659.725, 60730.601, 60703.609, 60722.448, 60754.396, 60785.108], [26.775, 14.319, 18.803, 21.545, 19.766, 16.444, 22.553], [823.8805962917369, 1627.757741460839, 2780.230526102473, 7883.175414868924, 2282.1501438450864, 4363.622187397011, 4855.181932613755], [470, 471, 472, 473, 474, 475, 476]], [1, 4155, [29268, 29417, 29574, 29747, 29916, 30075, 30226, 30380], [35931.926, 35931.695, 35894.93, 35867.252, 35876.115, 35873.697, 35787.435, 35742.662], [59941.103, 59695.252, 59510.765, 59554.964, 59639.075, 59542.661, 59597.46, 59546.767], [19.585, 12.341, 19.967, 22.334, 19.813, 17.177, 15.887, 12.475], [485.22016933804923, 99368.05162712275, 2673.8720762069565, 7051.153802561471, 10986.02212804878, 3602.379611141471, 13335.459032960227, 47004.60928241213], [470, 471, 472, 473, 474, 475, 476, 477]], [2, 4184, [29692, 29869, 30029, 30188, 30345, 30487, 30616, 30751, 30870], [22784.479, 22837.206, 22865.564, 22804.201, 22815.247, 22802.27, 22812.765, 22817.367, 22758.782], [70163.543, 70204.134, 70192.031, 70167.931, 70212.924, 70196.012, 70178.47, 70214.638, 70194.21], [15.186, 11.685, 23.774, 14.962, 13.692, 10.688, 8.967, 15.49, 19.949], [1756.2808753211875, 679.1217248565043, 1847.7243895772629, 2161.67849620678, 1787.2125488719832, 1810.5375990030989, 1786.2728840603625, 1697.7980709156006, 782.6635582366761], [473, 474, 475, 476, 477, 478, 479, 480, 481]], [0, 4185, [29698, 29874, 30034, 30193, 30347, 30492, 30620, 30753, 30873, 30985, 31091, 31206, 31314], [24211.034, 24204.402, 24177.049, 24143.363, 24158.993, 24191.062, 24165.418, 24217.769, 24261.196, 24157.53, 24179.811, 24166.48, 24173.195], [36811.026, 36829.436, 36799.82, 36801.142, 36797.578, 36818.107, 36836.595, 36788.507, 36792.593, 36815.051, 36812.248, 36827.69, 36766.315], [14.381, 13.341, 12.726, 17.952, 15.917, 14.22, 21.629, 35.755, 25.606, 13.272, 14.267, 14.175, 13.959], [2618.249111546067, 2881.2085942170966, 3174.6237278522804, 4031.595918055635, 2793.7520490284605, 2500.7022676427546, 1252.201987135849, 1479.8310105004525, 2232.7679863947137, 2137.9968301430176, 1030.215012381624, 1816.6885895641196, 605.4417856254929], [473, 474, 475, 476, 477, 478, 479, 480, 481, 482, 483, 484, 485]], [0, 4187, [29877, 30037, 30197, 30350, 30496, 30623, 30757, 30877, 30990, 31092, 31208, 31317, 31422, 31522, 31621, 31712, 31809, 31908, 31997], [24499.06, 24527.61, 24546.702, 24533.565, 24540.064, 24516.467, 24514.459, 24515.533, 24581.633, 24538.9, 24542.359, 24518.017, 24554.467, 24560.795, 24550.789, 24532.443, 24519.001, 24550.466, 24533.586], [37338.248, 37291.604, 37361.518, 37373.121, 37368.635, 37353.66, 37393.605, 37343.692, 37367.657, 37345.062, 37370.364, 37354.734, 37329.471, 37367.229, 37360.61, 37427.588, 37358.604, 37393.394, 37379.382], [26.833, 21.703, 14.773, 19.084, 13.856, 14.273, 18.352, 18.355, 11.408, 8.397, 15.498, 16.922, 20.2, 20.492, 32.681, 13.988, 20.852, 15.225, 23.051], [9918.401229030214, 6625.26458838386, 2447.541785126936, 3544.3299370788322, 3472.3112648615497, 2189.256871472396, 1139.1554477979396, 2369.3912402031415, 1816.574459832493, 3260.9417373963825, 1805.7186681594837, 1656.5858098417702, 2933.5071572893344, 1801.1623490877332, 1168.1303220621785, 1203.645369083108, 1821.1587847885937, 1801.4715153588434, 1432.6237271541534], [474, 475, 476, 477, 478, 479, 480, 481, 482, 483, 484, 485, 486, 487, 488, 489, 490, 491, 492]], [0, 4188, [30349, 30495, 30624, 30758, 30878, 30992, 31093, 31209, 31318, 31423, 31524, 31622, 31714, 31811, 31911, 31999, 32082, 32178, 32273, 32356, 32440, 32518, 32599, 32677, 32746, 32814, 32878, 32952, 33034, 33099], [24837.309, 24899.885, 24996.676, 24993.056, 25053.477, 24975.768, 25029.927, 24973.269, 24980.537, 24951.446, 24982.845, 24966.746, 24963.935, 24966.366, 24968.285, 24978.753, 25004.908, 24945.176, 24978.878, 24969.683, 24985.934, 24995.856, 24981.964, 25004.708, 24839.25, 24910.445, 24968.113, 24961.689, 24928.883, 24971.801], [36113.388, 36088.726, 36147.538, 36103.212, 36186.225, 36158.477, 36144.397, 36098.031, 36076.469, 36111.1, 36091.533, 36119.251, 36140.476, 36159.614, 36162.853, 36169.608, 36182.673, 36170.5, 36141.728, 36148.206, 36174.131, 36161.883, 36179.082, 36190.888, 36118.427, 36167.775, 36207.461, 36178.618, 36120.245, 36189.46], [28.936, 28.311, 16.154, 25.16, 35.654, 18.403, 13.194, 11.016, 9.147, 7.725, 9.899, 8.411, 18.319, 7.455, 12.205, 10.079, 9.214, 13.321, 13.163, 10.276, 14.36, 12.905, 13.922, 12.027, 36.329, 23.714, 13.606, 25.183, 20.206, 16.552], [7723.592477641676, 5933.246491083, 2823.20489235714, 3157.087662290004, 1373.276291964635, 2097.629170380102, 2018.5695616805976, 4241.328196615724, 5351.271830401356, 5861.4665796558465, 3052.077088964553, 4000.680540630729, 3359.2038540997455, 4086.9341102659887, 1498.0144005907005, 2085.80457157292, 1951.6381256724724, 2374.574180920707, 1795.1325954131187, 2619.955268124662, 2055.72982792024, 2800.288633205176, 1646.3500677259472, 1173.6080016592982, 4010.7879075241153, 1454.85173486202, 1960.9296404300305, 1864.4775212590748, 2222.707606757453, 2118.486485256473], [477, 478, 479, 480, 481, 482, 483, 484, 485, 486, 487, 488, 489, 490, 491, 492, 493, 494, 495, 496, 497, 498, 499, 500, 501, 502, 503, 504, 505, 506]], [1, 4202, [30523, 30654, 30784, 30901, 31016, 31123, 31235, 31344], [35905.557, 35764.244, 35860.492, 35923.739, 35810.745, 35938.895, 35890.282, 35890.212], [59748.362, 59683.01, 59710.134, 59775.255, 59737.695, 59774.797, 59788.116, 59809.041], [13.142, 22.224, 20.901, 14.616, 22.529, 17.483, 16.667, 15.767], [2692.625033296577, 7687.634501214, 4415.605934522971, 2364.6440418975235, 3389.4788004121924, 1935.6198359543814, 2720.217785339839, 1403.4605051487522], [478, 479, 480, 481, 482, 483, 484, 485]], [1, 4244, [29569, 29741, 29912, 30071, 30223, 30374, 30518, 30649], [35288.916, 35126.624, 35050.792, 35104.169, 35160.33, 35128.823, 35091.82, 35162.881], [60763.886, 60793.934, 60815.97, 60834.733, 60793.897, 60787.939, 60831.437, 60790.322], [9.152, 19.845, 10.972, 20.5, 24.123, 13.263, 19.307, 27.172], [132809.4972606435, 5737.593924196619, 1968.1139499902513, 8883.80696136574, 1203.8109389416768, 12873.84949965773, 3035.31707960846, 1978.8528532300138], [472, 473, 474, 475, 476, 477, 478, 479]], [3, 4383, [31396, 31492, 31591, 31682, 31783, 31882, 31976], [11647.669, 11607.806, 11660.155, 11632.667, 11699.255, 11704.199, 11668.297], [75908.247, 75844.782, 75962.666, 75963.488, 75952.484, 75943.544, 75966.995], [37.815, 29.166, 26.804, 30.663, 10.997, 15.069, 10.533], [1558.8450599867215, 1210.2869354355512, 809.8919292388543, 1256.803687397845, 1100.6905780032255, 1838.6432197554886, 753.9162121136791], [486, 487, 488, 489, 490, 491, 492]], [2, 4388, [31420, 31519, 31618, 31709, 31806, 31904, 31994, 32077, 32174, 32267, 32352, 32436], [24187.266, 24140.429, 24046.181, 24054.951, 24018.793, 24071.829, 24056.762, 24041.982, 24143.298, 24133.581, 24118.963, 24131.194], [69625.145, 69718.15, 69743.489, 69706.424, 69763.514, 69755.09, 69788.844, 69770.196, 69840.174, 69797.827, 69751.647, 69776.308], [35.632, 36.689, 13.46, 17.835, 8.281, 10.211, 8.026, 12.478, 25.215, 19.95, 11.329, 37.572], [2703.502069000145, 2795.8956799179023, 2859.965579152187, 3404.3582184261445, 4244.905875883498, 3207.673660526624, 3684.2383337006218, 2353.2387821103803, 2276.72338191306, 5073.029177366918, 40521.950038803516, 1770.093726437457], [486, 487, 488, 489, 490, 491, 492, 493, 494, 495, 496, 497]], [1, 4396, [31236, 31345, 31444, 31546, 31643, 31733, 31828], [35783.9, 35843.756, 35812.942, 35843.243, 35830.415, 35820.349, 35803.316], [60462.721, 60451.148, 60450.921, 60454.579, 60451.838, 60445.784, 60445.779], [23.626, 12.641, 12.806, 15.141, 17.674, 16.217, 14.575], [3543.7171727285395, 2405.281919367167, 2091.5261447336125, 1995.0160084224046, 2370.8468697304584, 3104.992795345227, 1854.4155124946637], [484, 485, 486, 487, 488, 489, 490]], [3, 4447, [31684, 31785, 31884, 31978, 32059, 32156], [12667.829, 12672.897, 12660.701, 12712.328, 12669.193, 12675.381], [76925.121, 76940.839, 76919.64, 76985.601, 76915.459, 76982.391], [25.12, 18.175, 15.329, 11.551, 27.408, 20.46], [787.321496681171, 1535.3655184891302, 1015.6510145797237, 1310.4018117494743, 1164.3810903768497, 1491.4702273911141], [489, 490, 491, 492, 493, 494]], [0, 4455, [31713, 31810, 31910, 31998, 32081, 32177, 32272, 32355, 32441, 32517, 32601, 32676], [24943.379, 24910.538, 24942.325, 24971.896, 24982.139, 25037.436, 25047.019, 25050.373, 25036.764, 25060.32, 25083.006, 25042.262], [34651.621, 34677.114, 34638.699, 34606.215, 34631.823, 34673.102, 34644.48, 34646.339, 34600.577, 34666.117, 34626.012, 34625.88], [10.615, 21.595, 7.556, 6.957, 6.63, 13.373, 23.384, 24.391, 11.294, 24.915, 12.4, 18.438], [2200.402441074436, 2176.9859092945276, 3848.2485079962225, 4060.1868241819056, 4597.251259977902, 2131.4950537772047, 2023.4766762998652, 1641.4959181673594, 1656.6600836503192, 4573.797117118667, 649.1707216752479, 1909.5197274465017], [489, 490, 491, 492, 493, 494, 495, 496, 497, 498, 499, 500]], [0, 4473, [31905, 31996, 32079, 32175, 32268, 32353, 32438, 32513], [24338.343, 24446.627, 24411.011, 24372.62, 24405.512, 24427.083, 24459.52, 24363.066], [35853.047, 35766.462, 35838.989, 35796.924, 35788.91, 35788.68, 35807.54, 35723.696], [28.196, 26.96, 21.619, 25.859, 30.192, 17.637, 12.153, 25.154], [2278.328206320016, 2743.5394726480176, 4651.577335292681, 1680.5007303236173, 1856.354073780085, 2265.4060502996203, 2131.6093742044422, 1657.4759009715874], [491, 492, 493, 494, 495, 496, 497, 498]], [3, 4519, [32154, 32252, 32332, 32414, 32494, 32574, 32658, 32728, 32801, 32865, 32936, 33016, 33089, 33162, 33229, 33297, 33370, 33445, 33511, 33576, 33638], [11666.821, 11658.709, 11652.27, 11721.615, 11672.409, 11638.858, 11654.083, 11664.561, 11669.887, 11696.188, 11679.581, 11698.78, 11686.604, 11684.404, 11670.281, 11680.809, 11673.421, 11697.595, 11700.057, 11676.023, 11642.867], [75989.695, 75953.506, 75968.193, 76030.494, 75975.491, 75983.074, 75980.056, 75968.544, 75975.889, 75969.335, 75917.005, 75959.486, 75996.088, 76009.212, 75955.639, 75959.047, 75947.4, 76005.573, 75982.639, 75981.508, 75966.668], [15.671, 10.673, 27.276, 17.422, 11.861, 15.459, 13.729, 11.852, 17.339, 10.941, 14.594, 15.535, 16.368, 12.027, 10.923, 10.515, 14.926, 15.236, 14.101, 15.566, 17.874], [930.607605815534, 1310.4539758008646, 986.0122900403229, 696.5229460965843, 1561.6318857516485, 1905.783860875295, 1171.00161661579, 2124.8104886613814, 1775.4242315339245, 2280.323886518317, 2304.6042149107225, 1494.1525764170194, 1455.8874427285396, 1235.1206153500195, 2016.6278168680478, 2532.743172910114, 1605.5327853448268, 1401.679104198729, 2867.975335806873, 2271.503107227159, 1814.1566276195965], [494, 495, 496, 497, 498, 499, 500, 501, 502, 503, 504, 505, 506, 507, 508, 509, 510, 511, 512, 513, 514]], [0, 4597, [32813, 32879, 32954, 33036, 33101, 33173], [24933.193, 25119.563, 25182.202, 25115.426, 25091.263, 25071.035], [34729.097, 34630.966, 34548.079, 34522.225, 34598.06, 34613.199], [12.645, 26.539, 27.475, 26.957, 28.685, 38.451], [423.6967695396275, 4706.821332968887, 5641.059430013432, 3143.054137302779, 3585.674546142305, 1167.9408668593605], [502, 503, 504, 505, 506, 507]], [2, 4607, [32948, 33027, 33095, 33167, 33239, 33308], [23063.316, 23077.052, 23060.512, 23124.536, 23060.216, 23100.737], [69661.463, 69638.28, 69663.094, 69658.097, 69661.27, 69650.855], [16.083, 16.941, 13.115, 17.4, 22.345, 17.683], [1713.975292694104, 1632.2714145048371, 1287.6327328884688, 619.5348231856441, 2068.3090019574647, 1176.0013105571848], [504, 505, 506, 507, 508, 509]], [2, 4609, [32953, 33033, 33100, 33172, 33244, 33313, 33383, 33459], [24912.521, 24902.682, 24916.153, 24891.777, 24931.655, 24785.253, 24858.885, 24881.15], [69579.465, 69545.295, 69555.945, 69553.463, 69559.289, 69500.602, 69572.787, 69556.541], [12.591, 12.288, 12.37, 8.915, 12.138, 17.657, 10.422, 17.756], [595.0188823527076, 2716.277577166662, 2774.6415163741053, 2798.93041937526, 2495.5808311399996, 11858.53163966672, 1922.1077508554138, 1282.265070896772], [504, 505, 506, 507, 508, 509, 510, 511]], [1, 4617, [32975, 33050, 33122, 33190, 33255, 33327], [35842.856, 35827.675, 35803.931, 35831.737, 35838.664, 35813.227], [60474.896, 60476.155, 60469.541, 60470.25, 60493.141, 60480.277], [8.895, 10.241, 10.442, 11.661, 7.975, 8.882], [2638.981915548741, 3163.5577710418206, 3293.0246825584622, 2349.4241558402755, 3637.0394797014583, 2611.4205237081514], [504, 505, 506, 507, 508, 509]], [1, 4661, [33538, 33599, 33661, 33722, 33790, 33853, 33917], [35578.846, 35562.712, 35598.485, 35612.374, 35619.233, 35531.112, 35593.59], [61142.897, 61145.907, 61153.597, 61161.497, 61168.374, 61152.407, 61152.314], [16.59, 16.927, 20.053, 19.002, 15.881, 21.364, 29.382], [412.0109171133442, 922.7069216475794, 1097.031259709917, 482.62972691361455, 589.2660153380925, 910.2868925336687, 807.1267277965776], [512, 513, 514, 515, 516, 517, 518]], [0, 4685, [33314, 33385, 33460, 33525, 33586, 33649, 33710], [24973.426, 24945.491, 25037.653, 25036.878, 24861.622, 25056.073, 25009.207], [34774.387, 34732.98, 34637.458, 34769.671, 34673.233, 34694.781, 34614.933], [20.293, 20.845, 28.532, 27.295, 30.569, 34.364, 18.406], [1301.6832706250766, 5031.720750957464, 1649.663195909535, 2760.1167885694013, 762.4182964581962, 750.3464391231878, 779.5168676590546], [509, 510, 511, 512, 513, 514, 515]], [0, 4694, [33171, 33242, 33312, 33382, 33458, 33526], [24698.988, 24664.848, 24734.744, 24653.217, 24685.328, 24773.069], [35930.041, 35925.826, 35960.891, 35937.38, 35921.496, 35962.618], [10.997, 11.404, 20.627, 14.703, 10.042, 23.13], [1766.5322727147934, 1475.2753438495213, 4619.0407926091175, 1758.4429152025427, 2588.0829678589635, 8170.675287713802], [507, 508, 509, 510, 511, 512]], [3, 4742, [33824, 33886, 33950, 34004, 34063, 34124, 34174, 34227, 34289, 34343, 34392, 34438, 34490, 34539, 34590], [11687.449, 11665.785, 11671.128, 11813.927, 11829.404, 11711.217, 11683.415, 11667.839, 11677.017, 11699.302, 11692.623, 11644.581, 11674.852, 11687.903, 11667.988], [76007.476, 75968.301, 75952.141, 75881.572, 75827.945, 75928.821, 75948.167, 75935.873, 75949.859, 75963.698, 75932.093, 75940.53, 75959.228, 75967.58, 75955.855], [26.46, 14.11, 10.147, 29.377, 27.95, 21.717, 8.823, 10.646, 10.586, 13.191, 9.998, 8.528, 8.444, 11.551, 11.837], [711.425801403856, 3827.5996634289763, 1398.9120046500664, 3669.214227571744, 10353.786064979116, 2975.6665164783635, 2613.071919860919, 2061.2920011672577, 2459.2560909856384, 2697.4758608791053, 2311.7375064316843, 2296.1214391708304, 2663.3871494871355, 1782.5597471010622, 1661.009668650017], [517, 518, 519, 520, 521, 522, 523, 524, 525, 526, 527, 528, 529, 530, 531]], [0, 4784, [34076, 34136, 34184, 34242, 34299], [24649.065, 24645.054, 24653.934, 24604.946, 24471.093], [35972.401, 35957.106, 35951.696, 35870.764, 35763.575], [16.606, 8.573, 7.476, 18.737, 15.182], [2153.7230836088765, 2989.3534573922684, 3528.4156232636424, 2472.192003271538, 1642.5595157603489], [521, 522, 523, 524, 525]], [1, 4789, [34151, 34197, 34258, 34316, 34365, 34409, 34465, 34518, 34569, 34620, 34673, 34718, 34761, 34806, 34853, 34888, 34925, 34972, 35016, 35064, 35109, 35147, 35194, 35243, 35298, 35348, 35404, 35449], [35967.965, 36055.412, 35882.041, 35990.502, 36068.796, 36028.174, 36026.47, 36067.398, 36073.19, 36024.536, 36025.049, 36054.213, 36032.48, 36035.446, 36067.345, 36042.681, 36028.177, 36042.147, 35986.913, 35950.547, 35968.832, 35991.604, 35884.571, 36063.991, 36092.458, 36061.004, 36079.834, 36075.497], [59821.193, 59752.833, 59720.408, 59688.987, 59734.308, 59752.272, 59730.177, 59764.377, 59802.005, 59774.139, 59710.035, 59748.37, 59754.768, 59757.828, 59760.964, 59768.08, 59805.637, 59727.018, 59690.303, 59708.725, 59684.196, 59677.436, 59652.022, 59770.073, 59740.314, 59729.167, 59757.319, 59744.376], [20.556, 32.66, 15.147, 23.005, 19.774, 13.418, 11.257, 23.798, 16.616, 22.224, 18.468, 19.322, 21.931, 23.076, 27.965, 28.656, 23.072, 12.213, 13.205, 10.909, 12.043, 15.807, 13.69, 15.572, 17.858, 14.893, 17.756, 12.656], [1096.5129066308834, 1391.2421095110867, 2007.3212554856284, 2796.5188170729, 1547.0694793263638, 2376.9536845027237, 49641.70744194021, 1037.516923633363, 995.9969689719175, 1521.4768500724363, 856.2335880861746, 1913.3145471962787, 2002.2101507208843, 2333.921311793704, 2418.4233393327495, 2079.018833708855, 1270.8970934560061, 1505.473619169183, 5211.661435669646, 6125.41799083763, 8588.006734318515, 4403.267538793555, 4621.056102874456, 1503.8930715462996, 2335.4307430181852, 6004.721115358419, 2171.542216979497, 3373.0191388576654], [522, 523, 524, 525, 526, 527, 528, 529, 530, 531, 532, 533, 534, 535, 536, 537, 538, 539, 540, 541, 542, 543, 544, 545, 546, 547, 548, 549]], [0, 4818, [34447, 34503, 34556, 34604, 34656, 34704], [24516.511, 24507.086, 24488.966, 24502.129, 24499.367, 24486.06], [35437.938, 35369.981, 35365.057, 35368.899, 35352.889, 35358.782], [19.062, 21.522, 17.236, 19.902, 14.305, 18.665], [5410.554790460016, 1670.699615344312, 1546.06103879364, 1140.2492358088705, 2374.6369582723146, 1014.2884032209008], [528, 529, 530, 531, 532, 533]], [3, 4861, [34740, 34790, 34829, 34876, 34910, 34946, 35000], [11671.551, 11662.215, 11696.213, 11633.398, 11705.039, 11702.586, 11629.955], [75951.479, 75920.002, 75929.479, 75929.816, 75912.751, 75894.334, 75944.23], [8.727, 12.523, 14.536, 17.823, 17.28, 18.432, 22.144], [2147.0598004446283, 3144.5599043561697, 2229.1342441669, 2626.7208595038146, 3434.0386825792966, 6570.557265464685, 1619.806097594155], [534, 535, 536, 537, 538, 539, 540]], [0, 4918, [35096, 35138, 35180, 35229, 35284, 35334, 35385, 35436, 35477, 35521, 35560, 35612, 35663], [24020.669, 24024.316, 24027.385, 24015.794, 24033.228, 24008.785, 23979.32, 24005.097, 24025.609, 24030.707, 24000.43, 24001.934, 24042.486], [37505.934, 37465.183, 37440.846, 37471.621, 37448.915, 37463.14, 37442.405, 37463.737, 37477.844, 37529.933, 37457.398, 37478.323, 37477.618], [25.289, 27.81, 26.857, 25.984, 11.36, 27.586, 22.059, 15.798, 35.257, 17.538, 20.048, 24.608, 25.131], [928.2176956182697, 2136.26115483089, 1570.5779311122228, 1327.8787295638563, 50387.388211778205, 2448.9565022669776, 1799.1600096799566, 1711.7986442834888, 2413.695601723322, 1863.193746056516, 1214.9661052760518, 1802.8780352215156, 1358.3552790257668], [542, 543, 544, 545, 546, 547, 548, 549, 550, 551, 552, 553, 554]], [0, 4955, [35286, 35335, 35386, 35437, 35479, 35523, 35562, 35615], [25241.364, 25292.065, 25309.146, 25270.818, 25273.066, 25298.069, 25264.087, 25302.819], [35112.766, 35138.014, 35110.838, 35094.968, 35150.96, 35110.458, 35134.355, 35130.187], [11.295, 16.061, 8.025, 10.805, 14.099, 19.136, 11.485, 20.383], [2010.6036199152143, 1807.270586544452, 2281.5509746874823, 1936.792241367238, 2298.068003836009, 2398.471940744413, 2042.187684316326, 1612.9546366192826], [546, 547, 548, 549, 550, 551, 552, 553]], [0, 5080, [36148, 36192, 36236, 36279, 36327, 36396, 36514, 36663], [25030.873, 25054.533, 25046.487, 25041.942, 25022.787, 24922.376, 25050.372, 24944.835], [36139.596, 36103.35, 36114.126, 36119.754, 36084.509, 36013.271, 36083.82, 36058.232], [19.532, 32.398, 22.728, 20.333, 17.825, 23.861, 20.545, 22.989], [1382.6600933658206, 1874.9535641742684, 1900.3290952542168, 2058.748746754378, 1167.9718642200953, 13232.643791428587, 2480.7910360918186, 13459.22314228063], [565, 566, 567, 568, 569, 570, 571, 572]], [0, 5129, [36324, 36391, 36510, 36660, 36824, 36995, 37151, 37315], [24316.047, 24360.759, 24496.89, 24504.38, 24729.656, 24498.805, 24403.615, 24373.068], [35902.169, 35873.797, 35848.173, 35835.448, 35863.403, 35849.972, 35799.768, 35923.505], [27.756, 28.391, 31.02, 35.469, 20.455, 29.962, 23.62, 31.524], [4309.424121024503, 7023.884663427321, 3163.5645441424863, 6544.190924210126, 631.0185305088905, 5402.015288646577, 5891.3604125838665, 3477.1948690966683], [569, 570, 571, 572, 573, 574, 575, 576]], [1, 5141, [36417, 36545, 36706, 36865, 37035, 37193, 37354, 37506], [36515.481, 36536.547, 36486.695, 36472.857, 36523.924, 36582.291, 36580.155, 36605.235], [58434.733, 58496.428, 58260.643, 58255.531, 58282.763, 58415.329, 58512.421, 58494.292], [22.093, 36.562, 18.822, 10.592, 12.281, 15.151, 23.243, 27.865], [8564.774494254925, 1924.5946598698963, 2434.7764910537403, 2604.1540655181498, 5066.314835442543, 3447.8623992112557, 3349.969898959429, 2337.3478895074154], [570, 571, 572, 573, 574, 575, 576, 577]], [2, 5183, [36507, 36658, 36819, 36992, 37150, 37314, 37464, 37617, 37770, 37917, 38056, 38186, 38313, 38439, 38545, 38663, 38771, 38880, 38980, 39085, 39199, 39295, 39393, 39489, 39584, 39670], [23928.813, 24013.614, 24003.797, 24038.093, 24070.436, 24031.834, 24089.556, 24074.853, 24008.686, 24052.324, 24017.509, 24040.849, 24046.571, 24058.294, 24045.299, 24018.019, 24018.34, 24000.04, 23996.132, 24015.736, 24017.741, 24049.859, 24002.978, 23980.04, 23982.642, 24010.039], [69574.536, 69626.619, 69702.138, 69727.975, 69792.73, 69704.548, 69821.431, 69634.744, 69690.28, 69719.354, 69664.703, 69695.3, 69618.289, 69688.103, 69728.186, 69676.903, 69680.149, 69686.927, 69635.818, 69730.537, 69676.245, 69643.282, 69564.411, 69665.434, 69676.904, 69688.574], [40.026, 34.035, 21.735, 17.483, 17.72, 17.897, 23.743, 17.395, 10.609, 15.522, 13.588, 11.761, 11.985, 13.051, 13.437, 12.845, 13.057, 15.875, 15.046, 17.059, 14.393, 10.312, 19.274, 18.226, 10.556, 10.574], [1868.2049922583728, 1794.981265978699, 6983.108520892598, 7405.524789628482, 5447.465376681991, 5571.5012999222, 1022.2219594906537, 3514.626072822733, 3611.6147959850477, 3850.524355216872, 5075.2215800328195, 4637.8041329906, 2129.3074324475406, 4037.0019879067254, 3911.3683253002514, 4422.7326503962995, 3999.1420738075212, 3154.3407548824234, 2182.7264263505563, 2976.3887776926867, 2638.809664562595, 3203.495143225513, 3070.2063629612558, 1917.1302490373564, 4482.271702251713, 2193.0887357238184], [571, 572, 573, 574, 575, 576, 577, 578, 579, 580, 581, 582, 583, 584, 585, 586, 587, 588, 589, 590, 591, 592, 593, 594, 595, 596]], [0, 5184, [36508, 36657, 36818, 36993, 37149], [24260.376, 24104.921, 24133.715, 24114.037, 24073.835], [37389.074, 37390.423, 37369.406, 37371.089, 37367.143], [38.538, 11.515, 26.671, 14.004, 18.678], [2242.024356758134, 2100.4706496223125, 2343.286932693568, 1610.8081608731013, 1619.9762212951566], [571, 572, 573, 574, 575]], [1, 5198, [36540, 36698, 36862, 37028, 37187], [35589.698, 35546.447, 35493.707, 35558.788, 35632.31], [59284.978, 59336.363, 59313.944, 59373.603, 59370.531], [13.041, 17.218, 43.783, 23.815, 29.25], [1973.3266162994894, 4056.718660497237, 1054.3030849847626, 6207.424781571618, 4289.198073154509], [571, 572, 573, 574, 575]], [1, 5222, [37190, 37351, 37502, 37651, 37805], [36155.282, 36027.952, 36054.816, 36042.784, 36097.857], [59505.821, 59588.305, 59758.794, 59835.446, 59728.487], [23.253, 24.045, 22.167, 18.577, 34.449], [681.3067365549422, 10020.150273093934, 3498.9771402162464, 1339.4669217116332, 3122.1282299222735], [575, 576, 577, 578, 579]], [3, 5267, [36780, 36950, 37115, 37276, 37430, 37580, 37735, 37876, 38017], [11778.715, 11795.464, 11816.793, 11744.112, 11846.717, 11822.069, 11786.181, 11778.173, 11788.292], [76116.434, 76086.148, 76074.093, 76056.86, 76081.994, 76134.254, 76087.754, 76106.912, 76104.34], [13.011, 14.867, 16.417, 17.892, 21.432, 16.537, 16.765, 15.943, 18.995], [2308.16697160556, 1690.043821930895, 2537.597951699307, 3223.5712263635455, 1723.6927607180323, 1551.8250982884886, 1702.3452121111425, 1207.3176081925958, 1861.1354314850623], [573, 574, 575, 576, 577, 578, 579, 580, 581]], [0, 5286, [36999, 37155, 37320, 37469, 37622, 37773, 37921], [25263.499, 25108.55, 25090.304, 25031.064, 24995.976, 25032.305, 25029.096], [34693.883, 34828.423, 34885.652, 34792.677, 34889.984, 34724.171, 34715.502], [17.531, 23.746, 21.757, 17.472, 21.858, 9.27, 9.147], [19339.120106286013, 7020.9468137652975, 13941.075738704525, 7043.569702420519, 8163.148595331443, 3741.9785375118486, 1932.5434377399006], [574, 575, 576, 577, 578, 579, 580]], [0, 5301, [36665, 36826, 37000, 37154, 37319, 37468, 37623], [25287.945, 25223.788, 25241.162, 25039.173, 25066.692, 25020.44, 24961.317], [34955.983, 34977.572, 34941.599, 34997.449, 34981.221, 35060.544, 35084.233], [20.1, 16.438, 15.767, 23.043, 22.85, 29.633, 21.561], [4016.7774715802243, 9851.180591097858, 10163.506701971422, 7173.045735826269, 11584.388685935635, 7119.106777052437, 7371.116961754459], [572, 573, 574, 575, 576, 577, 578]], [0, 5354, [37923, 38058, 38190, 38320, 38444], [25197.42, 25220.221, 25264.686, 25291.067, 25297.792], [35021.539, 35093.147, 35005.943, 35094.638, 35091.749], [28.424, 28.659, 27.294, 25.289, 24.444], [10833.421160299089, 1467.8839510839118, 5766.9014682528405, 1540.452971547071, 1097.4193348412462], [580, 581, 582, 583, 584]], [2, 5457, [38318, 38443, 38547, 38665, 38774], [24975.92, 25096.935, 25070.381, 25066.266, 25040.748], [69377.613, 69200.356, 69185.127, 69185.59, 69176.469], [47.681, 22.394, 23.499, 24.384, 21.532], [3411.4413838715313, 1382.491224610319, 1705.6875159259916, 1035.828827316634, 1318.1266381491055], [583, 584, 585, 586, 587]], [1, 5461, [38335, 38459, 38564, 38682, 38798], [34916.003, 34988.851, 34982.047, 35068.06, 34947.121], [60807.965, 60818.691, 60849.461, 60870.026, 60825.137], [19.412, 25.459, 31.014, 33.747, 33.517], [916.781597084253, 1137.1793262777692, 1808.2232388629873, 906.112000179979, 2618.9307295311114], [583, 584, 585, 586, 587]], [3, 5503, [38752, 38863, 38958, 39067, 39181, 39277, 39374, 39468, 39561], [12903.38, 12924.116, 12935.196, 12922.338, 12967.966, 12937.519, 12928.544, 12846.444, 12924.421], [76378.008, 76321.368, 76372.126, 76350.767, 76362.105, 76396.258, 76355.485, 76273.897, 76359.079], [12.96, 16.483, 15.224, 20.408, 25.629, 17.565, 28.063, 25.269, 18.796], [1679.4282731968644, 1939.5641655504803, 781.3677488054458, 6767.98696899987, 1042.7365547125594, 1137.117807083266, 1101.4039803828546, 9804.616848844062, 605.762752690964], [587, 588, 589, 590, 591, 592, 593, 594, 595]], [1, 5516, [38685, 38801, 38907, 39009, 39115, 39219, 39315, 39417, 39510, 39601], [35671.471, 35660.577, 35680.704, 35683.78, 35655.616, 35675.848, 35635.107, 35681.173, 35549.113, 35605.184], [60834.988, 60770.922, 60876.604, 60837.022, 61073.924, 60990.015, 60806.167, 60931.891, 61091.488, 61032.505], [34.726, 31.404, 31.647, 31.753, 36.735, 30.887, 41.42, 25.944, 30.243, 26.268], [4300.155474961319, 2021.0692696210956, 5873.967572711924, 6648.931172878354, 3100.0389111654063, 3238.489787307965, 1185.620306539791, 4667.647531258594, 1978.780278119946, 4979.471439239447], [586, 587, 588, 589, 590, 591, 592, 593, 594, 595]], [1, 5644, [39688, 39767, 39854, 39947, 40033, 40122, 40215], [35937.354, 35941.661, 35945.62, 35946.529, 35961.429, 35978.338, 36017.73], [59712.384, 59482.228, 59718.606, 59729.456, 59722.737, 59770.136, 59909.109], [23.912, 15.027, 24.72, 24.292, 27.905, 28.384, 13.056], [854.3672378110501, 60271.895976186315, 1220.3778124643004, 1308.5487262771478, 1003.3973134162949, 1240.8395973346348, 605.6318673431407], [596, 597, 598, 599, 600, 601, 602]], [1, 5707, [40444, 40512, 40585, 40673, 40746], [35617.009, 35656.541, 35603.299, 35620.011, 35600.305], [60874.075, 60863.263, 60908.621, 61000.952, 60839.028], [33.558, 24.062, 19.097, 31.406, 27.743], [9050.94239703565, 3947.05525957713, 5239.532713853396, 1794.5909980599545, 5580.700939104264], [605, 606, 607, 608, 609]], [1, 5709, [40378, 40447, 40515, 40586, 40674, 40750], [36543.273, 36427.1, 36455.552, 36385.818, 36387.856, 36449.228], [58558.616, 58642.21, 58615.437, 58677.385, 58669.534, 58735.747], [38.122, 18.6, 25.689, 13.668, 8.838, 25.66], [3079.7919618925966, 3435.9218817697865, 2798.7563888301393, 2810.337285011058, 2899.863449272265, 807.5617767389012], [604, 605, 606, 607, 608, 609]], [2, 5734, [40570, 40658, 40728, 40818, 40890, 40955, 41017, 41083], [25246.547, 25218.165, 25282.998, 25207.803, 25309.376, 25318.499, 25239.43, 25233.074], [68745.437, 68774.017, 68773.124, 68794.702, 68787.615, 68782.046, 68816.54, 68802.269], [22.985, 18.711, 22.054, 18.219, 22.702, 22.385, 20.455, 41.886], [2917.9583547879015, 1630.4364333653223, 2044.0038425282123, 1845.542570287799, 2255.288480424348, 3870.408075041238, 1336.8599777233749, 2660.040237835599], [607, 608, 609, 610, 611, 612, 613, 614]], [2, 5858, [41553, 41604, 41667, 41722, 41772, 41819, 41866, 41916], [25260.752, 25353.383, 25314.414, 25343.28, 25264.599, 25265.186, 25257.319, 25295.297], [68783.054, 68772.482, 68740.448, 68756.784, 68753.611, 68779.405, 68795.97, 68804.925], [16.646, 30.277, 23.437, 13.002, 15.535, 14.777, 28.233, 22.024], [1450.3808495595201, 2629.7857870373914, 710.3921032039294, 752.9738622962414, 2783.0766115801766, 3538.93974142281, 888.5909903644935, 612.2175601908259], [622, 623, 624, 625, 626, 627, 628, 629]], [3, 5909, [41813, 41855, 41905, 41955, 42007, 42058, 42120, 42180, 42243, 42307], [12564.191, 12524.638, 12605.464, 12582.7, 12574.778, 12591.737, 12580.735, 12578.097, 12579.448, 12589.99], [76096.816, 76082.202, 76084.564, 76098.853, 76124.468, 76060.285, 76118.321, 76112.819, 76106.216, 76122.254], [16.81, 25.646, 19.157, 13.794, 16.226, 11.502, 20.143, 15.601, 16.317, 20.102], [1520.0995851624166, 3563.982586346603, 1925.8993364147573, 1650.17826331065, 725.9370524214772, 1354.6705078638834, 1345.65028759958, 2171.050292887008, 1524.3429406615276, 2165.5398470248742], [627, 628, 629, 630, 631, 632, 633, 634, 635, 636]], [0, 5982, [42132, 42190, 42255, 42323, 42396, 42451, 42502, 42553], [25437.626, 25391.326, 25430.352, 25377.552, 25461.379, 25406.565, 25431.366, 25443.318], [34550.492, 34596.297, 34538.506, 34502.662, 34558.535, 34562.716, 34511.021, 34566.427], [20.805, 17.359, 17.536, 20.145, 34.662, 20.61, 13.428, 21.602], [1693.497672567683, 2634.61694477023, 770.1565174441846, 1156.0068165738005, 1040.2777685231279, 1234.0488416277733, 1011.9884564955664, 1341.6120744958], [633, 634, 635, 636, 637, 638, 639, 640]], [0, 6017, [42394, 42450, 42501, 42552, 42613, 42666, 42729, 42785, 42835, 42897, 42954, 43011, 43077, 43134, 43187, 43245, 43314, 43371], [24608.895, 24617.527, 24580.983, 24564.678, 24613.122, 24589.446, 24609.902, 24610.156, 24566.586, 24641.814, 24585.223, 24587.202, 24636.711, 24605.169, 24618.647, 24586.441, 24536.533, 24571.357], [35493.444, 35539.159, 35527.319, 35571.761, 35547.779, 35553.454, 35557.451, 35549.182, 35573.265, 35525.799, 35566.341, 35557.096, 35574.826, 35546.524, 35556.347, 35575.044, 35743.588, 35629.118], [29.304, 13.271, 14.63, 7.232, 10.037, 17.114, 12.659, 12.147, 10.249, 15.685, 13.375, 14.234, 16.558, 16.753, 14.026, 13.088, 29.793, 27.375], [943.5486825054139, 1253.1990894090857, 3409.5140630879014, 1996.3727502763006, 2859.833569328995, 1896.5707352874986, 2103.8559894933464, 1732.3482186018177, 1317.189254080588, 1380.1679047300377, 1824.4964462637076, 1407.1260462178475, 1087.0975271281568, 1385.984004317504, 1414.5098427120488, 975.7754880480315, 1462.214800350547, 3247.503615462701], [637, 638, 639, 640, 641, 642, 643, 644, 645, 646, 647, 648, 649, 650, 651, 652, 653, 654]], [2, 6055, [42784, 42834, 42895, 42952, 43009, 43073], [23010.627, 22987.577, 23031.12, 23058.93, 23023.28, 22985.419], [70472.958, 70496.725, 70471.893, 70475.156, 70464.341, 70484.765], [29.48, 38.179, 31.365, 19.23, 11.311, 14.943], [1338.6850666167766, 690.6285871715081, 996.6485769744014, 2013.1869306521583, 441.44830161115254, 1531.671839762444], [644, 645, 646, 647, 648, 649]], [2, 6056, [42730, 42786, 42836, 42899, 42955], [25356.108, 25368.122, 25420.031, 25356.382, 25375.395], [69429.924, 69439.6, 69457.299, 69414.404, 69439.121], [21.044, 15.897, 24.997, 15.899, 16.078], [1964.7475610816407, 1192.7163041655574, 1549.1987364330196, 1221.8385900393182, 1612.5041543199832], [643, 644, 645, 646, 647]], [3, 6180, [43289, 43353, 43407, 43465, 43519, 43583, 43652, 43764, 43931, 44120], [12150.781, 12176.26, 12193.845, 12179.854, 12149.27, 12134.111, 12148.364, 12164.903, 12294.457, 12171.578], [75530.664, 75556.296, 75520.447, 75546.936, 75523.976, 75512.329, 75547.489, 75553.952, 75646.362, 75562.786], [16.21, 15.212, 19.001, 17.2, 15.746, 12.459, 12.778, 11.501, 22.124, 19.189], [1507.6939642600084, 1105.4258304199539, 2284.2651437794498, 1251.048265006404, 1159.3334719013274, 1818.201635627285, 1389.34525672779, 1775.0995903420073, 8047.02608764579, 1851.3870072312025], [653, 654, 655, 656, 657, 658, 659, 660, 661, 662]], [0, 6187, [43315, 43372, 43429, 43486, 43540, 43600], [24861.92, 24836.87, 24842.724, 24849.557, 24863.671, 24875.151], [36612.726, 36671.038, 36669.303, 36652.544, 36659.575, 36653.986], [21.395, 9.86, 14.593, 15.415, 10.367, 12.239], [1389.2444311004836, 1522.0673932272869, 2342.6562124405923, 3380.5899111436293, 2185.570315476817, 2580.650050464485], [653, 654, 655, 656, 657, 658]], [0, 6208, [43542, 43601, 43689, 43813, 43986, 44179, 44367, 44563, 44748, 44920, 45089, 45260, 45417, 45551], [25082.669, 25011.096, 25065.294, 25079.072, 25112.668, 25128.988, 25115.055, 25143.008, 25119.011, 25114.847, 25088.151, 25169.081, 25018.726, 24980.548], [36254.912, 36315.673, 36251.727, 36103.445, 36040.149, 36016.161, 36042.419, 36017.842, 36087.232, 36077.894, 35998.069, 36002.299, 35871.472, 35839.246], [25.332, 32.943, 14.33, 12.273, 13.413, 16.346, 10.775, 14.757, 20.825, 14.189, 16.638, 18.138, 15.396, 11.837], [1194.8182198348818, 4686.181151497307, 2690.8167488616264, 4146.96879370036, 3688.649724754056, 3915.081143391184, 4472.6224195905725, 3926.4635423616583, 2081.9565461609677, 2147.436674024964, 6590.751942512513, 3942.200899584346, 4937.901329394663, 3009.101911041249], [657, 658, 659, 660, 661, 662, 663, 664, 665, 666, 667, 668, 669, 670]], [2, 6234, [43681, 43796, 43968, 44161, 44347, 44543], [22302.521, 22241.881, 22217.615, 22130.877, 22143.898, 22248.578], [70233.146, 70322.132, 70301.201, 70270.348, 70248.668, 70189.703], [39.136, 32.304, 31.89, 22.365, 16.027, 37.946], [3108.813020785846, 1802.9826936268973, 1383.7793143652182, 1314.2827868890186, 1608.2210745630557, 2155.020300939076], [659, 660, 661, 662, 663, 664]], [2, 6237, [43686, 43807, 43983, 44175, 44365, 44557], [24303.472, 24377.296, 24339.484, 24328.429, 24281.13, 24208.79], [69824.508, 69856.2, 69831.985, 69826.167, 69723.649, 69634.966], [19.733, 17.487, 18.35, 24.682, 32.931, 50.42], [2621.6187963933935, 1946.1512673679242, 1232.3105395276132, 925.9903805249414, 11611.51463956374, 5348.475969688974], [659, 660, 661, 662, 663, 664]], [1, 6250, [43710, 43848, 44027, 44220, 44410, 44604, 44781], [36033.844, 36028.461, 36034.928, 36036.488, 36019.799, 36027.558, 36010.262], [59750.944, 59784.799, 59785.603, 59754.12, 59753.037, 59739.507, 59788.749], [16.991, 9.23, 4.859, 6.695, 6.583, 7.913, 30.04], [1623.4995576178953, 3650.3716855481957, 7376.368392583531, 5942.204730163294, 4597.006819103415, 5464.625855090276, 2541.7192899756556], [659, 660, 661, 662, 663, 664, 665]], [0, 6282, [43812, 43984, 44178, 44366, 44561], [24670.989, 24635.111, 24606.933, 24578.637, 24683.717], [36772.864, 36783.223, 36768.642, 36682.533, 36691.758], [38.714, 14.614, 17.835, 12.906, 26.101], [7734.385932891796, 23042.65457060705, 18799.22432545673, 5564.229945666467, 23852.29913520207], [660, 661, 662, 663, 664]], [0, 6283, [43814, 43987, 44180, 44368, 44565, 44750, 44922, 45091, 45261, 45419, 45553, 45692, 45838, 45972, 46104, 46227, 46364, 46487, 46601, 46714], [25238.77, 25253.254, 25270.882, 25314.322, 25347.211, 25303.611, 25324.778, 25335.427, 25338.215, 25351.996, 25315.281, 25388.368, 25368.135, 25359.506, 25449.408, 25433.921, 25443.269, 25363.174, 25414.717, 25403.439], [34741.793, 34707.231, 34716.482, 34753.587, 34811.763, 34715.157, 34697.24, 34660.791, 34676.727, 34677.804, 34641.313, 34661.81, 34740.865, 34674.472, 34826.792, 34850.148, 34834.385, 35022.46, 35078.576, 34993.538], [18.655, 11.521, 9.42, 15.337, 13.339, 14.876, 9.258, 8.888, 10.55, 13.693, 14.617, 11.919, 15.085, 16.633, 12.712, 10.597, 13.188, 21.593, 31.818, 27.847], [1800.2677365497877, 3170.2031348604914, 4316.135721854355, 11287.92588444729, 13218.870823665424, 3762.6798839900603, 5199.746042615132, 4566.463582738157, 4231.621440247362, 3119.4586389982073, 1818.3710134653004, 5107.456533086993, 6196.074918284642, 3301.630993580646, 4433.517517280855, 4423.26176859587, 2899.6075774077535, 2220.2081501287075, 3848.6797582203576, 3432.200689563274], [660, 661, 662, 663, 664, 665, 666, 667, 668, 669, 670, 671, 672, 673, 674, 675, 676, 677, 678, 679]], [3, 6343, [44506, 44696, 44867, 45040, 45211, 45377, 45514, 45651, 45800, 45933, 46067, 46191, 46327, 46456, 46567, 46684], [12185.315, 12218.502, 12172.981, 12186.083, 12170.631, 12199.136, 12178.461, 12227.461, 12177.932, 12189.385, 12190.971, 12167.327, 12183.549, 12223.636, 12172.648, 12180.066], [75631.693, 75558.564, 75538.419, 75547.873, 75562.226, 75576.119, 75544.78, 75543.167, 75545.38, 75558.95, 75556.179, 75567.175, 75534.422, 75562.141, 75528.723, 75538.333], [19.309, 13.133, 10.022, 10.194, 11.562, 15.506, 13.446, 17.883, 12.665, 8.476, 12.833, 15.274, 14.1, 16.549, 16.958, 13.622], [4768.821689926612, 2850.3380215815937, 2124.7078456262125, 1992.1991929349642, 2556.5834683044322, 2172.441069746235, 2032.8388255367363, 1460.4817511156898, 1661.98313190535, 2704.9138691513035, 2054.2091566370627, 2347.2709755349197, 2074.1500743691604, 2489.295388964443, 2356.8590653278115, 1140.6207579360512], [664, 665, 666, 667, 668, 669, 670, 671, 672, 673, 674, 675, 676, 677, 678, 679]], [3, 6345, [45044, 45216, 45380, 45517, 45654, 45804], [13297.672, 13334.751, 13317.375, 13299.634, 13305.799, 13253.12], [77151.444, 77164.1, 77131.183, 77199.187, 77225.907, 77232.326], [17.44, 18.073, 26.943, 26.263, 36.714, 29.791], [3646.021289240552, 3998.6131660384735, 3743.4225211119197, 1894.0116736225114, 1737.775067103739, 2546.9843894351447], [667, 668, 669, 670, 671, 672]], [2, 6364, [43980, 44172, 44361, 44555, 44741, 44912, 45082, 45251, 45411, 45541, 45684], [24008.918, 23988.74, 24045.381, 24061.172, 24067.032, 23997.167, 23945.072, 24007.484, 23899.056, 23797.295, 23747.999], [69536.129, 69430.148, 69469.66, 69456.04, 69506.309, 69489.933, 69523.582, 69523.937, 69473.511, 69457.948, 69480.934], [28.424, 18.635, 14.449, 25.251, 12.317, 23.509, 25.266, 32.603, 22.317, 27.985, 16.333], [1440.4219270192057, 910.4753081537499, 2188.319746419663, 1688.3706371723201, 2869.293691619168, 3994.2059615536436, 3163.540397900599, 1083.0772809796038, 2399.317910224454, 6205.102885636666, 11765.740347683106], [661, 662, 663, 664, 665, 666, 667, 668, 669, 670, 671]], [2, 6368, [44917, 45086, 45257, 45416, 45550, 45689], [24755.689, 24806.486, 24796.225, 24806.302, 24808.496, 24802.226], [69151.804, 69147.735, 69159.572, 69148.719, 69176.892, 69165.377], [20.535, 15.902, 13.325, 15.329, 16.262, 17.796], [1668.4502051889933, 1870.202075078364, 2903.4950953741686, 2803.5638234183702, 1809.8890110134262, 1786.769033317176], [666, 667, 668, 669, 670, 671]], [2, 6370, [44751, 44923, 45093, 45262, 45421, 45555, 45693, 45840, 45974, 46105, 46229], [26001.055, 26007.603, 26012.95, 26046.22, 26006.474, 25963.868, 25987.603, 26107.281, 25960.573, 25954.485, 26045.822], [69070.835, 69094.759, 69075.223, 69101.685, 69093.421, 69063.434, 69102.914, 69098.17, 69012.653, 69108.604, 69101.209], [20.487, 9.035, 11.296, 9.752, 19.198, 11.101, 13.435, 19.158, 2.637, 23.63, 20.284], [1096.560984010165, 2330.7658971152973, 2450.0844211249996, 2070.7432283525545, 1844.0516864674369, 1743.0781087331193, 1270.1445668725964, 1813.9904958661507, 484.88281675324043, 1240.2102365939331, 1438.871447601107], [665, 666, 667, 668, 669, 670, 671, 672, 673, 674, 675]], [2, 6478, [45548, 45688, 45836, 45968, 46099, 46222, 46360, 46483, 46598], [24403.437, 24481.489, 24457.695, 24456.709, 24465.756, 24488.495, 24469.243, 24450.174, 24342.371], [69785.542, 69780.996, 69772.996, 69775.433, 69759.955, 69781.171, 69775.565, 69763.616, 69747.31], [26.412, 14.713, 7.495, 9.466, 11.877, 13.147, 10.841, 15.015, 44.248], [1052.6298465753032, 1831.0086837486683, 2422.372812679127, 3031.1959114199913, 1223.8687669451892, 1294.6913117026716, 1254.4137851377568, 1519.6673173538081, 1911.7817542846046], [670, 671, 672, 673, 674, 675, 676, 677, 678]], [0, 6479, [45415, 45549, 45690, 45837, 45969, 46101, 46223], [24783.91, 24851.805, 24872.757, 24859.85, 24867.423, 24867.056, 24862.486], [36809.695, 36706.777, 36679.148, 36681.303, 36660.141, 36660.371, 36639.988], [30.562, 14.442, 9.817, 9.249, 6.72, 7.764, 8.938], [3768.225610556894, 4666.3791252394585, 4485.448487316418, 4014.28759968765, 3541.334624118854, 3921.49620782677, 3519.8939731530054], [669, 670, 671, 672, 673, 674, 675]], [1, 6499, [45717, 45860, 45998, 46126, 46256, 46392, 46508, 46622, 46740, 46845, 46951], [35612.828, 35619.378, 35627.54, 35665.236, 35592.177, 35642.067, 35616.776, 35601.013, 35605.507, 35603.519, 35549.281], [61143.543, 61148.511, 61170.166, 61127.598, 61132.009, 61027.594, 60993.849, 60890.784, 61089.085, 61096.896, 61109.503], [27.18, 31.014, 19.027, 25.084, 17.809, 11.185, 36.354, 41.774, 18.334, 22.466, 15.5], [774.6820357068813, 829.8234045924239, 688.2834986516982, 641.801479625244, 703.168241279246, 48247.34502134083, 1414.8767346385805, 6023.698805012884, 772.2184419892673, 986.54065276952, 488.13727636927456], [671, 672, 673, 674, 675, 676, 677, 678, 679, 680, 681]], [1, 6501, [45864, 46003, 46131, 46260, 46396], [36497.344, 36542.469, 36547.972, 36542.127, 36580.456], [58227.122, 58125.157, 58101.319, 58128.409, 58165.312], [23.794, 12.36, 16.071, 27.316, 25.484], [2626.124117692263, 3116.9611183808697, 1723.575142107951, 2263.7306613959836, 2325.388342044838], [672, 673, 674, 675, 676]], [0, 6537, [45970, 46102, 46225, 46362, 46484, 46599, 46712, 46821, 46929, 47040, 47150], [25001.831, 25015.376, 25015.98, 25011.229, 25038.321, 25012.39, 25004.485, 25004.699, 25032.572, 25011.372, 25049.826], [35801.056, 35795.576, 35792.178, 35764.557, 35768.449, 35764.058, 35781.421, 35785.94, 35781.456, 35764.513, 35787.604], [14.511, 10.299, 11.766, 15.636, 13.302, 18.362, 5.606, 9.897, 8.577, 9.341, 18.273], [2327.0999612094674, 1247.2036746518068, 2200.5191243348995, 1328.534808322351, 2498.742013732129, 1861.62998902598, 2646.791764781725, 2059.154153049592, 2402.5462831861987, 1659.9604769899938, 2348.8612298445296], [673, 674, 675, 676, 677, 678, 679, 680, 681, 682, 683]], [0, 6649, [46358, 46482, 46597, 46710, 46819, 46924, 47034, 47143, 47237], [23989.792, 23968.732, 24072.003, 24056.175, 24054.738, 24049.009, 24058.165, 24038.437, 24048.946], [36880.165, 36919.746, 36928.941, 36942.655, 36970.615, 36971.039, 36926.861, 36955.384, 36959.569], [19.103, 24.581, 19.467, 11.434, 12.65, 7.722, 14.559, 11.243, 15.381], [916.9674174853089, 1135.769580535809, 1822.6452297775463, 2093.7977158262474, 2629.0307735626593, 3340.8615981310486, 2462.5528075362276, 3094.324729417862, 2695.528131694438], [676, 677, 678, 679, 680, 681, 682, 683, 684]], [2, 6650, [46489, 46602, 46715, 46823, 46932], [25979.414, 25958.438, 26076.11, 26018.472, 26017.184], [69027.811, 69084.197, 69083.297, 69132.246, 69069.325], [2.11, 17.792, 20.215, 28.497, 26.978], [441.4917804255767, 1920.4332005628942, 1070.778653215851, 751.1048711461888, 1415.2231722331726], [677, 678, 679, 680, 681]], [3, 6718, [47006, 47115, 47210, 47307, 47401, 47479, 47574, 47658, 47758, 47853, 47939], [12636.045, 12666.048, 12666.996, 12654.257, 12626.026, 12638.698, 12647.108, 12619.603, 12663.179, 12667.329, 12623.571], [75899.713, 75925.391, 75895.1, 75957.848, 75908.46, 75851.279, 75835.995, 75887.021, 75908.81, 75915.756, 75909.64], [19.93, 16.651, 16.133, 26.385, 28.519, 27.259, 24.265, 18.031, 16.196, 17.063, 31.809], [2759.2984297916687, 2148.66568951234, 2260.2920577846457, 1019.3452319397921, 2618.511009173598, 1621.61720933633, 2650.485273776354, 1216.176916273782, 2316.573427263066, 2796.4477791739955, 993.8877887251992], [682, 683, 684, 685, 686, 687, 688, 689, 690, 691, 692]], [0, 6731, [46820, 46926, 47037, 47145, 47239, 47330, 47426, 47506, 47596, 47686, 47783, 47873, 47962, 48055, 48141, 48221, 48312], [24645.91, 24531.451, 24529.823, 24506.79, 24538.614, 24529.516, 24528.818, 24522.664, 24518.249, 24527.916, 24535.727, 24561.964, 24583.581, 24581.286, 24563.676, 24637.302, 24570.826], [35857.482, 35921.556, 35895.498, 35884.823, 35858.279, 35869.251, 35862.402, 35887.906, 35860.24, 35862.723, 35891.994, 35863.394, 35871.886, 35860.951, 35864.148, 35878.623, 35868.724], [27.992, 12.723, 13.059, 10.308, 8.099, 7.573, 7.826, 6.901, 7.823, 11.161, 12.85, 12.788, 16.038, 17.174, 11.668, 29.803, 18.448], [8669.215704629094, 1790.0007205285954, 2178.4009511873396, 3298.4761410044966, 2171.1279677798266, 3762.596513253988, 3337.1432365345445, 3363.2650061585223, 4147.674499270851, 2741.127685329854, 2528.1577892221585, 2455.3840115690314, 2552.499606341577, 3272.7097541807843, 3411.4787564764356, 3837.205595378352, 603.6602051505016], [680, 681, 682, 683, 684, 685, 686, 687, 688, 689, 690, 691, 692, 693, 694, 695, 696]], [0, 6732, [46927, 47038, 47146, 47240, 47331, 47427, 47507, 47597, 47687, 47784, 47874, 47963], [24605.475, 24619.082, 24618.477, 24659.612, 24634.097, 24630.662, 24604.606, 24618.289, 24600.436, 24548.96, 24579.33, 24597.426], [37308.103, 37353.359, 37315.711, 37316.814, 37300.746, 37359.554, 37393.452, 37342.41, 37343.535, 37394.04, 37331.329, 37347.715], [24.731, 15.63, 26.164, 22.348, 16.967, 14.803, 19.087, 15.441, 13.365, 14.523, 17.431, 14.846], [1491.2045477363679, 2509.827539880963, 2486.533581611393, 2139.444996183363, 2458.921435764574, 2307.2828043647564, 2187.768070766549, 1553.8825517620382, 2436.039686113831, 1528.8284579805022, 2733.5838763854335, 2012.6683574274437], [681, 682, 683, 684, 685, 686, 687, 688, 689, 690, 691, 692]], [2, 6733, [46928, 47039, 47147, 47241, 47332, 47428, 47508, 47598, 47688, 47785, 47875], [24845.616, 24867.439, 24778.941, 24897.698, 24965.839, 24916.453, 25048.406, 24934.673, 24894.38, 24904.361, 24926.859], [69825.795, 69777.366, 69808.799, 69815.53, 69780.401, 69767.643, 69797.541, 69730.249, 69789.248, 69822.299, 69837.938], [26.846, 23.267, 37.795, 20.028, 24.147, 27.677, 16.184, 25.632, 21.858, 22.167, 21.34], [1259.9449056057267, 981.9474982791289, 1394.0321139859661, 2474.7471421938335, 2590.0088833187624, 2065.314507618441, 1421.9174236408303, 6299.849202835078, 2982.8046746067525, 2468.6203435668194, 1542.8101303993574], [681, 682, 683, 684, 685, 686, 687, 688, 689, 690, 691]], [2, 6769, [47328, 47422, 47502, 47594, 47684, 47780, 47871, 47959, 48053, 48138, 48219, 48310, 48409, 48491, 48581, 48668, 48744, 48819], [23482.447, 23528.055, 23561.189, 23538.273, 23656.009, 23745.86, 23771.634, 23785.794, 23782.862, 23655.565, 23709.021, 23680.54, 23692.732, 23587.251, 23646.215, 23654.827, 23644.908, 23767.75], [70182.792, 70150.257, 70135.106, 70174.212, 70159.774, 70156.995, 70140.822, 70180.753, 70184.928, 70154.154, 70073.983, 70146.907, 70129.893, 70184.659, 70179.929, 70194.749, 70142.903, 70133.599], [18.424, 13.422, 14.604, 10.603, 11.021, 18.205, 16.55, 22.417, 12.994, 12.998, 10.228, 21.765, 19.044, 16.492, 21.632, 22.041, 14.51, 13.765], [892.8632107228344, 2868.2367627048084, 2837.3101239703187, 2499.027185011827, 3892.0573527574566, 5060.617310892981, 2177.057697698857, 2653.3804394530084, 1972.0789095611776, 3669.668179941679, 7763.139405378511, 2521.2812837884458, 4586.259941729029, 1414.379561056966, 2917.560609495861, 2521.4499679338364, 5267.613543062919, 3015.480033223165], [685, 686, 687, 688, 689, 690, 691, 692, 693, 694, 695, 696, 697, 698, 699, 700, 701, 702]], [1, 6777, [47254, 47343, 47437, 47520, 47610, 47709], [34937.48, 34956.917, 34914.112, 34916.931, 34953.955, 34978.278], [60580.989, 60562.983, 60606.279, 60642.821, 60540.742, 60487.851], [26.965, 19.022, 21.169, 25.558, 33.353, 34.942], [5622.182879728615, 5990.381963893652, 1477.6797727693627, 1030.074828170684, 1495.3969370238653, 3421.719362144104], [684, 685, 686, 687, 688, 689]], [1, 6778, [47164, 47257, 47347, 47439, 47522], [35584.481, 35596.261, 35600.313, 35619.643, 35593.992], [61137.067, 61163.015, 61155.557, 61103.258, 61142.678], [19.578, 15.851, 21.631, 12.425, 19.322], [853.957052349443, 955.412004695199, 665.0665747169214, 780.9422939642562, 920.5786669730667], [683, 684, 685, 686, 687]], [2, 6818, [47600, 47690, 47788, 47879, 47966, 48059, 48146], [26102.615, 26126.31, 26077.546, 26112.302, 26080.56, 26102.134, 26234.33], [69139.068, 69120.601, 69097.127, 69135.607, 69132.35, 69048.088, 69080.685], [13.108, 16.054, 26.567, 20.341, 17.778, 24.464, 32.838], [2017.0040866149507, 2133.9921797549464, 2219.281611945814, 2478.6174938251092, 3253.004870789088, 1712.1212567053635, 668.1361995971927], [688, 689, 690, 691, 692, 693, 694]], [0, 6878, [47964, 48057, 48144, 48225, 48315], [24878.372, 24964.719, 24943.657, 24943.509, 25013.711], [35831.619, 35897.348, 35836.021, 35890.024, 35901.617], [23.873, 18.588, 25.243, 25.0, 20.959], [9412.462452444095, 2320.1040727210584, 3229.62611195283, 2355.9880945492796, 1310.373014070671], [692, 693, 694, 695, 696]], [1, 6881, [47983, 48073, 48160, 48247, 48338, 48434], [35613.265, 35552.793, 35584.389, 35588.995, 35578.235, 35617.411], [61150.372, 61162.781, 61208.759, 61129.31, 61174.112, 61138.71], [25.745, 18.187, 16.776, 30.413, 26.536, 25.543], [1144.401751585064, 862.928341022128, 529.9235907224506, 1071.7910912044827, 880.3074999568456, 955.7084729418284], [692, 693, 694, 695, 696, 697]], [0, 6882, [48142, 48223, 48313, 48411, 48494, 48583, 48670, 48747, 48822, 48895, 48971, 49047, 49122, 49198, 49278, 49349, 49429, 49500, 49573, 49634], [24618.589, 24642.636, 24594.42, 24597.164, 24601.55, 24521.986, 24615.722, 24584.503, 24596.757, 24601.601, 24602.498, 24628.896, 24606.584, 24459.592, 24638.69, 24566.911, 24621.176, 24578.177, 24601.192, 24614.854], [37354.32, 37286.506, 37380.24, 37343.127, 37327.61, 37370.107, 37373.407, 37322.774, 37367.129, 37345.888, 37373.372, 37351.3, 37360.198, 37364.562, 37326.062, 37353.311, 37376.509, 37359.998, 37377.663, 37365.587], [16.103, 38.856, 16.569, 15.516, 16.439, 15.987, 24.309, 16.005, 11.185, 22.374, 14.748, 18.608, 21.122, 38.574, 16.656, 16.211, 18.107, 16.761, 20.931, 23.148], [1276.0577884160075, 2076.076178021797, 1523.8718777458137, 1507.2908059141573, 2828.2832857148946, 1145.5867832972529, 1237.0754003765676, 2982.519431390443, 1374.9175869564194, 1671.311041414145, 799.256172799432, 1553.001345203722, 2024.5336698546114, 2418.069463385668, 2836.6057609992613, 2264.009968425354, 972.5326567457042, 1715.4842157538124, 1769.7476011248177, 1378.8848661988654], [694, 695, 696, 697, 698, 699, 700, 701, 702, 703, 704, 705, 706, 707, 708, 709, 710, 711, 712, 713]], [2, 6914, [48309, 48408, 48490, 48580, 48666, 48743, 48818, 48890], [23350.195, 23199.779, 23236.731, 23199.989, 23174.102, 23250.542, 23175.751, 23189.472], [70188.51, 70224.64, 70236.059, 70235.196, 70242.525, 70215.807, 70219.645, 70285.017], [24.884, 18.978, 24.591, 24.017, 23.666, 30.911, 30.223, 31.4], [5249.994433109275, 1791.068108526427, 3651.7138354740514, 1978.5623216722495, 1792.5786986824535, 2528.9653482472536, 1174.4399833866958, 670.9857697346552], [696, 697, 698, 699, 700, 701, 702, 703]], [2, 6915, [48226, 48319, 48413, 48496, 48586], [25879.83, 25696.844, 25684.446, 25663.364, 25598.947], [69651.045, 69531.849, 69585.601, 69637.01, 69619.32], [5.255, 5.768, 5.393, 4.531, 14.537], [5092.178177978284, 5933.562419118469, 5785.364434817144, 5072.115795571065, 2260.532799381997], [695, 696, 697, 698, 699]], [0, 6968, [48823, 48896, 48972, 49049, 49123], [25110.458, 25115.029, 25131.492, 25240.681, 25110.666], [35999.868, 35974.014, 35948.225, 36013.696, 36059.369], [27.295, 30.472, 21.582, 22.233, 29.497], [671.0375235266554, 1552.559699214332, 2018.8517601885637, 1832.508742576913, 1264.4204022713857], [702, 703, 704, 705, 706]], [2, 6991, [49046, 49121, 49199, 49277, 49348, 49428, 49499, 49571, 49632, 49700, 49766, 49835, 49900, 49976, 50046, 50114], [24415.91, 24414.243, 24418.026, 24370.7, 24414.592, 24375.286, 24383.47, 24353.954, 24363.943, 24414.147, 24383.602, 24387.718, 24397.939, 24404.384, 24384.056, 24372.13], [69208.514, 69188.404, 69189.68, 69211.199, 69205.742, 69210.015, 69213.323, 69195.52, 69256.544, 69183.204, 69238.12, 69177.808, 69214.54, 69201.259, 69198.152, 69192.378], [19.437, 19.584, 19.517, 13.018, 19.367, 14.609, 18.857, 16.887, 29.927, 17.186, 13.06, 12.063, 18.123, 17.147, 21.751, 16.444], [1166.662283061332, 2086.073052626512, 1364.895410183476, 1676.1342630179784, 2231.600651717467, 2092.724865182615, 1915.3462527861154, 2074.478555005299, 1797.208226394046, 1402.4491130024194, 1546.8708318204253, 1500.4854355026246, 1030.4607962347131, 1246.0186874866502, 1799.2902992368338, 1974.7067076192382], [705, 706, 707, 708, 709, 710, 711, 712, 713, 714, 715, 716, 717, 718, 719, 720]], [2, 7047, [49426, 49497, 49568, 49629, 49696, 49762, 49830, 49899, 49972, 50041, 50108], [23619.68, 23639.577, 23662.469, 23652.73, 23638.422, 23612.941, 23666.854, 23678.76, 23647.763, 23733.785, 23782.748], [69401.143, 69491.856, 69424.01, 69409.347, 69415.353, 69415.319, 69440.421, 69445.982, 69408.552, 69387.15, 69355.816], [32.599, 37.909, 14.633, 11.997, 12.718, 13.177, 19.244, 25.117, 19.298, 15.973, 20.733], [1158.931868570186, 1757.3318220424067, 1651.9838266794845, 1423.4977822197297, 1749.6117235146123, 2227.4138337116956, 1158.8905228116114, 2066.5893278589024, 1874.3204456536396, 5331.614010260848, 1291.7308067510764], [710, 711, 712, 713, 714, 715, 716, 717, 718, 719, 720]], [0, 7074, [49569, 49630, 49697, 49763, 49832], [23984.049, 23901.778, 24012.236, 23965.974, 23935.789], [36946.446, 36962.956, 37021.497, 36979.443, 36957.961], [34.734, 19.867, 22.64, 16.905, 22.526], [2138.6464529879927, 2238.239130213392, 3811.9686457264843, 4740.213347950277, 3512.324041069108], [712, 713, 714, 715, 716]], [0, 7077, [49572, 49633, 49701, 49767, 49834, 49901, 49977, 50044, 50113, 50191, 50265, 50331, 50395, 50462, 50528], [24596.608, 24563.768, 24602.618, 24582.78, 24446.358, 24458.198, 24479.102, 24444.98, 24393.375, 24423.393, 24422.071, 24460.554, 24490.403, 24428.824, 24450.352], [35853.123, 35900.964, 35863.918, 35833.152, 35871.273, 35863.711, 35885.372, 35919.339, 35935.768, 35942.246, 35959.824, 35909.084, 35756.478, 35774.35, 35822.551], [22.167, 30.557, 10.772, 21.553, 13.072, 10.926, 11.201, 7.134, 10.431, 10.389, 14.412, 15.737, 19.45, 21.704, 31.599], [593.0332889707959, 1155.9374436053558, 95007.81094830376, 787.7096137093055, 3237.0766976178716, 3157.1678156537464, 3821.804823723268, 4330.566089075102, 2160.3933837044706, 1459.3352272950658, 2608.181297598921, 2256.7948350494653, 10941.87966026558, 2843.4254994231937, 995.7209249164682], [712, 713, 714, 715, 716, 717, 718, 719, 720, 721, 722, 723, 724, 725, 726]], [0, 7183, [49974, 50043, 50109, 50189, 50264, 50330, 50394, 50461, 50527, 50589], [23915.12, 23914.532, 23951.682, 24001.327, 24014.701, 23920.812, 23897.623, 23921.055, 23985.149, 23929.899], [36991.214, 36951.8, 36987.819, 36986.345, 36966.969, 37024.54, 37014.332, 36960.808, 36971.762, 37001.319], [19.269, 17.531, 19.749, 19.377, 32.955, 21.893, 14.139, 17.323, 21.44, 24.88], [1639.1719086044461, 1888.8313787147003, 1332.7164952926119, 7614.297759399613, 3477.5356904790515, 1720.032258018342, 3153.3423540228887, 1976.4467815900457, 5135.080209575178, 552.6661752240229], [718, 719, 720, 721, 722, 723, 724, 725, 726, 727]], [0, 7234, [50590, 50657, 50721, 50784, 50843], [24606.798, 24603.79, 24562.573, 24616.647, 24584.757], [37395.23, 37279.638, 37349.353, 37297.474, 37282.708], [19.971, 32.369, 26.377, 26.525, 20.115], [922.341483392561, 1380.315741550133, 1902.32319101815, 4320.994287406261, 1639.9998588572616], [727, 728, 729, 730, 731]], [2, 7274, [50841, 50899, 50958, 51015, 51071, 51137], [22046.364, 22124.744, 22165.658, 22239.851, 22202.217, 22058.14], [70472.587, 70485.339, 70523.476, 70386.264, 70375.995, 70459.53], [25.136, 37.807, 22.851, 29.5, 27.143, 26.261], [1961.2321755090834, 2904.827038624792, 5720.59411678005, 5364.655187062448, 7258.225043556082, 2625.8786474130484], [731, 732, 733, 734, 735, 736]], [2, 7275, [50901, 50959, 51016, 51074, 51138, 51198, 51258, 51321, 51386], [22161.157, 22291.936, 22228.515, 22265.806, 22355.497, 22380.856, 22398.625, 22362.68, 22399.471], [70340.21, 70411.727, 70327.51, 70334.676, 70265.435, 70297.384, 70307.371, 70318.849, 70232.972], [40.601, 19.405, 34.332, 35.06, 22.297, 15.926, 9.303, 24.913, 26.427], [10927.61424901677, 19896.70105788354, 4582.893216425165, 4091.8820975187787, 915.0812583456344, 1403.084149800566, 1397.5286303910939, 1332.7499695340055, 701.609677931167], [732, 733, 734, 735, 736, 737, 738, 739, 740]], [2, 7336, [51260, 51326, 51392, 51451, 51519, 51580], [24827.175, 24822.97, 24811.726, 24820.557, 24828.753, 24842.521], [69469.0, 69465.34, 69471.607, 69470.414, 69473.996, 69464.006], [9.252, 12.812, 10.242, 14.904, 10.389, 12.817], [2603.2880923840175, 2524.2785641890673, 2453.731892608791, 1820.3361748654866, 2543.651704367346, 2675.677094577575], [738, 739, 740, 741, 742, 743]], [0, 7359, [51323, 51391, 51448, 51517, 51578, 51644], [24615.651, 24664.462, 24673.832, 24662.835, 24682.818, 24662.213], [34571.476, 34628.332, 34651.453, 34620.774, 34667.247, 34621.867], [27.609, 22.946, 29.732, 36.084, 24.835, 27.986], [813.0886169645213, 2410.2386628761255, 1738.5918298481179, 1924.6958784379635, 2434.134695731507, 1088.3562394489788], [739, 740, 741, 742, 743, 744]], [2, 7507, [52265, 52330, 52396, 52457, 52514, 52571, 52628, 52694, 52766, 52839, 52902, 52958, 53018, 53089], [22268.094, 22245.541, 22271.027, 22233.81, 22307.886, 22311.265, 22271.82, 22290.495, 22246.95, 22268.119, 22238.348, 22273.047, 22475.258, 22373.412], [70560.501, 70610.772, 70581.181, 70584.981, 70641.689, 70609.48, 70601.35, 70559.192, 70569.374, 70571.78, 70589.502, 70595.418, 70535.525, 70546.542], [24.752, 14.297, 15.235, 18.677, 18.875, 17.793, 15.686, 15.027, 14.37, 13.939, 12.246, 12.997, 37.312, 22.329], [3388.145921704194, 1770.7641111679125, 1289.9618208200147, 1749.0049540057428, 1474.9648519006726, 2703.0729005669536, 1965.9717099143736, 1688.7887343617324, 2761.502927818814, 1652.408268663918, 1821.5617580211676, 2163.219230765561, 3447.9880227288127, 3901.0508948020833], [755, 756, 757, 758, 759, 760, 761, 762, 763, 764, 765, 766, 767, 768]], [1, 7528, [52529, 52586, 52645, 52713, 52787, 52854, 52913, 52973, 53032, 53107, 53168, 53223, 53276, 53333, 53385], [35943.981, 35983.882, 36004.578, 35981.614, 35990.49, 35978.791, 36011.425, 35959.082, 35943.465, 35994.527, 35976.845, 35996.25, 35964.736, 35927.774, 35961.99], [59718.774, 59701.286, 59712.951, 59702.425, 59696.42, 59688.351, 59683.766, 59691.246, 59689.16, 59694.728, 59700.141, 59713.814, 59733.99, 59717.006, 59708.715], [21.55, 14.436, 20.493, 11.669, 13.827, 11.104, 17.838, 9.952, 12.427, 11.086, 8.731, 14.771, 19.939, 28.794, 21.435], [2454.798453207473, 2421.120736521822, 1702.0468587728396, 2014.037214258174, 2116.9486539635645, 2176.0800206074996, 1002.3747646491577, 1974.6152739454349, 2004.9417728215801, 2721.217348982133, 2462.854994397272, 1614.3814841818544, 1524.3991955156598, 2141.234283109721, 869.8563330744461], [759, 760, 761, 762, 763, 764, 765, 766, 767, 768, 769, 770, 771, 772, 773]], [2, 7559, [52903, 52960, 53019, 53090, 53148, 53209, 53263, 53318], [22765.37, 22735.992, 22754.455, 22752.979, 22757.308, 22768.887, 22778.028, 22821.919], [70533.171, 70562.516, 70558.518, 70545.324, 70532.493, 70531.849, 70550.696, 70568.15], [15.254, 22.307, 16.876, 18.664, 23.853, 16.297, 17.327, 22.087], [1622.4551148355315, 3577.6772069387926, 2363.89761772353, 1761.0998624191584, 3351.7604187898355, 1815.3888102935205, 1256.2266604992774, 795.5358378681279], [765, 766, 767, 768, 769, 770, 771, 772]], [0, 7702, [53793, 53899, 54037, 54203, 54376], [24493.447, 24533.43, 24427.985, 24324.185, 24258.185], [37405.054, 37351.653, 37433.122, 37490.301, 37385.679], [33.09, 34.388, 37.509, 15.567, 26.562], [1544.946269031877, 831.06032896943, 2557.479592962865, 5439.359670636551, 6388.678074189978], [781, 782, 783, 784, 785]], [1, 7713, [53721, 53812, 53931, 54072, 54249, 54426, 54591, 54753, 54917, 55080], [36733.274, 36702.191, 36569.152, 36473.767, 36470.006, 36454.096, 36466.387, 36433.811, 36415.698, 36416.831], [58437.708, 58482.022, 58579.003, 58596.546, 58597.48, 58600.789, 58614.475, 58578.767, 58563.901, 58567.635], [24.131, 15.06, 17.362, 11.786, 8.036, 10.263, 13.7, 13.535, 15.554, 15.626], [954.1426977121022, 1847.2086215750019, 11453.318252037952, 4488.862211510177, 5178.079658610942, 5941.899208722101, 1937.9715121913243, 1939.0702198864947, 1839.354471871791, 2486.1123628365767], [780, 781, 782, 783, 784, 785, 786, 787, 788, 789]], [0, 7736, [53898, 54036, 54204, 54377, 54548, 54712, 54879, 55044, 55211, 55365], [24512.936, 24489.825, 24499.523, 24506.993, 24475.562, 24475.768, 24602.898, 24481.401, 24556.353, 24541.905], [35833.476, 35862.003, 35868.822, 35868.9, 35865.897, 35862.826, 35901.142, 35931.375, 35877.108, 35870.772], [16.383, 11.636, 9.471, 9.762, 8.694, 13.105, 8.227, 17.702, 19.452, 23.528], [1128.3832055755893, 6786.799705463664, 4372.178412440403, 5002.571258657938, 8964.914996259844, 8364.108455978214, 48223.36071327332, 8805.136069799524, 10906.471201930364, 9925.17222918426], [782, 783, 784, 785, 786, 787, 788, 789, 790, 791]], [0, 7738, [53901, 54038, 54206, 54380, 54553], [24655.215, 24686.262, 24742.901, 24875.971, 24791.895], [36716.904, 36682.775, 36637.143, 36560.119, 36588.12], [14.458, 13.821, 18.71, 20.059, 23.954], [1514.8832633746324, 2514.443585122402, 6219.192289422177, 8388.682697291915, 8022.430327808763], [782, 783, 784, 785, 786]], [2, 7778, [54193, 54368, 54542, 54705, 54870, 55036, 55203, 55359, 55495, 55620], [22547.621, 22572.523, 22536.631, 22513.316, 22537.298, 22608.206, 22520.585, 22624.692, 22594.45, 22553.426], [69887.623, 69847.803, 69870.78, 69852.409, 69881.12, 69862.222, 70031.006, 70035.385, 70123.204, 69989.804], [15.013, 13.02, 13.646, 9.356, 15.764, 13.012, 17.051, 34.616, 25.849, 30.933], [1868.917159740957, 2147.691039223702, 1414.0196663621261, 3408.6940717200728, 2560.144977934877, 1173.6193223598877, 39701.410679200824, 5490.008502968787, 15657.951905045715, 4433.748618180566], [784, 785, 786, 787, 788, 789, 790, 791, 792, 793]], [0, 7780, [54545, 54710, 54875, 55041, 55208, 55363, 55498, 55622, 55747], [23937.134, 23981.737, 24050.183, 23884.845, 23898.062, 23907.518, 23886.251, 23905.234, 23900.665], [37121.683, 37128.848, 37101.383, 37157.452, 37178.583, 37186.795, 37182.219, 37137.781, 37153.419], [14.199, 20.453, 36.028, 17.123, 18.424, 25.973, 16.816, 19.279, 21.808], [2207.362865509078, 4455.573681900258, 2650.0972834699387, 1002.2803381043644, 1743.412314678372, 2642.994013339851, 1793.9098404520332, 1005.6115112591604, 1688.6710743971637], [786, 787, 788, 789, 790, 791, 792, 793, 794]], [2, 7783, [54035, 54202, 54374, 54550, 54713, 54877, 55042, 55209, 55364], [24228.24, 24179.814, 24315.467, 24097.581, 24241.12, 24253.443, 24099.191, 24027.982, 24037.576], [69557.638, 69477.032, 69465.19, 69486.044, 69505.773, 69486.426, 69482.374, 69467.114, 69512.349], [32.268, 9.581, 8.788, 15.161, 17.134, 25.925, 14.082, 14.866, 19.152], [3221.3012791328256, 68548.1201669014, 2857.377883881752, 61160.44968640026, 7626.885732806065, 8688.83691295069, 9845.079087773862, 5720.1358955953165, 20121.86337836533], [783, 784, 785, 786, 787, 788, 789, 790, 791]], [0, 7784, [54552, 54714, 54880, 55046, 55213, 55368, 55500, 55627, 55751, 55869, 55985, 56089, 56197, 56293, 56391], [24751.821, 24685.369, 24635.024, 24758.514, 24772.921, 24983.676, 24995.48, 24967.413, 24973.426, 24980.737, 24965.972, 24988.685, 24970.205, 24921.544, 24970.498], [36612.355, 36669.099, 36678.028, 36625.164, 36607.04, 36544.909, 36545.444, 36537.134, 36537.534, 36555.392, 36562.298, 36523.854, 36539.758, 36522.265, 36505.964], [22.66, 14.364, 11.922, 20.387, 17.4, 11.445, 8.852, 10.68, 13.855, 15.717, 15.146, 12.754, 13.102, 18.367, 36.973], [9804.10350090174, 2892.209816461878, 2627.6659898306675, 7278.2032606697785, 14088.57220808843, 3896.239980469758, 2901.006811142594, 2947.661439611788, 3782.785243117535, 1936.4685727619362, 1805.413837900338, 1642.5802691081228, 2233.414228531429, 8620.387735304785, 1075.468103340922], [786, 787, 788, 789, 790, 791, 792, 793, 794, 795, 796, 797, 798, 799, 800]], [0, 7787, [54382, 54556, 54718, 54884, 55049, 55217, 55370, 55502], [25253.973, 25184.39, 25153.264, 25181.288, 25163.908, 25209.087, 25171.664, 25166.217], [35201.77, 35221.643, 35249.596, 35231.362, 35230.056, 35200.152, 35271.261, 35311.708], [19.771, 11.894, 10.339, 12.481, 12.217, 11.408, 16.209, 25.24], [1226.956234362359, 3766.6198328916075, 5503.039044760265, 3859.3090447279683, 2799.6167213547883, 4209.963438356497, 1533.1305209952006, 829.1698889920463], [785, 786, 787, 788, 789, 790, 791, 792]], [3, 7879, [54841, 55004, 55173, 55333, 55467], [12952.188, 12889.056, 12994.511, 12898.674, 12835.458], [77119.378, 77089.338, 77123.634, 77117.582, 77092.028], [26.926, 19.676, 15.948, 18.399, 14.634], [2575.3406808206137, 1148.4520941967257, 1496.9192363456373, 657.85866682161, 783.7364113405785], [788, 789, 790, 791, 792]], [2, 7886, [54885, 55051, 55219, 55372, 55504, 55628], [25469.104, 25532.056, 25392.453, 25341.395, 25357.923, 25307.752], [69370.77, 69360.301, 69313.282, 69260.138, 69360.823, 69422.163], [27.743, 14.637, 25.891, 30.645, 24.37, 16.377], [810.6128151780313, 11257.80552628814, 2323.9528131605684, 1513.4841625822771, 1157.2937069196307, 1592.7840111257785], [788, 789, 790, 791, 792, 793]], [3, 7939, [55595, 55725, 55839, 55957, 56064, 56166], [12772.391, 12761.819, 12627.386, 12646.715, 12617.578, 12757.859], [76012.636, 76029.706, 76074.147, 76105.901, 76057.001, 76063.608], [26.887, 25.231, 15.615, 15.149, 21.314, 28.197], [1064.250693773506, 1229.8044878409687, 842.7558997044614, 1802.942614499292, 2362.2729089340532, 3251.4339959327026], [793, 794, 795, 796, 797, 798]], [2, 7948, [55037, 55204, 55357, 55493, 55619, 55743, 55864, 55977, 56083, 56192, 56290, 56386, 56467], [22652.83, 22534.896, 22546.766, 22540.964, 22542.385, 22541.439, 22594.647, 22569.216, 22556.172, 22517.482, 22538.348, 22550.495, 22572.22], [70255.046, 70307.569, 70300.497, 70273.566, 70326.634, 70328.177, 70407.717, 70410.798, 70394.446, 70407.024, 70417.16, 70403.292, 70443.849], [30.67, 11.043, 11.322, 18.226, 9.931, 12.283, 24.022, 14.964, 14.085, 16.722, 15.782, 20.829, 22.607], [6628.883527924432, 1889.7277655596922, 2505.969328231897, 2347.5995826606354, 4256.123171034984, 1890.4218899654709, 810.4735141651873, 882.3608002449707, 830.0271410938802, 895.4580881711935, 827.5879548792909, 738.4597787306228, 1630.1162063356273], [789, 790, 791, 792, 793, 794, 795, 796, 797, 798, 799, 800, 801]], [2, 8030, [55867, 55981, 56087, 56196, 56292, 56389, 56471, 56558, 56658, 56754, 56857, 56963], [23805.904, 23811.662, 24034.99, 24080.419, 24113.266, 24177.531, 24178.437, 24071.763, 24060.03, 24088.799, 23975.403, 23991.243], [69513.413, 69492.935, 69438.545, 69487.363, 69395.307, 69395.119, 69436.848, 69413.698, 69442.135, 69438.519, 69480.116, 69493.703], [20.574, 24.444, 28.874, 26.225, 13.135, 10.709, 17.012, 28.364, 18.067, 24.734, 22.729, 27.059], [5583.626630128163, 4473.911777254522, 2735.987647968351, 8430.255009927374, 8410.995241392264, 2117.110663557984, 1237.2618900010025, 2324.971447761742, 3660.033201510018, 2132.51883497704, 2016.8592820586116, 4130.107450715279], [795, 796, 797, 798, 799, 800, 801, 802, 803, 804, 805, 806]], [3, 8069, [56364, 56452, 56538, 56638, 56734, 56837, 56940, 57035], [12864.448, 12813.106, 12835.678, 12857.961, 12835.655, 12830.547, 12787.26, 12854.748], [76011.889, 76251.949, 76270.742, 76278.663, 76137.997, 76169.161, 76203.461, 76191.286], [39.268, 17.444, 13.015, 10.525, 21.942, 23.614, 19.904, 21.196], [1472.9963279414949, 1518.0163594156113, 1453.6498099728803, 1534.2717738159092, 2947.7132348319124, 2924.3723296282037, 2253.240221069265, 583.2040916661065], [800, 801, 802, 803, 804, 805, 806, 807]], [0, 8159, [56755, 56858, 56964, 57049, 57139, 57230, 57313, 57399, 57485], [24431.278, 24464.382, 24462.736, 24451.454, 24477.108, 24481.118, 24485.958, 24442.705, 24442.519], [35817.645, 35806.785, 35778.63, 35812.782, 35812.115, 35795.623, 35793.776, 35809.158, 35793.592], [17.845, 18.371, 17.771, 19.786, 18.626, 13.867, 11.696, 13.962, 16.758], [2338.4738832865187, 2779.558699502507, 1844.4043771630666, 1690.4225659591673, 3266.6863495505568, 4088.0674818213643, 3192.2740109070373, 2386.5981208312464, 6000.926462817739], [804, 805, 806, 807, 808, 809, 810, 811, 812]], [2, 8196, [57138, 57229, 57312, 57398, 57484, 57561, 57636, 57719, 57809, 57881, 57963, 58050, 58135, 58194, 58257, 58335, 58419, 58498], [24028.463, 24091.859, 24039.716, 24043.948, 24056.213, 24109.681, 24109.952, 24029.234, 24077.355, 24047.119, 24011.26, 24066.269, 23950.085, 24030.518, 24050.796, 24055.565, 24082.102, 24014.893], [69394.741, 69421.09, 69433.198, 69492.133, 69430.096, 69413.702, 69499.289, 69472.211, 69458.258, 69512.559, 69553.795, 69547.036, 69526.713, 69526.389, 69600.123, 69608.686, 69620.144, 69539.757], [22.116, 17.584, 28.72, 22.822, 26.53, 27.634, 12.205, 21.232, 19.143, 22.23, 17.524, 22.551, 18.295, 25.552, 20.784, 16.063, 12.669, 24.393], [674.273279379409, 2108.0998543687965, 1913.9238852030705, 2084.374020407739, 881.526021647918, 1479.718310034795, 68981.67979555496, 2430.2848705430697, 1503.8154152310326, 2417.1992127511276, 2797.9908870987942, 5888.203637474562, 1310.621193233311, 1040.9433627412977, 5267.505419416889, 1465.8958117565212, 3169.6576312755233, 1450.1687981483094], [808, 809, 810, 811, 812, 813, 814, 815, 816, 817, 818, 819, 820, 821, 822, 823, 824, 825]], [0, 8197, [56967, 57051, 57141, 57232, 57314, 57400, 57486], [25363.924, 25182.816, 25175.733, 25293.609, 25353.951, 25330.418, 25360.314], [35015.589, 35170.394, 35221.438, 35023.783, 34996.037, 35012.688, 35045.6], [13.908, 16.468, 10.469, 12.331, 9.898, 7.206, 20.367], [1420.3060391886681, 2251.1497979359506, 3073.886719147556, 3250.6802748180753, 3031.089512687392, 2936.077731061051, 1552.2535835124072], [806, 807, 808, 809, 810, 811, 812]], [1, 8221, [56872, 56986, 57072, 57160, 57250, 57329, 57415], [35619.478, 35617.05, 35593.323, 35596.131, 35704.702, 35535.002, 35620.067], [61109.148, 61156.903, 61152.346, 61147.206, 61113.908, 61044.557, 61179.234], [21.775, 19.53, 15.975, 20.705, 29.375, 34.928, 17.466], [672.5503059187756, 973.0568452145691, 613.1577695829104, 1225.0585057842952, 656.4384373576017, 3421.5161933689774, 686.4995181914186], [805, 806, 807, 808, 809, 810, 811]], [1, 8230, [56985, 57071, 57159, 57249, 57328], [35244.64, 35160.335, 35180.731, 35278.793, 35253.143], [59851.582, 59917.38, 59944.936, 59914.44, 59894.326], [29.177, 24.092, 32.023, 44.214, 19.876], [2192.2952934475206, 1599.8809536597587, 1816.4649917603188, 2120.844088283242, 13597.139015439823], [806, 807, 808, 809, 810]], [3, 8264, [57794, 57866, 57948, 58035, 58118, 58185, 58246, 58320, 58399, 58486, 58565, 58641], [12785.698, 12894.903, 12807.876, 12855.571, 12855.373, 12846.599, 12750.848, 12865.912, 12811.123, 12840.795, 12797.243, 12719.267], [76079.018, 76203.596, 76069.37, 76041.174, 76074.25, 76054.724, 76118.355, 76025.653, 76104.304, 76045.441, 76024.893, 75979.971], [29.186, 23.328, 17.429, 16.041, 20.848, 20.451, 24.799, 24.521, 21.185, 20.42, 14.867, 8.705], [1272.2287043881856, 2108.7764390067573, 2733.400308234233, 1733.459707309226, 5049.473848581729, 4084.7163492117334, 4011.7835807142255, 2683.9938100926734, 2391.0325632124473, 1786.6309550107292, 1717.739942587141, 382.2057142060287], [816, 817, 818, 819, 820, 821, 822, 823, 824, 825, 826, 827]], [0, 8271, [57721, 57810, 57882, 57965, 58053, 58137, 58196, 58259], [24797.579, 24727.041, 24726.456, 24752.17, 24745.414, 24740.385, 24601.712, 24492.011], [35883.654, 35827.039, 35882.835, 35879.578, 35897.465, 35880.772, 35897.483, 35924.773], [11.974, 23.084, 13.727, 12.001, 12.839, 21.93, 26.907, 30.804], [2696.1920617931805, 2103.5168887067493, 4037.534521480197, 2253.9196555071, 2798.826483642241, 1778.9985114533258, 4832.136722419599, 3233.7197941252184], [815, 816, 817, 818, 819, 820, 821, 822]], [1, 8293, [57503, 57575, 57652, 57742, 57825, 57900], [35152.594, 35176.145, 35303.799, 35210.386, 35163.234, 35233.993], [59893.722, 59918.242, 59874.497, 59921.9, 59941.815, 59811.311], [14.266, 18.542, 26.703, 16.874, 23.545, 31.929], [6425.265618341477, 5652.353356225174, 2941.457524040399, 3693.994148322384, 3835.6369871113866, 2814.469572227727], [812, 813, 814, 815, 816, 817]], [1, 8374, [58153, 58211, 58276, 58350, 58440, 58519, 58595, 58666, 58733, 58806], [35090.778, 35099.495, 35138.982, 35146.276, 35108.003, 35106.883, 35109.027, 35088.809, 35078.504, 35144.371], [60695.659, 60676.438, 60627.601, 60607.553, 60670.701, 60661.449, 60651.338, 60641.144, 60706.797, 60700.474], [17.717, 11.762, 25.235, 13.668, 21.84, 11.165, 12.653, 19.513, 10.776, 17.967], [1872.049998421806, 4140.7393950865935, 8914.143643284191, 569.7577096303768, 1700.710201796615, 2004.9127066165286, 1447.9039349130492, 1279.0338471509344, 1233.8895940529871, 1115.2463092881485], [820, 821, 822, 823, 824, 825, 826, 827, 828, 829]], [0, 8396, [58499, 58575, 58647, 58715, 58788, 58862, 58941, 59020, 59100, 59174, 59255, 59337, 59408, 59489, 59559, 59632, 59694, 59762], [24532.261, 24492.784, 24478.633, 24544.355, 24460.596, 24525.118, 24579.324, 24547.221, 24520.476, 24525.605, 24518.428, 24492.14, 24562.275, 24542.831, 24554.605, 24554.424, 24524.854, 24523.283], [37432.28, 37464.466, 37450.861, 37431.3, 37440.956, 37491.321, 37461.616, 37491.667, 37370.091, 37453.512, 37460.803, 37423.037, 37451.065, 37459.09, 37455.955, 37465.774, 37430.074, 37438.19], [25.048, 23.457, 27.385, 18.428, 24.625, 13.765, 19.248, 19.288, 29.444, 20.227, 17.402, 22.69, 19.762, 22.514, 16.527, 13.172, 19.819, 22.053], [1761.0576216033412, 1198.1152883322673, 3420.085338134997, 1582.2807511481071, 5383.526449780174, 1384.0899844245482, 1499.289074283149, 1986.7216708420467, 1912.7581272048137, 1856.5534927227616, 1716.3614618255667, 1779.5665908808987, 717.3731811207452, 2010.3836351769257, 1838.962530581748, 1671.3871360849894, 1738.0247318847983, 1414.26838013806], [825, 826, 827, 828, 829, 830, 831, 832, 833, 834, 835, 836, 837, 838, 839, 840, 841, 842]], [2, 8485, [59099, 59172, 59254, 59336, 59407], [23448.543, 23428.569, 23454.988, 23427.119, 23463.936], [69797.196, 69786.825, 69785.093, 69790.727, 69793.199], [11.413, 9.897, 9.691, 19.582, 16.055], [2072.314588340656, 986.3075625402322, 1443.4476731625825, 750.086758835782, 1174.7748718605012], [833, 834, 835, 836, 837]], [2, 8486, [59021, 59102, 59175, 59256, 59338, 59409, 59493, 59560, 59635, 59699, 59766, 59824, 59887], [25668.298, 25565.949, 25583.836, 25570.574, 25583.25, 25579.529, 25640.986, 25544.397, 25556.082, 25528.461, 25484.552, 25519.482, 25602.846], [69367.949, 69496.023, 69430.285, 69508.455, 69484.333, 69532.357, 69513.425, 69489.191, 69491.433, 69541.437, 69532.008, 69535.721, 69447.471], [21.791, 26.404, 18.985, 22.496, 19.895, 15.812, 13.862, 18.382, 17.574, 13.587, 14.406, 11.255, 22.74], [3089.5006242215504, 2852.9930516174577, 3677.1986635394987, 2331.746555179884, 2735.162409665799, 1288.2603027521511, 2001.1181339614616, 2356.254840651116, 3439.351391072312, 1551.3937605769972, 3194.705087591262, 1982.4580794425603, 4516.816636338327], [832, 833, 834, 835, 836, 837, 838, 839, 840, 841, 842, 843, 844]], [1, 8490, [59189, 59269, 59351, 59426, 59500, 59571], [35556.818, 35587.841, 35612.125, 35651.49, 35569.546, 35579.957], [61148.618, 61139.37, 61113.779, 61142.931, 61035.944, 61098.528], [31.164, 22.976, 10.963, 16.626, 14.411, 27.421], [2219.059348121963, 651.9420803797037, 811.5165858568656, 581.7092491445597, 32279.248503893148, 863.0828936746769], [834, 835, 836, 837, 838, 839]], [2, 8545, [59633, 59696, 59764, 59822, 59885], [24470.307, 24620.068, 24605.131, 24565.101, 24554.302], [69885.646, 69881.415, 69830.626, 69877.468, 69778.285], [22.096, 21.922, 26.956, 26.087, 34.709], [918.8419706988102, 3514.31619862205, 1056.730851497454, 710.7585904422555, 1872.809790573126], [840, 841, 842, 843, 844]], [0, 8572, [59883, 59951, 60017, 60082, 60140, 60194, 60244, 60301, 60364, 60430, 60494, 60546, 60605, 60652, 60710, 60760, 60806, 60865], [24187.315, 24142.74, 24213.814, 24143.712, 24211.102, 24184.747, 24138.51, 24169.467, 24170.311, 24172.489, 24210.931, 24180.309, 24167.271, 24151.518, 24195.255, 24166.261, 24185.943, 24182.94], [37187.202, 37189.004, 37192.694, 37194.224, 37182.45, 37177.879, 37167.442, 37197.938, 37165.638, 37189.302, 37199.011, 37209.558, 37196.169, 37198.826, 37177.665, 37211.478, 37194.779, 37184.024], [17.284, 14.923, 15.907, 19.419, 19.464, 27.09, 21.478, 11.423, 7.078, 10.188, 12.811, 16.894, 15.318, 15.023, 10.436, 14.897, 17.108, 12.984], [1114.5310598286674, 1928.7792576554098, 1458.0472937287154, 2280.434836932092, 2256.7932920754824, 1136.1244669779087, 1115.8089827347355, 1220.158039654136, 1534.4600825385653, 1221.1237358779133, 1234.8971302001773, 1274.160348009155, 1345.6366580140711, 1959.3562274491997, 1437.7508698794904, 1307.4467972748523, 1291.9932272230772, 1790.0664805265567], [844, 845, 846, 847, 848, 849, 850, 851, 852, 853, 854, 855, 856, 857, 858, 859, 860, 861]], [0, 8595, [60018, 60083, 60141, 60195, 60245, 60302, 60366, 60431], [24472.065, 24506.117, 24495.585, 24491.512, 24490.065, 24500.892, 24498.874, 24463.537], [35829.835, 35790.114, 35819.303, 35782.801, 35784.771, 35810.841, 35785.932, 35807.914], [14.605, 11.853, 10.251, 10.883, 14.616, 11.408, 10.74, 19.116], [1672.7617862688737, 2019.9172813551688, 3164.065610655376, 2456.2134147853612, 2809.812274507256, 2558.1487920232075, 2184.2744825769873, 1318.9301051178657], [846, 847, 848, 849, 850, 851, 852, 853]], [2, 8658, [60429, 60493, 60544, 60603, 60650, 60707, 60757], [22570.184, 22527.312, 22416.218, 22559.178, 22622.574, 22559.363, 22529.903], [69818.52, 69836.224, 69814.29, 69768.618, 69855.555, 69814.626, 69804.102], [20.575, 21.942, 29.464, 10.07, 12.753, 24.093, 16.205], [1880.726185802658, 3613.4242803640036, 1214.1511435535149, 737.3553021186458, 1278.9920225900794, 6973.224524965886, 2435.5459946358487], [853, 854, 855, 856, 857, 858, 859]], [0, 8671, [60548, 60606, 60653, 60711, 60764, 60809, 60867, 60921], [25335.713, 25353.491, 25311.083, 25367.836, 25324.07, 25379.254, 25385.804, 25381.071], [34444.425, 34493.862, 34511.825, 34527.109, 34508.648, 34510.654, 34602.214, 34506.183], [37.852, 20.144, 15.679, 23.212, 25.87, 25.095, 26.293, 28.849], [1170.7374616657373, 2721.2397554108798, 1466.5461321722842, 1437.9365992807952, 2459.331387119047, 1957.0930608039725, 5528.91902287532, 887.5825244940786], [855, 856, 857, 858, 859, 860, 861, 862]], [2, 8693, [60651, 60708, 60758, 60803, 60863], [23426.823, 23423.021, 23509.543, 23448.199, 23396.457], [69787.957, 69785.679, 69861.187, 69827.359, 69782.87], [13.523, 13.653, 20.771, 17.846, 24.325], [851.4252184075156, 637.6858634051185, 943.5980727269147, 578.4781401883063, 2092.7550971607516], [857, 858, 859, 860, 861]], [2, 8694, [60709, 60759, 60805, 60864, 60919, 60973], [24054.936, 24094.369, 24077.195, 24096.151, 24027.899, 24070.565], [69431.637, 69422.601, 69405.127, 69527.071, 69514.977, 69576.905], [15.556, 19.388, 20.164, 16.629, 17.19, 17.087], [1850.3959149104319, 964.6343804812647, 1646.231227240619, 2666.2948549629477, 3369.3229791115127, 32897.25804526131], [858, 859, 860, 861, 862, 863]], [2, 8779, [61221, 61280, 61346, 61393, 61447, 61500, 61560], [24002.266, 23971.412, 23936.559, 23941.026, 23957.709, 24022.376, 23995.185], [69609.092, 69528.947, 69541.449, 69540.838, 69531.265, 69576.445, 69772.854], [20.58, 25.666, 23.5, 23.38, 26.623, 33.701, 17.868], [6258.3757216798385, 2352.6611306249138, 1563.7192373570297, 891.663553912365, 664.8368362983163, 1036.8946025039916, 1739.839490150607], [867, 868, 869, 870, 871, 872, 873]], [2, 8835, [61559, 61628, 61681, 61736, 61801, 61866, 61931, 61993, 62059, 62120, 62184, 62235, 62287, 62352, 62451], [23421.062, 23490.685, 23380.537, 23442.15, 23453.545, 23469.949, 23446.371, 23466.359, 23469.064, 23474.9, 23444.366, 23428.614, 23466.117, 23466.479, 23460.523], [69787.484, 69786.662, 69805.791, 69759.317, 69819.31, 69789.352, 69739.993, 69777.722, 69777.026, 69787.228, 69817.941, 69787.322, 69804.021, 69804.725, 69777.703], [24.929, 18.613, 23.222, 25.629, 21.866, 9.429, 23.374, 12.998, 9.511, 11.725, 13.373, 12.863, 11.091, 13.878, 14.387], [942.1499774265424, 1002.2137238497057, 571.4532498224363, 1322.7254371847132, 564.8765297287702, 1004.8084368691875, 1826.4114977626023, 1657.3120824725843, 1465.2821124645375, 1405.8648325716088, 719.7267129620828, 1674.2383465374464, 1393.7997730619431, 1600.2090424673383, 1386.884604462378], [873, 874, 875, 876, 877, 878, 879, 880, 881, 882, 883, 884, 885, 886, 887]], [1, 8882, [61881, 61943, 62013, 62072, 62136, 62195, 62252, 62302], [35836.324, 35856.835, 35778.022, 35849.343, 35864.754, 36029.849, 36017.425, 35964.068], [58836.127, 58863.373, 58862.139, 58901.562, 58859.705, 58819.139, 58799.733, 58779.301], [29.691, 22.138, 23.313, 29.773, 17.667, 8.683, 19.626, 27.804], [3892.3386756445097, 3537.8759341774216, 1754.096901191165, 3322.5623531130427, 8220.10290310676, 2160.7670133282104, 882.3234811788786, 673.9097930407564], [878, 879, 880, 881, 882, 883, 884, 885]], [0, 8892, [61933, 61996, 62062, 62123, 62185, 62238], [24963.09, 24874.487, 24939.51, 24919.094, 24944.498, 24929.451], [36073.292, 36003.093, 36023.201, 36066.704, 36080.036, 36126.317], [12.918, 28.942, 30.9, 9.653, 11.992, 10.889], [1102.6597858814332, 4711.713155508005, 3779.9809544507366, 1517.8006584930763, 2202.4460960550878, 1956.9058441700934], [879, 880, 881, 882, 883, 884]], [1, 8909, [62135, 62194, 62251, 62301, 62373, 62476], [35555.087, 35591.086, 35684.333, 35643.837, 35629.705, 35572.057], [61111.201, 61058.434, 60922.848, 61104.654, 61031.882, 61107.706], [21.469, 33.386, 25.247, 15.016, 23.637, 19.395], [1348.449645583013, 1310.267427543744, 9685.160564279417, 850.9827619893011, 2894.337511073486, 916.0932670360404], [882, 883, 884, 885, 886, 887]], [0, 8956, [62356, 62456, 62586, 62731, 62896, 63054, 63220, 63385, 63545, 63696, 63845, 63988, 64129, 64265, 64397, 64523, 64630, 64746, 64858, 64965, 65051, 65139, 65233, 65319, 65406, 65486], [24559.802, 24558.357, 24491.142, 24490.134, 24495.369, 24501.977, 24483.044, 24499.341, 24501.326, 24496.626, 24498.522, 24504.239, 24525.746, 24546.893, 24534.836, 24541.033, 24509.584, 24517.193, 24499.369, 24518.909, 24560.473, 24544.298, 24557.093, 24574.486, 24536.907, 24610.866], [35836.247, 35815.163, 35794.363, 35805.721, 35805.282, 35818.608, 35807.034, 35801.127, 35789.558, 35786.308, 35799.525, 35794.579, 35787.766, 35810.181, 35867.035, 35784.164, 35766.618, 35810.435, 35834.466, 35814.798, 35860.858, 35891.283, 35880.404, 35893.821, 35828.789, 35843.366], [7.24, 12.169, 7.593, 8.795, 8.624, 7.197, 4.47, 5.682, 6.003, 5.404, 6.424, 7.539, 10.551, 23.799, 12.1, 14.543, 14.5, 11.224, 11.183, 13.397, 34.639, 17.649, 28.405, 22.899, 19.71, 22.195], [4103.580752337646, 3890.2602095444763, 6865.510803028385, 7321.180552366132, 6472.946457574438, 8802.194729921046, 9423.886001438594, 8859.617751762053, 6566.552322227759, 7365.482092196629, 6821.411986291843, 5189.855676380371, 2607.3126017861873, 2445.456416008067, 3016.472898836301, 1893.5769300786953, 2391.9621661303095, 2147.1607188151934, 2922.3306987328424, 2814.9614732176665, 1124.5788062686954, 2099.430786438889, 2360.759009480602, 3519.2440883651566, 1564.8894560113142, 947.0921768529386], [886, 887, 888, 889, 890, 891, 892, 893, 894, 895, 896, 897, 898, 899, 900, 901, 902, 903, 904, 905, 906, 907, 908, 909, 910, 911]], [1, 8963, [62372, 62475, 62619, 62762, 62931, 63086, 63250, 63417, 63581, 63727, 63874, 64016, 64162, 64294, 64423, 64542, 64655, 64770, 64876, 64981, 65065, 65160, 65250, 65337, 65423, 65500, 65562, 65644, 65736, 65804, 65889, 65979, 66065, 66151, 66237], [35273.948, 35261.081, 35247.349, 35273.354, 35250.645, 35216.963, 35250.901, 35259.722, 35259.102, 35234.144, 35185.096, 35189.442, 35194.937, 35196.187, 35189.102, 35216.238, 35193.583, 35185.016, 35196.66, 35209.847, 35207.683, 35181.566, 35202.932, 35228.541, 35248.3, 35193.877, 35182.554, 35170.039, 35188.024, 35202.25, 35198.782, 35195.106, 35228.648, 35220.931, 35219.015], [59979.835, 59982.902, 59957.754, 59937.609, 59928.829, 59942.869, 59892.583, 59905.466, 59910.09, 59921.915, 59971.642, 59953.822, 59946.199, 59989.148, 59998.343, 59985.558, 59980.164, 59985.236, 59984.693, 60009.879, 60016.014, 60015.798, 60001.906, 59978.753, 59982.557, 59980.821, 59988.269, 59956.246, 59983.72, 60008.021, 59968.205, 59980.046, 59959.22, 59964.366, 59982.762], [15.261, 16.496, 14.871, 11.1, 11.066, 17.332, 13.162, 15.336, 14.639, 9.232, 12.905, 10.102, 12.075, 9.239, 10.47, 10.586, 8.968, 8.388, 8.102, 8.619, 9.555, 10.897, 9.182, 12.439, 10.782, 20.318, 33.106, 21.296, 18.478, 14.031, 11.468, 8.836, 14.602, 19.213, 22.706], [1626.4738623742887, 1879.9546396548646, 2474.001940013389, 2503.1230408478, 3111.051579026225, 2919.592098167558, 1662.1869514059492, 1685.140828469024, 2837.528377263547, 2662.1505894807565, 2074.210875586547, 2543.228071028722, 2673.281956445543, 3507.100122624227, 2707.7043435871337, 3475.1685438429695, 2399.534905139635, 3153.408040995048, 3144.7640930347247, 3832.1817749326974, 3379.9490838761194, 3257.189931753491, 3373.095537051646, 2081.6202585099895, 1366.1176372214513, 1921.2919553887475, 1683.6752108076396, 2233.1416875918967, 2392.4780924806537, 2313.471745074309, 2878.647866844014, 1930.5438051002425, 2228.982522205906, 1667.9460158260974, 1222.5589751497632], [886, 887, 888, 889, 890, 891, 892, 893, 894, 895, 896, 897, 898, 899, 900, 901, 902, 903, 904, 905, 906, 907, 908, 909, 910, 911, 912, 913, 914, 915, 916, 917, 918, 919, 920]], [1, 8979, [62478, 62621, 62769, 62936, 63093, 63257, 63420], [36456.031, 36490.963, 36500.791, 36488.604, 36514.864, 36511.388, 36512.532], [59220.529, 59236.725, 59218.447, 59232.162, 59235.742, 59244.121, 59213.698], [14.496, 10.976, 13.697, 12.228, 12.109, 15.342, 13.11], [2020.5322483069378, 2089.1850606770477, 2760.3536096978187, 2398.92408736992, 2809.64787703877, 2621.9135522582837, 2064.2844641513734], [887, 888, 889, 890, 891, 892, 893]], [2, 9012, [62454, 62584, 62729, 62892, 63050, 63217, 63383, 63543, 63694, 63842, 63985, 64126, 64263], [24071.856, 24083.687, 24069.324, 24038.763, 23970.174, 23950.109, 23983.71, 23960.182, 23935.176, 24033.564, 24005.961, 23996.245, 23877.423], [69621.169, 69577.488, 69570.665, 69569.105, 69538.86, 69519.429, 69536.076, 69526.478, 69535.873, 69485.487, 69510.363, 69492.85, 69523.182], [13.76, 11.533, 9.658, 9.757, 8.453, 9.732, 10.52, 8.693, 11.939, 14.25, 18.492, 16.512, 19.676], [7164.531417479329, 16161.598428634983, 13724.318320084645, 14924.20065209191, 9736.074632313912, 6735.165736048427, 12917.81943176931, 10642.98021841797, 6485.983327110811, 9379.924847302364, 5830.623470888717, 9023.644575458895, 2862.9355144518026], [887, 888, 889, 890, 891, 892, 893, 894, 895, 896, 897, 898, 899]], [0, 9013, [62457, 62587, 62732, 62897, 63055, 63221, 63386, 63546, 63697, 63847], [24775.339, 24658.756, 24681.325, 24708.403, 24748.377, 24749.375, 24678.52, 24716.08, 24727.116, 24720.47], [34840.632, 34816.582, 34775.845, 34771.538, 34775.284, 34790.202, 34775.201, 34917.787, 34727.272, 34696.133], [38.491, 15.882, 15.491, 12.221, 33.709, 23.787, 18.874, 22.479, 27.997, 20.112], [5606.3452683973, 2406.701864150084, 2869.260372744774, 2061.4237338094954, 1860.848713710294, 1309.4952593324679, 832.4248861553077, 782.6046949938158, 800.4601246852706, 1145.617353399083], [887, 888, 889, 890, 891, 892, 893, 894, 895, 896]], [2, 9036, [62578, 62724, 62887, 63044, 63210, 63377, 63539, 63690, 63839, 63983, 64123, 64260, 64393, 64517, 64624, 64740, 64850, 64961, 65047, 65134, 65229, 65316, 65400, 65478, 65545, 65617, 65710, 65779, 65863, 65955], [22691.4, 22660.916, 22621.621, 22621.867, 22641.803, 22645.586, 22627.68, 22560.226, 22563.616, 22634.676, 22595.674, 22580.719, 22593.047, 22609.87, 22673.972, 22662.682, 22637.38, 22676.836, 22687.488, 22715.597, 22766.601, 22736.687, 22766.367, 22709.385, 22762.491, 22776.736, 22744.338, 22755.125, 22788.095, 22744.39], [70069.196, 69977.542, 69923.733, 69913.189, 69951.152, 69976.832, 69990.018, 70027.575, 70006.026, 69934.608, 69935.493, 69980.392, 69949.39, 69996.579, 69971.243, 69932.237, 69873.181, 69886.349, 69904.472, 69853.76, 69896.975, 69882.795, 69913.075, 69888.854, 69937.537, 69899.753, 69895.74, 69878.259, 69894.343, 69912.72], [29.786, 10.958, 15.069, 12.438, 13.456, 15.8, 8.535, 27.682, 19.212, 20.621, 14.686, 12.804, 14.369, 23.861, 12.353, 8.905, 13.938, 23.327, 21.826, 12.001, 9.853, 11.795, 10.251, 21.126, 21.358, 7.732, 10.028, 14.301, 13.477, 13.502], [2276.3824481774686, 3398.5897791480006, 3411.8179464600044, 2757.991400393149, 2577.563173374615, 2352.899398835512, 2013.9993202653282, 2331.182238745885, 3321.88668359187, 2158.0002593745744, 3278.698353372046, 3889.6439555734, 3384.0542342645135, 3674.9987862423923, 2492.255047711163, 2503.7275186900156, 2186.6847687291925, 1594.6082930442385, 4336.066218198008, 1988.9395695441453, 4422.579019797542, 3095.896485132599, 3307.9671075470687, 1798.5950833758948, 5696.187525369778, 2652.5164016417043, 3825.4640245516894, 3641.6121454501276, 2947.890298782655, 2759.638058978433], [888, 889, 890, 891, 892, 893, 894, 895, 896, 897, 898, 899, 900, 901, 902, 903, 904, 905, 906, 907, 908, 909, 910, 911, 912, 913, 914, 915, 916, 917]], [3, 9075, [63500, 63656, 63806, 63948, 64093], [11338.349, 11371.484, 11350.666, 11425.407, 11354.127], [75462.934, 75449.119, 75434.712, 75529.358, 75579.44], [23.682, 33.77, 32.891, 22.962, 34.593], [1902.9428540652725, 1723.2558684632, 1209.7037751840799, 861.9672376148085, 975.347212831518], [894, 895, 896, 897, 898]], [3, 9079, [63013, 63175, 63343, 63505, 63661, 63812, 63953, 64099, 64230, 64371], [12006.38, 11993.757, 11949.225, 12037.106, 11993.298, 12022.305, 12024.766, 11982.669, 12065.051, 11979.021], [76357.668, 76396.284, 76315.026, 76372.543, 76386.222, 76355.113, 76352.484, 76406.307, 76365.561, 76368.715], [18.134, 18.229, 19.141, 14.448, 13.349, 18.721, 23.312, 20.121, 27.733, 22.164], [1515.5067730341325, 1741.558652927333, 3067.162120887055, 1083.4890290761782, 989.5411611199046, 2692.0078941465745, 1001.0832758154642, 1002.7583782968993, 1751.315680284245, 1324.3511137831288], [891, 892, 893, 894, 895, 896, 897, 898, 899, 900]], [3, 9080, [63662, 63813, 63954, 64100, 64232], [12544.819, 12473.425, 12504.635, 12493.022, 12449.368], [75708.593, 75641.282, 75756.66, 75672.599, 75662.959], [13.018, 25.063, 26.718, 23.157, 27.647], [803.6254895607151, 2368.7278211370667, 4116.416484674794, 1487.3428497475086, 1705.4393811935852], [895, 896, 897, 898, 899]], [2, 9095, [63846, 63989, 64130, 64266, 64398], [24313.547, 24181.647, 24397.305, 24539.153, 24543.087], [69465.982, 69492.203, 69427.019, 69389.458, 69402.776], [23.039, 31.043, 25.32, 23.144, 16.966], [7348.972198636366, 3823.2679891875628, 6406.710187470864, 1373.0557445831623, 1271.1999593598896], [896, 897, 898, 899, 900]], [2, 9097, [62899, 63059, 63224, 63389, 63548, 63699, 63849, 63991, 64133, 64269, 64401], [25068.988, 25085.441, 25075.269, 25086.995, 25090.457, 25106.614, 25100.501, 25120.829, 25118.605, 25107.07, 25110.192], [69390.24, 69390.576, 69408.421, 69482.842, 69474.913, 69412.439, 69375.206, 69401.878, 69368.721, 69387.105, 69405.148], [11.441, 8.03, 8.87, 16.313, 20.531, 14.786, 12.778, 11.21, 12.501, 10.605, 15.031], [1456.0181713468012, 2262.563859678947, 2815.5893763465388, 5046.978930670867, 4031.612460745743, 1798.4898069378096, 2423.250206948066, 1565.4302826188416, 1582.274277819088, 1980.3753546718146, 1379.6832930359863], [890, 891, 892, 893, 894, 895, 896, 897, 898, 899, 900]], [1, 9112, [62767, 62935, 63091, 63255, 63419, 63583, 63730, 63879, 64022, 64167, 64299, 64428, 64546, 64659, 64774, 64880, 64984, 65067, 65163, 65253, 65340, 65424, 65502, 65563, 65647, 65739, 65807, 65893, 65985, 66067, 66155, 66242, 66333, 66420, 66516, 66595, 66678, 66760, 66832], [35904.539, 36033.438, 36003.255, 35987.49, 35931.563, 35957.574, 36030.035, 36016.777, 35961.394, 35960.42, 35953.889, 35980.968, 35957.982, 35969.714, 35974.525, 36045.416, 35996.927, 36013.32, 36025.032, 35977.731, 36054.733, 36069.687, 36018.468, 36056.01, 36044.17, 36096.658, 36027.547, 36060.444, 36074.453, 36075.04, 36076.568, 36039.981, 36058.908, 36113.647, 36045.871, 36000.389, 36045.759, 36084.306, 35935.767], [59775.622, 59826.795, 59831.235, 59858.704, 59763.087, 59782.963, 59807.449, 59851.3, 59877.147, 59880.615, 59872.088, 59880.869, 59859.621, 59866.005, 59873.864, 59870.078, 59883.014, 59862.609, 59859.147, 59813.912, 59912.486, 59886.063, 59862.461, 59837.88, 59894.953, 59864.44, 59874.25, 59921.276, 59865.85, 59879.772, 59891.662, 59853.795, 59890.888, 59846.299, 59917.884, 59934.525, 59884.019, 59891.514, 59910.368], [18.398, 23.307, 31.363, 18.03, 10.589, 8.152, 13.261, 20.315, 8.477, 12.458, 12.637, 14.215, 17.808, 13.76, 13.01, 18.144, 15.454, 15.684, 11.63, 22.701, 14.066, 12.532, 16.039, 19.64, 20.758, 25.368, 27.207, 17.07, 13.126, 11.618, 15.941, 16.46, 23.117, 33.552, 3.065, 23.043, 17.355, 10.018, 31.742], [1193.150025158473, 3114.451572327613, 2167.244344772912, 2448.5303311633506, 3661.3212658114703, 5943.656366549802, 2784.720713985533, 1149.7734962620275, 2875.968931394306, 3266.4041064894573, 4669.344350389253, 3353.5244380181634, 2299.3487148114173, 2264.0744487460065, 3638.700846052731, 1518.3757225817185, 1951.6315607254576, 2114.84308631631, 1353.991217880837, 5648.238636698555, 3246.451162959764, 2789.294164193217, 1996.8689746372993, 3419.7095482725413, 4282.780636969874, 1553.7612850712176, 1593.7769278882895, 1584.273165840051, 2324.2197235770022, 2363.919855306932, 2305.3142281593664, 1849.1622724641945, 995.8111754758312, 1126.7529458036506, 462.9467622965778, 976.1875680204605, 954.8105294709179, 512.2341855878826, 3899.374453875777], [889, 890, 891, 892, 893, 894, 895, 896, 897, 898, 899, 900, 901, 902, 903, 904, 905, 906, 907, 908, 909, 910, 911, 912, 913, 914, 915, 916, 917, 918, 919, 920, 921, 922, 923, 924, 925, 926, 927]], [1, 9183, [62766, 62934, 63090, 63253, 63418], [35511.124, 35484.683, 35510.77, 35498.169, 35612.071], [61130.137, 61043.491, 60968.414, 60925.432, 61135.21], [25.52, 23.406, 19.669, 19.683, 24.324], [799.8465543150228, 3354.1768257198396, 11134.511166998518, 6777.556280109763, 4719.877372281583], [889, 890, 891, 892, 893]], [2, 9243, [62883, 63041, 63208, 63373, 63537], [22020.448, 21985.176, 21989.816, 22004.418, 22072.512], [70325.178, 70343.277, 70397.551, 70390.771, 70378.59], [32.922, 22.036, 16.331, 30.193, 27.141], [995.563530977042, 13081.074239860913, 920.4130313318864, 1865.948110815942, 3959.503181891013], [890, 891, 892, 893, 894]], [3, 9276, [64493, 64605, 64723, 64834, 64939, 65033], [12493.22, 12466.108, 12491.396, 12545.206, 12558.369, 12386.245], [75691.902, 75736.337, 75650.126, 75728.773, 75787.452, 75780.825], [26.852, 21.249, 30.08, 23.216, 36.204, 31.512], [1558.050754628344, 1302.7315024307836, 1117.6179048972053, 618.2555547010096, 1619.135591783417, 2691.387039818176], [901, 902, 903, 904, 905, 906]], [2, 9285, [64855, 64964, 65050, 65140, 65235, 65321, 65405, 65484, 65548, 65619, 65713, 65782, 65867, 65959, 66047, 66131, 66218, 66309], [24110.832, 24112.945, 24335.394, 24420.341, 24438.229, 24436.477, 24426.787, 24316.631, 24275.117, 24335.764, 24275.641, 24398.687, 24435.432, 24317.06, 24445.644, 24288.62, 24261.174, 24221.309], [69696.635, 69642.644, 69639.883, 69617.014, 69628.229, 69631.617, 69646.401, 69625.834, 69567.162, 69574.168, 69570.058, 69600.211, 69597.043, 69575.376, 69581.625, 69634.358, 69711.834, 69813.883], [17.542, 18.548, 18.185, 14.64, 11.838, 13.426, 14.147, 22.331, 21.767, 26.285, 25.513, 21.148, 14.433, 24.027, 19.41, 22.772, 15.78, 21.403], [19004.425885642682, 10152.25024404114, 5410.768257993351, 4590.721515341377, 3708.225182579278, 3356.1909014556595, 2522.2444611304563, 4239.06769384418, 4603.83265522677, 5993.465811417315, 9138.602050733212, 2820.9987289278974, 1913.2088287807185, 5479.923854107618, 2836.858595285047, 7075.590766298175, 15587.768417712323, 2421.3021449264447], [904, 905, 906, 907, 908, 909, 910, 911, 912, 913, 914, 915, 916, 917, 918, 919, 920, 921]], [2, 9367, [65236, 65323, 65408, 65487, 65550, 65625], [25602.441, 25613.971, 25658.226, 25583.419, 25711.803, 25640.435], [68856.255, 68839.048, 68887.204, 68903.913, 68944.236, 68902.503], [13.073, 26.456, 25.676, 26.772, 35.019, 32.77], [2211.7949401291185, 1029.2168771414629, 2272.149282295172, 1073.4582465292567, 1893.815976227947, 1928.7719732510113], [908, 909, 910, 911, 912, 913]], [0, 9408, [64527, 64633, 64750, 64860, 64967], [25246.245, 25340.368, 25338.307, 25354.414, 25344.279], [34539.824, 34559.125, 34533.511, 34515.333, 34480.394], [26.942, 27.292, 9.672, 15.075, 17.119], [1115.0904373217377, 1366.8451490429122, 1674.8709042687217, 1915.3765397088368, 2168.7646690648357], [901, 902, 903, 904, 905]], [2, 9462, [65864, 65957, 66045, 66129, 66216], [23728.687, 23752.204, 23796.629, 23891.669, 23891.745], [69817.363, 69776.384, 69711.133, 69692.753, 69723.695], [23.898, 19.609, 17.715, 18.555, 18.912], [8121.77282780427, 4468.719262760786, 2337.945318080676, 3870.3726781349574, 6693.103342977081], [916, 917, 918, 919, 920]], [2, 9482, [66128, 66215, 66307, 66395, 66493, 66579, 66662, 66735, 66812], [22755.979, 22813.432, 22736.595, 22747.044, 22674.292, 22783.732, 22759.061, 22821.654, 22845.219], [69868.288, 69855.62, 69884.128, 69867.236, 69872.488, 69900.446, 69900.17, 69883.177, 69904.267], [14.336, 18.307, 23.235, 11.392, 11.446, 15.043, 20.847, 13.902, 21.296], [2840.076616732579, 1016.2968124346885, 2269.130183620879, 1870.2611420052583, 1672.7569076456875, 1827.8615664614802, 1383.2157973392355, 431.12493236965156, 1885.200165550177], [919, 920, 921, 922, 923, 924, 925, 926, 927]], [1, 9487, [66153, 66239, 66331, 66418, 66513, 66594], [35598.792, 35524.379, 35602.551, 35628.82, 35603.15, 35605.933], [61148.547, 61128.27, 61181.613, 61179.079, 61148.406, 61145.233], [23.986, 17.547, 20.988, 18.094, 30.757, 22.751], [745.0705674035688, 551.7745721687553, 485.2562268282571, 688.3500054746629, 803.5345233597712, 513.7651198535591], [919, 920, 921, 922, 923, 924]], [0, 9542, [66311, 66399, 66497, 66583, 66665, 66740, 66817, 66891, 66955, 67027, 67101, 67176, 67245, 67323, 67390], [24713.721, 24715.01, 24719.464, 24633.218, 24501.131, 24674.322, 24780.68, 24690.254, 24713.831, 24721.367, 24673.899, 24711.609, 24632.566, 24644.499, 24559.551], [35865.313, 35853.607, 35880.204, 35866.305, 35670.231, 35782.631, 35891.418, 35846.14, 35870.4, 35864.229, 35887.729, 35840.67, 35806.04, 35827.293, 35836.648], [15.666, 13.095, 10.072, 13.576, 36.387, 16.764, 21.698, 11.232, 16.515, 15.06, 24.204, 17.775, 26.323, 24.068, 17.485], [2828.267820918973, 1629.5934880455864, 2079.585314041188, 905.4629320645499, 4611.253898858538, 10079.106392225305, 687.5749873703375, 635.3525363735025, 1927.5992741875868, 1488.5915428252638, 973.9484902306708, 1800.7277182408939, 1611.4165578683844, 1116.1133667914341, 761.3724563878691], [921, 922, 923, 924, 925, 926, 927, 928, 929, 930, 931, 932, 933, 934, 935]], [2, 9607, [66581, 66664, 66739, 66815, 66889], [24233.184, 24256.747, 24234.875, 24239.391, 24230.793], [69729.602, 69716.525, 69758.901, 69750.632, 69721.006], [10.65, 7.345, 7.93, 10.929, 11.674], [3998.8421007283214, 3845.3407815339706, 3874.837702145304, 4109.275971018461, 3888.2705934254004], [924, 925, 926, 927, 928]], [1, 9654, [67261, 67340, 67406, 67480, 67556, 67621, 67699, 67763, 67825, 67890], [36069.94, 36010.158, 36047.369, 35932.051, 36035.309, 36064.734, 36060.404, 36020.605, 36013.377, 36013.934], [59813.032, 59881.237, 59890.913, 59793.216, 59912.643, 59693.05, 59833.031, 59808.291, 59856.343, 59848.333], [32.114, 24.883, 23.451, 25.649, 2.736, 19.741, 11.252, 11.769, 29.573, 23.676], [3221.334568901744, 1144.890575642529, 2390.071935454321, 4326.429267987603, 499.81481909819746, 12000.431691009073, 2204.2604182673826, 3643.2758914793885, 1223.194094648182, 1062.6394561331963], [933, 934, 935, 936, 937, 938, 939, 940, 941, 942]], [1, 9769, [68016, 68078, 68145, 68210, 68276], [35041.048, 35094.321, 35060.306, 35029.979, 35078.132], [60453.139, 60450.858, 60422.189, 60432.128, 60496.732], [15.996, 15.273, 15.63, 13.6, 28.164], [1235.9467166458426, 1397.8558040996036, 1080.5464567277609, 1469.6704202575788, 1339.173971523806], [944, 945, 946, 947, 948]], [2, 9815, [68331, 68393, 68447, 68507, 68569], [25612.743, 25594.828, 25505.615, 25564.172, 25567.075], [69507.704, 69578.666, 69547.865, 69483.824, 69470.667], [27.163, 20.73, 22.764, 33.326, 32.143], [1450.8474954740386, 686.4080411217905, 1352.6379901272023, 2438.73014762616, 1506.7258629766206], [949, 950, 951, 952, 953]], [2, 9888, [68734, 68824, 68953, 69118, 69291, 69478, 69673, 69862, 70045, 70230], [24022.264, 24101.285, 24043.738, 24038.173, 24059.006, 24049.464, 24041.032, 24008.59, 24020.481, 23942.348], [69592.882, 69578.092, 69628.722, 69698.792, 69717.545, 69710.789, 69682.053, 69768.139, 69765.965, 69683.582], [11.108, 14.791, 12.485, 12.781, 15.807, 14.435, 14.171, 15.365, 14.497, 17.397], [74273.54970506874, 5174.930937133814, 11494.48015034032, 17230.635486930492, 17134.499577291488, 12058.158897629663, 7419.40637439028, 10508.343665453569, 14467.097339060074, 14310.353221468658], [956, 957, 958, 959, 960, 961, 962, 963, 964, 965]], [2, 9935, [69117, 69288, 69476, 69669, 69858, 70038], [23540.067, 23520.106, 23499.615, 23467.771, 23430.917, 23412.105], [70241.351, 70211.521, 70236.423, 70240.028, 70344.758, 70287.232], [29.206, 36.75, 22.084, 27.25, 13.632, 23.969], [7583.782649009001, 3355.703061013514, 14753.42896398161, 5439.398355557464, 1597.1659407743316, 2172.3014960143973], [959, 960, 961, 962, 963, 964]], [0, 9941, [68826, 68954, 69119, 69293, 69480, 69676, 69864, 70046, 70231, 70404, 70569, 70740, 70907, 71077, 71220, 71366, 71507, 71640, 71777, 71896, 72016, 72132, 72236, 72331, 72429, 72528, 72628, 72727, 72838, 72952, 73051, 73148, 73239, 73335, 73446, 73549, 73640], [24453.49, 24444.579, 24410.295, 24379.189, 24402.046, 24380.779, 24381.816, 24389.318, 24373.868, 24379.355, 24383.731, 24386.299, 24429.263, 24442.674, 24475.446, 24454.779, 24391.088, 24380.409, 24392.436, 24409.585, 24354.718, 24434.502, 24448.347, 24423.55, 24436.139, 24448.219, 24440.093, 24415.204, 24416.419, 24359.099, 24387.451, 24516.405, 24425.834, 24407.743, 24386.834, 24347.043, 24423.831], [35724.945, 35742.89, 35759.28, 35785.573, 35815.971, 35760.059, 35760.764, 35819.792, 35776.132, 35813.917, 35807.524, 35821.451, 35812.379, 35818.013, 35831.675, 35795.255, 35832.974, 35791.488, 35805.024, 35808.497, 35805.64, 35803.279, 35807.931, 35801.848, 35786.383, 35791.489, 35776.158, 35814.714, 35808.434, 35725.114, 35836.886, 35784.691, 35829.36, 35910.983, 35911.916, 36155.892, 36002.708], [22.192, 16.37, 11.206, 6.566, 9.345, 12.602, 17.819, 15.218, 16.69, 14.425, 8.765, 7.952, 8.884, 18.625, 22.556, 22.045, 19.323, 15.222, 15.023, 13.516, 14.101, 11.348, 13.823, 13.499, 19.676, 21.449, 19.259, 17.319, 17.143, 13.426, 14.384, 45.845, 18.821, 24.126, 21.3, 28.861, 28.752], [4580.353583865554, 5606.659316030317, 6512.721044333876, 6722.398785459735, 4869.983291343864, 4612.1063829559225, 3021.4877327723466, 3372.745116521663, 2886.5403643205464, 3363.5016516509268, 5081.335727667335, 4794.200861732378, 3921.939409927095, 4199.633319487329, 5865.888235600575, 2871.5385118302465, 2091.633616196086, 2126.838522408574, 2264.995614125835, 3038.3942337210547, 3059.2056216532396, 4589.807978388692, 5465.6273941153595, 4151.52962171472, 4044.056477364185, 3561.4428263743425, 6150.517470581252, 1638.8699378671743, 2020.9445133507238, 1844.3758673178163, 1899.3674658655066, 4402.028534620866, 658.2410715370668, 2457.5283655637995, 3948.7652245053346, 1577.1538866761325, 4786.078150563008], [957, 958, 959, 960, 961, 962, 963, 964, 965, 966, 967, 968, 969, 970, 971, 972, 973, 974, 975, 976, 977, 978, 979, 980, 981, 982, 983, 984, 985, 986, 987, 988, 989, 990, 991, 992, 993]], [0, 9943, [69121, 69296, 69484, 69681, 69868, 70051], [24702.802, 24704.25, 24752.337, 24862.461, 24848.225, 24771.461], [34728.72, 34873.88, 34736.55, 34606.166, 34626.465, 34825.032], [30.255, 26.544, 20.294, 31.772, 22.121, 26.21], [1772.4680902734858, 7766.9734274629855, 5602.0980219398425, 3150.988120079312, 9174.286970926749, 7227.983735269962], [959, 960, 961, 962, 963, 964]], [2, 9944, [68829, 68955, 69123, 69297, 69485, 69680, 69867, 70052, 70234, 70408, 70575], [24621.535, 24706.404, 24691.818, 24741.387, 24653.096, 24775.165, 24763.044, 24733.085, 24752.835, 24730.408, 24731.594], [69374.807, 69206.222, 69337.718, 69380.578, 69390.304, 69310.525, 69278.27, 69286.0, 69291.141, 69309.003, 69308.75], [33.496, 14.37, 24.532, 18.395, 11.756, 10.501, 14.827, 12.482, 12.067, 10.614, 8.242], [3227.8495090047604, 1644.9124045729552, 5867.912198163985, 9988.158604883653, 67241.6719714433, 2807.479731202396, 3472.9647523223794, 3815.9290145762825, 2021.3321549177442, 3477.716362571275, 1497.274343925704], [957, 958, 959, 960, 961, 962, 963, 964, 965, 966, 967]], [0, 9946, [69124, 69298, 69486, 69682, 69869, 70054, 70237, 70411, 70577, 70743], [24946.801, 25094.351, 25120.466, 25114.312, 25054.374, 25083.57, 24976.548, 24889.047, 24972.315, 25080.841], [35508.618, 35499.622, 35509.522, 35510.542, 35607.71, 35480.573, 35452.984, 35489.145, 35439.179, 35495.169], [19.823, 13.195, 9.634, 15.347, 21.538, 15.609, 17.413, 19.582, 17.696, 17.644], [10623.086962625703, 4748.165116539096, 4195.506231305949, 3895.501553291461, 7539.913432891101, 3311.870173778524, 11282.540536741519, 36368.96280861834, 12802.415747348748, 2160.198198813638], [959, 960, 961, 962, 963, 964, 965, 966, 967, 968]], [2, 9948, [68832, 68960, 69127, 69302, 69490, 69687, 69873, 70057, 70241, 70413, 70580, 70746, 70913, 71083], [25622.593, 25645.095, 25619.734, 25639.701, 25655.843, 25816.873, 25849.048, 25868.503, 25903.993, 25825.641, 25885.521, 25749.415, 25730.691, 25592.077], [69398.219, 69406.809, 69424.598, 69347.202, 69405.326, 69225.697, 69203.113, 69161.877, 69183.082, 69263.841, 69211.267, 69335.851, 69369.618, 69479.526], [13.865, 14.823, 34.703, 20.492, 29.067, 27.938, 33.123, 22.018, 24.099, 24.213, 21.379, 21.593, 32.56, 10.727], [3700.7635456365124, 2055.513589210525, 870.6591270282959, 1052.6049178586893, 1487.245209313921, 5556.616368895099, 2916.6040727922864, 12643.912438237312, 647.7797101979907, 8273.997526601848, 5084.2645242917015, 3400.698051031945, 2106.266140515815, 489.8426223619377], [957, 958, 959, 960, 961, 962, 963, 964, 965, 966, 967, 968, 969, 970]], [2, 9951, [68961, 69128, 69303, 69491, 69688, 69874, 70058, 70242, 70415, 70581], [25876.432, 26057.658, 26033.512, 26041.165, 25966.136, 26102.263, 26159.347, 26179.595, 26156.284, 26079.543], [68606.239, 68624.413, 68663.744, 68737.761, 68617.089, 68680.254, 68717.598, 68645.958, 68677.072, 68651.324], [23.099, 14.133, 16.927, 15.304, 19.707, 20.873, 13.901, 18.374, 39.276, 14.725], [1954.985767882364, 4113.837238761389, 4770.502402868323, 40808.12570941392, 1057.1158622434793, 723.426559511041, 1665.7889516159894, 589.6673339446396, 1109.3232392804612, 778.3660638929101], [958, 959, 960, 961, 962, 963, 964, 965, 966, 967]], [1, 9970, [68849, 68983, 69156, 69342, 69534, 69724, 69908], [35955.465, 35851.104, 35879.46, 35962.636, 36029.108, 35998.406, 36045.292], [59677.667, 59648.152, 59641.901, 59683.079, 59702.439, 59729.778, 59794.061], [26.171, 14.328, 10.055, 16.006, 15.562, 13.629, 20.618], [5137.980240592635, 8551.176750075549, 6625.920889823972, 7280.818961887888, 5107.631438898518, 43620.70716718674, 4945.367672975163], [957, 958, 959, 960, 961, 962, 963]], [3, 10021, [69251, 69434, 69628, 69819, 69999, 70184, 70365, 70531, 70706, 70868, 71035, 71187, 71325, 71473, 71608, 71741, 71865, 71985], [12453.556, 12461.863, 12460.319, 12453.045, 12482.99, 12482.167, 12489.821, 12491.7, 12503.416, 12479.816, 12473.359, 12466.175, 12451.891, 12459.879, 12459.997, 12449.045, 12452.6, 12450.066], [75975.352, 76120.836, 76052.95, 76097.164, 76077.598, 76079.037, 76069.999, 76093.201, 76098.229, 76063.711, 76096.633, 76112.905, 76119.36, 76095.612, 76091.839, 76075.377, 76091.49, 76143.738], [27.946, 22.173, 13.752, 12.23, 16.627, 12.184, 20.104, 24.74, 17.684, 15.031, 13.091, 16.177, 12.251, 15.731, 15.636, 23.506, 11.159, 21.841], [6997.446694624773, 2945.7104440410535, 2549.2313017052006, 2127.6348276032463, 2164.040649686765, 1010.3663415179698, 1324.280746269867, 1171.9253658030975, 1952.2627497809117, 1734.5564925623394, 1450.0150868331186, 1404.2750040104547, 1397.2940922052455, 1397.7719568016573, 1422.248029619146, 690.9563968009506, 1840.4245851437693, 1758.5774074365554], [960, 961, 962, 963, 964, 965, 966, 967, 968, 969, 970, 971, 972, 973, 974, 975, 976, 977]], [2, 10033, [68823, 68950, 69116, 69286, 69471, 69664], [22831.308, 22802.505, 22895.233, 22945.944, 22715.777, 22537.58], [70527.993, 70548.473, 70493.42, 70491.638, 70436.154, 70410.487], [15.308, 16.689, 27.09, 31.924, 30.073, 11.564], [1048.654240090327, 2678.0907535525985, 2634.3296696315892, 4447.026035815914, 2075.5406870284237, 78352.44517317093], [957, 958, 959, 960, 961, 962]], [2, 10069, [70044, 70228, 70402, 70567, 70738, 70902, 71074, 71217, 71361, 71504, 71638, 71772, 71893, 72014, 72130, 72235, 72330, 72428, 72527, 72626, 72726, 72836], [23952.266, 23940.958, 23915.574, 24003.556, 23951.023, 23945.749, 23947.194, 23886.441, 23979.775, 23952.662, 23934.249, 23942.503, 23994.374, 23993.525, 24098.533, 24086.622, 24046.162, 24026.556, 24103.164, 24013.717, 24033.636, 24120.737], [69574.144, 69678.958, 69535.51, 69519.628, 69530.411, 69491.791, 69486.55, 69456.334, 69508.984, 69535.796, 69493.266, 69503.724, 69513.396, 69551.642, 69637.868, 69623.043, 69608.917, 69530.054, 69602.091, 69581.164, 69523.886, 69588.055], [16.027, 22.39, 32.563, 15.787, 18.126, 13.693, 20.695, 19.942, 22.541, 17.015, 15.512, 19.131, 11.889, 17.176, 14.913, 12.109, 13.075, 18.068, 16.13, 23.19, 11.9, 25.413], [10547.947367494533, 10535.429995466466, 2509.82562808083, 2810.3467429928914, 8648.503918211194, 4674.417211120258, 2392.6907841514553, 1328.08882405673, 6201.898375797026, 10151.912099945579, 2542.5801589410153, 2362.7370267753504, 4106.789147506887, 4779.159590689567, 25325.111266601136, 8917.382795201054, 8040.767740605768, 7321.389415306635, 7191.066500621904, 2563.4982482878086, 41925.265519783265, 2342.5881505343177], [964, 965, 966, 967, 968, 969, 970, 971, 972, 973, 974, 975, 976, 977, 978, 979, 980, 981, 982, 983, 984, 985]], [1, 10083, [69900, 70088, 70277, 70442, 70613, 70772], [35059.923, 35026.238, 35161.139, 35009.067, 35066.539, 34972.948], [60790.381, 60828.592, 60768.629, 60881.169, 60841.036, 60831.804], [13.185, 19.867, 16.355, 11.747, 17.092, 10.002], [8118.406206179101, 1916.2554325375959, 35281.831653592824, 1735.5006269796218, 6134.4674744285, 1519.0367294861492], [963, 964, 965, 966, 967, 968]], [1, 10084, [70090, 70279, 70445, 70616, 70774, 70936], [35318.662, 35321.44, 35317.833, 35325.546, 35315.125, 35312.908], [60274.134, 60277.62, 60251.818, 60274.465, 60245.325, 60279.287], [11.453, 13.164, 12.817, 11.615, 8.115, 19.191], [2010.583592450603, 2034.3368384553655, 2936.0374315338545, 2200.03429180966, 2348.270521335719, 590.2749092412453], [964, 965, 966, 967, 968, 969]], [1, 10086, [70099, 70285, 70452, 70622, 70781], [36704.347, 36749.604, 36750.348, 36724.698, 36666.851], [58378.961, 58329.285, 58315.298, 58317.488, 58361.018], [16.966, 11.16, 12.077, 12.059, 23.603], [6570.206181026228, 3846.386304709203, 3965.6150819347986, 5697.338522661265, 667.7654248432359], [964, 965, 966, 967, 968]], [1, 10098, [68847, 68982, 69151, 69335, 69527], [35544.797, 35552.313, 35357.054, 35329.338, 35275.743], [61040.323, 61029.046, 61015.786, 60966.153, 60919.639], [23.93, 28.736, 22.068, 16.664, 35.165], [2826.3957255635014, 3622.706853959925, 3240.2085469556037, 3714.8795086370974, 4730.14586651164], [957, 958, 959, 960, 961]], [0, 10186, [70901, 71073, 71216, 71360, 71503, 71637, 71773, 71892], [23956.024, 23934.038, 23976.951, 23994.105, 24056.896, 23948.182, 24014.883, 23992.251], [37402.959, 37367.637, 37285.084, 37353.671, 37254.111, 37205.837, 37191.896, 37200.101], [23.482, 15.711, 21.224, 24.713, 28.452, 23.389, 25.3, 16.824], [1842.7148183940158, 3633.2454079108934, 3215.8167844720747, 2729.3977148051736, 4176.2583397721255, 2448.1893918839846, 498.25793747358995, 1119.1285729146255], [969, 970, 971, 972, 973, 974, 975, 976]], [0, 10190, [70741, 70910, 71078, 71223, 71367, 71509, 71643, 71780], [24899.227, 24916.122, 24902.642, 24926.748, 24894.715, 24924.748, 24933.938, 24944.585], [35040.935, 35104.215, 35049.004, 35022.914, 35052.335, 35025.644, 35047.806, 35028.884], [16.157, 16.397, 13.114, 19.153, 11.804, 14.537, 12.853, 24.986], [1611.7899813887273, 577.5557553640249, 2283.554622678233, 1092.829676435058, 1983.402344050319, 1586.4263083274468, 1487.2018712774945, 786.7833748482265], [968, 969, 970, 971, 972, 973, 974, 975]], [0, 10191, [70238, 70412, 70578, 70744, 70911, 71081, 71224, 71370, 71511, 71645], [25007.736, 24999.491, 25005.798, 24963.864, 24998.153, 24995.605, 24935.994, 25047.634, 25022.587, 25031.925], [35914.862, 35914.557, 35888.994, 35986.612, 35987.28, 35963.027, 35911.352, 35934.02, 35830.802, 35968.433], [18.816, 21.471, 13.75, 15.966, 17.29, 20.231, 22.601, 15.702, 29.229, 27.135], [5707.789109729293, 5867.5015849904285, 9372.688513663075, 6264.416593873053, 4326.837279351508, 4445.67437816437, 2926.622652550452, 15414.694177345995, 4838.6310544892385, 2586.061065894843], [965, 966, 967, 968, 969, 970, 971, 972, 973, 974]], [1, 10201, [70777, 70940, 71107, 71247, 71395, 71537, 71665], [35543.562, 35588.951, 35594.36, 35568.01, 35535.41, 35619.852, 35663.348], [61125.676, 61152.727, 61028.198, 61151.144, 61141.639, 61173.815, 60961.357], [34.002, 14.019, 33.586, 21.222, 24.537, 19.76, 33.853], [1575.8832065293193, 687.9083754940795, 3424.403519078733, 984.7191715787367, 788.5635250419543, 1091.4364358321434, 11630.365456728732], [968, 969, 970, 971, 972, 973, 974]], [1, 10203, [70450, 70619, 70779, 70942, 71110, 71248, 71396, 71539, 71666, 71801, 71922, 72034, 72152], [36085.559, 36096.526, 36130.774, 36048.562, 36092.971, 36082.828, 36093.7, 36102.949, 36099.577, 36079.888, 36107.128, 36138.971, 36126.708], [59841.927, 59848.22, 59859.459, 59907.659, 59863.043, 59898.917, 59925.656, 59898.574, 59895.547, 59957.178, 59957.181, 59893.511, 59851.967], [24.478, 12.622, 19.364, 20.583, 15.853, 14.456, 13.873, 12.731, 15.133, 16.153, 23.953, 19.774, 12.96], [4658.0671880863065, 5261.304634701809, 3166.7399389333677, 4927.770499761558, 2560.0781119064327, 4013.1660493822183, 3137.5134288299705, 3656.7802568391985, 3680.6926241080314, 2563.3891350213507, 2920.2730521898634, 4175.216034377466, 2121.803047364779], [966, 967, 968, 969, 970, 971, 972, 973, 974, 975, 976, 977, 978]], [0, 10343, [71369, 71512, 71644, 71781, 71901, 72018, 72135, 72238, 72334, 72432, 72530, 72631, 72730], [25016.718, 25041.821, 25039.398, 25087.132, 25111.552, 25074.171, 25086.828, 25059.125, 25078.024, 25021.959, 25077.669, 25052.585, 25024.436], [35693.955, 35573.161, 35579.784, 35509.775, 35401.972, 35453.328, 35466.875, 35482.218, 35487.7, 35461.743, 35470.139, 35461.793, 35598.381], [32.835, 15.307, 3.685, 27.222, 15.905, 14.12, 12.195, 14.197, 19.386, 28.997, 18.768, 24.55, 29.042], [6566.938872884883, 2019.0371565199928, 524.318935252271, 911.8132398863014, 721.9717015221323, 2019.6800009553583, 2046.236006433097, 3079.757887135333, 2919.1705596488173, 2439.8128242893695, 955.0047240211372, 1740.3896951851793, 9260.971427556884], [972, 973, 974, 975, 976, 977, 978, 979, 980, 981, 982, 983, 984]], [2, 10373, [71903, 72020, 72137, 72240, 72337, 72435, 72533, 72633, 72732, 72845, 72960, 73056, 73153], [26073.088, 26134.402, 26133.897, 26109.613, 26157.347, 26088.759, 26115.108, 26121.876, 26140.005, 26147.403, 26132.163, 26210.428, 26136.614], [68653.55, 68663.959, 68661.668, 68668.129, 68705.442, 68704.375, 68703.654, 68656.539, 68710.434, 68648.907, 68665.559, 68634.601, 68652.891], [19.346, 18.251, 17.146, 14.111, 14.871, 19.934, 21.429, 18.537, 25.513, 13.62, 12.809, 31.712, 33.484], [585.759744183909, 1845.7056465644498, 1687.321840260185, 1148.8076874904389, 1147.3643651490625, 2449.442332905728, 2664.602122698152, 2322.613501158398, 4306.654897084514, 2381.207138909653, 1130.1434625268655, 946.0078292158812, 1871.8717660682707], [976, 977, 978, 979, 980, 981, 982, 983, 984, 985, 986, 987, 988]], [0, 10397, [72136, 72239, 72335, 72433, 72531], [24993.671, 24975.123, 25078.174, 25024.029, 25040.884], [35978.501, 35971.079, 36016.226, 36038.029, 35981.204], [21.957, 15.871, 31.767, 26.414, 24.076], [2947.992272217215, 5635.681736634596, 6561.304821667238, 2763.7081946955855, 3892.523896640034], [978, 979, 980, 981, 982]], [3, 10446, [72704, 72811, 72927, 73029, 73126, 73216, 73310], [12161.768, 12144.474, 12125.783, 12124.035, 12177.183, 12099.084, 12120.555], [76537.378, 76516.532, 76555.242, 76517.057, 76553.849, 76497.055, 76532.04], [20.057, 12.904, 19.23, 22.85, 24.738, 19.351, 23.3], [2051.8952989451004, 2007.7007279117565, 819.6601756771701, 1032.6082090856669, 1008.1695726510535, 800.6110941713381, 1165.3277764310321], [984, 985, 986, 987, 988, 989, 990]], [3, 10447, [72504, 72609, 72707, 72814, 72929, 73032, 73128], [12970.79, 12941.591, 12997.372, 12992.682, 12945.325, 12941.262, 12791.524], [77226.131, 77153.19, 77211.862, 77213.941, 77213.066, 77189.787, 77068.964], [24.843, 20.447, 23.343, 21.82, 17.651, 22.117, 38.653], [1964.1764908895118, 6270.766477320792, 1803.4152530495662, 1880.2299644874001, 1961.5241208609953, 852.5948808106316, 2382.2545275022153], [982, 983, 984, 985, 986, 987, 988]], [0, 10459, [72532, 72632, 72731, 72843, 72959, 73054, 73151, 73242, 73338, 73449], [25339.738, 25337.235, 25342.855, 25368.647, 25322.065, 25301.082, 25346.028, 25311.377, 25345.054, 25298.093], [34660.514, 34644.482, 34611.09, 34561.42, 34549.426, 34639.479, 34516.323, 34559.002, 34510.753, 34584.225], [19.919, 27.033, 24.225, 20.319, 23.856, 23.33, 17.896, 25.707, 14.195, 33.821], [908.2625706405277, 1137.6499676704705, 895.2809676356035, 1249.4076475349136, 1255.2774604432439, 2422.030180361384, 1990.4061229300462, 1151.3324345746723, 32439.12369346288, 1737.9226834954027], [982, 983, 984, 985, 986, 987, 988, 989, 990, 991]], [1, 10469, [72749, 72866, 72979, 73075, 73164, 73259], [35508.329, 35601.654, 35581.345, 35579.73, 35628.315, 35557.332], [61140.705, 61161.296, 61162.348, 61177.467, 61151.17, 61094.304], [13.977, 20.868, 21.198, 18.788, 13.994, 31.356], [14758.04271012237, 663.6935381220494, 606.8928560985656, 712.1151956738605, 734.7660871233743, 1058.8916171851897], [984, 985, 986, 987, 988, 989]], [3, 10516, [73027, 73123, 73214, 73308, 73416, 73525, 73620, 73708, 73795, 73887, 73972], [11444.596, 11456.187, 11481.076, 11445.706, 11458.176, 11428.119, 11459.324, 11542.123, 11472.728, 11461.883, 11449.157], [75544.008, 75563.654, 75583.14, 75591.658, 75594.275, 75556.744, 75552.866, 75427.489, 75517.289, 75517.053, 75556.515], [15.758, 10.532, 17.454, 11.87, 12.345, 15.845, 12.969, 29.87, 16.745, 17.345, 19.078], [1364.891185863287, 1714.104237271434, 1143.5296311268207, 1329.380115666356, 1802.9803360549088, 1305.3514251100473, 1378.7389180085788, 2993.286952432633, 978.211531342248, 1237.810947965987, 1245.6916890479133], [987, 988, 989, 990, 991, 992, 993, 994, 995, 996, 997]], [3, 10558, [73218, 73312, 73420, 73528, 73623, 73712], [13033.529, 12936.42, 12933.316, 12973.959, 13014.524, 12951.399], [77203.131, 77161.81, 77207.586, 77140.369, 77173.643, 77173.232], [23.683, 17.733, 21.783, 28.296, 20.27, 18.227], [888.6040766820076, 1204.8045026113934, 3709.281134636782, 4491.227375112451, 2915.0821867710547, 1698.9790889391152], [989, 990, 991, 992, 993, 994]], [1, 10566, [73258, 73353, 73464, 73567, 73657, 73745, 73831, 73930, 74012, 74089, 74180, 74263], [35472.816, 35482.261, 35467.321, 35465.637, 35465.453, 35436.311, 35559.512, 35464.644, 35437.967, 35469.69, 35473.945, 35453.319], [59478.368, 59524.729, 59584.246, 59512.748, 59558.5, 59544.541, 59540.975, 59521.17, 59521.258, 59528.511, 59525.714, 59588.232], [19.668, 32.151, 13.797, 21.171, 14.147, 11.998, 26.099, 30.516, 10.38, 25.483, 22.13, 20.121], [1926.1895137465037, 855.6397733377404, 1672.8686011647508, 1708.6249914547454, 2173.5875214301095, 1104.205791599024, 2894.0810307933516, 3817.3559556182195, 1001.5929898901609, 1379.6711311184263, 971.1445608302992, 990.7964499654338], [989, 990, 991, 992, 993, 994, 995, 996, 997, 998, 999, 1000]], [0, 10615, [73551, 73642, 73734, 73821, 73912, 73998, 74079, 74165, 74245], [24912.211, 24953.981, 24901.363, 24933.299, 24904.2, 24941.684, 24933.16, 24895.902, 24922.533], [35876.266, 35864.528, 35872.984, 35881.475, 35886.867, 35883.611, 35937.238, 35875.346, 35858.544], [20.934, 15.975, 16.946, 21.495, 21.795, 14.393, 19.446, 10.561, 12.592], [766.7220008098176, 998.9106032766679, 1326.8833675331257, 1138.842714862816, 1315.6242697903185, 1135.7714489324173, 1560.5950929879511, 1056.374414629526, 1163.4312535244067], [992, 993, 994, 995, 996, 997, 998, 999, 1000]], [1, 10682, [74014, 74091, 74183, 74266, 74348, 74437, 74515], [36072.285, 36074.16, 36099.071, 36122.264, 36069.386, 36093.704, 36040.12], [59763.902, 59915.813, 59896.584, 59884.812, 59911.582, 59885.193, 59855.257], [41.672, 9.469, 15.539, 16.268, 22.773, 16.258, 41.318], [2768.055353634895, 1751.546353360045, 1682.0368189888563, 2032.9134506938701, 1704.063135095294, 1177.5937276489126, 1559.7651425645336], [997, 998, 999, 1000, 1001, 1002, 1003]], [0, 10729, [73823, 73915, 74000, 74080, 74167], [25324.05, 25274.313, 25312.046, 25374.583, 25348.219], [34532.056, 34485.54, 34530.606, 34512.548, 34510.958], [18.112, 28.397, 25.556, 35.745, 16.333], [3973.2960524253717, 1025.1203443465763, 695.1375366038843, 1526.758008444721, 597.2484572986332], [995, 996, 997, 998, 999]], [0, 10768, [74584, 74676, 74760, 74866, 74944, 75026, 75115], [25357.053, 25281.693, 25249.936, 25273.697, 25327.868, 25283.027, 25310.993], [34517.599, 34458.518, 34538.232, 34492.537, 34509.814, 34514.733, 34555.478], [12.857, 38.829, 23.412, 21.277, 29.666, 26.272, 36.664], [709.4482364027903, 1837.6156047187014, 1209.5081605324501, 889.4211050419913, 612.3310180303918, 1072.8394378987387, 1234.610920095318], [1004, 1005, 1006, 1007, 1008, 1009, 1010]], [3, 10806, [74836, 74920, 75001, 75093, 75173], [11684.602, 11716.234, 11720.088, 11677.2, 11723.225], [75242.366, 75245.581, 75267.106, 75286.296, 75289.273], [19.663, 19.716, 16.948, 16.503, 16.295], [799.6995837539372, 1277.0036010157874, 842.9971617463855, 1131.7575458818076, 458.7645860688388], [1007, 1008, 1009, 1010, 1011]], [0, 10810, [74867, 74943, 75025, 75114, 75195, 75273, 75355, 75441, 75515, 75589, 75671, 75746, 75816, 75887, 75953, 76025, 76093, 76161, 76239, 76315], [25260.679, 25230.83, 25264.595, 25256.555, 25269.953, 25252.976, 25262.621, 25274.002, 25251.623, 25266.317, 25268.124, 25236.692, 25244.748, 25251.683, 25256.7, 25234.647, 25203.561, 25227.225, 25214.722, 25218.09], [35484.666, 35496.076, 35484.009, 35439.177, 35452.187, 35445.741, 35462.647, 35448.427, 35477.259, 35477.82, 35455.252, 35504.156, 35490.397, 35520.217, 35506.433, 35491.02, 35475.28, 35493.396, 35512.057, 35508.41], [24.819, 16.924, 17.653, 13.784, 9.037, 10.224, 6.617, 9.8, 17.251, 10.107, 5.36, 16.597, 17.325, 12.326, 13.759, 24.451, 15.588, 26.12, 19.235, 23.84], [637.4528259605302, 1311.2654865061513, 1243.6861302601042, 2307.371068758621, 3053.913977327158, 3739.4230149207156, 4071.2185656069832, 2409.2083206221096, 1550.7882033337435, 3251.5152038945685, 3996.5299636345035, 2228.4418104008296, 1010.3676911348966, 1294.9811798409723, 1836.3272236531611, 979.9561995983881, 1706.73389791364, 1313.1838933036588, 1680.6820600737233, 1704.2624337516484], [1007, 1008, 1009, 1010, 1011, 1012, 1013, 1014, 1015, 1016, 1017, 1018, 1019, 1020, 1021, 1022, 1023, 1024, 1025, 1026]], [1, 10817, [74957, 75041, 75126, 75208, 75290], [35499.087, 35592.633, 35635.438, 35662.257, 35592.447], [59509.368, 59476.003, 59490.63, 59604.112, 59509.247], [33.901, 29.074, 17.732, 29.317, 19.09], [1218.678045588133, 2504.770100668393, 25411.996412283275, 2861.827158830912, 15292.876104057905], [1008, 1009, 1010, 1011, 1012]], [0, 10894, [75586, 75668, 75743, 75813, 75884, 75950, 76023], [24240.695, 24252.366, 24252.771, 24234.834, 24241.198, 24254.021, 24215.281], [36885.33, 36875.437, 36876.243, 36875.946, 36876.687, 36875.367, 36903.536], [13.369, 8.789, 9.21, 9.546, 12.542, 14.188, 7.697], [1768.5944129341253, 2259.924518438993, 2008.971831333498, 1613.8116650182394, 2077.7621845486583, 2428.7671638905495, 941.942637590297], [1016, 1017, 1018, 1019, 1020, 1021, 1022]], [2, 10895, [75812, 75882, 75949, 76021, 76090], [23893.602, 23886.225, 23913.517, 23864.814, 23881.515], [69495.15, 69494.928, 69504.193, 69493.55, 69499.664], [13.435, 8.529, 10.309, 7.938, 11.987], [1349.3586589792344, 3980.5560505140475, 3518.577204928069, 2447.848205300501, 2426.09898697956], [1019, 1020, 1021, 1022, 1023]], [1, 10901, [75605, 75683, 75759, 75830, 75903, 75966], [35548.253, 35480.958, 35531.4, 35508.03, 35514.426, 35503.25], [61053.51, 60907.645, 60904.383, 60942.733, 60973.281, 60935.015], [28.219, 22.463, 24.516, 22.067, 26.458, 33.938], [1204.5480398482932, 1855.932742012402, 1101.7679878491376, 1804.246703832499, 3264.7940907235984, 2487.5834034880977], [1016, 1017, 1018, 1019, 1020, 1021]], [3, 10979, [76007, 76075, 76142, 76220, 76298, 76374, 76449, 76521, 76585, 76645, 76715], [12317.269, 12267.089, 12297.888, 12280.77, 12282.015, 12257.727, 12294.898, 12214.6, 12234.314, 12251.955, 12243.436], [75598.05, 75555.879, 75557.419, 75557.556, 75534.947, 75567.087, 75557.618, 75602.655, 75538.757, 75563.057, 75544.155], [30.565, 11.703, 21.402, 13.803, 12.97, 27.606, 18.76, 22.297, 27.241, 18.156, 24.71], [1277.4074554848467, 2211.3058627726, 1336.4521922616286, 2105.9774984705355, 1287.386282624456, 1708.1002623766044, 1465.225960494752, 3945.25321891354, 1493.7024215798854, 1204.156312270844, 828.31707144811], [1022, 1023, 1024, 1025, 1026, 1027, 1028, 1029, 1030, 1031, 1032]], [1, 11027, [76615, 76678, 76740, 76803, 76871, 76942], [35546.569, 35331.569, 35561.308, 35535.71, 35503.38, 35578.532], [61089.549, 61039.236, 61109.656, 61021.575, 61095.685, 61121.275], [37.299, 41.177, 21.437, 32.81, 29.866, 19.794], [1445.328163930626, 2695.678305725455, 2173.213639370296, 3016.405913471657, 1378.4718674890014, 560.5881157645626], [1030, 1031, 1032, 1033, 1034, 1035]], [2, 11052, [76535, 76600, 76664, 76728, 76789, 76857, 76925, 76999, 77068, 77132, 77203, 77273, 77348], [23217.126, 23205.448, 23206.654, 23211.666, 23224.75, 23219.485, 23191.042, 23234.556, 23213.54, 23228.234, 23234.514, 23233.603, 23186.968], [69752.749, 69766.836, 69777.747, 69765.253, 69752.556, 69746.669, 69731.223, 69750.45, 69738.598, 69732.934, 69730.346, 69762.087, 69741.29], [12.422, 14.117, 13.538, 8.772, 11.24, 7.165, 13.835, 10.468, 10.688, 12.432, 22.777, 8.041, 16.59], [1902.4110829418455, 3297.9529004923893, 1513.548740297333, 1817.7390740792223, 2626.2054650490086, 2354.5386302584852, 2018.8138642539775, 2397.6285104099798, 2152.222921600053, 2499.6302445960396, 915.0035949418121, 2789.698638429447, 1100.252241808831], [1029, 1030, 1031, 1032, 1033, 1034, 1035, 1036, 1037, 1038, 1039, 1040, 1041]], [0, 11053, [76668, 76731, 76791, 76859, 76927, 77001, 77071, 77138, 77207, 77275, 77351], [24755.334, 24749.212, 24748.669, 24728.054, 24758.78, 24749.377, 24749.878, 24767.399, 24759.678, 24743.307, 24719.334], [35916.064, 35912.17, 35898.058, 35905.917, 35895.398, 35895.829, 35885.545, 35902.394, 35884.961, 35916.212, 35944.529], [12.574, 13.624, 8.4, 11.4, 10.06, 7.843, 10.095, 8.712, 9.557, 7.787, 18.575], [1269.1672381229098, 1648.9072266767553, 2647.4442084299985, 1456.6053563190933, 1825.1988531960992, 3079.6858682112947, 2547.146244304386, 2636.0949533613566, 1336.6208268648609, 2490.8188533081743, 2126.7664727440233], [1031, 1032, 1033, 1034, 1035, 1036, 1037, 1038, 1039, 1040, 1041]], [2, 11059, [76862, 76929, 77003, 77074, 77140], [25343.583, 25368.967, 25358.812, 25327.171, 25354.253], [69484.872, 69410.776, 69411.609, 69402.612, 69445.218], [29.789, 25.032, 24.12, 22.66, 30.004], [790.1935926846927, 1968.1174148423902, 1912.8475317679433, 2043.6567722170405, 1650.1254933389648], [1034, 1035, 1036, 1037, 1038]], [1, 11098, [77088, 77147, 77219, 77290, 77365], [35492.082, 35521.938, 35453.332, 35452.038, 35518.277], [61098.254, 61058.04, 61035.57, 61001.419, 61098.38], [26.276, 22.409, 40.705, 22.89, 27.551], [880.3482283106789, 1163.0284514878854, 765.0764128081827, 2449.2810574085756, 1094.5410920759962], [1037, 1038, 1039, 1040, 1041]], [1, 11099, [77017, 77090, 77149, 77221, 77291, 77367], [35750.81, 35758.892, 35769.175, 35784.057, 35795.932, 35781.233], [60197.619, 60190.739, 60198.289, 60202.584, 60199.593, 60196.239], [10.211, 7.86, 6.386, 7.551, 9.186, 17.01], [2025.4257135473317, 2216.471679841824, 2441.163156434289, 1955.458786860638, 2052.9713981826676, 1141.1613247341577], [1036, 1037, 1038, 1039, 1040, 1041]], [2, 11144, [77529, 77590, 77651, 77712, 77765, 77817, 77879], [25426.294, 25444.47, 25429.997, 25470.352, 25424.611, 25429.985, 25448.93], [69626.884, 69610.62, 69594.966, 69616.802, 69576.022, 69610.288, 69614.065], [29.862, 23.799, 15.905, 12.753, 19.397, 33.963, 9.935], [2050.025906350723, 1624.923974129307, 2109.464662501822, 1856.569228477225, 1107.2377335736337, 2010.2870570823854, 2002.6077832660346], [1044, 1045, 1046, 1047, 1048, 1049, 1050]], [1, 11153, [77602, 77668, 77724, 77777, 77832, 77892, 77959], [35360.494, 35342.065, 35350.186, 35326.702, 35352.338, 35325.557, 35379.333], [60059.977, 60072.411, 60085.579, 60086.128, 60055.537, 60070.131, 60077.066], [19.21, 10.284, 13.761, 17.688, 8.621, 10.301, 17.905], [1885.8517916350177, 2043.1012206652908, 2937.4580647665794, 3087.178723389292, 1566.9110599949256, 1767.6320775300267, 929.4842387260671], [1045, 1046, 1047, 1048, 1049, 1050, 1051]], [2, 11174, [77463, 77526, 77586, 77647, 77709], [23812.113, 23804.031, 23771.442, 23850.696, 23804.519], [70111.273, 70066.985, 70068.991, 70025.668, 70125.299], [25.323, 19.248, 16.853, 21.854, 21.084], [1077.322943186394, 1036.0809615571297, 980.1151309325354, 3114.891637044208, 602.076487315096], [1043, 1044, 1045, 1046, 1047]], [0, 11248, [78294, 78347, 78405, 78462, 78527, 78582, 78638, 78693], [24673.139, 24722.036, 24741.28, 24808.715, 24608.573, 24696.246, 24746.297, 24678.493], [35920.915, 35984.224, 36011.649, 36024.558, 35949.668, 35958.164, 35974.56, 35994.557], [19.001, 18.594, 36.07, 21.847, 32.945, 22.836, 21.623, 31.622], [1168.0123791895362, 1344.5117803931607, 2208.376905192038, 873.1700871547874, 2788.9329162402823, 1750.2430552892283, 1322.3163341492047, 811.1928982261181], [1057, 1058, 1059, 1060, 1061, 1062, 1063, 1064]], [0, 11321, [78694, 78738, 78788, 78850, 78904, 78956], [25163.358, 25137.633, 25076.496, 25090.919, 25153.097, 25290.46], [34442.504, 34442.04, 34496.095, 34478.419, 34441.444, 34486.208], [39.023, 25.838, 17.243, 21.833, 29.628, 25.023], [1364.6540861318836, 1750.6108825792683, 4787.1328216336715, 458.3522434762659, 827.0716401035095, 934.6124612926955], [1064, 1065, 1066, 1067, 1068, 1069]], [2, 11344, [78849, 78903, 78955, 79005, 79057, 79107], [24735.966, 24738.199, 24705.55, 24750.513, 24691.033, 24702.102], [69916.642, 69932.674, 69878.458, 69907.244, 69871.321, 69911.379], [18.898, 20.268, 15.961, 17.532, 19.842, 15.756], [1192.2494623900043, 2460.8320741863977, 2064.63960414104, 2234.7676598049547, 3946.769501799264, 1767.4497427243418], [1067, 1068, 1069, 1070, 1071, 1072]], [0, 11402, [79431, 79474, 79529, 79579, 79641, 79685, 79739, 79795], [24785.823, 24749.508, 24759.328, 24646.313, 24701.242, 24770.007, 24749.036, 24724.594], [36000.543, 35968.091, 35964.857, 35949.178, 35953.118, 35992.879, 35967.183, 35981.598], [24.289, 15.767, 16.733, 23.186, 30.446, 20.712, 10.198, 16.885], [1714.0430578909225, 985.8652272888263, 1481.4465757821852, 798.9274595193998, 2679.884794960914, 1628.065463098077, 1701.0928921051473, 1074.1737147155209], [1079, 1080, 1081, 1082, 1083, 1084, 1085, 1086]], [0, 11427, [79527, 79578, 79639, 79684, 79738, 79793, 79846, 79931], [24032.337, 24033.172, 24070.797, 24036.031, 24032.625, 24004.81, 24020.986, 23993.198], [37200.63, 37168.417, 37161.016, 37150.282, 37187.333, 37124.142, 37185.86, 37155.951], [18.347, 13.304, 23.421, 17.196, 9.929, 31.894, 10.475, 18.116], [1532.4620323665595, 2437.2289821769273, 1920.115963946822, 1657.768264403536, 1942.2287095117033, 2705.352868646913, 1652.3709393723013, 1200.5080539690248], [1081, 1082, 1083, 1084, 1085, 1086, 1087, 1088]], [1, 11440, [79750, 79809, 79858, 79948, 80065], [35517.448, 35504.787, 35552.537, 35461.964, 35361.775], [61082.856, 61124.454, 61164.43, 61003.068, 60915.753], [17.237, 30.163, 23.444, 25.025, 19.454], [762.0043476928771, 933.2899669592293, 892.5797443355793, 3373.640718001138, 35860.524977127716], [1085, 1086, 1087, 1088, 1089]], [1, 11441, [79696, 79751, 79810, 79860, 79951, 80069, 80201, 80356], [36117.911, 36089.721, 36135.03, 36114.138, 36203.101, 36128.087, 36075.267, 36117.384], [58254.005, 58228.305, 58247.108, 58293.045, 58257.965, 58297.724, 58288.868, 58301.671], [22.834, 18.547, 17.203, 24.784, 20.434, 24.355, 18.642, 31.047], [1495.082973546922, 1838.1952881090529, 1581.240912901368, 1096.0698553865816, 1046.9322337464027, 947.0600498749831, 1116.7485289830006, 1381.3254115081345], [1084, 1085, 1086, 1087, 1088, 1089, 1090, 1091]], [0, 11508, [79933, 80041, 80171, 80316, 80469, 80614, 80772, 80917], [24518.019, 24513.267, 24489.569, 24510.087, 24513.747, 24518.493, 24551.443, 24530.14], [35381.521, 35380.09, 35356.093, 35371.373, 35342.722, 35366.317, 35338.549, 35370.403], [20.074, 16.077, 8.789, 9.308, 8.782, 11.487, 21.417, 17.245], [1130.313641377295, 1962.592439837421, 4350.524117788428, 3563.7780815550923, 4189.597121461692, 2775.472765352189, 682.6281369631193, 2799.4130111300874], [1088, 1089, 1090, 1091, 1092, 1093, 1094, 1095]], [0, 11510, [79934, 80042, 80173, 80320, 80471, 80619, 80775, 80919, 81063, 81186, 81318, 81449, 81567, 81672], [24788.639, 24792.921, 24780.388, 24817.53, 24761.85, 24903.049, 24966.079, 24802.044, 24965.027, 24941.841, 24762.391, 24903.006, 24938.235, 24784.201], [35951.285, 35973.967, 35965.258, 35897.707, 35936.656, 35921.617, 35917.708, 35919.596, 35926.752, 35927.809, 35946.475, 35970.555, 35945.924, 35953.429], [18.422, 16.799, 16.297, 23.673, 16.901, 14.905, 10.955, 20.553, 11.556, 13.692, 29.251, 26.219, 22.715, 34.61], [3650.3586830537183, 1844.8020088271005, 2292.01487120061, 14809.521462711215, 5181.861041336061, 12922.174492522643, 3440.565977609416, 7108.795099671246, 4961.707107524285, 6177.134263472967, 3108.4604822548104, 2808.1183803211848, 3829.0214084789236, 4036.7223022116837], [1088, 1089, 1090, 1091, 1092, 1093, 1094, 1095, 1096, 1097, 1098, 1099, 1100, 1101]], [1, 11540, [80064, 80196, 80348, 80496, 80652, 80801, 80950], [35252.635, 35232.79, 35246.407, 35242.965, 35250.021, 35282.259, 35267.904], [60373.283, 60339.501, 60329.813, 60332.318, 60358.715, 60470.338, 60415.714], [7.654, 6.749, 7.777, 9.47, 15.704, 21.558, 29.26], [2894.7746127484993, 5501.792152639793, 4135.700128894399, 4715.901546740808, 2114.711561457462, 1825.3841809237454, 612.1809137243814], [1089, 1090, 1091, 1092, 1093, 1094, 1095]], [1, 11541, [80068, 80200, 80354, 80501, 80657, 80809], [35786.837, 35817.069, 35781.916, 35786.438, 35796.647, 35895.451], [59652.938, 59709.134, 59686.441, 59709.116, 59715.657, 59632.508], [31.741, 16.065, 11.407, 10.573, 17.569, 27.064], [2017.6382925912421, 2033.5257674862905, 2307.2339447954223, 2782.1589272667743, 2097.6672030090213, 10018.693858334203], [1089, 1090, 1091, 1092, 1093, 1094]], [1, 11542, [80070, 80204, 80359, 80505, 80660], [36442.521, 36447.875, 36400.136, 36507.515, 36319.015], [59364.115, 59384.159, 59389.007, 59382.693, 59498.46], [30.347, 24.336, 22.188, 34.086, 27.287], [718.3249182339871, 3477.8725602155255, 7854.943427684642, 818.0310278971933, 15084.503395528927], [1089, 1090, 1091, 1092, 1093]], [2, 11574, [80169, 80315, 80468, 80613, 80771, 80916, 81060, 81184, 81317, 81446, 81562], [24045.406, 24087.154, 24095.961, 24024.663, 23981.614, 24005.054, 23962.811, 23952.854, 23955.414, 24080.803, 24074.255], [69371.123, 69311.681, 69367.535, 69429.9, 69526.565, 69519.943, 69527.172, 69504.611, 69523.475, 69555.598, 69611.541], [21.499, 24.264, 19.044, 17.114, 19.105, 15.764, 21.353, 22.544, 20.683, 19.033, 19.962], [7471.67950585013, 1416.5636245436117, 2269.6530472971035, 6978.220012420035, 7607.331065213112, 13417.2150705555, 6072.662256641692, 2957.691667340143, 2483.3463628898025, 1760.004411385914, 3847.720443447519], [1090, 1091, 1092, 1093, 1094, 1095, 1096, 1097, 1098, 1099, 1100]], [0, 11618, [81187, 81319, 81448, 81566, 81671, 81792], [25085.537, 25025.483, 24941.951, 24874.82, 24826.46, 24807.525], [34516.03, 34593.854, 34591.21, 34671.737, 34619.301, 34591.104], [13.89, 22.623, 35.103, 33.854, 29.724, 18.883], [1665.4308035244799, 2314.593173692972, 2143.1817628973613, 7140.968512624901, 7173.619551418665, 12900.674747157344], [1097, 1098, 1099, 1100, 1101, 1102]], [1, 11626, [80807, 80956, 81085, 81211, 81339, 81469, 81584, 81693], [35552.621, 35486.553, 35442.992, 35470.326, 35587.638, 35548.368, 35618.185, 35571.625], [60965.672, 61004.056, 60988.984, 60892.67, 61044.416, 60936.52, 60943.666, 61114.229], [21.335, 19.614, 23.614, 16.639, 18.202, 19.706, 16.294, 24.264], [14508.89121465368, 9171.634049963306, 5931.370742740585, 40006.47752012529, 14187.80972017647, 6757.865001159449, 6650.6316861430205, 725.3349883561345], [1094, 1095, 1096, 1097, 1098, 1099, 1100, 1101]], [1, 11628, [81087, 81212, 81341, 81472, 81587], [36109.477, 36101.673, 36095.245, 36095.624, 36065.124], [59611.624, 59748.812, 59762.707, 59762.139, 59729.394], [29.14, 21.486, 17.797, 19.79, 21.73], [11821.761595677483, 2108.286086158236, 6208.642282019836, 2127.1774707694567, 4965.586128663532], [1096, 1097, 1098, 1099, 1100]], [1, 11629, [81340, 81470, 81585, 81694, 81813, 81924, 82032, 82142, 82235], [35943.953, 35838.148, 35933.111, 35970.504, 35944.308, 35909.881, 35937.382, 35893.36, 35927.619], [58518.441, 58632.483, 58489.336, 58527.136, 58460.153, 58573.986, 58521.044, 58525.578, 58572.207], [26.714, 17.741, 36.472, 31.487, 23.694, 22.589, 20.177, 25.917, 25.088], [1390.3638781279137, 1030.1799646207764, 1310.6683388819663, 921.1304275262503, 1369.1171562017541, 2055.5178253185313, 16808.763432410535, 1246.4471961839777, 9197.307507402575], [1098, 1099, 1100, 1101, 1102, 1103, 1104, 1105, 1106]], [2, 11671, [80622, 80777, 80921, 81066, 81189, 81321], [25636.294, 25644.653, 25557.054, 25630.708, 25556.631, 25495.341], [68777.517, 68781.862, 68737.309, 68782.589, 68747.234, 68758.301], [22.477, 35.418, 28.515, 27.474, 20.989, 22.15], [14440.457714082157, 3780.1108922508006, 3308.2562727811437, 11440.084209446099, 2686.2176973362734, 2772.7210814156483], [1093, 1094, 1095, 1096, 1097, 1098]], [2, 11673, [80325, 80476, 80624, 80778, 80924, 81067], [25959.15, 25850.132, 25953.624, 25993.663, 25939.718, 25973.878], [68776.415, 68750.894, 68748.692, 68747.247, 68755.98, 68762.914], [14.772, 26.935, 17.1, 12.809, 26.004, 15.325], [1225.4791039288318, 3793.438616295613, 1679.846181315938, 1152.0376682950546, 2771.4832906184447, 2457.531585613984], [1091, 1092, 1093, 1094, 1095, 1096]], [2, 11705, [81443, 81559, 81666, 81786, 81896], [22499.767, 22510.561, 22517.641, 22528.829, 22495.437], [70260.337, 70279.12, 70301.212, 70255.777, 70266.938], [9.119, 13.847, 14.005, 10.373, 20.211], [3103.7676207372474, 2600.4342232939334, 2312.879655496945, 2809.143775861886, 1869.1356104384677], [1099, 1100, 1101, 1102, 1103]], [0, 11706, [81447, 81564, 81670, 81791, 81898], [24493.009, 24468.484, 24494.119, 24497.736, 24465.405], [35819.373, 35827.492, 35790.729, 35736.462, 35691.993], [23.101, 16.672, 20.438, 27.594, 40.097], [8744.133673443897, 23785.57306123956, 15039.504260054266, 10061.883148362092, 2700.9127193141403], [1099, 1100, 1101, 1102, 1103]], [2, 11707, [81451, 81568, 81673, 81793, 81900, 82009, 82116, 82215], [25046.755, 25028.039, 24977.885, 24994.622, 25025.481, 25047.055, 24983.01, 25016.333], [68980.041, 68986.541, 69014.546, 69014.963, 68992.602, 68974.104, 69012.478, 69025.72], [9.323, 13.36, 12.403, 9.663, 18.376, 14.873, 14.845, 13.396], [2035.2421473813197, 1793.9164509900586, 2331.3434570554896, 2108.5043755126326, 2516.644671153112, 1658.8691430080898, 1536.508150062731, 1692.7901382952598], [1099, 1100, 1101, 1102, 1103, 1104, 1105, 1106]], [2, 11787, [81790, 81897, 82006, 82113, 82212, 82310, 82404, 82487, 82578, 82669, 82753], [24026.367, 24072.429, 24029.678, 24065.059, 24058.027, 24057.519, 23995.748, 24014.466, 24009.793, 23977.832, 23989.562], [69614.221, 69545.29, 69595.0, 69547.902, 69581.726, 69537.043, 69600.455, 69566.032, 69533.008, 69617.342, 69545.752], [26.112, 17.294, 14.314, 21.97, 18.026, 30.607, 15.028, 18.214, 17.81, 16.183, 17.057], [2704.863282336174, 795.8430142960012, 1190.594541810036, 2940.554870318861, 1168.9902719118322, 1473.7916011418883, 2732.999120268487, 2488.7059505200255, 5059.760270050421, 2716.5506200251293, 1933.6410184051042], [1102, 1103, 1104, 1105, 1106, 1107, 1108, 1109, 1110, 1111, 1112]], [3, 11805, [82193, 82294, 82387, 82471, 82559, 82648, 82735, 82813, 82899, 82980, 83070, 83146, 83226, 83314, 83383, 83456, 83521, 83584, 83647, 83715, 83781, 83847, 83908], [13307.056, 13342.553, 13266.924, 13297.013, 13278.383, 13335.385, 13304.451, 13305.283, 13342.322, 13305.942, 13335.144, 13330.212, 13304.885, 13312.133, 13313.704, 13322.793, 13315.604, 13294.915, 13265.349, 13328.584, 13292.164, 13330.168, 13264.663], [77215.801, 77227.596, 77246.073, 77237.231, 77242.715, 77238.6, 77221.797, 77228.431, 77213.665, 77218.377, 77160.048, 77211.392, 77218.572, 77219.483, 77206.896, 77231.886, 77238.236, 77244.941, 77185.798, 77246.199, 77225.374, 77253.959, 77177.303], [18.809, 18.248, 18.382, 13.081, 15.947, 18.413, 12.185, 11.749, 19.037, 17.779, 28.057, 14.428, 17.269, 18.855, 13.735, 15.564, 13.683, 18.887, 18.791, 14.797, 12.747, 11.536, 27.127], [1941.0174335862919, 1756.1726343482437, 2561.0347894558854, 1661.33862225421, 1416.7345337816478, 1887.8907464799074, 1162.7356002853076, 929.3558098987239, 2841.9776365587763, 1145.3169795522508, 2285.972596807308, 1779.9943303099194, 1145.0035873606575, 1764.7489773056157, 1566.1230560352003, 1238.9191613637413, 1785.758459137492, 1186.4700036531376, 1311.712281679134, 1627.9802847024196, 1622.849490744344, 1542.9894650228362, 1261.7504628390222], [1106, 1107, 1108, 1109, 1110, 1111, 1112, 1113, 1114, 1115, 1116, 1117, 1118, 1119, 1120, 1121, 1122, 1123, 1124, 1125, 1126, 1127, 1128]], [2, 11915, [82837, 82920, 83000, 83085, 83160, 83240, 83327], [23087.321, 23041.805, 23026.318, 23097.661, 23059.408, 23112.989, 23073.119], [69647.506, 69635.277, 69668.501, 69695.835, 69653.387, 69652.055, 69664.722], [19.068, 23.235, 22.501, 19.982, 18.317, 21.215, 22.51], [1442.7195355363303, 1862.0023222388506, 936.5222949271737, 1184.0507525235855, 1237.505697766105, 865.7460461713843, 1121.0674723634738], [1113, 1114, 1115, 1116, 1117, 1118, 1119]], [2, 11942, [82921, 83001, 83087, 83161, 83241, 83328, 83401], [23993.049, 24028.326, 23986.333, 24021.171, 24002.62, 24105.041, 24054.706], [69591.851, 69570.229, 69540.734, 69593.544, 69507.621, 69519.111, 69490.325], [18.783, 16.894, 20.235, 22.631, 16.893, 20.681, 17.312], [3978.624671969068, 1983.7976575161517, 3300.552992850936, 3176.5285532273697, 1749.9996574864872, 2343.736355912525, 1343.8134496452742], [1114, 1115, 1116, 1117, 1118, 1119, 1120]], [0, 11944, [83003, 83088, 83162, 83242, 83329], [24500.315, 24497.605, 24488.524, 24448.242, 24457.345], [35467.203, 35586.257, 35668.913, 35664.503, 35647.85], [19.706, 12.63, 12.635, 12.095, 14.733], [2978.0857360378454, 3199.859943143858, 2963.730134486187, 2560.2936325399096, 2012.8621421380178], [1115, 1116, 1117, 1118, 1119]], [1, 11979, [83265, 83346, 83419, 83485, 83550, 83613, 83682, 83749, 83812, 83879, 83937, 83988, 84044, 84101, 84157, 84212, 84267, 84316, 84375, 84440], [36075.901, 36108.48, 36054.222, 36067.747, 36044.254, 36043.074, 36062.251, 36072.66, 36057.198, 36037.647, 36022.11, 36023.767, 36029.471, 36014.333, 35993.989, 35990.659, 35972.976, 36030.708, 35930.111, 35979.1], [59740.368, 59716.354, 59723.924, 59742.743, 59821.152, 59814.623, 59789.798, 59780.257, 59762.436, 59817.853, 59818.347, 59826.563, 59803.691, 59825.299, 59932.592, 59883.511, 59856.544, 59818.123, 59875.741, 59898.558], [19.026, 21.453, 17.872, 21.721, 10.312, 12.126, 10.414, 13.064, 19.879, 9.832, 14.417, 12.531, 16.756, 14.207, 11.722, 11.534, 18.589, 24.656, 14.804, 13.625], [2498.9291223798296, 1594.9393376641315, 1393.200721634113, 1782.2322431033951, 3085.159577009808, 2767.6656033122113, 2262.1746931169187, 1986.0798530434843, 2353.2574029284146, 3095.112146120659, 3349.1267657576745, 4669.727377546131, 2460.5347985493618, 2022.493352611646, 1565.0111747270216, 1587.7923760726733, 1756.6677219409105, 1955.7301480884323, 1622.0305503505726, 1333.4520578027432], [1118, 1119, 1120, 1121, 1122, 1123, 1124, 1125, 1126, 1127, 1128, 1129, 1130, 1131, 1132, 1133, 1134, 1135, 1136, 1137]], [0, 12040, [83926, 83975, 84033, 84090, 84143], [25092.42, 25034.42, 25035.227, 25046.086, 25047.822], [36430.136, 36473.796, 36456.83, 36467.046, 36430.28], [31.599, 16.859, 11.83, 15.779, 20.629], [1800.1801550861353, 2181.055365690735, 2824.7253495850655, 2209.8961594241714, 1340.8465473499573], [1128, 1129, 1130, 1131, 1132]], [0, 12149, [84606, 84660, 84726, 84783, 84844], [25363.033, 25353.049, 25319.373, 25329.543, 25313.821], [34532.862, 34543.032, 34512.633, 34479.889, 34457.118], [13.685, 10.195, 12.733, 15.177, 20.451], [2086.9685136545104, 1205.8620112412339, 1833.2232198411957, 1878.7450975329787, 1587.3093320336434], [1140, 1141, 1142, 1143, 1144]], [3, 12189, [84882, 84943, 85002, 85044, 85088, 85147, 85207, 85261], [12055.408, 12066.262, 12094.963, 12046.645, 12033.142, 12051.925, 12032.817, 12004.354], [76416.316, 76397.373, 76439.008, 76454.596, 76426.117, 76417.591, 76433.615, 76426.752], [14.154, 20.229, 30.422, 18.777, 14.14, 10.894, 7.758, 16.302], [1905.139774153837, 1484.4424691685897, 1732.7786383591474, 1316.5941400105226, 1153.165933182272, 1422.5131535397502, 1984.1056605931499, 1609.4013171076017], [1145, 1146, 1147, 1148, 1149, 1150, 1151, 1152]], [0, 12241, [85163, 85220, 85277, 85340, 85400, 85454, 85521], [24440.405, 24469.923, 24477.397, 24416.995, 24413.548, 24347.433, 24401.888], [35411.381, 35379.491, 35396.799, 35440.766, 35425.492, 35419.155, 35416.802], [21.351, 23.798, 24.59, 11.508, 17.461, 25.073, 26.728], [1910.5944022392255, 3735.7405668725223, 5124.1088608746595, 1889.1306878587682, 1146.2108827362588, 1499.8196304827097, 1263.4960931472394], [1150, 1151, 1152, 1153, 1154, 1155, 1156]], [0, 12243, [85165, 85222, 85278, 85341, 85402, 85456, 85522], [24923.832, 24906.878, 24933.852, 24912.099, 24907.908, 24926.548, 24897.739], [34549.434, 34578.948, 34553.026, 34569.364, 34578.604, 34536.852, 34568.833], [12.892, 11.91, 16.613, 16.94, 14.899, 11.834, 20.005], [1580.6803458154975, 2241.307956926969, 1297.6035676752954, 1775.7529370148588, 1688.3543202660755, 2150.872561352001, 1222.512912759064], [1150, 1151, 1152, 1153, 1154, 1155, 1156]], [2, 12255, [85218, 85273, 85336, 85397, 85451], [23364.952, 23348.241, 23416.705, 23371.942, 23399.77], [70387.228, 70375.475, 70315.652, 70344.402, 70308.498], [15.648, 19.072, 16.494, 12.413, 30.515], [2398.343794321999, 2103.8768471303947, 1580.0213316503064, 1860.485660933578, 3051.302764770424], [1151, 1152, 1153, 1154, 1155]], [2, 12256, [85338, 85399, 85453, 85519, 85577, 85622, 85673, 85720, 85777, 85830, 85886], [24049.65, 24020.548, 24046.657, 24057.763, 24054.62, 24059.241, 24031.745, 24059.876, 24071.976, 24072.913, 24073.141], [69562.677, 69615.989, 69587.736, 69591.806, 69570.769, 69587.162, 69568.037, 69612.964, 69574.35, 69584.892, 69441.319], [22.777, 26.217, 11.265, 8.573, 10.288, 12.412, 16.795, 24.804, 26.367, 20.499, 16.926], [1278.5979552903557, 681.1698637890034, 2147.4208217019427, 2479.1198689887956, 3182.6231439006315, 2315.4757765349223, 2542.2503972089394, 2643.624676826759, 2234.738178985867, 17244.253984691724, 1818.751701186756], [1153, 1154, 1155, 1156, 1157, 1158, 1159, 1160, 1161, 1162, 1163]], [0, 12295, [85624, 85675, 85723, 85779, 85833, 85888, 85947, 86014], [24511.205, 24615.759, 24593.237, 24646.787, 24599.695, 24573.969, 24600.452, 24587.625], [35235.319, 35189.978, 35194.053, 35231.338, 35188.895, 35150.967, 35183.879, 35264.677], [18.27, 19.879, 12.518, 10.864, 13.413, 9.501, 10.015, 18.08], [1055.7805748605088, 2689.965279544232, 2148.7014478286287, 6314.041205919359, 2903.4057025672737, 1807.0368708793374, 2253.903284003332, 1618.0112440958928], [1158, 1159, 1160, 1161, 1162, 1163, 1164, 1165]], [2, 12350, [85949, 86018, 86087, 86178, 86294, 86433, 86607, 86792, 86969, 87152, 87333, 87500, 87676, 87864, 88034], [25181.16, 25220.485, 25165.525, 25182.773, 25243.5, 25427.81, 25335.477, 25356.843, 25339.396, 25383.443, 25310.912, 25380.611, 25299.816, 25252.129, 25104.895], [69280.628, 69248.163, 69246.573, 69383.591, 69455.681, 69501.516, 69512.929, 69542.213, 69567.631, 69547.774, 69538.444, 69530.279, 69521.192, 69542.991, 69595.739], [10.937, 13.357, 9.798, 19.895, 22.729, 21.057, 32.473, 18.142, 21.892, 13.141, 12.834, 15.428, 14.791, 26.832, 42.044], [1115.46533814604, 717.9346525689268, 884.2896277018032, 10694.650405247434, 6667.14616504396, 6829.477678928369, 4705.724849549429, 7271.694502460956, 5084.585381582199, 5036.397465323712, 5952.293009464019, 4816.391126196395, 4325.165399924562, 6918.223218953424, 4411.732501762657], [1164, 1165, 1166, 1167, 1168, 1169, 1170, 1171, 1172, 1173, 1174, 1175, 1176, 1177, 1178]], [1, 12352, [85899, 85959, 86024, 86098, 86193, 86317, 86469, 86637, 86823, 87004, 87183, 87363, 87533], [35974.243, 36034.306, 36051.574, 36048.788, 36039.043, 36027.334, 35999.249, 36005.78, 36067.668, 36080.405, 36068.299, 36052.787, 36034.977], [59825.864, 59893.83, 59939.92, 59923.743, 59948.144, 59935.957, 59861.11, 59962.754, 59878.864, 59889.64, 59880.777, 59907.196, 59822.878], [32.511, 21.901, 10.04, 21.04, 15.437, 10.508, 24.184, 13.73, 12.675, 7.422, 9.748, 10.283, 13.501], [1178.4995789975767, 1161.7378800771396, 2539.5618581829935, 5157.427601449412, 2148.3503068186396, 3070.8980599137085, 7236.507454345879, 2677.4450425338578, 7146.152424454413, 7978.796480895569, 3998.510777968947, 4712.508735510891, 2974.595567620277], [1163, 1164, 1165, 1166, 1167, 1168, 1169, 1170, 1171, 1172, 1173, 1174, 1175]], [3, 12365, [85871, 85931, 86004, 86065, 86153, 86261, 86395], [12912.297, 12840.076, 12845.436, 12816.807, 12897.297, 12852.217, 12886.155], [76801.595, 76745.078, 76789.42, 76798.07, 76752.683, 76788.512, 76791.982], [20.242, 20.817, 13.87, 19.142, 22.773, 23.265, 14.433], [639.8273394877666, 1253.3184629936743, 1563.9029662043683, 868.0963229919987, 1139.811946064463, 915.2577564835901, 669.8297429476744], [1163, 1164, 1165, 1166, 1167, 1168, 1169]], [0, 12386, [86086, 86177, 86292, 86429, 86603, 86787, 86963, 87148, 87329, 87495, 87672, 87860, 88031, 88205, 88363, 88509, 88655, 88782, 88910, 89047, 89181], [24856.009, 24864.717, 24843.626, 24777.079, 24768.984, 24761.349, 24763.264, 24755.39, 24767.662, 24757.444, 24757.433, 24759.25, 24752.514, 24839.788, 24837.33, 24845.085, 24842.034, 24844.395, 24829.158, 24920.599, 24829.544], [34955.256, 34953.546, 34956.023, 34978.88, 34974.967, 34975.349, 34977.448, 34967.833, 34984.133, 34980.222, 34963.29, 34977.23, 34975.994, 34979.615, 34952.828, 34989.018, 34932.823, 34924.697, 34960.692, 34809.192, 34936.098], [10.545, 21.786, 15.169, 12.1, 10.467, 14.942, 10.838, 14.394, 9.476, 8.453, 8.688, 11.321, 9.076, 11.189, 11.624, 13.254, 17.267, 21.182, 13.019, 27.924, 19.16], [2116.2500050442977, 2026.4756092820635, 1942.413424795286, 3870.7259063839892, 4624.730134404925, 2617.0017896306385, 3729.0588802911157, 2837.6474145609386, 3942.823178169676, 4194.240133060028, 4105.092741622035, 2730.9175289564164, 3202.343588643837, 1383.734777252153, 1981.35033240965, 1502.138105588104, 1450.7691153522035, 1266.799076625248, 1251.308233570665, 4597.402219767273, 1458.1699871068217], [1166, 1167, 1168, 1169, 1170, 1171, 1172, 1173, 1174, 1175, 1176, 1177, 1178, 1179, 1180, 1181, 1182, 1183, 1184, 1185, 1186]], [2, 12411, [86175, 86289, 86426, 86599, 86784, 86961, 87145, 87327, 87492], [24026.573, 24093.527, 24112.015, 24050.953, 24055.707, 24077.484, 24055.389, 24215.847, 24166.077], [69645.633, 69626.445, 69646.703, 69571.297, 69596.172, 69545.664, 69631.741, 69797.435, 69637.453], [10.346, 33.259, 14.776, 23.23, 15.137, 21.164, 26.378, 22.238, 29.601], [63730.24181205847, 2072.232915057412, 7637.377386407298, 2464.412480536041, 4718.9212188793845, 9129.624721033684, 3461.7211400391384, 4605.91964333434, 6826.88126067153], [1167, 1168, 1169, 1170, 1171, 1172, 1173, 1174, 1175]], [0, 12444, [86293, 86431, 86604, 86790, 86966, 87149, 87330, 87499, 87674, 87862], [24872.58, 24960.832, 25003.555, 25025.704, 25022.559, 25022.046, 25013.942, 25095.994, 24935.233, 24940.753], [36100.267, 36127.953, 36220.029, 36284.765, 36241.329, 36210.009, 36108.461, 36071.501, 36079.945, 36081.029], [45.78, 28.269, 23.829, 21.381, 20.337, 19.739, 28.373, 18.981, 13.181, 10.313], [2144.87289177799, 952.4195777163093, 6725.026856301064, 957.4610235162415, 2355.000584193958, 3662.868082554374, 1589.4140458914758, 3262.3528799782, 1862.1684294290171, 1803.625067880825], [1168, 1169, 1170, 1171, 1172, 1173, 1174, 1175, 1176, 1177]], [0, 12447, [86296, 86432, 86606, 86791, 86968, 87150, 87334, 87501, 87677], [25380.307, 25279.768, 25362.717, 25357.661, 25321.022, 25199.622, 25397.928, 25422.501, 25436.225], [34786.575, 34831.664, 34826.749, 34801.892, 34825.513, 34746.017, 34673.585, 34665.964, 34675.209], [15.752, 21.555, 11.096, 8.795, 11.36, 23.632, 13.115, 11.116, 13.451], [17177.420529554194, 4781.51823085372, 3007.529661327837, 4995.054111929841, 2267.9445976923143, 11108.5400098694, 2945.4157748845855, 1812.1933987241891, 1300.5784916351236], [1168, 1169, 1170, 1171, 1172, 1173, 1174, 1175, 1176]], [1, 12455, [86318, 86472, 86640, 86826, 87007, 87186, 87365], [36292.261, 36296.295, 36313.611, 36252.39, 36218.011, 36315.193, 36195.582], [59396.868, 59368.081, 59357.124, 59454.483, 59540.977, 59398.486, 59477.646], [22.162, 14.519, 10.842, 20.066, 27.633, 16.867, 21.683], [916.6376168704946, 1871.9714971992905, 1810.250422234856, 6454.13932449731, 18038.810929915173, 1775.7861080337918, 13206.963178057436], [1168, 1169, 1170, 1171, 1172, 1173, 1174]], [1, 12457, [86320, 86473, 86643, 86827, 87009, 87188, 87368, 87535, 87712, 87895, 88067, 88242, 88391, 88540, 88680, 88811, 88937, 89073], [36747.507, 36778.933, 36771.232, 36772.466, 36765.351, 36724.622, 36722.167, 36729.346, 36759.21, 36758.241, 36759.682, 36767.13, 36735.256, 36681.14, 36785.486, 36748.126, 36809.418, 36748.128], [58516.949, 58505.237, 58490.446, 58511.554, 58462.644, 58516.305, 58495.897, 58459.233, 58486.458, 58511.036, 58511.049, 58453.451, 58522.378, 58414.442, 58468.69, 58475.997, 58481.882, 58460.916], [16.961, 11.643, 11.86, 12.435, 14.278, 17.795, 26.087, 13.08, 12.519, 14.809, 16.129, 15.585, 24.222, 23.518, 35.811, 28.889, 24.472, 20.756], [6682.359778048964, 3842.2141284972968, 3981.174473247828, 3779.791743564227, 2201.0868399883366, 2649.440361738671, 1710.7855465607713, 2200.76558512618, 2393.99144408951, 3236.376169004377, 2173.8364903815977, 2328.0159694621602, 2807.0623448748893, 1370.0064783891107, 1445.380930107659, 3222.85176125746, 1356.4946283840193, 600.9628709714428], [1168, 1169, 1170, 1171, 1172, 1173, 1174, 1175, 1176, 1177, 1178, 1179, 1180, 1181, 1182, 1183, 1184, 1185]], [0, 12495, [86425, 86598, 86783, 86959, 87144, 87323], [24028.768, 24036.222, 24055.395, 24077.157, 24049.865, 23992.227], [37500.038, 37482.689, 37460.466, 37438.689, 37395.713, 37322.429], [13.053, 15.294, 15.879, 13.696, 20.319, 27.111], [2624.810590489611, 3487.8838196087345, 2478.600936009057, 4894.434550019919, 1672.2955912909065, 1557.9098068734256], [1169, 1170, 1171, 1172, 1173, 1174]], [2, 12496, [86435, 86608, 86794, 86970, 87153, 87336, 87503], [26164.275, 26114.013, 26202.471, 26235.439, 26221.328, 26190.699, 26250.132], [69039.173, 69075.107, 69026.255, 68955.011, 68970.559, 68994.448, 68961.557], [15.359, 16.382, 16.071, 14.392, 16.097, 20.957, 13.958], [4048.5580117922455, 1890.1675443243414, 2136.9675401121635, 2443.1707263501053, 2357.3801165177865, 1418.9328406588418, 1967.3623007828896], [1169, 1170, 1171, 1172, 1173, 1174, 1175]], [1, 12507, [86467, 86634, 86820, 87001, 87181], [35613.95, 35666.851, 35713.607, 35798.66, 35613.403], [59498.502, 59513.439, 59553.679, 59582.681, 59496.97], [11.84, 16.858, 23.359, 18.928, 22.149], [2243.6876213656437, 2268.96491601532, 8199.24849000778, 73270.12640580612, 1897.4391308519848], [1169, 1170, 1171, 1172, 1173]], [2, 12534, [86778, 86953, 87139, 87318, 87486, 87663, 87848, 88018, 88194], [22751.628, 22779.914, 22790.314, 22775.047, 22745.489, 22758.983, 22740.764, 22768.324, 22726.353], [70561.519, 70546.86, 70544.403, 70528.681, 70542.379, 70532.505, 70581.499, 70567.542, 70522.148], [20.567, 18.571, 19.943, 18.679, 14.294, 20.792, 21.18, 13.993, 15.771], [1404.52747338299, 1944.7891441679355, 1856.4933395225003, 2428.8569129844714, 2469.03655457877, 3190.2930624490264, 2799.4164532222217, 1632.5939440907089, 17011.609551864527], [1171, 1172, 1173, 1174, 1175, 1176, 1177, 1178, 1179]], [2, 12537, [87325, 87494, 87671, 87858, 88025, 88203, 88361, 88508, 88653, 88779], [24232.37, 24201.32, 24284.921, 24278.431, 24219.325, 24312.754, 24263.811, 24199.61, 24243.446, 24181.212], [69803.26, 69749.791, 69875.788, 69854.509, 69728.48, 69770.307, 69644.413, 69733.589, 69710.959, 69608.55], [31.75, 28.103, 13.395, 11.47, 31.324, 36.941, 21.382, 23.958, 28.235, 41.119], [3531.092861618436, 4479.260937910545, 1574.0097416121966, 2222.4614392642393, 7741.150031477188, 3088.0603177756575, 25466.960705895614, 7380.145243460223, 10383.454610043218, 3406.602490664936], [1174, 1175, 1176, 1177, 1178, 1179, 1180, 1181, 1182, 1183]], [1, 12554, [87359, 87528, 87705, 87887, 88059], [35055.618, 35063.781, 35087.627, 35066.486, 35104.235], [60418.361, 60368.255, 60437.803, 60411.72, 60403.431], [13.284, 19.472, 16.829, 10.861, 19.375], [1945.8139214641672, 823.7959490468517, 2302.330071570752, 1785.9221453784257, 4139.543578820823], [1174, 1175, 1176, 1177, 1178]], [2, 12700, [87861, 88032, 88207, 88364, 88510, 88657, 88784, 88913, 89051], [25011.824, 25022.176, 24954.106, 24902.848, 24901.355, 24861.454, 25074.863, 25240.573, 25195.231], [69668.747, 69641.684, 69657.784, 69665.071, 69775.396, 69748.333, 69631.31, 69544.53, 69548.446], [25.288, 26.053, 21.158, 26.218, 9.138, 19.639, 36.498, 25.198, 31.486], [6747.620168167922, 8731.338680027526, 9925.643971663836, 5243.995615198969, 2784.860627789236, 2349.010377367436, 2305.2726963245927, 1849.8587954033544, 793.344421169536], [1177, 1178, 1179, 1180, 1181, 1182, 1183, 1184, 1185]], [0, 12763, [88365, 88511, 88656, 88783, 88911, 89048], [24985.605, 24926.146, 24899.859, 25144.406, 24956.796, 24762.56], [36037.213, 36097.076, 36170.112, 36156.554, 36142.601, 36050.42], [19.472, 21.07, 18.046, 27.191, 15.822, 36.103], [1030.272838083645, 754.4868131158153, 593.572791187076, 1235.9683454769392, 616.7044583258735, 3614.151411927827], [1180, 1181, 1182, 1183, 1184, 1185]], [3, 12799, [88476, 88617, 88755, 88879, 89015], [13358.233, 13308.14, 13358.829, 13333.457, 13265.383], [77074.153, 77057.157, 77037.133, 77128.458, 77095.538], [29.733, 24.909, 23.482, 23.863, 24.767], [1732.2814397137772, 610.9494404805235, 2567.304558439188, 1365.1977850547341, 1835.6680473303397], [1181, 1182, 1183, 1184, 1185]], [1, 12810, [88678, 88808, 88934, 89069, 89208, 89326, 89440, 89566, 89683, 89794, 89900, 90019, 90133, 90242], [36026.001, 36023.968, 36011.872, 36033.303, 36042.789, 36030.245, 36077.565, 36005.069, 36045.126, 36053.294, 36026.148, 36036.781, 36006.503, 36092.665], [59979.653, 59954.676, 59941.378, 59972.206, 59960.105, 59943.371, 60008.999, 59974.419, 59967.028, 60008.702, 59978.065, 59998.802, 59970.235, 60059.577], [23.222, 15.986, 14.663, 14.775, 20.839, 25.988, 15.604, 15.05, 14.416, 10.581, 12.12, 14.598, 16.518, 10.201], [598.7613633713621, 1717.6523073185463, 1512.8886602760306, 1753.679035273873, 1268.2540611506722, 1506.2882287016373, 1457.6004711560306, 1983.7253866715664, 1620.4337521083369, 1791.651114772492, 1865.0234787852341, 1531.013635989645, 861.4577621570627, 583.2718802039806], [1182, 1183, 1184, 1185, 1186, 1187, 1188, 1189, 1190, 1191, 1192, 1193, 1194, 1195]], [0, 12818, [88781, 88908, 89045, 89178, 89298, 89412, 89534, 89659, 89772, 89881, 89997, 90112, 90222, 90320, 90409, 90503, 90612, 90705, 90803], [24446.272, 24439.102, 24452.057, 24431.194, 24427.901, 24466.701, 24469.917, 24437.979, 24494.655, 24517.816, 24448.16, 24459.704, 24463.48, 24401.688, 24467.701, 24419.176, 24424.114, 24475.989, 24435.175], [35890.33, 35903.003, 35919.958, 35904.417, 35877.275, 35844.679, 35866.415, 35867.247, 35766.597, 35676.148, 35842.413, 35922.62, 35835.716, 35869.735, 35872.0, 35906.116, 35859.337, 35916.405, 35887.071], [11.588, 11.921, 16.952, 10.692, 11.979, 14.949, 15.117, 13.379, 20.899, 23.403, 16.855, 17.082, 16.908, 16.692, 12.196, 18.158, 12.967, 14.693, 13.312], [2813.3653524177635, 1981.33681723673, 2744.228717954867, 2178.1017468503483, 2637.845843017409, 2403.609959997456, 3043.5026366197612, 2154.2304826685486, 1916.1560974848665, 1983.3547538366026, 2700.0050931949054, 1738.2721858060968, 1387.6080271438573, 1022.4532535443212, 1460.976199495775, 1360.8309083059366, 1436.736577562754, 1139.7354622212035, 945.3953885211631], [1183, 1184, 1185, 1186, 1187, 1188, 1189, 1190, 1191, 1192, 1193, 1194, 1195, 1196, 1197, 1198, 1199, 1200, 1201]], [2, 12852, [88907, 89044, 89177, 89297, 89411, 89533, 89658, 89771, 89880, 89996, 90111], [24266.523, 24319.683, 24247.804, 24073.3, 24111.901, 24093.291, 24248.92, 24247.524, 24165.525, 24028.908, 24132.749], [69863.507, 69844.036, 69808.486, 69722.398, 69652.447, 69698.692, 69822.557, 69845.327, 69739.85, 69618.043, 69644.478], [18.527, 16.087, 15.902, 27.477, 27.845, 23.317, 14.166, 10.238, 25.86, 27.96, 17.884], [1311.0370596501261, 1077.1743496406796, 3565.5280900973376, 11424.50286687189, 4437.369912818634, 8216.63989508283, 1660.0847943793203, 2970.0516613883324, 2737.4972223057143, 941.6230805972965, 9266.057875909833], [1184, 1185, 1186, 1187, 1188, 1189, 1190, 1191, 1192, 1193, 1194]], [0, 12853, [89183, 89301, 89416, 89539, 89660], [25272.714, 25207.171, 25157.832, 24989.28, 25067.201], [34550.394, 34588.161, 34591.639, 34683.604, 34579.442], [13.65, 23.419, 16.162, 33.227, 22.725], [796.9955668446848, 2851.1970191868677, 2009.8123865210293, 3408.9490912613064, 2022.6353920482463], [1186, 1187, 1188, 1189, 1190]], [2, 12854, [89049, 89182, 89299, 89415, 89538, 89661], [24988.177, 25006.627, 24957.997, 24901.29, 24912.34, 24896.431], [69628.848, 69604.721, 69597.353, 69744.865, 69739.578, 69694.379], [30.256, 32.536, 35.375, 25.52, 22.447, 23.065], [4965.056328382199, 2596.2290255906455, 6062.510573845782, 1366.6603704513675, 1189.1219868717449, 2653.0357574504633], [1185, 1186, 1187, 1188, 1189, 1190]], [3, 12911, [89636, 89747, 89855, 89976, 90089], [12821.842, 12921.607, 12911.78, 12953.98, 12871.508], [75984.057, 75999.02, 75963.885, 76016.195, 76006.165], [27.535, 22.086, 32.459, 22.495, 18.832], [4748.77556462163, 799.947589497381, 1128.0008621692698, 785.0048205384453, 516.5655976142558], [1190, 1191, 1192, 1193, 1194]], [0, 12918, [89537, 89662, 89775, 89883, 90000, 90115, 90224], [24985.322, 25058.581, 25057.113, 25014.745, 24946.532, 25074.168, 24999.126], [34799.215, 34618.498, 34632.212, 34677.956, 34781.691, 34608.232, 34704.699], [30.026, 20.254, 19.308, 23.8, 21.665, 14.993, 33.856], [7564.554918580417, 2116.4844463264544, 2465.8293565292606, 2685.3434404265313, 16949.417514498913, 1763.7245644658751, 7418.5298989893145], [1189, 1190, 1191, 1192, 1193, 1194, 1195]], [0, 12959, [90223, 90322, 90411, 90505, 90615, 90708, 90806, 90899, 90984, 91070, 91150, 91235, 91318], [24978.303, 24834.494, 24889.28, 24836.113, 24862.265, 24845.992, 24843.615, 24816.114, 24842.783, 24821.001, 24837.183, 24831.146, 24879.083], [34774.051, 34945.546, 34920.592, 34921.731, 34963.657, 34947.117, 34940.246, 34940.659, 34951.177, 34948.703, 34916.734, 34960.527, 34926.545], [47.656, 14.451, 16.977, 13.487, 15.011, 8.662, 11.984, 14.769, 11.645, 16.06, 14.374, 18.056, 35.639], [5743.943756438363, 1446.455049845853, 1672.1663705160533, 1124.7923772765507, 1327.1593560982085, 1689.4006577452083, 1544.1752184129034, 1777.125229002442, 1599.780482995056, 1410.608264969303, 1474.4334673200524, 1110.1477358075947, 1066.7507414163615], [1195, 1196, 1197, 1198, 1199, 1200, 1201, 1202, 1203, 1204, 1205, 1206, 1207]], [1, 13030, [90632, 90727, 90827, 90917, 91004, 91087], [36571.95, 36572.348, 36569.975, 36566.001, 36571.968, 36599.885], [58568.798, 58555.825, 58552.625, 58570.382, 58556.627, 58546.506], [9.132, 10.832, 8.565, 9.62, 8.539, 8.441], [2412.8642958593005, 1777.755692700362, 2848.252483345057, 2894.1344881055584, 2086.2406134961075, 1709.735198774703], [1199, 1200, 1201, 1202, 1203, 1204]], [0, 13052, [90613, 90706, 90804, 90897, 90982, 91067, 91148, 91233, 91316, 91405, 91499, 91585, 91653, 91723], [24622.08, 24613.678, 24628.261, 24632.95, 24593.359, 24610.961, 24642.957, 24628.593, 24631.678, 24622.844, 24590.436, 24582.135, 24568.771, 24569.518], [37267.427, 37239.27, 37268.779, 37204.0, 37273.704, 37299.446, 37257.74, 37258.925, 37223.6, 37247.16, 37215.472, 37207.085, 37256.726, 37245.208], [25.864, 17.482, 16.868, 19.281, 28.739, 19.74, 20.133, 28.367, 28.918, 30.668, 24.064, 26.42, 31.244, 35.444], [2584.9054363058717, 1715.5303346525145, 3151.0359588922015, 3156.3187629063846, 1481.829424960271, 2201.524822203743, 2093.9870789273227, 877.0599788304255, 2291.184361676689, 1494.2791237867507, 1638.9947430171133, 3717.6391015247873, 2113.8746489161526, 1746.9872264941398], [1199, 1200, 1201, 1202, 1203, 1204, 1205, 1206, 1207, 1208, 1209, 1210, 1211, 1212]], [2, 13079, [90979, 91063, 91144, 91229, 91311, 91399, 91494, 91579], [22972.211, 22996.026, 23022.266, 22989.326, 23058.175, 22997.51, 23025.982, 23020.151], [70545.287, 70515.977, 70479.212, 70467.918, 70481.74, 70475.604, 70504.737, 70504.007], [16.315, 11.947, 13.992, 12.069, 25.108, 14.427, 22.623, 23.677], [509.53153111358375, 1975.8499711247696, 2308.410744282171, 1579.2076036713638, 1814.2968153469615, 821.7837249149178, 1059.7110587938791, 1869.772115677514], [1203, 1204, 1205, 1206, 1207, 1208, 1209, 1210]], [2, 13116, [91312, 91402, 91497, 91582, 91651, 91722, 91798], [23892.877, 23988.219, 23994.262, 24025.821, 24049.778, 24025.46, 24051.339], [69600.175, 69666.248, 69661.876, 69611.295, 69654.78, 69606.373, 69512.965], [51.025, 11.241, 19.407, 15.855, 17.404, 11.033, 17.194], [1089.2514234034252, 68254.17658872367, 9540.641552041461, 5780.43594362944, 3519.5850315775397, 17865.51617243306, 3258.2892461829024], [1207, 1208, 1209, 1210, 1211, 1212, 1213]], [0, 13117, [91147, 91232, 91315, 91404, 91498, 91583, 91652], [24447.179, 24377.074, 24414.202, 24404.208, 24412.821, 24401.437, 24370.084], [35876.836, 35742.612, 35854.702, 35822.949, 35792.03, 35794.185, 35861.439], [24.923, 31.339, 22.106, 17.033, 22.528, 28.799, 27.416], [815.6767561200816, 1582.5075069834438, 1879.0038873925953, 1086.1407005377475, 2742.2574914649194, 1765.7226529671673, 2981.1731365050655], [1205, 1206, 1207, 1208, 1209, 1210, 1211]], [1, 13192, [91669, 91737, 91811, 91886, 91970, 92055, 92136, 92225, 92306, 92382, 92452, 92530, 92603], [35949.652, 35888.434, 35980.162, 35927.485, 35940.74, 35937.075, 35934.018, 35954.489, 35956.411, 35984.215, 35890.81, 35907.485, 35865.551], [58509.907, 58488.186, 58494.767, 58519.627, 58465.1, 58467.883, 58527.998, 58495.86, 58536.801, 58535.099, 58512.324, 58472.49, 58538.092], [26.628, 35.339, 23.493, 22.696, 13.077, 25.644, 15.86, 16.756, 35.383, 16.188, 27.034, 26.968, 16.557], [1065.817168781393, 1715.864080628472, 1217.4028378371763, 1578.3833813851684, 725.9942374508973, 3405.7391188233773, 1197.207577784144, 823.70765649092, 1565.502520715713, 1174.7857847270816, 1807.4738670614424, 1698.2274549700396, 1283.4435817855117], [1211, 1212, 1213, 1214, 1215, 1216, 1217, 1218, 1219, 1220, 1221, 1222, 1223]], [3, 13239, [92193, 92280, 92365, 92431, 92505, 92575, 92653, 92733, 92807], [13417.022, 13470.47, 13452.163, 13451.428, 13467.033, 13474.355, 13487.011, 13426.543, 13433.369], [77002.513, 77034.419, 77063.149, 77003.265, 76998.845, 77014.568, 77015.596, 77046.241, 77070.676], [27.289, 12.097, 11.434, 10.723, 19.322, 19.227, 16.379, 17.305, 13.385], [734.5813829739483, 1643.9372773734751, 1441.1856606497101, 1319.2089090876648, 1420.5533223743796, 937.3370999499168, 1718.4702970020337, 1476.8062269178652, 944.3807504093348], [1218, 1219, 1220, 1221, 1222, 1223, 1224, 1225, 1226]], [1, 13259, [92309, 92386, 92456, 92533, 92604, 92690], [36304.093, 36319.617, 36317.68, 36291.412, 36264.968, 36249.782], [59400.03, 59404.796, 59353.469, 59356.562, 59365.436, 59337.133], [12.646, 12.496, 14.677, 18.426, 18.171, 34.366], [2453.8039369636417, 2048.425417259496, 1058.0686063072505, 1286.6378452478373, 1620.2006602364802, 1236.6021224014203], [1219, 1220, 1221, 1222, 1223, 1224]], [0, 13300, [92673, 92751, 92819, 92897, 92966, 93038, 93113, 93185, 93261, 93335, 93404, 93483], [24827.975, 24827.828, 24825.936, 24863.873, 24851.585, 24846.982, 24850.586, 24814.371, 24878.067, 24881.54, 24892.371, 24825.426], [34917.44, 34948.276, 34956.995, 34978.167, 34947.912, 34928.21, 34976.744, 34955.21, 34959.799, 34842.956, 34822.202, 34938.264], [17.437, 15.904, 20.277, 12.628, 14.49, 15.415, 27.528, 15.997, 18.692, 19.457, 25.245, 26.122], [730.3201998907624, 1107.084146689018, 1970.768107025059, 497.5598682012142, 1379.4259259821288, 1116.5395477989127, 1457.6011341398473, 1664.174315125741, 1010.0654353364948, 4081.4478455843537, 2600.6002508536403, 1078.6061806719288], [1224, 1225, 1226, 1227, 1228, 1229, 1230, 1231, 1232, 1233, 1234, 1235]], [2, 13368, [93039, 93116, 93187, 93264, 93337, 93406, 93486, 93559, 93632], [25364.36, 25365.829, 25338.828, 25325.741, 25363.168, 25344.566, 25358.44, 25351.333, 25375.831], [69430.431, 69459.656, 69451.787, 69440.633, 69446.075, 69427.132, 69443.205, 69441.78, 69389.03], [13.888, 8.943, 8.829, 12.451, 11.793, 17.954, 19.179, 18.403, 22.631], [1581.2234172763658, 1729.6770412980375, 2511.903465524804, 1515.5500299412201, 1687.2619068717406, 1122.7668685287952, 1282.0628895948605, 1493.2372570324294, 1360.6282791296637], [1229, 1230, 1231, 1232, 1233, 1234, 1235, 1236, 1237]], [2, 13441, [93628, 93706, 93776, 93842, 93912, 93988, 94063], [23982.77, 24012.735, 23974.869, 24003.014, 23911.74, 24073.639, 24038.748], [69554.168, 69608.896, 69571.622, 69585.151, 69560.373, 69550.555, 69617.127], [22.126, 21.789, 24.001, 31.925, 31.325, 23.892, 27.031], [1799.575245433094, 2403.9569504459705, 2948.201889010351, 3768.4233825137126, 1608.2057200382992, 1728.4326598551543, 6416.744647214055], [1237, 1238, 1239, 1240, 1241, 1242, 1243]], [3, 13476, [93972, 94047, 94115, 94181, 94246, 94316, 94380, 94437, 94496, 94561, 94625, 94687, 94756], [11879.048, 11906.658, 11842.8, 11938.452, 11977.364, 11932.692, 11897.291, 11893.439, 11938.393, 11904.469, 11920.633, 11890.258, 11883.347], [75353.404, 75361.953, 75317.252, 75454.175, 75338.031, 75361.969, 75341.142, 75366.856, 75324.343, 75368.783, 75346.091, 75356.632, 75357.323], [17.733, 14.816, 19.351, 33.253, 16.265, 19.049, 12.535, 14.962, 20.048, 20.55, 9.155, 9.484, 23.027], [1262.8660897921588, 1525.7457886089405, 708.3235761765818, 1619.5173684979143, 1086.6908560090005, 927.1540809704521, 1413.2299972449673, 1254.3117805657414, 603.9075796912894, 868.7796101278489, 831.1465575210465, 1569.6618242488082, 851.8384558527736], [1242, 1243, 1244, 1245, 1246, 1247, 1248, 1249, 1250, 1251, 1252, 1253, 1254]], [0, 13481, [93914, 93990, 94065, 94134, 94199], [25004.695, 25070.99, 25069.005, 25001.494, 25043.471], [34713.808, 34619.342, 34681.115, 34656.182, 34695.918], [16.211, 14.527, 34.41, 22.052, 24.142], [1529.4046353822275, 764.0423915295985, 1497.046382621711, 1175.810033078574, 1625.586385837511], [1241, 1242, 1243, 1244, 1245]], [2, 13482, [93916, 93992, 94067, 94136, 94200, 94261, 94328, 94394, 94452, 94507, 94579, 94640, 94704, 94775, 94842, 94910, 94972, 95030, 95085, 95140, 95204], [25394.003, 25386.338, 25372.505, 25373.681, 25370.039, 25352.441, 25378.355, 25369.418, 25369.062, 25365.027, 25368.851, 25380.541, 25353.553, 25367.658, 25362.736, 25365.692, 25396.949, 25357.834, 25359.247, 25392.918, 25427.053], [69501.139, 69493.956, 69508.696, 69473.485, 69492.627, 69477.275, 69505.455, 69494.53, 69456.371, 69496.765, 69486.426, 69475.195, 69499.491, 69484.478, 69507.764, 69493.519, 69479.849, 69509.992, 69484.012, 69523.226, 69465.996], [15.521, 8.084, 9.411, 9.816, 7.668, 7.632, 6.748, 8.627, 12.943, 10.976, 11.979, 16.257, 12.338, 14.179, 12.957, 11.934, 6.485, 12.466, 16.524, 22.225, 29.181], [1202.2676283664423, 1983.0952785897725, 2176.337884986599, 2434.131393226845, 2019.5469450916937, 2446.3427544146643, 2540.5972061786324, 2332.864653488986, 1063.2879510996054, 1766.0313333157815, 1638.118392576696, 2120.512452740369, 1326.6536960504015, 1866.0469144970668, 1646.076142687015, 2138.2872618420656, 938.2626474468295, 1372.7230625304592, 1656.8926826466538, 1372.1657090122694, 898.4711534266128], [1241, 1242, 1243, 1244, 1245, 1246, 1247, 1248, 1249, 1250, 1251, 1252, 1253, 1254, 1255, 1256, 1257, 1258, 1259, 1260, 1261]], [1, 13486, [94003, 94075, 94144, 94211, 94272, 94340, 94402], [35008.272, 35077.286, 35052.099, 35051.219, 35036.666, 35083.625, 35136.425], [60198.793, 59980.833, 60016.972, 59922.06, 60017.05, 60019.336, 59993.916], [18.709, 20.087, 19.414, 19.745, 23.166, 17.741, 13.886], [554.2504255657221, 1759.0243337982845, 1490.4793272751833, 748.1421705703816, 1605.4567793391957, 1016.989904949801, 668.7786251452168], [1242, 1243, 1244, 1245, 1246, 1247, 1248]], [0, 13501, [93485, 93557, 93630, 93711, 93778], [25232.094, 25010.908, 24982.274, 24983.035, 24962.756], [34679.715, 34759.591, 34670.382, 34628.705, 34712.87], [29.47, 25.473, 11.021, 16.953, 23.516], [12378.72353045437, 5001.933441771825, 764.5224566093196, 1666.6622978560652, 1073.654583973579], [1235, 1236, 1237, 1238, 1239]], [0, 13534, [94327, 94393, 94451, 94506, 94578, 94639, 94703, 94774], [25005.62, 24990.326, 24984.132, 25032.34, 24992.891, 25032.92, 25019.697, 24992.162], [34669.59, 34719.846, 34661.251, 34701.815, 34648.907, 34681.904, 34660.962, 34667.398], [19.456, 14.634, 12.013, 27.386, 15.289, 12.964, 17.254, 22.155], [9055.39438587863, 650.7333891673213, 1225.2475333803468, 1160.0040514299762, 1085.079920899342, 713.6519551318661, 829.4813641387852, 1116.928859547146], [1247, 1248, 1249, 1250, 1251, 1252, 1253, 1254]], [3, 13546, [94436, 94495, 94560, 94624, 94686, 94755, 94824, 94892, 94956], [11627.159, 11646.154, 11626.525, 11654.967, 11674.651, 11654.759, 11663.293, 11640.004, 11618.417], [75879.174, 75838.786, 75852.997, 75838.045, 75860.969, 75820.278, 75829.422, 75830.005, 75829.955], [21.713, 14.865, 11.267, 9.339, 13.181, 12.084, 12.602, 12.339, 19.959], [664.382916574297, 1484.4285572553736, 1464.5336278422947, 1530.5130478081737, 930.8052307078088, 1159.0797422061123, 1934.9350134819622, 2021.3440926398653, 2035.5969169169177], [1249, 1250, 1251, 1252, 1253, 1254, 1255, 1256, 1257]], [1, 13578, [94651, 94716, 94785, 94851, 94921], [34979.271, 35088.86, 35058.075, 35059.554, 35094.11], [60080.734, 60022.469, 59994.661, 59997.389, 59959.478], [20.229, 32.425, 17.828, 27.331, 25.646], [417.08916195225765, 1473.1619630693417, 1291.28759177935, 950.7763214633264, 2155.6665707192533], [1252, 1253, 1254, 1255, 1256]], [1, 13596, [94718, 94786, 94852, 94923, 94981, 95041], [35552.169, 35478.799, 35520.57, 35493.672, 35501.983, 35451.456], [60608.265, 60580.485, 60583.873, 60579.248, 60529.177, 60510.878], [17.098, 10.602, 12.029, 14.877, 17.336, 17.42], [895.5024740171245, 1804.7907256699564, 1638.508867921238, 1334.63523681233, 2406.2653022954237, 695.0338409069234], [1253, 1254, 1255, 1256, 1257, 1258]], [1, 13623, [95043, 95094, 95150, 95213, 95273, 95343, 95407, 95477, 95530, 95588, 95643, 95701], [36544.76, 36528.451, 36566.583, 36582.07, 36519.719, 36590.799, 36614.429, 36591.29, 36538.122, 36523.04, 36658.353, 36646.866], [58158.759, 58140.818, 58098.239, 58158.358, 58135.118, 58136.973, 58044.377, 58164.638, 58109.06, 58150.073, 58114.637, 58135.975], [9.533, 21.406, 14.291, 34.507, 13.616, 15.816, 24.886, 29.113, 12.236, 15.748, 33.125, 28.225], [1101.995829810866, 2421.424185642048, 1113.5645662607271, 798.0393159990953, 2800.902779957163, 3275.0015221966623, 1153.885643133462, 8210.271793896523, 1392.9243556466, 1770.0526275510247, 4781.703228998084, 1918.1618087172242], [1258, 1259, 1260, 1261, 1262, 1263, 1264, 1265, 1266, 1267, 1268, 1269]], [3, 13637, [95071, 95124, 95183, 95244, 95306, 95373, 95441, 95506, 95561, 95619, 95675, 95733, 95789, 95846, 95907, 95960, 96013, 96061], [11613.138, 11637.245, 11638.959, 11635.986, 11620.621, 11648.856, 11647.193, 11663.891, 11635.648, 11659.194, 11667.91, 11649.638, 11644.433, 11652.513, 11684.246, 11673.024, 11652.311, 11646.409], [75858.927, 75829.08, 75823.631, 75843.586, 75874.905, 75859.724, 75811.75, 75801.303, 75846.962, 75856.403, 75871.593, 75823.339, 75818.225, 75860.04, 75842.059, 75858.627, 75814.331, 75843.876], [11.022, 16.305, 8.781, 16.601, 17.123, 14.107, 6.678, 13.047, 9.666, 16.533, 12.88, 12.372, 13.725, 6.931, 11.936, 13.329, 12.892, 9.994], [602.5850320884085, 839.4257421574497, 1261.942696708143, 1278.0897900141872, 1603.9087390820368, 2347.5834233429973, 1367.3665410013698, 1427.2746277660215, 1534.3950620068845, 1210.6988261639713, 1497.9123435242177, 1732.222492199373, 1219.8291187430268, 1581.0470149797093, 1414.9600950444512, 591.5774322627894, 1653.186630836926, 1023.5618322068725], [1259, 1260, 1261, 1262, 1263, 1264, 1265, 1266, 1267, 1268, 1269, 1270, 1271, 1272, 1273, 1274, 1275, 1276]], [1, 13659, [95212, 95272, 95341, 95405, 95474, 95528, 95587], [36025.034, 36005.738, 36025.44, 36024.445, 36058.254, 36014.548, 36051.815], [59618.123, 59646.548, 59622.127, 59632.651, 59668.789, 59635.302, 59657.423], [14.264, 8.193, 8.92, 11.17, 14.411, 12.274, 28.561], [1298.73223345912, 2100.1453918326492, 1688.9685605238524, 2095.8259349972095, 2489.8600742031485, 1126.6194982716581, 763.6454743784046], [1261, 1262, 1263, 1264, 1265, 1266, 1267]], [0, 13674, [95460, 95514, 95571, 95631, 95688], [24543.831, 24535.271, 24454.952, 24569.875, 24515.971], [35368.755, 35407.193, 35348.41, 35321.344, 35417.252], [17.275, 19.927, 22.254, 16.502, 20.641], [671.8136751205449, 812.8483267726457, 1219.7924254987508, 972.8498458170558, 1546.009161519478], [1265, 1266, 1267, 1268, 1269]], [0, 13717, [95748, 95799, 95855, 95917, 95972, 96024, 96076, 96130, 96181, 96235, 96275, 96321, 96367, 96417, 96460], [24516.36, 24441.25, 24368.876, 24399.546, 24355.263, 24403.415, 24407.222, 24406.053, 24376.413, 24392.887, 24419.936, 24377.292, 24408.555, 24395.023, 24379.515], [35824.171, 35831.351, 35811.579, 35815.834, 35824.069, 35827.946, 35806.122, 35829.16, 35850.391, 35826.535, 35842.321, 35811.817, 35788.267, 35880.851, 35839.265], [19.297, 26.445, 16.35, 18.094, 16.837, 18.406, 22.112, 21.356, 12.852, 16.763, 26.362, 17.252, 16.359, 19.57, 20.087], [928.5416857096815, 1524.608516450536, 1439.9480405084282, 2916.6261189693446, 1980.1701119996749, 2127.9736058487993, 1584.6973256621661, 1312.5734299506832, 971.6124240965778, 795.2485988837042, 2264.667776892586, 1203.6210823344163, 2786.7248634282178, 1251.7218656987463, 1451.0675077604321], [1270, 1271, 1272, 1273, 1274, 1275, 1276, 1277, 1278, 1279, 1280, 1281, 1282, 1283, 1284]], [3, 13765, [96168, 96219, 96264, 96306, 96352, 96404, 96450, 96499, 96552, 96638, 96753], [11657.889, 11695.687, 11633.497, 11669.708, 11637.108, 11653.135, 11644.819, 11651.148, 11666.04, 11646.712, 11627.643], [75805.187, 75856.152, 75814.43, 75805.525, 75831.496, 75849.236, 75866.248, 75829.325, 75842.934, 75816.465, 75801.858], [20.464, 23.927, 16.342, 18.594, 9.493, 11.429, 14.806, 13.672, 18.059, 11.224, 20.057], [1084.198659041507, 2836.4691864227366, 1309.9847776181664, 1878.9303968445117, 1885.3830348267018, 1517.2601959228296, 1258.040158858026, 1119.7077310611776, 1230.3970601572753, 1444.9232641994017, 434.45805437509597], [1278, 1279, 1280, 1281, 1282, 1283, 1284, 1285, 1286, 1287, 1288]], [1, 13809, [96378, 96431, 96473, 96520, 96584], [35714.596, 35790.511, 35744.218, 35724.837, 35670.516], [59532.148, 59534.9, 59587.869, 59542.76, 59501.306], [18.112, 30.588, 21.396, 9.21, 31.778], [864.3858119456098, 1081.9007912463549, 902.7007770187768, 1028.6317320312821, 3536.8301453358213], [1282, 1283, 1284, 1285, 1286]], [0, 13888, [96567, 96667, 96793, 96938, 97081, 97241, 97394, 97545, 97689, 97827, 97971, 98117, 98258, 98395, 98532, 98656, 98782, 98918, 99049, 99174, 99291, 99397, 99498, 99582, 99672, 99782, 99896, 99997, 100098], [24474.814, 24419.91, 24489.824, 24480.805, 24538.184, 24629.331, 24611.322, 24621.306, 24584.385, 24507.284, 24431.762, 24496.002, 24536.886, 24615.89, 24636.285, 24647.326, 24632.692, 24669.856, 24689.039, 24684.711, 24676.868, 24718.593, 24672.488, 24696.872, 24654.825, 24661.902, 24652.145, 24504.301, 24475.492], [35890.19, 35816.029, 35848.057, 35815.229, 35823.769, 35944.697, 35963.177, 35979.245, 35919.875, 35844.758, 35870.065, 35901.816, 35903.092, 35970.508, 35974.566, 35942.812, 35958.35, 35959.445, 35901.68, 35918.665, 35918.136, 35904.769, 35918.483, 35939.323, 35939.344, 35930.221, 35954.508, 35978.246, 35964.554], [16.522, 11.157, 13.168, 17.033, 10.447, 14.445, 15.308, 8.739, 19.566, 18.919, 18.588, 19.97, 19.565, 14.114, 9.432, 25.876, 8.526, 11.848, 15.341, 14.879, 12.751, 22.513, 15.064, 15.761, 18.983, 23.154, 22.554, 19.909, 19.64], [1391.041118607602, 2874.7983670031076, 3764.3352330064545, 5515.309608396418, 12162.934142662156, 1478.7412538569863, 1549.8114457674826, 1751.360186635672, 7382.770322519745, 11872.61876978873, 12628.148309355278, 8034.268898632682, 7794.084209979444, 1698.9950687476055, 2866.3558218474122, 1322.7881698796903, 2266.391716265289, 2748.056934523059, 2389.0909303704716, 2451.654943060728, 2864.696318863873, 1421.6570115335123, 4288.385014132228, 2875.346491300345, 2629.758815220293, 2940.3934631918946, 3654.5925059733127, 9195.049706738115, 8395.856238700087], [1286, 1287, 1288, 1289, 1290, 1291, 1292, 1293, 1294, 1295, 1296, 1297, 1298, 1299, 1300, 1301, 1302, 1303, 1304, 1305, 1306, 1307, 1308, 1309, 1310, 1311, 1312, 1313, 1314]], [0, 13890, [96569, 96671, 96797, 96941, 97086, 97243, 97397, 97548], [25452.222, 25353.941, 25326.963, 25308.272, 25220.572, 25234.292, 25181.042, 25165.399], [34652.535, 34721.977, 34711.278, 34797.421, 34777.936, 34797.91, 34816.173, 34820.206], [14.678, 25.846, 17.855, 16.106, 22.437, 12.323, 16.023, 14.388], [1932.169615515353, 4494.655915797057, 7207.185690712739, 5951.134033331301, 1629.4845753933014, 2108.8384659447916, 1968.8438145994419, 1323.0337066544312], [1286, 1287, 1288, 1289, 1290, 1291, 1292, 1293]], [2, 13902, [96668, 96794, 96939, 97082, 97240, 97396, 97547, 97687, 97826, 97969], [24560.803, 24551.647, 24440.681, 24552.931, 24560.09, 24619.385, 24606.145, 24598.41, 24589.119, 24552.587], [69810.575, 69815.015, 69812.66, 69830.152, 69832.842, 69817.62, 69828.736, 69818.817, 69817.393, 69818.678], [15.125, 12.252, 25.183, 17.453, 14.343, 14.63, 13.64, 16.528, 20.744, 10.185], [1082.3744764372564, 2945.473599576824, 4746.1461601021665, 1795.3171012853186, 2211.3318447670817, 2333.442979445551, 2251.5067989118033, 2413.0153758540387, 1997.9117064129532, 1434.5002745397219], [1287, 1288, 1289, 1290, 1291, 1292, 1293, 1294, 1295, 1296]], [1, 13942, [96823, 96965, 97110, 97268, 97422, 97570, 97710, 97851, 97995, 98142, 98284, 98418, 98553, 98680], [35601.683, 35605.37, 35601.026, 35626.571, 35572.846, 35563.56, 35495.881, 35507.715, 35659.768, 35633.255, 35596.16, 35575.133, 35588.999, 35592.487], [59403.007, 59451.895, 59472.104, 59451.282, 59498.295, 59490.788, 59514.533, 59498.976, 59488.718, 59514.508, 59473.09, 59477.578, 59475.897, 59492.254], [36.216, 20.89, 18.065, 32.111, 23.642, 18.274, 16.511, 24.715, 16.237, 10.328, 9.887, 13.268, 8.816, 16.433], [3152.0749541734344, 6488.466274049775, 4110.479299129924, 6261.828857343895, 4566.587205797238, 2802.100818164019, 2404.5416438983666, 2847.743058309318, 6711.514748645213, 3539.0763652327655, 3092.785338884041, 3163.160840281891, 5286.489695689205, 2806.0071265968377], [1288, 1289, 1290, 1291, 1292, 1293, 1294, 1295, 1296, 1297, 1298, 1299, 1300, 1301]], [3, 13962, [96757, 96903, 97048, 97202, 97355, 97505, 97656, 97795, 97937, 98085, 98227, 98368], [12874.256, 12874.963, 12733.974, 12879.279, 12859.62, 12837.65, 12832.984, 12806.445, 12915.432, 12837.375, 12840.524, 12796.965], [76074.516, 76057.958, 76025.375, 76002.736, 76047.117, 76013.345, 76063.33, 76033.258, 76025.543, 76058.507, 76070.795, 76090.824], [18.227, 12.583, 25.384, 11.899, 9.883, 16.919, 21.798, 20.267, 17.404, 15.0, 12.197, 17.485], [1373.2800492124964, 850.3564378930455, 2902.925874799832, 1719.4255730535224, 1220.8294435948985, 2005.2372629430984, 1139.3177310473209, 1448.7745403512558, 1538.3938017507016, 1650.09892124483, 1456.6297732813018, 651.8584187891151], [1288, 1289, 1290, 1291, 1292, 1293, 1294, 1295, 1296, 1297, 1298, 1299]], [2, 13968, [96926, 97073, 97229, 97381, 97531], [21935.778, 21937.925, 21969.645, 21963.543, 22069.489], [70245.474, 70234.927, 70251.763, 70230.035, 70261.832], [12.374, 11.809, 14.102, 14.791, 39.088], [1384.9320561606455, 3252.386027221415, 2272.671276222439, 2104.223082883185, 3577.871208576973], [1289, 1290, 1291, 1292, 1293]], [2, 13969, [96931, 97078, 97234, 97385, 97536, 97681, 97820, 97962, 98110, 98251], [22861.097, 22716.031, 22743.302, 22694.81, 22716.367, 22814.537, 22937.507, 22743.671, 22734.01, 22736.277], [69681.333, 69753.902, 69769.697, 69831.989, 69774.247, 69723.735, 69655.604, 69734.484, 69759.571, 69727.533], [32.235, 21.25, 12.435, 20.668, 24.806, 35.874, 24.007, 25.107, 20.544, 37.61], [5799.811073363353, 1495.7323676957915, 1733.8195977093021, 2761.622101659776, 679.5672758950303, 1110.5651883593964, 1935.6510072054036, 1808.8137000733814, 1287.5373166348304, 1913.4363220885227], [1289, 1290, 1291, 1292, 1293, 1294, 1295, 1296, 1297, 1298]], [2, 13971, [96940, 97087, 97245, 97398, 97549, 97690, 97829], [25188.312, 25170.005, 25120.269, 25172.206, 25227.038, 25252.722, 25236.107], [69551.081, 69661.811, 69654.627, 69676.096, 69629.99, 69614.942, 69638.172], [37.01, 25.059, 18.336, 15.561, 8.172, 10.776, 13.48], [5858.994197683975, 1742.2269541260728, 1788.8187682928285, 1469.4825197594926, 3913.992923519144, 2666.043926463153, 2059.036772709103], [1289, 1290, 1291, 1292, 1293, 1294, 1295]], [3, 14004, [97044, 97198, 97352, 97502, 97654], [11668.655, 11655.932, 11673.04, 11661.892, 11602.11], [75843.814, 75826.972, 75886.823, 75854.083, 75869.775], [21.579, 11.6, 20.178, 13.812, 15.177], [1412.2184778579165, 1321.2572437470405, 1199.6357407166938, 1331.6103721903924, 391.43374694199065], [1290, 1291, 1292, 1293, 1294]], [2, 14014, [97389, 97539, 97684, 97823, 97966, 98114, 98255, 98393], [23769.927, 23771.508, 23756.108, 23756.442, 23766.621, 23725.071, 23781.321, 23753.69], [69325.419, 69372.071, 69377.5, 69379.252, 69354.575, 69360.213, 69402.502, 69391.919], [25.367, 24.568, 17.517, 26.079, 17.368, 17.611, 28.509, 17.384], [580.2985415286886, 970.087105043256, 2015.6995355256943, 1975.1887496211818, 1093.9091718103723, 722.1016910922834, 1005.0358859306621, 1864.3766148132163], [1292, 1293, 1294, 1295, 1296, 1297, 1298, 1299]], [1, 14025, [97427, 97574, 97713, 97853, 97999], [36030.687, 36176.0, 36229.175, 36171.914, 36165.679], [59638.166, 59516.132, 59487.934, 59480.827, 59450.889], [20.379, 18.057, 19.293, 19.124, 17.504], [6659.981563179976, 1941.5557788195779, 1828.2402649239057, 2133.240420489879, 6898.102430482141], [1292, 1293, 1294, 1295, 1296]], [1, 14063, [97715, 97855, 98001, 98145, 98290, 98422, 98559, 98686, 98810, 98947, 99075, 99199], [36471.378, 36386.592, 36376.679, 36449.652, 36460.513, 36470.191, 36464.881, 36526.892, 36514.275, 36334.352, 36388.347, 36339.017], [59031.356, 59075.109, 59177.016, 59093.08, 59054.281, 59088.107, 59219.684, 59079.817, 58913.008, 59016.418, 59136.78, 59065.088], [28.134, 13.085, 30.354, 21.515, 11.637, 18.954, 28.775, 20.947, 38.906, 16.182, 19.206, 24.739], [3665.4158830033043, 48099.437648883824, 4729.528409527995, 1345.8274735888347, 3422.034486777928, 1299.7844971935149, 2342.568147991459, 1261.6915060589456, 2192.3333171195977, 804.1798801515139, 10981.967334912642, 2244.657563154092], [1294, 1295, 1296, 1297, 1298, 1299, 1300, 1301, 1302, 1303, 1304, 1305]], [3, 14108, [98226, 98367, 98500, 98626, 98754, 98888, 99014], [12345.982, 12361.143, 12329.602, 12386.912, 12373.789, 12340.958, 12360.62], [76762.614, 76689.735, 76640.921, 76523.921, 76517.078, 76535.231, 76582.7], [13.442, 22.253, 27.698, 28.236, 25.269, 27.409, 23.83], [619.1935670096668, 2236.1250901358067, 1836.7399619019334, 8803.208604378982, 11145.456542596716, 8059.9661417389525, 3838.217504147756], [1298, 1299, 1300, 1301, 1302, 1303, 1304]], [2, 14113, [98107, 98248, 98389, 98524, 98648], [22528.424, 22507.5, 22495.897, 22546.685, 22511.334], [70193.216, 70206.059, 70198.358, 70232.004, 70198.759], [10.988, 12.169, 14.411, 12.254, 19.162], [1449.9971716076068, 1599.8276039408279, 1423.1715312932713, 1556.75964977866, 1793.4589299201843], [1297, 1298, 1299, 1300, 1301]], [2, 14114, [98112, 98253, 98392, 98528, 98653, 98777], [23296.604, 23286.765, 23416.671, 23311.209, 23268.135, 23227.604], [70413.862, 70354.986, 70220.532, 70324.132, 70282.535, 70226.958], [19.886, 27.596, 25.428, 32.702, 18.968, 25.229], [1521.4893313723858, 696.3424106885283, 771.0932096561046, 2803.748997325141, 860.3245050376285, 5824.58831122962], [1297, 1298, 1299, 1300, 1301, 1302]], [2, 14115, [98259, 98397, 98534, 98659, 98785, 98922, 99052, 99176], [25178.307, 25148.128, 25163.284, 25062.117, 25127.13, 25304.115, 25252.622, 25090.681], [69664.938, 69674.005, 69676.403, 69679.78, 69679.963, 69547.145, 69557.446, 69684.36], [13.288, 25.519, 13.724, 22.751, 27.961, 34.984, 30.732, 34.454], [540.0194466839508, 812.6511902569484, 999.2086959147798, 1535.7426795968793, 978.7628061618968, 7337.439316658033, 11835.855535995062, 688.1548079563393], [1298, 1299, 1300, 1301, 1302, 1303, 1304, 1305]], [2, 14118, [97831, 97972, 98120, 98264, 98401, 98537, 98662, 98788, 98925, 99054], [25471.423, 25472.189, 25528.669, 25636.541, 25629.743, 25655.693, 25632.217, 25593.332, 25612.143, 25636.752], [69535.963, 69544.933, 69531.536, 69509.691, 69488.592, 69482.381, 69487.858, 69527.82, 69461.899, 69528.09], [36.177, 31.467, 27.271, 26.69, 16.122, 12.59, 27.669, 17.89, 15.065, 16.692], [1812.0407369835598, 2878.417509695952, 2937.828458730073, 835.4765271415639, 1384.5053111607692, 2175.490457269602, 1124.9916438434498, 1630.292959445127, 2115.0760166135997, 1421.1405148934505], [1295, 1296, 1297, 1298, 1299, 1300, 1301, 1302, 1303, 1304]], [3, 14190, [98499, 98625, 98753, 98889, 99013, 99145, 99265, 99373], [12350.257, 12394.612, 12407.353, 12464.231, 12411.332, 12427.501, 12433.99, 12380.674], [76460.437, 76295.102, 76274.579, 76290.981, 76414.132, 76341.376, 76322.089, 76347.07], [36.015, 24.253, 9.841, 32.665, 27.305, 17.022, 16.009, 16.081], [2035.0225871593275, 1641.3733464375357, 1532.1682972186695, 566.9219130658582, 4882.035121060524, 1305.6087546592853, 1139.2580162816785, 1154.9883219696142], [1300, 1301, 1302, 1303, 1304, 1305, 1306, 1307]], [3, 14343, [99651, 99760, 99873, 99977, 100076, 100182], [12401.435, 12341.16, 12385.008, 12365.351, 12383.716, 12437.175], [76648.332, 76740.335, 76760.619, 76523.887, 76756.71, 76727.842], [20.795, 28.677, 18.211, 20.682, 23.344, 27.047], [7905.579721880084, 1637.9108307700365, 1318.7815321888104, 16340.586155131487, 847.4875596127953, 2019.8911924973934], [1310, 1311, 1312, 1313, 1314, 1315]], [3, 14344, [99652, 99759, 99872, 99976, 100077], [12439.51, 12397.204, 12374.733, 12346.191, 12423.384], [76394.512, 76318.383, 76293.279, 76354.048, 76249.391], [11.801, 16.794, 14.037, 27.306, 30.632], [20104.411607742317, 1571.5846509774194, 1609.9381547934647, 2767.160291436658, 1414.5358003711335], [1310, 1311, 1312, 1313, 1314]], [2, 14348, [99675, 99786, 99901, 100000, 100104, 100210, 100310, 100402, 100500], [25617.321, 25609.605, 25630.964, 25598.904, 25563.329, 25596.75, 25597.462, 25546.466, 25628.54], [69496.29, 69488.537, 69423.841, 69499.411, 69428.801, 69487.579, 69468.765, 69565.611, 69502.367], [20.521, 29.475, 24.18, 21.035, 18.955, 27.192, 12.532, 27.512, 18.674], [1226.6374310032395, 1346.421479786861, 1455.7698135429828, 1625.5905599751652, 1200.0353120443262, 1271.1336514170273, 609.9476886688734, 969.2706330636972, 934.6368389276712], [1310, 1311, 1312, 1313, 1314, 1315, 1316, 1317, 1318]], [1, 14353, [99693, 99807, 99917, 100018, 100122, 100228, 100328], [35717.557, 35719.301, 35659.609, 35718.287, 35680.111, 35693.625, 35605.542], [59211.614, 59194.62, 59218.164, 59196.237, 59283.615, 59264.485, 59391.605], [14.248, 9.318, 17.249, 15.036, 24.791, 24.578, 38.316], [1301.035558010733, 2696.819114953591, 1830.0730418201765, 1868.3249649797272, 4926.254274558311, 6124.52064451678, 3187.168588309809], [1310, 1311, 1312, 1313, 1314, 1315, 1316]], [2, 14372, [99781, 99897, 99998, 100099, 100208, 100306, 100400, 100496, 100583, 100679, 100767, 100847, 100920, 100997, 101090, 101159, 101243, 101327, 101401, 101480], [24547.396, 24584.659, 24564.337, 24555.172, 24606.894, 24577.179, 24609.152, 24567.04, 24561.552, 24607.935, 24582.979, 24593.785, 24590.119, 24605.423, 24599.381, 24593.893, 24592.945, 24582.4, 24578.611, 24571.975], [69851.894, 69829.187, 69812.038, 69848.942, 69835.354, 69823.499, 69825.468, 69804.266, 69794.432, 69827.164, 69825.671, 69821.655, 69807.448, 69826.875, 69810.399, 69851.71, 69816.551, 69797.643, 69806.625, 69827.526], [11.524, 12.094, 18.036, 9.968, 10.365, 11.419, 14.118, 16.815, 12.015, 16.445, 10.766, 12.631, 15.19, 12.895, 15.026, 23.576, 9.878, 10.377, 12.836, 16.297], [1245.3202977912222, 1786.1747296170468, 1440.0186524760395, 2093.5794534493634, 2410.863728062915, 1586.1484165480251, 1634.1503934827517, 899.3093325975033, 2526.9508431285767, 1652.2228561896186, 1615.7751283186194, 1951.1285892093435, 486.6958300578194, 1695.9367366275428, 1228.372759217916, 1138.7139146504983, 2114.602593425021, 2272.419447188337, 1731.0341676902046, 1239.3283716231251], [1311, 1312, 1313, 1314, 1315, 1316, 1317, 1318, 1319, 1320, 1321, 1322, 1323, 1324, 1325, 1326, 1327, 1328, 1329, 1330]], [2, 14422, [100298, 100395, 100490, 100578, 100673], [22537.819, 22651.114, 22666.876, 22640.45, 22646.388], [69753.065, 69733.157, 69750.044, 69724.131, 69714.794], [27.044, 26.692, 22.442, 16.188, 20.763], [1290.0305642193568, 711.1932955786257, 988.4163856971267, 671.498313645385, 881.6281517569867], [1316, 1317, 1318, 1319, 1320]], [0, 14423, [100304, 100399, 100495, 100582, 100678, 100765, 100846, 100919, 100996, 101089, 101158], [24317.229, 24343.689, 24466.845, 24386.227, 24484.595, 24421.643, 24449.753, 24489.847, 24547.369, 24473.018, 24281.534], [36049.664, 36011.246, 35961.728, 36027.701, 35946.561, 35941.943, 35943.27, 35958.474, 35903.064, 35968.364, 36064.86], [14.502, 13.07, 23.224, 14.753, 17.15, 26.405, 18.049, 21.21, 17.599, 31.791, 23.401], [2595.9019223079376, 3844.4836169045757, 9533.938323514663, 2261.48084124884, 26514.02422159418, 5395.362731429253, 8426.863662903846, 8609.265315072591, 26865.68936468964, 8097.650410425815, 601.840222178496], [1316, 1317, 1318, 1319, 1320, 1321, 1322, 1323, 1324, 1325, 1326]], [3, 14448, [100374, 100467, 100559, 100649, 100748, 100824], [12399.209, 12410.88, 12393.458, 12430.56, 12428.269, 12443.847], [76244.572, 76333.494, 76288.49, 76282.745, 76328.75, 76302.76], [22.226, 27.533, 28.328, 24.097, 20.397, 32.767], [914.9153897493449, 788.4441254739946, 1732.8222207783376, 1057.2964049402135, 799.7122782861087, 727.6709011175249], [1317, 1318, 1319, 1320, 1321, 1322]], [0, 14457, [100498, 100584, 100681, 100769, 100849, 100921, 100999, 101091, 101160, 101245, 101329, 101403, 101483, 101559, 101633, 101705, 101776, 101840, 101904, 101963, 102027, 102080, 102134, 102197, 102262], [24938.489, 25027.056, 24924.852, 25031.276, 25116.181, 25044.419, 25030.4, 25084.879, 25100.911, 25085.591, 25088.234, 25115.344, 25090.86, 25060.862, 25073.957, 25082.53, 25081.147, 25074.34, 25098.822, 25041.788, 25066.637, 25044.399, 25071.763, 25024.37, 25031.242], [35980.058, 36053.16, 35975.214, 36028.01, 36120.151, 36083.932, 36036.358, 36104.677, 36114.652, 36099.61, 36105.796, 36099.743, 36116.36, 36096.286, 36091.802, 36079.3, 36089.153, 36053.675, 36084.431, 36078.457, 36079.021, 36087.813, 36099.899, 36081.877, 36043.481], [26.204, 19.048, 28.301, 15.262, 15.988, 13.964, 18.565, 11.136, 10.583, 9.85, 8.832, 7.964, 13.376, 17.149, 16.885, 15.018, 14.925, 14.89, 13.622, 16.816, 18.218, 12.559, 19.516, 22.995, 19.245], [9663.736326553906, 4601.417790462878, 10387.243015095553, 4495.029834924118, 1288.9725211668601, 3306.9069300952247, 15286.994857694574, 1698.7732049764575, 2114.937778032812, 2288.431523207822, 3217.353327831615, 2640.4029186611965, 2332.156412446947, 1649.9874640812718, 2931.888871866945, 2373.698155982294, 2750.0833318749283, 2563.7526795949075, 2071.5105392563046, 3263.2058730785748, 2934.1963987328604, 4602.429794384165, 1487.1904028402655, 2773.193341584809, 2741.481418659967], [1318, 1319, 1320, 1321, 1322, 1323, 1324, 1325, 1326, 1327, 1328, 1329, 1330, 1331, 1332, 1333, 1334, 1335, 1336, 1337, 1338, 1339, 1340, 1341, 1342]], [3, 14462, [100746, 100825, 100905, 100977, 101066, 101139, 101223, 101307, 101385, 101463, 101538, 101621, 101692], [12371.999, 12414.238, 12475.811, 12390.699, 12365.664, 12402.642, 12445.236, 12434.668, 12430.201, 12449.773, 12457.794, 12440.155, 12452.457], [76791.275, 76724.121, 76605.437, 76763.294, 76732.416, 76756.328, 76729.851, 76755.295, 76729.54, 76775.854, 76802.081, 76766.472, 76760.684], [24.577, 26.416, 10.861, 2.898, 25.065, 21.908, 22.239, 13.665, 26.358, 22.868, 16.012, 25.341, 26.437], [732.6185838931212, 1494.2526527592825, 45631.7862763169, 451.34165124194067, 1010.3196615784755, 1350.3230426056173, 1401.7925668009073, 1091.3059663250008, 1926.8048750874075, 989.5134150243838, 1089.0886311782294, 1292.6407521238864, 1008.3838812109748], [1321, 1322, 1323, 1324, 1325, 1326, 1327, 1328, 1329, 1330, 1331, 1332, 1333]], [1, 14529, [100932, 101014, 101099, 101168, 101256], [35533.684, 35522.655, 35539.424, 35623.569, 35505.076], [59486.725, 59488.809, 59476.437, 59514.793, 59503.852], [16.838, 18.365, 29.864, 29.756, 20.103], [1097.4292892850176, 875.0034309318764, 1028.7368666374769, 3055.566462635187, 1563.719230446752], [1323, 1324, 1325, 1326, 1327]], [2, 14659, [102135, 102198, 102263, 102334, 102391, 102447], [25170.946, 25162.46, 25158.166, 25164.412, 25149.862, 25197.209], [69677.116, 69671.913, 69674.419, 69694.934, 69754.153, 69705.328], [20.352, 17.753, 22.811, 15.68, 28.261, 34.362], [1886.2111945091972, 3637.58324576062, 1353.9922803092895, 3542.13829181721, 758.1565367370439, 2673.919863764523], [1340, 1341, 1342, 1343, 1344, 1345]], [2, 14688, [102448, 102502, 102551, 102608, 102672, 102735, 102799, 102860, 102929, 102988, 103062, 103123, 103191, 103250, 103302, 103343, 103406, 103472, 103534], [25610.745, 25599.96, 25613.439, 25620.876, 25661.841, 25612.101, 25582.64, 25620.05, 25610.602, 25634.437, 25631.364, 25630.27, 25599.048, 25551.929, 25627.541, 25654.181, 25596.041, 25590.201, 25589.726], [69503.005, 69531.277, 69502.985, 69500.914, 69524.647, 69503.734, 69480.458, 69468.636, 69498.093, 69481.92, 69498.127, 69494.841, 69474.31, 69468.596, 69470.013, 69491.825, 69515.656, 69505.937, 69467.137], [15.149, 18.467, 16.367, 12.478, 20.406, 13.281, 11.373, 21.915, 21.501, 16.865, 13.107, 24.006, 26.913, 23.359, 12.043, 16.347, 21.849, 17.54, 19.712], [2067.0866994447188, 1548.0495217713328, 1414.9421322338144, 1900.4961484050257, 1195.825164462001, 1672.5764760294514, 688.3459653772286, 1115.5596225481515, 1635.13125089438, 2384.5961831760014, 1791.5305410889155, 1060.5876309533435, 742.8686511687915, 1284.8203351321238, 1666.0304885427224, 908.8124631465959, 1394.7603080878375, 1350.5193770188812, 1234.1432972241314], [1345, 1346, 1347, 1348, 1349, 1350, 1351, 1352, 1353, 1354, 1355, 1356, 1357, 1358, 1359, 1360, 1361, 1362, 1363]], [1, 14689, [102456, 102508, 102556, 102618, 102683, 102749, 102815, 102871, 102941], [35655.278, 35663.872, 35681.205, 35632.398, 35651.949, 35694.983, 35642.844, 35679.13, 35733.854], [59636.197, 59599.003, 59594.632, 59657.481, 59620.818, 59605.188, 59625.539, 59601.513, 59603.352], [13.857, 17.484, 12.432, 16.121, 19.45, 26.802, 14.506, 12.82, 29.961], [677.1025080607826, 1551.9153377371574, 1421.2779207721806, 1234.13620482905, 2647.977917200784, 1337.795159815209, 1603.345113370507, 1383.7454637987057, 596.7281509866319], [1345, 1346, 1347, 1348, 1349, 1350, 1351, 1352, 1353]], [2, 14692, [102549, 102607, 102670, 102734, 102798, 102858], [25197.105, 25133.122, 25083.095, 25157.633, 25139.94, 25128.201], [69675.619, 69752.341, 69766.295, 69728.353, 69786.905, 69765.844], [21.927, 17.816, 28.083, 25.872, 23.239, 32.83], [3519.534112509132, 775.4752251576508, 480.3683655887646, 1816.0559570676583, 1109.1984683893395, 664.3934931495484], [1347, 1348, 1349, 1350, 1351, 1352]], [2, 14770, [102985, 103060, 103121, 103188, 103247, 103300, 103342, 103403], [23974.413, 23983.808, 24059.975, 24071.531, 24033.555, 24054.083, 24056.861, 24066.134], [69637.759, 69727.601, 69766.084, 69797.7, 69838.319, 69818.857, 69796.175, 69820.673], [33.928, 24.886, 18.688, 17.279, 17.861, 16.544, 13.942, 21.41], [1448.364274850042, 1842.2399794158184, 2349.473564523245, 1397.6394165630688, 2040.364571256652, 1955.8553222285948, 2584.1103871579858, 2653.3626480775506], [1354, 1355, 1356, 1357, 1358, 1359, 1360, 1361]], [0, 14901, [103835, 103946, 104086, 104245, 104409], [24842.649, 24938.247, 24957.509, 24985.359, 25044.171], [36017.565, 36018.951, 35987.951, 35987.478, 36005.255], [22.658, 16.13, 12.36, 12.239, 9.893], [3352.0107413993173, 4179.928835309716, 6037.8077689920265, 5983.072097104986, 5870.91993506036], [1368, 1369, 1370, 1371, 1372]], [1, 14906, [103851, 103974, 104112, 104272, 104434, 104600, 104762, 104913, 105064, 105203, 105341, 105476, 105605, 105727, 105862, 105977, 106082, 106190, 106294, 106401, 106509, 106604, 106695, 106807, 106904, 107005, 107104, 107203, 107290, 107381, 107472, 107573], [35714.817, 35766.778, 35562.468, 35585.186, 35652.89, 35575.657, 35619.364, 35565.278, 35548.022, 35545.994, 35562.306, 35550.362, 35582.071, 35545.401, 35570.033, 35504.175, 35546.635, 35549.188, 35535.047, 35588.805, 35576.123, 35642.954, 35518.728, 35576.726, 35584.189, 35628.791, 35574.979, 35555.108, 35550.298, 35467.228, 35525.898, 35520.011], [59573.831, 59655.642, 59763.745, 59702.909, 59550.285, 59646.289, 59565.701, 59487.098, 59465.589, 59490.529, 59415.074, 59389.287, 59332.276, 59273.409, 59282.833, 59329.201, 59341.532, 59359.881, 59245.197, 59266.108, 59390.925, 59370.328, 59448.71, 59402.735, 59414.729, 59598.423, 59413.548, 59342.317, 59326.876, 59505.543, 59458.364, 59467.699], [10.306, 27.729, 18.162, 18.069, 23.884, 16.969, 14.339, 17.206, 26.052, 10.918, 11.101, 15.233, 22.853, 28.388, 18.718, 25.463, 18.989, 22.769, 37.744, 19.778, 25.837, 22.871, 11.442, 21.602, 22.731, 13.986, 34.278, 25.693, 23.822, 31.789, 19.563, 25.401], [1062.0405043525852, 8198.709174764355, 2470.4263681344883, 7934.7594819004225, 3354.743317896072, 11109.956088172246, 2051.6437495828377, 1711.9719002554484, 2640.333732142014, 2292.2565975470766, 3682.2169754407983, 5370.289254179117, 2133.910803091613, 1644.5016321324758, 1214.586892936052, 4050.6139581142193, 1631.1951364095237, 3302.398516180337, 670.0007733375357, 12616.66047911746, 2423.522659655514, 3316.308379670124, 4148.40019036641, 3540.551481709609, 4889.911557772709, 536.2196890705205, 1000.2802183330712, 2750.0776076507564, 2927.9684938463984, 895.9271785646129, 1172.111739372903, 1010.1334656108456], [1368, 1369, 1370, 1371, 1372, 1373, 1374, 1375, 1376, 1377, 1378, 1379, 1380, 1381, 1382, 1383, 1384, 1385, 1386, 1387, 1388, 1389, 1390, 1391, 1392, 1393, 1394, 1395, 1396, 1397, 1398, 1399]], [0, 14931, [103948, 104087, 104247, 104410, 104580], [25251.976, 25110.656, 25211.22, 25182.046, 25166.597], [34550.036, 34695.587, 34663.859, 34464.452, 34506.183], [37.778, 22.979, 17.842, 30.491, 22.464], [1210.3567903342812, 545.8854997800888, 6070.526636182282, 876.2979669868622, 2902.8895694627704], [1369, 1370, 1371, 1372, 1373]], [1, 14938, [103970, 104113, 104273, 104435, 104603, 104759, 104916, 105065, 105205], [35489.448, 35560.722, 35564.717, 35570.789, 35575.372, 35570.861, 35575.128, 35552.611, 35628.714], [60749.693, 60723.723, 60719.691, 60750.554, 60730.655, 60745.816, 60749.439, 60730.713, 60753.846], [25.577, 10.694, 10.84, 12.55, 5.206, 12.208, 9.354, 9.575, 13.447], [834.3136158492739, 2380.3407705172785, 2143.2415899999137, 2307.301754805441, 1615.4159503165724, 1569.4561952243084, 2557.034676020555, 2285.054307810465, 581.688754977149], [1369, 1370, 1371, 1372, 1373, 1374, 1375, 1376, 1377]], [3, 14992, [104045, 104198, 104364, 104521, 104684, 104844, 104997, 105140, 105281, 105419, 105548, 105676, 105798, 105923], [11675.19, 11622.095, 11691.164, 11676.669, 11605.362, 11566.878, 11556.678, 11540.468, 11494.018, 11388.493, 11411.586, 11423.824, 11347.606, 11375.484], [75389.472, 75317.484, 75385.002, 75309.378, 75295.093, 75340.963, 75348.772, 75396.983, 75391.448, 75377.897, 75365.954, 75402.797, 75370.244, 75401.276], [35.106, 20.583, 18.026, 20.247, 23.83, 14.644, 15.632, 20.174, 27.066, 23.365, 23.02, 28.613, 16.411, 34.499], [1921.727801129367, 966.4500885909052, 1407.6813559750387, 2582.884005552538, 1958.9301995611195, 2015.7356397704966, 1493.197299790795, 1619.7859041063928, 3577.6974938415237, 3476.737641250296, 1056.6230453978492, 1997.0662283261413, 1799.7537916926651, 1493.0374017230538], [1370, 1371, 1372, 1373, 1374, 1375, 1376, 1377, 1378, 1379, 1380, 1381, 1382, 1383]], [2, 15007, [104228, 104392, 104559, 104718, 104878, 105025, 105170, 105308, 105443, 105571, 105694], [22009.603, 22049.173, 22091.534, 22098.126, 22075.854, 22101.765, 22046.882, 22066.414, 22060.058, 22079.017, 22062.322], [70445.897, 70460.931, 70494.756, 70531.688, 70518.375, 70513.096, 70472.745, 70469.322, 70485.282, 70474.219, 70470.725], [17.8, 14.382, 13.351, 11.77, 10.195, 13.656, 11.577, 12.397, 10.677, 9.724, 13.087], [1061.9780671571841, 1245.6463142197385, 843.7397877135795, 1645.1340504319344, 1197.753267625828, 2129.0899900097165, 1969.6831960041773, 2248.92994881201, 1536.8469629554536, 1617.9618442277974, 1774.8096209961484], [1371, 1372, 1373, 1374, 1375, 1376, 1377, 1378, 1379, 1380, 1381]], [2, 15011, [104398, 104562, 104725, 104882, 105030, 105174, 105316, 105447, 105576, 105699], [23015.505, 22960.09, 22944.346, 22898.084, 22889.11, 22948.516, 22998.451, 23004.418, 22948.647, 22943.963], [70228.551, 70068.252, 70225.606, 70103.144, 70104.803, 69977.187, 70004.064, 70103.228, 70246.597, 70278.122], [21.955, 19.899, 15.852, 25.944, 31.529, 27.35, 26.343, 27.693, 21.392, 13.236], [2028.5710172798747, 16868.83093944158, 849.9811364383825, 7778.556461804481, 4449.779987824784, 1910.2402484282838, 4710.842939866726, 4548.792450016842, 772.8026135470843, 628.6077028177629], [1372, 1373, 1374, 1375, 1376, 1377, 1378, 1379, 1380, 1381]], [0, 15017, [104578, 104737, 104894, 105038, 105183, 105323, 105455, 105582], [24623.409, 24600.79, 24709.891, 24709.319, 24766.33, 24609.443, 24713.653, 24799.858], [35824.971, 35794.581, 35822.734, 35793.104, 35827.319, 35761.267, 35863.273, 35835.153], [9.578, 6.775, 22.715, 23.262, 24.216, 16.575, 19.201, 27.995], [3873.652171640251, 3606.4961766999227, 10484.9230945973, 10974.740768821726, 8285.047202223719, 1965.0646028087447, 12150.306260443016, 7979.165969377858], [1373, 1374, 1375, 1376, 1377, 1378, 1379, 1380]], [0, 15018, [104407, 104581, 104740, 104896, 105040, 105185, 105325, 105457, 105584, 105705, 105834, 105956, 106067, 106175], [24886.465, 24902.402, 24855.132, 24811.986, 24869.475, 24889.377, 24965.172, 25023.565, 24970.939, 24964.059, 24894.835, 24875.395, 24901.453, 24928.631], [35957.715, 35943.12, 35980.351, 35850.276, 35834.55, 35855.808, 35875.489, 35960.23, 35915.938, 35903.864, 35947.699, 35833.122, 35781.229, 35958.034], [21.813, 20.764, 29.034, 26.501, 23.178, 22.729, 23.393, 17.835, 20.639, 25.673, 32.797, 23.78, 21.467, 27.154], [11035.850072258781, 12345.218554969108, 7734.20753815145, 11926.304098980538, 14260.359359583677, 8350.651071024988, 6850.3189776942145, 4345.491889752608, 6558.358033299635, 6357.3859604335485, 4030.9915909882984, 5620.256268478732, 11596.235007081626, 6036.184079142068], [1372, 1373, 1374, 1375, 1376, 1377, 1378, 1379, 1380, 1381, 1382, 1383, 1384, 1385]], [0, 15019, [104085, 104244, 104408, 104579, 104739, 104895, 105039, 105184, 105324, 105456, 105583, 105704], [24854.741, 24876.3, 24817.035, 24788.584, 24709.752, 24701.843, 24888.348, 24827.621, 24671.424, 24650.283, 24662.764, 24680.955], [36820.838, 36846.235, 36840.583, 36592.403, 36587.155, 36615.359, 36673.008, 36634.752, 36504.849, 36517.026, 36508.849, 36526.104], [15.846, 17.06, 17.773, 17.368, 25.044, 20.031, 21.541, 16.364, 16.752, 15.252, 9.797, 17.296], [3557.7173215657112, 2984.7656416195387, 6230.69600390766, 28504.87399005487, 13213.113686658746, 29657.576039751926, 7063.679990352548, 8077.370719442919, 768.1252455481306, 1074.3962550625135, 2523.015896353855, 1473.349653347635], [1370, 1371, 1372, 1373, 1374, 1375, 1376, 1377, 1378, 1379, 1380, 1381]], [2, 15020, [105042, 105187, 105327, 105459, 105586, 105708, 105839, 105957, 106068], [25793.012, 25729.741, 25841.851, 25686.622, 25825.043, 25994.328, 25854.481, 25750.921, 25812.336], [69161.441, 69175.631, 69203.844, 69369.256, 69201.119, 69159.981, 69158.665, 69191.675, 69195.302], [17.323, 17.255, 16.829, 27.194, 24.659, 38.061, 20.781, 14.316, 23.92], [1929.3722348820286, 2168.181501786249, 2115.310369675684, 6117.430867217537, 1399.5253800500284, 1365.4866417446697, 964.2125920298912, 1158.089060829435, 1539.340837057847], [1376, 1377, 1378, 1379, 1380, 1381, 1382, 1383, 1384]], [1, 15030, [104765, 104920, 105072, 105209, 105347, 105481, 105609, 105733, 105867], [36430.691, 36350.2, 36401.518, 36380.859, 36393.367, 36386.511, 36382.824, 36372.431, 36386.82], [59167.594, 59190.203, 59149.954, 59175.728, 59171.154, 59164.238, 59147.774, 59161.439, 59155.357], [19.046, 14.489, 22.721, 11.234, 10.929, 9.97, 8.378, 13.843, 9.061], [762.6510828837155, 1019.5206207009911, 1551.5817395867302, 1340.8609566172906, 2127.7274908802, 1976.934733358465, 2458.1285120189445, 1840.8363906671846, 974.2896957535216], [1374, 1375, 1376, 1377, 1378, 1379, 1380, 1381, 1382]], [2, 15048, [105315, 105449, 105575, 105698, 105828], [22993.437, 23129.178, 22986.323, 23002.475, 23111.401], [69879.9, 69880.638, 69722.014, 69664.631, 69781.013], [29.354, 40.03, 31.232, 18.034, 24.954], [3182.1673554815898, 2720.5605938381254, 932.534428893411, 1223.5566297644973, 6939.579230862749], [1378, 1379, 1380, 1381, 1382]], [0, 15204, [105837, 105955, 106066, 106174, 106277, 106388, 106493, 106590, 106680, 106789, 106890, 106988, 107088], [24876.231, 24771.277, 24797.262, 24664.766, 24574.229, 24586.062, 24503.762, 24590.157, 24654.085, 24609.072, 24688.471, 24615.42, 24685.498], [35926.485, 35839.548, 35815.757, 35907.892, 35820.199, 35867.748, 35793.963, 35852.721, 35911.137, 35848.362, 35896.508, 35880.068, 35914.835], [23.863, 28.983, 28.026, 26.816, 14.829, 17.451, 21.203, 25.756, 24.722, 14.805, 17.568, 20.619, 24.492], [9956.057852551765, 7947.342150010188, 3154.1917911521673, 12015.444845640603, 2230.444208652584, 1265.5264380678773, 589.3539820421717, 1570.3073891482823, 3170.288296909373, 1521.3077128916827, 2101.477431219417, 1277.5901051780259, 4405.238523969737], [1382, 1383, 1384, 1385, 1386, 1387, 1388, 1389, 1390, 1391, 1392, 1393, 1394]], [3, 15233, [106252, 106363, 106468, 106572, 106658, 106763, 106870, 106966, 107065, 107164, 107253], [12013.562, 11995.904, 11958.856, 11963.506, 11978.338, 12004.874, 11966.522, 11995.048, 12003.47, 11998.364, 12029.404], [76409.031, 76414.637, 76450.964, 76385.142, 76360.139, 76463.507, 76428.087, 76415.531, 76433.761, 76415.996, 76433.671], [16.385, 13.296, 20.862, 22.694, 21.587, 14.567, 21.149, 15.607, 19.568, 18.986, 16.978], [689.1256425572765, 828.5301202243186, 1886.39875161993, 1562.398681017917, 1980.0320999605694, 1386.3744668798277, 1052.0463996861815, 1327.0122504538256, 1220.6284730528155, 1496.0840126197636, 1769.779784822185], [1386, 1387, 1388, 1389, 1390, 1391, 1392, 1393, 1394, 1395, 1396]], [2, 15240, [106064, 106172, 106275, 106386, 106490], [23966.062, 24040.415, 24005.684, 23927.723, 24106.99], [69527.89, 69564.751, 69588.359, 69530.355, 69534.703], [29.711, 26.869, 27.716, 34.598, 24.793], [2538.344639544983, 3664.802254220453, 4771.953291404164, 5652.202443406591, 5155.917442923725], [1384, 1385, 1386, 1387, 1388]], [2, 15331, [106983, 107084, 107183, 107273, 107361, 107451, 107552, 107650, 107734, 107828, 107914, 108007], [23211.546, 23253.049, 23270.085, 23249.174, 23179.65, 23217.001, 23270.102, 23234.069, 23207.998, 23263.232, 23263.22, 23253.994], [69686.222, 69729.054, 69704.586, 69692.991, 69730.503, 69705.911, 69697.311, 69707.524, 69823.759, 69672.887, 69712.814, 69710.4], [17.985, 14.341, 8.918, 19.651, 31.737, 15.525, 26.416, 30.576, 26.623, 21.315, 14.24, 15.092], [2104.3596283584434, 3076.7253828980665, 2766.971492782521, 2044.248409740195, 1932.0336581876302, 1439.2499294494448, 1431.8484849992121, 1030.7315858662053, 13866.619396165892, 1601.4812066372829, 1847.5362399029568, 1837.4820171977958], [1393, 1394, 1395, 1396, 1397, 1398, 1399, 1400, 1401, 1402, 1403, 1404]], [0, 15333, [106989, 107089, 107189, 107278, 107370, 107457, 107558, 107655], [25052.17, 25035.7, 25054.882, 25062.698, 25036.881, 25028.637, 25022.394, 25080.422], [36441.17, 36447.963, 36410.082, 36475.015, 36439.807, 36456.356, 36400.172, 36392.928], [17.661, 11.926, 14.601, 20.266, 25.121, 25.036, 18.541, 20.911], [1793.2960227702602, 1262.086524088347, 1661.397351032939, 1235.5426533150228, 2017.9438299600884, 1228.1096422689866, 3072.9356981229685, 1180.8953485093703], [1393, 1394, 1395, 1396, 1397, 1398, 1399, 1400]], [2, 15384, [107185, 107274, 107364, 107454, 107553, 107651, 107737], [23901.09, 23843.337, 23812.832, 23852.947, 23757.453, 23756.633, 23910.855], [69428.193, 69377.129, 69424.836, 69345.904, 69454.122, 69389.533, 69432.594], [12.31, 25.046, 21.817, 20.536, 13.732, 19.39, 23.385], [17091.728944106468, 965.149017483883, 7894.305653214472, 765.9253554901495, 23315.773363204873, 1384.980196825191, 8476.705570249871], [1395, 1396, 1397, 1398, 1399, 1400, 1401]], [0, 15393, [107277, 107369, 107458, 107559, 107656, 107742, 107833, 107922, 108014, 108090, 108161, 108237, 108316, 108394, 108469], [25160.474, 25146.405, 25181.249, 25188.487, 25181.398, 25195.402, 25136.822, 25182.509, 25189.435, 25175.205, 25180.053, 25191.764, 25217.186, 25195.148, 25175.242], [35190.97, 35193.634, 35199.153, 35221.767, 35218.208, 35235.074, 35215.58, 35232.949, 35229.69, 35232.954, 35218.22, 35227.148, 35231.474, 35223.396, 35195.482], [20.689, 18.187, 9.954, 8.295, 11.966, 8.363, 12.809, 10.586, 11.066, 13.474, 12.209, 9.527, 9.022, 20.574, 9.079], [1501.1971635744117, 2395.999301760142, 2266.488547013545, 1732.3743344478196, 2077.727611223233, 1728.3669995195187, 1361.7823176762624, 2011.229796185937, 1870.3453694965015, 1936.7290045588848, 1349.1887020770084, 1891.157043432379, 1285.2051706567336, 595.1602062242875, 1001.6469733782952], [1396, 1397, 1398, 1399, 1400, 1401, 1402, 1403, 1404, 1405, 1406, 1407, 1408, 1409, 1410]], [0, 15400, [107456, 107556, 107653, 107740, 107832, 107920, 108012, 108088, 108158, 108236, 108315, 108392, 108468, 108549, 108634, 108719, 108794], [24673.115, 24637.88, 24653.288, 24744.166, 24699.411, 24651.316, 24623.408, 24633.221, 24645.184, 24636.063, 24679.413, 24734.051, 24638.946, 24702.104, 24647.422, 24679.264, 24705.748], [35846.459, 35818.378, 35819.553, 35914.897, 35882.603, 35850.439, 35839.114, 35852.081, 35872.145, 35847.716, 35933.307, 35940.011, 35863.761, 35915.801, 35942.829, 36111.431, 36184.821], [33.244, 18.322, 9.977, 16.478, 20.454, 10.655, 9.452, 13.771, 14.046, 14.588, 18.351, 25.213, 17.198, 21.232, 32.118, 17.27, 17.5], [1214.7882870237254, 1174.466103640591, 2029.8619543708483, 5526.041594623135, 4488.77873946754, 4387.236257486136, 3824.1971212864783, 3430.1285456555406, 5334.327588131796, 2407.298380344004, 4553.502334462758, 4546.175938762369, 2331.7554505482385, 3924.5274181729155, 4377.081183182518, 577.4021948227208, 370.4521295406515], [1398, 1399, 1400, 1401, 1402, 1403, 1404, 1405, 1406, 1407, 1408, 1409, 1410, 1411, 1412, 1413, 1414]], [0, 15401, [107557, 107657, 107741, 107834, 107923], [25041.28, 25143.169, 24909.329, 25137.134, 25084.67], [35862.015, 35852.16, 35888.549, 35814.028, 35810.405], [29.02, 10.513, 28.303, 10.321, 20.196], [3516.2725037296755, 1725.9374670265827, 8029.447384838229, 2421.858651024053, 4008.5244615300076], [1399, 1400, 1401, 1402, 1403]], [3, 15428, [107345, 107431, 107538, 107633, 107720, 107810, 107901, 107987, 108073, 108141, 108220, 108295, 108371, 108451, 108527, 108614, 108701, 108772, 108852, 108914, 108970, 109033, 109095, 109159, 109234, 109299, 109364, 109420, 109471, 109541, 109620, 109691, 109768, 109835, 109906, 109983, 110060], [11406.298, 11407.277, 11420.561, 11441.641, 11405.016, 11411.116, 11396.146, 11425.685, 11371.061, 11416.291, 11401.266, 11431.001, 11413.317, 11424.252, 11411.122, 11393.122, 11379.758, 11395.593, 11397.633, 11394.025, 11380.531, 11390.114, 11392.748, 11388.045, 11401.448, 11422.278, 11429.011, 11396.159, 11393.039, 11406.679, 11391.287, 11411.017, 11391.177, 11410.866, 11417.474, 11407.335, 11373.087], [75354.498, 75374.99, 75409.542, 75365.584, 75404.322, 75375.325, 75362.02, 75385.248, 75367.263, 75391.212, 75391.922, 75381.794, 75402.705, 75421.96, 75385.999, 75387.484, 75381.723, 75378.634, 75393.107, 75380.325, 75373.709, 75411.453, 75383.027, 75405.111, 75403.515, 75387.203, 75396.455, 75387.388, 75384.666, 75389.502, 75401.504, 75396.731, 75383.677, 75398.101, 75410.535, 75403.429, 75422.555], [27.806, 16.393, 19.757, 17.504, 24.567, 18.426, 13.88, 20.294, 21.73, 11.135, 14.373, 12.181, 13.29, 9.132, 11.643, 10.639, 12.249, 12.593, 12.419, 12.568, 11.257, 19.435, 9.67, 15.108, 10.902, 17.369, 9.009, 11.36, 11.965, 9.774, 11.872, 16.184, 8.961, 9.278, 10.089, 6.884, 13.539], [2835.884765334746, 2045.5008699803698, 1414.1756317105394, 2080.7192434535523, 1144.2236048042307, 2399.5127977642765, 1934.5366050364044, 2375.3289552768138, 2133.7455981766093, 2717.4576308473206, 1869.2418743047251, 2384.747151168208, 3527.143039308235, 2600.636467037549, 2157.5072054131992, 2570.7523806716586, 2895.4788032875495, 2964.952141847022, 2670.4294738104595, 2775.9437899242985, 2251.514680328431, 2111.9912097687825, 2642.7900741180547, 1708.8147686386305, 2419.127389419739, 2341.485831412945, 2028.5515604189923, 2114.5561048851846, 2048.962434400416, 2147.3564320161913, 3209.474406220793, 2076.643618735477, 2928.3995379838498, 2768.500147228304, 2236.828198660546, 3015.3851185136377, 1781.8833493207628], [1397, 1398, 1399, 1400, 1401, 1402, 1403, 1404, 1405, 1406, 1407, 1408, 1409, 1410, 1411, 1412, 1413, 1414, 1415, 1416, 1417, 1418, 1419, 1420, 1421, 1422, 1423, 1424, 1425, 1426, 1427, 1428, 1429, 1430, 1431, 1432, 1433]], [2, 15467, [108087, 108156, 108235, 108314, 108391], [23964.968, 23969.238, 23988.736, 24014.431, 23975.647], [69769.491, 69761.459, 69787.475, 69801.443, 69787.94], [16.923, 14.798, 11.862, 12.212, 12.041], [2322.046299727061, 1931.0800581286967, 1627.2577117383885, 2063.612950098383, 2237.1179329103406], [1405, 1406, 1407, 1408, 1409]], [2, 15506, [108154, 108233, 108311, 108389, 108466, 108545, 108631, 108716], [23208.901, 23231.245, 23280.3, 23258.044, 23295.663, 23383.071, 23280.168, 23418.99], [69684.427, 69677.899, 69703.497, 69713.995, 69700.353, 69727.296, 69690.406, 69865.003], [27.248, 29.501, 25.172, 11.083, 10.421, 35.616, 19.893, 33.191], [826.143527507515, 1262.3920472937145, 809.4198051350373, 1680.078063531771, 702.7035775661992, 2423.7296980282485, 1140.6332905636564, 4934.256570135464], [1406, 1407, 1408, 1409, 1410, 1411, 1412, 1413]], [3, 15547, [108773, 108853, 108915, 108971, 109034, 109096, 109160, 109235], [11645.693, 11640.974, 11676.314, 11578.742, 11558.838, 11596.744, 11604.625, 11561.926], [76018.317, 76048.338, 76105.197, 76111.983, 76042.182, 76082.77, 76169.978, 76062.489], [27.965, 28.488, 23.986, 32.628, 23.181, 25.25, 20.38, 28.98], [702.7975592640979, 935.6961816039857, 1129.7665097136978, 1090.6464057387254, 1596.4740562386003, 595.4834716828532, 1028.4634620422296, 755.8750712306692], [1414, 1415, 1416, 1417, 1418, 1419, 1420, 1421]], [2, 15613, [109045, 109112, 109179, 109248, 109314], [24888.268, 24856.108, 24864.868, 24862.672, 24878.715], [69086.626, 69118.358, 69086.106, 69120.687, 69125.437], [16.44, 8.439, 13.194, 9.114, 21.312], [2341.2894520014365, 1764.2302877252414, 2371.008490708152, 2643.2095686151183, 2542.5892043098047], [1418, 1419, 1420, 1421, 1422]], [0, 15700, [109703, 109783, 109850, 109927, 109998, 110073, 110139, 110215, 110277, 110350, 110417, 110474, 110542, 110610, 110676], [24034.894, 24017.107, 24011.763, 24002.878, 23962.118, 24018.945, 24028.019, 24011.118, 24008.878, 23992.849, 24015.969, 24008.891, 24005.103, 24007.314, 23968.752], [36748.938, 36718.331, 36687.886, 36708.096, 36703.668, 36688.978, 36690.983, 36701.767, 36710.332, 36752.592, 36710.621, 36684.99, 36701.629, 36695.018, 36688.711], [27.128, 27.324, 10.816, 14.139, 14.807, 22.973, 16.305, 32.119, 20.858, 24.01, 20.849, 21.451, 15.464, 17.054, 34.87], [2145.0208153701788, 1837.0370991651894, 1030.8709300189234, 1467.735914341194, 687.5547511039666, 1086.42900461269, 1294.2672814602251, 763.9638724464544, 2296.2120748711336, 2077.4773260577954, 1211.0126501855, 1601.4549149418524, 1114.1967718074156, 1215.2130011859695, 1004.4761394588099], [1428, 1429, 1430, 1431, 1432, 1433, 1434, 1435, 1436, 1437, 1438, 1439, 1440, 1441, 1442]], [1, 15713, [109939, 110017, 110085, 110156, 110228, 110296, 110363], [35978.587, 35995.637, 35963.427, 35978.963, 35954.437, 35984.339, 35988.169], [60327.191, 60303.789, 60344.117, 60282.231, 60312.715, 60325.303, 60333.829], [22.48, 12.173, 16.391, 15.31, 13.715, 16.694, 26.029], [846.8326089443113, 2116.7477375824988, 1780.6191836584037, 1620.3346749607772, 1290.2411555252756, 1493.4921032233274, 1202.511283631874], [1431, 1432, 1433, 1434, 1435, 1436, 1437]], [2, 15770, [110412, 110471, 110538, 110606, 110673, 110730, 110785, 110840, 110891, 110945, 111008, 111060, 111115, 111175, 111229, 111295, 111373, 111436, 111501, 111559, 111625, 111681], [22632.282, 22598.963, 22614.062, 22595.551, 22607.507, 22614.323, 22593.229, 22590.711, 22608.062, 22593.947, 22619.726, 22614.485, 22573.27, 22580.189, 22594.988, 22572.202, 22578.462, 22543.087, 22584.322, 22626.677, 22592.734, 22663.543], [70595.213, 70648.947, 70614.192, 70582.362, 70632.686, 70532.638, 70559.164, 70631.205, 70599.303, 70591.237, 70612.996, 70611.603, 70622.41, 70623.043, 70617.082, 70636.067, 70639.725, 70606.779, 70625.948, 70576.03, 70628.899, 70632.684], [16.876, 13.014, 10.648, 13.992, 10.194, 24.875, 23.59, 18.858, 17.639, 15.091, 10.131, 13.006, 14.959, 11.348, 19.999, 16.724, 10.348, 25.699, 13.589, 17.496, 12.957, 23.615], [1994.0292483412477, 1504.7811243502447, 1809.2915813595298, 2356.6048973989236, 1795.1804221957925, 3078.9837189275563, 1439.9690953627444, 1179.2062486482841, 2333.3490188020114, 2235.47537165657, 1640.5337909194889, 1923.757409644582, 2394.076911767262, 2234.7910035670575, 2702.3658030038405, 1275.2482122360748, 1771.8754773496273, 1471.2847009865359, 881.563102490065, 1626.6624167711789, 961.7967274302337, 660.9779857357044], [1438, 1439, 1440, 1441, 1442, 1443, 1444, 1445, 1446, 1447, 1448, 1449, 1450, 1451, 1452, 1453, 1454, 1455, 1456, 1457, 1458, 1459]], [2, 15814, [110787, 110842, 110893, 110948, 111011, 111063, 111118, 111177, 111232, 111298, 111376, 111438, 111503, 111561, 111626, 111684, 111736], [24198.514, 24190.108, 24200.776, 24165.601, 24202.69, 24192.257, 24184.45, 24138.754, 24110.698, 24107.594, 24081.154, 24056.081, 24060.187, 23987.178, 24002.279, 24009.72, 24001.527], [69814.589, 69811.155, 69712.882, 69719.066, 69730.321, 69556.389, 69619.325, 69629.147, 69650.379, 69681.61, 69662.69, 69634.501, 69584.796, 69515.193, 69741.376, 69692.753, 69711.224], [24.365, 24.833, 16.717, 14.033, 22.999, 13.234, 12.392, 17.162, 18.103, 19.245, 21.978, 14.314, 20.207, 14.28, 26.863, 12.766, 12.097], [1128.2216163954572, 2016.2140378546019, 3743.015054762856, 2788.6209441031447, 2859.624682622878, 1188.1407842318774, 2019.9630491021114, 1915.1425863435459, 3047.2758279089644, 3395.311496005286, 2741.5858398474415, 5182.399738742954, 5672.998890565653, 21708.21848983136, 2777.1354703179436, 32573.94171722089, 41618.607127171534], [1444, 1445, 1446, 1447, 1448, 1449, 1450, 1451, 1452, 1453, 1454, 1455, 1456, 1457, 1458, 1459, 1460]], [2, 15872, [111066, 111123, 111183, 111237, 111302, 111380, 111442], [25939.207, 25919.585, 25970.036, 26012.411, 25993.328, 25942.248, 25929.436], [69332.577, 69316.627, 69314.698, 69301.72, 69262.411, 69298.534, 69302.051], [28.917, 24.265, 17.903, 26.729, 21.454, 23.397, 16.524], [1260.859956192091, 924.322421451521, 1717.1237338580754, 1265.8276400406507, 2865.387957676748, 873.5959081686442, 1326.1682285045106], [1449, 1450, 1451, 1452, 1453, 1454, 1455]], [0, 15878, [111121, 111181, 111234, 111300, 111377, 111440, 111506, 111564, 111628, 111687, 111738, 111788, 111853, 111938, 112041], [24895.011, 24901.212, 24878.239, 24926.258, 24793.933, 24855.625, 24884.317, 24905.452, 24876.704, 24904.822, 24935.999, 24968.794, 24925.742, 24823.676, 24912.85], [34691.921, 34714.968, 34757.999, 34709.361, 34702.543, 34726.614, 34709.628, 34740.581, 34773.447, 34702.476, 34824.024, 34736.854, 34674.617, 34681.358, 34699.979], [18.56, 14.851, 30.858, 18.869, 25.972, 26.623, 13.656, 22.638, 13.889, 31.468, 30.204, 35.666, 25.509, 15.811, 16.203], [1503.8496770397908, 929.7530843237581, 1106.731333314855, 1449.313083188561, 944.40725884787, 1519.1810390351757, 1002.3815753323636, 1282.6503963185392, 856.0120233151679, 719.2702397277174, 1268.4447790994634, 2946.916555882914, 1611.984888689439, 682.0224729723448, 1631.8443839085755], [1450, 1451, 1452, 1453, 1454, 1455, 1456, 1457, 1458, 1459, 1460, 1461, 1462, 1463, 1464]], [1, 15885, [111249, 111316, 111391, 111457, 111516], [35663.307, 35650.543, 35658.894, 35661.742, 35703.853], [59107.388, 59048.407, 59060.602, 59078.242, 59030.101], [20.711, 15.064, 14.462, 14.797, 20.27], [1719.2569604751886, 1891.1136538833348, 1061.0888314658312, 1651.2042845402773, 506.90586923473586], [1452, 1453, 1454, 1455, 1456]], [1, 15918, [111393, 111460, 111518, 111579, 111640, 111695, 111744, 111798, 111864, 111955, 112067], [36420.524, 36405.774, 36431.655, 36411.634, 36403.39, 36456.712, 36419.971, 36413.729, 36408.968, 36359.017, 36323.985], [59484.178, 59506.173, 59491.178, 59497.918, 59510.825, 59554.03, 59508.519, 59491.096, 59491.575, 59471.368, 59405.539], [10.83, 12.12, 12.893, 11.938, 16.761, 17.205, 21.444, 10.564, 15.101, 20.123, 14.588], [1583.48416518124, 1749.6551023372563, 2280.8564432826747, 2365.890999968552, 2095.1821034263176, 2225.6504518650945, 1724.3293081355034, 1561.9015672715482, 2098.2964094398176, 3763.4367045122194, 3549.730269967502], [1454, 1455, 1456, 1457, 1458, 1459, 1460, 1461, 1462, 1463, 1464]], [2, 15931, [111683, 111735, 111785, 111852, 111936, 112037], [23999.712, 23955.666, 23982.241, 23993.161, 24003.616, 23933.323], [69576.392, 69513.854, 69514.292, 69582.56, 69581.021, 69442.952], [22.679, 14.663, 11.555, 18.404, 15.273, 29.476], [11688.02776359307, 28849.178795852295, 36374.759906814725, 6472.182028580051, 27673.398988370493, 1313.0752710936038], [1459, 1460, 1461, 1462, 1463, 1464]], [3, 15941, [111549, 111611, 111670, 111725, 111772, 111837], [12096.522, 12119.374, 12141.176, 12108.392, 12111.886, 12099.149], [75434.719, 75421.72, 75454.251, 75410.276, 75411.316, 75428.549], [35.751, 13.997, 33.08, 11.969, 10.03, 19.364], [804.4097267349088, 1510.194785531883, 1803.5727126488257, 2177.3597388992566, 1114.2336366031345, 652.8365648846831], [1457, 1458, 1459, 1460, 1461, 1462]], [3, 15942, [111672, 111727, 111775, 111839, 111914, 112012], [13100.701, 13039.431, 13071.418, 13076.516, 13035.34, 13044.638], [76120.118, 76180.067, 76126.325, 76169.757, 76112.474, 76105.315], [19.661, 15.288, 21.769, 24.41, 19.21, 18.644], [957.87779679705, 1433.3791170436202, 940.9073139874251, 1455.319125366918, 3679.1339455540565, 1557.1833153839864], [1459, 1460, 1461, 1462, 1463, 1464]], [2, 16019, [111940, 112044, 112187, 112366, 112535, 112708, 112878, 113029, 113178, 113336, 113489, 113629, 113769, 113889, 114024, 114149, 114268, 114385, 114507, 114624], [25764.427, 25672.702, 25732.024, 25569.427, 25596.195, 25566.423, 25495.689, 25459.057, 25463.389, 25436.23, 25416.313, 25514.157, 25476.114, 25461.202, 25467.556, 25465.244, 25408.557, 25385.46, 25448.945, 25493.651], [69180.506, 69215.106, 69249.963, 69241.595, 69229.858, 69224.287, 69264.628, 69113.297, 69144.802, 69129.052, 69130.679, 69279.708, 69241.665, 69257.2, 69244.441, 69248.501, 69196.713, 69282.057, 69194.03, 69263.902], [17.158, 24.641, 23.63, 16.014, 16.193, 13.731, 12.905, 23.143, 19.444, 23.555, 20.569, 16.92, 22.119, 13.493, 19.291, 12.932, 14.194, 21.214, 20.765, 16.728], [1012.5481274220833, 2939.88965206147, 2757.354368318573, 2029.8727628584043, 3072.119691892966, 3873.7465742003433, 2425.9858977673753, 2148.451053053246, 3167.741964615008, 4192.720465537323, 3911.247368638651, 3025.594908681429, 3173.1536320090127, 1371.9853887263187, 1849.858932420126, 2356.558569800962, 2296.570706664582, 12233.743889468258, 4427.342043556358, 1118.409375024904], [1463, 1464, 1465, 1466, 1467, 1468, 1469, 1470, 1471, 1472, 1473, 1474, 1475, 1476, 1477, 1478, 1479, 1480, 1481, 1482]], [3, 16094, [112316, 112480, 112659, 112823, 112981, 113138, 113293, 113448, 113590, 113727, 113859, 113988, 114116, 114232, 114348], [11738.553, 11820.266, 11785.375, 11800.193, 11816.098, 11815.341, 11796.652, 11827.343, 11801.535, 11835.508, 11781.712, 11796.744, 11808.634, 11872.694, 11820.419], [76023.573, 76050.536, 76033.808, 76078.694, 76049.117, 76056.143, 76027.234, 76055.425, 76044.482, 76106.656, 76010.059, 76034.25, 76046.456, 75992.492, 76052.544], [17.294, 11.418, 10.396, 19.924, 18.664, 13.625, 13.014, 20.861, 17.508, 18.674, 13.934, 13.551, 16.21, 25.463, 22.245], [1140.9654257779712, 2179.9024020085676, 2044.7310548140883, 1099.3680110019648, 1305.9696626820032, 2032.4472254619134, 1161.4064042097687, 3002.4533533150297, 3217.198264205616, 2502.022754984292, 1205.014949313763, 1784.3573884546595, 1364.624761566269, 10867.221753924743, 1039.5590714163823], [1466, 1467, 1468, 1469, 1470, 1471, 1472, 1473, 1474, 1475, 1476, 1477, 1478, 1479, 1480]], [2, 16112, [113019, 113169, 113325, 113477, 113618], [23454.668, 23392.495, 23367.762, 23345.35, 23381.189], [69449.526, 69471.249, 69448.243, 69463.082, 69447.404], [38.974, 18.745, 24.3, 23.933, 21.393], [1474.2576827249263, 2194.0879499889866, 1090.3678389611546, 1578.6444100189472, 894.2883626327352], [1470, 1471, 1472, 1473, 1474]], [2, 16115, [112353, 112523, 112696, 112865, 113020, 113170, 113326, 113478, 113619, 113760, 113883, 114015, 114143, 114260, 114377, 114499], [23635.142, 23626.605, 23631.671, 23641.108, 23611.956, 23663.524, 23613.406, 23650.4, 23630.911, 23604.74, 23617.059, 23632.28, 23595.129, 23634.165, 23636.194, 23639.672], [70229.814, 70263.98, 70233.845, 70265.241, 70247.999, 70222.38, 70247.042, 70214.958, 70232.488, 70259.196, 70224.616, 70248.031, 70232.129, 70225.174, 70221.185, 70255.102], [24.815, 22.544, 15.561, 15.663, 18.682, 19.756, 14.496, 12.85, 17.991, 7.56, 18.081, 20.192, 12.911, 18.531, 13.887, 22.877], [687.0581394648691, 1931.2171259683223, 1474.456310075353, 1188.2313067714788, 1139.33498214357, 1651.0633518305156, 1327.332654907879, 1705.3689799005597, 1252.6397176350226, 1446.0682726576758, 1724.6606864700354, 955.9723352011354, 890.0885670186583, 1242.8802964142615, 704.6190381395215, 847.5255705402594], [1466, 1467, 1468, 1469, 1470, 1471, 1472, 1473, 1474, 1475, 1476, 1477, 1478, 1479, 1480, 1481]], [2, 16116, [112180, 112356, 112526, 112700, 112869, 113024, 113173, 113328, 113481, 113622, 113763, 113884, 114016], [24050.794, 24029.199, 24123.075, 24324.461, 24222.962, 24206.518, 24170.316, 24120.877, 24056.612, 24089.238, 24067.562, 24161.964, 24039.738], [69783.66, 69686.983, 69781.74, 69927.021, 69816.575, 69831.508, 69777.657, 69730.53, 69719.243, 69716.661, 69721.529, 69749.217, 69801.794], [25.603, 17.326, 22.687, 13.17, 20.986, 18.746, 18.376, 11.652, 18.004, 21.884, 20.619, 22.545, 11.967], [2381.659092592566, 3751.6292709777786, 4133.131940328189, 1860.1538085760285, 6078.775342790537, 5650.78822227141, 8141.879862275955, 26469.788707276814, 2617.99276053764, 1947.3700851177412, 2174.639998561452, 1684.2107663712382, 372.85393852335403], [1465, 1466, 1467, 1468, 1469, 1470, 1471, 1472, 1473, 1474, 1475, 1476, 1477]], [0, 16118, [112182, 112358, 112527, 112702, 112875, 113025, 113174, 113330, 113483, 113625, 113765, 113886, 114018, 114147, 114262, 114380, 114502, 114618, 114732, 114852, 114970, 115085, 115204, 115320, 115430, 115548, 115653, 115764, 115874, 115976, 116087, 116196], [24584.86, 24569.561, 24567.07, 24558.512, 24676.947, 24570.658, 24582.572, 24587.251, 24630.863, 24562.221, 24571.015, 24578.955, 24586.35, 24584.967, 24554.578, 24552.206, 24559.374, 24544.54, 24525.261, 24564.434, 24571.624, 24560.952, 24562.444, 24563.1, 24544.106, 24553.163, 24576.703, 24566.332, 24559.464, 24574.516, 24532.315, 24541.829], [35117.649, 35120.614, 35142.387, 35144.944, 35094.113, 35124.992, 35119.924, 35144.529, 35138.914, 35145.506, 35127.431, 35140.7, 35176.332, 35164.125, 35178.097, 35235.211, 35122.808, 35151.097, 35177.495, 35144.245, 35133.409, 35146.143, 35173.706, 35168.841, 35174.2, 35125.651, 35117.779, 35112.823, 35160.339, 35127.176, 35210.171, 35107.412], [14.255, 17.172, 15.192, 13.371, 4.018, 9.526, 11.617, 12.406, 22.29, 10.887, 9.431, 13.208, 14.912, 11.065, 13.934, 22.268, 14.437, 17.133, 15.278, 9.394, 13.393, 9.963, 10.993, 9.655, 9.531, 9.951, 10.068, 12.521, 10.137, 14.549, 25.092, 11.886], [1313.7350357323012, 2071.0747984019176, 1923.3303684945415, 1194.2425169684793, 453.171739297264, 1855.340120094249, 1749.1225905289093, 2058.7203259211283, 3684.98862673164, 1663.7762801688204, 1112.4774083672776, 2280.8586819405336, 3795.2134196153524, 1984.2157415102997, 2860.2674658854035, 6680.9714435381475, 1903.588885540643, 2229.2760348712236, 2530.219314381136, 2195.588188402507, 2636.4937559678456, 1919.0820860323065, 2340.1538958390793, 3745.2188599968936, 3598.5399507537577, 2445.727331006109, 1258.4397603404907, 1975.5440399923634, 1303.6248965504067, 1317.2317639274067, 1495.08349111319, 565.756150736926], [1465, 1466, 1467, 1468, 1469, 1470, 1471, 1472, 1473, 1474, 1475, 1476, 1477, 1478, 1479, 1480, 1481, 1482, 1483, 1484, 1485, 1486, 1487, 1488, 1489, 1490, 1491, 1492, 1493, 1494, 1495, 1496]], [0, 16120, [113331, 113484, 113626, 113766, 113887, 114019, 114146, 114263, 114381, 114503, 114619], [24502.138, 24537.406, 24515.786, 24567.788, 24548.143, 24551.015, 24568.63, 24549.101, 24619.117, 24575.34, 24662.75], [35953.102, 35982.911, 35989.664, 36049.322, 35987.501, 36006.391, 36030.722, 36002.074, 36044.949, 36030.558, 36107.69], [24.144, 28.029, 13.661, 11.194, 10.765, 13.683, 15.393, 11.703, 16.439, 10.996, 26.228], [653.7044393824455, 761.3022198516027, 3620.291432715763, 1723.3308049848788, 2513.3725312310717, 2086.232426538997, 1133.486774559547, 2576.024134071648, 2051.081117772765, 1985.1594606582275, 1449.289982529867], [1472, 1473, 1474, 1475, 1476, 1477, 1478, 1479, 1480, 1481, 1482]], [1, 16133, [113202, 113364, 113511, 113651, 113789, 113915], [35488.746, 35530.786, 35482.192, 35512.138, 35481.029, 35480.662], [61023.829, 61050.469, 61000.879, 61015.607, 61015.862, 61082.993], [13.23, 29.388, 16.338, 12.562, 13.0, 16.698], [1699.9658232106135, 926.784235865303, 2126.264724059136, 2107.2214417185346, 2015.13955378562, 2730.067853184043], [1471, 1472, 1473, 1474, 1475, 1476]], [1, 16135, [112223, 112395, 112567, 112741, 112901, 113056, 113205, 113365, 113512, 113652, 113791, 113917], [35916.714, 35860.39, 35800.558, 35736.265, 35832.292, 35793.047, 35770.532, 35823.64, 35827.101, 35989.354, 35851.174, 35739.542], [59437.734, 59382.893, 59434.039, 59526.743, 59466.493, 59482.996, 59499.889, 59479.415, 59497.06, 59400.806, 59444.734, 59472.66], [36.568, 20.265, 17.992, 14.471, 20.944, 11.951, 6.95, 15.302, 12.157, 23.551, 26.488, 30.839], [7551.527058597151, 15652.764476769964, 5187.50868538449, 2828.008619135449, 15070.550287803122, 4671.458641554591, 8361.35571637761, 5214.676575200555, 4449.434956898183, 15063.790493891298, 7272.5850549030665, 2228.7450030860555], [1465, 1466, 1467, 1468, 1469, 1470, 1471, 1472, 1473, 1474, 1475, 1476]], [1, 16136, [112226, 112400, 112571, 112745, 112903, 113059, 113208, 113367, 113514, 113654, 113794, 113920, 114047, 114175, 114289, 114404], [36149.85, 36243.429, 36049.535, 36221.633, 36215.702, 36138.969, 36182.514, 36238.034, 36280.948, 36233.246, 36282.191, 36267.297, 36285.72, 36252.131, 36172.002, 36095.561], [59149.033, 59344.672, 59402.557, 59359.949, 59343.53, 59353.979, 59403.513, 59391.88, 59420.686, 59373.566, 59343.978, 59398.305, 59360.728, 59355.691, 59346.021, 59427.507], [25.163, 15.556, 14.656, 22.318, 15.279, 16.268, 15.006, 20.439, 16.492, 19.996, 19.877, 20.374, 24.299, 16.294, 23.777, 25.58], [2488.190406604871, 21556.654677579172, 69808.2259324119, 10249.854319588581, 12398.071089120242, 6997.55869547583, 14013.913898625578, 8450.788599722766, 5629.3391831074, 7178.5859115678895, 6130.222903892768, 7469.810171875768, 4933.311585385082, 17846.587863722612, 9706.63888648767, 6084.648762128013], [1465, 1466, 1467, 1468, 1469, 1470, 1471, 1472, 1473, 1474, 1475, 1476, 1477, 1478, 1479, 1480]], [3, 16286, [113729, 113860, 113989, 114117, 114233, 114349, 114467, 114586, 114699, 114820, 114941, 115058, 115174, 115289], [12844.294, 12740.85, 12615.805, 12625.335, 12648.746, 12663.307, 12613.33, 12639.526, 12646.851, 12604.47, 12644.94, 12567.17, 12597.08, 12631.884], [76091.984, 76056.129, 76030.263, 76029.213, 76027.913, 76049.361, 76015.174, 76020.426, 76009.336, 75999.294, 76020.155, 76001.26, 76031.025, 76055.272], [35.702, 25.608, 35.603, 22.094, 13.421, 20.225, 12.434, 23.731, 30.629, 23.537, 23.314, 26.642, 24.177, 18.76], [2025.468885380208, 2009.4751358023377, 1411.279766905488, 2106.0477371111256, 2041.6681659720955, 1389.478892860927, 1510.7891857124732, 1151.4472872058311, 607.618051529216, 1550.6146197616174, 1007.2781891432935, 1279.2493300453214, 860.6464135886583, 834.8775025418876], [1475, 1476, 1477, 1478, 1479, 1480, 1481, 1482, 1483, 1484, 1485, 1486, 1487, 1488]], [1, 16336, [114044, 114173, 114287, 114406, 114526], [36069.203, 36109.928, 35988.605, 36057.968, 35893.522], [59270.279, 59373.309, 59385.635, 59460.174, 59509.032], [31.456, 18.459, 19.235, 40.843, 28.567], [4939.639467411391, 23246.09860649931, 36663.35735164892, 2786.775071143755, 1918.5082370943057], [1477, 1478, 1479, 1480, 1481]], [3, 16353, [114352, 114471, 114589, 114702, 114822, 114943, 115060, 115177, 115292], [13334.896, 13442.87, 13444.942, 13390.01, 13415.904, 13321.88, 13275.425, 13295.426, 13253.807], [77206.564, 77228.251, 77231.105, 77217.761, 77273.139, 77201.481, 77192.605, 77145.371, 77229.778], [27.451, 20.046, 29.58, 24.443, 18.027, 20.899, 20.011, 24.58, 22.006], [1784.129729140535, 718.1229040293734, 1049.4280009227714, 1163.6072626643347, 759.3438793372493, 3168.260186962985, 914.6930903504623, 1116.2468256557831, 943.5214431388512], [1480, 1481, 1482, 1483, 1484, 1485, 1486, 1487, 1488]], [2, 16367, [114378, 114500, 114616, 114730, 114850], [24099.451, 24147.183, 24178.811, 24197.367, 24132.882], [69743.003, 69765.766, 69755.201, 69738.37, 69674.111], [21.481, 21.622, 29.046, 22.77, 43.992], [2216.567568274243, 2759.4098166493322, 1633.5905563012877, 6709.651479292816, 840.5245954861789], [1480, 1481, 1482, 1483, 1484]], [0, 16368, [114264, 114382, 114504, 114620, 114733, 114854, 114971, 115086], [24689.712, 24650.727, 24719.521, 24718.434, 24697.36, 24704.169, 24713.757, 24693.667], [36750.542, 36851.502, 36861.418, 36864.487, 36845.862, 36837.381, 36870.359, 36839.746], [20.254, 20.314, 15.912, 11.529, 13.201, 11.018, 21.509, 21.118], [5058.117542128384, 1317.053464783052, 1374.9281558677242, 1540.684090302779, 1729.2418642334558, 1597.4136154612233, 2612.2461913222232, 956.1707402520825], [1479, 1480, 1481, 1482, 1483, 1484, 1485, 1486]], [1, 16376, [114527, 114643, 114756, 114877, 114996, 115107, 115225, 115346, 115455], [36141.154, 36171.304, 36131.655, 36118.776, 36132.871, 35977.851, 36136.341, 36157.85, 36152.144], [59171.727, 59190.892, 59164.451, 59183.48, 59206.487, 59320.787, 59189.156, 59179.824, 59153.819], [30.338, 17.247, 21.983, 15.757, 29.183, 31.433, 24.983, 14.449, 18.889], [830.3175572712081, 1267.6032249949376, 1156.769227883895, 1815.2299145553866, 2157.970510098528, 7014.101300346212, 1471.522710991318, 974.0870846403288, 778.7867042744955], [1481, 1482, 1483, 1484, 1485, 1486, 1487, 1488, 1489]], [3, 16409, [114698, 114819, 114940, 115057, 115172, 115287, 115400], [11362.38, 11332.674, 11378.069, 11356.668, 11359.586, 11410.541, 11417.966], [75366.287, 75345.444, 75405.31, 75391.533, 75322.367, 75349.878, 75354.735], [25.077, 25.478, 23.992, 19.673, 25.483, 28.01, 25.232], [2460.060993281665, 1676.1571503054017, 4330.502735797887, 1428.6519736744956, 813.9323829353417, 1591.8018321959005, 1111.8024601279144], [1483, 1484, 1485, 1486, 1487, 1488, 1489]], [2, 16415, [114846, 114967, 115082, 115199, 115315, 115425, 115542, 115648], [22751.521, 22809.131, 22831.958, 22791.773, 22801.899, 22830.959, 22809.466, 22803.57], [70480.102, 70502.761, 70480.979, 70490.851, 70501.335, 70511.097, 70496.701, 70513.817], [25.792, 13.617, 19.381, 12.326, 9.42, 16.069, 6.368, 18.891], [920.3424536969519, 1270.9892024038745, 809.3804575912184, 1399.0007057593198, 1578.8631982426327, 1183.4626054523546, 2264.3552684421165, 844.1839230004938], [1484, 1485, 1486, 1487, 1488, 1489, 1490, 1491]], [2, 16416, [114736, 114856, 114974, 115088, 115208, 115323], [25376.923, 25478.424, 25622.955, 25568.941, 25537.564, 25621.81], [69020.54, 69167.473, 69252.28, 69252.256, 69244.276, 69317.315], [20.686, 29.391, 18.486, 14.889, 19.797, 13.11], [755.6964810239114, 2074.538748510419, 1632.279039930839, 1294.757592760607, 883.1861496988804, 1393.0917878328116], [1483, 1484, 1485, 1486, 1487, 1488]], [2, 16490, [115202, 115318, 115428, 115545, 115651, 115760, 115871, 115972, 116082, 116191, 116294, 116396, 116499, 116603, 116698, 116796, 116883, 116968, 117048, 117130], [23423.075, 23406.949, 23306.763, 23364.618, 23362.681, 23348.276, 23341.804, 23393.772, 23357.366, 23373.695, 23354.686, 23397.538, 23361.193, 23441.139, 23332.316, 23385.798, 23378.394, 23418.155, 23350.922, 23356.79], [69482.373, 69505.504, 69398.985, 69417.305, 69409.132, 69419.968, 69393.392, 69425.289, 69426.756, 69441.635, 69413.718, 69460.717, 69481.25, 69390.917, 69420.694, 69473.52, 69434.502, 69423.376, 69415.677, 69438.245], [35.386, 21.666, 19.044, 15.222, 11.57, 10.611, 15.956, 15.744, 15.117, 19.548, 19.581, 28.412, 19.003, 33.061, 24.565, 34.008, 24.952, 29.346, 20.391, 17.504], [1079.083776816525, 3508.481772666793, 687.305668775076, 1400.5510880626362, 1864.1143480767062, 2426.392624526771, 1629.003034959809, 1811.6429733945517, 2016.2728712779572, 1430.0318656765776, 1878.3164347944462, 2610.8804791065786, 6074.440082426255, 1613.3037999039775, 1380.1965879235645, 1532.5435056223107, 1121.052863332756, 876.1004637166473, 1426.1784405646517, 2026.2702885379476], [1487, 1488, 1489, 1490, 1491, 1492, 1493, 1494, 1495, 1496, 1497, 1498, 1499, 1500, 1501, 1502, 1503, 1504, 1505, 1506]], [0, 16492, [115434, 115550, 115656, 115767, 115876, 115979, 116089], [24963.467, 24893.645, 24932.977, 24942.297, 24994.243, 24943.251, 24967.121], [34489.568, 34539.762, 34501.286, 34496.618, 34515.197, 34508.082, 34489.091], [11.354, 22.028, 9.553, 10.862, 8.597, 9.767, 8.536], [1452.3283935513182, 1627.0531284458773, 1806.414011109786, 2205.8448751394185, 1939.4201460989375, 2056.0819107385837, 1933.5741144766012], [1489, 1490, 1491, 1492, 1493, 1494, 1495]], [3, 16551, [115734, 115843, 115945, 116049, 116164], [11373.071, 11399.406, 11382.335, 11372.651, 11379.816], [75394.676, 75381.864, 75363.646, 75431.117, 75393.58], [17.455, 14.12, 25.447, 30.294, 29.277], [1419.022626321208, 658.2882299173513, 2055.97364775266, 2591.2275222507583, 3279.3727835608124], [1492, 1493, 1494, 1495, 1496]], [2, 16562, [115974, 116083, 116193, 116295, 116397, 116501, 116605, 116701], [24026.272, 23950.628, 24040.041, 23973.043, 23977.979, 24017.701, 23985.166, 24001.266], [69702.039, 69571.627, 69634.868, 69599.01, 69640.972, 69664.109, 69657.12, 69652.629], [35.239, 22.244, 19.757, 32.611, 16.61, 24.245, 22.918, 17.053], [3111.3541747684617, 613.31037227583, 6313.019002283392, 1773.8921236407368, 1350.5968177051861, 2490.8179651854575, 3734.627659643924, 2291.795836839581], [1494, 1495, 1496, 1497, 1498, 1499, 1500, 1501]], [1, 16569, [115892, 115993, 116106, 116215, 116317, 116416, 116522, 116620, 116720], [35915.52, 35947.266, 35922.179, 35927.333, 35939.315, 35907.667, 35952.209, 35899.87, 35910.011], [59726.083, 59705.667, 59733.701, 59739.73, 59739.121, 59753.274, 59732.057, 59681.421, 59712.693], [18.877, 9.999, 8.603, 9.399, 11.443, 12.024, 15.429, 27.666, 30.478], [769.5564637543447, 1280.9577368353362, 2085.8213932029475, 1835.6434586909882, 1947.2316913329817, 1316.018805189424, 1016.95125025707, 3128.6507138599327, 1393.6895857285474], [1493, 1494, 1495, 1496, 1497, 1498, 1499, 1500, 1501]], [3, 16599, [116054, 116169, 116273, 116368, 116478], [12559.32, 12626.112, 12678.748, 12645.35, 12555.307], [76051.84, 76033.303, 75975.763, 76065.493, 76114.535], [10.633, 20.512, 23.646, 25.387, 25.715], [457.27351969157826, 744.9772204380129, 1087.6615104694442, 1187.930825576644, 4994.947423750921], [1495, 1496, 1497, 1498, 1499]], [0, 16603, [116090, 116201, 116300, 116401, 116503, 116608, 116703, 116801, 116887], [25270.108, 25294.2, 25274.101, 25263.398, 25209.003, 25257.492, 25273.935, 25243.689, 25273.986], [35520.855, 35528.553, 35528.603, 35471.839, 35579.468, 35528.401, 35514.928, 35504.776, 35470.437], [12.872, 14.891, 9.425, 12.41, 24.115, 11.919, 16.769, 10.185, 20.397], [1589.6755602744915, 1735.1081237573117, 1251.1868363097922, 1105.397754085297, 1909.4710593810007, 1224.0640032381425, 969.0872424953097, 1241.9636423728114, 752.5077872034759], [1495, 1496, 1497, 1498, 1499, 1500, 1501, 1502, 1503]], [3, 16606, [116372, 116482, 116581, 116678, 116779, 116868], [13298.571, 13291.66, 13323.958, 13268.072, 13330.271, 13262.337], [77258.164, 77226.008, 77236.375, 77189.073, 77167.136, 77061.509], [27.331, 28.297, 22.211, 19.58, 22.969, 11.892], [1629.3024165753634, 1358.2668509154782, 1487.0516182565827, 5090.373617762102, 1299.1974025300779, 43883.702895605886], [1498, 1499, 1500, 1501, 1502, 1503]], [2, 16612, [116497, 116600, 116693, 116792, 116879, 116964, 117045, 117128], [22209.733, 22207.93, 22221.136, 22184.704, 22181.781, 22181.778, 22183.243, 22213.365], [70566.418, 70653.347, 70618.975, 70625.315, 70652.295, 70636.624, 70620.6, 70591.91], [30.51, 17.216, 19.554, 11.705, 13.703, 11.204, 14.754, 25.131], [866.6314455484385, 1672.1504049049781, 1831.5133385915242, 2666.81953585608, 2252.6456297365717, 3368.65781565294, 2928.436028048018, 1790.8292141156603], [1499, 1500, 1501, 1502, 1503, 1504, 1505, 1506]], [2, 16703, [117049, 117131, 117208, 117298, 117390], [24000.242, 24033.97, 23997.02, 23970.055, 23947.785], [69500.054, 69544.044, 69550.193, 69528.654, 69527.197], [22.22, 14.807, 12.558, 22.992, 29.509], [3266.0472905950046, 2292.2011986258503, 3298.562132228168, 808.2138082831046, 847.8275211592029], [1505, 1506, 1507, 1508, 1509]], [3, 16763, [117370, 117460, 117537, 117625, 117716], [12612.039, 12619.928, 12631.807, 12616.965, 12585.231], [75995.473, 76044.159, 76088.75, 76029.39, 76013.472], [22.574, 22.7, 40.891, 19.335, 26.652], [718.4828152972561, 1122.4141756502545, 1509.094733410422, 734.009785147192, 1085.864772596004], [1509, 1510, 1511, 1512, 1513]], [2, 16767, [117296, 117388, 117469, 117549, 117640, 117730], [22181.527, 22142.175, 22170.457, 22224.485, 22179.034, 22141.718], [70580.723, 70523.705, 70541.302, 70459.721, 70574.754, 70542.506], [22.896, 18.787, 19.666, 21.192, 23.614, 23.003], [771.559105017968, 1675.2459025460128, 947.9631859080266, 12680.990129773934, 1613.0801989023823, 1284.8956781313684], [1508, 1509, 1510, 1511, 1512, 1513]], [0, 16770, [117393, 117473, 117552, 117649, 117736, 117822], [24573.825, 24547.588, 24493.064, 24473.117, 24465.289, 24519.735], [35848.485, 35889.063, 35953.457, 35869.842, 35927.784, 35882.112], [14.404, 23.35, 32.805, 19.517, 30.867, 24.021], [1755.5634664601175, 1428.2211475564268, 1157.6664685502665, 941.1084786524231, 733.7055417260596, 2405.70923019669], [1509, 1510, 1511, 1512, 1513, 1514]], [3, 16794, [117802, 117886, 117972, 118049, 118128, 118210, 118289, 118359, 118425, 118507, 118587, 118671, 118738, 118810, 118879, 118949, 119031, 119103], [12524.157, 12499.616, 12504.166, 12495.994, 12496.97, 12498.727, 12490.097, 12490.771, 12482.589, 12528.132, 12475.374, 12490.984, 12524.186, 12499.002, 12491.772, 12477.961, 12500.106, 12493.537], [76546.079, 76524.049, 76557.227, 76516.427, 76543.708, 76530.679, 76552.745, 76553.8, 76517.392, 76517.563, 76521.115, 76534.399, 76544.829, 76538.787, 76552.839, 76514.454, 76541.295, 76538.27], [17.997, 9.275, 11.823, 11.362, 8.38, 12.474, 7.277, 10.906, 7.868, 13.102, 11.969, 8.719, 16.307, 15.291, 10.609, 10.932, 8.913, 8.693], [1308.9792011771485, 1955.4988941905128, 1384.5806457460228, 1623.9186432415352, 1709.7117546076236, 1784.1249957731688, 1549.6065883983335, 1259.2905581560453, 1364.0401868390213, 1156.0979110681803, 1971.800295114689, 1843.9515428282557, 1846.2617829453627, 1453.501781480081, 1470.1680827620303, 2111.7178211013625, 1551.4656560328194, 623.6321240637228], [1514, 1515, 1516, 1517, 1518, 1519, 1520, 1521, 1522, 1523, 1524, 1525, 1526, 1527, 1528, 1529, 1530, 1531]], [2, 16802, [117647, 117735, 117820, 117910, 117992], [24000.36, 24010.866, 24029.728, 23972.757, 23998.661], [69532.383, 69514.715, 69506.822, 69511.709, 69472.823], [18.257, 23.691, 40.869, 22.079, 23.402], [871.0021023040749, 1785.531600875669, 1347.6424360012143, 1211.875756485844, 2115.5400810939495], [1512, 1513, 1514, 1515, 1516]], [2, 16846, [118145, 118220, 118303, 118371, 118439], [22210.121, 22142.065, 22148.619, 22145.498, 22225.207], [70494.644, 70527.998, 70516.063, 70537.966, 70483.146], [14.149, 19.923, 18.247, 12.847, 35.831], [1306.4568812001532, 2058.6899328711092, 1923.3353338148677, 3373.791614389895, 1418.2156423086087], [1518, 1519, 1520, 1521, 1522]], [1, 16855, [118237, 118321, 118390, 118459, 118535, 118617], [35882.253, 35906.024, 35844.266, 35906.365, 35922.485, 35888.719], [58794.166, 58809.698, 58815.997, 58819.857, 58829.614, 58840.013], [10.799, 14.197, 16.42, 8.949, 13.295, 9.655], [1303.4915144137262, 2382.9713169437423, 1148.7576262425873, 1631.5683441212957, 3819.727757993519, 2044.416831203049], [1519, 1520, 1521, 1522, 1523, 1524]], [1, 16856, [118005, 118087, 118162, 118236, 118319, 118387, 118457], [35544.202, 35526.526, 35528.418, 35703.084, 35552.514, 35606.219, 35489.791], [59547.533, 59691.959, 59530.511, 59546.999, 59481.348, 59447.859, 59507.7], [24.394, 40.601, 26.764, 17.199, 14.01, 19.808, 23.069], [1560.8409491203593, 2611.929239495598, 1040.4094761048157, 15052.886514494796, 2242.166033968559, 4997.934331034182, 1159.0525726053295], [1516, 1517, 1518, 1519, 1520, 1521, 1522]], [2, 16912, [118753, 118824, 118896, 118967, 119046, 119119, 119193, 119272, 119357, 119445, 119515, 119590, 119661, 119732, 119797], [22470.771, 22468.186, 22501.881, 22441.49, 22410.118, 22434.568, 22433.722, 22443.166, 22426.742, 22434.063, 22419.472, 22486.34, 22445.847, 22383.184, 22434.738], [69769.532, 69760.984, 69794.231, 69781.621, 69763.011, 69754.345, 69788.93, 69802.275, 69774.323, 69787.342, 69826.121, 69887.368, 69826.462, 69789.107, 69823.678], [22.25, 19.8, 18.377, 17.931, 22.339, 11.693, 11.173, 14.503, 17.64, 18.489, 13.803, 22.29, 16.986, 21.026, 34.506], [2495.215364397687, 1866.8791746463592, 1356.427608840044, 1398.0545479872756, 1539.2924876906368, 1724.3116376214607, 1900.6054469682797, 2004.6058990908937, 1984.5860728427047, 1716.0804205157372, 1758.2841375766636, 4482.124560701932, 2737.529919129153, 849.3590279800993, 972.8066359998132], [1526, 1527, 1528, 1529, 1530, 1531, 1532, 1533, 1534, 1535, 1536, 1537, 1538, 1539, 1540]], [1, 16921, [118615, 118694, 118766, 118838, 118911, 118984], [35462.199, 35703.976, 35760.284, 35786.009, 35602.265, 35497.098], [59542.187, 59489.142, 59358.315, 59485.774, 59562.591, 59658.787], [18.876, 33.602, 15.283, 20.786, 39.174, 29.343], [966.9286309515196, 3564.4001635204595, 831.5816527171091, 16419.157990865282, 1854.5568286280995, 2424.3452778677733], [1524, 1525, 1526, 1527, 1528, 1529]], [1, 17056, [119465, 119535, 119611, 119682, 119749, 119816, 119885, 119972, 120033, 120112, 120167, 120226, 120294, 120366, 120430, 120504, 120580, 120655, 120722, 120791, 120860], [35563.51, 35602.346, 35555.651, 35544.262, 35578.579, 35579.166, 35550.011, 35569.191, 35577.995, 35561.018, 35585.676, 35586.717, 35566.586, 35580.588, 35580.745, 35572.735, 35605.713, 35561.236, 35579.624, 35621.609, 35614.285], [60711.763, 60703.941, 60690.929, 60671.575, 60695.591, 60681.455, 60701.364, 60680.652, 60679.491, 60704.911, 60675.855, 60736.633, 60679.447, 60683.284, 60673.059, 60679.966, 60670.735, 60694.055, 60688.906, 60636.591, 60618.919], [16.665, 12.113, 9.628, 12.064, 14.909, 11.597, 7.435, 14.45, 16.107, 13.542, 14.098, 12.754, 10.137, 9.571, 7.743, 7.397, 9.907, 8.804, 15.701, 18.708, 23.373], [1675.0176018559116, 2252.122388853464, 1557.647713719271, 1733.4915711837557, 2229.017306404964, 2688.7500772624976, 1746.1480103986007, 1924.698847003297, 2382.2140019884964, 1845.2180417656289, 1528.8678242190535, 972.4732112063876, 1791.183838700822, 1652.9276552564522, 3521.860807405925, 3238.5066329402507, 2937.0665098729173, 2110.5325823787416, 794.1492340536678, 486.21667005643667, 708.4074593537833], [1535, 1536, 1537, 1538, 1539, 1540, 1541, 1542, 1543, 1544, 1545, 1546, 1547, 1548, 1549, 1550, 1551, 1552, 1553, 1554, 1555]], [1, 17057, [119464, 119534, 119610, 119681, 119748, 119815], [35528.583, 35508.424, 35547.884, 35555.315, 35545.223, 35570.246], [59582.98, 59621.099, 59648.925, 59676.106, 59642.254, 59616.538], [22.856, 20.555, 22.472, 13.067, 24.21, 23.045], [666.0896312092254, 526.6013873033673, 2164.466051528755, 1618.172557888509, 1144.0100064555577, 1536.478481563572], [1535, 1536, 1537, 1538, 1539, 1540]], [1, 17127, [119971, 120032, 120114, 120166, 120225, 120295, 120365, 120429], [35605.774, 35651.075, 35683.164, 35648.68, 35624.704, 35671.875, 35627.374, 35607.242], [59970.509, 60022.366, 59981.873, 59997.509, 60121.657, 60159.158, 60123.247, 60121.237], [25.107, 31.002, 31.077, 33.993, 11.839, 14.933, 10.837, 26.746], [4800.053245093999, 4757.108868892176, 5988.195606642761, 2616.1073358096073, 988.2275029342669, 1318.9295982157282, 1023.6723753260528, 1122.8753072205748], [1542, 1543, 1544, 1545, 1546, 1547, 1548, 1549]], [2, 17146, [120211, 120278, 120348, 120414, 120483], [22645.301, 22813.954, 22836.905, 22810.354, 22745.8], [69822.401, 69816.124, 69828.864, 69839.874, 69844.577], [34.103, 17.88, 13.106, 13.392, 28.083], [549.0216615451692, 1549.7137323834222, 1477.522340228033, 1030.0416986159225, 715.2071716871243], [1546, 1547, 1548, 1549, 1550]], [2, 17147, [120092, 120151, 120212, 120281, 120350, 120416, 120486, 120559], [24035.891, 24040.186, 24022.047, 24060.038, 24022.488, 24019.354, 24011.318, 24019.483], [69857.72, 69831.903, 69861.197, 69828.409, 69860.218, 69875.105, 69875.17, 69876.561], [16.152, 16.071, 18.238, 22.879, 19.874, 21.237, 15.717, 29.726], [2911.813343940341, 3319.4232361069317, 4600.281849486016, 2771.307937042232, 1493.8016451779047, 1782.6177264906278, 916.8794816241796, 1545.7734300863378], [1544, 1545, 1546, 1547, 1548, 1549, 1550, 1551]], [0, 17148, [120215, 120283, 120353, 120418, 120489, 120561, 120643, 120711], [24744.008, 24680.398, 24725.513, 24697.813, 24736.314, 24753.384, 24788.979, 24723.383], [37288.611, 37264.326, 37216.335, 37281.001, 37273.716, 37260.703, 37245.337, 37292.117], [17.129, 11.485, 22.383, 24.315, 22.198, 19.62, 15.134, 29.823], [2196.3861373244536, 1463.571463196111, 844.9355059059997, 1205.577852327144, 958.997823478092, 1363.3519925158184, 382.98337302568865, 1434.4435966895041], [1546, 1547, 1548, 1549, 1550, 1551, 1552, 1553]], [0, 17173, [120282, 120351, 120417, 120487, 120560, 120640, 120709], [24463.565, 24387.426, 24362.094, 24418.571, 24397.584, 24392.012, 24376.01], [35807.156, 35788.714, 35727.122, 35715.192, 35803.254, 35773.533, 35765.359], [28.851, 13.817, 19.185, 16.617, 16.285, 11.998, 18.18], [2355.50983604004, 3366.456233883305, 2295.7714148498917, 9328.550217615792, 2724.186598662436, 3775.5194782143085, 3260.6557239436743], [1547, 1548, 1549, 1550, 1551, 1552, 1553]], [2, 17207, [120492, 120563, 120644, 120713, 120778, 120848, 120927, 120991, 121055, 121121, 121180, 121237, 121296, 121355, 121410, 121462, 121508, 121560], [25901.749, 25904.716, 25892.332, 25905.134, 25882.029, 25877.34, 25861.975, 25851.672, 25895.689, 25900.984, 25913.332, 25905.978, 25891.903, 25912.597, 25921.41, 25907.39, 25939.858, 25868.211], [68764.062, 68766.198, 68801.826, 68782.573, 68751.445, 68776.115, 68792.801, 68764.633, 68804.642, 68766.104, 68757.694, 68764.31, 68780.974, 68740.846, 68798.088, 68754.086, 68815.032, 68762.96], [15.734, 15.573, 8.709, 11.203, 13.289, 15.69, 9.127, 16.818, 15.925, 13.616, 11.741, 7.768, 15.746, 21.211, 23.417, 16.839, 31.16, 21.516], [1141.3023763851936, 1172.4334739174342, 1767.0624866149185, 1188.7077572263443, 1502.3114450418234, 744.2249999303218, 978.514981035028, 1120.3432544475804, 1738.7776604615642, 1562.1117879312353, 1580.7806484964249, 2023.5551791366436, 1258.434276913079, 964.969444159746, 1245.2521034863332, 641.8687461769044, 1654.4425467731958, 862.1190039936317], [1550, 1551, 1552, 1553, 1554, 1555, 1556, 1557, 1558, 1559, 1560, 1561, 1562, 1563, 1564, 1565, 1566, 1567]], [3, 17255, [121039, 121102, 121156, 121218, 121279, 121341], [13184.285, 13197.059, 13317.398, 13226.544, 13225.081, 13226.051], [77241.384, 77264.536, 77302.19, 77252.759, 77249.402, 77228.677], [22.543, 19.367, 18.404, 24.228, 8.989, 15.003], [2187.631069452035, 578.928320449309, 605.7877202404109, 1780.0433079257962, 1494.712084370972, 1826.5895707401385], [1558, 1559, 1560, 1561, 1562, 1563]], [2, 17262, [120986, 121050, 121116, 121173, 121231, 121289, 121352, 121407], [22281.061, 22270.153, 22286.963, 22313.79, 22331.317, 22312.709, 22349.937, 22304.322], [70536.69, 70638.301, 70600.077, 70647.012, 70627.41, 70599.578, 70656.019, 70630.836], [20.727, 25.138, 22.405, 21.782, 22.853, 19.924, 27.49, 24.422], [18095.084947014184, 611.183027572889, 1172.8942466204992, 1425.4213097448308, 837.8584294473932, 1813.1905047020184, 896.0264206770521, 1608.252467469947], [1557, 1558, 1559, 1560, 1561, 1562, 1563, 1564]], [2, 17264, [121177, 121235, 121292, 121354, 121409, 121461], [24061.691, 24015.127, 24031.495, 24053.354, 24027.14, 24098.741], [69878.802, 69907.715, 69895.561, 69883.86, 69874.115, 69888.207], [20.782, 24.844, 7.659, 9.178, 10.345, 13.552], [932.2453829645575, 837.8215669563804, 2331.226003674839, 2576.9903457959663, 2225.7936486358603, 1800.6817093166521], [1560, 1561, 1562, 1563, 1564, 1565]], [2, 17348, [121661, 121713, 121763, 121827, 121876, 121927, 121983, 122035, 122081], [25900.303, 25865.446, 25879.899, 25843.885, 25879.491, 25878.348, 25885.372, 25922.421, 25802.05], [68766.304, 68759.259, 68781.441, 68821.999, 68766.765, 68742.39, 68718.692, 68752.213, 68743.995], [15.895, 33.33, 16.014, 21.833, 12.094, 14.175, 25.67, 29.117, 29.536], [754.0008654473612, 985.6666959721955, 1663.3013115326098, 1229.6241725516884, 1318.813096725496, 1319.3928816380633, 895.8379205146775, 2080.919569850528, 2892.853620921632], [1569, 1570, 1571, 1572, 1573, 1574, 1575, 1576, 1577]], [3, 17440, [122364, 122410, 122447, 122490, 122528], [13271.69, 13246.173, 13187.454, 13226.173, 13227.107], [77199.466, 77285.164, 77253.073, 77271.688, 77274.323], [29.387, 16.392, 17.796, 19.078, 14.668], [1897.2573497263934, 1120.390433527833, 1192.97844113869, 1045.5245552570268, 1209.4988695568902], [1583, 1584, 1585, 1586, 1587]], [1, 17444, [122247, 122296, 122348, 122385, 122424, 122463, 122505, 122546, 122596, 122645], [35554.385, 35614.354, 35687.386, 35556.073, 35518.994, 35463.137, 35529.843, 35576.532, 35529.492, 35551.997], [59536.754, 59462.048, 59331.132, 59450.315, 59493.147, 59538.229, 59553.211, 59516.513, 59566.789, 59563.077], [22.168, 27.462, 33.999, 41.429, 18.365, 27.839, 27.62, 18.835, 22.273, 22.661], [1343.2940628271765, 2557.070620139781, 4682.671864038637, 2333.943737673304, 1301.1074870957266, 763.9409946087202, 1203.1941078345365, 1139.0050775709108, 2179.5048638509948, 864.8225350751495], [1580, 1581, 1582, 1583, 1584, 1585, 1586, 1587, 1588, 1589]], [1, 17446, [122506, 122548, 122598, 122648, 122689, 122728, 122769, 122819], [35747.91, 35900.421, 35885.141, 35900.592, 35951.871, 35912.837, 35811.493, 35940.902], [60520.973, 60423.613, 60357.992, 60409.674, 60403.565, 60408.697, 60478.165, 60336.146], [22.527, 21.866, 16.718, 12.118, 17.827, 21.735, 23.897, 15.973], [874.042325984592, 1950.0295326627422, 3488.2160934791978, 2519.5801749987118, 1400.3869234260715, 2080.9783103037607, 6873.914528020884, 1215.4228189420187], [1586, 1587, 1588, 1589, 1590, 1591, 1592, 1593]], [0, 17515, [122949, 122998, 123049, 123098, 123154, 123204, 123260, 123314, 123362, 123408, 123438], [24536.521, 24529.561, 24536.397, 24518.011, 24586.553, 24612.29, 24514.934, 24543.004, 24471.096, 24504.381, 24511.863], [36390.672, 36398.893, 36392.505, 36446.481, 36432.531, 36419.767, 36415.601, 36341.441, 36365.351, 36408.246, 36357.946], [18.905, 24.123, 15.388, 14.413, 15.237, 27.633, 17.705, 27.274, 29.199, 27.797, 29.624], [866.3621994483591, 913.9179471370346, 1543.1834991939495, 409.540975024334, 672.7620278312645, 731.7259798559717, 976.7518846045624, 1134.7364438955985, 2250.922999477671, 1457.220436073109, 853.6118166656664], [1596, 1597, 1598, 1599, 1600, 1601, 1602, 1603, 1604, 1605, 1606]], [0, 17517, [122908, 122950, 122999, 123050, 123099, 123155], [24727.906, 24731.038, 24743.748, 24709.764, 24791.67, 24755.564], [35434.837, 35419.856, 35434.475, 35379.805, 35459.867, 35424.355], [16.307, 12.892, 13.823, 14.345, 35.172, 9.217], [1424.8717648463999, 1070.4964771017844, 818.1249152906282, 2502.686158851307, 2534.860925124502, 910.9700906954431], [1595, 1596, 1597, 1598, 1599, 1600]], [3, 17530, [122794, 122848, 122897, 122939, 122985, 123036, 123085, 123139, 123191, 123249, 123300, 123353], [12624.075, 12561.584, 12621.587, 12616.084, 12613.104, 12628.119, 12581.444, 12532.352, 12551.403, 12599.471, 12561.722, 12486.537], [76471.983, 76539.107, 76543.102, 76513.141, 76494.943, 76483.746, 76491.004, 76514.937, 76520.198, 76504.769, 76567.269, 76501.657], [10.513, 30.073, 18.042, 21.66, 16.198, 13.332, 22.747, 31.653, 17.612, 15.388, 31.096, 26.584], [834.7306010378416, 2501.4002353218275, 1420.7843046577243, 1107.977974979508, 1153.6026212116765, 1228.37127788793, 4823.417221685663, 2232.9184055125706, 2546.998666752262, 640.2434913722416, 6023.4804590732, 2609.129511737769], [1593, 1594, 1595, 1596, 1597, 1598, 1599, 1600, 1601, 1602, 1603, 1604]], [3, 17532, [122797, 122850, 122899, 122941, 122986, 123038], [13273.754, 13254.8, 13236.214, 13225.249, 13230.872, 13219.457], [77270.092, 77230.467, 77268.98, 77262.177, 77260.944, 77245.18], [23.649, 15.87, 18.772, 10.663, 22.346, 22.274], [566.3431155733425, 1509.448580826269, 863.3954880974186, 1375.051897759622, 1006.332614463748, 757.0773074255085], [1593, 1594, 1595, 1596, 1597, 1598]], [3, 17568, [123190, 123248, 123299, 123352, 123397, 123430, 123463, 123502, 123543], [11765.218, 11724.271, 11825.73, 11736.25, 11713.433, 11762.059, 11778.526, 11767.633, 11703.808], [75486.081, 75451.754, 75443.408, 75443.79, 75427.745, 75481.418, 75445.347, 75447.576, 75492.688], [20.302, 12.109, 27.603, 19.082, 26.007, 21.18, 15.574, 15.121, 18.58], [804.2443534447882, 1568.5883772417744, 1140.2320660721748, 1566.4992342213854, 1548.827575202743, 859.9602252237476, 1635.278479312496, 1742.5754060687407, 475.6158189938077], [1601, 1602, 1603, 1604, 1605, 1606, 1607, 1608, 1609]], [0, 17581, [123361, 123406, 123436, 123473, 123514, 123558, 123594], [24269.14, 24282.588, 24291.477, 24305.337, 24298.172, 24315.393, 24285.34], [37584.738, 37546.531, 37568.336, 37555.652, 37562.377, 37582.354, 37562.034], [11.305, 10.39, 13.868, 19.625, 14.146, 9.801, 15.114], [2111.4046922258535, 2267.3496272052557, 1930.681432999785, 1301.655853101647, 2652.231893696805, 2160.425895889815, 1662.7133629717143], [1604, 1605, 1606, 1607, 1608, 1609, 1610]], [0, 17599, [123516, 123559, 123595, 123634, 123673, 123719, 123767], [24516.685, 24510.201, 24567.655, 24595.755, 24471.223, 24690.682, 24508.109], [36407.605, 36357.08, 36359.619, 36359.244, 36461.212, 36385.274, 36397.382], [26.364, 32.151, 31.309, 34.382, 19.606, 32.31, 23.475], [1822.566723409923, 1500.775976681112, 1075.7656944700032, 4423.64090279761, 7544.993213354145, 1292.5756452954736, 774.1776073061109], [1608, 1609, 1610, 1611, 1612, 1613, 1614]], [0, 17624, [123768, 123812, 123854, 123900, 123944, 123987, 124039, 124086, 124133, 124164, 124209], [25078.131, 25080.512, 25073.675, 25096.008, 25097.844, 25077.699, 25095.889, 25136.828, 25100.592, 25106.694, 25132.353], [35949.901, 36010.467, 36012.302, 36004.715, 35999.258, 35993.054, 36034.903, 36029.229, 35998.876, 36018.974, 36000.115], [11.036, 23.622, 11.997, 12.552, 8.954, 11.026, 11.838, 11.821, 13.719, 13.103, 11.402], [68885.881078187, 1081.4908754022676, 2349.5338768662186, 2633.1918272412477, 2890.154987408767, 2968.9700991580803, 2774.173522397628, 1781.281788040179, 2103.511954846642, 2505.7219998967985, 1398.208399366874], [1614, 1615, 1616, 1617, 1618, 1619, 1620, 1621, 1622, 1623, 1624]], [2, 17659, [123988, 124038, 124087, 124132, 124165, 124210, 124253, 124295, 124345, 124394, 124447, 124503, 124590], [25101.582, 25032.099, 25037.292, 25030.439, 25050.165, 25043.449, 25007.248, 25010.844, 25006.232, 25019.325, 25017.727, 25032.023, 25069.771], [68993.821, 69040.299, 69035.739, 69033.775, 69080.05, 69055.676, 69045.423, 69068.602, 69075.665, 69033.626, 69056.28, 69030.153, 69059.915], [16.811, 9.742, 9.082, 14.838, 17.449, 8.957, 13.437, 7.054, 7.604, 10.956, 5.645, 7.958, 14.928], [468.416974109827, 2892.1342461036334, 2164.6523255501893, 1303.5361210185638, 1879.553321883163, 2526.20060214561, 2504.083446470663, 2101.170400665704, 1662.5310641936132, 1674.6676121096898, 2379.934128421798, 2802.24539825278, 1357.742413823123], [1619, 1620, 1621, 1622, 1623, 1624, 1625, 1626, 1627, 1628, 1629, 1630, 1631]], [1, 17697, [124259, 124304, 124352, 124402, 124455, 124511, 124601, 124706, 124843], [35527.835, 35481.609, 35528.762, 35510.361, 35506.569, 35604.533, 35647.321, 35638.869, 35797.219], [59555.142, 59552.657, 59548.238, 59528.36, 59575.459, 59558.792, 59569.349, 59596.714, 59692.146], [19.787, 16.646, 18.981, 26.827, 24.318, 23.804, 20.001, 9.293, 3.982], [2942.72352446031, 1039.3896125146453, 1733.9069212010515, 897.1460896842865, 2953.6110926945566, 2610.577605512882, 2793.8572126016966, 1071.4334470640883, 264.60653459125047], [1625, 1626, 1627, 1628, 1629, 1630, 1631, 1632, 1633]], [2, 17777, [124585, 124685, 124813, 124946, 125077], [24016.54, 24023.671, 24015.74, 23963.481, 23971.262], [69640.999, 69703.738, 69600.655, 69595.294, 69646.845], [31.026, 16.901, 15.264, 19.879, 23.347], [4784.666001584187, 3678.8501587639394, 2704.4248364812197, 5065.211024628797, 1216.898103753688], [1631, 1632, 1633, 1634, 1635]], [2, 17778, [124588, 124688, 124819, 124950, 125081, 125229, 125369, 125513, 125653, 125799, 125936, 126076, 126193, 126309, 126427, 126533, 126642, 126737, 126845, 126958, 127059], [24818.548, 24827.542, 24788.973, 24771.929, 24825.395, 24791.826, 24808.535, 24812.806, 24775.052, 24869.37, 24841.241, 24804.515, 24796.042, 24791.009, 24785.123, 24803.356, 24764.835, 24780.48, 24794.351, 24777.578, 24851.929], [69429.805, 69567.352, 69578.521, 69500.032, 69518.327, 69538.355, 69468.426, 69481.57, 69493.425, 69500.649, 69516.255, 69482.486, 69481.547, 69490.891, 69470.223, 69494.0, 69541.279, 69536.669, 69548.108, 69549.156, 69612.89], [29.082, 19.53, 20.62, 18.663, 14.92, 20.754, 22.748, 18.995, 23.027, 12.829, 13.787, 16.255, 18.272, 15.593, 12.441, 9.986, 12.222, 9.478, 15.074, 16.355, 16.457], [7006.673071356532, 1634.6231152695436, 3785.6367306512757, 1267.3433830257293, 1206.8976766946569, 1455.3475704622326, 771.1571071527196, 1216.5520742521157, 1891.5902518652013, 1035.3523853420277, 2845.6681866392846, 1028.4157838091296, 1091.2914756920763, 1470.2975865268859, 1389.5331865755038, 2220.2107522706233, 1719.9405927744883, 1976.1346980543817, 2110.574060423122, 1779.493402648779, 1351.5642017119483], [1631, 1632, 1633, 1634, 1635, 1636, 1637, 1638, 1639, 1640, 1641, 1642, 1643, 1644, 1645, 1646, 1647, 1648, 1649, 1650, 1651]], [1, 17858, [124978, 125105, 125253, 125399, 125538, 125678, 125823], [35561.32, 35509.202, 35568.525, 35602.864, 35571.091, 35497.461, 35599.746], [60917.144, 60932.949, 61025.761, 60941.78, 61052.015, 61127.959, 61136.057], [24.641, 24.47, 26.155, 21.466, 33.356, 34.86, 20.304], [4998.415342581162, 4400.0345025520855, 3640.534154144875, 2066.3138298823533, 1450.0361815543704, 912.3435152114662, 580.2056256169443], [1634, 1635, 1636, 1637, 1638, 1639, 1640]], [2, 17881, [125083, 125233, 125376, 125518, 125657, 125805, 125940], [26070.614, 25995.135, 26099.484, 26073.697, 26068.774, 26114.894, 26038.437], [68609.121, 68570.845, 68610.841, 68598.274, 68624.98, 68584.093, 68611.481], [25.154, 30.14, 12.945, 16.57, 19.343, 26.313, 33.263], [1027.626041018336, 2776.3575151183786, 1167.3541984281283, 1058.0939703910828, 1163.7713157254084, 1452.8984705588398, 1392.9665280227555], [1635, 1636, 1637, 1638, 1639, 1640, 1641]], [2, 17893, [125226, 125366, 125510, 125650, 125795, 125932, 126074, 126190, 126307, 126426], [24303.344, 24233.077, 24247.862, 24095.689, 24167.535, 24063.279, 24061.191, 24156.604, 24167.31, 24157.075], [69800.496, 69835.159, 69822.606, 69787.7, 69814.661, 69789.369, 69682.197, 69773.272, 69811.78, 69710.053], [21.96, 11.681, 17.369, 25.606, 15.593, 19.744, 15.671, 18.666, 24.521, 40.155], [893.9609664401538, 1871.5593453011998, 1838.2473877941125, 3051.012700050534, 2726.8239305124844, 5513.959053909683, 10099.24869527543, 4390.810474800849, 2125.769418225119, 3271.94142951162], [1636, 1637, 1638, 1639, 1640, 1641, 1642, 1643, 1644, 1645]], [1, 17914, [125397, 125536, 125677, 125822, 125956, 126097, 126213], [35571.008, 35587.225, 35600.957, 35592.971, 35497.234, 35517.202, 35557.752], [59567.452, 59542.096, 59444.93, 59572.3, 59539.276, 59530.169, 59519.051], [21.031, 35.558, 28.737, 9.151, 12.685, 26.002, 23.389], [1128.0919194523276, 2608.428153089569, 979.9169500098741, 347.3107694570429, 1002.9343696893451, 1179.4309926635663, 998.2960989835416], [1637, 1638, 1639, 1640, 1641, 1642, 1643]], [2, 17965, [125929, 126072, 126188, 126306, 126424, 126529], [23564.583, 23624.796, 23528.821, 23509.692, 23541.954, 23532.877], [69596.538, 69534.006, 69530.566, 69516.548, 69496.326, 69498.407], [24.983, 20.267, 12.693, 17.791, 14.774, 14.605], [3934.7966782130075, 4552.761070790455, 1637.6887251659568, 2441.4575130416565, 2011.28286183352, 542.4238447241553], [1641, 1642, 1643, 1644, 1645, 1646]], [0, 17983, [125374, 125517, 125656, 125804, 125939], [25429.173, 25378.57, 25375.789, 25363.582, 25339.835], [34919.461, 34888.64, 34869.355, 34891.803, 34880.642], [19.482, 15.477, 10.803, 14.514, 27.712], [638.4153612200322, 521.7265639322854, 719.0461640295237, 522.1284719063887, 962.5674031599448], [1637, 1638, 1639, 1640, 1641]], [2, 18063, [126641, 126735, 126843, 126954, 127057, 127164], [24126.273, 24057.871, 24067.788, 24090.75, 24100.714, 24138.541], [69413.752, 69571.869, 69487.71, 69606.968, 69493.679, 69481.99], [19.873, 20.283, 18.61, 21.629, 23.199, 18.781], [665.5781819465012, 3440.708378624163, 1959.9496741888433, 5195.602842355698, 2104.9705202850982, 524.438628334332], [1647, 1648, 1649, 1650, 1651, 1652]], [3, 18092, [126926, 127033, 127139, 127245, 127359, 127466, 127568, 127671, 127766, 127858, 127946, 128039, 128123, 128200, 128282, 128363, 128449, 128535, 128612, 128698, 128779, 128862, 128943, 129035], [12334.584, 12299.259, 12336.366, 12408.595, 12409.972, 12295.374, 12343.257, 12365.546, 12360.917, 12314.531, 12382.692, 12352.424, 12354.176, 12348.211, 12362.331, 12255.885, 12356.484, 12406.103, 12422.329, 12281.46, 12146.053, 12320.769, 12296.846, 12349.969], [76354.475, 76398.787, 76414.307, 76438.156, 76407.94, 76421.573, 76378.189, 76431.634, 76395.986, 76385.086, 76434.306, 76430.67, 76400.769, 76407.525, 76385.454, 76433.202, 76386.706, 76398.808, 76420.013, 76509.529, 76499.416, 76453.202, 76513.325, 76447.675], [12.688, 11.584, 23.013, 24.712, 28.928, 21.162, 20.41, 22.485, 18.689, 16.72, 23.363, 19.961, 16.582, 17.108, 20.892, 20.638, 20.936, 35.027, 14.926, 25.202, 24.28, 15.546, 20.962, 27.176], [1320.041800931897, 1314.4053031765302, 1445.428863641432, 1184.7785847021148, 1379.4553165265027, 640.6828054925451, 1110.0964574770746, 610.95094353316, 1148.7115284060112, 1018.3800825870283, 2286.690360437073, 1619.2123285763064, 2200.183638417381, 4671.310413454991, 782.3777859586252, 2231.26429417785, 560.3212495376346, 1109.3420551979127, 36790.02265064173, 1368.32931732541, 2454.909252185475, 15461.245842785394, 3366.0077937137403, 6720.044766519327], [1650, 1651, 1652, 1653, 1654, 1655, 1656, 1657, 1658, 1659, 1660, 1661, 1662, 1663, 1664, 1665, 1666, 1667, 1668, 1669, 1670, 1671, 1672, 1673]], [2, 18160, [127274, 127386, 127492, 127597, 127696, 127795, 127882, 127968, 128063, 128137, 128219, 128300], [24832.429, 24798.258, 24851.929, 24807.25, 24856.227, 24792.997, 24809.641, 24835.782, 24814.861, 24825.827, 24812.795, 24791.697], [69621.875, 69570.47, 69621.775, 69600.857, 69604.68, 69587.629, 69569.468, 69603.261, 69585.379, 69570.458, 69576.321, 69571.327], [13.738, 10.639, 9.047, 11.992, 9.835, 8.746, 12.644, 7.668, 11.538, 9.077, 11.808, 10.337], [1345.5702851259148, 2531.913306649036, 2063.682770217067, 2951.88411515281, 3078.1420505282886, 3150.95991133831, 3493.5623134888488, 3904.886373983722, 3521.332196669433, 2825.873055189598, 3778.829858454552, 2672.5639401007443], [1653, 1654, 1655, 1656, 1657, 1658, 1659, 1660, 1661, 1662, 1663, 1664]], [0, 18161, [127276, 127388, 127495, 127599, 127698, 127798, 127886, 127969], [25391.526, 25386.058, 25323.074, 25335.797, 25379.834, 25380.375, 25397.516, 25367.103], [34918.449, 34917.734, 34904.5, 34876.601, 34959.11, 34934.742, 34927.908, 34913.99], [11.963, 15.606, 28.486, 15.126, 29.004, 21.356, 17.297, 11.46], [734.0122553855433, 1174.9910810735166, 1354.391856772674, 1025.9814478148617, 2634.1774811156433, 665.1073846961973, 748.4477838900832, 468.13542464807733], [1653, 1654, 1655, 1656, 1657, 1658, 1659, 1660]], [2, 18213, [127694, 127793, 127880, 127966, 128061, 128135, 128218, 128299, 128386, 128476, 128555, 128634, 128715, 128801, 128884, 128963], [23947.329, 24052.687, 24081.773, 24107.709, 24016.232, 24037.351, 24065.497, 24037.43, 24069.593, 24039.767, 24046.86, 24053.569, 24040.087, 24014.171, 24046.264, 24023.151], [69580.911, 69503.664, 69515.008, 69529.577, 69516.108, 69596.072, 69534.356, 69548.524, 69549.168, 69551.658, 69580.582, 69542.126, 69544.623, 69503.313, 69559.957, 69534.851], [28.353, 15.617, 19.021, 29.729, 23.304, 23.972, 12.025, 13.366, 7.375, 9.476, 15.941, 11.5, 9.833, 25.555, 24.083, 28.796], [1365.4595217272774, 1987.2439104091382, 1713.1569422803834, 2911.701994718748, 2142.5574226772164, 2507.0388695585234, 3143.0909898295417, 2904.9464601980585, 3580.5442000405437, 3072.742509630567, 2931.6931710350973, 3451.2233868309972, 2823.4911510229376, 1987.451814110985, 1301.3176925450869, 3282.135545796188], [1657, 1658, 1659, 1660, 1661, 1662, 1663, 1664, 1665, 1666, 1667, 1668, 1669, 1670, 1671, 1672]], [0, 18242, [128064, 128138, 128220, 128301, 128388, 128478], [25044.501, 25078.089, 25102.357, 25106.261, 25067.663, 25095.958], [36099.113, 36013.248, 35988.218, 35975.281, 36096.45, 36112.854], [21.714, 21.038, 27.726, 25.436, 20.246, 25.512], [2094.7000813553823, 2126.8249011600365, 2687.3160766268825, 2330.6824377678963, 3247.245132951035, 974.4075305828209], [1661, 1662, 1663, 1664, 1665, 1666]], [0, 18281, [128140, 128221, 128302, 128389, 128479, 128558, 128637], [25430.202, 25343.996, 25332.025, 25319.884, 25385.319, 25386.442, 25439.331], [34900.217, 34862.736, 34906.162, 34941.04, 34912.693, 34898.017, 34988.308], [12.687, 18.118, 11.779, 28.461, 20.311, 25.257, 28.745], [1238.3774992169451, 999.1941881905075, 774.2092285138026, 1144.068849037318, 846.1468823424368, 757.2283020529256, 1243.1369303483405], [1662, 1663, 1664, 1665, 1666, 1667, 1668]], [0, 18329, [128803, 128886, 128968, 129058, 129144, 129231, 129327], [25368.84, 25377.183, 25363.111, 25404.834, 25389.282, 25391.564, 25358.941], [34888.361, 34921.97, 34980.606, 34955.614, 34936.023, 34980.772, 34985.283], [23.275, 15.757, 24.724, 13.392, 15.992, 15.374, 15.462], [581.9225790112254, 503.961538212338, 854.942459641671, 2214.04145058035, 1540.5518986949332, 1835.721674710649, 2629.8154364985357], [1670, 1671, 1672, 1673, 1674, 1675, 1676]], [2, 18331, [128718, 128804, 128887, 128969, 129059, 129145, 129232, 129328], [25511.5, 25516.664, 25536.823, 25526.906, 25519.276, 25452.593, 25580.033, 25538.731], [69517.896, 69551.184, 69536.385, 69578.662, 69582.876, 69483.696, 69553.662, 69399.407], [20.714, 18.724, 23.14, 16.996, 20.685, 12.399, 17.339, 34.6], [1855.001776957319, 2003.4008501638189, 1917.0767847534898, 1454.0069339546394, 1015.8889334388078, 53052.35777929697, 1474.7737394368667, 1050.1927451998513], [1669, 1670, 1671, 1672, 1673, 1674, 1675, 1676]], [1, 18335, [128650, 128730, 128815, 128896, 128981, 129069], [35429.391, 35445.081, 35426.198, 35438.03, 35427.187, 35448.507], [59631.372, 59692.022, 59654.191, 59657.601, 59648.849, 59663.83], [18.306, 15.429, 14.5, 9.119, 11.334, 8.764], [1913.2762040934333, 1560.8035777086468, 960.3853458750827, 1963.7578997334515, 1657.9856594686105, 1660.040282825687], [1668, 1669, 1670, 1671, 1672, 1673]], [3, 18425, [129479, 129552, 129633, 129710, 129789, 129863, 129930, 130008, 130085], [12720.546, 12707.943, 12656.562, 12621.183, 12693.872, 12636.684, 12643.16, 12613.157, 12643.978], [75934.134, 75939.84, 75897.982, 75850.323, 75907.322, 75914.141, 75876.741, 75869.911, 75902.281], [17.899, 21.259, 20.182, 23.438, 19.661, 17.803, 9.032, 15.041, 20.893], [995.9991710971626, 1151.0895336856386, 952.2253173063164, 1517.4182959536354, 1109.8057133230775, 683.796103230777, 993.1331173897504, 1363.6862288069158, 1534.695036915091], [1678, 1679, 1680, 1681, 1682, 1683, 1684, 1685, 1686]], [0, 18433, [129496, 129573, 129656, 129734, 129812, 129883], [23978.838, 23974.272, 23951.226, 24009.815, 23976.249, 24024.641], [36927.338, 36934.985, 36920.358, 36935.841, 36928.831, 36941.648], [20.814, 10.873, 12.365, 15.26, 17.362, 24.715], [1060.6071662621728, 46762.249537680655, 2082.5135710678906, 2303.7328663310636, 1190.1589972957597, 5235.779853449155], [1678, 1679, 1680, 1681, 1682, 1683]], [0, 18501, [129814, 129886, 129951, 130028, 130106, 130177, 130254, 130328, 130403, 130475, 130555, 130625, 130699, 130772, 130847, 130925, 130993, 131056, 131113, 131180, 131251, 131318, 131382, 131449, 131517], [24973.891, 24931.493, 24940.337, 24915.325, 25096.095, 25039.692, 25008.605, 25071.652, 25066.943, 25130.768, 25050.81, 25105.102, 25056.947, 25061.852, 25147.615, 25111.543, 25047.034, 25091.202, 25079.817, 25094.024, 25135.993, 25126.544, 25086.097, 25014.8, 25077.899], [35971.838, 35944.207, 35866.868, 35945.185, 36009.031, 35962.893, 35989.302, 35949.578, 35922.789, 35971.827, 35964.863, 35962.199, 35964.723, 35986.738, 35994.202, 35979.606, 35993.766, 36006.411, 35997.876, 35995.659, 36015.118, 36006.232, 36001.624, 35953.609, 35982.486], [24.359, 19.004, 27.01, 19.161, 22.037, 18.605, 22.563, 16.532, 25.528, 20.385, 20.156, 16.593, 20.096, 14.642, 8.541, 13.52, 18.486, 14.867, 19.897, 19.067, 14.981, 18.295, 19.136, 19.833, 20.979], [2167.4037569917114, 4110.51198289805, 11901.883606676369, 13980.93682886945, 1065.0959431834763, 4154.2179169502615, 2762.2059253619573, 3411.7774630182894, 3462.880335580475, 1882.5482370204752, 5107.673785229485, 1838.9342376791724, 3279.6020521829932, 3331.3294496911303, 2407.937777217385, 1578.7578346225566, 3978.9780833400955, 2141.1052220587508, 2266.2850388131446, 2351.7696542052663, 1427.1842989999366, 1487.7738533867018, 2972.632721785006, 4883.522938875699, 2732.2166513627167], [1682, 1683, 1684, 1685, 1686, 1687, 1688, 1689, 1690, 1691, 1692, 1693, 1694, 1695, 1696, 1697, 1698, 1699, 1700, 1701, 1702, 1703, 1704, 1705, 1706]], [0, 18502, [129884, 129950, 130027, 130102, 130174, 130253, 130326, 130401, 130473, 130553], [24618.063, 24712.449, 24634.777, 24604.548, 24731.554, 24742.581, 24577.894, 24585.507, 24602.449, 24440.334], [35901.089, 35849.02, 35873.367, 35821.589, 35889.731, 35868.593, 35830.859, 35798.136, 35810.795, 35864.547], [22.262, 31.078, 39.719, 24.984, 30.42, 32.764, 25.64, 28.983, 20.1, 5.901], [14679.24901808183, 1278.8315422234032, 2895.296147743418, 704.8038080756833, 2698.68752874605, 6600.99877781998, 774.4146187288379, 2966.013844271334, 567.2928345207009, 431.9768376323426], [1683, 1684, 1685, 1686, 1687, 1688, 1689, 1690, 1691, 1692]], [2, 18523, [130029, 130105, 130175, 130255, 130327, 130402], [24944.577, 24866.4, 24918.299, 24958.22, 24922.634, 24996.306], [69517.599, 69518.576, 69494.814, 69569.499, 69531.19, 69524.826], [18.731, 23.954, 20.345, 17.693, 19.22, 23.416], [1268.7274496335783, 2095.01722782077, 553.1220091635792, 942.5883873783883, 691.6810967360321, 506.633226903952], [1685, 1686, 1687, 1688, 1689, 1690]], [3, 18531, [130084, 130152, 130226, 130307, 130379, 130453, 130529, 130601, 130676, 130748, 130824], [12221.439, 12268.729, 12216.532, 12224.863, 12293.001, 12291.602, 12142.921, 12210.805, 12220.714, 12256.764, 12203.876], [76503.98, 76564.793, 76578.189, 76526.129, 76504.167, 76506.408, 76587.151, 76553.555, 76578.662, 76593.188, 76543.296], [21.742, 20.858, 14.078, 16.428, 23.997, 21.391, 11.967, 13.961, 20.142, 13.7, 25.742], [1937.612482110474, 3051.3836145439377, 1860.891265813412, 2258.8594432661657, 1612.9555268498377, 3079.2854141468038, 1023.408021036078, 2555.901575442826, 1615.3971149035403, 783.3697692735748, 1132.1775625182804], [1686, 1687, 1688, 1689, 1690, 1691, 1692, 1693, 1694, 1695, 1696]], [2, 18571, [130107, 130178, 130256, 130329, 130404], [25885.081, 25853.206, 25948.871, 25773.151, 25878.473], [68613.414, 68631.265, 68657.909, 68626.548, 68608.872], [21.034, 25.557, 38.287, 27.197, 31.529], [970.5206856011971, 1257.6587010518344, 4283.466663538528, 1608.196038959, 916.1906477548085], [1686, 1687, 1688, 1689, 1690]], [2, 18591, [130556, 130627, 130700, 130774, 130849, 130926, 130997, 131057, 131114, 131182], [25917.066, 25893.923, 25884.103, 25898.519, 25914.319, 25929.927, 25884.792, 25879.758, 25945.214, 25791.75], [68599.046, 68578.129, 68610.82, 68611.859, 68630.805, 68610.997, 68599.19, 68607.617, 68615.916, 68675.712], [23.26, 27.208, 19.967, 15.984, 27.835, 20.842, 27.234, 22.03, 37.941, 38.827], [1388.155080744931, 1749.4009152522945, 1204.7370109849835, 735.7458332876955, 837.1519707406463, 1360.5740933244774, 1879.1299482862617, 735.4303539553716, 1440.7256431836565, 1672.1518335764022], [1692, 1693, 1694, 1695, 1696, 1697, 1698, 1699, 1700, 1701]], [3, 18605, [130531, 130603, 130677, 130749, 130827], [13222.437, 13308.002, 13400.748, 13418.267, 13408.901], [77236.322, 77081.215, 77044.316, 76815.618, 76828.284], [3.187, 34.544, 37.393, 19.571, 25.313], [389.43558936338013, 1551.8381338085621, 2120.1963739431467, 807.201859634227, 949.637105189647], [1692, 1693, 1694, 1695, 1696]], [0, 18633, [131055, 131112, 131179, 131249, 131317, 131380, 131447, 131515, 131590, 131650, 131719, 131787], [24663.847, 24467.601, 24425.24, 24510.83, 24503.3, 24546.645, 24595.233, 24484.773, 24555.209, 24455.95, 24439.958, 24510.3], [35925.027, 35878.508, 35745.777, 35716.213, 35694.662, 35724.137, 35758.153, 35694.658, 35850.965, 35873.37, 35829.715, 35819.002], [28.255, 34.538, 26.504, 28.968, 13.455, 21.67, 16.323, 12.438, 31.005, 21.26, 23.918, 34.009], [6048.057538410597, 1653.411611908517, 966.0664507108413, 1722.3678854203752, 3246.630999279066, 2929.6490646531033, 14161.280578605685, 2046.2626869171022, 2646.69396713037, 2467.903457560005, 886.309515504589, 978.8341051274424], [1699, 1700, 1701, 1702, 1703, 1704, 1705, 1706, 1707, 1708, 1709, 1710]], [2, 18687, [131181, 131252, 131319, 131383, 131450], [25551.875, 25634.573, 25533.202, 25736.715, 25717.766], [68672.895, 68631.674, 68659.276, 68625.818, 68669.635], [25.027, 25.412, 25.441, 23.978, 22.323], [1393.2427554574301, 1651.2638435472838, 1342.561478050696, 5324.439639842643, 7297.945838250134], [1701, 1702, 1703, 1704, 1705]], [2, 18717, [131651, 131720, 131788, 131855, 131913], [24569.024, 24578.334, 24599.213, 24599.746, 24632.405], [69228.692, 69232.55, 69231.225, 69234.829, 69235.647], [7.169, 14.759, 11.855, 12.778, 28.328], [2008.0272296229114, 1835.751124548962, 1146.4235120757176, 675.6034960446335, 646.4401580199104], [1708, 1709, 1710, 1711, 1712]], [1, 18734, [131867, 131924, 131987, 132047, 132110], [35483.984, 35558.816, 35527.916, 35532.99, 35512.798], [59842.983, 59971.173, 59984.083, 59992.25, 59949.732], [36.8, 13.219, 11.956, 22.919, 16.557], [2842.153105423837, 869.8759191767377, 831.6122578156954, 1096.1874094935376, 986.7395802199293], [1711, 1712, 1713, 1714, 1715]], [0, 18742, [131914, 131979, 132038, 132100, 132156], [25138.668, 25129.341, 25111.526, 25128.107, 25174.145], [36014.966, 36019.586, 36005.994, 36030.874, 35997.831], [14.397, 15.727, 11.584, 17.091, 15.738], [2446.862994841119, 1475.6487612145645, 1838.0537789908474, 1124.1128117039896, 1052.9580881503105], [1712, 1713, 1714, 1715, 1716]], [3, 18745, [131903, 131965, 132020, 132086, 132143], [13417.78, 13390.448, 13357.372, 13376.485, 13477.227], [76794.544, 76900.245, 77001.481, 76863.67, 76904.038], [27.994, 19.7, 34.77, 31.731, 18.318], [708.8100747881482, 557.4348172619614, 2200.4494300551924, 1073.935439275238, 349.9328709639115], [1712, 1713, 1714, 1715, 1716]], [0, 18766, [132099, 132155, 132221, 132275, 132322, 132380, 132435, 132486, 132544, 132601, 132662, 132723, 132783, 132838, 132897, 132962, 133019, 133070, 133132, 133188, 133247, 133300, 133358, 133414, 133470, 133523, 133579, 133640, 133690, 133748, 133800], [24582.155, 24474.634, 24432.047, 24403.153, 24502.331, 24457.546, 24562.39, 24521.722, 24511.696, 24521.582, 24520.901, 24515.684, 24513.202, 24525.883, 24526.981, 24542.043, 24529.902, 24495.525, 24542.644, 24521.79, 24485.607, 24512.221, 24497.09, 24606.138, 24490.912, 24505.474, 24515.242, 24452.155, 24564.094, 24503.792, 24563.723], [36390.802, 36398.052, 36160.737, 36255.135, 36355.875, 36335.862, 36381.196, 36383.914, 36383.967, 36395.836, 36383.991, 36393.321, 36392.797, 36412.656, 36395.11, 36425.04, 36399.059, 36366.238, 36394.214, 36300.444, 36323.095, 36406.446, 36412.176, 36375.381, 36405.938, 36381.37, 36379.605, 36408.539, 36425.621, 36405.296, 36402.602], [20.931, 12.698, 25.716, 49.041, 15.258, 20.581, 15.819, 7.845, 8.594, 13.673, 7.587, 8.417, 8.625, 44.301, 13.108, 15.019, 25.696, 21.419, 14.141, 27.656, 31.11, 11.956, 18.709, 24.867, 21.86, 7.389, 24.855, 17.93, 15.009, 26.278, 40.525], [739.627137547306, 720.6003536123047, 6235.115097241614, 1130.0704331726472, 1417.6422858290125, 3432.3233755921674, 1699.3306356277567, 2456.4487719677854, 2489.650382112289, 2634.947244504792, 2021.8471369757503, 2386.5331620944544, 2130.105841260379, 816.0056116879896, 572.8185007924139, 955.027708443799, 1664.9852599598096, 699.6319662701811, 1259.7456971617341, 4912.395452502808, 1252.0600061492287, 1338.1349537883011, 742.612181939539, 3917.549181545105, 1193.4030913029655, 346.9613997878957, 2634.4259225580613, 610.5407804228488, 522.979905600551, 1552.1202325525685, 1997.4752738707073], [1715, 1716, 1717, 1718, 1719, 1720, 1721, 1722, 1723, 1724, 1725, 1726, 1727, 1728, 1729, 1730, 1731, 1732, 1733, 1734, 1735, 1736, 1737, 1738, 1739, 1740, 1741, 1742, 1743, 1744, 1745]], [2, 18966, [133638, 133687, 133747, 133798, 133843, 133886], [22638.373, 22643.674, 22712.973, 22660.951, 22669.729, 22689.599], [69736.847, 69724.694, 69710.505, 69747.818, 69746.687, 69702.071], [18.388, 13.644, 19.918, 13.104, 19.266, 22.604], [1900.023628184447, 1977.2486314212806, 1225.710086474348, 1094.4105256936805, 2987.4992826618977, 1013.32578583965], [1742, 1743, 1744, 1745, 1746, 1747]], [0, 18995, [133888, 133932, 133990, 134035, 134081, 134127, 134165, 134208, 134246, 134291, 134326, 134357, 134401, 134446, 134492, 134542, 134583, 134625, 134674, 134715, 134765, 134808, 134850, 134897, 134944, 134977, 135018, 135067, 135107, 135161, 135210, 135263, 135299, 135341, 135379], [24477.279, 24563.084, 24575.552, 24471.218, 24514.91, 24483.053, 24501.037, 24561.099, 24468.85, 24571.23, 24585.87, 24543.033, 24618.062, 24518.938, 24521.191, 24543.397, 24541.741, 24560.326, 24562.668, 24548.021, 24549.624, 24534.513, 24541.863, 24537.796, 24576.875, 24514.633, 24481.087, 24483.386, 24501.906, 24566.846, 24494.546, 24469.71, 24527.818, 24457.535, 24609.654], [36374.536, 36375.88, 36436.145, 36338.346, 36407.055, 36367.317, 36375.605, 36342.052, 36402.068, 36397.197, 36438.913, 36329.836, 36367.952, 36420.494, 36382.778, 36383.913, 36387.615, 36354.721, 36385.063, 36376.288, 36373.78, 36354.822, 36412.628, 36350.759, 36375.455, 36281.781, 36376.443, 36354.273, 36353.401, 36355.966, 36355.642, 36401.33, 36426.433, 36341.663, 36413.377], [37.406, 15.814, 20.245, 27.964, 26.866, 13.496, 12.503, 16.378, 33.126, 17.877, 21.292, 21.813, 36.573, 28.059, 18.777, 14.917, 22.768, 17.756, 23.614, 16.823, 18.204, 28.392, 22.129, 23.614, 20.411, 26.563, 37.463, 13.357, 28.845, 24.504, 14.644, 33.917, 18.946, 21.335, 24.852], [1933.0970287678367, 584.0842850765206, 757.2534638768891, 947.3819948224003, 1993.276495355788, 1621.6955899376032, 1802.5597812985238, 1750.332668193207, 717.7570716305605, 712.0113634105041, 1597.875511444822, 1344.3115766671967, 1979.3334048667914, 1204.580536228049, 1531.2270347886806, 859.1374412850283, 2459.34080683257, 846.8684291482197, 753.5788256242491, 955.6504813953262, 1111.1907686068564, 1549.1279506904336, 750.5744065707792, 779.6727971207068, 541.1029775169449, 850.1656040188559, 2131.207676130577, 1132.046515836617, 689.4966027953062, 873.743526264907, 1106.0855605265122, 957.2104305196505, 2101.2192056555423, 997.8553240251424, 1061.5920722036567], [1747, 1748, 1749, 1750, 1751, 1752, 1753, 1754, 1755, 1756, 1757, 1758, 1759, 1760, 1761, 1762, 1763, 1764, 1765, 1766, 1767, 1768, 1769, 1770, 1771, 1772, 1773, 1774, 1775, 1776, 1777, 1778, 1779, 1780, 1781]], [3, 19236, [135845, 135878, 135915, 135947, 135982], [12892.355, 12900.877, 12858.418, 12820.564, 12866.882], [76066.221, 76105.234, 76104.122, 76070.175, 76035.784], [23.806, 26.285, 27.429, 17.528, 13.699], [793.9618054722872, 788.7362163682166, 985.8043193033212, 558.1574607767832, 514.9719313610274], [1797, 1798, 1799, 1800, 1801]], [0, 19250, [135955, 135994, 136015, 136049, 136081], [24950.592, 24943.427, 24919.108, 24957.135, 24981.502], [36855.669, 36833.364, 36824.832, 36852.647, 36837.185], [33.7, 17.402, 13.801, 12.507, 18.683], [827.1747140263951, 1014.4424820142698, 1770.2321278600973, 1321.4620486696551, 721.1972356098241], [1800, 1801, 1802, 1803, 1804]], [0, 19267, [136080, 136119, 136152, 136189, 136225, 136255, 136285, 136317, 136344], [24592.125, 24527.824, 24521.973, 24486.706, 24497.937, 24504.232, 24559.268, 24563.861, 24521.251], [36376.844, 36417.612, 36357.423, 36415.898, 36333.069, 36373.642, 36373.969, 36423.629, 36367.219], [30.294, 19.579, 24.868, 23.925, 30.966, 24.578, 23.215, 15.913, 16.079], [1934.1846113302959, 798.1280300373844, 933.8239934422617, 410.86075729612367, 3039.026110657063, 1035.8784083260919, 2730.085063929568, 849.9565642015599, 544.1212499221799], [1804, 1805, 1806, 1807, 1808, 1809, 1810, 1811, 1812]], [0, 19296, [136345, 136375, 136409, 136449, 136480], [25073.107, 25033.702, 25073.186, 24997.354, 25090.448], [36031.224, 35990.748, 36142.214, 36010.839, 36029.042], [25.787, 29.243, 29.211, 27.617, 28.701], [1312.3500595124024, 1714.3427909500099, 5758.776885148635, 4847.734939740203, 954.401435171075], [1812, 1813, 1814, 1815, 1816]], [0, 19527, [138123, 138189, 138286, 138405, 138519, 138636, 138768, 138897, 139017, 139129, 139245, 139361, 139468, 139581, 139694, 139813, 139923, 140040, 140162], [24601.455, 24537.184, 24541.297, 24497.419, 24452.228, 24439.078, 24442.616, 24436.87, 24446.884, 24473.866, 24455.402, 24464.349, 24471.735, 24444.84, 24482.918, 24504.548, 24448.849, 24472.109, 24478.169], [35844.786, 35888.892, 35891.174, 35874.912, 35873.964, 35874.297, 35880.178, 35893.854, 35880.964, 35889.682, 35873.927, 35907.005, 35897.096, 35909.567, 35884.044, 35909.77, 35904.469, 35904.192, 35920.19], [27.265, 10.677, 4.88, 12.904, 10.292, 11.65, 11.183, 7.999, 7.775, 11.204, 10.624, 12.422, 11.124, 7.337, 9.336, 14.046, 14.853, 15.373, 24.833], [3026.5140404551516, 1647.9609713727789, 2430.3226262219637, 2259.6657972412413, 3051.9693503427393, 3020.1039293240706, 2700.44562463354, 2893.8087307053574, 2681.0989123386485, 4123.854576723722, 2887.3314795305173, 1990.8517713649437, 2334.0549725743745, 3124.243067758528, 2173.98972517621, 1456.5369770366494, 1696.9493395086827, 1241.673206566303, 1345.1769487296217], [1863, 1864, 1865, 1866, 1867, 1868, 1869, 1870, 1871, 1872, 1873, 1874, 1875, 1876, 1877, 1878, 1879, 1880, 1881]], [0, 19529, [138126, 138193, 138292, 138410, 138523, 138641], [25500.986, 25451.257, 25453.066, 25405.947, 25473.243, 25478.651], [34963.557, 34834.719, 34825.841, 34852.419, 34667.353, 34588.066], [14.993, 23.731, 23.603, 26.415, 18.195, 20.513], [1033.6915819185722, 5243.126706433085, 6967.79389382416, 3215.1097857628442, 961.2931955062695, 1306.6458618059444], [1863, 1864, 1865, 1866, 1867, 1868]], [0, 19547, [138191, 138289, 138408, 138522, 138639, 138770, 138899, 139018, 139132, 139246, 139363, 139470, 139583], [24900.504, 24926.488, 24958.342, 24905.654, 24899.652, 24929.519, 24932.771, 24931.287, 24921.174, 24950.746, 24941.025, 24966.921, 24946.087], [34767.418, 34771.636, 34766.52, 34750.516, 34781.114, 34784.224, 34788.782, 34816.969, 34777.162, 34792.782, 34797.491, 34772.615, 34801.366], [9.596, 11.991, 13.325, 15.077, 12.445, 12.692, 12.862, 12.323, 20.41, 14.753, 18.906, 13.305, 17.612], [966.5195404893631, 2138.333835297615, 1881.354226092814, 1581.728273907653, 1039.8665197188805, 773.2541417347653, 859.7210522871814, 1057.142670357553, 998.8805982574168, 1038.7683607454107, 1013.7906049920263, 1016.4989822453367, 557.9937627332374], [1864, 1865, 1866, 1867, 1868, 1869, 1870, 1871, 1872, 1873, 1874, 1875, 1876]], [1, 19551, [138207, 138311, 138432, 138543, 138664], [35553.185, 35456.155, 35439.511, 35475.689, 35533.882], [61116.601, 61052.211, 61082.734, 61051.27, 60883.305], [33.112, 11.57, 11.071, 10.176, 30.884], [581.2218438478737, 1548.1976168962403, 2255.945114208532, 1591.1850360487297, 3870.4753694680953], [1864, 1865, 1866, 1867, 1868]], [2, 19602, [138403, 138518, 138635, 138766, 138895, 139016, 139128, 139243, 139360, 139466, 139579, 139692, 139811, 139921, 140038, 140160, 140267, 140365, 140465, 140570, 140660, 140735], [23933.449, 24120.388, 24069.87, 23982.235, 24047.271, 23955.674, 23960.647, 23960.724, 24001.804, 24022.31, 24036.15, 24043.704, 24053.473, 23979.67, 23990.695, 23954.602, 23923.188, 24017.387, 23944.28, 24010.186, 24047.844, 23912.707], [69649.891, 69708.186, 69712.469, 69650.325, 69629.308, 69738.633, 69734.127, 69632.478, 69587.859, 69580.881, 69608.47, 69638.019, 69581.817, 69609.463, 69552.605, 69606.178, 69510.096, 69603.384, 69611.414, 69700.128, 69684.731, 69673.252], [23.813, 26.98, 24.226, 24.135, 16.343, 15.25, 27.282, 14.024, 13.139, 15.79, 15.074, 12.06, 15.509, 19.112, 24.539, 19.668, 17.58, 20.726, 22.672, 25.043, 24.3, 17.188], [5370.269202160015, 5504.874718614626, 5605.345137125458, 2538.210082593897, 6585.99326049658, 9633.17339650953, 2210.8708192486333, 3354.1001419069125, 3452.3442364071393, 3977.5476495586518, 2528.7017261268243, 2311.4193072259563, 4913.353375497016, 2032.9754645957194, 2155.807925880237, 2556.821305421204, 13533.266992707679, 2110.0092770312494, 1866.6562420677724, 5119.2816335605285, 493.4861998233157, 16067.765244908223], [1866, 1867, 1868, 1869, 1870, 1871, 1872, 1873, 1874, 1875, 1876, 1877, 1878, 1879, 1880, 1881, 1882, 1883, 1884, 1885, 1886, 1887]], [1, 19611, [138436, 138545, 138668, 138796, 138924, 139044, 139156, 139269, 139389, 139494, 139607, 139720, 139839, 139946, 140069, 140187, 140287, 140387, 140488, 140586, 140673, 140750], [36235.26, 36274.335, 36275.728, 36200.15, 36153.419, 36191.952, 36280.87, 36265.173, 36244.085, 36204.831, 36227.535, 36192.357, 36201.168, 36219.947, 36199.186, 36202.047, 36156.327, 36186.912, 36140.577, 36191.818, 36199.932, 36126.467], [59480.108, 59483.91, 59478.591, 59483.927, 59485.269, 59456.205, 59526.18, 59497.964, 59492.471, 59508.581, 59505.024, 59495.561, 59497.017, 59491.884, 59471.089, 59479.381, 59469.705, 59482.618, 59440.403, 59501.334, 59462.677, 59522.662], [30.703, 10.26, 12.095, 9.135, 10.194, 21.109, 25.096, 16.517, 9.264, 7.787, 7.829, 9.635, 11.643, 8.927, 9.556, 12.49, 21.872, 28.189, 27.506, 23.859, 14.272, 26.27], [2749.2960236300128, 2472.106804924609, 2870.2332002879434, 2364.778667732318, 1432.20358176171, 1529.0267790624755, 835.0994069617858, 1366.629819852901, 2183.7986639612413, 2312.987057541484, 1781.5746381014517, 1689.178209191377, 2121.2900839956237, 1867.689620382207, 1568.5170781530835, 1393.7911212628978, 882.7301898855803, 942.2189921681188, 1844.4693839189808, 869.0130364524646, 459.51866138968285, 1203.4150031027948], [1866, 1867, 1868, 1869, 1870, 1871, 1872, 1873, 1874, 1875, 1876, 1877, 1878, 1879, 1880, 1881, 1882, 1883, 1884, 1885, 1886, 1887]], [3, 19653, [138868, 138990, 139102, 139216, 139335, 139441, 139552, 139668, 139783, 139896, 140015, 140137], [11434.685, 11383.96, 11350.73, 11388.375, 11383.626, 11349.22, 11398.921, 11343.875, 11369.743, 11339.775, 11369.499, 11289.175], [75541.642, 75528.956, 75507.384, 75534.89, 75563.046, 75532.26, 75452.033, 75525.692, 75517.874, 75479.443, 75456.92, 75422.211], [30.291, 13.263, 38.821, 19.066, 29.863, 22.062, 20.561, 21.874, 22.42, 22.143, 31.357, 28.388], [2402.5539585245992, 843.1685530335538, 1306.1727054791654, 943.6295380993491, 985.0361278347239, 460.28529232278163, 1341.1241958883688, 813.496570131354, 1103.4129404126484, 894.2435718999088, 628.4106670065669, 510.0626608816759], [1870, 1871, 1872, 1873, 1874, 1875, 1876, 1877, 1878, 1879, 1880, 1881]], [1, 19675, [139266, 139387, 139490, 139602, 139716, 139835, 139944, 140065, 140185], [35599.374, 35557.019, 35533.484, 35519.9, 35541.767, 35536.569, 35559.136, 35551.552, 35567.543], [60622.429, 60643.745, 60660.734, 60659.661, 60674.548, 60656.61, 60691.674, 60647.414, 60682.546], [30.397, 15.31, 13.723, 10.638, 12.076, 13.409, 18.0, 13.528, 8.54], [1284.699614042891, 1769.4188117784086, 1144.6293297424393, 1384.7017163997004, 1158.1776787711372, 1599.281923804201, 1205.7835388830583, 1051.4745025732127, 1184.3581892314476], [1873, 1874, 1875, 1876, 1877, 1878, 1879, 1880, 1881]], [0, 19764, [139585, 139696, 139816, 139926, 140043, 140166, 140273, 140371], [25353.537, 25363.619, 25300.715, 25319.04, 25278.389, 25304.465, 25309.043, 25304.001], [34425.765, 34470.7, 34445.643, 34451.518, 34406.58, 34472.084, 34435.475, 34452.316], [18.351, 16.717, 17.329, 12.935, 14.295, 13.199, 19.647, 12.998], [1376.5719081417058, 1050.3261525035018, 1266.0029335957186, 1130.0724049537519, 1501.485495567142, 1481.5156323411827, 1004.9879731859211, 1920.407917570376], [1876, 1877, 1878, 1879, 1880, 1881, 1882, 1883]], [0, 19765, [139586, 139698, 139818, 139927, 140046], [25450.576, 25439.955, 25465.374, 25494.854, 25488.039], [35142.465, 35133.986, 35212.451, 35114.68, 34918.236], [23.429, 26.423, 29.313, 28.809, 19.84], [1307.7461943596604, 2837.031802651072, 3783.2014609645785, 1890.6849981013102, 701.5018380056048], [1876, 1877, 1878, 1879, 1880]], [0, 19766, [139814, 139924, 140044, 140164, 140271, 140370, 140470, 140574], [25119.978, 25114.097, 25155.746, 25124.403, 25171.048, 25129.259, 25033.388, 25034.808], [36020.158, 36020.237, 36032.638, 36051.887, 36019.579, 35981.066, 36031.644, 35990.849], [12.785, 17.463, 15.112, 18.361, 12.611, 19.027, 17.738, 18.579], [643.2439606877042, 2244.9204325534765, 1530.598576327318, 1738.126453688342, 2189.063440859512, 1413.6030434412487, 4236.0384666911195, 931.2828628810282], [1878, 1879, 1880, 1881, 1882, 1883, 1884, 1885]], [3, 19799, [139898, 140017, 140139, 140245, 140344, 140443], [12902.437, 12860.428, 12971.991, 12905.896, 12900.568, 12933.688], [76589.546, 76549.851, 76613.075, 76644.763, 76600.911, 76603.384], [16.053, 11.267, 32.864, 16.263, 23.802, 10.247], [775.4913790570057, 431.4266297962079, 1522.5712826887661, 948.7015782771643, 1307.0771777436012, 703.6364970864013], [1879, 1880, 1881, 1882, 1883, 1884]], [0, 19840, [140367, 140467, 140572, 140662, 140737, 140823, 140901], [24517.298, 24590.551, 24485.991, 24550.163, 24534.443, 24431.663, 24476.64], [35897.23, 35913.904, 35827.835, 35888.455, 35882.858, 35886.25, 35830.289], [27.639, 25.629, 15.871, 24.464, 38.136, 25.987, 25.765], [1347.9455667013565, 2644.019269057083, 1590.6624162047224, 807.1639695548669, 892.9657681098021, 5989.427290645514, 1036.2321013366557], [1883, 1884, 1885, 1886, 1887, 1888, 1889]], [1, 19897, [140671, 140747, 140836, 140912, 140978, 141054, 141125, 141199, 141265, 141331], [35627.216, 35626.656, 35607.754, 35645.864, 35591.516, 35571.066, 35643.162, 35642.674, 35613.656, 35679.159], [59146.915, 59169.192, 59217.898, 59185.166, 59198.953, 59204.998, 59173.55, 59256.927, 59193.445, 59220.469], [16.192, 19.354, 13.956, 14.338, 18.304, 14.705, 10.809, 11.048, 10.826, 27.242], [1566.436330157377, 1341.8854570715705, 978.0112263638246, 1044.88378505088, 1325.2886834957055, 1630.7282209067023, 1881.2957472932442, 1499.9979529729133, 1721.7953316631897, 1241.3617522072773], [1886, 1887, 1888, 1889, 1890, 1891, 1892, 1893, 1894, 1895]], [1, 19898, [140838, 140913, 140979, 141055, 141127, 141200], [35894.284, 35992.509, 35945.795, 35951.148, 36023.346, 35928.638], [59819.925, 59775.621, 59801.079, 59810.251, 59674.273, 59858.876], [23.984, 22.029, 16.719, 19.097, 40.69, 21.532], [925.3561224697423, 918.4468355108901, 1118.0253949169248, 1301.7969060714315, 3189.1179339660116, 671.630905219599], [1888, 1889, 1890, 1891, 1892, 1893]], [0, 19920, [141114, 141187, 141257, 141324, 141397, 141463, 141527, 141586], [24511.896, 24437.704, 24507.677, 24451.113, 24483.068, 24472.582, 24456.625, 24623.296], [35846.004, 35769.241, 35840.397, 35869.226, 35850.114, 35845.632, 35861.343, 35901.862], [14.154, 19.153, 18.303, 24.453, 33.363, 26.367, 28.041, 40.041], [1169.3681513020347, 1700.5467857855451, 1896.9259704461533, 1786.1406001040054, 1356.9122651321459, 1199.7721674573086, 1488.1798209279027, 2013.155944286188], [1892, 1893, 1894, 1895, 1896, 1897, 1898, 1899]], [0, 19984, [141771, 141835, 141906, 141979, 142046, 142111, 142174], [24476.155, 24677.729, 24662.933, 24493.561, 24600.062, 24644.849, 24639.582], [35852.48, 35946.901, 35869.327, 35883.18, 35958.46, 35961.289, 35944.001], [33.169, 36.842, 18.633, 24.461, 42.519, 27.795, 29.236], [543.2826610177412, 3464.5385492586192, 1377.6168503819101, 1027.698615478533, 2754.4611119606416, 6001.7801180021, 4631.539650360577], [1902, 1903, 1904, 1905, 1906, 1907, 1908]], [2, 20027, [141904, 141977, 142044, 142110, 142173], [23993.671, 23859.857, 23987.62, 24036.384, 23989.662], [69714.742, 69686.123, 69710.23, 69716.641, 69681.309], [25.391, 22.09, 32.484, 27.968, 27.561], [687.5630731579931, 669.2610158078033, 2893.823606273545, 4062.2417110066804, 2337.275539710079], [1904, 1905, 1906, 1907, 1908]], [1, 20031, [141844, 141918, 141994, 142059, 142122, 142184, 142256, 142319, 142381, 142451, 142516, 142582], [36012.646, 35874.267, 35785.583, 35784.553, 35786.532, 35778.278, 35781.351, 35847.809, 35852.818, 35840.063, 35837.312, 35832.086], [59828.831, 59762.801, 59757.969, 59767.094, 59709.031, 59641.517, 59663.745, 59709.859, 59663.977, 59647.91, 59637.838, 59659.15], [26.435, 34.918, 13.508, 13.558, 21.536, 19.266, 17.579, 16.694, 9.282, 17.937, 13.854, 14.114], [1124.818462157367, 1060.68462628158, 1635.335626246555, 578.690057406711, 1238.5877289771388, 5608.453639293266, 3065.846763374077, 1430.2356196089513, 1765.4721656205243, 1729.8177754754147, 3151.3198100880595, 1633.2526733147681], [1903, 1904, 1905, 1906, 1907, 1908, 1909, 1910, 1911, 1912, 1913, 1914]], [0, 20083, [142307, 142366, 142436, 142503, 142570, 142630, 142692, 142775, 142836, 142896, 142954, 143014, 143079, 143139, 143192, 143243, 143280], [24486.434, 24727.074, 24836.0, 24698.393, 24722.9, 24706.98, 24564.769, 24675.497, 24496.482, 24515.402, 24487.543, 24483.468, 24616.372, 24560.576, 24604.259, 24641.888, 24701.154], [35931.183, 35961.622, 36020.147, 35962.605, 35906.945, 35885.32, 35873.863, 35881.006, 35840.965, 35819.359, 35848.754, 35863.502, 35875.828, 35886.668, 35936.597, 35898.717, 35883.134], [26.807, 27.494, 38.597, 19.285, 10.248, 16.248, 15.282, 17.4, 18.303, 21.873, 12.746, 16.469, 19.832, 15.494, 25.685, 25.438, 18.357], [2196.0136792410376, 981.0325430188884, 2889.609285137752, 5330.749163227564, 2148.259482043809, 1448.837201655806, 10319.875305083757, 2972.891294656205, 3101.828023236087, 1973.7087777613929, 2479.840919291639, 2559.6398668493675, 6365.750354338332, 3870.938006029016, 3039.8761476089417, 745.4609480355773, 912.470519705713], [1910, 1911, 1912, 1913, 1914, 1915, 1916, 1917, 1918, 1919, 1920, 1921, 1922, 1923, 1924, 1925, 1926]], [2, 20111, [142568, 142628, 142691, 142773, 142835, 142895, 142953, 143013, 143078, 143138], [23995.762, 24132.402, 24146.019, 24142.725, 24147.65, 24230.331, 24247.281, 24115.073, 24129.686, 24137.163], [69760.1, 69861.443, 69898.487, 69822.483, 69859.393, 69857.047, 69843.889, 69700.113, 69805.468, 69823.294], [41.45, 22.159, 28.61, 27.218, 23.11, 16.56, 24.185, 32.376, 33.888, 29.376], [914.9435689468165, 2171.00474271509, 1579.5587242107586, 2620.9360390689567, 1390.7698180890534, 1533.5793316615377, 1266.1441358615268, 1113.6073446727132, 2624.975960461447, 1345.7545101172557], [1914, 1915, 1916, 1917, 1918, 1919, 1920, 1921, 1922, 1923]], [3, 20130, [142757, 142822, 142883, 142942, 143001, 143065, 143122], [12765.179, 12794.098, 12764.386, 12726.003, 12727.017, 12671.839, 12634.119], [75915.767, 75901.81, 75921.101, 75818.849, 75845.59, 75734.449, 75900.542], [21.085, 31.981, 14.904, 18.032, 23.836, 31.292, 26.435], [566.0097692767307, 642.3156514049031, 990.4409695437068, 2128.269044694837, 1220.9115031160482, 802.607112320523, 7050.326042555809], [1917, 1918, 1919, 1920, 1921, 1922, 1923]], [1, 20145, [142908, 142965, 143027, 143089, 143147, 143202, 143249, 143288, 143337, 143378, 143432, 143485, 143544, 143600, 143666, 143720, 143774], [35589.194, 35580.361, 35582.084, 35522.749, 35545.869, 35566.513, 35619.803, 35671.867, 35596.55, 35774.014, 35597.32, 35616.599, 35606.275, 35648.826, 35675.522, 35634.371, 35623.345], [60076.91, 60029.896, 60117.071, 60081.014, 60115.685, 60133.205, 60131.199, 60157.224, 60102.389, 60146.568, 60025.307, 60067.312, 60068.684, 60096.19, 60110.766, 60107.313, 60153.168], [22.65, 25.206, 11.77, 26.462, 18.103, 13.41, 13.683, 17.081, 18.23, 20.805, 21.88, 14.258, 16.209, 13.935, 16.951, 19.894, 28.409], [506.0923645933202, 2121.4588235454817, 923.500855802362, 1064.8611055226124, 1545.7422137421643, 1157.4528763699852, 1662.7946541689723, 927.8136165601724, 690.4242206343126, 633.5898923913046, 1437.7444131992722, 955.3002324873971, 1123.66626288853, 1173.6799574882857, 975.039297842445, 703.7514880321534, 614.3884129240198], [1919, 1920, 1921, 1922, 1923, 1924, 1925, 1926, 1927, 1928, 1929, 1930, 1931, 1932, 1933, 1934, 1935]], [2, 20189, [143365, 143416, 143472, 143529, 143586, 143654, 143708, 143764, 143827, 143893, 143952, 144017, 144068], [24202.163, 24216.241, 24229.565, 24230.817, 24240.67, 24153.632, 24094.771, 24116.802, 24103.189, 23997.641, 24035.948, 24096.562, 24074.766], [69880.962, 69911.019, 69933.05, 69896.182, 69900.514, 69803.548, 69790.893, 69779.893, 69795.425, 69794.984, 69776.222, 69775.52, 69713.368], [22.846, 25.905, 17.512, 27.331, 17.779, 20.129, 13.789, 12.806, 15.179, 15.548, 11.406, 10.44, 24.679], [1538.1724084179807, 827.248871406856, 1229.828943140587, 751.5616810971168, 1323.5779958810344, 2256.026804515797, 2653.821020723288, 2022.7508112038925, 1644.7929693558042, 3722.857002223572, 2232.155573740725, 1941.3497612440935, 1507.125409236062], [1928, 1929, 1930, 1931, 1932, 1933, 1934, 1935, 1936, 1937, 1938, 1939, 1940]], [3, 20236, [143460, 143516, 143576, 143640, 143693, 143746, 143811, 143876, 143937, 144003, 144052, 144103, 144157, 144216, 144268, 144319, 144377, 144437], [11722.612, 11704.496, 11689.308, 11752.243, 11696.572, 11695.251, 11685.326, 11682.472, 11667.094, 11691.444, 11677.832, 11688.601, 11682.542, 11677.465, 11649.699, 11657.996, 11684.759, 11700.695], [75449.7, 75418.863, 75436.562, 75448.428, 75438.287, 75441.884, 75445.332, 75423.017, 75454.876, 75422.065, 75442.997, 75451.183, 75445.563, 75447.414, 75434.572, 75432.722, 75486.36, 75417.349], [24.062, 13.883, 12.241, 18.465, 20.303, 16.105, 11.697, 13.427, 11.746, 17.624, 19.42, 16.662, 16.162, 17.128, 18.899, 17.561, 22.726, 30.066], [1038.9303364620098, 1001.144304744747, 1052.0168233690677, 1064.276299827336, 1731.8412441653204, 1324.0402937735544, 989.1149605499497, 1530.7858856976823, 1420.9276413732002, 1272.1808045014284, 1144.25774164182, 1911.572928934448, 1441.8311051957805, 682.9220683012512, 1511.0632957484736, 1148.4814790318862, 629.3363343842254, 1533.185525931987], [1930, 1931, 1932, 1933, 1934, 1935, 1936, 1937, 1938, 1939, 1940, 1941, 1942, 1943, 1944, 1945, 1946, 1947]], [0, 20249, [143588, 143656, 143709, 143765, 143829, 143894, 143954, 144019, 144069, 144120, 144174, 144228, 144282, 144337, 144391, 144448], [24634.399, 24658.744, 24813.06, 24739.495, 24761.28, 24738.398, 24740.166, 24745.198, 24717.701, 24710.337, 24700.838, 24717.755, 24753.761, 24665.633, 24748.952, 24722.289], [35863.683, 35934.026, 35995.382, 35870.342, 35954.9, 35924.546, 35904.655, 35915.76, 35844.662, 35873.3, 35873.356, 35931.186, 35891.714, 35883.772, 35900.284, 35869.181], [43.107, 21.307, 24.911, 12.671, 23.019, 13.986, 13.626, 22.318, 22.085, 10.974, 15.914, 15.934, 16.198, 20.173, 15.467, 17.384], [805.1462384018344, 7905.463680766379, 5256.077651909347, 898.0036712792252, 2744.5077058138468, 813.0369669874565, 1219.5684457277682, 938.4614431629974, 945.3028953431972, 1082.160032732065, 1283.5205941341817, 1347.0201412118095, 576.200464621992, 556.0201187855704, 717.1066455359812, 980.7182864921698], [1932, 1933, 1934, 1935, 1936, 1937, 1938, 1939, 1940, 1941, 1942, 1943, 1944, 1945, 1946, 1947]], [1, 20251, [143772, 143842, 143904, 143962, 144025], [34902.205, 34932.792, 34845.44, 34882.918, 34935.128], [60393.971, 60339.203, 60417.746, 60440.974, 60415.543], [22.449, 16.315, 18.564, 26.294, 34.274], [785.6024621846733, 470.19900772286144, 8946.707313823686, 1360.1945717484919, 1705.8148991302687], [1935, 1936, 1937, 1938, 1939]], [3, 20299, [144005, 144054, 144106, 144159, 144218, 144270, 144320, 144379, 144440], [12795.789, 12754.564, 12746.411, 12806.688, 12752.683, 12793.845, 12767.291, 12742.006, 12859.876], [75863.938, 75861.126, 75942.618, 75955.518, 75947.248, 76018.021, 75947.058, 75955.134, 76066.515], [15.246, 37.301, 32.675, 27.022, 23.859, 38.851, 29.015, 31.236, 23.414], [21734.533539653192, 3755.026092435396, 2286.26274821193, 2456.9497692660775, 2679.1964181968656, 2508.228257628715, 3313.796791734786, 3319.755056556949, 965.6379146042424], [1939, 1940, 1941, 1942, 1943, 1944, 1945, 1946, 1947]], [0, 20350, [144392, 144449, 144498, 144551, 144610, 144671], [24697.957, 24729.224, 24741.219, 24729.907, 24723.041, 24740.222], [37174.658, 37227.132, 37178.932, 37192.324, 37200.511, 37210.54], [22.554, 14.243, 25.821, 7.973, 11.16, 12.167], [1100.99549009, 1572.5424350487124, 1036.8630262079375, 1634.9626634049494, 1771.7101624570091, 2355.0304425046597], [1946, 1947, 1948, 1949, 1950, 1951]], [1, 20372, [144562, 144615, 144678, 144731, 144784], [34921.728, 34884.276, 34871.089, 34860.935, 34892.919], [60435.492, 60440.766, 60403.9, 60394.291, 60433.082], [24.459, 23.579, 16.213, 24.932, 11.723], [4656.308346688049, 1001.5073597805845, 978.8673222395806, 846.1391196750246, 380.4390416991372], [1949, 1950, 1951, 1952, 1953]], [0, 20384, [144724, 144779, 144832, 144872, 144920, 144981, 145027, 145081, 145134, 145179, 145232, 145284, 145334, 145379, 145432, 145485, 145535, 145585, 145642, 145698, 145750, 145802, 145848], [24747.526, 24726.408, 24677.774, 24731.169, 24681.122, 24795.576, 24635.816, 24768.464, 24796.197, 24733.644, 24735.166, 24761.51, 24765.506, 24765.288, 24743.56, 24720.893, 24772.438, 24705.389, 24729.289, 24738.945, 24761.365, 24726.022, 24729.978], [35877.323, 35869.384, 35920.23, 35932.667, 35855.928, 35974.656, 35873.739, 35879.567, 35871.53, 35894.582, 35858.201, 35891.006, 35897.711, 35844.234, 35894.27, 35909.375, 35857.498, 35903.029, 35892.706, 35872.873, 35880.861, 35873.525, 35934.869], [22.71, 28.852, 2.953, 23.377, 31.153, 38.422, 21.618, 9.428, 10.725, 16.761, 16.838, 31.073, 16.393, 14.105, 18.459, 27.033, 26.106, 16.522, 13.0, 11.484, 12.643, 33.613, 29.174], [611.8924696043832, 690.0258476661544, 442.463359121751, 1164.51082892255, 1003.8485895990713, 1323.992968440757, 935.5515047888028, 1512.7451857734482, 2123.379200084131, 851.0031468342344, 625.5741505533524, 962.7978913732212, 898.6347770584159, 880.0297624187838, 815.7977733592778, 2063.138492316808, 1188.6897290090835, 1069.0109380511994, 1231.5953778823798, 1287.5800067925027, 762.3110670972665, 1516.3036455913814, 2311.1191491661853], [1952, 1953, 1954, 1955, 1956, 1957, 1958, 1959, 1960, 1961, 1962, 1963, 1964, 1965, 1966, 1967, 1968, 1969, 1970, 1971, 1972, 1973, 1974]], [2, 20396, [144777, 144831, 144871, 144919, 144979, 145026, 145080, 145133], [24230.438, 24194.126, 24179.759, 24106.999, 24207.097, 24224.131, 24135.622, 24283.252], [69637.262, 69678.811, 69680.394, 69654.549, 69667.43, 69654.604, 69676.824, 69663.316], [17.94, 10.108, 16.802, 23.404, 13.494, 14.585, 22.314, 12.322], [1229.2036792736565, 2342.9766817389404, 1572.30014207946, 4585.747447591742, 1928.66742970182, 1538.0966467904168, 3848.015189690497, 698.3655019232932], [1953, 1954, 1955, 1956, 1957, 1958, 1959, 1960]], [0, 20411, [144873, 144921, 144980, 145028, 145082], [24761.629, 24751.628, 24695.479, 24777.312, 24771.994], [37176.337, 37164.108, 37222.911, 37212.161, 37203.053], [12.922, 17.9, 10.339, 12.874, 8.967], [1840.3773293472125, 1315.8763307809152, 1044.5235068948346, 2073.471077835442, 1321.3492922174228], [1955, 1956, 1957, 1958, 1959]], [3, 20440, [145015, 145069, 145121, 145167, 145219, 145274, 145325], [12901.292, 12798.038, 12854.266, 12776.238, 12742.944, 12846.391, 12807.756], [76082.934, 75944.294, 76046.104, 75988.901, 76052.461, 76044.178, 76015.95], [21.266, 28.753, 18.932, 35.079, 22.864, 35.858, 48.411], [680.4645163966584, 2623.3229892109844, 545.8519473063118, 4534.240758295908, 11661.453439880988, 1403.1272462347545, 1673.852129245385], [1958, 1959, 1960, 1961, 1962, 1963, 1964]], [3, 20487, [145424, 145476, 145527, 145573, 145632, 145687], [12710.578, 12885.854, 12766.642, 12723.301, 12894.482, 12833.306], [76056.542, 76070.024, 76028.736, 75978.279, 76039.429, 76004.19], [40.59, 24.12, 36.633, 32.381, 16.339, 26.441], [1596.7315487352419, 852.0609783382748, 2340.0138386548538, 2490.5342792882516, 524.9084457494967, 1252.5518856424278], [1966, 1967, 1968, 1969, 1970, 1971]], [2, 20504, [145749, 145801, 145847, 145895, 145950], [24067.184, 23954.745, 24035.656, 23983.798, 23983.023], [69593.582, 69593.759, 69577.838, 69618.019, 69638.731], [24.341, 21.871, 25.156, 21.333, 24.7], [1353.925288131453, 5058.048758889828, 2506.752248743539, 3121.5562505558228, 1847.0230521198264], [1972, 1973, 1974, 1975, 1976]], [2, 20625, [146673, 146707, 146750, 146788, 146826, 146867], [23977.969, 23961.199, 23976.942, 24021.282, 23873.845, 23891.962], [69680.904, 69645.355, 69559.585, 69608.764, 69558.825, 69610.626], [36.242, 22.976, 20.861, 29.688, 11.339, 21.742], [1369.7938090572072, 699.3155899419786, 1106.4643144679753, 1060.632756212662, 568.3214356170885, 7691.39219918291], [1993, 1994, 1995, 1996, 1997, 1998]], [0, 20634, [146789, 146827, 146868, 146904, 146943, 146976], [24665.953, 24730.1, 24678.369, 24700.172, 24718.864, 24664.889], [36018.994, 35881.712, 35871.611, 35935.56, 35919.163, 35964.772], [27.843, 29.667, 22.23, 26.504, 20.34, 29.414], [830.9961412122182, 840.2037948324129, 532.68568927864, 1287.8395434689442, 1035.2228271304305, 1649.5762744006797], [1996, 1997, 1998, 1999, 2000, 2001]], [0, 20708, [147473, 147506, 147547, 147576, 147613, 147651, 147678, 147714, 147748, 147777, 147809], [24668.066, 24691.839, 24686.197, 24685.724, 24716.867, 24721.708, 24723.065, 24745.585, 24581.663, 24790.633, 24783.783], [35875.222, 35823.427, 35869.93, 35883.65, 35914.735, 35905.929, 35910.399, 35898.752, 35890.83, 35878.522, 35908.784], [18.09, 37.859, 22.551, 17.777, 33.728, 15.82, 18.413, 23.186, 39.098, 14.448, 28.012], [593.4271987790753, 1204.8006715053777, 806.4272141001901, 769.7290444382764, 932.6393320516403, 1357.5493410240013, 654.3504581916163, 944.9259139116348, 996.875394992004, 930.1844165333147, 1356.633141337081], [2015, 2016, 2017, 2018, 2019, 2020, 2021, 2022, 2023, 2024, 2025]], [2, 20710, [147471, 147505, 147545, 147573, 147610, 147650], [24040.442, 24013.144, 23989.096, 23980.391, 24028.508, 23954.768], [69569.267, 69584.181, 69606.953, 69662.591, 69562.817, 69608.468], [16.677, 18.329, 13.602, 27.541, 15.045, 18.778], [889.2029378524235, 1306.0809091681924, 1240.7744487647678, 1526.950486562141, 1331.1435146990605, 884.9276718439705], [2015, 2016, 2017, 2018, 2019, 2020]], [1, 20715, [147580, 147618, 147654, 147682, 147718, 147752, 147783, 147812, 147849, 147873, 147904, 147942, 147974, 148009, 148048, 148088, 148141, 148213, 148318, 148429, 148566, 148684, 148805, 148929, 149049, 149175, 149292, 149421, 149547, 149663], [35490.071, 35534.181, 35527.731, 35500.477, 35461.107, 35473.412, 35484.862, 35497.217, 35485.603, 35472.567, 35420.795, 35488.919, 35476.046, 35465.653, 35525.382, 35537.784, 35488.958, 35422.924, 35462.291, 35492.937, 35477.189, 35473.571, 35553.885, 35485.016, 35580.516, 35630.587, 35565.474, 35560.202, 35553.942, 35556.24], [59513.986, 59504.834, 59536.563, 59535.354, 59525.797, 59519.219, 59555.821, 59539.918, 59528.397, 59558.929, 59539.248, 59532.917, 59528.049, 59571.499, 59530.24, 59543.383, 59609.065, 59646.664, 59616.286, 59555.348, 59652.586, 59616.973, 59579.76, 59643.847, 59548.719, 59545.731, 59548.488, 59494.594, 59472.681, 59460.706], [25.899, 18.225, 18.108, 10.277, 11.492, 10.504, 9.497, 12.926, 11.455, 14.755, 19.13, 16.196, 13.358, 8.786, 41.877, 26.806, 27.696, 22.503, 27.35, 14.256, 14.187, 11.277, 12.019, 17.434, 21.539, 23.256, 13.857, 24.472, 17.054, 23.902], [874.3593563066507, 2093.7837066019947, 1761.143405648746, 2120.5590682071593, 2886.4389070977604, 3002.4730197059193, 2076.9246078052765, 2609.556730895661, 2279.060605737352, 2054.3173663901025, 1423.7441275296105, 2354.9268273601206, 1838.7981669786766, 1933.796402721327, 1057.2046602182631, 1128.6376793903066, 761.3353262945697, 1665.9846627936677, 3413.3045191172764, 3691.5064349471772, 3262.3314260750394, 5673.769397699624, 5948.742425423158, 4987.956400505329, 6419.094338663952, 6920.311748734731, 1912.5513262337322, 3595.921607114547, 3163.303756922722, 2039.1832353542616], [2018, 2019, 2020, 2021, 2022, 2023, 2024, 2025, 2026, 2027, 2028, 2029, 2030, 2031, 2032, 2033, 2034, 2035, 2036, 2037, 2038, 2039, 2040, 2041, 2042, 2043, 2044, 2045, 2046, 2047]], [2, 20730, [147747, 147776, 147807, 147843, 147869, 147900, 147931, 147972, 148004, 148045, 148085, 148131, 148201, 148297, 148404, 148534, 148655, 148781, 148897], [23992.787, 23951.138, 23978.93, 23998.47, 24060.634, 24021.741, 24063.314, 23945.317, 23967.676, 23970.327, 24025.861, 24018.509, 24017.512, 24067.48, 24024.682, 24023.41, 24036.123, 24047.606, 24081.499], [69596.507, 69626.137, 69663.661, 69756.37, 69608.832, 69603.875, 69650.301, 69623.412, 69665.997, 69571.287, 69584.931, 69606.182, 69610.777, 69628.598, 69660.95, 69618.946, 69637.624, 69584.079, 69578.362], [26.433, 37.675, 19.202, 22.281, 17.907, 34.344, 22.236, 27.403, 15.771, 21.538, 13.441, 10.412, 8.79, 10.846, 17.757, 13.186, 11.49, 11.64, 29.631], [1955.8273450226186, 1062.7277108487203, 2401.5475249928804, 4895.602362924505, 1006.6582531559594, 1219.8518905785613, 6888.90459520456, 1892.929755970959, 2003.0524732456715, 2112.9389192886424, 3429.4678786095246, 2796.161325960891, 2810.6882186715325, 2720.5476390687145, 4595.911537677063, 2732.0850152354456, 5430.637438805891, 2861.1214098952964, 2309.600750733606], [2023, 2024, 2025, 2026, 2027, 2028, 2029, 2030, 2031, 2032, 2033, 2034, 2035, 2036, 2037, 2038, 2039, 2040, 2041]], [3, 20756, [147959, 147991, 148026, 148068, 148111, 148176, 148263], [12878.843, 12815.602, 12805.976, 12720.742, 12868.745, 12748.675, 12892.381], [76817.989, 76784.205, 76764.309, 76647.206, 76711.298, 76743.407, 76792.522], [13.686, 13.297, 21.43, 29.717, 23.8, 1.923, 17.833], [480.2857903231824, 634.091651398862, 1939.2235293029698, 2915.1978298585123, 1115.6158660324038, 373.4028337176889, 467.83116460321276], [2030, 2031, 2032, 2033, 2034, 2035, 2036]], [0, 20814, [148203, 148300, 148407, 148537, 148659, 148784, 148900], [24645.142, 24645.336, 24633.04, 24629.496, 24633.299, 24620.343, 24647.994], [36782.476, 36816.202, 36774.145, 36796.754, 36814.897, 36799.793, 36794.536], [19.183, 17.6, 12.542, 18.315, 16.511, 21.541, 18.029], [1918.0776898527479, 1264.626205679211, 1876.300408436927, 1836.2246957371487, 1246.2959233781658, 1407.319316876483, 825.5093053621681], [2035, 2036, 2037, 2038, 2039, 2040, 2041]], [1, 20818, [148214, 148320, 148431, 148568, 148689], [35965.082, 36005.745, 35934.185, 35994.905, 36037.66], [60348.792, 60354.038, 60253.428, 60323.385, 60331.631], [14.176, 16.788, 27.276, 26.441, 12.393], [729.5455211607506, 1041.3991329515525, 1969.7940577213935, 754.2717701973877, 1251.1880472765702], [2035, 2036, 2037, 2038, 2039]], [3, 20826, [148259, 148373, 148499, 148623, 148745], [12399.442, 12461.684, 12473.363, 12438.719, 12396.622], [76219.834, 76328.56, 76305.292, 76308.346, 76354.518], [21.695, 19.115, 13.27, 22.304, 26.426], [560.7340001800069, 2178.615030733126, 1022.1332778035264, 689.3058255494789, 1232.6230155172686], [2036, 2037, 2038, 2039, 2040]], [0, 20836, [148299, 148406, 148536, 148658, 148783, 148899, 149020, 149145, 149267, 149393, 149524, 149641, 149756, 149868, 149974, 150081, 150185, 150294, 150395, 150505, 150600, 150688, 150770, 150847, 150922, 151007, 151100, 151189, 151267, 151344, 151422, 151504, 151585, 151660, 151740, 151814, 151883, 151957, 152025, 152105, 152189, 152266, 152343, 152415, 152475, 152549, 152626, 152689, 152752, 152815, 152876, 152942, 153004, 153059, 153119, 153178, 153242, 153306, 153375, 153428, 153488, 153559, 153622, 153687, 153747, 153807, 153876, 153937, 154007, 154068], [24560.44, 24527.385, 24516.658, 24533.391, 24614.947, 24554.381, 24580.37, 24525.563, 24535.24, 24562.941, 24704.628, 24882.444, 24946.297, 24976.598, 25006.763, 25004.972, 25030.061, 24967.647, 25076.589, 25107.125, 25101.631, 25129.497, 25139.946, 25099.362, 25112.603, 25159.516, 25134.889, 25138.397, 25150.58, 25138.613, 25132.074, 25125.529, 25151.709, 25164.829, 25112.159, 25176.847, 25126.592, 25128.467, 25155.14, 25132.531, 25111.238, 25123.553, 25143.674, 25166.009, 25196.277, 25185.304, 25169.672, 25156.266, 25155.92, 25173.672, 25140.991, 25178.905, 25126.746, 25159.276, 25182.176, 25175.357, 25150.469, 25177.269, 25183.337, 25149.15, 25134.905, 25133.999, 25134.796, 25172.821, 25142.657, 25137.375, 25141.508, 25125.915, 25158.79, 25145.022], [35966.57, 35905.933, 35786.144, 35908.912, 35902.346, 35858.28, 35891.469, 35863.271, 35889.749, 35918.547, 35988.555, 35982.891, 36035.973, 35992.747, 36007.698, 36048.498, 36065.814, 36032.707, 36001.725, 35994.334, 36033.632, 36006.321, 35978.427, 35977.153, 36004.575, 35964.026, 36003.958, 35999.721, 35996.503, 36003.351, 36008.9, 35996.267, 35983.766, 35958.045, 35969.038, 35954.39, 35969.34, 36015.585, 35975.073, 35987.357, 35978.914, 35993.146, 35958.873, 35954.785, 35947.121, 35940.817, 35952.709, 35959.085, 35967.039, 35965.136, 35957.587, 35951.608, 35955.5, 35945.947, 35929.737, 35957.551, 35949.765, 35936.332, 35908.104, 35946.497, 35939.375, 36006.151, 35965.266, 35913.464, 35953.543, 35917.852, 35950.012, 35959.646, 35949.841, 35967.289], [40.49, 27.403, 13.77, 17.113, 21.473, 16.948, 12.93, 18.282, 19.854, 16.999, 17.451, 23.953, 18.652, 12.991, 12.675, 21.146, 13.194, 21.457, 10.071, 8.566, 7.301, 8.49, 11.573, 21.996, 10.771, 14.413, 10.898, 10.317, 8.927, 9.714, 10.522, 12.29, 12.313, 15.506, 15.45, 18.423, 20.226, 14.57, 11.905, 19.892, 19.338, 17.948, 16.674, 13.317, 14.174, 18.75, 15.777, 9.396, 10.725, 11.74, 9.528, 14.268, 15.136, 24.986, 22.722, 13.763, 16.782, 15.466, 20.501, 16.954, 18.506, 20.747, 24.239, 18.099, 17.03, 21.714, 11.683, 18.186, 16.911, 19.151], [1706.9873368306514, 5850.367664406675, 15377.472058056936, 1248.6276108276556, 10727.178480866789, 3995.8950300010492, 3049.0837776115095, 4090.563856691929, 6753.091413205585, 8586.64115537806, 6142.499158243013, 4354.206650660536, 5277.719503933198, 2340.852739773881, 1506.8804219969934, 4569.079933224753, 9198.016466673635, 2607.840163424342, 3304.2478134969806, 5013.608678505387, 5867.118448494404, 5368.379818976341, 2348.6507279451903, 2797.4259028920046, 3765.943592692612, 2061.2952689223453, 3449.751711686855, 3229.708741720555, 2511.4733401612057, 3861.762385353547, 3675.1598934381473, 2562.594925286234, 2940.310586113327, 2089.2616873611, 2592.6021824629884, 1630.794432599521, 1549.8262787362646, 4542.019280822658, 2669.7354372489463, 1799.7035873760674, 2699.215530103311, 2944.790005423649, 3255.947857006637, 2385.8486477461292, 1619.2705114164637, 1326.472278921026, 1615.6053168909134, 2434.920071402845, 2478.4993892387242, 2919.534609624852, 1490.1155203027447, 2179.826893548805, 2058.163019089976, 1800.143996682337, 1539.8157722610354, 1149.4210549432123, 1322.8051529337658, 1582.0636658164346, 1545.3338109250105, 2422.025312610539, 2508.2005528299583, 4286.877097734984, 1396.575888627273, 1326.4647588675657, 1794.6123682078007, 1208.6531995675482, 1525.6962235655851, 1582.7775798905657, 2269.6232648144282, 1018.5029514708423], [2036, 2037, 2038, 2039, 2040, 2041, 2042, 2043, 2044, 2045, 2046, 2047, 2048, 2049, 2050, 2051, 2052, 2053, 2054, 2055, 2056, 2057, 2058, 2059, 2060, 2061, 2062, 2063, 2064, 2065, 2066, 2067, 2068, 2069, 2070, 2071, 2072, 2073, 2074, 2075, 2076, 2077, 2078, 2079, 2080, 2081, 2082, 2083, 2084, 2085, 2086, 2087, 2088, 2089, 2090, 2091, 2092, 2093, 2094, 2095, 2096, 2097, 2098, 2099, 2100, 2101, 2102, 2103, 2104, 2105]], [0, 20915, [149146, 149268, 149394, 149525, 149640, 149755, 149867, 149973, 150080, 150183, 150293], [24574.444, 24629.356, 24714.723, 24634.506, 24666.784, 24684.011, 24632.836, 24584.548, 24638.638, 24648.183, 24673.314], [36701.487, 36908.29, 36718.553, 36811.841, 36800.285, 36790.163, 36769.246, 36846.221, 36769.473, 36811.662, 36808.328], [9.979, 22.236, 24.502, 16.947, 11.477, 11.087, 26.531, 29.265, 26.375, 29.948, 21.724], [81450.24655588163, 1091.6080557858427, 7301.085880245983, 1221.683100407171, 1372.6561782670155, 1972.5041204432785, 1567.1298709568882, 1892.5243496965475, 1121.2023813390367, 1175.2039173881535, 1183.5818280921187], [2043, 2044, 2045, 2046, 2047, 2048, 2049, 2050, 2051, 2052, 2053]], [1, 20922, [148927, 149048, 149173, 149291, 149420, 149546, 149662, 149769, 149883, 149990, 150095, 150200, 150314, 150411, 150522, 150614, 150701, 150780, 150858], [35175.021, 35188.759, 35175.996, 35209.772, 35190.874, 35207.126, 35203.22, 35192.164, 35194.34, 35162.575, 35170.187, 35152.072, 35112.18, 35132.232, 35130.207, 35106.499, 35157.738, 35121.305, 35226.928], [60121.159, 60121.135, 60158.966, 60157.245, 60143.445, 60142.788, 60127.652, 60144.061, 60106.172, 60140.574, 60143.99, 60170.091, 60185.61, 60233.922, 60205.1, 60197.669, 60190.187, 60190.963, 60193.367], [17.775, 16.141, 8.992, 16.319, 13.042, 8.402, 14.2, 11.608, 11.227, 7.352, 12.642, 26.355, 17.29, 10.594, 13.843, 15.079, 18.832, 12.463, 25.689], [1216.6178806007833, 2409.6332862938893, 2370.9535402427973, 1730.7835223669792, 2563.620590065717, 1433.9293426138074, 2086.363151408455, 2160.5217544517113, 2707.8199437890717, 2078.91756511685, 1350.2578648409844, 1447.969638451261, 1915.182914867882, 1661.6932012094092, 1804.9033442049285, 1705.5553613666075, 1124.3894997283792, 1489.0777920103428, 3809.71627752897], [2041, 2042, 2043, 2044, 2045, 2046, 2047, 2048, 2049, 2050, 2051, 2052, 2053, 2054, 2055, 2056, 2057, 2058, 2059]], [2, 20945, [149390, 149520, 149637, 149752, 149864, 149970, 150076, 150178, 150290, 150392, 150500, 150597, 150684, 150767, 150844, 150919, 151003, 151096, 151186, 151263], [24016.3, 24045.402, 24049.152, 24040.582, 24051.724, 24020.491, 24028.531, 24056.515, 24062.412, 24032.773, 24055.79, 24039.278, 24006.526, 24039.151, 24108.027, 24033.235, 24068.685, 24077.775, 24103.689, 24053.542], [69621.649, 69595.055, 69606.75, 69646.257, 69655.805, 69664.723, 69667.484, 69686.979, 69681.349, 69623.891, 69542.888, 69535.797, 69552.964, 69467.226, 69504.959, 69484.256, 69479.06, 69474.084, 69534.539, 69520.93], [13.786, 11.816, 13.275, 11.419, 13.628, 11.088, 11.825, 10.261, 9.502, 10.555, 21.562, 16.908, 22.41, 23.876, 35.337, 23.303, 23.302, 20.145, 19.907, 22.798], [1392.3997859491649, 2589.6688178685417, 2706.4722925917918, 2638.4221978025266, 3455.0030037867346, 3637.992471021252, 2951.8109523931557, 5500.653774191377, 3975.0027818334124, 5824.371508422519, 1739.104263424071, 3404.822119252468, 2119.561229748992, 3306.0726723117086, 1184.7074486676545, 2804.6567858579997, 1980.8504800527053, 1885.695831377295, 1976.7386530196366, 562.3562014172267], [2045, 2046, 2047, 2048, 2049, 2050, 2051, 2052, 2053, 2054, 2055, 2056, 2057, 2058, 2059, 2060, 2061, 2062, 2063, 2064]], [3, 20990, [149487, 149609, 149723, 149835, 149943, 150050], [12348.171, 12406.115, 12329.723, 12329.48, 12287.295, 12168.414], [76357.189, 76355.102, 76367.472, 76369.295, 76399.78, 76454.089], [38.903, 37.453, 28.807, 31.083, 42.142, 21.888], [3598.8654892277973, 1289.3152176073238, 5071.736943939415, 2496.04625260434, 1355.6380063614386, 629.5667849651176], [2046, 2047, 2048, 2049, 2050, 2051]], [0, 21029, [150077, 150180, 150292, 150394, 150502, 150599, 150686, 150769, 150845, 150921, 151005, 151097], [24518.054, 24450.526, 24485.91, 24416.773, 24547.556, 24492.295, 24441.921, 24400.07, 24452.437, 24444.458, 24467.666, 24482.51], [35726.438, 35831.751, 35834.074, 35823.686, 35853.445, 35830.627, 35795.766, 35806.382, 35803.733, 35822.905, 35654.325, 35683.446], [9.427, 9.916, 24.317, 25.965, 16.683, 19.027, 17.326, 15.592, 16.265, 20.845, 23.699, 34.199], [61714.084852555934, 29307.431589070336, 1382.8794391726021, 2259.155625785122, 28388.22948846766, 4852.756899594088, 4169.017486896567, 1728.8263358766155, 3630.2777495362207, 3447.203279587527, 4660.737136083633, 2594.1790565199926], [2051, 2052, 2053, 2054, 2055, 2056, 2057, 2058, 2059, 2060, 2061, 2062]], [1, 21035, [149885, 149992, 150097, 150201, 150317, 150414, 150524], [35744.612, 35762.937, 35785.071, 35907.958, 35816.669, 35851.979, 35611.025], [59664.773, 59607.42, 59637.195, 59635.288, 59606.439, 59630.455, 59571.101], [24.254, 25.494, 20.649, 14.228, 24.568, 23.251, 8.913], [5790.636714903304, 2877.235548471457, 3474.8019976791, 1822.8926944577029, 2696.415843710536, 643.2671373462038, 524.9220634689136], [2049, 2050, 2051, 2052, 2053, 2054, 2055]], [1, 21077, [150316, 150413, 1505
[truncated: 996,081 more chars]
