# Supplementary material for: The lipoprotein Pal stabilises the bacterial outer membrane during constriction by a mobilisation-and-capture mechanism
Source: Nat Commun. 2020 Mar 11;11:1305. doi: 10.1038/s41467-020-15083-5 (PMC7066135; doi:10.1038/s41467-020-15083-5)
Supplement: Supplementary file 3 — Source Data [file 41467_2020_15083_MOESM3_ESM.zip › source_files/PGI_Raw_Data_Figure_1/RKCK16_dCC26_c1_f1_Checked.txt]

[[3, 151, [1514, 1572, 1621, 1669, 1729, 1782, 1847, 1896, 1951, 2001, 2062, 2124, 2177], [5112.052, 5134.37, 5117.954, 5124.261, 5129.677, 5125.065, 5128.467, 5146.772, 5120.45, 5138.001, 5118.122, 5131.92, 5013.048], [44397.703, 44405.519, 44394.533, 44392.961, 44385.896, 44403.322, 44388.819, 44389.506, 44397.998, 44389.183, 44386.659, 44394.626, 44382.07], [11.547, 9.996, 9.504, 5.609, 5.979, 9.755, 7.246, 8.871, 8.795, 7.249, 6.904, 7.639, 8.75], [3067.9636193993465, 1581.7698917365753, 2029.0278110574502, 2505.2792683911985, 2387.731414663295, 2165.9151242118833, 2113.359654289522, 2013.4397216604657, 1154.961424695573, 1927.7990295804266, 1910.2370931848768, 2307.8936252867798, 3315.740991882873], [31, 32, 33, 34, 35, 36, 37, 38, 39, 40, 41, 42, 43]], [1, 238, [2286, 2330, 2368, 2417, 2464, 2515, 2560], [20938.59, 20958.086, 20952.604, 20986.769, 20938.776, 20954.843, 20960.717], [10762.37, 10770.956, 10708.087, 10621.47, 10709.744, 10734.083, 10763.76], [16.655, 20.296, 15.486, 27.89, 19.9, 29.419, 20.162], [1093.6943787784326, 1640.0634814256425, 1017.5173652300757, 5422.923633910719, 1194.8370985759348, 812.6687224827939, 775.8558007376463], [45, 46, 47, 48, 49, 50, 51]], [1, 239, [2369, 2418, 2465, 2516, 2561, 2603, 2646, 2697, 2740, 2795, 2836, 2880, 2934, 3002, 3057, 3124, 3194, 3292, 3412, 3563, 3706], [21199.467, 21227.826, 21257.448, 21266.027, 21260.549, 21259.793, 21228.457, 21269.941, 21228.719, 21243.055, 21247.199, 21261.299, 21242.539, 21277.007, 21230.76, 21280.873, 21231.686, 21223.636, 21233.255, 21244.933, 21226.511], [10317.018, 10269.831, 10290.592, 10248.743, 10260.403, 10251.472, 10251.263, 10251.202, 10269.133, 10250.696, 10276.776, 10230.493, 10256.092, 10224.294, 10217.479, 10268.347, 10234.754, 10277.392, 10269.997, 10306.706, 10320.701], [24.786, 18.334, 18.271, 13.41, 12.262, 18.382, 20.304, 21.917, 15.234, 20.145, 8.536, 11.163, 11.673, 21.018, 12.513, 14.503, 10.682, 16.402, 15.833, 25.857, 19.356], [6191.072400755865, 1029.2545879167144, 1095.0844709310184, 1221.7934660450508, 1581.4607862306684, 1032.7336789032283, 764.7315377761204, 1078.7015344858703, 1363.0435507294596, 1055.6227123715144, 1216.551436066014, 728.2987947793937, 1618.6028054163971, 1124.5241645579429, 1361.6036018219136, 1405.1215078755836, 1269.6948354083586, 1145.4930722175711, 1026.0802800776564, 2023.1349014850678, 2176.8095211493746], [47, 48, 49, 50, 51, 52, 53, 54, 55, 56, 57, 58, 59, 60, 61, 62, 63, 64, 65, 66, 67]], [7, 281, [2596, 2637, 2687, 2734, 2784, 2821, 2867, 2918], [12132.638, 12109.664, 12138.827, 12125.061, 12136.777, 12107.76, 12123.988, 12112.449], [65069.093, 65075.552, 65067.546, 65050.647, 65051.128, 65062.574, 65105.352, 65070.278], [15.998, 10.196, 8.557, 15.23, 11.35, 10.431, 7.545, 13.986], [2761.7424060626604, 1972.9020195705598, 2212.36415246114, 1939.902584791373, 2009.043465934975, 1321.3681910792216, 588.8016875350007, 1046.1435062722646], [52, 53, 54, 55, 56, 57, 58, 59]], [3, 358, [3245, 3355, 3494, 3644, 3804], [4625.36, 4766.019, 4717.467, 4755.937, 4740.893], [43278.417, 43321.532, 43287.325, 43418.913, 43523.203], [11.961, 19.531, 16.63, 19.055, 22.397], [1880.3662416944223, 3912.08304721707, 5150.040543978459, 8663.082925155004, 9456.885079804926], [64, 65, 66, 67, 68]], [5, 377, [3305, 3434, 3581, 3726, 3877, 4035, 4183, 4318, 4463, 4600, 4736, 4862, 4997], [25005.142, 25009.499, 24988.756, 25035.556, 24984.319, 25002.956, 25016.695, 25038.477, 24902.057, 24981.861, 24996.231, 24993.192, 24963.261], [57808.067, 57864.737, 57803.745, 57792.431, 57817.725, 57807.732, 57812.848, 57637.965, 57480.72, 57450.461, 57491.404, 57495.768, 57437.856], [11.179, 18.012, 22.805, 15.628, 12.258, 14.908, 27.499, 16.587, 20.935, 29.106, 15.951, 20.616, 19.501], [1203.666526870524, 1807.1195791221755, 1965.954849879802, 2981.4360006434467, 1665.8945382036736, 1357.9020193891658, 1132.706955339466, 31401.329718675508, 2023.7194742117067, 8055.506612944361, 8820.32669820809, 970.4885522275641, 842.7260855621167], [64, 65, 66, 67, 68, 69, 70, 71, 72, 73, 74, 75, 76]], [2, 383, [3318, 3448, 3593, 3740, 3892, 4055, 4204, 4339, 4482, 4620, 4751, 4878, 5008, 5151, 5276, 5400, 5525, 5638, 5755, 5878, 6004, 6132, 6252, 6360, 6467, 6571], [31842.205, 31850.832, 31759.002, 31774.825, 31781.022, 31811.467, 31866.948, 31900.125, 31875.838, 31897.36, 31895.732, 31877.434, 31876.725, 31893.931, 31881.835, 31934.368, 31884.701, 31938.31, 31932.741, 31938.7, 32001.162, 32041.76, 32031.326, 32034.73, 32058.915, 31956.373], [36637.121, 36701.966, 36685.087, 36710.018, 36666.655, 36642.828, 36668.758, 36721.539, 36666.151, 36667.389, 36621.729, 36626.104, 36651.355, 36664.422, 36713.079, 36726.237, 36713.582, 36771.774, 36770.674, 36711.085, 36733.281, 36726.013, 36705.169, 36699.358, 36717.068, 36785.458], [17.443, 29.524, 27.925, 17.137, 20.914, 19.62, 15.828, 11.413, 11.969, 11.008, 11.144, 10.194, 14.85, 12.713, 16.299, 16.62, 20.34, 11.029, 17.782, 18.538, 10.109, 12.127, 12.985, 12.215, 14.248, 35.279], [18885.96252393031, 3394.2922283487587, 1548.9576625129332, 7725.944904876971, 8177.7515622987685, 3093.149077007163, 3911.2496207610448, 9254.459230066468, 5816.17305800721, 6582.2583999793915, 8523.08720609171, 6518.859324904909, 2028.0892620595346, 4090.7364511882797, 4111.067154964796, 2642.2210982306988, 1840.1222127431647, 1852.260105906713, 1852.8239346679948, 1750.0649676787918, 2489.5664529348064, 2573.499042618356, 3555.074342756221, 2834.063777000931, 3063.1625164784687, 1248.3623479908736], [64, 65, 66, 67, 68, 69, 70, 71, 72, 73, 74, 75, 76, 77, 78, 79, 80, 81, 82, 83, 84, 85, 86, 87, 88, 89]], [2, 385, [3320, 3449, 3595, 3741, 3893, 4056, 4203, 4338, 4481, 4619, 4749, 4876, 5007, 5150, 5274, 5399], [31981.293, 31895.126, 31817.652, 31890.141, 31880.496, 31835.348, 31813.024, 31819.024, 31806.628, 31836.815, 31904.983, 31908.041, 31783.769, 31883.333, 31857.465, 31905.526], [34937.713, 34888.032, 34959.919, 34897.683, 34899.052, 34977.821, 34989.957, 34976.588, 35043.571, 34999.492, 34923.82, 34921.617, 34957.989, 35058.733, 35192.821, 34978.847], [26.041, 25.112, 16.439, 8.159, 6.605, 18.592, 19.975, 14.469, 19.061, 15.373, 11.201, 13.219, 16.46, 29.319, 37.016, 21.449], [692.8700160596302, 2287.526138252861, 9059.173217878102, 3667.5168544293683, 3433.6444109697154, 8731.739262992354, 9607.44940275602, 11315.53605525614, 11959.498231891619, 12030.099429972122, 4596.72816316389, 3956.4571369748637, 24674.975227614243, 1468.4327123865244, 2377.625655927945, 2989.235781727052], [64, 65, 66, 67, 68, 69, 70, 71, 72, 73, 74, 75, 76, 77, 78, 79]], [0, 386, [3323, 3455, 3602, 3752, 3904, 4063], [34468.645, 34504.17, 34535.385, 34528.9, 34375.247, 34514.585], [10131.983, 10143.916, 10166.542, 10190.023, 10130.272, 10162.939], [17.508, 16.535, 10.828, 16.4, 33.494, 15.388], [3349.645036793112, 3342.778240392809, 1884.7644601314723, 1174.78893081089, 9226.49463970014, 1930.7765886933971], [64, 65, 66, 67, 68, 69]], [4, 393, [3473, 3617, 3775, 3920, 4077, 4227, 4355, 4500, 4637, 4770, 4902, 5033, 5177], [41557.058, 41511.826, 41477.205, 41510.568, 41571.102, 41508.225, 41528.05, 41481.197, 41504.012, 41463.568, 41480.261, 41519.624, 41585.393], [52928.052, 52912.051, 52926.619, 52961.726, 52937.622, 52941.482, 52933.404, 52903.514, 52878.778, 52902.639, 52882.355, 52879.893, 52868.494], [25.288, 14.579, 11.462, 18.278, 9.777, 8.797, 14.914, 7.674, 10.63, 13.586, 16.281, 12.43, 11.156], [1539.0842721282359, 2069.981296324313, 899.4971753945559, 1535.6340475274633, 693.9138017229321, 1611.581233710775, 1667.9947518458368, 1864.9316060659066, 1355.968277599902, 1451.6743154465664, 1209.268162503449, 1824.5089276708395, 1196.6820728305595], [65, 66, 67, 68, 69, 70, 71, 72, 73, 74, 75, 76, 77]], [7, 408, [3384, 3530, 3673, 3834, 3984], [12088.144, 12189.927, 12174.623, 12201.007, 12176.598], [63384.83, 63289.515, 63275.869, 63238.718, 63350.049], [31.821, 21.454, 18.444, 12.735, 29.839], [3311.360208089648, 1530.5413263708026, 2953.247543340095, 664.3313786629772, 3347.7982671701952], [65, 66, 67, 68, 69]], [0, 426, [3600, 3750, 3903, 4062, 4210, 4342], [34226.345, 34355.857, 34271.005, 34214.963, 34293.505, 34281.065], [9756.672, 9608.672, 9747.024, 9757.654, 9834.454, 9753.539], [34.025, 24.62, 21.599, 26.518, 19.689, 17.464], [1981.2709964510345, 996.624540558849, 2244.7182256663855, 3462.5809625608917, 9830.285576879987, 5411.964740252402], [66, 67, 68, 69, 70, 71]], [3, 433, [3500, 3646, 3807, 3954, 4111, 4258, 4388, 4534], [5082.878, 5031.65, 5148.787, 5270.57, 5226.04, 5255.439, 5228.341, 5191.021], [42368.524, 42321.457, 42322.273, 42338.719, 42432.126, 42295.057, 42273.151, 42235.225], [24.774, 13.369, 20.931, 4.194, 10.586, 32.639, 30.169, 25.492], [2636.86931668823, 2317.636980795344, 5512.966240571621, 358.9878084265054, 141561.77796649584, 1069.4995048456879, 2506.9959942782025, 4237.452088252367], [66, 67, 68, 69, 70, 71, 72, 73]], [1, 468, [3703, 3861, 4017, 4166, 4301, 4443], [21164.279, 21237.852, 21225.988, 21234.973, 21239.096, 21155.825], [10520.223, 10445.662, 10574.048, 10362.089, 10304.781, 10468.087], [34.333, 22.053, 17.807, 24.006, 19.288, 18.027], [3685.8024319926803, 2925.544667858859, 1783.4082428961592, 4122.648563374027, 1065.5076209995357, 33691.44668503136], [67, 68, 69, 70, 71, 72]], [1, 497, [4158, 4295, 4439, 4580, 4713, 4842, 4973, 5110, 5240, 5362, 5485, 5604, 5716, 5842, 5962, 6085], [20572.451, 20562.844, 20555.739, 20541.356, 20545.448, 20572.11, 20558.959, 20573.185, 20606.953, 20533.01, 20587.525, 20557.989, 20559.861, 20581.642, 20567.479, 20611.427], [8953.488, 8993.005, 9016.523, 9013.275, 8987.476, 8939.982, 8980.337, 8970.869, 9029.2, 8982.322, 8963.738, 8933.67, 9031.426, 8997.446, 9010.603, 9024.049], [10.333, 14.349, 20.584, 25.723, 22.22, 15.393, 11.329, 20.019, 19.153, 23.219, 18.68, 14.806, 23.309, 21.708, 15.067, 15.349], [2423.4157696034795, 2406.1573177745454, 1976.2681180040252, 891.8847292911772, 1227.6847857116475, 1175.6771904223233, 1570.6053808705726, 768.3985355788681, 731.7400309692015, 729.4511027872614, 2238.584620665485, 1864.6912440275062, 1161.4613724815958, 2381.0118727835397, 1896.5226935290293, 889.288379407085], [70, 71, 72, 73, 74, 75, 76, 77, 78, 79, 80, 81, 82, 83, 84, 85]], [5, 504, [4037, 4186, 4321, 4468, 4604, 4738, 4866, 4999, 5139, 5265, 5391, 5516], [25535.66, 25546.634, 25526.068, 25537.296, 25529.944, 25508.296, 25547.956, 25495.372, 25515.6, 25494.79, 25526.188, 25589.169], [56524.664, 56572.86, 56523.142, 56543.027, 56555.313, 56570.222, 56553.45, 56515.247, 56529.939, 56518.133, 56538.321, 56558.031], [10.014, 11.101, 11.026, 6.677, 6.596, 9.919, 12.957, 9.874, 8.286, 11.329, 14.811, 11.557], [2107.587930922656, 2314.081850485627, 2196.9691702451933, 3843.906613621142, 3906.2527562009077, 2716.911577755296, 1750.6298382531645, 4078.3554995109794, 2637.913511767687, 3456.8703956412546, 1969.755237308576, 1653.415432790461], [69, 70, 71, 72, 73, 74, 75, 76, 77, 78, 79, 80]], [5, 505, [3880, 4040, 4187, 4323, 4470, 4605], [25726.344, 25752.284, 25706.808, 25642.07, 25756.845, 25596.758], [57921.133, 57890.247, 57834.481, 57804.494, 57898.771, 57855.151], [18.337, 16.924, 23.202, 25.413, 17.198, 25.91], [1641.0468323608347, 1989.6925567661247, 4616.302259933251, 8036.653405410684, 1695.9761873558982, 7308.323581320399], [68, 69, 70, 71, 72, 73]], [5, 518, [4740, 4867, 5000, 5140, 5266], [25794.267, 25808.225, 25817.964, 25792.78, 25829.4], [57398.935, 57445.323, 57508.304, 57550.323, 57557.064], [17.099, 26.912, 19.2, 12.096, 19.158], [3623.9178621755755, 1513.8281054165336, 1866.2307420285465, 2250.1574496517082, 976.9333207439058], [74, 75, 76, 77, 78]], [2, 521, [4747, 4874, 5005, 5146, 5272, 5398, 5524], [31400.418, 31418.268, 31464.661, 31422.489, 31478.373, 31533.162, 31424.199], [33087.643, 33118.686, 33097.649, 33095.694, 33148.891, 33249.854, 33126.952], [15.425, 10.987, 7.444, 16.669, 14.641, 31.318, 15.95], [1350.8528302989819, 2188.071473665993, 1548.8413980536247, 1081.395281854439, 1376.3720056089833, 1253.5441471083802, 1293.3240915534616], [74, 75, 76, 77, 78, 79, 80]], [2, 522, [4750, 4877, 5009, 5153, 5275], [31869.321, 31997.486, 32064.259, 32001.44, 31968.855], [35423.122, 35517.573, 35574.698, 35498.649, 35501.911], [41.422, 24.818, 21.663, 27.887, 26.92], [4945.51334574081, 7767.050694297145, 5260.2567822030705, 10737.504138281607, 3637.0412416289882], [74, 75, 76, 77, 78]], [0, 524, [4625, 4754, 4884, 5017, 5160, 5283], [34205.961, 34256.901, 34230.24, 34200.461, 34128.058, 34212.824], [9740.955, 9671.799, 9580.155, 9713.861, 9759.769, 9715.706], [26.351, 24.468, 28.276, 13.075, 22.781, 32.469], [3506.2300134525394, 1186.9435289608884, 2722.2147021154665, 45489.0729856913, 4210.209682865193, 2657.963365476145], [73, 74, 75, 76, 77, 78]], [7, 550, [4411, 4554, 4688, 4814, 4947, 5083, 5220, 5344, 5459, 5580, 5698, 5818, 5942, 6067], [11306.755, 11330.238, 11331.237, 11331.861, 11325.143, 11371.394, 11390.291, 11351.441, 11352.959, 11329.068, 11333.26, 11317.187, 11333.572, 11344.248], [65422.806, 65435.663, 65419.178, 65443.473, 65457.524, 65430.971, 65442.246, 65435.59, 65448.643, 65440.88, 65431.123, 65379.919, 65442.066, 65456.905], [14.484, 10.331, 18.542, 16.464, 16.887, 10.365, 21.049, 19.434, 13.088, 14.679, 13.326, 15.758, 15.429, 7.532], [1201.458533823568, 1390.9275579697662, 1256.9721370020782, 1274.4173093458269, 823.8163629838373, 2064.6617494177535, 999.8011611515896, 1550.0323750418202, 1055.3280808267434, 1221.5836817617221, 1726.7507173110316, 997.0894571296748, 1327.287817727383, 530.6556256641919], [72, 73, 74, 75, 76, 77, 78, 79, 80, 81, 82, 83, 84, 85]], [6, 552, [4691, 4817, 4949, 5085, 5222, 5345, 5460, 5582], [11915.921, 11875.908, 11899.613, 11844.849, 11825.725, 11709.832, 11812.821, 11858.67], [58988.635, 58967.591, 59011.994, 59001.345, 58988.644, 59116.602, 58948.539, 58997.248], [22.414, 13.443, 18.046, 18.372, 14.839, 35.109, 33.714, 14.727], [830.0504603636423, 1157.8659848519824, 1028.013310941157, 634.6049125800743, 1428.7962592999156, 4918.971783751449, 1282.4284593469336, 844.652511083738], [74, 75, 76, 77, 78, 79, 80, 81]], [6, 553, [4416, 4558, 4696, 4820, 4955, 5088, 5224, 5347, 5462, 5585, 5701, 5824, 5945], [12827.361, 12844.31, 12817.053, 12717.514, 12796.804, 12720.289, 12681.6, 12753.568, 12544.642, 12742.368, 12566.428, 12639.298, 12598.265], [59046.366, 59022.092, 58963.267, 59036.462, 59028.65, 58962.366, 59023.607, 59002.404, 59012.934, 59109.401, 59065.456, 58992.903, 59067.174], [31.772, 18.71, 19.504, 24.963, 19.673, 24.942, 30.43, 24.268, 17.594, 24.97, 34.672, 29.871, 30.571], [739.4692322674529, 2040.428083667656, 2732.9872680039502, 3172.318610803801, 1645.553623903402, 4088.2264936074057, 2943.2864460888864, 4612.862463308916, 438.87792543647953, 4405.189264521189, 2201.980248901893, 3801.1103532979823, 1361.171602720047], [72, 73, 74, 75, 76, 77, 78, 79, 80, 81, 82, 83, 84]], [1, 619, [5122, 5253, 5374, 5496, 5613, 5731, 5853, 5977, 6098, 6222], [21533.118, 21520.882, 21533.263, 21599.633, 21594.318, 21551.929, 21540.723, 21512.329, 21502.76, 21514.364], [11591.667, 11584.6, 11568.601, 11492.241, 11498.077, 11545.307, 11607.451, 11617.032, 11600.336, 11577.261], [19.215, 17.504, 2.994, 21.387, 10.925, 14.557, 19.084, 17.021, 16.443, 21.071], [1556.6583931517744, 2504.568907568525, 528.4285274692505, 1652.9945263971335, 3227.1411490725714, 2465.848962772193, 4629.133858688727, 2186.736940440843, 1424.3544030543862, 1541.9010654475833], [77, 78, 79, 80, 81, 82, 83, 84, 85, 86]], [5, 621, [4996, 5136, 5263, 5388, 5512], [24915.538, 24955.915, 24968.89, 24912.472, 24923.7], [56561.675, 56538.145, 56440.27, 56529.556, 56539.489], [20.782, 20.446, 24.339, 14.099, 22.561], [1477.4618452978289, 2710.062785741691, 5675.975919397716, 3482.7436649463407, 1508.8833347198768], [76, 77, 78, 79, 80]], [1, 639, [4980, 5118, 5247, 5370, 5493], [21307.223, 21349.958, 21421.438, 21300.906, 21372.451], [10961.462, 10974.542, 10864.077, 10928.192, 10973.946], [14.203, 13.328, 46.704, 32.022, 20.579], [536.8970099241452, 1322.3971911276494, 2267.148828973425, 647.7723616710409, 1157.880915086854], [76, 77, 78, 79, 80]], [2, 661, [5527, 5639, 5756, 5880, 6005, 6133, 6251, 6361, 6466], [32200.223, 32212.838, 32173.295, 32179.27, 32165.7, 32173.709, 32152.167, 32147.179, 32069.68], [35542.707, 35537.68, 35737.477, 35731.656, 35802.535, 35840.011, 35823.815, 35828.482, 35848.748], [16.776, 16.238, 17.735, 16.389, 9.996, 9.1, 7.16, 12.001, 19.121], [2797.6095631711823, 2309.5035949624726, 3605.194530705519, 6018.618811653869, 4377.235764395961, 3403.549589650792, 4907.454204375215, 2358.839534796246, 1771.9809255947164], [80, 81, 82, 83, 84, 85, 86, 87, 88]], [2, 675, [5637, 5752, 5876, 6003, 6128, 6248, 6358, 6462, 6567], [31877.636, 31738.959, 31692.916, 31724.966, 31679.978, 31692.72, 31666.221, 31584.125, 31381.09], [34887.211, 35067.65, 35072.018, 35103.63, 35066.207, 35083.091, 35098.373, 35098.234, 35073.512], [16.927, 18.971, 12.272, 9.169, 8.693, 13.221, 8.526, 14.262, 18.539], [1813.210499942012, 1084.1143424652748, 1498.5214549817335, 1942.8295402887652, 1744.9987539405881, 2176.824867464017, 2130.9491065909233, 74303.58306328187, 3634.1270380470937], [81, 82, 83, 84, 85, 86, 87, 88, 89]], [4, 678, [5661, 5778, 5898, 6027, 6157], [42536.723, 42534.934, 42514.344, 42484.845, 42447.175], [52071.382, 52031.892, 52051.876, 52055.318, 52040.311], [13.797, 12.652, 14.656, 13.863, 28.17], [1205.9116426767737, 1429.6142532448741, 1495.7135217375799, 1131.9140595133429, 682.5716490122408], [81, 82, 83, 84, 85]], [1, 687, [5610, 5727, 5850, 5973, 6094, 6218, 6332, 6435, 6538, 6643, 6749, 6840, 6937, 7025, 7124, 7220, 7310, 7399, 7485, 7587, 7687, 7780, 7877, 7961, 8056, 8147, 8236, 8330, 8408, 8499], [21245.71, 21261.012, 21268.751, 21248.14, 21286.76, 21254.175, 21291.216, 21268.438, 21282.454, 21253.396, 21249.417, 21251.931, 21226.316, 21285.159, 21285.815, 21283.244, 21258.193, 21237.821, 21254.448, 21248.807, 21211.201, 21285.895, 21272.334, 21223.902, 21301.783, 21363.088, 21350.74, 21407.463, 21422.402, 21313.372], [10330.335, 10248.916, 10277.559, 10254.823, 10262.744, 10315.3, 10238.65, 10225.778, 10458.594, 10425.312, 10407.554, 10410.746, 10420.406, 10507.165, 10308.21, 10365.248, 10450.547, 10250.273, 10341.399, 10514.314, 10456.554, 10513.449, 10484.327, 10447.198, 10526.275, 10578.368, 10530.768, 10495.449, 10606.731, 10522.821], [35.363, 25.088, 18.807, 14.322, 13.344, 22.713, 32.278, 20.41, 19.354, 31.826, 21.424, 14.143, 21.076, 23.912, 19.392, 22.572, 25.195, 16.379, 23.069, 20.665, 20.625, 14.454, 17.303, 15.927, 26.368, 28.936, 42.321, 47.083, 29.783, 30.515], [636.7576173537633, 699.591809385697, 994.6457595680166, 941.6574631952851, 744.26550857024, 1821.4213968077634, 1563.1739398333912, 567.1527848831282, 3588.633576564875, 1982.9068197905694, 2746.5848603677364, 2840.2627995754165, 4304.74590687412, 2319.033191133006, 950.2067941282963, 1904.9740034572917, 1383.666461586846, 905.181118638298, 1867.0572459147775, 3501.97320337126, 5173.170437933162, 1947.833394128633, 1953.927669294904, 3020.7230131457363, 4376.500053506099, 4985.850262191323, 5773.867964112504, 4660.516719637735, 4237.179584538469, 6571.510326110265], [81, 82, 83, 84, 85, 86, 87, 88, 89, 90, 91, 92, 93, 94, 95, 96, 97, 98, 99, 100, 101, 102, 103, 104, 105, 106, 107, 108, 109, 110]], [0, 690, [5762, 5885, 6013, 6139, 6257, 6368, 6473, 6579, 6675, 6781, 6864, 6961, 7059, 7150, 7247, 7333, 7425, 7508], [33774.953, 33779.792, 33772.848, 33758.717, 33737.418, 33770.858, 33715.141, 33778.147, 33790.374, 33771.46, 33754.685, 33700.651, 33770.132, 33729.291, 33758.893, 33760.916, 33770.326, 33803.281], [8088.047, 8130.041, 8097.459, 8098.169, 8130.454, 8079.01, 8140.72, 8058.541, 8091.066, 8097.63, 8129.236, 8244.37, 8108.346, 8096.695, 8088.572, 8075.725, 8072.737, 8120.938], [14.351, 18.444, 14.829, 13.613, 11.778, 9.524, 20.354, 15.207, 14.265, 21.665, 20.497, 28.547, 15.339, 17.75, 13.569, 17.843, 28.845, 19.32], [1504.398346475864, 2019.912900687263, 992.3526457306212, 1879.0979645820219, 1797.0340805697956, 1299.9469510571855, 747.9732592304546, 775.9636367536629, 1388.64159882566, 1207.0930333367635, 1632.0142548725803, 3179.4767437084265, 1218.5715027215306, 1090.8078886349456, 1517.9816281117248, 1238.7348298639222, 1181.2479361110813, 678.6651352491757], [82, 83, 84, 85, 86, 87, 88, 89, 90, 91, 92, 93, 94, 95, 96, 97, 98, 99]], [1, 697, [5729, 5851, 5974, 6096, 6220, 6333], [21409.447, 21372.585, 21370.575, 21346.219, 21430.856, 21319.108], [10993.184, 10965.143, 10987.752, 10996.673, 10830.125, 11031.288], [17.743, 17.441, 19.987, 14.943, 34.698, 22.162], [924.5980610493618, 1007.4978948111295, 718.2889147045703, 1126.6384308773966, 3250.5494404977453, 1486.9818881226872], [82, 83, 84, 85, 86, 87]], [2, 773, [6460, 6566, 6667, 6773, 6856, 6951, 7051, 7142, 7240, 7327, 7419, 7504], [31134.916, 31136.972, 31129.079, 31138.645, 31127.202, 31129.891, 31135.026, 31125.909, 31129.968, 31126.276, 31132.712, 31025.298], [33603.169, 33605.272, 33605.881, 33605.539, 33603.504, 33608.978, 33608.986, 33609.275, 33605.208, 33604.049, 33609.38, 33586.959], [2.697, 3.852, 2.937, 4.318, 4.396, 2.65, 4.541, 3.568, 3.431, 3.163, 2.784, 12.318], [7029.791922032819, 11220.493201547994, 13031.789049699073, 9218.40880755428, 9939.24420205208, 8356.484741743225, 5425.659193591159, 8439.239233146773, 10028.186782625045, 9323.676785914487, 10665.299123180062, 4016.026460709858], [88, 89, 90, 91, 92, 93, 94, 95, 96, 97, 98, 99]], [2, 774, [6464, 6572, 6669, 6776, 6859, 6956, 7053], [31799.92, 31914.248, 31741.378, 31805.676, 31868.584, 31928.041, 31950.793], [34971.927, 34944.309, 34842.318, 34917.363, 34975.779, 34905.419, 34885.397], [25.548, 29.893, 26.909, 20.404, 25.041, 10.497, 41.992], [412.12146659251505, 2531.5531761818215, 7369.954323624611, 13055.058316510242, 8347.058178721178, 72252.0867473592, 2239.826619434119], [88, 89, 90, 91, 92, 93, 94]], [3, 819, [6991, 7087, 7183, 7273, 7363, 7454, 7546], [4545.015, 4538.675, 4592.472, 4580.864, 4586.237, 4547.228, 4561.508], [44007.971, 44068.713, 44076.73, 44081.924, 44068.236, 44045.709, 44074.594], [13.138, 20.282, 14.598, 17.491, 18.055, 30.761, 22.463], [1901.1364713523915, 1202.7493883026182, 1949.4208206586852, 1298.5853151641322, 1286.0147325530725, 1872.6142955772382, 1653.3252254585018], [94, 95, 96, 97, 98, 99, 100]], [3, 821, [6993, 7090, 7185, 7276, 7366, 7457, 7547, 7648], [4934.572, 4860.976, 4886.715, 4794.14, 4727.84, 4879.274, 4785.151, 4804.577], [42522.679, 42506.167, 42507.718, 42555.997, 42591.339, 42626.205, 42576.523, 42578.002], [15.537, 11.407, 14.068, 22.241, 19.136, 25.668, 17.622, 23.724], [4959.413207557465, 5216.416354053763, 3687.9827285358724, 2809.567069841748, 959.1131200628773, 10673.673889686317, 2142.417373402099, 2432.612149654593], [94, 95, 96, 97, 98, 99, 100, 101]], [1, 834, [7126, 7221, 7311, 7401, 7487], [21327.284, 21370.843, 21544.721, 21582.521, 21538.527], [11016.094, 10947.918, 11124.033, 11136.916, 11120.278], [16.016, 22.031, 25.05, 26.178, 33.804], [854.9989871212998, 735.6762466164594, 8836.714151170212, 3935.3332021648835, 2358.139328639012], [95, 96, 97, 98, 99]], [7, 858, [6731, 6826, 6913, 7006, 7104], [11604.002, 11600.015, 11582.333, 11606.938, 11539.155], [65873.656, 65902.273, 65897.287, 65878.856, 65907.383], [24.918, 8.502, 13.18, 22.532, 26.87], [1956.9160145684061, 2432.4467601894585, 1560.4671070184972, 1221.4528405298877, 839.1321508409492], [91, 92, 93, 94, 95]], [4, 907, [7628, 7726, 7827, 7910, 7998], [41761.257, 41774.948, 41790.024, 41805.512, 41792.406], [52815.491, 52843.317, 52852.095, 52840.47, 52853.1], [21.408, 14.524, 10.056, 18.343, 13.836], [764.4976188941909, 1518.410092882529, 1235.524814737485, 2871.0937264680283, 1629.5531896016], [100, 101, 102, 103, 104]], [3, 912, [7456, 7545, 7647, 7742, 7843], [4622.941, 4663.339, 4659.225, 4657.723, 4665.719], [43290.735, 43293.628, 43272.851, 43282.811, 43323.423], [17.731, 18.147, 12.38, 16.267, 14.442], [699.9097205554236, 883.043346986395, 603.8169980201118, 766.1428714687496, 505.84868138052974], [99, 100, 101, 102, 103]], [1, 982, [7965, 8059, 8149, 8238, 8331, 8409], [21744.947, 21596.545, 21439.137, 21654.7, 21623.264, 21414.278], [10714.514, 10695.248, 10587.441, 10700.254, 10681.892, 10627.684], [15.385, 25.24, 30.089, 13.953, 22.809, 28.865], [711.1021974810881, 2120.7249784784085, 7889.5917510734425, 1259.5611005495823, 1476.0834950919525, 2939.5412105587593], [104, 105, 106, 107, 108, 109]], [5, 1014, [8339, 8416, 8510, 8603, 8689, 8773], [24673.712, 24686.966, 24620.691, 24623.163, 24605.847, 24662.268], [55456.2, 55354.65, 55389.428, 55395.311, 55405.507, 55447.307], [22.762, 28.61, 15.923, 11.452, 12.38, 16.084], [979.9658349748354, 4187.876799348684, 2362.2629123122015, 2124.2013829718267, 2475.186433145469, 1349.0776250544382], [108, 109, 110, 111, 112, 113]], [0, 1026, [8433, 8528, 8623, 8710, 8793, 8875, 8955, 9038, 9117, 9200, 9278], [34383.018, 34414.663, 34398.029, 34428.118, 34389.93, 34471.911, 34464.241, 34447.278, 34500.129, 34575.003, 34515.3], [10939.982, 10954.995, 10974.789, 11030.541, 10992.842, 10956.378, 10971.657, 10949.354, 10947.042, 11013.48, 10966.453], [21.297, 14.27, 16.215, 18.386, 14.245, 12.1, 16.036, 12.867, 27.798, 23.999, 23.129], [2892.9862632661425, 1678.7225454623672, 1863.2491037236055, 2894.7987871122536, 958.1813435814386, 2041.2387044774487, 2662.442264248355, 2161.967892484094, 4408.880868068912, 6540.916514996352, 1317.209000294546], [109, 110, 111, 112, 113, 114, 115, 116, 117, 118, 119]], [2, 1031, [8619, 8705, 8788, 8870, 8950, 9034, 9113, 9195, 9272, 9362, 9455], [31887.61, 31911.345, 31916.491, 31932.693, 31845.621, 31900.91, 31900.169, 31878.995, 31926.831, 31875.635, 31857.593], [34003.728, 34049.608, 34056.782, 33989.345, 34086.495, 34053.864, 34054.772, 34021.347, 34064.038, 34069.192, 34045.321], [28.241, 18.331, 21.416, 18.716, 20.085, 23.51, 20.457, 15.825, 19.612, 18.743, 15.513], [964.853509074278, 951.2996384818304, 1293.3199705634718, 924.3823976368059, 1607.0195127061374, 894.8509340764891, 871.9257449243291, 1665.9428143582488, 2346.375460379428, 1371.233198479982, 1967.1048700080823], [111, 112, 113, 114, 115, 116, 117, 118, 119, 120, 121]], [3, 1038, [8464, 8561, 8653, 8737, 8824, 8898, 8984, 9066, 9146, 9229, 9307, 9403, 9488, 9566, 9644, 9716, 9788, 9866, 9936, 10013, 10093, 10169, 10241], [4763.825, 4723.282, 4776.792, 4741.607, 4764.35, 4760.855, 4746.43, 4714.98, 4761.154, 4733.278, 4711.934, 4740.346, 4733.586, 4719.679, 4754.131, 4713.777, 4771.948, 4728.889, 4723.483, 4677.058, 4758.796, 4759.458, 4764.331], [42693.599, 42645.711, 42538.279, 42602.447, 42583.078, 42582.568, 42586.033, 42600.456, 42556.211, 42561.034, 42559.93, 42584.449, 42612.079, 42575.935, 42636.195, 42595.506, 42571.72, 42615.77, 42586.763, 42658.304, 42583.178, 42635.273, 42599.32], [28.852, 19.481, 23.466, 16.721, 21.912, 14.46, 9.614, 19.079, 20.686, 14.215, 25.087, 17.47, 19.251, 19.049, 23.834, 19.039, 17.017, 18.418, 13.105, 16.199, 14.837, 17.094, 19.306], [938.1762343766638, 1029.3681022355368, 1754.3720739135522, 973.7707824439912, 1908.3073531064933, 2013.086335168908, 2164.816746950063, 1279.1178375337872, 1208.7045569083966, 1607.5371765913403, 3842.8658358455227, 1831.974626368176, 2060.1273224204724, 1735.5892365037732, 989.1842954932316, 1668.8917153595607, 791.0543996789319, 1595.538989768748, 1219.07216449613, 1071.4404873121264, 1410.4366282131775, 1375.8591447917795, 2251.9401542726528], [110, 111, 112, 113, 114, 115, 116, 117, 118, 119, 120, 121, 122, 123, 124, 125, 126, 127, 128, 129, 130, 131, 132]], [1, 1049, [8680, 8764, 8853, 8927, 9016, 9092, 9177, 9258, 9342, 9431, 9516, 9591, 9675, 9747, 9821, 9900, 9969, 10047, 10127, 10203, 10272, 10356], [21297.699, 21275.059, 21344.815, 21323.128, 21270.081, 21203.83, 21253.653, 21263.699, 21257.382, 21261.23, 21233.088, 21262.945, 21258.249, 21296.523, 21225.202, 21314.594, 21295.133, 21255.273, 21268.052, 21299.35, 21239.637, 21227.774], [10394.31, 10345.778, 10480.023, 10291.062, 10320.449, 10274.342, 10235.513, 10252.967, 10264.524, 10261.825, 10213.482, 10246.182, 10245.318, 10283.064, 10455.107, 10403.197, 10574.202, 10336.237, 10318.006, 10462.363, 10499.292, 10410.377], [27.684, 26.084, 24.182, 23.962, 16.262, 23.07, 14.142, 16.125, 20.5, 15.206, 32.387, 13.105, 11.868, 15.344, 22.298, 23.67, 28.516, 30.149, 23.017, 25.134, 13.15, 27.528], [4859.705827525617, 1790.6539869787512, 12109.802653186045, 1398.8979472577412, 869.5222871685982, 966.0174017525605, 898.4326325675436, 1158.0791239565754, 1300.066271002528, 1243.374915930965, 2173.1694410025766, 1229.025449340343, 1448.602660261786, 1220.5001231247322, 1441.7235886039653, 1705.244713162231, 1316.7286008896044, 671.985975157885, 1311.152120611414, 1519.2677908724959, 2880.6593042398003, 2344.960920349351], [112, 113, 114, 115, 116, 117, 118, 119, 120, 121, 122, 123, 124, 125, 126, 127, 128, 129, 130, 131, 132, 133]], [1, 1050, [8500, 8595, 8681, 8767, 8854, 8929], [21670.395, 21671.516, 21629.869, 21674.293, 21673.403, 21659.94], [10729.79, 10701.021, 10664.516, 10732.431, 10686.95, 10680.94], [18.802, 14.006, 21.639, 11.268, 15.738, 19.729], [912.8406306661966, 3006.1409616672568, 1835.894690664149, 864.2224675735279, 1773.2002612987385, 1245.141154752775], [110, 111, 112, 113, 114, 115]], [5, 1087, [9029, 9106, 9188, 9267, 9354, 9445, 9529, 9603], [25319.989, 25276.241, 25239.072, 25304.883, 25299.417, 25287.765, 25328.32, 25260.656], [54839.692, 54950.062, 54952.494, 54840.32, 54823.976, 54795.149, 54831.601, 54788.737], [17.704, 2.947, 24.207, 20.89, 25.897, 30.296, 13.315, 16.151], [1375.57721234557, 353.6216727832625, 10054.194491892194, 1034.6148868973457, 698.2768056787435, 1540.638965276454, 1125.3161340152087, 1267.823298624795], [116, 117, 118, 119, 120, 121, 122, 123]], [3, 1098, [9064, 9143, 9227, 9308, 9401, 9486, 9562], [4621.753, 4639.269, 4633.358, 4593.292, 4616.419, 4666.139, 4580.249], [44763.738, 44731.3, 44700.693, 44697.604, 44671.971, 44715.159, 44717.508], [18.352, 19.971, 37.01, 25.716, 17.789, 31.645, 21.986], [1189.741934537894, 1331.5687762462437, 907.231198498291, 1077.6202672777797, 1224.5771504092886, 2944.118395299858, 6620.357106021363], [117, 118, 119, 120, 121, 122, 123]], [6, 1133, [9734, 9803, 9878, 9952, 10027], [10527.317, 10524.253, 10532.371, 10518.703, 10503.913], [58930.215, 58938.779, 58916.437, 58928.26, 58936.973], [6.564, 7.716, 9.702, 7.738, 11.574], [2139.4813091590454, 2250.6808128131497, 2203.0460852563992, 1936.4424163675435, 1088.2001827340534], [125, 126, 127, 128, 129]], [6, 1134, [9806, 9880, 9954, 10030, 10108, 10187, 10252, 10337, 10428, 10495, 10560, 10628, 10685, 10765, 10837, 10903, 10976, 11038, 11099, 11162], [12617.709, 12611.418, 12595.072, 12572.477, 12618.203, 12683.485, 12601.014, 12607.736, 12604.22, 12611.659, 12610.136, 12605.893, 12590.887, 12593.626, 12622.336, 12570.167, 12624.764, 12603.679, 12585.81, 12632.578], [58911.613, 58867.101, 58914.087, 58931.396, 58911.644, 58892.846, 58953.705, 58981.388, 58959.559, 58950.45, 58915.391, 58939.465, 58950.916, 58926.65, 58940.236, 58896.248, 58924.047, 58955.972, 58980.666, 58871.894], [21.942, 32.255, 20.747, 17.733, 19.554, 19.153, 24.376, 18.931, 35.892, 21.619, 22.392, 11.791, 10.887, 10.689, 12.681, 21.522, 14.796, 31.799, 33.276, 26.064], [825.3272810083743, 1184.764149212529, 1185.7004910886906, 1180.9671317914663, 746.3425941354868, 551.7463581964222, 1151.449211033958, 916.6582608824739, 1086.0915155197024, 1508.3776840366672, 1120.3597823681637, 2074.007401122304, 1958.1937490904397, 1823.5949395798066, 1798.9323183390677, 1564.7562054441444, 1261.254317971875, 930.2746518739015, 1310.5618533831494, 3872.266748429116], [126, 127, 128, 129, 130, 131, 132, 133, 134, 135, 136, 137, 138, 139, 140, 141, 142, 143, 144, 145]], [5, 1152, [9268, 9355, 9446, 9530, 9604, 9686, 9754, 9828], [25370.641, 25387.496, 25386.068, 25373.703, 25344.694, 25402.494, 25360.011, 25422.957], [58431.719, 58471.566, 58446.223, 58450.79, 58414.301, 58459.391, 58424.701, 58449.454], [12.489, 13.103, 16.577, 13.356, 12.567, 14.807, 8.488, 14.966], [1639.4758896241938, 1243.487560158564, 1272.9689930846134, 1182.5388486738207, 1204.8327262679436, 2498.073391365912, 2171.9867234648773, 978.1139979243746], [119, 120, 121, 122, 123, 124, 125, 126]], [3, 1204, [9939, 10018, 10098, 10173, 10243, 10326, 10408], [5317.667, 5327.648, 5296.965, 5298.824, 5331.897, 5398.615, 5278.08], [43157.736, 43146.676, 43224.032, 43092.638, 43077.641, 43066.801, 43150.61], [30.604, 30.685, 33.673, 14.675, 26.479, 26.11, 36.121], [994.251865026082, 5420.477981863122, 1855.7432461737708, 614.1747629836947, 1028.9131444695745, 3443.7101847348117, 983.004569828424], [128, 129, 130, 131, 132, 133, 134]], [2, 1235, [10218, 10290, 10376, 10452, 10518], [31802.489, 31827.195, 31771.463, 31880.842, 31848.779], [34401.861, 34180.912, 34196.296, 34211.941, 34278.832], [23.253, 16.23, 10.712, 28.222, 24.175], [3722.0107191352377, 6777.71498917714, 124195.94881815184, 5154.328151838114, 9350.872071341486], [131, 132, 133, 134, 135]], [0, 1242, [10381, 10456, 10520, 10591, 10652], [34525.82, 34487.345, 34568.279, 34529.373, 34501.015], [9915.624, 9941.223, 9897.245, 9919.388, 9905.925], [13.626, 15.567, 12.754, 11.911, 18.017], [1819.6250892345201, 2115.6261333835346, 1743.4676029380375, 1763.1511776178627, 1377.757343071769], [133, 134, 135, 136, 137]], [3, 1245, [10482, 10550, 10613, 10672, 10747, 10823, 10887, 10960, 11029, 11086, 11149], [4708.313, 4702.554, 4792.586, 4824.666, 4739.222, 4745.904, 4690.568, 4698.83, 4721.14, 4724.949, 4742.007], [42621.24, 42591.895, 42576.174, 42636.122, 42595.643, 42555.52, 42502.562, 42605.288, 42604.446, 42601.778, 42629.604], [25.27, 17.226, 24.312, 29.34, 22.029, 34.573, 32.034, 16.621, 26.484, 25.332, 19.375], [1493.493976546343, 636.0585290184322, 877.4723732725258, 5631.021424355065, 1445.2642110597894, 1893.3669940596478, 1752.5211920201648, 780.6191304160936, 1666.3443861460455, 1754.899914058993, 1328.1574220451664], [135, 136, 137, 138, 139, 140, 141, 142, 143, 144, 145]], [1, 1252, [10568, 10636, 10696, 10777, 10847, 10915, 10993, 11050, 11108, 11175, 11240, 11302, 11354, 11418, 11482, 11556, 11629, 11697, 11761, 11836, 11910, 11985], [21252.896, 21273.9, 21223.706, 21293.513, 21271.521, 21266.851, 21293.992, 21264.475, 21308.861, 21267.448, 21261.918, 21242.413, 21273.287, 21264.455, 21237.518, 21277.229, 21296.609, 21275.504, 21244.878, 21257.136, 21264.059, 21258.844], [10525.68, 10334.705, 10253.758, 10461.851, 10372.714, 10295.686, 10336.334, 10335.546, 10370.866, 10363.445, 10387.331, 10272.544, 10349.961, 10270.911, 10264.606, 10288.105, 10419.396, 10383.482, 10388.024, 10420.37, 10280.856, 10404.915], [16.833, 25.452, 19.886, 30.04, 24.65, 20.796, 20.893, 24.861, 35.033, 24.904, 39.899, 12.282, 30.592, 26.311, 17.238, 12.115, 21.766, 19.74, 25.909, 15.262, 12.346, 25.454], [2039.2768715308414, 942.757628588858, 914.243222023838, 1587.6362827653415, 1888.6153150840946, 1537.293061113115, 2076.86938433029, 1759.9308921986333, 1918.2362234333204, 2797.8798039730295, 1134.7323264979127, 1548.5050392629919, 1750.112391264275, 922.372496119815, 1368.1757900737884, 1773.5018343243414, 3729.752170630133, 7215.625008390912, 4882.158255964056, 1937.9779493792119, 1432.7540667241171, 4619.862017895137], [136, 137, 138, 139, 140, 141, 142, 143, 144, 145, 146, 147, 148, 149, 150, 151, 152, 153, 154, 155, 156, 157]], [0, 1301, [11061, 11126, 11193, 11255, 11317, 11374, 11434, 11504, 11579], [34477.704, 34574.471, 34474.162, 34530.792, 34513.514, 34533.895, 34496.901, 34418.276, 34515.465], [9979.482, 9905.786, 9908.894, 9904.691, 9905.677, 9949.782, 9906.297, 9928.723, 9916.767], [24.087, 26.764, 21.864, 20.458, 12.85, 17.081, 13.479, 16.994, 3.414], [928.6832497883812, 646.0007090907046, 1660.0160053604632, 1581.0925808854104, 1444.8209441869938, 2173.8781092141335, 687.6139765456238, 1004.2164082857223, 403.0712932020579], [143, 144, 145, 146, 147, 148, 149, 150, 151]], [7, 1310, [11098, 11160, 11225, 11285, 11346, 11403, 11468, 11543, 11611, 11685, 11747, 11814, 11894, 11969, 12040, 12106, 12166, 12233, 12303, 12372, 12437, 12509, 12570, 12639], [12223.128, 12135.531, 12194.139, 12190.64, 12175.271, 12169.064, 12169.95, 12158.209, 12158.528, 12176.811, 12163.667, 12182.65, 12179.954, 12176.209, 12204.488, 12188.452, 12174.726, 12184.085, 12193.371, 12195.59, 12184.457, 12161.924, 12155.45, 12186.708], [64786.363, 64807.092, 64785.42, 64796.142, 64822.101, 64857.296, 64825.247, 64876.997, 64870.755, 64835.929, 64813.771, 64816.535, 64820.615, 64822.83, 64860.057, 64813.986, 64840.581, 64855.528, 64813.843, 64857.772, 64884.616, 64846.836, 64846.118, 64794.757], [24.02, 17.531, 17.919, 15.818, 12.56, 11.209, 11.95, 13.979, 15.804, 19.908, 12.078, 10.615, 10.085, 12.269, 20.867, 12.389, 12.979, 10.121, 11.718, 16.071, 15.249, 17.133, 8.285, 24.405], [2495.3781592649525, 8982.520350744546, 1633.8693307491014, 2579.199444743126, 1757.0472194622607, 2196.31537207839, 1813.9443503696277, 1701.1488979658202, 1369.722202473076, 1635.9685839541635, 2142.3533499477767, 2567.1263162026694, 1810.2660786702659, 1977.2929389783176, 2096.9509923009396, 2352.785098690631, 2134.4834444086487, 2218.079225236742, 2135.729964885955, 1256.292515520145, 1659.8987039658614, 1823.0080891375626, 2244.351188555642, 1341.9495395669392], [144, 145, 146, 147, 148, 149, 150, 151, 152, 153, 154, 155, 156, 157, 158, 159, 160, 161, 162, 163, 164, 165, 166, 167]], [4, 1382, [11729, 11796, 11871, 11949, 12015, 12084, 12146], [42042.144, 41979.527, 42030.776, 42032.601, 42057.676, 42032.914, 42046.248], [52095.218, 52086.76, 52079.048, 52062.158, 52134.191, 52078.155, 52096.818], [20.755, 22.742, 12.735, 17.25, 17.969, 9.959, 13.153], [740.2039782612799, 987.9290221606801, 1357.4705575415337, 730.3504777933251, 1088.3162732050027, 704.2407623462757, 689.4746295957268], [153, 154, 155, 156, 157, 158, 159]], [5, 1402, [11923, 11995, 12063, 12129, 12192], [25274.419, 25257.31, 25217.68, 25272.303, 25283.831], [56573.891, 56543.893, 56586.322, 56647.449, 56601.549], [26.165, 25.285, 26.867, 31.776, 20.924], [1820.352659662343, 1880.8072901385392, 761.7198094537384, 1047.3083749924724, 543.9725034612358], [156, 157, 158, 159, 160]], [1, 1425, [11984, 12053, 12118, 12181, 12252], [21195.661, 21199.082, 21166.692, 21122.353, 21195.966], [10840.486, 10852.717, 10833.554, 10770.66, 10844.766], [16.936, 10.229, 22.591, 17.079, 13.07], [3057.7721966865656, 2265.825148767648, 2901.4417425725046, 12598.149141734, 2104.789005695024], [157, 158, 159, 160, 161]], [4, 1487, [12615, 12680, 12744, 12808, 12855], [43345.797, 43136.013, 43070.207, 43236.309, 43384.845], [51298.293, 51241.423, 51230.034, 51304.851, 51275.623], [8.793, 6.362, 4.861, 16.063, 12.836], [2674.8863797547247, 4675.018956360627, 4435.32194271633, 2795.895959607311, 3216.4930271033227], [166, 167, 168, 169, 170]], [6, 1491, [12567, 12637, 12697, 12766, 12823, 12876], [11093.309, 11113.806, 11143.455, 11088.339, 11132.758, 11118.056], [58621.27, 58657.214, 58614.819, 58610.229, 58656.945, 58643.594], [34.466, 19.136, 18.049, 25.186, 18.317, 29.12], [1065.8961064929958, 1127.7794973212274, 1213.4229758917031, 1377.0548008649596, 1315.287652203722, 1246.4053494450102], [166, 167, 168, 169, 170, 171]], [1, 1508, [13063, 13133, 13196, 13259, 13320, 13373, 13437, 13518], [20813.469, 20818.135, 20793.01, 20789.62, 20784.038, 20821.155, 20817.586, 20804.475], [10719.215, 10764.579, 10758.052, 10754.224, 10758.137, 10742.583, 10743.708, 10749.508], [15.119, 14.343, 14.771, 20.368, 17.664, 16.666, 18.366, 26.573], [2531.5687677928704, 2351.9023977907073, 2059.2863352103786, 1917.324511429864, 2153.003554758651, 2518.5545903739744, 2203.161023549992, 1372.7341603605462], [174, 175, 176, 177, 178, 179, 180, 181]], [3, 1535, [12627, 12689, 12756, 12817, 12866], [4701.898, 4723.844, 4710.109, 4687.251, 4828.161], [42579.7, 42661.498, 42578.516, 42659.957, 42589.716], [21.443, 32.555, 19.262, 36.344, 38.272], [575.2638360641279, 867.6140780593443, 723.6097203280797, 1400.9516105225925, 913.3733355263397], [167, 168, 169, 170, 171]], [4, 1562, [13283, 13341, 13406, 13475, 13548, 13602], [41062.477, 41074.065, 41002.542, 41040.738, 41097.793, 41052.424], [53461.636, 53433.616, 53423.551, 53438.723, 53436.004, 53449.685], [16.011, 17.319, 14.096, 16.985, 20.503, 30.252], [2147.880847755402, 814.3744111412151, 967.472522195693, 2349.3892782686435, 2072.07551966491, 1055.8741573881641], [177, 178, 179, 180, 181, 182]], [6, 1584, [13430, 13502, 13562, 13619, 13670, 13725, 13783], [11394.249, 11389.034, 11401.253, 11391.483, 11424.985, 11399.104, 11411.534], [59182.172, 59147.044, 59164.155, 59164.045, 59135.159, 59139.279, 59141.988], [10.102, 16.701, 11.259, 12.482, 10.52, 8.714, 8.036], [1316.21663481754, 1826.2647021747155, 1515.0981018209234, 2517.710637783149, 2114.591678603143, 2393.853909507264, 2659.788132889909], [180, 181, 182, 183, 184, 185, 186]], [4, 1662, [14295, 14349, 14402, 14457, 14516, 14591, 14650, 14709, 14758, 14803], [42053.89, 42030.722, 42023.664, 42201.305, 42055.423, 42028.714, 42051.403, 42060.643, 42039.822, 41993.876], [52179.496, 52089.64, 52085.756, 52100.865, 52092.417, 52125.064, 52098.536, 52097.08, 52091.445, 52059.179], [18.783, 14.685, 14.062, 26.646, 11.663, 14.985, 15.736, 12.577, 13.355, 22.71], [2381.161831175208, 699.3234566042934, 1304.5517161586208, 9131.456579435579, 1932.2978478311272, 1593.5533240105722, 1267.4429523688957, 949.5563416618578, 1106.1142028472618, 991.70300000823], [194, 195, 196, 197, 198, 199, 200, 201, 202, 203]], [5, 1666, [14330, 14388, 14441, 14499, 14571], [25317.984, 25347.67, 25354.468, 25333.512, 25363.633], [58416.935, 58428.527, 58453.804, 58500.406, 58473.955], [22.179, 14.323, 12.9, 17.397, 20.032], [1345.228033891197, 1638.6785780042212, 2642.4250172729426, 3186.5151834210196, 2946.9794949079283], [195, 196, 197, 198, 199]], [5, 1735, [14954, 15008, 15068, 15127, 15188], [24832.598, 24813.722, 24818.763, 24824.39, 24810.463], [56129.836, 56107.436, 56124.057, 56119.905, 56114.983], [11.682, 6.77, 8.587, 7.031, 9.678], [1368.9070507470028, 2795.0620438019296, 2211.256056067844, 3456.460578747162, 2932.617921931153], [206, 207, 208, 209, 210]], [4, 1764, [15152, 15212, 15269, 15332, 15384, 15424, 15471, 15523, 15563, 15612, 15661, 15710, 15746, 15802, 15851, 15902, 15942], [41733.504, 41766.872, 41743.105, 41676.897, 41699.12, 41706.232, 41752.123, 41755.833, 41805.537, 41766.715, 41827.869, 41923.307, 41844.237, 41776.805, 41755.374, 41765.17, 41644.873], [52027.011, 51953.547, 52009.892, 52036.947, 52025.074, 52022.642, 52000.491, 52012.827, 51978.252, 52004.427, 52034.95, 51946.618, 51923.43, 52078.016, 52028.255, 52032.452, 52061.359], [15.931, 21.374, 28.357, 15.928, 8.217, 9.283, 14.22, 19.454, 24.77, 28.08, 26.05, 22.124, 30.223, 18.379, 26.305, 28.322, 19.884], [1621.0171645057158, 9069.675226369007, 3116.377026692307, 1383.975861777709, 2106.6811665968257, 4873.515272830858, 3040.0062919303205, 1871.3149906679025, 2315.7571400463466, 997.1685828217675, 2026.9272184351107, 824.3824309859226, 3468.7260859101875, 8947.711476065017, 897.1862992324868, 2157.2749195429665, 728.5411418529198], [209, 210, 211, 212, 213, 214, 215, 216, 217, 218, 219, 220, 221, 222, 223, 224, 225]], [5, 1800, [15732, 15782, 15835, 15887, 15932], [24841.638, 24817.344, 24796.449, 24787.35, 24795.497], [56141.822, 56107.402, 56173.387, 56107.226, 56149.817], [17.104, 12.716, 26.116, 3.289, 15.219], [1110.0377616888345, 1283.353106922689, 2389.611091341268, 488.35370920361487, 1464.0076626231405], [221, 222, 223, 224, 225]], [6, 1817, [15962, 15998, 16043, 16094, 16142, 16192, 16248], [9984.475, 9983.944, 10031.751, 9991.474, 9990.077, 9995.792, 10009.19], [59386.383, 59359.616, 59330.656, 59360.624, 59360.501, 59350.304, 59348.074], [15.183, 11.956, 13.388, 16.021, 15.182, 16.784, 16.389], [1388.1181004622597, 2797.051531628203, 1946.958939913713, 1643.7847519884024, 1794.3326798005319, 2543.1821819601214, 1800.5535231911938], [226, 227, 228, 229, 230, 231, 232]], [7, 1818, [16000, 16046, 16099, 16146, 16196, 16253, 16292], [12082.767, 12063.449, 12083.768, 12039.213, 12078.52, 12071.326, 12092.641], [63232.039, 63302.283, 63292.017, 63293.242, 63315.163, 63283.687, 63322.991], [19.996, 9.573, 7.118, 8.834, 10.229, 13.083, 7.962], [734.7254272738011, 3112.990213475846, 2435.44579051176, 2462.4348734696596, 2650.9453652429474, 2438.4090323486007, 2837.5794380684524], [227, 228, 229, 230, 231, 232, 233]], [2, 1822, [16062, 16117, 16169, 16217, 16270], [31748.01, 31813.509, 31787.917, 31720.488, 31770.918], [34918.951, 34877.64, 34876.965, 34836.818, 34845.749], [30.876, 9.17, 15.689, 17.833, 24.465], [2753.0833554660007, 1801.3616416997195, 1809.6121378899734, 1297.7613550298013, 692.5506143324372], [228, 229, 230, 231, 232]], [5, 1848, [16209, 16266, 16302, 16343, 16390], [25186.827, 25120.779, 25150.634, 25196.63, 25110.368], [56557.387, 56602.084, 56614.726, 56526.978, 56541.402], [17.516, 25.938, 29.383, 13.781, 37.636], [1952.9785986741447, 605.0944489592521, 837.8623247662964, 885.4572021585875, 562.885085115328], [231, 232, 233, 234, 235]], [1, 1887, [16525, 16570, 16613, 16666, 16708, 16756, 16807, 16886, 17003, 17148, 17284, 17419, 17568], [21164.89, 21098.945, 21147.599, 21143.962, 21157.968, 21162.868, 21163.204, 21271.826, 21214.795, 21255.958, 21267.979, 21234.889, 21300.881], [11595.524, 11578.523, 11580.705, 11611.375, 11568.108, 11603.705, 11592.256, 11511.545, 11575.596, 11556.942, 11601.156, 11567.724, 11476.264], [12.932, 17.758, 14.133, 13.466, 15.156, 14.201, 16.952, 28.492, 17.573, 21.009, 19.29, 17.635, 19.563], [1956.9671110558113, 1098.2389915280323, 986.4557174284759, 1490.8530022452492, 935.672266608279, 1796.3288149122784, 980.0547317590559, 2667.3462455025174, 1472.5687651598157, 2244.2436564336404, 2026.3039863367164, 2179.002345404375, 7704.031733842489], [238, 239, 240, 241, 242, 243, 244, 245, 246, 247, 248, 249, 250]], [2, 1924, [16822, 16912, 17033, 17181, 17321, 17458, 17606, 17747, 17875, 18002, 18136, 18272], [31804.589, 31698.7, 31776.764, 31829.058, 31886.808, 31922.934, 31959.372, 31957.18, 31979.203, 31979.397, 32003.193, 31915.537], [34986.591, 35022.984, 35038.172, 35013.757, 34956.014, 34938.804, 34928.823, 34931.832, 34948.979, 34932.582, 34961.491, 34952.618], [38.889, 21.083, 11.812, 20.781, 13.38, 8.32, 7.294, 6.256, 8.447, 11.311, 19.4, 29.887], [1932.7497586055867, 1396.4876832099658, 6484.487723646414, 8799.78634388284, 4272.191259218265, 6127.304649094842, 5175.2479293051865, 6461.674624322603, 4748.6457433034875, 3970.769212600335, 880.666602580589, 4709.411564313666], [244, 245, 246, 247, 248, 249, 250, 251, 252, 253, 254, 255]], [2, 1925, [16915, 17035, 17184, 17324, 17461], [32163.88, 32142.075, 32194.625, 32163.942, 32101.174], [36476.048, 36481.369, 36477.736, 36443.762, 36456.353], [17.297, 14.606, 18.858, 10.596, 11.492], [3008.1803432833276, 3437.4932327648085, 2387.646102093876, 2753.538139546037, 2565.5906159916376], [245, 246, 247, 248, 249]], [3, 1941, [16851, 16946, 17083, 17229, 17367, 17514, 17658, 17788, 17918, 18051], [4826.568, 4868.015, 4840.332, 4886.147, 4920.261, 4815.994, 4894.122, 4922.488, 4975.423, 4867.217], [43719.575, 43694.586, 43758.923, 43655.149, 43659.226, 43704.528, 43680.618, 43565.426, 43563.505, 43601.995], [21.04, 22.973, 21.948, 28.115, 22.161, 18.451, 24.398, 18.033, 16.065, 30.672], [4345.9959616571205, 10973.69810553576, 5514.492736828012, 5182.721464990843, 8798.194977562032, 4136.781193148809, 4145.545003022733, 1308.0550398093822, 1837.4016231146982, 914.6500529043665], [245, 246, 247, 248, 249, 250, 251, 252, 253, 254]], [3, 1943, [16777, 16853, 16948, 17086, 17228, 17370, 17516], [4932.536, 5016.609, 4983.25, 4976.745, 4941.006, 5038.362, 4942.341], [42294.334, 42227.928, 42266.981, 42190.201, 42224.544, 42209.986, 42372.698], [16.534, 17.209, 14.518, 10.81, 18.506, 27.158, 32.242], [1501.9818751432172, 8609.956863592495, 12274.163822591458, 4529.771056426246, 1891.5490128690776, 3035.9720575907795, 994.7208175858127], [244, 245, 246, 247, 248, 249, 250]], [7, 1947, [16871, 16970, 17112, 17252, 17387, 17538, 17676, 17810, 17937, 18073], [11602.109, 11634.193, 11641.259, 11680.447, 11702.371, 11615.181, 11546.901, 11491.831, 11510.094, 11527.25], [64248.362, 64223.387, 64238.579, 64229.769, 64242.195, 64264.908, 64283.182, 64264.316, 64245.088, 64231.271], [16.749, 13.276, 13.24, 15.871, 12.047, 17.264, 11.141, 10.953, 10.128, 20.255], [3315.587080683006, 4740.651086982218, 3632.5999981450445, 3688.3034049986422, 4455.020427039652, 4570.633418440986, 2189.6626618542605, 2211.7344983593093, 2064.549516027707, 633.0800183009899], [245, 246, 247, 248, 249, 250, 251, 252, 253, 254]], [6, 1948, [16872, 16971, 17116, 17255, 17389, 17540, 17677, 17812, 17938, 18075, 18200], [12068.748, 12052.401, 12027.011, 12039.406, 12036.943, 12024.672, 11965.323, 12034.419, 12062.82, 12056.074, 12072.167], [58502.789, 58613.89, 58713.855, 58691.294, 58658.768, 58719.684, 58725.389, 58662.283, 58639.264, 58671.035, 58518.345], [19.109, 11.24, 19.322, 12.992, 15.498, 34.253, 34.137, 15.246, 10.343, 13.33, 40.551], [518.7080036004832, 1090.0863439179493, 3071.8576656525865, 2742.6260535700967, 1315.1440575454055, 2772.508276548383, 4579.472370147857, 2209.351013166115, 2001.781979614465, 1497.830104630623, 1471.6605492867918], [245, 246, 247, 248, 249, 250, 251, 252, 253, 254, 255]], [1, 1974, [17004, 17150, 17283, 17418, 17567, 17699, 17833, 17960, 18096, 18227, 18352, 18462, 18578, 18687, 18780, 18886, 18992, 19105, 19225, 19354, 19470, 19587, 19703, 19806, 19905, 19996, 20110, 20207, 20313, 20413, 20513], [21324.862, 21296.988, 21262.143, 21268.443, 21261.532, 21247.272, 21222.803, 21230.992, 21211.919, 21278.311, 21303.833, 21260.953, 21265.15, 21353.099, 21383.864, 21404.135, 21411.372, 21400.079, 21371.985, 21385.468, 21407.623, 21371.093, 21278.918, 21408.679, 21361.46, 21241.787, 21224.388, 21194.258, 21206.387, 21354.114, 21384.698], [10194.558, 10233.44, 10226.067, 10219.065, 10235.85, 10254.281, 10218.802, 10222.563, 10232.498, 10236.579, 10254.693, 10234.442, 10204.823, 10228.4, 10235.922, 10234.176, 10229.06, 10215.047, 10231.365, 10214.131, 10255.768, 10237.264, 10280.631, 10228.329, 10225.007, 10237.647, 10230.091, 10244.64, 10202.117, 10154.66, 10158.213], [16.936, 9.096, 10.035, 14.04, 10.341, 12.598, 10.856, 10.33, 13.595, 19.208, 20.728, 16.373, 16.227, 9.605, 10.892, 17.346, 21.251, 16.068, 14.386, 15.197, 23.034, 24.627, 18.423, 16.572, 15.341, 10.149, 12.24, 13.237, 14.28, 16.329, 22.54], [2562.6405428063053, 3447.462877596371, 2646.5021681629964, 2526.0915088397173, 2982.735526433283, 4102.8846721799655, 2642.460046962601, 2659.737523849617, 2532.984860261065, 1925.2982096054973, 2826.5332386066293, 1660.7114434855725, 1988.8493637666486, 2752.6847184268636, 2661.4288302222844, 1915.0603072883573, 1720.2080139157645, 1549.6322060756727, 1578.6493818818908, 852.7086832045636, 1537.5563613801346, 1159.7463378062557, 8980.64142976863, 2450.925942712592, 2130.4590236325284, 3526.8440611984456, 2233.6434761153573, 2514.6406470588345, 2153.6194662353273, 597.3431408107951, 920.5056802414676], [246, 247, 248, 249, 250, 251, 252, 253, 254, 255, 256, 257, 258, 259, 260, 261, 262, 263, 264, 265, 266, 267, 268, 269, 270, 271, 272, 273, 274, 275, 276]], [5, 1981, [17166, 17302, 17435, 17585, 17720], [24860.657, 24817.276, 24860.471, 24832.288, 24780.605], [55368.658, 55434.349, 55644.307, 55685.113, 55662.41], [30.739, 24.738, 14.094, 31.293, 32.939], [1169.7877039445546, 2840.737318602549, 53142.874580744545, 2694.461861380494, 824.2097542352834], [247, 248, 249, 250, 251]], [5, 1987, [17445, 17593, 17731, 17862, 17988, 18122, 18254, 18370, 18486, 18599, 18701, 18798], [25625.277, 25675.543, 25714.211, 25694.562, 25673.014, 25718.575, 25688.979, 25643.184, 25731.797, 25708.608, 25730.945, 25737.081], [56716.936, 56733.072, 56680.204, 56607.709, 56691.142, 56730.184, 56769.394, 56709.84, 56702.217, 56751.432, 56799.265, 56702.803], [23.438, 27.295, 24.566, 17.764, 26.907, 22.911, 29.292, 13.254, 17.166, 29.489, 27.249, 13.867], [3076.0815764845806, 2647.6446103072267, 1024.0157381095116, 1134.8507263406648, 1598.7800687738152, 2061.2737081268597, 1209.2452079380923, 568.5251744393258, 1917.3017925690428, 801.7910315498854, 3106.787988042308, 1055.6632413562797], [249, 250, 251, 252, 253, 254, 255, 256, 257, 258, 259, 260]], [2, 1991, [17603, 17742, 17869, 17997, 18133, 18268, 18380, 18494, 18610, 18705, 18808, 18914, 19027, 19138], [31461.068, 31455.157, 31459.333, 31474.795, 31492.08, 31415.29, 31453.916, 31499.243, 31439.799, 31448.137, 31453.26, 31467.797, 31486.506, 31461.731], [36182.985, 36179.991, 36072.319, 36110.291, 36102.188, 36141.839, 36092.476, 36119.438, 36132.434, 36154.284, 36151.711, 36120.255, 36113.013, 36140.207], [13.271, 11.907, 16.239, 12.514, 18.08, 11.594, 16.368, 14.668, 13.374, 13.802, 9.356, 11.565, 10.569, 8.581], [1636.1623488742152, 1441.3777501845914, 1002.9456957932156, 2399.762362278056, 1480.6445358648593, 1993.2292117647676, 1864.841121710593, 2895.829911269872, 1125.813990460574, 2534.333251695129, 3491.1494674068963, 2731.4728077963623, 1895.2411594326447, 1012.4680182629983], [250, 251, 252, 253, 254, 255, 256, 257, 258, 259, 260, 261, 262, 263]], [2, 1993, [17607, 17748, 17876, 18003, 18137, 18273, 18384, 18497, 18612, 18710], [31879.794, 31947.262, 31972.397, 31968.858, 31995.404, 32006.165, 31993.983, 31994.938, 32017.797, 32062.817], [35497.015, 35484.916, 35494.121, 35506.219, 35507.224, 35526.925, 35525.758, 35519.821, 35531.693, 35548.363], [22.838, 11.521, 13.967, 10.713, 8.034, 10.249, 10.638, 9.6, 15.714, 19.519], [6538.027549236445, 1873.1070183487318, 1828.1324951441804, 1747.4941434552484, 1686.536094104313, 3833.859746186958, 2575.444117969505, 3546.4923451917425, 2576.851476655495, 2199.097694938075], [250, 251, 252, 253, 254, 255, 256, 257, 258, 259]], [0, 1996, [17045, 17189, 17331, 17467, 17616, 17753, 17880, 18010, 18143], [34300.92, 34250.193, 34297.12, 34310.518, 34333.901, 34382.456, 34343.237, 34331.406, 34286.153], [9684.994, 9686.403, 9722.112, 9697.207, 9684.259, 9798.692, 9787.183, 9688.474, 9689.106], [26.017, 21.783, 18.844, 15.003, 12.949, 22.192, 24.063, 16.495, 14.565], [3449.408389145775, 1088.2009702027497, 2914.442832882856, 1890.5523341185396, 2145.174870189222, 13330.49675814029, 4790.633281743371, 1280.0136600571568, 2132.779190914712], [246, 247, 248, 249, 250, 251, 252, 253, 254]], [3, 2018, [17233, 17374, 17519, 17661, 17790], [5462.772, 5422.942, 5292.672, 5262.122, 5242.683], [44255.152, 44270.422, 44352.828, 44402.498, 44407.245], [19.832, 18.656, 16.28, 9.606, 26.779], [2169.664537871876, 2473.2023281334873, 3341.361227568603, 2526.6347419313893, 1642.6739920296848], [248, 249, 250, 251, 252]], [3, 2026, [17794, 17922, 18055, 18185, 18316], [5550.913, 5557.343, 5552.713, 5537.022, 5543.123], [42587.379, 42602.886, 42578.705, 42608.233, 42604.618], [19.255, 10.325, 9.64, 10.87, 11.436], [1485.2713859752412, 2087.493684233161, 2882.229788812167, 2576.6862040924166, 2583.1072828644988], [252, 253, 254, 255, 256]], [6, 2028, [17807, 17935, 18071, 18196, 18324], [10553.763, 10580.385, 10528.59, 10554.84, 10590.032], [59394.208, 59331.306, 59388.628, 59348.567, 59352.968], [9.887, 23.359, 13.453, 11.82, 21.703], [806.3661344200617, 738.6238399373501, 1469.6066847297543, 858.117983356225, 811.0978414155053], [252, 253, 254, 255, 256]], [5, 2038, [17853, 17980, 18115, 18245, 18363, 18477, 18592, 18694, 18792, 18898, 19002, 19119, 19236, 19364, 19483, 19604, 19716, 19819, 19918, 20011, 20125, 20219, 20323, 20421, 20525, 20613, 20701, 20790, 20883, 20970, 21056, 21140, 21213, 21294], [24714.974, 24708.55, 24736.527, 24724.005, 24721.723, 24742.924, 24670.926, 24725.231, 24742.198, 24727.253, 24715.961, 24736.629, 24742.32, 24739.166, 24827.763, 24998.7, 24958.168, 25008.257, 24953.205, 24907.139, 24928.983, 24896.076, 24868.22, 24869.391, 24875.55, 24891.161, 24853.403, 24835.058, 24915.925, 24838.157, 24848.085, 24882.559, 24897.233, 24960.586], [55006.433, 54979.795, 55003.108, 55006.041, 55014.85, 54990.715, 55028.127, 55001.872, 55013.627, 55019.891, 55021.611, 54998.763, 54979.194, 55009.508, 54942.39, 54830.323, 54851.498, 54861.229, 54827.438, 54790.011, 54770.655, 54778.185, 54766.395, 54751.791, 54757.131, 54792.015, 54780.212, 54722.034, 54690.803, 54680.273, 54713.976, 54739.89, 54773.386, 54866.353], [11.941, 10.031, 9.976, 8.525, 13.816, 16.106, 10.658, 11.238, 13.383, 10.409, 8.742, 12.418, 13.13, 15.598, 16.223, 26.092, 15.92, 18.23, 11.517, 12.255, 12.505, 8.266, 11.269, 14.18, 12.686, 14.388, 13.62, 14.21, 34.614, 14.985, 22.309, 19.265, 20.001, 29.358], [1763.721946093092, 2758.705498340027, 2087.6011091103233, 2888.6101018996465, 1749.2780184797416, 1177.683686235208, 1588.4999458437978, 2328.9789992320502, 2484.574392804127, 2068.2779445329556, 2259.6316399706748, 2988.4937187901132, 1964.2062938207675, 1936.7612962966614, 5027.014050006555, 4780.155422753497, 5374.665530262212, 8429.573306576614, 4684.151977820589, 3124.4843914934136, 2513.6988341090046, 4770.7912386132275, 6067.189305619026, 3957.01801638533, 3222.1241656044676, 2104.1100494502543, 3232.587746565055, 1481.8463618868077, 3726.1679927538285, 2498.0331204629406, 1565.8499574673915, 7413.501357120308, 1241.666698398573, 2966.2666549317883], [252, 253, 254, 255, 256, 257, 258, 259, 260, 261, 262, 263, 264, 265, 266, 267, 268, 269, 270, 271, 272, 273, 274, 275, 276, 277, 278, 279, 280, 281, 282, 283, 284, 285]], [5, 2039, [17729, 17860, 17987, 18119, 18252, 18369, 18482, 18597, 18698, 18796, 18904, 19009, 19123, 19242, 19371, 19488, 19609], [25384.142, 25358.13, 25358.404, 25367.35, 25351.904, 25350.337, 25384.389, 25337.79, 25376.702, 25331.166, 25345.205, 25264.107, 25356.303, 25389.037, 25327.073, 25353.62, 25347.794], [55047.945, 55116.581, 55029.092, 55034.11, 55026.601, 55052.423, 55019.854, 55042.213, 55009.84, 55043.702, 55028.777, 55143.641, 55004.12, 55025.607, 55045.985, 55015.261, 55017.68], [14.194, 23.616, 17.272, 9.226, 12.106, 17.86, 9.921, 9.522, 13.671, 14.696, 7.806, 27.697, 11.344, 10.542, 14.676, 16.272, 14.337], [1572.171699452208, 8108.844340691875, 1266.3568007308563, 2897.3849523379836, 2302.940481513754, 1992.9146175048738, 2210.547721877173, 2304.332524090243, 1502.89152227766, 2179.079856906479, 1887.8257609855505, 3071.223595503086, 1935.0365397018652, 2325.464012712365, 2955.0086510326223, 1465.7738982785386, 1937.092551046111], [251, 252, 253, 254, 255, 256, 257, 258, 259, 260, 261, 262, 263, 264, 265, 266, 267]], [4, 2063, [17060, 17212, 17351, 17493, 17640], [41500.616, 41609.785, 41432.66, 41409.3, 41572.097], [53325.852, 53276.126, 53360.82, 53323.629, 53364.896], [12.444, 27.82, 27.38, 39.159, 28.657], [3318.5497269465677, 5391.598926584878, 2358.8941775191774, 1703.1236513203494, 1928.431679096606], [246, 247, 248, 249, 250]], [6, 2076, [16972, 17113, 17253, 17390, 17539], [11988.487, 11945.7, 11948.434, 11945.41, 11915.84], [59122.088, 59197.881, 59259.05, 59226.029, 59152.366], [17.143, 12.042, 8.191, 16.184, 18.915], [1580.8096369643802, 3432.705416519321, 4996.797709539688, 3163.2910141239295, 4843.985249435936], [246, 247, 248, 249, 250]], [6, 2120, [18439, 18549, 18659, 18756, 18860, 18967, 19080, 19195, 19325, 19443], [10510.439, 10524.486, 10565.888, 10528.509, 10545.236, 10515.954, 10518.858, 10529.465, 10506.335, 10524.53], [58957.247, 59054.277, 58948.452, 58948.632, 58969.21, 58938.267, 58922.874, 58936.089, 58916.449, 58932.639], [11.53, 29.408, 13.33, 12.235, 11.785, 9.738, 9.468, 7.548, 10.021, 8.05], [2804.448327187081, 7778.977149464302, 1878.9717285631546, 2357.0130840728966, 2407.6216352369015, 1569.3479571505486, 1857.9758029802608, 1728.8768011108207, 2202.049259268837, 2368.3103745268395], [257, 258, 259, 260, 261, 262, 263, 264, 265, 266]], [6, 2121, [18441, 18552, 18664, 18760, 18864, 18971, 19085, 19201, 19331, 19447], [11915.132, 11876.663, 11874.672, 11879.659, 11934.641, 11761.627, 11855.433, 11775.806, 11721.53, 11879.087], [59314.323, 59306.356, 59346.795, 59313.644, 59341.352, 59321.536, 59343.646, 59302.775, 59300.002, 59330.071], [21.064, 11.567, 22.322, 11.864, 24.98, 20.859, 23.831, 33.627, 32.83, 30.034], [1185.21529123453, 1419.6217905758444, 1247.3764083906185, 968.3205037601008, 1086.576635237486, 13182.238394479395, 2685.4270851083897, 5017.025248780972, 3056.4113619545265, 2371.5945855155974], [257, 258, 259, 260, 261, 262, 263, 264, 265, 266]], [1, 2128, [18093, 18220, 18344, 18456, 18571], [20398.425, 20414.343, 20401.89, 20429.208, 20481.69], [9418.142, 9466.781, 9440.495, 9453.665, 9472.242], [11.151, 10.332, 16.747, 24.127, 18.275], [586.2161505502796, 1020.6498768527978, 1244.6181559964734, 773.7286969466393, 823.8298379965793], [254, 255, 256, 257, 258]], [0, 2140, [18502, 18620, 18715, 18815, 18921, 19035, 19146, 19266, 19392], [34189.684, 34164.616, 34170.327, 34163.671, 34154.115, 34169.582, 34169.412, 34185.438, 34116.292], [9687.015, 9708.771, 9705.951, 9672.147, 9675.121, 9694.482, 9680.009, 9662.595, 9687.866], [21.383, 13.594, 18.161, 14.842, 14.915, 11.586, 14.799, 13.091, 23.477], [1732.8618368630182, 1686.4457522407138, 1099.2891859008798, 1275.2395938260345, 1688.6358587695347, 1878.9427062615273, 2049.0842723813307, 1925.6573989924839, 539.9746285172616], [257, 258, 259, 260, 261, 262, 263, 264, 265]], [3, 2155, [18048, 18178, 18309, 18429, 18535], [4676.393, 4692.581, 4683.73, 4686.13, 4756.116], [42893.591, 42880.918, 42864.786, 42880.418, 42950.392], [9.411, 11.408, 15.15, 8.461, 21.377], [2455.137855684838, 2408.6022733280784, 1861.82077506458, 2801.9836424573605, 2326.1788144444263], [254, 255, 256, 257, 258]], [2, 2161, [17996, 18132, 18266, 18379, 18493], [31302.429, 31351.897, 31317.549, 31278.775, 31331.243], [34933.813, 35018.158, 34917.571, 35010.934, 35004.627], [30.383, 28.378, 24.589, 21.248, 20.91], [4017.721641274632, 2411.7933638879135, 613.756109647421, 1121.3661575042818, 1959.9904948587891], [253, 254, 255, 256, 257]], [0, 2203, [18621, 18716, 18817, 18923, 19037], [34547.047, 34563.903, 34582.989, 34578.41, 34565.412], [10101.661, 10183.517, 10237.502, 10259.099, 10286.968], [24.543, 13.472, 13.783, 14.404, 21.485], [3320.0953225225476, 3206.1208492902983, 2611.2557595309336, 3189.644719698652, 1951.3228134197093], [258, 259, 260, 261, 262]], [4, 2210, [18643, 18733, 18836, 18933, 19055], [42972.38, 42938.494, 42917.465, 42927.22, 42952.591], [51385.861, 51406.229, 51327.406, 51332.321, 51342.873], [20.43, 16.446, 23.236, 17.111, 16.88], [459.485669636728, 1618.7048684040096, 1414.7926387192476, 1372.6204111917439, 708.4910256520365], [258, 259, 260, 261, 262]], [3, 2214, [18750, 18853, 18954, 19073, 19185, 19314, 19434, 19541, 19669, 19778, 19876, 19966, 20079, 20174, 20274, 20375], [5552.036, 5488.775, 5499.462, 5496.82, 5467.736, 5472.263, 5472.404, 5456.376, 5466.86, 5375.719, 5343.963, 5387.719, 5370.598, 5319.603, 5310.553, 5318.888], [43029.377, 42845.062, 42867.231, 42895.737, 42943.568, 42894.064, 43007.053, 42958.843, 43114.623, 42883.041, 42893.737, 42906.433, 42989.728, 42903.08, 42896.965, 42882.623], [30.543, 8.813, 13.926, 8.693, 12.191, 10.269, 20.429, 16.145, 23.77, 11.697, 14.564, 16.449, 17.616, 16.505, 10.394, 18.559], [920.2283482562344, 2016.2880192205876, 1469.153347979648, 2295.950039794359, 2911.4792222772094, 2201.183778793297, 4750.443264217789, 1730.050302262321, 4526.366200259015, 1560.6019315937674, 1721.8692193571226, 2091.1243109618467, 3581.7486498992484, 1775.6826700383808, 2084.1404369620486, 1565.5706112927408], [260, 261, 262, 263, 264, 265, 266, 267, 268, 269, 270, 271, 272, 273, 274, 275]], [7, 2217, [18663, 18759, 18863, 18969, 19084, 19200, 19330], [11514.149, 11516.98, 11483.427, 11495.858, 11495.531, 11541.008, 11523.456], [64264.164, 64255.594, 64272.026, 64293.907, 64277.276, 64278.985, 64247.085], [13.96, 12.332, 17.638, 13.459, 9.815, 8.838, 12.119], [1269.553042136325, 2269.9836197317795, 2092.7749934313406, 1794.3020420449964, 2214.18741302109, 1520.3714332159848, 1672.9038181762958], [259, 260, 261, 262, 263, 264, 265]], [5, 2225, [18601, 18702, 18799, 18906, 19013, 19128, 19247, 19376, 19492, 19615, 19726], [25848.608, 25804.605, 25816.093, 25836.686, 25801.637, 25815.526, 25830.852, 25843.728, 25860.346, 25838.021, 25827.33], [57169.329, 57207.498, 57176.857, 57158.383, 57051.656, 57275.849, 57224.06, 57213.63, 57237.018, 57255.899, 57220.654], [25.144, 27.19, 30.646, 29.903, 35.942, 26.844, 25.055, 15.854, 23.745, 25.785, 28.395], [2691.312922940809, 5656.570872269492, 4857.00121931547, 4022.9389762232804, 4942.391470738845, 1040.47347470856, 2387.2154896098905, 1708.2799111134386, 1721.550407736605, 1829.300616371874, 1848.870149222554], [258, 259, 260, 261, 262, 263, 264, 265, 266, 267, 268]], [3, 2235, [18845, 18945, 19066, 19178, 19308, 19427, 19534, 19661, 19773], [4531.309, 4548.389, 4534.29, 4547.851, 4541.279, 4563.493, 4508.846, 4492.299, 4496.113], [44426.005, 44358.204, 44396.522, 44348.97, 44349.489, 44359.801, 44291.596, 44340.716, 44381.78], [24.542, 18.987, 11.418, 27.162, 16.093, 15.418, 24.714, 13.463, 22.708], [946.9361547054874, 1634.777813991396, 2202.2858284499885, 1816.0004983060935, 1484.4046969598837, 3157.3574572358984, 1121.4748122725587, 1708.3030116878692, 1171.5132575892328], [261, 262, 263, 264, 265, 266, 267, 268, 269]], [5, 2244, [19003, 19120, 19238, 19365, 19484, 19606, 19718, 19818, 19917, 20013], [25022.034, 24887.894, 24912.093, 24903.511, 24890.137, 24947.902, 24904.488, 24926.958, 24885.197, 24980.658], [56979.386, 57018.662, 57062.468, 57019.898, 57009.521, 57017.292, 57025.995, 57035.042, 57042.979, 56968.448], [34.402, 27.629, 17.003, 31.834, 20.904, 10.72, 12.587, 27.029, 16.236, 37.796], [3382.6321770246163, 1090.4718646207514, 644.256221474238, 1176.4779220978162, 983.8558600743529, 833.2570817636544, 674.019067344631, 1015.7917995606385, 1334.8748320997217, 2720.5184151152152], [262, 263, 264, 265, 266, 267, 268, 269, 270, 271]], [5, 2246, [19012, 19127, 19245, 19374, 19489], [25705.719, 25735.706, 25657.121, 25653.17, 25687.081], [56763.147, 56672.263, 56643.18, 56661.68, 56663.297], [24.722, 12.147, 20.353, 14.507, 19.432], [1252.2267586325595, 1381.5510793026033, 1848.8806632201888, 1221.48719179751, 1931.1066765668622], [262, 263, 264, 265, 266]], [2, 2249, [19026, 19137, 19253, 19382, 19500, 19624, 19736, 19832, 19930, 20031, 20133], [31410.348, 31297.338, 31323.995, 31340.73, 31340.96, 31366.278, 31357.263, 31336.929, 31322.682, 31316.488, 31307.98], [35051.84, 35017.199, 35074.506, 35129.284, 35125.656, 35102.104, 35109.209, 35111.626, 35116.806, 35103.095, 35131.862], [27.428, 16.634, 24.211, 9.278, 13.985, 17.813, 9.72, 14.868, 17.606, 13.797, 10.71], [10923.702449785407, 900.0373114582727, 1345.5341785251387, 3143.1542795820233, 4470.749790076072, 2507.1017088273447, 3060.8978109762056, 3490.9427466271204, 3659.0877687655275, 2689.673085460934, 3059.420358071713], [262, 263, 264, 265, 266, 267, 268, 269, 270, 271, 272]], [6, 2258, [19083, 19199, 19329, 19446, 19555], [11495.368, 11421.122, 11459.368, 11498.899, 11422.909], [59334.529, 59272.128, 59316.671, 59266.811, 59227.667], [21.843, 25.173, 22.68, 15.651, 27.488], [1616.8178634377025, 1697.5640726844938, 1837.907000644396, 14680.961198599469, 1773.1497647208196], [263, 264, 265, 266, 267]], [5, 2265, [19126, 19246, 19375, 19490, 19613, 19725, 19824], [25721.782, 25721.089, 25707.142, 25704.675, 25702.03, 25719.294, 25716.487], [58545.631, 58549.286, 58533.609, 58513.007, 58519.32, 58542.654, 58501.207], [9.889, 9.902, 9.902, 10.288, 10.078, 11.406, 10.508], [2090.885797469001, 2182.696729748745, 2709.893003891807, 2621.511192642352, 2017.2005380500577, 1903.2255752548267, 2214.073822820845], [263, 264, 265, 266, 267, 268, 269]], [0, 2273, [19506, 19630, 19743, 19841, 19938, 20042, 20142, 20245], [34587.801, 34608.723, 34587.128, 34619.87, 34600.407, 34611.245, 34533.159, 34587.63], [10299.451, 10230.994, 10243.389, 10253.041, 10249.713, 10272.153, 10235.017, 10256.221], [14.516, 9.897, 10.487, 13.138, 11.853, 11.326, 19.573, 8.412], [2525.007717935694, 2362.4227494296156, 2842.5109543364374, 2941.006129506144, 2295.721900621884, 2610.3562489385536, 1234.512674231852, 3064.517502268392], [266, 267, 268, 269, 270, 271, 272, 273]], [4, 2281, [19282, 19406, 19520, 19645, 19758, 19856, 19953, 20059, 20158, 20256, 20357, 20453, 20554, 20644, 20734, 20825, 20914, 21002, 21083, 21161, 21240, 21324, 21400, 21468, 21532, 21614, 21696, 21773, 21846, 21919], [40905.74, 40895.268, 40906.698, 40912.738, 40904.404, 40896.92, 40910.526, 40904.912, 40898.386, 40903.34, 40903.986, 40930.42, 40909.227, 40918.053, 40907.167, 40911.478, 40900.602, 40907.798, 40900.186, 40908.753, 40914.555, 40898.532, 40907.708, 40911.596, 40902.511, 40909.912, 40885.629, 40903.246, 40800.811, 40810.914], [53699.507, 53644.252, 53658.672, 53651.892, 53632.316, 53662.345, 53646.933, 53651.49, 53640.125, 53656.445, 53654.47, 53646.165, 53660.15, 53660.47, 53647.65, 53663.651, 53669.589, 53647.493, 53653.666, 53652.543, 53646.141, 53664.06, 53646.363, 53639.092, 53651.541, 53642.725, 53662.261, 53655.6, 53792.831, 53970.657], [10.362, 6.623, 8.02, 8.035, 8.281, 7.709, 8.915, 7.851, 4.541, 4.409, 11.994, 13.971, 12.75, 7.158, 8.629, 10.242, 7.209, 9.685, 7.388, 7.956, 5.872, 6.841, 8.822, 7.923, 12.358, 10.67, 11.913, 12.324, 14.974, 10.695], [776.3154173273247, 2774.899058065831, 2664.9071488076133, 2424.252638635006, 3110.078665611885, 2472.575418372785, 3438.024140954019, 3088.250357437194, 4521.388881981038, 5127.97818408653, 2005.05240110243, 1897.28310921465, 1968.7452715479096, 2934.542158798953, 3244.940908217435, 2630.7191428702517, 2438.329594121962, 2952.896675682242, 2869.043436315003, 3114.747758039449, 2947.8840707324603, 2338.6545364672606, 2631.5110248043147, 3033.8718951684473, 2044.5933368107278, 2368.948732749761, 1523.5646189630559, 1719.5868633840992, 4309.787713070125, 3526.170627877625], [264, 265, 266, 267, 268, 269, 270, 271, 272, 273, 274, 275, 276, 277, 278, 279, 280, 281, 282, 283, 284, 285, 286, 287, 288, 289, 290, 291, 292, 293]], [4, 2282, [19411, 19522, 19647, 19761, 19859, 19954, 20061], [42259.041, 42233.086, 42239.602, 42280.193, 42299.01, 42130.595, 42238.955], [52654.194, 52605.433, 52536.514, 52535.739, 52531.672, 52715.966, 52533.093], [21.524, 24.202, 31.471, 25.326, 30.877, 25.063, 26.412], [2244.6149280699906, 3021.459895610538, 6866.619350131975, 2876.0078478943387, 2849.3563261138765, 877.594841206752, 3124.4690981626254], [265, 266, 267, 268, 269, 270, 271]], [4, 2283, [19286, 19412, 19523, 19649, 19762, 19860, 19955, 20062, 20161, 20258, 20358, 20459], [42947.898, 42982.767, 42966.067, 42951.839, 42974.763, 42958.65, 42962.644, 42956.862, 43096.772, 43176.472, 43207.046, 43088.35], [51376.316, 51327.187, 51334.923, 51357.953, 51385.41, 51344.256, 51430.436, 51339.331, 51492.807, 51575.629, 51554.669, 51430.72], [27.785, 17.94, 15.914, 16.072, 21.776, 20.811, 3.501, 18.655, 25.202, 21.449, 27.538, 29.49], [1015.95647584785, 1501.1091229629374, 1111.037794396064, 1536.9537990260126, 1714.0714116765182, 1617.0464169052411, 350.19409235060385, 796.8941939895961, 2971.9194613359487, 960.4216139311693, 872.1841974210155, 10074.909559591539], [264, 265, 266, 267, 268, 269, 270, 271, 272, 273, 274, 275]], [3, 2290, [19542, 19670, 19779, 19878, 19967], [5450.214, 5455.149, 5365.346, 5421.221, 5413.203], [44112.144, 44055.075, 43974.307, 44208.112, 44148.162], [25.192, 15.1, 34.358, 26.712, 31.83], [1186.5010414826793, 2299.5463940978057, 3102.5636623699756, 1993.893417144631, 4948.585018102893], [267, 268, 269, 270, 271]], [5, 2305, [19717, 19817, 19919, 20012, 20124, 20220, 20324, 20422, 20526, 20615, 20703], [24849.448, 24883.351, 24943.052, 24905.164, 24903.975, 24899.683, 24898.798, 24903.601, 24892.495, 24939.292, 24956.006], [56215.871, 56248.531, 56228.715, 56203.174, 56229.45, 56226.698, 56218.685, 56202.002, 56179.129, 56355.319, 56464.086], [8.965, 12.747, 10.983, 10.489, 9.682, 8.196, 8.296, 13.954, 23.016, 28.172, 24.011], [3332.064388709439, 2593.369031172086, 2124.694514541988, 2175.1805460396095, 3088.824506964948, 2147.3054430379902, 2798.623078213608, 1104.8030256423724, 735.8386027081735, 4159.908105411158, 5451.707411518028], [268, 269, 270, 271, 272, 273, 274, 275, 276, 277, 278]], [5, 2306, [19724, 19823, 19922, 20019, 20128, 20224, 20328], [25559.592, 25583.779, 25691.035, 25657.593, 25672.137, 25682.862, 25725.192], [56586.378, 56734.35, 56735.397, 56721.812, 56730.14, 56667.81, 56659.118], [21.243, 24.815, 25.731, 20.252, 15.488, 11.695, 20.774], [19466.59016820012, 8781.449314977688, 2790.5003844699754, 1095.22038588125, 537.3464723435116, 1000.5948584910631, 886.3566178160312], [268, 269, 270, 271, 272, 273, 274]], [2, 2309, [19381, 19499, 19622, 19735, 19831, 19929, 20030, 20132, 20234, 20337, 20436, 20538], [31205.06, 31136.86, 31142.506, 31142.694, 31163.341, 31145.305, 31144.195, 31182.745, 31158.339, 31149.918, 31143.058, 31166.016], [33215.662, 33274.973, 33231.99, 33221.931, 33210.193, 33237.279, 33209.929, 33219.495, 33211.881, 33224.867, 33210.711, 33236.061], [16.595, 14.934, 9.913, 9.839, 14.554, 10.384, 9.407, 14.064, 9.311, 13.388, 16.467, 22.246], [1351.0613612053633, 1005.260790249867, 1974.5632201241324, 1630.4905775805735, 2366.2643980307803, 846.642183959885, 1578.1677498297443, 2209.656951361885, 2069.4687242303658, 1718.427874115925, 903.027955490676, 1188.047403262721], [265, 266, 267, 268, 269, 270, 271, 272, 273, 274, 275, 276]], [7, 2375, [19891, 19979, 20091, 20188, 20291, 20395, 20487, 20579, 20673, 20760], [11554.646, 11532.038, 11519.098, 11515.957, 11535.684, 11520.886, 11530.788, 11512.635, 11530.459, 11516.316], [64461.766, 64428.671, 64519.944, 64531.998, 64543.309, 64527.102, 64549.954, 64526.03, 64535.034, 64509.739], [24.174, 32.523, 6.985, 7.209, 9.054, 9.707, 17.269, 15.488, 8.752, 10.331], [594.541758914294, 2235.7752761041397, 2811.4690352912903, 2976.0974909575934, 2608.4240632788237, 2340.171777581293, 1320.0501426384014, 2091.5498696805653, 2548.173144326167, 2438.3945206957264], [270, 271, 272, 273, 274, 275, 276, 277, 278, 279]], [2, 2398, [20896, 20981, 21066, 21145, 21221], [31182.635, 31158.313, 31169.743, 31151.95, 31143.734], [33231.635, 33179.991, 33211.358, 33204.076, 33213.135], [14.187, 10.582, 11.235, 8.142, 7.082], [1804.8185747861082, 2213.9471076074497, 1462.83102987209, 1452.65312013423, 1981.1186610787702], [280, 281, 282, 283, 284]], [2, 2400, [20439, 20539, 20627, 20718, 20808, 20898, 20984], [32142.932, 32155.829, 32117.357, 32011.746, 32020.197, 31983.228, 31987.643], [35425.589, 35379.9, 35375.095, 35304.158, 35305.234, 35248.96, 35245.767], [26.82, 12.094, 26.385, 11.582, 9.435, 14.985, 16.308], [680.3987606368617, 2397.3175954795856, 2671.8754122925975, 3038.7314771051106, 3058.4853114496505, 2743.85375127669, 2207.7014163539425], [275, 276, 277, 278, 279, 280, 281]], [3, 2405, [20841, 20932, 21015, 21102, 21175, 21253, 21333, 21409, 21479, 21544, 21628, 21710, 21790], [4877.922, 4869.504, 4870.663, 4874.588, 4859.88, 4907.368, 4861.987, 4915.068, 4881.207, 4918.047, 4855.336, 4929.896, 4871.817], [44916.958, 44858.896, 44898.716, 44919.282, 44926.671, 44929.75, 44881.211, 44897.814, 44952.232, 44877.414, 44877.113, 44910.742, 44899.35], [20.348, 22.147, 29.994, 15.879, 11.221, 12.712, 15.651, 27.418, 15.183, 20.499, 21.179, 17.946, 19.482], [568.4723794554791, 1233.6654276525687, 1802.5015688439435, 1826.4135216486106, 2098.487264351993, 1489.2171999255652, 1788.2064273911512, 1101.1721730400523, 1377.4046367536391, 837.0456755447847, 1017.4878706844016, 802.0133804062656, 883.9867639246647], [280, 281, 282, 283, 284, 285, 286, 287, 288, 289, 290, 291, 292]], [1, 2463, [20414, 20514, 20599, 20693, 20782], [21479.354, 21511.424, 21494.609, 21475.977, 21479.438], [11643.884, 11625.017, 11645.858, 11633.353, 11612.136], [18.63, 16.899, 15.362, 16.337, 11.137], [1865.5169506926518, 857.9949282071178, 1492.3399946452328, 2318.5580876075105, 1515.8513555349891], [275, 276, 277, 278, 279]], [5, 2487, [21443, 21512, 21584, 21667, 21745, 21823, 21896, 21962], [24873.906, 24809.976, 24843.881, 24862.575, 24890.44, 24926.568, 24966.059, 24950.231], [54701.485, 54694.141, 54715.803, 54710.86, 54778.268, 54802.237, 54779.924, 54754.071], [12.302, 15.365, 19.895, 13.41, 9.572, 18.353, 30.194, 23.094], [1533.4631854830247, 2634.2301197682095, 999.4790003140935, 1486.290660959181, 4797.471073341586, 2403.6519894809185, 2474.6480279586895, 635.5054036375236], [287, 288, 289, 290, 291, 292, 293, 294]], [3, 2497, [21256, 21336, 21411, 21482, 21547, 21630, 21712, 21791, 21860, 21931], [5402.015, 5354.142, 5360.162, 5380.936, 5384.182, 5383.871, 5256.974, 5345.797, 5261.172, 5280.893], [42273.326, 42306.08, 42312.776, 42327.488, 42349.642, 42311.216, 42431.512, 42333.114, 42274.291, 42338.331], [16.654, 7.569, 9.467, 8.929, 9.225, 10.447, 36.537, 18.248, 10.414, 12.156], [876.6010612818177, 2811.334210256796, 2730.5319117130725, 2903.059520469632, 2624.0133764219613, 1718.2790605570758, 1824.2480830215607, 1552.2900213592136, 713.0659891966519, 1328.342337817288], [285, 286, 287, 288, 289, 290, 291, 292, 293, 294]], [6, 2563, [21727, 21802, 21870, 21941, 22010, 22078], [11265.268, 11278.149, 11278.861, 11270.891, 11286.22, 11287.809], [58647.59, 58621.827, 58639.91, 58672.596, 58662.196, 58683.322], [26.113, 20.967, 11.523, 13.925, 18.037, 15.719], [1004.2688072906845, 1519.2911856252924, 1863.8186460604202, 2181.769944049735, 1393.9666001218884, 722.2713795876116], [291, 292, 293, 294, 295, 296]], [5, 2569, [21825, 21899, 21964, 22028, 22099, 22169, 22233], [25397.132, 25402.644, 25432.264, 25410.154, 25435.002, 25410.697, 25407.583], [55810.208, 55753.312, 55802.834, 55786.122, 55746.386, 55754.367, 55760.095], [17.35, 15.605, 10.771, 11.647, 10.607, 9.86, 19.576], [2322.5895607854586, 2274.363762228606, 1859.8538060157769, 1503.4818239333338, 1889.4257686252233, 1426.8133481739978, 1038.0861764522465], [292, 293, 294, 295, 296, 297, 298]], [7, 2578, [21803, 21872, 21942, 22011, 22079], [11984.422, 12047.473, 12007.387, 11989.843, 12009.995], [63199.717, 63147.128, 63191.123, 63202.413, 63195.717], [12.732, 11.24, 12.545, 11.132, 14.479], [2053.7999182862227, 2648.233279618998, 3461.890339330768, 3123.270042766936, 1701.0403287245397], [292, 293, 294, 295, 296]], [1, 2583, [21882, 21953, 22018, 22088, 22154, 22220, 22288, 22354, 22422, 22483], [20580.26, 20588.958, 20579.992, 20581.699, 20569.288, 20562.48, 20581.764, 20578.015, 20590.289, 20563.265], [9703.834, 9684.057, 9680.544, 9669.187, 9681.128, 9681.774, 9667.267, 9691.172, 9704.897, 9708.127], [13.168, 11.906, 13.394, 11.464, 6.965, 9.672, 14.211, 14.021, 9.525, 8.706], [1472.5940636590292, 2134.8560163981474, 2288.628495664212, 2039.2531305945313, 2396.4107491605996, 2782.0349630793376, 2412.600022261658, 1887.7077338048657, 2946.9082487482096, 2083.524589022143], [293, 294, 295, 296, 297, 298, 299, 300, 301, 302]], [6, 2639, [22280, 22348, 22413, 22473, 22537, 22612, 22672, 22731], [11281.395, 11314.235, 11272.731, 11277.159, 11273.587, 11321.775, 11305.677, 11241.068], [58704.964, 58632.635, 58630.258, 58618.461, 58685.286, 58680.803, 58652.307, 58660.697], [16.529, 14.053, 31.852, 16.575, 17.792, 19.778, 24.842, 31.124], [1198.1546305087768, 2086.0737164476045, 716.2365751289419, 1450.6910571044587, 1707.494046997544, 2372.236780348713, 2348.0808647646477, 2072.3718181458876], [299, 300, 301, 302, 303, 304, 305, 306]], [5, 2646, [22026, 22096, 22166, 22229, 22302, 22366, 22428], [24793.654, 24691.788, 24768.971, 24771.092, 24748.365, 24740.604, 24731.214], [56142.362, 56158.275, 56137.754, 56194.942, 56171.935, 56174.849, 56136.088], [22.138, 17.735, 25.065, 21.603, 30.488, 27.99, 28.541], [2600.3184647445805, 741.3593343443921, 1503.1576333931025, 1009.5398611478498, 932.6921966426332, 1508.6539653212976, 798.3015005864303], [295, 296, 297, 298, 299, 300, 301]], [4, 2658, [22119, 22187, 22257, 22328, 22392], [42166.581, 42200.51, 42194.367, 42222.202, 42376.7], [52257.327, 52316.443, 52320.771, 52318.603, 52420.339], [11.477, 21.965, 23.693, 17.404, 23.642], [566.1651547891358, 1361.97898627349, 2243.9053861494444, 1681.3177251733641, 692.111879755776], [296, 297, 298, 299, 300]], [5, 2694, [22430, 22496, 22559, 22632, 22691], [24972.398, 24948.06, 24888.139, 24901.522, 24915.627], [54827.401, 54779.068, 54791.018, 54791.185, 54755.031], [26.853, 14.144, 11.449, 12.265, 23.531], [2025.9564185073434, 2096.511858706122, 3880.471154372375, 2371.527946809514, 8069.897581980606], [301, 302, 303, 304, 305]], [5, 2709, [22498, 22561, 22634, 22693, 22750, 22816, 22880, 22945, 23010, 23076, 23142, 23216], [25132.5, 25164.778, 25124.423, 25153.256, 25120.475, 25115.327, 25157.224, 25144.308, 25142.529, 25153.284, 25142.659, 25143.098], [57562.965, 57572.943, 57575.942, 57585.281, 57577.169, 57550.666, 57556.91, 57558.18, 57572.765, 57552.958, 57542.273, 57568.273], [11.41, 12.991, 11.12, 11.121, 7.965, 10.357, 19.344, 15.858, 9.355, 10.196, 7.108, 10.939], [1597.8811411184074, 1677.1874973741863, 2126.869626616183, 3279.204155633832, 3180.341618109433, 2410.9035410127544, 837.41428395787, 2366.2011386867734, 3338.9436196031816, 2230.849629372345, 2514.135205081914, 1845.4682300332313], [302, 303, 304, 305, 306, 307, 308, 309, 310, 311, 312, 313]], [2, 2712, [22501, 22568, 22641, 22703, 22757, 22824, 22888, 22952, 23017, 23080], [30914.717, 30908.331, 30927.081, 30872.632, 30957.344, 30887.169, 30962.611, 30895.134, 30981.34, 30935.977], [33360.12, 33336.121, 33379.844, 33381.814, 33334.51, 33365.421, 33368.812, 33352.057, 33363.201, 33286.25], [15.886, 19.05, 17.257, 14.943, 25.735, 19.757, 14.403, 14.963, 17.258, 22.04], [2180.1337545687297, 1868.644479326297, 1406.595592221509, 1960.8306162161289, 1194.386344084718, 1852.379227593148, 1299.9148278864234, 3222.2077164020225, 1255.820034594906, 1356.8637350959405], [302, 303, 304, 305, 306, 307, 308, 309, 310, 311]], [3, 2723, [22527, 22597, 22663, 22723, 22778, 22852, 22912, 22972, 23038, 23104, 23177, 23247, 23308, 23382, 23455], [4749.146, 4649.087, 4646.043, 4684.931, 4606.661, 4710.76, 4641.704, 4652.781, 4638.418, 4666.996, 4648.446, 4663.194, 4716.179, 4701.37, 4724.901], [44924.452, 44920.16, 44913.063, 44873.609, 44850.605, 44874.108, 44917.931, 44858.904, 44878.512, 44799.611, 44830.407, 44821.959, 44808.992, 44814.552, 44830.036], [25.491, 17.07, 16.132, 19.969, 25.54, 14.505, 19.063, 26.804, 20.665, 13.287, 9.128, 16.458, 8.496, 8.032, 11.533], [3131.4868771972347, 5753.249878808276, 5035.506922086641, 5620.71647604675, 6567.861142971601, 3789.8796428790192, 4195.073916316843, 2930.1428674676167, 2340.989179981812, 6925.33965778707, 3041.0098257222817, 2854.654946840709, 2300.7551545322676, 3545.0436885557506, 2264.189466341433], [303, 304, 305, 306, 307, 308, 309, 310, 311, 312, 313, 314, 315, 316, 317]], [5, 2766, [22878, 22942, 23008, 23074, 23139], [24775.829, 24829.877, 24728.984, 24745.053, 24827.327], [56184.209, 56089.09, 56123.166, 56194.124, 56127.456], [30.685, 21.48, 15.032, 25.81, 19.577], [1213.6005589161668, 1612.298348610547, 1011.3738551795535, 1441.7012675548328, 1329.991945910169], [308, 309, 310, 311, 312]], [5, 2885, [23691, 23764, 23834, 23896, 23953, 24021, 24086, 24143, 24206, 24269, 24329, 24399, 24467, 24528, 24584, 24654, 24720, 24790], [25135.473, 25178.401, 25130.144, 25146.054, 25174.235, 25180.147, 25104.575, 25120.902, 25124.075, 25134.848, 25160.718, 25143.124, 25110.871, 25019.171, 25006.267, 25014.07, 25045.627, 25015.816], [57587.748, 57563.208, 57564.571, 57559.37, 57547.387, 57570.605, 57555.038, 57560.884, 57567.47, 57572.426, 57580.982, 57589.462, 57535.181, 57347.61, 57349.084, 57352.188, 57356.303, 57382.117], [16.639, 10.634, 16.672, 18.359, 14.17, 11.371, 30.073, 23.135, 22.924, 10.243, 16.912, 12.525, 22.334, 7.642, 5.607, 5.275, 8.203, 7.055], [1970.2204078741108, 2084.101686005545, 2452.343315792956, 3248.358391091074, 1950.8118304937898, 1155.9629130692451, 1232.330012114316, 2146.9288385285035, 2158.4864278087875, 1323.7587468925785, 1077.6083873039101, 1255.6765501512039, 759.3843434024922, 2736.1331702468606, 3425.5058179319676, 2435.868199532551, 1901.9191416529286, 2227.4014750427436], [320, 321, 322, 323, 324, 325, 326, 327, 328, 329, 330, 331, 332, 333, 334, 335, 336, 337]], [5, 2906, [23954, 24022, 24087, 24144, 24207, 24270, 24330, 24400], [25297.869, 25276.548, 25245.792, 25220.149, 25244.49, 25260.457, 25212.4, 25227.78], [56565.322, 56565.764, 56581.862, 56583.536, 56544.521, 56572.155, 56566.97, 56573.4], [13.91, 15.071, 11.696, 8.52, 13.445, 14.732, 15.336, 26.152], [1135.0542130887302, 1236.7376917729534, 1315.9610098274013, 1246.31215686122, 2024.690543930735, 1457.373440054184, 1405.0638223223962, 703.6320499115918], [324, 325, 326, 327, 328, 329, 330, 331]], [6, 2926, [24124, 24181, 24246, 24308, 24371], [10784.205, 10752.181, 10777.281, 10766.904, 10725.265], [58843.134, 58812.814, 58816.437, 58822.288, 58794.513], [11.827, 6.07, 9.776, 9.455, 18.455], [1777.3951662632978, 2979.7620182094274, 2216.840662902334, 2211.312877951121, 1038.2933149513365], [327, 328, 329, 330, 331]], [0, 2969, [24347, 24417, 24479, 24538, 24598, 24673], [34660.087, 34566.887, 34628.353, 34626.163, 34588.289, 34615.984], [10760.574, 10751.495, 10733.723, 10740.5, 10736.957, 10751.879], [17.102, 18.716, 12.526, 18.789, 21.923, 23.491], [1074.0982184628206, 785.7071129965544, 1400.4742568096942, 2326.4011671025833, 1286.9215827193996, 1510.228179376085], [330, 331, 332, 333, 334, 335]], [6, 2973, [24376, 24444, 24508, 24561, 24624, 24699, 24766, 24828, 24891, 24955], [12063.914, 12032.606, 12033.166, 12050.774, 12050.735, 12063.992, 12022.501, 12020.491, 12105.244, 12100.531], [59260.995, 59259.971, 59263.913, 59261.984, 59267.018, 59264.438, 59268.233, 59241.641, 59238.075, 59262.874], [19.1, 10.653, 6.986, 9.033, 8.656, 11.389, 20.532, 16.603, 22.429, 25.45], [3619.6540668973707, 2098.1978988113046, 2519.0907847679127, 1708.0417989449973, 2373.317964299264, 2190.2086292929457, 1295.8540334488055, 1615.53842456451, 2277.4878977106337, 1141.865238422965], [331, 332, 333, 334, 335, 336, 337, 338, 339, 340]], [4, 3000, [24605, 24677, 24744, 24811, 24870, 24932, 24982, 25038, 25095], [42158.918, 42153.08, 42107.635, 42160.262, 42108.33, 42166.207, 42107.626, 42159.307, 42124.688], [52319.438, 52322.011, 52316.464, 52279.318, 52306.036, 52335.754, 52299.444, 52312.285, 52331.392], [18.238, 15.581, 22.265, 15.485, 25.496, 18.687, 20.256, 16.441, 25.571], [1246.173585191247, 2100.2018971236403, 1056.4291953779416, 1802.7313545531445, 1017.1610561998659, 1312.8248715433713, 1168.046469487041, 1547.1645833436262, 973.5078125112052], [334, 335, 336, 337, 338, 339, 340, 341, 342]], [7, 3021, [25183, 25245, 25307, 25360, 25416, 25473, 25528, 25582], [12221.753, 12242.634, 12195.991, 12178.874, 12212.848, 12201.224, 12207.476, 12211.965], [63907.91, 63852.486, 63969.022, 63841.472, 63964.263, 63990.808, 64075.507, 63894.389], [19.62, 15.647, 25.844, 27.967, 25.448, 16.629, 28.798, 17.828], [1260.514787253305, 1553.7979576591083, 5683.696166117449, 1043.0510782347344, 4010.8790187059885, 31090.271857569827, 5257.954964646987, 1604.5382249184806], [344, 345, 346, 347, 348, 349, 350, 351]], [7, 3022, [25057, 25116, 25182, 25246, 25308, 25361, 25417, 25472, 25529], [12240.4, 12240.953, 12040.297, 12231.165, 12176.098, 12200.99, 12153.407, 12063.39, 12198.226], [64381.915, 64338.492, 64418.479, 64354.949, 64384.0, 64375.03, 64348.904, 64283.58, 64145.51], [25.254, 16.151, 23.107, 17.685, 23.495, 21.887, 23.435, 40.789, 33.044], [807.174222346485, 1391.689988590523, 5376.220202031197, 1176.3652595993096, 2731.5722134454372, 2290.1215243222646, 1670.431266568918, 2835.7567692126054, 3519.379393505954], [342, 343, 344, 345, 346, 347, 348, 349, 350]], [0, 3035, [24920, 24977, 25023, 25082, 25149, 25207, 25275, 25330, 25388, 25444], [34238.632, 34320.303, 34277.323, 34279.945, 34240.384, 34255.947, 34236.357, 34224.264, 34188.592, 34141.277], [9288.431, 9252.99, 9235.652, 9211.749, 9235.323, 9242.597, 9234.921, 9216.006, 9221.11, 9220.467], [16.505, 19.041, 11.371, 20.905, 15.487, 19.236, 14.473, 22.951, 27.221, 32.311], [1149.2196772802242, 1687.1636784845987, 2488.5279074362743, 1386.895115993134, 3054.5784642954854, 1156.3948661537274, 2001.136567999269, 1282.299054333305, 900.6824603165114, 1843.1918920520204], [339, 340, 341, 342, 343, 344, 345, 346, 347, 348]], [2, 3045, [25077, 25143, 25203, 25268, 25324], [31730.207, 31737.922, 31749.715, 31749.792, 31744.505], [34804.064, 34821.721, 34815.674, 34804.454, 34808.608], [8.869, 12.744, 9.113, 8.336, 7.749], [2730.0122291899347, 2217.5894119491054, 2260.29410881594, 2578.312609052822, 1751.1773646292656], [342, 343, 344, 345, 346]], [4, 3055, [25452, 25505, 25564, 25610, 25664, 25718], [41042.459, 41026.935, 41012.238, 41079.876, 41025.128, 41038.16], [53461.449, 53484.779, 53470.538, 53511.047, 53466.673, 53466.906], [15.366, 12.319, 19.318, 27.536, 17.509, 17.42], [881.7967620552381, 957.8294446973626, 1418.7782778461176, 702.5334119283153, 1819.3505257245295, 835.9073488971728], [348, 349, 350, 351, 352, 353]], [2, 3059, [25438, 25496, 25551, 25597, 25648, 25710, 25753, 25802, 25856, 25911, 25968, 26015], [31767.147, 31750.82, 31806.449, 31781.898, 31736.752, 31742.894, 31750.001, 31774.53, 31813.703, 31763.561, 31725.762, 31765.017], [34814.268, 34777.391, 34783.553, 34807.766, 34804.719, 34842.557, 34788.367, 34820.655, 34813.826, 34821.484, 34803.457, 34795.073], [29.493, 12.113, 15.11, 15.467, 15.013, 12.566, 19.472, 10.451, 14.389, 21.059, 18.708, 9.422], [918.9272322757807, 1435.183285111246, 1722.9711389865895, 1661.5906343903464, 1859.721843665102, 2039.8350738636677, 1355.3606524275606, 1293.7023527740175, 2677.5967744601917, 944.8311126307837, 1723.7453485505798, 1015.6985058832931], [348, 349, 350, 351, 352, 353, 354, 355, 356, 357, 358, 359]], [5, 3083, [24851, 24911, 24967, 25013, 25071], [25401.902, 25352.074, 25397.635, 25383.673, 25319.592], [55850.115, 55891.526, 55865.708, 55875.424, 55832.428], [15.957, 15.255, 14.17, 14.223, 21.211], [607.2215571159619, 3847.8919468263553, 1969.3932928261693, 2343.251276522807, 969.8310441973787], [338, 339, 340, 341, 342]], [5, 3096, [25488, 25544, 25590, 25640, 25699, 25748], [25131.392, 25160.506, 25158.748, 25159.148, 25148.885, 25171.796], [57553.294, 57565.798, 57557.911, 57565.072, 57547.278, 57538.928], [9.106, 6.813, 9.049, 6.663, 8.026, 17.794], [2602.453511027979, 3472.991629040609, 3672.8531650038794, 3024.4010007915854, 3086.74653179986, 1520.1393429305717], [349, 350, 351, 352, 353, 354]], [4, 3184, [26120, 26169, 26224, 26277, 26339, 26389], [42972.252, 42972.233, 42985.744, 42999.403, 42961.383, 42987.305], [51357.76, 51315.203, 51372.542, 51416.104, 51303.406, 51396.086], [24.377, 20.717, 17.62, 25.584, 20.392, 30.086], [1261.5406633394434, 1114.8727157273381, 1634.147586154936, 1069.1295845491995, 1083.177138408987, 995.8499903103288], [361, 362, 363, 364, 365, 366]], [0, 3192, [26062, 26110, 26161, 26219, 26266, 26331, 26381, 26435, 26489, 26544, 26604, 26659, 26707, 26764, 26816, 26873], [34552.441, 34568.903, 34647.355, 34598.748, 34619.753, 34639.471, 34612.124, 34606.13, 34620.451, 34613.104, 34586.363, 34605.179, 34624.537, 34625.428, 34606.862, 34643.904], [10755.533, 10697.434, 10674.527, 10727.368, 10731.371, 10710.954, 10767.721, 10704.993, 10733.25, 10705.947, 10727.851, 10732.639, 10721.868, 10736.81, 10754.562, 10729.084], [17.364, 18.965, 14.952, 15.404, 19.198, 20.216, 16.233, 14.845, 11.491, 18.527, 11.291, 12.582, 13.94, 17.67, 18.807, 14.732], [694.3175022957887, 1435.733096836126, 1161.6252416647192, 1205.49781416355, 1526.1008026229429, 1050.8458241916167, 1271.648978859423, 1610.3716102370133, 1168.9675925618526, 1254.3192342221905, 536.4681679857924, 1565.3087579994992, 889.1164083100351, 1382.7051441960978, 1831.3450117573002, 603.278966996777], [360, 361, 362, 363, 364, 365, 366, 367, 368, 369, 370, 371, 372, 373, 374, 375]], [6, 3209, [26294, 26351, 26407, 26460, 26520, 26580], [10814.513, 10809.406, 10807.129, 10789.698, 10798.318, 10812.046], [58832.807, 58839.39, 58847.016, 58842.214, 58833.752, 58807.653], [21.413, 8.742, 8.71, 6.973, 7.591, 34.493], [1081.3348388968798, 2153.913482329823, 2597.6576862724055, 2405.8087388980707, 2612.836182384755, 892.2709670081573], [365, 366, 367, 368, 369, 370]], [5, 3235, [26807, 26863, 26901, 26948, 26999], [25351.967, 25447.483, 25440.232, 25438.509, 25429.222], [56535.051, 56554.761, 56544.315, 56559.287, 56513.63], [27.689, 10.957, 10.098, 15.706, 27.388], [643.1108800657933, 2299.61948643902, 2292.549981672133, 1988.144869075159, 685.9945675378341], [374, 375, 376, 377, 378]], [0, 3239, [26872, 26914, 26961, 27009, 27055, 27090, 27135, 27196, 27250], [33877.78, 33836.784, 33896.414, 33870.316, 33835.112, 33936.522, 33873.66, 33811.791, 33884.156], [9854.529, 9786.113, 9876.347, 9794.526, 9874.236, 9866.007, 9849.287, 9861.951, 9863.661], [18.734, 24.549, 23.843, 27.573, 28.174, 26.765, 13.174, 30.537, 26.717], [2068.49967451864, 1170.1632493615166, 823.1882431101141, 2775.972409507807, 1741.2442017100927, 2181.8575604199464, 52420.96072479896, 2027.883524929067, 1367.8355486055727], [375, 376, 377, 378, 379, 380, 381, 382, 383]], [0, 3327, [27521, 27584, 27647, 27713, 27765, 27813, 27869, 27917, 27964, 28004], [33831.198, 33853.118, 33848.989, 33857.42, 33837.731, 33856.925, 33841.243, 33858.861, 33851.678, 33884.438], [9875.404, 9879.077, 9861.739, 9882.974, 9849.796, 9849.139, 9850.978, 9861.677, 9867.097, 9889.13], [21.148, 11.785, 9.22, 12.595, 8.948, 10.356, 7.333, 11.777, 8.916, 13.223], [823.1686154368717, 2308.5318184509847, 2575.0161175713624, 2509.74510215743, 2700.848791279976, 2650.6903593609936, 2359.1099587422696, 2774.9797004479638, 2443.2866631883994, 2747.6277590929476], [388, 389, 390, 391, 392, 393, 394, 395, 396, 397]], [4, 3355, [27876, 27927, 27974, 28012, 28065, 28112, 28155], [43316.641, 43300.446, 43331.581, 43292.037, 43334.984, 43303.736, 43384.066], [51185.482, 51154.303, 51133.219, 51107.822, 51120.708, 51213.614, 51182.93], [38.294, 17.763, 18.644, 35.122, 20.804, 29.856, 16.557], [820.3799893135889, 1042.962934892279, 1016.6818449260728, 997.0628265398138, 1584.5492900654763, 1418.8299755483895, 1279.8991285131212], [394, 395, 396, 397, 398, 399, 400]], [7, 3366, [27982, 28030, 28079, 28125, 28165, 28204, 28245], [11529.3, 11538.223, 11534.629, 11545.844, 11548.876, 11542.04, 11547.172], [65625.477, 65617.714, 65619.931, 65625.114, 65620.017, 65599.227, 65616.045], [12.024, 11.814, 6.621, 6.617, 6.428, 6.667, 5.471], [1234.5886896813624, 2232.25154775308, 2582.4031289661993, 2634.931190876677, 3112.479358360411, 2872.5789393564205, 2873.443256375848], [397, 398, 399, 400, 401, 402, 403]], [5, 3432, [28308, 28358, 28408, 28447, 28493, 28533, 28585], [25756.229, 25809.792, 25784.469, 25781.537, 25743.191, 25722.924, 25746.452], [58462.062, 58429.789, 58444.153, 58459.007, 58467.905, 58460.894, 58471.321], [21.49, 17.523, 20.463, 20.72, 17.628, 15.322, 18.645], [3361.6787473770305, 978.9192510143507, 1718.6754944071242, 960.0566273646458, 2128.9952263009864, 2302.060143930157, 3363.55458071651], [404, 405, 406, 407, 408, 409, 410]], [2, 3434, [28455, 28502, 28541, 28590, 28630, 28685, 28729, 28773, 28830], [32288.242, 32266.738, 32219.923, 32257.323, 32221.641, 32291.584, 32255.566, 32230.296, 32261.371], [35944.03, 35938.958, 35913.429, 35916.226, 35932.175, 35890.196, 35956.814, 35949.482, 35946.853], [10.529, 9.872, 20.539, 18.521, 15.575, 27.988, 13.301, 24.709, 22.526], [2343.071681416641, 3208.0840146397945, 3143.656296389394, 1628.8724115226337, 1657.4144681973908, 3633.9061768483753, 1888.4260374559353, 1893.0989611660775, 1894.0883800832464], [407, 408, 409, 410, 411, 412, 413, 414, 415]], [7, 3440, [28429, 28479, 28521, 28565, 28610, 28656], [11563.587, 11498.995, 11582.605, 11683.373, 11675.392, 11716.098], [65697.443, 65642.928, 65656.485, 65608.589, 65728.165, 65777.036], [25.254, 12.393, 12.769, 21.559, 25.425, 20.568], [1170.8832505673233, 1535.375147700922, 1459.8132122303732, 1066.4575670315726, 547.8798547100671, 716.5293878087422], [407, 408, 409, 410, 411, 412]], [1, 3441, [28577, 28620, 28673, 28719, 28762], [20933.464, 20886.074, 20938.394, 20901.844, 20890.788], [11264.839, 11274.646, 11243.175, 11272.858, 11195.09], [34.911, 20.484, 18.692, 17.967, 27.561], [1177.0809541409062, 1064.6292283078124, 1023.3349752281172, 863.6705764852645, 2274.993778865282], [410, 411, 412, 413, 414]], [2, 3451, [28270, 28314, 28366, 28412, 28454, 28501], [32131.75, 32115.728, 32131.649, 32130.768, 32148.973, 32148.896], [36468.766, 36483.84, 36430.986, 36458.115, 36442.86, 36379.879], [9.752, 8.874, 22.968, 15.931, 11.688, 27.894], [2600.878554022204, 2630.3497215876982, 1858.2817139614892, 1404.1425360730448, 2034.5950352480677, 4787.045515370162], [403, 404, 405, 406, 407, 408]], [2, 3479, [28921, 28961, 28996, 29030, 29070], [32229.187, 32267.204, 32217.966, 32248.686, 32217.135], [35938.233, 35995.987, 35967.442, 35996.99, 35993.161], [20.509, 19.467, 20.31, 15.143, 17.312], [5286.89981314863, 1678.3880855176603, 1798.7932662313701, 2851.0258071995886, 1294.5106407558617], [417, 418, 419, 420, 421]], [7, 3491, [29017, 29055, 29089, 29127, 29166, 29213, 29258, 29300, 29336, 29379], [11717.327, 11747.196, 11751.605, 11739.22, 11741.755, 11728.4, 11756.898, 11743.048, 11759.121, 11748.766], [64228.056, 64229.711, 64205.76, 64208.015, 64215.347, 64205.03, 64206.886, 64189.582, 64197.458, 64190.065], [24.826, 5.259, 4.685, 4.269, 5.147, 8.998, 6.001, 6.428, 9.412, 7.431], [988.0194200831977, 3250.8218761074086, 3658.8748363445466, 3647.982476604997, 3960.431443069131, 2967.6060268848196, 4009.580577293669, 2775.4303180904426, 2362.942298458728, 1697.5997111930592], [420, 421, 422, 423, 424, 425, 426, 427, 428, 429]], [1, 3537, [29266, 29307, 29346, 29386, 29432, 29465, 29505, 29546], [20623.684, 20635.865, 20601.471, 20609.323, 20621.816, 20607.532, 20581.112, 20646.883], [8957.353, 8967.129, 8938.108, 8973.138, 8975.679, 8935.374, 8951.222, 8999.061], [16.482, 7.979, 11.92, 11.455, 9.964, 10.812, 22.252, 15.921], [1491.2487870559846, 2918.4493593751763, 2290.343381019627, 2294.731575497336, 2285.073377575049, 2511.9869309690175, 1541.0099285375563, 1168.1571915776535], [426, 427, 428, 429, 430, 431, 432, 433]], [1, 3562, [29629, 29664, 29700, 29738, 29776, 29825, 29860, 29898, 29930, 29961, 30005, 30059], [20602.371, 20610.507, 20635.426, 20586.563, 20635.472, 20603.41, 20587.242, 20616.012, 20663.193, 20642.599, 20635.063, 20548.593], [8963.462, 8958.722, 8961.884, 8972.606, 8961.581, 8942.22, 8965.926, 8964.0, 8955.488, 8962.325, 8974.021, 9004.83], [18.766, 11.178, 12.314, 14.736, 12.039, 10.827, 13.379, 13.722, 17.454, 13.529, 18.491, 27.37], [1913.6955285974655, 2224.9760964559596, 1755.9952509893797, 2277.3569908731447, 1762.2382695763677, 1909.1689503358996, 1815.8632135615005, 1483.3616216400965, 1050.863803412007, 1659.3803424371765, 1767.6240404442822, 1973.018467754796], [435, 436, 437, 438, 439, 440, 441, 442, 443, 444, 445, 446]], [3, 3614, [30144, 30195, 30238, 30280, 30320], [4641.654, 4652.664, 4640.216, 4669.523, 4800.883], [43589.729, 43598.149, 43634.956, 43553.834, 43555.969], [27.024, 11.977, 14.22, 18.96, 26.515], [906.4728341711887, 2376.793181049901, 4234.961079108658, 1839.9631598804701, 1438.465857495252], [448, 449, 450, 451, 452]], [7, 3618, [29992, 30047, 30103, 30148, 30204, 30249], [11954.441, 11971.515, 11952.206, 11974.488, 11963.579, 12000.36], [64177.669, 64175.415, 64203.413, 64177.365, 64172.558, 64169.501], [11.315, 11.235, 13.139, 16.631, 10.446, 24.888], [1718.1448649246088, 1667.2818541481809, 1600.539429126021, 1954.7244582808191, 1990.661047392007, 738.7770874882282], [445, 446, 447, 448, 449, 450]], [6, 3670, [30401, 30510, 30647, 30790, 30957, 31117, 31269, 31419], [11253.272, 11378.783, 11374.07, 11396.749, 11354.014, 11262.337, 11266.563, 11348.032], [58907.417, 59071.211, 59069.561, 59055.747, 59070.71, 59051.042, 58942.195, 58987.708], [20.074, 11.581, 9.308, 12.197, 12.368, 12.17, 36.869, 18.803], [13069.808697552106, 2388.40202726708, 2657.789282034505, 2930.8803989054913, 2852.070118968832, 171577.90042031193, 3727.1772555842012, 3364.5857929431622], [453, 454, 455, 456, 457, 458, 459, 460]], [1, 3681, [30423, 30540, 30679, 30823, 30991, 31146, 31305, 31454, 31598, 31748, 31880, 32013, 32133], [21501.536, 21434.275, 21427.408, 21440.097, 21399.357, 21399.72, 21458.805, 21420.237, 21481.378, 21521.497, 21576.104, 21553.165, 21468.973], [10352.541, 10222.487, 10238.585, 10227.907, 10308.677, 10197.053, 10311.007, 10225.281, 10225.969, 10384.691, 10562.278, 10454.316, 10319.196], [31.212, 14.083, 9.684, 15.598, 21.642, 18.633, 18.134, 29.891, 33.947, 32.209, 27.084, 28.306, 24.33], [1875.7535515070767, 2980.2610622682682, 3547.645020514832, 1300.283550690481, 3296.3425250779605, 4216.189751781395, 1761.3039307760778, 3243.2312338851016, 828.0847537755021, 2747.1126928816643, 8576.223777156045, 1489.9339955074388, 789.3932703450541], [453, 454, 455, 456, 457, 458, 459, 460, 461, 462, 463, 464, 465]], [0, 3690, [30449, 30577, 30714, 30872, 31040, 31195, 31352, 31500, 31639, 31781, 31911], [33765.142, 33761.224, 33769.447, 33781.249, 33754.921, 33739.237, 33756.82, 33749.104, 33760.715, 33774.699, 33776.944], [8289.386, 8252.835, 8273.575, 8288.668, 8266.119, 8276.261, 8270.16, 8250.772, 8273.85, 8251.51, 8285.972], [16.815, 11.293, 15.07, 10.153, 8.071, 16.663, 8.444, 15.587, 11.144, 12.169, 11.395], [1262.0923366406091, 2109.080650081038, 2027.6966913012589, 3129.732566315675, 2616.7236209656544, 1624.351956813584, 2159.6772884597126, 2232.987820924951, 1533.715750880391, 1756.424761894317, 1976.0184657078105], [453, 454, 455, 456, 457, 458, 459, 460, 461, 462, 463]], [0, 3691, [30450, 30578, 30715, 30873, 31041, 31197, 31353, 31501, 31640, 31782, 31912, 32043, 32157, 32264, 32378, 32481, 32584, 32678, 32785, 32889, 32997, 33098], [34199.194, 34151.783, 34151.875, 34211.897, 34169.415, 34169.102, 34160.621, 34123.127, 34104.871, 34124.344, 34102.808, 34145.712, 34164.217, 34159.551, 34167.011, 34136.495, 34047.559, 33969.356, 33939.946, 34009.101, 33972.903, 33941.256], [9772.748, 9730.456, 9710.748, 9670.082, 9700.985, 9697.246, 9701.92, 9706.416, 9685.275, 9696.329, 9675.457, 9634.076, 9638.809, 9648.176, 9643.302, 9686.858, 9726.258, 9693.876, 9763.352, 9819.65, 9709.05, 9761.6], [17.594, 10.71, 8.559, 5.609, 8.558, 12.7, 10.319, 12.421, 10.283, 11.064, 13.853, 9.66, 12.635, 14.395, 12.299, 17.29, 18.506, 14.259, 10.247, 31.861, 30.738, 28.535], [1421.479837232888, 2707.2870722801763, 3823.5509895348623, 5821.7808530587845, 4990.766315213421, 7017.271598854062, 7961.503705503759, 5604.134852119681, 6347.088834766172, 6290.771274250826, 6736.377991552367, 7683.55813301115, 9836.819094046476, 8573.879791438965, 12828.520959807975, 6672.64892273418, 9535.35952139951, 4409.613861879883, 4095.488227056278, 1691.8216535244096, 839.8039993778252, 1673.9708213528138], [453, 454, 455, 456, 457, 458, 459, 460, 461, 462, 463, 464, 465, 466, 467, 468, 469, 470, 471, 472, 473, 474]], [0, 3692, [30451, 30579, 30716, 30874, 31042, 31198, 31354, 31502, 31642, 31784, 31913, 32044, 32158, 32266], [34465.679, 34427.64, 34454.462, 34410.58, 34455.091, 34454.611, 34414.65, 34440.424, 34447.301, 34458.919, 34429.786, 34432.392, 34462.05, 34482.952], [11384.567, 11382.619, 11378.925, 11365.772, 11396.171, 11386.321, 11384.649, 11346.521, 11380.688, 11383.755, 11356.409, 11374.268, 11349.178, 11372.108], [18.37, 15.612, 9.939, 12.519, 13.274, 13.449, 10.548, 14.17, 9.593, 14.171, 12.961, 15.012, 22.646, 23.874], [1088.5470075439434, 1511.1231591286455, 2265.99357573358, 1939.4481555233112, 1553.4218638900393, 2212.1209801485593, 1481.0461843028488, 2045.8432008104899, 1514.471069320533, 1090.575564819047, 1634.7898879668062, 913.958638563542, 1969.1792249325322, 1207.3637858707818], [453, 454, 455, 456, 457, 458, 459, 460, 461, 462, 463, 464, 465, 466]], [4, 3700, [30599, 30734, 30899, 31065, 31218, 31368, 31520, 31657, 31801], [41305.883, 41343.656, 41272.397, 41346.853, 41301.519, 41367.078, 41374.73, 41384.235, 41385.369], [52584.336, 52578.968, 52649.505, 52531.707, 52570.937, 52526.015, 52470.936, 52501.043, 52502.44], [40.317, 32.617, 25.848, 13.981, 15.028, 20.388, 11.907, 11.432, 12.157], [1644.7039694605962, 1945.314692749829, 4174.415030515404, 1764.8819877758356, 3610.9255036410086, 2047.7546124788653, 2365.794858473152, 1430.9234345581194, 1541.9845638663323], [454, 455, 456, 457, 458, 459, 460, 461, 462]], [3, 3706, [30486, 30620, 30756, 30922, 31091, 31240, 31387, 31536, 31678, 31818, 31953, 32080, 32189], [4800.679, 4815.908, 4819.04, 4813.965, 4770.768, 4796.614, 4724.372, 4686.31, 4719.893, 4801.309, 4738.231, 4860.697, 4995.99], [43275.051, 43296.02, 43280.768, 43339.384, 43410.347, 43376.415, 43559.81, 43528.474, 43574.288, 43553.945, 43426.606, 43527.409, 43547.251], [10.889, 9.932, 6.882, 14.979, 16.618, 17.613, 12.311, 11.952, 16.362, 13.459, 21.931, 33.135, 15.044], [2325.2844266508405, 3100.9380973828074, 2781.8208549788637, 4631.888513286765, 8950.195323211685, 7821.299193284278, 4325.961276585331, 3836.343324854462, 2717.525883179791, 22340.958449056536, 12857.105508333594, 4963.056395540482, 2558.478178857609], [454, 455, 456, 457, 458, 459, 460, 461, 462, 463, 464, 465, 466]], [7, 3713, [30511, 30648, 30791, 30959, 31119, 31271, 31421, 31570, 31717], [11734.751, 11715.45, 11716.667, 11737.18, 11725.682, 11651.821, 11604.078, 11722.022, 11660.763], [64226.075, 64211.453, 64214.348, 64226.56, 64270.325, 64236.992, 64233.533, 64218.049, 64227.777], [8.028, 10.708, 8.053, 10.737, 9.432, 18.622, 21.759, 10.797, 26.007], [1420.902982907848, 3012.8915468292394, 2076.5052123965206, 2209.3631437114186, 2013.4991600451892, 2767.1504555639435, 1759.6285954340665, 1627.607213832012, 2407.5441032588806], [454, 455, 456, 457, 458, 459, 460, 461, 462]], [2, 3730, [31342, 31490, 31633, 31775, 31904, 32036], [31750.29, 31807.506, 31848.184, 31811.15, 31859.66, 31833.508], [36088.439, 36049.458, 36069.413, 36080.156, 36075.171, 36112.286], [21.356, 17.756, 13.676, 20.155, 27.169, 14.462], [1923.5729970963969, 2076.7537060816776, 1893.0815761234296, 1630.0708627905617, 2711.0137176847993, 1437.7887903086853], [459, 460, 461, 462, 463, 464]], [2, 3732, [31187, 31345, 31492, 31634, 31777, 31906, 32038, 32153, 32259, 32373, 32477, 32580, 32674, 32782, 32885, 32991, 33092, 33186, 33267, 33364, 33451, 33534, 33611, 33686, 33770, 33851, 33925, 33988, 34064, 34137, 34210, 34283, 34359, 34444], [31942.157, 31921.396, 31982.794, 31978.992, 32007.323, 31986.609, 32014.411, 32012.568, 31979.93, 32001.437, 32011.336, 32013.781, 32025.002, 32019.922, 32039.822, 32011.78, 32030.705, 32019.122, 32036.817, 32011.989, 32046.43, 32018.865, 31992.104, 32019.042, 31969.632, 31969.711, 32039.499, 31893.383, 31919.645, 31914.329, 31849.114, 31790.721, 31765.269, 31962.657], [35020.845, 35010.509, 35126.695, 35121.143, 35104.894, 35078.617, 35095.055, 35110.825, 35047.381, 35080.541, 35089.074, 35095.851, 35090.769, 35090.893, 35096.614, 35094.03, 35091.326, 35107.836, 35077.832, 35085.547, 35084.476, 35112.799, 35089.593, 35096.571, 35111.934, 35050.049, 35105.037, 35087.186, 35126.074, 35152.053, 35099.872, 35101.754, 35087.291, 35067.82], [16.422, 20.24, 20.378, 10.439, 15.037, 17.071, 11.47, 7.862, 11.401, 10.786, 9.63, 17.913, 11.202, 10.618, 13.608, 9.397, 9.314, 11.974, 10.71, 9.81, 10.932, 12.944, 10.688, 11.298, 15.763, 26.02, 24.988, 19.25, 15.695, 19.789, 18.252, 16.235, 21.943, 29.366], [4952.200326416012, 8334.369541560416, 2123.1470411831115, 5180.394515998019, 3311.1480454401612, 2394.926406986208, 2276.295402279087, 2750.8397865180887, 4307.650174389627, 3204.3770066494935, 2167.3884113384374, 1809.3043699014268, 2713.249846493488, 2228.683744030273, 1956.2521399043972, 2451.059201069545, 1893.4806558992223, 2845.480296657028, 2532.094067751694, 1708.8319665851807, 1880.9741289609353, 2356.9706461687906, 1203.9834316206013, 1417.7083984294934, 1145.1433332668646, 1862.9908223518148, 1483.419880622591, 4823.342257939526, 5614.62069513486, 6935.466829667428, 3421.837546065575, 1566.1949448879168, 1349.7337369359532, 2322.187981504308], [458, 459, 460, 461, 462, 463, 464, 465, 466, 467, 468, 469, 470, 471, 472, 473, 474, 475, 476, 477, 478, 479, 480, 481, 482, 483, 484, 485, 486, 487, 488, 489, 490, 491]], [3, 3746, [31393, 31542, 31681, 31822, 31957, 32084], [5061.965, 5153.571, 5126.727, 5151.918, 5136.838, 5180.511], [44690.24, 44716.281, 44653.809, 44647.085, 44671.003, 44698.193], [10.467, 11.236, 19.86, 17.739, 11.983, 12.3], [1265.9527597377746, 964.517215352599, 901.9609119207707, 1163.1219732143131, 1866.4460018144314, 415.8794492622209], [460, 461, 462, 463, 464, 465]], [3, 3747, [30765, 30930, 31098, 31246, 31394, 31540, 31684, 31821, 31959, 32085], [5293.247, 5277.247, 5237.233, 5255.652, 5201.125, 5184.692, 5187.778, 5199.728, 5248.507, 5292.635], [42055.966, 42132.206, 42168.385, 42190.32, 42154.649, 42203.888, 42193.256, 42172.652, 42140.055, 42119.144], [16.222, 14.778, 28.8, 16.858, 6.589, 11.976, 9.456, 10.292, 7.802, 8.312], [2472.9872768938776, 9350.61262125054, 3257.099652296577, 3974.131786102517, 5053.847749022243, 4464.666023483303, 3545.796648183366, 3475.5049538292533, 4994.786420856692, 3919.488874031611], [456, 457, 458, 459, 460, 461, 462, 463, 464, 465]], [3, 3749, [31099, 31244, 31395, 31541, 31686, 31823, 31963], [5348.421, 5241.351, 5278.691, 5300.672, 5349.158, 5360.842, 5403.356], [42727.64, 42811.366, 42800.824, 42759.967, 42657.701, 42701.393, 42670.839], [34.331, 16.927, 11.987, 24.484, 26.551, 26.867, 30.999], [1563.6913150465882, 1704.0071651436222, 1219.6124174333622, 8825.505637471819, 3089.4175451946094, 5033.917817030855, 7305.174828989628], [458, 459, 460, 461, 462, 463, 464]], [3, 3754, [31248, 31399, 31543, 31687, 31826, 31961, 32086], [5222.79, 5358.704, 5210.278, 5218.64, 5328.706, 5140.104, 5301.67], [43756.746, 43833.093, 43758.808, 43776.351, 43751.143, 43808.737, 43685.601], [12.135, 23.04, 17.743, 25.407, 29.839, 10.348, 24.904], [91268.53895598219, 6302.41410940162, 25696.216534938354, 3312.8856342836157, 4078.488699786169, 127799.82109671838, 2441.7088524310425], [459, 460, 461, 462, 463, 464, 465]], [6, 3762, [30788, 30955, 31115, 31264, 31417, 31566, 31712, 31848, 31981, 32103, 32211], [10598.365, 10581.981, 10640.597, 10710.403, 10552.741, 10588.706, 10562.288, 10590.978, 10590.993, 10586.163, 10554.782], [59148.02, 59138.113, 59067.367, 59022.173, 59198.937, 59182.6, 59166.031, 59178.795, 59154.629, 59163.484, 59173.657], [18.035, 17.465, 33.756, 30.21, 8.827, 9.176, 7.981, 8.911, 15.924, 16.709, 24.047], [1525.3356349825635, 2740.4104687318054, 4583.886746685664, 6124.0218132629625, 1471.0319553623974, 2445.893538507949, 2161.917061381888, 1724.7499622249989, 547.4463676387727, 1271.4649914741308, 1114.7030721053504], [456, 457, 458, 459, 460, 461, 462, 463, 464, 465, 466]], [7, 3764, [30958, 31118, 31270, 31420, 31569], [11571.756, 11554.408, 11570.863, 11542.88, 11647.268], [63504.072, 63474.254, 63515.941, 63535.457, 63645.135], [9.435, 7.603, 19.955, 8.353, 32.513], [3234.4322562333123, 2439.3734833714725, 1943.6068775237368, 2122.6525714024924, 3478.7533683732254], [457, 458, 459, 460, 461]], [6, 3765, [30794, 30961, 31120, 31274, 31424, 31573], [12701.636, 12678.377, 12659.828, 12689.831, 12767.263, 12791.013], [58717.273, 58749.687, 58734.194, 58761.385, 58802.752, 58811.244], [20.611, 13.528, 17.243, 7.676, 7.924, 12.528], [1654.5373928383917, 2466.613392773593, 2164.2495942038654, 2887.2406241404456, 3566.5475725897704, 2172.1223475137053], [456, 457, 458, 459, 460, 461]], [5, 3787, [30844, 31008, 31166, 31325, 31474, 31613, 31764], [25356.712, 25342.532, 25313.651, 25308.524, 25327.086, 25327.105, 25358.594], [54938.954, 54974.259, 54864.001, 54862.331, 54881.829, 54889.799, 54822.87], [13.841, 21.174, 15.823, 16.656, 16.425, 21.551, 17.951], [4572.709220100055, 6240.071155410621, 1837.9917359023573, 2541.7936534513983, 2209.6711199131864, 3356.6123435900704, 2030.7805594401525], [456, 457, 458, 459, 460, 461, 462]], [5, 3788, [30696, 30846, 31011, 31167, 31326, 31476, 31615, 31765, 31893], [25450.87, 25453.378, 25466.466, 25475.245, 25497.735, 25492.671, 25521.038, 25536.321, 25472.231], [58585.136, 58597.475, 58614.762, 58616.339, 58603.1, 58627.379, 58605.015, 58602.5, 58604.733], [11.429, 9.336, 6.564, 7.086, 9.339, 9.003, 9.745, 9.966, 9.998], [2652.962387205257, 3602.245271186623, 4044.881752521909, 4347.657246179018, 2686.4997728477406, 3639.7646071565946, 3713.164685255907, 2712.6049743114536, 1863.0224600369024], [455, 456, 457, 458, 459, 460, 461, 462, 463]], [7, 3879, [31719, 31855, 31987, 32107, 32219, 32322, 32440, 32537, 32630, 32732, 32840, 32946, 33048], [12306.508, 12310.477, 12372.945, 12390.404, 12363.008, 12330.22, 12317.739, 12316.085, 12355.584, 12294.444, 12275.539, 12289.038, 12211.939], [64127.399, 64085.798, 64077.534, 64076.654, 64123.192, 64146.367, 64144.196, 64171.179, 64152.216, 64172.826, 64143.327, 64172.789, 64111.73], [21.923, 41.103, 19.728, 18.689, 19.717, 11.024, 9.026, 10.055, 9.124, 10.771, 17.171, 10.637, 32.357], [1384.1283386072118, 1127.7326601176803, 1983.4764753179843, 1434.342304701137, 2276.033357417572, 2856.792330344884, 3818.9109929525393, 3475.919633812878, 3754.8008264982873, 1661.9493015087496, 1464.5588880489788, 1890.8172253112698, 3241.698859826797], [462, 463, 464, 465, 466, 467, 468, 469, 470, 471, 472, 473, 474]], [5, 3888, [32021, 32143, 32250, 32362, 32469, 32569], [25054.982, 25044.253, 25133.188, 25016.35, 25157.34, 25065.892], [58219.231, 58312.716, 58289.449, 58256.932, 58226.838, 58253.252], [15.15, 24.438, 26.637, 24.253, 35.29, 17.923], [3549.8982673874957, 1001.9084158336993, 3591.4735910354298, 1532.7401850476087, 1594.900572875284, 1231.238326507463], [464, 465, 466, 467, 468, 469]], [2, 3890, [32034, 32151, 32258, 32372, 32476, 32578], [31741.106, 31705.644, 31721.088, 31733.504, 31757.172, 31732.344], [33629.246, 33596.369, 33710.045, 33710.295, 33694.198, 33772.756], [24.241, 21.261, 28.338, 19.133, 32.857, 24.961], [4114.770207019863, 3388.9665336019384, 2488.3930520031595, 1418.731979076512, 5547.710299906489, 2378.282628120686], [464, 465, 466, 467, 468, 469]], [3, 3934, [32293, 32409, 32509, 32609, 32706, 32814, 32920, 33023, 33123], [4810.996, 4748.507, 4707.956, 4695.753, 4680.598, 4698.402, 4705.847, 4709.137, 4674.888], [43368.519, 43466.635, 43552.815, 43554.073, 43478.522, 43504.93, 43476.049, 43396.711, 43345.705], [30.601, 19.023, 12.228, 7.416, 11.225, 14.271, 10.609, 18.528, 26.42], [3245.0595548822357, 9962.239736083295, 4048.803379683874, 3664.7914257348784, 1687.0115641741797, 1341.4220613580906, 3002.1055521050657, 2267.581221552553, 2538.129909322294], [467, 468, 469, 470, 471, 472, 473, 474, 475]], [5, 3957, [32145, 32251, 32363, 32470, 32570, 32665], [25396.577, 25400.032, 25383.493, 25300.2, 25185.117, 25135.256], [56790.919, 56762.422, 56779.591, 56687.55, 56603.52, 56534.981], [14.948, 17.372, 15.356, 21.467, 17.677, 8.267], [1608.321760588469, 2464.6852223174606, 1238.5981151951937, 2539.399239995715, 1459.844679500063, 2063.816236377554], [465, 466, 467, 468, 469, 470]], [6, 4003, [32533, 32626, 32728, 32835, 32940, 33043, 33138], [10586.138, 10579.07, 10584.468, 10565.907, 10590.901, 10602.907, 10575.005], [59192.013, 59143.865, 59161.463, 59154.751, 59178.575, 59185.174, 59154.815], [11.114, 13.233, 11.147, 10.766, 7.304, 8.069, 8.443], [655.8690212613623, 1233.1991532219392, 2236.3260609061335, 1561.3263319600605, 2627.4857513587344, 2504.291198659222, 2191.041158457793], [469, 470, 471, 472, 473, 474, 475]], [6, 4004, [32438, 32536, 32629, 32730, 32838, 32944, 33047], [12143.402, 12170.603, 12295.722, 12160.189, 12163.537, 12144.817, 12149.752], [58487.583, 58521.419, 58571.186, 58534.102, 58579.369, 58546.277, 58561.661], [29.933, 20.415, 33.353, 27.438, 27.684, 23.515, 16.071], [1072.687903952532, 1403.7489614368722, 2491.911819039901, 1225.161316635934, 1891.5936526791136, 1414.77743839144, 1160.3928873206955], [468, 469, 470, 471, 472, 473, 474]], [6, 4005, [32538, 32631, 32733, 32841, 32948, 33050, 33145, 33239, 33322, 33406], [12424.31, 12408.731, 12613.086, 12635.131, 12652.502, 12584.223, 12658.798, 12680.409, 12636.291, 12616.143], [58663.024, 58611.799, 58719.507, 58788.663, 58798.413, 58751.539, 58815.784, 58815.354, 58748.062, 58784.83], [33.516, 32.935, 27.668, 12.838, 11.704, 28.382, 14.921, 34.626, 11.216, 14.535], [6081.629895479445, 2986.33658357137, 1246.8718197417813, 1367.6684552043482, 2317.5695589451634, 8126.055889783871, 1348.2076848276147, 713.2273991857868, 1587.5095172688436, 776.5336294725025], [469, 470, 471, 472, 473, 474, 475, 476, 477, 478]], [5, 4013, [32774, 32873, 32980, 33080, 33175, 33258, 33355, 33438, 33522, 33598, 33676, 33756, 33839], [25364.026, 25364.29, 25380.66, 25388.58, 25407.187, 25377.948, 25334.623, 25328.658, 25381.635, 25380.567, 25373.379, 25324.607, 25362.129], [57753.957, 57766.382, 57763.209, 57741.936, 57750.083, 57777.227, 57796.439, 57778.448, 57783.033, 57794.819, 57797.933, 57784.166, 57800.391], [10.161, 10.264, 8.881, 9.375, 12.34, 9.981, 8.269, 11.514, 24.345, 26.047, 19.864, 19.978, 23.838], [2631.6732204050018, 2972.0864849212553, 2675.315030691142, 4038.222172882048, 2263.4955696835145, 2724.3047306192125, 1693.8840220418836, 2284.6878296037244, 1425.153927102309, 1210.8023843685335, 932.1681622065516, 812.6337328704099, 1108.726068142545], [471, 472, 473, 474, 475, 476, 477, 478, 479, 480, 481, 482, 483]], [3, 4016, [32710, 32818, 32921, 33025, 33126, 33221, 33304, 33391], [5152.062, 5121.539, 5122.686, 5177.02, 5169.957, 5124.17, 5149.186, 5108.102], [44662.67, 44650.35, 44673.246, 44668.425, 44688.137, 44654.424, 44656.279, 44637.127], [12.9, 12.64, 9.335, 17.245, 18.029, 14.495, 17.058, 14.123], [1251.9790802875257, 1280.0094189165297, 1227.6241434503925, 1287.3729862566136, 895.613440550346, 997.2326568663907, 1638.9532878588736, 1567.5187152175931], [471, 472, 473, 474, 475, 476, 477, 478]], [7, 4044, [33045, 33141, 33238, 33321, 33405, 33493, 33570, 33649], [11950.732, 11918.991, 11964.781, 11938.803, 11915.784, 11996.725, 11951.463, 11934.23], [63723.751, 63721.065, 63703.587, 63784.163, 63700.818, 63693.772, 63724.024, 63732.085], [25.178, 16.136, 13.129, 26.316, 9.797, 34.926, 11.82, 11.45], [999.2677050341034, 1428.884191141299, 1824.5388504522389, 1098.8282239982907, 1890.4587970259722, 838.7195370897795, 2933.776232858855, 1948.2624336729277], [474, 475, 476, 477, 478, 479, 480, 481]], [1, 4052, [33071, 33168, 33253, 33345, 33429, 33515, 33593, 33670, 33751, 33833, 33908], [21631.056, 21590.244, 21654.917, 21588.544, 21568.038, 21527.887, 21615.728, 21554.749, 21613.886, 21518.321, 21531.618], [11677.207, 11654.804, 11630.53, 11683.999, 11603.455, 11629.69, 11654.472, 11636.969, 11651.695, 11682.418, 11653.219], [22.061, 19.595, 25.711, 21.138, 22.054, 21.795, 22.898, 22.721, 22.909, 30.615, 22.163], [2203.2315431747443, 1431.8611771441954, 2157.0168989132685, 2639.4004565721652, 3395.835993920712, 3430.003954781596, 2283.938564899305, 2474.348730376721, 1475.7914607725331, 2088.3108828962454, 3803.1729092821797], [474, 475, 476, 477, 478, 479, 480, 481, 482, 483, 484]], [2, 4055, [32989, 33090, 33185, 33265, 33362, 33448, 33533, 33608, 33684, 33766, 33846, 33923, 33985, 34060, 34135], [31346.652, 31351.263, 31369.698, 31370.412, 31346.282, 31349.1, 31373.677, 31361.008, 31378.855, 31370.109, 31366.442, 31373.978, 31366.672, 31376.815, 31332.464], [35411.596, 35439.08, 35417.302, 35424.423, 35428.105, 35432.681, 35420.026, 35420.038, 35450.787, 35436.63, 35448.025, 35434.522, 35455.345, 35432.813, 35411.203], [22.905, 8.94, 11.073, 13.052, 13.0, 10.941, 13.238, 11.996, 8.145, 10.066, 11.665, 12.342, 11.222, 12.99, 15.444], [1139.6874972570388, 1475.9649442492782, 2156.3268624857196, 1906.0329231060566, 2079.0557833568414, 1915.472890207941, 2090.9291398416117, 3696.0235586350777, 2194.029731021431, 2042.8012021251334, 2552.9090346226276, 2024.9413598164144, 2544.975427890418, 1346.3689862445199, 1770.5982061193577], [473, 474, 475, 476, 477, 478, 479, 480, 481, 482, 483, 484, 485, 486, 487]], [4, 4065, [33289, 33378, 33467, 33545, 33625, 33697, 33783, 33864], [41447.134, 41456.115, 41443.719, 41443.924, 41469.228, 41484.24, 41430.732, 41430.207], [53528.536, 53513.901, 53502.352, 53484.709, 53502.534, 53495.182, 53531.394, 53518.95], [12.006, 14.739, 18.238, 16.048, 16.725, 12.725, 21.889, 11.86], [2118.0763540450203, 1731.042752211379, 1684.8626505001332, 1363.7100935403262, 1149.124398278543, 1036.2137586603114, 1499.2166552166987, 1187.7500277024226], [476, 477, 478, 479, 480, 481, 482, 483]], [0, 4074, [33192, 33274, 33366, 33454, 33537, 33614, 33688, 33774, 33855, 33929, 33992, 34068, 34141], [34268.426, 34060.275, 34065.249, 34136.231, 34094.853, 34020.476, 34046.938, 34122.511, 34120.518, 34042.266, 34034.466, 34000.681, 34058.668], [9783.839, 9722.443, 9715.357, 9623.052, 9651.261, 9706.73, 9665.06, 9656.136, 9644.582, 9701.705, 9661.805, 9710.473, 9685.211], [19.425, 21.447, 20.647, 16.952, 14.286, 19.312, 10.959, 7.901, 8.876, 14.181, 14.871, 16.327, 20.225], [3757.325300700829, 3476.2226969238573, 1968.4990871747752, 2132.6574643049316, 2915.2949696848736, 1984.352837444425, 1856.6957736158072, 3461.3909541630287, 3333.2196588367924, 1153.080989887184, 1517.0080693713635, 1053.0229800567024, 1367.8654994708877], [475, 476, 477, 478, 479, 480, 481, 482, 483, 484, 485, 486, 487]], [3, 4128, [33635, 33712, 33796, 33875, 33950, 34014, 34088, 34164, 34235, 34307, 34395, 34470, 34548, 34625, 34698], [4702.993, 4641.629, 4647.276, 4678.949, 4692.432, 4708.185, 4666.946, 4693.859, 4665.596, 4688.452, 4679.415, 4687.502, 4682.157, 4670.216, 4655.158], [43573.182, 43509.255, 43523.443, 43524.007, 43516.767, 43509.596, 43524.795, 43578.973, 43515.562, 43535.849, 43542.806, 43532.298, 43503.032, 43529.863, 43522.308], [32.152, 11.753, 17.016, 15.85, 15.379, 14.128, 9.407, 14.069, 13.347, 9.41, 15.896, 11.376, 14.225, 14.392, 16.236], [869.3879327480585, 1540.0724333650978, 1708.0338975190605, 1720.4153207487461, 1999.6705757667253, 1898.5152260413652, 1600.99076009151, 2390.528286528667, 1728.6150220027155, 2496.462925203838, 2486.919781336139, 1432.1241123642656, 1513.3948942844384, 2073.042281171978, 2260.660566546561], [481, 482, 483, 484, 485, 486, 487, 488, 489, 490, 491, 492, 493, 494, 495]], [6, 4134, [33816, 33891, 33965, 34027, 34104], [10262.12, 10250.832, 10256.854, 10229.589, 10193.166], [59645.599, 59632.677, 59605.843, 59648.397, 59627.44], [29.612, 24.818, 15.989, 17.521, 14.407], [995.7574134465555, 1123.1922111046665, 1743.9097114515764, 1897.9490797652222, 928.1740384920256], [483, 484, 485, 486, 487]], [7, 4135, [33817, 33893, 33966, 34029, 34105, 34173], [11363.715, 11307.161, 11257.694, 11281.682, 11244.352, 11230.792], [65035.984, 65028.355, 65081.749, 65038.184, 65069.518, 64999.871], [23.923, 15.077, 17.134, 24.153, 22.954, 21.04], [7580.42826926847, 1514.577977840621, 1275.9632018644968, 3926.702555955459, 1544.3287160095763, 985.1756155252803], [483, 484, 485, 486, 487, 488]], [2, 4164, [33989, 34065, 34138, 34211, 34284, 34361], [31978.001, 31950.541, 31969.418, 31949.133, 31944.829, 31845.828], [35352.792, 35350.372, 35372.57, 35331.683, 35387.032, 35292.714], [28.392, 29.854, 27.868, 32.334, 35.304, 13.156], [3944.988736975529, 4362.7083469479785, 6576.860985207022, 4675.516457222609, 2441.9832635914504, 116789.54866353118], [485, 486, 487, 488, 489, 490]], [5, 4190, [34196, 34268, 34349, 34431, 34510, 34591, 34665, 34738, 34802, 34876, 34949, 35029, 35095, 35164, 35230, 35296, 35366, 35441, 35507], [25168.663, 25185.767, 25214.169, 25138.518, 25172.645, 25208.703, 25203.162, 25195.375, 25222.835, 25204.595, 25250.932, 25252.507, 25289.027, 25247.278, 25203.987, 25208.748, 25197.837, 25224.376, 25100.909], [55751.647, 55743.972, 55768.274, 55753.754, 55783.139, 55712.908, 55731.618, 55759.559, 55782.451, 55722.483, 55730.351, 55767.751, 55767.31, 55744.04, 55789.056, 55824.573, 55738.889, 55753.538, 55764.597], [16.467, 19.626, 21.295, 28.305, 17.66, 25.62, 19.462, 15.242, 16.593, 21.266, 13.439, 15.482, 13.685, 24.34, 16.291, 23.512, 17.974, 20.499, 20.889], [1437.488704708676, 1215.246493643474, 729.6690599669615, 1462.1865164642352, 1079.0408557280098, 1086.9325458669964, 753.9051946186664, 924.6634643536324, 1189.4802079401868, 2070.155749362884, 2675.9717968470404, 3139.6212409054237, 2450.100665505148, 2365.538630667629, 2406.9418840024787, 1347.2279724753218, 983.8780835096732, 638.1701038119845, 652.6230226207873], [488, 489, 490, 491, 492, 493, 494, 495, 496, 497, 498, 499, 500, 501, 502, 503, 504, 505, 506]], [4, 4199, [34294, 34374, 34456, 34533, 34610, 34686, 34757, 34824, 34895, 34971, 35048], [41613.217, 41607.2, 41599.238, 41579.239, 41593.983, 41603.222, 41585.52, 41608.913, 41591.264, 41587.353, 41602.074], [53527.751, 53502.314, 53481.327, 53543.191, 53482.292, 53418.739, 53487.28, 53489.998, 53447.879, 53479.424, 53446.483], [14.292, 16.496, 19.429, 28.25, 9.076, 15.191, 21.893, 26.404, 22.269, 9.484, 22.771], [512.9143435893016, 1127.4903849592893, 1099.603800850551, 709.4671403748088, 1157.6547414836066, 595.0088003901199, 873.9618775057196, 900.3354131913496, 1473.0449244567444, 786.3672609462647, 924.7829173608231], [489, 490, 491, 492, 493, 494, 495, 496, 497, 498, 499]], [7, 4203, [34325, 34406, 34483, 34564, 34638, 34710, 34775, 34845, 34921, 34999, 35069], [11317.11, 11349.656, 11281.466, 11402.94, 11277.97, 11315.39, 11267.65, 11273.276, 11259.062, 11294.984, 11366.564], [65043.933, 65036.78, 65062.168, 65130.13, 65028.808, 65043.956, 65016.467, 65022.768, 64989.353, 65024.604, 64975.278], [16.309, 21.292, 16.962, 28.395, 39.126, 21.136, 30.778, 24.356, 28.666, 12.449, 33.178], [1204.3452922921922, 8171.288323781361, 1062.8434552473157, 13934.034397164905, 1050.164489013737, 1137.2759255883464, 993.1713617505717, 786.5305518058661, 6263.6068943007085, 1469.6542542715085, 5465.822742138931], [490, 491, 492, 493, 494, 495, 496, 497, 498, 499, 500]], [6, 4206, [34329, 34409, 34484, 34565, 34641, 34715, 34779, 34848, 34923, 35002, 35071], [12635.891, 12605.647, 12644.92, 12639.694, 12627.543, 12645.191, 12647.191, 12652.005, 12630.32, 12611.14, 12611.794], [58677.306, 58725.451, 58697.616, 58685.258, 58702.013, 58718.205, 58718.017, 58734.463, 58747.297, 58692.873, 58728.916], [15.883, 21.851, 15.318, 21.791, 22.8, 18.366, 19.251, 30.075, 20.472, 16.395, 22.234], [2078.04442103026, 2415.8641520389892, 3080.1807870940725, 1907.4662707631953, 2243.5553355779484, 2338.6734790056435, 2367.4649286549825, 1661.7922991414162, 1759.2148640429493, 1640.203064361264, 1006.6794100864228], [490, 491, 492, 493, 494, 495, 496, 497, 498, 499, 500]], [0, 4218, [34287, 34364, 34447, 34523, 34602, 34681, 34751, 34817], [34032.306, 33971.381, 34013.697, 33923.501, 34089.471, 34048.51, 34012.83, 34028.831], [9643.502, 9661.08, 9730.021, 9738.471, 9694.255, 9686.42, 9704.934, 9706.714], [19.136, 23.24, 36.447, 27.137, 20.601, 16.093, 13.587, 17.461], [1447.725635075804, 1222.7043912506135, 2011.0102055282534, 3476.350048594645, 819.778787672274, 816.8133736659207, 1032.8316587228628, 490.1492367288424], [489, 490, 491, 492, 493, 494, 495, 496]], [0, 4252, [34522, 34601, 34679, 34750, 34816, 34888, 34962, 35041], [33772.405, 33754.283, 33712.08, 33741.091, 33746.371, 33735.323, 33780.25, 33765.667], [8023.616, 8083.111, 8048.978, 8070.706, 8070.722, 8063.01, 8044.608, 8092.196], [21.721, 13.296, 14.837, 18.586, 17.324, 14.457, 14.242, 25.732], [1422.3508687962799, 2312.041989937775, 1861.9220829199649, 2642.6318621297805, 1753.6550405639666, 1897.4884983418574, 2048.781640529251, 753.6713951409755], [492, 493, 494, 495, 496, 497, 498, 499]], [5, 4268, [34509, 34588, 34663, 34736, 34799, 34874], [24830.817, 24840.005, 24836.419, 24852.214, 24852.157, 24854.522], [54921.773, 54939.011, 54940.154, 54949.619, 54931.176, 54927.955], [13.242, 10.603, 9.415, 9.979, 9.596, 20.471], [1579.9605484030385, 2350.166533648725, 2212.34696315169, 2339.2089021007505, 1632.4374642866323, 1966.545579404246], [492, 493, 494, 495, 496, 497]], [2, 4271, [34677, 34745, 34809, 34883, 34958, 35036], [31669.43, 31635.913, 31651.815, 31664.325, 31577.32, 31550.884], [33575.331, 33534.912, 33587.223, 33677.078, 33682.419, 33582.057], [26.636, 35.899, 25.314, 27.507, 23.142, 24.066], [894.7018568405027, 2844.8400736169265, 2383.27108758061, 1479.786599251736, 1433.9368077823683, 3585.990765739898], [494, 495, 496, 497, 498, 499]], [2, 4272, [34746, 34810, 34884, 34959, 35037, 35103, 35175, 35238, 35303, 35377, 35451, 35515, 35576, 35641, 35711, 35775, 35843], [31895.389, 31847.003, 31789.981, 31860.331, 31817.555, 31789.926, 31772.362, 31808.98, 31818.535, 31782.68, 31774.044, 31899.166, 31923.484, 31898.813, 31997.139, 31954.226, 31950.744], [35121.252, 35160.955, 35194.852, 35146.682, 35143.486, 35164.282, 35176.566, 35144.667, 35170.406, 35153.898, 35129.32, 35095.193, 35097.379, 35142.412, 35118.95, 35093.393, 34963.016], [33.876, 21.925, 9.464, 15.624, 14.2, 17.044, 13.094, 11.149, 9.213, 6.903, 10.207, 16.844, 21.596, 17.44, 17.346, 11.206, 16.993], [1670.76478272541, 2097.842282980479, 1823.1794541077077, 3030.225279860506, 4251.059607299379, 2809.935884747667, 3266.100856027081, 3581.2293246410527, 4156.288867832974, 3705.2331365589457, 1248.0178051406533, 3065.59154407678, 2525.4154235914352, 4358.766283368244, 2040.9428220316895, 3931.295578016055, 1800.3750394168421], [495, 496, 497, 498, 499, 500, 501, 502, 503, 504, 505, 506, 507, 508, 509, 510, 511]], [3, 4298, [34838, 34911, 34988, 35061, 35127, 35198, 35263, 35332, 35403, 35470, 35537, 35601, 35666, 35735], [5346.121, 5351.646, 5351.589, 5361.209, 5324.711, 5344.872, 5359.223, 5350.487, 5368.831, 5350.113, 5342.56, 5345.71, 5349.521, 5376.446], [42796.569, 42778.093, 42801.551, 42816.252, 42826.849, 42828.532, 42814.253, 42805.14, 42782.127, 42802.016, 42798.229, 42816.395, 42824.589, 42827.227], [12.934, 14.429, 9.561, 11.636, 12.631, 10.658, 9.192, 8.133, 12.062, 9.804, 10.811, 8.639, 9.689, 19.763], [1583.8706205959377, 1999.7371486106588, 2434.6289930311036, 2064.448968858798, 1763.6667114278437, 1760.9974865740521, 2327.290340064558, 1510.6318617963834, 1966.1564307527453, 1886.6816146177548, 2166.742630785074, 1863.209240037017, 1884.2627305632996, 1346.446718696465], [497, 498, 499, 500, 501, 502, 503, 504, 505, 506, 507, 508, 509, 510]], [3, 4316, [35063, 35128, 35200, 35265, 35333, 35404, 35471, 35538, 35602, 35668, 35737], [5571.308, 5604.319, 5527.753, 5570.1, 5580.315, 5447.477, 5535.487, 5616.245, 5576.212, 5595.715, 5573.238], [42351.027, 42313.533, 42300.918, 42328.319, 42307.566, 42437.279, 42289.742, 42304.458, 42235.832, 42279.215, 42307.372], [16.416, 19.93, 29.926, 22.429, 19.097, 42.9, 17.161, 21.474, 16.725, 28.203, 17.855], [2083.1581766517365, 1596.8772870175287, 669.9915707543746, 1046.791042925662, 1040.4130260447355, 4221.490393761305, 1360.0745805977308, 1087.5648065674693, 1313.0509671322611, 1014.5162499686276, 1012.0646746837839], [500, 501, 502, 503, 504, 505, 506, 507, 508, 509, 510]], [5, 4330, [35229, 35295, 35365, 35440, 35506, 35564, 35634], [24869.03, 24886.56, 24907.836, 24861.489, 24927.054, 24919.653, 24872.959], [56674.425, 56637.217, 56686.183, 56670.865, 56669.518, 56671.32, 56731.125], [18.264, 21.726, 16.887, 19.036, 12.647, 14.987, 28.278], [2016.397744784424, 1904.027017422751, 838.0403143913104, 1388.254446550124, 2141.5919152337, 1972.5582463337037, 1731.0440147400202], [502, 503, 504, 505, 506, 507, 508]], [0, 4332, [35042, 35106, 35178, 35241, 35309, 35378, 35453, 35516, 35579, 35644, 35712, 35777], [34005.063, 34100.294, 34145.069, 34153.414, 34172.003, 34092.963, 34101.958, 34090.198, 34097.117, 34057.88, 34118.893, 34164.466], [9667.598, 9697.761, 9704.083, 9725.722, 9631.347, 9637.637, 9665.448, 9633.722, 9632.905, 9707.123, 9583.655, 9663.349], [32.266, 14.258, 15.561, 18.107, 7.179, 9.967, 16.17, 12.99, 12.806, 24.14, 19.398, 19.129], [2635.1573059840593, 2623.855967104626, 5843.298341389189, 5154.219856738954, 4409.48776393007, 2824.816487314894, 3076.9707672818054, 3398.382232668448, 2165.3675070531544, 3791.2886210339925, 947.6884221911163, 918.1643254106332], [499, 500, 501, 502, 503, 504, 505, 506, 507, 508, 509, 510]], [5, 4343, [35367, 35442, 35508, 35565, 35636, 35704], [25281.828, 25309.01, 25299.257, 25260.392, 25292.525, 25297.092], [54740.384, 54761.339, 54788.453, 54862.943, 54803.793, 54796.524], [11.812, 9.171, 21.327, 36.594, 18.86, 15.915], [855.692454175183, 795.6318283446442, 1886.926273469883, 3051.5215881512945, 1120.256639119174, 1483.5032833596997], [504, 505, 506, 507, 508, 509]], [7, 4362, [35481, 35544, 35609, 35678, 35744, 35809], [12244.563, 12205.834, 12370.735, 12227.909, 12228.119, 12260.324], [63358.993, 63337.403, 63340.841, 63324.149, 63449.08, 63407.762], [20.96, 17.014, 24.952, 28.577, 12.61, 27.779], [1435.1230962090742, 1906.2872283184042, 1227.6565789586073, 2153.219398046681, 509.1474170158561, 673.1548407136181], [506, 507, 508, 509, 510, 511]], [0, 4369, [35517, 35580, 35645, 35713, 35779, 35844, 35907, 35965], [34731.96, 34674.764, 34717.254, 34716.968, 34695.652, 34731.793, 34732.136, 34715.741], [11120.785, 11110.387, 11084.824, 11095.22, 11076.689, 11084.625, 11069.222, 11070.327], [19.974, 24.071, 18.357, 14.111, 24.254, 17.232, 13.493, 14.289], [3216.7056640836845, 2717.18383937662, 1249.0594018337413, 1517.4547033671374, 1251.27797441793, 1186.1153481285946, 1344.3304621570549, 1239.8738414588868], [506, 507, 508, 509, 510, 511, 512, 513]], [2, 4382, [35710, 35776, 35842, 35906, 35964], [31913.37, 31930.435, 31887.805, 31934.662, 31938.304], [36187.517, 36164.894, 36185.947, 36191.174, 36199.005], [8.712, 20.09, 38.795, 8.141, 22.319], [2228.36427002282, 2439.642361109625, 1241.8017146311188, 2198.879622976312, 979.9839398341254], [509, 510, 511, 512, 513]], [5, 4408, [35835, 35892, 35956, 36018, 36076], [25264.1, 25283.789, 25265.917, 25298.534, 25345.682], [54802.148, 54754.409, 54850.432, 54797.508, 54790.693], [25.19, 30.714, 10.128, 29.185, 25.297], [1813.416715899583, 996.873219085109, 677.5244022045663, 1722.0198727179782, 873.3576112477564], [511, 512, 513, 514, 515]], [5, 4422, [35954, 36016, 36074, 36142, 36207, 36273], [24942.351, 24990.319, 24909.424, 24874.052, 24909.02, 24881.46], [56978.932, 56971.655, 56945.859, 56922.391, 56904.575, 56960.28], [22.164, 24.116, 21.148, 16.263, 15.145, 27.53], [779.7122347133454, 10728.427213558709, 1334.6468311322265, 693.3325202833333, 1010.0964730702045, 1658.0225534611552], [513, 514, 515, 516, 517, 518]], [1, 4438, [36320, 36383, 36448, 36517, 36586], [21466.748, 21472.204, 21513.871, 21491.193, 21464.268], [10285.441, 10334.37, 10305.661, 10371.547, 10290.85], [10.798, 25.838, 18.247, 22.789, 19.726], [1003.1975516439754, 1212.1755319873341, 2338.8499840038685, 1912.74549129597, 4137.887672126539], [519, 520, 521, 522, 523]], [4, 4444, [36227, 36285, 36343, 36406, 36474, 36546, 36620, 36694, 36768, 36843], [42700.864, 42688.466, 42686.901, 42728.16, 42652.343, 42678.493, 42677.064, 42697.627, 42734.094, 42695.531], [51368.756, 51363.243, 51359.436, 51354.366, 51317.423, 51345.214, 51365.433, 51355.397, 51344.9, 51371.617], [15.953, 20.16, 21.428, 12.247, 13.371, 15.55, 13.902, 17.423, 13.579, 13.338], [1484.5247163650833, 1822.707354722632, 1927.8098906138707, 1028.3242381262642, 618.8421949385477, 1495.9837077428206, 1535.2064963950038, 1527.2521299349553, 977.0663407658759, 1209.5497943762825], [517, 518, 519, 520, 521, 522, 523, 524, 525, 526]], [7, 4459, [36369, 36432, 36500, 36566, 36649, 36720, 36796, 36864, 36927, 36992, 37055], [11606.999, 11484.967, 11484.989, 11438.358, 11486.468, 11459.261, 11475.265, 11447.395, 11388.821, 11466.473, 11387.474], [64464.708, 64476.924, 64468.307, 64445.466, 64433.818, 64342.725, 64438.055, 64442.446, 64438.185, 64440.378, 64463.686], [40.617, 18.07, 18.011, 15.125, 14.804, 16.342, 21.734, 31.985, 18.332, 25.796, 22.349], [2386.346590052876, 4963.746496155398, 2444.900907484546, 1399.1515758485655, 1638.6558115765592, 9471.528319736428, 2447.5689109823256, 1889.1224335589259, 838.2694662314633, 5159.113686979754, 897.8526313766181], [520, 521, 522, 523, 524, 525, 526, 527, 528, 529, 530]], [7, 4460, [36371, 36433, 36504, 36569, 36651, 36723, 36798, 36865, 36929, 36995, 37056, 37112, 37163], [12254.422, 12224.212, 12216.525, 12197.963, 12147.253, 12178.033, 12182.927, 12175.402, 12125.141, 12212.022, 12248.678, 12193.029, 12170.914], [63350.215, 63356.603, 63336.854, 63344.871, 63384.083, 63360.874, 63355.149, 63341.927, 63294.057, 63361.818, 63327.949, 63383.192, 63382.349], [24.228, 27.35, 22.667, 22.609, 22.261, 20.247, 26.356, 16.123, 27.25, 20.287, 20.805, 22.206, 24.023], [1091.343110183959, 1000.9343043785492, 1267.0127286617364, 1254.9388132641218, 811.6356689514982, 1668.616998395214, 1574.7030341814102, 1471.3983208047578, 2122.5663448671003, 1252.7730981758295, 1430.8378952040007, 878.5063368102706, 1072.2218372801176], [520, 521, 522, 523, 524, 525, 526, 527, 528, 529, 530, 531, 532]], [0, 4465, [36398, 36464, 36538, 36613, 36683], [34588.403, 34572.279, 34591.671, 34602.33, 34551.432], [11307.092, 11360.67, 11270.297, 11337.294, 11351.834], [15.947, 19.268, 22.24, 18.877, 24.773], [2283.29798715665, 1359.6580687780713, 5729.704889875773, 1516.272383805475, 1460.0501617424775], [520, 521, 522, 523, 524]], [2, 4487, [36678, 36758, 36828, 36901, 36957, 37022, 37081, 37136], [31946.987, 31985.643, 31916.176, 32033.861, 31958.094, 32028.815, 31953.017, 31967.837], [34865.099, 34880.977, 34954.815, 34875.351, 34918.984, 34928.803, 34929.18, 34931.726], [3.385, 25.089, 28.934, 30.336, 19.722, 32.202, 10.27, 22.621], [344.0068987074734, 2043.4697884772313, 2468.9639242138423, 848.7147053666653, 951.5917953638776, 1141.1342041519215, 1154.3964993026852, 763.3436574938725], [524, 525, 526, 527, 528, 529, 530, 531]], [0, 4488, [36461, 36536, 36610, 36679, 36759, 36832], [33596.233, 33571.748, 33522.906, 33552.729, 33596.358, 33554.225], [8019.542, 8030.204, 8032.342, 7983.357, 8022.191, 8036.238], [20.388, 12.04, 17.933, 19.806, 14.752, 14.235], [1873.836217947952, 2679.9354770553164, 1629.735197870649, 631.1599064196049, 942.093776126143, 1147.2162175243338], [521, 522, 523, 524, 525, 526]], [6, 4496, [36570, 36652, 36724, 36799, 36866, 36930, 36996, 37057, 37113, 37164, 37224, 37291, 37346, 37400, 37460, 37526, 37593, 37660, 37726, 37787, 37845, 37911, 37968, 38027], [12439.266, 12528.894, 12491.833, 12440.926, 12448.273, 12528.213, 12634.906, 12658.552, 12657.907, 12645.397, 12659.396, 12662.096, 12668.91, 12661.108, 12653.844, 12644.238, 12665.736, 12647.481, 12650.725, 12647.747, 12703.744, 12670.808, 12646.69, 12639.047], [58491.175, 58601.716, 58595.59, 58535.041, 58584.833, 58632.12, 58705.096, 58714.451, 58740.998, 58719.135, 58739.757, 58749.061, 58733.408, 58740.34, 58741.09, 58726.184, 58751.018, 58725.662, 58718.843, 58715.975, 58724.656, 58733.748, 58708.192, 58699.276], [11.278, 22.089, 25.84, 19.86, 22.009, 23.571, 11.658, 9.273, 9.446, 8.97, 28.416, 8.849, 14.602, 9.509, 15.756, 6.66, 11.576, 12.329, 9.323, 8.688, 13.053, 12.921, 6.155, 10.977], [2437.686213415246, 3185.5832952968694, 3504.2232024057685, 1395.1415854093373, 6477.902694955182, 7795.1904458128865, 1973.8490447262193, 3748.716881188202, 3422.115862953533, 3120.973966939968, 1615.9922321112592, 2817.302042083148, 2622.2459281940687, 2823.5574515556305, 1759.0441821004995, 2650.203710505615, 1851.8242689441377, 2685.8345903826817, 2558.00568019678, 3538.461869412192, 1676.0098644622678, 3203.3391380633975, 3091.151570354409, 1779.229753293326], [523, 524, 525, 526, 527, 528, 529, 530, 531, 532, 533, 534, 535, 536, 537, 538, 539, 540, 541, 542, 543, 544, 545, 546]], [5, 4503, [36453, 36524, 36597, 36670, 36746], [25171.265, 25150.443, 25188.894, 25200.295, 25204.173], [58381.296, 58389.782, 58370.255, 58369.715, 58423.188], [10.416, 9.465, 9.401, 12.359, 18.032], [1939.3119486702078, 2477.803911810165, 2487.85971544922, 1714.8677491307947, 1069.5999340702142], [521, 522, 523, 524, 525]], [3, 4539, [36980, 37044, 37107, 37157, 37217, 37282, 37337, 37390, 37447, 37515], [4835.426, 4889.874, 4856.725, 4885.695, 4853.425, 4882.145, 4879.963, 4870.851, 4888.092, 4865.573], [43607.577, 43600.018, 43606.024, 43591.408, 43599.3, 43583.309, 43570.153, 43609.365, 43607.467, 43619.755], [10.354, 9.646, 9.239, 13.586, 6.576, 8.503, 21.532, 13.8, 8.753, 14.033], [1308.9143052939353, 2381.3695282846106, 2438.1800153632844, 1372.8615871538955, 1996.8571812251153, 1866.313460923192, 870.7547673223936, 2259.5148448567243, 1868.459826285831, 2108.1037408345196], [529, 530, 531, 532, 533, 534, 535, 536, 537, 538]], [1, 4561, [37300, 37354, 37408, 37470, 37540, 37606, 37668, 37741, 37800, 37857, 37918, 37976], [21353.02, 21309.941, 21468.365, 21529.358, 21519.589, 21528.121, 21552.276, 21517.679, 21526.138, 21547.11, 21525.632, 21562.29], [11422.315, 11426.338, 11373.732, 11366.962, 11371.488, 11375.444, 11356.8, 11360.192, 11386.839, 11356.465, 11346.56, 11330.775], [15.299, 8.493, 11.168, 9.229, 9.363, 10.213, 10.382, 11.774, 10.339, 12.533, 17.921, 14.19], [1583.6513603675787, 3299.061275755257, 3605.5656630770022, 1900.9365549911026, 2273.140823291598, 2890.009279206941, 2495.953020204142, 2394.4053248497344, 1999.046598205742, 1911.8226568912771, 1239.2147039130243, 797.8912658728013], [534, 535, 536, 537, 538, 539, 540, 541, 542, 543, 544, 545]], [2, 4566, [37369, 37423, 37488, 37560, 37628, 37683], [32003.79, 31938.454, 32042.05, 32049.52, 32046.273, 32017.557], [34854.857, 34913.507, 34894.944, 34918.917, 34860.851, 34934.315], [35.519, 26.969, 22.267, 24.81, 25.258, 28.241], [1094.2577465253792, 750.2030586503514, 1629.3335080416805, 1399.0593069761646, 1481.1870917650597, 2252.734537312735], [535, 536, 537, 538, 539, 540]], [5, 4595, [37543, 37613, 37671, 37744, 37803, 37862, 37920, 37981, 38040, 38106, 38167, 38229, 38297, 38351, 38415, 38473, 38534, 38602, 38665, 38717], [24948.43, 24862.165, 24869.487, 24851.317, 24847.158, 24808.531, 24676.33, 24730.927, 24785.262, 24799.234, 24797.446, 24811.163, 24842.232, 24808.939, 24803.642, 24766.401, 24784.226, 24783.654, 24780.206, 24815.826], [55551.025, 55547.301, 55547.982, 55546.16, 55505.022, 55474.935, 55489.962, 55524.61, 55418.157, 55493.526, 55442.774, 55510.543, 55470.125, 55509.506, 55451.482, 55463.617, 55487.529, 55474.574, 55466.799, 55510.775], [32.759, 9.839, 8.456, 15.005, 18.445, 16.423, 30.426, 20.84, 22.62, 14.14, 17.003, 20.025, 18.902, 21.363, 14.171, 19.703, 19.807, 23.368, 15.964, 18.004], [1078.91541440629, 3196.7128605306607, 4327.029023660327, 4336.946181835984, 2014.454061151431, 1092.2053557971021, 1997.719086838716, 1471.1841943347586, 1218.061251036772, 1547.3151271354793, 515.8436533566321, 774.0819809003549, 1620.863789269435, 1559.7869587073758, 1647.293662278477, 991.4398188785723, 1208.667165811299, 1472.7568103119604, 1647.6159994889877, 1586.686495543016], [538, 539, 540, 541, 542, 543, 544, 545, 546, 547, 548, 549, 550, 551, 552, 553, 554, 555, 556, 557]], [3, 4626, [37650, 37713, 37780, 37837, 37904, 37961, 38017, 38073, 38138, 38205, 38267, 38326], [5473.413, 5500.85, 5464.036, 5524.485, 5438.515, 5438.196, 5457.533, 5461.293, 5447.751, 5440.589, 5447.271, 5414.49], [42139.815, 42198.609, 42127.697, 42193.125, 42115.232, 42148.229, 42172.248, 42187.898, 42181.23, 42115.183, 42152.933, 42168.578], [19.996, 13.377, 24.691, 26.162, 18.36, 19.262, 12.04, 12.048, 15.988, 11.734, 23.115, 27.875], [5837.742435051104, 1573.8534225732326, 1651.6185535995335, 1838.9395114585473, 1768.828007890273, 2893.2541939774346, 3872.733783512329, 3201.160755156934, 3479.9461185240566, 2672.6285233551694, 1581.4124135236416, 1184.6767291656997], [540, 541, 542, 543, 544, 545, 546, 547, 548, 549, 550, 551]], [5, 4631, [37746, 37805, 37866, 37922, 37985, 38042, 38109, 38169, 38232, 38299], [25595.632, 25597.263, 25602.588, 25591.534, 25585.183, 25584.75, 25585.585, 25558.889, 25557.134, 25655.73], [58573.712, 58583.068, 58613.145, 58620.776, 58676.324, 58621.194, 58501.323, 58592.741, 58621.463, 58632.1], [19.061, 15.112, 13.057, 23.561, 29.46, 21.003, 27.636, 22.94, 15.41, 23.911], [4311.1689428037425, 1983.212253047285, 2886.197730533651, 1687.0362445112075, 4904.387522908398, 1841.3416386165773, 4625.614472709604, 1922.4484956900883, 1869.1443018858831, 1119.2087405221707], [541, 542, 543, 544, 545, 546, 547, 548, 549, 550]], [6, 4653, [38023, 38084, 38144, 38215, 38276, 38334, 38393, 38453, 38515, 38584, 38646], [10147.239, 10134.534, 10127.656, 10141.571, 10102.027, 10189.568, 10097.153, 10143.227, 10153.408, 10164.496, 10165.5], [59581.362, 59574.744, 59603.151, 59611.938, 59596.12, 59573.894, 59560.47, 59592.0, 59604.212, 59629.593, 59606.123], [24.204, 25.025, 15.646, 21.429, 20.145, 22.87, 17.251, 23.106, 17.566, 8.487, 13.916], [1106.9527236607448, 1144.4516716087542, 1578.8025497533324, 1302.9155912788844, 3277.374191389397, 1345.7922292060973, 1241.3521544902098, 1930.4818441957027, 2212.0020211704687, 2216.402824102426, 2859.8155240171363], [546, 547, 548, 549, 550, 551, 552, 553, 554, 555, 556]], [2, 4684, [38304, 38359, 38423, 38478, 38542], [31660.325, 31676.748, 31702.952, 31677.137, 31553.155], [33411.723, 33414.068, 33331.486, 33372.077, 33388.107], [24.487, 9.404, 17.261, 16.427, 18.134], [1570.6364901502457, 1971.5878565889784, 2227.317649175601, 1738.3667231068143, 653.6087476903303], [550, 551, 552, 553, 554]], [0, 4686, [38242, 38306, 38362, 38428, 38482, 38545, 38612, 38674, 38724], [34246.385, 34244.766, 34244.227, 34242.159, 34263.151, 34253.076, 34201.316, 34279.257, 34257.495], [9640.213, 9605.924, 9616.094, 9622.581, 9619.024, 9604.985, 9669.617, 9626.491, 9633.072], [24.945, 16.187, 13.009, 18.145, 19.805, 31.391, 17.177, 18.195, 23.572], [1153.0583329673664, 2873.12899800569, 2287.60572584098, 1674.9100215152457, 1582.057437029279, 2375.8449662987073, 2634.6993673736306, 1888.9079401475774, 882.2932517346068], [549, 550, 551, 552, 553, 554, 555, 556, 557]], [3, 4693, [38266, 38325, 38385, 38442, 38502, 38576], [5255.628, 5222.726, 5236.633, 5193.533, 5217.287, 5265.58], [42847.327, 42875.211, 42862.958, 42886.854, 42877.509, 42881.612], [10.479, 5.983, 10.016, 9.129, 8.517, 15.574], [1235.8988742062145, 2372.4756194831307, 2416.9926665790003, 1661.7842317961647, 2380.094058213303, 1328.7673272261727], [550, 551, 552, 553, 554, 555]], [0, 4699, [38427, 38481, 38544, 38610, 38673], [33493.946, 33499.447, 33488.282, 33460.805, 33465.139], [9283.113, 9342.946, 9346.819, 9267.228, 9328.193], [14.806, 10.98, 12.011, 11.305, 18.788], [1478.1423299293951, 2758.7088520474144, 1836.7149603391674, 1642.4919168566, 1636.2874365796927], [552, 553, 554, 555, 556]], [6, 4717, [38756, 38815, 38873, 38925, 38982], [10146.395, 10153.958, 10141.475, 10149.843, 10150.362], [59603.34, 59587.733, 59611.208, 59605.222, 59569.772], [9.566, 8.915, 8.586, 7.855, 13.914], [3055.9671981643687, 5098.644071145577, 4327.25767684105, 3668.126650782559, 2373.607678145939], [558, 559, 560, 561, 562]], [6, 4802, [39354, 39394, 39441, 39492, 39546, 39601, 39650, 39707, 39763, 39811, 39856, 39910, 39954], [10705.575, 10720.767, 10684.936, 10693.743, 10699.099, 10748.573, 10741.797, 10721.886, 10713.443, 10698.408, 10722.583, 10715.227, 10746.713], [59317.704, 59385.645, 59379.937, 59379.133, 59369.041, 59384.884, 59402.714, 59377.09, 59348.098, 59381.636, 59362.122, 59336.154, 59376.666], [25.018, 25.01, 17.509, 13.621, 15.458, 8.408, 15.464, 12.822, 14.205, 14.154, 26.426, 22.185, 27.268], [913.1116342495271, 3100.8189708097043, 1293.2827272730806, 1667.2063178136148, 2004.751309279774, 2020.5883307473237, 2221.21503303173, 1548.3801863267163, 1941.7274582228326, 2184.1224703996277, 1490.7687748857159, 1477.6286138888115, 2630.0609464470735], [569, 570, 571, 572, 573, 574, 575, 576, 577, 578, 579, 580, 581]], [6, 4808, [39393, 39437, 39491, 39543, 39599, 39649, 39705, 39762], [9984.251, 10042.614, 10017.487, 10028.063, 10018.12, 10030.807, 10078.692, 10012.472], [59430.229, 59406.575, 59406.709, 59477.231, 59415.806, 59466.634, 59416.589, 59418.561], [23.5, 18.508, 24.693, 15.368, 18.056, 21.425, 23.448, 13.549], [2073.257125153098, 1958.193859118149, 1525.2811707960375, 1430.2421912620875, 1916.6378858005064, 9055.661413081269, 2327.7067131876147, 2485.7564335746993], [570, 571, 572, 573, 574, 575, 576, 577]], [2, 4813, [39414, 39468, 39515, 39571, 39623, 39677, 39732, 39784], [31683.045, 31695.588, 31730.097, 31742.512, 31698.652, 31712.132, 31721.104, 31727.065], [33948.702, 34002.841, 33981.579, 33967.807, 33946.62, 34051.549, 34039.01, 33993.146], [22.948, 28.783, 20.146, 17.616, 13.734, 20.99, 20.26, 30.349], [2833.6719361828086, 1776.9445638455795, 1161.5571145918982, 883.5858240951384, 1755.379150956232, 1358.648952689666, 1700.950586958835, 1069.3390052166542], [570, 571, 572, 573, 574, 575, 576, 577]], [2, 4834, [39622, 39676, 39731, 39783, 39832, 39881], [31368.994, 31398.344, 31335.058, 31352.356, 31362.619, 31408.708], [35412.233, 35408.776, 35333.79, 35333.969, 35254.241, 35246.519], [23.945, 18.713, 19.538, 9.433, 12.27, 24.3], [1018.0899873364098, 598.8481398617516, 2069.0696036824365, 4970.814275704135, 1903.4079245061673, 1609.5527342098867], [574, 575, 576, 577, 578, 579]], [3, 4838, [39592, 39641, 39697, 39753, 39804, 39850, 39902, 39947, 40002, 40054, 40116, 40178, 40236, 40293, 40337, 40402], [5492.444, 5554.504, 5549.998, 5532.861, 5540.514, 5543.613, 5508.092, 5516.059, 5544.189, 5539.351, 5560.358, 5588.931, 5559.345, 5518.4, 5554.969, 5549.339], [43071.777, 43058.043, 43058.312, 43045.882, 43009.183, 43030.415, 43041.781, 43075.651, 43038.271, 43032.397, 43028.525, 43026.542, 43031.479, 43030.171, 43059.739, 43019.064], [13.27, 11.728, 7.909, 10.059, 24.599, 9.879, 10.775, 10.65, 11.98, 14.821, 13.283, 17.527, 12.909, 13.842, 17.265, 13.937], [1630.288221765369, 2564.1276766722676, 3496.710044245166, 2372.055178206158, 979.4583997048383, 2578.150118941663, 2353.6271793965025, 2113.358450125692, 2616.9786278874662, 2342.234124354188, 1825.2721774080183, 2420.758636087478, 1547.579428847939, 1825.708688059997, 1907.8875172995101, 1873.3402994171238], [574, 575, 576, 577, 578, 579, 580, 581, 582, 583, 584, 585, 586, 587, 588, 589]], [2, 4939, [40783, 40840, 40906, 40964, 41021, 41076, 41126, 41174, 41226, 41276, 41345, 41399, 41443, 41494, 41539, 41587], [31534.351, 31580.677, 31585.434, 31586.791, 31548.805, 31538.973, 31444.726, 31427.706, 31407.808, 31415.743, 31400.273, 31410.915, 31425.31, 31443.38, 31466.123, 31488.038], [35096.702, 35050.686, 35059.153, 35041.013, 35052.937, 35077.117, 35132.393, 35125.934, 35163.627, 35139.578, 35123.828, 35123.973, 35108.073, 35082.589, 35074.936, 35104.406], [15.042, 5.624, 7.413, 8.857, 8.409, 9.043, 13.486, 10.68, 14.366, 10.046, 22.765, 15.085, 16.435, 14.341, 12.383, 12.222], [1615.8957289375314, 3453.8906297884655, 3601.0703742036885, 3209.51413107758, 3564.5031337164396, 4232.675104814508, 4799.873228702713, 4071.7655167883718, 3956.227159256441, 3428.9930928227104, 2857.0992286367414, 2457.6813050483815, 1699.9018157270966, 1805.4343921420682, 2140.525109529441, 1298.8660910227968], [596, 597, 598, 599, 600, 601, 602, 603, 604, 605, 606, 607, 608, 609, 610, 611]], [3, 4949, [40706, 40754, 40806, 40872, 40933], [5574.273, 5593.244, 5568.322, 5571.603, 5561.445], [42335.169, 42365.464, 42335.685, 42333.683, 42357.402], [18.881, 15.589, 19.01, 22.005, 17.584], [1706.6667487786522, 2850.661000982053, 1578.3333478676336, 1706.6221227662847, 2264.268276597614], [595, 596, 597, 598, 599]], [2, 5044, [41688, 41740, 41803, 41847, 41901, 41943, 41990, 42035, 42090, 42144, 42187, 42232, 42289, 42407, 42569], [31462.8, 31463.49, 31491.856, 31499.428, 31461.918, 31474.392, 31482.632, 31488.378, 31490.688, 31475.037, 31481.016, 31462.74, 31438.701, 31357.177, 31387.016], [35089.06, 35094.047, 35100.829, 35081.123, 35122.373, 35091.048, 35088.994, 35134.179, 35099.971, 35098.846, 35092.129, 35130.487, 35048.203, 35087.022, 35102.908], [22.563, 14.183, 12.989, 11.525, 18.282, 11.849, 16.152, 14.495, 20.176, 13.438, 14.875, 13.965, 23.842, 16.278, 11.693], [1607.3630596897444, 2476.4927484178233, 1894.618020465989, 1624.4733276692575, 2464.7024781758428, 2755.42669969772, 2087.2844243452073, 1955.8226632279916, 1890.698234706535, 1202.9820957329532, 1867.542095865152, 1150.0989720769683, 3827.898907688178, 2975.3564388261393, 3219.4521942115534], [613, 614, 615, 616, 617, 618, 619, 620, 621, 622, 623, 624, 625, 626, 627]], [3, 5054, [41707, 41758, 41823, 41866, 41914], [5236.108, 5217.837, 5234.969, 5233.813, 5231.315], [44201.488, 44104.948, 44116.061, 44109.541, 44114.055], [38.263, 8.702, 9.211, 9.084, 12.966], [776.1614656623598, 3218.9293408947706, 3271.1454310750623, 3217.2891284398074, 3104.4813205546766], [614, 615, 616, 617, 618]], [5, 5071, [41984, 42030, 42086, 42136, 42183, 42227, 42283], [25520.371, 25533.739, 25466.888, 25546.266, 25562.987, 25498.866, 25511.077], [56425.243, 56500.176, 56497.67, 56463.877, 56454.186, 56531.84, 56502.966], [32.302, 10.558, 21.202, 28.346, 18.798, 14.812, 22.508], [4906.35002378648, 1158.4712695246517, 2068.0882349921767, 1881.8929436992473, 1605.3362720671382, 2583.432575120156, 3296.32290761697], [619, 620, 621, 622, 623, 624, 625]], [3, 5102, [42111, 42157, 42199, 42249, 42323, 42462, 42625, 42792, 42958, 43122], [5239.706, 5233.346, 5206.026, 5245.601, 5304.681, 5264.226, 5200.887, 5226.635, 5231.975, 5265.178], [44147.473, 44121.169, 44100.246, 44090.706, 44075.438, 44016.076, 44119.213, 43987.593, 44081.705, 44123.009], [11.14, 15.792, 13.072, 14.202, 9.817, 21.28, 17.694, 8.942, 14.346, 16.635], [1818.109217776155, 1823.8473976757118, 2603.0573089698414, 1492.1592483113263, 4407.032814323585, 5965.6514428261735, 1494.9666510995783, 122576.25257922083, 2865.678972945518, 2380.7807778673614], [622, 623, 624, 625, 626, 627, 628, 629, 630, 631]], [1, 5136, [42274, 42374, 42526, 42692, 42864, 43021], [21199.276, 21269.21, 21323.458, 21332.306, 21347.889, 21329.985], [9643.694, 9666.353, 9803.908, 9748.549, 9925.006, 9766.464], [20.424, 23.036, 22.018, 12.612, 21.803, 24.018], [1400.0393231115797, 2827.7321232386807, 5783.479815620587, 7372.244521447871, 13471.21183191924, 5028.587664451475], [625, 626, 627, 628, 629, 630]], [5, 5140, [42279, 42389, 42546, 42711, 42886, 43045, 43221, 43382, 43549, 43699, 43847, 43998, 44130, 44267], [24798.067, 24808.869, 24806.982, 24824.571, 24829.948, 24862.379, 24851.062, 24845.023, 24845.381, 24850.1, 24847.76, 24822.569, 24808.537, 24788.731], [56243.99, 56241.314, 56268.701, 56243.897, 56188.091, 56185.644, 56182.829, 56202.297, 56214.123, 56197.923, 56213.99, 56285.627, 56246.173, 56189.79], [15.791, 11.48, 15.39, 19.553, 9.903, 12.428, 14.685, 13.4, 17.554, 16.017, 13.766, 19.846, 10.642, 14.75], [1283.7502897928803, 1983.0532470690532, 2702.60344860964, 4418.824304214591, 4537.431181374712, 3868.057693789962, 3590.226926375187, 3653.9155207441036, 3265.6023045135694, 2540.077335477784, 3279.6720270305805, 3629.090423887705, 1871.9540056383325, 1994.110873943843], [625, 626, 627, 628, 629, 630, 631, 632, 633, 634, 635, 636, 637, 638]], [5, 5141, [42280, 42391, 42548, 42713, 42885, 43046, 43220, 43381, 43550], [25037.28, 24999.019, 24984.266, 24888.137, 24968.499, 24915.931, 24907.415, 24879.79, 24939.309], [54631.56, 54633.195, 54652.997, 54674.677, 54748.752, 54808.186, 54711.922, 54660.171, 54638.769], [39.591, 6.938, 8.284, 19.133, 14.769, 16.008, 19.672, 24.454, 22.096], [1861.896631209382, 4295.601730653728, 4618.641660853156, 1668.2379831324756, 20607.718571517467, 13734.668750503632, 679.2755428016433, 1253.4641197063665, 941.0623239443719], [625, 626, 627, 628, 629, 630, 631, 632, 633]], [2, 5144, [42292, 42411, 42574, 42737, 42912, 43068, 43244, 43404], [31897.168, 31838.888, 31822.46, 31828.191, 31925.987, 32059.738, 32003.594, 31851.53], [36720.644, 36756.641, 36784.231, 36770.983, 36700.318, 36656.222, 36691.146, 36743.232], [27.558, 8.825, 7.65, 9.101, 24.846, 12.195, 21.173, 24.236], [4964.1302624282425, 6520.795536393394, 4430.081055240812, 4949.077300280546, 6225.621031682355, 6283.598410869949, 8802.120090004013, 2081.439680888949], [625, 626, 627, 628, 629, 630, 631, 632]], [1, 5153, [42375, 42527, 42693, 42865, 43022, 43197, 43356, 43532, 43679], [21330.259, 21334.198, 21357.479, 21368.941, 21382.618, 21400.715, 21395.858, 21412.528, 21422.475], [10200.223, 10205.595, 10191.537, 10168.752, 10194.704, 10172.144, 10170.243, 10188.83, 10218.741], [19.724, 16.717, 10.57, 10.058, 5.449, 6.87, 6.985, 8.176, 13.33], [1569.7611280779981, 3317.0752556737502, 7750.3980695474465, 8662.965250834439, 5635.989165744776, 6955.659864698985, 7668.520149868317, 4213.398204851159, 2306.660962591235], [626, 627, 628, 629, 630, 631, 632, 633, 634]], [5, 5161, [42387, 42545, 42710, 42882, 43041, 43219, 43379, 43548, 43698], [24650.953, 24672.612, 24682.698, 24749.197, 24740.695, 24782.397, 24793.866, 24807.484, 24892.751], [55550.998, 55568.38, 55588.192, 55572.018, 55513.177, 55499.327, 55524.659, 55532.715, 55597.73], [13.194, 11.517, 19.888, 23.785, 17.369, 25.027, 19.808, 15.6, 34.346], [2618.3182261942106, 2784.0262439113976, 4005.6180583044024, 6184.7070697531535, 4970.1261005548085, 1770.791761186707, 7626.120873892961, 4083.4021950401307, 1313.1126489107996], [626, 627, 628, 629, 630, 631, 632, 633, 634]], [5, 5165, [42395, 42553, 42720, 42892, 43050, 43223, 43384, 43553, 43703, 43853, 44003], [25500.991, 25432.338, 25466.822, 25412.854, 25297.714, 25426.334, 25408.158, 25408.079, 25507.052, 25536.385, 25534.139], [55626.297, 55658.978, 55614.596, 55602.08, 55672.167, 55673.183, 55651.877, 55620.575, 55535.007, 55534.245, 55594.539], [10.423, 20.227, 27.226, 33.514, 25.081, 11.56, 12.675, 17.518, 20.689, 24.261, 24.659], [5542.893047561303, 9644.820051138304, 3845.2738595525734, 2932.2454905967397, 8919.684731319494, 5403.641306384232, 3969.11032371436, 3219.6642643133528, 1915.5131999616026, 1329.4245685292585, 1655.3779033673654], [626, 627, 628, 629, 630, 631, 632, 633, 634, 635, 636]], [2, 5168, [42406, 42568, 42732, 42906, 43062, 43237, 43399, 43566, 43714], [31374.705, 31351.596, 31420.574, 31456.236, 31403.566, 31442.3, 31479.234, 31376.538, 31524.688], [33791.126, 33779.126, 33878.142, 33883.259, 33831.575, 33858.315, 33895.36, 33757.315, 33621.589], [11.143, 14.115, 21.819, 40.318, 25.131, 32.087, 24.932, 14.254, 28.392], [1388.6280300627307, 1498.4985101056495, 6312.316044712756, 5994.127781736401, 7433.8836803220265, 5923.149289204272, 8366.09285212137, 2078.3149702553833, 6111.510772783001], [626, 627, 628, 629, 630, 631, 632, 633, 634]], [0, 5172, [42420, 42585, 42747, 42919, 43078, 43253, 43412, 43577, 43728, 43880, 44029, 44157], [34615.269, 34643.783, 34568.477, 34565.971, 34582.478, 34546.953, 34581.423, 34655.239, 34664.177, 34645.365, 34650.267, 34664.881], [10373.92, 10413.044, 10580.589, 10690.859, 10740.511, 10730.646, 10652.377, 10625.447, 10638.677, 10827.369, 10760.777, 10920.924], [21.708, 22.787, 28.091, 30.989, 25.61, 25.563, 18.777, 13.13, 17.956, 25.123, 25.829, 29.815], [1426.470795410375, 3587.1293798381557, 4296.624323834091, 1076.4613387348147, 2458.084200668628, 3580.6078224584076, 7191.7774494199275, 2704.9398029095746, 3839.952309418861, 2594.3235013450167, 4206.991882353618, 1735.9888188500877], [626, 627, 628, 629, 630, 631, 632, 633, 634, 635, 636, 637]], [6, 5186, [42343, 42484, 42649, 42818, 42983, 43151, 43320, 43483, 43639, 43790, 43946, 44084, 44215, 44351, 44480, 44618, 44741], [11362.729, 11340.915, 11276.814, 11291.255, 11339.212, 11353.667, 11317.136, 11289.259, 11297.971, 11319.773, 11311.687, 11319.267, 11282.236, 11249.385, 11216.28, 11181.069, 11250.58], [58835.736, 58749.705, 58688.813, 58712.23, 58731.743, 58742.726, 58711.391, 58693.313, 58713.272, 58709.964, 58717.656, 58707.72, 58653.744, 58654.871, 58652.281, 58672.335, 58724.141], [13.387, 17.295, 5.757, 5.177, 5.593, 8.185, 7.946, 6.129, 8.5, 7.005, 6.392, 5.395, 8.107, 9.735, 15.641, 19.466, 22.037], [3929.739795283155, 4402.171581835032, 8107.9035229389165, 10621.787813919715, 9763.9612402637, 6214.420791005461, 6648.515316953046, 9186.959960245178, 8863.303998708867, 7888.611527452032, 6590.944189491854, 9464.420982121284, 4474.89990773996, 3656.6278519646817, 2076.045178220789, 1231.7310183586137, 2403.140170534328], [626, 627, 628, 629, 630, 631, 632, 633, 634, 635, 636, 637, 638, 639, 640, 641, 642]], [6, 5196, [42493, 42659, 42828, 42991, 43159, 43330, 43493, 43648, 43797, 43952, 44092, 44222, 44359], [12769.768, 12783.87, 12803.239, 12745.21, 12766.16, 12706.516, 12628.333, 12614.999, 12670.353, 12646.786, 12612.604, 12692.206, 12650.593], [59214.205, 59171.261, 59171.85, 59173.336, 59163.316, 59171.475, 59195.199, 59155.992, 59248.468, 59252.935, 59202.427, 59261.202, 59228.348], [21.176, 12.332, 15.827, 15.991, 15.082, 17.771, 23.178, 28.195, 13.093, 13.064, 22.047, 14.885, 22.607], [856.6841459979444, 3206.321027530807, 2103.2138670012646, 3741.2184085522135, 4587.159812036418, 4089.451294885676, 5581.9860850649, 6211.439878943339, 2435.259575011772, 2930.260378839492, 1521.0520927061664, 2492.2707601464763, 810.389703517194], [627, 628, 629, 630, 631, 632, 633, 634, 635, 636, 637, 638, 639]], [1, 5204, [43352, 43527, 43673, 43822, 43977, 44114, 44247, 44386], [20925.94, 20840.529, 20825.609, 20854.559, 20709.971, 20826.658, 20813.954, 20830.414], [10820.167, 10805.094, 10782.667, 10799.78, 10813.399, 10845.653, 10819.296, 10770.067], [21.503, 14.498, 19.625, 24.205, 27.509, 25.294, 22.594, 25.905], [8771.570893185368, 1459.8051401579003, 1552.630883490589, 2855.108151346899, 1348.9239520237645, 942.8401482534009, 1230.4053547166523, 1653.7804076396963], [632, 633, 634, 635, 636, 637, 638, 639]], [5, 5219, [42551, 42717, 42888, 43047, 43222, 43383, 43552, 43701, 43850, 44002, 44132, 44270, 44405, 44535, 44670, 44790], [25176.505, 25174.948, 25196.16, 25175.441, 25174.058, 25163.708, 25162.302, 25200.507, 25197.613, 25188.98, 25250.473, 25229.984, 25203.733, 25205.753, 25250.786, 25197.71], [58074.867, 58138.246, 58099.977, 58040.348, 58083.75, 58120.72, 58135.049, 58100.703, 58051.37, 58088.599, 58110.479, 58122.59, 58080.152, 58051.439, 58118.702, 58052.247], [16.63, 8.916, 9.576, 14.578, 12.154, 11.883, 12.012, 11.292, 16.579, 19.555, 26.337, 10.702, 13.855, 15.273, 13.598, 18.355], [1964.7663730084896, 2588.087127618749, 2217.9516623328104, 2863.0078245936584, 2633.6796125849914, 2011.8635298719273, 2670.3624019621925, 1386.6306657035786, 1110.5835960483753, 1512.2685618031824, 2271.9345646250545, 1881.8122284740584, 1201.8500889557954, 1144.7790850091446, 910.8277148532587, 1205.2416314579268], [627, 628, 629, 630, 631, 632, 633, 634, 635, 636, 637, 638, 639, 640, 641, 642]], [2, 5226, [43717, 43867, 44017, 44149, 44290, 44421, 44557, 44684, 44807], [31642.271, 31683.231, 31658.485, 31710.919, 31810.869, 31841.065, 31889.619, 31926.361, 31918.872], [35044.333, 35077.381, 35074.757, 35041.585, 35023.422, 34975.893, 35023.695, 34975.483, 34990.259], [33.322, 17.291, 14.275, 14.509, 26.922, 22.73, 28.052, 21.974, 20.857], [1118.9678764490934, 1998.939887571129, 2229.2391415087814, 2105.585881003021, 2530.7531646561088, 4953.699536760053, 2415.9948715167125, 1945.8098324587806, 1218.2303810804956], [634, 635, 636, 637, 638, 639, 640, 641, 642]], [0, 5231, [42918, 43076, 43252, 43411, 43576, 43726, 43877, 44028], [34155.276, 34103.806, 34177.288, 34163.229, 34085.544, 34160.298, 34199.891, 34147.714], [9537.616, 9617.241, 9562.398, 9533.739, 9544.587, 9573.489, 9566.115, 9503.061], [12.974, 9.527, 11.537, 21.287, 18.423, 13.385, 21.174, 19.731], [2516.2805816936093, 5725.616106112178, 2484.0019037861734, 3505.6602856941477, 3121.2237863660393, 1494.9728680141725, 2260.9949117149968, 2469.344157673533], [629, 630, 631, 632, 633, 634, 635, 636]], [3, 5244, [43448, 43611, 43762, 43917, 44061, 44194, 44331, 44456], [4801.511, 4815.656, 4889.079, 4883.685, 4849.394, 4928.326, 5067.744, 5066.183], [43086.674, 43098.205, 43108.88, 43117.07, 43099.569, 43131.728, 43126.339, 43162.828], [16.533, 11.381, 15.032, 11.718, 14.978, 20.439, 13.509, 20.122], [2149.4919774469927, 2257.5065913726676, 2652.255206622183, 3590.5717332499676, 3294.3538632050154, 4944.15747676388, 598.3232711846257, 610.0818755536923], [633, 634, 635, 636, 637, 638, 639, 640]], [3, 5248, [43449, 43614, 43767, 43925, 44065], [5124.964, 5110.056, 5255.7, 5343.783, 5275.282], [43710.01, 43756.203, 43695.789, 43654.301, 43734.899], [10.791, 41.335, 18.907, 15.739, 39.316], [132562.65469007456, 4574.427775505313, 10399.54447592661, 1019.1015590528638, 2987.670162457077], [633, 634, 635, 636, 637]], [3, 5249, [43455, 43615, 43768, 43926, 44066, 44197], [5324.572, 5322.885, 5268.022, 5255.55, 5290.971, 5237.535], [44143.967, 44166.609, 44107.027, 44100.429, 44121.906, 44112.616], [25.377, 23.979, 25.723, 22.44, 20.888, 16.845], [1492.7147310839187, 4914.26642433163, 1463.6679999046046, 1710.2290182813229, 2147.2040485433045, 1344.5003714080972], [633, 634, 635, 636, 637, 638]], [4, 5251, [43103, 43273, 43437, 43597, 43745, 43900, 44044, 44175, 44314, 44438, 44578, 44707], [43124.2, 43090.957, 43103.027, 43117.395, 43097.402, 43103.928, 43069.881, 43135.216, 43109.496, 43124.0, 43109.617, 43121.29], [51643.808, 51626.665, 51594.527, 51602.795, 51590.566, 51614.65, 51569.257, 51553.714, 51587.495, 51565.099, 51596.749, 51583.911], [20.955, 13.273, 9.456, 10.996, 10.534, 13.119, 20.212, 13.374, 13.564, 11.369, 17.182, 17.184], [1260.002445416107, 2754.1753639235144, 2769.906110742349, 1981.3406045918896, 2245.6486746491073, 2350.768435371765, 2551.874470952838, 2410.5790171101094, 1843.8274606424823, 2348.0913502273083, 2435.1335203407994, 3536.85369023105], [630, 631, 632, 633, 634, 635, 636, 637, 638, 639, 640, 641]], [7, 5264, [42822, 42984, 43152, 43321, 43484, 43641, 43792, 43947, 44085], [11797.559, 11609.343, 11542.49, 11707.291, 11635.89, 11473.265, 11485.865, 11475.803, 11586.151], [64527.548, 64503.918, 64488.173, 64427.417, 64402.339, 64470.121, 64485.869, 64493.809, 64430.35], [16.366, 16.499, 14.536, 23.345, 21.223, 10.854, 14.54, 14.284, 31.875], [3980.216361629422, 13998.572226677725, 21319.53336989256, 10941.617882451621, 28348.52853180866, 1972.9549149618222, 2110.246330189765, 2245.6037436213946, 10828.7613840464], [629, 630, 631, 632, 633, 634, 635, 636, 637]], [7, 5265, [43156, 43324, 43488, 43643, 43793, 43948, 44087, 44217, 44354, 44485, 44620, 44744, 44865, 44991, 45103], [12083.683, 11962.198, 11929.26, 11928.427, 11968.751, 11909.653, 11914.768, 11909.778, 11941.976, 11944.469, 11899.459, 11895.849, 11911.007, 11879.557, 12007.352], [64506.827, 64352.088, 64222.921, 64224.308, 64238.639, 64194.349, 64220.856, 64223.198, 64214.98, 64294.314, 64195.294, 64207.409, 64218.796, 64207.056, 64057.977], [18.743, 19.849, 7.634, 16.471, 19.454, 20.447, 8.514, 9.823, 15.116, 13.67, 14.695, 15.025, 11.71, 13.257, 24.325], [13424.726860833865, 16210.573163531944, 1056.4224260975204, 3051.3460622890348, 2080.522352652897, 1524.8528795670377, 2840.016220514469, 2114.3487559564237, 2469.9827478493503, 602.0578492140066, 1310.6379157492258, 1964.975626796906, 2079.742907335403, 2057.5306034813684, 1828.0718739467807], [631, 632, 633, 634, 635, 636, 637, 638, 639, 640, 641, 642, 643, 644, 645]], [6, 5266, [43325, 43489, 43644, 43794, 43949, 44088, 44219], [12064.848, 12074.155, 12083.329, 12039.82, 11911.411, 12019.057, 11920.143], [58723.577, 58819.563, 58783.061, 58740.861, 58618.939, 58570.456, 58552.29], [27.456, 25.77, 18.006, 21.046, 26.819, 28.514, 20.026], [1371.7643781087852, 2801.2774198468064, 2111.970474770507, 6080.18986479831, 2885.383588972193, 3374.174689822006, 2950.7005606522425], [632, 633, 634, 635, 636, 637, 638]], [7, 5267, [43327, 43490, 43645, 43795, 43950, 44089, 44220, 44355, 44486, 44621, 44745], [12197.421, 12197.94, 12212.008, 12222.5, 12207.602, 12166.583, 12137.175, 12149.121, 12131.599, 12132.574, 12075.645], [63358.308, 63333.231, 63334.787, 63322.987, 63315.319, 63329.264, 63343.529, 63351.67, 63361.832, 63469.798, 63402.43], [28.323, 19.676, 16.699, 9.402, 8.642, 9.743, 7.064, 7.716, 12.224, 18.486, 21.57], [1513.7550837698766, 2295.1683517995452, 1342.4209761993832, 2014.358127120473, 2579.125396224461, 2664.222966795012, 5036.507951985695, 4930.272668207179, 3854.7262935213444, 5035.197164787854, 1033.7308314327277], [632, 633, 634, 635, 636, 637, 638, 639, 640, 641, 642]], [6, 5268, [42492, 42658, 42827, 42990, 43158, 43329, 43494, 43647, 43798, 43953, 44093, 44223, 44358, 44489, 44625, 44747, 44866, 44994], [12717.803, 12709.35, 12713.882, 12746.201, 12725.137, 12722.22, 12735.128, 12700.257, 12696.052, 12667.459, 12698.6, 12734.934, 12737.634, 12687.93, 12753.003, 12720.594, 12748.756, 12752.82], [58680.399, 58673.236, 58696.176, 58697.93, 58738.533, 58685.885, 58695.958, 58685.207, 58736.939, 58720.62, 58769.314, 58697.7, 58698.186, 58679.053, 58702.489, 58675.05, 58719.332, 58694.463], [9.765, 9.922, 8.167, 8.382, 15.666, 14.508, 20.331, 15.383, 23.28, 23.831, 21.758, 15.999, 13.811, 22.403, 19.374, 18.845, 21.707, 20.699], [1897.3477522252729, 2266.6389531801624, 2860.8076420564025, 5263.810456841548, 5065.171305307998, 2724.0203001918394, 1819.444018078019, 1096.2778480808788, 6498.341181129368, 4629.288169379313, 3696.142256814657, 1899.718441687262, 1369.3223418617656, 1456.7874493119366, 2286.577406555759, 1035.788446495928, 1277.7715246601451, 1500.5349378051353], [627, 628, 629, 630, 631, 632, 633, 634, 635, 636, 637, 638, 639, 640, 641, 642, 643, 644]], [0, 5276, [42744, 42916, 43074, 43249, 43409, 43574, 43723], [33381.334, 33485.284, 33401.824, 33395.09, 33419.696, 33398.456, 33429.005], [9485.005, 9497.934, 9408.511, 9418.732, 9394.435, 9474.566, 9461.265], [26.303, 26.006, 17.114, 29.695, 21.495, 20.734, 21.836], [1882.1153824949213, 3514.0390848404345, 856.695651191964, 1949.5900256494092, 1145.291842738002, 952.8784588212113, 1918.8571051761953], [628, 629, 630, 631, 632, 633, 634]], [3, 5279, [42464, 42627, 42791, 42959, 43123, 43294, 43458, 43617], [5362.775, 5374.923, 5357.969, 5360.773, 5369.333, 5382.318, 5372.656, 5377.612], [42899.934, 42820.834, 42840.656, 42843.546, 42823.109, 42840.461, 42836.121, 42855.539], [20.304, 11.571, 11.391, 12.492, 11.492, 8.346, 8.388, 10.088], [1326.5755729359669, 2186.1233250150517, 1781.9232317839655, 1469.1889669113964, 2146.4828087161904, 2012.223067988809, 2223.5283210338675, 1854.3588476371372], [627, 628, 629, 630, 631, 632, 633, 634]], [3, 5312, [42795, 42960, 43124, 43291, 43454], [5370.314, 5287.205, 5364.819, 5288.938, 5240.627], [43627.552, 43658.61, 43628.772, 43649.904, 43632.528], [15.922, 17.647, 10.134, 10.442, 17.455], [2304.22000139014, 4502.087268686675, 3630.8079222159467, 4723.515226394153, 6508.073265063177], [629, 630, 631, 632, 633]], [6, 5317, [42485, 42651, 42821, 42985, 43153, 43322], [11262.242, 11438.947, 11543.913, 11576.94, 11571.513, 11621.795], [59317.393, 59215.891, 59103.796, 59047.588, 59069.764, 59195.242], [10.736, 14.646, 22.796, 22.012, 20.147, 15.471], [54493.180210374965, 31040.14274769604, 10865.288042940914, 16437.79063601422, 15963.135536572096, 2172.6107621420906], [627, 628, 629, 630, 631, 632]], [7, 5318, [42652, 42823, 42986, 43154, 43323, 43486], [11906.145, 11937.017, 11898.79, 11905.095, 11871.407, 11803.259], [65351.908, 65290.542, 65318.235, 65319.338, 65311.351, 65347.414], [13.268, 16.28, 13.809, 20.048, 17.918, 17.85], [1666.9751014065055, 1665.223224823177, 1949.5227608825169, 1467.7013026031789, 1459.3839355806738, 621.4036472033172], [628, 629, 630, 631, 632, 633]], [1, 5325, [42528, 42694, 42866, 43023, 43198, 43357], [21295.755, 21274.872, 21347.923, 21376.137, 21365.702, 21369.879], [10869.686, 10862.217, 10817.308, 10850.405, 10842.486, 10831.171], [24.424, 20.792, 13.434, 13.954, 10.507, 13.75], [2694.0000975965113, 2983.7163375847936, 2423.2885435061844, 2693.4616193065044, 2504.8241698880097, 1592.4410224943476], [627, 628, 629, 630, 631, 632]], [5, 5335, [42721, 42894, 43051, 43226, 43388], [25758.344, 25851.341, 25831.021, 25834.129, 25819.435], [57229.266, 57254.91, 57281.532, 57259.283, 57229.415], [31.059, 18.229, 21.297, 13.326, 13.844], [2592.150808802643, 2135.1410916688337, 1784.7921653227836, 2519.9283018521337, 3268.852928827839], [628, 629, 630, 631, 632]], [2, 5340, [42571, 42733, 42907, 43063, 43238], [31459.241, 31446.321, 31479.491, 31458.653, 31466.075], [34085.399, 34004.332, 34168.451, 34189.708, 34169.466], [29.798, 25.413, 12.135, 9.627, 10.723], [3330.957269205765, 7665.9930512469045, 2187.3271659865577, 2707.873574022603, 3419.472790505823], [627, 628, 629, 630, 631]], [2, 5343, [42739, 42913, 43066, 43243, 43405, 43569], [31977.818, 31955.391, 31881.07, 31899.172, 31913.321, 31969.757], [34825.404, 34881.758, 34954.866, 34930.222, 34929.911, 34953.783], [21.285, 16.506, 19.789, 16.961, 13.79, 26.213], [3499.7813249174533, 3951.793569119395, 10943.603896743896, 13785.944429463654, 3983.0686046234864, 1019.7905182271527], [628, 629, 630, 631, 632, 633]], [5, 5442, [44272, 44407, 44537, 44672, 44792], [25536.783, 25598.931, 25585.078, 25612.354, 25672.586], [58591.173, 58627.701, 58589.089, 58637.205, 58605.315], [16.791, 16.712, 16.121, 14.352, 13.703], [3272.271551127303, 1589.8764658959446, 2103.7146480429856, 960.6649815483955, 662.4916565920422], [638, 639, 640, 641, 642]], [2, 5444, [44683, 44806, 44928, 45049, 45158, 45269, 45388, 45480, 45575, 45674], [31841.112, 31795.439, 31824.793, 31782.145, 31811.759, 31849.05, 31755.517, 31855.119, 31825.662, 31970.039], [36721.958, 36714.316, 36734.745, 36816.492, 36805.566, 36781.511, 36789.473, 36654.462, 36807.549, 36815.03], [31.833, 23.788, 30.354, 12.103, 20.734, 24.07, 20.013, 27.277, 15.591, 33.049], [2117.851070039843, 7347.058213182574, 2575.668223480689, 1770.944300088274, 1463.5209182886147, 2164.889836914266, 1900.6534501753442, 4391.5865272076335, 1573.8130085866017, 3797.823132675975], [641, 642, 643, 644, 645, 646, 647, 648, 649, 650]], [0, 5447, [44561, 44687, 44811, 44930, 45053, 45160], [33347.481, 33339.972, 33289.768, 33330.593, 33346.59, 33327.435], [8767.745, 8784.896, 8777.941, 8785.821, 8761.162, 8762.882], [19.46, 8.568, 17.235, 15.306, 13.834, 9.561], [1738.4392334748118, 1002.6188820901509, 1994.8104484014568, 1451.1545990936925, 2389.1270141932255, 1405.0865435651326], [640, 641, 642, 643, 644, 645]], [0, 5449, [44294, 44424, 44563, 44690, 44814, 44933, 45054, 45163, 45274], [34105.79, 34198.679, 34232.777, 34231.538, 34249.67, 34197.047, 34197.648, 34189.842, 34202.482], [9427.56, 9533.426, 9574.047, 9585.352, 9601.72, 9588.275, 9578.324, 9565.64, 9560.866], [23.096, 12.909, 11.739, 17.226, 15.499, 17.223, 10.964, 13.723, 9.833], [21623.598230376505, 2132.868580382248, 2009.0333162319605, 1346.7275082181231, 1909.9367351364936, 2827.1834563555412, 3084.182134723916, 2564.989236320904, 1874.32642050046], [638, 639, 640, 641, 642, 643, 644, 645, 646]], [3, 5457, [44598, 44724, 44846, 44970, 45085, 45190], [5368.911, 5363.006, 5201.071, 5196.829, 5266.752, 5361.39], [42833.057, 42852.568, 42984.717, 43001.2, 42945.137, 42835.74], [15.745, 12.977, 30.946, 35.604, 32.781, 19.031], [920.4735901618527, 1307.028065402716, 8153.156689676107, 9260.983242975812, 4594.478272349699, 1519.8383090495238], [641, 642, 643, 644, 645, 646]], [3, 5458, [44333, 44459, 44601, 44725, 44847], [5287.027, 5355.493, 5222.602, 5336.213, 5357.918], [43645.707, 43607.529, 43561.969, 43606.202, 43631.132], [16.609, 32.71, 26.854, 21.88, 22.002], [1781.2266024873784, 1123.2732604569474, 4023.162005733679, 3578.935512558644, 5056.540676579427], [639, 640, 641, 642, 643]], [6, 5461, [44481, 44619, 44742, 44863, 44990, 45101], [11323.013, 11333.879, 11298.289, 11342.005, 11203.897, 11288.795], [59185.557, 59179.265, 58991.648, 59232.471, 59271.717, 59209.453], [25.792, 27.879, 35.939, 10.922, 28.85, 24.352], [1268.1743521735812, 1385.815305906495, 3815.4459629091775, 1122.5278617638655, 2963.1325772919918, 879.203246806581], [640, 641, 642, 643, 644, 645]], [1, 5467, [44649, 44771, 44892, 45014, 45125, 45229, 45350, 45453], [20964.261, 21052.174, 21033.647, 21012.341, 21092.856, 21047.093, 21002.809, 21094.971], [9651.755, 9459.421, 9432.844, 9430.395, 9500.845, 9436.708, 9474.652, 9523.575], [44.991, 16.831, 21.135, 12.644, 23.393, 19.599, 31.234, 36.234], [4626.586946745205, 1887.1112894827977, 2443.883814509556, 1588.3317489093715, 1507.7415792932845, 1264.7322453935055, 3038.044582980948, 1605.4194248136596], [641, 642, 643, 644, 645, 646, 647, 648]], [5, 5471, [44268, 44404, 44533, 44667, 44787, 44909], [24882.291, 24848.921, 24881.945, 24890.943, 24896.624, 24871.995], [56828.397, 56740.692, 56739.434, 56769.861, 56750.535, 56792.207], [14.438, 18.426, 17.356, 10.033, 13.794, 14.536], [913.5769350178094, 5551.71216066469, 2515.9370826790205, 2539.8551072128203, 3283.7819142516255, 2009.525304643933], [638, 639, 640, 641, 642, 643]], [5, 5472, [44668, 44788, 44908, 45030, 45140, 45246, 45363, 45467, 45557, 45655, 45758], [24978.592, 24955.747, 24921.022, 24945.938, 24950.097, 24939.287, 24921.368, 24957.591, 24924.673, 24920.973, 24941.411], [55543.646, 55566.56, 55556.974, 55507.269, 55591.238, 55564.59, 55561.996, 55576.546, 55564.691, 55562.913, 55575.505], [12.153, 27.682, 13.806, 23.682, 24.526, 9.432, 9.626, 16.691, 11.112, 13.137, 13.131], [1513.029988864454, 1370.7427110075596, 1042.1562367616498, 1213.807909579423, 2808.165070755104, 2370.546962020347, 2519.4914981717693, 1100.8186167487772, 1918.8410516411416, 2425.7806864703953, 1800.2346945383456], [641, 642, 643, 644, 645, 646, 647, 648, 649, 650, 651]], [7, 5503, [45102, 45207, 45328, 45436, 45531, 45623, 45727], [11773.115, 11749.767, 11764.256, 11716.567, 11746.868, 11701.42, 11769.343], [65926.166, 65949.221, 65980.353, 65984.648, 65959.222, 65930.133, 65941.336], [22.339, 15.862, 24.608, 13.832, 17.169, 19.191, 19.424], [2286.285884038976, 1462.5630436648755, 1671.8176700091249, 2492.9517883356048, 1940.0066911175938, 1040.6323814834257, 1408.2242017192898], [645, 646, 647, 648, 649, 650, 651]], [0, 5520, [45162, 45273, 45395, 45486, 45583, 45679, 45779, 45871, 45971, 46056, 46158, 46259, 46361], [33884.166, 33867.91, 33909.267, 33887.164, 33891.006, 33877.959, 33837.371, 33867.894, 33840.011, 33961.638, 33955.542, 33882.044, 33889.874], [11138.641, 11066.858, 11135.976, 11137.374, 11106.149, 11127.58, 11140.504, 11175.426, 11150.141, 11163.039, 11244.803, 11147.937, 11194.867], [18.511, 19.853, 17.349, 23.353, 28.226, 16.922, 29.228, 23.598, 19.284, 28.702, 37.299, 14.909, 25.227], [1465.2913898765069, 1828.288555773684, 2591.2064207756584, 732.2747293295629, 2041.7461554289562, 1625.6759151698511, 1277.3723662409063, 1725.4628990208778, 1551.5869097212499, 1074.6517742076644, 986.3672593885244, 1266.969177247043, 1559.8903558972395], [645, 646, 647, 648, 649, 650, 651, 652, 653, 654, 655, 656, 657]], [6, 5530, [45209, 45330, 45437, 45535, 45625, 45729], [12651.573, 12689.616, 12663.664, 12642.16, 12663.756, 12594.079], [59175.176, 59195.104, 59215.696, 59164.692, 59248.344, 59292.507], [16.858, 17.573, 16.762, 14.214, 20.444, 33.996], [4430.818448031856, 1979.4613798819366, 2718.319388757982, 3855.9386255185004, 1036.1983642047546, 1123.7129728309774], [646, 647, 648, 649, 650, 651]], [1, 5533, [45227, 45351, 45452, 45547, 45643], [20941.595, 20970.506, 21010.541, 20909.354, 21032.714], [11385.286, 11378.783, 11394.428, 11399.119, 11437.015], [35.963, 18.802, 15.88, 17.933, 26.448], [2552.457577935146, 1207.1871633830535, 1257.308903408224, 2557.2314852908166, 854.9388291310647], [646, 647, 648, 649, 650]], [0, 5566, [45487, 45584, 45680, 45780, 45873, 45972, 46057, 46159, 46261, 46362, 46455, 46544, 46631, 46723, 46806, 46889, 46970, 47057, 47139, 47232, 47305, 47375], [34241.904, 34213.485, 34207.985, 34207.683, 34216.137, 34206.343, 34203.585, 34188.979, 34177.094, 34212.85, 34216.908, 34212.443, 34194.462, 34201.319, 34218.532, 34196.137, 34180.296, 34197.622, 34195.702, 34170.752, 34188.39, 34209.866], [9588.935, 9567.259, 9569.861, 9569.763, 9549.469, 9558.398, 9584.974, 9579.501, 9555.279, 9572.274, 9553.396, 9603.553, 9552.297, 9552.245, 9580.902, 9559.048, 9571.119, 9569.946, 9560.233, 9572.744, 9566.062, 9554.617], [13.396, 13.02, 8.315, 13.571, 9.691, 9.957, 15.328, 11.237, 10.271, 13.09, 11.903, 11.478, 8.505, 7.113, 8.182, 8.767, 10.154, 19.062, 8.39, 15.789, 12.964, 15.94], [2104.4855786192998, 2603.890279991639, 2822.21533368773, 2760.959021914488, 2672.757687979044, 2989.1588319474035, 2922.9684197919823, 2788.7043536996202, 2454.0201323375027, 2100.2136468491067, 2090.943103337016, 2480.141779344698, 2527.700750475833, 2517.4251332441595, 2276.007980644404, 2127.3032921517147, 2589.620582556985, 2181.6492802228354, 2648.5096462199967, 2521.0254088196316, 3127.5276633278154, 2411.458014354043], [648, 649, 650, 651, 652, 653, 654, 655, 656, 657, 658, 659, 660, 661, 662, 663, 664, 665, 666, 667, 668, 669]], [4, 5569, [45405, 45502, 45593, 45691, 45792, 45882, 45983, 46068, 46173, 46275], [41904.881, 41941.618, 41862.649, 41891.688, 41908.923, 41890.306, 41910.157, 41889.519, 41867.253, 41902.304], [52008.084, 52013.662, 52013.511, 52006.124, 51996.38, 51977.735, 52034.328, 52029.099, 52008.5, 52004.604], [11.992, 10.557, 12.83, 14.632, 11.599, 16.577, 17.341, 16.632, 12.556, 25.488], [1526.3855440188897, 1303.6161330276618, 1233.830061884534, 1979.277064006066, 1760.0256908692847, 1903.7503376273419, 2084.046944848468, 1520.1260301383015, 1021.7817747726397, 844.3351691210114], [647, 648, 649, 650, 651, 652, 653, 654, 655, 656]], [1, 5601, [45850, 45938, 46034, 46127, 46230], [20976.086, 21000.954, 21030.136, 20988.843, 21014.814], [11419.036, 11403.732, 11371.619, 11395.811, 11421.103], [12.502, 22.286, 29.05, 17.734, 39.724], [933.1217679342507, 1180.6270846009832, 2963.558219519287, 710.0706939776369, 1715.2944657963833], [652, 653, 654, 655, 656]], [0, 5609, [45781, 45874, 45973, 46058, 46160, 46262, 46363], [34466.775, 34520.365, 34437.897, 34479.748, 34449.598, 34573.019, 34639.774], [10734.991, 10781.018, 10791.081, 10795.223, 10758.491, 10720.396, 10596.194], [17.723, 25.616, 16.315, 26.632, 16.345, 24.278, 25.15], [921.6297737821094, 1271.8959659716188, 789.7786347547684, 941.0702978025138, 653.6433848989167, 1421.1711196622414, 3718.297462154573], [651, 652, 653, 654, 655, 656, 657]], [7, 5640, [45915, 46012, 46104, 46203, 46305, 46406, 46493, 46579, 46672, 46752, 46839, 46927, 47005, 47091], [12075.806, 12076.985, 12082.375, 12091.841, 12105.453, 12082.985, 12093.953, 12116.924, 12089.884, 12055.674, 12067.518, 12106.522, 12092.719, 12124.429], [63339.108, 63335.919, 63323.002, 63342.874, 63370.496, 63357.334, 63342.869, 63377.775, 63363.43, 63377.443, 63384.915, 63370.005, 63339.304, 63355.4], [11.383, 8.255, 7.748, 9.713, 16.379, 10.794, 11.7, 11.605, 11.043, 9.816, 20.564, 15.629, 27.207, 13.343], [1110.6357808575656, 2611.4574675222434, 3605.016404143769, 3407.2124287744186, 975.072996814899, 2182.2767029691345, 1429.930164924163, 1231.5958636368596, 1015.2419276779107, 482.4534765174945, 1410.7939620422528, 1065.3645451431978, 805.2310570082811, 731.8098956922058], [653, 654, 655, 656, 657, 658, 659, 660, 661, 662, 663, 664, 665, 666]], [3, 5657, [46087, 46187, 46290, 46390, 46479, 46566, 46659], [5378.272, 5262.243, 5269.759, 5275.271, 5316.097, 5243.562, 5284.634], [42220.708, 42127.95, 42093.54, 42093.172, 42108.907, 42092.192, 42143.836], [30.101, 25.477, 14.749, 14.534, 19.193, 17.075, 17.564], [2498.7347690526585, 1136.3520159503335, 1510.0986043133494, 1874.389949863587, 5990.803410681888, 2395.169645026407, 460.47313429010114], [655, 656, 657, 658, 659, 660, 661]], [0, 5737, [46632, 46724, 46807, 46890, 46971], [34484.389, 34469.44, 34585.144, 34507.729, 34457.575], [10813.801, 10859.677, 10721.059, 10878.753, 10815.441], [12.86, 30.84, 24.913, 31.793, 25.766], [542.0751315803852, 1031.5595912537176, 1843.590884594266, 2918.468074199578, 775.7859579517925], [660, 661, 662, 663, 664]], [3, 5738, [46660, 46742, 46827, 46915, 46989, 47077, 47167], [5326.343, 5278.561, 5293.223, 5298.053, 5289.682, 5294.303, 5289.218], [43035.104, 43036.509, 42986.41, 43043.195, 43037.555, 43028.416, 43034.99], [20.633, 10.398, 12.809, 8.132, 8.754, 13.601, 21.493], [991.2259589987772, 1934.112603987047, 1537.3174734495913, 2970.8042198709595, 2247.0743141302987, 1922.990605139703, 1950.2229032752305], [661, 662, 663, 664, 665, 666, 667]], [2, 5766, [47052, 47135, 47224, 47300, 47372, 47450], [31900.54, 31937.533, 31857.865, 31854.058, 31943.766, 31797.764], [34060.542, 34036.717, 34036.996, 34100.244, 34055.916, 34102.582], [22.809, 5.155, 20.08, 21.137, 21.815, 22.925], [790.7382496741045, 532.5701910049855, 1112.8969899189647, 2866.8721431456443, 1400.6516459724387, 708.1673619604431], [665, 666, 667, 668, 669, 670]], [2, 5819, [47448, 47523, 47604, 47681, 47762, 47841, 47916, 47979], [31381.663, 31380.826, 31386.732, 31420.762, 31390.022, 31367.143, 31403.615, 31465.518], [35037.704, 35047.287, 35042.4, 35113.238, 35102.52, 35057.629, 35095.364, 35078.273], [27.356, 20.615, 14.989, 22.58, 22.984, 11.898, 19.875, 26.765], [1217.0627660442628, 4712.3977931986965, 3286.6692086662533, 3617.402530251628, 981.7546459092028, 4168.52547802813, 1653.8814568600835, 4574.557842115631], [670, 671, 672, 673, 674, 675, 676, 677]], [0, 5822, [47530, 47609, 47691, 47773, 47849, 47922, 47987, 48058, 48129], [34179.534, 34206.863, 34201.373, 34221.35, 34189.891, 34238.469, 34192.682, 34212.284, 34202.63], [9540.884, 9563.872, 9552.74, 9551.057, 9570.434, 9560.435, 9546.428, 9575.119, 9552.111], [9.312, 11.746, 7.283, 12.145, 11.324, 17.921, 14.367, 14.295, 12.127], [2258.7998498721186, 2937.3905646540466, 2228.4403266636214, 2647.0749581925133, 2809.255858361772, 2407.934152347038, 1961.8468629738697, 1857.2330444675854, 2569.290141830927], [671, 672, 673, 674, 675, 676, 677, 678, 679]], [4, 5830, [47464, 47543, 47618, 47702, 47781, 47861], [42728.335, 42553.616, 42707.915, 42803.68, 42727.128, 42846.689], [51799.814, 51842.935, 51712.043, 51659.529, 51750.148, 51630.757], [36.869, 16.465, 25.341, 19.2, 21.357, 20.01], [2146.0165849884197, 1203.977144292364, 2786.835655365275, 1006.6758949121601, 4199.314768566859, 707.6961221064402], [670, 671, 672, 673, 674, 675]], [2, 5847, [47764, 47842, 47917, 47981, 48050, 48121, 48188, 48251, 48305], [31777.024, 31840.372, 31793.19, 31842.747, 31789.995, 31769.986, 31694.648, 31788.753, 31774.093], [36716.42, 36776.356, 36781.141, 36751.033, 36757.849, 36826.589, 36785.301, 36715.155, 36659.584], [14.844, 31.943, 21.261, 26.152, 22.42, 26.585, 31.268, 16.377, 26.326], [1242.5804152290252, 1822.3001073387054, 1079.9157606778117, 1387.219187569055, 2103.0207717820767, 3230.0474815960392, 2179.4537164363933, 830.7666681204655, 3004.336966192627], [674, 675, 676, 677, 678, 679, 680, 681, 682]], [3, 5853, [47793, 47874, 47941, 48007, 48078, 48148, 48213, 48271, 48326], [5621.672, 5628.412, 5625.323, 5633.59, 5598.082, 5662.662, 5591.862, 5619.358, 5610.93], [42574.478, 42557.697, 42540.426, 42592.104, 42601.487, 42570.395, 42511.262, 42540.602, 42525.505], [20.449, 21.964, 17.463, 24.951, 12.43, 24.622, 27.925, 27.283, 15.968], [1247.3326714305454, 877.4582168460933, 772.5262007656169, 1297.6325408909902, 13959.619387046016, 866.0608762233991, 1617.050028584894, 1160.2268619134131, 1550.519297960014], [675, 676, 677, 678, 679, 680, 681, 682, 683]], [7, 5858, [47805, 47884, 47952, 48017, 48089, 48161, 48227], [11786.255, 11775.947, 11650.691, 11773.867, 11758.095, 11776.526, 11786.698], [64685.902, 64699.592, 64635.516, 64663.208, 64660.403, 64692.812, 64689.641], [7.795, 11.208, 16.949, 10.434, 18.867, 8.092, 13.654], [1972.7548789521136, 1961.6104670488983, 3930.156852829569, 1486.59310304159, 1339.5737232460215, 1472.0341357704747, 1140.774806982858], [675, 676, 677, 678, 679, 680, 681]], [7, 5859, [47645, 47729, 47806, 47886, 47953, 48018, 48090], [11907.479, 11933.192, 11968.297, 11984.738, 11921.328, 11918.437, 11927.492], [65409.996, 65501.787, 65419.5, 65483.214, 65441.676, 65423.542, 65441.952], [20.965, 26.085, 24.431, 24.554, 23.244, 17.295, 19.191], [6672.746118062611, 2284.3356305359316, 4756.430091991054, 1579.402954078705, 1308.6563998861327, 2265.1648341641926, 1941.3849051474679], [673, 674, 675, 676, 677, 678, 679]], [5, 5864, [47908, 47969, 48041, 48112, 48180, 48244], [25546.352, 25681.503, 25632.131, 25774.774, 25739.048, 25689.793], [58574.179, 58532.007, 58537.569, 58477.457, 58499.459, 58540.997], [28.896, 18.797, 30.333, 22.038, 25.174, 9.849], [2631.4290557393997, 3223.867551667128, 1924.2113518957278, 1015.9488897038694, 6489.586145270443, 56696.49712888671], [676, 677, 678, 679, 680, 681]], [0, 5895, [48057, 48128, 48192, 48255, 48308, 48371, 48435, 48499, 48569, 48639, 48699, 48760, 48821, 48888], [33996.393, 33948.971, 34000.794, 34014.291, 34059.926, 34063.349, 34048.876, 34041.931, 34099.653, 34055.64, 34046.767, 34068.941, 34064.131, 34022.744], [11009.53, 11086.068, 11045.724, 11006.828, 10993.546, 10972.027, 10975.576, 11015.794, 10969.268, 11057.669, 10983.718, 10973.216, 10995.684, 10967.472], [25.066, 20.817, 24.827, 18.99, 21.504, 15.672, 14.466, 15.214, 13.287, 24.866, 26.931, 17.619, 19.254, 19.533], [1508.718454175184, 895.9733505429083, 1177.9673597239769, 1212.1411637007575, 1767.2553787725406, 1034.969717299849, 1265.7399604177772, 708.5134069563394, 811.260053732293, 900.7225859625438, 989.6327880327276, 1142.5424871894252, 1474.4448892909602, 1254.2492813874421], [678, 679, 680, 681, 682, 683, 684, 685, 686, 687, 688, 689, 690, 691]], [5, 5906, [48242, 48297, 48356, 48425, 48489, 48555, 48624, 48688, 48745, 48808], [24814.583, 24818.098, 24814.263, 24805.165, 24858.385, 24857.796, 24794.731, 24774.869, 24776.21, 24716.023], [55459.539, 55449.789, 55524.094, 55459.675, 55500.977, 55529.097, 55421.867, 55419.876, 55623.135, 55691.438], [21.686, 23.234, 21.448, 24.547, 20.149, 18.347, 24.793, 26.794, 18.765, 19.645], [2520.558158159147, 6991.425712646868, 2186.4037460514096, 970.6356455876532, 2946.252264125609, 2543.161149551668, 1535.4758863523598, 2618.030718665937, 6407.902836399461, 1517.6753589022417], [681, 682, 683, 684, 685, 686, 687, 688, 689, 690]], [4, 5921, [48443, 48510, 48583, 48648, 48704], [42851.066, 42879.45, 42807.261, 42804.118, 42740.217], [51663.128, 51719.472, 51676.891, 51689.632, 51703.477], [23.5, 21.504, 15.001, 20.135, 24.263], [3532.1979994351886, 4312.3983705753, 1311.715632296754, 907.9179499890612, 870.160638424968], [684, 685, 686, 687, 688]], [3, 5924, [48451, 48516, 48588, 48654, 48710], [4667.654, 4697.057, 4647.251, 4648.408, 4692.064], [44826.934, 44811.663, 44903.912, 44903.451, 44899.204], [17.659, 24.13, 15.498, 14.681, 3.161], [1145.2217351577924, 920.1616972336434, 1006.4462275857105, 3058.114665565802, 421.8044742134049], [685, 686, 687, 688, 689]], [1, 5933, [48416, 48484, 48548, 48617, 48676], [20761.154, 20776.85, 20781.444, 20745.949, 20746.119], [9427.359, 9394.698, 9420.916, 9302.357, 9422.46], [16.724, 11.619, 10.465, 34.221, 13.449], [633.2930269726268, 1856.9934655291297, 1453.5678666789152, 3083.740779271966, 1448.0048908747115], [684, 685, 686, 687, 688]], [3, 5978, [48843, 48913, 48989, 49051, 49120, 49195], [5271.529, 5284.183, 5260.035, 5092.379, 5077.224, 5014.342], [43596.879, 43572.916, 43589.45, 43491.472, 43455.847, 43503.049], [8.678, 13.844, 19.209, 14.522, 9.297, 12.982], [2175.0967036368847, 1597.2504857418694, 1127.8353287215307, 2370.8295286088824, 2392.771779089221, 2790.455877361437], [691, 692, 693, 694, 695, 696]], [1, 5984, [48800, 48863, 48940, 49015, 49078, 49146], [20771.465, 20769.021, 20738.192, 20766.932, 20779.479, 20739.208], [9398.43, 9408.455, 9417.175, 9416.374, 9430.152, 9450.282], [18.054, 8.931, 15.413, 11.939, 14.721, 14.643], [940.2168283057451, 1545.9826449668976, 1255.37486505678, 1735.2394191655508, 1256.3545623222383, 1496.4815014192561], [690, 691, 692, 693, 694, 695]], [7, 6023, [48924, 49006, 49065, 49131, 49205, 49263], [11841.054, 11829.3, 11835.516, 11840.127, 11819.169, 11879.753], [65175.826, 65117.143, 65135.349, 65099.24, 65094.652, 65093.479], [15.927, 18.107, 13.878, 20.589, 35.567, 26.23], [1540.4802481844752, 1368.8911280339532, 1529.4891174823676, 2910.3802047719505, 2531.3448130392935, 711.9666432556719], [692, 693, 694, 695, 696, 697]], [2, 6035, [49098, 49165, 49236, 49287, 49343], [31785.125, 31812.695, 31734.216, 31809.463, 31855.055], [36715.274, 36682.284, 36735.85, 36748.077, 36695.329], [24.096, 22.558, 22.599, 16.647, 33.277], [1002.5158054385395, 1662.2744321187909, 1482.2917156268522, 3189.460967360592, 1986.9058002366223], [694, 695, 696, 697, 698]], [4, 6041, [49186, 49249, 49300, 49358, 49417, 49478, 49542], [42804.047, 42803.807, 42786.549, 42809.0, 42779.399, 42853.106, 42784.931], [51700.056, 51669.815, 51671.149, 51649.418, 51683.677, 51673.836, 51733.069], [26.046, 14.012, 11.304, 16.594, 13.461, 28.253, 32.265], [1102.6810622996702, 1064.6465247199949, 1686.2012189609648, 1498.9608033779007, 1670.7886519802241, 1533.9388354581574, 512.313658213106], [695, 696, 697, 698, 699, 700, 701]], [6, 6044, [49261, 49317, 49377, 49432, 49497, 49555, 49614, 49674, 49748, 49817, 49886, 49953, 50004, 50070, 50132, 50190, 50255], [10009.319, 9977.75, 10007.647, 9975.604, 10000.659, 9925.938, 9991.272, 9960.408, 10008.1, 10063.975, 9991.994, 9981.874, 10012.362, 10002.98, 10016.827, 9995.02, 10025.725], [59360.779, 59388.19, 59348.24, 59385.765, 59411.817, 59375.698, 59390.897, 59386.578, 59370.519, 59345.663, 59265.234, 59344.563, 59392.756, 59363.853, 59350.695, 59336.875, 59354.906], [12.666, 15.321, 33.391, 11.848, 14.659, 23.062, 13.939, 15.641, 24.644, 27.332, 24.949, 26.145, 27.502, 21.117, 17.949, 16.471, 17.494], [1127.6145040556285, 2799.2115723155953, 981.0394259158127, 2170.178598156345, 2893.506783888327, 1491.0509340575477, 1912.1497828061727, 1418.9357246854097, 2221.6072701699873, 1451.9559948995125, 675.9657850866777, 4110.608654955024, 1346.073473762378, 823.7861894010579, 1903.9356698379365, 1583.6247498612267, 1815.5528548149628], [697, 698, 699, 700, 701, 702, 703, 704, 705, 706, 707, 708, 709, 710, 711, 712, 713]], [3, 6066, [49550, 49611, 49667, 49740, 49806], [4739.268, 4784.369, 4768.205, 4728.945, 4796.2], [43636.142, 43638.104, 43651.149, 43601.118, 43627.036], [27.28, 22.209, 24.481, 24.907, 27.381], [1239.147390018784, 2519.9178319352463, 1983.614669062874, 699.0324397621418, 716.6796003946921], [702, 703, 704, 705, 706]], [4, 6067, [49656, 49731, 49793, 49866, 49929], [42815.76, 42815.456, 42781.285, 42838.665, 42790.792], [51653.104, 51661.486, 51618.944, 51715.306, 51629.411], [16.821, 13.57, 20.485, 21.522, 16.543], [1104.8110025741908, 1427.4671953235245, 1392.4236694159754, 1595.3214705659486, 996.7993743046163], [703, 704, 705, 706, 707]], [1, 6075, [49695, 49763, 49834, 49897, 49967, 50018], [20595.544, 20686.376, 20666.517, 20666.918, 20663.773, 20589.366], [8968.972, 8915.143, 8919.971, 8882.733, 8974.759, 9036.905], [24.514, 22.17, 9.198, 23.085, 24.863, 5.7], [2002.8410800869165, 1482.9577391861305, 2366.6031896489044, 1372.717251861779, 1610.888420052196, 363.3387314049089], [704, 705, 706, 707, 708, 709]], [2, 6085, [49460, 49528, 49587, 49640, 49716, 49783, 49853, 49914, 49977], [31581.251, 31537.496, 31586.101, 31524.114, 31487.45, 31509.134, 31578.078, 31541.541, 31496.38], [33226.141, 33194.539, 33249.063, 33262.762, 33261.121, 33262.667, 33246.436, 33204.188, 33260.885], [16.814, 18.063, 28.759, 21.573, 23.437, 15.023, 21.954, 22.892, 19.808], [1849.097087841643, 3350.898460555083, 2181.084684630244, 4092.3649911016314, 720.3073585934652, 1385.4038005956265, 6836.88740457744, 1349.6207977972183, 701.2489564522485], [700, 701, 702, 703, 704, 705, 706, 707, 708]], [2, 6104, [49403, 49461, 49529, 49588, 49641], [31637.234, 31640.276, 31597.109, 31647.784, 31664.68], [35043.631, 35123.639, 35114.603, 35135.185, 35142.817], [25.459, 12.268, 11.328, 9.399, 9.349], [630.985743762825, 1783.4858110818507, 1982.9768410842307, 3351.6440370116115, 2645.5156059853607], [699, 700, 701, 702, 703]], [0, 6119, [49919, 49982, 50033, 50099, 50160, 50226, 50292, 50355, 50416, 50481, 50545, 50606], [34272.173, 34228.831, 34094.031, 34202.648, 34225.142, 34202.182, 34200.287, 34189.63, 34177.219, 34226.256, 34240.105, 34214.484], [9590.234, 9543.293, 9558.268, 9562.433, 9578.704, 9566.875, 9562.723, 9581.333, 9573.665, 9536.216, 9573.486, 9545.618], [23.76, 15.414, 32.118, 22.172, 22.063, 11.248, 15.437, 14.496, 19.153, 18.337, 14.132, 11.607], [1478.167323261159, 2397.051213232357, 4734.413880595697, 2054.8543425998114, 2203.9655891786533, 2151.716209334869, 1283.5182254878503, 2126.578252877319, 6390.389767677068, 1297.3919804625764, 1566.8701498522257, 1554.3305308451309], [707, 708, 709, 710, 711, 712, 713, 714, 715, 716, 717, 718]], [3, 6137, [50124, 50184, 50248, 50310, 50375, 50437, 50501, 50566, 50623, 50686, 50744, 50800, 50850, 50903, 50955, 51019, 51082, 51140, 51190, 51241, 51297, 51358, 51433, 51491, 51569, 51633, 51698, 51758, 51828, 51897, 51974, 52034, 52097, 52164, 52229, 52289, 52348, 52405], [4624.464, 4760.774, 4734.481, 4711.861, 4737.227, 4861.036, 4787.951, 4751.922, 4775.273, 4795.019, 4775.374, 4822.883, 4768.151, 4757.918, 4741.661, 4804.811, 4851.77, 4788.672, 4815.073, 4733.368, 4691.983, 4757.728, 4772.383, 4714.748, 4654.933, 4649.829, 4584.572, 4594.256, 4601.228, 4583.509, 4586.095, 4604.224, 4564.735, 4585.931, 4595.202, 4606.307, 4567.136, 4613.918], [43576.84, 43782.377, 43842.592, 43887.163, 43841.5, 43716.563, 43830.17, 43831.313, 43834.984, 43825.581, 43871.853, 43889.334, 43883.697, 43858.141, 43825.814, 43848.701, 43873.757, 43926.669, 43848.133, 43925.187, 43946.056, 43920.739, 43929.869, 43957.09, 43926.375, 43946.722, 43925.318, 43917.31, 43955.843, 43901.924, 43891.088, 43980.794, 43934.39, 43915.522, 43863.194, 43897.354, 43918.568, 43925.096], [34.055, 12.324, 10.47, 12.774, 11.768, 19.361, 17.519, 13.871, 12.342, 14.014, 31.234, 14.695, 15.768, 14.446, 14.583, 12.152, 14.314, 20.834, 16.792, 28.299, 19.811, 22.318, 22.178, 14.744, 9.99, 12.105, 10.814, 15.101, 14.717, 11.281, 15.569, 14.677, 12.44, 21.826, 18.511, 13.916, 15.599, 24.849], [3399.950038288956, 3052.518390320715, 3878.7356912529767, 3076.715871632968, 3463.1299519904273, 5137.826895311802, 2425.4468764589683, 1621.6202262002907, 2152.2096246022033, 2222.265073764892, 1359.2917451846463, 1485.548217085474, 2776.8374825081705, 1508.2957029482727, 1771.1438369040438, 1880.213374463885, 2346.6233237268434, 2033.3317777218404, 1576.566408761572, 1546.239152192698, 805.1783830164173, 1358.2363821644265, 1196.0685049773865, 2304.9596648350785, 3444.42445282176, 3502.364909363845, 2041.777562938709, 2222.075247376782, 1946.230551448059, 2552.173549369156, 2308.225242604997, 2953.2093453875004, 1774.0828602006504, 1149.5338496960492, 1589.7897446195161, 1967.198730434251, 2201.4097458171514, 1625.649315593026], [711, 712, 713, 714, 715, 716, 717, 718, 719, 720, 721, 722, 723, 724, 725, 726, 727, 728, 729, 730, 731, 732, 733, 734, 735, 736, 737, 738, 739, 740, 741, 742, 743, 744, 745, 746, 747, 748]], [4, 6144, [50170, 50234, 50301, 50363, 50424], [42316.656, 42300.353, 42325.191, 42294.38, 42269.821], [52361.19, 52396.437, 52406.419, 52426.139, 52385.293], [14.673, 21.482, 7.25, 15.169, 12.166], [1219.266595548387, 1017.6525253640151, 1796.719119632625, 1393.225124110499, 2524.9938162445446], [711, 712, 713, 714, 715]], [7, 6180, [50385, 50449, 50511, 50577, 50635, 50693, 50755], [11829.493, 11813.806, 11833.523, 11844.93, 11855.819, 11835.495, 11807.493], [64622.702, 64629.047, 64630.423, 64623.038, 64640.475, 64614.274, 64555.781], [13.335, 10.779, 9.331, 22.923, 9.228, 12.244, 23.195], [2542.4427964614983, 2324.1201088575053, 2529.5270564694683, 1955.1662982221385, 1718.3612648253009, 2495.7482140866446, 2976.7709739015304], [715, 716, 717, 718, 719, 720, 721]], [1, 6183, [50462, 50523, 50590, 50645, 50707, 50768], [21747.136, 21750.086, 21687.173, 21704.133, 21729.461, 21623.75], [11517.103, 11608.781, 11479.765, 11546.263, 11579.615, 11572.035], [31.432, 32.178, 31.118, 32.312, 27.104, 39.232], [2197.3558521919917, 1067.0344053159642, 4404.71033151747, 1124.4636040731061, 799.226559297672, 4157.020260826848], [716, 717, 718, 719, 720, 721]], [5, 6185, [50532, 50595, 50652, 50718, 50774], [25132.05, 25275.257, 25214.963, 25216.48, 25219.89], [58194.545, 58101.376, 58112.564, 58144.174, 58131.488], [21.872, 23.914, 31.699, 24.435, 22.61], [804.5651654108136, 7773.428006305894, 898.5555507683518, 887.3064044767673, 844.932679691451], [717, 718, 719, 720, 721]], [2, 6212, [50660, 50725, 50782, 50830, 50883, 50934, 51000, 51056], [31831.316, 31842.895, 31869.592, 31845.325, 31907.548, 31939.783, 31917.299, 31876.883], [34605.577, 34665.482, 34643.745, 34650.286, 34680.135, 34672.438, 34721.023, 34665.724], [17.075, 8.13, 9.785, 13.496, 11.307, 8.399, 12.423, 25.235], [883.2963645355992, 2565.28244474685, 1733.7862785968532, 2403.700092185412, 2689.2378472722485, 2084.3360522122416, 1935.3524743695998, 1139.038504235809], [719, 720, 721, 722, 723, 724, 725, 726]], [7, 6239, [50967, 51034, 51095, 51147, 51202, 51252, 51308, 51373, 51442, 51502, 51581, 51647, 51714, 51771, 51841, 51913], [11598.731, 11700.011, 11674.024, 11669.129, 11504.453, 11451.123, 11471.595, 11476.956, 11474.02, 11484.545, 11490.274, 11461.805, 11471.981, 11473.534, 11424.505, 11382.697], [64515.234, 64570.162, 64636.066, 64605.404, 64499.119, 64485.365, 64488.901, 64488.531, 64503.926, 64498.595, 64533.276, 64527.63, 64571.696, 64526.526, 64501.889, 64473.192], [34.338, 33.422, 16.633, 20.177, 17.464, 15.204, 14.458, 17.883, 21.431, 13.986, 14.359, 6.159, 11.392, 13.622, 18.7, 29.643], [1216.944501810781, 1213.936673326734, 1568.0562128338663, 2333.5276892565453, 3827.478475128535, 4402.601661446869, 3044.124242595153, 2381.821160001447, 1472.6742292595238, 2520.632651637917, 1624.5802249651588, 3797.5070963679286, 2133.086035854228, 3267.822375217692, 1832.8801408684728, 2062.202313306226], [725, 726, 727, 728, 729, 730, 731, 732, 733, 734, 735, 736, 737, 738, 739, 740]], [0, 6254, [51003, 51060, 51121, 51175, 51230, 51273, 51336, 51406, 51473, 51544, 51609, 51676, 51737, 51804, 51874, 51945, 52015], [33888.146, 33899.609, 33793.375, 33751.925, 33821.647, 33779.784, 33758.228, 33784.774, 33779.94, 33779.218, 33786.39, 33753.798, 33812.932, 33811.722, 33774.793, 33757.799, 33742.723], [9983.377, 9959.398, 9968.978, 9870.756, 9891.92, 9889.643, 9871.947, 9905.599, 9886.909, 9938.22, 9891.96, 9900.966, 9939.716, 9869.205, 9952.886, 9910.879, 9874.454], [29.56, 29.231, 20.994, 11.766, 18.245, 24.723, 14.709, 14.326, 13.132, 21.17, 18.282, 16.006, 19.004, 18.489, 21.618, 10.311, 14.623], [1083.6463070850473, 1481.9817791456223, 997.4579014487156, 1588.9529814629868, 701.4012189818491, 1488.5978852996675, 1703.9233368762482, 1885.8409854006056, 2366.3823377658423, 3174.461230296569, 2258.329074692704, 1626.1907223647754, 1722.1917904096795, 1490.7955052780046, 1489.68345074125, 1489.956385291928, 1452.2479238923772], [725, 726, 727, 728, 729, 730, 731, 732, 733, 734, 735, 736, 737, 738, 739, 740, 741]], [5, 6325, [51527, 51599, 51665, 51728, 51795], [24733.814, 24742.881, 24734.685, 24737.7, 24727.566], [55367.109, 55374.612, 55381.073, 55374.708, 55477.357], [8.592, 5.713, 6.345, 6.627, 24.303], [2330.35480237535, 3316.6072890260093, 2739.504419879927, 2773.728873663296, 1119.269805966171], [734, 735, 736, 737, 738]], [5, 6326, [51601, 51667, 51730, 51796, 51861], [25561.972, 25547.123, 25544.638, 25555.292, 25537.4], [58498.077, 58489.615, 58520.628, 58482.351, 58493.24], [9.065, 10.438, 13.038, 14.823, 28.182], [3119.099942345114, 2264.224593253266, 1694.4308483563814, 3087.6327283421692, 1588.0115615088287], [735, 736, 737, 738, 739]], [1, 6368, [51926, 51991, 52056, 52129, 52190, 52254, 52313], [21121.463, 21109.404, 21107.59, 21100.728, 21167.134, 21125.667, 21125.536], [9213.191, 9263.281, 9249.348, 9255.416, 9218.565, 9214.571, 9236.634], [11.098, 12.604, 14.28, 14.526, 29.833, 17.789, 18.434], [841.9501629735599, 1644.7755715042906, 1815.9242427401757, 1185.7102986184184, 1050.421765804337, 997.3069217903262, 1514.918114686474], [740, 741, 742, 743, 744, 745, 746]], [7, 6402, [52113, 52179, 52239, 52303, 52364, 52417, 52474], [11466.426, 11480.94, 11443.247, 11468.948, 11490.662, 11471.096, 11481.298], [64569.914, 64552.974, 64562.169, 64540.341, 64527.483, 64518.565, 64557.406], [22.024, 12.526, 11.611, 12.638, 13.476, 13.475, 15.362], [1685.1375213108506, 3520.939829378678, 3361.685726892282, 2019.3210047119549, 1730.7868303177465, 1940.3600898794355, 1970.518998541763], [743, 744, 745, 746, 747, 748, 749]], [4, 6436, [52503, 52563, 52618, 52671, 52723, 52782, 52832, 52880], [42658.929, 42649.639, 42713.78, 42670.726, 42635.312, 42700.367, 42684.767, 42671.123], [51029.44, 51056.537, 51038.94, 51077.225, 51033.683, 51016.099, 51050.351, 51018.815], [21.414, 14.784, 18.048, 20.8, 13.737, 23.177, 23.645, 27.531], [1700.925360556404, 1381.8417744360786, 1674.3959951229956, 1447.0524208897007, 2108.466311068793, 1298.184444707772, 1047.71818605667, 733.666948160501], [749, 750, 751, 752, 753, 754, 755, 756]], [6, 6439, [52471, 52521, 52582, 52636, 52689, 52744, 52800, 52849, 52901, 52948, 53003, 53051, 53104, 53158, 53196, 53241], [10031.148, 10018.998, 10013.614, 10065.004, 10028.322, 10038.771, 10052.211, 10026.12, 10048.974, 10061.626, 9993.936, 10051.174, 10024.667, 10024.583, 10026.642, 9995.689], [59411.905, 59427.156, 59438.437, 59422.695, 59410.693, 59429.53, 59450.557, 59390.849, 59424.27, 59398.811, 59427.508, 59400.752, 59422.871, 59434.9, 59447.605, 59417.313], [13.3, 12.111, 11.495, 13.232, 14.704, 9.742, 13.07, 16.809, 12.791, 22.146, 17.011, 10.416, 13.629, 12.027, 9.879, 24.645], [1253.2568601468743, 2300.4469804369514, 2191.5404846291644, 1653.6453933176158, 2201.960041768904, 2278.601960581242, 2260.7401134470683, 2258.4561470753583, 2097.752003796305, 1525.7285133432608, 1956.5167481501492, 2418.1884385837207, 2274.638150471231, 2348.8557020790395, 1883.7812541848434, 1722.501684222689], [749, 750, 751, 752, 753, 754, 755, 756, 757, 758, 759, 760, 761, 762, 763, 764]], [5, 6450, [52654, 52705, 52763, 52815, 52867, 52921, 52970, 53024, 53074, 53122], [25282.316, 25279.138, 25308.918, 25262.015, 25203.949, 25290.96, 25312.618, 25404.745, 25288.75, 25330.672], [56493.56, 56490.226, 56478.679, 56491.292, 56486.933, 56487.484, 56452.753, 56453.178, 56483.327, 56467.786], [13.495, 9.194, 11.029, 21.997, 25.179, 9.0, 12.252, 12.188, 8.375, 27.677], [1065.6782230508122, 2491.438433935756, 2293.3737461433284, 1075.0208453621174, 661.97573663478, 2226.441103158944, 1872.206327096258, 5165.117096232095, 2330.2513658548337, 1157.3848651803726], [752, 753, 754, 755, 756, 757, 758, 759, 760, 761]], [2, 6464, [52976, 53032, 53079, 53131, 53174, 53214, 53263, 53305, 53339, 53381, 53425, 53469, 53507, 53544], [31863.168, 31868.792, 31880.209, 31880.498, 31881.62, 31942.641, 31887.974, 31892.397, 31918.035, 31900.467, 31914.681, 31965.487, 32019.678, 31955.923], [35058.055, 35045.391, 35035.867, 35054.785, 35039.474, 35037.125, 35046.504, 35038.699, 35028.641, 35050.004, 35042.678, 35012.892, 35004.183, 34979.65], [10.209, 8.075, 12.52, 12.599, 9.886, 7.1, 12.79, 12.035, 8.179, 8.573, 7.593, 19.337, 21.718, 9.97], [2806.380603150101, 2721.000790064437, 2660.433301839478, 2124.872378274479, 2067.5537859880046, 3999.0230171279504, 3218.5345192330333, 2877.2231959438586, 3610.074808305757, 3264.9348387571176, 3210.3914823080795, 2101.5452511328754, 1383.6660900013676, 53899.261184542935], [758, 759, 760, 761, 762, 763, 764, 765, 766, 767, 768, 769, 770, 771]], [3, 6515, [53278, 53315, 53353, 53400, 53441, 53482, 53520, 53561, 53605, 53661], [5119.635, 5073.572, 5084.077, 5078.118, 5100.58, 5089.889, 5104.191, 5091.479, 5085.508, 5177.057], [43358.625, 43378.854, 43368.632, 43348.922, 43375.227, 43349.758, 43351.206, 43396.993, 43372.348, 43236.111], [17.76, 7.321, 9.731, 8.536, 10.402, 16.508, 14.375, 25.379, 21.308, 32.285], [1418.2631018216514, 2307.208849657384, 2145.706847344779, 1921.939055383076, 2069.1616615398443, 2267.0021972679733, 928.0371022750361, 1407.3755604387388, 857.4406519770033, 2384.677911914564], [765, 766, 767, 768, 769, 770, 771, 772, 773, 774]], [7, 6571, [53716, 53769, 53822, 53878, 53934, 53984, 54030, 54083, 54134, 54183, 54246, 54294, 54343, 54391, 54439, 54489, 54541, 54590, 54634], [11921.63, 11926.398, 11924.951, 11892.649, 11922.468, 11939.897, 11900.161, 11914.611, 11938.115, 11927.796, 11970.923, 11902.463, 11980.781, 11930.402, 11932.145, 11963.081, 11945.214, 11911.416, 11934.882], [65818.866, 65801.005, 65819.874, 65796.513, 65817.938, 65716.601, 65864.985, 65832.828, 65839.846, 65849.725, 65822.625, 65823.279, 65795.772, 65832.455, 65833.985, 65831.85, 65798.97, 65806.976, 65787.437], [21.039, 15.665, 14.958, 18.886, 19.579, 21.313, 17.407, 17.958, 13.728, 19.54, 17.282, 15.056, 20.301, 15.379, 13.217, 25.865, 19.302, 15.266, 19.872], [1775.0175814850645, 2892.6082248384864, 2433.4854302679155, 1932.562637002771, 1495.7252757028032, 14732.59194156305, 1946.5994758420868, 3732.2965841560813, 2446.827703150661, 2503.1035157850188, 724.4821134240229, 2771.2791125671256, 1130.2617339719802, 2538.098215922781, 1440.6448227538845, 1279.1625699491294, 1683.3063913232024, 2145.169818427264, 1582.0220429285519], [775, 776, 777, 778, 779, 780, 781, 782, 783, 784, 785, 786, 787, 788, 789, 790, 791, 792, 793]], [7, 6573, [53823, 53879, 53935, 53985, 54031], [12195.683, 12149.651, 12105.334, 12156.063, 12083.689], [64267.807, 64264.089, 64330.416, 64377.801, 64414.139], [28.223, 32.271, 20.283, 36.927, 20.628], [5260.957620537434, 1459.5974445550828, 4252.051261824226, 701.8054724434692, 2252.9679155301596], [777, 778, 779, 780, 781]], [6, 6591, [53982, 54028, 54081, 54132, 54181, 54243, 54291, 54340, 54389, 54434, 54484, 54536, 54588, 54631, 54677, 54727], [10020.774, 10045.482, 10017.84, 9975.362, 10006.41, 10011.383, 10028.246, 10045.103, 10001.777, 10047.058, 10040.988, 10038.539, 10038.769, 10038.853, 10011.684, 10055.297], [59432.709, 59447.113, 59414.709, 59394.314, 59424.047, 59443.367, 59408.035, 59447.475, 59447.493, 59418.009, 59441.597, 59414.094, 59449.591, 59443.435, 59387.815, 59408.144], [14.174, 14.798, 12.478, 14.067, 15.435, 13.741, 10.345, 13.706, 12.848, 20.532, 13.031, 16.332, 15.031, 11.861, 28.886, 9.331], [2447.3302471880465, 1811.1741626010532, 1514.5950038921785, 2419.3562396061498, 1824.876545052056, 2150.5226151553647, 2112.5079927308234, 1587.1481529083514, 1926.5650477492604, 1311.9779448225047, 1669.0227029392993, 853.9907305358174, 1009.829150711635, 1032.7754768660452, 1053.4910900547452, 2003.5464131630058], [780, 781, 782, 783, 784, 785, 786, 787, 788, 789, 790, 791, 792, 793, 794, 795]], [4, 6649, [54566, 54613, 54657, 54708, 54762, 54811, 54859, 54903, 54952, 54998], [42765.503, 42921.888, 43006.907, 43055.575, 42995.681, 43034.104, 42971.0, 42870.463, 42878.916, 42925.456], [51090.588, 51169.563, 51244.852, 51200.173, 51212.116, 51216.266, 51164.674, 51129.476, 51122.347, 51213.335], [37.605, 24.968, 15.606, 17.083, 16.408, 21.495, 20.901, 29.742, 30.149, 24.372], [2469.3121262456234, 1105.2304765137092, 1116.488893024408, 866.5138274420508, 1156.4971135105347, 1190.3475119617901, 1743.6996137799597, 3447.306623455065, 1775.102309625571, 845.1602913590729], [791, 792, 793, 794, 795, 796, 797, 798, 799, 800]], [5, 6651, [54506, 54555, 54603, 54649, 54698], [25065.855, 25057.773, 25022.744, 25077.391, 25126.69], [58204.694, 58237.33, 58220.208, 58223.911, 58284.584], [19.079, 11.333, 17.159, 28.886, 26.837], [1713.090708160363, 1617.122464869522, 1494.5789537037224, 2103.8209781427236, 758.5756670714441], [790, 791, 792, 793, 794]], [7, 6663, [54636, 54681, 54731, 54783, 54828, 54879, 54922, 54973], [12033.598, 12045.785, 12021.547, 12043.173, 12042.21, 12078.512, 12063.199, 12050.264], [64397.389, 64421.748, 64521.521, 64579.277, 64591.769, 64532.875, 64305.357, 64240.098], [29.55, 29.107, 19.711, 11.307, 9.682, 15.365, 20.636, 20.192], [6186.389946923743, 1584.1655788753092, 8313.323254950392, 4457.675101302551, 3272.9148038276876, 1592.0575303286057, 4036.8108925464744, 4265.651221322118], [793, 794, 795, 796, 797, 798, 799, 800]], [1, 6666, [54643, 54693, 54744, 54797, 54840, 54886], [20688.693, 20681.163, 20677.999, 20705.231, 20671.47, 20694.353], [9018.085, 9031.402, 9019.974, 9025.809, 9021.721, 9006.785], [15.81, 10.525, 6.272, 7.365, 11.143, 9.324], [759.2043173392631, 2376.029194903531, 2204.4122316741214, 2310.309037479252, 2449.5963981060477, 1773.754052530472], [793, 794, 795, 796, 797, 798]], [5, 6696, [54843, 54889, 54930, 54983, 55028, 55076, 55124, 55178, 55224, 55264, 55313, 55367, 55420, 55473, 55520], [25022.795, 25021.244, 25034.889, 25063.965, 25039.86, 25021.656, 25046.976, 25010.188, 25112.348, 25080.919, 25142.132, 25093.989, 25102.034, 25085.358, 25054.566], [58245.795, 58255.93, 58257.089, 58264.464, 58252.174, 58243.857, 58302.396, 58310.428, 58189.016, 58163.775, 58184.02, 58202.001, 58184.982, 58194.233, 58224.535], [27.898, 14.579, 11.791, 20.084, 14.946, 19.542, 13.848, 14.691, 17.049, 28.463, 17.309, 15.609, 19.768, 17.979, 36.779], [1029.8601197506423, 1347.7777595561802, 2173.3463559985594, 1999.6419108884425, 3018.093415919121, 1636.408003438196, 950.4167328215347, 410.49381830381833, 1332.028470681347, 2348.395390644846, 1914.540098936968, 1881.2036540468955, 2978.291926074655, 1545.957458864994, 1650.9754649265008], [797, 798, 799, 800, 801, 802, 803, 804, 805, 806, 807, 808, 809, 810, 811]], [6, 6705, [54876, 54921, 54972, 55017, 55064, 55104, 55159, 55207], [11388.891, 11385.145, 11391.836, 11384.825, 11393.335, 11375.748, 11377.669, 11361.176], [58870.695, 58841.519, 58861.522, 58865.154, 58875.427, 58860.356, 58879.966, 58885.049], [13.314, 17.32, 10.648, 8.314, 11.341, 18.209, 13.249, 15.948], [2253.345768343532, 2026.0012746390764, 1760.0937382660998, 2110.6612806456437, 1511.86914094465, 1335.6635508942697, 1312.101865043419, 1753.7194965435717], [798, 799, 800, 801, 802, 803, 804, 805]], [7, 6729, [55162, 55208, 55254, 55295, 55351], [12097.176, 12222.496, 12247.331, 12255.191, 12192.057], [63310.679, 63266.788, 63298.201, 63230.723, 63273.702], [23.582, 12.76, 15.621, 14.125, 21.29], [3237.61334812081, 1768.9280873574419, 1034.0772786115645, 1620.4625989721408, 1158.1675418252294], [804, 805, 806, 807, 808]], [6, 6804, [55864, 55913, 55955, 56004, 56058, 56097], [12197.132, 12211.838, 12202.435, 12168.369, 12194.87, 12229.734], [58535.113, 58512.773, 58547.969, 58513.293, 58513.124, 58515.185], [16.043, 17.383, 16.472, 14.284, 25.085, 13.418], [1966.0504718190905, 2089.3911743257677, 1759.5533789099516, 2268.973197730421, 2455.175174232265, 1881.635303981711], [818, 819, 820, 821, 822, 823]], [5, 6832, [56202, 56243, 56300, 56356, 56402], [25450.612, 25383.333, 25389.627, 25456.223, 25385.074], [56450.318, 56474.201, 56491.461, 56452.903, 56420.795], [15.051, 20.723, 18.147, 16.76, 25.485], [1498.2855858614862, 1858.2579437305194, 1659.48085701871, 1310.853519100782, 1886.386200577209], [825, 826, 827, 828, 829]], [6, 6843, [56278, 56339, 56388, 56429, 56472, 56516, 56556, 56591, 56629, 56669, 56717, 56758, 56803, 56850], [10628.576, 10641.48, 10637.986, 10656.032, 10620.763, 10628.39, 10643.642, 10666.979, 10612.768, 10647.946, 10668.51, 10636.839, 10633.267, 10653.078], [59302.387, 59279.695, 59300.609, 59308.252, 59289.933, 59284.509, 59285.682, 59311.02, 59297.314, 59289.1, 59301.858, 59289.24, 59300.58, 59280.039], [13.869, 12.819, 13.097, 9.381, 11.556, 13.952, 13.187, 6.018, 10.977, 8.899, 23.721, 7.409, 12.725, 27.272], [1017.3825572224355, 2230.763446997591, 2027.6959882118392, 2381.5186816027567, 1434.039715590062, 1389.9174695956865, 1688.0979539058876, 2109.4078434562844, 1871.6423885102122, 2025.65906253952, 1347.464172994086, 2112.3732593082586, 1846.486098854756, 2160.7032593135928], [827, 828, 829, 830, 831, 832, 833, 834, 835, 836, 837, 838, 839, 840]], [7, 6844, [56282, 56341, 56389, 56432, 56474, 56517, 56557, 56592, 56630, 56670], [12217.115, 12218.369, 12223.646, 12161.843, 12239.858, 12238.541, 12248.296, 12226.46, 12223.201, 12230.073], [63272.879, 63272.158, 63278.808, 63275.721, 63273.381, 63310.781, 63293.309, 63309.459, 63340.14, 63279.478], [16.711, 19.924, 9.834, 11.473, 16.005, 28.99, 13.302, 18.914, 21.646, 28.605], [1644.0954627195206, 1994.264204646002, 3938.2887665087624, 2089.618395930178, 1753.5165958612006, 1220.5181865379811, 2418.543942476416, 1508.2669812157426, 1788.2762794776431, 942.6046688670157], [827, 828, 829, 830, 831, 832, 833, 834, 835, 836]], [5, 6847, [56242, 56299, 56355, 56401, 56441, 56486], [25149.43, 25226.927, 25117.139, 25187.12, 25186.195, 25254.104], [58130.476, 58154.663, 58130.494, 58104.032, 58160.192, 58074.954], [17.957, 27.31, 22.763, 24.527, 15.09, 20.142], [630.8152083806859, 939.9208167002433, 686.7565320417378, 582.0133147184296, 936.832640973706, 741.421143241837], [826, 827, 828, 829, 830, 831]], [5, 6912, [56817, 56860, 56906, 56950, 56991, 57032, 57081, 57117], [25175.667, 25178.985, 25179.174, 25167.619, 25199.594, 25200.546, 25199.76, 25208.837], [58182.958, 58111.324, 58169.3, 58158.02, 58127.59, 58126.631, 58171.046, 58139.51], [19.571, 26.143, 21.142, 17.655, 16.274, 18.274, 32.265, 18.702], [795.7149867945199, 777.5528547608088, 1055.9982058063267, 1030.4427458450232, 633.7780790888261, 778.0717057130298, 5084.8491504024105, 718.3284470992947], [839, 840, 841, 842, 843, 844, 845, 846]], [5, 6941, [57161, 57209, 57258, 57305, 57350, 57390, 57439], [24923.612, 24912.37, 24969.94, 24950.77, 24961.479, 25026.569, 24988.635], [57341.199, 57387.201, 57325.635, 57312.901, 57379.755, 57344.912, 57331.799], [16.27, 14.069, 20.929, 36.041, 31.509, 16.964, 26.862], [1933.5784999359646, 647.9702500554798, 1098.9501456683379, 1330.3559708165649, 1137.754549920581, 458.6896625390029, 1098.9665651362654], [847, 848, 849, 850, 851, 852, 853]], [6, 6953, [57189, 57239, 57293, 57336, 57379, 57420, 57474, 57515, 57549, 57585, 57627, 57671, 57713, 57759, 57809, 57845, 57892, 57933, 57971], [10625.39, 10626.537, 10630.169, 10632.922, 10618.935, 10599.128, 10666.32, 10647.211, 10677.432, 10661.625, 10749.446, 10625.619, 10662.017, 10617.273, 10661.324, 10638.568, 10630.193, 10611.988, 10631.091], [59315.243, 59285.525, 59318.081, 59316.981, 59287.793, 59291.33, 59280.08, 59318.998, 59317.319, 59316.503, 59315.849, 59328.97, 59293.911, 59332.724, 59310.82, 59311.302, 59315.932, 59329.734, 59315.227], [22.007, 10.181, 9.315, 11.293, 17.7, 14.062, 14.867, 18.038, 24.223, 16.582, 25.661, 19.543, 24.777, 14.685, 25.38, 12.658, 10.048, 8.543, 11.333], [1232.9116643346713, 933.811592106642, 1665.1206347832062, 1348.573544153312, 1459.76091399109, 1406.2878383640998, 1276.5543050721537, 1515.00940658263, 1627.5786386854759, 986.5181858010172, 1984.3607209813226, 1433.390876199954, 1070.0984130531442, 824.8829771337615, 1229.2265849652017, 1622.0921975616886, 1525.3490569215405, 1531.9853619479934, 1564.7950316971435], [848, 849, 850, 851, 852, 853, 854, 855, 856, 857, 858, 859, 860, 861, 862, 863, 864, 865, 866]], [6, 7077, [58420, 58462, 58506, 58554, 58603], [11927.455, 11946.861, 11944.666, 11934.374, 11916.202], [59348.913, 59363.481, 59356.037, 59357.522, 59368.717], [8.197, 11.047, 9.081, 10.829, 12.356], [2528.8869103518855, 3325.6246504297637, 2278.9381954141586, 2023.7096041099057, 2601.8413190448596], [878, 879, 880, 881, 882]], [6, 7213, [59750, 59786, 59818, 59857, 59906, 59946, 59988, 60039], [10148.569, 10130.33, 10172.452, 10179.745, 10202.99, 10233.204, 10240.262, 10247.535], [59096.296, 59121.258, 59112.049, 59102.539, 59091.487, 59160.188, 59089.435, 59093.167], [15.459, 10.732, 6.023, 8.354, 7.156, 11.078, 9.806, 11.693], [1453.3278732676627, 2323.279710232568, 2408.0052400798327, 2256.8213620239935, 2390.0924370264474, 2164.790975927066, 1867.0333613797243, 1382.2686634398065], [914, 915, 916, 917, 918, 919, 920, 921]], [2, 7260, [60115, 60190, 60306, 60427, 60557, 60681], [31283.799, 31336.049, 31427.874, 31429.544, 31493.618, 31434.324], [35386.607, 35503.082, 35689.506, 35668.975, 35427.495, 35529.413], [33.933, 12.343, 23.303, 21.565, 26.178, 28.353], [1344.8893028212035, 1311.8364269798135, 2932.4881808315804, 3147.110339325799, 11447.146333104589, 1386.4572197624848], [922, 923, 924, 925, 926, 927]], [1, 7268, [60171, 60276, 60403, 60529, 60654, 60781, 60908, 61040, 61157, 61286], [21664.113, 21535.432, 21501.854, 21482.871, 21468.646, 21574.118, 21553.653, 21589.495, 21548.765, 21552.038], [10863.815, 10789.136, 10795.701, 10758.339, 10691.435, 10765.954, 10793.594, 10792.634, 10755.301, 10825.49], [41.156, 13.589, 14.888, 19.56, 30.712, 8.898, 9.234, 22.311, 16.647, 19.036], [2953.920876291485, 1495.234338841507, 3348.984490323818, 3350.174295556812, 5061.005688483225, 2086.805813524408, 2705.5739644841997, 716.6914180472098, 959.3637745183746, 1560.1456212187588], [923, 924, 925, 926, 927, 928, 929, 930, 931, 932]], [5, 7276, [60183, 60289, 60413, 60541, 60665, 60796, 60921, 61055, 61165], [24762.959, 24819.002, 24789.217, 24787.933, 24809.676, 24814.25, 24768.589, 24802.008, 24835.076], [55022.16, 55014.527, 55010.087, 55003.88, 54994.094, 55037.908, 54996.757, 55007.503, 54983.358], [13.79, 13.471, 12.442, 11.297, 11.365, 8.922, 13.469, 11.132, 35.311], [1735.1280732362611, 1874.5683214144476, 2492.135715557879, 2523.7119439498997, 2670.1263251237538, 2027.9370975141035, 1758.53766950956, 2058.869569911187, 2459.139460954074], [923, 924, 925, 926, 927, 928, 929, 930, 931]], [2, 7280, [60189, 60304, 60426, 60555, 60679, 60807, 60933], [31364.959, 31368.285, 31391.252, 31346.025, 31373.189, 31385.245, 31418.116], [34126.038, 34135.108, 34157.659, 34152.791, 34130.19, 34150.118, 34148.561], [11.022, 13.404, 17.184, 6.522, 13.358, 23.042, 23.061], [2711.2973721599446, 2902.754591765123, 2476.8207799681995, 3568.1187437810145, 2534.0464220805197, 901.7639651356883, 6450.235219185799], [923, 924, 925, 926, 927, 928, 929]], [2, 7281, [60191, 60310, 60430, 60559, 60684], [32062.995, 31970.49, 31989.758, 31929.192, 31887.94], [36552.537, 36591.905, 36572.514, 36740.21, 36847.194], [23.423, 12.398, 18.436, 15.68, 11.583], [7051.280626400286, 22299.9008842107, 15960.74216459032, 5406.445034833457, 2576.171077391002], [923, 924, 925, 926, 927]], [0, 7283, [60193, 60316, 60436, 60567, 60690, 60817], [33472.04, 33475.227, 33483.577, 33456.0, 33517.029, 33440.386], [8620.13, 8632.13, 8639.918, 8616.98, 8650.11, 8646.659], [16.339, 8.58, 14.56, 11.584, 35.872, 14.5], [540.3860813084588, 2046.508565314023, 2051.0852248331407, 1294.4717880951498, 956.2381157543145, 1626.1253621986627], [923, 924, 925, 926, 927, 928]], [3, 7290, [60137, 60228, 60353, 60477, 60601, 60724, 60851], [4673.167, 4780.312, 4729.461, 4743.038, 4709.196, 4633.407, 4691.991], [44794.79, 44966.011, 44980.233, 44987.868, 44902.924, 44793.079, 44845.905], [14.317, 15.948, 16.536, 17.134, 17.104, 12.403, 13.442], [1379.002224473479, 13419.708849151413, 11466.792805201052, 7659.427114395516, 5913.01174508125, 1808.1214885878617, 2949.6066384094365], [923, 924, 925, 926, 927, 928, 929]], [3, 7292, [60140, 60229, 60352, 60476, 60600, 60723], [5042.769, 4952.409, 4735.645, 4794.928, 4790.539, 4769.735], [43578.493, 43676.205, 43617.405, 43536.153, 43582.215, 43715.18], [12.925, 27.4, 16.933, 28.938, 13.629, 19.538], [2590.384260911905, 9527.76469405661, 2785.5731136701297, 1584.2468056337013, 51930.893448229115, 26120.29009893779], [923, 924, 925, 926, 927, 928]], [3, 7294, [60142, 60231, 60357, 60484, 60608], [5641.397, 5600.907, 5578.576, 5558.817, 5604.821], [42567.387, 42572.526, 42579.297, 42605.734, 42601.065], [12.471, 8.147, 14.825, 20.032, 8.685], [1483.044103098738, 5370.296901066377, 3151.126915877902, 2947.9449936211963, 6402.702573212402], [923, 924, 925, 926, 927]], [7, 7299, [60154, 60246, 60370, 60499, 60621, 60745, 60875, 61005, 61127, 61254, 61395, 61525], [11451.416, 11421.142, 11590.141, 11524.321, 11547.289, 11546.319, 11581.185, 11541.958, 11512.239, 11523.077, 11563.677, 11426.952], [64489.461, 64523.502, 64549.519, 64555.869, 64542.749, 64607.795, 64592.388, 64584.578, 64520.518, 64537.9, 64556.637, 64537.282], [25.407, 25.018, 19.714, 10.053, 13.317, 18.285, 18.571, 18.585, 14.316, 24.888, 25.626, 19.106], [1484.5940190347944, 1021.8822713449603, 12165.675423391716, 3314.853381461337, 2524.8910672018287, 3709.6927469867665, 3334.379931045014, 4503.454418110099, 2674.51575071835, 1640.3706739865336, 1097.1729564647944, 1572.0911883512356], [923, 924, 925, 926, 927, 928, 929, 930, 931, 932, 933, 934]], [5, 7302, [60296, 60419, 60549, 60671, 60803, 60927, 61060], [25587.112, 25601.382, 25746.4, 25739.127, 25764.314, 25533.355, 25532.404], [58502.328, 58458.682, 58525.337, 58558.469, 58532.258, 58545.227, 58560.691], [16.526, 18.305, 7.316, 14.115, 32.945, 22.653, 22.938], [979.2831275118612, 1479.1698477192992, 1695.566799062564, 2151.238194425168, 1592.4747989503062, 3575.948976223282, 3673.4865303169167], [924, 925, 926, 927, 928, 929, 930]], [2, 7304, [60308, 60429, 60558, 60683, 60808, 60935, 61066, 61184, 61324, 61461, 61584, 61703, 61810, 61906, 62007, 62107, 62226, 62322, 62416, 62512, 62607], [31761.22, 31712.555, 31774.606, 31748.838, 31703.138, 31729.946, 31763.0, 31810.321, 31849.596, 31828.711, 31759.845, 31740.027, 31761.946, 31816.001, 31819.728, 31830.01, 31797.581, 31794.005, 31801.177, 31816.741, 31863.73], [35032.513, 35050.178, 34996.173, 35029.179, 35024.863, 35021.107, 35041.656, 35008.035, 35017.837, 35011.124, 35034.627, 35017.058, 35024.677, 35014.361, 35041.861, 35023.433, 34997.417, 34994.887, 35020.766, 35036.801, 34935.87], [20.029, 21.883, 15.738, 15.732, 16.409, 12.751, 15.562, 10.477, 8.52, 6.407, 11.569, 4.939, 8.06, 8.771, 7.517, 20.456, 14.406, 11.309, 10.706, 25.945, 16.134], [3953.6405106831676, 10140.96023202631, 5125.983833533596, 3555.7144493730293, 13365.52361518181, 6772.877114652522, 5718.194164645565, 6549.247080034321, 8439.47156867771, 6615.679300743349, 3595.523223822519, 5319.567351054399, 4943.473623728802, 3564.280420965788, 2860.026907888072, 1183.6758226973132, 917.6648877800351, 2166.714020264132, 1958.1389152984464, 1790.2652780893575, 773.7863392918957], [924, 925, 926, 927, 928, 929, 930, 931, 932, 933, 934, 935, 936, 937, 938, 939, 940, 941, 942, 943, 944]], [0, 7307, [60318, 60438, 60569, 60691, 60818, 60945, 61073, 61197, 61332, 61471, 61593, 61714, 61819, 61914, 62014, 62116], [34246.261, 34263.281, 34266.179, 34249.604, 34254.78, 34241.916, 34255.763, 34264.132, 34260.757, 34254.344, 34261.822, 34254.462, 34271.824, 34224.997, 34220.815, 34280.261], [9816.964, 9820.662, 9828.703, 9852.591, 9835.584, 9855.814, 9831.963, 9843.951, 9825.081, 9827.383, 9819.708, 9843.191, 9829.658, 9852.263, 9807.828, 9776.256], [10.101, 7.757, 6.549, 8.559, 7.356, 8.331, 9.988, 8.446, 7.926, 12.566, 8.096, 8.342, 11.624, 21.615, 42.373, 30.804], [2354.331698591404, 4015.4666331656213, 3856.224864910336, 3659.150913290436, 3480.514659948793, 3111.191028043615, 2743.7147340528977, 3819.8518277135386, 5315.696209524234, 3730.74697996825, 2726.1532545034333, 3360.4844948339664, 2966.725152793382, 839.1458130533209, 2005.0866767734008, 1551.9750656494152], [924, 925, 926, 927, 928, 929, 930, 931, 932, 933, 934, 935, 936, 937, 938, 939]], [6, 7345, [60495, 60619, 60742, 60871, 61001, 61125, 61252], [10044.966, 10039.796, 10013.439, 10037.111, 10010.865, 10075.299, 10071.16], [59524.763, 59469.13, 59476.848, 59497.671, 59472.26, 59485.711, 59434.735], [22.501, 18.524, 18.734, 27.073, 18.415, 24.679, 21.513], [1932.8867922497304, 5794.750185945403, 2888.7850567342875, 2878.2670311378315, 9513.302124278458, 2759.5559837408987, 2077.9101778002228], [926, 927, 928, 929, 930, 931, 932]], [6, 7346, [60497, 60620, 60743, 60873, 61004, 61126, 61253], [11280.358, 11392.919, 11399.394, 11400.271, 11376.258, 11396.493, 11398.739], [59215.579, 59236.395, 59240.246, 59272.731, 59254.806, 59330.948, 59279.404], [27.104, 20.732, 13.158, 21.122, 22.059, 24.458, 32.457], [4670.249830646243, 4980.876658499603, 2747.018045148425, 2783.5446667993024, 3708.0962414465494, 989.4885057339171, 1573.1083786502102], [926, 927, 928, 929, 930, 931, 932]], [6, 7348, [60502, 60624, 60749, 60878, 61009], [12861.974, 12757.573, 12773.617, 12749.355, 12751.182], [58639.642, 58630.81, 58586.656, 58603.754, 58617.227], [22.103, 13.347, 14.72, 25.558, 24.839], [1768.8094950307511, 1842.7366738260193, 1691.2589789150427, 2141.9025244606673, 1517.5629422224238], [926, 927, 928, 929, 930]], [5, 7363, [60415, 60545, 60669, 60800, 60925, 61056], [24924.348, 24968.134, 24936.313, 24933.525, 24968.052, 24948.148], [57011.985, 56978.84, 56904.025, 57001.589, 56833.672, 56885.656], [14.2, 10.695, 28.767, 17.041, 31.203, 29.778], [1902.8773845024837, 1504.835457838341, 4822.7441523541, 1524.1243720063112, 7868.777849725636, 6690.512724146805], [925, 926, 927, 928, 929, 930]], [5, 7369, [60801, 60923, 61058, 61169, 61302, 61444, 61569, 61687, 61795, 61893, 61993], [24962.543, 24916.422, 24957.27, 24931.093, 25021.079, 24927.597, 24938.438, 24966.483, 24952.087, 25005.825, 24995.658], [57691.958, 57730.042, 57798.494, 57779.179, 57765.826, 57689.912, 57753.965, 57679.565, 57741.501, 57665.287, 57744.843], [25.869, 19.341, 14.305, 27.003, 10.02, 21.355, 32.263, 24.538, 24.977, 22.49, 24.899], [2918.627563250185, 945.8190595595677, 704.4445452378346, 630.0606519516517, 70040.78745824865, 2488.9180722648903, 1900.7493098123796, 2695.5449601095975, 1021.7518324377058, 2390.3636912514403, 3597.5510263274823], [928, 929, 930, 931, 932, 933, 934, 935, 936, 937, 938]], [2, 7371, [60810, 60934, 61065, 61182, 61322, 61460, 61583, 61701], [31812.252, 31758.219, 31740.704, 31684.365, 31605.686, 31609.874, 31566.831, 31629.956], [33765.644, 33651.225, 33708.613, 33744.595, 33795.04, 33732.987, 33737.728, 33786.694], [14.647, 16.961, 16.078, 12.234, 19.77, 16.308, 14.117, 42.807], [2875.9914977134977, 3316.0587731429946, 6562.363777113572, 12029.810428706607, 4165.955484353243, 2122.608927962801, 2525.63288786153, 3559.5418506362685], [928, 929, 930, 931, 932, 933, 934, 935]], [3, 7378, [60727, 60854, 60981, 61105, 61229], [4863.031, 4909.397, 4888.776, 4880.184, 4842.446], [44071.124, 44054.59, 44017.044, 43993.726, 44098.067], [15.586, 11.755, 19.759, 22.679, 27.517], [895.3442064547198, 1954.6614108848798, 1668.5817606395628, 1252.9093568023904, 3538.7041137081656], [928, 929, 930, 931, 932]], [3, 7379, [60728, 60857, 60982, 61109, 61230, 61374, 61510, 61632, 61747, 61855, 61947], [4942.398, 4962.063, 4964.937, 5013.353, 5017.992, 5003.215, 5004.17, 4984.189, 5007.972, 5040.457, 5008.683], [42220.942, 42146.764, 42193.858, 42142.997, 42139.399, 42150.87, 42167.895, 42168.876, 42135.709, 42158.781, 42120.46], [22.653, 14.444, 11.013, 10.4, 14.912, 6.864, 8.872, 8.24, 11.716, 9.396, 17.288], [893.8024893535238, 1919.0952945302251, 2117.364706900045, 2748.144301329645, 2044.006523198247, 3496.6451806350556, 3625.489788282014, 3664.680436760207, 3358.6340486684044, 3258.965121449498, 699.2596293270033], [928, 929, 930, 931, 932, 933, 934, 935, 936, 937, 938]], [5, 7389, [60795, 60924, 61057, 61168, 61300, 61442, 61568, 61684, 61794], [24872.787, 24891.17, 24890.55, 24916.546, 24854.929, 24846.913, 24889.35, 24845.451, 24901.387], [55791.043, 55692.57, 55832.167, 55869.11, 55725.11, 55739.44, 55754.788, 55792.257, 55880.928], [24.544, 18.511, 20.942, 34.337, 22.198, 22.813, 22.597, 25.85, 23.77], [5710.186990164295, 5387.966531677685, 10008.446251254236, 5000.29301732617, 8179.938902550948, 9288.369085018354, 4923.018046159205, 6843.2285593437, 6923.666288399156], [928, 929, 930, 931, 932, 933, 934, 935, 936]], [0, 7392, [61194, 61330, 61468, 61592, 61713, 61818, 61913], [33836.105, 33814.997, 33783.996, 33771.028, 33905.142, 33739.536, 33761.969], [9891.456, 9911.588, 9908.491, 9913.671, 9883.781, 9865.451, 9910.074], [23.159, 17.321, 15.135, 18.041, 41.449, 21.912, 21.581], [4062.8454675665125, 3924.5626563840165, 2362.588035169983, 2033.1550455598037, 2562.056797374941, 1024.468424443995, 553.9740141574043], [931, 932, 933, 934, 935, 936, 937]], [5, 7423, [61170, 61303, 61445, 61570, 61688], [25169.592, 25200.649, 25188.741, 25211.777, 25101.605], [54737.879, 54759.309, 54735.471, 54745.181, 54925.605], [18.267, 15.651, 15.268, 21.37, 29.368], [1439.0231865963442, 1408.9059859458916, 1405.2570420204484, 1266.7719129761124, 13168.251590781456], [931, 932, 933, 934, 935]], [5, 7456, [61304, 61447, 61572, 61691, 61798, 61896, 61997, 62100, 62215, 62312, 62407, 62504, 62596], [25403.36, 25407.596, 25401.647, 25408.061, 25417.491, 25404.939, 25437.263, 25425.597, 25413.505, 25442.47, 25423.482, 25402.713, 25490.443], [58522.476, 58583.169, 58550.309, 58559.38, 58546.279, 58556.403, 58549.727, 58533.782, 58534.938, 58527.288, 58548.001, 58522.073, 58518.446], [17.785, 21.244, 20.289, 7.787, 13.801, 11.579, 8.545, 10.035, 10.888, 12.83, 8.986, 12.645, 20.762], [1054.4055582361798, 455.7944578363295, 710.5556659222199, 2081.075699722781, 1290.5607799452116, 1304.8956884937413, 2341.4126385158356, 1744.3450015325143, 1732.136543525908, 2683.574886165171, 1497.3154514786283, 1663.8268620321787, 2025.9823091165013], [932, 933, 934, 935, 936, 937, 938, 939, 940, 941, 942, 943, 944]], [5, 7457, [61306, 61448, 61574, 61692, 61799, 61897, 61998, 62101], [25579.443, 25599.815, 25605.48, 25586.018, 25601.15, 25598.821, 25571.84, 25580.176], [57136.5, 57149.842, 57149.193, 57117.009, 57154.457, 57136.361, 57161.716, 57175.919], [13.636, 8.471, 7.899, 10.837, 7.54, 9.786, 9.456, 7.795], [1517.7776601946468, 2862.7420030095477, 2293.1145684578946, 2684.3152497871138, 2012.1372716517653, 2560.558383621726, 2377.4357753149293, 1843.423178999337], [932, 933, 934, 935, 936, 937, 938, 939]], [5, 7470, [61441, 61566, 61683, 61793, 61890, 61991, 62095, 62212, 62310, 62402], [24780.017, 24776.652, 24782.57, 24818.648, 24743.507, 24775.83, 24802.589, 24796.666, 24814.973, 24700.822], [55022.33, 55007.088, 55016.318, 54968.317, 55000.986, 54973.782, 54991.324, 55025.409, 54994.336, 55043.744], [29.607, 21.598, 13.8, 18.007, 13.717, 19.172, 25.192, 12.871, 13.776, 26.643], [1168.784231136222, 811.5163098501488, 811.450384306414, 1861.1911167949888, 1450.5319061228145, 1316.4837343343868, 1062.7035308168427, 1838.6219897807505, 1242.9883412742427, 2158.112116602538], [933, 934, 935, 936, 937, 938, 939, 940, 941, 942]], [2, 7475, [61464, 61586, 61707, 61812, 61907, 62009, 62109], [31998.825, 31938.074, 32085.796, 32067.478, 31975.601, 32081.921, 32060.529], [36347.198, 36281.797, 36192.61, 36184.711, 36272.737, 36214.805, 36197.45], [46.152, 32.911, 16.469, 16.889, 23.235, 28.059, 22.107], [1710.9679475509292, 4618.7848604424225, 2034.8664154690198, 3715.0091821195097, 1698.855369616082, 1559.8250282911329, 2556.1808798633774], [933, 934, 935, 936, 937, 938, 939]], [4, 7479, [61489, 61608, 61731, 61835, 61928, 62031, 62138, 62249, 62338, 62436, 62535, 62631, 62728, 62804, 62892, 62985, 63084], [41551.369, 41604.042, 41708.889, 41747.145, 41738.855, 41814.825, 41821.597, 41771.757, 41770.987, 41809.181, 41815.594, 41720.17, 41768.797, 41701.56, 41756.163, 41706.61, 41638.444], [53519.047, 53472.988, 53399.616, 53284.191, 53375.403, 53310.44, 53300.986, 53310.213, 53280.688, 53256.53, 53296.814, 53347.976, 53359.229, 53350.558, 53250.602, 53321.123, 53372.093], [3.154, 27.329, 25.282, 25.507, 29.949, 17.634, 17.719, 26.362, 26.379, 18.511, 17.577, 15.132, 18.446, 12.725, 10.362, 29.829, 24.024], [415.18065187448735, 858.5238115301105, 4161.44012946831, 2958.0239538997866, 857.4570460231278, 3109.9430673563947, 1702.696588368667, 1845.5145335541201, 1533.1814858753776, 2256.347197764867, 3458.990116044199, 2167.3181890762735, 3542.1082889563972, 2197.359983458719, 59417.241281014496, 784.3606293453113, 1698.3089940505427], [933, 934, 935, 936, 937, 938, 939, 940, 941, 942, 943, 944, 945, 946, 947, 948, 949]], [1, 7488, [61423, 61551, 61669, 61783, 61884, 61981, 62086, 62200, 62299], [20936.139, 20846.284, 20924.432, 20908.304, 20950.183, 20909.098, 20914.628, 20910.883, 20908.463], [10623.274, 10453.819, 10601.998, 10661.273, 10633.768, 10658.008, 10638.661, 10593.587, 10601.743], [10.09, 30.49, 23.618, 9.693, 13.128, 10.607, 10.208, 20.824, 14.973], [1711.9303214431384, 12489.444388182343, 706.1125240099062, 1423.9658375457648, 1617.14278777677, 2068.6757825444283, 1493.7712909744075, 2291.2226484924317, 1582.9321878786122], [933, 934, 935, 936, 937, 938, 939, 940, 941]], [5, 7504, [61573, 61690, 61797, 61895, 61996, 62099, 62216, 62313, 62406, 62503, 62597, 62698, 62781], [25507.861, 25489.724, 25444.572, 25491.741, 25494.451, 25494.148, 25506.576, 25523.907, 25493.417, 25447.141, 25491.762, 25508.572, 25553.22], [56527.603, 56566.722, 56577.635, 56569.418, 56566.42, 56512.409, 56529.324, 56546.864, 56531.224, 56561.114, 56546.286, 56535.848, 56460.324], [13.508, 21.349, 16.468, 20.712, 12.399, 16.478, 10.097, 8.587, 12.986, 13.277, 15.738, 11.703, 31.888], [1121.899618182006, 902.2532987162177, 1531.833092295987, 1609.701193442553, 1193.6558807688025, 2579.873854666853, 2061.791134543853, 2033.5970549956335, 1104.3863225557072, 996.6207205259262, 2524.2738400723997, 2108.5620518563933, 819.7563657924712], [934, 935, 936, 937, 938, 939, 940, 941, 942, 943, 944, 945, 946]], [2, 7505, [61702, 61809, 61904, 62006, 62106, 62225, 62321, 62417, 62511, 62606, 62708, 62789, 62874, 62963], [31611.531, 31742.765, 31795.552, 31792.988, 31790.856, 31766.871, 31767.922, 31808.772, 31778.094, 31774.451, 31783.825, 31729.712, 31789.501, 31731.678], [33881.888, 34021.002, 34039.088, 33984.051, 33998.919, 34019.155, 34021.23, 34047.71, 34016.378, 33998.419, 33978.219, 34028.144, 34016.953, 34039.517], [32.979, 15.436, 11.695, 16.816, 13.274, 16.028, 22.87, 17.344, 29.05, 23.058, 21.09, 18.273, 18.289, 28.86], [3185.7982068621636, 853.0471340493435, 834.6143753386227, 2108.7648978576763, 1389.1511856217348, 1024.582377667406, 1166.3473470036333, 964.4906623951371, 1201.7307996708873, 1013.8479379298266, 1124.4302893409467, 1139.3727654434274, 800.4727026590726, 1723.9474163235661], [935, 936, 937, 938, 939, 940, 941, 942, 943, 944, 945, 946, 947, 948]], [4, 7516, [61611, 61733, 61837, 61932, 62033, 62140, 62251, 62340], [42890.717, 42906.411, 42891.055, 42903.289, 42901.98, 42865.919, 42883.221, 42902.35], [51339.592, 51335.662, 51333.705, 51335.766, 51305.126, 51339.978, 51346.434, 51362.935], [24.419, 8.626, 10.476, 12.364, 15.632, 21.077, 13.296, 24.151], [2005.737742850514, 1931.4895055067548, 1623.8889743498432, 2022.705794918763, 1314.0206157194416, 761.2952149336691, 1287.6119729520829, 1376.6839153151202], [934, 935, 936, 937, 938, 939, 940, 941]], [7, 7570, [62176, 62278, 62371, 62472, 62565, 62667, 62761, 62833, 62924, 63015], [11271.64, 11280.885, 11286.188, 11231.246, 11281.14, 11284.406, 11275.819, 11268.734, 11279.434, 11284.656], [65657.922, 65693.416, 65654.641, 65648.229, 65683.262, 65665.881, 65672.341, 65696.019, 65657.111, 65625.083], [20.563, 12.653, 14.67, 22.786, 9.718, 10.214, 27.276, 22.749, 15.523, 18.773], [2040.6589670017083, 2111.522439345217, 1384.0708279443152, 853.1292316583045, 2153.1187492460763, 1533.1586522385746, 1701.7652912940725, 1702.0524300856964, 1902.6156015532622, 1846.0679144054109], [940, 941, 942, 943, 944, 945, 946, 947, 948, 949]], [7, 7572, [62374, 62475, 62567, 62669, 62762, 62836], [11592.284, 11659.3, 11659.05, 11670.038, 11591.96, 11521.835], [64570.027, 64524.493, 64507.888, 64479.792, 64631.076, 64586.987], [8.965, 27.81, 18.366, 23.865, 16.448, 17.266], [3075.390140434277, 10582.3888041176, 9093.50976934935, 7449.496340281027, 1296.7754408798833, 929.8103349987567], [942, 943, 944, 945, 946, 947]], [6, 7573, [62280, 62376, 62477, 62568, 62670], [11852.782, 11941.835, 11930.588, 11941.868, 12013.432], [59248.97, 59211.54, 59202.97, 59185.144, 59175.001], [7.93, 19.97, 22.804, 19.094, 34.695], [2684.1677786758255, 3601.9880243615576, 6781.408136890054, 6092.93534463601, 3775.2065874139334], [941, 942, 943, 944, 945]], [5, 7580, [62214, 62311, 62404, 62502, 62595, 62697, 62780, 62863], [25009.209, 24984.953, 24996.825, 24989.437, 24942.168, 24979.587, 24939.614, 25047.442], [57681.875, 57710.616, 57675.845, 57595.368, 57535.701, 57649.36, 57594.871, 57608.927], [24.071, 33.392, 22.439, 22.67, 20.773, 17.801, 22.763, 15.854], [810.459087907905, 1428.2404518574108, 5800.9733169210085, 4677.416863423767, 4921.250522570662, 5551.522232156173, 3025.998144304739, 3982.4434109765193], [940, 941, 942, 943, 944, 945, 946, 947]], [0, 7585, [62235, 62329, 62424, 62518, 62613, 62715, 62794, 62879, 62970, 63065, 63156], [33884.841, 33824.384, 33786.229, 33748.728, 33733.778, 33793.976, 33685.056, 33639.353, 33623.114, 33665.704, 33611.392], [9911.534, 9924.459, 9893.314, 9927.213, 9887.617, 9886.038, 9887.673, 9818.993, 9841.84, 9860.451, 9852.781], [31.952, 12.609, 23.805, 19.326, 24.137, 19.293, 18.315, 21.514, 11.921, 19.708, 15.104], [3416.7928937242286, 910.9750288384314, 969.0120875378684, 1274.764013572057, 1748.5845048168683, 1125.793195861689, 2356.939986713348, 2476.375967038058, 2549.240810518563, 1538.7201010225428, 1771.295154135621], [940, 941, 942, 943, 944, 945, 946, 947, 948, 949, 950]], [4, 7605, [62536, 62632, 62731, 62806, 62893, 62986, 63085, 63174, 63266], [42191.75, 42154.487, 42178.765, 42193.795, 42186.968, 42200.572, 42202.243, 42182.486, 42169.9], [52191.177, 52168.626, 52155.368, 52153.175, 52181.9, 52169.349, 52153.873, 52186.433, 52193.753], [17.289, 11.684, 25.894, 14.634, 19.309, 13.832, 10.072, 15.769, 16.558], [1067.4203223140555, 1600.943605584499, 2102.5789814112845, 1296.4689381656692, 1010.9086044115065, 1827.5803585009614, 1343.1294575034046, 2171.465571220171, 1533.275027866551], [943, 944, 945, 946, 947, 948, 949, 950, 951]], [6, 7606, [62476, 62569, 62672, 62763, 62838, 62927, 63018, 63112, 63199, 63292], [11917.824, 11946.865, 11952.095, 11950.224, 11927.895, 11938.951, 11933.788, 11929.25, 11944.325, 11939.404], [58663.344, 58662.286, 58648.905, 58652.991, 58660.483, 58652.819, 58640.917, 58647.061, 58656.703, 58622.477], [20.647, 12.47, 9.409, 8.786, 10.613, 7.512, 9.642, 9.375, 9.888, 21.093], [2201.845241981713, 2249.3489779540214, 1470.291107350177, 2024.3144396136897, 3126.7984535559467, 2140.8380461499855, 2558.504471535731, 1879.1382462286967, 2153.6027503086766, 1153.6529742060065], [943, 944, 945, 946, 947, 948, 949, 950, 951, 952]], [5, 7610, [62591, 62695, 62779, 62862, 62952], [24793.976, 24788.257, 24790.454, 24793.919, 24806.769], [54977.63, 55005.833, 54991.204, 54981.77, 54983.153], [28.486, 8.283, 14.585, 11.968, 11.122], [840.6575851559043, 1895.2465736467566, 1546.5117284094306, 1800.7720168031608, 1556.8434657233674], [944, 945, 946, 947, 948]], [7, 7636, [62926, 63017, 63113, 63198, 63291, 63381, 63470], [11796.756, 11835.96, 11819.115, 11830.467, 11819.787, 11806.978, 11821.42], [64257.79, 64283.251, 64265.246, 64250.463, 64284.959, 64239.46, 64258.312], [12.58, 13.089, 11.033, 18.845, 17.751, 16.406, 20.555], [1103.8327123937036, 1142.1842233206685, 1120.236245593972, 1356.2195226078384, 1416.8341893537515, 1850.9471122766445, 1425.50032706302], [948, 949, 950, 951, 952, 953, 954]], [5, 7649, [63045, 63139, 63230, 63320, 63408, 63496, 63575, 63655], [25478.513, 25509.679, 25495.05, 25595.642, 25549.898, 25543.58, 25502.253, 25546.92], [57231.651, 57150.718, 57142.567, 57167.378, 57165.859, 57159.279, 57091.281, 57144.616], [28.07, 13.41, 25.584, 24.348, 27.278, 18.302, 22.609, 14.025], [2479.129351488673, 1415.5956641241846, 2295.9076703408164, 2505.851123827495, 2529.530293822051, 1828.4487630430601, 4636.462644778175, 1377.3869338533975], [949, 950, 951, 952, 953, 954, 955, 956]], [6, 7666, [63111, 63197, 63290, 63380, 63469], [11323.104, 11338.359, 11387.72, 11310.345, 11408.204], [59093.456, 59133.136, 59139.205, 59095.978, 58998.909], [32.331, 33.177, 14.719, 19.249, 17.823], [949.9764392146726, 1219.2078527162023, 1312.8222748117662, 21993.734974956616, 39614.58263771364], [950, 951, 952, 953, 954]], [2, 7716, [63416, 63503, 63584, 63664, 63739], [31387.284, 31339.159, 31354.9, 31324.058, 31509.809], [35118.925, 35230.865, 35237.405, 35126.474, 35001.064], [24.756, 17.029, 17.954, 17.316, 24.438], [13697.587136766744, 3075.5649861905513, 10849.528916566675, 3777.58931381301, 2706.3814885234146], [953, 954, 955, 956, 957]], [4, 7724, [63522, 63607, 63688, 63758, 63815, 63886, 63956, 64031, 64107, 64182], [41010.917, 41033.534, 40999.004, 41040.51, 41058.681, 41063.121, 41040.445, 41138.624, 41000.963, 41038.959], [53438.277, 53419.695, 53390.16, 53421.429, 53401.063, 53408.864, 53415.551, 53436.645, 53389.263, 53428.644], [18.789, 12.423, 11.492, 10.271, 19.094, 24.443, 16.281, 17.704, 9.433, 22.597], [1453.0080933900467, 1959.2022336368973, 1408.3092488380469, 1751.6897703276038, 3051.30246729726, 1620.6098950488276, 2603.3350867094673, 15083.372158634957, 783.1689264279674, 1156.8730902644645], [954, 955, 956, 957, 958, 959, 960, 961, 962, 963]], [2, 7738, [63588, 63665, 63741, 63803, 63871], [31776.883, 31782.322, 31813.538, 31700.505, 31757.742], [34009.742, 33975.774, 34012.387, 34036.469, 34036.282], [17.488, 17.276, 15.245, 29.682, 19.056], [937.4061732330131, 814.2815740827199, 885.5731096502581, 3468.860620564859, 668.0589712408021], [955, 956, 957, 958, 959]], [0, 7741, [63591, 63671, 63746, 63805, 63873], [33253.114, 33180.676, 33211.428, 33249.201, 33221.099], [8352.109, 8348.766, 8403.861, 8389.831, 8358.295], [29.139, 24.993, 26.92, 19.498, 27.509], [1841.3047836221253, 1111.223877561693, 5000.207897311708, 10971.221919309914, 750.5501762088869], [955, 956, 957, 958, 959]], [7, 7773, [63911, 63980, 64054, 64130, 64206, 64282, 64349, 64415, 64482, 64555, 64632, 64707, 64784, 64846, 64917], [11464.048, 11445.014, 11432.035, 11475.988, 11510.392, 11466.94, 11444.431, 11444.52, 11470.057, 11436.189, 11463.921, 11488.798, 11416.404, 11454.018, 11368.679], [64590.291, 64640.74, 64626.074, 64625.527, 64592.073, 64655.403, 64631.811, 64565.498, 64581.828, 64594.472, 64603.731, 64481.511, 64511.098, 64552.654, 64549.926], [16.299, 9.715, 9.156, 11.644, 16.698, 10.148, 8.094, 8.544, 12.9, 6.854, 16.279, 28.461, 15.071, 17.726, 18.626], [879.3591778900881, 1857.9555087023884, 2060.220462156439, 2396.7461042754985, 1658.1559695533788, 2712.567711304215, 3250.5462050705833, 3124.020504905927, 4003.646538142641, 4150.2913914545215, 2559.9698222088764, 2611.831990101077, 1926.9561815251502, 1364.4650948190965, 1529.3143337684917], [960, 961, 962, 963, 964, 965, 966, 967, 968, 969, 970, 971, 972, 973, 974]], [0, 7791, [64092, 64170, 64242, 64321, 64385, 64451, 64514, 64597, 64669, 64748, 64820], [33950.214, 33918.706, 33927.87, 33946.144, 33926.773, 33966.353, 33909.298, 33964.532, 33917.361, 33892.453, 33921.991], [9699.241, 9688.698, 9693.657, 9716.834, 9685.2, 9724.659, 9767.762, 9800.506, 9703.681, 9703.648, 9733.079], [14.0, 12.195, 12.891, 13.812, 14.286, 22.994, 23.166, 21.117, 13.927, 14.129, 14.651], [1575.8795572602298, 646.1964247878217, 1756.896154609352, 2416.335723718634, 2704.0747435730796, 2229.4143396211957, 4377.843148560168, 12733.587886264784, 2211.6765058009223, 2275.4507727667947, 1396.8931518672089], [962, 963, 964, 965, 966, 967, 968, 969, 970, 971, 972]], [6, 7796, [63978, 64052, 64128, 64203, 64281, 64348, 64414, 64479, 64552, 64631, 64705], [10158.834, 10129.977, 10148.739, 10171.65, 10207.292, 10148.194, 9972.305, 10028.978, 9956.793, 9977.211, 10048.092], [59533.838, 59607.852, 59580.083, 59593.413, 59573.717, 59436.582, 59277.436, 59351.71, 59284.118, 59286.172, 59413.694], [16.088, 33.317, 23.571, 26.075, 21.432, 31.416, 13.384, 18.908, 19.023, 19.511, 35.369], [1362.7233487926555, 1580.9456281105433, 920.2645476119831, 666.0961571840072, 805.9791909526925, 3714.0380847173765, 2249.8470003843317, 1789.0271760234987, 1613.7275407887348, 2757.263634283225, 3676.6379311201413], [961, 962, 963, 964, 965, 966, 967, 968, 969, 970, 971]], [7, 7828, [64283, 64351, 64419, 64484, 64557, 64634, 64710, 64785, 64848], [12030.108, 12016.108, 12034.792, 12003.705, 12021.38, 12013.548, 12046.165, 11996.873, 12025.541], [64723.685, 64728.081, 64799.712, 64740.074, 64725.573, 64732.844, 64727.468, 64733.308, 64713.892], [6.601, 8.588, 21.732, 22.119, 11.365, 3.264, 7.325, 15.921, 11.34], [4126.24251715782, 1768.2995170397649, 1669.7602710504236, 1178.1570222633065, 1541.4317667373366, 4613.756949505386, 1833.4518461153714, 1150.8141375126224, 1761.5121508875602], [965, 966, 967, 968, 969, 970, 971, 972, 973]], [5, 7831, [64373, 64438, 64504, 64578, 64657], [24986.142, 24961.117, 24978.207, 24998.018, 25007.148], [57067.559, 57004.084, 57092.645, 57068.524, 57048.113], [11.088, 32.417, 11.779, 12.115, 21.365], [1876.4331325317166, 1513.7879200139023, 2229.019708988806, 2633.3768226542156, 2065.0866614179417], [966, 967, 968, 969, 970]], [5, 7855, [64580, 64658, 64736, 64805, 64872, 64942, 65010, 65080, 65155, 65222, 65287], [25917.409, 25913.719, 25921.261, 25932.573, 25947.377, 25917.244, 25914.067, 25925.597, 25904.822, 25957.946, 25918.067], [58218.451, 58182.664, 58207.466, 58224.354, 58191.901, 58171.985, 58238.763, 58233.034, 58174.206, 58177.802, 58262.503], [24.44, 23.474, 15.789, 20.101, 19.306, 19.281, 19.509, 9.591, 15.266, 22.312, 24.176], [634.4735680615624, 2358.2428563065905, 2794.6516608381344, 1058.690400441003, 2217.211603956262, 1352.186412953421, 2008.1426712248099, 831.6681711862223, 1473.9728320102645, 843.9510533998513, 955.318898911579], [969, 970, 971, 972, 973, 974, 975, 976, 977, 978, 979]], [6, 7869, [64709, 64786, 64849, 64918, 64991], [12100.214, 12059.779, 12057.703, 12080.192, 12045.248], [59364.162, 59362.337, 59391.404, 59373.954, 59353.273], [19.77, 14.986, 9.827, 9.278, 3.036], [760.0111096515847, 1562.683758846853, 1558.7040798945816, 1981.991157279664, 407.45316138216003], [971, 972, 973, 974, 975]], [0, 7877, [64670, 64749, 64821, 64883, 64953, 65022], [34285.458, 34281.217, 34297.005, 34323.847, 34335.732, 34324.394], [10391.84, 10393.318, 10362.781, 10330.659, 10249.676, 10260.598], [18.798, 9.73, 24.153, 33.103, 42.381, 33.342], [1979.7347076531892, 2655.0877703970423, 2506.9383833758543, 1577.487947855885, 1826.103912278619, 4490.771330153314], [970, 971, 972, 973, 974, 975]], [4, 7883, [64831, 64896, 64967, 65034, 65103, 65179, 65244], [41518.938, 41511.032, 41551.072, 41480.617, 41483.276, 41503.251, 41536.362], [52285.107, 52287.631, 52264.376, 52282.895, 52298.423, 52344.936, 52251.326], [18.138, 13.845, 14.748, 14.822, 22.544, 20.997, 24.125], [828.7208176184997, 1891.2762584603224, 1574.9021619011519, 1351.117594631303, 883.1542402110903, 1571.8699502721154, 885.3391558973875], [972, 973, 974, 975, 976, 977, 978]], [0, 7899, [64952, 65020, 65089, 65165, 65233], [33882.789, 33939.27, 33894.931, 33868.224, 34064.158], [9759.295, 9720.176, 9732.568, 9748.629, 9839.162], [14.521, 14.353, 15.887, 26.584, 38.513], [2089.685739794089, 1320.8152048455943, 2689.2512204384566, 3159.449443047863, 4513.376195110864], [974, 975, 976, 977, 978]], [6, 7906, [64989, 65052, 65125, 65198, 65265, 65324, 65393], [10002.596, 10050.057, 9994.527, 9990.662, 10026.034, 9971.881, 9978.024], [59093.277, 59154.749, 59106.241, 59087.81, 59092.075, 59023.198, 59067.058], [17.607, 20.347, 19.808, 15.191, 14.932, 29.514, 16.643], [2550.1281176687253, 3083.018946018124, 2856.506000898053, 1788.5641433698265, 2794.085873516695, 1750.78821303829, 1373.8335758738904], [975, 976, 977, 978, 979, 980, 981]], [1, 7908, [64999, 65068, 65141, 65206, 65275, 65339], [20383.455, 20368.352, 20414.639, 20325.75, 20402.007, 20417.569], [9313.849, 9255.77, 9234.141, 9292.105, 9253.299, 9178.703], [35.996, 21.821, 20.6, 27.623, 20.127, 21.63], [1657.715389052385, 1266.1194356501449, 1869.1822163777495, 1777.46133793248, 5194.829489207459, 1355.7382491311155], [975, 976, 977, 978, 979, 980]], [2, 7911, [65017, 65086, 65161, 65229, 65294, 65358, 65423, 65483, 65540], [31358.646, 31281.015, 31243.356, 31302.283, 31324.075, 31310.694, 31287.786, 31253.504, 31302.775], [34942.698, 34915.576, 34984.873, 34972.286, 34831.898, 34952.026, 34908.682, 34833.373, 35002.065], [17.175, 25.809, 22.063, 25.494, 29.032, 19.125, 23.36, 25.24, 19.578], [20472.28863719693, 2454.0873680920768, 2493.4726632507563, 1779.2655164383737, 2551.9712099559, 5058.630505736352, 2593.2287300531716, 1243.986690231314, 1538.0651076270908], [975, 976, 977, 978, 979, 980, 981, 982, 983]], [4, 7945, [65609, 65669, 65728, 65782, 65842, 65904, 65972, 66028, 66082, 66146, 66207, 66269, 66338, 66402, 66450, 66513], [41344.618, 41331.801, 41314.837, 41276.738, 41325.875, 41293.244, 41340.903, 41280.269, 41357.501, 41319.98, 41317.108, 41342.671, 41299.034, 41271.538, 41322.792, 41341.391], [53390.7, 53381.199, 53372.968, 53384.231, 53377.893, 53369.888, 53367.997, 53352.235, 53350.925, 53379.497, 53358.189, 53339.833, 53361.145, 53353.172, 53347.205, 53365.187], [12.847, 13.073, 14.069, 10.785, 10.77, 12.533, 16.055, 16.476, 14.67, 13.306, 13.368, 15.205, 17.684, 21.806, 26.027, 22.175], [525.2551877571511, 1588.937834481263, 1861.1142693798795, 1492.8382084949694, 1246.9542966904119, 1769.2482340298009, 1464.548671161562, 1868.5247741482262, 991.9773710596216, 1613.1193227284414, 1078.742671608203, 1568.4134239614732, 1102.6209340329535, 1062.3958502503476, 827.9382692367416, 649.4889529840766], [984, 985, 986, 987, 988, 989, 990, 991, 992, 993, 994, 995, 996, 997, 998, 999]], [6, 7947, [65506, 65573, 65628, 65685, 65739, 65798], [10185.035, 10128.988, 10146.667, 10230.715, 10095.789, 10204.084], [59565.153, 59551.184, 59535.762, 59544.086, 59523.509, 59513.369], [12.453, 21.016, 16.981, 19.333, 27.843, 14.732], [845.2176539653752, 1223.2439719775464, 771.5900805107343, 836.0511961376207, 1018.5028027761794, 646.9097949798428], [983, 984, 985, 986, 987, 988]], [6, 7949, [65575, 65630, 65687, 65741, 65801, 65867, 65930], [11392.425, 11353.262, 11371.706, 11327.306, 11370.05, 11420.523, 11342.665], [59135.733, 59215.796, 59129.38, 59086.721, 59072.63, 59174.002, 59168.0], [13.934, 12.152, 19.426, 24.969, 29.29, 29.748, 21.006], [510.14205709051106, 639.2462987506067, 1587.017471552138, 1742.9247866582843, 1558.4121898276799, 1326.5133144705896, 706.7028294583228], [984, 985, 986, 987, 988, 989, 990]], [0, 7959, [65601, 65662, 65720, 65775, 65832, 65896, 65963, 66022, 66074, 66139, 66200, 66260, 66328, 66392], [34242.746, 34161.137, 34158.404, 34189.464, 34183.074, 34246.325, 34286.444, 34366.235, 34291.826, 34303.98, 34327.763, 34331.464, 34358.147, 34377.066], [10175.071, 10127.967, 10194.125, 10184.258, 10226.624, 10236.898, 10333.53, 10279.952, 10359.319, 10323.091, 10325.641, 10305.055, 10251.597, 10254.312], [31.049, 18.278, 14.441, 15.509, 15.263, 14.862, 18.029, 19.186, 14.429, 10.936, 14.216, 14.355, 11.395, 14.72], [4215.7117418653725, 1826.4696683297443, 2713.2807431849947, 2724.506547478766, 3751.6991478150217, 3987.944746647277, 2072.6814248073297, 2115.8511528523736, 2331.853149723872, 2535.0308127788803, 2076.4866751999366, 2613.3660099888343, 1782.5878456476414, 1276.9504994808321], [984, 985, 986, 987, 988, 989, 990, 991, 992, 993, 994, 995, 996, 997]], [4, 7999, [65843, 65905, 65973, 66029, 66083, 66147, 66208, 66270, 66339, 66404, 66451, 66514, 66584, 66648, 66704, 66761, 66819, 66880, 66950, 67014, 67069, 67129, 67186, 67246, 67303, 67364, 67418, 67480, 67547, 67598, 67646, 67704, 67749, 67805, 67856, 67903, 67966], [41490.944, 41540.5, 41481.257, 41539.271, 41510.913, 41538.026, 41551.907, 41555.47, 41691.569, 41589.427, 41695.183, 41706.932, 41619.056, 41660.38, 41677.055, 41765.355, 41782.261, 41793.807, 41737.727, 41722.206, 41727.236, 41664.628, 41728.19, 41781.462, 41735.829, 41726.469, 41670.037, 41757.55, 41749.648, 41702.381, 41583.214, 41739.929, 41778.646, 41725.899, 41693.133, 41697.981, 41701.004], [52259.364, 52283.866, 52268.278, 52255.403, 52264.899, 52283.077, 52230.041, 52250.621, 52227.739, 52262.751, 52212.354, 52274.338, 52219.384, 52254.175, 52298.568, 52319.215, 52324.217, 52317.389, 52306.118, 52212.072, 52245.867, 52268.74, 52344.981, 52345.527, 52349.306, 52302.47, 52297.278, 52351.353, 52312.476, 52259.408, 52313.416, 52364.324, 52358.497, 52306.845, 52331.949, 52301.417, 52338.186], [20.687, 21.237, 21.36, 18.878, 19.861, 17.597, 22.855, 23.471, 34.238, 17.63, 34.133, 14.886, 25.656, 32.508, 16.333, 15.13, 11.859, 11.281, 15.089, 21.144, 16.605, 20.499, 17.755, 17.506, 25.455, 25.912, 26.318, 20.637, 12.719, 15.662, 30.626, 30.751, 17.395, 18.217, 31.317, 28.461, 26.277], [1570.6678553373479, 1083.2426371674094, 1176.2756221141544, 837.6845381417018, 1015.5333104853761, 1158.938393638643, 863.84768481072, 4037.1926769290644, 2930.1030276409406, 1383.1573955625663, 3173.2854271951246, 32313.127157770454, 3042.448817503165, 2006.538229374532, 3569.4393719844584, 1474.8836052061233, 2279.912133611382, 1908.7910039986944, 2233.0023569516306, 3547.606646644976, 4140.858029989385, 2631.955659781004, 1468.855084335265, 1177.7797646067618, 1652.3209817514069, 1473.5250045921382, 3642.3666034154703, 1291.1431663863518, 830.8615744505511, 12115.569201589256, 1761.7494719537262, 1813.7560728451992, 708.9174044472504, 1352.4328488308784, 1824.101194191694, 1173.1861490089218, 5261.498471647748], [988, 989, 990, 991, 992, 993, 994, 995, 996, 997, 998, 999, 1000, 1001, 1002, 1003, 1004, 1005, 1006, 1007, 1008, 1009, 1010, 1011, 1012, 1013, 1014, 1015, 1016, 1017, 1018, 1019, 1020, 1021, 1022, 1023, 1024]], [6, 8050, [66044, 66102, 66164, 66226, 66291, 66355, 66412], [10142.509, 10135.085, 10153.095, 10131.924, 10176.233, 10163.675, 10188.971], [59580.171, 59523.051, 59560.351, 59570.723, 59548.182, 59545.676, 59488.1], [18.54, 17.471, 22.448, 20.752, 19.1, 25.755, 24.464], [1487.504559490391, 783.8351748954357, 1147.3538420806926, 962.9110532381195, 839.5973667989036, 1742.506384154753, 789.7566533863942], [992, 993, 994, 995, 996, 997, 998]], [0, 8061, [66327, 66391, 66440, 66504, 66572, 66638, 66690, 66751, 66810, 66868, 66937, 67002, 67058, 67122, 67178, 67236, 67296, 67350, 67411], [34294.511, 34297.833, 34228.459, 34310.673, 34300.485, 34291.722, 34269.72, 34239.866, 34215.519, 34260.669, 34270.508, 34354.18, 34284.233, 34226.334, 34280.024, 34256.894, 34270.567, 34257.973, 34298.829], [9681.937, 9684.486, 9689.021, 9678.362, 9659.716, 9694.26, 9673.292, 9632.282, 9639.653, 9655.367, 9709.946, 9646.009, 9682.652, 9615.195, 9662.023, 9756.801, 9653.052, 9660.445, 9637.637], [17.431, 18.84, 25.661, 23.705, 26.813, 19.053, 21.97, 19.072, 31.568, 21.724, 19.377, 27.743, 20.605, 29.112, 16.571, 33.951, 22.303, 18.055, 19.776], [1408.0963079609583, 1541.8076536777223, 1999.362939179325, 2393.281984363318, 1586.2092542224686, 2390.8853637150587, 1828.6939381049197, 958.9734190751232, 803.5090203850589, 2863.4180430918927, 1604.8510020897882, 544.1924313206957, 2441.7365250982843, 2108.737014193464, 1349.8682011896456, 3110.9553460766147, 617.0294974994977, 1697.8604679224957, 2282.2742383982777], [996, 997, 998, 999, 1000, 1001, 1002, 1003, 1004, 1005, 1006, 1007, 1008, 1009, 1010, 1011, 1012, 1013, 1014]], [3, 8100, [66525, 66596, 66655, 66714, 66770, 66833, 66894, 66958], [4809.563, 4815.122, 4785.777, 4794.86, 4750.778, 4774.876, 4744.024, 4793.627], [43599.549, 43604.325, 43587.461, 43627.571, 43622.735, 43599.348, 43668.857, 43582.634], [10.09, 11.927, 14.713, 15.216, 15.455, 10.42, 19.883, 15.043], [2160.732028574688, 1981.6573764139032, 1389.78657322491, 1302.2421249463328, 1300.244729539416, 1663.0458064354732, 1559.4284405758754, 1235.9301450039213], [1000, 1001, 1002, 1003, 1004, 1005, 1006, 1007]], [6, 8115, [66662, 66724, 66780, 66838, 66904, 66966, 67033, 67089, 67145], [10949.049, 10984.005, 10991.451, 10972.622, 10952.201, 10927.019, 10972.036, 10946.742, 10969.13], [58889.534, 58872.997, 58930.732, 58874.774, 58887.041, 58913.947, 58926.547, 58897.823, 58919.82], [9.645, 16.781, 16.838, 15.253, 9.506, 9.381, 14.692, 9.318, 16.141], [1457.1352863707114, 911.5021752676113, 1158.0725048943991, 2194.3933485473754, 1644.5631305393922, 1951.0808726844261, 1280.9125583368568, 1704.401978195362, 1363.9068096292654], [1002, 1003, 1004, 1005, 1006, 1007, 1008, 1009, 1010]], [2, 8161, [67176, 67232, 67293, 67347, 67406], [31576.633, 31534.277, 31513.385, 31535.857, 31520.24], [35054.852, 35069.21, 35073.672, 35054.88, 35097.041], [14.539, 8.741, 10.658, 13.203, 30.491], [1039.1586837037041, 2114.9386065430363, 2461.1198581358603, 1792.477670832159, 1313.8109646337011], [1010, 1011, 1012, 1013, 1014]], [2, 8162, [67234, 67295, 67349, 67409, 67467], [32136.907, 32129.067, 32123.398, 32125.112, 32152.781], [35648.31, 35626.89, 35666.964, 35674.228, 35696.974], [18.019, 12.738, 12.707, 10.734, 12.968], [1536.1648929346532, 2080.3621767944296, 1377.4814987771538, 2189.7399019013774, 1826.5035054791722], [1011, 1012, 1013, 1014, 1015]], [4, 8163, [67185, 67245, 67302, 67363, 67417], [41230.532, 41224.378, 41273.02, 41266.172, 41315.285], [53376.908, 53350.804, 53332.669, 53424.199, 53366.539], [26.302, 27.225, 11.864, 27.046, 17.31], [1221.0421121523855, 976.8885040278485, 963.9664392463227, 972.219342229051, 752.4839062290126], [1010, 1011, 1012, 1013, 1014]], [5, 8193, [67576, 67629, 67680, 67731, 67790, 67836, 67888], [25000.287, 24981.514, 24978.718, 24990.201, 24986.047, 24989.185, 24973.594], [54736.459, 54772.392, 54744.96, 54752.013, 54720.33, 54696.677, 54754.806], [9.217, 12.607, 7.929, 14.04, 11.244, 12.542, 18.531], [1663.643054810606, 1523.8503952762676, 2092.4846082584813, 1761.1431363337947, 1694.0435764226954, 839.3932533728374, 630.4374894293311], [1017, 1018, 1019, 1020, 1021, 1022, 1023]], [5, 8194, [67575, 67628, 67679, 67730, 67789, 67835, 67887, 67946, 67997, 68049], [24909.577, 24823.707, 24848.544, 24839.486, 24823.661, 24825.516, 24798.545, 24851.113, 24824.849, 24867.963], [55823.501, 55802.523, 55841.238, 55803.087, 55858.416, 55816.815, 55836.5, 55833.9, 55809.353, 55798.415], [8.53, 10.01, 10.146, 16.112, 12.353, 11.826, 9.872, 10.586, 13.221, 22.717], [833.5744119251934, 2546.8879359863695, 1623.3082895847135, 1538.739840158267, 2029.2727096737885, 2262.1670935828897, 2910.7669614402735, 1427.0646505147022, 944.4097794828425, 916.3342705025383], [1017, 1018, 1019, 1020, 1021, 1022, 1023, 1024, 1025, 1026]], [5, 8195, [67630, 67682, 67732, 67793, 67837, 67889, 67947, 67998], [25463.105, 25400.802, 25392.603, 25452.227, 25411.415, 25479.022, 25371.834, 25443.942], [56475.508, 56446.907, 56512.881, 56474.737, 56469.672, 56475.754, 56518.323, 56476.477], [17.4, 28.551, 25.444, 23.331, 23.562, 14.597, 23.668, 27.142], [1306.048642757258, 1630.9124703983841, 1491.048327600043, 1399.7562533584205, 1352.3550315975242, 1395.8493204014233, 1463.536691527498, 1775.653944433227], [1018, 1019, 1020, 1021, 1022, 1023, 1024, 1025]], [5, 8251, [68154, 68198, 68236, 68279, 68329, 68392], [25592.709, 25524.408, 25562.858, 25593.069, 25567.588, 25553.841], [57471.609, 57466.932, 57471.333, 57426.418, 57423.621, 57407.268], [11.849, 12.763, 10.113, 18.802, 13.967, 35.675], [1803.042700195399, 3404.5898936021185, 3163.577043910994, 3056.7409328325957, 1412.988870908495, 1791.4721284927814], [1028, 1029, 1030, 1031, 1032, 1033]], [3, 8256, [68024, 68080, 68134, 68175, 68215, 68258, 68304, 68364, 68417, 68467, 68526], [5272.26, 5242.852, 5238.946, 5134.326, 5086.358, 5047.273, 5113.277, 5123.69, 5121.289, 4958.654, 4938.196], [43686.141, 43657.111, 43653.068, 43658.571, 43685.159, 43673.3, 43681.111, 43671.989, 43668.932, 43685.184, 43691.012], [15.631, 12.531, 8.951, 21.68, 25.008, 34.413, 22.573, 26.171, 20.428, 18.434, 18.566], [1656.3931217168763, 1774.7646433191724, 1896.2255622414748, 3220.5549337430357, 5497.53104732381, 3472.7282152335115, 3892.828313789688, 4259.388335890497, 4022.4046115248093, 4384.357837856604, 3993.3313911215096], [1026, 1027, 1028, 1029, 1030, 1031, 1032, 1033, 1034, 1035, 1036]], [2, 8297, [68340, 68399, 68449, 68502, 68559, 68615, 68671, 68723, 68771, 68819, 68865, 68914], [31989.883, 31942.819, 31928.938, 31962.334, 31948.26, 31885.166, 31917.154, 31881.839, 31888.58, 31904.144, 31910.769, 31947.748], [34294.801, 34347.62, 34417.082, 34408.176, 34382.077, 34393.435, 34449.515, 34404.423, 34312.329, 34392.664, 34327.376, 34396.507], [29.519, 22.867, 28.555, 23.792, 14.766, 19.518, 24.291, 27.278, 19.103, 18.771, 18.642, 21.096], [788.4733181837241, 1149.1288109149848, 1788.7742135589297, 1646.2073983767114, 1631.367045724741, 3227.77837519972, 5182.131358300082, 1082.994904590214, 9769.813999956508, 2028.1086383748002, 2022.1705237075519, 1640.4686116500293], [1032, 1033, 1034, 1035, 1036, 1037, 1038, 1039, 1040, 1041, 1042, 1043]], [2, 8298, [68338, 68398, 68448, 68500, 68557], [31316.379, 31321.256, 31303.646, 31310.031, 31316.27], [33138.755, 33150.658, 33145.842, 33164.865, 33141.691], [18.974, 10.03, 8.054, 12.579, 10.117], [2325.517700792232, 1882.9034944278555, 2645.9631294845713, 1566.2885951214987, 1669.856435495121], [1032, 1033, 1034, 1035, 1036]], [3, 8304, [68527, 68577, 68638, 68689, 68739], [5103.966, 5191.499, 5095.107, 5118.299, 5031.531], [42529.935, 42559.195, 42613.458, 42554.027, 42677.839], [23.369, 20.32, 22.278, 15.398, 25.842], [1020.527558140118, 1339.570402443066, 1196.116223267696, 1841.2579331821808, 1113.9825758304517], [1036, 1037, 1038, 1039, 1040]], [5, 8393, [69300, 69357, 69406, 69450, 69503, 69546, 69594, 69643], [25375.726, 25366.703, 25343.379, 25345.203, 25374.555, 25386.467, 25358.765, 25309.014], [58185.123, 58178.796, 58180.786, 58158.061, 58169.905, 58164.927, 58163.799, 58213.67], [22.085, 18.574, 12.783, 10.845, 23.563, 27.955, 21.412, 17.648], [940.6357001395369, 1470.065709155202, 2611.176985806018, 2023.6283395806186, 1134.8032416762524, 773.4877040781529, 808.2564826007535, 675.645521522538], [1050, 1051, 1052, 1053, 1054, 1055, 1056, 1057]], [7, 8410, [69388, 69434, 69483, 69525, 69570], [12170.376, 12128.835, 12122.244, 12018.007, 12155.466], [64611.815, 64553.333, 64582.116, 64638.636, 64680.046], [23.205, 21.624, 14.239, 10.921, 32.489], [1098.9325398087924, 864.4971031996599, 1717.4308906151011, 74775.9229729858, 1774.705701458158], [1052, 1053, 1054, 1055, 1056]], [1, 8434, [69587, 69639, 69694, 69746, 69787, 69834, 69881, 69929, 69972, 70020, 70067, 70106], [21305.476, 21274.749, 21292.3, 21301.562, 21272.545, 21270.674, 21282.843, 21291.1, 21313.283, 21303.967, 21277.916, 21330.911], [9625.252, 9628.194, 9607.471, 9619.427, 9593.807, 9624.746, 9607.74, 9528.939, 9643.366, 9634.923, 9612.283, 9620.292], [16.528, 19.341, 22.733, 23.359, 16.907, 18.049, 17.935, 24.621, 22.507, 16.949, 11.515, 19.909], [1354.6950097493586, 1845.7779875978395, 1305.2508018837534, 989.6551168517697, 980.7433739879426, 1713.488076576947, 1482.962599074178, 611.5798320060782, 1172.6902028266043, 1113.4837466269657, 1194.077142242795, 1068.8843073640073], [1056, 1057, 1058, 1059, 1060, 1061, 1062, 1063, 1064, 1065, 1066, 1067]], [1, 8501, [70192, 70232, 70276, 70318, 70360, 70404, 70448, 70481, 70522, 70565, 70604, 70643, 70681], [21298.364, 21329.645, 21244.189, 21298.473, 21334.324, 21308.346, 21354.028, 21296.927, 21251.039, 21289.64, 21292.746, 21290.83, 21316.904], [9686.379, 9562.807, 9622.941, 9580.097, 9598.763, 9619.578, 9595.429, 9576.543, 9606.599, 9608.035, 9597.248, 9604.581, 9627.153], [26.599, 13.215, 11.518, 17.137, 29.502, 20.024, 21.286, 21.131, 24.009, 15.789, 16.162, 16.484, 18.53], [808.95146418675, 1433.531753160338, 810.9941876707361, 1060.2986464109135, 793.2597242162061, 1318.461435556793, 1155.2868625405786, 925.0165383872064, 3298.0310017510105, 976.9222515571856, 1474.9521412297372, 1380.6870189062238, 1052.9801015787252], [1069, 1070, 1071, 1072, 1073, 1074, 1075, 1076, 1077, 1078, 1079, 1080, 1081]], [5, 8503, [70198, 70238, 70283, 70323, 70365, 70410, 70452, 70487, 70527, 70569, 70606, 70648, 70685, 70727], [25320.136, 25305.092, 25361.782, 25318.929, 25353.386, 25366.56, 25363.403, 25361.238, 25320.78, 25360.467, 25354.019, 25350.475, 25361.492, 25343.144], [58177.919, 58138.91, 58154.7, 58163.061, 58120.253, 58158.481, 58169.746, 58110.972, 58160.731, 58159.97, 58153.374, 58140.818, 58182.139, 58163.812], [22.467, 19.543, 17.929, 18.61, 12.813, 14.616, 10.776, 19.558, 12.252, 14.292, 10.489, 13.483, 7.728, 11.115], [1591.3704214225104, 597.2202218847287, 1684.6618468538973, 1268.6040282930003, 1091.215662797956, 2245.01446927406, 1543.2720399970437, 1263.6935727541468, 1500.6383617262939, 2074.109560499616, 1863.2535872648614, 1618.4271661121188, 1900.350151816891, 2063.9817613460564], [1069, 1070, 1071, 1072, 1073, 1074, 1075, 1076, 1077, 1078, 1079, 1080, 1081, 1082]], [6, 8555, [70514, 70553, 70592, 70636, 70672, 70714], [12467.791, 12482.415, 12453.168, 12526.894, 12478.903, 12457.707], [58492.999, 58485.866, 58480.942, 58528.9, 58482.244, 58486.756], [16.584, 16.681, 12.463, 24.002, 21.747, 18.015], [1381.7356517514993, 1915.2968693126484, 1459.4466225898702, 919.961532003636, 1181.0606121947433, 937.4372187705022], [1077, 1078, 1079, 1080, 1081, 1082]], [4, 8570, [70700, 70736, 70780, 70817, 70854, 70893, 70934, 70976], [41142.562, 41105.719, 41149.208, 41165.241, 41131.406, 41142.846, 41137.731, 41183.183], [53562.108, 53593.493, 53572.622, 53493.28, 53498.527, 53534.271, 53563.87, 53578.486], [21.865, 16.18, 18.305, 30.951, 37.507, 22.104, 16.467, 17.248], [1802.8726658819592, 1006.1850831939231, 1448.9282601443367, 1927.3043371282058, 733.5443154831703, 1504.743204439003, 941.4540939974956, 655.2493160706741], [1081, 1082, 1083, 1084, 1085, 1086, 1087, 1088]], [5, 8584, [70880, 70915, 70962, 71009, 71053, 71099, 71140, 71185, 71232, 71277, 71319, 71362, 71408, 71448, 71495, 71535], [25106.225, 25074.905, 25055.899, 25025.128, 25044.045, 25035.986, 25067.551, 25075.909, 25020.79, 25030.701, 25040.547, 25063.283, 25082.615, 25054.647, 25095.735, 25084.296], [57160.755, 57159.171, 57214.102, 57220.388, 57230.632, 57283.17, 57262.594, 57225.35, 57203.168, 57199.748, 57199.259, 57197.188, 57203.858, 57234.764, 57229.564, 57299.944], [16.63, 10.577, 11.71, 14.268, 13.557, 7.552, 10.418, 10.097, 10.509, 10.26, 8.726, 9.938, 10.537, 10.107, 9.288, 21.504], [1248.373629870864, 2027.6461439538455, 2458.792602515215, 2508.7171153253157, 3064.65477785089, 3200.13078071101, 2665.7955158443897, 3768.1341423261356, 2078.61821673437, 1779.8964703078855, 1370.5508724473443, 1995.6588477363107, 2420.6145709836446, 2035.1174207463137, 1909.6461061732589, 1701.528309247186], [1086, 1087, 1088, 1089, 1090, 1091, 1092, 1093, 1094, 1095, 1096, 1097, 1098, 1099, 1100, 1101]], [3, 8590, [70825, 70864, 70901, 70939, 70986], [4679.158, 4651.832, 4661.196, 4685.178, 4714.408], [44814.226, 44696.354, 44713.628, 44734.71, 44848.567], [19.911, 22.144, 30.63, 35.337, 34.564], [1011.3735300685106, 4294.723012857165, 1642.2683117061936, 3044.525826774804, 3054.46960034092], [1085, 1086, 1087, 1088, 1089]], [2, 8613, [71061, 71107, 71146, 71193, 71237, 71283], [32146.884, 32175.74, 32169.581, 32226.494, 32131.016, 32190.84], [36648.784, 36637.228, 36605.039, 36624.513, 36564.424, 36635.512], [37.362, 23.397, 17.639, 17.513, 33.628, 21.128], [2265.4036611272018, 1303.1454415633316, 1623.661662002696, 1048.3610061961988, 1382.250173689524, 1531.130602846687], [1090, 1091, 1092, 1093, 1094, 1095]], [4, 8617, [71069, 71115, 71155, 71203, 71248, 71292, 71332, 71376, 71419, 71462], [41119.42, 41174.871, 41141.563, 41126.495, 41129.728, 41133.22, 41152.867, 41150.14, 41154.728, 41129.166], [53536.242, 53583.647, 53547.635, 53565.863, 53530.37, 53605.429, 53600.707, 53622.134, 53565.854, 53610.617], [19.623, 27.109, 22.322, 15.178, 18.348, 24.409, 21.03, 21.376, 22.23, 26.014], [1315.1125181768568, 1611.9699468055444, 1301.1962097595692, 1561.9467006272241, 1782.2663793169622, 1527.9025224114384, 1255.2379448246127, 1067.4188318079391, 2070.528872029942, 1043.6652107229631], [1090, 1091, 1092, 1093, 1094, 1095, 1096, 1097, 1098, 1099]], [2, 8655, [71412, 71455, 71501, 71542, 71585, 71625, 71679, 71729, 71772, 71822, 71871, 71918, 71964, 72012, 72060, 72104, 72147, 72199, 72239, 72279, 72318, 72365, 72420, 72471, 72517, 72564, 72610, 72642, 72686, 72729, 72770, 72808, 72845, 72886, 72928, 72964, 73007, 73045, 73089, 73136, 73179, 73222, 73263, 73300, 73343, 73396, 73450, 73528, 73636, 73752, 73882, 74014, 74154, 74282, 74401, 74533, 74655, 74774, 74893, 75012, 75125, 75239, 75347, 75451, 75561, 75663, 75759, 75857, 75943, 76031, 76114, 76205, 76293, 76381, 76474, 76543, 76609, 76678, 76750, 76817, 76879, 76946, 77013, 77082, 77148, 77211, 77278, 77341, 77404, 77471, 77542, 77616, 77682, 77754, 77809, 77875, 77929, 77985, 78051, 78112, 78170, 78228, 78280, 78337, 78392, 78450, 78513, 78568, 78629, 78697, 78760, 78827, 78895, 78948, 79003, 79062, 79121], [31051.76, 31045.394, 31057.73, 31062.607, 31041.137, 31054.645, 31055.0, 31047.867, 31057.816, 31057.574, 31050.611, 31053.257, 31051.493, 31068.418, 31047.423, 31046.705, 31062.818, 31059.453, 31048.2, 31055.508, 31045.563, 31061.508, 31045.114, 31053.083, 31053.846, 31057.041, 31044.904, 31050.845, 31051.293, 31034.234, 31047.158, 31061.593, 31055.023, 31046.173, 31059.856, 31045.028, 31055.376, 31049.328, 31045.308, 31050.479, 31052.102, 31052.781, 31047.622, 31046.03, 31051.052, 31050.632, 31046.564, 31052.165, 31056.95, 31055.645, 31060.259, 31060.626, 31054.271, 31056.371, 31061.5, 31050.311, 31064.374, 31055.026, 31051.163, 31052.099, 31041.738, 31047.823, 31051.755, 31046.797, 31052.36, 31056.483, 31055.38, 31050.38, 31048.251, 31050.972, 31043.099, 31052.191, 31057.669, 31054.639, 31043.651, 31053.703, 31047.311, 31050.422, 31054.806, 31052.568, 31045.13, 31052.677, 31052.857, 31051.003, 31046.752, 31052.223, 31050.297, 31053.409, 31047.61, 31051.871, 31053.42, 31055.173, 31054.153, 31051.543, 31058.441, 31058.091, 31054.1, 31049.689, 31058.805, 31062.685, 31049.408, 31053.53, 31063.301, 31056.163, 31050.45, 31056.963, 31057.157, 31048.546, 31053.998, 31054.099, 31052.398, 31057.404, 31048.085, 31057.902, 31046.172, 31055.815, 30997.74], [33748.881, 33758.017, 33753.684, 33752.947, 33753.936, 33746.987, 33743.487, 33743.326, 33741.777, 33738.122, 33737.969, 33743.307, 33741.836, 33739.104, 33738.636, 33733.746, 33736.423, 33747.351, 33748.477, 33746.287, 33746.831, 33737.64, 33740.359, 33740.127, 33735.761, 33741.497, 33745.138, 33742.839, 33756.252, 33750.901, 33747.606, 33743.244, 33746.878, 33754.171, 33745.98, 33749.263, 33754.3, 33753.47, 33747.691, 33744.734, 33746.877, 33755.487, 33748.988, 33746.332, 33750.481, 33739.572, 33751.02, 33739.914, 33734.572, 33738.479, 33736.842, 33744.486, 33733.958, 33740.377, 33741.251, 33754.663, 33742.935, 33747.098, 33747.434, 33743.702, 33742.523, 33739.284, 33746.824, 33734.674, 33746.474, 33744.352, 33736.798, 33745.529, 33745.896, 33745.848, 33746.516, 33748.0, 33750.715, 33746.102, 33748.276, 33753.956, 33740.305, 33754.692, 33756.932, 33752.524, 33754.774, 33752.413, 33756.317, 33750.379, 33750.642, 33751.461, 33753.607, 33741.106, 33750.418, 33743.881, 33747.554, 33737.047, 33741.911, 33739.84, 33741.446, 33748.336, 33749.344, 33746.469, 33747.247, 33741.616, 33746.975, 33739.514, 33736.069, 33747.661, 33752.262, 33746.399, 33744.744, 33747.611, 33748.581, 33748.022, 33747.524, 33746.272, 33748.917, 33748.466, 33753.72, 33753.335, 33805.051], [4.173, 3.224, 2.886, 3.53, 3.447, 2.807, 3.17, 2.959, 3.089, 3.571, 4.246, 4.223, 3.95, 5.404, 5.604, 5.157, 3.985, 5.219, 6.196, 6.072, 4.67, 5.654, 3.099, 4.504, 3.686, 6.698, 4.242, 4.886, 6.123, 4.897, 4.779, 7.117, 4.106, 5.648, 4.765, 6.034, 5.437, 3.583, 3.528, 3.758, 3.808, 2.548, 3.405, 3.796, 2.995, 3.346, 2.567, 3.044, 3.49, 3.288, 2.876, 2.908, 3.57, 3.323, 3.502, 4.848, 4.365, 3.482, 3.146, 2.149, 3.043, 2.768, 3.749, 2.985, 3.089, 3.446, 3.168, 3.263, 2.709, 2.496, 2.611, 2.951, 2.861, 3.043, 3.638, 4.36, 3.528, 2.181, 3.082, 4.515, 2.506, 3.169, 3.089, 2.635, 3.335, 2.959, 2.74, 2.837, 2.82, 4.277, 2.329, 3.096, 3.12, 2.629, 3.272, 3.427, 4.45, 3.123, 4.269, 3.533, 3.426, 3.92, 3.414, 3.085, 3.059, 2.718, 2.676, 2.671, 3.144, 2.544, 3.232, 2.574, 2.764, 2.811, 3.359, 2.714, 30.353], [5779.064796771153, 8801.396197775388, 9763.682685641512, 10386.712485547336, 8335.401373535362, 8736.446969416524, 7510.814435343167, 8538.565165106129, 7419.578532871706, 6788.628358187408, 6378.043001618874, 6290.723548751966, 6705.231937725344, 5204.679742728634, 4026.3091356795708, 4385.199181191373, 5475.847947649768, 4665.367051713692, 4335.843836398373, 5546.443330984101, 6545.1294867034985, 4647.759774193925, 7055.196891872697, 6749.351821086216, 5555.220418921503, 6501.837135422558, 5247.683784734006, 5416.904677351803, 4316.194895610272, 4381.4771396295, 4789.340748604336, 4506.294319535168, 5511.769433183133, 4545.858903662644, 4237.33171372959, 4521.929724387118, 4962.092027880296, 5558.2646030611795, 8816.508639172729, 9024.331844865184, 9233.782673725571, 8829.422923487959, 8948.843181062291, 9099.858763685603, 9494.152185650923, 8453.485377305433, 9424.88219873509, 9892.12373759467, 9120.845999264304, 9456.003536173836, 9080.195073588762, 8883.683003922506, 8517.834978112627, 10089.720657815367, 8972.863050686929, 8800.813390377867, 9473.794954512705, 9097.32629242683, 11131.094385876453, 10960.08028951916, 10503.399216763373, 9421.04749170998, 8219.671384007195, 9047.95910623472, 9962.164576124758, 9764.786629436856, 8480.009908640031, 9069.894004410766, 9317.126027450333, 9726.918417887064, 9070.661239999363, 9082.342880394206, 9401.945757571422, 8710.181330640497, 8780.68483194724, 9342.682896101536, 9746.621284615901, 8670.911941794697, 8750.660932164184, 8661.234724427439, 9044.775226608755, 9237.013571032916, 10024.281773521261, 9838.551113083113, 8706.024107170335, 9022.377238291314, 8536.738789811856, 8429.030739980597, 8191.767457037854, 8493.687385762301, 9864.9706051328, 9632.985711134734, 9534.134247354374, 9901.624367100052, 9369.13872077922, 8858.033940252306, 8801.440513095271, 8851.676570417012, 9659.83547554948, 9086.11941606202, 9011.917722504564, 8644.962557210814, 9080.874094307606, 9769.994457815537, 9459.08122123034, 9527.24333080814, 9331.172122324393, 9122.327398904008, 9627.463328030479, 9764.203900660052, 9414.652052302532, 10481.096195236167, 8676.162908914976, 9250.895056165, 8870.226473086777, 9435.922753620109, 932.2779173350365], [1098, 1099, 1100, 1101, 1102, 1103, 1104, 1105, 1106, 1107, 1108, 1109, 1110, 1111, 1112, 1113, 1114, 1115, 1116, 1117, 1118, 1119, 1120, 1121, 1122, 1123, 1124, 1125, 1126, 1127, 1128, 1129, 1130, 1131, 1132, 1133, 1134, 1135, 1136, 1137, 1138, 1139, 1140, 1141, 1142, 1143, 1144, 1145, 1146, 1147, 1148, 1149, 1150, 1151, 1152, 1153, 1154, 1155, 1156, 1157, 1158, 1159, 1160, 1161, 1162, 1163, 1164, 1165, 1166, 1167, 1168, 1169, 1170, 1171, 1172, 1173, 1174, 1175, 1176, 1177, 1178, 1179, 1180, 1181, 1182, 1183, 1184, 1185, 1186, 1187, 1188, 1189, 1190, 1191, 1192, 1193, 1194, 1195, 1196, 1197, 1198, 1199, 1200, 1201, 1202, 1203, 1204, 1205, 1206, 1207, 1208, 1209, 1210, 1211, 1212, 1213, 1214]], [2, 8672, [71586, 71627, 71681, 71731, 71774, 71823, 71872, 71919, 71966], [31683.574, 31628.832, 31587.718, 31607.566, 31610.601, 31626.782, 31631.201, 31582.138, 31567.163], [33494.275, 33462.662, 33511.374, 33501.206, 33490.102, 33436.269, 33455.578, 33458.001, 33369.117], [18.625, 13.325, 22.04, 16.673, 16.989, 11.216, 14.331, 24.777, 17.995], [990.4598497705495, 1962.8624847986237, 2440.999608291104, 2411.156215013033, 1719.9195851705595, 839.6368848206287, 1455.8134443381077, 2159.43951717955, 4722.2324722865915], [1102, 1103, 1104, 1105, 1106, 1107, 1108, 1109, 1110]], [4, 8674, [71595, 71637, 71691, 71740, 71780, 71831, 71879], [41103.19, 41134.099, 41125.147, 41094.454, 41096.095, 41170.503, 41109.236], [53555.772, 53554.409, 53519.108, 53553.728, 53544.757, 53602.579, 53561.82], [13.787, 19.49, 24.158, 25.371, 22.563, 15.549, 28.366], [1103.9620577480366, 1668.302285661434, 730.088930482293, 1196.612488873002, 1252.5975309335606, 571.1622768443194, 1717.615650253346], [1102, 1103, 1104, 1105, 1106, 1107, 1108]], [5, 8706, [71819, 71867, 71912, 71958, 72008, 72055, 72099, 72141, 72193, 72234, 72274, 72313, 72361, 72415, 72463, 72512, 72557, 72604], [25175.46, 25180.237, 25207.879, 25177.59, 25174.594, 25210.788, 25158.886, 25208.54, 25214.181, 25239.621, 25311.878, 25221.465, 25266.344, 25229.999, 25226.874, 25190.804, 25228.551, 25240.227], [56568.467, 56556.927, 56544.89, 56554.274, 56570.213, 56588.001, 56558.772, 56563.925, 56566.076, 56525.249, 56539.549, 56563.603, 56567.422, 56522.526, 56546.925, 56532.304, 56536.797, 56527.753], [16.715, 10.063, 19.581, 15.844, 12.701, 18.359, 17.693, 10.675, 15.97, 13.77, 25.728, 15.365, 17.409, 10.454, 17.037, 25.437, 13.936, 32.457], [1554.839378324834, 2315.5380102769905, 808.4314457720965, 1714.1992646175124, 1677.0301928595647, 1809.0966001422078, 1392.8170020685125, 1809.1702960018845, 1845.2369024536847, 2588.4432336930713, 1305.2610172926254, 1812.2899047982617, 1640.601130958784, 1777.5927370255508, 1150.977343818419, 1814.5748676060516, 1950.0978117372465, 3203.5561333183277], [1107, 1108, 1109, 1110, 1111, 1112, 1113, 1114, 1115, 1116, 1117, 1118, 1119, 1120, 1121, 1122, 1123, 1124]], [4, 8731, [72025, 72068, 72112, 72157, 72208], [41168.47, 41076.198, 41087.116, 41169.026, 41059.846], [53486.849, 53454.636, 53557.417, 53512.338, 53569.843], [29.714, 20.619, 30.843, 25.816, 27.121], [3391.5829936895493, 465.8447896683063, 1094.9157177090967, 4665.092783529181, 2209.9102907069114], [1111, 1112, 1113, 1114, 1115]], [5, 8736, [72098, 72140, 72192, 72233, 72273, 72312, 72360, 72414, 72462, 72511, 72558, 72603, 72639, 72683, 72722, 72765, 72803, 72836, 72879, 72923, 72959, 73000, 73040, 73084, 73130, 73174, 73217, 73258, 73295, 73340], [25104.595, 25116.253, 25080.068, 25125.962, 25030.181, 25119.539, 25105.507, 25034.259, 25131.903, 25112.473, 25149.037, 25111.071, 25061.698, 25141.355, 25117.298, 25075.486, 25099.484, 25133.359, 25126.783, 25110.614, 25107.966, 25108.763, 25138.158, 25121.623, 25120.441, 25076.172, 25096.198, 25141.096, 25131.909, 25066.937], [57842.903, 57859.368, 57867.333, 57880.954, 57791.989, 57856.021, 57857.861, 57812.287, 57834.443, 57869.905, 57831.703, 57843.862, 57848.684, 57846.996, 57860.331, 57840.957, 57850.888, 57869.283, 57856.359, 57858.987, 57851.215, 57825.939, 57856.062, 57849.142, 57834.941, 57869.744, 57847.217, 57888.923, 57868.516, 57889.624], [13.947, 7.207, 10.111, 20.305, 20.127, 14.606, 24.932, 2.629, 10.203, 13.99, 13.941, 8.71, 22.222, 11.406, 8.594, 15.667, 11.929, 8.309, 6.747, 10.375, 9.188, 11.718, 13.088, 13.756, 25.882, 18.261, 13.516, 23.898, 19.468, 19.619], [1627.9581851953849, 2434.0968905657355, 1349.590652700463, 1075.1196384735701, 1154.8774610081748, 1003.6708764386653, 590.2358656765595, 507.7179539832545, 2450.771520517221, 1517.6909147083788, 2336.7052665189444, 1651.9180403130415, 776.4969323278054, 1925.7494727909834, 2220.683696991914, 1193.3361333536175, 1741.1526082457349, 2955.843987026738, 2017.8017617858163, 1907.16128175333, 1743.539060914325, 1862.639351342545, 967.9805462179767, 1305.6733033757632, 1189.8905210558103, 931.7654662695417, 1159.665180118729, 1256.103704435463, 1138.31097569926, 665.0929797084256], [1113, 1114, 1115, 1116, 1117, 1118, 1119, 1120, 1121, 1122, 1123, 1124, 1125, 1126, 1127, 1128, 1129, 1130, 1131, 1132, 1133, 1134, 1135, 1136, 1137, 1138, 1139, 1140, 1141, 1142]], [4, 8766, [72374, 72428, 72483, 72528, 72572], [41833.599, 41828.867, 41824.806, 41862.606, 41865.991], [52115.175, 52068.319, 52180.723, 52072.361, 52091.922], [19.584, 11.882, 13.685, 27.364, 27.2], [1127.8927647767107, 1874.9054569241855, 690.1585489670418, 1558.2102786669218, 836.108948052673], [1119, 1120, 1121, 1122, 1123]], [3, 8795, [72624, 72664, 72706, 72744, 72785, 72826, 72861], [4542.237, 4505.372, 4552.0, 4487.315, 4538.41, 4438.823, 4518.436], [44505.169, 44585.067, 44528.613, 44573.314, 44511.886, 44526.437, 44531.096], [38.976, 24.272, 26.072, 24.389, 39.626, 29.155, 20.435], [1799.2824936170123, 2216.996641770206, 1205.3480549004814, 646.9802724184956, 2169.1717148444404, 1156.2237079339438, 560.0979288741153], [1125, 1126, 1127, 1128, 1129, 1130, 1131]], [3, 8823, [72946, 72980, 73027, 73064, 73108, 73155, 73200], [4510.967, 4588.603, 4528.354, 4576.877, 4539.999, 4575.807, 4531.192], [44647.782, 44649.047, 44653.0, 44638.518, 44622.869, 44617.522, 44676.085], [39.086, 29.441, 20.559, 19.175, 20.293, 19.085, 26.685], [925.3906864675698, 1794.6303173145336, 1050.4023415585625, 1754.3038979742648, 2512.351635865076, 1350.5323291759569, 904.5942114281183], [1133, 1134, 1135, 1136, 1137, 1138, 1139]], [7, 8825, [72909, 72952, 72986, 73029, 73068, 73113, 73158, 73205, 73245, 73287], [12060.204, 12016.357, 12029.372, 11977.184, 12019.875, 12045.565, 12012.047, 12042.145, 12056.779, 12014.685], [63205.627, 63197.508, 63218.59, 63160.177, 63174.337, 63166.301, 63185.075, 63153.823, 63220.071, 63182.909], [24.148, 13.524, 15.055, 17.4, 26.284, 18.559, 9.89, 15.807, 21.878, 31.902], [586.7100584341194, 2607.3257059485336, 1918.45437819186, 2096.7757445457432, 1215.55456830427, 1290.6900257278237, 1869.6137472462335, 2895.259389427896, 2363.681473477284, 1334.6090990373887], [1132, 1133, 1134, 1135, 1136, 1137, 1138, 1139, 1140, 1141]], [5, 8834, [73001, 73041, 73085, 73131, 73175, 73218, 73259, 73296], [25326.91, 25379.915, 25341.508, 25316.891, 25341.003, 25339.861, 25327.139, 25280.433], [55041.911, 55087.415, 55030.444, 55061.091, 55051.464, 55066.506, 55071.499, 55070.653], [18.133, 17.1, 22.063, 14.106, 11.489, 11.353, 23.51, 16.76], [676.6569559870366, 1006.3424538929607, 746.731355906766, 1979.8498717069485, 1868.1619494865995, 1019.7434821800966, 778.953244811106, 970.0473607123566], [1134, 1135, 1136, 1137, 1138, 1139, 1140, 1141]], [4, 8861, [73273, 73309, 73351, 73407, 73463, 73551, 73656], [43020.567, 42985.151, 42981.254, 43083.754, 42950.936, 43011.728, 43037.754], [51960.672, 51909.334, 51973.076, 51880.3, 51931.426, 51909.86, 51876.055], [32.47, 18.146, 23.255, 19.083, 16.387, 18.294, 16.085], [4631.784063363382, 578.2952482371818, 1920.3475149410929, 957.7803870458148, 1629.9362887545687, 2251.072163159235, 752.2727249391787], [1140, 1141, 1142, 1143, 1144, 1145, 1146]], [3, 8865, [73284, 73320, 73363, 73412, 73473], [4536.958, 4535.53, 4519.521, 4552.341, 4596.113], [44583.893, 44612.653, 44630.122, 44641.65, 44466.498], [35.372, 20.251, 20.235, 23.745, 30.021], [1201.944409717052, 886.633670397379, 768.8544041719496, 1142.0852683445926, 2559.7442449222212], [1141, 1142, 1143, 1144, 1145]], [7, 8879, [73373, 73424, 73495, 73587, 73697, 73830, 73959, 74096, 74229, 74350, 74480, 74603, 74717], [12033.87, 12059.809, 12171.319, 12135.74, 12113.257, 12146.482, 11980.171, 12085.49, 12117.301, 12068.715, 12117.282, 12050.338, 12154.774], [63193.321, 63200.633, 63312.368, 63238.913, 63264.848, 63240.583, 63302.181, 63277.42, 63209.072, 63276.08, 63253.883, 63270.0, 63336.448], [22.274, 16.725, 29.662, 29.219, 15.118, 14.777, 28.627, 17.042, 21.076, 20.401, 16.809, 11.67, 23.479], [763.3424026832907, 1592.7788137954915, 1823.5508499176547, 1790.0264962315214, 2230.7890761568547, 2312.9866599962097, 8101.911365067225, 2519.3354133063995, 1836.6383283903524, 4857.81222243308, 1284.3235067602948, 1290.4345803209771, 1776.148421104645], [1143, 1144, 1145, 1146, 1147, 1148, 1149, 1150, 1151, 1152, 1153, 1154, 1155]], [3, 8896, [73417, 73481, 73575, 73684, 73814, 73940, 74077, 74211, 74331], [5253.051, 5283.242, 5374.866, 5398.254, 5317.135, 5255.741, 5369.286, 5336.056, 5243.97], [42871.571, 42794.106, 42981.327, 42966.013, 42767.992, 42807.542, 42716.704, 42702.335, 42679.338], [21.613, 11.749, 20.91, 21.905, 23.363, 13.657, 20.521, 29.63, 33.571], [896.8234171063926, 916.4274119805764, 5607.574682444353, 7488.413622445177, 2858.5731224066167, 1451.136475454843, 1838.8577100114692, 3284.3575558201787, 2053.332087530913], [1144, 1145, 1146, 1147, 1148, 1149, 1150, 1151, 1152]], [3, 8897, [73416, 73476, 73568, 73674, 73805], [4727.416, 4724.933, 4804.326, 4736.465, 4840.602], [43578.427, 43553.93, 43745.0, 43656.243, 43677.096], [31.927, 24.073, 34.852, 29.568, 23.086], [1130.2385127807265, 3442.9913644512785, 3012.988172564914, 4687.660027917493, 4155.565839985041], [1144, 1145, 1146, 1147, 1148]], [1, 8904, [73441, 73513, 73611, 73722, 73854, 73985, 74126, 74257, 74373, 74504, 74626, 74744, 74863, 74980, 75094, 75211, 75322], [21311.489, 21331.202, 21311.987, 21187.96, 21182.426, 21182.123, 21293.701, 21282.779, 21326.284, 21302.964, 21294.17, 21286.255, 21220.821, 21223.024, 21293.869, 21231.858, 21303.434], [10267.258, 10245.446, 10251.667, 10282.144, 10269.677, 10294.444, 10240.23, 10252.066, 10263.645, 10255.667, 10240.935, 10376.47, 10299.855, 10328.676, 10268.897, 10307.301, 10308.024], [32.765, 15.55, 16.442, 19.83, 16.806, 17.625, 15.949, 12.076, 8.28, 15.368, 15.632, 29.734, 19.116, 28.679, 13.709, 12.923, 30.002], [1505.1656609312133, 2336.2292381483826, 3859.188959181964, 5730.85458590013, 9729.711832269744, 8903.500740554959, 3937.3418511841387, 3932.459897668501, 7091.928675546602, 6035.690765524706, 4572.752305758586, 1910.3980613919957, 3876.209995465992, 1754.3616311547016, 3587.0525924338044, 1748.8824878278317, 1418.6589525330012], [1144, 1145, 1146, 1147, 1148, 1149, 1150, 1151, 1152, 1153, 1154, 1155, 1156, 1157, 1158, 1159, 1160]], [5, 8907, [73446, 73524, 73631, 73743, 73870, 74003, 74140, 74271, 74389, 74520, 74643, 74762, 74881, 74996, 75112, 75229, 75335, 75442, 75549, 75654, 75748, 75847, 75937, 76025], [25689.203, 25685.115, 25572.566, 25489.252, 25414.336, 25429.801, 25455.624, 25590.365, 25607.338, 25553.064, 25533.352, 25622.813, 25519.225, 25575.14, 25568.948, 25587.095, 25591.7, 25566.788, 25596.338, 25554.21, 25563.354, 25595.805, 25582.707, 25565.144], [58269.516, 58357.582, 58441.904, 58430.194, 58501.902, 58493.354, 58375.311, 58476.7, 58580.757, 58510.431, 58535.137, 58522.127, 58558.157, 58638.787, 58640.97, 58612.13, 58631.479, 58608.535, 58634.167, 58586.625, 58636.657, 58621.597, 58619.395, 58594.604], [9.399, 29.118, 19.458, 14.072, 21.755, 18.621, 9.416, 27.892, 14.261, 10.882, 13.94, 15.496, 26.79, 11.062, 11.144, 12.477, 12.656, 9.31, 15.904, 17.023, 9.651, 15.955, 12.156, 18.895], [92349.79577870796, 1341.4530993279723, 1729.129073093018, 22303.71534685185, 2120.295570774938, 3388.9232448871508, 97688.9401411813, 3228.988526807261, 4876.982961823252, 16001.492782962097, 8488.137408605404, 2768.960524097693, 1461.205074338428, 2481.981762262742, 3349.2509274176496, 1950.531713105519, 2680.02427251703, 2188.892793532989, 1727.8162332361003, 1599.6096188539198, 1897.2232041537857, 1862.1316297262538, 1653.3312195492965, 1896.9599684480543], [1144, 1145, 1146, 1147, 1148, 1149, 1150, 1151, 1152, 1153, 1154, 1155, 1156, 1157, 1158, 1159, 1160, 1161, 1162, 1163, 1164, 1165, 1166, 1167]], [2, 8928, [73531, 73639, 73758, 73890, 74021, 74158, 74286, 74407, 74537, 74659, 74779, 74895, 75014, 75128, 75240, 75348, 75453, 75562, 75665, 75762, 75859, 75945], [31970.542, 31982.015, 31977.462, 31977.221, 31956.364, 31954.136, 31956.188, 31918.137, 31939.048, 31929.934, 31807.883, 31753.037, 31951.376, 31919.084, 31938.726, 31940.015, 31930.613, 31944.521, 31762.936, 31801.926, 31917.367, 31944.546], [34915.799, 34987.965, 35037.434, 35039.535, 35067.304, 35059.384, 35045.165, 35005.611, 35023.974, 35032.13, 34985.094, 35027.675, 35007.297, 35027.223, 35037.981, 35025.347, 35034.782, 35053.902, 35069.644, 34859.464, 34991.844, 34925.946], [13.444, 7.573, 10.498, 12.705, 14.006, 11.907, 6.445, 9.289, 6.744, 9.125, 20.452, 20.277, 13.082, 8.958, 7.676, 9.211, 11.769, 12.869, 50.362, 19.284, 20.635, 16.049], [3566.1923071053598, 5921.436959405694, 2330.415673238117, 1650.5171991131187, 3557.9494062345047, 2646.41179346948, 5663.376245206574, 6816.9099368529105, 6825.2962847686895, 2752.9250254936646, 7298.025673148346, 8607.127055495015, 2656.2235007246486, 4089.3083762138795, 5166.638472720132, 6434.339364442967, 4320.46039055368, 2303.4600057674556, 1337.467784668067, 29129.666930841933, 4703.435981961832, 8628.666682336101], [1145, 1146, 1147, 1148, 1149, 1150, 1151, 1152, 1153, 1154, 1155, 1156, 1157, 1158, 1159, 1160, 1161, 1162, 1163, 1164, 1165, 1166]], [0, 8930, [73536, 73642, 73763, 73898, 74027, 74162, 74290, 74412, 74540, 74665, 74784, 74901, 75018], [33528.584, 33500.342, 33570.61, 33641.285, 33620.241, 33761.508, 33868.921, 33877.488, 33777.671, 33804.924, 33816.447, 33908.991, 33946.373], [9664.026, 9683.752, 9613.21, 9681.737, 9697.874, 9770.351, 9795.584, 9795.892, 9855.592, 9844.426, 9827.761, 9796.951, 9775.262], [17.44, 13.701, 19.245, 24.123, 27.531, 22.936, 16.124, 10.742, 11.704, 6.837, 8.369, 15.508, 25.969], [1237.156482407651, 2039.5854898770808, 1584.5335038495473, 5981.203938002099, 3151.8881050974064, 5851.741958197967, 3122.525566891337, 3326.443132940175, 3907.8227007778055, 6445.958372320036, 8076.226631309916, 6814.538953411751, 3602.7861630334246], [1145, 1146, 1147, 1148, 1149, 1150, 1151, 1152, 1153, 1154, 1155, 1156, 1157]], [0, 8931, [73538, 73644, 73766, 73900, 74030], [34337.573, 34335.008, 34393.972, 34316.039, 34235.876], [9741.157, 9816.317, 9880.025, 9824.683, 9765.575], [41.527, 16.688, 18.085, 22.033, 23.542], [716.840235094585, 10685.87389176252, 5264.681659248251, 10913.738136327425, 10125.832908283308], [1145, 1146, 1147, 1148, 1149]], [5, 8956, [73626, 73738, 73867, 73999, 74136, 74266], [24926.65, 24948.912, 24932.887, 24936.051, 24916.396, 24904.81], [57183.628, 57196.865, 57189.237, 57194.502, 57211.581, 57216.768], [24.804, 16.104, 13.526, 18.025, 14.081, 19.472], [998.5313066825406, 2082.5203567076283, 2064.1584570861924, 2288.6357721008835, 1989.3986921148187, 2500.29038455609], [1146, 1147, 1148, 1149, 1150, 1151]], [2, 8960, [73638, 73755, 73887, 74018, 74156, 74285, 74406, 74536, 74660, 74778], [31572.043, 31662.599, 31737.49, 31812.605, 31817.798, 31834.096, 31871.384, 31852.518, 31851.621, 31809.458], [36560.458, 36689.179, 36795.92, 36739.426, 36826.231, 36800.017, 36722.656, 36735.785, 36820.743, 36803.767], [19.474, 18.572, 14.174, 14.582, 13.987, 15.249, 20.157, 14.759, 12.291, 16.574], [1180.9832410433391, 5395.022341823543, 4664.9203425797605, 5174.337390009231, 1894.8938851919756, 3529.568466783134, 3921.861910030513, 4706.622967815039, 2168.3605323261468, 2217.573945996588], [1146, 1147, 1148, 1149, 1150, 1151, 1152, 1153, 1154, 1155]], [3, 8970, [73569, 73675, 73806, 73935, 74068, 74204, 74327, 74457, 74576], [4719.402, 4719.081, 4788.804, 4746.469, 4726.855, 4728.903, 4702.583, 4690.163, 4632.549], [44809.343, 44829.388, 44806.065, 44810.048, 44827.61, 44812.89, 44770.613, 44796.095, 44702.267], [12.876, 7.567, 11.307, 8.234, 11.217, 12.227, 10.898, 17.58, 25.554], [3851.3363292587997, 3957.4514764202745, 7669.169359590218, 4346.010884401801, 2998.5889220546555, 4361.998237779013, 2446.0935382189236, 1942.4049596624936, 1172.9579583238872], [1146, 1147, 1148, 1149, 1150, 1151, 1152, 1153, 1154]], [5, 8981, [73872, 74006, 74143, 74272, 74390, 74521, 74644, 74764], [25747.378, 25771.813, 25794.034, 25772.601, 25790.117, 25747.587, 25746.949, 25713.071], [57875.205, 57883.39, 57876.823, 57915.267, 57895.369, 57849.835, 57887.049, 57893.917], [15.054, 12.421, 13.395, 25.914, 23.983, 17.935, 14.147, 32.149], [1959.238962120648, 1871.481307398036, 1524.3836228391124, 1693.852790563008, 1264.3926312307494, 1772.1075305587822, 1125.5849476226722, 1366.8900919967741], [1148, 1149, 1150, 1151, 1152, 1153, 1154, 1155]], [2, 8987, [73883, 74016, 74155, 74283, 74403, 74534, 74656, 74775, 74894], [31408.679, 31354.297, 31362.305, 31366.853, 31379.513, 31449.456, 31515.993, 31508.038, 31631.919], [34984.413, 35012.166, 34997.729, 34964.441, 34964.683, 35025.621, 34998.582, 34941.956, 34972.496], [25.411, 9.295, 9.971, 10.611, 13.379, 22.958, 15.783, 17.017, 26.888], [2698.3501179316477, 2838.988632148862, 3474.5330383444702, 4206.656517948384, 4215.976700856632, 2717.7666412046447, 9169.547960517113, 10873.993294453585, 8216.901324048993], [1148, 1149, 1150, 1151, 1152, 1153, 1154, 1155, 1156]], [0, 8993, [73764, 73899, 74028, 74163, 74291, 74413], [33954.062, 34044.747, 34123.388, 34065.113, 34109.168, 34069.797], [8647.844, 8591.555, 8627.78, 8604.56, 8708.317, 8626.19], [20.974, 12.562, 16.621, 13.863, 20.004, 17.167], [1589.7657051349327, 1079.3618497455125, 839.7345837393453, 3200.5586565632852, 3995.7805274729208, 5642.8322175661115], [1147, 1148, 1149, 1150, 1151, 1152]], [4, 9000, [73786, 73921, 74049, 74180, 74307, 74432, 74563, 74681], [41742.375, 41801.061, 41658.982, 41547.867, 41440.016, 41458.158, 41473.493, 41515.001], [53265.977, 53236.322, 53266.828, 53278.796, 53282.737, 53301.274, 53313.594, 53361.387], [18.267, 20.389, 24.894, 24.553, 11.958, 17.415, 12.479, 34.892], [1817.4929136336325, 851.6536840996067, 3697.452251593837, 4773.14433071275, 1339.021835113124, 1606.217069069601, 858.8620599120266, 873.164336815189], [1147, 1148, 1149, 1150, 1151, 1152, 1153, 1154]], [3, 9009, [73682, 73813, 73942, 74076, 74210, 74334, 74462], [5412.197, 5375.65, 5290.267, 5338.73, 5362.66, 5312.697, 5298.161], [42232.886, 42148.004, 42076.7, 42093.801, 42139.272, 42105.112, 42102.247], [19.57, 21.917, 12.737, 12.995, 22.554, 15.043, 14.512], [9381.913402800124, 3819.881278238215, 2596.1997707422793, 1514.0311125797423, 3322.294702839804, 1907.9192916812906, 1793.2608753078896], [1147, 1148, 1149, 1150, 1151, 1152, 1153]], [6, 9017, [73827, 73955, 74089, 74223, 74344, 74475, 74598, 74711, 74841, 74953, 75067, 75185, 75294, 75401, 75503], [10114.999, 10124.651, 10128.644, 10114.487, 10123.123, 10129.427, 10115.534, 10116.012, 10097.6, 10098.575, 10099.2, 10131.015, 10140.83, 10144.593, 10094.131], [59157.87, 59247.493, 59198.599, 59240.268, 59253.68, 59236.777, 59227.504, 59198.915, 59233.035, 59253.209, 59277.909, 59221.153, 59245.367, 59221.315, 59245.224], [26.535, 7.699, 17.48, 11.338, 15.472, 8.381, 13.184, 10.786, 10.795, 11.8, 13.812, 17.152, 13.038, 21.198, 13.602], [812.5605026557945, 1877.1615979414257, 1511.2240089297466, 1104.7591609743101, 1988.307620429362, 1595.589313230017, 1165.769586231044, 1515.296089188045, 1082.2445634295593, 1830.7906364057042, 1622.9716608637993, 1509.4220571411402, 1412.7262623527645, 1418.1101092053375, 1111.350203447674], [1148, 1149, 1150, 1151, 1152, 1153, 1154, 1155, 1156, 1157, 1158, 1159, 1160, 1161, 1162]], [7, 9018, [73829, 73958, 74095, 74228, 74348, 74479], [11629.947, 11643.91, 11612.179, 11706.084, 11659.275, 11597.531], [63566.571, 63527.033, 63492.781, 63627.969, 63594.442, 63775.43], [12.078, 14.522, 19.137, 26.375, 16.494, 22.018], [1989.1776921079506, 2681.8912653584734, 1010.9263136646506, 1285.322610313218, 1904.5783688383776, 3507.232687479633], [1148, 1149, 1150, 1151, 1152, 1153]], [1, 9027, [74503, 74622, 74742, 74862, 74977, 75092, 75208, 75319], [20997.885, 21004.879, 21040.3, 21111.592, 21060.654, 21033.678, 20948.555, 20974.754], [11287.726, 11345.147, 11375.347, 11419.847, 11354.959, 11324.599, 11297.632, 11300.183], [29.224, 10.886, 19.843, 31.619, 33.204, 25.771, 16.486, 30.822], [1940.446300727852, 1895.4630989437542, 2851.521229286717, 8374.003801568157, 3045.0514743563726, 2418.1093037235973, 1722.779521938367, 1057.3888706940959], [1153, 1154, 1155, 1156, 1157, 1158, 1159, 1160]], [5, 9033, [74138, 74268, 74386, 74518, 74637, 74758, 74877, 74993, 75109, 75225], [25076.935, 25070.587, 25024.179, 25046.182, 25107.561, 25141.191, 25188.269, 25065.637, 25020.97, 24909.224], [54987.854, 54909.172, 54900.825, 54899.862, 54901.653, 54937.252, 55042.206, 54877.969, 54879.646, 54989.259], [30.908, 12.091, 6.023, 12.807, 16.505, 18.302, 33.848, 21.241, 16.865, 31.163], [3681.327753516966, 1612.1703901893022, 4860.124093484946, 2229.546824916504, 3194.470112176735, 13483.111795412671, 3602.7650421266276, 1208.251650147009, 984.3512540306808, 3707.001302186479], [1150, 1151, 1152, 1153, 1154, 1155, 1156, 1157, 1158, 1159]], [0, 9036, [74292, 74414, 74541, 74667, 74786], [34137.8, 34152.069, 34171.058, 34152.242, 34087.512], [11190.743, 11221.451, 11189.64, 11173.72, 11268.063], [14.536, 8.754, 10.038, 14.901, 41.109], [1219.902528368302, 1821.1286705153302, 2392.1723990923356, 2314.9034426493345, 5066.303732049982], [1151, 1152, 1153, 1154, 1155]], [0, 9037, [74031, 74164, 74293, 74415, 74543, 74668, 74787, 74903, 75020], [34388.332, 34371.736, 34353.07, 34201.301, 34266.043, 34359.334, 34372.321, 34180.737, 34279.054], [9956.846, 9940.386, 9914.051, 9838.949, 9959.29, 10024.564, 10041.283, 9886.272, 9902.412], [15.911, 13.587, 22.168, 19.984, 26.439, 13.2, 11.896, 22.675, 29.317], [3606.7398237100247, 7367.047638542904, 5402.299311863466, 25490.408258899137, 3269.7257602893287, 2330.915535827351, 2739.596486290605, 14431.170368614496, 5328.860625647117], [1149, 1150, 1151, 1152, 1153, 1154, 1155, 1156, 1157]], [3, 9049, [74075, 74209, 74332, 74461, 74581, 74699, 74824, 74938, 75052, 75170, 75279, 75387, 75485, 75592, 75697], [5188.747, 5180.238, 5185.905, 5029.176, 5117.467, 5058.022, 4996.002, 5067.318, 5094.927, 5070.644, 5141.119, 5177.8, 5185.501, 5185.627, 5185.026], [43792.862, 43810.057, 43817.668, 43744.088, 43796.837, 43749.277, 43724.338, 43752.777, 43769.042, 43770.168, 43788.617, 43775.362, 43824.231, 43833.81, 43805.071], [13.552, 10.54, 13.951, 26.765, 19.319, 27.225, 20.956, 22.033, 24.181, 25.415, 10.315, 16.851, 10.259, 7.544, 12.731], [2488.8606859153324, 2257.3541214512093, 1953.4017436049307, 7705.183928158071, 3551.572227675541, 5265.331976162977, 6885.651492824448, 7327.783133128149, 3930.0928275154015, 5630.739724539013, 2428.867854784871, 3316.9894955801956, 2883.2894886444587, 3231.9796784123487, 2679.790151121455], [1150, 1151, 1152, 1153, 1154, 1155, 1156, 1157, 1158, 1159, 1160, 1161, 1162, 1163, 1164]], [6, 9054, [74092, 74225, 74346, 74477, 74599, 74713, 74843, 74955, 75068], [11357.934, 11364.446, 11346.318, 11352.478, 11334.68, 11327.793, 11329.369, 11326.001, 11304.544], [59321.929, 59336.443, 59329.8, 59354.028, 59371.537, 59321.417, 59257.151, 59249.961, 59214.968], [10.378, 13.957, 14.418, 8.494, 8.685, 9.81, 9.11, 10.39, 13.384], [4525.547025373421, 3347.2107825406506, 2966.700754620973, 3391.1862590934047, 4166.370846521595, 5623.870804380993, 4360.193912351369, 6670.2676142723085, 5143.040969094508], [1150, 1151, 1152, 1153, 1154, 1155, 1156, 1157, 1158]], [7, 9055, [74090, 74224, 74345, 74476, 74600, 74715, 74842, 74954, 75069, 75186, 75295, 75403, 75506, 75608, 75709, 75805, 75902, 75985, 76065, 76156, 76247, 76332, 76430], [11246.2, 11231.42, 11246.215, 11222.634, 11236.399, 11247.749, 11240.889, 11216.84, 11243.859, 11251.699, 11206.5, 11238.129, 11236.656, 11226.254, 11227.871, 11219.865, 11237.586, 11243.911, 11314.944, 11236.854, 11220.059, 11215.847, 11211.415], [65560.482, 65516.646, 65538.527, 65501.167, 65480.992, 65590.094, 65521.57, 65500.199, 65482.538, 65450.748, 65499.009, 65500.308, 65487.552, 65491.991, 65518.356, 65512.558, 65523.02, 65497.931, 65468.34, 65501.469, 65533.375, 65476.878, 65598.861], [13.922, 9.631, 15.437, 13.75, 12.444, 20.662, 14.651, 9.14, 9.831, 10.725, 11.685, 12.117, 10.055, 14.992, 9.356, 10.18, 12.52, 8.153, 28.393, 14.354, 13.156, 24.181, 27.32], [2464.1584431313963, 1982.9186399612954, 2563.5408456402656, 2445.914797089539, 2494.6502880816024, 8519.634490219343, 4069.4599535235407, 2907.716254785076, 2627.39190284104, 3859.8656817879137, 2590.3358705020823, 2485.826525774477, 2087.3342963050927, 2619.0964992350578, 1213.0238641771098, 2894.9757198526527, 2409.9801731933785, 1807.4612212658149, 1474.7272138834587, 1994.3391127519035, 2819.0921329926964, 2065.234980651959, 1290.03191938086], [1150, 1151, 1152, 1153, 1154, 1155, 1156, 1157, 1158, 1159, 1160, 1161, 1162, 1163, 1164, 1165, 1166, 1167, 1168, 1169, 1170, 1171, 1172]], [7, 9056, [74094, 74227, 74347, 74478, 74602, 74716, 74844, 74956, 75070, 75187], [11471.559, 11607.823, 11554.209, 11589.708, 11572.617, 11570.29, 11520.314, 11535.928, 11681.701, 11624.535], [64081.458, 63901.007, 63941.446, 63822.01, 63961.282, 63900.776, 63983.234, 63990.999, 63823.309, 63876.754], [21.24, 43.824, 22.799, 21.252, 22.893, 21.407, 22.983, 25.988, 25.168, 26.283], [2049.360011465137, 1387.7808568749967, 7829.243228484365, 5884.306322791987, 3538.272478026571, 7350.700742437088, 2582.6779919182786, 1515.046457719697, 5787.720198496531, 2396.1848526061995], [1150, 1151, 1152, 1153, 1154, 1155, 1156, 1157, 1158, 1159]], [0, 9084, [75021, 75135, 75249, 75356, 75456], [34561.336, 34551.257, 34604.861, 34564.527, 34597.386], [11179.053, 11091.188, 11038.582, 11077.904, 11044.783], [30.005, 19.549, 16.829, 22.996, 21.539], [4191.801697408338, 4733.07962324547, 2121.92585822847, 4417.0402786566965, 1367.213254614859], [1157, 1158, 1159, 1160, 1161]], [4, 9088, [74919, 75036, 75146, 75263, 75371, 75467], [41433.218, 41435.813, 41431.152, 41479.361, 41436.79, 41469.806], [53325.01, 53339.403, 53350.276, 53328.664, 53330.609, 53313.652], [20.232, 19.286, 20.926, 13.173, 27.502, 14.604], [1140.3194092095252, 1170.771679012388, 1842.6880463268578, 1500.1049319557019, 1722.2124148803357, 630.3881863255197], [1156, 1157, 1158, 1159, 1160, 1161]], [3, 9091, [74818, 74932, 75046, 75163, 75273, 75383, 75479, 75588], [4599.187, 4612.423, 4552.702, 4582.724, 4572.17, 4605.872, 4576.849, 4580.887], [44215.863, 44165.834, 44181.358, 44156.974, 44151.846, 44157.792, 44162.086, 44168.635], [24.641, 23.347, 14.943, 10.172, 10.773, 18.876, 11.159, 14.533], [1902.3522311698446, 1527.889777993295, 1646.4897188491966, 1889.116731885778, 1429.4872581452414, 1145.498438805024, 2340.1514963497325, 1621.9470482572492], [1156, 1157, 1158, 1159, 1160, 1161, 1162, 1163]], [3, 9094, [74696, 74821, 74937, 75051, 75167], [4823.905, 4833.635, 4953.667, 4960.481, 4901.914], [43664.841, 43657.493, 43739.291, 43744.793, 43693.387], [16.974, 16.635, 32.909, 30.3, 30.261], [3951.4842335153244, 3262.8438880394997, 4500.329127248495, 4270.955786863388, 1193.84663759405], [1155, 1156, 1157, 1158, 1159]], [6, 9102, [74604, 74718, 74845, 74958, 75072, 75191, 75299, 75405, 75509, 75612, 75712, 75810, 75903, 75988, 76068, 76162, 76250, 76336, 76434, 76515, 76582, 76649, 76716, 76788, 76851, 76913, 76984, 77053, 77121, 77178, 77246, 77313], [12614.304, 12630.708, 12643.145, 12639.829, 12738.918, 12686.28, 12708.684, 12667.416, 12682.499, 12703.312, 12731.395, 12640.133, 12695.88, 12605.898, 12639.038, 12603.406, 12620.967, 12642.257, 12653.11, 12636.689, 12731.194, 12680.174, 12725.123, 12621.791, 12636.942, 12591.306, 12585.449, 12732.021, 12667.058, 12679.304, 12608.75, 12778.559], [58954.614, 59028.912, 58988.531, 58987.889, 59155.477, 59167.99, 59115.176, 59044.793, 59122.91, 59139.76, 59143.247, 59103.369, 59189.059, 59206.251, 59096.95, 59189.941, 59186.647, 59224.204, 59213.217, 59198.533, 59229.24, 59193.482, 59181.528, 59274.409, 59219.398, 59267.54, 59280.387, 59235.403, 59241.351, 59262.097, 59223.597, 59191.567], [9.618, 29.06, 15.277, 21.981, 14.329, 16.802, 16.217, 22.385, 23.19, 28.484, 20.216, 31.314, 14.681, 18.568, 19.492, 11.192, 19.58, 21.856, 21.475, 29.192, 23.178, 24.773, 28.237, 27.429, 28.028, 24.938, 20.778, 16.253, 21.056, 29.775, 22.364, 31.465], [1685.0401213583286, 5483.872009594063, 2565.0120931314814, 1256.1547997217772, 2290.5669724673903, 4803.960957653899, 2989.3754991753303, 1446.7321870079138, 2954.4457011076056, 1481.0532056364088, 2147.5656588256124, 3070.105969122384, 3387.10941725354, 9131.458506255693, 2620.833191278486, 69097.44572173167, 4022.9292262951767, 4488.327798084575, 4245.895344353834, 4031.704179651149, 1484.9873778185092, 1838.0969407515486, 1396.686495730369, 6023.516714114575, 4427.3934540900855, 3505.205775264486, 3894.279597127223, 1490.9006664608592, 2283.340617325504, 1643.4908397641682, 4369.7925209341165, 797.8612458164494], [1154, 1155, 1156, 1157, 1158, 1159, 1160, 1161, 1162, 1163, 1164, 1165, 1166, 1167, 1168, 1169, 1170, 1171, 1172, 1173, 1174, 1175, 1176, 1177, 1178, 1179, 1180, 1181, 1182, 1183, 1184, 1185]], [5, 9115, [74759, 74878, 74994, 75111, 75226, 75333, 75439], [25280.763, 25285.469, 25323.676, 25144.786, 25242.159, 25209.34, 25327.446], [56169.553, 56407.139, 56337.648, 56368.847, 56337.901, 56262.469, 56379.194], [33.256, 21.557, 28.676, 18.721, 30.785, 30.261, 53.538], [3005.3486535767556, 13737.405847659795, 11114.120564902101, 1568.7352539489386, 6402.842101410738, 3161.5756328626217, 2247.408153331533], [1155, 1156, 1157, 1158, 1159, 1160, 1161]], [1, 9154, [75530, 75632, 75727, 75828, 75921, 76007, 76090, 76182], [21004.806, 21067.365, 21090.838, 21170.309, 21095.896, 21102.627, 21140.144, 21141.726], [11337.085, 11352.832, 11467.091, 11471.254, 11503.369, 11377.26, 11522.615, 11396.569], [19.34, 27.12, 26.131, 24.058, 29.702, 15.605, 28.982, 26.753], [2273.468294764538, 2126.65147512431, 3601.1958619833163, 1561.366285763733, 843.3196300392154, 34648.63846430441, 863.9251401525671, 3930.182463580193], [1162, 1163, 1164, 1165, 1166, 1167, 1168, 1169]], [5, 9162, [75334, 75440, 75547, 75651, 75746, 75844, 75936, 76024, 76104, 76197, 76287, 76375, 76468, 76539], [25406.365, 25447.899, 25399.37, 25452.16, 25461.53, 25457.687, 25488.549, 25522.671, 25485.063, 25462.686, 25493.772, 25535.731, 25509.591, 25486.616], [55490.915, 55609.73, 55547.74, 55746.676, 55747.545, 55740.535, 55779.75, 55818.277, 55877.975, 55883.64, 55897.007, 55793.2, 55767.905, 55795.829], [33.287, 26.659, 31.443, 14.322, 11.883, 13.896, 16.973, 13.865, 14.437, 19.681, 19.797, 17.388, 11.675, 19.698], [1827.4060131674528, 3253.0035438306904, 2537.273627321786, 2462.9106886833224, 1265.4361435132653, 2566.5500438193853, 4921.470377464965, 2235.5950176861847, 5224.134290827681, 1794.4850093906985, 3824.118242231227, 2617.928241979743, 5060.805908627671, 1470.7510326066447], [1160, 1161, 1162, 1163, 1164, 1165, 1166, 1167, 1168, 1169, 1170, 1171, 1172, 1173]], [5, 9163, [75441, 75548, 75653, 75747, 75846], [25422.928, 25466.746, 25568.488, 25485.723, 25528.459], [56473.597, 56475.106, 56537.212, 56614.499, 56543.02], [23.489, 21.918, 12.186, 16.842, 23.346], [4018.199198133078, 10737.191771564467, 1879.1790499092845, 3647.209988040275, 1071.4183987730312], [1161, 1162, 1163, 1164, 1165]], [0, 9171, [75134, 75248, 75355, 75455, 75566, 75671, 75765, 75864, 75949, 76034], [34394.135, 34401.445, 34398.201, 34421.935, 34423.372, 34395.774, 34450.423, 34394.898, 34382.048, 34365.111], [10129.062, 10107.133, 10149.506, 10172.868, 10165.964, 10186.754, 10201.064, 10141.595, 10080.295, 10111.604], [13.65, 9.605, 8.039, 7.368, 7.715, 10.942, 7.468, 12.63, 8.908, 17.767], [2085.9205374033513, 3068.593151777976, 2663.92884792805, 2871.3567175463254, 2774.513134105716, 2252.7249032288946, 2352.563155316523, 1772.3449498276448, 1974.384104071611, 1908.4134282954676], [1158, 1159, 1160, 1161, 1162, 1163, 1164, 1165, 1166, 1167]], [6, 9185, [75296, 75402, 75505, 75610, 75710, 75807, 75901, 75984, 76064, 76157, 76248, 76334, 76432], [11347.351, 11351.773, 11285.836, 11296.089, 11302.607, 11326.813, 11325.753, 11348.257, 11345.47, 11357.575, 11396.182, 11324.133, 11376.601], [59157.799, 59170.434, 59229.932, 59180.476, 59153.376, 59123.335, 59123.837, 59112.909, 59150.46, 59119.471, 59135.05, 59122.891, 59197.28], [12.487, 10.325, 16.876, 14.686, 11.154, 13.755, 15.308, 10.832, 14.193, 9.415, 26.281, 31.09, 25.714], [2516.5115767073953, 2734.3602403677523, 2633.378630623729, 3703.7982151845727, 2072.966420747305, 3308.752605211486, 2612.4503545444372, 2058.103619089356, 2262.3003806024158, 1967.0399499634761, 4447.291487013456, 2167.2758801469395, 1548.6520201186565], [1160, 1161, 1162, 1163, 1164, 1165, 1166, 1167, 1168, 1169, 1170, 1171, 1172]], [7, 9186, [75189, 75298, 75404, 75508, 75611], [11996.868, 12122.609, 12171.183, 12181.148, 12223.349], [64526.515, 64704.0, 64696.668, 64771.558, 64811.84], [27.709, 36.666, 30.3, 25.066, 13.127], [4179.591020109162, 2612.776638310428, 2276.486665822274, 657.0869032492466, 752.2542834035337], [1159, 1160, 1161, 1162, 1163]], [6, 9205, [75708, 75804, 75899, 75982, 76062, 76153, 76246, 76331, 76429, 76511, 76578, 76644, 76712, 76784, 76847, 76911, 76979, 77046, 77114, 77172, 77240, 77309, 77373], [10151.693, 10116.745, 9976.542, 10061.55, 10027.929, 10039.416, 10034.075, 10052.946, 10031.3, 10073.574, 10044.746, 10088.091, 10105.893, 10047.829, 10078.641, 10086.835, 10078.828, 10056.979, 10076.135, 10068.732, 10079.268, 10024.32, 10022.869], [59220.524, 59216.422, 59301.142, 59240.612, 59213.379, 59217.871, 59207.353, 59224.707, 59222.697, 59246.231, 59235.39, 59251.05, 59239.837, 59218.517, 59228.218, 59226.216, 59231.935, 59259.111, 59219.369, 59296.45, 59242.759, 59260.052, 59187.471], [20.663, 12.996, 21.604, 8.485, 5.756, 7.393, 10.302, 6.584, 9.241, 11.353, 7.961, 13.541, 14.186, 11.73, 12.273, 8.534, 13.943, 13.825, 27.891, 19.982, 23.995, 15.943, 19.33], [1252.0678424192508, 545.785012564221, 3052.672877202069, 2627.9242017747306, 3544.210087555048, 3073.748886076543, 3074.48876095589, 2685.414919923748, 2559.1211320938005, 2110.883434330096, 2490.8958465487603, 2138.7377402226007, 1327.7045382718497, 1474.209392197717, 2327.1661914060646, 1800.1278431770954, 2293.554368004074, 1532.6061925025742, 604.6793830988416, 1322.5883140825485, 1728.1260592420433, 899.3016852899319, 927.5650220370329], [1164, 1165, 1166, 1167, 1168, 1169, 1170, 1171, 1172, 1173, 1174, 1175, 1176, 1177, 1178, 1179, 1180, 1181, 1182, 1183, 1184, 1185, 1186]], [6, 9206, [75806, 75900, 75983, 76063, 76155], [11305.581, 11361.011, 11360.066, 11333.132, 11327.142], [58713.463, 58742.704, 58780.894, 58749.024, 58643.845], [20.209, 25.226, 36.283, 26.223, 19.789], [3136.4186807877863, 4096.008672701784, 3475.325667760941, 2371.824736200799, 1346.9378974769677], [1165, 1166, 1167, 1168, 1169]], [4, 9243, [75962, 76045, 76135, 76226, 76309, 76402, 76492, 76560], [42097.372, 42040.921, 42055.351, 42123.79, 42105.119, 42094.149, 42048.811, 42062.794], [52204.7, 52232.29, 52137.441, 52206.043, 52188.882, 52153.799, 52186.417, 52175.927], [19.008, 16.426, 13.537, 18.865, 20.118, 6.416, 31.382, 20.299], [1969.0028516462623, 801.3791003958271, 666.767073183453, 1236.7847500686348, 1237.7208159066527, 435.24880009356593, 1418.5654561707568, 592.6482581445792], [1166, 1167, 1168, 1169, 1170, 1171, 1172, 1173]], [0, 9246, [76033, 76119, 76210, 76297, 76386, 76476, 76546, 76612, 76682], [33460.874, 33412.416, 33492.405, 33395.43, 33411.332, 33431.008, 33443.633, 33440.722, 33406.531], [9507.182, 9464.762, 9484.544, 9502.942, 9473.097, 9477.185, 9477.637, 9504.1, 9486.631], [22.279, 13.596, 20.388, 18.849, 14.354, 15.719, 16.521, 22.411, 20.113], [755.2854839561145, 1357.4841852059085, 2521.325218928852, 814.2531989121516, 2587.6982703946815, 2040.2211209839074, 2948.082721904799, 1089.4860292379421, 994.7442610415776], [1167, 1168, 1169, 1170, 1171, 1172, 1173, 1174, 1175]], [0, 9268, [76121, 76211, 76298, 76389, 76478], [34032.69, 33997.871, 33994.473, 34054.065, 34000.91], [9787.124, 9763.947, 9772.687, 9760.149, 9714.502], [18.483, 15.694, 19.078, 18.449, 18.967], [847.890268913005, 1309.6990425484407, 1198.7460411573672, 1381.4932499382246, 1522.3041875990455], [1168, 1169, 1170, 1171, 1172]], [2, 9280, [76207, 76295, 76384, 76475, 76545, 76610, 76679, 76751], [31882.377, 31799.914, 31797.063, 31734.196, 31736.311, 31721.137, 31737.044, 31734.347], [34937.332, 35024.221, 35052.272, 35135.633, 35112.97, 35103.384, 35116.987, 35112.12], [31.516, 20.576, 20.632, 7.351, 12.004, 21.481, 19.199, 16.788], [3242.0075240318856, 2251.230252167454, 1958.8722602289613, 2818.517506626288, 4041.561701323852, 2136.3594086509884, 1721.525949446268, 1244.2004537547325], [1169, 1170, 1171, 1172, 1173, 1174, 1175, 1176]], [3, 9288, [76142, 76232, 76321, 76416, 76500, 76567, 76636, 76700, 76772, 76838, 76904, 76969], [4789.671, 4768.967, 4718.938, 4727.369, 4667.593, 4733.18, 4710.083, 4720.335, 4690.002, 4685.465, 4740.064, 4569.151], [43545.887, 43516.108, 43510.224, 43611.97, 43585.686, 43545.32, 43434.024, 43507.752, 43521.675, 43508.867, 43455.364, 43460.679], [19.363, 21.322, 28.621, 10.571, 38.093, 40.904, 10.766, 20.973, 22.401, 23.972, 28.639, 28.801], [16130.800386472582, 8356.049314784794, 1454.238901150485, 66551.94554495887, 2043.8336838505134, 952.9757547866863, 309.1085568915349, 1888.4772988929456, 2582.4782063179346, 5298.167466279776, 3799.558646022064, 1228.7735798761425], [1169, 1170, 1171, 1172, 1173, 1174, 1175, 1176, 1177, 1178, 1179, 1180]], [6, 9315, [76333, 76431, 76512, 76579, 76646, 76713, 76785, 76848], [11318.491, 11301.881, 11325.678, 11336.593, 11404.329, 11291.974, 11325.046, 11214.363], [58617.793, 58575.638, 58632.665, 58637.363, 58653.754, 58610.928, 58635.812, 58678.211], [19.307, 20.307, 20.166, 18.426, 26.018, 19.202, 20.77, 15.069], [1042.56958295865, 962.8004972763896, 1281.002267429875, 1192.2753436992323, 1528.6610470405506, 1044.6084760852405, 1093.9671353765268, 406.238161591869], [1171, 1172, 1173, 1174, 1175, 1176, 1177, 1178]], [7, 9316, [76514, 76581, 76648, 76715, 76787, 76850], [12229.251, 12204.362, 12129.171, 12099.219, 12148.802, 12075.99], [63953.196, 63954.428, 63802.629, 63927.743, 63911.571, 63810.479], [23.164, 52.107, 24.591, 22.342, 9.253, 11.221], [561.9251106454499, 1523.3079505273695, 683.912660395239, 4420.31206790045, 65435.56716020675, 422.227193986703], [1173, 1174, 1175, 1176, 1177, 1178]], [6, 9317, [76580, 76645, 76714, 76786, 76849, 76912, 76982, 77049], [11372.893, 11325.952, 11378.089, 11285.307, 11352.0, 11331.07, 11357.462, 11385.064], [59148.699, 59138.788, 59175.253, 59201.172, 59136.249, 59207.853, 59238.102, 59348.213], [24.441, 21.91, 25.628, 17.797, 20.244, 22.882, 25.401, 26.855], [739.6872611043254, 1267.5160670417436, 3680.1542602632303, 1038.812714120213, 667.4431776994378, 788.5347413437572, 1996.3280511946696, 806.1663896362473], [1174, 1175, 1176, 1177, 1178, 1179, 1180, 1181]], [1, 9324, [76359, 76454, 76528, 76596, 76663, 76733, 76800, 76862, 76923], [20994.412, 20992.847, 21053.57, 21025.575, 21087.537, 21092.511, 21014.149, 21036.022, 21046.367], [11314.138, 11317.713, 11306.662, 11243.877, 11253.944, 11323.133, 11252.032, 11230.521, 11312.437], [27.008, 19.182, 15.337, 23.823, 16.737, 33.607, 14.482, 15.813, 22.141], [1464.4519110520303, 1856.1292730364087, 1136.9581345416473, 860.6695457281554, 1394.1061921834862, 1318.6926073103566, 1532.2469528487316, 1496.1273729717539, 8616.602121170108], [1171, 1172, 1173, 1174, 1175, 1176, 1177, 1178, 1179]], [5, 9346, [76812, 76872, 76938, 77009, 77075, 77143, 77206, 77274, 77336], [25548.559, 25574.984, 25609.504, 25560.836, 25570.435, 25570.088, 25543.093, 25592.166, 25546.137], [58637.74, 58654.557, 58643.659, 58690.059, 58664.953, 58637.012, 58657.316, 58591.147, 58665.29], [19.154, 18.328, 17.562, 17.875, 23.695, 21.58, 22.678, 17.577, 22.834], [845.0057135534468, 2290.608405459954, 626.3687596193844, 1633.61493155842, 1811.3423649829037, 2167.815014815254, 1185.0872648517393, 1163.4919175264681, 876.7800900083193], [1177, 1178, 1179, 1180, 1181, 1182, 1183, 1184, 1185]], [1, 9384, [76995, 77063, 77136, 77197, 77262], [21536.338, 21511.877, 21504.876, 21366.625, 21196.381], [10363.348, 10391.305, 10390.672, 10359.622, 10313.922], [22.259, 25.367, 21.575, 31.398, 11.046], [716.9221041770163, 2060.0623825404887, 1892.7164907121542, 4494.199274868198, 1527.8375209238193], [1180, 1181, 1182, 1183, 1184]], [5, 9386, [77003, 77071, 77141, 77203, 77270, 77334, 77401, 77465, 77535, 77609, 77674, 77743], [24593.898, 24629.092, 24715.344, 24633.48, 24623.193, 24618.476, 24657.89, 24661.194, 24620.166, 24638.88, 24669.62, 24668.372], [54997.307, 55008.563, 55012.84, 55042.74, 55080.01, 55066.885, 55045.505, 55009.076, 55076.79, 55024.701, 54992.929, 54989.245], [18.039, 16.622, 20.089, 8.087, 14.925, 12.523, 17.431, 16.237, 15.059, 11.108, 11.41, 8.704], [652.2084350612162, 999.6154686110737, 2431.077430623825, 2304.0236725700697, 1652.2201281308676, 1340.7629419339255, 1676.1027124272637, 1849.2988941153558, 1624.9272701098687, 2054.3085952998563, 1743.628260690316, 1609.9128821319243], [1180, 1181, 1182, 1183, 1184, 1185, 1186, 1187, 1188, 1189, 1190, 1191]], [0, 9398, [77279, 77342, 77407, 77476, 77546, 77620, 77686, 77756, 77811, 77878, 77930, 77988, 78056], [33456.43, 33362.42, 33366.081, 33368.289, 33385.632, 33389.96, 33391.878, 33414.169, 33380.465, 33396.418, 33360.435, 33382.799, 33356.665], [9523.97, 9456.746, 9448.743, 9405.159, 9440.057, 9399.985, 9424.732, 9480.009, 9429.566, 9461.002, 9413.577, 9468.459, 9456.395], [28.351, 13.983, 13.844, 15.991, 18.342, 13.755, 14.88, 22.878, 20.338, 18.896, 21.013, 18.796, 29.578], [3416.3546617897996, 1268.649304504073, 1899.7624550755297, 701.867094375099, 2420.254348858545, 1228.9737419030453, 1593.6944152525498, 952.5123419444039, 1708.0647181687991, 3134.7184463385543, 934.7311857501337, 3602.5430996762366, 1468.1835493419483], [1184, 1185, 1186, 1187, 1188, 1189, 1190, 1191, 1192, 1193, 1194, 1195, 1196]], [0, 9400, [77151, 77215, 77280, 77344, 77408, 77477, 77547], [33730.128, 33755.016, 33707.143, 33707.279, 33729.471, 33770.142, 33682.38], [10004.033, 9960.44, 9970.272, 9951.676, 9968.799, 9937.31, 9934.012], [17.405, 15.324, 22.285, 14.64, 23.358, 17.585, 21.605], [1161.8581366097205, 1487.5064671979055, 1989.133764705393, 1152.967863783792, 1583.261987014285, 714.5951152236253, 1110.4907218191756], [1182, 1183, 1184, 1185, 1186, 1187, 1188]], [3, 9403, [77167, 77235, 77301, 77366, 77431, 77496], [5092.664, 5141.492, 5109.028, 5128.88, 5131.986, 5075.201], [44848.234, 44874.269, 44846.124, 44846.045, 44870.383, 44856.73], [17.05, 12.227, 14.343, 9.029, 10.743, 26.641], [1137.5944680431205, 2329.0572842649717, 1389.9717722362295, 2532.351459480599, 1830.817494156764, 522.3065848335079], [1183, 1184, 1185, 1186, 1187, 1188]], [6, 9405, [77173, 77242, 77310, 77375, 77438, 77502], [11327.986, 11348.675, 11372.78, 11399.648, 11372.719, 11429.924], [59198.825, 59157.151, 59181.042, 59150.707, 59273.136, 59220.858], [16.275, 24.335, 14.113, 12.458, 22.32, 33.357], [2174.6002268119846, 1731.768627716511, 1621.330297504119, 589.4982307230672, 2138.6791247932633, 2953.835884978538], [1183, 1184, 1185, 1186, 1187, 1188]], [6, 9423, [77312, 77379, 77441, 77505, 77579], [12389.975, 12392.377, 12358.924, 12412.061, 12444.192], [59273.534, 59243.496, 59323.81, 59275.807, 59266.861], [31.028, 20.564, 24.094, 22.072, 35.366], [983.8045533462883, 1302.2259078747718, 890.7181486333428, 4309.465291972879, 1515.3155266463027], [1185, 1186, 1187, 1188, 1189]], [6, 9438, [77573, 77650, 77713, 77780, 77834, 77902, 77957], [10236.247, 10298.752, 10312.664, 10254.379, 10238.07, 10231.51, 10221.293], [59539.555, 59582.807, 59544.15, 59564.477, 59433.681, 59370.916, 59371.33], [39.166, 29.193, 22.814, 24.852, 13.53, 15.969, 12.548], [1513.2052122370076, 1092.973810102608, 4365.578127126017, 1952.3883797492135, 2762.428947583153, 1852.051596933804, 1798.2125561545233], [1189, 1190, 1191, 1192, 1193, 1194, 1195]], [2, 9452, [77544, 77618, 77685, 77755, 77810], [32092.969, 32079.629, 32079.72, 32105.724, 32068.795], [36327.836, 36370.0, 36367.261, 36336.864, 36346.413], [12.716, 12.538, 11.481, 12.05, 10.187], [1300.2978416121466, 2278.555372673006, 1712.3411103183707, 1667.0433271177515, 1470.4934000662745], [1188, 1189, 1190, 1191, 1192]], [0, 9453, [77687, 77758, 77812, 77879, 77931, 77989, 78057, 78119, 78177], [33718.065, 33744.358, 33730.941, 33737.138, 33697.896, 33696.515, 33708.933, 33709.42, 33710.939], [9933.134, 9929.179, 9968.792, 9931.503, 9972.532, 9950.697, 9905.432, 9944.846, 9977.844], [17.028, 17.186, 13.947, 12.451, 15.399, 16.781, 18.437, 14.824, 22.843], [1122.7875104047996, 1342.6781247646727, 1825.9166405906333, 1653.9511387562661, 2258.6024641785784, 2350.321073031777, 700.5131048092969, 2705.424565656181, 1731.7929268367673], [1190, 1191, 1192, 1193, 1194, 1195, 1196, 1197, 1198]], [0, 9455, [77548, 77623, 77688, 77759, 77813, 77881, 77932], [34716.085, 34705.168, 34685.67, 34681.947, 34693.161, 34655.518, 34559.484], [10565.859, 10586.589, 10592.927, 10674.824, 10611.204, 10580.188, 10603.756], [13.114, 13.307, 17.943, 16.46, 19.419, 19.516, 24.142], [3066.568186807229, 3650.292148125585, 4281.161889648466, 1577.1495926838063, 3158.934249894391, 3651.4618784923077, 13024.349191563688], [1188, 1189, 1190, 1191, 1192, 1193, 1194]], [3, 9473, [77701, 77776, 77825, 77894, 77947, 78013, 78074, 78137, 78194, 78245], [4520.623, 4551.784, 4480.943, 4530.157, 4560.37, 4634.837, 4641.999, 4621.636, 4666.405, 4572.412], [44494.07, 44453.411, 44537.345, 44604.731, 44495.436, 44534.527, 44496.78, 44543.495, 44523.279, 44543.098], [27.977, 20.108, 21.304, 23.229, 37.328, 24.18, 11.327, 18.261, 36.379, 30.174], [1063.8202005347432, 1799.511823298009, 1685.5226517046385, 4662.836252077946, 2653.8535653042873, 1101.9326292245585, 429.2785259022058, 9274.62146917544, 761.415071408384, 1455.3649443306515], [1191, 1192, 1193, 1194, 1195, 1196, 1197, 1198, 1199, 1200]], [1, 9515, [78160, 78213, 78266, 78322, 78378, 78433, 78491, 78552, 78607], [21393.834, 21476.875, 21411.955, 21401.524, 21513.377, 21460.308, 21527.396, 21524.026, 21477.142], [10318.79, 10300.977, 10460.147, 10463.082, 10407.63, 10447.205, 10293.583, 10439.532, 10383.531], [30.29, 29.862, 21.92, 15.137, 23.288, 17.533, 24.849, 32.59, 20.253], [5949.122390392175, 1964.7441044754075, 4126.672990655045, 14148.575457525545, 4215.934408749172, 7383.20659955945, 1002.6355854455554, 2814.5910924478358, 1598.2510070813028], [1198, 1199, 1200, 1201, 1202, 1203, 1204, 1205, 1206]], [4, 9523, [78410, 78465, 78527, 78580, 78645], [41334.696, 41327.099, 41359.16, 41351.534, 41315.458], [53589.118, 53538.564, 53559.828, 53536.798, 53544.084], [24.958, 13.529, 27.77, 17.635, 14.766], [1085.2735101628423, 1407.691960190282, 885.0717193592412, 1492.6166563221072, 1428.025867143336], [1202, 1203, 1204, 1205, 1206]], [2, 9536, [78338, 78393, 78452, 78515, 78569, 78631], [31974.641, 31990.488, 31988.999, 31973.055, 31982.358, 31978.301], [34254.976, 34286.566, 34276.265, 34265.507, 34272.442, 34213.969], [22.792, 38.525, 23.314, 15.897, 17.553, 24.905], [1132.336605347581, 1873.4159957003951, 1326.708425403049, 1840.3102032428294, 1064.6245077774872, 1132.5091602023451], [1201, 1202, 1203, 1204, 1205, 1206]], [2, 9537, [78394, 78453, 78516, 78570, 78632, 78698, 78761], [32068.726, 32066.653, 32098.805, 32056.351, 32011.68, 32079.436, 32091.898], [36344.505, 36351.621, 36344.493, 36379.661, 36410.273, 36363.82, 36369.06], [23.498, 9.166, 19.906, 22.62, 17.698, 15.686, 12.222], [1221.1044570109646, 2008.2991952240707, 1303.4199460400944, 2227.833625043248, 4600.361679058551, 1330.0077408933216, 1769.855918674876], [1202, 1203, 1204, 1205, 1206, 1207, 1208]], [3, 9560, [78473, 78532, 78589, 78655, 78721, 78786, 78860], [5040.589, 5147.918, 5085.337, 5090.481, 5129.11, 5083.645, 5095.242], [44981.139, 44995.518, 44991.24, 44974.074, 44986.673, 45029.73, 45034.828], [25.175, 13.659, 11.716, 11.971, 14.335, 17.419, 17.909], [2328.0721815262173, 1523.6546071287173, 1110.8931625353343, 726.0634622877318, 948.505002234041, 1043.9221065791112, 1346.4423250540635], [1204, 1205, 1206, 1207, 1208, 1209, 1210]], [0, 9571, [78456, 78518, 78572, 78635, 78700, 78765, 78829, 78896, 78951, 79006], [33913.453, 33845.704, 33873.388, 33864.106, 33929.592, 33865.871, 33878.766, 33863.273, 33845.014, 33827.158], [9935.192, 9881.41, 9894.275, 9884.912, 10040.458, 9897.573, 9943.574, 9914.633, 9939.222, 9930.143], [2.419, 10.702, 11.854, 16.436, 16.454, 11.215, 10.865, 11.633, 25.131, 11.892], [442.59489895483176, 1730.3347784989817, 1801.6924238636568, 903.9362563821804, 22074.74451625308, 1091.5520081931218, 760.4873267761712, 2184.817747301584, 2103.409185416561, 1519.0558847434436], [1203, 1204, 1205, 1206, 1207, 1208, 1209, 1210, 1211, 1212]], [5, 9600, [78821, 78890, 78940, 78995, 79058, 79115], [25672.558, 25649.057, 25672.423, 25601.347, 25627.154, 25563.63], [56673.518, 56699.797, 56730.675, 56645.558, 56668.509, 56618.773], [16.509, 17.853, 17.757, 13.885, 17.311, 32.489], [2644.9378695444007, 1847.8917400017308, 1868.2581204251017, 14975.916475453989, 3402.335216196718, 2363.727549140944], [1209, 1210, 1211, 1212, 1213, 1214]], [4, 9625, [79024, 79080, 79136, 79204, 79267, 79323, 79379, 79434, 79497, 79547, 79598, 79652], [42316.474, 42335.494, 42299.124, 42313.502, 42334.329, 42321.561, 42399.009, 42344.234, 42323.496, 42327.514, 42339.374, 42368.835], [52364.846, 52377.751, 52402.87, 52382.849, 52382.804, 52358.479, 52387.747, 52362.172, 52404.746, 52381.155, 52371.256, 52358.664], [12.447, 14.739, 22.102, 14.588, 20.969, 15.065, 30.539, 14.432, 19.437, 23.547, 18.517, 15.124], [1519.7860178704202, 1431.6894771586344, 1331.8223830925733, 1410.7800303727258, 1452.9358796842553, 1101.3810351563961, 1655.3648888582334, 1990.24909408366, 1184.066850658741, 1610.3273862352503, 1408.232964866949, 687.4829860926576], [1212, 1213, 1214, 1215, 1216, 1217, 1218, 1219, 1220, 1221, 1222, 1223]], [3, 9626, [78972, 79030, 79084, 79144, 79212, 79273, 79325, 79384, 79440, 79500, 79553, 79608, 79662, 79725, 79775, 79841, 79904, 79956, 80015, 80071, 80120, 80172, 80219, 80273, 80332, 80396, 80460, 80522, 80585, 80642, 80693, 80748, 80809, 80871, 80925, 80985, 81034, 81073], [4579.241, 4514.3, 4516.643, 4582.37, 4612.673, 4663.349, 4550.97, 4577.254, 4589.614, 4606.148, 4597.562, 4704.848, 4746.586, 4738.646, 4701.844, 4642.058, 4728.204, 4720.176, 4693.127, 4722.057, 4677.728, 4679.658, 4644.636, 4719.945, 4691.549, 4716.442, 4732.943, 4717.097, 4734.414, 4757.078, 4773.353, 4768.824, 4721.693, 4744.41, 4716.809, 4706.224, 4756.152, 4736.316], [44864.37, 44879.796, 44839.638, 44909.091, 44836.87, 44861.559, 44843.718, 44852.661, 44913.082, 44791.332, 44698.638, 44675.969, 44646.25, 44624.828, 44620.124, 44659.2, 44686.599, 44683.638, 44675.976, 44607.584, 44680.273, 44667.148, 44736.223, 44696.843, 44703.066, 44660.906, 44645.64, 44642.746, 44636.236, 44581.016, 44651.538, 44600.675, 44586.303, 44575.561, 44574.66, 44676.941, 44642.352, 44653.308], [6.482, 28.063, 23.229, 16.075, 22.416, 15.883, 26.303, 18.072, 18.879, 27.33, 22.451, 17.645, 15.814, 17.376, 15.871, 25.865, 13.899, 15.373, 17.431, 19.561, 20.941, 26.754, 21.965, 25.543, 24.683, 20.568, 13.254, 22.496, 23.125, 18.84, 14.925, 12.909, 24.982, 21.374, 19.433, 23.806, 18.998, 32.145], [427.96617106831775, 1172.7310506256888, 2131.3180125204617, 2021.4096367612583, 5728.047598753613, 30556.77336423092, 3684.325171210628, 3119.5890275062507, 2812.5358929682293, 3185.8904813393274, 2024.3972103976216, 2887.2950932690824, 2366.304290615112, 1684.5334274306254, 1810.3851431364894, 3822.7721103370955, 2254.455228326936, 2589.883127227115, 1898.4715140410276, 1195.7264150643516, 6648.0765145397145, 1956.5585885356434, 2854.7355466734807, 1643.2668064030645, 3504.4580820312913, 2480.580484390979, 1310.225211389633, 2570.6339984452516, 1397.9059816553297, 1497.9295624551705, 2223.556054512822, 1341.208739246618, 1594.3062888243683, 861.1350390396019, 2942.424451326993, 1375.9025687830235, 1035.554795238915, 3093.758046121006], [1212, 1213, 1214, 1215, 1216, 1217, 1218, 1219, 1220, 1221, 1222, 1223, 1224, 1225, 1226, 1227, 1228, 1229, 1230, 1231, 1232, 1233, 1234, 1235, 1236, 1237, 1238, 1239, 1240, 1241, 1242, 1243, 1244, 1245, 1246, 1247, 1248, 1249]], [3, 9627, [79033, 79086, 79145, 79214, 79274], [4952.978, 4944.007, 4934.771, 4944.856, 4956.725], [42637.171, 42638.522, 42622.925, 42631.855, 42631.154], [12.407, 9.436, 9.593, 10.264, 14.226], [2382.596743349376, 1906.9426017360886, 1582.9420287067394, 1978.1724835073985, 1466.4554065114528], [1213, 1214, 1215, 1216, 1217]], [7, 9664, [79284, 79338, 79397, 79455, 79514, 79564, 79617, 79672, 79733, 79786], [11587.82, 11592.43, 11624.874, 11570.539, 11560.299, 11544.727, 11572.434, 11538.49, 11590.78, 11625.629], [63743.896, 63802.184, 63776.411, 63872.157, 63822.257, 63819.374, 63821.384, 63850.68, 63798.555, 63629.52], [38.654, 19.739, 20.546, 13.548, 19.03, 12.868, 15.818, 10.639, 19.852, 30.679], [1863.5639644578146, 2792.3613561969382, 6882.951186050855, 2311.8326325876574, 4465.578318767378, 3954.564144466956, 2515.372407584629, 2580.9185644604563, 1721.2121414916185, 2087.8191686233827], [1217, 1218, 1219, 1220, 1221, 1222, 1223, 1224, 1225, 1226]], [1, 9670, [79293, 79347, 79409, 79466, 79521, 79573, 79622, 79690], [21378.302, 21387.869, 21434.541, 21454.246, 21425.781, 21389.587, 21446.766, 21451.852], [10322.68, 10328.989, 10260.619, 10226.796, 10289.365, 10251.667, 10242.759, 10260.291], [38.898, 25.731, 16.627, 16.294, 16.662, 9.373, 11.268, 19.862], [910.834327586946, 661.6560576713123, 2203.943904630276, 1258.3759421403984, 2373.6237060325448, 3261.934582948036, 12727.082036141579, 2383.953972104498], [1217, 1218, 1219, 1220, 1221, 1222, 1223, 1224]], [2, 9676, [79365, 79425, 79479, 79534, 79585, 79637, 79702, 79752], [32218.541, 32177.684, 32194.085, 32178.435, 32215.169, 32126.469, 32180.185, 32200.389], [35843.479, 35913.87, 35858.579, 35898.291, 35888.188, 35916.084, 35871.592, 35839.95], [24.808, 17.059, 30.235, 21.004, 18.549, 20.065, 22.167, 26.644], [5165.088309732875, 1524.8845692447328, 1364.881708840006, 770.900032771082, 1381.777253774384, 1991.268755376247, 3244.420949112822, 1614.9520793022205], [1218, 1219, 1220, 1221, 1222, 1223, 1224, 1225]], [2, 9677, [79122, 79187, 79251, 79309, 79364, 79424, 79478, 79533, 79584], [31658.379, 31675.733, 31709.124, 31761.115, 31695.754, 31734.753, 31743.038, 31730.734, 31646.909], [34406.292, 34391.177, 34397.492, 34370.974, 34404.079, 34393.739, 34350.021, 34376.64, 34369.195], [18.956, 18.47, 13.736, 11.321, 19.622, 14.135, 40.146, 15.28, 27.782], [699.1333304365937, 1472.1572723112108, 1089.9497135931902, 648.0368366995932, 1617.794030697679, 2087.9755483884187, 1642.3941134035285, 751.0492073540781, 1850.300725911749], [1214, 1215, 1216, 1217, 1218, 1219, 1220, 1221, 1222]], [3, 9735, [79665, 79727, 79777, 79843, 79905], [5533.311, 5542.835, 5542.899, 5541.47, 5562.203], [42388.155, 42403.453, 42402.097, 42402.765, 42398.482], [10.49, 1.923, 2.31, 1.717, 6.883], [1533.7471752160357, 19351.18479554937, 19483.82661246325, 20221.279102233893, 3233.0070690898724], [1224, 1225, 1226, 1227, 1228]], [6, 9736, [79671, 79732, 79785, 79851, 79913, 79966, 80019], [11392.263, 11407.437, 11410.769, 11371.829, 11404.605, 11378.153, 11383.972], [59419.043, 59340.952, 59329.458, 59349.36, 59342.909, 59356.402, 59350.775], [11.86, 9.935, 18.256, 13.317, 16.723, 10.189, 15.734], [1952.1539074730051, 1684.6117624223775, 1511.7690775737465, 1263.6475421991772, 1907.7029869995422, 1535.900052397284, 1561.031296622244], [1224, 1225, 1226, 1227, 1228, 1229, 1230]], [2, 9802, [80253, 80307, 80369, 80432, 80497, 80557, 80617], [31387.092, 31458.025, 31492.04, 31523.747, 31510.588, 31546.58, 31567.24], [33151.272, 33130.885, 33153.708, 33209.888, 33268.646, 33216.239, 33319.737], [22.792, 28.849, 17.616, 17.104, 18.654, 24.774, 19.105], [1985.58662881177, 1249.1473306944388, 2417.313775559819, 1871.7380883782803, 881.227437325672, 3111.130044763565, 2504.1398765506783], [1234, 1235, 1236, 1237, 1238, 1239, 1240]], [7, 9820, [80339, 80404, 80466, 80532, 80592, 80648], [11866.219, 11852.886, 11663.321, 11649.42, 11704.341, 11728.499], [63376.382, 63379.922, 63502.047, 63597.783, 63580.803, 63517.567], [37.842, 34.789, 30.451, 26.824, 24.095, 32.692], [5514.135690974115, 2201.5777146556075, 899.6469057749281, 1388.192330173857, 1108.4210641016152, 2566.0748732563443], [1236, 1237, 1238, 1239, 1240, 1241]], [4, 9862, [80740, 80804, 80863, 80917, 80982, 81030], [42256.921, 42263.059, 42286.326, 42273.445, 42239.435, 42301.635], [52274.135, 52230.764, 52276.386, 52254.765, 52243.115, 52314.102], [17.257, 16.77, 16.478, 20.852, 19.407, 35.9], [1048.8993920316234, 1507.8507060557556, 786.2250741456185, 825.2460034176976, 1916.3522380642394, 1152.7495572413306], [1242, 1243, 1244, 1245, 1246, 1247]], [2, 9867, [80786, 80848, 80898, 80963, 81016], [31548.197, 31517.573, 31507.954, 31516.916, 31435.358], [33196.631, 33145.731, 33156.675, 33166.259, 33162.776], [27.636, 21.73, 28.723, 22.895, 35.134], [2886.631701945666, 1705.4652282063123, 1220.9296916069754, 1470.016181505871, 2654.037856421912], [1243, 1244, 1245, 1246, 1247]], [5, 9877, [80953, 81004, 81055, 81108, 81159, 81202, 81245, 81293, 81337, 81380, 81419, 81466], [25079.921, 25116.048, 25092.014, 25118.54, 25106.355, 25133.726, 25117.669, 25125.982, 25099.249, 25115.072, 25185.404, 25129.525], [55758.223, 55747.367, 55748.725, 55769.782, 55752.912, 55726.989, 55731.598, 55740.267, 55729.944, 55751.99, 55740.708, 55759.327], [11.045, 12.478, 12.063, 14.344, 16.038, 12.272, 11.924, 11.524, 9.665, 12.979, 15.468, 18.38], [1437.6306746005164, 1621.7900776325193, 1964.6597340485275, 989.5413755604792, 1041.1994493107748, 1406.2453597609756, 1736.8575593202058, 1634.022292873468, 1501.5029193849184, 2082.1553885363874, 722.0621176098658, 919.2554127737044], [1246, 1247, 1248, 1249, 1250, 1251, 1252, 1253, 1254, 1255, 1256, 1257]], [3, 9894, [81176, 81220, 81263, 81313, 81355, 81398, 81437, 81493, 81548, 81595, 81640, 81688, 81731, 81781, 81823], [4708.395, 4684.753, 4773.922, 4779.55, 4751.031, 4693.652, 4843.194, 4752.744, 4805.787, 4791.766, 4686.046, 4782.268, 4736.668, 4732.925, 4750.158], [44612.331, 44468.849, 44638.547, 44600.531, 44607.554, 44587.825, 44676.241, 44667.369, 44583.093, 44643.95, 44565.733, 44643.963, 44599.532, 44585.807, 44598.763], [34.685, 24.032, 28.263, 25.631, 14.645, 15.594, 12.943, 24.711, 11.436, 30.856, 23.197, 16.436, 25.748, 13.834, 28.08], [638.4930903024111, 1017.6621530736209, 1200.4752457091834, 918.3621030656208, 1312.6927355385533, 927.6839985568813, 723.4766287411123, 1379.859895338225, 736.9481845500414, 1264.2701827927006, 3750.2619063314287, 1290.7079512986968, 2683.7771826693, 1057.2660557362703, 1568.176170823013], [1251, 1252, 1253, 1254, 1255, 1256, 1257, 1258, 1259, 1260, 1261, 1262, 1263, 1264, 1265]], [7, 9917, [81323, 81364, 81407, 81449, 81499, 81556, 81605, 81651, 81694, 81736, 81791, 81832, 81882, 81933, 81984, 82028, 82073, 82113, 82163, 82221, 82269, 82315, 82349, 82377], [11684.197, 11827.648, 12025.479, 11918.754, 11932.296, 11945.344, 11990.999, 11910.717, 11871.034, 11946.291, 11935.794, 11980.089, 11923.579, 11949.796, 11888.064, 11948.992, 11959.559, 11971.059, 11981.472, 11973.599, 11961.768, 11977.728, 11902.97, 11919.693], [63594.783, 63605.686, 63463.358, 63481.399, 63474.892, 63470.567, 63450.651, 63499.432, 63542.544, 63477.18, 63452.119, 63452.84, 63460.15, 63422.549, 63486.141, 63445.895, 63455.781, 63430.818, 63439.112, 63432.03, 63420.012, 63434.525, 63397.078, 63398.59], [17.859, 32.386, 13.317, 19.761, 12.176, 16.443, 10.18, 25.788, 22.524, 17.993, 11.867, 16.591, 16.648, 8.526, 24.487, 17.364, 10.845, 11.571, 11.549, 14.435, 15.998, 10.389, 20.878, 15.913], [1343.3678974358859, 3002.1502490293974, 1766.3495435499547, 2333.071598311293, 2766.2354472350976, 2383.738469943115, 1778.975810819826, 2596.344805570149, 3727.102807650799, 2112.634759064958, 2197.317411742573, 1538.0511120168114, 3239.241579067388, 1806.9696481999306, 1726.609690435421, 1143.7699613748775, 2001.8424245572046, 1299.07435031704, 2052.282519851752, 1882.7348293467355, 1857.014468760927, 1779.2769101826982, 2132.476945762332, 550.256333872515], [1254, 1255, 1256, 1257, 1258, 1259, 1260, 1261, 1262, 1263, 1264, 1265, 1266, 1267, 1268, 1269, 1270, 1271, 1272, 1273, 1274, 1275, 1276, 1277]], [5, 9939, [81578, 81620, 81664, 81710, 81758, 81806, 81853, 81897, 81946, 82000, 82042, 82086, 82132, 82179, 82231, 82282, 82323, 82355, 82390, 82423, 82456, 82485, 82526], [25119.772, 25135.858, 25127.097, 25125.634, 25140.239, 25110.086, 25095.219, 25113.775, 25110.481, 25134.663, 25133.975, 25099.469, 25108.879, 25125.286, 25113.486, 25101.755, 25128.35, 25150.293, 25118.562, 25117.023, 25124.913, 25094.956, 25106.988], [55734.016, 55751.533, 55743.374, 55728.04, 55719.2, 55771.242, 55710.198, 55720.289, 55759.58, 55727.242, 55719.343, 55759.415, 55719.944, 55750.143, 55724.912, 55734.512, 55744.24, 55713.567, 55737.331, 55749.91, 55723.063, 55728.027, 55712.355], [11.102, 12.893, 10.777, 10.681, 15.549, 16.697, 10.53, 14.321, 10.095, 14.477, 8.806, 10.515, 12.585, 11.57, 11.428, 13.117, 14.012, 17.271, 12.122, 10.132, 17.533, 11.514, 24.915], [1137.7265230629978, 1760.801636919009, 2172.8698705963684, 2108.669487760284, 741.4744600927346, 949.6896554944146, 1232.6333722724899, 2250.1507196814414, 1504.7456502232112, 2152.8856635795673, 1227.204953632652, 1576.689237022361, 1827.5050365897578, 1450.8203674887448, 1281.6167212863625, 1811.5032632249352, 2036.7122957668919, 1502.0822154239945, 1436.1777689675268, 2015.0414205256207, 1163.1522550230382, 2273.5795099258685, 667.4107370386919], [1259, 1260, 1261, 1262, 1263, 1264, 1265, 1266, 1267, 1268, 1269, 1270, 1271, 1272, 1273, 1274, 1275, 1276, 1277, 1278, 1279, 1280, 1281]], [2, 9941, [81470, 81529, 81580, 81625, 81667, 81714, 81761, 81808, 81857, 81901], [31870.513, 31916.555, 31953.556, 31927.119, 31866.174, 31902.072, 31902.979, 31717.74, 31679.387, 31740.259], [35529.795, 35477.19, 35473.181, 35355.12, 35346.554, 35430.566, 35446.408, 35498.008, 35509.109, 35502.227], [15.287, 11.364, 8.682, 13.2, 15.399, 15.23, 13.061, 16.517, 22.73, 31.421], [1686.8983436686099, 1868.8839919621928, 1936.3554165357689, 1703.6209127092786, 2868.6955462632345, 2974.2679590731013, 2045.069629458051, 5743.293036888415, 3660.602636650175, 3564.139031259067], [1257, 1258, 1259, 1260, 1261, 1262, 1263, 1264, 1265, 1266]], [4, 9984, [81815, 81867, 81910, 81963, 82014, 82055, 82104], [42244.572, 42278.435, 42274.852, 42238.927, 42159.942, 42296.078, 42224.14], [52265.481, 52291.197, 52261.605, 52262.102, 52314.749, 52242.987, 52297.134], [20.561, 20.864, 23.596, 18.795, 21.384, 16.342, 22.021], [937.2098109557786, 1214.5530651463373, 1103.4319102012807, 1001.8777130139706, 10132.33049081799, 1615.8990468621867, 876.1189419413374], [1264, 1265, 1266, 1267, 1268, 1269, 1270]], [5, 9995, [81898, 81947, 82001, 82041, 82084, 82131, 82178, 82230, 82281, 82322, 82354, 82389], [25194.262, 25100.571, 25115.314, 25004.105, 25014.771, 24988.763, 25016.308, 24988.572, 25016.497, 25001.561, 25037.987, 25005.442], [56514.073, 56528.218, 56454.076, 56524.242, 56574.016, 56503.64, 56530.36, 56565.687, 56522.012, 56546.379, 56517.644, 56559.267], [15.283, 19.377, 25.131, 17.58, 13.991, 11.988, 19.573, 11.688, 22.75, 14.471, 21.445, 15.087], [643.2157300557609, 1368.1433491019272, 6262.487125177947, 652.7827774571649, 2182.6099782293063, 1014.3435647587569, 2010.0413348931957, 1926.4314294386395, 1950.8219627848873, 1345.7634354993509, 3008.8383909122467, 1552.4700602685011], [1266, 1267, 1268, 1269, 1270, 1271, 1272, 1273, 1274, 1275, 1276, 1277]], [2, 9998, [81950, 82006, 82046, 82091, 82137, 82185, 82236, 82289, 82327, 82359, 82393], [31488.919, 31486.8, 31484.332, 31529.028, 31503.862, 31490.467, 31507.178, 31491.046, 31492.66, 31499.278, 31524.099], [35010.894, 35000.398, 35027.617, 34984.787, 35017.837, 35004.581, 34986.553, 35006.963, 35049.391, 35006.799, 35032.542], [15.682, 11.137, 10.43, 6.926, 11.655, 10.737, 14.141, 11.678, 12.58, 10.412, 12.451], [1729.3332549127863, 2376.9647046155815, 2966.3557715889297, 2373.7070323526236, 2553.2480450859857, 1762.0559313428412, 1700.762341069093, 2312.384588781728, 1880.4932265133566, 1504.6207510885554, 1623.938640487759], [1267, 1268, 1269, 1270, 1271, 1272, 1273, 1274, 1275, 1276, 1277]], [3, 9999, [81824, 81874, 81920, 81977, 82023, 82063], [4773.426, 4756.496, 4760.48, 4770.882, 4761.606, 4729.852], [44632.893, 44660.886, 44672.385, 44660.25, 44631.257, 44607.596], [23.747, 14.343, 31.181, 20.152, 31.964, 20.397], [1476.983545676577, 826.739593001641, 4183.064917715448, 850.97128534786, 1382.0493478342491, 769.8759868928717], [1265, 1266, 1267, 1268, 1269, 1270]], [1, 10027, [82038, 82082, 82125, 82174, 82227, 82279], [20887.544, 20911.15, 20858.423, 20868.487, 20862.385, 20877.612], [9815.093, 9834.411, 9779.684, 9809.432, 9820.978, 9809.984], [19.273, 14.685, 12.746, 9.168, 8.635, 11.351], [1386.6055240877415, 870.2881847700335, 1504.6715803251693, 1597.0281311687363, 2353.022007718583, 1427.1615606817918], [1269, 1270, 1271, 1272, 1273, 1274]], [5, 10035, [82133, 82180, 82233, 82284, 82324], [25486.124, 25514.155, 25504.402, 25509.154, 25486.95], [58527.023, 58527.679, 58511.891, 58545.854, 58541.562], [14.449, 15.587, 16.727, 22.021, 21.291], [1551.681355026333, 2142.8131329702496, 1565.9260678533624, 2556.702280146198, 1492.9040279530388], [1271, 1272, 1273, 1274, 1275]], [2, 10037, [82138, 82187, 82237, 82290, 82328, 82360], [31541.029, 31618.434, 31573.988, 31580.444, 31566.209, 31554.906], [35489.738, 35507.317, 35497.427, 35519.502, 35348.899, 35378.935], [15.105, 29.204, 12.162, 16.195, 29.822, 17.815], [1160.7333638832401, 1803.1179750894316, 1389.262274998753, 772.5619330967279, 7968.272516011153, 14733.347010563455], [1271, 1272, 1273, 1274, 1275, 1276]], [4, 10053, [82254, 82301, 82338, 82365, 82399, 82432, 82466, 82497, 82541, 82579, 82618, 82652], [42305.923, 42284.06, 42159.566, 42314.642, 42244.995, 42256.89, 42232.251, 42310.16, 42271.777, 42310.499, 42259.564, 42230.872], [52276.979, 52255.323, 52264.451, 52265.621, 52291.172, 52244.197, 52250.672, 52280.603, 52283.569, 52247.682, 52324.555, 52278.521], [29.26, 13.267, 25.348, 15.655, 18.627, 23.746, 21.791, 15.511, 12.103, 13.311, 19.166, 25.699], [682.2273992982916, 1128.9878144641364, 878.3352572157, 973.7310498041551, 1205.0843442063967, 3543.755640008785, 2412.7571457499525, 1028.5920934546475, 1146.3800700247875, 1606.6476269485852, 1633.5177240624078, 1495.5937520444572], [1273, 1274, 1275, 1276, 1277, 1278, 1279, 1280, 1281, 1282, 1283, 1284]], [5, 10059, [82391, 82424, 82457, 82486, 82527], [25475.005, 25511.636, 25568.331, 25480.02, 25524.766], [58534.651, 58542.094, 58534.147, 58514.344, 58512.709], [21.89, 12.706, 31.06, 25.102, 11.721], [746.808053496437, 971.0065176342916, 1673.7848827232922, 1870.8970392081449, 1380.0689332966692], [1277, 1278, 1279, 1280, 1281]], [3, 10076, [82547, 82588, 82626, 82661, 82693, 82732, 82779, 82831, 82877, 82915, 82961, 83015, 83069, 83123, 83170, 83215, 83258], [5466.606, 5439.318, 5421.725, 5440.871, 5434.677, 5457.285, 5429.747, 5414.789, 5419.197, 5403.123, 5373.225, 5358.666, 5372.185, 5368.331, 5316.361, 5356.549, 5382.477], [42120.586, 42120.261, 42122.924, 42152.743, 42173.198, 42116.349, 42130.858, 42158.306, 42104.153, 42115.549, 42202.229, 42252.32, 42184.703, 42191.069, 42379.034, 42181.357, 42126.662], [19.344, 16.003, 20.167, 14.734, 13.986, 18.82, 11.146, 16.182, 19.812, 12.71, 22.379, 29.206, 23.208, 29.193, 31.796, 12.437, 27.259], [1534.7156403468603, 2421.920795798277, 1127.8385267057515, 1857.6198015672162, 1567.836065766661, 1969.8449679663875, 1791.1046504062517, 1920.034060897467, 1275.434827046769, 1482.5347717786753, 2625.3518711459574, 2530.9862975175824, 2329.312611581914, 2879.090989809874, 788.8482829292659, 45520.47228636047, 1600.3702530736725], [1282, 1283, 1284, 1285, 1286, 1287, 1288, 1289, 1290, 1291, 1292, 1293, 1294, 1295, 1296, 1297, 1298]], [6, 10110, [82837, 82882, 82920, 82966, 83023, 83077, 83130, 83178, 83218, 83268, 83323, 83368, 83409, 83455, 83493, 83529, 83562], [12476.732, 12511.752, 12488.621, 12489.862, 12500.994, 12486.586, 12499.757, 12498.876, 12510.897, 12518.633, 12504.931, 12506.741, 12483.254, 12498.26, 12485.432, 12509.292, 12510.162], [59230.392, 59292.811, 59294.889, 59304.172, 59154.439, 59094.449, 59117.418, 59116.234, 59285.461, 59156.691, 59118.693, 59009.102, 59032.379, 59020.459, 59052.885, 59022.565, 58981.558], [24.127, 16.507, 8.639, 11.129, 16.972, 23.161, 14.435, 17.019, 14.886, 18.866, 24.253, 14.341, 12.329, 13.352, 16.091, 13.051, 10.981], [2676.5232108212363, 2477.639510727164, 2635.5257499602108, 2118.7741041929057, 7317.52308005746, 3159.244205163658, 5452.192272095699, 5493.106600998842, 2597.651342571258, 5619.093740676823, 2793.2665604671665, 2090.791364369366, 1988.7712177916405, 2157.774448842433, 3047.2544645347084, 3305.233616607863, 2079.597608138139], [1289, 1290, 1291, 1292, 1293, 1294, 1295, 1296, 1297, 1298, 1299, 1300, 1301, 1302, 1303, 1304, 1305]], [4, 10121, [82909, 82952, 83003, 83059, 83111, 83163, 83207, 83252, 83303, 83351, 83397, 83437, 83477, 83517, 83550, 83589, 83632, 83681, 83728], [42308.196, 42348.516, 42313.852, 42317.275, 42335.222, 42306.326, 42328.082, 42415.249, 42330.618, 42342.038, 42294.894, 42288.513, 42314.197, 42361.06, 42320.422, 42302.758, 42326.136, 42379.823, 42360.638], [52395.466, 52401.655, 52385.92, 52389.757, 52392.764, 52389.04, 52367.884, 52400.921, 52389.731, 52402.691, 52415.714, 52385.261, 52431.218, 52430.618, 52381.704, 52356.754, 52408.681, 52408.488, 52365.433], [23.968, 16.731, 20.774, 15.393, 22.152, 31.528, 21.277, 29.276, 12.583, 15.153, 11.903, 20.208, 18.125, 21.911, 18.298, 25.856, 23.704, 14.505, 14.363], [902.9168917104375, 1592.6682048838777, 655.4500614637577, 1452.598963831396, 1428.6884494583276, 975.5254415624638, 1118.9315984417135, 1065.0020357902072, 1655.7328801260328, 1503.4895194131693, 2034.7934674794674, 1210.3745251685023, 835.0791531576193, 1200.3062995278742, 1018.8489222991192, 3210.7065000553557, 1946.1680468525747, 656.0229288432753, 1567.3016996055344], [1290, 1291, 1292, 1293, 1294, 1295, 1296, 1297, 1298, 1299, 1300, 1301, 1302, 1303, 1304, 1305, 1306, 1307, 1308]], [7, 10132, [82919, 82964, 83022, 83076, 83129], [12000.011, 11966.283, 11971.428, 11960.832, 11959.077], [63810.14, 63830.947, 63781.034, 63792.858, 63710.637], [22.563, 27.706, 20.888, 24.174, 8.312], [1026.7185542271507, 4100.723193035526, 1283.5236766374046, 1137.836901606596, 494.623434172324], [1291, 1292, 1293, 1294, 1295]], [1, 10142, [82979, 83035, 83087, 83140, 83186], [21467.243, 21315.597, 21390.964, 21344.541, 21422.764], [10376.213, 10427.361, 10350.982, 10276.721, 10258.212], [24.497, 21.167, 20.558, 17.913, 34.486], [1808.6356121515435, 3067.2830075478428, 2270.3629084884406, 2312.9101316846577, 762.9677349017155], [1292, 1293, 1294, 1295, 1296]], [4, 10161, [83159, 83205, 83251, 83302, 83350, 83396, 83436, 83476, 83516, 83549, 83588, 83631, 83679, 83727, 83777, 83832, 83887, 83934, 83983, 84031, 84070], [41078.541, 41039.274, 41078.455, 41062.88, 41034.701, 41111.334, 41084.693, 41116.409, 41065.313, 41070.211, 41072.958, 41001.913, 41044.071, 41073.06, 41076.945, 41049.698, 41059.05, 41079.976, 41090.391, 41052.416, 41092.301], [52942.982, 52935.227, 53000.798, 52956.019, 52982.799, 52953.226, 52941.294, 52948.7, 52966.961, 52914.458, 52938.046, 52921.453, 52972.997, 52938.456, 52945.421, 52930.375, 52911.407, 52904.596, 52917.803, 52962.33, 52915.557], [15.603, 15.518, 18.598, 23.554, 15.81, 12.936, 26.366, 27.127, 18.389, 22.599, 26.04, 21.558, 13.446, 20.266, 18.915, 19.174, 19.8, 17.11, 24.065, 15.773, 10.279], [740.076030022875, 1059.6540156850222, 1742.7355960708562, 1693.8677057699902, 2183.283436196543, 1160.4738196376882, 1913.6727593557475, 1469.0535271677268, 1608.4931582129143, 1373.23790153574, 3074.498420659674, 3582.050634237303, 1806.9890575001536, 1726.1329795588172, 1366.7413710957467, 1678.0763284286343, 3329.2081705820015, 1433.2690270558899, 738.1497652605874, 1208.872736218782, 1221.5964556490703], [1295, 1296, 1297, 1298, 1299, 1300, 1301, 1302, 1303, 1304, 1305, 1306, 1307, 1308, 1309, 1310, 1311, 1312, 1313, 1314, 1315]], [5, 10165, [83191, 83232, 83284, 83337, 83380, 83424, 83466, 83504, 83539, 83579, 83620, 83666, 83712], [25521.427, 25477.234, 25481.429, 25399.324, 25518.523, 25497.173, 25517.573, 25554.952, 25543.916, 25536.146, 25535.604, 25524.625, 25544.071], [58524.472, 58606.96, 58551.527, 58509.421, 58572.003, 58539.853, 58565.739, 58525.046, 58524.027, 58483.845, 58518.599, 58533.649, 58518.692], [17.576, 16.481, 25.272, 21.897, 18.016, 17.546, 20.258, 8.85, 7.173, 13.671, 8.835, 10.044, 11.434], [1483.3877939297388, 613.3998306673769, 809.9036548529432, 600.4477081883135, 1023.3902580721433, 1150.3762814754882, 1811.5428664917697, 2403.7073556931887, 4605.574009944275, 2355.0046748819445, 2195.3081425605797, 1502.8404064989168, 1180.2729065438148], [1296, 1297, 1298, 1299, 1300, 1301, 1302, 1303, 1304, 1305, 1306, 1307, 1308]], [1, 10174, [83280, 83331, 83377, 83418, 83461, 83499, 83536, 83571, 83611, 83659, 83706, 83757, 83812], [21496.98, 21395.376, 21359.757, 21332.78, 21280.635, 21235.462, 21181.539, 21303.94, 21324.828, 21378.07, 21350.043, 21346.131, 21359.511], [10358.522, 10212.167, 10235.394, 10205.278, 10230.583, 10253.152, 10311.006, 10193.658, 10168.94, 10131.529, 10175.52, 10139.667, 10173.541], [20.533, 10.971, 14.619, 9.171, 11.716, 18.049, 17.338, 24.057, 14.656, 19.856, 18.707, 13.786, 18.028], [4971.471290887657, 3148.816064442723, 3150.784377286957, 2724.847817895091, 3440.2031347490624, 2720.385830013822, 4684.327564010974, 2588.4809896330507, 1277.530544471296, 1682.2812728428, 1691.0851885818834, 2648.6943818112604, 1368.486108948321], [1298, 1299, 1300, 1301, 1302, 1303, 1304, 1305, 1306, 1307, 1308, 1309, 1310]], [7, 10178, [83266, 83318, 83364, 83408, 83452, 83491], [11610.077, 11580.284, 11570.117, 11610.61, 11584.352, 11576.014], [64339.288, 64314.474, 64313.98, 64341.161, 64348.409, 64307.611], [7.646, 8.414, 13.459, 8.775, 8.486, 12.064], [1924.1442947783335, 2765.8484603843644, 2256.010829210291, 2159.1205612588683, 2698.1324035146313, 1815.7131536922996], [1298, 1299, 1300, 1301, 1302, 1303]], [7, 10196, [83453, 83492, 83527, 83561, 83605, 83648, 83698, 83749, 83797, 83853, 83909, 83955, 83996, 84043], [11979.641, 11920.201, 12013.609, 11956.332, 11982.244, 12029.21, 11952.883, 11991.754, 11973.296, 11946.217, 11988.728, 11993.456, 11985.274, 11974.399], [63869.949, 63850.095, 63808.255, 63796.373, 63817.25, 63818.122, 63788.312, 63809.215, 63743.096, 63800.376, 63776.786, 63779.272, 63750.258, 63799.871], [16.265, 25.522, 25.885, 19.024, 15.663, 16.465, 25.094, 16.555, 20.939, 29.941, 12.389, 10.538, 18.956, 9.842], [2107.9758997513964, 1649.5093264231814, 970.5453999262176, 1763.708504782062, 2170.5546456665106, 1449.5927729299237, 1173.688403723391, 1141.1674973661568, 1196.3234096638153, 1060.220193055249, 2798.616869165375, 1364.051834761169, 743.0815186251155, 1501.6946353903002], [1302, 1303, 1304, 1305, 1306, 1307, 1308, 1309, 1310, 1311, 1312, 1313, 1314, 1315]], [5, 10199, [83538, 83577, 83618, 83664, 83711], [24745.843, 24783.925, 24777.617, 24764.152, 24753.655], [54822.48, 54799.415, 54788.618, 54800.371, 54802.067], [12.131, 14.857, 10.307, 9.823, 13.589], [2111.1514608334846, 1968.122504063507, 2737.942195804727, 1667.5130201135148, 2330.110563428976], [1304, 1305, 1306, 1307, 1308]], [2, 10216, [83716, 83767, 83819, 83874, 83927, 83977, 84022, 84060, 84113, 84155, 84197, 84243], [31520.026, 31510.951, 31469.802, 31468.74, 31524.172, 31522.705, 31508.529, 31534.329, 31519.03, 31488.914, 31501.109, 31520.438], [35488.628, 35463.961, 35446.197, 35456.197, 35469.901, 35464.911, 35492.553, 35451.899, 35515.997, 35468.23, 35491.984, 35474.997], [7.602, 18.753, 14.358, 20.762, 10.44, 8.739, 9.233, 18.863, 21.75, 9.274, 12.328, 14.905], [1391.3268281443163, 462.11347035249895, 1006.3449538259641, 635.7472985083083, 1925.7031610450774, 1921.362641698329, 2151.680741456669, 1174.8039072185934, 1025.8042072656958, 1445.7355304955245, 872.3710115475226, 1632.4322334239018], [1308, 1309, 1310, 1311, 1312, 1313, 1314, 1315, 1316, 1317, 1318, 1319]], [6, 10248, [83851, 83908, 83954, 83995, 84042, 84090], [10595.345, 10611.653, 10629.978, 10629.795, 10627.797, 10624.002], [59043.37, 59051.357, 59011.097, 59045.901, 59028.17, 58998.325], [13.669, 11.046, 7.408, 7.97, 9.988, 11.741], [1757.2064081577203, 1843.5561008753943, 2326.205733839431, 2096.2463429852573, 2524.3087473052606, 1486.6814967458986], [1311, 1312, 1313, 1314, 1315, 1316]], [5, 10255, [84107, 84151, 84193, 84235, 84283, 84334, 84379], [24754.12, 24797.427, 24856.285, 24763.056, 24785.129, 24744.517, 24750.398], [54806.597, 54822.241, 54829.404, 54787.384, 54826.967, 55004.088, 54832.623], [20.213, 32.668, 19.821, 12.273, 19.769, 29.311, 15.923], [899.803397570651, 871.8270999617062, 633.0861260892625, 942.550541785137, 1250.270891762427, 839.1447317120787, 1055.7203649271953], [1316, 1317, 1318, 1319, 1320, 1321, 1322]], [7, 10265, [84138, 84181, 84225, 84269, 84319, 84366, 84413, 84462, 84516], [11986.065, 11959.772, 11994.163, 11943.241, 11978.906, 11970.482, 12017.033, 12034.705, 12033.872], [63800.35, 63746.286, 63786.214, 63792.805, 63811.165, 63779.27, 63804.93, 63696.872, 63854.594], [24.608, 18.688, 20.366, 29.463, 20.526, 12.049, 17.548, 40.285, 27.67], [760.3157645807817, 1902.9266429609, 1555.0925731909228, 2368.7469242614584, 1743.8985284805758, 1183.2488126222704, 1485.2694744228859, 9324.705286970684, 1306.3753727515484], [1317, 1318, 1319, 1320, 1321, 1322, 1323, 1324, 1325]], [5, 10273, [84236, 84286, 84335, 84380, 84424, 84478, 84525, 84572, 84612, 84645, 84688, 84726, 84773, 84824, 84862, 84907], [25502.145, 25507.626, 25495.905, 25516.807, 25511.552, 25486.992, 25557.628, 25499.039, 25461.654, 25465.421, 25497.287, 25494.71, 25491.021, 25531.22, 25471.528, 25449.989], [58564.916, 58529.362, 58526.015, 58549.404, 58543.971, 58520.949, 58515.37, 58528.801, 58544.337, 58546.88, 58552.371, 58560.663, 58581.132, 58619.518, 58540.645, 58601.74], [21.075, 11.501, 22.447, 16.78, 8.755, 12.514, 12.967, 13.061, 24.951, 14.855, 15.173, 11.778, 10.554, 30.42, 16.281, 14.45], [1379.4839725473912, 2513.852099961828, 735.3337456613357, 1185.5129102153805, 1501.729371500357, 765.6299379752306, 1962.0188513351252, 1401.4360635335754, 809.4865595365966, 1345.7640843581992, 2450.8966055308542, 1874.2062387498704, 1784.2961493635507, 792.9146637659162, 1317.777802345879, 1076.1430125935626], [1319, 1320, 1321, 1322, 1323, 1324, 1325, 1326, 1327, 1328, 1329, 1330, 1331, 1332, 1333, 1334]], [2, 10274, [84291, 84337, 84385, 84429, 84481, 84531, 84575], [30941.31, 30997.031, 30972.352, 30956.725, 31020.173, 30960.868, 30978.447], [33820.202, 33802.311, 33823.397, 33865.485, 33829.132, 33827.521, 33795.966], [20.707, 11.72, 12.902, 12.606, 20.198, 15.071, 23.409], [3123.45988816633, 1695.1354432488674, 2052.4124431801297, 2141.3756879438492, 2037.8853195441664, 954.9444826535461, 1096.1713260400916], [1320, 1321, 1322, 1323, 1324, 1325, 1326]], [2, 10276, [84338, 84386, 84430, 84483, 84533, 84576, 84615, 84648, 84691, 84732, 84778], [31526.261, 31514.546, 31511.095, 31518.388, 31485.018, 31532.836, 31500.269, 31527.262, 31493.373, 31459.672, 31498.63], [35456.979, 35501.064, 35454.044, 35480.715, 35419.671, 35456.604, 35499.287, 35453.064, 35449.711, 35395.764, 35438.764], [33.112, 11.669, 12.643, 16.299, 13.429, 20.513, 14.785, 13.47, 12.998, 40.416, 5.485], [1491.8119143320544, 1858.7912203124165, 1482.5098874857708, 1490.6789928937608, 1452.3820569705672, 720.2132143814571, 1210.5650852585973, 1026.0569183777664, 2042.1987290829748, 1537.3675241022233, 363.3923454351885], [1321, 1322, 1323, 1324, 1325, 1326, 1327, 1328, 1329, 1330, 1331]], [7, 10296, [84515, 84558, 84598, 84633, 84671, 84715, 84753, 84811, 84854, 84893, 84937, 84970, 85011, 85057, 85123, 85219, 85351, 85477, 85623, 85774, 85914, 86063, 86185], [11726.509, 11723.064, 11746.983, 11795.993, 11876.818, 11802.141, 11893.573, 11737.076, 11710.65, 11722.939, 11719.426, 11726.653, 11748.403, 11716.113, 11760.356, 11658.394, 11685.93, 11858.147, 11751.89, 11749.118, 11896.56, 11728.712, 11696.192], [63416.824, 63404.468, 63430.87, 63564.994, 63617.601, 63529.349, 63582.907, 63417.59, 63441.753, 63444.852, 63404.662, 63377.663, 63423.28, 63435.752, 63436.243, 63484.919, 63421.273, 63383.645, 63433.85, 63397.98, 63351.241, 63410.052, 63442.922], [11.209, 17.005, 17.13, 25.254, 30.525, 28.729, 23.179, 16.357, 10.179, 13.095, 9.749, 19.702, 18.654, 17.925, 16.313, 13.177, 15.856, 26.418, 17.024, 16.739, 20.974, 13.328, 11.357], [2280.31463614152, 1646.991384577928, 1369.6325264345844, 17230.036150482283, 6601.186090380086, 11560.792645297039, 18066.84079448467, 1627.3954127079514, 1639.833274532583, 1848.9102757189735, 2096.130449314608, 1732.0535635437373, 1973.6460289002544, 1526.6726594060372, 1733.8104144206766, 3431.102801835286, 2188.8394363047114, 2649.804280365315, 1377.4191411921577, 1985.8197591607623, 14984.813030176003, 1192.635108667756, 865.1611504892786], [1325, 1326, 1327, 1328, 1329, 1330, 1331, 1332, 1333, 1334, 1335, 1336, 1337, 1338, 1339, 1340, 1341, 1342, 1343, 1344, 1345, 1346, 1347]], [6, 10316, [84714, 84752, 84810, 84853, 84892, 84936], [11622.088, 11655.385, 11643.486, 11625.979, 11625.627, 11593.472], [58621.905, 58624.469, 58627.385, 58644.657, 58621.73, 58722.849], [13.954, 9.897, 12.295, 18.785, 15.188, 24.85], [2103.092054789824, 1402.192809280386, 1938.0407950644312, 1566.1128435182088, 1468.8702619355022, 1695.9844025286422], [1330, 1331, 1332, 1333, 1334, 1335]], [2, 10330, [84865, 84910, 84949, 84982, 85024, 85082], [31466.026, 31442.963, 31454.085, 31461.381, 31597.328, 31497.2], [35506.805, 35516.474, 35499.121, 35504.408, 35473.332, 35477.834], [17.544, 10.206, 18.335, 13.106, 22.655, 30.415], [1310.135628997077, 1779.2918593292582, 1127.5114512512464, 1739.886386152048, 4143.273642082917, 1353.5237120922272], [1333, 1334, 1335, 1336, 1337, 1338]], [4, 10352, [85029, 85093, 85181, 85300, 85442, 85583], [41079.45, 41088.796, 40933.879, 41058.257, 41096.504, 41064.632], [52948.396, 52976.965, 53050.861, 52941.161, 52946.401, 52935.09], [21.816, 16.235, 25.301, 14.69, 16.394, 13.186], [844.4374458479938, 2728.8475179028733, 9097.464370226979, 1541.389568085093, 1205.5572137798827, 2306.933854950836], [1337, 1338, 1339, 1340, 1341, 1342]], [6, 10380, [85056, 85122, 85217, 85349, 85475, 85621, 85771, 85912], [11364.533, 11387.676, 11405.282, 11410.418, 11393.164, 11421.971, 11425.122, 11393.144], [58722.841, 58882.918, 58855.967, 58709.167, 58800.963, 58807.28, 58745.963, 58824.47], [20.269, 14.895, 24.558, 15.861, 16.855, 16.292, 19.899, 33.043], [7526.400101851776, 3238.0671830688984, 6753.347475374499, 10920.757267195673, 4283.8339242961665, 5140.226071870486, 5632.4625987614445, 1470.0178519313206], [1338, 1339, 1340, 1341, 1342, 1343, 1344, 1345]], [3, 10400, [85045, 85109, 85197, 85323, 85458, 85601], [4681.879, 4815.519, 4796.516, 4963.947, 4978.49, 4863.706], [43632.34, 43538.237, 43527.684, 43530.971, 43560.138, 43481.289], [16.28, 11.764, 15.43, 16.96, 18.373, 17.336], [1225.2828946289367, 3788.4253123371336, 4503.486269035066, 13439.567025870967, 8881.089582226705, 2333.736646267699], [1338, 1339, 1340, 1341, 1342, 1343]], [6, 10403, [85121, 85216, 85347, 85474, 85620, 85769, 85911], [11015.54, 11035.471, 11021.571, 10993.725, 10980.285, 10985.01, 10955.234], [59510.578, 59510.141, 59524.965, 59486.563, 59510.173, 59300.651, 59438.879], [12.803, 14.761, 16.148, 15.034, 12.23, 16.242, 19.517], [2587.370654494689, 2472.5647380911264, 1695.8648754378198, 2301.4785735016953, 1981.868166385297, 76186.77083406513, 9027.669894287075], [1339, 1340, 1341, 1342, 1343, 1344, 1345]], [6, 10404, [85120, 85214, 85346, 85473, 85619, 85768, 85909, 86059, 86181, 86313, 86434, 86560, 86676, 86788, 86886, 86991, 87100, 87193, 87295, 87398, 87493, 87568, 87652], [10112.588, 10225.863, 10109.709, 10152.716, 10113.994, 10096.417, 10102.434, 10126.498, 10073.648, 10074.375, 10080.91, 10052.372, 10091.717, 10066.459, 10079.75, 10014.246, 10138.776, 10129.011, 10058.791, 10111.194, 10052.835, 10074.108, 10085.651], [59416.383, 59464.653, 59498.457, 59454.889, 59467.793, 59473.366, 59505.613, 59356.969, 59465.507, 59382.9, 59402.975, 59459.717, 59414.749, 59482.264, 59413.023, 59412.63, 59263.164, 59215.98, 59266.673, 59277.775, 59457.052, 59396.405, 59343.509], [27.385, 19.851, 22.769, 21.006, 15.995, 14.021, 13.203, 14.956, 14.339, 16.877, 14.741, 14.1, 18.082, 13.134, 18.211, 19.635, 25.514, 17.945, 21.017, 25.1, 18.311, 16.401, 18.078], [996.7451137399839, 12341.24947416866, 3254.0886615296718, 7247.918223852263, 10804.145553933076, 10772.069462527335, 7205.206481829522, 49580.92551488704, 7600.459588475715, 14597.520263068292, 15863.094589300534, 8388.904769752295, 13124.217006039189, 11344.338756658064, 12490.566027210409, 2088.08127626532, 9186.129031492994, 6479.151036344592, 4668.402798530042, 8303.223115625558, 6885.683609899235, 20189.753363683274, 15094.129896436412], [1339, 1340, 1341, 1342, 1343, 1344, 1345, 1346, 1347, 1348, 1349, 1350, 1351, 1352, 1353, 1354, 1355, 1356, 1357, 1358, 1359, 1360, 1361]], [6, 10405, [85125, 85223, 85357, 85479, 85625, 85777, 85919, 86068, 86189, 86317, 86436, 86563, 86685, 86795, 86892, 86995, 87103, 87197, 87300, 87403, 87496, 87572, 87658], [12747.54, 12818.385, 12796.048, 12747.32, 12758.161, 12685.636, 12737.14, 12741.544, 12727.795, 12731.215, 12741.342, 12668.908, 12674.347, 12639.038, 12626.259, 12616.937, 12653.516, 12614.861, 12632.687, 12624.921, 12622.816, 12630.138, 12604.997], [58873.355, 58881.051, 58721.207, 58754.39, 58728.993, 58774.16, 58700.265, 58687.251, 58717.715, 58710.453, 58728.203, 58831.234, 58804.775, 58850.177, 58945.118, 58909.061, 58907.725, 58892.622, 58903.434, 58905.359, 58876.127, 58913.365, 58892.079], [25.298, 14.853, 21.893, 14.317, 10.951, 19.857, 14.781, 12.724, 14.472, 13.457, 18.943, 18.562, 15.678, 15.588, 13.576, 16.274, 11.409, 12.78, 11.126, 10.977, 9.267, 14.675, 11.502], [1972.102305604936, 2257.381992456165, 1611.6467349224909, 2607.1840308884816, 2657.378021720863, 6979.363504240373, 1875.1300590125416, 1591.651800157707, 1561.5868925060454, 1833.1278552688111, 1257.7230986420223, 4438.25416149882, 3424.128852946695, 2817.1936811089254, 1776.9861725458343, 1174.0163418189875, 2185.0132176942952, 2579.9903653322804, 1825.9397270490424, 1913.47214579953, 2129.166441583349, 2185.3109302277985, 1842.9142716066992], [1339, 1340, 1341, 1342, 1343, 1344, 1345, 1346, 1347, 1348, 1349, 1350, 1351, 1352, 1353, 1354, 1355, 1356, 1357, 1358, 1359, 1360, 1361]], [1, 10410, [85136, 85242, 85382, 85504, 85646, 85798, 85942, 86087, 86209, 86334, 86454, 86581, 86702, 86805], [20711.187, 20658.96, 20691.731, 20625.464, 20597.839, 20606.478, 20601.986, 20629.181, 20576.43, 20604.071, 20592.51, 20506.5, 20505.708, 20614.748], [9860.026, 9890.877, 9893.273, 10030.609, 9996.967, 9978.345, 9963.155, 10003.958, 10014.092, 9986.914, 9993.108, 9905.702, 9873.327, 9909.93], [13.443, 15.869, 12.189, 16.463, 10.049, 12.906, 11.905, 11.653, 14.703, 13.304, 15.886, 28.887, 19.903, 40.157], [1191.1076977723303, 2106.6979589181237, 2320.596597558706, 1418.1542253453842, 3448.111143109116, 1843.6191778191815, 2392.7600699636814, 3468.465688484338, 4772.250181338879, 2993.859557314524, 2323.9424089145255, 3602.3205130137944, 903.6102203352943, 2378.662829331281], [1339, 1340, 1341, 1342, 1343, 1344, 1345, 1346, 1347, 1348, 1349, 1350, 1351, 1352]], [3, 10429, [85107, 85196, 85320, 85455, 85599, 85748, 85883], [4501.854, 4530.669, 4504.89, 4517.101, 4539.923, 4548.582, 4560.664], [44680.186, 44618.788, 44626.239, 44621.387, 44623.73, 44653.406, 44633.239], [28.803, 11.713, 11.717, 13.839, 25.43, 22.263, 20.511], [1121.4176951097704, 1646.7382554530602, 1889.4311382048695, 2362.962836810383, 2348.4728423080364, 2278.976593977344, 1433.360288019301], [1339, 1340, 1341, 1342, 1343, 1344, 1345]], [5, 10434, [85256, 85400, 85534, 85675, 85823], [25148.478, 25209.228, 25213.696, 25251.188, 25252.835], [56567.283, 56523.127, 56490.006, 56508.757, 56492.046], [33.211, 16.61, 19.906, 18.187, 23.136], [5503.084541350286, 10139.533137258759, 10466.31401552715, 13134.251827508637, 9622.453902219973], [1340, 1341, 1342, 1343, 1344]], [0, 10440, [85282, 85419, 85559, 85703, 85844, 85993, 86127], [33864.716, 33876.296, 33925.65, 33984.734, 33908.309, 33928.869, 33877.552], [9841.749, 9896.709, 9886.647, 9712.098, 9857.93, 9855.717, 9934.542], [24.931, 24.952, 11.657, 25.793, 20.026, 19.626, 14.597], [454.0861753717078, 834.8055847551154, 1152.8437270125453, 6656.542671611973, 1661.158525263825, 2592.250334297667, 739.3722370945324], [1340, 1341, 1342, 1343, 1344, 1345, 1346]], [3, 10450, [85201, 85331, 85462, 85607, 85757, 85894, 86044, 86169, 86298], [5266.582, 5399.305, 5339.624, 5395.43, 5384.335, 5397.211, 5267.816, 5415.695, 5414.48], [44563.825, 44505.213, 44534.15, 44556.121, 44586.138, 44582.836, 44517.343, 44468.45, 44565.104], [21.327, 13.541, 15.402, 17.249, 24.524, 18.087, 3.391, 28.771, 23.499], [6834.583693717279, 1178.978441692521, 2512.2756828845877, 1491.1163446251605, 922.2039781806825, 1225.6318031642306, 355.6391270089303, 1928.159611800107, 1312.0268711731067], [1340, 1341, 1342, 1343, 1344, 1345, 1346, 1347, 1348]], [7, 10457, [85221, 85353, 85478, 85624, 85775, 85915, 86064, 86187, 86315, 86435, 86561, 86682, 86793, 86890, 86992, 87101, 87195, 87297, 87400], [11904.258, 11863.27, 11843.244, 11825.795, 11843.345, 11854.545, 11874.145, 11842.162, 11830.82, 11841.498, 11789.141, 11815.536, 11858.985, 11870.808, 11828.942, 11809.414, 11850.189, 11843.485, 11809.731], [65559.652, 65581.415, 65593.643, 65550.158, 65555.672, 65584.541, 65520.848, 65578.522, 65572.165, 65569.541, 65554.811, 65536.868, 65573.707, 65536.048, 65547.659, 65498.961, 65470.454, 65569.2, 65549.235], [10.643, 11.697, 9.853, 13.862, 11.165, 8.967, 15.951, 15.931, 10.025, 21.946, 22.36, 23.854, 14.26, 13.631, 13.641, 16.456, 17.465, 13.458, 34.432], [3591.060281758318, 3715.970447497742, 5022.340187780322, 2613.5836674031693, 1820.4043091949345, 2916.0598309409556, 1606.0329547482495, 2346.985589536329, 2196.143253235121, 1379.9372361266517, 1481.9716976524808, 1657.4638262511364, 2773.644743164158, 3377.1302201373, 2389.4147982363033, 4089.808880825907, 3729.073754908926, 1728.7945178553207, 939.2757304874694], [1340, 1341, 1342, 1343, 1344, 1345, 1346, 1347, 1348, 1349, 1350, 1351, 1352, 1353, 1354, 1355, 1356, 1357, 1358]], [1, 10470, [85386, 85510, 85653, 85803, 85949, 86092], [21176.032, 21156.773, 21149.652, 21116.855, 21126.065, 21152.617], [10979.844, 10992.344, 10993.406, 10990.926, 10988.907, 10995.133], [12.661, 8.482, 8.989, 12.605, 15.335, 17.602], [2310.1607660496074, 2872.818014939538, 2554.5688766185563, 2565.828142359454, 1750.4772747013285, 1490.1918832088268], [1341, 1342, 1343, 1344, 1345, 1346]], [2, 10474, [85413, 85553, 85699, 85841, 85989, 86122, 86249, 86369], [31914.956, 31845.588, 31915.901, 31912.244, 31933.325, 31944.535, 31939.692, 31904.922], [34721.035, 34778.093, 34774.615, 34856.63, 34840.075, 34970.548, 34859.506, 34805.73], [23.175, 20.367, 23.901, 14.585, 19.098, 19.294, 18.298, 20.712], [4533.358490912861, 19544.46926634924, 8258.699720034192, 17451.307970419737, 9408.771810272789, 2522.171821633501, 7731.179929891251, 9392.608521817423], [1341, 1342, 1343, 1344, 1345, 1346, 1347, 1348]], [4, 10494, [85870, 86021, 86150, 86275, 86397, 86520, 86638, 86754, 86855, 86961, 87068, 87168], [42149.383, 42199.58, 42162.849, 42156.165, 42170.631, 42172.381, 42134.815, 42147.02, 42176.794, 42122.45, 42132.78, 42171.53], [52175.556, 52109.081, 52162.235, 52156.383, 52183.914, 52170.77, 52166.933, 52156.739, 52140.734, 52173.534, 52211.705, 52154.599], [25.062, 11.844, 12.951, 16.247, 16.018, 15.734, 20.19, 20.056, 20.074, 26.957, 17.443, 25.518], [928.1384906211298, 2069.441704262338, 2360.477380324947, 2952.4323673837375, 1939.9692425626542, 1524.0097223277253, 1618.8295112598207, 1909.3968443700646, 1507.432937685178, 1197.4912592187393, 1043.1001858545194, 1086.8351159134938], [1344, 1345, 1346, 1347, 1348, 1349, 1350, 1351, 1352, 1353, 1354, 1355]], [3, 10500, [85895, 86047, 86168, 86296, 86416, 86545], [5526.13, 5480.711, 5484.572, 5495.066, 5454.025, 5497.592], [42466.433, 42500.305, 42480.758, 42496.156, 42518.823, 42507.605], [18.037, 10.023, 11.136, 11.607, 21.83, 11.933], [564.8212522795363, 1928.539301106457, 1856.5072362680032, 1469.2083531471196, 1668.9355642952412, 1798.137368476712], [1345, 1346, 1347, 1348, 1349, 1350]], [3, 10502, [85890, 86048, 86165, 86297, 86414, 86541, 86659, 86774], [5304.178, 5408.244, 5262.606, 5241.197, 5058.808, 5013.076, 5081.042, 5099.011], [43651.396, 43644.295, 43656.807, 43630.624, 43568.629, 43578.48, 43584.944, 43604.607], [12.933, 26.486, 29.192, 36.523, 10.664, 16.506, 13.593, 26.092], [55505.63270463843, 752.9790780733322, 4482.9147864682045, 3342.043269774608, 1921.775446187694, 2883.273349378343, 2095.6737354819356, 840.2135441274087], [1345, 1346, 1347, 1348, 1349, 1350, 1351, 1352]], [6, 10507, [85472, 85618, 85767, 85910, 86060, 86183, 86314], [10217.955, 10153.053, 10153.918, 10102.35, 10197.679, 10114.994, 10081.787], [59252.74, 59168.944, 59197.009, 59273.985, 59231.681, 59286.928, 59338.91], [18.203, 14.73, 16.152, 31.36, 23.228, 26.429, 27.25], [22714.35979681161, 11466.690660442817, 18738.130909250776, 10208.382334320604, 16126.82735506454, 14115.3450541754, 6627.865034827443], [1342, 1343, 1344, 1345, 1346, 1347, 1348]], [7, 10508, [85622, 85773, 85913, 86062, 86186], [11645.398, 11643.913, 11632.445, 11638.897, 11866.57], [64433.994, 64511.94, 64467.157, 64483.319, 64486.852], [24.96, 17.714, 20.636, 16.648, 9.09], [1160.669874371046, 1480.7186365918872, 1320.519048707908, 872.5868074439798, 105938.93967044284], [1343, 1344, 1345, 1346, 1347]], [5, 10524, [85822, 85966, 86108, 86231, 86352], [25232.433, 25197.997, 25244.44, 25226.409, 25213.453], [56473.657, 56490.319, 56547.974, 56485.361, 56421.173], [17.817, 12.772, 13.327, 15.972, 27.302], [11494.767852120945, 26049.105865482878, 15488.646608209983, 16474.85952751537, 5570.732863791799], [1344, 1345, 1346, 1347, 1348]], [5, 10525, [85539, 85679, 85827, 85971, 86111, 86235, 86354, 86480, 86600], [25605.681, 25653.435, 25608.391, 25637.823, 25666.929, 25650.757, 25658.372, 25656.436, 25600.165], [58271.32, 58414.065, 58418.315, 58360.418, 58403.297, 58421.155, 58425.118, 58411.551, 58365.966], [25.738, 15.773, 11.151, 13.286, 7.988, 9.567, 9.887, 9.828, 19.201], [9580.50820913332, 1053.1547169482783, 5088.354864631802, 2216.631217177784, 2115.7610381277163, 2208.2293031355443, 2295.525109398396, 2407.4669464742865, 2256.955000159688], [1342, 1343, 1344, 1345, 1346, 1347, 1348, 1349, 1350]], [5, 10527, [85541, 85681, 85829, 85973, 86113, 86236], [25816.357, 25818.648, 25817.022, 25874.209, 25869.166, 25766.962], [57921.49, 57875.255, 57716.764, 57566.302, 57632.377, 57640.981], [16.903, 19.508, 21.979, 20.037, 24.782, 26.838], [1826.0633074275036, 2873.295466368584, 5293.979434462361, 2082.6348110045506, 2520.6125123902807, 3390.6225672270616], [1342, 1343, 1344, 1345, 1346, 1347]], [2, 10531, [85695, 85836, 85984, 86121, 86247], [31444.818, 31485.903, 31420.616, 31459.545, 31446.812], [35674.688, 35745.736, 35682.853, 35658.514, 35728.225], [14.904, 12.979, 18.114, 21.311, 17.171], [1241.2567213405296, 4110.468266625428, 914.6690557855412, 2604.593831045338, 1335.165931145731], [1343, 1344, 1345, 1346, 1347]], [2, 10534, [85842, 85990, 86124, 86251, 86371, 86493], [32145.873, 32199.297, 32166.743, 32215.248, 32259.722, 32225.27], [35844.898, 35785.893, 35830.375, 35848.627, 35811.749, 35756.539], [22.07, 21.74, 23.081, 18.923, 20.121, 22.184], [4227.924910788765, 1940.4964639123925, 1581.5632533181881, 6543.070884402584, 1302.4683637215205, 2205.750363960799], [1344, 1345, 1346, 1347, 1348, 1349]], [5, 10563, [86349, 86476, 86598, 86718, 86820, 86918, 87032, 87136, 87229, 87334, 87429, 87518, 87598, 87685, 87780, 87878, 87959, 88045, 88120], [24995.019, 25081.912, 25076.219, 25105.198, 25114.841, 25073.428, 25234.557, 25166.103, 25188.809, 25092.314, 25075.924, 25050.919, 25077.781, 25011.077, 25054.157, 25038.763, 25069.346, 25060.631, 25013.866], [56476.467, 56398.54, 56358.255, 56345.899, 56383.73, 56449.463, 56451.784, 56424.563, 56309.89, 56392.958, 56440.982, 56465.053, 56478.214, 56503.233, 56517.769, 56559.67, 56552.682, 56496.521, 56566.11], [16.227, 14.944, 11.964, 14.712, 18.002, 19.839, 19.144, 17.996, 16.477, 19.052, 19.023, 16.519, 28.607, 20.857, 21.894, 30.268, 20.869, 25.811, 22.614], [6910.274939913501, 8277.298374614524, 6325.751962263776, 7377.617959998844, 8508.431174529156, 6052.345761499534, 35584.43491089056, 11623.207170453177, 2432.6526861312364, 6299.893950968895, 4754.656294135882, 20133.576423836443, 3950.1731327208636, 3308.217133635106, 3613.1182403451407, 3339.489215807063, 4690.35215479645, 10449.937246424364, 1536.6610458241148], [1348, 1349, 1350, 1351, 1352, 1353, 1354, 1355, 1356, 1357, 1358, 1359, 1360, 1361, 1362, 1363, 1364, 1365, 1366]], [4, 10574, [86519, 86637, 86753, 86853, 86958, 87065, 87166, 87267, 87367, 87460, 87545, 87624, 87718, 87808, 87905], [40991.617, 40983.26, 41027.732, 41068.271, 41045.136, 41035.371, 41016.381, 41010.091, 40986.397, 41086.041, 41014.4, 41016.991, 41028.953, 41025.492, 41044.675], [53073.403, 53004.433, 53005.782, 53016.824, 53079.958, 53029.153, 53060.621, 53040.965, 52991.755, 53040.515, 52994.985, 53045.731, 53043.654, 53054.559, 53084.895], [24.424, 19.788, 16.749, 17.26, 15.955, 20.624, 13.952, 12.017, 15.672, 21.254, 26.718, 15.876, 21.196, 19.213, 28.433], [1225.3524567883087, 1337.6500156260095, 1656.7026051785306, 3832.697928145893, 3035.6841405978967, 1261.5011696527135, 1691.1746950896418, 1855.9438166195382, 1011.0960246724435, 886.2903247575242, 2143.1376077380164, 1950.7443186355433, 1599.2549229846436, 1563.9473364629598, 2366.8459971529737], [1349, 1350, 1351, 1352, 1353, 1354, 1355, 1356, 1357, 1358, 1359, 1360, 1361, 1362, 1363]], [7, 10624, [86684, 86794, 86891, 86993, 87102, 87196, 87298], [12192.42, 12225.359, 12177.248, 12214.176, 12232.827, 12211.568, 12224.528], [63861.848, 63849.453, 63850.889, 63847.153, 63847.725, 63830.05, 63800.169], [33.872, 17.828, 13.222, 15.828, 12.135, 12.606, 20.18], [674.4320266763169, 1685.1377668636917, 2847.198684427643, 1850.9567089432726, 1647.1443988815859, 2022.218642813083, 1306.2946294603241], [1351, 1352, 1353, 1354, 1355, 1356, 1357]], [0, 10636, [86837, 86940, 87047, 87151, 87246, 87350, 87447], [34196.422, 34199.598, 34291.865, 34284.824, 34251.102, 34207.384, 34189.08], [9587.358, 9672.862, 9580.112, 9547.926, 9669.289, 9642.231, 9645.151], [36.058, 22.741, 21.877, 24.773, 23.896, 24.557, 30.847], [1064.1371964847087, 3101.429146510394, 617.356251191, 1333.9924967804623, 2611.837125172537, 1584.831393772079, 3564.426358681926], [1352, 1353, 1354, 1355, 1356, 1357, 1358]], [4, 10640, [86854, 86960, 87067, 87167, 87268, 87368, 87462], [41806.499, 41861.2, 41818.756, 41841.14, 41885.771, 41890.625, 41882.714], [53214.518, 53256.837, 53143.866, 53223.628, 53228.494, 53281.346, 53193.605], [11.643, 23.371, 34.985, 28.985, 23.669, 20.761, 30.594], [61382.015043736836, 988.2588677529213, 1963.8262426932254, 1065.1048767127463, 1090.5121880312327, 752.0852130800511, 888.1770236097902], [1352, 1353, 1354, 1355, 1356, 1357, 1358]], [3, 10663, [86975, 87081, 87178, 87281, 87381], [4779.398, 4715.646, 4666.708, 4705.862, 4687.481], [43606.644, 43571.89, 43569.602, 43585.952, 43496.081], [22.756, 17.931, 22.879, 24.064, 38.091], [7178.038331130924, 2950.2416304826925, 1583.1056557238335, 2372.2537694046296, 1863.632090968408], [1354, 1355, 1356, 1357, 1358]], [1, 10670, [87010, 87117, 87212, 87313, 87413, 87506], [20548.619, 20629.073, 20561.076, 20475.086, 20560.053, 20532.262], [9822.97, 9890.98, 9949.0, 9715.093, 9815.551, 9901.616], [28.204, 25.255, 22.546, 45.706, 33.403, 16.981], [772.3818583922451, 4175.542246039582, 1457.7960055738615, 3036.542907471645, 3122.708241833903, 2279.48008419628], [1354, 1355, 1356, 1357, 1358, 1359]], [6, 10702, [87399, 87494, 87569, 87653, 87750, 87843, 87930, 88014], [10151.367, 10146.383, 10148.92, 10149.211, 10212.335, 10082.977, 10098.942, 10093.878], [59188.931, 59321.656, 59156.266, 59196.156, 59240.688, 59239.641, 59186.304, 59281.124], [26.865, 16.968, 21.465, 19.392, 16.435, 21.148, 12.481, 15.891], [1699.6967158942648, 48743.13559723035, 3499.88756893362, 11735.388791356414, 48498.068585858244, 2442.4605127133486, 1991.360259218271, 2600.245459270305], [1358, 1359, 1360, 1361, 1362, 1363, 1364, 1365]], [5, 10706, [87432, 87521, 87602, 87690, 87782, 87880, 87963, 88048, 88124, 88202], [25724.651, 25755.456, 25795.448, 25805.538, 25772.682, 25789.885, 25798.378, 25839.899, 25802.087, 25822.265], [57799.78, 57790.806, 57727.982, 57802.058, 57849.119, 57836.603, 57782.449, 57765.65, 57754.204, 57762.029], [9.225, 14.54, 14.414, 12.561, 13.95, 12.46, 11.462, 10.95, 13.68, 18.312], [2072.618288804888, 2434.065507742189, 3961.1887585935615, 2515.7994525120334, 2592.637981813378, 2619.50428858504, 2739.0686276288666, 2579.410795021483, 2730.8374313487857, 1183.3823254196016], [1358, 1359, 1360, 1361, 1362, 1363, 1364, 1365, 1366, 1367]], [4, 10715, [87463, 87546, 87627, 87720, 87810, 87906, 87989, 88072, 88142, 88221, 88297, 88368, 88444, 88527], [42320.116, 42297.161, 42299.314, 42275.207, 42273.659, 42288.27, 42278.985, 42239.958, 42269.674, 42265.361, 42302.447, 42323.082, 42289.845, 42265.432], [52296.723, 52293.323, 52286.601, 52280.874, 52288.504, 52310.422, 52292.076, 52284.054, 52257.338, 52310.35, 52292.868, 52316.164, 52270.122, 52248.037], [17.459, 13.553, 19.636, 24.017, 15.309, 7.618, 11.424, 9.059, 16.075, 11.022, 14.095, 11.576, 12.53, 22.444], [1203.5908588353486, 1597.2321748310135, 2000.897046398723, 1312.5592322556147, 2524.6437588657373, 3651.3844719827043, 2595.6968234382566, 4052.326409137656, 2489.652361643498, 3524.6588127467658, 2060.1072267373615, 2811.2053459015083, 1561.7250526340463, 1878.380058776293], [1358, 1359, 1360, 1361, 1362, 1363, 1364, 1365, 1366, 1367, 1368, 1369, 1370, 1371]], [0, 10745, [87612, 87703, 87795, 87891, 87974, 88056, 88129, 88210], [34143.795, 34146.822, 34117.611, 34159.298, 34170.373, 34188.09, 34162.117, 34145.145], [9752.427, 9775.361, 9812.077, 9773.468, 9774.944, 9723.749, 9777.296, 9792.462], [30.17, 16.702, 18.257, 12.43, 15.107, 15.502, 16.044, 16.278], [8740.07207973982, 1341.8847616375635, 1530.0416080658053, 3379.709122810413, 2019.2981353369717, 2220.1836009404487, 3514.1172288331927, 3994.730366442771], [1360, 1361, 1362, 1363, 1364, 1365, 1366, 1367]], [7, 10754, [87655, 87753, 87844, 87932, 88018, 88094], [11626.342, 11715.13, 11698.679, 11687.155, 11644.212, 11624.906], [63287.564, 63272.442, 63271.41, 63281.336, 63242.779, 63297.042], [13.823, 19.312, 19.126, 20.724, 15.574, 22.909], [1437.9396621397946, 1821.7952118552398, 3049.393388532917, 1577.3157794526728, 1746.6611245839897, 534.3797430609877], [1361, 1362, 1363, 1364, 1365, 1366]], [3, 10786, [87733, 87830, 87919, 88006, 88084, 88160, 88234, 88311, 88378, 88459, 88538, 88610, 88672, 88749, 88822, 88889, 88961, 89030], [4707.442, 4835.775, 4850.881, 4846.436, 4855.46, 4963.547, 4826.654, 4830.583, 4734.168, 4846.307, 4760.441, 4786.788, 4758.752, 4876.228, 4842.871, 4883.33, 4828.375, 4832.197], [44857.088, 44828.445, 44844.008, 44821.277, 44852.719, 44808.396, 44860.593, 44820.625, 44850.149, 44882.539, 44832.167, 44835.886, 44799.859, 44837.577, 44839.569, 44879.068, 44866.084, 44832.576], [21.34, 11.895, 12.135, 25.1, 13.717, 33.56, 22.896, 19.297, 29.62, 14.053, 24.899, 23.266, 19.938, 16.892, 11.089, 22.801, 24.698, 28.474], [2989.8794937799894, 2356.4114163128647, 2099.0829303963797, 1072.7574395793908, 1523.41811576999, 1095.9755877100488, 1982.1225068388774, 2242.3377423312404, 809.6448854742678, 985.825194705221, 1145.0630312354176, 1398.2751453020396, 2607.6159961010294, 1457.0599591348291, 878.4156023629436, 1026.9393944096983, 1132.2746851988306, 911.7436664033992], [1362, 1363, 1364, 1365, 1366, 1367, 1368, 1369, 1370, 1371, 1372, 1373, 1374, 1375, 1376, 1377, 1378, 1379]], [6, 10788, [88015, 88093, 88170, 88247, 88318, 88389, 88471, 88548, 88618, 88680, 88760], [10813.142, 10790.564, 10780.465, 10777.68, 10748.907, 10791.123, 10749.745, 10814.657, 10821.442, 10807.468, 10798.012], [59542.129, 59556.487, 59521.727, 59539.033, 59551.966, 59530.883, 59532.874, 59554.798, 59548.23, 59524.392, 59552.695], [9.76, 11.757, 10.787, 13.219, 13.591, 20.195, 17.381, 11.599, 10.05, 10.719, 10.685], [3442.6569714921543, 2551.2836613138734, 2394.4104284358905, 2186.374212236807, 1662.7905720995234, 1336.5016145431703, 1916.6402902094808, 2062.928965328088, 2524.987483246396, 3024.498561402785, 2284.087564960556], [1365, 1366, 1367, 1368, 1369, 1370, 1371, 1372, 1373, 1374, 1375]], [7, 10790, [87933, 88019, 88095, 88173, 88250], [12281.868, 12177.604, 12216.2, 12192.527, 12173.032], [64549.903, 64619.346, 64619.805, 64614.93, 64620.453], [3.154, 16.234, 18.617, 18.001, 25.974], [375.52942454690833, 1680.2513175621677, 2142.2834027180847, 1511.021311846759, 1241.2658313703407], [1364, 1365, 1366, 1367, 1368]], [1, 10793, [87865, 87953, 88038, 88113, 88193, 88267, 88334, 88409], [21824.902, 21856.652, 21787.056, 21821.267, 21791.322, 21839.909, 21877.081, 21823.032], [11357.737, 11377.061, 11435.329, 11386.769, 11358.639, 11391.431, 11397.363, 11461.037], [32.22, 28.452, 23.987, 15.678, 16.818, 19.889, 29.296, 29.634], [1455.2427230265073, 900.7656853090663, 4589.085739394914, 1046.958807215253, 1154.4416190949976, 1654.5023571473384, 1166.8384687712428, 623.240095737144], [1363, 1364, 1365, 1366, 1367, 1368, 1369, 1370]], [5, 10898, [88786, 88855, 88929, 88997, 89067, 89139, 89225], [25131.167, 25139.188, 25110.495, 25076.477, 25109.728, 25083.709, 25058.61], [56166.17, 56175.678, 56208.71, 56153.195, 56188.095, 56192.396, 56258.342], [16.199, 10.389, 14.9, 14.736, 13.271, 11.715, 24.106], [1366.1547517799634, 2010.141314894697, 3166.581668412912, 2194.2608669513884, 1763.8497078071161, 1431.0633251853026, 3308.133862743728], [1375, 1376, 1377, 1378, 1379, 1380, 1381]], [0, 10901, [88724, 88799, 88870, 88940, 89013, 89080, 89154, 89239, 89327, 89397, 89470, 89539, 89621, 89690], [34059.419, 34035.557, 34065.938, 34118.142, 34040.666, 34046.263, 34037.499, 34010.619, 34062.044, 34040.532, 34058.472, 34007.478, 34057.5, 34045.086], [8655.325, 8644.265, 8639.736, 8632.934, 8661.246, 8618.91, 8632.623, 8696.619, 8625.189, 8647.883, 8620.787, 8609.618, 8622.38, 8641.461], [16.722, 21.832, 25.822, 29.098, 23.92, 19.172, 20.296, 40.865, 15.814, 15.615, 14.513, 29.84, 16.902, 27.057], [1921.164760170955, 3322.1466171806364, 4231.684476669578, 2713.432274175281, 2498.1995226499826, 3167.5434086371138, 1384.5671399273403, 1726.235371481456, 1505.6454616902918, 1123.063774297827, 1464.1747178790738, 2014.4557716875513, 1314.6461654142056, 1187.955357671514], [1374, 1375, 1376, 1377, 1378, 1379, 1380, 1381, 1382, 1383, 1384, 1385, 1386, 1387]], [3, 10906, [88750, 88821, 88890, 88962, 89029], [4958.258, 4906.526, 4944.029, 4918.006, 4906.688], [43731.408, 43691.528, 43715.466, 43646.433, 43670.273], [39.19, 9.787, 12.807, 12.248, 13.417], [674.0501646662418, 2498.4215191960866, 1928.8608357081541, 1955.2160826394474, 1412.6767359512028], [1375, 1376, 1377, 1378, 1379]], [2, 10932, [89010, 89076, 89148, 89235, 89321, 89392, 89468], [31416.977, 31416.391, 31442.065, 31428.638, 31422.391, 31423.246, 31424.855], [36329.315, 36336.196, 36307.362, 36267.414, 36305.246, 36298.517, 36341.092], [25.405, 28.535, 15.474, 22.97, 23.588, 17.693, 30.818], [1548.5987018049946, 2407.5160392412836, 1358.4255783984675, 1523.804533523835, 1116.0784842236053, 1193.9522038594648, 2571.037777721057], [1378, 1379, 1380, 1381, 1382, 1383, 1384]], [3, 10953, [89265, 89348, 89418, 89491, 89565, 89645], [4616.617, 4605.004, 4631.922, 4630.657, 4590.254, 4624.46], [44230.734, 44286.208, 44362.177, 44300.663, 44346.915, 44301.725], [27.466, 17.099, 8.981, 27.35, 13.046, 16.016], [4970.470276205182, 3462.1454854495646, 2186.2606540317847, 1571.6851500380596, 1833.381340776438, 1744.4056032232024], [1382, 1383, 1384, 1385, 1386, 1387]], [7, 10960, [89193, 89278, 89360, 89431, 89502, 89576, 89653, 89722, 89791], [11657.328, 11647.389, 11671.243, 11635.69, 11621.841, 11643.191, 11586.894, 11634.168, 11686.054], [66019.622, 65984.584, 65982.224, 65946.297, 65992.742, 65995.062, 66007.571, 65968.662, 65969.142], [12.515, 14.302, 17.361, 22.969, 19.226, 19.16, 26.238, 20.857, 16.911], [738.0594939031675, 1247.7740890520338, 2166.1182139797784, 3258.3919069185918, 2036.7976104356194, 1537.7036714760486, 1506.4364827208642, 1253.859473963479, 939.0842335811078], [1381, 1382, 1383, 1384, 1385, 1386, 1387, 1388, 1389]], [1, 10965, [89218, 89300, 89379, 89452, 89523, 89597, 89671, 89741, 89811, 89869, 89934, 89994, 90049, 90106, 90164, 90220], [21519.123, 21544.647, 21576.751, 21464.154, 21563.7, 21483.668, 21446.108, 21417.628, 21506.792, 21412.533, 21474.726, 21493.115, 21500.099, 21507.741, 21553.535, 21356.397], [10443.024, 10420.679, 10388.867, 10354.122, 10411.186, 10344.659, 10292.577, 10314.383, 10309.247, 10283.814, 10319.891, 10379.343, 10300.527, 10407.054, 10374.814, 10383.0], [20.322, 20.087, 22.435, 16.341, 20.762, 29.053, 23.594, 20.609, 17.197, 18.842, 19.366, 35.758, 27.456, 15.551, 17.13, 32.86], [1933.9549374451017, 1418.0510781251057, 1635.8605380251072, 2642.580419683811, 2515.861634074727, 2010.555213392983, 4366.010288277681, 3659.339904419984, 2309.3695087375586, 3658.5732607756036, 3848.240369212431, 3269.8943874009806, 2410.242980468604, 3637.6949739652287, 1889.6020613923504, 4110.648512162596], [1381, 1382, 1383, 1384, 1385, 1386, 1387, 1388, 1389, 1390, 1391, 1392, 1393, 1394, 1395, 1396]], [5, 10969, [89310, 89387, 89462, 89533, 89609, 89677, 89747, 89819, 89876, 89940, 89998], [24918.254, 25032.409, 25093.636, 25078.645, 25035.119, 25134.483, 25055.746, 25035.764, 25075.831, 25156.897, 25123.442], [56518.741, 56431.764, 56423.962, 56376.289, 56366.313, 56305.983, 56346.144, 56328.165, 56299.545, 56208.136, 56306.997], [32.332, 24.006, 21.421, 22.291, 26.838, 17.78, 29.586, 28.297, 21.203, 19.853, 19.439], [844.6234762295143, 3021.52706624934, 5807.811922544404, 4554.02906516234, 5738.947553542958, 1134.814458240225, 4100.535543170257, 4369.556959988527, 945.0811128254785, 1061.6369409904125, 862.3668725348605], [1382, 1383, 1384, 1385, 1386, 1387, 1388, 1389, 1390, 1391, 1392]], [2, 11041, [90063, 90119, 90179, 90229, 90307, 90376], [31556.659, 31592.293, 31550.726, 31532.955, 31575.147, 31525.185], [33279.939, 33227.929, 33236.541, 33235.498, 33253.143, 33202.463], [29.192, 21.772, 17.417, 20.814, 23.145, 21.993], [2107.1956888622612, 1756.671459119756, 2128.2414846512042, 1914.5325105842542, 4466.910274937877, 3751.894049646524], [1393, 1394, 1395, 1396, 1397, 1398]], [2, 11042, [90003, 90062, 90118, 90177, 90228, 90306], [31506.467, 31450.037, 31453.424, 31448.463, 31478.933, 31512.214], [35073.118, 35040.014, 35047.175, 35052.245, 35059.582, 35056.511], [27.634, 9.216, 8.578, 8.117, 14.435, 23.258], [974.0028973397737, 2392.5095405412253, 3152.8738286101916, 3605.3758798365, 4996.000889851482, 1796.5864351253767], [1392, 1393, 1394, 1395, 1396, 1397]], [4, 11069, [90188, 90251, 90319, 90390, 90459, 90520, 90579, 90633, 90687], [41988.882, 41982.874, 41961.575, 42019.651, 42066.67, 42011.927, 41983.523, 42008.257, 41954.783], [52061.721, 52124.538, 52031.259, 52064.336, 52253.58, 52107.784, 52124.942, 52117.798, 52051.409], [28.431, 28.895, 23.539, 31.302, 25.382, 25.607, 32.774, 31.088, 29.662], [1351.293957623176, 2543.532550271774, 2363.2520973699848, 2396.8150756151313, 623.8096539423016, 1557.9538645324656, 2649.545190713009, 994.2936242615078, 3576.6659992096666], [1395, 1396, 1397, 1398, 1399, 1400, 1401, 1402, 1403]], [5, 11074, [90169, 90224, 90300, 90371, 90439, 90501, 90563, 90614, 90669, 90724, 90783, 90857, 90927, 90983, 91043, 91098, 91161, 91219, 91289, 91344, 91401, 91473, 91536, 91604, 91659, 91726, 91791, 91852], [25372.756, 25376.383, 25388.911, 25378.237, 25388.805, 25379.374, 25396.925, 25390.163, 25332.695, 25381.894, 25368.465, 25384.271, 25387.379, 25396.683, 25359.162, 25353.609, 25381.491, 25380.84, 25407.931, 25335.955, 25389.415, 25364.819, 25370.677, 25418.922, 25381.873, 25380.454, 25426.102, 25376.723], [58616.953, 58592.622, 58592.807, 58626.064, 58620.896, 58625.031, 58612.875, 58586.625, 58604.622, 58610.391, 58650.717, 58614.402, 58584.064, 58609.264, 58613.602, 58597.207, 58609.501, 58588.016, 58578.738, 58557.3, 58653.537, 58623.551, 58642.259, 58622.639, 58611.744, 58630.215, 58649.984, 58636.444], [10.929, 12.792, 12.985, 12.116, 13.159, 13.048, 11.31, 10.235, 13.41, 12.328, 13.188, 10.772, 8.22, 11.252, 15.589, 10.605, 15.079, 15.093, 17.458, 11.562, 19.742, 11.595, 16.656, 22.726, 18.139, 11.964, 25.629, 10.908], [1796.9033854937372, 1732.5343582278708, 2170.247838676207, 2250.795145284641, 1904.376098835636, 2440.567917767665, 2204.8841117608463, 1956.4521610717663, 1890.9972288112813, 2075.1455879219375, 1528.9945890657661, 1276.0860177769357, 2161.8173851159945, 1519.257290367311, 2368.6346258318185, 1715.9580388350619, 1631.1379000471084, 1918.0604230950642, 1853.8440351344602, 681.1802119616221, 1358.2459635630726, 1618.6562446737692, 1111.5766370405668, 1546.9217888134458, 1173.6886751666243, 1004.8810739608057, 1052.2276917420663, 1681.5488376364822], [1395, 1396, 1397, 1398, 1399, 1400, 1401, 1402, 1403, 1404, 1405, 1406, 1407, 1408, 1409, 1410, 1411, 1412, 1413, 1414, 1415, 1416, 1417, 1418, 1419, 1420, 1421, 1422]], [5, 11079, [90301, 90372, 90440, 90502, 90564, 90615, 90670, 90725, 90784, 90858, 90928, 90985, 91045, 91100, 91162, 91220, 91290], [25549.636, 25566.562, 25548.597, 25502.162, 25543.36, 25528.534, 25557.738, 25527.959, 25425.537, 25521.218, 25496.832, 25531.872, 25527.208, 25520.948, 25578.387, 25502.278, 25538.745], [57496.514, 57501.161, 57489.264, 57486.6, 57492.551, 57485.844, 57467.186, 57487.467, 57511.762, 57465.866, 57491.073, 57487.321, 57484.68, 57493.405, 57458.955, 57526.582, 57518.598], [9.56, 21.433, 22.565, 12.422, 12.331, 13.888, 11.795, 13.704, 33.202, 15.937, 14.126, 14.953, 18.628, 13.241, 23.572, 21.113, 22.128], [1340.4944482190124, 2184.190982584205, 3115.193993402608, 1692.6298148365613, 2133.901877882775, 859.990181437412, 1779.67711686584, 1484.42682915135, 2646.2330361222484, 742.3123640193933, 1886.1858361763673, 1248.945213780667, 1765.1026403965686, 1692.3094754166198, 2536.835945903047, 1100.7173757171483, 1728.032124627556], [1397, 1398, 1399, 1400, 1401, 1402, 1403, 1404, 1405, 1406, 1407, 1408, 1409, 1410, 1411, 1412, 1413]], [2, 11082, [90446, 90510, 90569, 90621, 90674, 90730, 90795, 90867, 90939, 90994, 91052, 91106, 91168, 91225], [31985.47, 31999.432, 31988.549, 31987.663, 31972.204, 31996.989, 32020.894, 32002.421, 31987.897, 31995.312, 31997.662, 31966.006, 32009.862, 31960.795], [34661.591, 34640.207, 34657.343, 34694.926, 34747.68, 34703.629, 34615.306, 34646.437, 34643.615, 34638.725, 34649.595, 34651.294, 34647.985, 34654.296], [18.816, 24.046, 17.506, 17.158, 26.218, 23.101, 32.243, 16.792, 16.839, 18.889, 16.259, 15.402, 15.064, 24.842], [1429.8843813397448, 1509.133323001232, 1813.3806423965132, 994.8586871634352, 2133.389767723042, 1339.0352888536945, 1196.5899382651103, 772.4000377680258, 786.8086732952728, 1241.1825858717643, 1469.1508803149725, 2073.7298789947995, 1511.5570032120709, 2169.383135131781], [1399, 1400, 1401, 1402, 1403, 1404, 1405, 1406, 1407, 1408, 1409, 1410, 1411, 1412]], [3, 11088, [90404, 90472, 90535, 90588, 90649, 90699], [5292.814, 5231.359, 5296.475, 5234.262, 5291.445, 5206.183], [44655.246, 44738.254, 44655.84, 44690.11, 44713.424, 44791.249], [24.544, 29.911, 21.859, 24.336, 26.334, 18.684], [1872.3213773082125, 2663.8194597306115, 4239.212158741113, 924.9200014911074, 1246.7592647845092, 1811.0886798523757], [1399, 1400, 1401, 1402, 1403, 1404]], [1, 11094, [90219, 90291, 90359, 90432, 90495, 90554, 90608, 90663, 90715, 90776, 90847, 90920], [21331.024, 21167.427, 21343.206, 21165.267, 21187.488, 21148.13, 21182.391, 21169.974, 21144.799, 21138.804, 21089.321, 20924.523], [10351.436, 10276.464, 10366.355, 10286.315, 10306.887, 10301.912, 10266.277, 10272.082, 10260.705, 10313.892, 10332.519, 10373.887], [39.196, 14.682, 25.33, 21.143, 11.56, 12.344, 13.848, 13.981, 17.268, 16.048, 13.91, 26.562], [1451.9512927233257, 997.2917829944844, 7836.555117426517, 2306.8747821153156, 1344.3153864352817, 1280.3468112285484, 1562.8297385946098, 1626.8070514105812, 1421.0627754162415, 1544.1407955875172, 1153.2290863581693, 7350.126238466647], [1396, 1397, 1398, 1399, 1400, 1401, 1402, 1403, 1404, 1405, 1406, 1407]], [3, 11100, [90196, 90262, 90329, 90401, 90470], [4508.372, 4515.976, 4541.726, 4494.385, 4524.696], [44626.83, 44635.397, 44637.102, 44669.276, 44666.583], [20.276, 15.188, 20.824, 14.43, 14.023], [1729.7303896778376, 3090.588461551791, 2170.099987368608, 1506.1736159870084, 870.9304839026963], [1396, 1397, 1398, 1399, 1400]], [2, 11120, [90619, 90673, 90728, 90792, 90864], [31294.868, 31334.29, 31365.703, 31340.613, 31276.348], [33276.777, 33263.668, 33259.753, 33311.836, 33332.817], [13.679, 9.885, 9.37, 13.038, 14.862], [2647.153576310319, 2327.8606709112364, 2540.7934309640386, 2171.47155797051, 1272.1365912520862], [1402, 1403, 1404, 1405, 1406]], [3, 11135, [90752, 90822, 90893, 90956, 91020], [5441.54, 5452.884, 5458.754, 5477.773, 5489.954], [42194.457, 42233.692, 42214.616, 42168.709, 42179.306], [10.091, 14.91, 11.212, 8.932, 13.21], [2080.1637834089315, 1731.8684805715034, 1782.1850073141277, 2007.4798228112538, 2033.9235944456939], [1405, 1406, 1407, 1408, 1409]], [7, 11138, [90761, 90830, 90908, 90968, 91027, 91083, 91142, 91203, 91269], [12044.167, 12022.105, 12023.361, 12011.189, 12013.613, 12030.401, 12007.756, 12023.842, 11999.183], [63224.353, 63242.922, 63236.697, 63220.798, 63195.007, 63183.963, 63209.197, 63212.894, 63258.044], [13.013, 20.194, 17.13, 17.233, 15.61, 19.462, 17.127, 15.815, 19.247], [1539.7411131258607, 1622.2549995967815, 1683.0989062182362, 1876.606638700636, 1784.5549918160286, 1868.7053238196634, 2914.659501481268, 1626.2383659225998, 686.6274143780879], [1405, 1406, 1407, 1408, 1409, 1410, 1411, 1412, 1413]], [5, 11145, [90855, 90926, 90980, 91041, 91096, 91159, 91215], [24917.739, 24929.684, 24908.4, 24917.211, 24915.522, 24922.133, 24908.765], [56045.272, 56007.117, 55986.441, 56002.948, 55999.322, 55998.475, 55974.28], [12.984, 9.452, 17.005, 8.587, 12.429, 15.129, 20.054], [1992.5236443011177, 1960.8671259220214, 1904.463650236225, 1473.122657357188, 1717.9919988225208, 1756.8468461821838, 1106.9673711011708], [1406, 1407, 1408, 1409, 1410, 1411, 1412]], [5, 11146, [90668, 90723, 90782, 90854, 90925, 909
[truncated: 3,189,939 more chars]
