# Supplementary material for: The lipoprotein Pal stabilises the bacterial outer membrane during constriction by a mobilisation-and-capture mechanism
Source: Nat Commun. 2020 Mar 11;11:1305. doi: 10.1038/s41467-020-15083-5 (PMC7066135; doi:10.1038/s41467-020-15083-5)
Supplement: Supplementary file 3 — Source Data [file 41467_2020_15083_MOESM3_ESM.zip › source_files/PGI_Raw_Data_Figure_1/RKCK16_n24_c2_f2_Checked.txt]

[[1, 456, [4652, 4738, 4819, 4905, 4995], [22013.895, 22007.051, 22025.278, 22009.03, 22069.947], [69251.212, 69236.532, 69247.874, 69265.253, 69291.413], [15.786, 16.751, 16.853, 15.108, 22.098], [1854.5668749217114, 3135.502380615585, 2332.022970457049, 2177.004992740581, 1447.132576222666], [61, 62, 63, 64, 65]], [0, 461, [4389, 4477, 4578, 4668, 4751], [29327.429, 29342.024, 29339.807, 29327.79, 29315.167], [45625.223, 45630.498, 45631.886, 45652.638, 45625.774], [10.565, 11.591, 12.047, 8.483, 12.041], [1647.3644205412857, 2387.673851758813, 2436.2909239150235, 2161.7753986762373, 2578.985635473052], [58, 59, 60, 61, 62]], [0, 639, [6148, 6230, 6316, 6400, 6483, 6578, 6655, 6734, 6820, 6898, 6968, 7056], [28907.096, 28907.832, 28918.162, 28926.243, 28902.397, 28944.278, 28909.285, 28840.849, 28834.588, 28831.771, 28865.617, 28901.931], [45829.697, 45705.157, 45834.505, 45786.738, 45790.509, 45817.788, 45770.602, 45663.615, 45703.788, 45762.008, 45818.6, 45716.955], [9.925, 26.802, 17.014, 15.292, 19.852, 18.509, 15.211, 15.512, 17.816, 18.898, 24.607, 19.231], [73943.18353377559, 2035.719980456625, 2779.4666856007702, 11365.646955923738, 4088.7087854145016, 4692.429145424, 2540.185363387743, 2654.747486569024, 3645.3532253004696, 2533.867519478978, 886.6095512638815, 14959.601576059596], [79, 80, 81, 82, 83, 84, 85, 86, 87, 88, 89, 90]], [1, 652, [6059, 6136, 6217, 6303, 6386, 6472, 6561, 6644, 6726], [22067.435, 22163.724, 22227.98, 22204.149, 22177.807, 22252.88, 22246.556, 22192.914, 22157.189], [69165.471, 69237.79, 69271.162, 69282.551, 69284.045, 69298.46, 69226.58, 69282.441, 69234.103], [23.337, 25.234, 30.163, 23.529, 24.32, 21.229, 19.578, 23.296, 15.521], [5219.143921952958, 1819.5173289757124, 615.960269205578, 613.9847170669128, 683.5238746808799, 722.0446320477084, 1187.2304399012628, 571.3179338990994, 770.8471985346879], [78, 79, 80, 81, 82, 83, 84, 85, 86]], [1, 709, [6807, 6889, 6961, 7047, 7121, 7190], [22139.03, 22191.728, 22243.77, 22185.077, 22195.191, 22106.659], [69490.183, 69325.929, 69264.115, 69233.657, 69195.327, 69126.004], [23.471, 26.058, 15.522, 19.327, 26.188, 36.156], [25803.0449027393, 1006.5636801546152, 924.7790535121344, 1124.3764613011872, 868.994111771036, 2054.094125454351], [87, 88, 89, 90, 91, 92]], [1, 807, [7861, 7930, 8005, 8065, 8141, 8214, 8290], [22026.227, 21944.775, 22018.605, 22000.994, 22017.998, 22017.953, 21962.494], [69664.698, 69697.666, 69633.939, 69699.62, 69579.749, 69558.165, 69707.407], [34.751, 33.911, 35.311, 21.632, 28.373, 40.837, 31.283], [1120.7223116772307, 708.8244322450856, 2046.511512014897, 2690.471260245494, 3630.807633658376, 2600.3817140840256, 1704.8573140368878], [102, 103, 104, 105, 106, 107, 108]], [0, 1014, [10018, 10102, 10196, 10294, 10379, 10458, 10537, 10617, 10697, 10781, 10858, 10923, 10992, 11059, 11126, 11188, 11246, 11313, 11371, 11435, 11499], [28769.873, 28825.567, 28861.808, 28852.087, 28899.493, 28940.74, 28919.406, 28853.959, 28896.972, 28892.785, 28889.501, 28881.82, 28887.238, 28902.073, 28873.558, 28885.859, 28827.734, 28840.052, 28825.776, 28845.483, 28767.261], [45853.834, 45863.94, 45873.873, 45872.213, 45829.889, 45775.979, 45742.404, 45678.369, 45651.398, 45657.934, 45679.373, 45674.177, 45677.807, 45697.827, 45679.175, 45710.178, 45800.315, 45748.734, 45771.347, 45754.51, 45890.84], [23.717, 24.438, 20.048, 15.406, 21.637, 17.989, 17.465, 9.437, 10.465, 12.428, 9.473, 9.334, 9.944, 8.15, 8.81, 11.326, 27.667, 24.499, 27.442, 18.482, 36.963], [2118.2086452582776, 3899.260379113051, 4562.24719007988, 6116.363500760505, 7997.6110251761465, 10127.638703658708, 4927.360934433572, 2087.492510406147, 3361.3423508422034, 2943.94708449234, 3746.2089272986136, 3044.5097199359993, 3400.852292636955, 3085.6514900264733, 2838.5728828417164, 3487.938850117317, 3525.152065130962, 2569.2527644733877, 3734.7340864956473, 16088.375795759128, 2390.5415164841647], [135, 136, 137, 138, 139, 140, 141, 142, 143, 144, 145, 146, 147, 148, 149, 150, 151, 152, 153, 154, 155]], [0, 1016, [10296, 10382, 10460, 10539, 10618, 10700, 10784], [29401.859, 29349.723, 29439.535, 29451.079, 29474.617, 29465.869, 29494.917], [45096.856, 45255.503, 45352.885, 45348.028, 45335.724, 45295.976, 45314.39], [25.404, 29.312, 18.075, 14.533, 9.621, 18.417, 11.644], [3500.217486992932, 8514.29069507067, 4226.369848910497, 1498.169004117631, 1574.629187759276, 3778.895175055287, 2254.7504110311547], [138, 139, 140, 141, 142, 143, 144]], [1, 1037, [10085, 10175, 10275, 10359, 10441, 10522, 10607, 10683, 10770, 10847, 10915], [22072.459, 22085.533, 22084.623, 21984.021, 22007.521, 21993.531, 21977.936, 21946.539, 21980.439, 21887.784, 21756.606], [68951.354, 68867.977, 68897.42, 68865.713, 68995.586, 68842.482, 68963.266, 68811.528, 68837.956, 68791.884, 68861.612], [13.239, 19.778, 19.398, 16.275, 17.257, 13.126, 22.644, 14.491, 15.33, 27.568, 37.899], [24538.28496518102, 5759.277259651168, 4216.487157378442, 6138.827204143653, 18240.896109105608, 17336.45520266279, 9336.067973861505, 4146.6096662565, 5063.013615428253, 3231.544840228737, 1083.6940544116158], [136, 137, 138, 139, 140, 141, 142, 143, 144, 145, 146]], [1, 1039, [9928, 10007, 10088, 10180, 10277, 10363, 10443, 10524, 10609, 10685, 10772, 10848, 10916, 10985, 11051], [22986.198, 22943.938, 22915.973, 22951.01, 22917.398, 22929.748, 22949.492, 22943.407, 22982.663, 22984.023, 22993.702, 22939.545, 22960.986, 22938.647, 22974.651], [70467.792, 70474.6, 70457.952, 70468.019, 70456.195, 70467.859, 70463.191, 70454.442, 70425.144, 70451.558, 70465.996, 70417.036, 70444.795, 70449.869, 70464.717], [20.457, 13.463, 10.5, 8.571, 9.559, 15.328, 13.079, 15.138, 10.947, 13.388, 13.03, 11.177, 8.25, 12.206, 18.603], [1962.8311337358152, 2058.5268362553693, 2179.7684676069975, 2379.604113953785, 2642.0692315673696, 2450.3336286329622, 1868.5320010293574, 2120.5115060237463, 2191.626991535391, 3043.4242084627026, 2007.996600074854, 2231.5005835162474, 1993.2999713621484, 2697.876679626206, 954.9401672412415], [134, 135, 136, 137, 138, 139, 140, 141, 142, 143, 144, 145, 146, 147, 148]], [0, 1109, [10699, 10783, 10859, 10924, 10994, 11061, 11129, 11189, 11247, 11315], [29354.881, 29312.898, 29330.057, 29336.246, 29194.192, 29214.785, 29262.598, 29284.28, 29198.837, 29280.444], [46375.511, 46361.689, 46315.521, 46328.719, 46321.732, 46311.161, 46354.572, 46308.69, 46319.325, 46216.083], [26.856, 12.152, 19.38, 14.277, 17.84, 15.673, 11.067, 10.871, 16.523, 30.432], [4796.8196089826315, 2875.566333487483, 4389.14934663449, 3524.1414577055257, 3545.5325920480645, 22998.896937791702, 2273.7794625945917, 1942.3357786640315, 38778.91995765896, 1332.8904400396639], [143, 144, 145, 146, 147, 148, 149, 150, 151, 152]], [1, 1164, [11361, 11428, 11492, 11548, 11607, 11663, 11729, 11800, 11862, 11929, 11983, 12043, 12094, 12148, 12207, 12268, 12330, 12394, 12454], [23394.775, 23272.977, 23334.923, 23269.678, 23307.516, 23384.629, 23272.882, 23244.007, 23280.707, 23317.921, 23228.729, 23265.633, 23275.057, 23239.763, 23255.996, 23222.628, 23232.652, 23190.306, 23219.305], [71116.658, 71161.951, 71185.609, 71123.163, 71147.298, 71137.827, 71197.069, 71199.884, 71122.265, 71153.464, 71115.782, 71126.606, 71068.121, 71043.146, 71056.51, 71068.594, 71002.137, 71058.539, 71002.987], [19.545, 17.346, 22.429, 34.967, 20.584, 21.891, 15.088, 10.896, 23.295, 18.657, 20.945, 26.547, 17.462, 26.406, 17.907, 25.348, 26.608, 27.926, 23.55], [2273.3380891689403, 3553.251828617231, 1678.2988470594892, 2177.8454800548025, 6135.704050023067, 2017.822573316703, 2475.3508580104212, 2044.9922191171809, 1513.2143739364753, 788.1492951136798, 1362.2169624163148, 922.5553625850195, 3363.7034869449503, 3037.491574629658, 3812.110838164362, 4156.609685446424, 2780.324339536924, 3940.41030267096, 2488.639815702216], [153, 154, 155, 156, 157, 158, 159, 160, 161, 162, 163, 164, 165, 166, 167, 168, 169, 170, 171]], [0, 1168, [11372, 11436, 11501, 11557, 11613, 11672, 11741], [29300.56, 29146.404, 29330.091, 29167.307, 29259.273, 29176.548, 29266.664], [47166.905, 47129.219, 47174.37, 47111.763, 47109.787, 47101.256, 47131.876], [12.924, 24.954, 24.136, 22.905, 22.169, 35.619, 30.247], [1869.446188073795, 4480.917969714469, 1481.1375129253706, 1041.050510183929, 1880.1310913584423, 1818.8549259016138, 1987.8337370211207], [153, 154, 155, 156, 157, 158, 159]], [0, 1248, [11989, 12048, 12100, 12160, 12214, 12275], [29013.347, 28908.999, 28930.254, 28960.501, 28980.164, 28887.018], [47134.418, 47195.152, 47124.276, 47143.818, 47076.133, 47185.544], [30.163, 23.377, 27.607, 24.891, 23.235, 18.669], [829.284089779543, 7005.141877030422, 1868.6219302684012, 1084.6643823369188, 3677.996679879964, 1608.4958522990275], [163, 164, 165, 166, 167, 168]], [1, 1299, [12393, 12453, 12522, 12588, 12649, 12712, 12771, 12832, 12889, 12947], [22623.043, 22713.544, 22681.813, 22671.15, 22670.15, 22686.818, 22669.569, 22708.034, 22691.191, 22694.806], [70259.663, 70281.069, 70269.701, 70272.69, 70264.804, 70249.459, 70283.054, 70265.164, 70291.597, 70255.672], [22.471, 11.171, 10.708, 8.187, 17.55, 14.024, 7.188, 10.615, 13.417, 13.982], [1345.3320744914806, 2871.2921981214336, 2369.4541953867474, 1994.8771542209806, 2017.2156414183612, 1714.4752638224065, 3027.5057266808276, 1966.401642311036, 1582.83275776611, 1785.5947358081776], [170, 171, 172, 173, 174, 175, 176, 177, 178, 179]], [0, 1300, [12404, 12461, 12532, 12595, 12656, 12720, 12780, 12840, 12898, 12956, 13018, 13084, 13150, 13211], [28851.687, 28785.958, 28779.911, 28801.988, 28768.382, 28797.814, 28851.58, 28818.007, 28828.605, 28801.149, 28763.976, 28781.19, 28755.406, 28814.706], [45663.702, 45561.809, 45517.46, 45536.384, 45482.767, 45592.6, 45609.099, 45576.572, 45616.709, 45544.831, 45521.923, 45526.624, 45503.112, 45607.165], [29.648, 24.263, 11.25, 13.818, 17.809, 22.589, 28.003, 17.238, 16.96, 17.602, 11.439, 13.211, 18.051, 19.709], [2459.5541363001953, 4142.69475405122, 3502.966302228942, 2667.1480896267317, 1682.3743405317782, 3374.329096185826, 4528.8952210718135, 5679.98988794428, 1779.1885417330627, 3430.16996688824, 2594.2975719495234, 2100.4243412407977, 1676.6532608853881, 1550.5429308285156], [170, 171, 172, 173, 174, 175, 176, 177, 178, 179, 180, 181, 182, 183]], [1, 1402, [13370, 13423, 13471, 13528, 13584], [22937.183, 23107.139, 23123.57, 23117.241, 23151.116], [70412.662, 70452.603, 70447.813, 70452.726, 70425.995], [27.244, 15.868, 20.02, 12.111, 13.748], [6201.209616164763, 1409.660083543851, 1399.4676589116455, 837.97964225547, 957.7805024636237], [186, 187, 188, 189, 190]], [0, 1410, [13479, 13535, 13593, 13646, 13698, 13755], [28759.651, 28931.457, 29104.749, 28938.969, 28934.431, 28928.92], [46934.46, 47023.529, 47039.732, 46969.457, 46907.342, 46980.823], [29.652, 37.978, 38.448, 19.494, 33.492, 29.457], [2022.8973160956107, 2122.5149137228213, 2982.0273151761694, 6607.000847816402, 4508.911983137415, 3937.316034118822], [188, 189, 190, 191, 192, 193]], [0, 1433, [13811, 13862, 13916, 13973, 14028, 14084, 14140, 14198, 14254, 14303, 14349, 14404, 14452, 14496], [28775.709, 28829.69, 28744.075, 28768.598, 28782.416, 28812.266, 28879.676, 28940.335, 28965.658, 28864.435, 28878.934, 28796.621, 28784.499, 28757.579], [45545.88, 45563.795, 45587.37, 45558.224, 45502.632, 45462.643, 45540.606, 45732.726, 45761.012, 45658.007, 45670.631, 45699.089, 45557.628, 45650.475], [20.249, 29.336, 18.571, 28.005, 20.359, 23.938, 22.74, 20.646, 14.619, 29.547, 42.236, 22.598, 26.03, 25.684], [1487.723773725204, 1114.8463567497936, 1088.2802755835928, 1551.8350713447555, 1286.6458321914527, 1583.9976374739226, 3181.4736247349592, 565.1482170702077, 918.6319554037308, 2751.752438424787, 1947.2925074964335, 4975.1719324289315, 1642.440782385376, 2783.905221297043], [194, 195, 196, 197, 198, 199, 200, 201, 202, 203, 204, 205, 206, 207]], [1, 1447, [13858, 13908, 13965, 14020, 14073, 14131, 14188, 14247, 14299], [22422.992, 22448.193, 22404.11, 22414.059, 22422.607, 22430.256, 22450.586, 22475.812, 22421.32], [69102.793, 69097.48, 69058.557, 69112.117, 69095.417, 69119.901, 69090.255, 69093.899, 69118.169], [12.504, 11.393, 18.609, 10.416, 13.13, 16.389, 17.343, 16.558, 11.776], [2258.8866663364824, 1743.7541878049597, 2259.047558857204, 2043.5788748570938, 2347.8441904631186, 1637.6298121620407, 1985.0188080411795, 2182.6505240402744, 2054.253147290756], [195, 196, 197, 198, 199, 200, 201, 202, 203]], [1, 1460, [14021, 14074, 14132, 14189, 14248], [22782.203, 22742.627, 22643.734, 22652.464, 22754.76], [69998.374, 69920.898, 69986.293, 70007.424, 70027.057], [32.121, 33.69, 12.052, 11.487, 34.711], [1580.7100353847902, 2372.2279072919423, 2201.3867728626215, 1990.5738462922725, 1489.5733821858105], [198, 199, 200, 201, 202]], [0, 1478, [14351, 14405, 14453, 14497, 14546], [29536.161, 29577.21, 29601.768, 29602.813, 29610.983], [46492.773, 46483.433, 46499.886, 46473.041, 46541.331], [11.575, 33.522, 17.429, 24.542, 33.062], [414.0260208656977, 4292.958086972818, 1535.9900030018268, 1545.9975553207876, 2280.112719686595], [204, 205, 206, 207, 208]], [0, 1507, [14653, 14714, 14775, 14826, 14873, 14932], [28836.22, 28852.654, 28756.193, 28735.095, 28859.299, 28945.143], [45587.263, 45547.37, 45529.805, 45553.835, 45606.721, 45639.274], [29.195, 32.377, 12.442, 15.493, 25.665, 32.58], [2998.0117329174313, 3281.9141709342325, 1973.045827847691, 1680.0607258060854, 2933.4077392384083, 3166.8161202876277], [210, 211, 212, 213, 214, 215]], [1, 1583, [15439, 15492, 15548, 15609, 15659, 15716, 15771, 15826, 15877], [22500.611, 22472.352, 22461.019, 22473.375, 22502.86, 22469.818, 22499.221, 22493.62, 22514.282], [69760.295, 69740.508, 69718.68, 69724.288, 69739.303, 69739.641, 69736.329, 69726.957, 69751.682], [16.835, 14.424, 8.844, 10.796, 11.955, 11.781, 7.753, 9.166, 11.873], [1827.0443543377987, 1607.8190628461302, 1672.0917545721077, 2424.4947092834627, 1756.7264216573924, 1636.492197230712, 2563.6277495198206, 2208.2772619609455, 1723.7034798355714], [225, 226, 227, 228, 229, 230, 231, 232, 233]], [0, 1641, [16169, 16222, 16271, 16307, 16354, 16399, 16446, 16497, 16537, 16581, 16629, 16688, 16756, 16833], [28846.102, 28855.994, 28861.923, 28872.79, 28880.6, 28887.344, 28894.149, 28886.777, 28867.172, 28892.192, 28888.656, 28924.078, 29051.372, 29155.105], [44948.866, 44969.546, 44940.94, 44908.656, 44915.497, 44925.029, 44942.603, 44919.37, 44931.931, 44898.223, 44935.98, 44918.822, 44937.04, 44921.559], [30.861, 23.598, 24.449, 8.192, 9.354, 12.838, 13.956, 10.51, 9.244, 13.941, 12.988, 13.644, 28.028, 10.8], [2415.2546087035716, 1834.1624315278116, 4379.47287869355, 4449.669356893754, 2795.678995837801, 3595.5146498842128, 2668.6565168280003, 2667.9445427293385, 2642.9486024765715, 2992.404361076678, 1881.195176422541, 2956.0624250294763, 2290.4727041883953, 2000.3019175356353], [239, 240, 241, 242, 243, 244, 245, 246, 247, 248, 249, 250, 251, 252]], [1, 1686, [16741, 16817, 16899, 16973, 17048, 17117, 17190], [21935.606, 22068.459, 21914.187, 21908.591, 21956.314, 21948.495, 21953.412], [69636.153, 69554.168, 69510.664, 69569.093, 69589.169, 69519.048, 69542.509], [32.424, 18.334, 18.049, 16.16, 21.515, 23.112, 32.821], [754.869795953323, 23313.5470046232, 3715.3205185697398, 3184.049765197189, 1699.8294695411423, 2770.6062532325163, 1857.841989215641], [251, 252, 253, 254, 255, 256, 257]], [1, 1687, [16679, 16742, 16820, 16902, 16974, 17049, 17119, 17192, 17259], [22930.771, 22920.354, 22884.73, 22885.666, 22878.804, 22844.436, 22770.138, 22778.495, 22879.1], [71468.689, 71435.652, 71461.088, 71430.168, 71445.164, 71427.562, 71380.744, 71347.881, 71459.196], [2.945, 9.881, 9.395, 12.305, 12.114, 11.26, 11.632, 16.302, 16.248], [474.54150252320557, 1435.5622520303189, 2751.415243038679, 2940.9786702100623, 3157.7882341065592, 3972.5387479269025, 6880.6523989161415, 4089.481874818005, 1600.292033274118], [250, 251, 252, 253, 254, 255, 256, 257, 258]], [0, 1693, [16690, 16757, 16832, 16915, 16988, 17062, 17135, 17203], [29266.869, 29228.099, 29068.04, 29082.617, 29054.325, 29118.103, 29035.165, 29041.643], [45865.738, 45921.261, 46016.266, 45979.614, 46046.512, 46016.476, 46085.8, 46074.133], [14.977, 12.641, 22.872, 26.311, 23.366, 18.416, 23.288, 24.069], [1371.7279598551645, 1636.042563269394, 5884.070511123164, 6641.84780049406, 7777.703823552141, 10425.26164709803, 4757.166942648713, 2609.679450350347], [250, 251, 252, 253, 254, 255, 256, 257]], [0, 1714, [16831, 16917, 16990, 17063, 17136, 17204, 17271, 17342], [29120.141, 29134.102, 29155.695, 29186.097, 29207.812, 29165.129, 29199.508, 29194.069], [45348.682, 45344.567, 45353.155, 45358.587, 45364.196, 45369.927, 45359.679, 45372.084], [22.935, 10.476, 8.883, 13.672, 9.422, 12.194, 13.647, 13.418], [1409.5177571102038, 3328.345971028869, 2877.056675212579, 2099.1857561486745, 3158.046149391828, 1639.9679784133818, 2227.160320204175, 2632.2632855516035], [252, 253, 254, 255, 256, 257, 258, 259]], [1, 1752, [17325, 17393, 17460, 17521, 17582, 17636, 17690, 17750, 17811], [23328.11, 23339.58, 23370.172, 23369.474, 23286.016, 23403.596, 23380.148, 23376.039, 23378.911], [71294.524, 71264.35, 71291.01, 71247.616, 71282.223, 71235.828, 71299.226, 71312.026, 71303.455], [21.932, 20.537, 19.432, 21.819, 33.972, 29.472, 20.215, 18.024, 16.013], [6670.388626242291, 1478.3531343405607, 2515.7231722430406, 1472.8616381379052, 2429.7079053531793, 1231.6524553289034, 2583.5274194571557, 1880.278003097402, 1161.5835307603434], [259, 260, 261, 262, 263, 264, 265, 266, 267]], [0, 1790, [17469, 17525, 17590, 17642, 17697], [28997.957, 29118.701, 29210.243, 29199.097, 29293.778], [45333.565, 45371.334, 45348.143, 45343.964, 45372.748], [17.712, 19.057, 9.534, 9.782, 25.774], [34100.14587539837, 1288.0088756815433, 2278.095772855275, 3059.4514034656904, 663.2003395053918], [261, 262, 263, 264, 265]], [0, 1791, [17470, 17526, 17592, 17643, 17698, 17759, 17819, 17871, 17937], [29499.225, 29528.863, 29514.665, 29512.349, 29531.191, 29541.523, 29521.605, 29532.242, 29531.209], [46686.694, 46683.873, 46625.178, 46685.731, 46653.979, 46674.35, 46677.168, 46661.492, 46696.414], [14.05, 18.987, 24.452, 13.938, 18.087, 12.04, 13.548, 10.895, 12.743], [1409.7390179613908, 2927.901869483705, 1405.7774480926776, 1599.8401187913796, 1488.7131754077645, 2033.4024962667168, 2241.207150770985, 2041.9069706323328, 1675.182387969552], [261, 262, 263, 264, 265, 266, 267, 268, 269]], [0, 1908, [18516, 18570, 18623, 18675, 18732, 18789, 18839, 18883], [29193.349, 29217.909, 29230.298, 29217.751, 29216.606, 29241.975, 29184.892, 29211.206], [45346.254, 45361.218, 45347.067, 45340.125, 45371.168, 45365.475, 45345.572, 45362.613], [14.685, 12.266, 18.453, 22.866, 11.207, 15.214, 13.815, 10.363], [1496.498024379266, 1667.4436628046417, 1053.7459298715269, 883.476061664933, 959.7123559633467, 1564.2988864023825, 1616.7331980340543, 1815.9895582580564], [280, 281, 282, 283, 284, 285, 286, 287]], [0, 2003, [19708, 19758, 19799, 19847, 19891], [28982.044, 28950.852, 28957.259, 28967.926, 28963.453], [45638.788, 45613.08, 45639.604, 45598.002, 45638.813], [7.133, 8.348, 7.436, 11.422, 11.586], [2696.576085593524, 3006.111726440449, 2749.002032816453, 2458.7607943488106, 3187.083135885334], [304, 305, 306, 307, 308]], [1, 2162, [20771, 20811, 20852, 20895, 20934, 20982, 21025, 21068], [22176.222, 22253.795, 22212.681, 22302.935, 22221.621, 22212.375, 22270.79, 22156.314], [70276.158, 70235.888, 70252.424, 70259.927, 70266.369, 70290.146, 70278.763, 70245.453], [16.657, 26.353, 19.32, 26.423, 19.213, 17.588, 19.83, 40.935], [2125.03517366764, 2524.4118538637704, 1277.3024458639907, 859.5122243349899, 3727.704618427534, 1865.5562664214035, 1007.9834882673406, 1457.7862910422318], [328, 329, 330, 331, 332, 333, 334, 335]], [1, 2163, [20935, 20983, 21026, 21069, 21108, 21143, 21179, 21232, 21271, 21316, 21357, 21401, 21440, 21477, 21515, 21551, 21583, 21623, 21661, 21697, 21741, 21784, 21830, 21874], [22492.473, 22487.466, 22515.225, 22490.513, 22493.315, 22521.064, 22468.997, 22489.953, 22436.543, 22439.573, 22454.695, 22474.014, 22434.067, 22449.561, 22422.454, 22424.999, 22414.602, 22448.0, 22433.444, 22424.45, 22439.95, 22414.873, 22415.356, 22453.281], [69299.458, 69262.411, 69258.438, 69247.373, 69271.67, 69216.643, 69257.98, 69272.77, 69235.242, 69216.512, 69181.778, 69213.374, 69229.507, 69200.675, 69212.22, 69184.341, 69233.218, 69224.127, 69171.91, 69206.64, 69232.418, 69208.12, 69209.103, 69214.794], [14.889, 14.692, 23.48, 11.814, 15.188, 25.927, 22.783, 19.789, 15.27, 12.634, 13.965, 10.391, 9.344, 12.854, 8.368, 14.639, 20.564, 15.623, 15.44, 23.223, 13.985, 20.758, 16.802, 23.768], [2225.4058659365164, 1480.1752612378339, 730.3010402461646, 1710.4970722264636, 1391.0829158802972, 798.5675837718627, 2101.0433159069407, 1720.5142642099077, 2100.415840187071, 1726.9450343778267, 2693.850897357772, 2836.969243538049, 2256.0672505640337, 1972.894462740373, 2509.333644961198, 1015.0610232707794, 2158.424685520237, 1641.7913868850776, 1534.4336735144668, 1618.610516886862, 1760.4389566983943, 1085.8040237846483, 1191.4183905185666, 6477.957355226635], [332, 333, 334, 335, 336, 337, 338, 339, 340, 341, 342, 343, 344, 345, 346, 347, 348, 349, 350, 351, 352, 353, 354, 355]], [1, 2202, [21275, 21317, 21358, 21402, 21441, 21478, 21516, 21552], [23113.361, 23085.285, 23125.649, 23111.823, 23110.947, 23095.933, 23105.812, 23102.773], [71763.391, 71722.486, 71782.457, 71785.658, 71775.365, 71779.982, 71762.697, 71756.61], [21.306, 20.636, 18.49, 20.231, 18.441, 16.28, 21.203, 19.862], [1801.8370670084478, 2971.3410593333715, 1742.9604449203518, 1464.84685054065, 1754.0602544655867, 670.178296581556, 605.3353497255983, 1287.4335629383522], [340, 341, 342, 343, 344, 345, 346, 347]], [1, 2267, [21875, 21916, 21957, 22006, 22058, 22118, 22183], [23280.72, 23309.119, 23275.867, 23265.665, 23289.099, 23271.154, 23284.79], [70987.601, 70953.234, 70980.736, 71045.956, 70965.264, 70921.332, 70990.442], [20.109, 18.194, 22.802, 18.886, 25.928, 25.827, 19.971], [3109.0231902029727, 1633.014289492302, 1472.1124057827337, 1628.605130962665, 1134.3601895682139, 1565.7517375951404, 1183.4053588370564], [355, 356, 357, 358, 359, 360, 361]], [1, 2304, [22005, 22056, 22117, 22182, 22261, 22339], [22426.723, 22415.917, 22456.351, 22492.958, 22457.375, 22392.606], [69218.662, 69171.657, 69282.558, 69288.499, 69318.558, 69438.306], [19.631, 11.346, 8.059, 11.005, 12.317, 17.731], [745.4874196197496, 2450.919001554127, 4906.3843484860145, 6369.973222374886, 4475.187572877753, 24321.760685858502], [358, 359, 360, 361, 362, 363]], [1, 2318, [22181, 22260, 22338, 22408, 22475, 22545], [22336.935, 22242.066, 22303.144, 22243.084, 22317.133, 22129.928], [69626.055, 69663.164, 69579.522, 69680.554, 69643.286, 69762.52], [15.324, 31.623, 30.488, 18.777, 19.685, 17.544], [76242.12710701136, 7380.335217300299, 10069.347098156444, 3668.316792871785, 14925.678883021516, 1160.8915139470855], [361, 362, 363, 364, 365, 366]], [1, 2319, [22340, 22409, 22477, 22548, 22618, 22686, 22751, 22807, 22874, 22935, 22995, 23051, 23103, 23165, 23208, 23261, 23318, 23374, 23419, 23464], [23242.132, 23228.961, 23249.269, 23119.689, 23088.65, 23125.269, 23000.9, 22958.676, 22797.494, 22785.093, 22811.794, 22813.014, 22843.237, 22821.556, 22814.27, 22828.607, 22855.661, 22875.654, 22872.476, 22849.856], [70978.655, 71008.909, 70996.41, 71179.462, 71172.964, 71179.352, 71178.185, 71245.685, 71331.437, 71332.621, 71352.843, 71229.114, 71327.65, 71327.934, 71333.931, 71337.223, 71328.582, 71361.491, 71360.652, 71366.605], [23.726, 29.764, 20.479, 15.886, 9.048, 10.79, 21.473, 24.541, 11.373, 19.238, 24.861, 17.972, 8.575, 9.148, 7.285, 7.707, 10.32, 13.526, 12.809, 20.227], [2785.4225105317205, 1803.545830865539, 1203.6483264068231, 1145.7158567438355, 3598.860422714145, 1964.0587171068814, 7435.404881904628, 2303.3321732546, 2374.8198680023, 2114.7500315251928, 1572.5023711620804, 14135.761152015839, 2542.4225602145793, 2950.1911711898424, 2594.992725501004, 3608.540510932489, 2135.997880180438, 3130.5884240414152, 2511.604941872495, 2022.5319641761353], [363, 364, 365, 366, 367, 368, 369, 370, 371, 372, 373, 374, 375, 376, 377, 378, 379, 380, 381, 382]], [0, 2324, [22273, 22350, 22420, 22487, 22558, 22630, 22694], [28777.331, 28798.711, 28770.33, 28784.996, 28825.305, 28800.854, 28769.207], [46775.073, 46738.083, 46749.634, 46759.868, 46796.717, 46887.754, 46989.076], [12.069, 12.803, 15.363, 13.565, 24.169, 19.3, 22.88], [2210.8937518687408, 1030.4108236943646, 1561.1281811911165, 1286.9822161810384, 5736.628561490985, 3403.8993927178276, 2225.214739442939], [362, 363, 364, 365, 366, 367, 368]], [0, 2326, [22197, 22275, 22355, 22423, 22489, 22560, 22634], [29186.697, 29079.2, 29137.776, 29223.043, 29372.594, 29485.811, 29333.138], [46001.551, 45938.116, 45992.266, 46079.967, 46100.107, 46032.338, 46085.953], [12.89, 13.174, 15.676, 16.197, 28.478, 25.854, 34.895], [4457.5023621943, 2836.7326832569306, 4797.053060727347, 1624.533493822293, 2752.3977909719797, 9782.527771230787, 556.0640982607656], [361, 362, 363, 364, 365, 366, 367]], [0, 2357, [22815, 22883, 22943, 23002, 23060, 23112, 23171, 23213, 23267, 23325, 23380, 23423], [28742.589, 28779.202, 28824.41, 28767.42, 28781.521, 28858.096, 28987.885, 29050.299, 28913.713, 28921.667, 28950.638, 28956.236], [47015.041, 46976.927, 46974.2, 46974.378, 46963.399, 47026.732, 47167.734, 47193.767, 47040.819, 47089.973, 47131.803, 47136.29], [36.757, 23.579, 30.465, 14.535, 18.905, 27.241, 16.118, 28.683, 37.729, 31.005, 19.897, 18.48], [2228.4496170668313, 1113.051536903149, 1145.775306096743, 1897.622057337485, 1868.0520629613154, 3776.8634242279204, 4416.52388443475, 2081.3241293409983, 1905.618156976177, 3136.783502915125, 4753.693359498057, 12012.401856225139], [370, 371, 372, 373, 374, 375, 376, 377, 378, 379, 380, 381]], [1, 2390, [22476, 22546, 22617, 22684, 22748, 22805], [22451.801, 22519.84, 22503.778, 22533.541, 22409.358, 22348.519], [69479.595, 69317.247, 69443.964, 69426.365, 69442.493, 69328.993], [16.0, 19.543, 21.418, 15.317, 26.47, 23.197], [14053.122681031626, 2777.6307764484, 4458.206341022951, 3462.110071665508, 8065.117460267787, 1522.724650679757], [365, 366, 367, 368, 369, 370]], [0, 2402, [23111, 23170, 23212, 23266, 23323, 23379], [28785.636, 28786.192, 28820.322, 28807.967, 28803.687, 28831.42], [45459.353, 45355.09, 45420.517, 45496.473, 45436.684, 45511.419], [25.078, 27.504, 37.678, 26.506, 22.28, 21.361], [1579.9848523627722, 3909.181024353814, 1015.5493261532938, 1770.1215727999067, 1538.6731799873185, 1358.7057588660518], [375, 376, 377, 378, 379, 380]], [1, 2447, [23508, 23556, 23609, 23654, 23708, 23755], [22604.579, 22751.884, 22738.62, 22755.256, 22868.366, 22846.018], [71207.816, 71262.794, 71275.912, 71169.657, 71308.639, 71307.277], [19.608, 20.419, 23.913, 39.592, 16.143, 18.531], [458.96691799514406, 2609.4504407655018, 3065.9334602526787, 3633.0811297968035, 1594.7724914004375, 1501.0003646797518], [383, 384, 385, 386, 387, 388]], [1, 2471, [23653, 23706, 23754, 23807, 23861, 23918, 23961, 24008, 24058, 24109, 24165, 24209], [22624.145, 22617.372, 22520.272, 22623.04, 22600.793, 22608.405, 22648.075, 22594.469, 22630.376, 22436.807, 22545.563, 22645.661], [69576.164, 69561.694, 69340.086, 69533.997, 69560.163, 69578.18, 69516.393, 69568.415, 69519.933, 69507.244, 69551.835, 69600.667], [13.815, 18.344, 45.65, 18.494, 15.137, 20.557, 32.969, 16.355, 21.854, 17.668, 30.686, 23.911], [714.4611391188497, 633.7922307374715, 2841.182817074498, 1131.947031281349, 1783.9783980218513, 1604.5901560683064, 665.9202417962381, 1398.911150883599, 899.9333232146374, 35193.9299511559, 3438.028319082415, 761.6566335292466], [386, 387, 388, 389, 390, 391, 392, 393, 394, 395, 396, 397]], [1, 2472, [23862, 23919, 23962, 24009, 24059], [22771.776, 22829.909, 22779.986, 22841.427, 22774.183], [70277.681, 70329.173, 70338.517, 70355.196, 70340.195], [26.406, 8.679, 19.526, 12.094, 15.123], [2680.037537597449, 1357.8184347990489, 2192.714180476122, 1287.555938816331, 1230.3909778137197], [390, 391, 392, 393, 394]], [0, 2475, [23819, 23877, 23924, 23969, 24018], [29320.979, 29319.14, 29327.278, 29343.863, 29338.33], [45477.702, 45485.482, 45534.743, 45474.828, 45511.78], [9.242, 10.189, 16.17, 11.769, 11.549], [2203.0527728331044, 2785.5856366002154, 1049.475994125767, 2398.6488111304216, 1470.0364074748327], [389, 390, 391, 392, 393]], [0, 2476, [23925, 23967, 24019, 24072, 24117, 24173, 24217, 24268, 24317, 24365, 24411, 24450, 24495, 24535, 24583, 24623, 24665, 24707], [29289.919, 29241.613, 29355.63, 29399.346, 29428.38, 29424.643, 29409.879, 29412.666, 29415.469, 29398.219, 29431.469, 29413.275, 29411.813, 29412.678, 29274.492, 29272.299, 29307.953, 29310.481], [46251.871, 46166.878, 46179.822, 46159.876, 46175.198, 46161.379, 46166.374, 46187.326, 46172.764, 46162.788, 46182.819, 46170.748, 46172.075, 46207.167, 46156.641, 46163.537, 46143.477, 46124.226], [30.658, 24.242, 14.641, 10.947, 10.532, 9.154, 10.309, 9.701, 14.907, 9.973, 7.764, 9.547, 14.176, 10.727, 14.889, 16.256, 20.077, 18.743], [1539.2766128645953, 1198.938975979573, 2828.416651603926, 3059.545186947976, 3254.4774500174194, 3719.2423773704268, 2877.4868936290095, 4322.122124595802, 2680.8006133577055, 3816.3515131519703, 3352.5497524233615, 2627.0989112866378, 3510.431292010074, 2323.137661551585, 1516.616809258804, 2062.540197164495, 1741.2088628388558, 1719.7044252284097], [391, 392, 393, 394, 395, 396, 397, 398, 399, 400, 401, 402, 403, 404, 405, 406, 407, 408]], [0, 2507, [23662, 23716, 23768, 23817, 23875], [28836.631, 28921.073, 28838.947, 28878.34, 28968.347], [46963.319, 47177.921, 47057.427, 47061.959, 47031.47], [31.48, 18.046, 17.63, 26.194, 30.615], [3290.09455070982, 1907.8395564051852, 2577.7612112592265, 2235.431553859988, 1328.8555432527248], [386, 387, 388, 389, 390]], [0, 2553, [24215, 24266, 24315, 24363, 24407], [28931.991, 28931.563, 28847.242, 28844.557, 28915.845], [47223.552, 47147.927, 47122.135, 47025.796, 46950.124], [33.967, 9.082, 23.089, 27.03, 36.775], [837.1455724897043, 476.9484483675321, 14115.919811174408, 3185.976094953462, 4042.45096403371], [397, 398, 399, 400, 401]], [1, 2595, [24992, 25030, 25067, 25100, 25142], [21769.291, 21772.137, 21797.766, 21961.107, 21995.094], [69291.526, 69265.599, 69297.4, 69354.361, 69378.142], [11.683, 11.039, 18.625, 32.229, 39.768], [938.9983059622286, 1580.6441088335337, 4148.685494281065, 6431.146069973494, 3807.18416084908], [415, 416, 417, 418, 419]], [0, 2645, [25283, 25320, 25364, 25413, 25455, 25488, 25533, 25583, 25630, 25672], [28710.216, 28730.594, 28685.034, 28708.413, 28704.719, 28713.853, 28714.894, 28674.556, 28654.589, 28648.561], [46184.302, 46206.782, 46413.098, 46348.794, 46237.494, 46244.453, 46325.776, 46167.625, 46330.535, 46258.058], [18.733, 18.255, 17.019, 30.89, 30.585, 26.348, 33.401, 21.539, 30.92, 23.771], [4406.463685904897, 2386.148599676073, 3748.9019213936613, 1095.2902200737224, 2562.0761650681766, 1511.2581265957901, 4683.660114675792, 12017.193906225135, 2829.422310520475, 1417.291002961283], [422, 423, 424, 425, 426, 427, 428, 429, 430, 431]], [0, 2673, [25710, 25749, 25790, 25824, 25862, 25908, 25944, 25979], [29376.493, 29398.43, 29338.435, 29371.211, 29349.636, 29337.337, 29353.804, 29387.583], [46081.634, 46121.259, 46141.159, 46068.015, 46106.443, 46102.214, 46154.386, 46098.631], [27.057, 11.383, 13.008, 17.466, 21.563, 34.011, 23.317, 23.399], [993.8267364321947, 774.9463033788151, 1535.664073523972, 767.1654588683958, 1434.4231435591241, 1348.873392002258, 1022.2756548101255, 974.0963843137292], [432, 433, 434, 435, 436, 437, 438, 439]], [1, 2688, [25898, 25934, 25970, 26004, 26043, 26077, 26108, 26143, 26181, 26218, 26250, 26281, 26312, 26352, 26399, 26456], [22456.662, 22457.919, 22449.905, 22444.343, 22447.026, 22465.41, 22449.367, 22461.709, 22449.18, 22476.92, 22478.358, 22475.476, 22440.86, 22467.942, 22450.56, 22360.825], [69080.147, 69108.759, 69101.7, 69089.491, 69084.266, 69109.894, 69026.148, 69078.731, 69080.14, 69037.437, 69079.595, 69100.332, 69126.981, 69133.929, 69152.554, 69275.362], [13.656, 12.179, 14.682, 7.835, 6.704, 9.992, 30.525, 17.722, 24.292, 17.941, 17.741, 14.51, 13.859, 16.195, 24.225, 18.62], [2297.2394593585495, 2513.3434543647436, 2019.363641951496, 2951.5979540689104, 2992.772150866728, 2100.9188212093954, 1138.15934934552, 3016.905407927748, 987.7387399338692, 467.29687771281607, 1950.1816487037518, 1225.060505053712, 1585.9737673081786, 1575.2087720080317, 2515.321540904245, 36905.41059954195], [437, 438, 439, 440, 441, 442, 443, 444, 445, 446, 447, 448, 449, 450, 451, 452]], [1, 2701, [25972, 26005, 26044, 26079, 26110, 26145, 26183, 26220], [23219.467, 23205.06, 23230.831, 23195.842, 23172.974, 23198.887, 23177.942, 23194.341], [70474.323, 70386.325, 70456.04, 70417.153, 70447.905, 70458.152, 70492.477, 70518.673], [16.967, 16.876, 22.341, 18.651, 24.673, 26.642, 23.894, 29.309], [3172.6644612464797, 801.3782625157887, 1563.9514477276305, 3064.856417271332, 1477.8283643195543, 4167.853510341384, 1052.5926283665262, 3110.905536340612], [439, 440, 441, 442, 443, 444, 445, 446]], [1, 2777, [26455, 26521, 26587, 26663, 26746, 26814], [21832.7, 21844.144, 21924.263, 21891.136, 21913.62, 21775.814], [69049.163, 69060.034, 69100.202, 69081.75, 69061.14, 69024.747], [20.586, 18.18, 16.101, 18.848, 15.783, 26.514], [5940.900212836523, 12047.23278193453, 21698.78803755663, 7630.388798472376, 30987.081132900774, 2968.4510894437612], [452, 453, 454, 455, 456, 457]], [1, 2781, [26402, 26459, 26526, 26593, 26669, 26752, 26819, 26883, 26950], [23127.182, 23142.125, 23138.255, 23117.813, 23172.421, 23071.88, 23112.889, 23093.683, 23078.537], [70595.579, 70606.94, 70590.017, 70573.529, 70568.434, 70391.893, 70447.027, 70421.742, 70394.523], [11.829, 10.206, 22.911, 22.339, 21.76, 21.088, 17.786, 23.536, 21.169], [2468.366181622091, 2483.3430037858025, 1769.10857373082, 1213.798103697124, 1369.9680562365577, 1945.495612202727, 4497.397443104023, 3884.083899921686, 3331.717338425597], [451, 452, 453, 454, 455, 456, 457, 458, 459]], [0, 2790, [26411, 26473, 26539, 26610, 26688, 26767, 26828, 26895], [29345.358, 29331.547, 29417.45, 29390.748, 29489.043, 29412.893, 29435.448, 29482.347], [46260.045, 46200.864, 46183.327, 46186.436, 46097.099, 46091.507, 46180.019, 46181.838], [16.273, 21.097, 23.511, 29.335, 16.373, 15.778, 25.935, 9.245], [1520.3756143902872, 630.8292874920385, 1043.8119406267404, 1889.3341499526437, 15301.481810364692, 21520.834238482705, 1234.0462043705381, 83927.95517580537], [451, 452, 453, 454, 455, 456, 457, 458]], [0, 2791, [26474, 26540, 26609, 26685, 26765, 26829, 26893, 26961], [29417.208, 29398.982, 29340.313, 29391.215, 29428.153, 29407.707, 29421.624, 29441.347], [47045.156, 47017.984, 47076.28, 47065.016, 46991.222, 46975.059, 47080.131, 47006.282], [11.615, 20.797, 20.141, 12.573, 12.711, 18.95, 9.948, 17.33], [2653.9301377254064, 5734.600195475181, 4051.7577897887854, 5031.471594368277, 5674.825674485355, 8119.644859274354, 1239.8579111622828, 3148.119200874172], [452, 453, 454, 455, 456, 457, 458, 459]], [1, 2801, [26750, 26818, 26881, 26949, 27021, 27082], [22622.716, 22646.76, 22632.838, 22856.311, 22659.45, 22626.612], [70187.505, 70214.559, 70203.448, 70215.515, 70216.933, 70188.378], [11.683, 19.021, 11.824, 43.253, 13.561, 10.759], [1053.2318100477166, 1187.920391087672, 1284.8928006098113, 3200.7430741971666, 1898.7492019567808, 2194.101789337236], [456, 457, 458, 459, 460, 461]], [1, 2842, [26946, 27019, 27079, 27140, 27202, 27261, 27316, 27365, 27416, 27464, 27511, 27565, 27618, 27676, 27732, 27778, 27832, 27878, 27923, 27965, 28013, 28064, 28119, 28166, 28215, 28267, 28324, 28369, 28429, 28478, 28523, 28569], [21759.966, 21750.992, 21729.542, 21806.642, 21802.932, 21856.273, 21831.227, 21811.304, 21914.473, 21885.454, 21821.365, 21815.692, 21775.878, 21798.442, 21839.328, 21838.947, 21796.105, 21854.511, 21851.782, 21814.358, 21759.682, 21793.579, 21801.913, 21781.688, 21773.535, 21833.521, 21805.846, 21796.334, 21769.696, 21710.794, 21896.521, 21961.19], [69088.892, 69033.009, 69049.644, 69042.452, 69024.8, 68987.941, 69065.79, 68995.267, 69065.251, 69101.685, 69014.66, 69054.119, 69045.257, 69041.124, 69043.432, 69039.475, 69056.453, 69062.434, 69047.69, 69060.478, 69106.008, 69069.257, 69021.953, 69025.74, 69037.652, 69040.499, 69014.219, 69036.234, 69034.807, 69039.26, 69139.847, 69118.415], [20.786, 15.25, 19.199, 16.346, 14.088, 14.317, 8.49, 13.086, 18.033, 27.472, 24.412, 22.292, 12.349, 14.775, 16.417, 12.211, 12.321, 13.856, 13.407, 20.103, 20.333, 25.124, 12.302, 12.695, 15.945, 13.293, 12.87, 17.838, 27.107, 17.237, 14.654, 24.885], [2183.1464895221975, 1124.8173007927178, 2597.219308954205, 1635.7187563903608, 3034.0271382059723, 3647.550538156238, 5821.98587838697, 2590.0713184785955, 5359.482584445034, 2766.2540986633167, 1823.2706922177372, 2908.8102296035604, 4360.375574610497, 4358.627977349946, 3113.1864424819087, 6329.157952908991, 3125.8861475853637, 3812.0364344683776, 3632.510891746486, 6372.985474784248, 1100.9300149790572, 2428.1475614063797, 3654.6855335693026, 1713.1634066481704, 2051.6801496870094, 2636.692598068826, 3884.670933402492, 2584.285710737834, 5158.834036943524, 1313.5141834740093, 5721.038046270747, 1859.428403396382], [459, 460, 461, 462, 463, 464, 465, 466, 467, 468, 469, 470, 471, 472, 473, 474, 475, 476, 477, 478, 479, 480, 481, 482, 483, 484, 485, 486, 487, 488, 489, 490]], [1, 2843, [27083, 27143, 27205, 27264, 27319, 27368, 27420, 27469, 27515, 27569, 27622, 27680], [23065.779, 23118.856, 23063.427, 23041.936, 23026.399, 23049.085, 23071.338, 23050.396, 23090.497, 23104.718, 23062.937, 23038.848], [70308.896, 70291.221, 70296.613, 70332.05, 70424.964, 70445.903, 70370.784, 70469.794, 70485.073, 70522.551, 70635.551, 70687.135], [21.882, 15.27, 16.021, 15.464, 24.648, 21.612, 23.885, 26.45, 33.347, 20.21, 15.836, 14.73], [3349.52892306772, 2296.4803247368163, 2990.196393355168, 13295.373935785858, 12293.785824743789, 15275.513978683526, 7521.543466616172, 6744.232637658362, 3648.394568659416, 7174.618661551823, 2784.33382830726, 2275.6086236220194], [461, 462, 463, 464, 465, 466, 467, 468, 469, 470, 471, 472]], [1, 2844, [27023, 27085, 27144, 27206, 27266, 27321, 27369, 27422, 27471, 27517], [23239.92, 23253.763, 23201.024, 23230.019, 23261.973, 23235.23, 23206.288, 23245.916, 23164.9, 23220.505], [71414.13, 71480.849, 71488.941, 71470.586, 71414.356, 71476.955, 71392.979, 71396.055, 71435.262, 71362.061], [34.822, 34.99, 25.53, 27.47, 16.933, 17.958, 32.059, 26.443, 29.221, 10.191], [2332.5312275682254, 1646.9238707887268, 2024.7368825761587, 2868.1908338178678, 1329.6320672675752, 2010.1711903739658, 1761.8807371047217, 3567.1993450770246, 720.2393187760711, 59177.26177279338], [460, 461, 462, 463, 464, 465, 466, 467, 468, 469]], [0, 2846, [27033, 27097, 27152, 27214, 27275], [29313.815, 29327.694, 29329.341, 29338.586, 29330.803], [45017.942, 45019.171, 44998.997, 44996.918, 45001.675], [14.863, 14.342, 13.146, 8.648, 7.543], [1571.5715324002042, 2049.238694077277, 1911.2600271808435, 3219.3397337675183, 2338.6707193234975], [460, 461, 462, 463, 464]], [0, 2847, [26962, 27035, 27099, 27153, 27217, 27277, 27330, 27377, 27429, 27479, 27526, 27579, 27632, 27689, 27747, 27788, 27842, 27888, 27936, 27977, 28022, 28072, 28127, 28174, 28222, 28281, 28333, 28381, 28436, 28485, 28530, 28575, 28620, 28672, 28721, 28769], [29525.885, 29519.284, 29556.111, 29490.337, 29503.511, 29560.814, 29585.015, 29622.267, 29573.206, 29601.0, 29561.456, 29648.798, 29593.308, 29570.071, 29596.107, 29485.02, 29594.987, 29599.88, 29571.461, 29641.666, 29621.801, 29575.377, 29618.073, 29640.811, 29536.502, 29600.196, 29566.673, 29610.399, 29605.99, 29596.11, 29555.657, 29580.533, 29564.561, 29568.147, 29587.537, 29578.862], [46449.823, 46436.85, 46446.013, 46217.271, 46449.254, 46484.507, 46555.289, 46535.047, 46508.872, 46448.772, 46457.756, 46495.644, 46475.606, 46479.854, 46484.888, 46534.774, 46522.89, 46501.364, 46505.336, 46507.164, 46492.934, 46511.457, 46501.201, 46496.051, 46520.338, 46459.454, 46531.743, 46531.541, 46518.202, 46483.756, 46530.416, 46487.081, 46531.72, 46518.082, 46524.283, 46545.129], [16.158, 15.865, 18.989, 22.542, 19.903, 14.08, 10.781, 9.036, 13.88, 16.246, 19.675, 12.106, 17.638, 26.646, 9.758, 29.49, 23.309, 17.845, 18.852, 23.293, 14.724, 15.649, 16.801, 27.095, 23.403, 16.098, 17.068, 17.694, 18.616, 22.444, 17.722, 16.044, 12.781, 23.039, 20.098, 32.082], [9427.85437097038, 6942.779524682937, 4439.365989872698, 4299.292298302593, 8242.455151345097, 3810.1886132134437, 4161.452824986457, 3482.059176382098, 1690.106241362711, 1658.9626266321025, 2226.081677353664, 1454.0369710230723, 1980.900814212809, 1099.2636935864125, 1643.3668855341664, 4366.409751846015, 1142.3324373218895, 1659.5506323918826, 2263.7193424381744, 1182.5863244144618, 1642.3416969117807, 1500.5158785077397, 2000.0661686287744, 1681.079728111462, 1901.9555011014975, 926.808099691986, 849.4617392491174, 1353.2192399344685, 1417.12660902773, 1933.0774981470101, 1565.2024090919695, 1440.8441481033144, 1011.4738992367755, 3010.5599900855123, 1001.4931653490243, 1002.6271920710659], [459, 460, 461, 462, 463, 464, 465, 466, 467, 468, 469, 470, 471, 472, 473, 474, 475, 476, 477, 478, 479, 480, 481, 482, 483, 484, 485, 486, 487, 488, 489, 490, 491, 492, 493, 494]], [0, 2873, [27327, 27376, 27427, 27477, 27524, 27577, 27629, 27687, 27745, 27787], [28900.974, 28861.361, 28893.637, 28904.135, 28923.093, 29009.823, 28917.101, 28960.777, 28938.584, 28951.403], [46143.358, 46152.223, 46130.793, 46134.461, 46138.674, 46118.806, 46081.75, 46106.603, 46127.835, 46113.012], [15.218, 11.429, 8.152, 9.194, 8.108, 37.149, 19.071, 20.021, 7.057, 8.23], [2139.9174984644524, 918.3738254468972, 2687.5418021121354, 2303.2024634604463, 2070.2568493600907, 1682.343823716291, 1227.5172884098877, 2404.3889267117106, 1818.858817438172, 2129.914774362172], [465, 466, 467, 468, 469, 470, 471, 472, 473, 474]], [0, 2884, [27525, 27578, 27631, 27688, 27746], [29302.609, 29308.896, 29291.456, 29371.072, 29341.347], [45021.183, 45008.307, 44984.729, 45048.19, 45057.286], [20.944, 23.039, 27.208, 13.068, 35.905], [834.2387281609879, 1809.782666494324, 973.8467256730935, 935.6297582961687, 1187.9857860539066], [469, 470, 471, 472, 473]], [1, 2897, [27568, 27621, 27679, 27735, 27780], [22979.793, 22927.224, 22907.775, 22910.769, 22859.615], [70071.788, 69974.548, 69912.884, 69939.625, 70047.298], [28.957, 18.875, 10.788, 18.522, 24.01], [9098.891725177438, 3328.114494434747, 2588.448471559216, 3094.754598353383, 9096.607464235716], [470, 471, 472, 473, 474]], [0, 2983, [28173, 28220, 28279, 28331, 28380, 28435, 28484, 28529], [29150.82, 29147.179, 29130.743, 29119.193, 29164.606, 29152.151, 29142.847, 29136.192], [45244.744, 45257.484, 45294.233, 45295.822, 45249.977, 45272.905, 45262.644, 45279.011], [12.397, 9.327, 9.19, 9.439, 10.793, 19.986, 13.292, 12.613], [1518.1491584607109, 2306.8373263050426, 2153.772972715847, 2001.6243612111348, 2920.622173273213, 1827.8656094229364, 2004.127431464417, 1980.831379943048], [482, 483, 484, 485, 486, 487, 488, 489]], [0, 3020, [28574, 28618, 28671, 28720, 28766, 28819, 28882], [29366.331, 29349.442, 29341.598, 29340.154, 29312.43, 29285.786, 29364.2], [45019.978, 45015.834, 45034.127, 44994.446, 45005.53, 45097.455, 45014.192], [15.276, 16.203, 18.289, 19.219, 20.352, 20.235, 15.211], [1029.204150831788, 2400.9523287587012, 728.4320519331161, 1159.6728894867892, 1135.0302586512826, 2423.4387287128875, 1089.0354610623026], [490, 491, 492, 493, 494, 495, 496]], [1, 3030, [28615, 28663, 28711, 28755, 28809, 28869, 28921, 28981], [21712.29, 21769.809, 21811.114, 21847.914, 21824.791, 21771.359, 21846.943, 21804.159], [69037.784, 69043.759, 69006.269, 69062.682, 68994.237, 69005.13, 69089.283, 68956.311], [19.101, 16.798, 15.519, 16.506, 27.809, 14.466, 23.886, 14.337], [1414.1190915307257, 2478.077748656327, 1788.8108122735505, 5282.0799391678, 1476.7341096787625, 2901.4335427489505, 11196.968863764421, 485.1949255371202], [491, 492, 493, 494, 495, 496, 497, 498]], [0, 3033, [28619, 28670, 28719, 28767, 28817], [29279.466, 29109.221, 29120.639, 29256.974, 29157.497], [47046.877, 47174.997, 47067.042, 47001.418, 47221.052], [29.624, 23.448, 40.627, 30.042, 25.61], [1414.530941041216, 639.28812186229, 5207.690676609048, 1581.2068859104768, 1028.920481785044], [491, 492, 493, 494, 495]], [0, 3048, [28820, 28883, 28932, 28991, 29038, 29079, 29117, 29163, 29209, 29254, 29308, 29362, 29407, 29456, 29500, 29544], [29502.032, 29502.49, 29539.311, 29498.83, 29497.576, 29499.006, 29487.614, 29489.092, 29497.157, 29483.417, 29457.461, 29482.047, 29469.459, 29426.665, 29314.694, 29216.006], [46186.932, 46199.119, 46206.497, 46200.128, 46229.069, 46190.834, 46186.95, 46188.272, 46185.176, 46196.317, 46200.491, 46211.618, 46195.703, 46215.211, 46227.631, 46289.192], [13.898, 9.398, 13.919, 16.86, 9.402, 5.704, 6.269, 5.959, 7.771, 7.769, 13.686, 7.48, 8.299, 18.971, 22.588, 31.553], [1388.9585054800107, 2181.622984466052, 1345.0628443835672, 1874.1300062111184, 3619.4833596831872, 4372.674213532852, 4335.2169204647125, 4365.0919405220975, 3285.5630993817276, 3627.073144014183, 2674.1958790932927, 3567.1950893244575, 3059.492058412512, 1063.2579476077262, 794.1551155876242, 3384.538005453289], [495, 496, 497, 498, 499, 500, 501, 502, 503, 504, 505, 506, 507, 508, 509, 510]], [1, 3071, [29068, 29107, 29149, 29201, 29245, 29297, 29348, 29398, 29449, 29490], [21937.216, 21920.548, 21830.16, 21929.138, 21990.189, 21814.246, 21869.428, 21912.363, 21831.331, 21902.811], [69108.749, 69104.599, 69096.573, 69062.203, 69142.863, 68981.744, 68978.38, 68932.282, 68978.152, 69047.139], [24.586, 15.118, 30.626, 22.817, 13.013, 18.522, 20.558, 23.174, 15.192, 20.004], [5214.163879784988, 2050.587333728317, 2930.810697409272, 1158.3126539613636, 1185.0560681160935, 2390.2285830292094, 3919.3394442936406, 7154.191818507055, 3477.148591063906, 3134.4110710183136], [500, 501, 502, 503, 504, 505, 506, 507, 508, 509]], [1, 3072, [29202, 29246, 29299, 29349, 29399], [22527.833, 22429.55, 22487.279, 22477.776, 22453.417], [69762.497, 69770.348, 69739.11, 69751.189, 69720.059], [18.061, 18.44, 15.871, 12.6, 12.194], [1401.3373701428159, 797.3926079539455, 1064.0181568467112, 1983.4915811862559, 1481.1356703144602], [503, 504, 505, 506, 507]], [0, 3076, [28928, 28989, 29036, 29077, 29115, 29161, 29207, 29253], [29076.833, 29134.351, 29141.031, 29136.932, 29160.265, 29151.126, 29139.847, 29168.762], [45297.391, 45269.18, 45265.184, 45283.571, 45280.24, 45258.813, 45268.855, 45228.488], [14.846, 7.848, 8.688, 8.343, 7.663, 9.784, 12.154, 19.394], [600.1628386086762, 1230.2490827929228, 3520.529592814773, 4733.606326694437, 2683.6504434165663, 2086.7656180024624, 1528.636080099443, 1071.186628223543], [497, 498, 499, 500, 501, 502, 503, 504]], [0, 3077, [29118, 29164, 29210, 29255, 29309], [29557.128, 29638.903, 29653.414, 29591.764, 29655.681], [45388.49, 45421.988, 45399.823, 45255.228, 45365.97], [32.974, 20.04, 15.747, 26.012, 24.682], [3598.021248300577, 1732.965485976334, 1984.3472334210524, 7400.282212896211, 1472.4806804858515], [501, 502, 503, 504, 505]], [1, 3124, [28982, 29026, 29069, 29109, 29150], [22274.575, 22234.406, 22183.62, 22190.865, 22239.104], [70178.045, 70191.979, 70192.861, 70174.243, 70170.427], [21.53, 17.33, 12.736, 18.845, 16.61], [1302.4981242751264, 1532.5418077675413, 1228.1466253032647, 1804.5326283141208, 1259.8274226790836], [498, 499, 500, 501, 502]], [1, 3133, [29684, 29726, 29764, 29805, 29840, 29875, 29917], [21754.167, 21837.703, 21808.021, 21835.937, 21826.68, 21986.541, 22010.016], [69017.391, 69107.142, 69038.546, 69015.245, 69052.887, 69121.919, 69139.738], [29.765, 26.966, 26.765, 29.132, 17.838, 15.844, 17.06], [1619.1010106724684, 7117.387386930581, 2769.541030492859, 2460.784137003173, 2025.5095632269574, 590.2439281860466, 1101.8383867223076], [513, 514, 515, 516, 517, 518, 519]], [0, 3154, [29927, 29961, 30009, 30050, 30093, 30140], [29475.177, 29452.632, 29462.501, 29417.79, 29252.227, 29208.849], [45059.055, 45046.994, 45066.793, 45070.52, 45168.419, 45131.439], [22.117, 15.85, 19.569, 39.435, 21.776, 30.638], [3570.0639733288453, 3515.835796805338, 5999.639744690884, 1692.6933285853886, 3876.0587489114, 2340.8004019243126], [519, 520, 521, 522, 523, 524]], [0, 3178, [30216, 30251, 30289, 30330, 30368, 30408], [29158.791, 29093.257, 29201.054, 29151.611, 29160.985, 29194.726], [45249.527, 45250.28, 45227.568, 45277.391, 45241.154, 45200.842], [20.157, 22.118, 13.692, 13.526, 25.641, 43.283], [1505.7551944437628, 711.703308842552, 96892.85629118879, 1042.9347052707378, 3976.1106915828777, 2339.588881100566], [526, 527, 528, 529, 530, 531]], [0, 3196, [29598, 29647, 29693, 29734, 29770], [29167.05, 29172.956, 29181.841, 29139.932, 29114.484], [45249.495, 45278.745, 45212.959, 45085.319, 45269.308], [16.868, 22.251, 35.491, 34.324, 24.672], [1284.434183795904, 1737.3432368653007, 1765.1568989453883, 6731.202213439137, 1277.9507913650941], [511, 512, 513, 514, 515]], [1, 3211, [30470, 30511, 30549, 30589, 30627, 30669, 30706, 30745, 30780, 30819, 30858, 30900, 30944, 30984, 31022, 31067, 31107, 31145, 31181, 31213, 31245, 31280], [21982.112, 21930.825, 21925.873, 21969.617, 21950.149, 21964.356, 21984.426, 22061.369, 22049.6, 22036.629, 22010.376, 22027.707, 21986.525, 21993.366, 21984.476, 21996.277, 21962.005, 22020.53, 22111.719, 21995.543, 22103.484, 22186.116], [68766.597, 68768.003, 68846.571, 68811.209, 68798.321, 68795.449, 68788.399, 68789.123, 68756.821, 68772.543, 68762.66, 68781.375, 68780.283, 68779.221, 68774.601, 68746.993, 68788.653, 68767.357, 68714.406, 68740.575, 68737.962, 68770.794], [17.293, 18.775, 18.404, 9.574, 20.901, 13.776, 11.498, 12.704, 10.213, 13.184, 15.86, 17.622, 20.294, 15.802, 13.728, 11.579, 15.006, 10.84, 23.437, 29.571, 26.769, 26.585], [2819.150918767664, 1529.852548092456, 1123.8932940680693, 1926.735920269213, 2129.5920505869603, 1891.3188434779172, 2912.055022545666, 4524.029775483025, 3804.0376659100366, 3583.7784574539664, 4043.2349622344905, 4859.655783098013, 1961.9274923978485, 2523.000597500179, 3393.5966007463444, 2390.6310151222488, 2357.2310733631925, 1373.5293962075968, 1462.0355803912264, 1884.299918954596, 1072.9862176854974, 1663.3109446532178], [533, 534, 535, 536, 537, 538, 539, 540, 541, 542, 543, 544, 545, 546, 547, 548, 549, 550, 551, 552, 553, 554]], [1, 3227, [30670, 30708, 30747, 30782, 30821, 30860, 30902], [22674.908, 22670.245, 22708.525, 22722.583, 22706.669, 22692.785, 22648.844], [70134.87, 70152.429, 70073.042, 70160.336, 70159.712, 70152.568, 70090.258], [15.138, 11.394, 13.727, 6.557, 7.511, 10.483, 23.888], [1775.844943979916, 1613.1055215926208, 1950.3065819088965, 2159.334564226265, 2531.8128417924336, 1997.9507711356187, 1226.268947452941], [538, 539, 540, 541, 542, 543, 544]], [0, 3231, [30630, 30674, 30712, 30753, 30791, 30826, 30870, 30910, 30950], [29386.589, 29332.09, 29272.592, 29336.231, 29284.67, 29322.787, 29259.551, 29318.697, 29411.806], [45083.642, 45067.924, 45119.152, 45032.36, 45035.167, 45038.604, 45025.893, 45020.864, 45008.594], [27.435, 14.629, 25.602, 20.911, 22.379, 21.193, 21.167, 23.274, 22.369], [786.1529883572398, 1060.847456862588, 3711.7178489119224, 1724.769455074779, 882.227490279128, 2133.95214507703, 5125.155456113973, 1424.966797193445, 3150.3631981315466], [537, 538, 539, 540, 541, 542, 543, 544, 545]], [0, 3272, [31027, 31074, 31116, 31151, 31187, 31218], [29242.039, 29357.019, 29334.565, 29332.25, 29406.497, 29252.453], [45057.047, 44990.826, 44998.223, 44996.073, 44998.429, 44933.215], [23.62, 18.911, 19.457, 22.812, 22.706, 21.484], [1017.6020825453128, 1415.6957011067764, 657.1025833414382, 1453.3339285253978, 742.9885167448406, 630.2951020284062], [547, 548, 549, 550, 551, 552]], [0, 3295, [30911, 30951, 30988, 31028, 31075], [29605.706, 29597.688, 29613.866, 29601.74, 29606.719], [46583.523, 46586.046, 46584.459, 46537.021, 46561.353], [19.449, 21.429, 13.736, 18.145, 21.033], [2384.1224202695134, 1674.7474115510447, 2898.032214938456, 1865.4382834704866, 895.3704339103936], [544, 545, 546, 547, 548]], [1, 3327, [31545, 31578, 31620, 31654, 31700, 31739], [22724.622, 22666.84, 22696.672, 22755.276, 22677.521, 22722.715], [70752.777, 70683.986, 70734.175, 70651.07, 70712.507, 70747.944], [9.788, 16.462, 19.376, 34.706, 27.641, 21.43], [1737.641122592253, 2193.1485017556884, 1201.7162297107313, 2980.113778924613, 1555.1071243235267, 1313.5929583522045], [562, 563, 564, 565, 566, 567]], [1, 3347, [31738, 31772, 31801, 31831, 31868, 31897], [22689.015, 22670.654, 22682.807, 22710.205, 22732.448, 22720.285], [70166.857, 70150.519, 70095.322, 70152.926, 70062.55, 70109.515], [21.35, 12.779, 21.268, 27.472, 25.359, 27.742], [914.8544009783786, 799.4352615827551, 963.6071580208232, 1385.2697288366082, 1793.2364703326484, 806.2228495584511], [567, 568, 569, 570, 571, 572]], [1, 3359, [31867, 31896, 31925, 31952, 31983, 32016], [22162.139, 22214.565, 22218.509, 22197.208, 22224.792, 22164.798], [68701.082, 68715.703, 68800.352, 68797.15, 68821.795, 68822.935], [31.419, 18.721, 22.077, 24.242, 19.242, 24.993], [1049.952064546499, 792.1057822418342, 1651.9922770930498, 2579.5361282080535, 2184.887140093066, 1382.663475183414], [571, 572, 573, 574, 575, 576]], [0, 3428, [32522, 32578, 32635, 32692, 32739], [29065.564, 29054.633, 29047.652, 29041.724, 29024.072], [47037.88, 47036.781, 47006.264, 46852.879, 46912.494], [15.924, 18.957, 18.681, 20.048, 23.833], [15993.751859681319, 6186.105923839941, 11235.277888137773, 1347.4219383800905, 2742.4671651815706], [590, 591, 592, 593, 594]], [0, 3430, [32406, 32462, 32524, 32580, 32636, 32693, 32742, 32798, 32858, 32920, 32971, 33019, 33066, 33114, 33164, 33206, 33254, 33305, 33361, 33406, 33448, 33493, 33540, 33570, 33609, 33651, 33697, 33737, 33777, 33817, 33859, 33900, 33944, 33983], [29452.268, 29434.334, 29411.881, 29453.412, 29456.05, 29534.639, 29571.635, 29570.516, 29576.944, 29572.513, 29565.756, 29584.827, 29578.11, 29553.992, 29563.081, 29523.936, 29574.793, 29545.747, 29584.286, 29570.733, 29543.97, 29533.393, 29537.36, 29491.18, 29485.146, 29470.667, 29488.351, 29500.839, 29485.332, 29480.396, 29482.175, 29464.264, 29542.277, 29499.926], [46966.449, 46853.176, 46805.35, 46785.178, 46819.923, 46683.952, 46630.142, 46631.851, 46646.833, 46651.418, 46647.094, 46643.865, 46659.289, 46648.211, 46851.335, 46690.374, 46703.047, 46667.846, 46649.904, 46714.268, 46628.43, 46703.265, 46687.593, 46687.988, 46701.586, 46716.371, 46732.671, 46708.893, 46699.89, 46686.721, 46664.949, 46706.016, 46670.505, 46621.497], [26.406, 22.629, 26.575, 39.122, 17.289, 22.721, 12.626, 11.105, 14.402, 19.02, 14.647, 9.863, 12.645, 14.074, 30.889, 28.644, 25.811, 17.384, 19.044, 18.485, 20.377, 28.942, 10.827, 10.779, 9.156, 7.78, 10.048, 10.088, 11.656, 8.528, 14.442, 18.335, 15.005, 14.505], [1221.224238490453, 12439.838359698562, 14214.63629879473, 7636.064378986081, 20579.368095212136, 3742.3924109794934, 2738.1045306635983, 2670.506979108371, 2323.6178438434695, 3123.115802841366, 2252.507802842877, 3866.798525202628, 4371.4259303556255, 3232.53224262683, 1243.6651640843388, 3394.849770411754, 2902.4922398891836, 2549.3533835025673, 2908.30381486688, 3168.1734226675762, 6459.24243133357, 1866.2848487969154, 1654.319704668768, 4303.033208953486, 3843.8031109323083, 3803.2853652737876, 4692.420443256956, 3438.2794985576747, 3501.0471848053385, 3559.4082660596523, 2156.935632272611, 1278.0033487976093, 1918.4741969480729, 461.2472937078094], [588, 589, 590, 591, 592, 593, 594, 595, 596, 597, 598, 599, 600, 601, 602, 603, 604, 605, 606, 607, 608, 609, 610, 611, 612, 613, 614, 615, 616, 617, 618, 619, 620, 621]], [1, 3449, [32337, 32391, 32441, 32506, 32564, 32622, 32678, 32730, 32787], [21914.912, 21787.752, 21751.968, 21745.644, 21799.978, 21748.699, 21754.614, 21730.718, 21738.391], [68974.527, 68961.854, 68957.177, 68980.239, 69013.791, 68971.583, 68959.873, 68971.837, 68961.053], [14.452, 14.506, 13.518, 12.092, 21.213, 17.033, 13.372, 20.716, 16.605], [28737.919201264107, 2469.7790907512835, 4679.958618317037, 2189.518565065402, 5897.042080802174, 2056.5051355742216, 2982.2226018770084, 1847.4762366648358, 1812.3801250398144], [587, 588, 589, 590, 591, 592, 593, 594, 595]], [1, 3450, [32509, 32566, 32624, 32681, 32731, 32788, 32844, 32907, 32960], [22596.583, 22696.996, 22675.431, 22690.589, 22738.469, 22796.945, 22652.348, 22595.858, 22578.309], [70190.21, 70103.884, 70140.324, 70165.434, 70116.399, 70104.983, 70156.514, 70243.86, 70233.981], [19.89, 19.236, 16.789, 15.683, 19.367, 35.214, 17.165, 6.976, 7.111], [5939.136155505538, 6404.574019812061, 1537.5267174440276, 1345.6711528312046, 1204.822846580315, 1024.3994953866677, 1610.554066181911, 4562.408981443956, 4361.913642908052], [590, 591, 592, 593, 594, 595, 596, 597, 598]], [1, 3451, [32393, 32443, 32510, 32567, 32625], [22807.417, 22816.688, 22812.569, 22835.204, 22820.167], [71052.259, 71062.031, 71020.603, 71060.545, 71062.266], [12.337, 13.812, 17.255, 14.267, 14.17], [1070.1318891341805, 1685.4998503048091, 2630.846094547487, 2232.03770110644, 1538.9105896984574], [588, 589, 590, 591, 592]], [1, 3490, [32905, 32958, 33009, 33057, 33106, 33153, 33196, 33244, 33293, 33350, 33396, 33437, 33480, 33530, 33562, 33598, 33642, 33685], [22157.85, 22216.711, 22239.764, 22292.269, 22273.653, 22246.487, 22290.288, 22354.575, 22310.979, 22325.65, 22306.559, 22353.596, 22235.329, 22208.31, 22210.153, 22260.077, 22228.33, 22409.816], [68837.861, 68879.611, 68824.642, 68899.499, 68943.474, 68931.064, 68909.106, 68981.466, 68897.151, 68913.46, 68933.365, 68928.837, 68884.771, 68862.493, 68875.704, 68868.671, 68854.628, 68965.901], [20.965, 17.483, 17.759, 27.987, 19.905, 27.668, 20.571, 23.802, 14.212, 17.242, 18.024, 19.758, 29.934, 32.026, 24.344, 22.219, 19.284, 14.837], [17234.12313073159, 6670.13736633564, 2797.236012658621, 3125.3906314952856, 4998.083703226775, 3362.5814516491673, 6272.585113890167, 2639.593646845935, 5335.884362883159, 9450.57624221625, 3705.1872958158947, 3838.1953387680055, 3345.9680957428814, 3271.247157072581, 2074.4855487861996, 7694.070934775223, 5419.533460869441, 31299.276918054144], [597, 598, 599, 600, 601, 602, 603, 604, 605, 606, 607, 608, 609, 610, 611, 612, 613, 614]], [1, 3491, [33246, 33294, 33352, 33397, 33438, 33482, 33532, 33563, 33600, 33644, 33687, 33729], [22738.753, 22774.433, 22801.342, 22771.854, 22789.335, 22777.739, 22822.558, 22783.82, 22846.605, 22799.06, 22747.166, 22732.513], [69675.658, 69788.873, 69771.308, 69787.613, 69769.85, 69761.996, 69828.08, 69811.755, 69843.383, 69768.694, 69779.037, 69814.675], [30.022, 10.176, 11.078, 17.446, 15.243, 14.182, 12.851, 12.439, 11.917, 17.454, 28.109, 26.914], [1739.198297752871, 3115.005254197694, 2561.1366195125593, 1308.9854587314646, 543.9579057874053, 938.4978343532904, 1710.031959968562, 1973.257750159673, 1638.370812641126, 992.567826968243, 3809.938454680746, 1242.1192456912365], [604, 605, 606, 607, 608, 609, 610, 611, 612, 613, 614, 615]], [0, 3495, [32856, 32919, 32970, 33018, 33065, 33113, 33163, 33205, 33253, 33304, 33360, 33405, 33447, 33491, 33539, 33569, 33608, 33650, 33695], [29311.227, 29317.375, 29297.696, 29368.874, 29314.226, 29336.498, 29277.953, 29302.671, 29295.478, 29296.969, 29350.713, 29327.373, 29333.502, 29320.897, 29351.827, 29248.272, 29308.523, 29310.879, 29346.793], [45068.843, 45040.315, 45063.375, 45070.047, 45034.533, 45052.495, 45075.813, 45075.422, 45030.67, 45065.814, 45050.942, 45037.775, 45050.13, 45074.593, 45011.916, 45050.281, 45070.538, 45080.962, 45031.392], [15.151, 12.756, 17.652, 20.577, 18.031, 8.737, 13.505, 9.985, 15.481, 9.973, 9.974, 8.222, 10.738, 20.229, 26.548, 16.559, 20.9, 11.091, 11.824], [1613.6928102724262, 2031.631421052446, 1761.757413046923, 1655.9305383754602, 2138.9018469299613, 1818.5043340282284, 1846.952343091549, 1777.9901644441202, 2530.1120884267375, 1816.1232473733432, 2365.9056816506936, 1781.1309933937341, 1444.4876047803932, 1475.9061319120026, 853.4995798680256, 1300.1506211337723, 1510.9985321584459, 1961.8313040082746, 1623.5982417288503], [596, 597, 598, 599, 600, 601, 602, 603, 604, 605, 606, 607, 608, 609, 610, 611, 612, 613, 614]], [1, 3567, [33767, 33804, 33844, 33886, 33929, 33969, 34010], [21717.888, 21816.016, 21893.501, 21816.741, 21784.295, 21772.773, 21813.689], [69064.695, 68985.687, 68944.599, 69003.789, 68971.528, 68946.627, 68902.698], [19.64, 21.075, 20.647, 25.706, 16.964, 17.064, 21.501], [1510.868365771837, 9786.832459058476, 6000.055590407286, 4825.433388807082, 4425.734108492117, 2739.945224269385, 899.8541798136051], [616, 617, 618, 619, 620, 621, 622]], [0, 3580, [33816, 33858, 33897, 33942, 33981, 34020, 34058, 34100, 34144, 34183, 34219, 34256, 34298, 34329, 34369], [28984.971, 29040.446, 28906.299, 28829.176, 28878.217, 28822.034, 28820.831, 28801.844, 28816.989, 28850.089, 28838.234, 28817.845, 28838.966, 28812.476, 28892.32], [45720.964, 45725.964, 45713.987, 45747.534, 45745.556, 45675.941, 45692.425, 45707.362, 45716.778, 45729.29, 45704.038, 45694.601, 45707.092, 45697.165, 45708.766], [24.013, 30.401, 17.928, 11.389, 17.926, 12.302, 12.121, 9.209, 22.486, 33.193, 10.495, 9.201, 12.087, 10.938, 16.74], [1227.3045104530147, 845.5528652942196, 2331.747640913811, 2449.3850086435095, 2977.4059980593797, 1830.1761589421124, 1898.976053649429, 2432.0255975125224, 1596.2712236625612, 1059.8333484571351, 2277.1487736634444, 2520.61750494133, 3148.713718248017, 1598.193266678455, 2440.525070754866], [617, 618, 619, 620, 621, 622, 623, 624, 625, 626, 627, 628, 629, 630, 631]], [1, 3588, [33931, 33971, 34011, 34051, 34094, 34137, 34179], [22555.984, 22531.384, 22465.624, 22569.873, 22506.274, 22451.231, 22522.606], [69209.634, 69205.408, 69308.816, 69247.949, 69379.068, 69292.828, 69301.6], [27.57, 23.744, 25.558, 19.757, 40.617, 37.899, 36.763], [1236.4107242364662, 2738.0423243811524, 2081.2345715981214, 2135.6706519815257, 2097.2755620639464, 2114.3154261195864, 1606.4173064381769], [620, 621, 622, 623, 624, 625, 626]], [0, 3599, [34146, 34184, 34220, 34258, 34300], [29393.482, 29325.632, 29386.273, 29373.338, 29363.16], [47092.693, 47067.846, 46985.766, 47091.426, 47010.022], [24.565, 10.991, 28.112, 24.21, 18.904], [2018.1242722259544, 1250.0103199576888, 5624.591670270433, 1034.863562223293, 26149.67131035573], [625, 626, 627, 628, 629]], [0, 3659, [34558, 34590, 34633, 34669, 34698, 34735], [29063.778, 29087.196, 29023.341, 29033.157, 29090.774, 29128.325], [47116.05, 47240.706, 47254.471, 47200.113, 47214.996, 47225.158], [25.656, 9.721, 11.51, 14.979, 11.291, 20.441], [3615.1790732890445, 1136.4970941118706, 2247.9880294318714, 3038.010458057838, 1802.9326601102498, 2408.18227714134], [636, 637, 638, 639, 640, 641]], [0, 3678, [33984, 34021, 34059, 34101, 34147], [29614.737, 29557.672, 29549.438, 29574.106, 29597.891], [45462.657, 45447.626, 45440.563, 45439.025, 45487.566], [21.97, 13.451, 23.093, 19.065, 22.731], [1280.8880323863107, 2706.6530640130327, 1085.4784702369484, 714.3869329585333, 821.0500923871344], [621, 622, 623, 624, 625]], [1, 3732, [35156, 35192, 35229, 35271, 35304], [22265.226, 22340.474, 22319.493, 22332.489, 22251.876], [69538.942, 69580.923, 69486.98, 69571.043, 69578.874], [27.847, 20.988, 18.38, 21.233, 15.202], [911.170238355089, 614.1860469698726, 2136.7732139866143, 828.3129008952493, 783.4496383481951], [652, 653, 654, 655, 656]], [0, 3746, [35311, 35341, 35380, 35409, 35438, 35468], [29291.144, 29366.541, 29375.228, 29352.33, 29371.56, 29395.805], [47178.639, 47137.106, 47188.902, 47185.411, 47165.912, 47170.588], [35.709, 24.227, 21.42, 20.084, 21.959, 18.381], [2419.69730136787, 3576.6041666386773, 1506.4039933810427, 2020.8412760404744, 1478.7882418744996, 2521.741794583563], [656, 657, 658, 659, 660, 661]], [1, 3754, [35373, 35403, 35432, 35462, 35493, 35529, 35576, 35614, 35651, 35687, 35722, 35758, 35792, 35828, 35864, 35898, 35936, 35980, 36019, 36056], [22227.532, 22037.944, 21976.795, 22209.017, 22357.662, 22338.629, 22344.451, 22328.03, 22339.331, 22343.956, 22355.195, 22317.789, 22320.322, 22323.415, 22393.091, 22371.239, 22323.109, 22289.598, 22339.139, 22253.758], [69307.182, 69168.21, 69031.462, 69013.891, 68911.147, 68893.72, 68892.65, 68871.961, 68879.116, 68862.646, 68885.622, 68932.43, 68894.234, 68933.97, 68981.239, 68968.73, 69006.262, 68946.91, 68902.267, 68890.35], [34.183, 10.622, 17.265, 31.888, 8.283, 9.088, 10.999, 10.935, 12.259, 12.446, 10.913, 14.8, 10.438, 11.655, 14.282, 12.127, 18.211, 17.884, 20.324, 26.45], [859.9649809264458, 80957.44544288621, 13925.914136381207, 5449.751556904961, 2528.3326523846354, 2433.0105907695006, 2244.3996338193124, 2621.9191770576795, 2200.3582743133265, 2274.6407178835652, 1895.5189831052671, 2345.1683585960295, 1864.855234902292, 2212.512473451687, 2511.8590257232972, 1872.8456946722386, 3010.5179897648522, 1547.0839082696518, 1105.9085385384017, 2943.726322025674], [658, 659, 660, 661, 662, 663, 664, 665, 666, 667, 668, 669, 670, 671, 672, 673, 674, 675, 676, 677]], [1, 3800, [35829, 35865, 35899, 35937, 35981, 36020], [22335.806, 22408.17, 22382.995, 22319.628, 22348.581, 22387.677], [70531.637, 70546.636, 70584.188, 70562.212, 70530.315, 70530.67], [18.661, 18.167, 15.8, 26.721, 21.078, 22.881], [1934.4705374432183, 2902.744132677701, 2770.29969547653, 1724.6775760053722, 1615.2751067744066, 1714.6465187675485], [671, 672, 673, 674, 675, 676]], [0, 3837, [36209, 36242, 36276, 36307, 36341, 36364], [29322.194, 29284.482, 29259.227, 29231.988, 29252.158, 29274.557], [47262.153, 47227.997, 47252.063, 47244.847, 47291.954, 47228.419], [21.929, 27.349, 15.528, 18.951, 17.147, 25.03], [706.1477553889661, 2116.350723854459, 1310.0308123040809, 1749.6787294726123, 1517.1459066561627, 991.710171596853], [681, 682, 683, 684, 685, 686]], [0, 3976, [37284, 37343, 37397, 37460, 37514, 37566], [28853.699, 28882.31, 28855.612, 28880.808, 28920.822, 28939.825], [45503.747, 45391.573, 45292.13, 45269.859, 45310.875, 45238.327], [17.391, 19.46, 9.423, 9.881, 11.744, 13.194], [2154.556373684375, 4931.979007343647, 3988.2222775480077, 3671.6313714056128, 1931.4280359098493, 1844.5674337358598], [718, 719, 720, 721, 722, 723]], [1, 4012, [37555, 37615, 37677, 37740, 37793], [21917.964, 21914.431, 21939.889, 21918.944, 21907.785], [69453.371, 69606.15, 69642.175, 69640.726, 69481.372], [21.27, 12.621, 10.113, 22.958, 21.603], [5636.872835434356, 1937.8917540842028, 2174.312845759094, 663.4206664323925, 2892.031240298139], [723, 724, 725, 726, 727]], [1, 4014, [37389, 37450, 37503, 37557, 37617, 37681, 37743], [22782.184, 22800.303, 22793.909, 22801.623, 22774.76, 22811.374, 22787.509], [71403.022, 71408.957, 71406.059, 71404.972, 71389.381, 71464.025, 71409.132], [13.067, 11.292, 12.134, 13.442, 9.01, 19.806, 21.042], [1788.6259662908471, 2160.6874300167183, 2378.2740988681708, 2187.3339052607334, 3175.5820791243113, 720.3552998094656, 670.4077149005991], [720, 721, 722, 723, 724, 725, 726]], [1, 4023, [37448, 37501, 37556, 37616, 37678], [22199.733, 22184.212, 22118.568, 22170.942, 22191.519], [68827.632, 68820.697, 68910.399, 68838.108, 68816.708], [14.117, 12.092, 20.756, 26.396, 14.094], [1599.8679061376063, 2247.744996079407, 7058.175993570815, 2687.564513513523, 3852.723552958694], [721, 722, 723, 724, 725]], [0, 4036, [38063, 38109, 38151, 38198, 38239, 38275, 38318, 38366, 38399], [28905.007, 28881.608, 28880.972, 28891.351, 28896.998, 28764.037, 28885.23, 29013.096, 29021.877], [46968.213, 46956.04, 46971.846, 47039.69, 47034.581, 47082.177, 47227.676, 47234.917, 47198.041], [10.954, 7.301, 7.719, 10.513, 11.211, 37.546, 16.741, 29.798, 13.742], [3533.938098748674, 3332.192130031198, 4455.498434506668, 6690.231415455962, 5411.259295037336, 1827.0392140910046, 586.9950412423636, 1057.424867672511, 2509.415776140193], [732, 733, 734, 735, 736, 737, 738, 739, 740]], [0, 4039, [37858, 37914, 37965, 38014, 38068, 38112, 38154, 38200, 38241, 38277, 38321, 38368], [29537.746, 29531.731, 29554.153, 29536.728, 29549.685, 29584.638, 29585.934, 29562.321, 29543.074, 29590.609, 29582.176, 29542.863], [45601.821, 45603.109, 45574.313, 45633.538, 45495.302, 45633.065, 45630.284, 45626.002, 45617.353, 45639.157, 45655.125, 45592.48], [9.246, 16.557, 13.6, 15.312, 20.781, 13.074, 10.992, 9.363, 36.781, 19.504, 34.315, 18.934], [2964.415332252846, 662.0674540608794, 2911.670064399766, 1436.5640872585132, 5514.8526343843905, 1067.3829934511937, 1098.1771837410208, 1576.5496154536645, 1685.6680469645119, 1791.8003472739426, 2392.0641758380216, 1728.482771339867], [728, 729, 730, 731, 732, 733, 734, 735, 736, 737, 738, 739]], [1, 4094, [38315, 38361, 38395, 38435, 38479, 38531, 38575, 38613, 38657, 38696, 38731, 38775, 38819, 38850, 38890, 38925, 38963, 39001, 39038], [21941.455, 21898.01, 21978.093, 21980.433, 21995.006, 21956.473, 21995.025, 21986.797, 21971.696, 21969.819, 21996.266, 21969.171, 21969.779, 21972.39, 21975.832, 21945.984, 21947.88, 21972.378, 21955.646], [69126.328, 69134.743, 69158.311, 69137.671, 69144.03, 69147.956, 69136.479, 69160.774, 69123.907, 69144.284, 69123.037, 69152.515, 69126.295, 69130.226, 69171.673, 69154.906, 69164.868, 69146.153, 69165.699], [14.16, 20.556, 8.872, 10.304, 8.689, 10.843, 20.57, 11.882, 9.496, 13.988, 7.93, 7.037, 12.339, 13.432, 13.461, 13.35, 16.698, 14.075, 15.071], [1550.1501502477547, 3799.202297013979, 2882.0208256481455, 1670.271579830665, 1954.4856588537148, 1830.8662033306498, 1994.588605969107, 1299.9395774622335, 2056.9201198585083, 1328.925970497238, 2395.6377949351704, 2928.918741758408, 2033.5264660398946, 1913.933071438839, 1991.9747051198954, 1767.3044198433497, 1254.5768580662714, 1713.9606843328677, 1362.9601658569195], [738, 739, 740, 741, 742, 743, 744, 745, 746, 747, 748, 749, 750, 751, 752, 753, 754, 755, 756]], [0, 4099, [38445, 38486, 38543, 38582, 38622, 38665, 38702, 38741, 38785], [29559.153, 29601.436, 29564.764, 29610.449, 29573.915, 29593.413, 29585.581, 29616.205, 29602.22], [46456.509, 46582.676, 46567.359, 46546.381, 46480.72, 46488.006, 46521.536, 46585.2, 46542.563], [19.861, 22.164, 18.869, 13.223, 19.126, 23.333, 22.757, 20.184, 19.271], [8222.287089055118, 2671.8593468896333, 1686.4816833819457, 1811.1682010458069, 4734.333297552516, 6293.257886553175, 2149.223861286712, 2417.094350643377, 1985.6936097408816], [741, 742, 743, 744, 745, 746, 747, 748, 749]], [0, 4120, [38579, 38620, 38663, 38700, 38739, 38782], [28854.822, 28884.738, 28873.816, 28864.502, 28756.641, 28793.711], [45360.946, 45334.333, 45371.139, 45403.305, 45347.705, 45331.751], [29.603, 15.072, 24.909, 22.922, 21.208, 23.057], [865.5893811626022, 2309.0477972479084, 1892.2568632547686, 1221.8346883812912, 1872.0015694597803, 2733.4445416737603], [744, 745, 746, 747, 748, 749]], [1, 4169, [39131, 39162, 39194, 39225, 39263, 39300, 39339], [21754.471, 21731.249, 21746.968, 21743.745, 21809.057, 21781.667, 21821.27], [69284.072, 69282.745, 69288.403, 69206.607, 69303.802, 69373.491, 69500.117], [18.745, 17.4, 16.024, 20.419, 14.011, 12.58, 20.685], [1775.693193468177, 2785.0769503798338, 2093.467394489092, 4714.50014550265, 14983.499224403025, 3159.345987884202, 1390.6113275103387], [759, 760, 761, 762, 763, 764, 765]], [1, 4190, [39195, 39226, 39264, 39301, 39340, 39370, 39397], [21965.662, 21955.975, 21992.315, 21998.213, 21999.155, 22013.013, 22007.216], [68809.299, 68844.121, 68729.329, 68761.728, 68778.646, 68823.505, 68755.049], [22.013, 10.772, 22.161, 26.683, 16.167, 25.659, 24.306], [2860.623017757353, 39719.1916423735, 2291.5130913824573, 4295.15559970039, 2437.8805391215396, 1291.4143376632408, 2635.540798021218], [761, 762, 763, 764, 765, 766, 767]], [1, 4246, [39751, 39791, 39833, 39868, 39903, 39944, 39979, 40022, 40052, 40093, 40126], [22066.304, 22035.43, 22030.752, 22022.007, 22009.974, 22026.395, 22046.446, 22056.465, 22043.551, 22018.402, 21996.563], [69813.895, 69730.346, 69710.003, 69689.906, 69715.738, 69728.076, 69705.507, 69718.643, 69701.27, 69716.478, 69670.033], [24.954, 11.695, 13.783, 13.803, 12.292, 14.519, 20.134, 14.684, 14.28, 11.448, 15.966], [715.6413309407819, 1635.5958797155006, 1475.4141438379727, 3542.056416494304, 1751.9396758026305, 2522.9437709044705, 1382.5147223922102, 1104.5765699518267, 2010.7137335317793, 1368.1920025746542, 561.4857893699805], [777, 778, 779, 780, 781, 782, 783, 784, 785, 786, 787]], [0, 4312, [40361, 40395, 40425, 40453, 40486, 40522, 40560, 40592, 40639, 40679], [29086.04, 29133.812, 29141.651, 29144.053, 29129.523, 29131.308, 29203.515, 29232.36, 29219.299, 29216.06], [47343.457, 47189.623, 47193.268, 47215.65, 47224.57, 47207.025, 47018.321, 47070.55, 47143.27, 47177.818], [23.799, 15.467, 10.979, 8.059, 9.246, 11.699, 29.024, 23.124, 15.881, 15.636], [630.1445984465622, 1567.515592610695, 2649.4179962265066, 2631.4772293839087, 2414.1181672513108, 3272.2264309967327, 7134.391402225535, 8431.331977756761, 7640.500414952124, 4509.69793596971], [794, 795, 796, 797, 798, 799, 800, 801, 802, 803]], [1, 4343, [40631, 40671, 40710, 40746, 40784, 40820, 40859, 40895, 40930, 40963, 41000, 41035, 41071, 41104, 41136], [22096.104, 22109.918, 22080.223, 22076.364, 22060.349, 22089.825, 22096.82, 22089.112, 22164.719, 22135.881, 22120.47, 22172.205, 22180.787, 22153.532, 22169.137], [69642.393, 69629.746, 69617.477, 69647.673, 69608.599, 69657.162, 69679.62, 69623.452, 69561.257, 69594.825, 69616.638, 69545.835, 69534.533, 69540.081, 69529.717], [20.437, 11.596, 12.748, 12.362, 16.821, 11.662, 11.046, 15.965, 32.873, 20.072, 15.104, 17.009, 18.34, 13.108, 19.845], [2006.4955211968577, 2806.392021695683, 3229.2772675735714, 2627.755649382475, 2860.5871481059917, 2773.89889828784, 2640.303996474006, 3616.2201770132074, 880.8507150336511, 1331.1848796253278, 1433.9925081447345, 427.6987201354802, 775.5170647066129, 1418.0497340650402, 632.998248963452], [802, 803, 804, 805, 806, 807, 808, 809, 810, 811, 812, 813, 814, 815, 816]], [0, 4354, [40715, 40752, 40790, 40826, 40863], [29322.63, 29358.324, 29296.859, 29293.047, 29310.831], [46927.198, 46896.005, 46798.209, 46832.325, 46934.726], [15.604, 16.903, 9.052, 12.726, 34.033], [15375.213625517028, 4025.1746276848335, 2119.7995950098875, 2036.6485425005328, 890.3673358872733], [804, 805, 806, 807, 808]], [1, 4477, [41900, 41950, 42008, 42069, 42124, 42171], [21879.213, 21861.974, 21860.858, 21819.105, 21795.496, 21775.646], [69471.299, 69460.494, 69393.401, 69368.925, 69306.266, 69297.505], [13.575, 11.108, 8.611, 10.717, 14.141, 12.995], [1873.4562748832802, 11397.761571281697, 10335.074799969752, 4449.931761372166, 2254.751616173333, 2216.0853133247733], [843, 844, 845, 846, 847, 848]], [1, 4478, [41902, 41951, 42010, 42070, 42125, 42172, 42227, 42278, 42319, 42369, 42421, 42470, 42513, 42559, 42607, 42654, 42705, 42756, 42805, 42849, 42895, 42945, 42988, 43031, 43073, 43119], [22354.668, 22350.537, 22301.825, 22409.271, 22416.069, 22424.906, 22427.387, 22383.715, 22386.0, 22404.658, 22399.194, 22457.0, 22418.603, 22351.916, 22315.371, 22304.216, 22231.598, 22264.538, 22258.826, 22250.637, 22272.851, 22284.989, 22280.583, 22343.14, 22294.998, 22310.691], [69376.081, 69361.116, 69351.024, 69285.33, 69277.912, 69278.006, 69268.943, 69296.905, 69295.218, 69265.355, 69319.538, 69259.57, 69250.559, 69357.475, 69402.532, 69399.759, 69511.341, 69425.553, 69504.929, 69372.237, 69337.298, 69334.69, 69308.875, 69273.532, 69485.883, 69464.457], [19.45, 13.614, 19.176, 10.347, 6.922, 8.327, 10.986, 10.935, 12.943, 11.13, 8.78, 18.891, 26.397, 28.484, 31.554, 25.494, 15.222, 20.807, 14.742, 32.543, 24.565, 33.958, 34.566, 29.132, 24.269, 24.807], [2807.825700026673, 2661.2801210517805, 6672.476232724974, 4541.533034702983, 8405.200107241857, 5883.765419064664, 4069.2403307481163, 3948.833510305002, 3524.628654041458, 5193.571132924849, 2680.3219132417958, 1984.8520079933744, 2655.4985210057043, 5079.486628926511, 5880.612955637522, 5726.795038268065, 1841.9896721021414, 7476.864289844951, 1892.4651399775614, 5203.82093000114, 14511.583936162062, 3913.3444670884805, 5510.2959402341185, 4919.920325070925, 7604.943218653108, 1188.7716649273484], [843, 844, 845, 846, 847, 848, 849, 850, 851, 852, 853, 854, 855, 856, 857, 858, 859, 860, 861, 862, 863, 864, 865, 866, 867, 868]], [0, 4483, [41912, 41962, 42020, 42082, 42139], [29538.015, 29534.995, 29533.171, 29535.189, 29532.361], [45276.031, 45273.742, 45292.186, 45268.47, 45296.271], [12.18, 8.501, 11.685, 10.138, 21.062], [2576.4117028209816, 3803.023674882505, 2141.137360169131, 3539.098819534359, 3339.5921842571693], [843, 844, 845, 846, 847]], [1, 4489, [41953, 42011, 42072, 42126, 42175], [23194.613, 23221.672, 23232.265, 23153.912, 23200.384], [70826.541, 70804.074, 70682.303, 70885.389, 70786.72], [22.181, 32.083, 25.054, 8.611, 34.991], [1938.8031504790476, 1461.4615169268295, 1751.5008360920315, 463.2079637945471, 2902.272915833647], [844, 845, 846, 847, 848]], [0, 4494, [42017, 42080, 42135, 42182, 42235, 42285, 42328, 42380], [28974.616, 29040.627, 28942.569, 28970.393, 28977.061, 28960.968, 28958.934, 28940.749], [44867.563, 44966.063, 44907.449, 44930.912, 44866.734, 44943.336, 44896.365, 44890.593], [16.263, 20.514, 15.163, 15.254, 20.755, 19.115, 16.968, 25.915], [2510.3359764955576, 4374.752252874988, 2538.984602727356, 2914.5537953435387, 1367.1884293064134, 1322.8157889168326, 2713.7674586975013, 1348.4867966465206], [845, 846, 847, 848, 849, 850, 851, 852]], [0, 4495, [41963, 42021, 42083, 42138, 42185, 42238], [29488.027, 29471.273, 29482.855, 29298.933, 29350.462, 29469.433], [46773.53, 46858.42, 46861.759, 46848.278, 46762.33, 46731.266], [17.425, 17.991, 12.17, 12.356, 9.562, 21.914], [883.7717102574586, 5795.358960792208, 4013.848046469712, 30894.51634116023, 72732.41890008141, 9103.276778261246], [844, 845, 846, 847, 848, 849]], [1, 4511, [42229, 42280, 42320, 42370, 42423, 42472], [23264.569, 23246.59, 23247.731, 23195.695, 23254.883, 23229.792], [71451.983, 71464.357, 71437.596, 71482.958, 71427.282, 71420.479], [12.325, 18.809, 16.935, 18.307, 20.162, 23.417], [2450.1564566264574, 1277.0663920469565, 1845.1520005830562, 989.4589878208456, 1318.3866306671923, 1443.4406254870003], [849, 850, 851, 852, 853, 854]], [0, 4527, [42430, 42479, 42521, 42569, 42615], [28909.627, 28941.977, 28974.124, 29040.881, 28975.961], [45147.838, 44937.627, 45019.3, 44957.4, 44964.394], [26.706, 22.805, 34.351, 25.795, 21.759], [10777.5797849586, 2692.537074133244, 3017.2248783350683, 3840.9480225995603, 4910.305895410289], [853, 854, 855, 856, 857]], [0, 4528, [42330, 42382, 42431, 42480, 42524, 42572, 42617, 42667, 42717, 42770, 42818, 42862, 42909, 42958, 43000], [29557.52, 29552.823, 29546.517, 29533.839, 29493.792, 29541.854, 29532.415, 29542.014, 29544.809, 29546.524, 29539.665, 29465.946, 29383.321, 29560.439, 29389.754], [46376.613, 46399.224, 46403.379, 46403.198, 46442.55, 46416.409, 46448.043, 46378.071, 46385.336, 46399.612, 46427.112, 46429.453, 46474.51, 46396.55, 46415.04], [15.917, 12.723, 13.055, 14.19, 20.399, 10.259, 21.372, 11.001, 11.029, 13.462, 21.661, 30.81, 24.058, 19.383, 39.76], [1430.1658636027641, 2674.099594540864, 2828.8469927398273, 3147.331238341007, 4680.341424217445, 2528.6273756696582, 3028.8859623761114, 1995.3245330333793, 2016.0975127749482, 2220.376393576946, 1446.9223037379872, 7008.902882281243, 8604.273843297084, 1225.7681920343996, 6472.6815010085875], [851, 852, 853, 854, 855, 856, 857, 858, 859, 860, 861, 862, 863, 864, 865]], [0, 4529, [42331, 42383, 42432, 42481, 42525, 42573, 42618, 42668, 42718, 42771, 42819], [29452.614, 29497.139, 29519.481, 29526.634, 29481.569, 29475.091, 29486.507, 29540.462, 29510.113, 29479.948, 29509.672], [46773.376, 46737.244, 46709.821, 46761.64, 46673.757, 46778.34, 46883.025, 46895.266, 46917.015, 46795.332, 46880.911], [42.251, 27.789, 25.817, 17.634, 25.17, 22.895, 14.986, 12.17, 14.302, 29.795, 20.709], [3245.592908284805, 9184.394221441913, 4428.136508945644, 7200.328513358624, 6738.726094617224, 12771.859836242545, 2898.540287935653, 1326.162377283589, 1679.9091436765123, 5196.3639026445435, 1959.1243301905367], [851, 852, 853, 854, 855, 856, 857, 858, 859, 860, 861]], [1, 4548, [42608, 42656, 42707, 42757, 42807, 42851, 42897], [22406.276, 22463.296, 22454.214, 22438.29, 22417.451, 22439.045, 22431.048], [70231.834, 70211.454, 70197.961, 70207.277, 70187.842, 70176.817, 70199.604], [15.293, 13.711, 13.576, 16.373, 15.489, 17.061, 13.911], [1099.9005831245845, 1129.705783357336, 2327.839753978989, 1708.0208124768872, 1676.6161429919102, 2009.526567968812, 1117.8842390315713], [857, 858, 859, 860, 861, 862, 863]], [1, 4550, [42561, 42610, 42658, 42708, 42759, 42808], [23247.339, 23244.475, 23253.028, 23200.664, 23261.3, 23221.164], [71453.199, 71424.269, 71459.188, 71428.425, 71403.673, 71423.384], [17.163, 26.736, 12.599, 23.802, 22.292, 9.733], [1053.0956449305263, 643.8884513379925, 1666.1728290641888, 887.3128602631888, 1730.749372205431, 1238.4301667702691], [856, 857, 858, 859, 860, 861]], [0, 4553, [42523, 42570, 42616, 42666, 42716, 42769, 42817, 42861, 42908, 42957], [29290.221, 29348.564, 29299.064, 29338.379, 29336.361, 29375.566, 29367.329, 29538.909, 29501.052, 29423.756], [44958.363, 44966.897, 44914.048, 44935.825, 44951.239, 44876.861, 44954.311, 45013.424, 45044.109, 44995.294], [31.359, 13.639, 27.352, 21.415, 25.773, 20.475, 30.169, 10.589, 21.013, 35.848], [2391.267158395162, 19716.013541786575, 3995.985371772477, 11209.774178052832, 3334.260150086577, 659.9856736093005, 7950.177014700407, 2256.535926473015, 3622.0430210275163, 2257.7775607605536], [855, 856, 857, 858, 859, 860, 861, 862, 863, 864]], [1, 4576, [42758, 42806, 42850, 42896, 42946, 42989, 43032, 43074], [22429.293, 22346.607, 22398.556, 22350.548, 22326.854, 22340.197, 22348.875, 22434.848], [69164.332, 69247.419, 69080.237, 69171.578, 69168.146, 69192.069, 69199.188, 69045.79], [22.142, 39.217, 18.321, 20.763, 16.689, 20.801, 35.127, 21.665], [3466.8147888320955, 6046.676232353708, 4399.899993278484, 14444.922161504504, 15654.063162015698, 16424.77496452502, 2823.770091372191, 709.5611800268327], [860, 861, 862, 863, 864, 865, 866, 867]], [0, 4581, [43039, 43086, 43125, 43169, 43213, 43258, 43296, 43330, 43361, 43397, 43428, 43460, 43487, 43518, 43558, 43601, 43635, 43668, 43699, 43726, 43769, 43798, 43825, 43852, 43878, 43911], [29502.158, 29526.169, 29494.505, 29508.792, 29523.467, 29524.019, 29509.477, 29517.363, 29496.452, 29478.648, 29523.874, 29495.194, 29487.358, 29503.081, 29520.176, 29523.819, 29498.296, 29519.731, 29512.207, 29525.859, 29495.82, 29488.833, 29503.643, 29525.347, 29514.605, 29491.72], [45024.888, 45030.454, 45039.621, 45068.187, 45028.003, 45024.704, 45025.494, 45010.497, 45015.28, 45003.865, 45030.025, 45017.972, 44990.897, 45025.308, 45017.671, 45015.522, 45024.652, 45017.231, 45031.307, 45006.664, 45036.639, 44975.908, 44995.933, 45011.409, 45021.932, 45007.387], [11.702, 9.117, 9.494, 18.303, 14.192, 8.196, 12.282, 13.527, 11.744, 12.607, 15.633, 13.98, 13.004, 14.552, 14.548, 8.313, 9.631, 10.2, 13.702, 8.175, 10.619, 10.957, 11.561, 9.881, 15.935, 17.194], [2567.0025797959543, 2539.13214038258, 2570.791198728848, 1067.3818971865298, 589.3381996324603, 2136.730649194115, 2247.398369385494, 1569.6642535109809, 1631.4625835545594, 1540.8315560355725, 1879.192498744799, 1109.6270728287404, 2182.5453411775698, 2044.0919185916773, 1966.9560202829498, 3078.8934763122893, 2511.253058120209, 3508.2608086964065, 2397.120743870188, 2816.5915514991393, 2479.1700033535376, 3463.0662063671384, 1792.5723040028872, 2633.9515200323654, 2034.1615073655803, 3568.255213682069], [866, 867, 868, 869, 870, 871, 872, 873, 874, 875, 876, 877, 878, 879, 880, 881, 882, 883, 884, 885, 886, 887, 888, 889, 890, 891]], [0, 4626, [43170, 43214, 43259, 43297, 43331, 43362, 43398, 43429, 43461, 43488], [29525.879, 29535.934, 29577.341, 29579.848, 29556.248, 29609.07, 29530.27, 29533.206, 29565.759, 29522.299], [46278.883, 46403.713, 46412.699, 46444.0, 46430.269, 46448.661, 46395.55, 46521.858, 46477.814, 46495.776], [18.688, 16.988, 13.367, 13.682, 15.565, 17.084, 14.493, 26.897, 23.352, 30.692], [682.7566555053434, 1888.5887475679203, 1049.7147035158598, 3312.2687546235825, 3165.534801801331, 2776.311482338863, 2224.6091514598775, 4743.414653222121, 3555.5500262198943, 3439.4922825956046], [869, 870, 871, 872, 873, 874, 875, 876, 877, 878]], [1, 4633, [43206, 43249, 43289, 43323, 43355, 43391, 43422, 43453, 43480, 43512], [22460.575, 22443.675, 22451.725, 22429.739, 22395.08, 22468.741, 22423.154, 22458.961, 22466.29, 22415.411], [69037.441, 69085.862, 69068.033, 69128.092, 69126.727, 69056.427, 69036.224, 69037.908, 69046.629, 68978.82], [23.356, 24.136, 17.431, 23.805, 27.405, 23.031, 23.132, 18.345, 19.335, 31.559], [1374.3355188097785, 4809.372540300954, 2176.0458583089408, 4933.006782053998, 5919.7600898290475, 1750.8599605131149, 2987.189602879771, 2313.349555964824, 1838.521536093143, 812.4492454839874], [870, 871, 872, 873, 874, 875, 876, 877, 878, 879]], [1, 4646, [43479, 43511, 43549, 43594, 43629, 43664, 43693], [22226.894, 22214.704, 22176.143, 22252.798, 22193.576, 22318.748, 22252.959], [69501.941, 69482.388, 69466.296, 69515.28, 69535.147, 69509.351, 69518.029], [16.215, 22.777, 19.521, 17.657, 17.542, 20.125, 15.588], [684.9403341040256, 1581.631734602833, 895.4686353698222, 794.4204308702085, 495.86849687577654, 672.9111954729348, 1407.980699983016], [878, 879, 880, 881, 882, 883, 884]], [0, 4647, [43554, 43597, 43630, 43667, 43696], [28816.862, 28779.368, 28778.145, 28791.358, 28809.957], [45284.753, 45299.748, 45288.782, 45303.027, 45280.74], [17.031, 11.861, 8.969, 11.289, 14.043], [2526.0871474408946, 2488.68186924184, 2703.807525772146, 2826.4784677782113, 1345.938952590213], [880, 881, 882, 883, 884]], [1, 4753, [44560, 44597, 44627, 44654, 44683, 44709, 44733, 44758], [23119.733, 23072.994, 23107.634, 23120.151, 23102.233, 23095.186, 23080.212, 23133.954], [70357.097, 70362.587, 70354.038, 70375.641, 70349.876, 70352.384, 70361.367, 70333.966], [20.085, 12.233, 8.204, 8.793, 9.838, 14.232, 14.904, 19.535], [1975.3878955081584, 1257.9492022032462, 2442.107007014273, 2827.5560391351564, 1967.6325876145163, 1996.8934755434889, 1118.9136452182663, 1159.6055552345472], [913, 914, 915, 916, 917, 918, 919, 920]], [1, 4813, [45051, 45083, 45122, 45150, 45180, 45208, 45235, 45261, 45293, 45322, 45352], [23058.093, 23071.133, 23086.128, 23089.15, 23057.575, 23076.975, 23101.182, 23061.971, 23084.986, 23073.795, 23049.219], [71105.222, 71111.766, 71104.552, 71112.437, 71069.139, 71090.047, 71106.378, 71136.53, 71124.723, 71088.484, 71106.298], [31.234, 14.425, 6.623, 8.409, 7.534, 12.472, 12.617, 10.359, 12.976, 11.311, 15.199], [914.2599144811946, 1869.1683677049793, 3114.744816389761, 2546.0356002878143, 2013.9078827861536, 2117.474787426305, 1601.0806648903413, 2045.5753592508393, 1767.4883492724732, 1362.2221704378062, 1262.121795661474], [932, 933, 934, 935, 936, 937, 938, 939, 940, 941, 942]], [1, 4861, [45565, 45587, 45611, 45641, 45674, 45696, 45729, 45764], [22090.641, 22100.277, 22091.766, 22076.645, 22110.388, 22095.659, 22064.347, 22114.08], [69680.976, 69699.565, 69675.404, 69730.561, 69709.285, 69689.299, 69731.838, 69708.96], [8.666, 11.44, 19.051, 18.408, 22.719, 18.277, 13.136, 15.681], [2520.6160928603767, 1674.384448086233, 1854.6837855457495, 1266.9229965975117, 879.3014302425622, 1110.466015075383, 933.8274334039538, 1489.5299301261396], [950, 951, 952, 953, 954, 955, 956, 957]], [0, 4877, [45700, 45735, 45770, 45803, 45832, 45860, 45880, 45907, 45937, 45982, 46036, 46094, 46164], [29263.318, 29312.193, 29325.573, 29323.027, 29327.995, 29331.913, 29320.774, 29305.37, 29314.648, 29323.573, 29334.679, 29299.506, 29117.932], [45687.276, 45691.832, 45706.015, 45693.527, 45697.884, 45727.617, 45730.239, 45692.654, 45683.726, 45718.328, 45717.044, 45766.442, 45698.398], [18.241, 7.647, 8.015, 9.195, 8.372, 9.629, 11.523, 11.482, 9.046, 7.698, 15.08, 12.918, 45.984], [1149.3271564972304, 2490.709261745868, 2826.715662974081, 2326.6977638801513, 2069.05175284164, 2147.433996635318, 2039.4332637629543, 2133.2173985484515, 2620.330166431787, 2024.7664443859323, 2781.61357738119, 3534.528312572539, 3103.713793798111], [955, 956, 957, 958, 959, 960, 961, 962, 963, 964, 965, 966, 967]], [0, 4902, [45979, 46033, 46092, 46162, 46229], [28915.368, 28908.863, 28912.922, 28893.82, 28908.256], [46845.805, 46688.913, 46667.617, 46692.427, 46701.231], [32.648, 24.574, 14.93, 20.107, 18.47], [3975.431881925142, 3469.242294118862, 2839.36164334701, 5125.48470242837, 2945.9236322653765], [964, 965, 966, 967, 968]], [0, 4915, [46037, 46096, 46167, 46233, 46300], [29321.007, 29383.238, 29391.837, 29509.089, 29446.652], [45188.517, 45140.807, 45195.917, 45091.969, 45224.08], [14.556, 12.026, 19.617, 19.461, 28.987], [33797.69311978133, 27566.1955961277, 18448.53467982118, 5740.39914020301, 5656.7104783601635], [965, 966, 967, 968, 969]], [0, 4955, [46356, 46412, 46470, 46525, 46580, 46632, 46688, 46749], [28875.596, 28761.671, 28830.151, 28813.166, 28785.348, 28779.086, 28847.826, 28845.577], [45410.066, 45396.852, 45485.791, 45305.33, 45305.961, 45423.291, 45462.728, 45491.536], [26.339, 19.942, 25.735, 15.573, 16.96, 22.704, 28.809, 27.126], [10217.900498226089, 2507.4039083223543, 7424.84361597831, 1514.1288117273307, 1977.9192915790939, 6820.400003852963, 4190.380128638301, 7610.071613130605], [970, 971, 972, 973, 974, 975, 976, 977]], [1, 4970, [46459, 46513, 46573, 46623, 46677, 46736, 46795, 46844, 46897, 46942, 46987, 47030, 47073, 47113, 47159, 47199], [21914.803, 21834.67, 21877.624, 21910.7, 21866.065, 21858.259, 21841.156, 21822.472, 21838.554, 21826.389, 21859.603, 21866.375, 21880.559, 21867.733, 21872.737, 21906.976], [69040.416, 68935.618, 68801.329, 68878.255, 68885.79, 68912.73, 68845.92, 68865.262, 68887.796, 68850.545, 68833.372, 69001.335, 68932.157, 68907.661, 68955.645, 68893.86], [26.42, 30.087, 19.809, 23.071, 18.647, 16.381, 11.86, 12.345, 11.428, 11.538, 12.33, 23.466, 17.574, 16.388, 23.133, 25.015], [4390.503389687411, 982.1199086965738, 2561.3947388828974, 2533.5341455000103, 3591.001349765943, 8279.65214674955, 1675.306618667475, 3268.379770870941, 6599.087130064018, 4966.589394961969, 2511.120859560618, 6762.723285211704, 21641.93372286525, 10147.37557002754, 8355.738076020602, 3630.4422448490222], [972, 973, 974, 975, 976, 977, 978, 979, 980, 981, 982, 983, 984, 985, 986, 987]], [0, 4983, [46685, 46746, 46801, 46851, 46905, 46951, 46996], [28812.956, 28765.099, 28781.843, 28738.454, 28745.027, 28758.187, 28709.14], [45708.229, 45724.968, 45752.7, 45733.861, 45720.611, 45728.965, 45682.888], [28.364, 22.43, 24.158, 19.912, 19.621, 20.425, 22.867], [3930.9808504978923, 1152.6854165143875, 3892.2818418683387, 1866.9782062139877, 4204.913254893633, 1530.640628883526, 1758.0511813941623], [976, 977, 978, 979, 980, 981, 982]], [0, 4987, [46585, 46638, 46691, 46752, 46807, 46855, 46908], [29234.547, 29281.797, 29386.454, 29458.92, 29430.879, 29369.708, 29287.768], [47030.586, 47091.98, 47120.34, 47090.956, 47135.655, 47104.523, 47105.492], [15.416, 23.809, 21.588, 19.508, 26.237, 28.487, 19.466], [34583.89983579188, 12313.319457687086, 4031.4018815922996, 1337.0608817514844, 1899.766321957862, 1130.3152692030446, 24499.17477205288], [974, 975, 976, 977, 978, 979, 980]], [1, 5049, [47275, 47327, 47367, 47418, 47460, 47504], [22278.7, 22300.909, 22305.012, 22302.589, 22303.135, 22306.864], [70157.384, 70189.69, 70190.798, 70182.431, 70181.506, 70116.969], [16.782, 11.426, 10.216, 12.033, 14.923, 21.589], [3741.7893415012604, 2819.648670962374, 1949.5997387233162, 1931.1315994726135, 1852.6746750543496, 1119.7926145003094], [989, 990, 991, 992, 993, 994]], [1, 5050, [47116, 47162, 47200, 47237, 47276, 47328, 47368], [22342.747, 22417.939, 22275.642, 22297.319, 22423.008, 22447.047, 22378.935], [69088.441, 69062.172, 69005.348, 69061.913, 69041.942, 69067.784, 69068.134], [19.898, 21.754, 24.995, 24.258, 21.494, 16.074, 31.662], [10548.258673460063, 4636.666657675236, 16364.754932405547, 9463.109300927632, 3434.486511561604, 2874.799010457445, 2731.8170925237505], [985, 986, 987, 988, 989, 990, 991]], [1, 5051, [47238, 47278, 47329, 47369, 47419], [22990.552, 23006.34, 23010.733, 23023.663, 23005.639], [70314.814, 70328.259, 70321.713, 70316.31, 70327.719], [13.492, 14.524, 10.499, 13.631, 36.586], [1219.5874773434978, 1415.1269835025287, 1413.218752850279, 1806.9775738517308, 1620.753424312984], [988, 989, 990, 991, 992]], [0, 5065, [47381, 47425, 47467, 47512, 47544, 47576, 47613, 47647, 47688, 47729, 47773], [29548.74, 29646.718, 29596.154, 29619.999, 29628.693, 29624.566, 29610.034, 29638.582, 29601.171, 29566.253, 29626.679], [46380.135, 46320.351, 46317.7, 46354.202, 46451.305, 46344.296, 46316.569, 46352.66, 46410.875, 46360.167, 46349.133], [23.328, 27.885, 27.191, 32.147, 34.68, 17.926, 23.231, 25.487, 24.13, 18.825, 21.499], [7434.278887209989, 1665.094594548547, 2209.834525137427, 2568.4886463523294, 2010.897500784324, 1473.9711523017102, 1535.7212715049563, 1027.540771614634, 1213.4452942956225, 4424.197197863808, 1579.6682941731463], [991, 992, 993, 994, 995, 996, 997, 998, 999, 1000, 1001]], [1, 5078, [47538, 47572, 47606, 47643, 47680, 47723, 47765, 47805, 47837, 47873, 47911, 47946, 47984, 48033], [23074.299, 23086.399, 23063.589, 23051.712, 23071.668, 23071.972, 23039.689, 23032.775, 23031.518, 22950.404, 22939.138, 23057.894, 23066.815, 23064.027], [70770.619, 70774.221, 70755.897, 70740.602, 70769.603, 70816.744, 70743.957, 70798.745, 70838.731, 71014.121, 70817.877, 70633.654, 70617.333, 70638.18], [10.119, 17.451, 10.866, 10.806, 11.487, 25.261, 14.214, 14.912, 16.635, 15.483, 27.781, 9.302, 8.981, 20.586], [2082.576964595768, 3644.455829472454, 2938.1644693123544, 2852.772877356751, 2732.2366644772815, 2001.7584719975705, 3127.8315277927877, 3815.5773721164182, 2743.0715815612048, 1126.6711753107677, 7264.395631141455, 2267.1287765518705, 2243.7475435416072, 1021.4492454341038], [995, 996, 997, 998, 999, 1000, 1001, 1002, 1003, 1004, 1005, 1006, 1007, 1008]], [1, 5089, [46988, 47031, 47074, 47114, 47160], [22017.28, 21982.374, 21994.258, 21980.202, 21948.291], [69269.96, 69281.171, 69230.369, 69196.182, 69228.373], [16.579, 13.675, 18.094, 22.16, 19.678], [1330.5965322569457, 3018.7575193066646, 5304.075906407242, 8052.256780843686, 6165.273347202028], [982, 983, 984, 985, 986]], [0, 5156, [47994, 48040, 48077, 48120, 48150, 48188], [29297.327, 29329.831, 29275.138, 29323.572, 29189.072, 29303.809], [45757.565, 45693.65, 45744.001, 45688.833, 45595.494, 45768.046], [19.278, 14.781, 26.134, 14.693, 31.335, 26.72], [1080.6354792717834, 1174.8923028165984, 1057.8919049254669, 1394.8205919642264, 1461.1899433724068, 1068.2674792570003], [1007, 1008, 1009, 1010, 1011, 1012]], [1, 5191, [48632, 48670, 48695, 48721, 48745, 48768, 48795, 48818, 48848, 48872], [22959.483, 22965.08, 22956.505, 22988.01, 23034.51, 23079.655, 23074.316, 23051.554, 23075.319, 23064.532], [70920.242, 70912.209, 70877.357, 70905.781, 70901.843, 70907.471, 70889.045, 70927.287, 70933.091, 70882.441], [7.048, 6.917, 8.034, 9.29, 10.351, 16.764, 7.526, 16.807, 14.099, 16.759], [2768.517372860849, 3016.4530593823383, 2670.330579896168, 2540.532219550093, 2516.2910838788666, 1900.1780751124415, 2823.974180813467, 2657.5091259573924, 2266.500978941397, 3603.882848961492], [1026, 1027, 1028, 1029, 1030, 1031, 1032, 1033, 1034, 1035]], [0, 5210, [48934, 48960, 48990, 49021, 49056, 49087], [29161.935, 29114.738, 29184.382, 29156.657, 29088.604, 29169.386], [47198.586, 47198.772, 47238.79, 47193.896, 47174.946, 47231.111], [17.257, 12.676, 16.157, 24.403, 23.141, 14.042], [3058.8996268367764, 2263.3906111589617, 1566.4201980711841, 1181.1927390848537, 888.5039412818791, 2000.0608860180187], [1037, 1038, 1039, 1040, 1041, 1042]], [1, 5222, [48985, 49015, 49048, 49081, 49112, 49139, 49172], [22554.957, 22541.702, 22540.781, 22553.593, 22523.52, 22607.173, 22511.519], [69987.444, 69976.949, 69960.055, 69964.8, 69931.368, 69964.04, 69919.123], [14.524, 12.52, 7.275, 7.836, 13.837, 24.382, 33.349], [3593.9839337158296, 3136.547164382079, 2578.9700226730483, 3074.402492402756, 2227.8919680605572, 3306.13692866734, 2446.865491431037], [1039, 1040, 1041, 1042, 1043, 1044, 1045]], [1, 5316, [49867, 49905, 49948, 50007, 50067, 50130, 50187, 50251], [23065.525, 23090.073, 23185.844, 23214.695, 23102.307, 23139.529, 23280.334, 23305.763], [70553.811, 70562.788, 70694.797, 70730.688, 70566.743, 70777.792, 70783.567, 70840.855], [24.241, 17.937, 16.72, 21.006, 16.658, 18.641, 25.497, 17.173], [1251.0644398305667, 2729.3460818215676, 9446.873258334208, 5202.243784985819, 2408.5689792298417, 16593.26809272575, 2616.769106479722, 1281.1088413313244], [1070, 1071, 1072, 1073, 1074, 1075, 1076, 1077]], [0, 5325, [49911, 49964, 50025, 50078, 50144], [29393.829, 29379.17, 29475.946, 29450.113, 29446.493], [45788.246, 45743.415, 45834.485, 45849.122, 45864.822], [24.806, 21.786, 13.388, 23.229, 16.088], [673.0669023951729, 2687.391386409442, 4664.613646041692, 2108.4408606474085, 4709.033001092503], [1071, 1072, 1073, 1074, 1075]], [0, 5326, [49912, 49965, 50024, 50079, 50145, 50199, 50264, 50323], [29509.648, 29484.831, 29457.906, 29448.168, 29296.521, 29545.802, 29460.106, 29452.425], [46529.977, 46499.09, 46517.184, 46477.89, 46516.081, 46526.895, 46538.483, 46468.147], [21.117, 18.543, 16.737, 21.171, 10.755, 20.027, 21.724, 26.394], [1565.2003980778522, 2850.0332374020777, 1876.7846227932464, 5890.362731074197, 78800.96322833045, 1365.6971524221326, 2547.7083841206186, 4234.685985854416], [1071, 1072, 1073, 1074, 1075, 1076, 1077, 1078]], [0, 5338, [49962, 50023, 50077, 50142, 50197, 50260, 50318, 50371, 50426, 50484, 50535], [29056.615, 29038.913, 29059.858, 29095.739, 29062.282, 29065.621, 29067.583, 29062.808, 29065.103, 29048.87, 29035.572], [44905.05, 44949.099, 44897.897, 44897.994, 44926.31, 44935.589, 44926.206, 44928.737, 44937.08, 44926.247, 44937.797], [23.413, 23.941, 27.009, 23.597, 11.559, 6.25, 5.144, 11.762, 8.525, 10.676, 19.057], [3645.9449387536265, 2887.783540541253, 2116.1303416999003, 1740.2438409171946, 2917.8962166266474, 4231.599029335859, 4219.77691664295, 3275.154730748124, 3331.3387698503916, 2197.5204767900786, 1993.2241200499284], [1072, 1073, 1074, 1075, 1076, 1077, 1078, 1079, 1080, 1081, 1082]], [1, 5347, [50001, 50063, 50125, 50183, 50246, 50303], [21899.244, 21879.869, 21897.27, 21848.388, 21822.031, 21826.482], [68904.025, 68897.882, 68871.522, 68831.467, 68900.412, 69025.717], [19.308, 18.508, 15.708, 13.999, 15.255, 24.65], [1553.5312736861804, 2174.9874110935257, 2984.686232427906, 4107.568057647881, 1326.0054842512804, 3268.6652488682516], [1073, 1074, 1075, 1076, 1077, 1078]], [1, 5362, [50184, 50247, 50304, 50360, 50413, 50470, 50524, 50576], [22000.597, 21918.44, 21946.274, 21963.09, 21973.02, 22003.262, 21891.436, 21962.554], [69805.434, 69713.721, 69737.099, 69789.256, 69746.228, 69813.995, 69647.948, 69690.871], [19.372, 18.085, 15.941, 17.657, 18.537, 13.612, 25.939, 28.253], [2313.1769787657363, 4368.635164341586, 3347.251347325376, 2702.101861970491, 2963.4143698463577, 3842.76019451693, 1813.1406946916654, 2596.115553323439], [1076, 1077, 1078, 1079, 1080, 1081, 1082, 1083]], [1, 5363, [50305, 50361, 50414, 50471, 50525], [22457.827, 22485.973, 22519.567, 22451.472, 22500.431], [69326.48, 69335.502, 69400.856, 69441.589, 69377.926], [19.046, 31.681, 14.93, 10.411, 17.948], [1154.6932893145624, 1677.2140591888174, 2691.437034042378, 69805.41888858195, 4021.666974067604], [1078, 1079, 1080, 1081, 1082]], [0, 5368, [50263, 50321, 50375, 50428, 50486, 50538], [29437.475, 29355.544, 29402.697, 29360.437, 29367.702, 29395.609], [45809.021, 45789.426, 45794.924, 45707.926, 45746.581, 45808.406], [18.147, 13.996, 10.235, 21.115, 24.955, 18.363], [679.3282188878109, 1388.8945565031543, 1734.7931617108818, 3322.578268292708, 4712.474031942224, 2266.518131764751], [1077, 1078, 1079, 1080, 1081, 1082]], [0, 5369, [50143, 50198, 50262, 50322, 50374, 50427, 50485, 50537, 50587, 50641, 50690], [29198.827, 29224.833, 29220.252, 29311.099, 29258.239, 29291.178, 29247.29, 29195.774, 29298.079, 29305.704, 29320.075], [47009.248, 47104.656, 47069.471, 47208.621, 47142.702, 47149.83, 47159.83, 47095.179, 47137.938, 47198.196, 47171.948], [17.635, 25.113, 18.442, 15.923, 17.541, 21.573, 17.573, 28.928, 27.06, 14.731, 13.351], [19607.971718935743, 8449.67214591315, 28979.946959823843, 1495.872713401078, 4927.17472967666, 2578.9211538001064, 1557.0623507379546, 7964.252373448053, 1668.0470704036231, 2483.698823667978, 2252.5079775383338], [1075, 1076, 1077, 1078, 1079, 1080, 1081, 1082, 1083, 1084, 1085]], [0, 5397, [50483, 50536, 50585, 50638, 50688, 50736, 50781, 50826, 50872, 50910, 50954, 50996, 51042, 51086, 51132], [29025.406, 28999.509, 29015.032, 28998.203, 29002.185, 28957.7, 29014.83, 29047.99, 28992.087, 28987.87, 28990.031, 29021.863, 28974.288, 28977.234, 29011.305], [45638.131, 45547.519, 45476.891, 45529.9, 45467.741, 45555.055, 45487.522, 45486.117, 45508.883, 45439.143, 45539.409, 45556.952, 45536.864, 45550.794, 45562.998], [35.694, 17.625, 21.812, 11.536, 22.324, 12.051, 14.759, 18.649, 21.264, 20.908, 14.736, 12.13, 14.278, 19.218, 21.009], [4725.883258419417, 1504.8175533837527, 6536.721741492627, 2901.9308610785697, 2521.737972430486, 1840.8997077721156, 2550.41596416753, 8870.493710738567, 6654.601906273201, 3831.2105792980774, 3025.219445826879, 1884.9963821342353, 1684.4615897926094, 1640.466062179794, 1699.4019974701282], [1081, 1082, 1083, 1084, 1085, 1086, 1087, 1088, 1089, 1090, 1091, 1092, 1093, 1094, 1095]], [1, 5404, [50677, 50729, 50772, 50817, 50860, 50902, 50945], [22601.781, 22596.499, 22522.359, 22629.188, 22642.099, 22624.601, 22527.228], [70121.474, 70112.012, 70212.431, 70104.54, 70139.602, 70115.45, 70136.445], [17.526, 13.252, 36.578, 23.925, 16.651, 24.675, 17.03], [1545.314357031751, 2154.930215427522, 6038.656356595244, 1210.684736414648, 1231.1045496619595, 1470.732863094882, 1130.872529314682], [1085, 1086, 1087, 1088, 1089, 1090, 1091]], [0, 5406, [50687, 50737, 50782, 50825, 50873], [29043.008, 29104.658, 29034.817, 29100.077, 29068.504], [44890.261, 44835.192, 44916.304, 44945.485, 44957.443], [24.922, 22.568, 24.867, 20.973, 14.787], [5081.167889403629, 1364.9016010393427, 991.978334902723, 12456.29844104378, 4422.008972303053], [1085, 1086, 1087, 1088, 1089]], [1, 5414, [50771, 50816, 50859, 50901, 50944], [21912.819, 21802.709, 21803.287, 21808.604, 21840.539], [69098.628, 69100.12, 69133.024, 69078.417, 69140.386], [36.541, 11.676, 11.938, 13.957, 18.469], [1321.7427569909753, 2933.9204939362294, 3098.839168572087, 2814.1254667987387, 3122.5571333881676], [1087, 1088, 1089, 1090, 1091]], [1, 5427, [51036, 51080, 51125, 51167, 51205, 51244, 51285], [23207.816, 23245.868, 23171.223, 23206.877, 23175.713, 23237.085, 23203.038], [70594.388, 70660.503, 70553.989, 70549.96, 70581.251, 70570.711, 70539.593], [36.532, 22.512, 30.534, 27.321, 25.872, 14.385, 27.325], [1505.2785489435228, 2281.7854594810346, 1674.461967661684, 3408.3523791489574, 5756.959398860941, 1491.7749279772565, 1843.3729051599814], [1093, 1094, 1095, 1096, 1097, 1098, 1099]], [1, 5444, [51166, 51203, 51243, 51284, 51333], [22581.554, 22608.487, 22616.318, 22623.127, 22648.083], [70153.063, 70148.661, 70133.917, 70148.764, 70097.211], [30.535, 34.954, 14.358, 15.094, 14.122], [1751.640545660101, 1375.6119429227156, 1610.222226265207, 1005.1780506987809, 1918.940926696855], [1096, 1097, 1098, 1099, 1100]], [0, 5461, [51294, 51345, 51388, 51424, 51466, 51510], [29482.582, 29485.819, 29405.129, 29527.437, 29508.218, 29478.315], [45962.066, 45948.918, 45903.587, 45988.51, 45941.019, 45956.571], [16.943, 13.976, 22.279, 18.563, 14.533, 26.708], [1472.9950458908413, 1525.0633052925766, 571.6209827330686, 960.669332533205, 1236.8234170300102, 1048.5096933795255], [1099, 1100, 1101, 1102, 1103, 1104]], [0, 5470, [51384, 51422, 51464, 51507, 51545], [28819.353, 28852.304, 28775.523, 28873.915, 28790.016], [47110.732, 47149.499, 47149.761, 47204.478, 47200.659], [20.89, 25.322, 23.015, 27.784, 24.3], [2549.059294258238, 1640.2596425556667, 2297.6488093053854, 3847.5814334820734, 4758.801641652078], [1101, 1102, 1103, 1104, 1105]], [0, 5481, [51548, 51585, 51622, 51652, 51684, 51718, 51754], [29476.262, 29554.331, 29509.079, 29555.867, 29524.223, 29553.192, 29525.925], [46506.586, 46479.833, 46469.102, 46461.046, 46516.137, 46484.87, 46498.558], [19.572, 22.54, 20.558, 21.862, 17.934, 27.502, 15.824], [911.3618863464792, 1629.690074594121, 726.4860673434191, 799.0141218076154, 749.470836700442, 1711.1064908095084, 1438.668107603443], [1105, 1106, 1107, 1108, 1109, 1110, 1111]], [1, 5487, [51500, 51537, 51576, 51615, 51644, 51675, 51711], [22836.39, 22865.996, 22903.57, 22858.539, 22879.647, 22936.361, 22890.503], [71380.599, 71336.984, 71337.523, 71357.527, 71328.519, 71356.922, 71364.117], [18.426, 12.61, 18.828, 13.271, 14.66, 30.207, 28.406], [1198.5622602582214, 1341.8130557078769, 396.95004036162794, 1315.0356714816223, 1714.0924651298067, 1742.0709818208795, 991.8704519503955], [1104, 1105, 1106, 1107, 1108, 1109, 1110]], [1, 5493, [51613, 51643, 51674, 51710, 51746, 51784, 51814, 51839, 51870, 51904, 51933, 51962, 51999, 52023, 52051, 52094, 52117, 52142, 52171, 52208, 52243, 52274, 52304, 52335, 52360, 52397, 52424, 52448], [21880.75, 21895.927, 21909.319, 21928.177, 21937.756, 21906.1, 22002.964, 21972.235, 22031.912, 22011.671, 21978.148, 21876.707, 21957.104, 21920.753, 21867.596, 21896.911, 21927.897, 21845.533, 21851.955, 21893.911, 21880.257, 21818.285, 21796.011, 21816.069, 21821.705, 21843.36, 21835.589, 21957.08], [68978.62, 69123.12, 69076.63, 68997.534, 68834.7, 68828.272, 68800.849, 68781.073, 68733.345, 68761.404, 68805.808, 68804.599, 68773.732, 68891.063, 68817.666, 68786.988, 68875.997, 68790.871, 68815.257, 68975.676, 68948.915, 68796.6, 69029.879, 68944.89, 68985.567, 68982.141, 68995.953, 68804.161], [20.094, 17.687, 32.084, 17.934, 16.8, 27.982, 16.939, 9.959, 16.103, 18.485, 15.89, 20.287, 22.742, 17.285, 16.163, 23.293, 23.833, 11.675, 10.391, 13.748, 24.127, 19.712, 19.671, 25.301, 22.799, 25.51, 24.637, 13.361], [4180.248332773983, 19605.028904183175, 1121.3379707209474, 1825.0026381531743, 4263.032433534459, 870.2041396579676, 2127.21621396946, 5354.16123397713, 3542.8228411699984, 2812.4812880265677, 2236.1718717621516, 1589.56585034203, 887.0438089386271, 1317.2604544773003, 808.687136558044, 1293.930022523441, 2111.835392597029, 1918.0199760871578, 1328.2093735739566, 23104.11734537237, 5455.253119981211, 1201.5821911850715, 2257.0862675989547, 3172.32347476424, 3360.381552766593, 3099.3954599707695, 2956.437039916692, 31985.057611577806], [1107, 1108, 1109, 1110, 1111, 1112, 1113, 1114, 1115, 1116, 1117, 1118, 1119, 1120, 1121, 1122, 1123, 1124, 1125, 1126, 1127, 1128, 1129, 1130, 1131, 1132, 1133, 1134]], [0, 5512, [51846, 51879, 51911, 51939, 51972], [29310.088, 29359.422, 29326.386, 29214.707, 29316.09], [47067.348, 47171.546, 47151.768, 47192.268, 47188.393], [25.279, 16.111, 20.936, 27.384, 18.224], [664.6891379512147, 724.7287930309791, 1477.9760137793853, 2767.0861538699673, 1233.278952739047], [1114, 1115, 1116, 1117, 1118]], [0, 5530, [52061, 52103, 52119, 52148, 52173, 52216, 52247], [28776.33, 28784.562, 28774.178, 28796.509, 28794.785, 28770.88, 28757.436], [46941.956, 47020.539, 47078.129, 47087.732, 47095.349, 47060.569, 47005.58], [28.254, 26.768, 20.037, 24.882, 31.169, 20.673, 26.94], [1912.8641190701285, 2156.8409614662014, 1409.0417496360694, 1491.664610721666, 1369.0596945548953, 2335.2471156931197, 1445.9565693560658], [1121, 1122, 1123, 1124, 1125, 1126, 1127]], [1, 5569, [52449, 52473, 52490, 52518, 52543, 52572], [22216.662, 22326.764, 22286.336, 22325.517, 22248.839, 22235.853], [68838.812, 68806.418, 68836.467, 68857.383, 68892.552, 68923.785], [23.862, 16.957, 36.301, 23.351, 13.625, 22.201], [3418.4335194575838, 1708.8332918939482, 1271.3312105759203, 2283.831347704417, 25410.093510524457, 17020.880330071574], [1134, 1135, 1136, 1137, 1138, 1139]], [0, 5608, [52850, 52880, 52907, 52934, 52957, 52981, 53006, 53035, 53057, 53081, 53106, 53133, 53156, 53185, 53210, 53235, 53257], [29415.705, 29434.456, 29426.79, 29436.644, 29406.162, 29400.109, 29416.851, 29381.083, 29419.083, 29415.074, 29402.081, 29415.974, 29402.793, 29422.191, 29405.468, 29429.647, 29443.166], [46830.363, 46863.754, 46864.45, 46865.95, 46882.109, 46859.446, 46902.086, 46891.346, 46875.622, 46877.546, 46869.742, 46884.248, 46874.384, 46890.58, 46867.269, 46861.396, 46888.879], [13.469, 12.574, 12.166, 11.456, 11.011, 12.575, 15.103, 25.598, 9.623, 17.288, 19.443, 15.679, 8.799, 12.789, 9.158, 9.625, 21.854], [1085.2143013407442, 1983.0405444115838, 1943.1030444953494, 2202.8464152946, 1704.6392308398013, 1258.8718864170835, 1116.6088025328136, 1667.2879817781795, 1915.1691287173014, 1435.7986682876594, 1529.1032496220448, 1424.2519283334534, 2104.8814611972425, 1357.5648617352465, 1475.0441640927945, 1542.1781726888257, 907.3702493964274], [1150, 1151, 1152, 1153, 1154, 1155, 1156, 1157, 1158, 1159, 1160, 1161, 1162, 1163, 1164, 1165, 1166]], [1, 5632, [53183, 53207, 53232, 53252, 53277, 53304, 53329, 53346, 53363], [22116.663, 22095.355, 22046.036, 22051.13, 22079.529, 22015.97, 22050.182, 22075.839, 22061.405], [70064.522, 70033.824, 70036.157, 70081.635, 70081.284, 70065.899, 70050.514, 70077.337, 69969.497], [23.389, 18.717, 27.78, 29.798, 31.071, 24.772, 17.075, 27.825, 29.839], [858.5219368812167, 1170.2082113935176, 1315.8165448313482, 2532.9750014880706, 1848.791779579817, 877.2283675032322, 680.6886984737819, 1698.5839144707425, 1694.37495860397], [1163, 1164, 1165, 1166, 1167, 1168, 1169, 1170, 1171]], [1, 5688, [53877, 53898, 53920, 53944, 53970, 53998, 54028, 54053, 54082, 54106, 54127, 54154, 54187, 54209, 54233, 54251, 54280], [21905.748, 21833.179, 21927.865, 21883.958, 21873.639, 21889.814, 21892.111, 21898.824, 21903.042, 21911.655, 21898.309, 21886.106, 21871.546, 21910.443, 21899.345, 21932.694, 21935.604], [68965.221, 68956.499, 68947.475, 68937.548, 68926.634, 68938.796, 68948.078, 68932.062, 68932.663, 68900.313, 68897.11, 68930.604, 68928.805, 68929.062, 68901.858, 68907.515, 68900.501], [13.757, 15.902, 21.918, 8.068, 8.85, 7.472, 9.275, 12.458, 7.931, 8.453, 6.477, 7.189, 5.496, 6.692, 5.992, 7.113, 9.766], [729.5250917406632, 638.7585198784644, 1280.350215224241, 2238.868947664706, 2162.2334274317045, 1933.649607151898, 2351.318229058103, 1700.0907908650672, 2312.9718432429777, 2977.0775877474857, 4779.22436678042, 4157.097669854509, 4488.073435861537, 3310.1034380055266, 3695.1389173343114, 3207.664745122336, 1430.4826877008252], [1194, 1195, 1196, 1197, 1198, 1199, 1200, 1201, 1202, 1203, 1204, 1205, 1206, 1207, 1208, 1209, 1210]], [1, 5726, [54370, 54391, 54406, 54428, 54445, 54467, 54481, 54503, 54522, 54548, 54570, 54597, 54624, 54649], [22146.769, 22135.001, 22125.259, 22098.814, 22119.042, 22150.346, 22121.755, 22112.736, 22125.393, 22155.098, 22131.11, 22161.686, 22099.664, 22161.705], [69689.458, 69698.49, 69701.234, 69721.748, 69702.944, 69701.527, 69707.536, 69708.258, 69707.796, 69685.148, 69680.691, 69689.996, 69750.297, 69674.0], [10.39, 12.746, 18.039, 16.453, 13.402, 12.056, 13.673, 12.471, 12.188, 11.419, 16.291, 13.346, 30.895, 10.589], [1606.1957083459881, 1625.339696127027, 1733.0162995116386, 1610.7504610293709, 1478.3783201451413, 2284.963846822108, 2018.5482334669005, 3323.7832845157523, 1547.8812887996003, 1019.7646408759465, 1054.044265080253, 1620.101067756438, 827.9199983176184, 2459.975594503856], [1214, 1215, 1216, 1217, 1218, 1219, 1220, 1221, 1222, 1223, 1224, 1225, 1226, 1227]], [1, 5775, [54887, 54910, 54941, 54981, 55027, 55073, 55126, 55179], [21945.511, 21852.291, 21836.751, 21954.892, 21997.909, 22061.395, 22045.167, 22037.564], [69064.416, 68882.091, 68858.03, 68821.999, 68811.34, 68789.895, 68826.397, 69049.093], [26.806, 15.415, 10.416, 18.477, 19.314, 17.483, 16.247, 19.045], [1099.0101390380917, 4999.625969801853, 6161.259028626021, 6249.31120450944, 3902.0452579697935, 1893.4153324455913, 5882.42489754865, 21928.615872676062], [1238, 1239, 1240, 1241, 1242, 1243, 1244, 1245]], [1, 5783, [54911, 54944, 54984, 55031, 55075, 55130, 55180, 55224, 55271], [23174.134, 23233.839, 23201.617, 23126.97, 23218.752, 23206.337, 23145.43, 23194.343, 23156.771], [71314.964, 71299.664, 71307.914, 71241.848, 71268.43, 71352.988, 71247.255, 71292.55, 71351.271], [20.071, 15.616, 11.876, 14.983, 33.44, 14.502, 12.523, 21.51, 13.739], [2433.983504082266, 3050.157246190417, 1926.6668467992622, 38632.20366915839, 811.961661231796, 1393.9980433692697, 597.1071212770196, 898.6811140679903, 632.1551917141471], [1239, 1240, 1241, 1242, 1243, 1244, 1245, 1246, 1247]], [0, 5792, [54952, 54995, 55041, 55085, 55143, 55189, 55234], [28989.49, 28846.182, 28847.728, 28841.1, 28914.644, 28917.783, 28875.468], [47197.359, 47099.525, 47011.838, 46998.02, 46954.959, 46880.02, 46906.091], [25.063, 16.28, 10.943, 9.425, 21.126, 15.838, 11.662], [7438.477082442948, 783.2381558939887, 4361.255315676503, 4546.330416330196, 2891.1766947197825, 1224.577286319188, 1958.2120639502677], [1240, 1241, 1242, 1243, 1244, 1245, 1246]], [0, 5807, [54994, 55040, 55084, 55142, 55188, 55233, 55278, 55309, 55343], [28741.118, 28762.771, 28700.689, 28732.815, 28785.93, 28821.842, 28737.28, 28718.293, 28724.89], [45827.979, 45810.479, 45784.056, 45836.801, 45691.306, 45743.615, 45835.093, 45813.68, 45892.822], [21.043, 36.158, 23.671, 20.913, 24.11, 48.784, 17.597, 20.742, 31.699], [1597.0669795959916, 2935.0709634347554, 2289.6304026233506, 1898.3877725062437, 3208.921768833189, 4178.261899167089, 1735.071272755794, 1075.6522462799328, 1004.4612078963773], [1241, 1242, 1243, 1244, 1245, 1246, 1247, 1248, 1249]], [1, 5833, [55371, 55415, 55451, 55488, 55538], [22436.734, 22464.176, 22468.023, 22407.725, 22458.173], [70165.28, 70153.38, 70143.817, 70151.207, 70130.157], [10.13, 19.714, 8.764, 19.439, 18.662], [1583.6458199283124, 959.054230331215, 987.4124290353005, 1416.3579896444217, 1957.6726082999962], [1250, 1251, 1252, 1253, 1254]], [1, 5838, [55270, 55303, 55337, 55370, 55414], [21812.787, 21754.167, 21851.497, 21954.294, 22028.649], [68882.247, 68889.758, 68806.8, 68845.527, 68769.193], [18.808, 14.468, 20.7, 19.684, 24.65], [3252.648397457764, 5971.289424782891, 2792.1500840032986, 13750.531995592884, 3779.670462766422], [1247, 1248, 1249, 1250, 1251]], [1, 5853, [55487, 55537, 55575, 55613, 55650, 55682, 55708, 55734, 55766], [21966.179, 21988.889, 21989.967, 21971.048, 21996.495, 22066.961, 21934.188, 21895.002, 21716.625], [68841.861, 68790.875, 68827.804, 68818.166, 68786.746, 68725.203, 68842.695, 68834.243, 68877.374], [31.968, 21.676, 20.592, 22.481, 18.194, 12.21, 31.207, 19.76, 25.291], [1293.279635556463, 4276.103244695645, 6058.455306131477, 5635.417524127718, 9056.987685713128, 974.4757119387774, 4707.434808970232, 3733.9064101399836, 2378.2049666631146], [1253, 1254, 1255, 1256, 1257, 1258, 1259, 1260, 1261]], [1, 5854, [55452, 55489, 55539, 55576, 55614], [22497.477, 22504.257, 22472.603, 22558.514, 22465.139], [69281.789, 69295.635, 69299.095, 69309.935, 69237.339], [14.398, 10.265, 18.352, 17.949, 15.003], [2380.361942633532, 2158.622622747573, 2100.110618767578, 859.7075410161502, 1900.0838498313472], [1252, 1253, 1254, 1255, 1256]], [1, 5876, [55797, 55829, 55860, 55888, 55911, 55940], [22979.505, 23006.176, 22987.203, 23001.564, 22999.676, 23074.665], [71526.239, 71434.726, 71401.969, 71482.959, 71436.902, 71359.083], [16.522, 19.049, 19.246, 17.146, 22.84, 33.487], [1326.796989104517, 2664.062755799513, 3137.0079802097744, 2610.1087333956543, 4759.067792905225, 4122.038902518386], [1262, 1263, 1264, 1265, 1266, 1267]], [1, 5884, [55859, 55887, 55910, 55939, 55973, 56000, 56033, 56067], [22047.375, 22061.175, 22057.572, 22040.086, 22016.531, 22083.384, 22064.112, 22064.492], [68743.338, 68720.645, 68716.068, 68743.794, 68755.993, 68755.883, 68766.673, 68727.551], [19.685, 20.157, 14.907, 14.539, 21.618, 24.233, 26.016, 13.14], [1339.0520521242097, 2039.6623311011963, 1688.2452255453325, 464.28910448983214, 2628.444676961783, 2602.9160391314954, 955.8181849399135, 1046.7385329464134], [1264, 1265, 1266, 1267, 1268, 1269, 1270, 1271]], [1, 5886, [55913, 55941, 55974, 56003, 56035, 56069], [23074.818, 23126.618, 23140.545, 23140.129, 23124.641, 23048.037], [71178.599, 71148.661, 71144.654, 71147.899, 71113.445, 71272.459], [21.305, 14.203, 9.759, 11.313, 14.787, 27.694], [3792.3467664525733, 1857.3569621397703, 1945.1620292303255, 1290.9541947771252, 1465.8960334319295, 6463.9987390395], [1266, 1267, 1268, 1269, 1270, 1271]], [1, 5903, [56001, 56034, 56068, 56102, 56133, 56162, 56192], [22491.485, 22537.799, 22442.789, 22467.526, 22541.768, 22440.877, 22443.218], [70911.357, 70915.696, 70857.275, 70870.23, 70919.764, 70891.858, 70853.091], [27.081, 24.179, 15.227, 17.391, 25.366, 22.267, 17.316], [2404.3526516179027, 1970.259764614322, 1277.9732069866432, 1073.8286940693667, 1477.6037627723028, 1262.6082182721689, 1080.7690949114844], [1269, 1270, 1271, 1272, 1273, 1274, 1275]], [0, 5921, [56240, 56262, 56292, 56321, 56349, 56374, 56406], [29215.922, 29316.947, 29288.653, 29301.578, 29272.936, 29213.606, 29251.214], [46321.837, 46316.059, 46346.674, 46314.837, 46302.278, 46363.244, 46270.534], [15.003, 19.357, 33.642, 34.993, 17.526, 25.779, 40.127], [1215.234701409906, 6723.335609163555, 2968.3786248578635, 2848.233091849382, 8712.491796945491, 8005.059639934577, 3693.280024935276], [1277, 1278, 1279, 1280, 1281, 1282, 1283]], [1, 5952, [56450, 56476, 56502, 56525, 56554], [22078.216, 22117.938, 22102.365, 22066.486, 22068.1], [68704.55, 68693.034, 68726.597, 68778.827, 68755.096], [20.21, 19.506, 28.641, 31.314, 22.551], [2028.7375102107874, 900.5949153056844, 1886.5653652075723, 2088.4896260996834, 2197.4670386580874], [1285, 1286, 1287, 1288, 1289]], [0, 5953, [56455, 56477, 56504, 56529, 56561, 56583, 56609, 56640, 56667, 56703, 56732, 56759, 56796, 56831, 56863, 56889, 56916, 56941, 56963, 56987], [29269.671, 29227.202, 29226.421, 29268.92, 29199.666, 29232.382, 29183.059, 29207.023, 29201.3, 29225.141, 29205.391, 29177.849, 29247.667, 29190.94, 29171.478, 29203.551, 29162.361, 29211.158, 29214.962, 29179.133], [46108.475, 46324.236, 46429.659, 46356.156, 46375.111, 46399.101, 46414.862, 46430.959, 46381.411, 46429.299, 46388.248, 46393.881, 46406.1, 46408.8, 46391.22, 46395.545, 46387.537, 46432.689, 46372.184, 46419.03], [46.268, 26.993, 12.652, 17.522, 16.407, 12.717, 22.731, 15.169, 16.576, 15.3, 13.833, 10.591, 17.852, 13.47, 11.441, 13.389, 10.221, 12.706, 16.052, 20.38], [2883.758595629594, 2181.3909016631783, 979.1428579098042, 2179.1303684253057, 1201.8320550851713, 995.9373386016497, 912.8640593021063, 1297.917462016472, 2062.874616201635, 796.5867891854008, 873.3056098526795, 1043.8873675012896, 1996.5358868166445, 2001.457738653066, 2110.165937937445, 1084.954029580354, 1311.2144395185087, 1213.1654657632994, 1034.7142047834566, 1362.867147135547], [1285, 1286, 1287, 1288, 1289, 1290, 1291, 1292, 1293, 1294, 1295, 1296, 1297, 1298, 1299, 1300, 1301, 1302, 1303, 1304]], [1, 5970, [56636, 56665, 56700, 56727, 56755, 56789, 56826, 56858, 56883, 56910], [22435.999, 22465.223, 22469.406, 22498.753, 22455.47, 22439.078, 22450.584, 22453.966, 22480.108, 22442.316], [70868.39, 70884.443, 70875.618, 70856.816, 70890.306, 70890.309, 70891.935, 70909.843, 70927.657, 70876.309], [23.169, 22.475, 15.572, 39.466, 20.601, 22.218, 19.088, 14.705, 15.048, 27.042], [1732.4965177348429, 1823.6038308783354, 1608.4384996672434, 1862.5465266098101, 1330.7681059219672, 1891.5616987940698, 1698.3995951827098, 1791.9322900758568, 1924.1510540298714, 1168.4435471118752], [1292, 1293, 1294, 1295, 1296, 1297, 1298, 1299, 1300, 1301]], [1, 5985, [56756, 56790, 56828, 56859, 56884, 56912], [23286.766, 23278.447, 23267.782, 23223.493, 23256.36, 23327.446], [70735.151, 70755.322, 70749.956, 70733.94, 70770.463, 70744.471], [19.583, 17.798, 18.152, 39.331, 25.414, 16.265], [2335.077357804105, 2802.8154915310015, 1271.9256360072206, 3105.118926928756, 2142.611582677452, 2169.981536791749], [1296, 1297, 1298, 1299, 1300, 1301]], [0, 5992, [56962, 56986, 57012, 57034, 57053], [28768.937, 28760.873, 28777.533, 28731.637, 28732.986], [47066.992, 47053.612, 47043.887, 47059.555, 47041.308], [15.46, 16.016, 18.645, 20.139, 30.824], [2837.5932768667826, 3916.9892016542426, 3013.663524614776, 3053.484542487109, 1395.1995641825242], [1303, 1304, 1305, 1306, 1307]], [0, 6044, [57568, 57588, 57604, 57615, 57634], [29462.471, 29495.083, 29522.235, 29585.932, 29500.153], [45035.073, 44992.19, 45049.013, 44982.902, 44940.892], [13.638, 23.995, 22.522, 17.648, 18.565], [620.9866408579497, 1652.1968780707457, 1931.2743205022764, 914.4929181895461, 877.2203731833595], [1333, 1334, 1335, 1336, 1337]], [1, 6046, [57583, 57598, 57612, 57630, 57650], [21906.227, 21844.511, 21891.734, 21902.939, 21878.329], [68928.39, 68946.461, 68930.957, 68928.764, 68955.258], [27.051, 13.08, 18.694, 10.635, 12.833], [917.3098959274209, 1911.8646172526235, 1508.8996617763487, 1559.877010721118, 2032.390384149748], [1334, 1335, 1336, 1337, 1338]], [0, 6067, [57829, 57846, 57873, 57912, 57959, 58011, 58072, 58123, 58175, 58219], [28916.09, 28925.516, 28881.444, 28935.226, 28888.867, 29128.281, 29277.047, 29254.602, 29287.782, 29283.048], [46200.332, 46207.947, 46175.54, 46202.82, 46174.574, 46220.052, 46167.64, 46152.651, 46172.864, 46149.659], [7.224, 8.249, 15.069, 12.571, 10.537, 28.433, 8.656, 13.264, 16.141, 19.596], [1908.056377380105, 2750.8274606526456, 1898.6783870820827, 2248.284720472828, 2242.50743249673, 3906.1303565816625, 1743.8455488747318, 1315.9956096971798, 1021.8739388957939, 713.9272476807237], [1347, 1348, 1349, 1350, 1351, 1352, 1353, 1354, 1355, 1356]], [0, 6071, [57848, 57875, 57913, 57962, 58014, 58073], [29317.303, 29344.027, 29312.385, 29343.388, 29456.598, 29552.812], [44988.196, 45044.242, 45039.745, 45114.479, 45149.788, 45176.105], [19.945, 12.405, 12.055, 17.251, 12.981, 18.033], [1306.3634590299814, 3337.8751422753653, 4918.169134326291, 10888.096822591753, 25328.779640734665, 1782.336567530837], [1348, 1349, 1350, 1351, 1352, 1353]], [1, 6076, [57868, 57904, 57948, 57996, 58054, 58108, 58159, 58206, 58254, 58300, 58341, 58382], [21815.913, 21754.385, 21790.688, 21763.386, 21790.296, 21826.889, 21860.034, 21742.183, 21845.998, 21849.642, 21877.216, 21807.924], [69028.695, 68992.881, 68943.611, 68998.115, 69016.177, 69018.999, 68864.712, 68956.566, 68934.709, 68847.557, 68854.544, 69043.357], [33.766, 16.684, 19.453, 20.574, 18.124, 20.713, 19.735, 13.18, 16.752, 18.523, 16.836, 30.792], [3688.9019107290087, 6696.473271923407, 5297.044861483944, 5398.863393571622, 3779.6353691013073, 7720.402501933385, 9473.929765498246, 4894.713839904391, 11400.57906007725, 7463.432935510564, 7003.689406365637, 3656.8514416869243], [1349, 1350, 1351, 1352, 1353, 1354, 1355, 1356, 1357, 1358, 1359, 1360]], [0, 6093, [57911, 57961, 58012, 58071, 58122, 58174, 58218, 58268, 58308, 58352, 58393], [29070.27, 29147.469, 29173.908, 29178.127, 29139.825, 29152.666, 29157.04, 29156.969, 29168.581, 29156.293, 29168.231], [46958.548, 46778.356, 46811.245, 46811.526, 46832.149, 46860.091, 46834.53, 46838.544, 46866.159, 46831.963, 46864.218], [11.475, 9.696, 13.708, 7.841, 12.633, 7.603, 8.383, 7.782, 8.748, 7.292, 6.745], [165716.4644733808, 2110.529480735357, 2119.7413830343517, 2762.6986140232866, 2940.039096343662, 3802.410978754072, 4491.170587714567, 3430.3588507575723, 2036.3311570168967, 2641.0666907826976, 2323.1516578693336], [1350, 1351, 1352, 1353, 1354, 1355, 1356, 1357, 1358, 1359, 1360]], [1, 6098, [57951, 58000, 58057, 58110, 58163], [22825.291, 22777.661, 22783.506, 22817.21, 22831.783], [71375.99, 71433.193, 71411.9, 71442.916, 71403.083], [19.302, 10.494, 8.224, 14.268, 10.301], [1183.3115073188537, 2768.4375733910847, 2540.50970900821, 1669.8851794179686, 1819.142948895115], [1351, 1352, 1353, 1354, 1355]], [1, 6105, [57997, 58055, 58109, 58160, 58207, 58255, 58299, 58342], [21940.845, 21915.305, 21954.232, 21952.956, 21957.428, 21941.369, 21860.12, 21915.215], [69707.569, 69691.638, 69654.874, 69684.588, 69697.76, 69643.215, 69554.347, 69629.406], [20.126, 16.77, 21.913, 20.902, 14.975, 14.066, 20.711, 21.097], [1934.611409680403, 1206.6578817635402, 2042.374818672224, 1496.3428334447597, 2647.158134751098, 3622.6161278510363, 8296.705632110492, 1016.136644084682], [1352, 1353, 1354, 1355, 1356, 1357, 1358, 1359]], [0, 6120, [58067, 58118, 58171, 58215, 58266, 58306, 58350, 58391], [28724.696, 28825.017, 28759.705, 28843.866, 28684.058, 28714.135, 28719.703, 28747.088], [45931.113, 45974.31, 45992.097, 46031.251, 46104.855, 46061.495, 46115.113, 46104.608], [25.8, 21.561, 32.19, 12.597, 13.828, 19.634, 25.398, 29.608], [2598.5281612069903, 6441.925191108604, 1730.72975012018, 38856.99654832697, 1605.8406291395488, 2855.0155004250464, 2092.856776703895, 5633.021437826466], [1353, 1354, 1355, 1356, 1357, 1358, 1359, 1360]], [0, 6121, [58069, 58121, 58172, 58216, 58267, 58307, 58351, 58392, 58442, 58484, 58520, 58561, 58599, 58644], [29131.86, 29251.733, 29033.685, 29119.49, 29160.551, 29148.115, 29165.495, 29161.066, 29147.275, 28932.063, 28939.206, 28861.815, 28927.186, 29078.071], [45016.673, 45105.202, 45108.585, 45025.313, 44999.612, 44992.084, 44994.477, 45007.773, 45000.513, 45012.959, 44987.597, 44987.828, 45035.483, 44958.981], [17.8, 24.837, 26.576, 15.906, 18.016, 14.868, 13.681, 13.613, 12.658, 18.414, 15.514, 16.145, 26.173, 26.625], [2263.366184525838, 6509.733570257809, 5484.033221448203, 2314.5435925370793, 1103.937065583441, 1261.5442425276465, 1388.1829568861197, 1489.014730724078, 1722.9358232667541, 6634.782731417363, 5418.281862272663, 2259.7389885123544, 3037.046784661672, 1917.1841967097166], [1353, 1354, 1355, 1356, 1357, 1358, 1359, 1360, 1361, 1362, 1363, 1364, 1365, 1366]], [1, 6127, [58434, 58475, 58512, 58552, 58592], [21901.798, 21876.56, 21866.808, 21960.001, 21916.325], [69579.323, 69558.123, 69622.227, 69706.296, 69634.139], [19.307, 18.525, 20.372, 25.39, 21.467], [3150.1646094123735, 3394.9028814281755, 2918.3223809849596, 1811.4312792067838, 1774.6168154381858], [1361, 1362, 1363, 1364, 1365]], [0, 6131, [58441, 58485, 58521, 58562, 58598, 58643, 58678, 58723], [28858.887, 28826.618, 28779.619, 28809.716, 28783.911, 28839.505, 28816.178, 28860.81], [47092.426, 47161.187, 47133.664, 47157.848, 47027.621, 46993.316, 46941.743, 46985.289], [22.043, 15.786, 31.913, 22.105, 19.41, 19.703, 15.041, 22.576], [6825.567052241432, 2264.747425351581, 1114.2110202828262, 1277.7791435354895, 5236.279356126676, 14629.791002139527, 18444.727668664575, 10985.31452482534], [1361, 1362, 1363, 1364, 1365, 1366, 1367, 1368]], [0, 6190, [58944, 58972, 59007, 59044, 59075, 59120], [29192.767, 29150.629, 29179.955, 29176.418, 29158.089, 29135.794], [45046.992, 45006.293, 45004.171, 45001.239, 45066.899, 45110.839], [24.372, 23.706, 14.228, 19.255, 21.737, 26.886], [2365.8790574791283, 1445.2882304185905, 1263.4697477227257, 1773.0864110636016, 2967.3867348399385, 6260.8690610955], [1374, 1375, 1376, 1377, 1378, 1379]], [0, 6210, [59074, 59118, 59159, 59188, 59223, 59257], [28872.14, 28804.342, 28861.842, 28925.347, 28999.101, 29019.544], [47142.83, 47215.317, 47155.035, 47178.514, 47172.845, 47141.222], [28.564, 27.704, 17.699, 16.046, 24.559, 34.214], [3231.773403235704, 1401.726641823435, 5403.565914538426, 3755.4695607747003, 2129.4277773981767, 1438.6464689111224], [1378, 1379, 1380, 1381, 1382, 1383]], [0, 6231, [59160, 59189, 59224, 59258, 59289, 59320, 59353, 59383, 59406], [29396.811, 29413.041, 29403.238, 29261.792, 29151.758, 29336.939, 29276.289, 29196.398, 29239.566], [45118.773, 45082.052, 45077.886, 45037.05, 44985.817, 45051.938, 45003.985, 45000.894, 45069.625], [20.764, 17.073, 23.203, 24.224, 37.891, 26.285, 26.439, 31.963, 24.347], [8132.605967529812, 6254.716803924244, 5659.813663460105, 692.7914906115979, 1382.6961788911012, 1848.8387610647312, 1163.9312111114555, 661.9554790666139, 535.3308046214282], [1380, 1381, 1382, 1383, 1384, 1385, 1386, 1387, 1388]], [1, 6276, [59672, 59701, 59725, 59749, 59776], [22717.676, 22769.619, 22736.029, 22800.056, 22729.845], [69631.621, 69609.678, 69636.633, 69646.232, 69643.289], [20.533, 14.044, 12.76, 14.726, 14.115], [1325.385400695894, 2189.575536712927, 2475.7429673919314, 1681.5861667674642, 1971.097306246059], [1398, 1399, 1400, 1401, 1402]], [1, 6296, [59892, 59912, 59936, 59960, 59986, 60007], [21697.809, 21701.431, 21691.292, 21755.391, 21745.135, 21715.882], [69108.854, 69120.225, 69098.499, 69062.793, 69130.93, 69093.679], [16.852, 15.8, 22.052, 15.67, 23.758, 27.616], [1223.3304448250956, 1613.5141172792696, 674.8325795247681, 1304.310767028138, 553.6924670056206, 1794.4813461565645], [1407, 1408, 1409, 1410, 1411, 1412]], [1, 6297, [59893, 59913, 59937, 59961, 59987, 60008], [22525.364, 22497.645, 22530.235, 22562.465, 22492.038, 22531.262], [70111.942, 70173.148, 70195.629, 70190.255, 70238.014, 70206.328], [14.565, 24.498, 18.929, 14.373, 19.897, 13.431], [17990.15596736462, 1483.667259831347, 2751.724268430218, 1848.2229829192852, 1370.2185283533104, 859.3102166139507], [1407, 1408, 1409, 1410, 1411, 1412]], [0, 6330, [60150, 60174, 60207, 60233, 60260], [29525.25, 29435.194, 29460.357, 29310.746, 29488.206], [46810.38, 46916.954, 46868.602, 46827.271, 46768.102], [20.918, 29.076, 26.899, 11.582, 18.192], [602.3768966001865, 4091.125107300698, 1028.7474358533416, 55094.47925279904, 791.178314754541], [1417, 1418, 1419, 1420, 1421]], [0, 6353, [60466, 60498, 60523, 60544, 60566, 60591, 60618, 60647, 60671, 60688], [29170.724, 29191.878, 29177.675, 29181.882, 29178.52, 29181.332, 29154.849, 29170.327, 29165.03, 29061.628], [46695.087, 46718.32, 46748.205, 46709.647, 46693.009, 46700.65, 46731.718, 46722.757, 46734.882, 46674.824], [14.088, 9.64, 8.756, 7.591, 8.856, 7.75, 8.648, 8.484, 10.301, 20.796], [3242.0088857597684, 1952.0481652244498, 2408.7969521231207, 2275.3210698122825, 2653.1286347768155, 2447.6026552376416, 2883.278713984729, 2159.1222243761267, 2066.724251592228, 2648.585263266649], [1430, 1431, 1432, 1433, 1434, 1435, 1436, 1437, 1438, 1439]], [0, 6367, [60593, 60621, 60649, 60673, 60689, 60714, 60732, 60761, 60785, 60808], [29518.265, 29533.369, 29557.76, 29560.841, 29541.414, 29546.14, 29568.075, 29567.056, 29554.747, 29564.459], [45729.419, 45819.325, 45845.224, 45838.957, 45813.824, 45838.798, 45854.508, 45860.46, 45838.577, 45840.823], [17.832, 9.297, 6.29, 10.125, 8.016, 10.57, 13.568, 9.913, 11.038, 14.676], [2119.9426162749555, 2661.078371930983, 3334.410746492599, 4776.820785818746, 4068.868176170357, 3626.1550478882396, 2469.36438968065, 2997.430556324232, 2590.0085228279254, 3525.982288637932], [1435, 1436, 1437, 1438, 1439, 1440, 1441, 1442, 1443, 1444]], [0, 6416, [61039, 61066, 61106, 61148, 61197, 61242, 61285, 61324, 61362, 61401, 61436], [28833.178, 28929.868, 28904.361, 28893.993, 28870.953, 28910.335, 28885.342, 28924.559, 28970.913, 29006.359, 29049.903], [44978.07, 44955.947, 44956.863, 44967.816, 44963.521, 44966.489, 44947.081, 44898.364, 44978.955, 45031.71, 45104.885], [30.236, 13.924, 12.984, 7.747, 15.746, 12.015, 9.64, 17.057, 18.768, 25.75, 37.283], [1466.5940094390337, 2403.0371236479036, 2190.067536172731, 2040.594140696303, 950.7361863368035, 1488.1699938146892, 2609.7773362111534, 1397.2902188526054, 2920.5910094708793, 4149.339376292693, 4242.366531390992], [1457, 1458, 1459, 1460, 1461, 1462, 1463, 1464, 1465, 1466, 1467]], [1, 6431, [61099, 61139, 61190, 61235, 61275, 61314, 61352, 61394, 61425, 61462, 61500, 61530, 61560], [22579.756, 22700.55, 22653.313, 22655.598, 22628.766, 22668.647, 22666.364, 22606.524, 22627.038, 22597.365, 22673.463, 22621.637, 22620.301], [70215.331, 70240.36, 70268.111, 70283.075, 70216.555, 70251.16, 70273.773, 70334.121, 70236.385, 70217.751, 70255.606, 70172.347, 70132.985], [38.598, 26.321, 17.539, 16.583, 15.531, 10.387, 11.602, 27.758, 26.719, 31.389, 19.515, 14.933, 39.139], [1911.3205315188288, 1823.9968113984703, 1601.4675921200035, 2687.353865895689, 1802.2729421468855, 2509.2598936754434, 2350.6489198977238, 1063.2266111759882, 1569.441426118261, 1455.3548601947243, 855.2477336124522, 404.85578519040223, 1137.5957773745906], [1459, 1460, 1461, 1462, 1463, 1464, 1465, 1466, 1467, 1468, 1469, 1470, 1471]], [1, 6438, [61274, 61313, 61351, 61393, 61424, 61461], [22491.17, 22510.73, 22536.536, 22445.148, 22514.905, 22487.32], [69133.461, 69123.568, 69140.702, 69199.031, 69136.221, 69113.538], [22.867, 19.937, 22.419, 26.97, 30.692, 23.896], [1162.206848312017, 1753.8229923097326, 1193.6025651971677, 879.7611684468292, 3592.2757569867167, 1298.614268278054], [1463, 1464, 1465, 1466, 1467, 1468]], [1, 6462, [61395, 61426, 61464, 61501, 61531, 61561, 61588, 61613, 61641, 61662, 61685, 61717, 61747, 61778, 61809, 61842], [22824.417, 22909.712, 22886.793, 22852.503, 22892.841, 22931.547, 23055.161, 22982.531, 22940.078, 22864.219, 22932.794, 22968.109, 22940.332, 22889.159, 22908.621, 22842.052], [71604.135, 71398.841, 71409.194, 71465.355, 71353.975, 71312.253, 71320.137, 71353.266, 71294.309, 71372.223, 71255.098, 71313.493, 71339.105, 71305.751, 71343.971, 71324.662], [27.688, 23.435, 20.414, 19.326, 18.874, 14.161, 24.669, 24.47, 18.549, 18.076, 16.145, 21.491, 23.304, 28.707, 37.111, 17.857], [1492.5349338174155, 4774.390902000418, 5453.014751478257, 2443.999155032032, 2784.059406736069, 2057.508633266011, 3385.9548683552175, 2085.897821778195, 3947.028205295706, 3872.089230578049, 2323.351807534945, 2495.427392017572, 2056.5170652640218, 1375.0263214331553, 1036.457008731706, 1622.664833442195], [1466, 1467, 1468, 1469, 1470, 1471, 1472, 1473, 1474, 1475, 1476, 1477, 1478, 1479, 1480, 1481]], [0, 6477, [61566, 61593, 61619, 61648, 61669, 61693, 61724, 61753, 61785, 61816], [29049.206, 29096.894, 29172.133, 29210.525, 29187.471, 29166.369, 29148.372, 29126.933, 29143.465, 29103.72], [47320.968, 47256.872, 47284.687, 47276.708, 47295.426, 47293.761, 47288.935, 47274.209, 47349.611, 47246.442], [16.109, 19.966, 20.824, 19.981, 15.844, 18.346, 16.283, 14.956, 22.952, 42.599], [590.621511600049, 667.9793551076211, 2429.903318580248, 2075.5014718704497, 2947.9251320408807, 1861.0716803224595, 3721.2636488837697, 8292.414633706103, 738.1249460784741, 2354.221852730215], [1471, 1472, 1473, 1474, 1475, 1476, 1477, 1478, 1479, 1480]], [0, 6501, [61691, 61722, 61752, 61783, 61814, 61845], [29128.64, 28966.601, 28890.306, 28922.006, 28940.839, 28882.323], [44968.726, 45086.493, 44975.808, 44942.791, 44962.398, 44996.794], [34.485, 31.004, 22.118, 30.681, 21.859, 17.48], [523.4716694541238, 615.0454631738266, 1813.726816145414, 1776.9762356591314, 3391.122190872361, 1392.2236537897759], [1476, 1477, 1478, 1479, 1480, 1481]], [1, 6518, [61982, 62016, 62046, 62077, 62105, 62126, 62152, 62182, 62207, 62235, 62259, 62289, 62314, 62342, 62369, 62390, 62413, 62437, 62465, 62485, 62517, 62545, 62571, 62595, 62618, 62640, 62666, 62683, 62706, 62730, 62758, 62787, 62813, 62835, 62847, 62865, 62894, 62915], [22688.984, 22761.902, 22688.807, 22724.934, 22778.882, 22692.307, 22781.236, 22721.143, 22722.335, 22691.785, 22757.668, 22719.933, 22736.014, 22717.915, 22704.399, 22879.553, 22930.076, 22907.218, 22893.614, 22922.248, 22872.494, 22924.963, 22886.701, 22935.416, 22917.661, 22912.134, 22897.602, 22925.402, 22930.415, 22887.722, 22949.454, 22926.805, 22898.53, 22925.761, 22894.421, 22935.347, 22877.921, 22924.732], [71329.449, 71342.68, 71398.253, 71390.435, 71362.452, 71400.804, 71394.25, 71368.231, 71369.897, 71346.712, 71207.757, 71211.557, 71208.453, 71232.907, 71246.091, 71365.177, 71296.516, 71359.973, 71356.575, 71340.608, 71351.966, 71380.307, 71310.943, 71338.189, 71330.266, 71363.309, 71339.158, 71340.955, 71326.454, 71275.349, 71284.684, 71341.481, 71299.624, 71306.852, 71367.114, 71362.682, 71337.924, 71341.532], [32.435, 24.663, 20.391, 24.325, 26.886, 18.103, 29.37, 20.071, 19.519, 18.802, 13.167, 11.42, 12.569, 11.404, 13.463, 16.232, 16.324, 15.023, 11.796, 16.75, 10.964, 16.97, 16.936, 11.461, 10.015, 10.074, 11.363, 17.893, 21.899, 24.089, 18.191, 16.856, 21.789, 19.529, 17.414, 13.485, 24.561, 18.12], [2830.4325324326223, 2748.5230072834684, 1174.9663321150706, 1375.8718399844952, 1396.2034237320538, 1343.9491720184863, 2673.4371956358373, 1757.7487347601266, 1969.8898245540242, 3814.338407651029, 1875.4014575304138, 2123.4282646621414, 2067.7441428044085, 2739.0150173466495, 1909.8475873601647, 1665.2581505019923, 1080.685047634665, 1735.156157893475, 1352.2041333479865, 1417.68428843904, 777.3825165594037, 1268.4939039554783, 1753.3635048895278, 2055.633496281133, 703.3600350545829, 1555.4215662588292, 1246.56320701869, 1297.0162781585877, 1809.7861832232406, 1081.1199267455067, 1237.1258044881733, 934.0739285787595, 1450.7977343477646, 1130.6531173699452, 2096.690869822609, 907.8621062843944, 1755.0221514870718, 1297.8368817723908], [1486, 1487, 1488, 1489, 1490, 1491, 1492, 1493, 1494, 1495, 1496, 1497, 1498, 1499, 1500, 1501, 1502, 1503, 1504, 1505, 1506, 1507, 1508, 1509, 1510, 1511, 1512, 1513, 1514, 1515, 1516, 1517, 1518, 1519, 1520, 1521, 1522, 1523]], [1, 6527, [61953, 61981, 62015, 62045, 62076, 62104], [22489.116, 22483.921, 22524.09, 22492.57, 22474.701, 22474.117], [70634.282, 70630.244, 70652.065, 70655.151, 70682.251, 70632.732], [11.824, 9.418, 15.042, 8.706, 16.847, 19.24], [2252.0781669095218, 2039.8799462975044, 2279.0725981970954, 2517.279794854545, 1065.8821117286457, 1003.1487280702789], [1485, 1486, 1487, 1488, 1489, 1490]], [1, 6564, [62313, 62341, 62368, 62389, 62412, 62436, 62464], [22552.991, 22603.793, 22626.114, 22593.174, 22516.394, 22637.691, 22572.505], [69250.926, 69289.192, 69293.561, 69302.949, 69289.499, 69314.957, 69353.766], [26.739, 35.466, 20.954, 21.407, 30.568, 13.03, 25.776], [875.2204719694927, 1330.45820002676, 1298.9716582456408, 1023.9501441826338, 1731.5005117330352, 2099.503353442755, 6464.840019884314], [1498, 1499, 1500, 1501, 1502, 1503, 1504]], [0, 6565, [62266, 62294, 62316, 62345, 62371, 62395, 62417, 62441, 62469, 62491, 62521, 62552, 62577, 62599, 62622, 62644], [28959.662, 28997.82, 28960.537, 28992.023, 29015.916, 29024.844, 28980.327, 28998.936, 28992.995, 29019.602, 28975.033, 29000.93, 29014.472, 29011.47, 28931.498, 28972.342], [46018.851, 46047.807, 46045.379, 46047.413, 46063.668, 46110.236, 46057.285, 46047.51, 46079.769, 46149.966, 46030.248, 46051.95, 46035.936, 46016.901, 46035.978, 45993.797], [20.028, 21.283, 21.434, 14.466, 17.802, 13.15, 17.104, 15.976, 17.027, 27.208, 17.371, 29.227, 23.932, 12.491, 25.382, 31.435], [2505.1051244384125, 1141.0075413265042, 1676.6855662731311, 1843.2586149678084, 1607.49568279127, 1982.375962756225, 1622.1901753461068, 1593.4668274997618, 1510.8570002421577, 1279.0831835671318, 2011.3514278394046, 1582.6088831886655, 1400.8376797681653, 67285.83748091735, 657.0647292372083, 1572.490278194284], [1496, 1497, 1498, 1499, 1500, 1501, 1502, 1503, 1504, 1505, 1506, 1507, 1508, 1509, 1510, 1511]], [0, 6581, [61902, 61932, 61957, 61986, 62022], [29038.359, 28938.65, 28901.991, 28875.753, 28973.871], [45052.484, 44990.03, 45055.926, 44991.086, 44957.434], [30.745, 19.235, 29.602, 20.312, 34.694], [4029.1855668764024, 1238.346743005629, 3642.2026207194076, 1843.9883560555504, 1000.9953583342798], [1483, 1484, 1485, 1486, 1487]], [0, 6587, [62490, 62520, 62551, 62576, 62598, 62621, 62645, 62669, 62688, 62711, 62736], [28831.779, 28832.574, 28813.68, 28802.997, 28797.568, 28958.436, 29152.921, 29112.654, 29181.094, 29140.224, 29144.821], [46778.903, 46766.357, 46766.108, 46751.988, 46746.011, 46852.898, 46845.8, 46825.661, 46976.552, 46890.715, 46909.362], [11.2, 6.931, 10.926, 13.064, 12.998, 28.94, 17.327, 13.227, 33.08, 20.928, 30.031], [2638.046859738431, 3667.6893226834654, 2410.0624823511034, 1990.2840904185932, 1190.0433688842825, 2381.812681102691, 1199.5348338945996, 377.06037639910085, 1704.0459017691708, 979.3865255899088, 728.9950178107084], [1505, 1506, 1507, 1508, 1509, 1510, 1511, 1512, 1513, 1514, 1515]], [1, 6603, [62729, 62757, 62786, 62812, 62834, 62846, 62864, 62893], [22581.679, 22537.933, 22577.994, 22554.783, 22562.725, 22525.551, 22570.366, 22527.145], [70764.447, 70710.878, 70786.583, 70737.809, 70742.188, 70756.165, 70740.377, 70748.367], [9.561, 23.139, 30.015, 20.71, 13.892, 25.862, 23.432, 10.093], [1782.2184379154644, 1460.78375411839, 2043.45620809489, 1029.1777275048325, 2330.2798423189097, 1501.938117367687, 1499.3864319512074, 1227.2597573949922], [1515, 1516, 1517, 1518, 1519, 1520, 1521, 1522]], [1, 6629, [62946, 62958, 62978, 63005, 63026], [22939.476, 22876.938, 22884.725, 22915.189, 22942.844], [71347.191, 71323.352, 71313.178, 71334.979, 71397.645], [26.276, 24.976, 17.575, 22.726, 29.284], [524.1508257724439, 1284.6848729801984, 1865.5558346328974, 1629.0395019784378, 1279.1290268801401], [1525, 1526, 1527, 1528, 1529]], [1, 6723, [63844, 63871, 63906, 63953, 63996, 64040, 64087], [22494.821, 22551.067, 22477.399, 22526.668, 22495.277, 22359.39, 22442.882], [69160.83, 69266.072, 69298.289, 69310.994, 69308.349, 69346.092, 69395.596], [41.436, 23.035, 15.949, 12.73, 17.303, 20.343, 39.474], [2021.9581996455288, 1294.035235450911, 1301.5421941583209, 2129.1158773908833, 2103.2921643108793, 17375.3335777155, 1491.5442355857617], [1567, 1568, 1569, 1570, 1571, 1572, 1573]], [1, 6736, [63870, 63905, 63952, 63994, 64038, 64084, 64130, 64173, 64222], [21828.625, 21869.655, 21828.766, 21820.774, 21823.918, 21810.261, 21928.317, 21805.694, 21933.022], [69233.854, 69341.101, 69227.465, 69020.84, 69075.873, 69224.665, 69272.628, 69205.633, 69194.661], [15.637, 24.955, 37.731, 19.404, 25.686, 19.344, 12.643, 29.286, 11.351], [22655.165542841987, 4802.4531017939535, 3886.0503905280384, 7540.948816722244, 4098.351078705859, 16035.578686658035, 120463.3426313136, 7172.071677340836, 81538.47424515149], [1568, 1569, 1570, 1571, 1572, 1573, 1574, 1575, 1576]], [0, 6761, [63963, 64004, 64052, 64095, 64138], [28789.843, 28787.155, 28741.424, 28722.675, 28755.883], [47023.932, 47010.93, 47017.875, 46996.051, 47030.48], [16.989, 23.789, 21.05, 23.427, 23.536], [3681.890840912291, 2074.490290272779, 1401.9073332954872, 3153.210297177517, 1597.7950865113353], [1570, 1571, 1572, 1573, 1574]], [1, 6767, [64085, 64131, 64174, 64223, 64265, 64306, 64349, 64390], [21834.036, 21888.208, 21897.711, 21852.503, 21851.088, 21793.893, 21792.743, 21730.47], [69368.348, 69471.319, 69478.011, 69363.381, 69337.318, 69363.861, 69521.796, 69577.976], [24.274, 20.865, 17.486, 22.318, 21.234, 16.507, 18.729, 14.783], [4831.865029956313, 1651.5584805053206, 1338.624087487676, 3261.371005872058, 15163.296336791065, 14181.885328254353, 2608.6559587545917, 1063.4077042432139], [1573, 1574, 1575, 1576, 1577, 1578, 1579, 1580]], [1, 6768, [63995, 64039, 64086, 64132, 64175, 64225, 64267, 64307, 64351], [22085.422, 22143.078, 22168.424, 22099.155, 22122.669, 22161.889, 22149.633, 22093.418, 22140.515], [70055.516, 70096.693, 69997.359, 70062.273, 70181.781, 70147.044, 70165.792, 70144.699, 70106.227], [33.943, 22.812, 18.512, 23.852, 15.065, 14.016, 16.644, 23.603, 30.596], [1353.9200179476384, 2795.6442822603412, 6841.08615715617, 2207.7053905823636, 2902.3658629288043, 3197.8817820851123, 1824.6379754896757, 1135.283552571678, 1140.2449613278593], [1571, 1572, 1573, 1574, 1575, 1576, 1577, 1578, 1579]], [1, 6769, [64268, 64308, 64354, 64392, 64432], [23221.356, 23282.604, 23261.402, 23318.221, 23377.953], [70819.595, 70851.932, 70780.281, 70771.435, 70925.707], [18.851, 20.016, 12.943, 18.481, 26.808], [2446.0952066152245, 1029.4087500442154, 1846.6918273025613, 2219.3934319549894, 591.4269840921419], [1577, 1578, 1579, 1580, 1581]], [0, 6772, [64230, 64275, 64313, 64358, 64397, 64437, 64476, 64520, 64553], [28785.669, 28812.984, 28786.634, 28770.012, 28811.125, 28817.812, 28804.704, 28865.575, 28811.056], [45351.226, 45388.612, 45445.532, 45411.706, 45431.414, 45432.54, 45385.085, 45429.062, 45376.752], [13.565, 20.8, 22.593, 17.718, 20.601, 20.226, 15.07, 13.253, 18.123], [2846.013710262725, 2369.8929114864645, 966.831713970751, 3027.951510730144, 2236.281875234609, 4701.784364273751, 2505.476688554535, 25125.973622857564, 2120.252799942235], [1576, 1577, 1578, 1579, 1580, 1581, 1582, 1583, 1584]], [0, 6773, [64231, 64276, 64314, 64359, 64398, 64439, 64477, 64521, 64554, 64591, 64620, 64651, 64682, 64709, 64743, 64776, 64801, 64839, 64871, 64898, 64931, 64962, 64991, 65023, 65042, 65062, 65086, 65115, 65145, 65170, 65196], [28814.247, 28948.172, 28889.858, 28935.523, 28976.412, 29006.05, 28965.302, 29020.979, 29002.049, 29012.327, 28897.452, 28933.003, 28930.109, 28949.404, 28952.202, 28985.375, 28892.38, 28981.745, 28901.692, 28906.61, 28903.588, 28916.308, 28908.374, 28920.925, 28919.201, 28891.507, 28944.549, 28971.986, 29073.786, 28975.201, 28907.68], [47033.798, 47111.255, 47075.001, 47077.873, 47033.916, 47008.607, 47025.997, 46995.286, 47081.82, 47041.901, 47142.172, 47181.647, 47116.132, 47203.745, 47166.459, 47188.4, 47179.189, 47153.223, 47250.966, 47253.205, 47220.349, 47165.835, 47236.152, 47245.417, 47250.211, 47221.962, 47261.673, 47290.121, 47288.048, 47261.283, 47220.073], [22.31, 15.114, 24.442, 14.379, 12.671, 11.35, 12.454, 11.957, 11.973, 11.092, 13.309, 25.313, 30.983, 13.76, 25.535, 31.218, 18.493, 29.175, 22.428, 21.47, 20.527, 30.619, 22.5, 20.192, 22.936, 23.094, 20.176, 20.029, 24.347, 21.819, 35.77], [3460.6086343079255, 23147.51065220976, 4832.920643616555, 23690.76075053633, 3821.60333204159, 3650.360003186146, 5869.167640042791, 2471.0886201339613, 5444.121732491329, 4797.123506783221, 5493.981445243382, 3959.9681890439783, 3376.2514908881835, 21959.639063960967, 2512.1538435402804, 2497.011185818336, 1623.1351086358545, 1783.618605759727, 1693.7873246745778, 2567.595968827409, 2678.128413828573, 3054.7797112560384, 1469.5477003127821, 1956.7624515064472, 2714.969495600672, 2520.3478151492664, 3331.422811402749, 2287.0932141346575, 2144.541806982726, 2814.38259926338, 1815.614795866453], [1576, 1577, 1578, 1579, 1580, 1581, 1582, 1583, 1584, 1585, 1586, 1587, 1588, 1589, 1590, 1591, 1592, 1593, 1594, 1595, 1596, 1597, 1598, 1599, 1600, 1601, 1602, 1603, 1604, 1605, 1606]], [1, 6781, [64041, 64088, 64133, 64176, 64226], [23252.838, 23224.548, 23245.666, 23240.639, 23246.575], [71239.643, 71270.534, 71304.455, 71278.722, 71253.443], [17.624, 15.507, 13.831, 15.668, 13.985], [1945.6562553439974, 3422.8512484426865, 1890.0996629635247, 2092.0678962247034, 2017.2400915448459], [1572, 1573, 1574, 1575, 1576]], [1, 6813, [64615, 64647, 64676, 64707, 64738], [22880.866, 22852.065, 22906.84, 22893.356, 22936.866], [69899.056, 69874.789, 69940.816, 69856.044, 69883.43], [22.613, 24.621, 39.151, 14.997, 33.382], [1136.0930259352676, 1009.1110755149563, 1354.895098999016, 1330.8872388657428, 1018.795264396571], [1586, 1587, 1588, 1589, 1590]], [1, 6840, [64867, 64894, 64925, 64957, 64988, 65018], [22248.918, 22256.507, 22246.459, 22244.974, 22264.957, 22206.768], [70131.229, 70116.298, 70110.644, 70138.557, 70132.637, 70125.093], [14.858, 21.112, 19.782, 16.597, 18.201, 20.866], [1274.1757087385818, 1264.07052030473, 1758.6822286160311, 1767.098716880749, 1666.9128423548723, 821.6030082920787], [1594, 1595, 1596, 1597, 1598, 1599]], [0, 6928, [65580, 65607, 65635, 65658, 65687], [29449.701, 29507.136, 29421.725, 29454.172, 29455.621], [45662.911, 45635.222, 45658.813, 45644.494, 45636.779], [11.951, 18.117, 10.94, 7.48, 6.902], [1197.1518953723025, 780.6978920768112, 1446.542063022639, 3555.5856774091367, 3214.1895307222935], [1619, 1620, 1621, 1622, 1623]], [1, 7091, [67203, 67223, 67249, 67267, 67295, 67329, 67362, 67406], [22748.036, 22716.076, 22759.858, 22765.282, 22757.498, 22723.469, 22760.774, 22803.099], [71446.968, 71429.989, 71416.779, 71395.281, 71438.561, 71393.609, 71375.66, 71389.924], [9.394, 18.153, 10.269, 14.516, 11.788, 18.662, 11.652, 14.316], [1026.4805594297159, 1358.5002943005895, 2080.8832878665767, 2345.128778372257, 1796.0328759249942, 1274.981014098321, 2254.1510139738352, 2515.403653722263], [1692, 1693, 1694, 1695, 1696, 1697, 1698, 1699]], [0, 7093, [67207, 67227, 67252, 67269, 67303, 67334], [29123.014, 29047.581, 29090.881, 29103.02, 29146.412, 29121.766], [47234.016, 47253.633, 47303.53, 47341.862, 47234.051, 47241.462], [24.65, 24.191, 16.623, 17.836, 32.58, 26.307], [1983.4189327408105, 1607.9610962646168, 731.0930067564713, 1485.9359569195262, 1466.6906557886764, 2364.9049970149395], [1692, 1693, 1694, 1695, 1696, 1697]], [1, 7115, [67361, 67404, 67453, 67501, 67548, 67596, 67644, 67697, 67739, 67786], [21849.698, 21874.008, 21967.69, 21966.458, 22000.402, 21975.653, 22193.805, 22113.983, 22151.541, 22067.136], [68983.157, 68974.336, 68946.753, 68885.725, 68929.332, 68911.279, 68935.998, 68987.258, 68986.137, 69040.105], [29.173, 13.748, 17.27, 16.86, 18.992, 13.955, 18.261, 21.527, 17.39, 35.419], [2406.9496228005387, 17212.427757763893, 7819.843005788854, 7532.740794879364, 6681.410661109498, 10737.390857401126, 17139.660249944474, 1301.392228367348, 1656.3413063558248, 1489.0168443598186], [1698, 1699, 1700, 1701, 1702, 1703, 1704, 1705, 1706, 1707]], [1, 7134, [67407, 67456, 67503, 67550, 67598, 67648, 67699, 67742, 67789], [22926.446, 22923.194, 22891.117, 22899.968, 22891.548, 22935.563, 22954.913, 23002.736, 22969.127], [70752.479, 70784.736, 70778.672, 70772.861, 70757.034, 70735.317, 70759.541, 70713.057, 70788.246], [8.354, 12.261, 12.211, 11.348, 13.942, 15.614, 13.12, 24.693, 10.657], [939.7877557819726, 1209.5128117615188, 1297.5623539351022, 1674.8545048260012, 1546.4794483784158, 521.7373290978368, 913.607108076266, 879.7122905292659, 1498.1732946861302], [1699, 1700, 1701, 1702, 1703, 1704, 1705, 1706, 1707]], [0, 7135, [67417, 67466, 67512, 67558, 67604, 67655], [29247.603, 29187.28, 29164.62, 29215.801, 29218.54, 29182.857], [46867.878, 46889.614, 46866.193, 46899.091, 46899.387, 46897.402], [15.698, 8.646, 10.263, 17.031, 14.372, 9.533], [2840.6645976938808, 1665.477732141741, 3642.2957964268326, 1348.105543150868, 1822.6248839439359, 1497.4339857490218], [1699, 1700, 1701, 1702, 1703, 1704]], [0, 7137, [67513, 67560, 67605, 67656, 67706, 67751], [29331.666, 29332.182, 29331.635, 29326.032, 29333.801, 29313.285], [45630.894, 45642.562, 45635.0, 45635.77, 45619.558, 45625.862], [15.935, 12.246, 8.369, 9.111, 12.281, 17.94], [1700.9722190318978, 1515.0654709386117, 1950.4807550028836, 3042.9021063614755, 1769.1886731114782, 1188.0625674897228], [1701, 1702, 1703, 1704, 1705, 1706]], [0, 7158, [67654, 67704, 67749, 67796, 67839, 67882, 67926], [29085.088, 29040.53, 29179.978, 29218.327, 29225.277, 29314.561, 29226.092], [47115.688, 47073.198, 46904.472, 46897.49, 46935.856, 46871.005, 46848.259], [38.201, 14.57, 11.946, 17.301, 26.713, 15.973, 23.509], [3601.600648725309, 16089.46086645439, 1798.5354524813222, 2180.3611109101703, 4380.525428317839, 7688.408634600243, 983.2208741251411], [1704, 1705, 1706, 1707, 1708, 1709, 1710]], [0, 7181, [67962, 68002, 68034, 68072, 68106, 68135, 68166, 68188, 68217, 68254, 68289, 68321, 68348, 68381, 68408, 68437, 68466, 68499, 68531, 68559, 68585, 68616, 68637, 68662, 68691, 68723, 68753], [29093.808, 29078.755, 29095.246, 29055.391, 29081.575, 29032.812, 29007.413, 29095.744, 29012.014, 29022.549, 29010.786, 29001.459, 29023.48, 29064.115, 29057.26, 29043.355, 29046.624, 29024.074, 29027.922, 29042.999, 29017.71, 29025.499, 29033.704, 29007.677, 28981.411, 28928.438, 29073.552], [47226.892, 47306.554, 47262.395, 47299.64, 47263.353, 47212.795, 47245.115, 47314.809, 47273.691, 47285.322, 47231.747, 47276.064, 47253.131, 47231.304, 47292.916, 47242.299, 47281.424, 47273.161, 47290.333, 47269.383, 47267.528, 47241.441, 47146.898, 47220.618, 47162.596, 47182.787, 47170.551], [31.58, 16.779, 23.965, 17.14, 27.69, 19.026, 21.682, 25.178, 18.398, 23.251, 30.432, 15.444, 21.47, 23.589, 22.575, 17.0, 15.55, 10.528, 11.301, 10.758, 8.728, 15.233, 17.167, 19.128, 25.975, 27.865, 21.075], [2198.1961044055524, 989.4650151705426, 1806.3917792834543, 945.4158215148892, 1099.5485999927805, 1413.9049965464358, 2150.9104081005376, 452.8901809925699, 1026.9530092258133, 2365.7760269437954, 1747.2779420223108, 2306.5341048684627, 3355.1522077306613, 1941.1243648947197, 1564.1588442164532, 1538.8558514428248, 3591.7184364032637, 3749.228344268426, 4332.4450947034, 3319.467848258907, 3804.2416520027245, 4405.933140615002, 2110.1691725282817, 4431.3331179341685, 5942.096043879917, 708.8612175870027, 648.6574236748775], [1711, 1712, 1713, 1714, 1715, 1716, 1717, 1718, 1719, 1720, 1721, 1722, 1723, 1724, 1725, 1726, 1727, 1728, 1729, 1730, 1731, 1732, 1733, 1734, 1735, 1736, 1737]], [1, 7205, [68162, 68183, 68210, 68245, 68278, 68314, 68341, 68374, 68403, 68429, 68460, 68490, 68525], [22576.911, 22547.11, 22570.695, 22564.053, 22567.254, 22572.522, 22570.906, 22590.515, 22593.476, 22567.641, 22571.255, 22573.483, 22548.819], [69724.091, 69756.741, 69745.974, 69742.447, 69747.143, 69758.402, 69766.387, 69772.169, 69769.546, 69768.248, 69750.67, 69770.679, 69777.31], [14.012, 9.344, 13.236, 11.388, 14.422, 11.008, 10.051, 8.179, 10.752, 13.858, 12.549, 9.931, 20.571], [1275.4669143047247, 1570.6022456925402, 2015.4960987066625, 2035.8161974377838, 2099.1246240144187, 2151.1205759445143, 1642.5128897518518, 1898.6050358293753, 1949.1259303856853, 1357.719959166227, 1781.6827018333636, 2255.4377875743103, 1224.6294467961336], [1717, 1718, 1719, 1720, 1721, 1722, 1723, 1724, 1725, 1726, 1727, 1728, 1729]], [0, 7206, [68165, 68187, 68216, 68255, 68288, 68320, 68347, 68380, 68407, 68435, 68465, 68498, 68530, 68558, 68584, 68615, 68636, 68661], [29027.554, 29048.5, 29042.843, 29051.899, 29028.824, 29033.649, 29036.032, 29035.531, 29014.697, 29015.583, 29050.594, 29037.599, 29000.853, 29043.708, 29053.171, 29032.119, 28971.704, 28988.467], [45321.815, 45287.392, 45296.878, 45308.518, 45304.797, 45347.285, 45287.938, 45284.456, 45279.684, 45313.941, 45325.021, 45290.899, 45316.038, 45316.923, 45323.524, 45325.353, 45271.527, 45384.993], [7.935, 7.373, 8.762, 7.774, 26.56, 28.2, 9.039, 8.975, 9.789, 18.267, 17.136, 33.268, 36.263, 20.666, 19.65, 25.582, 35.323, 8.562], [1088.0164348314797, 1983.453968900826, 2847.8672634179957, 1459.421601925895, 1106.6274511702106, 937.8657174226512, 2820.7632942521323, 2204.884834694704, 2645.135219922316, 1694.6012747234324, 503.97021527143784, 677.3223342042372, 782.6709027217935, 684.2691932256129, 774.1919450931503, 725.7599448745915, 3065.892765312965, 2948.994609870339], [1717, 1718, 1719, 1720, 1721, 1722, 1723, 1724, 1725, 1726, 1727, 1728, 1729, 1730, 1731, 1732, 1733, 1734]], [0, 7212, [68186, 68215, 68253, 68287, 68319, 68346], [28710.004, 28683.193, 28715.1, 28654.853, 28673.802, 28688.972], [46496.986, 46537.322, 46467.769, 46506.583, 46525.596, 46363.095], [31.846, 30.859, 19.779, 29.089, 36.13, 29.211], [1124.9237938247525, 2075.464573875481, 961.1949194888202, 1360.4866024892692, 807.2823704191513, 5074.543516472347], [1718, 1719, 1720, 1721, 1722, 1723]], [1, 7225, [68280, 68315, 68342, 68375, 68404, 68431, 68461, 68492], [22803.777, 22777.684, 22766.638, 22782.406, 22782.417, 22786.444, 22759.365, 22786.184], [71139.844, 71071.418, 71016.282, 70955.558, 71005.921, 70990.695, 70959.313, 70998.869], [34.779, 20.457, 12.637, 11.384, 11.585, 11.777, 14.66, 20.221], [6609.1141785785785, 3507.1451380847066, 2318.700173613046, 1702.9970276298427, 1887.6505908185068, 2133.6955365902095, 2107.0516110001713, 2218.5029287727025], [1721, 1722, 1723, 1724, 1725, 1726, 1727, 1728]], [1, 7226, [68281, 68316, 68343, 68376, 68405], [22787.918, 22785.098, 22793.99, 22776.164, 22847.679], [71369.754, 71325.407, 71341.048, 71318.88, 71206.88], [14.817, 18.45, 22.623, 25.793, 26.664], [1656.159808844019, 2927.332435761158, 3490.149416298512, 3385.245576944972, 5063.192246190856], [1721, 1722, 1723, 1724, 1725]], [1, 7246, [68458, 68487, 68523, 68554, 68578], [22074.768, 22128.9, 22176.584, 22098.919, 22144.114], [70060.907, 70034.214, 69936.74, 70035.513, 70064.093], [36.666, 15.893, 30.095, 16.943, 25.991], [968.9046611176327, 1420.8861488115392, 3048.27300827556, 1119.1943699656424, 784.6295877758081], [1727, 1728, 1729, 1730, 1731]], [1, 7247, [68524, 68555, 68579, 68608, 68633], [22229.187, 22229.709, 22231.563, 22230.942, 22201.858], [69233.283, 69253.225, 69256.347, 69246.642, 69252.667], [13.444, 15.897, 11.089, 12.595, 13.127], [1638.3268003592757, 1586.888915209041, 1510.7469721826394, 1630.6565845256089, 1488.3876385833144], [1729, 1730, 1731, 1732, 1733]], [1, 7296, [68977, 69009, 69042, 69068, 69095], [22740.069, 22757.024, 22770.508, 22791.088, 22803.585], [70214.582, 70235.731, 70163.924, 70175.306, 70184.329], [16.175, 15.495, 10.605, 15.855, 22.109], [1206.8661468421965, 1913.308674808219, 1034.6096743577011, 1131.6327914742635, 1808.4296190928994], [1745, 1746, 1747, 1748, 1749]], [1, 7335, [69364, 69387, 69416, 69443, 69467, 69494], [21692.314, 21745.305, 21723.164, 21775.868, 21731.196, 21747.552], [68988.514, 68972.73, 69055.835, 69006.256, 68970.445, 69035.857], [31.585, 10.16, 30.203, 34.401, 16.444, 18.022], [1461.0221107073794, 80616.42004136973, 755.009161459062, 6854.731529182634, 2105.5725657080206, 1098.890785570458], [1760, 1761, 1762, 1763, 1764, 1765]], [1, 7351, [69469, 69495, 69522, 69546, 69573], [22927.433, 22913.143, 22920.768, 22954.081, 22915.414], [71077.786, 71074.564, 71099.939, 71085.678, 71067.145], [18.357, 17.015, 13.433, 22.164, 15.499], [1267.5721371276334, 1665.2356918508733, 631.2641573759992, 1358.1287095642645, 797.0653065910026], [1764, 1765, 1766, 1767, 1768]], [1, 7395, [69891, 69915, 69937, 69965, 69995, 70026, 70053, 70075, 70093, 70112, 70129], [22292.037, 22311.598, 22297.83, 22310.807, 22277.163, 22282.179, 22284.233, 22286.925, 22253.47, 22267.663, 22301.928], [69324.64, 69339.995, 69322.32, 69320.208, 69333.568, 69320.394, 69319.377, 69334.202, 69350.334, 69341.272, 69358.01], [13.771, 8.964, 11.161, 10.793, 12.779, 11.326, 7.992, 8.724, 10.483, 11.286, 16.69], [1895.3460210379858, 2464.22883951714, 1778.14506259745, 2110.617379857703, 617.9433218439108, 1612.996357683241, 2244.4164527964926, 1872.6133576713246, 1582.7479990928969, 2934.8579618988947, 2179.24650315465], [1783, 1784, 1785, 1786, 1787, 1788, 1789, 1790, 1791, 1792, 1793]], [0, 7489, [71025, 71056, 71077, 71098, 71121, 71146, 71173, 71197, 71222, 71258, 71287, 71335, 71379], [28920.115, 28912.705, 28915.296, 28993.397, 28912.41, 28905.304, 28888.46, 28932.031, 28934.024, 28997.638, 28951.368, 28890.97, 28962.287], [45348.073, 45321.419, 45332.257, 45332.124, 45256.971, 45319.95, 45336.35, 45283.331, 45369.1, 45343.593, 45338.724, 45378.995, 45362.614], [9.463, 6.033, 8.293, 19.646, 20.688, 13.897, 18.199, 22.996, 14.402, 18.539, 25.081, 12.566, 21.831], [3212.102218923151, 3920.571732590405, 1849.677847350838, 1406.0125952565552, 1295.4610574612875, 1541.2647406438982, 1368.654015062177, 1223.4496207090901, 1617.8264231155163, 1636.849776901291, 1255.9807452123216, 2311.3597582667862, 847.0853071680356], [1834, 1835, 1836, 1837, 1838, 1839, 1840, 1841, 1842, 1843, 1844, 1845, 1846]], [1, 7520, [71217, 71243, 71281, 71324, 71369], [21898.933, 21869.74, 21819.347, 21905.768, 21817.248], [68830.907, 68908.626, 68840.407, 68856.303, 68813.688], [25.228, 20.571, 20.24, 10.74, 23.543], [2297.1536798007423, 1238.54742386516, 900.7635554546372, 41959.53842133058, 863.7310981981252], [1842, 1843, 1844, 1845, 1846]], [0, 7523, [71256, 71286, 71336, 71378, 71415, 71461], [28976.735, 28855.155, 28989.151, 28891.305, 28907.137, 28892.282], [47085.495, 47133.566, 47100.685, 47200.32, 47197.971, 47154.157], [17.465, 16.56, 20.281, 14.235, 23.037, 15.098], [9811.489930384783, 4507.875570522135, 4022.6922707842928, 2352.222054318733, 1877.426984898328, 2136.5696358612963], [1843, 1844, 1845, 1846, 1847, 1848]], [0, 7525, [71261, 71292, 71339, 71382, 71420, 71465, 71503, 71539], [29508.294, 29568.768, 29554.363, 29498.239, 29615.463, 29587.135, 29593.445, 29538.263], [45499.683, 45517.825, 45498.526, 45543.447, 45502.069, 45499.51, 45487.464, 45482.651], [21.741, 17.49, 14.712, 22.002, 12.216, 14.168, 14.23, 10.73], [3406.0326091996835, 3529.943714538007, 3123.5232374817015, 2755.201384643859, 2667.882668477172, 2485.067173566124, 2245.70099519162, 74665.85067183427], [1843, 1844, 1845, 1846, 1847, 1848, 1849, 1850]], [1, 7538, [71326, 71371, 71412, 71456, 71495, 71532, 71566], [22306.839, 22341.477, 22260.977, 22308.534, 22354.226, 22334.043, 22328.973], [68806.668, 68908.378, 68849.062, 68897.117, 68882.629, 68838.255, 68932.466], [13.542, 24.772, 36.758, 17.317, 31.158, 20.304, 26.116], [634.6036576858992, 787.2883475689035, 969.3249585036875, 1437.8539242804422, 1657.9124967303785, 466.4048115351305, 2407.311045109698], [1845, 1846, 1847, 1848, 1849, 1850, 1851]], [1, 7539, [71325, 71370, 71411, 71455, 71494, 71531, 71565, 71598, 71635, 71665, 71696, 71740, 71766, 71796, 71825, 71846, 71883, 71922, 71953, 71983, 72015, 72052, 72082, 72105, 72135, 72161, 72186, 72213, 72241, 72270, 72287, 72317, 72346, 72371, 72399, 72426, 72455, 72479, 72503], [22119.985, 22113.824, 22138.323, 22018.529, 22040.178, 22054.376, 22166.021, 22109.319, 22126.667, 22149.561, 22108.146, 22068.054, 22139.21, 22084.123, 22065.597, 22127.24, 22124.485, 22101.092, 22131.318, 22091.497, 22014.167, 22045.313, 22102.707, 22001.767, 22043.745, 22063.085, 22121.247, 22021.242, 21894.544, 21931.861, 21887.823, 21919.245, 22018.725, 21881.383, 21877.409, 21814.146, 21884.387, 21848.027, 21862.66], [69857.875, 69820.451, 69838.171, 69712.743, 69720.662, 69767.545, 69778.251, 69825.565, 69807.16, 69756.548, 69843.079, 69773.651, 69849.494, 69836.934, 69787.998, 69848.881, 69823.834, 69819.133, 69825.203, 69782.806, 69773.32, 69736.874, 69816.673, 69746.109, 69734.096, 69712.677, 69818.135, 69754.456, 69648.526, 69700.342, 69640.055, 69667.264, 69705.378, 69644.115, 69640.322, 69672.99, 69633.044, 69631.781, 69650.44], [2.413, 16.945, 16.157, 21.885, 21.276, 17.203, 22.092, 13.864, 8.582, 20.802, 11.81, 26.818, 22.341, 25.682, 19.317, 14.716, 15.782, 9.977, 15.698, 12.297, 23.498, 16.453, 12.018, 22.545, 31.466, 31.301, 16.007, 26.937, 23.617, 19.529, 13.749, 22.332, 16.047, 16.929, 20.567, 13.071, 13.262, 16.172, 7.974], [500.0291981930846, 1906.6232885119373, 1659.3445691249349, 3818.0014213397667, 5526.7923902579605, 4590.312194992331, 1520.2912973016737, 2059.520186698352, 1740.4988128272332, 2957.899634999571, 1434.8374457061439, 2608.0475947431682, 1644.655700862776, 784.6792427647824, 878.8496262169662, 3217.495993347363, 1325.440276571941, 1494.241310991372, 1306.8845732753275, 1576.9509355146358, 3551.6361851734096, 2419.9117002380176, 1081.8313692144222, 3907.222435541229, 2597.967471639224, 6679.581880372469, 1213.7208522679437, 2843.305206176831, 1909.5316315019747, 2120.892376813643, 2238.0356638183207, 1696.4947695364374, 8334.006041913895, 1516.5527860259328, 2647.2112208336675, 2274.531080714112, 1957.6613115646321, 3208.6652764264777, 2965.8476680728663], [1845, 1846, 1847, 1848, 1849, 1850, 1851, 1852, 1853, 1854, 1855, 1856, 1857, 1858, 1859, 1860, 1861, 1862, 1863, 1864, 1865, 1866, 1867, 1868, 1869, 1870, 1871, 1872, 1873, 1874, 1875, 1876, 1877, 1878, 1879, 1880, 1881, 1882, 1883]], [0, 7552, [71498, 71536, 71570, 71600, 71637, 71673, 71700], [29232.733, 29262.712, 29232.304, 29242.865, 29218.069, 29259.014, 29182.32], [44857.209, 44828.646, 44851.259, 44863.241, 44908.518, 44844.349, 44845.096], [16.419, 24.212, 18.109, 18.841, 30.582, 23.685, 30.501], [2157.1510514663605, 1920.9015943177733, 2030.9085820875778, 1586.0216302144602, 2836.741273274645, 3665.7772048736883, 723.8509028768555], [1849, 1850, 1851, 1852, 1853, 1854, 1855]], [0, 7564, [71569, 71603, 71639, 71671, 71701, 71746], [29140.185, 29365.16, 29270.472, 29115.814, 29251.798, 29230.856], [47094.803, 47033.053, 47090.727, 47149.623, 47126.067, 47092.331], [9.87, 25.369, 34.492, 16.753, 20.094, 14.038], [85110.52182705459, 4605.719831690678, 2680.7150146215236, 1952.5650095544443, 12500.804877703571, 2280.2128960068217], [1851, 1852, 1853, 1854, 1855, 1856]], [1, 7573, [71667, 71697, 71741, 71767, 71797], [22378.584, 22372.754, 22405.293, 22428.801, 22498.011], [70795.63, 70722.723, 70725.251, 70736.967, 70646.632], [30.806, 12.529, 27.721, 28.607, 28.827], [894.8696469453699, 1302.7966407519632, 2189.2014955131426, 1158.1396990642563, 1909.8570503442857], [1854, 1855, 1856, 1857, 1858]], [0, 7594, [71959, 71987, 72022, 72059, 72088, 72112, 72140, 72167, 72191, 72219, 72247], [28707.568, 28708.661, 28756.14, 28673.89, 28689.335, 28732.241, 28727.446, 28727.805, 28737.278, 28707.607, 28726.96], [46255.76, 46275.406, 46215.261, 46237.603, 46256.452, 46240.862, 46312.545, 46241.073, 46268.085, 46297.896, 46231.082], [22.779, 12.983, 21.114, 18.178, 21.125, 17.063, 25.545, 14.126, 20.887, 14.853, 9.075], [874.4033486141085, 1312.3192827764142, 1511.680155423058, 1379.7472529312897, 1472.4899585453918, 1082.8234437232472, 1685.0932172683483, 1761.6150637844473, 1214.7838991041242, 1132.3524177319184, 963.7167386174217], [1863, 1864, 1865, 1866, 1867, 1868, 1869, 1870, 1871, 1872, 1873]], [0, 7596, [71962, 71991, 72024, 72061, 72089, 72113, 72144, 72168, 72193, 72222, 72249], [29645.097, 29553.799, 29579.49, 29605.579, 29534.489, 29574.341, 29586.78, 29579.758, 29557.279, 29528.82, 29519.487], [45522.597, 45482.541, 45475.862, 45532.261, 45505.599, 45521.701, 45498.473, 45481.075, 45464.98, 45535.595, 45494.689], [33.718, 31.144, 45.462, 25.674, 28.709, 28.261, 31.822, 22.79, 29.824, 25.031, 24.249], [1016.9731843589853, 2034.3939762565392, 1018.9793660093103, 3613.40122392308, 1394.6611589314193, 1086.9594279207242, 1506.0365343159206, 1112.3654937795031, 3523.3305428133235, 3475.3463383475296, 1768.2826712233707], [1863, 1864, 1865, 1866, 1867, 1868, 1869, 1870, 1871, 1872, 1873]], [1, 7610, [72016, 72053, 72083, 72107, 72138, 72164, 72189, 72216, 72243, 72271, 72288, 72318, 72347], [22811.58, 22814.769, 22819.124, 22821.986, 22818.309, 22841.981, 22820.941, 22803.132, 22799.426, 22820.152, 22788.058, 22784.362, 22807.477], [71298.829, 71304.14, 71309.247, 71322.047, 71326.301, 71308.336, 71329.566, 71291.233, 71340.284, 71285.503, 71321.091, 71307.422, 71297.529], [11.864, 9.417, 13.057, 16.551, 11.413, 16.489, 13.124, 17.643, 14.959, 14.908, 16.194, 11.59, 13.174], [2877.546188760715, 1910.1831407937525, 1928.7561790102231, 1127.3453713439649, 1211.6442021556977, 910.9933211758021, 1529.536421250783, 1894.2879089664198, 2186.6195881606923, 1205.2315790946566, 1324.9149355394825, 1681.9965320127953, 1566.5699312069771], [1865, 1866, 1867, 1868, 1869, 1870, 1871, 1872, 1873, 1874, 1875, 1876, 1877]], [0, 7629, [72292, 72323, 72350, 72378, 72405, 72432], [28842.402, 28795.603, 28803.845, 28823.009, 28863.085, 28917.941], [47160.483, 47168.298, 47196.12, 47107.342, 47139.788, 47111.949], [17.181, 15.456, 21.646, 23.048, 18.067, 30.342], [1029.7934950318718, 896.3097139625543, 2046.882828579292, 2235.611021843159, 1568.6723213585349, 3539.134013623666], [1875, 1876, 1877, 1878, 1879, 1880]], [1, 7636, [72401, 72428, 72458, 72480, 72504, 72527], [22843.091, 22782.52, 22796.531, 22763.881, 22860.087, 22804.147], [71234.75, 71310.113, 71292.133, 71294.9, 71309.628, 71308.542], [18.367, 22.687, 27.709, 21.446, 23.735, 12.715], [701.7951963902547, 1197.6823064529597, 3448.1105395669956, 1259.6611759915652, 623.7826668628718, 775.6036747595715], [1879, 1880, 1881, 1882, 1883, 1884]], [1, 7668, [72638, 72659, 72689, 72708, 72732, 72749], [21854.169, 21857.908, 21827.507, 21848.159, 21855.056, 21822.777], [69681.218, 69648.893, 69653.023, 69668.137, 69677.475, 69651.446], [11.001, 19.599, 8.472, 11.174, 27.368, 40.32], [1245.483974876189, 2741.066858648616, 2518.978572251783, 1378.9631713328663, 1289.1501629237794, 2137.7068582885254], [1889, 1890, 1891, 1892, 1893, 1894]], [1, 7669, [72660, 72690, 72709, 72733, 72750, 72769, 72782, 72802, 72822, 72836], [22495.403, 22482.331, 22448.342, 22619.294, 22501.219, 22499.305, 22531.133, 22528.586, 22506.744, 22531.839], [69306.067, 69260.448, 69283.877, 69229.815, 69215.434, 69315.194, 69237.259, 69204.635, 69197.81, 69201.356], [32.712, 25.814, 23.839, 18.905, 22.106, 16.273, 14.134, 9.556, 9.906, 14.269], [2043.3516381629702, 1790.5205781688862, 1549.347687947896, 1344.4277085953759, 2248.945530881532, 10322.36198012482, 2810.9905264612253, 3421.6899726738307, 4497.410296020395, 3287.229785623923], [1890, 1891, 1892, 1893, 1894, 1895, 1896, 1897, 1898, 1899]], [1, 7683, [72801, 72821, 72835, 72848, 72867], [21856.815, 21824.735, 21821.428, 21826.981, 21782.339], [69539.542, 69680.06, 69629.197, 69679.246, 69683.012], [29.957, 21.649, 24.978, 18.698, 26.67], [1864.5949766369827, 1981.5278116200864, 1130.253237880192, 920.5767143514964, 722.1389422148818], [1897, 1898, 1899, 1900, 1901]], [0, 7708, [73065, 73087, 73108, 73137, 73157, 73189, 73218], [29607.839, 29565.17, 29595.752, 29532.944, 29556.059, 29616.646, 29595.533], [46333.081, 46292.012, 46354.352, 46355.461, 46375.233, 46322.801, 46330.811], [24.313, 28.906, 23.742, 26.819, 25.165, 32.073, 25.715], [2674.8460417053325, 1148.9974348803607, 1903.4738016144918, 1622.3560854294565, 3576.576190402636, 1262.2812761856417, 895.5641758686123], [1911, 1912, 1913, 1914, 1915, 1916, 1917]], [1, 7750, [73509, 73525, 73547, 73561, 73579, 73596, 73615, 73628, 73641, 73669, 73683, 73702, 73722], [22370.379, 22387.483, 22390.313, 22367.162, 22381.673, 22370.386, 22366.794, 22372.481, 22355.188, 22402.799, 22374.971, 22365.843, 22351.686], [69685.305, 69687.124, 69684.638, 69694.076, 69656.192, 69660.384, 69710.771, 69683.548, 69692.458, 69687.824, 69667.175, 69674.922, 69684.78], [8.227, 9.635, 10.995, 14.393, 10.552, 7.629, 15.705, 8.869, 15.033, 12.888, 17.878, 14.915, 17.2], [1519.3673617692966, 1987.5062612932506, 1764.5152829654521, 905.8203159793621, 1674.1564197435252, 2034.8059819612433, 1818.8224533853302, 1572.2758405045045, 1426.4701713761212, 1353.3486665806888, 1244.6205342725532, 1048.3720853936206, 1251.3573782254487], [1931, 1932, 1933, 1934, 1935, 1936, 1937, 1938, 1939, 1940, 1941, 1942, 1943]], [0, 7799, [74022, 74052, 74085, 74127, 74165, 74200], [29380.163, 29454.484, 29441.834, 29434.502, 29405.269, 29411.506], [46242.48, 46211.909, 46206.673, 46252.097, 46222.388, 46243.868], [14.603, 11.237, 12.314, 12.017, 9.287, 14.076], [1663.0131392002784, 2192.2472650718864, 1254.7501850168414, 1367.3071423570912, 2500.577695848939, 2026.168633246522], [1958, 1959, 1960, 1961, 1962, 1963]], [1, 7813, [74073, 74113, 74156, 74191, 74222], [22289.739, 22185.011, 22184.773, 22188.575, 22042.494], [68909.487, 68893.289, 68925.508, 68912.677, 68880.459], [27.786, 24.275, 19.013, 26.765, 25.799], [7416.456826463594, 1178.7234317487296, 22586.874384262814, 3391.929354306086, 2402.7647840611253], [1960, 1961, 1962, 1963, 1964]], [1, 7814, [74045, 74074, 74114, 74157, 74192, 74223, 74265], [22928.332, 22942.254, 22983.47, 22889.555, 22955.375, 22951.229, 22907.313], [70167.098, 70115.922, 70140.377, 70212.489, 70183.03, 70142.968, 70205.906], [20.602, 25.98, 20.332, 24.394, 21.789, 17.034, 22.66], [1152.9506315853548, 1053.8277591134229, 989.1563512437872, 2683.9445014081466, 1474.3936929086906, 1236.941948417918, 582.2909536106121], [1959, 1960, 1961, 1962, 1963, 1964, 1965]], [0, 7816, [74082, 74121, 74161, 74196, 74235, 74270, 74308, 74348, 74383, 74413, 74439, 74466, 74499, 74524, 74553, 74578], [28791.405, 28915.038, 28853.562, 28832.234, 28838.989, 28909.627, 28813.074, 28834.191, 28802.579, 28828.233, 28862.055, 28897.358, 28887.991, 28833.058, 28821.277, 28830.141], [45020.988, 45084.213, 45094.911, 45019.924, 45020.53, 45043.666, 45037.462, 45045.962, 45080.31, 45065.112, 45013.785, 45121.0, 45067.336, 45058.161, 45051.217, 45046.993], [12.186, 21.755, 16.555, 12.276, 21.724, 24.741, 21.444, 16.872, 22.531, 31.736, 26.661, 21.332, 41.148, 25.463, 18.314, 28.693], [2791.102972887208, 1170.3539380699851, 1748.9880699366245, 1703.085531414114, 1088.0268644330617, 3915.221161979076, 2222.1255353744177, 1950.5070951289986, 2667.574557450272, 1711.4702024588412, 1384.9918500517579, 889.765415272771, 2669.2508759070483, 1630.8887721683707, 1295.2360821879258, 1373.5881406631497], [1960, 1961, 1962, 1963, 1964, 1965, 1966, 1967, 1968, 1969, 1970, 1971, 1972, 1973, 1974, 1975]], [0, 7818, [74083, 74122, 74164, 74199, 74238, 74272, 74310, 74349], [29117.475, 29136.393, 29215.706, 29250.896, 29135.117, 29180.451, 29198.97, 29202.435], [47246.111, 47259.656, 47207.504, 47204.722, 47240.841, 47294.608, 47196.273, 47299.046], [26.276, 27.215, 18.734, 19.415, 18.848, 20.33, 28.422, 23.774], [1395.6450304509256, 2124.5437840832774, 977.7941887356092, 1012.1552847116399, 1102.9838027075934, 837.2610296768518, 1521.8141739274768, 546.7450890164927], [1960, 1961, 1962, 1963, 1964, 1965, 1966, 1967]], [0, 7837, [74201, 74239, 74274, 74311, 74351, 74386, 74416, 74443], [29536.797, 29551.296, 29527.752, 29524.783, 29581.779, 29531.865, 29552.015, 29589.624], [45496.001, 45477.785, 45490.986, 45498.176, 45474.095, 45532.447, 45539.163, 45432.294], [28.82, 12.497, 20.141, 23.373, 23.424, 26.225, 17.135, 25.363], [1515.3181521791762, 1353.2828667734245, 1037.740538252185, 800.8194580784592, 853.5818552443654, 1498.6717246243313, 641.6763241658861, 1188.0320509228436], [1963, 1964, 1965, 1966, 1967, 1968, 1969, 1970]], [1, 7845, [74264, 74303, 74340, 74377, 74409], [22304.12, 22221.262, 22405.004, 22170.975, 22349.957], [68920.803, 68941.163, 68947.867, 68932.835, 68933.151], [32.824, 20.099, 25.931, 22.593, 26.934], [1126.6159178012915, 6978.7851504403825, 927.2884885137607, 956.1324731111897, 1264.292431786518], [1965, 1966, 1967, 1968, 1969]], [0, 7863, [74622, 74644, 74675, 74702, 74724, 74747, 74768], [28705.438, 28688.082, 28637.777, 28662.469, 28633.263, 28741.512, 28686.576], [46011.361, 46002.053, 45996.12, 46018.929, 46002.801, 45998.751, 45976.716], [24.614, 23.19, 38.733, 19.323, 23.876, 37.426, 26.542], [1052.010697816358, 1456.9311289901598, 1407.3718396703916, 3231.129884007994, 1103.003239149977, 1428.5056424946297, 1355.9732379214922], [1977, 1978, 1979, 1980, 1981, 1982, 1983]], [0, 7887, [74840, 74861, 74885, 74917, 74948, 74978], [28716.632, 28669.629, 28640.985, 28635.435, 28576.762, 28649.024], [46568.437, 46470.329, 46451.148, 46401.314, 46477.009, 46393.044], [25.965, 31.069, 36.405, 29.003, 15.01, 34.651], [3449.8911477701436, 3629.077536396774, 1689.7384000173984, 1142.0577927813517, 593.4982126422484, 6040.512190461872], [1986, 1987, 1988, 1989, 1990, 1991]], [1, 7892, [74859, 74883, 74914, 74944, 74975], [22659.767, 22619.728, 22627.125, 22631.27, 22618.603], [71370.033, 71292.832, 71314.978, 71323.878, 71336.193], [20.701, 11.408, 17.607, 15.97, 17.919], [892.7977798060806, 711.9153501651458, 2724.148883821956, 1781.5985659375053, 1813.8617953413352], [1987, 1988, 1989, 1990, 1991]], [0, 7917, [75088, 75115, 75135, 75158, 75181], [28781.803, 28807.262, 28769.956, 28830.358, 28800.953], [45073.003, 44995.637, 45027.252, 45067.357, 45059.229], [27.932, 16.315, 29.822, 23.375, 10.018], [640.4130321329183, 612.0085001280651, 2144.450389396027, 1025.6498855753832, 610.8549303383986], [1995, 1996, 1997, 1998, 1999]], [0, 7933, [75265, 75281, 75293, 75307, 75327, 75347, 75360, 75378, 75398], [28798.867, 28775.234, 28823.468, 28834.662, 28897.796, 28796.161, 28811.305, 28847.318, 28884.813], [45023.79, 45121.06, 45112.271, 44995.363, 45055.046, 45085.681, 45133.329, 45046.132, 45186.681], [16.658, 38.06, 24.776, 24.69, 28.624, 16.666, 42.144, 18.959, 14.365], [667.3048862607268, 996.8234051118179, 3679.3225614014177, 545.2878721547694, 2751.820129565198, 651.4362501763956, 716.9756186351054, 688.7454283331526, 43819.398771905195], [2003, 2004, 2005, 2006, 2007, 2008, 2009, 2010, 2011]], [1, 7936, [75263, 75280, 75291, 75306, 75323, 75344, 75358, 75376, 75396], [22621.999, 22602.202, 22668.728, 22614.231, 22634.356, 22649.088, 22636.589, 22622.15, 22566.811], [71285.783, 71302.315, 71404.371, 71319.475, 71378.34, 71322.149, 71347.064, 71305.852, 71334.852], [27.035, 16.761, 21.241, 17.311, 30.197, 23.107, 25.575, 23.935, 23.617], [1558.5423839143455, 1180.4764409141424, 637.1395035764752, 814.8974239954046, 1122.282158196882, 914.3960208496865, 1522.6788608596626, 1092.4563044160132, 1479.7108676393632], [2003, 2004, 2005, 2006, 2007, 2008, 2009, 2010, 2011]], [1, 7952, [75374, 75394, 75421, 75447, 75467, 75482, 75501, 75524, 75545, 75563, 75586, 75601, 75623, 75640, 75661, 75681, 75701], [22187.339, 22173.906, 22202.513, 22210.08, 22268.553, 22154.813, 22110.449, 22186.421, 22239.278, 22195.836, 22235.59, 22204.89, 22191.912, 22202.211, 22166.035, 22198.44, 22151.703], [70081.996, 70105.452, 70161.045, 70131.677, 70110.951, 70069.076, 70072.64, 70132.016, 70132.734, 70069.482, 70087.468, 70102.612, 70087.562, 70090.952, 70036.956, 70057.716, 70133.035], [18.242, 20.646, 21.396, 21.707, 34.112, 22.548, 2.83, 39.6, 24.359, 35.712, 25.413, 17.935, 15.395, 16.172, 31.271, 23.59, 27.338], [1369.9076500143965, 1258.8237616882918, 1136.080076785144, 1963.0368283968207, 2302.3484934330327, 915.0670760070004, 437.6094703263023, 666.5638539160699, 773.5647613071598, 2549.5098688980556, 933.554171463231, 1868.9894400059213, 1539.3274493738697, 1181.3973170723445, 1807.508659212527, 3207.0638858844436, 809.945238558617], [2010, 2011, 2012, 2013, 2014, 2015, 2016, 2017, 2018, 2019, 2020, 2021, 2022, 2023, 2024, 2025, 2026]], [1, 8025, [76221, 76244, 76261, 76295, 76320, 76344], [23234.313, 23230.753, 23222.15, 23245.103, 23289.899, 23243.705], [70737.918, 70810.512, 70816.314, 70806.918, 70795.079, 70791.69], [11.721, 19.687, 18.887, 17.71, 18.041, 16.388], [466.17409695970963, 1108.360842659579, 1373.0999360328328, 1756.2774692433677, 1452.2932248575164, 1294.2292655788394], [2050, 2051, 2052, 2053, 2054, 2055]], [1, 8052, [76569, 76590, 76610, 76634, 76655, 76673, 76694], [22907.25, 22884.557, 22871.074, 22867.621, 22872.254, 22910.201, 22899.449], [70874.269, 70852.192, 70883.078, 70846.065, 70897.95, 70826.349, 70826.091], [19.408, 10.393, 11.282, 8.06, 14.201, 11.405, 11.38], [1206.0900512936857, 2020.1480994233227, 1407.8251007900046, 1714.8271516321686, 2081.311191755932, 1120.897666230125, 1558.9886824831362], [2063, 2064, 2065, 2066, 2067, 2068, 2069]], [1, 8070, [76693, 76719, 76745, 76765, 76782, 76802], [22145.754, 22190.231, 22234.725, 22266.737, 22211.377, 22228.849], [69213.253, 69080.968, 69017.44, 69005.728, 69021.174, 69030.368], [33.314, 14.405, 14.749, 12.219, 21.116, 16.188], [576.4051939552047, 1602.0022326384446, 2782.0029064371292, 2136.0547059694545, 1704.6362725714662, 1558.8530242389056], [2069, 2070, 2071, 2072, 2073, 2074]], [1, 8085, [76852, 76882, 76914, 76943, 76987, 77025, 77063, 77103, 77144, 77183, 77226, 77263, 77308, 77348, 77384, 77420, 77454, 77489, 77521, 77559, 77598, 77630, 77660, 77693, 77719, 77742, 77770], [22060.147, 21898.752, 21861.105, 21866.353, 21877.779, 21885.423, 21878.189, 21815.084, 21889.693, 21883.837, 21893.997, 21918.667, 21849.832, 21900.224, 21920.73, 21872.82, 21906.087, 21909.47, 21891.034, 21897.603, 21877.41, 21875.871, 21873.653, 21936.767, 21851.118, 21965.687, 21893.72], [68995.426, 68978.731, 68862.947, 68895.336, 68864.476, 68905.977, 68909.589, 68887.161, 68844.476, 68786.835, 68849.143, 68828.102, 68883.315, 68802.834, 68815.491, 68825.156, 68856.817, 68808.658, 68840.712, 68777.9, 68827.892, 68764.991, 68803.198, 68842.309, 68834.649, 68826.734, 68775.615], [17.027, 15.238, 21.763, 15.569, 15.854, 15.964, 17.271, 17.811, 18.435, 17.581, 19.991, 20.486, 16.254, 18.246, 19.799, 17.98, 22.352, 20.014, 18.439, 17.686, 27.226, 15.209, 22.178, 29.404, 18.747, 12.485, 22.348], [445.03786570108184, 20008.79025723496, 2511.5158863642805, 8722.562254513137, 6199.728327166375, 8230.293797431945, 5182.599357855921, 3220.0207638241236, 3037.010243992604, 1448.818401758355, 3879.1665416173932, 1390.8817916927737, 17025.412912227184, 1897.0810663743462, 3322.108339502671, 1571.506253103944, 1730.0225271341862, 1204.4687284505721, 1560.5042329271298, 1326.0641274358443, 1025.1973379004014, 1590.8592449671055, 1649.088026003273, 736.5925715129991, 975.832078786565, 777.3592072906449, 859.2180128676415], [2076, 2077, 2078, 2079, 2080, 2081, 2082, 2083, 2084, 2085, 2086, 2087, 2088, 2089, 2090, 2091, 2092, 2093, 2094, 2095, 2096, 2097, 2098, 2099, 2100, 2101, 2102]], [0, 8088, [76859, 76889, 76922, 76952, 76996, 77032, 77075, 77114], [28846.3, 28860.799, 28884.391, 28848.149, 28843.481, 28841.408, 28982.02, 28841.24], [45012.906, 45162.416, 45199.918, 45232.488, 45357.796, 45329.753, 45281.002, 45091.494], [18.168, 18.197, 20.613, 28.615, 25.571, 25.413, 11.768, 36.686], [951.5765296671641, 10630.818174248334, 4643.880753788113, 5026.18033309891, 3531.8164417464945, 2799.8419213237503, 76909.26317771545, 1882.0948326333319], [2076, 2077, 2078, 2079, 2080, 2081, 2082, 2083]], [0, 8097, [76925, 76958, 76999, 77034, 77076, 77116], [29555.064, 29513.123, 29532.922, 29483.395, 29525.171, 29546.929], [45284.193, 45362.547, 45222.631, 45210.298, 45328.697, 45398.104], [25.714, 31.692, 26.464, 37.531, 21.886, 28.824], [6762.5564682759195, 1111.0351879227298, 6486.317996513988, 2951.2522400448097, 2004.508515604623, 2979.878158912336], [2078, 2079, 2080, 2081, 2082, 2083]], [1, 8106, [76945, 76989, 77026, 77064, 77105], [22523.599, 22500.171, 22570.916, 22499.131, 22498.348], [69284.653, 69347.933, 69452.434, 69361.536, 69428.719], [25.804, 21.38, 29.782, 24.502, 31.682], [5149.19753452516, 2386.730408424372, 3895.5395217148975, 1589.5185515057185, 4299.465729849509], [2079, 2080, 2081, 2082, 2083]], [1, 8107, [76946, 76991, 77027, 77065, 77108, 77148], [23190.83, 23286.145, 23148.411, 23215.668, 23225.29, 23306.942], [70874.449, 70843.586, 70843.214, 70865.467, 70878.963, 70874.836], [27.6, 19.882, 30.392, 18.129, 14.595, 19.729], [2304.7911450593515, 999.6676764681723, 3107.999442645522, 1131.725055414181, 2738.404358368853, 588.1533109355111], [2079, 2080, 2081, 2082, 2083, 2084]], [1, 8108, [76947, 76990, 77028, 77066, 77107], [23241.92, 23191.725, 23230.746, 23193.104, 23145.548], [71643.744, 71706.577, 71703.177, 71710.368, 71677.273], [31.171, 21.612, 13.788, 11.241, 25.921], [1045.957713503983, 818.4242813818337, 1982.8925196556122, 2836.712246654602, 1141.336988379033], [2079, 2080, 2081, 2082, 2083]], [1, 8133, [77185, 77230, 77268, 77312, 77350, 77387, 77422, 77457, 77491, 77524, 77562, 77601, 77633, 77663, 77695, 77722, 77745, 77772, 77798, 77820, 77848, 77875, 77902, 77924, 77947, 77968], [23185.319, 23213.844, 23231.942, 23219.78, 23190.79, 23218.293, 23189.853, 23171.731, 23196.188, 23181.759, 23213.194, 23231.989, 23193.382, 23182.323, 23247.259, 23201.541, 23190.187, 23189.786, 23207.701, 23185.944, 23231.028, 23064.199, 23129.636, 23127.439, 23139.522, 23140.993], [71627.881, 71696.357, 71724.411, 71750.097, 71726.486, 71699.094, 71722.139, 71733.543, 71755.538, 71773.932, 71724.512, 71717.329, 71711.254, 71707.553, 71632.363, 71736.06, 71743.292, 71750.846, 71696.814, 71674.572, 71711.631, 71780.567, 71723.531, 71815.624, 71774.362, 71726.691], [19.786, 13.59, 17.405, 19.942, 22.906, 19.146, 13.552, 14.901, 18.804, 13.55, 10.096, 14.509, 12.299, 28.55, 25.145, 17.428, 18.938, 11.756, 12.035, 16.274, 16.642, 15.701, 20.784, 15.854, 22.396, 2.596], [8111.1682731830315, 2171.153430944174, 1655.631809260049, 1795.2940610107162, 1486.0141537362836, 1151.3763611356194, 2756.2154635624347, 1309.9171701341024, 1197.0543495151485, 1315.404107959223, 733.1663975303203, 1085.1658853038857, 944.2084789259698, 882.8139194693473, 1914.538205724993, 1513.2552919167526, 1641.658369302647, 1601.2441466883388, 1738.8443489516067, 1100.5929633088765, 1179.195023709241, 1276.8093783684744, 1897.1875093902902, 5814.777991678744, 843.2863065746102, 358.42268899514033], [2085, 2086, 2087, 2088, 2089, 2090, 2091, 2092, 2093, 2094, 2095, 2096, 2097, 2098, 2099, 2100, 2101, 2102, 2103, 2104, 2105, 2106, 2107, 2108, 2109, 2110]], [1, 8148, [77310, 77349, 77385, 77421, 77455, 77490, 77523, 77560, 77600, 77632], [22310.945, 22227.799, 22119.107, 22213.879, 22292.389, 22289.596, 22336.968, 22337.246, 22464.405, 22344.063], [69636.118, 69671.437, 69768.867, 69723.841, 69701.779, 69625.18, 69619.399, 69635.86, 69624.391, 69613.723], [22.359, 27.33, 18.296, 28.81, 20.844, 26.057, 32.48, 22.077, 29.285, 14.247], [2021.3621523340996, 2128.237898171364, 22324.37236697195, 3077.45175062821, 12860.816447342595, 780.1371322352205, 1660.8664410529432, 1218.754336174753, 1127.5063495609768, 1247.6459652000074], [2088, 2089, 2090, 2091, 2092, 2093, 2094, 2095, 2096, 2097]], [0, 8171, [77606, 77639, 77672, 77700, 77726, 77751], [29032.771, 29014.351, 29016.322, 28986.978, 28949.648, 29062.781], [47248.278, 47284.402, 47276.481, 47274.217, 47323.535, 47261.766], [23.319, 19.79, 15.726, 14.539, 8.123, 20.285], [2042.6264513109227, 2610.264137670283, 5902.739820806035, 6343.952455242462, 50343.14405927513, 2637.393532685509], [2096, 2097, 2098, 2099, 2100, 2101]], [1, 8185, [77721, 77744, 77771, 77797, 77818, 77847, 77874, 77899, 77923, 77945], [22639.148, 22550.078, 22523.701, 22532.205, 22544.871, 22527.58, 22539.11, 22531.723, 22568.02, 22470.515], [69598.996, 69529.355, 69488.983, 69573.251, 69483.578, 69452.078, 69488.079, 69501.389, 69488.695, 69447.031], [32.291, 15.944, 27.918, 23.77, 25.183, 26.359, 24.836, 21.796, 19.678, 26.91], [2129.9736366406178, 1323.7432708071906, 2113.255574004199, 1152.7101387244008, 3907.9887648639587, 1870.8357941960517, 3401.7786608943056, 2583.148642663408, 1595.3713830293161, 9201.17524835939], [2100, 2101, 2102, 2103, 2104, 2105, 2106, 2107, 2108, 2109]], [1, 8206, [77988, 78013, 78037, 78064, 78084, 78110, 78139, 78168, 78190, 78221], [22551.941, 22567.513, 22556.305, 22576.215, 22549.585, 22554.465, 22509.306, 22572.765, 22556.099, 22562.413], [69532.663, 69519.212, 69592.584, 69534.302, 69549.176, 69471.675, 69490.207, 69561.949, 69521.171, 69623.703], [22.332, 20.164, 13.518, 23.635, 27.706, 23.702, 19.104, 17.787, 18.057, 16.897], [2057.2337154561615, 1534.8679072392981, 709.2824114484464, 1475.6003512807774, 1373.8391638036815, 915.0713638066096, 1394.1362683627592, 1776.9979103080225, 920.8169685525827, 599.0770443069778], [2111, 2112, 2113, 2114, 2115, 2116, 2117, 2118, 2119, 2120]], [0, 8211, [78042, 78068, 78091, 78115, 78144, 78173, 78197], [29002.997, 29033.984, 29041.379, 29054.92, 29019.408, 29025.606, 28936.407], [46405.65, 46412.269, 46433.043, 46390.434, 46406.019, 46426.029, 46491.182], [12.83, 8.6, 11.615, 14.594, 7.416, 14.384, 20.953], [1211.9838591790674, 2107.317018734012, 916.3628236798005, 1828.3960118267264, 1132.7745411298106, 1604.0413612210748, 6826.041910650256], [2113, 2114, 2115, 2116, 2117, 2118, 2119]], [0, 8240, [78416, 78439, 78467, 78491, 78519], [28820.805, 28816.033, 28822.341, 28797.233, 28742.793], [46734.867, 46668.485, 46641.737, 46651.509, 46703.771], [18.711, 20.481, 14.281, 16.293, 21.893], [1080.315963819318, 2466.105460044194, 2274.7052587454073, 1588.4700757019323, 712.4510521084829], [2127, 2128, 2129, 2130, 2131]], [1, 8317, [79263, 79288, 79308, 79323, 79352, 79371, 79391, 79411], [23028.3, 22937.66, 22984.09, 22966.138, 22972.519, 22986.075, 22981.841, 22926.431], [71326.061, 71371.915, 71362.761, 71393.175, 71382.494, 71405.372, 71410.621, 71401.347], [27.462, 11.377, 14.985, 12.046, 14.882, 11.029, 12.811, 21.369], [534.9848573078436, 1340.77744265038, 1286.6672852955144, 1643.999802980475, 1447.0649190375188, 2022.0165837124716, 1741.3069286662028, 7388.396441591795], [2164, 2165, 2166, 2167, 2168, 2169, 2170, 2171]], [1, 8338, [79509, 79532, 79557, 79577, 79594], [22549.378, 22478.29, 22489.828, 22490.644, 22537.452], [69566.173, 69640.937, 69536.217, 69469.421, 69531.123], [29.146, 32.852, 21.743, 26.508, 13.278], [683.7800016128389, 1791.376129436536, 932.7919675184232, 1919.310226152181, 619.5041558590235], [2176, 2177, 2178, 2179, 2180]], [0, 8341, [79617, 79636, 79654, 79666, 79680, 79696], [29152.963, 29180.555, 29175.595, 29167.344, 29148.819, 29197.713], [45704.601, 45701.667, 45691.384, 45702.848, 45713.343, 45698.731], [11.594, 13.247, 8.233, 7.676, 15.785, 9.18], [1227.6480652072698, 1741.6731513810862, 1371.1660882949252, 1700.1232045295956, 815.564290488029, 1741.851645113494], [2181, 2182, 2183, 2184, 2185, 2186]], [1, 8345, [79612, 79631, 79650, 79662, 79677, 79691, 79709, 79722, 79742, 79766], [22371.04, 22340.386, 22394.444, 22340.335, 22370.465, 22433.089, 22414.75, 22440.315, 22451.751, 22433.221], [69277.12, 69295.646, 69232.555, 69224.851, 69218.76, 69341.673, 69294.954, 69473.225, 69405.425, 69349.327], [22.002, 40.451, 29.29, 17.056, 22.465, 26.343, 21.774, 29.985, 38.636, 41.888], [1246.189607351454, 900.445519804959, 1003.4141575455119, 715.9640783476526, 620.9508507590632, 2219.536479463548, 2029.4378376308061, 3453.7184645846046, 2072.6111028690025, 2522.2431158728696], [2181, 2182, 2183, 2184, 2185, 2186, 2187, 2188, 2189, 2190]], [1, 8359, [79743, 79765, 79786, 79800, 79817, 79831, 79852, 79867, 79881, 79898], [22451.556, 22438.457, 22312.487, 22333.245, 22273.458, 22345.273, 22352.311, 22289.816, 22335.772, 22351.717], [69389.943, 69285.983, 69203.132, 69219.304, 69155.023, 69205.996, 69206.641, 69196.696, 69222.189, 69205.399], [29.96, 20.367, 22.644, 20.436, 29.862, 22.881, 17.486, 28.563, 15.091, 13.31], [4800.031249801743, 18672.840798861216, 2116.939287029358, 1052.1567699151724, 946.4946299661937, 1370.2327388850035, 1237.5467039175412, 788.3648357288677, 1284.7822029774288, 645.2109509463496], [2189, 2190, 2191, 2192, 2193, 2194, 2195, 2196, 2197, 2198]], [0, 8427, [80531, 80558, 80585, 80616, 80652, 80687, 80721, 80761, 80798], [28854.149, 28819.747, 28827.142, 28731.683, 28778.378, 28907.334, 28832.062, 28902.905, 28910.621], [47080.277, 47036.768, 47013.92, 46983.631, 46869.058, 47081.915, 47032.936, 47022.601, 47032.445], [29.912, 34.429, 24.115, 19.608, 23.304, 22.666, 17.396, 9.578, 22.236], [6221.467480590089, 2689.9602607663933, 1501.7245901370932, 11926.491381534594, 14144.303042243, 4610.065298515864, 6109.04832643358, 51003.037644706055, 10642.635755255618], [2230, 2231, 2232, 2233, 2234, 2235, 2236, 2237, 2238]], [1, 8466, [80833, 80866, 80896, 80932, 80965, 81002, 81044, 81084, 81116, 81151, 81188, 81222, 81255, 81281], [22722.634, 22761.507, 22727.934, 22730.587, 22724.125, 22704.226, 22717.369, 22721.8, 22707.009, 22754.705, 22699.683, 22708.306, 22712.732, 22743.134], [70645.713, 70642.45, 70663.04, 70638.273, 70600.954, 70631.27, 70630.346, 70628.917, 70647.54, 70632.752, 70652.717, 70649.828, 70662.677, 70631.564], [20.241, 13.369, 15.704, 11.947, 14.866, 13.226, 9.892, 11.228, 17.427, 16.87, 17.13, 20.681, 11.71, 17.27], [1185.2195083201966, 518.4951080808215, 1006.1053349725508, 1764.5597924745368, 1691.5418107060054, 1377.631241254922, 1769.1791871968312, 1499.6083983463916, 1362.909560270085, 1242.6385767610195, 1474.4530632302526, 1561.3984484858395, 1040.2455133206452, 1281.0041188699622], [2239, 2240, 2241, 2242, 2243, 2244, 2245, 2246, 2247, 2248, 2249, 2250, 2251, 2252]], [0, 8468, [80800, 80838, 80873, 80903, 80939], [29415.289, 29491.883, 29430.781, 29435.981, 29492.428], [45037.162, 45036.068, 44957.426, 45060.013, 44974.793], [13.738, 3.109, 18.888, 13.186, 16.485], [814.1963094854555, 462.436820279126, 623.1718028704979, 1305.6547839172956, 540.2699868760698], [2238, 2239, 2240, 2241, 2242]], [1, 8474, [80963, 80999, 81041, 81081, 81114], [21772.714, 21799.856, 21879.102, 21788.377, 21821.089], [69085.375, 69065.336, 68960.053, 69007.54, 69082.345], [22.903, 18.235, 32.24, 17.465, 16.897], [1769.413676275805, 2224.7605024661584, 3258.9854809604494, 1897.203217564898, 2633.3499070455964], [2243, 2244, 2245, 2246, 2247]], [1, 8475, [80930, 80964, 81000, 81043, 81083, 81115, 81150, 81187, 81221, 81254, 81280, 81307, 81335, 81359, 81387, 81414, 81440, 81468], [22438.883, 22448.401, 22463.116, 22445.229, 22429.303, 22443.506, 22453.616, 22451.069, 22447.806, 22444.01, 22446.005, 22431.998, 22443.261, 22443.062, 22435.532, 22463.991, 22437.596, 22455.584], [70043.058, 70033.293, 70042.098, 70040.389, 70044.703, 70028.205, 70045.941, 70012.915, 70021.262, 70018.62, 70065.774, 70035.352, 70051.9, 70052.673, 70057.6, 70056.184, 70046.67, 70046.704], [16.209, 7.684, 10.988, 10.015, 8.561, 7.898, 9.215, 10.545, 8.886, 8.882, 12.424, 8.819, 8.316, 8.415, 8.564, 9.536, 9.689, 13.327], [2285.3088009512685, 2398.7435633497844, 2653.182147915443, 2025.7157140092593, 1878.451602492958, 2531.0442179424913, 2531.4161748531374, 2336.6256155071333, 1810.0492898890434, 2007.5759968574712, 1294.8315826764706, 2665.9462350593703, 2699.6216318127917, 2778.595853413381, 2483.325290441824, 2211.109477645617, 2610.960236420713, 1355.8238690920373], [2242, 2243, 2244, 2245, 2246, 2247, 2248, 2249, 2250, 2251, 2252, 2253, 2254, 2255, 2256, 2257, 2258, 2259]], [1, 8501, [81149, 81186, 81220, 81253, 81279], [21933.337, 21977.614, 21849.073, 21942.374, 21893.844], [69375.812, 69388.184, 69179.824, 69352.01, 69336.71], [20.987, 19.402, 28.011, 19.698, 31.837], [1541.2670455353398, 1172.1240387953055, 4666.130598213033, 834.2621935958531, 2331.7710189886325], [2248, 2249, 2250, 2251, 2252]], [1, 8503, [81189, 81223, 81256, 81282, 81308, 81336, 81360, 81388, 81415, 81441], [22932.536, 22931.941, 22892.638, 22899.381, 22903.476, 22911.961, 22874.228, 22885.98, 22922.222, 22871.889], [71770.11, 71743.961, 71757.355, 71795.164, 71740.742, 71747.446, 71773.34, 71781.024, 71742.206, 71731.75], [17.786, 16.974, 9.267, 24.568, 20.326, 17.997, 15.174, 19.153, 22.71, 40.982], [1574.1921514537687, 1976.38637611931, 1221.0936696015742, 1599.0800475218687, 1550.171810818717, 1574.7660219942948, 1717.7790678290394, 1842.689453068844, 1952.2516087910883, 686.0895136709262], [2249, 2250, 2251, 2252, 2253, 2254, 2255, 2256, 2257, 2258]], [0, 8518, [81475, 81510, 81544, 81578, 81611], [29539.152, 29548.95, 29561.473, 29518.262, 29434.875], [46040.928, 46083.754, 46008.434, 46094.482, 46004.587], [28.126, 30.146, 38.615, 21.361, 23.076], [767.7466087954905, 1092.3547794596477, 2155.3412524203018, 1181.0056636219203, 695.6406769358799], [2259, 2260, 2261, 2262, 2263]], [1, 8528, [81499, 81536, 81571, 81603, 81633, 81662, 81691, 81720, 81748, 81782, 81815, 81848, 81879, 81906, 81935], [21926.772, 21916.427, 21947.987, 21899.929, 21980.878, 21916.231, 21887.567, 21919.177, 21929.228, 21928.644, 21928.686, 21946.175, 21934.196, 22004.814, 21897.034], [69362.131, 69350.627, 69354.531, 69245.959, 69215.48, 69337.421, 69303.897, 69414.258, 69363.669, 69347.408, 69323.486, 69281.629, 69383.439, 69272.102, 69333.546], [21.445, 27.653, 21.994, 33.566, 18.337, 20.713, 24.734, 31.948, 20.075, 19.001, 29.086, 21.96, 16.052, 41.694, 22.917], [1132.7419637692672, 1217.92649461459, 1205.4625849782124, 1220.001298311192, 14281.45787343547, 893.8247853510262, 6018.857979810139, 1184.890810498351, 616.778368985519, 1003.5278062570101, 6520.767538138958, 3125.6497941714015, 1173.849700896484, 2897.519424721382, 1309.4716902381215], [2260, 2261, 2262, 2263, 2264, 2265, 2266, 2267, 2268, 2269, 2270, 2271, 2272, 2273, 2274]], [0, 8558, [81668, 81697, 81726, 81753, 81787, 81820, 81854, 81887, 81911, 81940, 81968, 81997, 82029], [29379.735, 29370.32, 29385.154, 29409.41, 29382.172, 29414.358, 29401.172, 29424.705, 29480.297, 29471.958, 29381.161, 29472.007, 29372.928], [46071.388, 46056.422, 46001.58, 46041.7, 46009.641, 45976.499, 46079.035, 46028.249, 46036.957, 45970.753, 45970.053, 45891.278, 46041.653], [24.129, 18.188, 19.065, 13.553, 14.101, 28.235, 20.023, 12.169, 24.754, 21.693, 21.63, 28.398, 14.887], [1307.805189334873, 532.3190994120594, 842.7789483550303, 1092.389503275534, 1916.353534717106, 3145.0571243640456, 925.3038599812728, 589.7428233650294, 3012.013507400722, 1753.3839871503994, 942.1681765908887, 679.0678374560775, 718.5890204715798], [2265, 2266, 2267, 2268, 2269, 2270, 2271, 2272, 2273, 2274, 2275, 2276, 2277]], [1, 8576, [81963, 81992, 82023, 82053, 82081], [22569.626, 22491.772, 22361.086, 22490.482, 22507.461], [70109.404, 70094.799, 69927.921, 70054.897, 70054.793], [27.505, 27.595, 31.114, 26.263, 17.793], [1138.4614960091585, 4606.909717138424, 4179.222967412667, 4372.2439098660425, 4508.788420507652], [2275, 2276, 2277, 2278, 2279]], [0, 8585, [82058, 82087, 82117, 82145, 82172, 82190, 82219, 82243, 82271], [29542.377, 29503.725, 29494.262, 29505.572, 29499.827, 29508.485, 29453.749, 29497.242, 29525.846], [46680.982, 46661.413, 46662.556, 46647.329, 46684.286, 46716.236, 46622.346, 46661.322, 46670.716], [15.398, 12.478, 12.264, 12.655, 15.414, 14.462, 29.49, 17.751, 26.567], [1155.3829165928394, 2498.7430841567457, 2400.736779109015, 2247.513939783776, 1412.8438333337585, 2713.9335858742866, 1561.452989312394, 2265.9768682633126, 2619.9021299594374], [2278, 2279, 2280, 2281, 2282, 2283, 2284, 2285, 2286]], [1, 8590, [82080, 82107, 82135, 82161, 82185, 82212, 82237, 82262], [22052.401, 22072.474, 21945.112, 21904.913, 21941.487, 21910.633, 21944.361, 22023.703], [69069.771, 68994.179, 69010.651, 68950.737, 68913.993, 68930.622, 69012.411, 69014.984], [14.233, 23.373, 23.829, 15.995, 13.846, 14.861, 13.252, 18.467], [60491.076009837765, 9365.949528869793, 7632.953861641936, 1163.2431020938625, 3069.749019803506, 2087.109108844477, 28650.406143476455, 1751.3992716757527], [2279, 2280, 2281, 2282, 2283, 2284, 2285, 2286]], [1, 8595, [82108, 82136, 82163, 82186, 82213, 82239, 82264, 82287], [22212.518, 22377.02, 22480.173, 22481.326, 22554.589, 22476.22, 22481.363, 22515.152], [69813.479, 69992.188, 70050.538, 70051.532, 70103.216, 70106.144, 70034.345, 70062.848], [18.976, 25.114, 45.788, 20.976, 10.203, 23.281, 25.861, 26.717], [816.26639007882, 6395.325448163385, 1767.0217812887088, 9119.59771145333, 504.25449247821433, 9204.063094632453, 2701.719546351963, 1695.1268763580308], [2280, 2281, 2282, 2283, 2284, 2285, 2286, 2287]], [1, 8609, [82238, 82263, 82288, 82311, 82340], [22406.718, 22398.102, 22526.244, 22432.636, 22428.471], [70739.591, 70760.165, 70832.88, 70719.244, 70666.796], [21.021, 14.427, 9.828, 22.066, 26.099], [776.1989955533119, 873.0617443969443, 624.1121069825549, 1618.3716858627884, 973.651171790611], [2285, 2286, 2287, 2288, 2289]], [1, 8613, [82310, 82339, 82362, 82381, 82411, 82436, 82460, 82485], [22026.422, 22007.637, 22060.179, 22122.813, 22053.348, 22014.173, 22007.805, 22009.059], [69013.412, 68988.579, 69006.656, 69032.278, 68997.336, 68983.272, 68980.63, 68977.933], [15.717, 10.313, 19.464, 18.01, 12.89, 11.368, 9.648, 13.843], [4865.112799237404, 1954.2128080367575, 2155.736289173642, 12998.356540801891, 2348.2336909785017, 2396.2563003535947, 1652.9650582040642, 912.8785074186793], [2288, 2289, 2290, 2291, 2292, 2293, 2294, 2295]], [1, 8622, [82363, 82382, 82412, 82437, 82461, 82486], [22335.112, 22364.271, 22310.253, 22340.551, 22450.527, 22515.51], [69114.147, 69165.38, 69123.025, 69263.075, 69227.979, 69202.167], [21.92, 25.532, 22.915, 18.468, 28.874, 28.246], [6111.70214968614, 5980.6373289927005, 10791.583931939927, 30310.602991421998, 2605.066227846485, 810.0765541253351], [2290, 2291, 2292, 2293, 2294, 2295]], [0, 8638, [82441, 82464, 82491, 82510, 82537], [28805.434, 28743.908, 28721.93, 28728.731, 28704.018], [45477.804, 45413.823, 45430.829, 45400.124, 45442.688], [36.408, 16.49, 20.268, 23.861, 48.479], [2439.660016364096, 1374.5985613298976, 1362.6209313277452, 1275.0439082895512, 946.6631975968506], [2293, 2294, 2295, 2296, 2297]], [1, 8643, [82533, 82566, 82589, 82614, 82636], [22573.246, 22594.164, 22585.201, 22580.004, 22493.282], [70186.353, 70149.798, 70119.277, 70145.193, 70062.551], [24.882, 15.089, 13.028, 12.483, 18.759], [1406.4751381978745, 1118.213704069188, 1425.0165463456872, 1398.8271452623044, 12429.890680249315], [2297, 2298, 2299, 2300, 2301]], [1, 8649, [82567, 82591, 82615, 82637, 82666, 82697, 82726], [23338.252, 23362.353, 23293.263, 23296.676, 23248.207, 23333.701, 23286.285], [71404.269, 71360.956, 71318.028, 71327.119, 71356.25, 71376.477, 71350.233], [33.448, 23.508, 18.674, 9.568, 27.244, 20.187, 31.262], [1012.0642724246818, 870.0407379155105, 473.4836859093953, 402.68696325931705, 1803.8107753667853, 680.4552398638855, 730.5719073381127], [2298, 2299, 2300, 2301, 2302, 2303, 2304]], [0, 8650, [82594, 82617, 82641, 82669, 82701, 82731, 82763, 82787, 82808, 82828, 82861, 82885, 82907, 82924], [28743.295, 28938.331, 28999.227, 28982.489, 28997.291, 28984.38, 28977.275, 28991.644, 28975.657, 29002.973, 28988.611, 28983.501, 28984.134, 28975.945], [46971.2, 47043.69, 47038.385, 47000.582, 47062.658, 47035.184, 47038.778, 47033.443, 46992.053, 47053.369, 47007.931, 47035.974, 47039.71, 47026.049], [30.814, 20.175, 15.054, 15.246, 19.509, 10.217, 9.161, 8.996, 9.903, 10.346, 14.981, 11.517, 8.577, 15.418], [1874.65962686913, 1610.797559909315, 1141.1231529404076, 1815.0046707411966, 659.962000831386, 545.7783529238217, 2560.2118070787014, 2317.9190890155287, 1880.309258800587, 2714.228102536339, 1505.1091212208742, 1680.8237812755815, 2882.0392466764993, 1837.3538599381004], [2299, 2300, 2301, 2302, 2303, 2304, 2305, 2306, 2307, 2308, 2309, 2310, 2311, 2312]], [1, 8669, [82782, 82806, 82826, 82856, 82882, 82904, 82922], [23262.64, 23285.751, 23384.816, 23293.234, 23297.829, 23318.151, 23360.92], [71399.504, 71337.595, 71331.265, 71315.757, 71354.284, 71340.583, 71319.495], [25.602, 22.074, 35.816, 15.036, 19.065, 32.166, 16.314], [755.535569331021, 1569.1234923425625, 654.6421921606754, 838.0750645451911, 1381.9431102195301, 651.5426882534433, 525.6875730728772], [2306, 2307, 2308, 2309, 2310, 2311, 2312]], [1, 8673, [82855, 82881, 82902, 82921, 82943, 82965, 82978], [22490.02, 22540.191, 22547.583, 22545.334, 22540.938, 22547.437, 22530.607], [69962.153, 70113.626, 70117.089, 70130.559, 70123.182, 70131.69, 70153.27], [27.586, 16.713, 24.815, 20.639, 11.308, 10.217, 14.668], [6067.254779255085, 953.6402280680443, 1508.2860693905118, 1405.2360490278616, 1601.3011535818166, 1109.1025702083475, 938.1595343771071], [2309, 2310, 2311, 2312, 2313, 2314, 2315]], [0, 8674, [82860, 82884, 82906, 82923, 82947, 82968, 82982, 83005], [28731.735, 28721.017, 28828.037, 28679.793, 28723.167, 28725.618, 28712.874, 28707.614], [45799.147, 45709.683, 45774.662, 45707.848, 45763.779, 45737.362, 45726.775, 45733.776], [25.2, 16.232, 31.21, 14.556, 12.974, 12.339, 16.211, 24.291], [920.044106550316, 1457.6970665965366, 3256.7270525263452, 611.3443240002944, 666.2147631476134, 627.2440162049461, 722.6292326689679, 1071.375275188264], [2309, 2310, 2311, 2312, 2313, 2314, 2315, 2316]], [1, 8694, [83023, 83045, 83068, 83083, 83105, 83129, 83151, 83173, 83197, 83224, 83249, 83278, 83297, 83319], [21840.359, 21858.025, 21905.767, 21945.184, 21849.758, 21893.095, 21860.533, 21861.077, 21848.568, 21880.013, 21800.317, 21842.548, 21833.987, 21787.916], [68803.113, 68797.258, 68809.699, 68805.188, 68780.305, 68789.795, 68795.719, 68810.113, 68827.194, 68771.773, 68873.5, 68866.986, 68898.683, 68885.138], [24.897, 21.731, 35.016, 20.369, 12.303, 22.712, 24.694, 14.599, 15.82, 14.406, 27.747, 17.704, 22.682, 23.677], [1139.2592636212187, 1089.7055059596678, 1001.6333817476124, 1753.7095432142455, 1476.8488211968163, 865.26983029245, 1552.4991822250802, 2167.0370568974276, 3454.187940456385, 1420.0649060535525, 2418.912228554622, 470.99202655025493, 853.6459240203719, 608.0922389216133], [2317, 2318, 2319, 2320, 2321, 2322, 2323, 2324, 2325, 2326, 2327, 2328, 2329, 2330]], [1, 8697, [83047, 83069, 83084, 83107, 83130, 83152, 83174, 83198, 83225, 83251, 83280, 83298, 83320, 83337, 83357, 83374], [22550.961, 22569.891, 22576.758, 22603.706, 22567.33, 22550.022, 22590.01, 22558.294, 22571.727, 22566.261, 22528.152, 22574.782, 22605.92, 22596.412, 22535.347, 22543.865], [70129.866, 70152.851, 70086.581, 70106.006, 70229.981, 70099.975, 70154.505, 70135.913, 70130.003, 70116.599, 70103.366, 70093.038, 70113.839, 70134.173, 70148.666, 70118.104], [11.326, 9.296, 12.958, 17.682, 34.795, 16.731, 16.75, 13.872, 18.347, 11.284, 12.918, 16.378, 12.061, 23.967, 13.034, 21.317], [1336.339425317205, 1102.3584203517164, 1194.6092820185222, 1767.2569016901691, 1746.568708232505, 710.3093413516066, 1127.0152614450021, 1055.7564011555812, 1352.9461971109256, 1240.699852190814, 1435.3078544938742, 890.705867831802, 683.7678557808194, 1161.9275447624366, 488.9465978753711, 2151.1322156466194], [2318, 2319, 2320, 2321, 2322, 2323, 2324, 2325, 2326, 2327, 2328, 2329, 2330, 2331, 2332, 2333]], [0, 8698, [83052, 83070, 83086, 83109, 83132, 83155, 83176, 83202, 83227], [28686.36, 28755.989, 28725.743, 28705.411, 28714.233, 28734.078, 28728.562, 28664.025, 28677.633], [45751.777, 45729.852, 45762.249, 45776.711, 45689.623, 45723.627, 45735.874, 45743.699, 45802.896], [18.472, 23.23, 15.266, 16.041, 12.845, 13.245, 17.201, 12.867, 19.307], [1051.5628531904372, 992.4078560172735, 1151.340925296257, 1044.7278513289823, 939.4559411055875, 1258.784771679959, 1545.2751677009323, 899.1671783601114, 757.9931838435014], [2318, 2319, 2320, 2321, 2322, 2323, 2324, 2325, 2326]], [0, 8725, [83302, 83324, 83341, 83362, 83378, 83395, 83414, 83435, 83456, 83481, 83503, 83526, 83551, 83571, 83594], [28690.91, 28596.41, 28651.561, 28671.738, 28687.39, 28656.519, 28659.297, 28659.208, 28682.355, 28675.635, 28649.913, 28682.165, 28657.278, 28647.214, 28626.775], [46116.266, 46034.43, 45885.366, 45805.788, 45846.613, 45804.668, 45902.814, 45873.024, 45805.427, 45834.251, 45917.171, 45961.92, 45937.149, 45932.796, 45927.814], [25.55, 17.407, 19.037, 14.559, 16.021, 12.943, 17.812, 20.894, 10.706, 17.353, 21.556, 24.703, 24.098, 33.152, 19.029], [909.9683234443683, 21424.597832768257, 2100.5009075507346, 1410.7287473900226, 1071.8520685796125, 1787.9896979788273, 2751.0858200486155, 3864.22434689846, 2464.2015254349394, 1792.507768833305, 3219.371331662335, 2701.607937631769, 2896.2345061588494, 1357.3016728674795, 2700.1905392107874], [2329, 2330, 2331, 2332, 2333, 2334, 2335, 2336, 2337, 2338, 2339, 2340, 2341, 2342, 2343]], [1, 8733, [83392, 83411, 83432, 83452, 83479], [22446.453, 22403.68, 22390.37, 22403.576, 22397.387], [70845.925, 70743.023, 70852.714, 70889.619, 70849.478], [19.562, 26.704, 13.884, 14.974, 21.474], [862.9013917404432, 2288.137780418266, 885.2940915979524, 997.3171866062142, 713.4183412583019], [2334, 2335, 2336, 2337, 2338]], [1, 8756, [83591, 83609, 83628, 83646, 83667, 83685, 83702, 83715, 83729], [22388.49, 22410.687, 22407.338, 22430.88, 22364.695, 22466.75, 22413.288, 22444.498, 22439.929], [70817.41, 70827.843, 70799.781, 70806.825, 70849.885, 70764.566, 70816.308, 70840.673, 70810.817], [18.121, 13.441, 20.52, 17.698, 17.962, 18.37, 12.098, 11.948, 22.385], [911.2943270782706, 1108.959945666547, 1142.485466059002, 992.5496717215619, 1422.0769072049052, 902.5667177541357, 1017.8852257088687, 566.1713436474608, 1123.3962276068353], [2343, 2344, 2345, 2346, 2347, 2348, 2349, 2350, 2351]], [0, 8757, [83597, 83615, 83633, 83651, 83669, 83690, 83704], [29424.438, 29419.489, 29368.334, 29411.286, 29396.798, 29387.038, 29431.993], [47117.56, 47091.067, 47142.513, 47111.313, 47101.897, 47112.211, 47091.836], [21.561, 20.516, 22.524, 19.263, 18.215, 16.516, 13.816], [814.2987327258854, 1251.6694068597265, 1809.0557179922732, 1979.1624572058643, 1282.4241181207612, 1706.392718833385, 1080.3686679450855], [2343, 2344, 2345, 2346, 2347, 2348, 2349]], [0, 8765, [83761, 83772, 83783, 83800, 83820, 83832, 83849, 83867, 83880, 83893, 83910], [28606.578, 28703.31, 28694.682, 28653.174, 28662.572, 28602.107, 28644.892, 28697.045, 28659.521, 28649.805, 28663.056], [46104.782, 46079.791, 46147.174, 46215.959, 46189.731, 46160.82, 46141.376, 46146.268, 46102.595, 46108.548, 46210.179], [29.098, 33.954, 26.808, 17.861, 20.389, 38.198, 23.318, 29.894, 23.436, 28.021, 19.403], [735.8561955671053, 964.1329387909897, 552.5132564713126, 996.6354497215456, 677.6959216618959, 590.9789122482115, 1020.5449016727741, 704.6990782436679, 679.2586577458505, 2309.767130267521, 715.6279512738656], [2354, 2355, 2356, 2357, 2358, 2359, 2360, 2361, 2362, 2363, 2364]], [1, 8771, [83796, 83817, 83830, 83846, 83864, 83877, 83891, 83906, 83927, 83944, 83955, 83973, 83992, 84010, 84025, 84036, 84056, 84076, 84089, 84102, 84117, 84134, 84154, 84169, 84181], [22441.73, 22352.678, 22405.159, 22433.3, 22411.427, 22413.533, 22395.621, 22401.573, 22389.714, 22408.302, 22415.085, 22398.78, 22436.832, 22393.053, 22393.566, 22411.093, 22414.657, 22423.932, 22399.403, 22425.171, 22367.05, 22381.271, 22390.189, 22396.735, 22372.569], [70844.292, 70776.589, 70854.294, 70836.847, 70819.523, 70808.044, 70826.14, 70857.368, 70880.801, 70819.123, 70791.968, 70873.044, 70850.138, 70841.594, 70857.228, 70865.776, 70861.189, 70857.57, 70850.961, 70847.274, 70891.907, 70855.443, 70792.037, 70741.508, 70744.446], [20.559, 14.781, 21.492, 18.182, 13.003, 14.186, 12.556, 11.514, 18.544, 16.953, 15.001, 9.283, 9.739, 10.933, 13.023, 9.262, 10.681, 15.613, 10.707, 24.496, 26.381, 14.185, 17.352, 26.017, 20.683], [809.3067957142817, 1368.199765880273, 1423.6458248137046, 1458.4225383120029, 947.5893417303188, 810.4141237404104, 1560.922329957867, 1467.3889833582873, 1515.8352996314052, 1501.0876691816682, 886.8730448946066, 1874.9077109793932, 2341.889666364973, 1537.8209344617098, 1599.0166372262756, 1213.0973504710037, 1513.3311390373847, 1319.244389796096, 1330.3280232800953, 942.2131630870183, 827.6121000026061, 881.8747428566227, 763.9151491826749, 785.2375151157635, 549.4358246455483], [2357, 2358, 2359, 2360, 2361, 2362, 2363, 2364, 2365, 2366, 2367, 2368, 2369, 2370, 2371, 2372, 2373, 2374, 2375, 2376, 2377, 2378, 2379, 2380, 2381]], [1, 8776, [83844, 83863, 83876, 83889, 83905, 83926, 83943, 83954, 83972, 83991, 84009, 84024], [22089.772, 22097.951, 22085.747, 22082.053, 22035.565, 22076.523, 22043.528, 22118.771, 22147.415, 22127.889, 22128.502, 22140.16], [70216.23, 70253.997, 70255.579, 70227.085, 70217.048, 70175.699, 70194.029, 70244.948, 70220.132, 70212.42, 70220.154, 70223.995], [24.141, 18.399, 24.296, 20.922, 22.753, 20.112, 19.388, 17.778, 21.569, 14.099, 25.774, 32.935], [775.6531031634297, 1503.4563382865647, 1001.5899568776432, 2365.2050248251912, 2235.6903338770494, 2350.7940225875914, 1121.7792332257407, 1852.4030247153385, 1508.1340322366134, 1544.115784166858, 1417.5594764214666, 1090.2881242332323], [2360, 2361, 2362, 2363, 2364, 2365, 2366, 2367, 2368, 2369, 2370, 2371]], [1, 8817, [84305, 84344, 84371, 84410, 84449, 84482, 84518, 84552, 84586], [22825.719, 22828.516, 22801.994, 22836.526, 22802.187, 22834.161, 22820.661, 22685.253, 22568.463], [70083.5, 70002.036, 70006.065, 70013.642, 70029.434, 70017.011, 70032.843, 70066.082, 70261.609], [32.865, 11.152, 12.181, 12.255, 15.785, 11.014, 14.424, 34.799, 28.685], [991.7555874494801, 1398.6011346990756, 1306.9798814405583, 1621.2988859851953, 1559.4637849139096, 970.0719253976779, 1531.3530582597332, 3893.5007334680618, 751.7862314159089], [2385, 2386, 2387, 2388, 2389, 2390, 2391, 2392, 2393]], [0, 8821, [84234, 84273, 84311, 84351, 84378, 84416, 84456, 84490, 84526, 84560, 84593, 84623, 84656, 84685, 84721, 84754, 84790, 84829, 84862], [28855.811, 28913.485, 28978.995, 28971.754, 29004.808, 28958.462, 28948.522, 29049.469, 29038.279, 29018.738, 29096.74, 29146.2, 29133.147, 29114.322, 29070.387, 29138.351, 29162.14, 29087.469, 29156.993], [47115.325, 47178.54, 47213.938, 47209.029, 47188.156, 47179.345, 47217.54, 47183.935, 47199.587, 47237.446, 47180.147, 47142.302, 47113.105, 47141.846, 47164.405, 47152.65, 47183.552, 47171.681, 47115.789], [36.778, 18.244, 9.128, 11.82, 13.157, 7.567, 9.425, 13.206, 15.692, 10.224, 19.823, 23.879, 19.449, 22.012, 15.969, 19.266, 24.33, 16.506, 27.687], [2750.408623806555, 3659.5541696704895, 3575.8679537058297, 2260.7334633931705, 2551.0695197797695, 4458.8320738244265, 4328.739539616636, 2005.4957048049725, 868.4450289958197, 1466.0086696191256, 1361.6008426300245, 2554.6767739736347, 2949.162546083219, 2943.0681310690907, 1613.6056315135643, 2933.097486159257, 2469.985670589007, 1551.7078476330614, 2632.0349612437967], [2383, 2384, 2385, 2386, 2387, 2388, 2389, 2390, 2391, 2392, 2393, 2394, 2395, 2396, 2397, 2398, 2399, 2400, 2401]], [1, 8829, [84370, 84409, 84448, 84481, 84515, 84551, 84585, 84617, 84649, 84678, 84715, 84748, 84783, 84820, 84852, 84886, 84912, 84942], [21987.164, 21876.095, 21930.455, 21943.094, 22024.258, 21864.658, 21878.515, 21881.985, 21875.089, 21999.634, 21911.286, 21886.385, 21912.416, 21857.691, 21881.359, 21868.239, 21943.68, 21900.751], [69043.92, 69108.247, 69105.732, 69024.808, 69157.371, 69315.438, 69300.829, 69314.278, 69273.828, 69299.882, 69272.616, 69317.061, 69280.605, 69343.041, 69301.45, 69335.056, 69250.451, 69288.759], [10.867, 28.158, 30.489, 22.846, 43.188, 11.839, 10.7, 17.305, 16.767, 12.348, 29.796, 14.264, 33.327, 6.385, 19.455, 18.153, 27.603, 14.8], [76850.46661540457, 5012.012503150255, 900.0828043873728, 3767.324387802796, 1803.1985479850428, 2012.5676784341965, 2954.9491691577787, 4829.132751316152, 3618.1064651648608, 502.2306630478231, 2249.4416468599848, 1044.2318835455183, 1661.5694714400956, 485.4587198095808, 3244.091929494823, 2699.9111875351887, 705.747748943874, 1306.3394762633882], [2387, 2388, 2389, 2390, 2391, 2392, 2393, 2394, 2395, 2396, 2397, 2398, 2399, 2400, 2401, 2402, 2403, 2404]], [0, 8839, [84455, 84489, 84525, 84559, 84591, 84621], [28715.364, 28718.196, 28689.154, 28658.802, 28691.125, 28681.677], [46071.342, 46113.687, 46074.579, 46118.158, 46086.376, 46143.084], [10.842, 13.767, 9.841, 12.85, 18.277, 20.182], [1341.6066091973457, 1376.8129929369668, 1271.243879239287, 1550.639467834091, 1206.0693787473704, 972.1792869928516], [2389, 2390, 2391, 2392, 2393, 2394]], [1, 8872, [84749, 84786, 84822, 84854, 84887, 84913, 84944, 84972, 85001, 85031, 85051, 85084], [23288.797, 23292.692, 23290.334, 23291.326, 23272.391, 23283.993, 23294.383, 23300.41, 23266.611, 23224.369, 23277.435, 23264.081], [71250.065, 71272.382, 71264.545, 71258.911, 71236.098, 71254.154, 71258.513, 71251.461, 71236.35, 71299.184, 71214.744, 71268.495], [11.476, 12.736, 12.961, 11.041, 12.526, 11.864, 11.759, 13.073, 16.614, 22.096, 22.406, 12.328], [1659.1553702736098, 1685.952089769234, 1736.3512615506595, 1571.887870667873, 1630.8406131416057, 1727.7327888977713, 1738.2626328230867, 1388.7225607891478, 1237.1782631888718, 1335.256853256384, 1047.7892157285658, 416.43996505780257], [2398, 2399, 2400, 2401, 2402, 2403, 2404, 2405, 2406, 2407, 2408, 2409]], [0, 8886, [84892, 84918, 84949, 84976, 85008, 85035, 85055, 85089], [29438.995, 29470.536, 29515.353, 29547.002, 29531.215, 29500.562, 29514.431, 29539.708], [46962.35, 46947.522, 46914.967, 46912.015, 46903.855, 46909.756, 46933.37, 46906.696], [32.368, 23.685, 24.459, 24.112, 15.132, 25.487, 25.389, 17.066], [1667.3435555616245, 2743.843030910667, 2699.9186049658765, 1569.3887666705116, 1402.5674966955667, 1482.1505475853457, 1362.0425797102455, 1773.3886053516146], [2402, 2403, 2404, 2405, 2406, 2407, 2408, 2409]], [1, 8899, [84943, 84970, 84999, 85030, 85050, 85083], [22353.904, 22287.008, 22369.622, 22325.119, 22378.562, 22316.772], [70753.072, 70670.945, 70723.066, 70664.825, 70782.916, 70701.019], [24.345, 24.743, 23.248, 22.779, 27.191, 25.931], [2569.9378673215783, 3476.8081099529268, 1053.3030579278463, 1159.8471342339712, 684.5179909577512, 1358.2330043241554], [2404, 2405, 2406, 2407, 2408, 2409]], [1, 8933, [85173, 85195, 85224, 85246, 85268], [23314.274, 23269.558, 23286.517, 23248.449, 23316.002], [71265.948, 71275.977, 71254.721, 71285.469, 71278.823], [17.866, 15.52, 15.417, 13.363, 11.776], [1084.4348253798846, 1091.271842678026, 1025.460009444711, 1199.7933863366004, 1166.0866418799815], [2413, 2414, 2415, 2416, 2417]], [0, 8950, [85299, 85326, 85346, 85367, 85388, 85410, 85429], [29414.355, 29378.158, 29298.127, 29335.676, 29309.215, 29296.581, 29373.977], [44881.815, 44889.239, 44850.015, 44900.538, 44951.846, 44884.749, 44931.018], [31.144, 15.002, 21.069, 18.377, 15.962, 12.794, 33.948], [690.9314566143669, 1533.4666804994338, 1313.7455319334204, 2490.375888711601, 1420.6150424247626, 1841.2429262252033, 1091.9477313791542], [2418, 2419, 2420, 2421, 2422, 2423, 2424]], [1, 8955, [85292, 85319, 85339, 85360, 85381, 85404, 85424], [22326.53, 22453.952, 22478.238, 22450.318, 22460.563, 22453.591, 22499.198], [69210.68, 69371.537, 69371.824, 69356.94, 69372.887, 69355.349, 69362.182], [39.671, 9.019, 11.567, 15.798, 11.143, 14.553, 11.777], [2705.7907722728064, 1488.1857731645612, 1260.765158703819, 1071.981018126427, 1262.3754991609314, 883.1515409623106, 1621.996112960564], [2418, 2419, 2420, 2421, 2422, 2423, 2424]], [1, 8998, [85720, 85743, 85767, 85792, 85815, 85838, 85868, 85885], [22525.439, 22534.294, 22497.949, 22513.078, 22518.459, 22548.626, 22513.035, 22503.986], [70998.632, 70997.582, 70992.449, 70997.089, 71018.416, 71030.465, 71026.822, 71033.919], [10.263, 11.038, 11.217, 11.065, 11.174, 13.924, 16.043, 28.912], [1215.3998268228922, 1780.2494303203093, 1399.4115232782362, 1841.812565680465, 1535.3391550898266, 1188.081964357353, 1331.2083938309388, 701.8438040166778], [2436, 2437, 2438, 2439, 2440, 2441, 2442, 2443]], [1, 9013, [85867, 85884, 85905, 85925, 85950, 85973, 86000, 86020, 86044, 86073, 86095, 86115], [22303.654, 22293.481, 22277.206, 22271.003, 22263.523, 22287.596, 22222.341, 22145.7, 22217.453, 22122.116, 22079.924, 22207.464], [69207.776, 69188.441, 69182.456, 69184.166, 69201.447, 69163.915, 69096.837, 68923.618, 68989.27, 68939.25, 68831.716, 69033.061], [12.656, 11.764, 11.779, 19.197, 15.677, 19.896, 29.506, 31.339, 30.752, 27.717, 16.676, 26.423], [803.9742855624203, 919.1664684148745, 1216.9111723216279, 1422.2155511007325, 834.7035053141631, 1086.9421166144589, 4138.895027856411, 6054.610384255066, 7425.000016674871, 5589.528549199659, 1962.1984136520973, 8138.857111273514], [2442, 2443, 2444, 2445, 2446, 2447, 2448, 2449, 2450, 2451, 2452, 2453]], [1, 9048, [86117, 86143, 86170, 86199, 86222, 86249, 86278], [22633.125, 22607.209, 22565.667, 22597.999, 22577.486, 22572.914, 22578.422], [71328.983, 71324.055, 71368.573, 71342.983, 71344.075, 71384.05, 71355.015], [20.912, 17.08, 13.891, 16.959, 21.85, 14.182, 17.691], [584.5291658146373, 1025.2998905843506, 1631.8334061575817, 2454.150934098639, 1652.560324718769, 1282.5902419609804, 1101.0297748932617], [2453, 2454, 2455, 2456, 2457, 2458, 2459]], [1, 9066, [86377, 86406, 86435, 86458, 86474, 86498, 86516, 86536, 86552, 86579, 86601, 86622, 86639], [22303.523, 22314.429, 22294.666, 22289.272, 22281.624, 22259.346, 22301.051, 22286.654, 22253.276, 22259.827, 22281.31, 22256.075, 22253.725], [69164.319, 69174.395, 69143.468, 69189.167, 69167.879, 69051.989, 69199.658, 69142.23, 69254.868, 69206.208, 69169.12, 69206.378, 69199.581], [16.603, 25.046, 24.859, 13.744, 20.872, 29.906, 12.074, 19.564, 30.858, 16.917, 13.218, 13.73, 13.74], [597.8327867655894, 1094.010369594571, 1103.7151891077706, 663.1578777150024, 1270.5583198934444, 2985.240390726856, 873.164740928554, 629.4938801786403, 3598.712474013852, 578.1327008893763, 512.7971536310682, 868.9239345546217, 753.0054885434678], [2463, 2464, 2465, 2466, 2467, 2468, 2469, 2470, 2471, 2472, 2473, 2474, 2475]], [1, 9117, [86779, 86801, 86821, 86844, 86863], [22623.422, 22595.939, 22571.393, 22609.939, 22608.916], [71304.308, 71294.91, 71233.043, 71255.294, 71267.317], [21.261, 13.155, 18.161, 17.3, 23.79], [1001.5182551886716, 570.072094204633, 1514.5228514465427, 898.0321857786023, 1157.0091342106955], [2482, 2483, 2484, 2485, 2486]], [1, 9126, [86842, 86862, 86883, 86901, 86929], [22031.842, 22038.503, 22059.467, 22040.125, 22087.112], [68828.153, 68796.782, 68776.615, 68826.465, 68751.679], [20.543, 19.096, 12.755, 14.689, 25.257], [640.8031171417028, 1058.8224944233145, 1648.6859939107374, 757.0187533375669, 1159.5077282234104], [2485, 2486, 2487, 2488, 2489]], [0, 9131, [86954, 86968, 86985, 87004, 87025, 87047], [28718.473, 28741.311, 28748.549, 28748.978, 28751.479, 28695.666], [46918.108, 46925.428, 46936.112, 46929.465, 46959.086, 46904.483], [11.831, 10.607, 9.871, 11.235, 10.917, 21.677], [1282.6203513675755, 1922.383510490533, 721.1762963466924, 1457.5662558142446, 1649.8223831318262, 491.8923890926104], [2491, 2492, 2493, 2494, 2495, 2496]], [1, 9150, [87096, 87120, 87136, 87158, 87172], [22000.01, 22231.949, 22181.707, 22221.066, 22200.367], [69091.407, 69022.903, 68988.511, 68929.01, 68923.161], [16.616, 31.977, 16.296, 37.021, 26.796], [52533.236182377994, 2673.529454738504, 2600.7818225760975, 1618.0518301954344, 2099.5743595593563], [2499, 2500, 2501, 2502, 2503]], [1, 9202, [87777, 87795, 87810, 87830, 87846, 87861, 87876, 87896, 87920, 87950, 87986, 88024, 88066], [22686.675, 22722.825, 22748.242, 22732.005, 22732.817, 22708.209, 22739.551, 22723.297, 22755.206, 22915.744, 22735.508, 22731.321, 22729.617], [71545.16, 71627.443, 71623.212, 71543.512, 71585.231, 71591.294, 71584.786, 71547.361, 71621.388, 71598.298, 71615.965, 71602.353, 71579.453], [23.112, 13.144, 22.358, 18.721, 28.715, 16.035, 15.042, 14.544, 11.508, 25.161, 26.056, 17.458, 30.598], [594.5961438457948, 864.2988366238541, 770.8825344117372, 689.9493371820519, 632.3480680277578, 925.6072393167201, 912.6503233871424, 777.3930987081403, 802.1223270043131, 10671.698116353306, 1197.1714340483065, 801.413304668597, 548.6203905146192], [2540, 2541, 2542, 2543, 2544, 2545, 2546, 2547, 2548, 2549, 2550, 2551, 2552]], [0, 9203, [87763, 87781, 87801, 87812, 87834, 87848], [28994.033, 28942.569, 28936.94, 28970.894, 28974.59, 29000.98], [46769.968, 46887.0, 46749.762, 46819.054, 46768.126, 46748.519], [9.97, 31.187, 21.962, 13.393, 16.622, 16.936], [625.536799815578, 612.7826292402049, 677.3919015294599, 661.0581459182398, 754.9871862540825, 500.67855567008377], [2539, 2540, 2541, 2542, 2543, 2544]], [1, 9236, [87985, 88023, 88065, 88104, 88137, 88176, 88214, 88250, 88287, 88321, 88353, 88385, 88421, 88452], [22499.639, 22487.24, 22388.957, 22406.639, 22385.101, 22253.457, 22272.406, 22300.691, 22242.437, 22252.83, 22242.668, 22190.565, 22113.727, 22143.504], [69229.243, 69283.569, 69433.731, 69286.684, 69428.422, 69336.598, 69348.665, 69337.13, 69353.544, 69453.623, 69336.144, 69416.021, 69285.445, 69261.083], [33.478, 19.643, 31.3, 14.859, 20.821, 19.157, 9.043, 9.39, 17.888, 23.893, 14.432, 26.998, 24.097, 29.853], [884.6580963232252, 4589.25697197982, 5293.761099322622, 2382.636144001288, 5382.796206681349, 1549.0516783441333, 1539.2380483863408, 1580.6257727188986, 1601.4591080081543, 9230.112933006332, 963.2428656089099, 2224.3079751743635, 4842.546504084232, 2871.257934081113], [2550, 2551, 2552, 2553, 2554, 2555, 2556, 2557, 2558, 2559, 2560, 2561, 2562, 2563]], [0, 9243, [88030, 88074, 88111, 88144, 88187, 88223], [29021.117, 28920.074, 29008.831, 28821.064, 28714.0, 28713.052], [46276.044, 46335.53, 46272.824, 46229.992, 46233.844, 46245.781], [14.943, 22.603, 11.498, 19.506, 18.142, 15.42], [1200.7662277299887, 10642.76459825611, 1773.7476269287224, 4777.827338716365, 1499.0334339881765, 1796.2747050224211], [2551, 2552, 2553, 2554, 2555, 2556]], [1, 9250, [88105, 88138, 88177, 88215, 88251, 88288], [22715.166, 22627.565, 22685.482, 22659.791, 22672.095, 22706.546], [70363.053, 70319.59, 70353.499, 70375.497, 70402.317, 70394.489], [31.487, 23.993, 12.575, 19.11, 10.698, 21.455], [1950.8852142589449, 9031.422991449022, 809.670257017832, 1504.8093691401798, 660.4032593356579, 505.28099500626934], [2553, 2554, 2555, 2556, 2557, 2558]], [1, 9251, [88178, 88216, 88252, 88289, 88323, 88356, 88388, 88423, 88453, 88480, 88513, 88545, 88578, 88612, 88642, 88663, 88690, 88716, 88747], [22930.992, 22840.986, 22797.169, 22826.164, 22865.671, 22785.336, 22799.306, 22789.606, 22839.62, 22800.831, 22822.454, 22803.093, 22812.917, 22783.987, 22796.306, 22780.894, 22810.353, 22794.283, 22899.096], [71584.244, 71525.717, 71507.634, 71520.595, 71477.324, 71515.18, 71516.481, 71484.733, 71497.952, 71538.485, 71520.387, 71580.952, 71532.861, 71543.517, 71561.169, 71537.707, 71537.761, 71546.22, 71540.032], [16.925, 16.613, 10.643, 10.816, 13.557, 14.494, 12.705, 14.509, 13.555, 14.321, 12.536, 17.025, 12.348, 10.939, 9.908, 12.217, 10.799, 17.535, 23.897], [10735.412931578256, 8914.57645170015, 2398.8383719742546, 2845.8705866674577, 3022.281137486617, 1549.7067368487856, 1190.499600583089, 1239.1530373362916, 1448.1449021710573, 1988.287865923593, 2757.218056075657, 2453.3113273416993, 3016.9812574184716, 2832.115459779947, 3657.833849128212, 2929.0324370555695, 2690.3909681851505, 1674.0553042348413, 3568.0573108564126], [2555, 2556, 2557, 2558, 2559, 2560, 2561, 2562, 2563, 2564, 2565, 2566, 2567, 2568, 2569, 2570, 2571, 2572, 2573]], [0, 9255, [88189, 88226, 88256, 88297, 88328, 88360, 88393], [28965.309, 28928.771, 28985.285, 29046.468, 28993.693, 29071.099, 28936.364], [46573.117, 46640.881, 46648.399, 46712.217, 46640.002, 46721.591, 46727.152], [27.568, 32.881, 21.756, 18.942, 35.133, 32.447, 23.785], [5487.651775240261, 2442.696884206957, 6969.600623614687, 6736.238792740767, 2261.225121548222, 1203.0014780176443, 976.8222855729059], [2555, 2556, 2557, 2558, 2559, 2560, 2561]], [0, 9273, [88392, 88428, 88458, 88487, 88517, 88550, 88581, 88614, 88644, 88668], [28865.776, 28725.996, 28727.841, 28706.133, 28741.127, 28748.246, 28808.188, 28723.363, 28742.402, 28723.144], [46252.78, 46209.575, 46206.969, 46235.989, 46231.813, 46207.933, 46281.333, 46250.464, 46235.672, 46273.026], [19.081, 16.67, 14.761, 15.473, 11.726, 11.557, 27.265, 13.827, 8.961, 25.832], [31040.69398461838, 1098.420859353742, 1047.8946408996064, 1250.329845501738, 1194.4193161373703, 922.449126483413, 2487.546096053016, 1509.688679198536, 1361.3381034044, 818.7910827847398], [2561, 2562, 2563, 2564, 2565, 2566, 2567, 2568, 2569, 2570]], [1, 9304, [88689, 88714, 88745, 88775, 88811, 88841, 88866, 88883, 88904], [22008.492, 21953.187, 21915.814, 21993.125, 21970.732, 21933.279, 21934.187, 21946.508, 21938.698], [68989.347, 68980.982, 69002.681, 69106.548, 69142.785, 69071.774, 69074.51, 69109.834, 69012.223], [12.535, 35.896, 12.575, 21.916, 18.928, 31.412, 20.192, 19.299, 27.956], [29358.15735504073, 1089.8983896774357, 22323.754168816627, 3410.348620168668, 1880.6722091351623, 3060.670851668684, 6472.478106595598, 2350.7989261171424, 4170.8240763017875], [2571, 2572, 2573, 2574, 2575, 2576, 2577, 2578, 2579]], [0, 9305, [88693, 88721, 88748, 88784, 88819, 88846, 88867, 88885, 88907, 88934, 88960], [28887.298, 28936.688, 28775.466, 28845.763, 28853.885, 28879.88, 28886.676, 28845.178, 28838.081, 28849.469, 28872.516], [46549.18, 46388.184, 46303.526, 46324.481, 46291.018, 46247.555, 46171.982, 46373.688, 46459.376, 46495.573, 46686.04], [13.244, 24.03, 21.465, 26.871, 23.633, 29.452, 27.265, 27.276, 23.944, 37.829, 37.129], [58124.66011315365, 13058.057708226423, 2010.7837745365925, 3153.7732792098527, 2579.201641556969, 2347.0670284500115, 3227.404029289356, 2769.5030086503098, 1453.733664309886, 1570.6928506057575, 1092.8854193466948], [2571, 2572, 2573, 2574, 2575, 2576, 2577, 2578, 2579, 2580, 2581]], [1, 9326, [88956, 88984, 89006, 89028, 89055, 89076, 89099, 89118, 89146, 89169, 89198, 89229, 89258], [21928.146, 21953.095, 21981.087, 21991.414, 21969.581, 22011.619, 22001.655, 22005.506, 21971.454, 22007.299, 22006.588, 21952.108, 21932.104], [69041.345, 69050.515, 69005.368, 69084.76, 69133.077, 69124.943, 69103.301, 69084.394, 69137.163, 69079.956, 69118.337, 69071.098, 69044.176], [20.836, 17.731, 20.936, 17.929, 37.502, 36.037, 37.27, 27.007, 15.256, 29.897, 20.743, 35.118, 25.521], [2419.2797703653596, 15401.409200325204, 3225.032653445824, 13825.702094793878, 1146.0139716183614, 1407.1820044618803, 761.2676329103934, 3567.5082959443116, 6660.303406273455, 2605.6035083723345, 3389.3422218145834, 1565.439881262416, 6114.181178623064], [2581, 2582, 2583, 2584, 2585, 2586, 2587, 2588, 2589, 2590, 2591, 2592, 2593]], [1, 9327, [88929, 88958, 88985, 89007, 89030, 89058, 89078, 89101, 89120, 89148], [23138.972, 23190.472, 23155.861, 23160.503, 23194.266, 23155.981, 23161.8, 23039.719, 23171.811, 23129.223], [70720.815, 70732.326, 70683.728, 70708.59, 70745.03, 70716.596, 70710.926, 70746.249, 70715.899, 70722.138], [23.74, 15.462, 15.551, 15.396, 17.689, 17.054, 20.751, 24.785, 23.595, 25.522], [640.6364063723536, 1109.6717308157279, 1986.54360793297, 2608.5363364635477, 936.7022154291478, 1981.3982018603035, 2008.365112097523, 3208.3959873110425, 1502.2869881553877, 4629.978870072994], [2580, 2581, 2582, 2583, 2584, 2585, 2586, 2587, 2588, 2589]], [1, 9329, [89029, 89056, 89077, 89100, 89119, 89147, 89170, 89199, 89230, 89259, 89287, 89319], [22455.352, 22462.597, 22470.747, 22435.863, 22464.576, 22510.42, 22426.258, 22505.494, 22497.881, 22462.496, 22512.484, 22557.086], [70477.16, 70437.056, 70460.072, 70424.669, 70445.912, 70452.696, 70441.459, 70456.955, 70456.82, 70485.957, 70469.466, 70530.718], [16.726, 20.408, 19.365, 12.867, 9.152, 18.638, 11.934, 12.163, 12.288, 13.328, 15.672, 20.52], [2203.5418323118556, 2618.18615112882, 1537.3087619315265, 1533.3768997626987, 1283.282346843463, 2260.0943499759815, 2043.726141880143, 3402.0152108205857, 3331.4871191283983, 2720.1550733670097, 2682.874624927153, 2892.2944999645665], [2584, 2585, 2586, 2587, 2588, 2589, 2590, 2591, 2592, 2593, 2594, 2595]], [1, 9354, [89345, 89371, 89401, 89422, 89444, 89472, 89495, 89523, 89553, 89578, 89604, 89629], [22798.567, 22765.503, 22771.346, 22784.446, 22760.663, 22834.431, 22812.335, 22797.546, 22797.52, 22766.879, 22791.719, 22828.377], [69814.576, 69773.894, 69780.829, 69739.781, 69829.466, 69747.631, 69788.617, 69778.115, 69774.176, 69779.753, 69756.567, 69813.495], [9.797, 15.239, 11.678, 16.881, 19.535, 20.971, 19.253, 12.55, 11.646, 23.719, 29.422, 22.542], [1372.2277931587366, 1464.9082944147685, 1266.7041082522455, 1640.6574554437937, 1826.7242044086913, 590.9799931214363, 945.6846204157314, 1089.0746008882925, 1291.6165669596226, 1064.4462488370982, 815.1340588074837, 678.5673163245217], [2596, 2597, 2598, 2599, 2600, 2601, 2602, 2603, 2604, 2605, 2606, 2607]], [1, 9357, [89200, 89231, 89261, 89288, 89320, 89346, 89372, 89402, 89423, 89445], [23179.799, 23161.437, 23064.671, 23206.02, 23202.082, 23176.804, 23186.903, 23178.249, 23188.001, 23204.317], [70702.682, 70765.73, 70775.874, 70706.147, 70713.226, 70756.732, 70719.782, 70722.552, 70684.35, 70761.724], [18.106, 22.398, 38.056, 18.463, 10.588, 21.007, 13.142, 18.201, 18.238, 18.942], [1092.1776354862907, 893.0557814974849, 1122.16662475555, 547.6526349368937, 518.8484164124059, 995.2098476940242, 1224.549740746859, 665.5386122765645, 574.7382884135404, 935.6493099546759], [2591, 2592, 2593, 2594, 2595, 2596, 2597, 2598, 2599, 2600]], [0, 9358, [89326, 89351, 89377, 89407, 89429, 89452], [28993.497, 28958.511, 28960.119, 28982.835, 28965.977, 28960.24], [47191.042, 47173.474, 47175.234, 47191.602, 47208.798, 47175.467], [12.475, 14.449, 14.593, 9.716, 9.748, 12.083], [1598.133802605217, 861.5212964736618, 1231.8915129236584, 1507.9157406930528, 1079.6306797696868, 807.4412880821549], [2595, 2596, 2597, 2598, 2599, 2600]], [0, 9365, [89206, 89238, 89267, 89294, 89329, 89353], [29185.676, 29064.671, 29099.922, 29102.181, 29189.542, 29116.932], [45642.266, 45603.434, 45607.5, 45616.028, 45647.392, 45611.158], [30.442, 14.43, 11.298, 21.233, 10.962, 13.337], [757.6589458190089, 1429.8310007611094, 1163.528634083003, 980.6095605625692, 519.695630492332, 1221.0064353260002], [2591, 2592, 2593, 2594, 2595, 2596]], [0, 9370, [89427, 89450, 89476, 89499, 89526, 89558, 89582, 89609, 89633, 89659, 89686, 89704, 89726, 89748], [28821.819, 28812.673, 28822.252, 28810.152, 28799.338, 28836.169, 28847.919, 28895.923, 28922.916, 28913.102, 28837.4, 28855.588, 28877.409, 28819.4], [46318.908, 46353.424, 46339.672, 46315.823, 46316.09, 46302.679, 46330.536, 46424.895, 46444.336, 46505.077, 46334.339, 46287.606, 46344.269, 46362.601], [13.51, 10.818, 11.571, 12.091, 11.298, 8.522, 10.086, 20.949, 24.066, 26.559, 8.795, 19.341, 19.711, 25.011], [1512.0765445151217, 1102.2808214581842, 1171.8445032601976, 2145.3860324874436, 1724.7932693028888, 1384.3939091017912, 2271.8830898855367, 3491.212098609651, 5787.081383933161, 3632.464725506242, 1403.5045861201424, 1059.616251286204, 929.2809663842972, 896.7895219735633], [2599, 2600, 2601, 2602, 2603, 2604, 2605, 2606, 2607, 2608, 2609, 2610, 2611, 2612]], [1, 9385, [89469, 89493, 89521, 89552, 89577, 89603, 89628], [22002.263, 22013.22, 22043.127, 21998.192, 21947.686, 22007.613, 22088.005], [69044.84, 69089.211, 69104.518, 68976.073, 68963.319, 69036.763, 68971.818], [22.674, 35.421, 21.551, 34.778, 38.488, 25.824, 15.675], [3168.865128961543, 1366.24169763603, 7857.466048903102, 1808.161544595007, 715.2000235385209, 4099.958910166762, 16395.892575607097], [2601, 2602, 2603, 2604, 2605, 2606, 2607]], [1, 9391, [89524, 89554, 89579, 89605, 89630, 89656, 89682, 89702, 89724, 89742, 89769, 89792], [23185.623, 23145.715, 23183.538, 23141.38, 23179.188, 23186.668, 23177.003, 23221.533, 23103.744, 23138.501, 23205.513, 23177.705], [70790.219, 70786.597, 70678.215, 70716.282, 70739.79, 70677.26, 70712.836, 70724.224, 70616.856, 70688.173, 70758.532, 70742.452], [22.892, 26.883, 36.13, 19.768, 17.941, 30.168, 13.978, 26.926, 34.078, 24.384, 16.252, 18.16], [1015.8891633504454, 830.6834230175779, 758.5628430256222, 1074.6120798050126, 683.328615209276, 722.6843849469931, 1021.4877958076538, 641.1449527017822, 4348.212622981486, 882.1223067202642, 687.4849873181611, 815.4545352126045], [2603, 2604, 2605, 2606, 2607, 2608, 2609, 2610, 2611, 2612, 2613, 2614]], [0, 9392, [89557, 89581, 89608, 89631, 89658, 89685, 89703], [28662.388, 28737.181, 28688.863, 28693.542, 28709.726, 28756.938, 28844.877], [45837.1, 45833.773, 45847.231, 45770.851, 45743.683, 45566.992, 45434.09], [25.999, 25.322, 21.673, 20.949, 23.643, 28.926, 23.355], [2527.51760630811, 1608.774430146331, 4366.853329662397, 1998.144081348479, 759.5433709896295, 1251.5874608458585, 1512.6123237572808], [2604, 2605, 2606, 2607, 2608, 2609, 2610]], [0, 9393, [89528, 89560, 89584, 89611, 89634], [28968.931, 28941.03, 28953.425, 28985.421, 28972.399], [47181.849, 47135.45, 47208.853, 47203.713, 47142.63], [14.373, 25.351, 16.094, 11.513, 29.18], [1609.9348475354134, 2803.583251297989, 770.8540089468873, 593.7038909328157, 916.9232295642898], [2603, 2604, 2605, 2606, 2607]], [1, 9415, [89743, 89767, 89791, 89820, 89836], [23146.252, 23150.978, 23148.888, 23126.165, 23146.536], [71560.151, 71611.324, 71568.691, 71626.714, 71577.51], [12.233, 9.577, 12.713, 14.676, 12.533], [1152.263412252593, 1500.236664010995, 1131.1204524264997, 958.1491811626383, 1047.6829060171497], [2612, 2613, 2614, 2615, 2616]], [0, 9442, [89966, 89988, 90014, 90042, 90064], [29022.019, 28964.137, 29003.231, 29021.084, 29009.749], [46281.316, 46249.831, 46247.833, 46251.233, 46251.08], [17.747, 15.254, 9.116, 7.03, 9.986], [1589.8201772181994, 1859.436979869361, 1403.141376444425, 2068.8152651677433, 2209.312796380427], [2621, 2622, 2623, 2624, 2625]], [1, 9462, [90182, 90200, 90219, 90239, 90261, 90286, 90306, 90328, 90351, 90373, 90394, 90416, 90441, 90467, 90495, 90519, 90541, 90569, 90592, 90619, 90646, 90671, 90696, 90721, 90747, 90769], [22505.871, 22558.735, 22533.462, 22531.203, 22521.992, 22538.105, 22517.024, 22519.655, 22515.358, 22485.122, 22510.7, 22501.749, 22540.437, 22506.653, 22510.052, 22528.309, 22533.502, 22520.237, 22535.397, 22497.731, 22540.875, 22497.096, 22517.084, 22514.177, 22511.883, 22510.387], [70866.802, 70849.994, 70850.165, 70849.713, 70886.992, 70907.175, 70855.918, 70864.271, 70863.545, 70878.157, 70871.3, 70879.034, 70877.33, 70871.899, 70875.134, 70862.639, 70877.477, 70883.277, 70869.307, 70876.748, 70855.098, 70882.254, 70904.704, 70875.713, 70903.455, 70894.877], [13.874, 27.164, 20.683, 31.247, 12.703, 9.632, 13.024, 8.229, 8.505, 25.837, 14.006, 13.131, 12.075, 10.775, 12.106, 11.33, 10.484, 11.602, 13.337, 11.505, 15.97, 10.593, 15.45, 12.397, 14.172, 27.983], [1188.4878172806232, 1007.2178139054811, 1459.6214325116573, 862.9849188341129, 1677.0166074050837, 2023.034636378178, 1324.3523878029769, 1140.5579005537966, 1622.3656556884068, 940.186461002109, 1044.2292612976269, 1367.7741140186984, 1471.9037961029546, 1527.1266106657945, 1387.502601527025, 1308.0139163797494, 1530.474076837829, 1615.789398111236, 1298.9124967855696, 1175.5198539478824, 1644.2760146817816, 1295.1677379102337, 1388.4330452368506, 1188.219180464262, 1127.0163623804024, 2111.7315584842454], [2630, 2631, 2632, 2633, 2634, 2635, 2636, 2637, 2638, 2639, 2640, 2641, 2642, 2643, 2644, 2645, 2646, 2647, 2648, 2649, 2650, 2651, 2652, 2653, 2654, 2655]], [1, 9484, [90440, 90466, 90494, 90518, 90540, 90568, 90591, 90618, 90645, 90670, 90695, 90720], [22073.783, 22099.995, 22064.41, 22068.228, 22079.147, 22092.352, 22046.155, 22057.002, 22015.119, 22022.277, 22087.708, 22084.849], [70123.07, 70117.462, 70112.84, 70085.985, 70140.155, 70127.977, 70149.7, 70147.36, 70142.574, 70014.776, 70100.729, 70138.309], [13.532, 26.995, 16.893, 16.244, 14.501, 10.207, 12.892, 16.761, 17.094, 27.293, 18.974, 22.774], [1017.0424188074776, 1901.0989839649149, 1174.9114928696142, 1246.0721637910674, 1581.0475310040736, 2104.8789517714317, 1286.3633243154193, 1337.8003304265203, 841.1866428974157, 2286.02407516937, 923.4746568765336, 1193.6193377566665], [2642, 2643, 2644, 2645, 2646, 2647, 2648, 2649, 2650, 2651, 2652, 2653]], [1, 9495, [90543, 90570, 90593, 90621, 90647, 90672, 90697, 90722], [22708.526, 22775.728, 22697.626, 22726.247, 22740.531, 22686.644, 22732.825, 22708.785], [69654.45, 69646.047, 69585.818, 69660.724, 69720.237, 69678.321, 69627.784, 69586.538], [27.705, 14.421, 16.418, 23.167, 35.759, 19.558, 26.877, 26.207], [2052.230718567598, 1464.4007423613236, 958.4001183787269, 912.6585220152404, 1327.1802884267063, 797.9261835532155, 915.1088702596459, 714.65777983441], [2646, 2647, 2648, 2649, 2650, 2651, 2652, 2653]], [1, 9523, [90896, 90922, 90949, 90979, 91007, 91035, 91062], [22758.818, 22747.193, 22747.623, 22753.045, 22749.375, 22788.115, 22698.975], [69653.755, 69637.779, 69582.575, 69685.561, 69636.425, 69661.992, 69621.182], [25.458, 23.127, 31.549, 18.487, 28.574, 30.84, 31.673], [2288.881651044361, 1099.270136287653, 1630.2821412863798, 1381.4780918886504, 959.2728877972955, 1841.9365809433878, 1401.263204049108], [2660, 2661, 2662, 2663, 2664, 2665, 2666]], [1, 9541, [91061, 91082, 91111, 91141, 91166, 91188, 91214], [22456.398, 22520.989, 22480.616, 22500.755, 22510.391, 22498.738, 22453.307], [70378.23, 70398.51, 70351.208, 70346.972, 70382.748, 70361.791, 70348.209], [9.98, 10.017, 15.016, 29.499, 12.917, 12.364, 14.494], [1323.0802929952772, 559.1545108405446, 1684.323290042248, 931.5313408989902, 977.0032416001812, 1141.2843546252432, 1801.8111073735834], [2666, 2667, 2668, 2669, 2670, 2671, 2672]], [1, 9570, [91311, 91341, 91365, 91398, 91426, 91454], [23163.636, 23183.016, 23150.777, 23164.929, 23165.711, 23140.607], [71627.842, 71621.272, 71613.317, 71606.192, 71606.886, 71682.481], [10.373, 8.79, 10.142, 7.63, 8.113, 12.705], [879.0431273121236, 1601.3514644292022, 1578.2345496940184, 1007.5537538243634, 1544.357282610826, 1093.2959161203435], [2676, 2677, 2678, 2679, 2680, 2681]], [0, 9684, [92517, 92543, 92567, 92586, 92601, 92620, 92638], [28745.398, 28758.995, 28755.064, 28747.106, 28765.064, 28740.346, 28762.098], [46063.025, 46110.359, 46078.148, 46109.181, 46119.277, 46112.176, 46110.858], [12.955, 10.578, 8.917, 9.762, 10.776, 11.092, 18.65], [1093.5821405605604, 1430.436465133859, 1605.7454437734139, 1455.838791501762, 1823.0417866283772, 1116.7689800320406, 807.4751712512845], [2727, 2728, 2729, 2730, 2731, 2732, 2733]], [0, 9697, [92658, 92691, 92725, 92760, 92812, 92856, 92896], [28885.666, 28916.528, 29061.233, 28870.571, 28960.439, 28900.735, 28966.605], [47259.279, 47120.415, 47163.64, 47099.378, 47075.882, 47027.563, 47055.219], [3.845, 31.273, 46.683, 22.611, 25.681, 22.926, 21.642], [268.82924012482505, 709.2333863495463, 1757.6663454649938, 2029.897213830266, 630.8099840868917, 2608.369014395908, 646.9286763148865], [2734, 2735, 2736, 2737, 2738, 2739, 2740]], [0, 9702, [92692, 92728, 92761, 92813, 92857, 92897, 92937, 92986, 93017], [29385.886, 29367.688, 29345.186, 29314.04, 29308.903, 29347.502, 29350.428, 29373.503, 29330.962], [46102.103, 46122.82, 46087.686, 46126.394, 46243.146, 46277.157, 46119.031, 46142.539, 46114.718], [21.78, 9.545, 15.434, 17.927, 28.692, 25.825, 22.827, 19.968, 18.713], [1411.4345311694801, 2384.3641316703624, 825.8029823633336, 1034.7402371360927, 5727.631050466972, 6430.317633717132, 777.6234351947707, 671.4216524525317, 798.3477153904769], [2735, 2736, 2737, 2738, 2739, 2740, 2741, 2742, 2743]], [0, 9703, [92694, 92730, 92764, 92815, 92861, 92899], [29528.99, 29561.856, 29576.537, 29512.129, 29578.388, 29535.766], [45496.491, 45462.473, 45471.549, 45498.477, 45467.038, 45488.178], [15.207, 13.819, 14.498, 27.307, 19.094, 21.972], [666.7514548779145, 1884.1392590841942, 2662.457876945465, 1349.2790960435516, 2597.768103653671, 3046.5876685097955], [2735, 2736, 2737, 2738, 2739, 2740]], [1, 9723, [92849, 92891, 92928, 92977, 93013, 93051, 93090, 93127, 93165, 93206, 93243, 93274, 93300, 93329, 93360, 93387, 93415, 93442, 93475, 93499, 93523, 93555, 93582, 93614, 93635, 93658, 93683, 93707, 93729, 93760, 93793, 93813, 93838, 93861, 93882, 93909, 93936], [22213.406, 22248.218, 22208.104, 22132.162, 22206.016, 22176.223, 22073.319, 22014.833, 22090.464, 22011.96, 21954.891, 21916.732, 21931.3, 21902.834, 21934.592, 21899.949, 21915.212, 21922.061, 21892.224, 21891.483, 21880.475, 21888.492, 21891.382, 21903.663, 21873.012, 21889.705, 21885.392, 21882.206, 21900.029, 21892.293, 21919.638, 21906.89, 21907.96, 21907.379, 21880.322, 21897.75, 21901.022], [68912.32, 68910.562, 68950.069, 68892.514, 68871.224, 68887.696, 68834.418, 68873.595, 68872.399, 68823.279, 68804.464, 68809.344, 68806.431, 68799.927, 68809.112, 68791.417, 68819.299, 68788.158, 68805.289, 68811.877, 68806.82, 68798.487, 68802.588, 68822.587, 68835.567, 68827.114, 68799.768, 68810.189, 68811.5, 68816.115, 68812.623, 68819.146, 68830.79, 68817.943, 68802.552, 68834.851, 68842.751], [18.532, 15.984, 14.185, 20.611, 19.478, 18.369, 21.906, 16.086, 20.11, 16.194, 11.058, 9.622, 8.344, 8.924, 9.464, 9.975, 11.067, 10.731, 10.245, 8.331, 9.842, 9.846, 11.922, 11.009, 14.869, 14.328, 9.307, 8.589, 8.607, 8.799, 8.125, 7.637, 11.801, 9.161, 15.306, 7.426, 20.82], [1646.282327766195, 1331.8520499996835, 1591.3778266423694, 3451.2182967358904, 1582.8237467298948, 1475.3758914208224, 3526.411328069891, 5551.166791425413, 5487.000628375159, 4982.864255863394, 2933.545830575607, 1466.158266888142, 2334.7180875995896, 1966.293523080348, 2425.1424832360353, 2347.1864521867687, 2297.3553672469607, 2185.024781937422, 1939.4914444432102, 1841.9853225613629, 2512.422657921181, 1640.9135061658621, 1759.363961901326, 1554.2673662662214, 1632.0660347396765, 754.5046428713663, 1617.1052491817563, 1882.9448237033228, 2098.5581911578984, 2331.779311672228, 2348.2108486635475, 1676.0232114362193, 1655.343796367845, 2127.412568464811, 2243.627240954175, 1519.097354167816, 1258.86533297505], [2739, 2740, 2741, 2742, 2743, 2744, 2745, 2746, 2747, 2748, 2749, 2750, 2751, 2752, 2753, 2754, 2755, 2756, 2757, 2758, 2759, 2760, 2761, 2762, 2763, 2764, 2765, 2766, 2767, 2768, 2769, 2770, 2771, 2772, 2773, 2774, 2775]], [1, 9827, [93937, 93958, 93987, 94007, 94024], [22321.81, 22233.66, 22266.54, 22271.19, 22255.575], [70207.735, 70218.375, 70177.868, 70216.208, 70219.058], [13.393, 12.209, 18.849, 11.761, 17.282], [495.053980495995, 1334.6173375956507, 1006.5421818291661, 1260.2770867963236, 1036.387987248214], [2775, 2776, 2777, 2778, 2779]], [0, 9829, [93913, 93943, 93962, 93990, 94009, 94028, 94050], [28998.743, 29006.929, 28984.584, 28977.797, 28997.718, 29010.361, 28921.57], [45096.529, 45084.157, 45016.287, 45049.895, 45065.349, 45121.27, 45036.92], [11.523, 10.92, 10.653, 13.46, 10.226, 11.942, 20.175], [563.4753618575323, 1528.515247411152, 1108.5315377270133, 1389.0756834039025, 1830.9553493675492, 1420.804077369029, 668.2708949754568], [2774, 2775, 2776, 2777, 2778, 2779, 2780]], [1, 9853, [94092, 94123, 94154, 94172, 94201, 94229, 94255, 94275, 94304], [22274.907, 22278.743, 22293.428, 22277.645, 22271.06, 22277.364, 22265.645, 22347.957, 22312.672], [70226.629, 70204.336, 70219.555, 70253.094, 70229.684, 70221.902, 70237.459, 70258.801, 70230.238], [13.4, 11.211, 15.097, 24.005, 13.407, 13.989, 18.164, 20.424, 18.548], [1003.8051909879457, 1122.6223778569884, 1523.389523713026, 1191.2953292722518, 2086.548240994466, 1767.313098765774, 1783.1901806849396, 2563.0217103107507, 1683.880447533581], [2782, 2783, 2784, 2785, 2786, 2787, 2788, 2789, 2790]], [1, 9868, [94277, 94306, 94328, 94354, 94378, 94402], [22796.117, 22799.95, 22796.681, 22789.217, 22780.395, 22817.53], [71537.024, 71493.565, 71515.722, 71522.77, 71515.807, 71405.708], [12.183, 6.85, 7.095, 6.463, 8.454, 19.809], [782.285430201924, 2425.1857599381715, 1969.6089637289338, 1680.552972464531, 2279.999614871879, 13178.55333579892], [2789, 2790, 2791, 2792, 2793, 2794]], [1, 9898, [94517, 94538, 94561, 94581, 94608], [22783.315, 22801.941, 22777.423, 22770.176, 22730.656], [71502.751, 71504.401, 71526.569, 71549.388, 71489.328], [19.337, 8.964, 12.231, 23.172, 24.216], [839.5251833435156, 761.4346306777131, 742.7571593557319, 972.820255243629, 1774.8190020631828], [2799, 2800, 2801, 2802, 2803]], [0, 9916, [94693, 94716, 94746, 94764, 94782], [28715.613, 28634.133, 28658.418, 28696.456, 28675.411], [45802.564, 45879.828, 45836.927, 45794.63, 45818.75], [25.147, 20.003, 20.287, 15.381, 15.453], [1175.69929896523, 22198.3494583592, 1059.4098295255128, 952.4116891861445, 1103.4353446646348], [2807, 2808, 2809, 2810, 2811]], [1, 9922, [94741, 94760, 94777, 94797, 94821, 94837, 94856, 94885, 94909, 94927, 94950, 94973, 94995, 95011, 95033, 95052, 95073, 95103, 95122, 95146, 95167, 95189, 95216, 95240, 95258, 95273], [22496.021, 22417.773, 22433.791, 22478.504, 22460.252, 22458.754, 22442.258, 22437.06, 22431.579, 22424.127, 22410.913, 22451.39, 22428.312, 22418.385, 22500.579, 22410.044, 22422.371, 22391.434, 22451.414, 22370.161, 22414.513, 22420.135, 22457.22, 22470.539, 22385.537, 22466.128], [70927.999, 70976.246, 71036.206, 71029.038, 71011.14, 71023.969, 71034.753, 70999.183, 71004.621, 70995.657, 71010.577, 71005.385, 71014.702, 70947.277, 71015.321, 70965.886, 71015.991, 71004.629, 70930.085, 70988.526, 71010.072, 70997.486, 70998.629, 70975.257, 71027.492, 71061.421], [31.789, 16.022, 17.867, 14.726, 11.165, 9.773, 9.696, 10.747, 10.186, 14.593, 14.176, 18.939, 16.873, 16.146, 29.047, 18.407, 14.228, 18.959, 24.614, 13.083, 15.62, 16.178, 24.037, 23.308, 18.513, 17.728], [579.5200468351464, 1080.9159700790283, 1325.3349500655622, 948.0191427729293, 1425.420913198345, 2153.4432198259115, 1551.452779973741, 1692.554181724604, 1598.4134497489706, 1307.888868579837, 1096.2408579382407, 1603.5559021304239, 1122.744961146161, 1163.0624519025735, 1370.5447222629875, 1080.0665636493068, 963.9598405794388, 686.8724653715628, 2055.442445154847, 842.3431517287629, 765.6705339817228, 936.3651330835132, 894.5743450950918, 732.964748741719, 503.7696992974953, 779.3110295053892], [2809, 2810, 2811, 2812, 2813, 2814, 2815, 2816, 2817, 2818, 2819, 2820, 2821, 2822, 2823, 2824, 2825, 2826, 2827, 2828, 2829, 2830, 2831, 2832, 2833, 2834]], [1, 9927, [94822, 94838, 94857, 94886, 94910, 94928, 94951, 94975, 94996, 95012, 95034, 95053], [22862.799, 22837.696, 22862.084, 22857.596, 22874.954, 22855.482, 22841.132, 22859.191, 22818.453, 22811.991, 22840.909, 22803.617], [70426.823, 70481.626, 70435.696, 70438.748, 70470.574, 70442.422, 70452.177, 70467.41, 70434.916, 70430.836, 70462.869, 70434.599], [8.921, 15.73, 13.042, 18.695, 15.215, 8.303, 17.875, 12.72, 20.493, 16.373, 13.918, 10.704], [1229.424196655466, 956.503211531246, 1199.8321530516919, 872.8653992840168, 609.5404747695865, 976.1537506388313, 1209.888748417687, 1329.9386370240666, 1270.7054638241643, 979.9312687423866, 776.6699775846151, 565.3382212089615], [2813, 2814, 2815, 2816, 2817, 2818, 2819, 2820, 2821, 2822, 2823, 2824]], [0, 9928, [94801, 94825, 94844, 94862, 94894, 94913, 94933], [29130.068, 29146.724, 29097.694, 29116.054, 29102.587, 29112.699, 29126.132], [47310.613, 47346.025, 47322.168, 47350.047, 47327.406, 47340.375, 47330.616], [26.137, 13.552, 13.714, 12.968, 17.825, 10.437, 13.108], [481.35025612003136, 1835.43619371163, 1972.9429625513221, 1437.6401815498798, 1339.3653978871193, 1156.4243745755734, 2105.7154458375835], [2812, 2813, 2814, 2815, 2816, 2817, 2818]], [1, 9958, [95104, 95123, 95147, 95168, 95191, 95218, 95241, 95259, 95274, 95292, 95313, 95335, 95352], [22848.344, 22851.855, 22821.16, 22843.042, 22839.524, 22871.028, 22840.744, 22858.258, 22862.358, 22852.066, 22849.702, 22847.783, 22878.072], [70470.271, 70400.052, 70398.064, 70353.042, 70358.486, 70372.181, 70352.165, 70385.342, 70379.503, 70430.617, 70400.694, 70367.065, 70399.131], [13.193, 12.95, 15.445, 16.764, 15.709, 18.851, 18.133, 20.657, 16.822, 20.647, 19.354, 19.434, 23.785], [531.7950383460633, 1132.7255133784558, 2638.6335343425962, 1538.8838137126584, 1467.9155419449773, 1245.5955285456157, 1591.898289043461, 2220.2792740301243, 1602.8939921296246, 824.6485750552022, 1381.9542029279721, 2263.6702967709693, 814.0463664316017], [2826, 2827, 2828, 2829, 2830, 2831, 2832, 2833, 2834, 2835, 2836, 2837, 2838]], [1, 9974, [95291, 95310, 95332, 95350, 95372, 95388, 95409, 95426, 95447, 95467, 95488], [22202.532, 22100.408, 22117.983, 22171.918, 22161.063, 22166.245, 22181.329, 22157.373, 22148.728, 22169.585, 22140.716], [70397.714, 70382.033, 70372.509, 70388.672, 70380.764, 70365.307, 70412.852, 70362.852, 70397.365, 70394.584, 70371.252], [19.036, 16.483, 15.149, 14.723, 20.765, 16.974, 13.669, 17.609, 14.612, 14.746, 11.032], [965.2048503706854, 723.5242319199082, 1225.733388159227, 1340.7229360899119, 1487.525915032192, 867.6021260181036, 1148.6074963456654, 1458.5815229622172, 898.5367006476368, 1104.975132350257, 596.128394509754], [2835, 2836, 2837, 2838, 2839, 2840, 2841, 2842, 2843, 2844, 2845]], [1, 9991, [95448, 95468, 95489, 95514, 95530, 95549, 95570, 95597, 95624, 95643, 95670, 95685], [22433.44, 22382.018, 22454.587, 22445.126, 22360.952, 22473.395, 22410.438, 22409.405, 22464.171, 22424.947, 22441.904, 22433.401], [71013.23, 70943.264, 71005.618, 70888.441, 70994.105, 70979.119, 71046.253, 71025.58, 71037.44, 71043.008, 71022.163, 71085.437], [27.751, 26.336, 18.742, 24.694, 24.991, 21.016, 29.547, 13.916, 18.68, 17.137, 15.482, 22.791], [1233.893163619818, 538.9523440232348, 760.5785342490312, 655.8112601366936, 1741.353515959213, 1096.2652507394412, 911.2235047896187, 1042.1780307318274, 946.2044035900004, 1009.4651518380389, 1157.1963698219972, 1005.6357249902085], [2843, 2844, 2845, 2846, 2847, 2848, 2849, 2850, 2851, 2852, 2853, 2854]], [1, 10034, [95848, 95883, 95917, 95948, 95987, 96018, 96055, 96092, 96132, 96170, 96201, 96243], [22193.47, 22149.748, 22150.0, 22188.776, 22178.9, 22199.876, 22189.35, 22198.103, 22185.589, 22223.36, 22115.607, 22176.8], [69081.447, 69098.873, 69112.105, 69045.441, 69092.745, 69088.646, 69044.496, 69094.638, 69075.232, 69136.309, 69082.343, 69060.29], [23.953, 15.965, 10.998, 14.8, 13.525, 17.784, 26.161, 17.754, 21.638, 24.858, 17.52, 19.293], [1845.6099079511682, 2931.6333779559664, 3063.9475174510485, 3510.0976415938435, 3341.2607772960537, 3755.9724857908204, 2047.907399148409, 3053.6394858320145, 2082.626289369077, 1207.0844795907017, 11148.416341372731, 2924.6008998165166], [2861, 2862, 2863, 2864, 2865, 2866, 2867, 2868, 2869, 2870, 2871, 2872]], [0, 10036, [95890, 95923, 95955, 95994, 96026, 96062], [28820.345, 28805.304, 28807.012, 28806.882, 28814.719, 28834.94], [46278.865, 46213.062, 46168.24, 46285.53, 46208.878, 46184.51], [22.815, 18.012, 23.824, 14.128, 17.222, 22.727], [1656.7858813569771, 1938.0443985734762, 2566.703851284715, 1371.144173083137, 1721.86324495462, 1470.6964064211743], [2862, 2863, 2864, 2865, 2866, 2867]], [0, 10038, [95891, 95924, 95956, 95995, 96027, 96063, 96103, 96138, 96179, 96209, 96252, 96290, 96329, 96374, 96404, 96438, 96474, 96516, 96555, 96587, 96627], [28822.261, 28796.455, 28946.432, 28896.905, 28891.312, 28862.729, 28828.614, 28773.651, 28784.338, 28783.195, 28853.349, 28842.682, 28779.394, 28769.91, 28789.522, 28801.568, 28838.601, 28825.477, 28836.811, 28843.58, 28782.899], [47193.749, 47270.068, 47244.452, 47233.576, 47241.453, 47206.25, 47220.566, 47222.625, 47227.499, 47213.846, 47133.519, 47124.72, 47164.092, 47244.268, 47204.529, 47210.885, 47214.054, 47251.013, 47189.109, 47172.284, 47256.16], [23.676, 21.917, 29.478, 11.508, 9.967, 7.831, 7.149, 10.213, 7.791, 10.439, 30.007, 32.155, 18.382, 13.33, 12.548, 10.098, 8.76, 13.044, 22.547, 20.894, 14.638], [1756.5377421699718, 1768.6055439881775, 3203.3068809704914, 3523.8687881574638, 3212.046901699231, 3818.0199118703526, 3738.009193643239, 1594.3635309732103, 1637.2649181521942, 1312.2918901365717, 2275.1935941423435, 3983.617752417498, 1579.4701897629739, 1429.781733739141, 1795.8319540390698, 1902.2704016332723, 1667.0042860540973, 1646.5472758344908, 4265.382379238802, 1869.6931767534247, 472.4748334202679], [2862, 2863, 2864, 2865, 2866, 2867, 2868, 2869, 2870, 2871, 2872, 2873, 2874, 2875, 2876, 2877, 2878, 2879, 2880, 2881, 2882]], [0, 10053, [96029, 96066, 96106, 96141, 96183, 96214, 96256, 96295, 96335, 96377, 96408, 96444], [29571.28, 29546.483, 29520.138, 29526.028, 29526.672, 29558.685, 29559.758, 29499.163, 29519.851, 29543.456, 29542.604, 29517.019], [46086.35, 46114.11, 46067.833, 46189.289, 46175.339, 46128.056, 46054.767, 46135.262, 46120.314, 46139.76, 46154.559, 46118.453], [14.224, 17.458, 18.167, 19.643, 24.108, 24.717, 16.108, 25.946, 21.458, 15.483, 18.931, 28.744], [2297.934552791523, 2962.397609806737, 3881.505951261494, 4094.1323423607732, 1488.914411529373, 5866.213034488918, 1905.4843117310734, 2504.2771629781614, 1710.233085244117, 2191.7248592190863, 3301.8678555455617, 2937.3087087364897], [2866, 2867, 2868, 2869, 2870, 2871, 2872, 2873, 2874, 2875, 2876, 2877]], [1, 10060, [96022, 96058, 96095, 96133, 96173, 96203, 96246], [23233.634, 23262.367, 23377.432, 23286.746, 23316.953, 23288.03, 23304.989], [71246.135, 71239.187, 71163.181, 71203.951, 71151.586, 71194.09, 71183.072], [17.458, 27.334, 29.9, 28.916, 34.494, 22.702, 21.794], [554.7058810168111, 2769.4015849710117, 1131.1082251592284, 1530.0644304715786, 1146.8946649315267, 1822.462462685172, 1212.316930965023], [2866, 2867, 2868, 2869, 2870, 2871, 2872]], [1, 10085, [96325, 96369, 96402, 96435, 96471, 96511], [23205.109, 23171.571, 23225.301, 23094.934, 23074.736, 23094.078], [71254.077, 71253.676, 71278.912, 71272.471, 71360.018, 71298.275], [13.876, 16.984, 36.085, 24.174, 34.46, 23.159], [1674.286213897778, 3648.4822359005257, 1325.2361989447948, 621.6617824351779, 2359.5483253868447, 749.2313970332061], [2874, 2875, 2876, 2877, 2878, 2879]], [1, 10086, [96245, 96282, 96324, 96368, 96401, 96434, 96470, 96509, 96549, 96583, 96622, 96656, 96687, 96712], [22907.787, 22848.933, 22897.757, 22859.073, 22883.171, 22836.648, 22903.344, 22865.626, 22896.31, 22816.762, 22862.713, 22721.125, 22754.776, 22680.079], [70290.606, 70257.013, 70264.989, 70199.175, 70243.919, 70263.658, 70293.266, 70236.328, 70297.328, 70256.194, 70191.005, 70318.716, 70299.205, 70193.073], [15.715, 20.355, 23.386, 52.93, 35.376, 26.201, 32.412, 22.391, 16.353, 41.192, 30.844, 19.751, 37.887, 43.0], [544.4744405330912, 551.2359517838826, 1318.03219592961, 2404.234212294459, 603.5218854833461, 966.9474031454454, 795.4626562972627, 654.712537038354, 640.3714809408625, 854.6182131114865, 6544.206583149649, 17503.148953010816, 1871.5605287558733, 2595.6361745951267], [2872, 2873, 2874, 2875, 2876, 2877, 2878, 2879, 2880, 2881, 2882, 2883, 2884, 2885]], [1, 10106, [96621, 96655, 96686, 96710, 96743, 96777, 96809, 96842, 96876, 96900, 96930, 96966, 96998, 97028, 97057, 97077, 97106], [21949.249, 21971.201, 21904.78, 21877.11, 21913.597, 21969.176, 21885.058, 21853.338, 21941.662, 21898.921, 21892.566, 21830.242, 21872.683, 21906.91, 21940.642, 21871.257, 21873.162], [69055.938, 68966.268, 68960.759, 68994.698, 68959.32, 69048.03, 68976.126, 68971.473, 68972.434, 68952.931, 68987.003, 68947.181, 68947.206, 68925.398, 68983.172, 68965.59, 69031.089], [28.253, 27.147, 10.764, 23.585, 14.251, 28.062, 11.625, 13.055, 15.316, 10.732, 18.291, 14.721, 27.349, 20.373, 25.077, 14.607, 17.686], [1576.347503174979, 929.4830932453651, 1016.2463682114003, 1437.0834232987095, 1005.8040449165392, 2163.2078927572716, 1368.5312404790766, 1554.103340172199, 916.5473272324219, 714.7214847152911, 1227.692627247727, 738.4504866523744, 1525.624077421447, 534.9536899940955, 890.9513453097061, 996.8848140659886, 2015.608611086937], [2882, 2883, 2884, 2885, 2886, 2887, 2888, 2889, 2890, 2891, 2892, 2893, 2894, 2895, 2896, 2897, 2898]], [0, 10134, [96784, 96814, 96848, 96879, 96902, 96936, 96969, 97003, 97031, 97059, 97082], [28696.429, 28738.593, 28716.214, 28734.88, 28697.085, 28669.272, 28670.224, 28703.054, 28727.94, 28686.593, 28705.266], [46811.153, 46765.805, 46752.025, 46789.048, 46767.028, 46775.625, 46765.258, 46724.004, 46790.686, 46831.187, 46839.745], [21.872, 30.298, 19.203, 28.956, 20.281, 32.261, 25.602, 18.38, 26.978, 22.293, 32.022], [3103.0983691392134, 1192.9719897854466, 926.4199821614164, 1577.2099513726678, 1633.2960520034837, 1747.0964603663983, 1692.3932060877614, 765.3878431218411, 576.9250660344292, 772.566592942647, 981.8294758563278], [2887, 2888, 2889, 2890, 2891, 2892, 2893, 2894, 2895, 2896, 2897]], [1, 10142, [96901, 96932, 96967, 97000, 97029], [22297.69, 22208.074, 22262.934, 22264.208, 22283.918], [70324.809, 70447.506, 70427.757, 70446.887, 70350.635], [35.854, 26.05, 25.68, 15.727, 31.554], [795.747627062383, 1954.8829293727233, 1078.9562312554276, 946.3625056114746, 2056.312145465023], [2891, 2892, 2893, 2894, 2895]], [1, 10182, [97182, 97203, 97231, 97249, 97273, 97294, 97318, 97337], [22214.067, 22205.395, 22273.115, 22215.841, 22245.782, 22214.219, 22286.309, 22329.558], [70443.012, 70333.438, 70336.296, 70395.61, 70379.444, 70369.004, 70465.924, 70464.991], [17.621, 24.053, 30.387, 17.121, 19.27, 9.589, 24.942, 20.566], [2649.7320799449467, 702.7138165346543, 1108.0220107341977, 1777.2191132348485, 1211.84630836081, 824.5163557116533, 442.3262116467798, 574.1809096432721], [2902, 2903, 2904, 2905, 2906, 2907, 2908, 2909]], [0, 10190, [97252, 97280, 97297, 97319, 97340, 97357, 97378, 97404, 97438, 97465, 97492, 97518, 97541, 97566], [29255.519, 29181.882, 29167.342, 29252.247, 29255.294, 29249.808, 29228.808, 29223.276, 29217.185, 29241.866, 29248.761, 29280.608, 29291.29, 29275.346], [44782.523, 44859.973, 44863.068, 44817.081, 44809.803, 44779.419, 44832.278, 44846.073, 44806.746, 44806.701, 44804.318, 44816.185, 44759.808, 44872.163], [24.626, 15.222, 26.147, 12.294, 10.11, 24.763, 27.082, 25.02, 20.029, 24.595, 13.963, 14.664, 25.326, 26.902], [834.6940541938269, 466.32036692635336, 1128.2532105390771, 965.2911817913597, 1696.4491542776814, 1078.811413835008, 1186.7082748013336, 1218.504317725729, 764.3155494759483, 1091.5650856236757, 1107.7399577976703, 1436.0667264672643, 898.8185069004156, 766.7988122603434], [2905, 2906, 2907, 2908, 2909, 2910, 2911, 2912, 2913, 2914, 2915, 2916, 2917, 2918]], [1, 10207, [97374, 97398, 97431, 97458, 97487, 97508, 97533, 97559, 97589, 97613, 97636, 97661, 97685, 97712, 97735, 97751, 97778, 97803, 97824, 97845, 97865, 97890, 97915, 97934, 97958, 97977, 97998, 98025, 98058, 98077, 98106, 98128, 98150, 98171, 98196, 98219, 98236, 98261, 98280, 98298, 98316], [22217.548, 22208.894, 22178.508, 22231.862, 22251.544, 22214.817, 22246.52, 22244.812, 22208.006, 22248.54, 22228.182, 22236.806, 22256.234, 22229.107, 22239.575, 22246.799, 22254.528, 22259.277, 22208.881, 22237.786, 22224.022, 22234.17, 22268.052, 22259.122, 22266.412, 22245.693, 22229.582, 22274.713, 22247.153, 22252.09, 22293.956, 22239.593, 22235.034, 22241.675, 22247.46, 22219.449, 22259.943, 22290.086, 22249.671, 22248.37, 22249.304], [70429.364, 70466.482, 70441.447, 70425.626, 70414.345, 70492.971, 70393.37, 70408.659, 70422.427, 70422.203, 70449.261, 70418.399, 70430.41, 70443.461, 70474.374, 70428.301, 70428.092, 70402.754, 70466.675, 70476.541, 70456.469, 70425.038, 70430.754, 70494.518, 70462.778, 70449.349, 70509.705, 70455.849, 70466.337, 70462.824, 70457.562, 70428.141, 70467.902, 70453.959, 70460.646, 70459.147, 70467.621, 70468.484, 70462.41, 70434.968, 70386.203], [28.204, 17.555, 27.643, 20.452, 24.541, 15.659, 17.61, 15.008, 14.627, 16.58, 22.861, 10.466, 19.374, 16.626, 17.196, 19.223, 19.376, 17.092, 14.312, 13.807, 14.983, 17.595, 23.994, 10.815, 17.053, 15.529, 13.699, 25.037, 15.58, 16.394, 16.633, 16.075, 16.623, 16.975, 18.009, 10.993, 14.361, 20.546, 16.561, 17.648, 25.487], [1148.3264919618402, 1810.623237763011, 951.66589221416, 3090.7873143425577, 1367.4790374506415, 932.0749485610294, 1270.7806844453103, 3887.2781557212884, 2407.3039471515917, 615.9263029486659, 2094.7119905533846, 2674.4554479901462, 1403.502625824608, 1718.3506231006927, 1714.3577592614076, 2361.4487661955136, 1159.4133534250138, 3276.794175669596, 1488.1789590006085, 1606.6923614961797, 2414.0320253476707, 1879.4438182810588, 1512.9538340960262, 997.7684285671833, 3373.1402373061383, 1633.4476190799965, 1555.6250647820993, 1003.3256147744792, 1661.193487674521, 1647.0037883223238, 2391.672175909986, 2195.144059269853, 1553.6020860250696, 1544.6401033770444, 1558.239956612466, 1554.0084220703125, 1503.553536497584, 1526.159201460004, 1016.555185978731, 2874.473413070064, 738.2908571441209], [2911, 2912, 2913, 2914, 2915, 2916, 2917, 2918, 2919, 2920, 2921, 2922, 2923, 2924, 2925, 2926, 2927, 2928, 2929, 2930, 2931, 2932, 2933, 2934, 2935, 2936, 2937, 2938, 2939, 2940, 2941, 2942, 2943, 2944, 2945, 2946, 2947, 2948, 2949, 2950, 2951]], [1, 10209, [97432, 97460, 97488, 97509, 97535, 97561, 97591], [22589.425, 22619.476, 22605.36, 22571.475, 22499.749, 22559.972, 22557.476], [69932.326, 69933.293, 69902.208, 69903.342, 70036.019, 69983.176, 69959.129], [10.004, 12.884, 12.023, 13.647, 24.154, 18.346, 16.691], [1156.9304963558734, 1119.2133165524021, 1219.8110747450828, 1078.902814613783, 7908.220364242829, 1090.02526455968, 882.9389707764125], [2913, 2914, 2915, 2916, 2917, 2918, 2919]], [1, 10215, [97534, 97560, 97590, 97612, 97637, 97662], [22446.165, 22477.514, 22391.172, 22252.114, 22281.651, 22434.548], [69135.194, 69128.984, 69015.106, 68856.177, 68919.619, 69086.794], [32.505, 23.349, 47.794, 17.436, 29.011, 31.506], [1851.7620239228866, 616.0239607663004, 1624.6012841309441, 1061.130640957268, 3404.437467961794, 721.9501711541691], [2917, 2918, 2919, 2920, 2921, 2922]], [1, 10235, [97825, 97846, 97866, 97891, 97916, 97936, 97959, 97978, 97999, 98026, 98057, 98078, 98107, 98129, 98151, 98172, 98197, 98220, 98237, 98262, 98281, 98299, 98317, 98331], [22427.64, 22469.653, 22483.706, 22490.141, 22483.315, 22470.192, 22477.493, 22500.164, 22444.125, 22391.929, 22317.726, 22372.569, 22386.971, 22445.414, 22373.914, 22366.316, 22373.432, 22364.827, 22437.914, 22379.155, 22414.38, 22392.941, 22424.874, 22464.497], [69156.054, 69203.906, 69153.373, 69152.105, 69153.962, 69158.467, 69161.551, 69174.47, 69219.496, 69298.082, 69324.722, 69301.576, 69219.567, 69172.296, 69271.792, 69290.421, 69285.755, 69266.494, 69220.394, 69254.326, 69202.286, 69227.373, 69254.869, 69136.859], [21.681, 17.157, 17.435, 6.631, 8.109, 7.363, 9.975, 17.323, 17.569, 25.791, 35.743, 21.005, 17.018, 11.817, 17.908, 20.098, 24.964, 22.34, 14.413, 21.084, 19.479, 19.476, 24.657, 21.314], [1363.2384540806884, 1174.537122613129, 558.9189193504135, 668.8421684318497, 2067.136810647209, 1575.2894968159062, 1720.467167118287, 1181.3004424360088, 2531.958987512932, 1598.2012963520167, 1250.1352053840412, 2240.134068796959, 3548.2282132278137, 1884.7829385029668, 7470.109982671858, 3473.4003608128055, 3466.395503237138, 1442.9886289830265, 2303.983436472716, 1336.2540559028591, 2121.719815251509, 1850.6085367514604, 938.7040121988268, 1538.389300766991], [2929, 2930, 2931, 2932, 2933, 2934, 2935, 2936, 2937, 2938, 2939, 2940, 2941, 2942, 2943, 2944, 2945, 2946, 2947, 2948, 2949, 2950, 2951, 2952]], [1, 10247, [97867, 97892, 97917, 97937, 97960], [22453.223, 22641.301, 22556.244, 22546.469, 22531.633], [70018.081, 69986.126, 69890.888, 69974.426, 70107.126], [36.974, 28.93, 17.767, 22.12, 40.657], [3041.5913324287185, 723.6310499671858, 599.3028137065546, 1406.3102209052436, 3022.330648978512], [2931, 2932, 2933, 2934, 2935]], [0, 10257, [98006, 98031, 98063, 98085, 98115, 98135, 98158], [29546.084, 29535.605, 29535.81, 29549.701, 29535.225, 29545.999, 29505.216], [46406.616, 46395.118, 46491.823, 46398.326, 46390.841, 46415.74, 46365.768], [36.067, 13.251, 19.097, 15.67, 11.394, 13.957, 17.273], [726.1219124953722, 2385.9888590827018, 1125.3670245810183, 1975.1961287485583, 1512.8990798912205, 1857.2849265254322, 1063.7714506312261], [2937, 2938, 2939, 2940, 2941, 2942, 2943]], [0, 10290, [98386, 98404, 98421, 98440, 98461, 98483, 98507, 98529, 98549, 98572, 98595, 98616, 98630], [28750.088, 28801.085, 28813.963, 28789.609, 28842.342, 28822.129, 28788.707, 28808.395, 28807.334, 28783.127, 28795.367, 28785.689, 28783.542], [45767.164, 45777.558, 45867.196, 45881.646, 45786.075, 45880.025, 45877.419, 45867.041, 45875.732, 45826.162, 45790.361, 45759.48, 45609.731], [31.462, 15.325, 11.862, 11.152, 10.765, 17.763, 22.891, 15.938, 16.804, 16.696, 18.64, 26.179, 32.355], [1016.1335188348991, 981.2991811973341, 605.3635644980876, 497.8968442141781, 67802.49625575634, 1128.1096553147484, 2155.747283694117, 1106.0827552914418, 1278.5711463745163, 1003.1763813625723, 3561.6554151546366, 4239.789586173555, 749.3696312650345], [2955, 2956, 2957, 2958, 2959, 2960, 2961, 2962, 2963, 2964, 2965, 2966, 2967]], [1, 10308, [98503, 98526, 98545, 98570, 98592, 98610], [23302.235, 23299.377, 23291.474, 23318.533, 23272.18, 23285.439], [70928.682, 70919.695, 70926.549, 70964.49, 70946.342, 70932.959], [11.456, 8.406, 11.136, 24.099, 11.238, 16.273], [1515.739921966326, 1282.493869427716, 1838.938341680928, 846.1826347763167, 1135.2279627217877, 812.1586625559066], [2961, 2962, 2963, 2964, 2965, 2966]], [1, 10324, [98732, 98749, 98768, 98785, 98800, 98816, 98839, 98852, 98866, 98887, 98900, 98912, 98926, 98942, 98964, 98986, 99006, 99031, 99056, 99082, 99105, 99128], [22074.256, 22054.328, 22096.765, 22122.116, 22150.409, 22154.188, 22181.466, 22173.521, 22208.18, 22160.377, 22214.022, 22188.227, 22189.506, 22229.903, 22196.979, 22169.472, 22220.601, 22214.903, 22184.261, 22193.544, 22215.897, 22100.315], [69994.824, 69971.305, 69984.085, 70026.05, 70071.234, 70044.098, 70053.907, 70091.879, 70058.202, 70066.254, 70120.013, 70050.703, 70094.567, 70133.549, 70104.348, 70091.544, 70114.052, 70113.201, 70114.537, 70133.234, 70137.819, 70112.024], [17.734, 11.323, 12.246, 18.362, 24.474, 11.304, 21.746, 16.101, 34.734, 18.822, 17.765, 12.675, 14.431, 23.013, 20.926, 22.586, 28.402, 19.372, 25.177, 24.057, 18.122, 30.933], [11030.666854836198, 927.1462238525465, 1356.835538902784, 928.3156224402048, 560.3318412880025, 800.3963514236086, 756.7682782046066, 1262.867312112782, 1209.4494723255802, 1414.268758261275, 759.1128254891034, 1052.6960310008724, 1535.0182098807315, 1580.3332008374825, 1262.7067237473273, 769.239403504897, 1929.820559721791, 4269.249070779187, 2759.4450934878596, 1222.6279525089667, 5219.175494523576, 2549.4211346757243], [2973, 2974, 2975, 2976, 2977, 2978, 2979, 2980, 2981, 2982, 2983, 2984, 2985, 2986, 2987, 2988, 2989, 2990, 2991, 2992, 2993, 2994]], [0, 10354, [98989, 99010, 99038, 99062, 99085, 99108, 99132, 99153, 99178, 99199, 99226, 99251], [29507.245, 29495.425, 29468.433, 29508.811, 29492.97, 29483.836, 29480.534, 29463.728, 29496.637, 29473.784, 29492.314, 29492.818], [47074.797, 47008.616, 47056.268, 47033.742, 47040.919, 47033.128, 47014.191, 47059.512, 47035.493, 47042.627, 47045.384, 47037.079], [13.606, 12.949, 15.256, 10.238, 15.597, 11.916, 7.97, 11.657, 17.008, 9.857, 14.166, 10.23], [1141.819699229243, 1789.4420770313868, 1367.6246011914964, 1551.6986997194688, 2314.230441369944, 1575.300781547626, 1262.0933422332687, 1297.895714707118, 1152.1956461609518, 1727.565348268312, 1882.265868885614, 1543.1984244269527], [2988, 2989, 2990, 2991, 2992, 2993, 2994, 2995, 2996, 2997, 2998, 2999]], [1, 10360, [99081, 99104, 99126, 99150, 99174, 99195, 99222, 99248, 99271], [21863.375, 21895.033, 21927.191, 21911.943, 21897.417, 21915.445, 21907.035, 21826.782, 21892.714], [68961.442, 68911.373, 68877.342, 68888.376, 68934.301, 68855.665, 68893.873, 68847.775, 68852.338], [22.704, 20.142, 18.54, 17.13, 17.174, 15.207, 14.606, 15.015, 18.682], [838.1881371221577, 1656.2866479047607, 1998.4616013831176, 1574.842711373326, 884.4014239888503, 1671.6737446460895, 1093.2611646690614, 4506.060213538367, 915.4343526047356], [2992, 2993, 2994, 2995, 2996, 2997, 2998, 2999, 3000]], [0, 10401, [99562, 99599, 99632, 99661, 99703, 99735], [29357.712, 29290.323, 29272.167, 29238.612, 29240.498, 29262.506], [47313.322, 47287.125, 47284.564, 47248.535, 47300.833, 47185.901], [27.068, 15.528, 12.369, 13.281, 15.13, 17.676], [824.1863075358089, 1402.3453396054172, 1974.8086465714218, 2040.7220730679344, 1938.255840040115, 4339.219412920378], [3014, 3015, 3016, 3017, 3018, 3019]], [0, 10409, [99600, 99633, 99663, 99705, 99736, 99772, 99807, 99845, 99880, 99922, 99960, 99992], [29463.03, 29498.642, 29496.541, 29520.623, 29501.74, 29505.171, 29447.621, 29403.564, 29424.091, 29404.926, 29224.002, 29308.238], [46610.317, 46632.571, 46629.746, 46631.804, 46659.941, 46664.492, 46594.509, 46714.74, 46738.754, 46714.711, 46852.975, 46792.419], [14.616, 10.619, 11.699, 10.772, 30.67, 19.354, 20.664, 28.295, 29.771, 31.034, 45.912, 26.464], [1607.682079123139, 980.2886126481602, 1320.0374405037924, 637.0246862371293, 2358.379880594464, 1684.4512371309631, 776.6687843824408, 3022.0057786863713, 3798.8577894342293, 3917.543276651997, 3879.6758235334983, 5493.1401200508035], [3015, 3016, 3017, 3018, 3019, 3020, 3021, 3022, 3023, 3024, 3025, 3026]], [1, 10422, [99760, 99797, 99834, 99873, 99911, 99952, 99984, 100029, 100067, 100107, 100143, 100175, 100207, 100236], [21942.195, 21941.262, 21877.426, 21929.762, 21917.795, 21961.459, 21918.116, 21968.805, 21959.192, 22020.67, 21987.805, 21945.815, 21939.583, 21936.336], [69074.121, 69053.126, 68972.464, 69056.294, 69025.274, 69023.321, 68958.991, 68996.691, 69018.324, 69027.411, 69030.782, 69053.983, 69122.211, 69060.528], [26.651, 21.819, 16.099, 18.202, 26.163, 16.794, 16.832, 16.358, 16.325, 38.395, 23.24, 17.739, 15.531, 29.309], [2694.7851796832697, 5616.274952917594, 1998.5996443683564, 6993.784390610407, 2258.975695328724, 1884.2707332644618, 2035.1313640196565, 2204.9239751070045, 2794.168744628772, 1778.0260867501208, 4297.766240608368, 2549.8968296165135, 10876.385540258858, 1168.9108579735214], [3020, 3021, 3022, 3023, 3024, 3025, 3026, 3027, 3028, 3029, 3030, 3031, 3032, 3033]], [1, 10423, [99693, 99726, 99761, 99799, 99836, 99874, 99912, 99953, 99985, 100030, 100069], [22492.819, 22506.216, 22578.667, 22545.344, 22536.845, 22467.988, 22540.818, 22625.367, 22651.781, 22632.494, 22632.841], [69405.239, 69517.671, 69688.559, 69584.883, 69567.401, 69524.712, 69605.883, 69784.277, 69799.072, 69808.192, 69783.431], [26.387, 23.972, 28.677, 35.776, 34.613, 26.847, 25.43, 23.102, 27.963, 24.989, 13.308], [5263.941827496802, 913.4901400533005, 2288.809043489611, 1979.8958700250744, 2473.947105051887, 1745.9996475166522, 2411.8578703685926, 859.3562151946835, 791.0342874390057, 926.5558236857146, 688.5781743414286], [3018, 3019, 3020, 3021, 3022, 3023, 3024, 3025, 3026, 3027, 3028]], [0, 10425, [99806, 99844, 99879, 99921, 99959, 99991, 100038, 100074, 100112, 100149, 100181, 100216], [29235.283, 29225.613, 29198.156, 29204.242, 29278.832, 29270.931, 29262.759, 29275.509, 29342.782, 29321.434, 29285.27, 29311.904], [47079.041, 46962.503, 47120.536, 47125.153, 47159.662, 47175.869, 47147.208, 47107.761, 47212.356, 47193.594, 47119.429, 47191.513], [28.995, 25.299, 15.771, 18.164, 13.9, 13.526, 16.691, 23.95, 15.0, 9.156, 12.034, 11.275], [6666.254728773885, 11794.838760353994, 7408.593736909735, 15079.044354451395, 5411.1289002995945, 3271.7401053745607, 5070.407724772526, 3312.97720154637, 1942.8218275578713, 1930.105096753134, 4826.174828251266, 2969.2539262428886], [3021, 3022, 3023, 3024, 3025, 3026, 3027, 3028, 3029, 3030, 3031, 3032]], [0, 10430, [99846, 99881, 99923, 99961, 99993], [29640.131, 29623.333, 29663.895, 29614.318, 29650.043], [45436.117, 45391.315, 45444.039, 45429.941, 45430.569], [15.925, 12.666, 13.803, 12.228, 22.942], [1446.292746284686, 1415.893210380792, 1316.2644168170852, 988.6685085074339, 946.5799455327261], [3022, 3023, 3024, 3025, 3026]], [1, 10441, [99913, 99954, 99986, 100031, 100070, 100108, 100145, 100177, 100210, 100238, 100273], [23252.574, 23221.487, 23212.801, 23242.849, 23104.125, 23225.443, 23222.681, 23260.147, 23203.982, 23264.172, 23132.521], [70976.863, 70994.143, 71020.512, 71027.571, 71034.845, 71030.947, 70987.326, 70998.152, 70980.242, 71011.833, 70957.715], [19.33, 17.084, 13.777, 14.076, 8.728, 10.842, 21.27, 15.143, 16.822, 26.452, 23.95], [827.0380227837784, 1269.7265728721786, 2256.9453427599205, 1656.8655036374362, 109087.52331853958, 1078.4708840451774, 1238.6368638946753, 1180.91248676983, 1411.9796263154433, 1128.6679641586597, 3217.21964769656], [3024, 3025, 3026, 3027, 3028, 3029, 3030, 3031, 3032, 3033, 3034]], [1, 10446, [99987, 100032, 100071, 100109, 100146, 100178, 100211], [23253.643, 23228.969, 23198.929, 23233.422, 23241.418, 23240.359, 23243.957], [71652.494, 71625.042, 71634.976, 71625.327, 71639.136, 71643.719, 71641.986], [10.533, 10.326, 12.863, 13.168, 11.037, 14.362, 8.748], [1088.457988228269, 1269.1258974659054, 869.4435356512112, 1378.5234109533205, 956.9037088588896, 1103.6760058568764, 865.2090480986183], [3026, 3027, 3028, 3029, 3030, 3031, 3032]], [1, 10449, [100144, 100176, 100209, 100237, 100272], [22622.701, 22644.543, 22609.096, 22642.524, 22652.638], [69838.274, 69806.815, 69782.139, 69824.095, 69830.071], [24.066, 15.391, 21.518, 19.134, 13.029], [535.2764937508142, 963.0076804365475, 1079.6419444044318, 921.6944841022756, 614.452902209659], [3030, 3031, 3032, 3033, 3034]], [0, 10466, [100244, 100275, 100306, 100342, 100372], [28697.765, 28710.212, 28689.506, 28726.251, 28601.949], [45388.838, 45392.668, 45372.593, 45372.716, 45333.114], [16.323, 9.639, 15.277, 17.531, 30.208], [947.2390015766729, 1097.4479150232273, 1052.2418845069642, 1198.1580991762062, 2527.782233771269], [3033, 3034, 3035, 3036, 3037]], [0, 10472, [100278, 100309, 100345, 100374, 100410, 100444, 100477, 100510, 100542, 100570, 100594, 100619], [29318.386, 29315.75, 29310.855, 29299.881, 29269.655, 29271.911, 29222.442, 29355.643, 29321.659, 29295.937, 29318.78, 29313.713], [47238.289, 47133.125, 47111.496, 47186.2, 47142.953, 47149.987, 47084.129, 47200.25, 47230.335, 47204.756, 47191.325, 47173.91], [12.096, 16.977, 28.622, 12.06, 11.279, 11.852, 24.266, 9.123, 9.402, 12.019, 17.101, 14.456], [1891.0469761297245, 3697.228039604202, 554.6060157241842, 2834.971748485075, 45069.91593081395, 8135.5322894375595, 1646.8655971575918, 2975.184696715524, 3016.4102865423747, 2382.542452988921, 1316.3729897873332, 2354.791597279885], [3034, 3035, 3036, 3037, 3038, 3039, 3040, 3041, 3042, 3043, 3044, 3045]], [1, 10478, [100303, 100338, 100367, 100404, 100435, 100466, 100506, 100535, 100564, 100588, 100613, 100635, 100658, 100686, 100710, 100741, 100769, 100796, 100820, 100844, 100868, 100897, 100927, 100960, 100987, 101011, 101039, 101063, 101091, 101109, 101134, 101160, 101183, 101205, 101225, 101250, 101276, 101299, 101321, 101348], [22013.215, 22070.862, 22053.447, 22027.748, 22144.589, 22059.512, 22101.968, 22193.41, 22230.587, 22071.454, 22075.28, 21959.191, 21923.139, 21909.448, 21899.998, 21906.438, 21934.253, 21893.401, 21891.874, 21914.176, 21908.316, 21907.419, 21931.293, 21913.547, 21905.134, 21909.513, 21902.731, 21983.957, 21884.321, 21876.184, 21914.479, 21930.993, 21893.171, 21805.165, 21821.995, 21840.92, 21768.658, 21810.875, 21856.823, 21844.13], [68944.649, 68886.34, 69011.388, 68949.188, 69021.646, 68970.514, 68940.256, 68788.86, 68848.919, 68906.16, 68914.751, 68974.84, 68979.215, 69008.306, 68996.896, 68994.003, 68987.677, 69011.267, 68943.175, 68968.481, 68991.052, 68961.534, 69004.92, 68977.503, 68999.407, 69014.864, 69012.642, 68974.893, 68979.551, 69012.348, 68988.063, 68985.073, 69014.116, 68989.814, 68937.66, 68954.035, 68959.33, 68923.3, 68920.128, 68943.089], [27.979, 21.097, 22.273, 21.177, 18.858, 24.929, 28.159, 17.986, 16.232, 20.137, 18.233, 16.079, 14.831, 14.72, 13.671, 13.594, 20.725, 15.086, 33.182, 18.894, 16.399, 18.478, 15.137, 11.258, 12.467, 14.299, 17.361, 24.881, 16.528, 16.859, 10.545, 13.339, 17.15, 10.351, 13.33, 9.726, 12.75, 15.034, 20.467, 22.14], [2003.547231975885, 1121.1022660562753, 4796.676831629525, 3147.4811460286555, 7046.914340124947, 3088.5986681112645, 4598.971382733964, 662.5941761283422, 1322.457197839218, 1445.5278614344732, 3152.9225475836856, 2394.463144414071, 3191.7859076679965, 1553.0180283869852, 1914.5236901713133, 3536.2430958023333, 1600.2581142779777, 1231.6651070906778, 860.961801403583, 1833.430973170556, 1718.32355821077, 1197.4336404001554, 1489.4243121138923, 1575.744835078155, 1908.2030996150404, 1897.9505245116422, 1111.1274098375213, 1992.8617900913086, 2680.7355552945996, 2282.8574327566994, 2397.5080586316153, 2257.6471916395953, 2582.4694418255963, 4340.238748520196, 3552.6339004793113, 2242.7404691895335, 2430.2014498927283, 2070.3825258877255, 4642.832679709294, 1044.1831203016438], [3035, 3036, 3037, 3038, 3039, 3040, 3041, 3042, 3043, 3044, 3045, 3046, 3047, 3048, 3049, 3050, 3051, 3052, 3053, 3054, 3055, 3056, 3057, 3058, 3059, 3060, 3061, 3062, 3063, 3064, 3065, 3066, 3067, 3068, 3069, 3070, 3071, 3072, 3073, 3074]], [1, 10511, [100660, 100688, 100712, 100743, 100771, 100798, 100821, 100845, 100869, 100898, 100928], [22809.131, 22994.022, 22866.921, 22989.887, 22971.676, 22940.056, 22990.8, 23002.533, 23002.525, 23008.341, 22961.365], [71126.267, 70997.949, 71088.713, 71058.83, 70994.156, 71059.839, 71012.424, 70991.313, 71038.028, 71042.185, 71047.114], [3.388, 20.151, 27.353, 19.114, 20.862, 22.803, 23.349, 16.362, 22.636, 15.74, 19.692], [332.15196172826296, 957.5031825298217, 762.2902594503693, 1925.244924025444, 1994.4850446494722, 2265.0370435190775, 2086.0052711608932, 1776.1138801868763, 2044.9711379823048, 1002.1098671489801, 1848.181267753448], [3047, 3048, 3049, 3050, 3051, 3052, 3053, 3054, 3055, 3056, 3057]], [0, 10513, [100667, 100694, 100720, 100751, 100776, 100802, 100825, 100848, 100873, 100902, 100932, 100965, 100992, 101018, 101043, 101070, 101093, 101114, 101139, 101164, 101187, 101210, 101229, 101257, 101281, 101305, 101327, 101352, 101374, 101396, 101421, 101444, 101464, 101488, 101520, 101549, 101568, 101588, 101608, 101627, 101652, 101667, 101686, 101706, 101725, 101745, 101761, 101777, 101798, 101814, 101834, 101855, 101873, 101896, 101921, 101938, 101958, 101979, 102004, 102020, 102035, 102056, 102081, 102103, 102128], [29330.562, 29317.267, 29293.59, 29287.039, 29177.25, 29245.046, 29289.658, 29320.696, 29330.175, 29322.232, 29349.312, 29436.794, 29358.498, 29354.429, 29349.559, 29366.04, 29335.207, 29345.229, 29236.4, 29369.655, 29155.988, 29368.793, 29262.607, 29266.135, 29330.102, 29237.643, 29350.699, 29305.392, 29311.762, 29341.232, 29248.149, 29330.192, 29221.013, 29314.175, 29279.197, 29106.898, 29296.966, 29314.677, 29193.313, 29260.354, 29258.563, 29263.221, 29266.232, 29304.098, 29399.481, 29291.16, 29317.372, 29201.589, 29239.599, 29171.022, 29250.055, 29364.582, 29284.294, 29333.13, 29319.859, 29348.816, 29234.067, 29317.965, 29292.214, 29380.191, 29236.165, 29265.06, 29267.056, 29347.334, 29319.246], [47182.176, 47100.246, 47126.509, 47138.956, 47146.43, 47100.345, 47140.026, 47113.44, 47106.893, 47164.936, 47148.749, 47092.823, 47126.207, 47111.297, 47184.214, 47165.939, 47120.563, 47131.375, 47142.561, 47172.039, 47150.885, 47139.824, 47195.676, 47199.584, 47102.347, 47124.103, 47187.555, 47197.165, 47107.299, 47156.34, 47160.229, 47118.273, 47195.331, 47175.26, 47122.337, 47147.212, 47181.142, 47150.459, 47124.537, 47147.747, 47174.195, 47101.377, 47181.891, 47141.254, 47148.231, 47167.514, 47143.216, 47115.805, 47101.379, 47078.262, 47114.222, 47074.975, 47181.937, 47122.424, 47113.915, 47108.789, 47108.47, 47149.137, 47166.087, 47147.087, 47165.835, 47138.001, 47157.645, 47129.914, 47123.391], [13.836, 16.621, 18.137, 25.573, 5.667, 23.548, 28.19, 21.773, 10.202, 26.44, 23.824, 23.002, 32.016, 19.09, 16.414, 23.917, 18.911, 24.288, 27.944, 18.033, 13.457, 3.525, 37.246, 32.608, 15.643, 28.806, 22.316, 26.582, 18.649, 21.192, 28.772, 18.228, 29.666, 30.511, 13.044, 39.171, 19.618, 21.466, 30.563, 23.891, 23.128, 29.036, 23.588, 20.125, 18.593, 25.769, 14.175, 18.61, 29.042, 21.345, 12.941, 23.962, 12.712, 29.384, 26.592, 15.323, 19.82, 15.286, 24.597, 26.083, 29.241, 22.09, 32.971, 22.955, 25.403], [1815.3531596050059, 3494.12881663127, 2352.138782486356, 2993.787422123311, 246.09878287131366, 751.5364376017147, 2563.2525197209793, 6639.695144737008, 43043.162473936885, 2052.5022996435805, 1510.065696064174, 626.4091505065775, 1503.8231002761233, 1631.539594179311, 1543.8065175317122, 2095.8165823159547, 1462.9280759478142, 824.3957563170511, 2852.086680230768, 1377.2883574197913, 34424.00897295399, 302.32120086543495, 1395.0191617647986, 1500.971814877633, 1518.916929100097, 816.9004650268071, 1851.4022804295657, 756.2358345676699, 737.79990829823, 1946.8166413994406, 2444.192317446346, 1262.729896820627, 1491.962510483009, 1742.9613188163994, 524.0238921990372, 1250.2888068902387, 2682.741104192852, 587.171303968917, 2932.452299631914, 1897.6190971751275, 949.7834549178317, 997.3077963117628, 2129.8497839199235, 763.7773230445581, 913.3124729047803, 1327.7958318864262, 1119.496017706398, 448.9170514652191, 6380.887148346216, 1231.9202829776048, 30952.728233099602, 1991.8818578983717, 37931.254987619715, 1468.7206959940004, 1840.725165451111, 1198.0005253428524, 6214.0485880316555, 15471.534885928178, 2701.6036486966773, 2505.8316614821756, 3803.1392926971844, 956.9857276076738, 1184.5135193801484, 1631.0510355235795, 1491.5922825880364], [3047, 3048, 3049, 3050, 3051, 3052, 3053, 3054, 3055, 3056, 3057, 3058, 3059, 3060, 3061, 3062, 3063, 3064, 3065, 3066, 3067, 3068, 3069, 3070, 3071, 3072, 3073, 3074, 3075, 3076, 3077, 3078, 3079, 3080, 3081, 3082, 3083, 3084, 3085, 3086, 3087, 3088, 3089, 3090, 3091, 3092, 3093, 3094, 3095, 3096, 3097, 3098, 3099, 3100, 3101, 3102, 3103, 3104, 3105, 3106, 3107, 3108, 3109, 3110, 3111]], [1, 10515, [100687, 100711, 100742, 100770, 100797], [22253.032, 22191.712, 22287.595, 22185.632, 22223.471], [70535.56, 70443.218, 70486.532, 70434.469, 70467.309], [25.777, 17.616, 27.098, 15.294, 30.852], [2167.9427119187235, 1135.1693938666, 3754.753573321112, 1772.6022056874817, 966.8216777870374], [3048, 3049, 3050, 3051, 3052]], [1, 10558, [101161, 101184, 101206, 101227, 101251, 101277], [22069.185, 22089.27, 22076.84, 22044.651, 22038.596, 22101.035], [70251.576, 70247.901, 70251.011, 70231.966, 70299.245, 70210.459], [21.353, 15.12, 16.098, 13.217, 17.393, 18.131], [1248.8565581143255, 1154.1524141615835, 1014.7666751517604, 953.5989083792133, 1164.664062341076, 856.6930653324349], [3066, 3067, 3068, 3069, 3070, 3071]], [1, 10643, [102126, 102142, 102163, 102176, 102196, 102215, 102244, 102262, 102276, 102299, 102322, 102345, 102364, 102386, 102407, 102440, 102459, 102487, 102506, 102532, 102557, 102578, 102598], [22953.512, 22978.454, 22952.544, 22989.699, 22988.919, 22995.356, 22952.842, 22980.452, 22965.525, 22970.549, 22977.941, 22976.897, 22983.419, 22978.41, 22976.533, 22983.373, 22956.313, 22983.215, 22987.753, 22983.861, 22967.506, 22981.647, 23015.166], [70241.18, 70255.168, 70264.854, 70267.234, 70255.184, 70253.413, 70248.421, 70244.122, 70251.208, 70260.488, 70270.208, 70270.308, 70276.341, 70233.716, 70239.677, 70253.956, 70268.734, 70292.633, 70269.498, 70273.055, 70251.829, 70238.085, 70244.291], [12.74, 10.106, 9.336, 13.598, 10.231, 10.512, 11.809, 16.672, 10.825, 6.905, 9.845, 8.396, 10.811, 13.078, 11.803, 16.039, 11.224, 15.509, 9.568, 11.689, 14.775, 23.685, 17.993], [1159.6797580374675, 1293.8680219756818, 986.0877765491995, 967.8734012231979, 1033.3742357389372, 1347.6378273146197, 696.9326138868847, 1672.104276288789, 1742.5077976893936, 2129.2293583068913, 1601.4999337121762, 1324.2201069532057, 1299.455175461527, 1064.1743498911956, 937.4091205359922, 1750.4833063558842, 1173.3112200064309, 1179.668840713424, 1034.2449328447512, 1178.5264027224239, 1109.5487586068352, 1117.318787109699, 874.1997510030242], [3111, 3112, 3113, 3114, 3115, 3116, 3117, 3118, 3119, 3120, 3121, 3122, 3123, 3124, 3125, 3126, 3127, 3128, 3129, 3130, 3131, 3132, 3133]], [0, 10648, [102166, 102181, 102199, 102223, 102248, 102264, 102281, 102303, 102328, 102350, 102371, 102392, 102413, 102445, 102465, 102492], [29361.542, 29358.686, 29340.477, 29443.797, 29422.184, 29391.218, 29429.019, 29391.211, 29404.487, 29388.945, 29394.521, 29393.585, 29210.505, 29371.215, 29326.459, 29353.585], [47152.839, 47170.528, 47175.012, 47123.788, 47127.181, 47118.192, 47142.121, 47087.096, 47111.345, 47070.059, 47110.996, 47137.659, 47090.102, 47057.108, 47107.505, 47096.937], [22.193, 25.241, 27.055, 18.256, 20.299, 22.442, 14.149, 11.636, 28.447, 17.137, 11.6, 29.85, 25.857, 26.894, 22.082, 31.552], [1440.4871613945022, 2115.0775665712385, 1517.6288042087012, 1142.5504369842868, 897.4146308030879, 1563.7462311945658, 1557.408245727457, 1024.6245685882454, 1606.3860838184394, 1430.3274178752142, 1620.1879931274595, 1105.2892069446457, 1141.7716652725828, 1582.8697464583627, 1295.325738797843, 2909.050518158725], [3113, 3114, 3115, 3116, 3117, 3118, 3119, 3120, 3121, 3122, 3123, 3124, 3125, 3126, 3127, 3128]], [1, 10679, [102439, 102458, 102485, 102505, 102531, 102556, 102577], [21759.78, 21770.528, 21803.461, 21811.381, 21795.728, 21817.315, 21813.649], [68873.226, 68858.205, 68871.153, 68858.248, 68886.144, 68855.506, 68864.625], [23.631, 21.406, 8.765, 13.526, 15.473, 16.97, 19.517], [5633.810782469872, 953.5282206058293, 1491.4344114974592, 1705.9742299686125, 752.4909358377143, 1446.4499023452995, 675.7672734003055], [3126, 3127, 3128, 3129, 3130, 3131, 3132]], [1, 10696, [102616, 102645, 102661, 102679, 102695], [23261.199, 23279.388, 23295.073, 23290.673, 23266.609], [70899.839, 70896.246, 70944.909, 70928.33, 70913.45], [12.268, 15.178, 15.976, 11.579, 13.178], [1947.3977053532874, 1254.5781482614086, 1641.936199655198, 1873.9940986116064, 1516.8187115728042], [3134, 3135, 3136, 3137, 3138]], [0, 10707, [102821, 102847, 102877, 102910, 102962, 103003, 103047, 103081], [29165.311, 29343.144, 29376.03, 29375.217, 29362.55, 29331.937, 29331.09, 29328.021], [47250.739, 47095.378, 47148.14, 47124.891, 47118.026, 47089.186, 47093.775, 47140.372], [37.874, 15.903, 9.92, 11.326, 8.954, 19.466, 32.851, 24.217], [2294.1104893148904, 2195.9151442117295, 1299.3704088474826, 1224.5957364697304, 1895.215974731584, 1643.2847834602082, 505.52569147541493, 1648.628846139605], [3145, 3146, 3147, 3148, 3149, 3150, 3151, 3152]], [0, 10710, [102960, 103000, 103045, 103079, 103122], [28905.372, 28973.479, 28929.528, 28945.139, 28944.221], [45078.644, 45025.05, 45038.856, 44962.708, 45020.265], [26.497, 19.952, 7.335, 18.265, 12.465], [3138.1151783188043, 992.9058039292896, 943.2043147830291, 1668.8008356308437, 1608.0858743360795], [3149, 3150, 3151, 3152, 3153]], [0, 10713, [102878, 102912, 102965, 103005, 103049, 103084, 103123, 103165, 103204, 103243, 103280, 103323, 103356, 103389, 103424, 103457, 103488, 103515], [29581.771, 29623.5, 29617.323, 29606.029, 29606.237, 29601.174, 29581.643, 29632.869, 29640.804, 29629.225, 29626.339, 29628.688, 29632.067, 29638.729, 29632.263, 29637.915, 29601.182, 29649.503], [45421.355, 45417.451, 45429.458, 45559.225, 45522.061, 45511.458, 45498.839, 45434.875, 45432.254, 45467.779, 45434.726, 45466.29, 45469.048, 45465.381, 45420.957, 45424.508, 45444.361, 45416.141], [26.736, 9.363, 8.184, 17.048, 13.731, 16.226, 16.274, 9.404, 8.762, 13.808, 11.145, 13.67, 13.365, 11.98, 9.755, 8.881, 10.223, 11.61], [940.4945291782018, 1949.4268945501578, 2551.972247283477, 3214.690117863661, 4764.357649515348, 3031.1378808876907, 6227.64802993484, 2078.4318437145776, 2191.590642348103, 2524.733166433709, 2184.341096133224, 1716.187069486411, 2123.9006933623923, 2429.8045837804484, 1978.3472763237507, 1964.8125743390647, 1892.9731052142647, 1720.5873729373934], [3147, 3148, 3149, 3150, 3151, 3152, 3153, 3154, 3155, 3156, 3157, 3158, 3159, 3160, 3161, 3162, 3163, 3164]], [1, 10725, [102869, 102902, 102949, 102989, 103035, 103070, 103109, 103151, 103190, 103228, 103266, 103309, 103344, 103378, 103413, 103445, 103477, 103505, 103534, 103561, 103599, 103622, 103653, 103679, 103711, 103742], [22317.094, 22461.108, 22484.771, 22384.723, 22379.928, 22382.245, 22407.046, 22383.128, 22413.002, 22394.822, 22416.823, 22411.439, 22360.235, 22331.041, 22410.449, 22413.243, 22407.386, 22439.97, 22457.336, 22385.522, 22439.496, 22441.342, 22395.256, 22400.557, 22415.338, 22425.743], [69503.458, 69495.226, 69527.513, 69367.388, 69378.161, 69353.535, 69394.003, 69387.548, 69382.417, 69414.706, 69361.057, 69421.268, 69370.736, 69420.413, 69420.2, 69526.712, 69464.002, 69487.518, 69496.55, 69302.109, 69462.094, 69491.885, 69524.449, 69439.43, 69473.093, 69446.244], [39.658, 26.398, 29.122, 19.323, 17.599, 15.067, 13.482, 16.621, 25.049, 12.822, 14.551, 13.149, 14.056, 18.314, 18.408, 22.491, 18.935, 20.179, 17.257, 14.871, 15.251, 17.27, 14.395, 11.239, 18.318, 21.972], [1769.8671754472327, 4817.923380257976, 4217.262756537595, 1863.1261098462282, 1693.078244924906, 1796.221825233938, 1518.574224633704, 952.2058923445893, 880.4728253858066, 1965.150293802296, 3364.7924874952496, 2072.9493288311214, 1649.139261551203, 12931.081292587509, 1773.1883409664435, 2292.0377671549404, 3131.5087638596474, 3693.4933401079325, 2862.6891050065024, 573.5460433311756, 2334.298294212067, 3457.9849405512373, 2290.025498121013, 3819.6934956149967, 1856.0768037803432, 1350.8319866775917], [3147, 3148, 3149, 3150, 3151, 3152, 3153, 3154, 3155, 3156, 3157, 3158, 3159, 3160, 3161, 3162, 3163, 3164, 3165, 3166, 3167, 3168, 3169, 3170, 3171, 3172]], [1, 10727, [102951, 102990, 103036, 103071, 103110, 103152, 103192], [22648.636, 22669.103, 22669.617, 22638.431, 22670.97, 22680.13, 22639.927], [71663.443, 71701.779, 71699.081, 71641.796, 71743.511, 71693.108, 71666.44], [19.961, 12.854, 19.931, 30.816, 12.923, 20.016, 13.451], [1637.0072966718146, 1352.3261204019757, 1031.0426501895608, 1642.4861027068157, 1054.8093689256546, 1495.4496012461532, 1008.7674274981732], [3149, 3150, 3151, 3152, 3153, 3154, 3155]], [1, 10729, [102904, 102953, 102993, 103038, 103073], [23190.96, 23205.762, 23164.598, 23234.966, 23210.796], [70798.541, 70857.372, 70833.431, 70804.144, 70765.74], [17.91, 21.274, 23.374, 26.517, 28.143], [2575.9158191714255, 1208.7438963211684, 3296.443339325174, 1398.4661678944947, 1551.6411432372158], [3148, 3149, 3150, 3151, 3152]], [1, 10734, [102841, 102870, 102903, 102952, 102992, 103037], [22923.484, 22894.885, 22939.375, 22948.119, 22839.285, 22929.602], [70138.271, 70137.491, 70175.459, 70197.158, 70097.742, 70201.816], [26.054, 25.204, 23.691, 28.055, 40.517, 38.198], [1736.6859666562577, 2598.3104077603016, 1780.8085094232617, 1191.1592309024409, 2114.2077880647685, 1455.3423141330939], [3146, 3147, 3148, 3149, 3150, 3151]], [0, 10755, [103119, 103162, 103199, 103239, 103275, 103318, 103351, 103386, 103419, 103453, 103485, 103513, 103540, 103569, 103605, 103630, 103657, 103686], [28653.821, 28628.175, 28664.584, 28693.961, 28651.148, 28679.958, 28643.27, 28678.165, 28638.161, 28634.693, 28628.44, 28655.41, 28616.565, 28662.446, 28565.406, 28640.01, 28614.223, 28637.821], [46505.174, 46485.269, 46575.275, 46529.627, 46493.115, 46457.671, 46506.018, 46535.411, 46532.207, 46529.526, 46586.218, 46560.452, 46572.064, 46528.488, 46549.275, 46516.244, 46507.872, 46543.527], [18.134, 17.634, 20.377, 17.661, 13.758, 18.626, 18.223, 19.397, 23.38, 18.995, 14.102, 19.608, 19.016, 17.249, 15.15, 15.481, 22.847, 12.99], [1233.2110721818638, 682.7974271776392, 1792.0860899052082, 1300.454422752336, 1265.301205391032, 1563.55262782525, 1059.2881321281075, 961.3290642504734, 993.6105112782079, 1521.8741759889472, 1322.857785236229, 985.1656634992291, 926.7674439768153, 1055.586025973756, 913.606950774647, 1450.2600795102578, 947.2844393918622, 1093.6015475461495], [3153, 3154, 3155, 3156, 3157, 3158, 3159, 3160, 3161, 3162, 3163, 3164, 3165, 3166, 3167, 3168, 3169, 3170]], [1, 10801, [103652, 103678, 103710, 103741, 103770, 103791, 103820, 103846, 103874, 103900, 103929, 103950], [21727.722, 21732.025, 21785.685, 21751.014, 21760.628, 21760.203, 21783.591, 21775.021, 21764.287, 21759.812, 21778.933, 21805.338], [69063.911, 69099.306, 69048.378, 69023.066, 69031.832, 69027.346, 69039.426, 69069.86, 69085.313, 69084.657, 69071.216, 69174.516], [18.075, 22.424, 14.855, 26.741, 14.963, 12.897, 15.74, 20.562, 29.362, 17.338, 20.472, 21.261], [846.7639743896821, 1671.032360122256, 884.2000473065241, 2522.9090857064116, 2383.268056734335, 2162.4781986112375, 1452.9276287512976, 1982.3858726169942, 1542.6982673002944, 2517.8948933797133, 2182.2995053931077, 5569.127674119708], [3169, 3170, 3171, 3172, 3173, 3174, 3175, 3176, 3177, 3178, 3179, 3180]], [1, 10807, [103771, 103792, 103821, 103847, 103875, 103901, 103930, 103951], [21811.755, 21815.056, 21851.096, 21818.405, 21796.053, 21828.733, 21838.572, 21833.183], [69726.963, 69716.42, 69729.681, 69741.687, 69767.499, 69770.212, 69778.422, 69783.219], [21.738, 10.545, 13.594, 8.407, 11.25, 17.942, 11.274, 15.037], [920.5020634614243, 1569.811833476824, 2193.158880306281, 1410.6544360782946, 1145.2803041027666, 1078.3342641185163, 2390.662236391912, 839.7212850449309], [3173, 3174, 3175, 3176, 3177, 3178, 3179, 3180]], [0, 10826, [103880, 103907, 103933, 103955, 103976], [29013.162, 28978.942, 29073.818, 29302.845, 29094.611], [47086.037, 47187.225, 47188.739, 47207.611, 47151.336], [31.223, 19.885, 38.499, 41.872, 23.03], [6380.307244463201, 19012.846666376503, 1325.2377262193002, 1095.8896751251411, 993.2806805455324], [3177, 3178, 3179, 3180, 3181]], [0, 10837, [103977, 104001, 104024, 104051, 104078], [29625.885, 29656.896, 29674.583, 29672.241, 29618.695], [45416.317, 45421.922, 45431.314, 45437.043, 45411.02], [26.496, 11.434, 12.775, 16.657, 22.507], [1535.1766938353235, 1286.441380247729, 1484.2605468240151, 1105.3118124815883, 654.7539914450086], [3181, 3182, 3183, 3184, 3185]], [1, 10842, [103995, 104018, 104043, 104072, 104093, 104119, 104139, 104158, 104181, 104205, 104226, 104243, 104262, 104279, 104301, 104326], [21834.892, 21886.67, 21887.219, 21897.707, 21917.208, 21905.587, 21880.392, 21925.565, 21883.106, 21901.241, 21896.004, 21911.141, 21895.517, 21898.994, 21931.01, 21899.204], [69799.89, 69804.238, 69830.951, 69862.27, 69855.432, 69824.258, 69813.769, 69840.726, 69852.14, 69843.681, 69844.079, 69892.087, 69863.277, 69828.495, 69849.53, 69846.34], [24.308, 25.41, 14.156, 15.603, 22.459, 18.983, 19.724, 20.558, 20.496, 18.812, 21.478, 17.801, 14.513, 19.203, 23.998, 12.944], [1532.2978593471698, 1176.0633911354928, 1129.4288330835855, 1061.5485361666122, 629.1248994649628, 751.2544768730833, 1153.964214414904, 1018.4600556526524, 786.9507274259299, 1058.583396986046, 873.4825883258912, 710.1295420465801, 708.7427809326853, 685.6816054213343, 1172.4605062331143, 580.1272922520134], [3182, 3183, 3184, 3185, 3186, 3187, 3188, 3189, 3190, 3191, 3192, 3193, 3194, 3195, 3196, 3197]], [1, 10844, [104019, 104044, 104073, 104095, 104120], [22380.562, 22398.045, 22453.798, 22346.829, 22464.817], [69202.449, 69113.789, 69147.57, 69169.054, 69181.128], [28.32, 36.522, 20.04, 21.076, 34.306], [1743.7677233209058, 767.7104883699994, 1185.4414959004578, 6534.177272888182, 2425.4276108579907], [3183, 3184, 3185, 3186, 3187]], [1, 10858, [104184, 104207, 104228, 104244, 104265, 104282], [23374.725, 23304.047, 23314.12, 23307.894, 23323.946, 23273.702], [71128.583, 71114.552, 71137.704, 71128.071, 71099.672, 71117.803], [19.462, 11.698, 14.089, 17.506, 11.496, 30.513], [1765.2104806488628, 1626.496064581087, 1266.108999735878, 1208.602384730537, 1333.5751749958301, 1053.041942816965], [3190, 3191, 3192, 3193, 3194, 3195]], [1, 10864, [104263, 104280, 104302, 104327, 104357, 104378], [22448.079, 22458.116, 22435.684, 22506.403, 22445.225, 22454.343], [69196.365, 69200.619, 69146.107, 69168.405, 69133.73, 69127.673], [28.005, 25.921, 36.715, 19.319, 25.456, 32.11], [1926.433383067263, 1935.9433536725671, 981.8541663131242, 842.8404758423305, 679.9607836477625, 1523.0197793573773], [3194, 3195, 3196, 3197, 3198, 3199]], [1, 10865, [104264, 104281, 104303, 104328, 104358], [22924.551, 22779.474, 22846.155, 22757.377, 22711.552], [71500.983, 71520.266, 71534.883, 71493.12, 71526.049], [36.229, 19.323, 24.993, 19.445, 15.309], [723.7514037952968, 781.0823366963617, 1922.0066543474265, 2878.4572170545543, 962.970024762472], [3194, 3195, 3196, 3197, 3198]], [0, 10889, [104553, 104572, 104594, 104615, 104639, 104666, 104692, 104716, 104745, 104772, 104790], [28979.941, 29061.856, 29041.084, 29181.173, 29198.052, 29114.857, 29115.817, 29188.68, 29183.562, 29124.093, 29125.557], [47154.898, 47151.8, 47227.319, 47209.737, 47180.548, 47199.413, 47237.633, 47189.95, 47173.61, 47231.71, 47200.86], [30.771, 24.352, 22.345, 26.625, 20.729, 27.256, 14.866, 18.193, 29.011, 13.071, 12.571], [4149.167269393884, 5215.042128727154, 2058.0590716141746, 866.7115083912447, 4302.105890231514, 651.2095475135748, 20452.91532898308, 3167.389306316516, 1227.3097781163947, 1009.1612166946129, 1166.248248531095], [3206, 3207, 3208, 3209, 3210, 3211, 3212, 3213, 3214, 3215, 3216]], [1, 10914, [104826, 104843, 104872, 104896, 104922, 104942], [21886.295, 21868.275, 21910.176, 21885.878, 21895.789, 21816.15], [69898.141, 69861.905, 69861.811, 69891.775, 69790.361, 69845.134], [23.71, 19.816, 12.662, 15.668, 31.116, 23.217], [1549.9301587232178, 1230.0740326487166, 477.60251666404025, 424.38002868671043, 507.4981272213045, 648.553046940861], [3218, 3219, 3220, 3221, 3222, 3223]], [0, 10916, [104773, 104791, 104814, 104831, 104852, 104878, 104904, 104930, 104948], [29619.046, 29585.463, 29613.243, 29638.541, 29600.728, 29608.751, 29597.104, 29573.26, 29648.928], [45503.707, 45528.331, 45516.202, 45520.885, 45509.746, 45509.679, 45463.805, 45484.23, 45521.398], [14.935, 15.392, 15.63, 16.795, 20.635, 15.278, 18.102, 20.325, 29.187], [1175.366218857418, 2481.592835893305, 1370.3772150059767, 1381.4196740166747, 1686.890518070943, 1354.9814088258026, 708.05431715402, 1729.7992911234983, 1116.1305992625569], [3215, 3216, 3217, 3218, 3219, 3220, 3221, 3222, 3223]], [1, 10924, [104897, 104923, 104943, 104970, 104995], [22413.936, 22377.796, 22382.625, 22434.41, 22394.422], [69240.436, 69300.189, 69182.715, 69122.443, 69157.195], [33.101, 30.903, 27.633, 20.116, 22.091], [790.6638143682393, 1616.6659786941225, 1112.5182861499045, 807.2554599537342, 5714.471238888099], [3221, 3222, 3223, 3224, 3225]], [0, 10925, [104903, 104929, 104947, 104977, 105003, 105020, 105040, 105063, 105090], [29128.677, 29143.024, 29105.241, 29264.585, 29243.198, 29244.125, 29249.249, 29218.902, 29263.508], [47268.297, 47268.541, 47204.573, 47280.88, 47276.427, 47253.821, 47225.492, 47236.44, 47278.326], [26.812, 33.245, 26.837, 12.659, 11.95, 13.42, 16.471, 11.499, 12.163], [3977.3841164258633, 3567.4637209154716, 1138.5949917296198, 1949.6678108268843, 3012.083207736925, 2474.1378823045793, 1633.9692735079445, 1494.8898217430112, 3048.836873518399], [3221, 3222, 3223, 3224, 3225, 3226, 3227, 3228, 3229]], [1, 10954, [105237, 105257, 105276, 105297, 105317, 105338, 105361, 105380, 105404, 105422], [22845.019, 22830.652, 22908.145, 22827.468, 22843.664, 22812.247, 22823.03, 22830.503, 22858.023, 22865.015], [69865.828, 69926.269, 69930.762, 69899.488, 69912.384, 69974.326, 69929.821, 69905.04, 69895.633, 69929.471], [19.924, 12.954, 15.778, 16.393, 11.412, 2.831, 14.01, 14.338, 14.192, 18.464], [682.7241803022342, 1049.2076939785532, 507.2831252997032, 823.2034887216755, 735.4572061285044, 411.3264540417063, 1310.7239703327077, 1108.8912206330692, 571.7250735985576, 935.0036477510245], [3237, 3238, 3239, 3240, 3241, 3242, 3243, 3244, 3245, 3246]], [0, 10957, [105243, 105261, 105282, 105301, 105321, 105343, 105368, 105384, 105409, 105431, 105448], [29187.559, 29098.607, 29135.422, 29086.075, 29104.492, 28990.992, 28904.92, 28935.988, 29006.272, 28982.251, 29212.876], [47170.99, 47180.83, 47231.601, 47215.056, 47242.5, 47209.903, 47274.361, 47249.005, 47230.196, 47221.919, 47240.216], [24.885, 11.702, 14.892, 23.148, 29.918, 38.404, 21.828, 15.154, 21.578, 24.009, 21.382], [1005.7832956570757, 32490.071225035696, 755.3297787692463, 531.9426652725085, 5333.327929605881, 1139.2900595001834, 785.0590285281063, 17453.397655628487, 5101.048356452509, 3489.659531406252, 738.5711490712148], [3237, 3238, 3239, 3240, 3241, 3242, 3243, 3244, 3245, 3246, 3247]], [0, 10976, [105501, 105520, 105537, 105552, 105570, 105589, 105616, 105639, 105662, 105686, 105707], [28927.225, 29014.476, 29070.938, 29051.603, 29003.448, 28965.4, 29047.309, 29048.284, 29012.638, 28920.113, 29015.606], [47179.709, 47266.884, 47187.894, 47194.955, 47156.766, 47181.733, 47223.326, 47210.963, 47213.139, 47221.556, 47261.395], [31.779, 20.276, 17.236, 25.299, 26.56, 38.768, 24.824, 21.275, 19.082, 22.081, 28.302], [1798.757148586029, 2357.4089395266437, 3924.55117515021, 4929.476289383769, 2921.9283184609385, 2689.7530468735395, 1018.4948336875709, 7277.266590548748, 11262.825661713432, 2751.9087503482306, 3439.5749753034697], [3250, 3251, 3252, 3253, 3254, 3255, 3256, 3257, 3258, 3259, 3260]], [0, 10987, [105744, 105760, 105773, 105797, 105822, 105840, 105857, 105872, 105895], [29184.43, 29068.452, 28840.377, 28904.952, 28947.907, 29006.315, 28894.36, 28937.476, 29102.449], [47276.727, 47275.397, 47244.039, 47270.858, 47243.94, 47276.647, 47245.573, 47199.418, 47234.837], [20.452, 32.449, 18.932, 19.799, 29.72, 42.582, 19.49, 29.715, 11.045], [9580.466901181684, 2450.2461703066065, 598.5667535511739, 643.2681581445065, 1224.8076989312106, 2002.8285671734727, 1440.0314441346404, 3132.9591106236076, 573.8835312490986], [3262, 3263, 3264, 3265, 3266, 3267, 3268, 3269, 3270]], [1, 11004, [105891, 105910, 105924, 105944, 105960, 105981, 105992, 106009, 106029, 106045, 106064], [22617.163, 22616.124, 22614.578, 22617.371, 22599.346, 22613.604, 22619.16, 22547.408, 22607.193, 22635.923, 22569.29], [69675.925, 69702.052, 69672.181, 69691.551, 69675.865, 69699.791, 69666.875, 69673.654, 69700.86, 69699.872, 69694.777], [14.902, 11.991, 10.608, 21.783, 13.951, 14.908, 32.805, 30.902, 15.985, 16.566, 21.98], [859.703078680805, 1256.2378337731575, 1265.3606353153905, 1213.4914567817357, 916.861437349474, 1036.6758993532385, 825.2963846213844, 1770.0863923433708, 838.6176991134279, 530.9139302507145, 752.1093791458178], [3270, 3271, 3272, 3273, 3274, 3275, 3276, 3277, 3278, 3279, 3280]], [0, 11020, [106011, 106032, 106049, 106068, 106085, 106099], [28850.33, 29011.616, 28932.223, 28896.39, 28925.211, 28946.48], [47254.969, 47265.74, 47245.614, 47253.682, 47323.113, 47217.244], [17.948, 23.816, 24.116, 33.256, 33.694, 31.491], [597.933422406968, 2230.7126275746155, 1380.9119642859025, 1941.5029736726667, 3749.978112275986, 2359.2493877611073], [3277, 3278, 3279, 3280, 3281, 3282]], [1, 11023, [106010, 106030, 106046, 106065, 106084, 106098, 106113], [22663.532, 22683.367, 22659.434, 22652.525, 22673.697, 22701.258, 22605.932], [71631.535, 71654.549, 71668.035, 71606.575, 71672.184, 71650.532, 71615.35], [25.004, 18.451, 14.406, 19.412, 13.711, 19.543, 18.776], [512.9214793373081, 1265.3370807031595, 1014.5751435726972, 1060.125852867622, 1949.0663422553703, 941.9253902607006, 675.5040571372253], [3277, 3278, 3279, 3280, 3281, 3282, 3283]], [1, 11030, [106130, 106147, 106166, 106186, 106203], [22446.922, 22498.035, 22451.623, 22534.108, 22492.7], [70824.363, 70846.345, 70932.693, 70890.266, 71066.554], [30.357, 27.486, 34.266, 26.056, 19.701], [1207.9201869779513, 726.4900835927008, 1315.954800805939, 4820.822159645563, 1741.2236612795436], [3284, 3285, 3286, 3287, 3288]], [1, 11034, [106222, 106241, 106256, 106271, 106281, 106300, 106315, 106341, 106357, 106370, 106388], [22316.973, 22309.954, 22312.475, 22341.339, 22322.25, 22322.254, 22350.798, 22275.432, 22316.506, 22322.197, 22362.384], [70126.824, 70119.591, 70136.466, 70137.14, 70156.902, 70155.674, 70138.423, 70091.427, 70125.09, 70149.066, 70166.268], [9.43, 12.563, 11.359, 15.37, 19.272, 8.673, 11.07, 21.357, 12.242, 10.924, 13.559], [897.9704141184324, 1089.4052372268525, 973.7641898949392, 1017.001795872354, 814.4931221751245, 1005.0047570970432, 683.8611323581807, 707.5442361498618, 940.8731643603409, 971.3320411771796, 634.7337260472075], [3289, 3290, 3291, 3292, 3293, 3294, 3295, 3296, 3297, 3298, 3299]], [0, 11049, [106374, 106394, 106416, 106436, 106457, 106490, 106520, 106554, 106585, 106621, 106657, 106687, 106735, 106774, 106807], [29002.364, 29053.324, 29198.234, 29134.082, 29097.356, 28927.563, 28838.473, 28824.937, 28815.505, 28780.47, 28813.966, 28947.29, 28981.393, 29012.702, 28993.871], [47216.792, 47247.041, 47212.595, 47182.604, 47201.579, 47228.695, 47237.705, 47222.533, 47228.035, 47230.189, 47232.785, 47266.844, 47288.952, 47248.034, 47273.765], [19.798, 34.658, 26.208, 14.251, 21.472, 30.149, 16.855, 10.341, 11.601, 15.013, 11.936, 19.488, 20.178, 23.896, 28.146], [369.70438491177885, 1054.8742078330245, 849.2862885910436, 1446.208387362792, 5072.03014522255, 2235.9775946860373, 1549.1442049106647, 1619.4234735940772, 1674.3052807383963, 1620.7039464356283, 1245.9945827093663, 3670.761494408141, 5417.353140447347, 4991.478213196923, 2756.6022601445347], [3298, 3299, 3300, 3301, 3302, 3303, 3304, 3305, 3306, 3307, 3308, 3309, 3310, 3311, 3312]], [1, 11053, [106413, 106429, 106452, 106481, 106511, 106543, 106576, 106612, 106648, 106679, 106719, 106758, 106799, 106836, 106875, 106909, 106949], [22197.424, 22182.734, 22206.747, 22192.626, 22154.962, 22226.861, 22258.994, 22353.168, 22343.694, 22339.902, 22354.792, 22327.165, 22285.588, 22317.069, 22350.208, 22368.961, 22345.081], [68842.524, 68809.479, 68843.146, 68849.931, 68841.602, 68836.913, 68907.086, 69000.761, 68974.676, 69026.822, 68992.676, 68970.689, 68957.365, 69002.843, 68937.707, 69013.209, 68975.544], [10.682, 12.573, 8.272, 20.063, 17.467, 13.139, 19.053, 13.689, 16.83, 16.517, 9.662, 9.863, 28.104, 19.18, 21.444, 9.585, 13.805], [1245.5949220733728, 1300.5757948317842, 1136.8747121062506, 1290.9559767979013, 1482.1997449018297, 1466.5691560345426, 3511.1904622802895, 1055.070357609361, 2030.078403054108, 1410.7245713218947, 1545.1544175612055, 1992.108859816177, 2486.1611949994895, 2161.016042391562, 1409.9588990592442, 1988.656052312551, 899.0611807680008], [3300, 3301, 3302, 3303, 3304, 3305, 3306, 3307, 3308, 3309, 3310, 3311, 3312, 3313, 3314, 3315, 3316]], [1, 11056, [106453, 106482, 106512, 106544, 106577, 106611, 106646], [22310.311, 22326.416, 22271.58, 22321.082, 22351.323, 22354.727, 22369.031], [70173.985, 70192.591, 70201.889, 70209.858, 70170.56, 70159.459, 70100.632], [16.99, 11.198, 11.244, 13.286, 13.439, 20.083, 8.529], [3053.5623238827266, 3818.0982470181184, 4002.7999247670905, 2704.280827110529, 2287.520681248791, 1776.7795162190146, 499.4067199199522], [3302, 3303, 3304, 3305, 3306, 3307, 3308]], [1, 11071, [106514, 106546, 106578, 106614, 106649, 106680, 106720, 106760, 106800], [22913.612, 22868.232, 22899.632, 22762.649, 22853.229, 22897.453, 22916.461, 22927.674, 22944.754], [70044.987, 70072.662, 70023.023, 70089.439, 70104.33, 70052.024, 70066.49, 70013.58, 70027.476], [19.892, 20.364, 16.793, 21.875, 16.206, 16.099, 17.517, 9.529, 14.904], [1593.854440344364, 3830.5750015953913, 1208.0451656417124, 6274.364207154342, 1406.0194415322705, 1504.0227353573243, 2398.554710885613, 806.8662614064124, 1239.9722944375512], [3304, 3305, 3306, 3307, 3308, 3309, 3310, 3311, 3312]], [1, 11086, [106647, 106678, 106718, 106759, 106798, 106835, 106874, 106908, 106948, 106983], [22331.121, 22302.927, 22334.527, 22354.231, 22322.238, 22353.471, 22347.631, 22321.981, 22337.6, 22330.029], [70787.164, 70798.642, 70863.698, 70808.783, 70808.904, 70804.757, 70791.692, 70772.377, 70812.577, 70794.118], [12.49, 18.317, 9.487, 8.839, 8.175, 13.345, 10.906, 13.417, 12.114, 15.972], [1302.4794532818732, 1118.7426889386193, 1067.8135594545636, 1368.3749073333643, 839.308799380241, 1361.1143577592866, 1706.4597090474874, 1192.4239890716085, 1586.5727185902645, 1031.2327735095694], [3308, 3309, 3310, 3311, 3312, 3313, 3314, 3315, 3316, 3317]], [1, 11091, [106681, 106721, 106761, 106801, 106837, 106877, 106913, 106951, 106985, 107013, 107049, 107076, 107110, 107147, 107174, 107202, 107234, 107261], [23272.341, 23261.211, 23274.473, 23276.99, 23273.474, 23281.741, 23293.362, 23261.288, 23283.805, 23270.49, 23277.657, 23281.574, 23287.869, 23292.916, 23255.713, 23277.933, 23281.37, 23251.046], [70981.507, 70999.131, 70990.593, 70989.497, 70974.818, 70979.69, 71021.587, 71000.19, 70958.159, 70971.895, 70987.214, 70987.13, 70986.4, 70994.955, 70989.763, 70989.453, 70962.012, 70953.541], [9.42, 10.496, 9.935, 10.622, 12.936, 13.951, 11.209, 14.335, 13.012, 13.136, 9.651, 10.594, 7.787, 13.074, 12.302, 7.496, 13.035, 18.378], [1546.0652194125717, 1346.7098452559496, 1645.918285804414, 1433.7673655575186, 1036.9126178378692, 1530.0421878934676, 1512.4084565424455, 948.0513414595938, 1476.7678832634433, 1005.9954128367291, 1082.8760062005908, 2127.717534174535, 1901.7363142894194, 958.9098017890351, 1223.5017152908201, 1735.76186404117, 2333.619522153236, 947.1503995550095], [3309, 3310, 3311, 3312, 3313, 3314, 3315, 3316, 3317, 3318, 3319, 3320, 3321, 3322, 3323, 3324, 3325, 3326]], [1, 11098, [106984, 107011, 107047, 107074, 107108], [22601.348, 22617.875, 22639.784, 22636.212, 22640.14], [71440.007, 71414.586, 71415.896, 71440.128, 71453.51], [24.075, 16.393, 11.916, 13.938, 16.926], [616.8535140646812, 764.8020056715125, 1176.2983223790186, 887.9543592329829, 918.078831025414], [3317, 3318, 3319, 3320, 3321]], [0, 11106, [106812, 106845, 106885, 106923, 106960], [29024.237, 29126.608, 29177.677, 29172.964, 29147.672], [47278.153, 47232.449, 47184.226, 47292.651, 47227.695], [27.957, 23.595, 30.734, 27.049, 31.558], [2721.497795107997, 1881.152728168386, 992.00746490305, 595.7829657458476, 617.3661780810354], [3312, 3313, 3314, 3315, 3316]], [0, 11142, [107239, 107268, 107293, 107334, 107367, 107398, 107425, 107458, 107486], [28914.497, 28910.805, 28908.798, 28859.316, 28931.244, 28901.562, 28921.447, 28915.075, 28913.548], [45058.309, 45045.936, 45064.557, 45019.717, 45020.167, 45000.061, 44990.682, 44988.869, 44981.589], [18.326, 13.523, 22.882, 23.946, 30.028, 14.627, 20.673, 12.382, 19.558], [16637.782931298356, 712.4622629562475, 544.8650605171532, 1246.421429144888, 5059.179629561253, 1192.6122571253138, 499.4592264950774, 1789.1960205660155, 3237.1411138774615], [3325, 3326, 3327, 3328, 3329, 3330, 3331, 3332, 3333]], [0, 11167, [107483, 107516, 107545, 107569, 107594, 107626, 107652, 107680, 107711, 107739, 107761], [28715.109, 28706.07, 28693.583, 28690.572, 28698.989, 28706.846, 28711.853, 28636.789, 28673.757, 28698.056, 28684.307], [46199.841, 46259.841, 46240.98, 46241.123, 46222.151, 46206.936, 46235.144, 46204.02, 46232.052, 46238.79, 46219.638], [12.791, 11.706, 8.628, 12.73, 13.826, 10.979, 8.991, 12.892, 9.108, 7.443, 10.283], [1092.8703205014226, 1110.2808825576685, 1516.859712466788, 1305.4057231382722, 1518.3277429449636, 1570.0253092866922, 1377.5333272958587, 849.8493344213585, 1103.4123623497298, 1576.073741726703, 1467.2430031186489], [3333, 3334, 3335, 3336, 3337, 3338, 3339, 3340, 3341, 3342, 3343]], [1, 11177, [107784, 107812, 107829, 107852, 107882], [22853.89, 22849.509, 22815.732, 22895.898, 22799.023], [70136.83, 70092.645, 70060.045, 70018.665, 70187.885], [36.574, 33.56, 27.112, 29.05, 4.173], [1867.2537469774823, 1014.6991233257838, 5000.107187167643, 1632.500646978791, 270.1846300109547], [3344, 3345, 3346, 3347, 3348]], [1, 11254, [108479, 108495, 108518, 108541, 108566, 108588, 108611, 108631, 108650, 108669, 108697, 108723, 108743, 108768], [22502.534, 22421.224, 22539.109, 22493.132, 22597.464, 22595.592, 22536.729, 22587.615, 22588.252, 22534.81, 22526.84, 22497.974, 22520.898, 22495.239], [70263.293, 70259.027, 70242.978, 70177.279, 70198.898, 70195.45, 70200.211, 70182.072, 70216.188, 70225.597, 70259.687, 70250.209, 70216.692, 70228.942], [31.515, 18.134, 26.431, 9.832, 15.966, 14.041, 14.861, 8.712, 17.242, 23.513, 37.739, 38.972, 23.914, 15.91], [431.30179859592414, 497.5259531510906, 1339.125076548891, 696.9493220841887, 2008.6699503004702, 1882.3170442789317, 3164.6808481089665, 1768.5272614639682, 1081.3708069683812, 620.426302553275, 1785.079869804856, 1487.6133074485053, 1668.1291220227135, 721.3557306712099], [3374, 3375, 3376, 3377, 3378, 3379, 3380, 3381, 3382, 3383, 3384, 3385, 3386, 3387]], [0, 11273, [108674, 108702, 108728, 108746, 108771, 108791], [29420.692, 29447.535, 29428.228, 29462.548, 29410.79, 29401.749], [45055.615, 44995.419, 45008.363, 44983.083, 44993.91, 45067.853], [19.644, 22.807, 22.219, 19.636, 22.995, 24.609], [980.6026502312234, 383.1720590365568, 806.4229649512295, 687.7227301741191, 345.11222001288024, 760.2772218900299], [3383, 3384, 3385, 3386, 3387, 3388]], [0, 11282, [108859, 108879, 108901, 108915, 108929, 108950, 108972], [29364.427, 29439.858, 29411.979, 29400.549, 29393.034, 29373.149, 29450.11], [44926.645, 44925.684, 44948.564, 44939.618, 44942.587, 44917.648, 44943.525], [27.051, 21.836, 11.705, 17.021, 9.82, 21.835, 15.839], [670.4930649484796, 1194.0351039713987, 2368.6191328932578, 1047.2432375332612, 1405.667990392269, 472.03141158323893, 796.2062794462041], [3392, 3393, 3394, 3395, 3396, 3397, 3398]], [0, 11298, [109091, 109111, 109128, 109146, 109160, 109177], [29263.047, 29210.527, 29188.374, 29207.275, 29156.043, 29133.369], [47119.289, 47141.505, 47140.861, 47211.501, 47146.201, 47141.704], [32.732, 28.116, 20.728, 27.114, 20.057, 25.028], [1281.2632929796096, 1498.859431381323, 781.9877053888426, 707.316235773827, 2447.903106045885, 1254.0678638762015], [3405, 3406, 3407, 3408, 3409, 3410]], [1, 11344, [109572, 109591, 109611, 109625, 109645, 109668, 109694, 109727, 109765, 109799, 109840, 109880, 109918, 109953, 109988], [22860.274, 22883.335, 22865.828, 22887.073, 22865.051, 22856.027, 22869.361, 22906.624, 22838.147, 22860.07, 22871.453, 22858.837, 22847.084, 22849.38, 22871.643], [71907.056, 71953.408, 71964.217, 71978.774, 71931.615, 71922.772, 71935.683, 71941.362, 71949.151, 71941.806, 71941.109, 71918.818, 71955.8, 71929.471, 71944.046], [22.67, 11.832, 9.967, 12.997, 10.509, 12.324, 12.239, 12.519, 13.603, 14.23, 13.664, 16.891, 15.762, 19.08, 14.378], [1150.6075703265408, 1086.604704042181, 1114.0734329647742, 1503.7906146991986, 1061.280741096294, 1262.069510978263, 1570.8259674601657, 1334.8781983946164, 1456.8399768188149, 1517.0347356547536, 1417.0254151255867, 1574.0870588975229, 1049.8064098406444, 1884.0387803607575, 665.3144661904179], [3434, 3435, 3436, 3437, 3438, 3439, 3440, 3441, 3442, 3443, 3444, 3445, 3446, 3447, 3448]], [1, 11370, [109726, 109764, 109798, 109839, 109879, 109916, 109952, 109987, 110022, 110056], [22607.194, 22644.574, 22641.383, 22626.341, 22621.592, 22625.596, 22640.543, 22643.385, 22775.141, 22653.37], [71483.091, 71484.079, 71480.871, 71502.726, 71513.53, 71527.818, 71505.908, 71503.757, 71704.708, 71507.95], [17.444, 13.999, 12.066, 11.481, 17.829, 18.864, 17.025, 8.592, 36.475, 13.25], [914.7045948268111, 1388.965462999316, 737.3943793238981, 974.0631638795813, 1004.9938087497416, 1234.7238216635958, 987.3935016538517, 964.0482753151205, 2846.1869741751393, 928.0149597102453], [3441, 3442, 3443, 3444, 3445, 3446, 3447, 3448, 3449, 3450]], [0, 11371, [109772, 109807, 109851, 109890, 109926, 109964, 110000, 110032, 110065, 110099], [29518.619, 29464.494, 29529.795, 29481.951, 29471.628, 29447.503, 29474.507, 29511.471, 29514.11, 29452.299], [45407.415, 45297.971, 45436.515, 45432.905, 45406.757, 45430.448, 45386.102, 45424.054, 45408.767, 45402.33], [22.021, 35.39, 19.705, 22.408, 23.133, 37.529, 3.165, 26.046, 17.722, 21.878], [1132.999856768345, 678.194646447362, 1399.6730250365888, 1350.9144463837222, 1036.626555722351, 1773.757590249795, 544.802544848667, 938.5555016163107, 1160.2527019053196, 3091.156318139848], [3442, 3443, 3444, 3445, 3446, 3447, 3448, 3449, 3450, 3451]], [0, 11385, [109886, 109923, 109960, 109996, 110030, 110061, 110097, 110123, 110148, 110180], [28897.124, 28784.979, 28803.307, 28819.624, 28863.704, 28792.84, 28803.35, 28853.214, 28790.927, 28814.522], [47094.227, 47148.924, 47097.278, 47153.244, 47146.521, 47154.661, 47196.423, 47163.741, 47155.91, 47128.612], [19.935, 17.198, 12.676, 15.276, 20.546, 15.811, 12.533, 18.96, 13.884, 14.389], [19889.51250759919, 2258.8485774437095, 1187.5522246557005, 1576.297894013291, 1844.9075526685895, 1309.7147788965904, 1484.1032148430145, 1920.0074527681031, 1478.244216001177, 1950.1269301937193], [3445, 3446, 3447, 3448, 3449, 3450, 3451, 3452, 3453, 3454]], [0, 11389, [109927, 109965, 110001, 110033, 110066, 110100, 110125, 110154, 110184, 110212, 110245, 110277, 110305, 110329, 110353, 110382, 110405, 110429, 110454, 110478, 110501, 110532, 110558, 110586, 110610, 110634, 110657, 110684, 110706, 110732, 110755, 110776, 110799, 110819, 110839, 110870], [29569.529, 29567.099, 29551.726, 29561.164, 29569.988, 29583.949, 29585.51, 29578.027, 29557.803, 29583.299, 29570.264, 29561.079, 29586.538, 29595.689, 29570.297, 29574.952, 29539.251, 29562.857, 29560.52, 29583.542, 29588.747, 29606.937, 29597.358, 29611.622, 29636.055, 29624.524, 29580.166, 29703.798, 29583.142, 29636.157, 29632.896, 29609.998, 29591.366, 29548.787, 29594.754, 29584.201], [46047.72, 46032.755, 46021.033, 46025.015, 46044.051, 46022.348, 46015.736, 46011.201, 46013.624, 46078.544, 46057.62, 46081.722, 46080.081, 46039.849, 46069.202, 46060.059, 46073.937, 46040.087, 46017.541, 45963.02, 45972.871, 45993.475, 46030.37, 45950.759, 45938.88, 45923.79, 45912.712, 45914.819, 45907.641, 45948.171, 45928.494, 45882.642, 45878.858, 45859.986, 45918.899, 45836.858], [10.388, 11.979, 10.42, 11.335, 11.482, 11.708, 11.717, 11.971, 14.146, 15.016, 13.359, 9.848, 10.45, 15.913, 9.401, 7.826, 10.578, 7.259, 11.458, 11.908, 12.079, 9.426, 11.324, 9.955, 11.242, 12.863, 23.226, 12.758, 22.143, 15.172, 13.41, 12.408, 21.582, 18.306, 18.761, 33.187], [4688.365280846652, 4529.078516397878, 4708.483385752198, 4291.834795530558, 5096.575725238691, 3443.347092029824, 4201.879115524693, 4119.857784357225, 4314.331951064283, 3263.859092962899, 3121.3260719772975, 3766.223850120244, 2455.3142354164534, 2829.841984080155, 1582.5580381978912, 2013.3426604365065, 1972.685203453886, 2869.779788619271, 2046.330076760812, 1846.7851566721051, 1440.1559505089533, 1651.0477813790887, 1444.7813344222534, 1138.024098318739, 1416.4433110297693, 1454.2561838941992, 723.9866968053735, 351.75480667273206, 2865.6513485219275, 1524.791672216908, 1094.7439868253743, 1747.7401817759558, 1942.2097562478284, 3968.277150909693, 1626.0784092510123, 3167.7266266512643], [3446, 3447, 3448, 3449, 3450, 3451, 3452, 3453, 3454, 3455, 3456, 3457, 3458, 3459, 3460, 3461, 3462, 3463, 3464, 3465, 3466, 3467, 3468, 3469, 3470, 3471, 3472, 3473, 3474, 3475, 3476, 3477, 3478, 3479, 3480, 3481]], [0, 11390, [109966, 110002, 110034, 110064, 110101, 110126, 110155], [29448.169, 29525.017, 29464.022, 29443.813, 29498.363, 29524.701, 29531.29], [46942.61, 46960.653, 46925.856, 46967.095, 46989.115, 46950.704, 46964.488], [27.075, 18.954, 15.123, 23.519, 11.428, 17.446, 21.434], [1751.9689286868554, 1321.1303356981377, 1601.9469370154713, 1003.6146991886252, 1389.2478830880516, 1696.3032072325623, 1121.10504884399], [3447, 3448, 3449, 3450, 3451, 3452, 3453]], [1, 11397, [110024, 110058, 110092, 110120, 110145, 110177, 110207, 110241, 110270, 110301], [23287.296, 23327.751, 23308.17, 23303.672, 23258.838, 23313.769, 23281.959, 23310.446, 23281.785, 23253.136], [71477.93, 71485.06, 71522.651, 71506.109, 71601.333, 71511.392, 71501.602, 71472.702, 71519.968, 71492.277], [19.073, 15.525, 12.93, 17.723, 25.795, 20.083, 30.615, 33.503, 26.253, 22.931], [1034.0724589542388, 1785.9655024365327, 1341.0613536340902, 1556.0288065391012, 5245.3342284548, 1118.81516114266, 1259.965463841097, 1002.0977005113853, 876.124135975055, 1412.3063087076532], [3449, 3450, 3451, 3452, 3453, 3454, 3455, 3456, 3457, 3458]], [1, 11399, [110091, 110119, 110144, 110176, 110206, 110240, 110268, 110300, 110325], [22837.323, 22871.195, 22903.887, 22851.596, 22863.919, 22857.735, 22854.67, 22868.127, 22913.295], [71914.982, 71942.632, 71954.107, 71980.264, 71964.858, 71951.141, 71949.568, 71970.099, 71951.302], [23.186, 19.719, 11.523, 17.999, 11.694, 20.48, 8.847, 12.964, 22.164], [1817.3493242568, 1047.9183553497944, 1409.3692870916423, 1402.5600922733267, 1160.1203312378834, 524.7223996723475, 1683.327295094936, 1038.9324589392256, 642.7730895240899], [3451, 3452, 3453, 3454, 3455, 3456, 3457, 3458, 3459]], [1, 11412, [110239, 110267, 110299, 110324, 110346, 110374, 110400, 110423, 110447], [21794.284, 21754.892, 21736.652, 21656.813, 21693.934, 21758.602, 21741.366, 21705.936, 21688.144], [69441.277, 69448.904, 69493.851, 69515.641, 69509.222, 69548.459, 69520.529, 69513.314, 69451.358], [31.648, 17.988, 10.127, 20.348, 17.419, 33.487, 20.074, 15.852, 24.559], [1110.4009716007897, 1516.846140208842, 1078.337157155267, 1508.2229263634556, 1608.7825355958687, 972.1327030538139, 1315.4065161003364, 874.4870351647716, 599.4552762747232], [3456, 3457, 3458, 3459, 3460, 3461, 3462, 3463, 3464]], [1, 11424, [110493, 110526, 110550, 110579, 110603, 110626, 110649, 110675, 110702, 110725, 110748, 110770], [21763.416, 21714.6, 21706.466, 21744.302, 21693.886, 21713.38, 21736.977, 21735.778, 21758.859, 21753.311, 21734.948, 21739.554], [69516.116, 69503.979, 69482.969, 69470.877, 69487.94, 69484.072, 69486.01, 69516.346, 69460.004, 69472.906, 69512.682, 69532.102], [22.729, 14.191, 11.903, 21.307, 19.803, 14.775, 13.66, 17.24, 12.616, 15.43, 16.581, 14.897], [1198.6051355183517, 944.8539575157857, 944.1264354476157, 1108.5772649778082, 1153.9150009490616, 963.2490064996013, 1251.3443797786886, 909.1095312986026, 1424.4486799261597, 1816.0871472228644, 871.0280536024127, 431.20668360590224], [3466, 3467, 3468, 3469, 3470, 3471, 3472, 3473, 3474, 3475, 3476, 3477]], [1, 11430, [110580, 110605, 110628, 110650, 110677, 110703, 110726, 110749], [23004.134, 23037.636, 22991.834, 23051.926, 23012.194, 23022.314, 23014.769, 23062.955], [71565.052, 71587.506, 71565.106, 71628.614, 71653.912, 71627.059, 71642.947, 71639.77], [20.908, 9.913, 18.125, 16.896, 14.878, 16.288, 11.316, 13.869], [658.137771215323, 1113.2804976015163, 1495.7391368945036, 865.165768646691, 809.2580377962603, 1026.4771233516853, 540.287779513063, 575.6273644082432], [3469, 3470, 3471, 3472, 3473, 3474, 3475, 3476]], [0, 11462, [110869, 110896, 110917, 110943, 110965, 110984], [29514.564, 29502.786, 29579.574, 29581.889, 29619.268, 29557.057], [45567.628, 45683.356, 45806.798, 45738.728, 45799.074, 45827.723], [26.139, 19.183, 22.7, 29.838, 19.419, 29.123], [2909.613477895588, 6057.490137009217, 2242.923251732972, 3532.8683412185246, 5178.5238533067295, 4465.522426431005], [3481, 3482, 3483, 3484, 3485, 3486]], [0, 11477, [111052, 111071, 111086, 111111, 111128, 111138], [29574.784, 29598.67, 29597.499, 29557.794, 29593.268, 29586.966], [45966.869, 45954.256, 45914.821, 45696.256, 45864.766, 45870.735], [16.522, 17.756, 30.229, 22.727, 21.065, 20.021], [1790.82434459109, 1135.901130673911, 2622.8956807364566, 2924.733470132659, 970.0928016943772, 672.1472888500621], [3489, 3490, 3491, 3492, 3493, 3494]], [0, 11489, [111170, 111186, 111208, 111229, 111244, 111263], [29545.272, 29535.258, 29556.778, 29542.505, 29548.893, 29590.523], [45765.025, 45628.91, 45572.84, 45728.795, 45634.533, 45597.826], [35.982, 23.642, 22.524, 14.369, 17.969, 17.06], [2563.92585937133, 1336.956338245102, 1115.9384183604259, 20416.49661768203, 2394.6148245405284, 787.7974065263575], [3496, 3497, 3498, 3499, 3500, 3501]], [0, 11513, [111443, 111462, 111479, 111506, 111524, 111550], [29558.839, 29539.042, 29552.973, 29556.87, 29493.83, 29486.771], [46123.974, 46110.711, 46153.255, 46149.32, 46119.266, 46032.291], [19.448, 14.157, 17.811, 15.918, 17.425, 8.123], [1257.985719391194, 1883.8072344035738, 948.2457694439884, 1760.2700591752848, 1849.2359687464511, 264.0939884140331], [3512, 3513, 3514, 3515, 3516, 3517]], [0, 11514, [111442, 111460, 111478, 111503, 111523, 111549, 111569, 111593], [29016.358, 29018.065, 29035.747, 29056.778, 29119.013, 29046.43, 29059.556, 29078.737], [47289.858, 47364.068, 47390.596, 47390.985, 47391.611, 47372.788, 47375.537, 47386.893], [29.098, 22.487, 12.539, 18.583, 2.413, 13.169, 9.622, 12.399], [1216.825143200701, 1571.9165535766138, 1173.8566518019256, 1159.2096654131972, 498.2824732506628, 1934.074148920359, 1751.506992619983, 867.9390755400998], [3512, 3513, 3514, 3515, 3516, 3517, 3518, 3519]], [1, 11528, [111501, 111519, 111544, 111566, 111589, 111608], [22906.133, 22895.156, 22907.039, 22873.56, 22915.396, 22944.064], [70154.193, 70100.353, 70066.034, 70108.402, 70144.739, 70128.71], [16.187, 19.55, 19.915, 13.413, 27.513, 19.177], [883.6806236317343, 1142.4414103536903, 1225.956256626919, 869.1776380253095, 1216.25064424431, 1601.0422879922664], [3515, 3516, 3517, 3518, 3519, 3520]], [0, 11538, [111659, 111681, 111700, 111720, 111743, 111761, 111781, 111807, 111827, 111847, 111868, 111886, 111907, 111921, 111940, 111966, 111983, 112006, 112024, 112044, 112075, 112114, 112146, 112182, 112215, 112244, 112276, 112311, 112343, 112372, 112403, 112436, 112467, 112503, 112535, 112582, 112618, 112649], [29082.167, 29109.245, 29115.274, 29080.588, 29108.535, 29045.962, 29075.426, 29085.855, 29080.845, 29101.139, 29059.604, 29081.266, 29077.394, 29060.783, 29049.147, 29014.831, 29064.236, 29100.145, 29070.08, 29066.704, 28987.782, 28929.009, 28958.601, 29016.765, 28969.553, 28984.422, 29023.878, 29035.97, 29034.041, 29039.175, 29057.156, 29072.906, 28998.776, 29016.346, 29001.845, 29040.158, 29007.47, 29016.782], [47104.827, 47153.944, 47144.542, 47162.797, 47146.949, 47169.188, 47213.831, 47220.214, 47273.91, 47229.173, 47241.227, 47264.246, 47204.069, 47223.497, 47188.646, 47172.643, 47121.518, 47118.058, 47090.45, 47173.225, 47227.834, 47302.205, 47308.924, 47248.78, 47284.568, 47282.97, 47236.368, 47208.19, 47142.069, 47175.666, 47150.967, 47207.045, 47244.918, 47230.84, 47212.772, 47240.457, 47160.695, 47155.691], [19.925, 26.788, 17.473, 17.474, 27.22, 16.368, 22.489, 19.776, 16.745, 16.921, 21.074, 26.865, 15.283, 18.828, 16.989, 19.372, 17.98, 13.579, 16.77, 14.936, 14.465, 11.188, 11.785, 13.899, 13.526, 15.436, 18.268, 23.289, 17.399, 16.334, 27.021, 29.266, 25.953, 20.579, 24.89, 26.106, 31.348, 25.637], [1093.312046061658, 2212.335646501476, 2403.170763166175, 3887.084950433179, 1223.5539843756956, 1642.8519464875296, 2202.322003986062, 6642.629043493533, 3747.662932110833, 4191.1885226478, 2826.8519676756086, 1509.2871953688027, 8388.057342089869, 2754.2549881268574, 2007.3143512496054, 2890.503730321902, 2124.2119511220912, 1573.6641083250552, 1396.728632913248, 5560.896177660534, 4775.048710034662, 3458.962255776641, 2676.4817166472144, 3259.5897330583066, 2417.143247084712, 2423.866164651974, 4359.891377622246, 6747.704069296335, 4383.104821376026, 2620.413331921843, 2228.740181379972, 1479.6253412152698, 3201.1863258704298, 2976.241236513293, 2243.4471241914703, 2082.8440955633446, 2201.502909250324, 2837.049155283867], [3522, 3523, 3524, 3525, 3526, 3527, 3528, 3529, 3530, 3531, 3532, 3533, 3534, 3535, 3536, 3537, 3538, 3539, 3540, 3541, 3542, 3543, 3544, 3545, 3546, 3547, 3548, 3549, 3550, 3551, 3552, 3553, 3554, 3555, 3556, 3557, 3558, 3559]], [1, 11551, [111865, 111883, 111902, 111919, 111937, 111964, 111980, 112001, 112022, 112042, 112072], [23203.277, 23196.26, 23246.878, 23227.682, 23238.324, 23152.285, 23237.822, 23256.094, 23227.311, 23204.917, 23232.124], [70767.033, 70762.125, 70785.685, 70750.332, 70804.333, 70781.038, 70757.783, 70757.018, 70731.512, 70748.518, 70779.608], [14.027, 14.87, 13.098, 12.866, 10.614, 24.058, 13.877, 17.937, 28.541, 14.636, 15.997], [1230.5336104103858, 1150.2856587416247, 1517.5398714960108, 1037.3227828802737, 1321.2656082343124, 4802.360863649546, 1138.324389484511, 1059.380245993993, 1021.2951221597395, 1224.0021775948755, 913.0856750819655], [3532, 3533, 3534, 3535, 3536, 3537, 3538, 3539, 3540, 3541, 3542]], [0, 11570, [112047, 112076, 112118, 112149, 112184, 112218, 112247, 112278, 112315, 112346, 112374, 112405, 112437, 112472, 112506], [29491.613, 29476.075, 29502.224, 29504.767, 29502.219, 29518.421, 29494.144, 29529.824, 29546.398, 29558.686, 29512.926, 29535.401, 29421.693, 29533.523, 29480.504], [45570.297, 45538.014, 45592.602, 45564.776, 45658.337, 45596.386, 45610.282, 45597.009, 45593.886, 45599.898, 45565.657, 45571.027, 45524.795, 45579.09, 45667.078], [18.348, 23.91, 10.683, 17.473, 17.33, 15.192, 15.655, 14.908, 11.479, 12.536, 12.431, 11.579, 21.053, 22.045, 23.883], [7186.2081670297575, 5521.855522306729, 41236.86356692802, 5623.51801136539, 11382.369734670565, 5981.27870507578, 6050.362123549996, 4072.1882855751755, 4760.832258417145, 3587.8692274186333, 4652.574240648078, 3019.726510596548, 5069.893929067035, 832.3297422583355, 9348.804314584791], [3541, 3542, 3543, 3544, 3545, 3546, 3547, 3548, 3549, 3550, 3551, 3552, 3553, 3554, 3555]], [1, 11578, [112105, 112137, 112173, 112204, 112239, 112268, 112300, 112336], [22140.593, 22004.937, 22122.61, 22135.676, 22136.587, 22116.979, 22133.818, 22147.059], [68796.102, 68869.04, 68813.536, 68764.853, 68784.055, 68797.438, 68811.188, 68780.081], [11.287, 31.481, 16.264, 17.212, 12.038, 28.212, 16.156, 9.981], [677.5880509431792, 2727.7463364013884, 733.7115408465892, 874.8890745304755, 940.0130230391608, 2649.9337900584665, 1054.4391870484342, 1301.7150600135742], [3543, 3544, 3545, 3546, 3547, 3548, 3549, 3550]], [1, 11587, [112174, 112206, 112240, 112269, 112301, 112337, 112367, 112395], [22894.476, 22744.203, 22725.108, 22745.456, 22685.444, 22842.609, 22798.425, 22816.269], [70277.144, 70222.641, 70068.945, 70041.413, 69953.908, 69870.512, 69903.453, 69908.22], [20.821, 20.744, 21.665, 23.432, 23.439, 13.569, 21.094, 19.127], [2435.177934695584, 12888.199844349061, 10275.885976386544, 8978.14986441623, 4495.26300009281, 1505.7072349770456, 2829.2440160294896, 1243.4136258978622], [3545, 3546, 3547, 3548, 3549, 3550, 3551, 3552]], [1, 11597, [112366, 112394, 112431, 112458, 112492, 112527], [22356.817, 22345.243, 22346.432, 22345.818, 22355.063, 22353.413], [70788.711, 70798.196, 70826.196, 70827.294, 70776.432, 70799.445], [14.193, 10.384, 12.749, 16.563, 12.541, 17.534], [1272.4474080263753, 1788.4039011088385, 1298.4532252657011, 1298.8632935443172, 678.3371594841071, 1535.3549015167505], [3551, 3552, 3553, 3554, 3555, 3556]], [1, 11617, [112393, 112430, 112457, 112491, 112526, 112572], [22103.984, 22114.818, 22060.245, 22066.268, 22079.172, 22144.868], [70030.552, 70038.159, 69918.462, 70100.778, 70034.15, 70103.755], [29.621, 25.07, 32.127, 20.895, 32.399, 33.84], [3966.7037436645182, 4011.704276945535, 2824.508754196609, 594.95644450149, 1061.589487478237, 1030.0489349813836], [3552, 3553, 3554, 3555, 3556, 3557]], [1, 11619, [112460, 112494, 112529, 112573, 112612], [22892.463, 22962.056, 22939.559, 22960.746, 23028.569], [70250.057, 70372.313, 70338.693, 70344.02, 70354.969], [19.773, 20.726, 17.468, 17.859, 18.413], [875.8414988443394, 4277.936507867651, 3852.880697405867, 3294.2828599112527, 1179.8632050808233], [3554, 3555, 3556, 3557, 3558]], [1, 11633, [112571, 112610, 112641, 112673, 112699], [21964.589, 21864.277, 21955.627, 21787.45, 21753.857], [69499.163, 69634.072, 69605.225, 69544.724, 69478.036], [22.731, 14.305, 30.361, 18.055, 16.956], [18664.835947156684, 1666.5324527891744, 5949.46942341857, 2343.649956472697, 3601.2912619428043], [3557, 3558, 3559, 3560, 3561]], [1, 11634, [112643, 112675, 112701, 112732, 112761, 112788, 112814, 112847, 112873, 112896, 112926], [22779.082, 22922.312, 22843.626, 22799.016, 22773.854, 22816.459, 22742.367, 22768.657, 22857.025, 22779.032, 22811.746], [70216.456, 70214.707, 70224.612, 70290.236, 70302.757, 70276.462, 70250.377, 70276.147, 70235.596, 70265.762, 70226.56], [31.289, 21.043, 26.461, 25.105, 8.839, 17.781, 18.111, 18.601, 21.01, 21.979, 28.092], [7105.278139726987, 1741.7081486606846, 3727.459603787057, 2618.5973372652543, 49916.62293718786, 4181.976275703259, 3882.107722786656, 3407.850350263281, 1915.7734246369766, 1961.7513275826589, 1099.3567254505065], [3559, 3560, 3561, 3562, 3563, 3564, 3565, 3566, 3567, 3568, 3569]], [0, 11669, [112899, 112931, 112954, 112981, 113009], [28747.999, 28793.002, 28796.627, 28687.65, 28863.877], [46616.807, 46567.565, 46635.894, 46639.269, 46571.983], [14.983, 40.097, 31.658, 23.177, 22.402], [790.3293777442017, 945.3528708894843, 810.9552223335038, 2779.113614892256, 15342.871904340911], [3568, 3569, 3570, 3571, 3572]], [1, 11694, [113218, 113241, 113267, 113294, 113317, 113343, 113370, 113394, 113420, 113448], [22316.445, 22319.139, 22366.176, 22309.324, 22347.628, 22325.973, 22291.756, 22334.598, 22340.634, 22358.784], [70793.706, 70768.171, 70776.815, 70773.252, 70809.661, 70799.231, 70787.018, 70792.945, 70792.333, 70851.12], [15.032, 32.858, 16.24, 11.647, 24.458, 13.172, 19.601, 12.78, 13.476, 25.531], [811.5190538402078, 1020.9810429221042, 1224.8465352481592, 518.090636984687, 1788.960702853726, 1048.401480999731, 1868.0572651236578, 1294.0421516431543, 1061.0052092129558, 733.290737430815], [3581, 3582, 3583, 3584, 3585, 3586, 3587, 3588, 3589, 3590]], [1, 11704, [113240, 113266, 113293, 113316, 113342, 113368, 113393], [21969.322, 21987.931, 22020.037, 22018.559, 22018.278, 21939.378, 22034.432], [68762.476, 68791.172, 68797.019, 68816.247, 68814.605, 68795.711, 68794.119], [17.7, 12.673, 19.052, 15.687, 14.25, 25.409, 13.1], [1173.1848312788109, 1827.5440893812342, 1145.230098555476, 793.5778403038323, 1305.916688218227, 1183.7006437384248, 1072.9639456087154], [3582, 3583, 3584, 3585, 3586, 3587, 3588]], [1, 11708, [113295, 113318, 113344, 113371, 113395], [22696.709, 22719.424, 22713.702, 22721.513, 22716.897], [69710.018, 69669.923, 69671.797, 69663.86, 69661.958], [11.063, 8.605, 8.725, 8.36, 14.069], [1464.7891173374387, 1566.561307458152, 1409.606265419801, 1483.0492946857644, 1403.2204051505066], [3584, 3585, 3586, 3587, 3588]], [1, 11723, [113418, 113447, 113469, 113495, 113514, 113536], [21906.155, 21832.841, 21868.593, 21869.442, 21893.617, 21932.035], [69212.759, 69221.322, 69245.742, 69224.939, 69219.899, 69202.774], [18.237, 23.643, 16.931, 17.128, 27.99, 19.438], [1710.920984588422, 2965.4436028165323, 1502.0431434357397, 1560.0357931743547, 933.7736522763624, 1031.7490657871215], [3589, 3590, 3591, 3592, 3593, 3594]], [1, 11734, [113560, 113584, 113609, 113631, 113648, 113670, 113695, 113714, 113733, 113752, 113776, 113793, 113812, 113832, 113852, 113869, 113890, 113909, 113932], [22312.531, 22309.071, 22261.16, 22345.241, 22295.068, 22269.966, 22321.045, 22258.877, 22322.119, 22289.8, 22290.723, 22312.958, 22300.743, 22286.051, 22308.59, 22304.675, 22306.542, 22303.458, 22342.007], [68878.553, 68950.648, 68916.279, 68924.822, 68897.54, 68894.336, 68896.097, 68873.804, 68910.995, 68938.341, 68878.424, 68888.02, 68881.117, 68922.997, 68917.017, 68885.977, 68882.587, 68900.903, 68953.314], [22.837, 13.155, 18.372, 10.803, 11.442, 16.362, 11.621, 20.533, 14.721, 13.55, 10.605, 18.264, 15.963, 24.284, 10.654, 29.275, 19.772, 15.839, 10.299], [1730.955133929684, 1282.8165534534974, 2137.1250577172596, 1361.3611230199872, 1775.0049453325905, 2736.9930488043815, 1442.8434540281248, 952.8163096455748, 1535.9075757224336, 1233.3959190819237, 1340.9267857163695, 806.5550619189688, 1564.8434698636377, 1666.3881258065262, 704.2945076810881, 1432.9077322089533, 1253.9025773278045, 1984.3480619971783, 493.0641157895427], [3595, 3596, 3597, 3598, 3599, 3600, 3601, 3602, 3603, 3604, 3605, 3606, 3607, 3608, 3609, 3610, 3611, 3612, 3613]], [1, 11736, [113562, 113586, 113610, 113632, 113649, 113671, 113696, 113716, 113734, 113753, 113778], [22726.644, 22701.13, 22705.933, 22713.38, 22705.814, 22686.545, 22700.494, 22691.421, 22724.999, 22733.502, 22698.62], [69665.346, 69687.584, 69662.461, 69693.51, 69712.889, 69680.295, 69715.368, 69684.124, 69683.706, 69653.313, 69647.559], [9.756, 19.846, 12.801, 14.792, 24.804, 15.029, 11.964, 11.004, 12.269, 12.236, 11.934], [1167.2072354721831, 1002.1628176362844, 1880.0365903643278, 1008.6481212844939, 736.5071993618617, 851.5430178689489, 1480.8164835744126, 1379.393047760742, 1531.118778743098, 1104.25338287712, 1206.6944582943963], [3595, 3596, 3597, 3598, 3599, 3600, 3601, 3602, 3603, 3604, 3605]], [1, 11788, [114051, 114071, 114090, 114110, 114131, 114151, 114171, 114191, 114211, 114232, 114254, 114277, 114295, 114312, 114332, 114353, 114375, 114399, 114417, 114435, 114455, 114469, 114483, 114497, 114510, 114526, 114551, 114562, 114577, 114594, 114615, 114632, 114653, 114679, 114703, 114727, 114755, 114786, 114815], [22074.125, 22089.161, 22099.837, 22103.113, 22071.162, 22094.532, 22087.498, 22096.058, 22100.828, 22122.68, 22138.116, 22126.888, 22136.86, 22087.33, 22082.979, 22057.386, 22088.69, 22070.51, 22092.961, 22105.74, 22111.042, 22125.041, 22105.133, 22117.419, 22129.009, 22114.316, 22150.464, 22132.416, 22119.678, 22099.13, 22157.277, 22113.774, 22122.173, 22117.595, 22130.281, 22114.872, 22122.688, 22027.605, 22008.337], [68872.833, 68845.746, 68830.72, 68867.078, 68850.738, 68840.447, 68838.849, 68856.476, 68822.252, 68836.082, 68810.399, 68791.7, 68812.836, 68890.613, 68830.109, 68884.899, 68888.523, 68949.942, 68867.128, 68893.332, 68808.674, 68817.352, 68898.533, 68810.761, 68809.578, 68812.797, 68810.947, 68834.549, 68806.28, 68824.98, 68823.819, 68812.999, 68794.591, 68814.911, 68848.258, 68818.095, 68821.998, 68905.885, 68846.568], [12.16, 9.633, 13.873, 14.082, 14.166, 7.741, 12.302, 9.446, 8.31, 8.77, 9.758, 10.937, 10.317, 14.777, 12.48, 21.753, 19.749, 17.339, 19.333, 19.139, 10.451, 11.041, 20.332, 14.453, 19.251, 14.917, 16.999, 11.501, 9.672, 18.894, 19.212, 15.655, 13.291, 8.97, 14.096, 11.554, 14.197, 21.238, 18.928], [1913.564501252865, 1927.0962608570007, 1603.3323651236824, 1121.0059058155653, 2200.743662201379, 2143.1817279035, 2124.1038192661085, 3153.573066721367, 2721.52006544874, 2718.447799266165, 2259.107986682675, 2354.2596941530496, 1972.2954566771166, 2176.18653781103, 2223.909166738064, 4652.710929929187, 2111.2665412380616, 11194.030853234846, 1676.1986339234488, 2311.0354676525253, 1844.1828152599423, 1730.6852217447372, 4493.80034699743, 1615.8884781175273, 2664.8830300451355, 1306.2119048367856, 1453.1579018804046, 1800.8067380111427, 1434.6290801226207, 1926.538970377222, 1088.8546482583909, 1624.8782636389913, 1953.0969786225662, 1454.7995181767653, 1610.811675305878, 1320.0137530324241, 1715.8908216973095, 506.7881784042242, 22461.52706612326], [3620, 3621, 3622, 3623, 3624, 3625, 3626, 3627, 3628, 3629, 3630, 3631, 3632, 3633, 3634, 3635, 3636, 3637, 3638, 3639, 3640, 3641, 3642, 3643, 3644, 3645, 3646, 3647, 3648, 3649, 3650, 3651, 3652, 3653, 3654, 3655, 3656, 3657, 3658]], [1, 11797, [114132, 114152, 114172, 114192, 114212, 114233, 114255, 114278, 114296, 114313, 114334, 114354, 114376], [22905.815, 22888.097, 22926.739, 22933.849, 22937.962, 22931.098, 22887.608, 22916.219, 22941.771, 22966.679, 22951.662, 22920.964, 22947.126], [70047.45, 70055.134, 70050.674, 70036.344, 70076.124, 70062.317, 70053.49, 70045.98, 70045.456, 70041.095, 70056.221, 70017.486, 70058.466], [20.297, 22.311, 12.982, 12.367, 11.372, 7.572, 16.947, 15.482, 17.075, 24.701, 13.164, 28.769, 19.711], [475.2393868968774, 771.498607758908, 1181.602541792141, 1236.059883774453, 982.6120319774601, 501.11318029856994, 571.1921736139299, 1627.683620989543, 1375.6615037251438, 2036.5563749317603, 922.4324693936815, 646.0848310661945, 1620.7746155065033], [3624, 3625, 3626, 3627, 3628, 3629, 3630, 3631, 3632, 3633, 3634, 3635, 3636]], [0, 11806, [114215, 114238, 114257, 114281, 114298], [28719.527, 28769.467, 28809.488, 28766.824, 28802.033], [47250.754, 47247.118, 47303.214, 47263.857, 47293.643], [14.541, 13.189, 11.304, 11.418, 25.884], [1311.844895392807, 1639.9795937153706, 1364.7334581293726, 1373.3699574226619, 917.1383877487522], [3628, 3629, 3630, 3631, 3632]], [0, 11828, [114514, 114530, 114555, 114566, 114581, 114600], [29350.873, 29302.436, 29288.039, 29307.559, 29315.909, 29297.719], [47240.713, 47285.601, 47293.786, 47271.254, 47293.199, 47282.863], [38.539, 12.442, 11.518, 13.979, 12.62, 12.779], [1601.967494064885, 1529.323888285862, 1320.907233136956, 1970.053253255587, 1913.0530130187985, 673.2723216430576], [3644, 3645, 3646, 3647, 3648, 3649]], [1, 11848, [114654, 114681, 114704, 114729, 114756, 114787, 114817, 114844, 114876, 114907, 114935, 114965, 114994], [22999.424, 22981.975, 23060.415, 23002.167, 22985.555, 22969.273, 22960.797, 23012.993, 22978.288, 22930.392, 22953.794, 22909.878, 22889.696], [70412.566, 70446.722, 70434.257, 70434.956, 70424.764, 70419.577, 70373.224, 70419.959, 70321.237, 70283.069, 70312.614, 70295.545, 70272.108], [19.905, 20.646, 28.663, 13.304, 21.115, 25.761, 22.511, 22.522, 22.093, 13.686, 12.704, 23.67, 13.237], [1824.3938757369162, 2526.532331754174, 1549.3060694293606, 908.8681219449622, 1279.6532031271574, 1327.9626521999014, 1064.7165938963567, 844.1865506437587, 1930.639203355657, 3160.937337166177, 2526.970649779262, 3020.91200352813, 3695.9735201374133], [3652, 3653, 3654, 3655, 3656, 3657, 3658, 3659, 3660, 3661, 3662, 3663, 3664]], [0, 11861, [114880, 114915, 114940, 114972, 114997, 115028, 115062, 115093, 115127, 115168, 115197, 115226, 115254, 115285], [28645.161, 28667.247, 28667.731, 28677.809, 28692.758, 28685.478, 28680.274, 28697.259, 28699.166, 28687.416, 28690.134, 28682.598, 28689.385, 28667.346], [45856.893, 45803.967, 45768.928, 45727.345, 45588.782, 45660.237, 45634.914, 45561.595, 45521.957, 45548.761, 45564.263, 45530.166, 45566.452, 45545.139], [10.755, 13.719, 13.709, 34.055, 10.1, 14.425, 11.638, 12.305, 9.687, 10.135, 13.916, 14.143, 20.466, 25.778], [605.2345121413518, 1795.5293963835775, 1378.3251410002335, 1201.2807774212415, 595.7732832213436, 2689.3161289426316, 2767.8944360297855, 1446.495396234454, 1376.4103651030248, 1040.6488552038677, 2201.06226907695, 1396.5321988444155, 414.14526643591546, 634.5614552137955], [3660, 3661, 3662, 3663, 3664, 3665, 3666, 3667, 3668, 3669, 3670, 3671, 3672, 3673]], [1, 11869, [114845, 114877, 114908, 114936, 114966], [23223.964, 23227.687, 23177.056, 23215.487, 23181.128], [71431.398, 71401.796, 71488.081, 71336.473, 71387.939], [19.849, 15.87, 2.773, 33.209, 22.103], [2315.208642559995, 1266.864530127057, 420.40506854326907, 795.1671660723475, 2981.2372645559826], [3659, 3660, 3661, 3662, 3663]], [1, 11888, [115022, 115058, 115089, 115124, 115161, 115192, 115221, 115251], [22448.0, 22418.678, 22382.727, 22390.378, 22400.503, 22429.977, 22392.207, 22427.833], [70884.931, 70894.24, 70894.623, 70852.666, 70911.589, 70873.709, 70890.881, 70871.25], [20.688, 14.864, 11.508, 11.376, 16.183, 19.509, 17.985, 26.283], [1310.740744632611, 1075.9259105497556, 719.8812895202178, 782.2044214773458, 1412.372196060386, 896.6897646698217, 3069.519767679621, 1186.87625576368], [3665, 3666, 3667, 3668, 3669, 3670, 3671, 3672]], [1, 11967, [115884, 115899, 115915, 115930, 115947, 115964], [22811.979, 22847.634, 22819.013, 22665.528, 22891.913, 22800.875], [70343.614, 70326.661, 70282.336, 70251.754, 70246.654, 70268.638], [27.197, 31.617, 27.303, 36.996, 17.926, 32.512], [8552.87498003609, 1729.7679719842235, 4762.951604591205, 6914.954136460571, 1587.2873701558153, 5600.750748379121], [3698, 3699, 3700, 3701, 3702, 3703]], [0, 11993, [116150, 116167, 116190, 116204, 116226, 116245], [29591.309, 29527.328, 29501.466, 29499.881, 29529.318, 29544.942], [46303.239, 46276.101, 46404.81, 46313.741, 46256.109, 46322.727], [27.195, 18.164, 23.932, 22.729, 22.886, 20.733], [3289.3789887827693, 1015.5189385938601, 1053.9250185339438, 1413.2484410399254, 934.7620713896966, 1088.5639730171038], [3712, 3713, 3714, 3715, 3716, 3717]], [1, 12013, [116262, 116296, 116320, 116335, 116355, 116377, 116397, 116419, 116436, 116455, 116478, 116499, 116517, 116540], [22506.29, 22501.943, 22469.186, 22524.581, 22492.665, 22503.693, 22530.223, 22508.264, 22497.706, 22531.489, 22509.113, 22448.648, 22440.783, 22531.813], [71210.892, 71213.617, 71220.342, 71258.754, 71222.435, 71210.229, 71227.769, 71239.803, 71214.472, 71227.967, 71193.096, 71131.473, 71124.184, 71228.279], [10.656, 9.084, 12.724, 10.537, 10.686, 15.441, 11.275, 12.059, 10.91, 10.835, 11.443, 22.128, 26.866, 25.104], [1181.0518071702659, 932.0723355723711, 1302.997098679006, 1466.0084788564307, 1445.9308929926628, 1596.8662316340683, 1518.969195253681, 1611.607392154457, 1386.8395768239945, 1513.8369865805564, 1818.5456798390326, 1848.7310451852595, 2699.3745427129315, 970.8591760048408], [3718, 3719, 3720, 3721, 3722, 3723, 3724, 3725, 3726, 3727, 3728, 3729, 3730, 3731]], [0, 12035, [116481, 116504, 116520, 116543, 116564, 116587], [29514.438, 29480.059, 29516.839, 29544.824, 29488.071, 29507.95], [46388.909, 46374.956, 46273.233, 46378.076, 46413.79, 46370.705], [31.127, 34.861, 28.432, 17.305, 20.057, 20.922], [420.6111871696428, 647.5577921727655, 2940.4493993179112, 943.0750497758946, 3259.959414576846, 1253.4674738283165], [3728, 3729, 3730, 3731, 3732, 3733]], [0, 12062, [116734, 116758, 116779, 116797, 116816, 116838], [29443.7, 29423.772, 29438.8, 29408.614, 29450.357, 29452.007], [45278.317, 45239.517, 45245.244, 45292.209, 45146.687, 45265.497], [29.33, 18.547, 10.08, 30.582, 30.002, 28.344], [1144.932871869665, 433.3378816941605, 85587.96274086175, 2250.4724401203694, 738.2339814844514, 1409.1789245996547], [3740, 3741, 3742, 3743, 3744, 3745]], [0, 12072, [116879, 116903, 116923, 116941, 116961, 116990, 117020, 117058, 117104], [29452.96, 29453.195, 29483.864, 29425.102, 29393.284, 29548.624, 29497.438, 29518.907, 29536.947], [45270.394, 45225.345, 45318.289, 45185.891, 45331.929, 45501.2, 45578.316, 45614.801, 45643.724], [28.903, 22.912, 44.667, 13.695, 35.756, 25.699, 25.511, 22.25, 22.034], [725.4804231908819, 733.4618558823302, 1614.3234455979277, 706.8549477103616, 3157.491593015581, 7253.918021163117, 4736.061506725154, 1603.4026035666698, 4752.309569252611], [3747, 3748, 3749, 3750, 3751, 3752, 3753, 3754, 3755]], [1, 12081, [116954, 116981, 117007, 117047, 117092, 117131, 117166], [21849.457, 21794.047, 21818.941, 21792.088, 21793.566, 21876.08, 21955.179], [69453.751, 69551.305, 69585.099, 69556.811, 69529.176, 69612.796, 69727.603], [17.385, 13.416, 10.914, 10.862, 13.195, 22.449, 41.594], [393.1540813171671, 3061.054920979661, 4699.979199978028, 4501.881362693009, 3563.731477780419, 2452.2366339656055, 2364.1797336969703], [3751, 3752, 3753, 3754, 3755, 3756, 3757]], [0, 12088, [116986, 117016, 117054, 117099, 117139, 117176, 117224, 117269, 117312, 117346, 117379, 117419, 117449, 117490, 117521, 117554], [28716.805, 28709.94, 28684.346, 28695.696, 28705.784, 28765.23, 28707.684, 28795.962, 28732.752, 28788.542, 28724.127, 28781.403, 28767.742, 28975.378, 29031.541, 29071.039], [45358.981, 45353.014, 45357.032, 45341.382, 45352.173, 45323.524, 45356.232, 45373.608, 45325.243, 45335.967, 45349.279, 45318.32, 45344.257, 45448.227, 45318.613, 45300.217], [20.298, 14.076, 11.105, 9.025, 11.059, 17.656, 14.537, 19.459, 11.174, 30.595, 19.576, 23.219, 14.659, 27.666, 31.052, 33.205], [1387.2255167094684, 1885.070687647802, 1628.0225601544291, 1760.288186511762, 1484.6514293674772, 2938.341660488582, 1798.5011965019078, 3098.5631076626664, 2417.0129491850525, 3274.3318669899477, 870.1226988105757, 2769.096604704022, 1456.1407557129583, 567.5191950270452, 5491.193689436017, 5854.388895101308], [3752, 3753, 3754, 3755, 3756, 3757, 3758, 3759, 3760, 3761, 3762, 3763, 3764, 3765, 3766, 3767]], [1, 12092, [117009, 117049, 117093, 117132, 117167, 117215, 117261, 117304], [22434.057, 22426.3, 22332.091, 22307.415, 22321.251, 22283.907, 22435.325, 22380.264], [70207.188, 70345.106, 70311.684, 70207.398, 70250.356, 70204.257, 70177.72, 70283.269], [30.994, 33.316, 30.536, 23.333, 26.465, 20.302, 31.107, 29.206], [979.1848082673752, 1026.8394329753894, 7704.960801562245, 2247.090146669945, 1138.7233722646251, 1664.7416850283662, 887.2828296803415, 705.0183887412966], [3753, 3754, 3755, 3756, 3757, 3758, 3759, 3760]], [0, 12104, [117055, 117100, 117140, 117177, 117225, 117270, 117313, 117348, 117381, 117420, 117450, 117489, 117520], [28782.735, 28760.94, 28725.972, 28733.24, 28719.902, 28732.75, 28740.619, 28755.069, 28773.94, 28776.982, 28727.907, 28749.877, 28770.373], [47209.585, 47238.552, 47204.107, 47198.791, 47227.594, 47229.298, 47224.252, 47218.183, 47262.553, 47222.174, 47221.446, 47238.75, 47241.304], [14.627, 7.679, 6.329, 5.9, 6.641, 10.523, 11.353, 7.764, 9.596, 14.004, 9.337, 13.456, 6.765], [1994.8868835358824, 2482.4895808914853, 3441.97521469842, 3242.699665924242, 2784.7534541680943, 1945.6010981276927, 1611.3773800837898, 2654.3943870723783, 2360.4827973391757, 1228.0611482016984, 1502.0519688036095, 1734.3812967589943, 2676.2050464247195], [3754, 3755, 3756, 3757, 3758, 3759, 3760, 3761, 3762, 3763, 3764, 3765, 3766]], [0, 12110, [117347, 117380, 117421, 117451, 117488, 117519, 117553, 117587, 117624], [28739.865, 28727.065, 28772.471, 28855.654, 28715.758, 28759.975, 28740.767, 28757.018, 28775.286], [46315.894, 46487.842, 46461.942, 46499.422, 46509.083, 46491.929, 46559.277, 46452.758, 46596.307], [34.692, 23.135, 28.341, 9.967, 28.983, 19.111, 21.932, 10.713, 26.763], [877.5423079239761, 2137.8162680225064, 1696.456921980887, 80851.91555538292, 1103.1146528557713, 8201.00085794825, 1201.6479770387639, 76903.23613839202, 2253.606189870172], [3761, 3762, 3763, 3764, 3765, 3766, 3767, 3768, 3769]], [1, 12115, [117260, 117302, 117341, 117373, 117410, 117444, 117483, 117515, 117543, 117579, 117618], [21833.467, 21831.1, 21835.596, 21804.254, 21823.713, 21834.949, 21801.519, 21853.793, 21757.125, 21839.613, 21777.83], [68868.007, 68913.131, 68909.936, 68956.31, 68928.177, 68903.737, 68913.712, 68931.784, 68911.514, 68896.724, 68917.232], [17.824, 17.023, 8.541, 22.002, 17.015, 15.845, 20.692, 19.207, 26.978, 27.956, 34.022], [815.0128053575988, 1147.2715414611985, 1076.977272074013, 964.1076058169289, 1003.1142953371279, 1137.7272595190825, 2167.9011412839295, 719.2047503302226, 2973.3265161833187, 8497.425525458006, 1482.680594029359], [3759, 3760, 3761, 3762, 3763, 3764, 3765, 3766, 3767, 3768, 3769]], [1, 12128, [117409, 117443, 117482, 117514, 117544], [21690.268, 21678.052, 21701.211, 21753.69, 21802.714], [69468.677, 69426.045, 69456.586, 69562.558, 69689.062], [12.386, 16.813, 14.232, 27.928, 11.538], [865.7218125105703, 1304.5054817681473, 975.0124142689975, 1492.9699904987556, 393.14089594618207], [3763, 3764, 3765, 3766, 3767]], [1, 12160, [117738, 117762, 117793, 117827, 117855, 117885], [21800.935, 21828.716, 21819.073, 21766.236, 21867.282, 21848.117], [69673.422, 69688.119, 69733.542, 69797.651, 69717.77, 69661.823], [16.633, 14.697, 26.068, 39.246, 10.435, 21.01], [522.5215915753096, 704.9703825806649, 8487.327069647863, 2678.323117193549, 668.3393468429556, 859.3536445721916], [3773, 3774, 3775, 3776, 3777, 3778]], [1, 12248, [118589, 118606, 118627, 118646, 118662, 118687, 118710], [21959.096, 21934.131, 21921.358, 21947.252, 21946.794, 21963.724, 21903.589], [68947.586, 68961.463, 68939.973, 68969.4, 68915.408, 68948.675, 68943.326], [16.598, 15.233, 29.943, 18.976, 29.707, 15.553, 21.663], [7423.620315441919, 7228.725654635004, 1677.1772003026902, 544.0381953226002, 1908.5608051359534, 11951.316362907797, 3323.6276926502887], [3811, 3812, 3813, 3814, 3815, 3816, 3817]], [1, 12265, [118802, 118822, 118843, 118861, 118885, 118906, 118926, 118941, 118959, 118976, 118993, 119008, 119028, 119052], [22056.025, 21888.208, 21897.379, 21908.41, 21783.457, 21964.505, 21864.448, 21995.558, 21965.322, 21866.566, 21867.472, 21916.175, 21924.358, 21974.307], [68994.976, 68944.981, 68921.825, 68948.084, 68852.323, 68980.647, 68969.591, 68971.708, 69040.594, 68935.0, 68901.707, 68964.39, 68930.876, 68974.916], [14.538, 22.206, 20.275, 26.154, 21.37, 30.391, 21.596, 37.171, 16.119, 18.716, 21.769, 17.521, 15.794, 28.044], [43920.7166039731, 4051.0820336868273, 4421.076423112701, 4040.1078228633614, 563.4870457429724, 3185.133699973157, 4764.1478674737855, 2048.0696163964385, 15437.294410830393, 1303.9546949376308, 4683.935454410154, 5984.4843707238815, 8708.161408992919, 1998.2919807575688], [3821, 3822, 3823, 3824, 3825, 3826, 3827, 3828, 3829, 3830, 3831, 3832, 3833, 3834]], [1, 12273, [118927, 118942, 118960, 118977, 118994, 119010, 119029, 119053, 119074, 119086, 119104, 119119, 119135, 119157], [22866.186, 22831.19, 22844.089, 22884.541, 22855.385, 22822.813, 22811.581, 22830.7, 22857.487, 22827.314, 22865.411, 22859.301, 22810.706, 22809.821], [71048.036, 71071.427, 71082.955, 71032.11, 71079.101, 71021.448, 71036.415, 71056.692, 71042.329, 71060.973, 71029.133, 71032.566, 71089.885, 71061.603], [19.879, 20.81, 16.09, 20.14, 14.903, 13.358, 15.874, 15.804, 20.394, 14.378, 18.048, 16.431, 18.002, 13.714], [731.3070739643538, 1049.1797751667407, 886.3378747979149, 1396.0935792168402, 1041.465240751555, 1151.746057783899, 1280.3143785503278, 1369.0819557463212, 1275.0395725430458, 1682.705490943612, 1610.075787087967, 988.4201392651853, 1123.546996649365, 685.5765743157382], [3827, 3828, 3829, 3830, 3831, 3832, 3833, 3834, 3835, 3836, 3837, 3838, 3839, 3840]], [0, 12290, [119140, 119160, 119173, 119188, 119206, 119225, 119244, 119262, 119282, 119296, 119316, 119333, 119349, 119371], [29260.417, 29270.14, 29303.141, 29335.679, 29289.102, 29256.924, 29316.559, 29270.484, 29284.572, 29318.28, 29307.866, 29240.867, 29291.096, 29299.566], [46739.647, 46732.835, 46769.775, 46766.446, 46714.143, 46785.088, 46785.25, 46728.955, 46725.406, 46759.031, 46822.11, 46751.876, 46767.762, 46764.132], [20.046, 22.452, 15.529, 19.692, 15.417, 17.422, 14.282, 19.866, 26.055, 21.721, 31.683, 18.532, 17.509, 17.726], [1750.7163552649163, 1207.190066373574, 2135.8979556006757, 1646.188081195483, 1623.8471163693807, 1475.329034522255, 3045.0721925044063, 1693.7594777673596, 1272.7274318145799, 931.8588579214022, 2698.433121074721, 1864.251839054877, 935.4500965149848, 1013.8243140927406], [3839, 3840, 3841, 3842, 3843, 3844, 3845, 3846, 3847, 3848, 3849, 3850, 3851, 3852]], [1, 12294, [119185, 119203, 119219, 119240, 119259, 119279, 119294, 119313], [22810.491, 22831.902, 22829.363, 22819.96, 22769.845, 22799.828, 22783.396, 22805.129], [71030.189, 71032.235, 71042.836, 71059.008, 71041.568, 71064.844, 71073.343, 71078.524], [19.807, 15.263, 11.483, 12.847, 11.994, 11.368, 16.452, 16.788], [1333.2132843087256, 3784.5303645421236, 855.6520391676111, 1877.9259902092126, 1503.6013742187758, 1623.3984840658509, 1498.086643876901, 2940.4038981214776], [3842, 3843, 3844, 3845, 3846, 3847, 3848, 3849]], [0, 12329, [119577, 119597, 119614, 119630, 119648, 119663, 119680, 119692, 119705, 119720, 119737, 119755, 119778], [28706.596, 28741.969, 28828.1, 28934.587, 28988.72, 28967.04, 29008.172, 28997.82, 28973.186, 28974.531, 28976.899, 29010.789, 29000.277], [45548.529, 45481.128, 45601.678, 45555.863, 45598.061, 45517.418, 45511.881, 45549.501, 45563.095, 45564.248, 45586.36, 45580.296, 45600.484], [21.649, 9.794, 31.486, 20.567, 17.579, 19.133, 31.734, 18.753, 23.701, 17.616, 30.066, 20.557, 21.154], [526.1144222556889, 59670.923220616474, 1382.6593661951829, 4128.487998581879, 1094.3302230984875, 1956.7453759597536, 1030.2305745404112, 1471.6457427334192, 2425.348460366792, 2229.05384113888, 3195.3249792734964, 1354.2397155470485, 1930.121249124067], [3863, 3864, 3865, 3866, 3867, 3868, 3869, 3870, 3871, 3872, 3873, 3874, 3875]], [1, 12363, [120059, 120078, 120092, 120107, 120122, 120135, 120149], [23230.393, 23229.281, 23232.905, 23255.488, 23213.383, 23299.827, 23274.782], [70932.796, 70920.28, 70909.965, 70936.84, 70977.339, 70974.417, 70919.676], [17.746, 21.2, 20.958, 19.12, 24.683, 21.5, 13.544], [2067.398835380873, 634.0105037265505, 1171.5953504215174, 637.9086031200454, 960.9273802071887, 721.5448329314785, 670.7027515026333], [3891, 3892, 3893, 3894, 3895, 3896, 3897]], [0, 12373, [120192, 120211, 120229, 120242, 120276, 120309], [28752.675, 28814.277, 28791.207, 28937.362, 28951.464, 28918.744], [46313.269, 46317.108, 46417.329, 46254.426, 46256.586, 46340.059], [24.497, 23.882, 30.712, 31.266, 41.798, 20.505], [1227.632050715458, 14195.606518684415, 2301.1920369401537, 4491.736821701179, 2067.530393529456, 14001.604215571933], [3900, 3901, 3902, 3903, 3904, 3905]], [0, 12377, [120228, 120241, 120275, 120308, 120345], [28675.16, 28690.913, 28728.062, 28688.714, 28734.891], [45412.35, 45406.077, 45397.41, 45406.156, 45430.072], [9.5, 10.998, 12.739, 12.075, 15.559], [1389.3245406202323, 1489.7152133485, 1190.3885315442476, 827.975566699228, 427.38716189860173], [3902, 3903, 3904, 3905, 3906]], [1, 12393, [120300, 120335, 120371, 120404, 120437, 120469, 120500, 120537], [21727.74, 21779.992, 21870.986, 21915.672, 21914.636, 21967.023, 22052.639, 22013.462], [69015.821, 68915.163, 69018.495, 69027.428, 69089.024, 69110.3, 69067.176, 69044.654], [20.2, 9.851, 13.136, 13.29, 19.203, 25.588, 28.619, 22.76], [4641.831621402857, 1803.140913649203, 12594.053500967051, 10366.738032559068, 4535.620805756759, 3078.631681293778, 5279.423073773058, 11046.591226475204], [3905, 3906, 3907, 3908, 3909, 3910, 3911, 3912]], [1, 12398, [120266, 120303, 120338, 120376, 120407, 120439], [23172.218, 23203.387, 23203.42, 23195.32, 23263.1, 23239.971], [70834.967, 70915.309, 70906.007, 70897.915, 70943.851, 70897.998], [11.155, 12.375, 24.632, 34.432, 15.781, 12.52], [46471.449953121686, 462.3631658115689, 1285.1601462756191, 3476.544694517967, 1013.6613233547695, 34637.52003710103], [3904, 3905, 3906, 3907, 3908, 3909]], [0, 12401, [120310, 120346, 120382, 120414, 120444, 120473, 120509, 120547, 120586, 120624, 120660, 120694], [29114.998, 29086.833, 29066.048, 29080.757, 29061.682, 29054.73, 29087.112, 29101.868, 29065.203, 28961.449, 29164.376, 29155.358], [47316.149, 47338.242, 47332.892, 47342.085, 47328.135, 47338.974, 47317.344, 47331.048, 47320.556, 47230.631, 47253.338, 47357.524], [16.87, 10.957, 12.148, 9.388, 11.13, 9.476, 7.583, 12.121, 11.186, 35.989, 23.393, 15.396], [1989.2749466183966, 1365.0618394560815, 1416.6505880193502, 1860.104579387003, 2183.050447428368, 1728.8703948572652, 2045.5115293744152, 2171.7058028184533, 2021.0637028536191, 1322.8811312875985, 10457.116755373385, 1226.617113537495], [3905, 3906, 3907, 3908, 3909, 3910, 3911, 3912, 3913, 3914, 3915, 3916]], [1, 12416, [120501, 120538, 120577, 120614, 120650, 120687, 120716, 120744, 120781, 120811, 120843], [22212.933, 22208.544, 22207.766, 22296.401, 22263.163, 22373.659, 22330.47, 22367.496, 22351.938, 22271.646, 22277.173], [69035.929, 69007.424, 68985.453, 69009.073, 68990.529, 68974.624, 68995.813, 69022.135, 69038.013, 69002.121, 69009.525], [20.147, 23.028, 16.409, 16.737, 16.835, 11.466, 13.803, 9.877, 9.894, 15.841, 26.254], [7956.071903896229, 5103.264838514326, 6637.924092385367, 4064.883348737617, 2898.215072777245, 2605.2888629665317, 3088.4176393290027, 2768.1978896526493, 2463.2647614216826, 6041.470562242327, 3524.5956613016265], [3911, 3912, 3913, 3914, 3915, 3916, 3917, 3918, 3919, 3920, 3921]], [0, 12418, [120508, 120546, 120585, 120623, 120658, 120692, 120719, 120750, 120787, 120815, 120848, 120887, 120920, 120952, 120986, 121012, 121037, 121061, 121088, 121118, 121143, 121171, 121202, 121223, 121251], [28755.778, 28707.414, 28710.589, 28694.172, 28742.485, 28678.823, 28709.955, 28710.662, 28715.225, 28722.611, 28713.787, 28677.257, 28665.813, 28740.622, 28690.991, 28745.711, 28738.124, 28701.954, 28668.848, 28710.933, 28723.945, 28778.322, 28770.775, 28848.385, 28783.186], [46426.606, 46483.966, 46499.856, 46621.942, 46631.843, 46541.37, 46648.469, 46537.216, 46557.972, 46622.411, 46610.984, 46435.764, 46460.675, 46379.427, 46417.252, 46374.421, 46365.623, 46482.842, 46357.764, 46338.483, 46400.331, 46433.548, 46483.099, 46432.908, 46465.299], [32.469, 29.308, 21.554, 17.603, 19.664, 24.991, 17.551, 22.949, 25.902, 11.479, 26.572, 20.676, 22.483, 16.625, 17.326, 25.945, 21.232, 13.239, 26.367, 21.913, 13.529, 16.033, 22.591, 27.193, 20.448], [1115.4312110756055, 607.5341993156096, 1781.2079060092647, 1754.7805863525346, 2211.972578472544, 2639.3556130645507, 1165.214726546889, 5074.35098286442, 2101.6133610509623, 962.1766194728096, 1133.9203884239828, 2609.6295249473606, 1733.2575958455193, 3794.1991144885524, 1815.5074939320782, 2789.617523680926, 2558.2835889775856, 27714.046143588974, 2151.396036534195, 1242.8615427471057, 1935.0950914301902, 2602.516383397998, 562.3041034717136, 3133.2266333330836, 723.8035886152434], [3911, 3912, 3913, 3914, 3915, 3916, 3917, 3918, 3919, 3920, 3921, 3922, 3923, 3924, 3925, 3926, 3927, 3928, 3929, 3930, 3931, 3932, 3933, 3934, 3935]], [0, 12422, [120545, 120584, 120622, 120659, 120693], [28811.279, 28784.318, 28798.99, 28845.31, 28803.35], [46046.639, 46101.593, 46130.032, 46164.177, 46047.871], [8.701, 21.496, 26.82, 26.893, 36.956], [463.9701221308132, 7043.843934022224, 4638.311425115694, 3586.0381467554935, 3830.097259798878], [3912, 3913, 3914, 3915, 3916]], [1, 12438, [120743, 120780, 120810, 120842, 120878, 120915, 120948, 120978], [21963.752, 21930.741, 21894.92, 22002.119, 22041.447, 21997.724, 21920.034, 21954.234], [69045.463, 69050.798, 69030.58, 69048.215, 69006.323, 69067.241, 69033.251, 69068.518], [28.209, 19.79, 23.629, 11.753, 20.652, 12.947, 18.861, 23.489], [6312.110282668011, 2094.0831969417154, 3399.222560119037, 61522.05263022778, 3043.2296781080904, 40395.75613280611, 3437.29534691373, 2898.031647339387], [3918, 3919, 3920, 3921, 3922, 3923, 3924, 3925]], [0, 12439, [120752, 120789, 120817, 120850, 120889, 120923, 120953, 120987, 121013], [29149.537, 29132.061, 29099.574, 28972.405, 29082.315, 29100.561, 29116.878, 29106.521, 29080.087], [47312.997, 47364.621, 47367.989, 47342.318, 47367.953, 47332.071, 47376.468, 47459.586, 47391.359], [27.36, 16.764, 26.173, 32.215, 16.835, 20.319, 18.577, 11.54, 29.897], [703.3227076526885, 710.5622200064947, 1152.5583759409926, 1913.7641368419595, 1191.1135412786784, 829.7512096339854, 969.4540402712173, 473.02023978856727, 828.8642783962052], [3918, 3919, 3920, 3921, 3922, 3923, 3924, 3925, 3926]], [1, 12472, [121085, 121115, 121138, 121163, 121196], [22046.47, 21911.104, 21992.284, 21976.656, 22024.217], [69004.168, 69063.884, 68999.483, 69000.746, 69011.54], [29.908, 23.79, 23.044, 20.081, 17.789], [2878.430891169849, 9742.992739748748, 2497.2629822363974, 2595.0666660251163, 1437.5985300914679], [3929, 3930, 3931, 3932, 3933]], [1, 12479, [121139, 121164, 121197, 121219, 121248, 121277], [22186.254, 22159.322, 22168.268, 22178.538, 22214.386, 22132.848], [70007.218, 70009.955, 70012.715, 69979.488, 70034.318, 69952.776], [32.119, 23.171, 17.658, 22.911, 19.799, 21.676], [1218.4513162818882, 4365.821793218521, 1981.2360940549713, 2027.3086004619997, 3643.4655845239195, 1916.9581200221946], [3931, 3932, 3933, 3934, 3935, 3936]], [1, 12493, [121306, 121326, 121357, 121380, 121404, 121438, 121465, 121496], [22396.266, 22426.363, 22383.327, 22392.509, 22329.148, 22355.662, 22369.094, 22283.549], [69033.658, 69081.496, 69076.141, 69024.51, 69020.504, 69011.233, 68953.328, 68890.257], [17.836, 12.663, 10.1, 15.54, 11.665, 16.209, 14.287, 24.612], [881.0180257041418, 1200.6996984682864, 906.1340614910267, 1094.216807036435, 1817.6685255972834, 1501.6098813575225, 1408.5516576281982, 958.9172238253603], [3937, 3938, 3939, 3940, 3941, 3942, 3943, 3944]], [1, 12515, [121466, 121497, 121525, 121551, 121579, 121605, 121629, 121653, 121678, 121696], [23143.274, 23183.386, 23184.406, 23169.17, 23156.922, 23152.378, 23162.758, 23140.357, 23191.167, 23121.307], [70563.112, 70570.256, 70559.644, 70565.536, 70510.741, 70551.584, 70593.913, 70581.705, 70482.514, 70580.512], [11.898, 14.084, 13.069, 11.416, 14.353, 16.133, 18.917, 21.697, 19.869, 23.356], [1307.1718965896503, 1407.8604390677372, 1011.6082765935552, 1227.8131090152895, 1248.2809782726351, 1267.9718106094233, 729.350417187998, 957.0009053334607, 547.308770034693, 790.1180531751567], [3943, 3944, 3945, 3946, 3947, 3948, 3949, 3950, 3951, 3952]], [1, 12584, [122317, 122336, 122358, 122376, 122397, 122411, 122427, 122450, 122469, 122489, 122509, 122524, 122547, 122575, 122597, 122617, 122638, 122662, 122693], [22025.133, 21985.843, 22024.764, 21987.215, 22009.331, 21999.33, 21982.736, 21983.86, 22027.129, 21989.072, 22019.471, 21845.752, 21800.058, 21822.638, 21829.204, 22001.094, 21991.267, 22007.098, 21988.041], [68871.782, 68831.802, 68842.263, 68838.204, 68857.678, 68818.03, 68842.694, 68838.24, 68870.486, 68872.041, 68814.908, 68871.137, 68896.614, 68890.752, 68930.814, 68847.361, 68811.236, 68808.946, 68799.793], [12.777, 11.746, 10.996, 12.699, 12.934, 11.668, 13.343, 10.532, 11.632, 27.336, 13.19, 27.356, 22.245, 23.216, 24.928, 23.665, 21.472, 23.387, 19.047], [1788.2393444818601, 1606.4044686085247, 2210.050098796574, 1740.2814534405325, 2135.1045026224356, 1868.5515836793995, 2029.9424427756571, 2614.8211543365637, 1884.412174578852, 3721.6053331415037, 1270.8438090758407, 3087.4791301713253, 4441.536045218725, 6068.223662405176, 5023.074212854413, 572.9445139250395, 1228.9402944206377, 1318.619292550369, 868.6148394359004], [3982, 3983, 3984, 3985, 3986, 3987, 3988, 3989, 3990, 3991, 3992, 3993, 3994, 3995, 3996, 3997, 3998, 3999, 4000]], [1, 12599, [122598, 122618, 122640, 122663, 122694, 122715, 122732, 122752, 122776, 122799, 122825, 122846, 122868, 122887, 122909, 122934, 122954, 122974], [22522.807, 22538.486, 22534.061, 22543.98, 22536.291, 22594.251, 22511.308, 22562.757, 22522.124, 22571.29, 22553.287, 22584.36, 22564.915, 22506.682, 22566.806, 22509.39, 22520.111, 22614.339], [69288.676, 69381.091, 69378.351, 69373.505, 69392.06, 69382.501, 69394.335, 69406.188, 69407.217, 69417.084, 69359.657, 69357.715, 69366.981, 69265.826, 69464.394, 69352.925, 69389.926, 69389.837], [22.059, 23.536, 10.82, 8.926, 10.772, 19.333, 16.485, 13.449, 10.993, 9.275, 19.434, 19.417, 16.99, 24.531, 26.09, 17.804, 17.449, 13.232], [3045.071064891326, 1534.0737084676616, 1884.5782426162157, 2021.5905958950977, 1044.0807413186342, 717.8692312662613, 1595.064842736721, 1085.4662694295305, 1284.5626530158636, 724.2436164004924, 986.5630870262935, 1161.0264410399386, 948.5678085798995, 1010.7101438665393, 2752.7884247069023, 800.0954512008524, 1332.2144529846798, 521.444203128], [3996, 3997, 3998, 3999, 4000, 4001, 4002, 4003, 4004, 4005, 4006, 4007, 4008, 4009, 4010, 4011, 4012, 4013]], [0, 12609, [122644, 122670, 122699, 122720, 122735, 122757, 122782, 122806], [28863.58, 28722.303, 28806.658, 28845.57, 28769.953, 28807.158, 28884.819, 28851.021], [45183.117, 45157.972, 45229.918, 45260.8, 45211.416, 45250.411, 45293.775, 45227.509], [27.468, 32.12, 24.143, 27.958, 26.096, 17.499, 4.079, 32.685], [1734.5951626268372, 669.0121812296212, 927.4281596144316, 1324.4852237302034, 1654.3761797540906, 733.0627194581307, 292.09994586559606, 1369.909387099561], [3998, 3999, 4000, 4001, 4002, 4003, 4004, 4005]], [1, 12616, [122731, 122751, 122774, 122797, 122824, 122844, 122865, 122884, 122906, 122932, 122953, 122973, 122999, 123021, 123044, 123061, 123083, 123111, 123132, 123157, 123180, 123202, 123228, 123252, 123276, 123296, 123320, 123346, 123374, 123401, 123425, 123449, 123475, 123496, 123520, 123542, 123567, 123587, 123600, 123620, 123638, 123666, 123684, 123702, 123723, 123736, 123761, 123776, 123796, 123816, 123836, 123852, 123871, 123891, 123914, 123935, 123954, 123978, 123999, 124020, 124039, 124062, 124081, 124100, 124116, 124132, 124154, 124167], [22015.642, 22013.648, 21899.887, 21982.619, 21994.06, 21976.163, 21953.973, 21941.652, 21811.446, 21995.47, 21856.638, 22032.575, 21922.241, 21929.145, 21964.462, 21986.5, 21980.642, 21958.566, 21990.334, 21969.396, 22008.829, 22007.486, 21962.412, 21925.324, 21983.097, 21972.872, 21966.64, 21983.68, 22036.904, 21973.549, 21972.295, 21989.204, 21969.061, 21950.607, 21981.141, 22005.173, 21994.408, 22009.266, 22004.48, 22007.945, 22000.736, 21973.121, 21992.027, 21991.706, 22015.206, 22014.649, 22021.562, 21938.025, 21946.382, 22016.373, 22006.498, 22023.218, 21940.139, 21937.841, 22028.055, 22010.485, 21968.353, 21979.607, 21987.009, 22033.873, 22032.229, 21881.555, 21992.673, 21989.781, 22019.283, 21891.219, 21950.552, 21932.685], [68795.862, 68798.906, 68842.746, 68823.654, 68797.599, 68834.385, 68830.048, 68815.717, 68860.009, 68800.633, 68874.933, 68825.979, 68864.527, 68834.189, 68854.248, 68827.351, 68797.476, 68803.618, 68817.87, 68786.48, 68794.797, 68826.759, 68793.925, 68829.026, 68816.129, 68798.422, 68851.214, 68782.285, 68800.127, 68796.42, 68805.897, 68833.819, 68833.234, 68836.74, 68797.698, 68801.276, 68815.882, 68788.021, 68776.837, 68813.451, 68832.097, 68798.629, 68790.452, 68803.897, 68778.898, 68810.535, 68849.279, 68813.197, 68818.004, 68803.952, 68817.581, 68831.362, 68820.568, 68886.825, 68860.054, 68774.007, 68866.366, 68820.192, 68818.805, 68804.1, 68821.291, 68793.539, 68782.961, 68830.047, 68835.893, 68813.838, 68884.163, 68848.509], [13.171, 18.786, 24.248, 10.226, 16.428, 16.991, 12.953, 17.418, 16.363, 17.027, 16.814, 16.494, 21.897, 22.635, 21.872, 15.111, 16.148, 12.193, 25.143, 9.722, 12.346, 18.077, 17.335, 27.401, 18.58, 20.47, 25.948, 12.301, 14.077, 11.674, 14.801, 17.442, 13.294, 18.016, 16.021, 19.05, 20.133, 13.181, 18.424, 12.88, 13.8, 17.647, 14.584, 27.001, 13.838, 14.326, 12.942, 13.72, 16.981, 8.238, 21.145, 16.97, 24.212, 16.91, 14.073, 26.947, 14.98, 23.913, 21.842, 24.934, 17.327, 18.452, 14.166, 22.582, 19.363, 28.468, 37.628, 27.199], [1273.9766606747519, 1272.8173771014622, 2821.4478507488634, 1171.9739360103895, 1672.8727730860776, 1364.3414379942162, 2238.3751100067593, 1073.449082572115, 15735.210139235794, 1893.3547320773391, 21122.8966347971, 667.8240247547235, 2353.7105936389503, 2297.228712338543, 553.1258069939344, 1153.14122368792, 1404.4698214941247, 1257.068656837913, 998.3287610659819, 1807.6829350929158, 1189.3184944092336, 1494.444547150615, 1055.2128866962566, 895.1200909062969, 1040.7484965292717, 830.9382142736649, 795.0506523953653, 740.5747929798669, 945.3071640960857, 1729.9666417977216, 1170.3675177245314, 1590.9019030086156, 1051.839379151053, 1328.6678249463366, 1174.7907121197857, 899.1685726792449, 1424.8572178173504, 1198.7369390760982, 995.7631469924723, 1655.7898516207422, 1039.4404142868418, 1598.0383351659648, 1425.872680265015, 1159.076554591807, 1742.2846195044294, 1195.770280240724, 1273.9540695368914, 1606.7099931061052, 1099.7380446454479, 1105.8929849602605, 1322.8161291080482, 1416.3856377796, 459.20882621942843, 1130.4167214895806, 1372.4954181841313, 991.574293864122, 1051.3987526697028, 1105.460902401864, 628.8068405564055, 1118.772135164265, 532.8716047238386, 808.4834046867907, 777.6289997681845, 958.156890088831, 718.364055907057, 1117.6484581923996, 1269.3680989539143, 1587.286996274393], [4002, 4003, 4004, 4005, 4006, 4007, 4008, 4009, 4010, 4011, 4012, 4013, 4014, 4015, 4016, 4017, 4018, 4019, 4020, 4021, 4022, 4023, 4024, 4025, 4026, 4027, 4028, 4029, 4030, 4031, 4032, 4033, 4034, 4035, 4036, 4037, 4038, 4039, 4040, 4041, 4042, 4043, 4044, 4045, 4046, 4047, 4048, 4049, 4050, 4051, 4052, 4053, 4054, 4055, 4056, 4057, 4058, 4059, 4060, 4061, 4062, 4063, 4064, 4065, 4066, 4067, 4068, 4069]], [1, 12690, [123476, 123497, 123521, 123543, 123568, 123588, 123601, 123621, 123639, 123667, 123685, 123703], [22532.794, 22535.193, 22509.842, 22598.213, 22559.324, 22551.509, 22554.201, 22531.229, 22526.201, 22551.206, 22557.366, 22532.599], [69369.826, 69393.914, 69381.211, 69365.335, 69362.82, 69339.612, 69362.524, 69363.942, 69417.936, 69388.215, 69382.341, 69394.165], [13.997, 17.812, 16.479, 22.674, 18.275, 19.895, 17.702, 18.655, 24.053, 34.227, 16.998, 20.824], [759.879313433602, 1480.037305286463, 1015.5808200901822, 894.6304968396701, 909.0328975227786, 673.7596782001765, 854.4546667281473, 780.6399405054807, 768.4473434431188, 755.788247899239, 596.7975934872751, 1009.9791289012448], [4034, 4035, 4036, 4037, 4038, 4039, 4040, 4041, 4042, 4043, 4044, 4045]], [0, 12691, [123551, 123573, 123593, 123607, 123624, 123642, 123672, 123688], [29337.376, 29336.256, 29303.588, 29320.783, 29311.036, 29275.649, 29302.839, 29261.917], [46746.517, 46776.898, 46794.808, 46816.854, 46796.452, 46791.728, 46785.118, 46729.325], [19.086, 13.71, 23.037, 15.124, 18.432, 11.63, 15.396, 25.378], [2010.2984441297071, 975.3569526550414, 3156.286447417974, 648.927242921233, 824.0265196475343, 49935.7679811342, 925.6511494415229, 1634.6045013040916], [4037, 4038, 4039, 4040, 4041, 4042, 4043, 4044]], [1, 12722, [123872, 123892, 123915, 123936, 123955, 123979], [22663.371, 22701.147, 22614.761, 22678.544, 22655.227, 22650.992], [71458.473, 71475.005, 71493.213, 71518.715, 71453.426, 71492.951], [12.786, 11.459, 13.802, 24.479, 17.162, 15.254], [1450.2769786113927, 855.0603923519459, 1631.9590320983536, 1550.8793231890224, 1180.7936307506718, 1431.3152207454236], [4054, 4055, 4056, 4057, 4058, 4059]], [0, 12723, [123895, 123918, 123941, 123960, 123984, 124003, 124022, 124043, 124067, 124085, 124103, 124119, 124136], [29399.418, 29424.544, 29469.475, 29467.432, 29425.01, 29432.658, 29416.93, 29412.896, 29318.079, 29429.58, 29369.395, 29405.489, 29274.421], [45922.167, 45892.73, 45865.956, 45873.645, 45964.081, 45911.142, 45937.929, 45951.364, 45981.583, 45983.964, 45967.494, 45972.859, 45938.243], [21.467, 24.836, 20.801, 31.148, 18.347, 26.641, 15.258, 16.068, 23.551, 21.228, 29.387, 20.164, 12.676], [1717.9321908689856, 1467.6964046958824, 1249.8082165694138, 4989.932191862926, 1047.753903937511, 794.9105434481606, 1585.2939299592117, 1521.7347100326808, 1942.3563744894811, 1763.3643860599257, 1352.701903981907, 1372.3066372572378, 498.074823624969], [4055, 4056, 4057, 4058, 4059, 4060, 4061, 4062, 4063, 4064, 4065, 4066, 4067]], [1, 12751, [124219, 124246, 124277, 124298, 124316], [21968.419, 21937.255, 21948.961, 21930.103, 22039.348], [68809.356, 68794.038, 68805.578, 68783.652, 68855.771], [30.69, 17.184, 28.244, 18.871, 18.931], [714.5037603336588, 1305.5332574458344, 1055.7064453770024, 941.879794767646, 561.4427462112053], [4071, 4072, 4073, 4074, 4075]], [0, 12757, [124320, 124342, 124368, 124403, 124439, 124480, 124520, 124561, 124597, 124635, 124670, 124710, 124748, 124781, 124813, 124845, 124874, 124907, 124944, 124978], [28789.625, 28796.45, 28775.38, 28807.498, 28802.168, 28776.514, 28832.417, 28790.305, 28817.331, 28787.162, 28803.852, 28802.313, 28783.549, 28773.269, 28811.384, 28917.8, 29001.252, 28880.95, 28892.011, 28805.262], [44968.402, 44977.337, 44951.684, 44954.347, 44951.61, 44959.042, 44954.214, 44948.214, 44943.25, 44946.546, 44971.945, 44967.415, 44958.272, 44951.811, 45019.526, 44998.724, 45047.266, 44901.484, 44964.375, 44966.935], [17.153, 6.838, 10.59, 9.673, 12.931, 9.766, 16.659, 9.008, 7.058, 7.446, 8.685, 8.654, 11.805, 8.485, 21.208, 27.014, 38.381, 23.443, 24.12, 16.617], [848.9367589187957, 1916.360330750079, 1228.5325637044955, 1249.5549083471485, 846.3477853233918, 336.51241741712687, 606.3355179931987, 1791.2714954367104, 1645.762099940484, 1911.4396519798988, 1593.2722531696973, 1597.531424250473, 960.9718702704763, 1312.4973599659509, 700.8665330600662, 658.4463038441858, 1964.997166275932, 1267.1153939711044, 734.9450277608755, 1032.7892464723243], [4075, 4076, 4077, 4078, 4079, 4080, 4081, 4082, 4083, 4084, 4085, 4086, 4087, 4088, 4089, 4090, 4091, 4092, 4093, 4094]], [0, 12758, [124322, 124344, 124371, 124405, 124440, 124482, 124521, 124562, 124599, 124637, 124672, 124712, 124750, 124783, 124814, 124844, 124876, 124909, 124945, 124979, 125015], [29111.371, 28992.173, 28989.692, 28952.133, 28882.67, 28832.622, 28845.528, 28854.919, 28950.549, 28867.757, 28847.734, 28920.2, 28907.761, 28844.309, 28870.764, 28874.513, 28872.467, 28855.395, 28886.368, 28867.625, 28878.368], [47222.342, 47150.227, 47111.633, 47223.608, 47238.014, 47257.19, 47279.84, 47285.587, 47126.715, 47302.513, 47260.453, 47129.288, 47133.505, 47211.647, 47249.243, 47273.421, 47311.843, 47276.942, 47245.208, 47291.272, 47299.526], [13.956, 17.783, 31.039, 20.696, 11.12, 8.833, 9.038, 8.594, 18.679, 11.158, 13.665, 14.217, 20.793, 14.295, 11.002, 11.079, 9.072, 11.17, 17.519, 11.53, 10.501], [375.44719604801907, 12188.958577254998, 2707.0136193200906, 1464.466063878394, 3054.1714777050133, 2694.0750085311784, 1911.6223008396503, 3084.8119033734206, 16747.197114752467, 1615.0251921238557, 1744.6496174627434, 40095.38729803608, 9551.861223043363, 1482.175865507345, 3690.169335835678, 3462.8182015253115, 2155.3837019155126, 1931.4091395553714, 3837.7194790581616, 1863.0551327490243, 1933.5332703046106], [4075, 4076, 4077, 4078, 4079, 4080, 4081, 4082, 4083, 4084, 4085, 4086, 4087, 4088, 4089, 4090, 4091, 4092, 4093, 4094, 4095]], [1, 12774, [124364, 124395, 124432, 124471, 124510, 124555, 124589], [21950.982, 21985.933, 21973.145, 21965.063, 21978.547, 21998.179, 21972.04], [69882.415, 69857.644, 69862.921, 69858.805, 69882.356, 69971.41, 69850.086], [20.987, 14.986, 8.31, 16.601, 18.047, 27.946, 18.551], [548.3281921048184, 962.721862056178, 805.0266434831847, 1028.4874519417108, 1038.4731038818165, 1173.1227961699087, 657.3066638616215], [4077, 4078, 4079, 4080, 4081, 4082, 4083]], [1, 12776, [124397, 124433, 124472, 124511, 124556, 124592, 124631, 124665, 124704], [22408.92, 22460.983, 22422.661, 22451.083, 22438.345, 22500.162, 22497.565, 22442.709, 22436.996], [69145.762, 69181.46, 69176.914, 69163.084, 69174.794, 69172.433, 69192.851, 69192.604, 69221.291], [17.998, 17.453, 34.637, 14.775, 27.182, 11.356, 16.294, 18.793, 15.425], [3340.869812160513, 1903.553994140745, 593.5913912718753, 1518.0936103828983, 887.4562231272366, 1634.7379583982301, 1565.798361810146, 1786.70252165908, 1917.4892227395949], [4078, 4079, 4080, 4081, 4082, 4083, 4084, 4085, 4086]], [0, 12790, [124485, 124523, 124564, 124604, 124640, 124674, 124715, 124752], [29588.242, 29553.261, 29528.003, 29529.226, 29512.982, 29515.998, 29482.103, 29539.98], [45462.733, 45510.198, 45509.967, 45523.457, 45549.759, 45538.732, 45525.88, 45534.061], [18.918, 13.415, 12.488, 16.154, 17.093, 14.901, 12.44, 26.409], [1221.9187514877021, 2317.314754651871, 1621.884368267763, 2170.114101690369, 3116.951332777673, 1209.6269351663302, 3118.1193101395993, 1004.3647622969165], [4080, 4081, 4082, 4083, 4084, 4085, 4086, 4087]], [1, 12809, [124591, 124629, 124664, 124703, 124742, 124775, 124808, 124837, 124870, 124900, 124938], [21920.59, 21930.735, 21980.614, 22003.762, 22004.661, 21918.051, 22006.467, 21973.167, 21990.317, 21992.161, 21995.654], [69722.488, 69728.469, 69804.802, 69735.887, 69690.53, 69573.245, 69641.649, 69663.719, 69661.001, 69657.148, 69662.862], [33.711, 27.529, 30.355, 15.184, 20.215, 37.729, 16.791, 22.27, 10.364, 15.54, 14.232], [3500.3897814271213, 5678.430376529647, 3756.706029882606, 2915.8287903999812, 1497.0247583406408, 4561.535056783327, 1111.21340292349, 2848.8202036040157, 1038.229918920018, 1109.0962859157758, 680.5024102628155], [4083, 4084, 4085, 4086, 4087, 4088, 4089, 4090, 4091, 4092, 4093]], [1, 12824, [124774, 124807, 124836, 124869, 124899, 124937], [21823.472, 21881.173, 21764.146, 21799.281, 21903.722, 21890.652], [69058.424, 69018.439, 69122.602, 69080.474, 69002.179, 68893.056], [24.222, 25.792, 30.314, 22.818, 23.585, 30.174], [6316.363183251272, 3406.639326719741, 2996.7096834022186, 1416.2751774259973, 18704.497241193265, 2700.211005580725], [4088, 4089, 4090, 4091, 4092, 4093]], [1, 12832, [124871, 124901, 124939, 124974, 125006, 125039, 125066, 125092, 125128, 125150, 125171, 125191, 125215, 125239, 125258, 125284, 125306, 125329, 125348, 125372], [23242.607, 23199.595, 23263.043, 23260.513, 23271.68, 23278.445, 23243.155, 23303.411, 23265.492, 23240.975, 23262.177, 23245.983, 23253.124, 23232.05, 23287.656, 23238.272, 23273.903, 23287.011, 23307.929, 23298.431], [71624.895, 71678.759, 71686.532, 71643.566, 71729.764, 71721.456, 71696.795, 71671.665, 71687.35, 71678.278, 71697.2, 71711.129, 71687.247, 71734.081, 71709.605, 71672.482, 71663.956, 71662.344, 71630.874, 71667.043], [21.512, 25.073, 12.329, 16.048, 22.349, 18.566, 9.605, 15.279, 15.377, 13.839, 10.974, 15.975, 15.285, 22.736, 15.714, 15.62, 16.045, 12.953, 24.619, 13.886], [1007.2044717202521, 1776.2975596161878, 1504.087992672433, 2614.9974619898694, 2056.8694926123226, 2021.082089080055, 1480.68603585692, 2029.2797838609176, 1340.6252006649088, 1735.84263958614, 1152.359447673239, 1549.1635054224744, 1255.7098819673395, 1708.9641367338845, 1355.316822035005, 1339.6379059082633, 1175.909058679228, 1167.2499342042045, 1531.771113983336, 806.2683037472542], [4091, 4092, 4093, 4094, 4095, 4096, 4097, 4098, 4099, 4100, 4101, 4102, 4103, 4104, 4105, 4106, 4107, 4108, 4109, 4110]], [1, 12840, [124936, 124973, 125004, 125038, 125065, 125090, 125126, 125149, 125170, 125190, 125214, 125237, 125256], [21786.604, 21789.967, 21781.812, 21837.39, 21781.847, 21876.268, 21940.031, 21928.585, 21903.218, 21997.875, 21985.727, 21984.181, 22034.424], [69164.032, 69066.465, 69109.054, 69035.521, 69136.404, 69004.903, 68940.534, 68936.725, 68978.987, 68822.259, 68827.419, 68794.117, 68781.456], [23.111, 24.63, 20.695, 26.221, 16.893, 14.454, 26.085, 29.291, 21.884, 14.364, 19.943, 10.636, 17.916], [793.4228639737862, 2296.942747089479, 2085.514303233385, 3753.430931599819, 1439.3086216900545, 27588.471713066316, 7059.935176200635, 3827.1241066375246, 8871.030821054444, 789.2907987058146, 1724.9616817033307, 1691.0713637707593, 1191.7303589286703], [4093, 4094, 4095, 4096, 4097, 4098, 4099, 4100, 4101, 4102, 4103, 4104, 4105]], [0, 12841, [125044, 125070, 125098, 125132, 125153, 125175, 125194, 125222, 125243, 125263], [28894.888, 28845.251, 28896.902, 28909.668, 28900.913, 28832.651, 28863.959, 28891.91, 28905.419, 28930.207], [45131.483, 45088.599, 45101.555, 45103.533, 45136.727, 45057.517, 45103.067, 45095.862, 45182.01, 45137.363], [15.182, 20.248, 13.37, 20.987, 24.532, 22.749, 17.771, 20.622, 19.388, 23.64], [2287.963964473207, 1659.5125088212894, 3591.787490429813, 4450.207560337206, 2387.523728168935, 1721.9334072229685, 3110.1123447207974, 2606.279121354793, 1368.1213845759094, 1689.2884445737377], [4096, 4097, 4098, 4099, 4100, 4101, 4102, 4103, 4104, 4105]], [1, 12879, [125328, 125346, 125371, 125396, 125420, 125447, 125470, 125494, 125511, 125534], [22746.989, 22782.583, 22743.0, 22735.506, 22742.743, 22753.564, 22830.732, 22754.877, 22713.0, 22762.725], [70207.515, 70198.546, 70162.484, 70149.721, 70200.916, 70127.288, 70246.329, 70137.315, 70177.371, 70161.494], [13.24, 17.842, 19.29, 15.505, 26.094, 18.72, 33.929, 20.75, 18.25, 16.166], [1376.2355208202475, 1383.656822219615, 956.7792085524637, 1131.5920541172475, 820.8560443890796, 947.5943011368505, 2903.2979682539076, 1337.926987782055, 644.0394949107296, 353.7121570554839], [4108, 4109, 4110, 4111, 4112, 4113, 4114, 4115, 4116, 4117]], [0, 12911, [125561, 125584, 125604, 125632, 125651], [28986.377, 29039.86, 28995.645, 28949.503, 29038.647], [46340.798, 46352.822, 46294.789, 46359.955, 46376.053], [33.226, 31.983, 32.522, 30.565, 35.561], [3415.4836206166833, 554.697105312389, 3073.247799357022, 1404.9829199522717, 2090.8268464134503], [4118, 4119, 4120, 4121, 4122]], [0, 12930, [125817, 125835, 125853, 125876, 125901, 125926], [29271.67, 29184.092, 29232.999, 29169.493, 29177.065, 29229.555], [46782.992, 46771.643, 46839.879, 46801.742, 46911.599, 46848.09], [21.249, 11.252, 30.746, 16.862, 27.112, 16.955], [5281.687615863919, 67136.24024551442, 4443.935137499108, 753.7022867163912, 828.6046095513346, 1416.3584139037603], [4130, 4131, 4132, 4133, 4134, 4135]], [0, 12972, [126255, 126273, 126285, 126300, 126315, 126326, 126343, 126356], [29131.917, 29166.933, 29171.07, 29128.021, 29111.183, 29180.632, 29204.454, 29168.346], [46930.686, 46949.38, 46968.579, 46860.937, 46933.706, 46901.072, 46901.041, 46961.644], [27.935, 29.353, 14.974, 27.995, 16.36, 28.897, 31.675, 27.551], [558.7973577038669, 1078.1793887738029, 639.4284018766571, 1669.9720589301246, 1470.9198391153889, 2865.5735420510255, 977.1975890605154, 1285.9431367100635], [4153, 4154, 4155, 4156, 4157, 4158, 4159, 4160]], [0, 12990, [126438, 126454, 126472, 126484, 126504], [29138.288, 29137.121, 29142.509, 29000.975, 29143.645], [46951.542, 46967.638, 46976.652, 46876.15, 47034.035], [14.949, 12.368, 31.601, 40.164, 26.419], [534.9265533194651, 707.4880080459563, 1820.056972061818, 4094.4074613189487, 2036.3861471757373], [4165, 4166, 4167, 4168, 4169]], [1, 12995, [126467, 126482, 126501, 126521, 126539, 126566], [22064.879, 22111.129, 22148.604, 22211.924, 22179.372, 22103.312], [70357.116, 70402.155, 70466.514, 70527.956, 70494.469, 70334.455], [22.487, 23.138, 23.886, 17.025, 20.189, 19.812], [509.14144276730184, 1182.1920102825788, 1836.3817202968892, 3911.6448276740584, 5564.663512987976, 1130.9692204169305], [4167, 4168, 4169, 4170, 4171, 4172]], [0, 13044, [126877, 126915, 126953, 126984, 127027, 127061, 127095, 127131, 127163, 127194, 127225, 127262, 127301, 127332, 127361, 127388], [29358.501, 29369.309, 29286.168, 29256.828, 29232.94, 29277.398, 29287.731, 29257.741, 29264.963, 29279.646, 29197.277, 29201.816, 29114.31, 29161.288, 29127.296, 29133.99], [47233.018, 47238.37, 47191.017, 47126.899, 47118.239, 47146.423, 47199.16, 47169.256, 47221.247, 47194.314, 47199.412, 47157.306, 47205.832, 47194.406, 47256.526, 47273.875], [13.487, 13.92, 15.735, 13.485, 22.357, 13.058, 16.287, 14.109, 13.645, 16.042, 21.827, 23.454, 19.321, 20.679, 23.394, 23.856], [1652.11458778615, 1316.6653040854524, 4424.7295068047115, 8519.252592953553, 4001.9778407074205, 11177.821222684404, 2996.1920216751478, 6561.4807717111935, 3119.977697162431, 4800.055178964813, 3173.0801629454927, 7720.2530011991075, 1835.172359130583, 2738.207677040402, 2117.385016201133, 2517.5898243901242], [4186, 4187, 4188, 4189, 4190, 4191, 4192, 4193, 4194, 4195, 4196, 4197, 4198, 4199, 4200, 4201]], [0, 13045, [126876, 126914, 126952, 126985, 127029, 127062, 127096], [29297.701, 29383.415, 29371.655, 29371.789, 29442.879, 29403.485, 29377.845], [45202.349, 45221.582, 45203.892, 45149.535, 45221.319, 45329.969, 45173.645], [27.954, 33.491, 34.261, 21.519, 39.241, 31.113, 31.304], [3736.051249290633, 1644.7578042070604, 1052.614301938462, 2058.0102954835843, 2140.058486063244, 565.1916406048176, 1930.1583820462192], [4186, 4187, 4188, 4189, 4190, 4191, 4192]], [1, 13057, [126941, 126976, 127016, 127052, 127088, 127122, 127157, 127188], [22255.335, 22246.669, 22272.269, 22242.502, 22210.51, 22195.511, 22105.077, 22108.303], [70400.35, 70414.604, 70347.039, 70436.004, 70412.861, 70400.391, 70369.007, 70438.927], [22.981, 17.312, 26.465, 15.52, 16.786, 12.002, 31.972, 18.309], [1122.9727542553242, 3517.9751357941723, 648.4519656488698, 2549.156607519876, 2308.5151730981097, 1243.2607663571366, 742.8916106968761, 483.4981528213273], [4188, 4189, 4190, 4191, 4192, 4193, 4194, 4195]], [1, 13059, [127017, 127054, 127089, 127123, 127158, 127189, 127221, 127253, 127294, 127324, 127355, 127379, 127407, 127438, 127467, 127499, 127525, 127557], [22393.34, 22434.03, 22422.607, 22418.195, 22407.106, 22421.463, 22424.822, 22441.851, 22450.247, 22446.085, 22389.186, 22414.213, 22416.34, 22436.256, 22424.413, 22411.202, 22411.145, 22472.27], [69185.526, 69257.931, 69243.56, 69238.163, 69240.29, 69231.023, 69242.499, 69238.458, 69247.855, 69226.749, 69242.176, 69212.026, 69224.309, 69234.964, 69243.06, 69290.034, 69243.493, 69232.359], [8.669, 19.261, 14.54, 8.761, 17.124, 18.594, 15.91, 17.022, 10.887, 15.096, 10.185, 11.755, 10.699, 10.953, 9.256, 21.199, 13.522, 23.724], [2082.686418057047, 1153.4316115605286, 1618.2260237391863, 996.93434647935, 845.6854824763649, 722.3194361938705, 1195.1285959994057, 1017.4539204922809, 831.7296347420507, 1088.4862052320154, 1190.4482376985318, 1297.2020929172932, 1703.6275088269354, 1098.68384716413, 673.3905580863086, 658.2925006785422, 832.658653997475, 361.45169994567556], [4190, 4191, 4192, 4193, 4194, 4195, 4196, 4197, 4198, 4199, 4200, 4201, 4202, 4203, 4204, 4205, 4206, 4207]], [1, 13069, [127121, 127156, 127187, 127220, 127252, 127293, 127323], [21695.692, 21759.352, 21776.801, 21720.626, 21779.959, 21765.347, 21601.67], [68937.107, 68942.903, 69001.513, 69000.18, 69059.701, 69126.679, 69170.887], [11.307, 26.014, 22.136, 15.715, 22.123, 30.953, 18.902], [1544.5989614115547, 2901.984637740408, 8271.074414141834, 3249.137275754314, 3849.0905630987177, 1360.1500172644721, 1159.8536529601722], [4193, 4194, 4195, 4196, 4197, 4198, 4199]], [1, 13087, [127356, 127380, 127408, 127439, 127468, 127500, 127527, 127558], [23148.242, 23168.714, 23133.498, 23185.882, 23167.673, 23161.056, 23156.858, 23203.436], [70622.498, 70691.959, 70657.483, 70627.754, 70634.372, 70631.4, 70644.975, 70653.194], [18.416, 25.738, 20.83, 18.708, 17.206, 13.074, 18.604, 13.544], [1373.9437964840488, 1095.495633377356, 3128.051956822125, 863.5889919007693, 1703.4239532083823, 1536.8741434896706, 1611.2137826141322, 1967.899423536765], [4200, 4201, 4202, 4203, 4204, 4205, 4206, 4207]], [0, 13091, [127387, 127413, 127445, 127476, 127506], [28913.415, 28968.157, 28966.044, 28961.294, 28974.986], [45182.026, 45174.65, 45155.857, 45153.766, 45175.703], [31.465, 21.611, 15.408, 21.144, 21.659], [1080.642868147618, 2625.9478147026034, 2112.292431398903, 1492.2079966964218, 2247.0155542108023], [4201, 4202, 4203, 4204, 4205]], [0, 13115, [127507, 127534, 127564, 127588, 127619, 127644, 127662], [29433.993, 29384.952, 29399.331, 29389.902, 29331.602, 29267.839, 29421.849], [46458.461, 46417.903, 46411.769, 46437.872, 46577.439, 46467.858, 46490.99], [42.541, 13.924, 28.894, 24.778, 36.1, 21.881, 23.275], [1388.0364494670978, 658.5924453121368, 1335.1263410542253, 2372.8180180756876, 1564.7028280266936, 772.107754222525, 2718.8222296528597], [4205, 4206, 4207, 4208, 4209, 4210, 4211]], [0, 13123, [127533, 127563, 127586, 127618, 127643, 127661, 127685, 127707, 127729, 127753, 127774, 127804, 127826, 127853, 127881, 127905, 127928, 127957], [29123.428, 29121.697, 29110.944, 29157.642, 29180.006, 29117.611, 29125.351, 29141.113, 29179.784, 29162.013, 29088.484, 29111.818, 29096.858, 29082.639, 29106.247, 29093.303, 29081.574, 29051.611], [47233.35, 47204.142, 47213.201, 47164.56, 47131.728, 47170.411, 47150.74, 47190.665, 47096.125, 47124.74, 47202.493, 47244.385, 47210.023, 47193.515, 47211.28, 47180.164, 47269.082, 47178.666], [28.51, 21.454, 28.705, 20.107, 23.422, 22.006, 20.091, 16.138, 23.249, 20.696, 18.277, 20.492, 18.925, 38.192, 19.277, 22.458, 31.978, 26.589], [760.7726949060393, 1140.8602102209186, 1276.005653503805, 11943.315099859215, 2685.295676078699, 2119.678676646238, 845.0883309591767, 1225.5681279591327, 1934.780811544941, 10079.541146806985, 559.0495909901665, 1443.306777592543, 1038.2918762278246, 5859.742064098168, 1252.3914503230155, 728.8919388847488, 625.1723586495119, 1541.8003270837175], [4206, 4207, 4208, 4209, 4210, 4211, 4212, 4213, 4214, 4215, 4216, 4217, 4218, 4219, 4220, 4221, 4222, 4223]], [1, 13131, [127637, 127658, 127680, 127701, 127725, 127748, 127769, 127798, 127822, 127848, 127874], [22310.664, 22227.644, 22294.615, 22373.431, 22407.958, 22189.755, 22257.494, 22264.018, 22133.896, 22158.976, 22116.784], [70314.044, 70380.048, 70414.57, 70384.268, 70335.41, 70345.151, 70320.29, 70328.304, 70308.333, 70286.274, 70318.647], [22.861, 22.526, 19.096, 29.318, 25.941, 25.257, 29.021, 35.237, 13.717, 19.62, 15.803], [1493.1696818489377, 2019.5338770967649, 633.2248939468103, 1605.1068564363823, 9122.091605914553, 628.5777575778998, 856.499387524843, 3899.645699371084, 1907.5712734380459, 1920.4338227675908, 1661.8670922023248], [4210, 4211, 4212, 4213, 4214, 4215, 4216, 4217, 4218, 4219, 4220]], [1, 13167, [128069, 128088, 128104, 128126, 128147, 128165], [22433.483, 22438.008, 22529.746, 22547.339, 22543.906, 22472.387], [70165.832, 70213.771, 70445.7, 70501.305, 70523.897, 70307.999], [34.612, 44.405, 23.594, 10.435, 14.481, 25.934], [3140.7121334842277, 2164.895197931994, 3562.105069915808, 1026.7377783365303, 1081.740251119148, 1387.8358138868464], [4228, 4229, 4230, 4231, 4232, 4233]], [1, 13180, [128213, 128228, 128247, 128271, 128291, 128313, 128336, 128357, 128381, 128408, 128434, 128457, 128480, 128503, 128523, 128545], [22338.259, 22276.654, 22279.721, 22288.392, 22333.076, 22316.622, 22287.089, 22328.254, 22303.64, 22276.223, 22285.283, 22281.328, 22296.26, 22246.349, 22306.164, 22284.707], [68900.6, 68856.677, 68902.568, 68878.142, 68941.98, 68926.22, 68884.046, 68874.38, 68860.128, 68881.684, 68899.183, 68895.626, 68863.4, 68912.034, 68864.972, 68842.671], [21.11, 16.478, 20.665, 16.821, 26.404, 16.376, 20.287, 21.242, 11.391, 15.309, 14.188, 16.406, 11.948, 27.864, 16.986, 19.626], [726.9747401618608, 1318.6935191568052, 731.0558424657515, 1068.258220680387, 4516.382536453938, 1530.5180757593107, 1855.0119802733366, 1031.5392024025148, 959.0431634614654, 1128.4238530902173, 808.2468965019095, 915.6962883601183, 1077.4197629890666, 1212.3303735091245, 899.269541547149, 1232.9191285354825], [4235, 4236, 4237, 4238, 4239, 4240, 4241, 4242, 4243, 4244, 4245, 4246, 4247, 4248, 4249, 4250]], [1, 13190, [128337, 128358, 128382, 128409, 128433, 128458, 128481, 128504, 128524, 128546, 128568, 128592], [22488.308, 22532.506, 22488.089, 22446.064, 22376.82, 22519.202, 22516.149, 22496.105, 22487.266, 22470.444, 22383.236, 22453.047], [70241.401, 70214.819, 70207.709, 70273.742, 70255.873, 70172.444, 70175.523, 70345.054, 70206.605, 70220.842, 70273.344, 70319.011], [23.286, 27.803, 11.762, 11.625, 33.682, 18.155, 10.995, 18.618, 25.16, 15.993, 28.734, 19.961], [6354.267897491594, 718.9148854633562, 694.4709488670113, 35245.749552479756, 4871.408029323932, 533.2142963554245, 917.3255429254144, 5365.58351310054, 1572.062092044662, 393.95041103088437, 10674.359540316284, 9487.753036347372], [4241, 4242, 4243, 4244, 4245, 4246, 4247, 4248, 4249, 4250, 4251, 4252]], [1, 13210, [128548, 128569, 128593, 128616, 128638], [23103.059, 23102.19, 23139.651, 23120.521, 23139.221], [70895.452, 70853.595, 70820.859, 70844.902, 70832.399], [24.035, 13.405, 15.792, 30.648, 15.011], [2463.5381818849414, 3159.3952252273125, 3449.276242880488, 723.3404122265752, 1014.2215950145242], [4250, 4251, 4252, 4253, 4254]], [1, 13216, [128591, 128613, 128636, 128653, 128672, 128688, 128715, 128733, 128757, 128778, 128797, 128817, 128834, 128852, 128874, 128894, 128909, 128925, 128943, 128966, 128986, 129005, 129027, 129047, 129066, 129087, 129107, 129123, 129140, 129158], [22138.863, 22197.725, 22085.309, 22137.802, 22136.596, 22098.347, 22100.976, 22075.789, 22092.423, 22089.448, 22111.558, 22096.654, 22114.762, 22103.022, 22093.396, 22120.961, 22058.466, 22113.239, 22110.382, 22116.325, 22132.849, 22104.419, 22123.347, 22084.664, 22122.828, 22075.748, 22126.548, 22082.645, 22132.383, 22153.521], [70318.51, 70306.173, 70333.095, 70327.028, 70301.588, 70310.27, 70342.183, 70357.285, 70330.793, 70318.17, 70347.872, 70311.167, 70323.912, 70323.316, 70312.678, 70343.71, 70338.247, 70329.205, 70317.446, 70298.411, 70312.357, 70365.938, 70321.955, 70291.748, 70341.878, 70303.244, 70328.084, 70330.668, 70332.42, 70286.61], [14.958, 27.984, 17.265, 15.722, 15.618, 13.329, 12.127, 12.674, 13.851, 11.43, 11.51, 13.405, 13.232, 15.128, 11.334, 16.553, 12.74, 16.767, 16.431, 13.845, 13.765, 12.72, 12.366, 14.128, 15.41, 11.106, 15.377, 10.365, 14.194, 17.197], [1854.395728878508, 1248.1196940994178, 643.78351532725, 2178.3109554706834, 1070.1473900666397, 1679.1212725539715, 2294.8033931954747, 1566.6233915360942, 1382.6850534128557, 1663.2014858731118, 1544.805959557262, 1391.3611723345075, 1146.3206401202942, 1809.041468221794, 1870.5523613976775, 1282.5609153813327, 1106.4512276049252, 937.4185451093069, 1291.2837438004085, 2211.6433373341283, 1441.412927787938, 1323.6219443910065, 1296.197514056256, 2063.153826810342, 1100.884218127432, 1398.2782456896543, 1404.5968144540093, 1190.2558680221803, 2260.0655497114844, 3750.6805956353264], [4252, 4253, 4254, 4255, 4256, 4257, 4258, 4259, 4260, 4261, 4262, 4263, 4264, 4265, 4266, 4267, 4268, 4269, 4270, 4271, 4272, 4273, 4274, 4275, 4276, 4277, 4278, 4279, 4280, 4281]], [1, 13217, [128615, 128637, 128654, 128673, 128689, 128716], [22256.206, 22276.306, 22301.388, 22345.882, 22306.526, 22281.688], [68927.485, 68839.214, 68872.404, 68932.078, 68870.478, 68945.766], [36.304, 17.085, 9.337, 28.96, 30.489, 24.118], [815.7096462753569, 459.23254458315256, 1018.0336705806543, 1724.9979322731074, 826.3702889814822, 549.3089981018996], [4253, 4254, 4255, 4256, 4257, 4258]], [1, 13225, [128717,
[truncated: 331,849 more chars]
