# Supplementary material for: The lipoprotein Pal stabilises the bacterial outer membrane during constriction by a mobilisation-and-capture mechanism
Source: Nat Commun. 2020 Mar 11;11:1305. doi: 10.1038/s41467-020-15083-5 (PMC7066135; doi:10.1038/s41467-020-15083-5)
Supplement: Supplementary file 3 — Source Data [file 41467_2020_15083_MOESM3_ESM.zip › source_files/PGI_Raw_Data_Figure_1/RKCK16_n24_c2_f3_Checked.txt]

[[2, 23, [327, 345, 365, 399, 435, 478, 511, 551, 589], [11537.524, 11525.018, 11544.026, 11525.037, 11684.436, 11675.565, 11736.992, 11846.898, 11724.064], [55292.886, 55298.027, 55223.512, 55225.345, 55305.58, 55316.471, 55346.099, 55412.299, 55389.991], [29.27, 23.224, 19.693, 15.99, 21.404, 24.303, 22.532, 14.924, 26.875], [2079.0347334757166, 1126.2882395429003, 3301.8842591010475, 4226.603995883443, 10035.696610864396, 5938.638862472222, 5194.9901999068425, 1403.2105083000297, 3595.801289004952], [39, 40, 41, 42, 43, 44, 45, 46, 47]], [1, 27, [342, 361, 392, 427, 470, 506, 543, 579], [7726.847, 7677.801, 7649.429, 7660.157, 7669.414, 7689.408, 7658.981, 7662.57], [44133.972, 43926.025, 43870.042, 43877.542, 43863.622, 43884.999, 43850.983, 43843.766], [13.624, 14.29, 6.856, 14.451, 13.809, 13.721, 11.019, 20.159], [1784.4650807569699, 2447.3012239866207, 3128.7395033282655, 2236.3442756465297, 2283.0501046646036, 2093.7172011995026, 2000.1472114240698, 1349.292179181952], [40, 41, 42, 43, 44, 45, 46, 47]], [2, 28, [343, 363, 397, 433, 477], [11043.011, 11050.826, 11079.321, 10868.477, 11074.373], [53439.726, 53444.063, 53406.814, 53282.986, 53356.245], [20.005, 14.603, 13.251, 17.241, 20.596], [3237.93608957866, 3530.425544786722, 2993.3555305627146, 46708.816591812545, 6249.793285314297], [40, 41, 42, 43, 44]], [0, 32, [384, 417, 464, 500, 537, 573], [42701.597, 42675.325, 42717.776, 42736.022, 42681.529, 42750.272], [14435.13, 14523.973, 14413.918, 14423.375, 14448.427, 14388.998], [20.458, 19.459, 12.812, 17.857, 18.256, 14.637], [788.9292554286503, 5619.97141007763, 1552.3257958129227, 1957.1231268293154, 3430.434166759304, 1994.4101563225508], [41, 42, 43, 44, 45, 46]], [0, 42, [383, 416, 462, 498, 535, 572, 611, 644, 677], [41949.818, 42001.06, 41972.226, 42013.252, 42036.753, 41947.644, 42055.453, 41963.932, 42081.679], [14327.489, 14483.859, 14448.573, 14480.029, 14484.002, 14346.483, 14303.414, 14349.657, 14262.343], [11.335, 21.189, 20.375, 18.724, 17.278, 16.38, 15.062, 19.565, 15.448], [1817.6665474250174, 6744.138244113338, 3208.570960506641, 7568.128841602378, 9118.06475664607, 1387.6048099740556, 32199.767213707702, 3069.125763116547, 74880.3427303705], [41, 42, 43, 44, 45, 46, 47, 48, 49]], [1, 44, [577, 618, 648, 685, 712, 746], [7309.321, 7347.709, 7328.182, 7331.671, 7348.192, 7336.445], [45748.241, 45801.613, 45864.471, 45767.678, 45893.374, 45867.681], [15.226, 14.341, 12.164, 20.733, 15.775, 14.64], [15127.487558969004, 9176.993833776816, 12525.218927944741, 7074.8704897945945, 5096.492546216797, 6530.109514547862], [47, 48, 49, 50, 51, 52]], [1, 46, [393, 428, 471, 507, 544, 580, 619, 651, 687, 713], [7804.835, 7809.181, 7803.167, 7804.635, 7816.587, 7813.912, 7827.361, 7822.726, 7820.847, 7842.973], [44984.483, 45101.828, 45159.793, 45150.08, 45162.352, 45218.296, 45230.955, 45215.787, 45202.785, 45147.021], [14.052, 11.281, 10.131, 9.343, 5.401, 10.089, 10.724, 8.586, 8.787, 15.088], [2192.3899037191327, 6357.962720415795, 7406.414013120971, 7291.923193462835, 7386.4081457587345, 3682.7245354422307, 3249.734743103437, 4711.5252152064095, 3220.6935030836976, 1525.4577026916493], [42, 43, 44, 45, 46, 47, 48, 49, 50, 51]], [0, 47, [574, 612, 645, 679, 709, 741, 774, 803, 829], [42945.656, 43109.171, 43120.663, 43106.774, 43127.035, 43086.722, 43126.005, 43102.209, 43124.424], [15974.488, 16048.436, 16082.4, 16056.305, 16094.181, 16021.042, 16072.936, 16055.816, 16031.708], [30.128, 10.544, 9.236, 15.01, 13.0, 11.669, 13.716, 12.393, 21.349], [4364.548100735546, 3437.8908554355053, 3048.5507645200732, 1532.353194160485, 1896.0719566684063, 3600.1884370704806, 1910.4741790487224, 2347.55090038809, 970.572447573482], [46, 47, 48, 49, 50, 51, 52, 53, 54]], [2, 48, [394, 431, 473, 508, 546, 581, 620, 652, 688, 717, 749, 782, 810, 837, 868], [10562.7, 10525.685, 10581.944, 10564.359, 10565.709, 10562.229, 10615.815, 10631.245, 10628.153, 10796.979, 10705.644, 10693.893, 10685.905, 10683.234, 10738.684], [52368.698, 52300.643, 52350.804, 52301.41, 52285.45, 52252.37, 52252.099, 52258.39, 52267.764, 52333.102, 52253.157, 52236.15, 52268.631, 52237.935, 52364.477], [21.886, 12.524, 15.312, 12.26, 14.806, 13.102, 10.56, 9.128, 12.753, 30.132, 12.616, 14.505, 12.776, 10.755, 22.48], [5805.648259858423, 4574.390616615345, 6990.089088916236, 3131.877356933556, 3662.276690498479, 2435.237154065016, 4105.0650821624595, 5376.677955263599, 4371.245261014887, 11268.041821747678, 1505.6554268723523, 1385.3778965852737, 2624.515156025456, 1403.0188041194479, 4870.306548691001], [42, 43, 44, 45, 46, 47, 48, 49, 50, 51, 52, 53, 54, 55, 56]], [2, 49, [395, 432, 474, 509, 547, 582, 621, 653, 689, 716, 748, 783, 809, 836, 867, 905], [10736.948, 10705.982, 10703.855, 10751.498, 10716.044, 10713.93, 10669.027, 10625.012, 10599.446, 10620.882, 10603.882, 10684.17, 10661.302, 10700.103, 10657.16, 10624.125], [52831.212, 52931.606, 52819.959, 52897.581, 52899.882, 53068.766, 53028.437, 53019.59, 53021.413, 52989.763, 52994.869, 52977.933, 53029.902, 52982.323, 52994.651, 52973.258], [13.392, 17.226, 17.592, 7.61, 11.531, 14.105, 13.224, 9.869, 7.496, 13.746, 8.932, 14.064, 18.814, 18.018, 13.911, 21.74], [2175.0576636681612, 2584.960543967235, 1952.8965965148395, 3673.778126889034, 4197.17423309172, 10698.84286942086, 4681.717870926287, 4435.676334578793, 3820.715901680493, 2402.076218520829, 3093.146340244627, 2309.7062736676717, 3762.70080157535, 7629.994507279987, 4113.417265811429, 1361.435404544773], [42, 43, 44, 45, 46, 47, 48, 49, 50, 51, 52, 53, 54, 55, 56, 57]], [2, 51, [548, 584, 624, 654, 690, 718, 751], [11151.952, 11174.121, 11182.387, 11178.375, 11174.146, 11156.312, 11162.75], [52513.695, 52515.153, 52510.952, 52499.894, 52523.865, 52462.751, 52500.746], [11.619, 10.053, 7.826, 7.934, 10.207, 8.621, 15.241], [4641.07766238065, 3588.7697850696422, 4077.3907182191074, 4744.51655486436, 5150.257180773421, 3395.091941341595, 1447.2256215027662], [46, 47, 48, 49, 50, 51, 52]], [2, 52, [585, 625, 656, 691, 719, 752, 784, 813, 838, 870, 907, 936, 969, 995, 1029, 1056, 1079], [11223.905, 11410.053, 11397.014, 11367.958, 11400.269, 11416.676, 11367.259, 11333.66, 11217.654, 11237.343, 11227.003, 11278.067, 11359.75, 11332.337, 11162.291, 10985.613, 10944.272], [53299.428, 53287.328, 53287.386, 53255.1, 53291.015, 53286.413, 53268.37, 53288.859, 53334.393, 53334.938, 53338.976, 53319.753, 53325.015, 53304.979, 53309.721, 53151.316, 53108.268], [34.296, 5.929, 7.228, 18.168, 21.744, 19.934, 21.192, 18.723, 19.965, 15.819, 22.452, 25.243, 22.567, 22.053, 28.116, 23.498, 13.789], [4160.45719350776, 2659.8283320684523, 1927.3224004743115, 2887.6501990864836, 946.8374619993353, 1323.0524804103286, 2491.942010062921, 7046.76814100638, 6324.867076347806, 9935.452920657728, 4775.554561558625, 5088.227417391171, 5186.3389786990965, 3023.1224941603714, 1801.794311087002, 19563.265842823137, 60139.74759863528], [47, 48, 49, 50, 51, 52, 53, 54, 55, 56, 57, 58, 59, 60, 61, 62, 63]], [3, 56, [485, 520, 559, 598, 635, 665], [30663.646, 30675.136, 30682.149, 30673.113, 30676.195, 30705.047], [69402.794, 69397.326, 69420.102, 69390.466, 69395.675, 69335.725], [14.923, 20.051, 17.83, 13.352, 16.595, 17.577], [1745.4967816540043, 2090.3388922271884, 1462.9091940278627, 1247.8490027656355, 2518.7963432439424, 1052.9129039642146], [44, 45, 46, 47, 48, 49]], [3, 57, [521, 560, 599, 636, 666, 699, 729, 763, 796, 820, 849, 885, 914, 946], [30862.557, 30783.846, 30783.343, 30747.68, 30776.104, 30753.567, 30777.826, 30751.801, 30771.877, 30778.838, 30780.298, 30745.449, 30759.974, 30764.931], [70904.255, 71008.13, 71024.912, 70975.258, 70988.361, 71051.724, 70986.733, 70981.936, 71012.651, 71022.389, 71036.417, 71055.742, 71027.368, 71015.074], [22.608, 14.191, 19.512, 15.792, 17.475, 22.157, 11.363, 21.053, 18.731, 19.038, 15.674, 16.224, 16.624, 18.01], [14746.554418911546, 1339.9383183320163, 1247.8536267615525, 1738.4981478038874, 1639.5859645158748, 970.7765969744733, 1484.1612719280201, 1070.02091970588, 1943.7458886342165, 1469.6737891695163, 1613.056029926435, 851.5921375449836, 1306.7270122613552, 2017.1168055175501], [45, 46, 47, 48, 49, 50, 51, 52, 53, 54, 55, 56, 57, 58]], [1, 64, [388, 424, 468, 503, 541, 576], [6998.529, 7055.178, 7020.635, 6973.946, 6980.313, 7079.918], [43959.798, 43981.202, 43946.827, 43742.72, 43897.004, 43710.491], [26.462, 29.351, 24.242, 9.371, 35.24, 34.458], [1394.4958396802265, 2278.507944823577, 1945.5823070550564, 437.3661873410682, 1320.1955921131878, 862.5538499656492], [42, 43, 44, 45, 46, 47]], [3, 69, [407, 445, 487, 522, 561], [31158.807, 31258.905, 31271.377, 31209.194, 31080.145], [70139.981, 70337.901, 70325.894, 70336.157, 70190.581], [14.255, 23.918, 43.405, 37.88, 20.623], [1242.0537726244208, 30661.301086275464, 4265.505744330731, 8736.34226590736, 15125.497697337094], [42, 43, 44, 45, 46]], [0, 76, [737, 771, 801, 825, 854, 893, 922, 952, 984, 1013, 1043, 1070], [41932.104, 41937.622, 41964.537, 41932.126, 41917.182, 41941.919, 41938.834, 41927.34, 41907.017, 41904.34, 41950.5, 42029.868], [13935.418, 13921.091, 13948.026, 14022.852, 13977.939, 14030.82, 13991.363, 13966.82, 13951.402, 13909.025, 13955.34, 14089.349], [18.243, 19.111, 17.135, 26.455, 17.737, 24.176, 22.029, 19.236, 13.045, 17.416, 20.796, 24.874], [6616.421755657774, 7988.902773097023, 16667.879132435904, 8493.782018832335, 5855.465318046681, 3988.5110852477465, 3946.646874582229, 4046.094392442246, 2020.298399001071, 2094.5764441501024, 1918.632620737835, 1793.2737408230219], [51, 52, 53, 54, 55, 56, 57, 58, 59, 60, 61, 62]], [0, 77, [772, 802, 826, 855, 894, 923, 953], [41935.735, 41924.335, 42031.873, 41952.06, 41930.454, 42050.425, 42012.281], [14344.672, 14364.989, 14373.109, 14354.09, 14328.375, 14324.466, 14435.322], [20.056, 12.89, 23.637, 25.283, 18.579, 21.181, 24.178], [1851.4431064679857, 2481.3292816386565, 4706.996823875401, 1188.6729475198629, 1260.3567018997355, 14416.598068721676, 4537.060414319251], [52, 53, 54, 55, 56, 57, 58]], [1, 78, [780, 807, 835, 866, 902, 934, 965, 992, 1022, 1051, 1077, 1106, 1132, 1159, 1182, 1206], [7818.406, 7792.871, 7824.045, 7801.676, 7815.405, 7821.603, 7830.315, 7821.798, 7804.521, 7829.739, 7808.232, 7822.7, 7821.601, 7816.254, 7792.739, 7806.805], [44969.174, 45143.051, 45084.526, 45053.134, 45098.537, 45086.879, 45072.488, 45069.664, 45078.013, 45056.731, 45083.232, 45089.284, 45063.932, 44947.92, 44931.657, 44937.976], [19.668, 23.25, 11.104, 15.958, 9.95, 7.74, 7.469, 8.252, 10.026, 8.144, 8.244, 8.163, 6.378, 10.053, 11.768, 14.548], [2030.9866671558668, 6609.11451247832, 5683.462107906001, 4594.075711577788, 4893.615118536845, 3862.824527182243, 6445.401023103479, 6036.851851930286, 3733.5450284067056, 4881.965372201986, 5268.541006233753, 5517.528597042128, 5410.225556440886, 2995.625607989162, 1427.9420108384818, 1808.2987024049341], [53, 54, 55, 56, 57, 58, 59, 60, 61, 62, 63, 64, 65, 66, 67, 68]], [2, 80, [785, 814, 839, 871, 908, 937, 970, 996], [11519.948, 11596.5, 11643.527, 11604.501, 11586.278, 11540.007, 11580.776, 11619.912], [55082.616, 55063.113, 54998.484, 55053.612, 55079.98, 55174.548, 55053.596, 55032.563], [35.318, 43.355, 32.206, 18.966, 27.05, 20.24, 18.586, 27.551], [1365.8328220839903, 837.0364300478052, 2375.521240857567, 1484.9333567662975, 1462.779827427868, 7652.265246683979, 2625.622309744475, 2804.4185082600184], [53, 54, 55, 56, 57, 58, 59, 60]], [2, 81, [756, 789, 815, 842, 874, 909, 938, 972, 998, 1032, 1058, 1082], [12002.413, 11948.974, 12020.095, 12032.336, 12024.95, 11996.26, 12085.233, 12092.701, 12070.718, 12048.479, 11867.455, 11830.332], [54367.803, 54391.428, 54462.359, 54441.371, 54403.055, 54419.066, 54354.079, 54326.617, 54328.843, 54327.444, 54209.212, 53995.953], [29.0, 39.759, 25.51, 18.682, 19.487, 17.083, 14.211, 19.676, 13.271, 16.603, 26.45, 9.044], [552.1325254155585, 2584.5292455685817, 2040.0180844599734, 5827.533061521896, 3984.429861817999, 11545.425705046497, 1634.2439654838806, 2049.72538979515, 1973.678481634276, 3317.784951407542, 5474.1486844043775, 2577.0637154522187], [52, 53, 54, 55, 56, 57, 58, 59, 60, 61, 62, 63]], [1, 90, [833, 863, 901, 933, 964, 990, 1021, 1052, 1078], [7494.443, 7445.974, 7403.086, 7460.006, 7431.593, 7460.685, 7621.313, 7681.888, 7813.436], [45888.217, 45908.907, 45952.707, 45962.515, 45891.958, 45952.061, 45804.577, 45791.095, 45697.788], [26.701, 16.517, 14.432, 11.615, 25.106, 11.042, 16.196, 14.667, 16.004], [12917.097787467103, 11123.104275982487, 2138.0389066476996, 2210.7591745348655, 3130.114653156162, 1268.487820022134, 66412.23239001079, 28032.639949963992, 5002.115277466147], [55, 56, 57, 58, 59, 60, 61, 62, 63]], [0, 98, [986, 1015, 1044, 1071, 1097, 1124, 1151, 1174, 1199, 1222, 1249, 1276], [42599.499, 42591.009, 42589.968, 42672.615, 42619.435, 42574.253, 42576.888, 42652.435, 42600.257, 42618.348, 42615.447, 42634.989], [14227.184, 14245.049, 14130.993, 14158.333, 14188.843, 14209.957, 14158.72, 14081.596, 14113.864, 14072.584, 14267.771, 14284.908], [25.676, 20.871, 17.022, 22.7, 22.17, 35.222, 28.262, 16.237, 18.49, 15.878, 22.729, 22.695], [5946.729323855555, 7435.322674510081, 5865.128070597691, 5632.600670052011, 3585.715827065916, 3715.8312370797935, 4030.9443168342973, 1201.112607210224, 7168.235114887812, 1203.2209500213824, 9035.112495257983, 6081.662053250395], [59, 60, 61, 62, 63, 64, 65, 66, 67, 68, 69, 70]], [0, 99, [987, 1016, 1046, 1073, 1099, 1126, 1153], [43139.127, 43143.892, 43143.829, 43118.975, 43126.828, 43136.544, 43158.871], [16157.757, 16142.559, 16135.018, 16120.227, 16152.551, 16103.245, 16131.457], [14.61, 9.754, 10.775, 11.901, 13.257, 18.65, 13.537], [575.9069271956188, 2470.0522503757684, 2088.9234399573793, 1892.9611558813046, 1708.6550431503392, 1323.1268522216944, 2241.728180087356], [59, 60, 61, 62, 63, 64, 65]], [1, 112, [1105, 1131, 1158, 1180, 1205, 1227, 1255, 1280, 1305, 1326, 1353, 1377, 1401, 1429], [7292.259, 7423.681, 7392.803, 7363.275, 7384.694, 7423.333, 7289.777, 7365.443, 7398.33, 7289.232, 7408.916, 7333.464, 7381.356, 7258.351], [45769.558, 45753.517, 45803.68, 45802.324, 45800.713, 45793.74, 45796.394, 45836.592, 45867.705, 45825.859, 45820.108, 45717.0, 45726.76, 45770.827], [35.962, 23.369, 23.734, 16.276, 19.577, 20.311, 21.913, 25.739, 18.599, 20.355, 23.296, 25.122, 23.019, 22.245], [2690.8447636743517, 5096.604646737128, 7820.03584401283, 32609.11153382445, 3143.8763767432656, 6914.150277955313, 8522.297456856943, 10350.545252363263, 7363.3676589755705, 4210.653012537818, 9245.153971429027, 5785.261951746394, 13212.977562035745, 6615.571146684123], [64, 65, 66, 67, 68, 69, 70, 71, 72, 73, 74, 75, 76, 77]], [2, 113, [1081, 1109, 1135, 1160, 1184, 1208, 1230, 1257, 1283, 1308, 1328, 1358, 1380, 1403, 1433], [11293.554, 11302.984, 11304.106, 11283.587, 11301.08, 11302.13, 11249.694, 11336.033, 11326.563, 11313.58, 11415.396, 11427.986, 11388.295, 11398.821, 11442.604], [53303.832, 53314.008, 53344.339, 53332.826, 53313.368, 53338.46, 53350.884, 53311.316, 53359.166, 53321.079, 53300.631, 53269.797, 53292.554, 53309.995, 53291.199], [20.667, 18.714, 19.34, 20.185, 19.303, 24.11, 22.131, 21.949, 24.077, 19.73, 12.899, 8.012, 10.874, 16.647, 9.579], [4888.097121354697, 5266.451242767652, 6443.212092425363, 7566.628458694057, 9515.511346264704, 4359.808509383959, 11184.926678872613, 3817.7188102210844, 6409.228218619751, 4143.089331264481, 2207.4235737558542, 3285.416179283787, 2034.5131363894513, 1690.664202362347, 744.5740564836515], [63, 64, 65, 66, 67, 68, 69, 70, 71, 72, 73, 74, 75, 76, 77]], [2, 115, [1137, 1162, 1188, 1210, 1232, 1259, 1286], [11848.623, 11837.268, 11919.422, 11895.783, 11889.92, 11906.421, 11931.334], [54047.24, 53982.205, 54160.357, 54166.989, 54137.316, 54138.395, 54078.175], [16.994, 17.853, 7.912, 10.149, 7.694, 9.502, 19.862], [1914.3219671821648, 1117.7497381818043, 2716.8793896890093, 2499.569837514548, 2713.2239794405727, 2236.4201591848137, 1389.7041930036744], [65, 66, 67, 68, 69, 70, 71]], [0, 117, [1123, 1150, 1173, 1198, 1221, 1247, 1273], [41862.373, 41885.988, 42063.679, 41974.83, 42017.414, 41958.62, 41884.662], [13927.718, 13921.936, 14047.101, 13989.761, 13959.919, 13987.431, 13914.701], [21.287, 12.324, 28.462, 22.729, 18.888, 27.27, 16.991], [1770.3438608294564, 1479.297259111824, 2316.9642351776583, 4707.8528154915875, 4269.301444352017, 2042.723855136199, 3061.4460823942654], [64, 65, 66, 67, 68, 69, 70]], [0, 124, [1045, 1072, 1098, 1125, 1152], [42616.215, 42592.222, 42669.253, 42639.383, 42651.387], [15130.988, 15162.754, 15120.197, 15127.242, 15036.625], [22.899, 23.924, 24.475, 28.07, 22.371], [3899.4466970054345, 2860.402462995933, 1888.418242693283, 1817.3747519863516, 6859.118147546804], [61, 62, 63, 64, 65]], [1, 128, [1281, 1306, 1327, 1355, 1379], [7821.745, 7793.462, 7708.184, 7795.851, 7689.709], [44986.406, 44926.599, 44940.502, 44910.496, 44911.259], [17.434, 16.284, 18.692, 20.21, 13.321], [2994.6019477748873, 1878.7083142169545, 5388.152723647724, 1817.6637007621557, 28498.96524343762], [71, 72, 73, 74, 75]], [0, 130, [1300, 1322, 1347, 1376, 1398, 1422, 1447, 1469], [43072.25, 42906.605, 42956.779, 42944.749, 42953.185, 42882.743, 42867.703, 42869.128], [15554.779, 15501.837, 15494.402, 15487.575, 15487.135, 15494.26, 15503.521, 15535.747], [14.871, 20.613, 14.117, 24.373, 18.35, 21.971, 25.775, 21.961], [783.1493973176007, 1808.3752582938673, 3546.2325330112076, 1402.156526183728, 2095.626602988567, 2161.3299963938266, 2346.286088479171, 1958.8909226660717], [71, 72, 73, 74, 75, 76, 77, 78]], [2, 135, [1310, 1331, 1359, 1382, 1405, 1435, 1457, 1482, 1503, 1533, 1557, 1580, 1604], [11963.558, 11923.253, 11915.84, 11922.396, 11925.424, 11914.541, 11916.934, 11935.159, 11892.128, 11924.733, 11934.382, 11952.617, 11948.525], [55904.619, 55925.647, 55867.475, 55867.692, 55875.254, 55871.546, 55890.769, 55846.122, 55724.52, 55812.784, 55815.562, 55933.822, 55805.673], [12.321, 12.041, 16.079, 10.875, 12.979, 13.903, 9.633, 20.111, 33.16, 10.124, 20.752, 18.521, 15.186], [852.3316235532518, 2099.345524117222, 1906.3628059093808, 3043.4327707823454, 998.6010335246061, 1799.37374545817, 2389.8119526931764, 1756.5106024193324, 683.4013742012963, 1921.1800654901047, 1958.1636662273565, 410.6169297433581, 1046.9332484302024], [72, 73, 74, 75, 76, 77, 78, 79, 80, 81, 82, 83, 84]], [3, 138, [1370, 1391, 1415, 1439, 1462, 1487], [30823.425, 30765.373, 30794.641, 30755.109, 30772.23, 30763.138], [70869.762, 71035.403, 71035.408, 71032.976, 71020.366, 71012.206], [28.269, 15.251, 17.991, 12.866, 10.462, 13.127], [8332.41894018348, 812.3726905825927, 1647.4951078918684, 1906.1133328635835, 1318.3872877368383, 1117.9754177881762], [74, 75, 76, 77, 78, 79]], [1, 147, [1402, 1431, 1454, 1475, 1498, 1527, 1551], [7614.357, 7646.183, 7649.808, 7646.125, 7657.573, 7646.861, 7657.047], [45324.591, 45329.306, 45337.147, 45316.73, 45326.394, 45307.33, 45333.375], [9.354, 14.882, 9.67, 10.571, 8.128, 14.826, 21.514], [1846.5949706296947, 2044.5103528742634, 2039.8910907248503, 1961.899492418284, 1843.0589502542243, 1986.2210302571175, 1437.2169285814891], [76, 77, 78, 79, 80, 81, 82]], [2, 151, [1456, 1481, 1505, 1532, 1556, 1579], [11921.557, 11919.709, 11950.604, 11967.144, 11923.177, 11947.294], [54600.584, 54611.302, 54525.914, 54483.794, 54621.995, 54595.769], [14.667, 17.696, 30.113, 16.109, 29.017, 15.098], [1021.81005004102, 1452.460270768127, 2726.86638057419, 39711.85919586566, 760.8801330714118, 941.6429631874827], [78, 79, 80, 81, 82, 83]], [0, 160, [1494, 1520, 1546, 1571, 1595, 1620, 1647, 1664, 1686, 1708, 1735, 1757], [43129.672, 43119.485, 43085.861, 43036.736, 43091.61, 43025.065, 43114.024, 43101.142, 43050.763, 43057.545, 43085.191, 42991.563], [15454.057, 15501.873, 15551.197, 15540.6, 15529.184, 15477.928, 15519.235, 15499.603, 15524.98, 15548.934, 15539.653, 15524.883], [39.47, 16.064, 14.049, 34.094, 14.4, 25.21, 16.858, 16.205, 18.085, 22.925, 25.471, 25.411], [1769.6838571288372, 824.2843504410507, 478.2420666444232, 1146.121168114098, 802.455222978758, 1851.4764940694238, 1052.6882253516515, 665.6396343396334, 692.918697504516, 1182.016505940496, 1001.0061096882514, 6429.87425549775], [79, 80, 81, 82, 83, 84, 85, 86, 87, 88, 89, 90]], [2, 168, [1668, 1692, 1714, 1739, 1762], [11527.685, 11494.412, 11489.622, 11486.502, 11596.078], [55251.891, 55296.397, 55261.143, 55299.506, 55251.452], [21.816, 26.228, 29.656, 15.546, 34.213], [1102.3248972667448, 968.9743760752185, 931.850098637272, 516.9398879924191, 2661.5573120634963], [87, 88, 89, 90, 91]], [1, 180, [1778, 1800, 1821, 1846, 1871], [7519.976, 7630.578, 7584.191, 7568.363, 7570.719], [43958.916, 43797.592, 43793.233, 43830.687, 43847.735], [52.559, 20.201, 12.26, 15.686, 33.682], [1713.332724385332, 573.9147935095046, 726.8325253920034, 824.358718074906, 1036.257286846939], [92, 93, 94, 95, 96]], [2, 186, [1693, 1717, 1742, 1764, 1782, 1805, 1825, 1849, 1876, 1894, 1913, 1930, 1950, 1969, 1983, 2000, 2016, 2040, 2057, 2079, 2096], [11953.841, 11935.672, 11960.466, 11919.378, 11938.835, 11931.106, 11961.148, 11946.175, 11964.002, 11918.077, 11928.506, 11929.163, 11938.316, 11929.914, 11924.409, 11906.007, 11895.941, 11968.294, 11946.142, 11899.022, 11940.351], [54656.072, 54642.891, 54582.317, 54579.322, 54657.937, 54583.307, 54612.788, 54614.439, 54592.684, 54601.134, 54625.228, 54608.065, 54616.172, 54616.761, 54598.45, 54632.706, 54670.596, 54628.034, 54626.794, 54626.538, 54533.536], [27.062, 14.413, 13.502, 20.077, 22.476, 19.266, 13.812, 5.718, 9.626, 6.457, 14.426, 7.145, 7.142, 8.437, 14.176, 21.267, 28.02, 21.672, 12.775, 24.576, 28.057], [748.0284177463766, 891.9577564605071, 1422.5501250676573, 1431.4668758070125, 1482.894077920591, 1458.393636435876, 1735.6593377020756, 2778.2398775675665, 1587.103638308169, 1560.2480387987036, 2648.585488223459, 2542.492281957647, 1894.163010480407, 2435.50200004885, 1108.2487726441009, 668.1403574678793, 993.2062940483218, 730.9392091997672, 1565.3810943446454, 1009.0633749563834, 762.9419601993063], [88, 89, 90, 91, 92, 93, 94, 95, 96, 97, 98, 99, 100, 101, 102, 103, 104, 105, 106, 107, 108]], [0, 203, [1960, 1979, 1993, 2006, 2029, 2051, 2070, 2088, 2109, 2121, 2139, 2159, 2173], [42112.001, 42038.566, 42006.721, 42099.184, 42080.285, 42097.398, 42034.781, 42109.579, 42055.676, 42089.531, 42083.681, 42096.772, 42138.576], [14065.129, 14057.864, 14049.807, 14071.456, 14115.537, 14176.616, 14129.342, 14085.191, 14075.446, 14110.503, 14072.883, 14088.033, 14171.639], [26.558, 24.105, 24.421, 24.106, 18.064, 32.671, 21.983, 33.724, 22.901, 21.965, 17.917, 24.305, 14.043], [1606.247205901125, 1910.7834967857088, 1349.8352138048656, 2589.6317206341337, 4124.00115862835, 1435.1966618524852, 4098.618788103869, 1526.6225145938504, 1292.3048990162952, 950.9601748095309, 985.2239817845895, 1225.4111067084773, 17447.910870741787], [100, 101, 102, 103, 104, 105, 106, 107, 108, 109, 110, 111, 112]], [2, 209, [1826, 1850, 1877, 1895, 1914, 1931, 1951, 1970], [12372.674, 12407.809, 12363.696, 12382.081, 12386.639, 12361.663, 12357.419, 12392.106], [55232.55, 55204.464, 55200.048, 55184.359, 55191.634, 55150.265, 55196.591, 55226.599], [19.882, 13.15, 15.85, 13.977, 20.126, 17.107, 14.979, 18.788], [1059.2950039233779, 1579.8988411518221, 1308.3270507590057, 1431.436271000768, 1314.7713894156243, 1670.3681343945827, 1366.5854817170077, 1539.5592116824268], [94, 95, 96, 97, 98, 99, 100, 101]], [3, 212, [2067, 2085, 2105, 2119, 2138, 2156, 2171, 2191, 2211, 2228, 2242, 2256, 2276, 2289, 2306, 2319, 2331, 2344, 2367, 2379, 2395, 2409], [31384.748, 31376.671, 31380.67, 31386.026, 31356.951, 31382.839, 31351.18, 31410.851, 31391.479, 31377.88, 31379.835, 31375.742, 31368.391, 31405.669, 31363.729, 31384.232, 31357.715, 31394.218, 31362.901, 31375.613, 31367.608, 31411.155], [71318.418, 71297.732, 71290.39, 71266.974, 71268.853, 71295.808, 71306.07, 71307.411, 71310.708, 71266.916, 71291.272, 71313.358, 71320.695, 71295.733, 71279.058, 71281.915, 71315.776, 71347.422, 71286.207, 71283.205, 71256.359, 71325.77], [9.802, 10.989, 12.752, 12.203, 19.498, 23.404, 11.31, 15.87, 15.888, 12.506, 13.416, 10.881, 15.701, 15.111, 22.291, 16.502, 14.937, 16.992, 18.764, 11.833, 7.021, 32.512], [1287.848728171973, 1544.2981020858924, 2177.4972821436154, 1948.1011086684116, 1340.9402105716094, 1243.250857787132, 812.2350129922585, 1042.1431858535263, 805.742652823051, 1526.5902515469706, 1932.7654950440701, 1004.2455833740931, 1420.1695576133857, 1393.9673886982089, 1409.4540018088114, 1909.5940636738428, 1609.9770687310888, 926.6234388038217, 1524.4761359560048, 1074.1273141386355, 748.4415748208254, 1967.657901713202], [106, 107, 108, 109, 110, 111, 112, 113, 114, 115, 116, 117, 118, 119, 120, 121, 122, 123, 124, 125, 126, 127]], [2, 214, [2127, 2148, 2165, 2178, 2200, 2221, 2235, 2249, 2269, 2283, 2300], [11973.505, 11914.311, 11948.254, 11922.225, 11929.736, 11933.851, 11920.292, 11970.907, 11951.13, 11930.955, 11947.354], [54598.456, 54607.567, 54669.031, 54586.334, 54613.6, 54599.214, 54611.249, 54637.971, 54621.998, 54608.537, 54644.646], [23.718, 16.001, 32.704, 12.672, 16.591, 13.444, 16.13, 20.097, 16.498, 19.509, 24.672], [490.1846598009552, 1192.2810872832697, 2152.2963430240297, 917.6423023161967, 728.543338641439, 792.1109056977475, 1150.6922862217416, 951.1919039844327, 1318.617147144978, 1539.9147745800478, 738.0275217988969], [110, 111, 112, 113, 114, 115, 116, 117, 118, 119, 120]], [0, 218, [1840, 1867, 1887, 1906, 1926], [42723.215, 42658.198, 42675.877, 42667.869, 42682.065], [14445.165, 14484.341, 14402.666, 14498.136, 14473.087], [11.86, 23.174, 31.113, 24.335, 16.868], [470.0456576021965, 1349.2738778455644, 1748.7752887166469, 4409.59002776423, 672.7884451935382], [94, 95, 96, 97, 98]], [0, 227, [2194, 2216, 2230, 2246, 2259, 2280, 2291, 2309], [42497.759, 42535.17, 42500.56, 42558.641, 42527.889, 42567.027, 42563.821, 42569.788], [15904.279, 15827.425, 15912.589, 15791.1, 15833.921, 15805.37, 15843.118, 15838.476], [18.993, 32.377, 13.774, 27.287, 12.01, 23.539, 27.71, 22.461], [1073.652580544354, 4506.663296508016, 676.9473622899079, 3248.3116538463864, 510.4948989831295, 4308.3911321598025, 3145.779104208117, 1991.587674074805], [113, 114, 115, 116, 117, 118, 119, 120]], [1, 228, [2234, 2248, 2268, 2282, 2298, 2311], [7512.887, 7576.422, 7501.006, 7527.597, 7505.036, 7538.33], [45644.884, 45650.575, 45621.418, 45631.918, 45639.315, 45645.434], [21.213, 15.92, 23.453, 13.9, 12.92, 17.934], [2017.9069527529316, 1185.0560010059032, 1649.322728238527, 1912.9925653029836, 1593.2323526545065, 1961.591224246879], [116, 117, 118, 119, 120, 121]], [1, 243, [2372, 2390, 2404, 2414, 2427, 2442, 2457, 2477, 2498, 2520], [7547.992, 7538.096, 7507.222, 7528.15, 7545.685, 7551.161, 7483.826, 7545.11, 7507.33, 7531.316], [45634.932, 45627.358, 45630.76, 45531.102, 45590.208, 45623.604, 45626.561, 45590.492, 45581.142, 45528.466], [8.126, 9.91, 16.611, 30.165, 13.529, 12.524, 28.024, 14.149, 25.428, 31.357], [1532.9418351436225, 1433.30112958831, 2739.9504411036705, 3509.604674237999, 1058.7191774087214, 1027.782421195097, 1788.612384476632, 475.32420805734745, 522.9240514669186, 736.2313043106941], [125, 126, 127, 128, 129, 130, 131, 132, 133, 134]], [0, 252, [2455, 2470, 2490, 2515, 2533, 2547, 2562, 2578, 2599, 2612], [42734.712, 42738.948, 42705.867, 42687.75, 42697.005, 42736.18, 42695.377, 42715.537, 42713.081, 42719.377], [14459.385, 14440.839, 14364.885, 14375.571, 14461.92, 14439.987, 14435.151, 14386.807, 14423.184, 14459.517], [13.661, 29.737, 16.958, 43.535, 29.3, 15.288, 33.154, 17.421, 22.83, 12.524], [560.7232771260102, 1167.3096332917066, 1315.0598571091784, 2107.53157876728, 1752.0656029142888, 1162.4570472841024, 581.7962703065, 826.072854492575, 1189.2516598207574, 1117.3356225057364], [130, 131, 132, 133, 134, 135, 136, 137, 138, 139]], [1, 258, [2550, 2566, 2583, 2603, 2616, 2631, 2646, 2664], [7475.324, 7558.583, 7542.511, 7542.995, 7500.553, 7562.128, 7537.486, 7567.548], [45553.539, 45610.892, 45662.34, 45629.644, 45650.122, 45643.881, 45612.035, 45617.746], [19.279, 21.818, 20.277, 20.165, 24.216, 18.321, 35.581, 15.907], [14818.989625242444, 894.8502753948965, 873.7069757264015, 1082.0653818738647, 2123.6357964334875, 972.8351218014658, 1272.1999171843024, 507.41346937332565], [136, 137, 138, 139, 140, 141, 142, 143]], [2, 259, [2568, 2586, 2604, 2618, 2633, 2648, 2666, 2678, 2693, 2712, 2723, 2746], [11197.558, 11175.64, 11208.912, 11193.031, 11195.23, 11220.385, 11198.517, 11181.098, 11223.756, 11201.145, 11191.844, 11199.397], [53870.388, 53840.991, 53847.844, 53852.279, 53862.965, 53865.031, 53871.611, 53859.207, 53855.762, 53853.707, 53866.063, 53852.289], [14.761, 10.462, 8.572, 8.291, 9.576, 8.738, 10.635, 8.268, 8.681, 7.701, 12.451, 6.466], [1412.0954134711976, 2176.344587739674, 2308.2364874298482, 2090.6334185087817, 2142.506340701227, 1944.935131568792, 1813.8350543059128, 2234.005702135969, 2209.9813581908684, 2289.916515874742, 2351.212771714601, 2420.256558474764], [137, 138, 139, 140, 141, 142, 143, 144, 145, 146, 147, 148]], [1, 266, [2677, 2691, 2709, 2721, 2740], [7001.831, 7018.691, 7054.852, 7069.146, 7020.586], [44985.983, 45032.073, 44978.393, 44993.283, 44933.319], [21.711, 22.436, 19.514, 21.335, 16.365], [4059.955646185861, 2374.591256608041, 1365.3199727658032, 6988.335169608967, 2369.9203654935936], [144, 145, 146, 147, 148]], [2, 267, [2682, 2695, 2713, 2725, 2748], [12111.9, 12102.004, 12111.699, 12174.09, 12113.81], [55974.284, 55916.95, 55899.082, 55921.756, 55967.621], [17.675, 19.247, 25.947, 29.464, 23.543], [903.4817718642007, 1552.923769407678, 582.8882407281543, 1180.3742641351828, 1127.9973464097857], [144, 145, 146, 147, 148]], [2, 272, [2786, 2802, 2815, 2836, 2858], [12185.035, 12151.392, 12076.592, 12105.294, 12130.838], [55946.737, 55983.831, 55913.325, 55929.314, 55979.234], [21.532, 19.792, 17.488, 23.916, 21.704], [906.046992845522, 1253.6090383588564, 1120.0865244714355, 1570.6489079435974, 705.0154569038926], [150, 151, 152, 153, 154]], [0, 275, [2757, 2778, 2796, 2809, 2827, 2849], [42829.164, 42871.857, 42830.151, 42896.483, 42789.654, 42751.246], [15638.086, 15782.983, 15782.556, 15752.055, 15748.937, 15827.873], [8.759, 29.158, 28.751, 18.173, 30.656, 11.865], [388.7591162966037, 3242.1388794886407, 1306.771219095712, 1434.5867813858756, 1271.2246957084083, 58270.27577859612], [148, 149, 150, 151, 152, 153]], [1, 276, [2781, 2799, 2813, 2832, 2854, 2874, 2892, 2914, 2937, 2955, 2971, 2987, 3004, 3021, 3036, 3049, 3070, 3088, 3105, 3118, 3130, 3151, 3162, 3171, 3189, 3206, 3226, 3244, 3270, 3290, 3302, 3320, 3339, 3353, 3374, 3389, 3401, 3416, 3435, 3453, 3474, 3494, 3509], [7033.56, 7019.011, 6985.818, 7049.331, 6916.823, 6920.532, 6923.342, 6920.886, 6905.449, 6919.973, 6930.14, 6933.312, 6946.401, 6940.929, 6939.691, 6912.006, 6926.204, 6913.551, 6930.183, 6950.736, 6945.979, 6908.817, 6916.77, 6916.409, 6927.183, 6931.132, 6936.677, 6920.31, 6943.123, 6964.151, 6918.035, 6931.146, 6910.94, 6903.332, 6927.302, 6910.002, 6946.251, 6908.518, 6895.494, 6938.544, 6941.381, 6934.499, 6943.1], [45007.803, 44967.126, 44943.827, 44982.326, 44917.843, 44837.391, 44849.364, 44817.461, 44852.391, 44895.688, 44916.9, 44935.465, 44914.326, 44959.309, 44866.227, 44880.377, 44936.571, 44954.011, 44942.025, 45069.366, 44980.316, 44799.231, 44814.186, 44848.644, 44816.833, 44825.954, 44833.88, 44817.856, 44821.648, 44795.786, 44797.656, 44843.306, 44828.169, 44818.705, 44794.899, 44814.863, 44851.08, 44828.521, 44819.89, 44790.671, 44828.088, 44823.991, 44817.401], [26.543, 25.331, 20.476, 22.452, 25.901, 9.719, 11.938, 11.763, 9.375, 14.135, 13.879, 14.675, 15.315, 19.492, 11.241, 12.008, 15.904, 13.989, 17.601, 13.188, 17.895, 15.137, 11.653, 13.14, 9.675, 11.779, 16.488, 14.276, 11.706, 12.379, 11.723, 17.016, 12.471, 15.002, 19.656, 13.438, 11.449, 11.236, 14.085, 15.461, 9.431, 12.336, 19.521], [1479.6340646429967, 1999.3292525071195, 2080.8379087149083, 3535.769972212314, 1782.6016506955605, 1958.2892068685912, 2347.145921908645, 1895.4482743835385, 2353.2064598866236, 3885.681379245264, 4646.723971309345, 5316.094463034209, 4593.750974101951, 5505.6213495485335, 3443.165633255741, 2684.9297848950573, 4664.719054450688, 4341.4968219143175, 3548.72294250714, 2242.74719508374, 4730.6501851872445, 1995.4387227958969, 2400.5143453532137, 2172.7161201084573, 2172.059851538045, 1662.5425764938745, 2119.738690371569, 2066.571789338063, 1789.816817564107, 644.0832427704347, 1514.5133348669603, 2744.480693313415, 1548.8322424854186, 1808.689054026169, 1436.260049972541, 1722.6076707255775, 1442.4393780928087, 1582.5980873402484, 1727.5005976860825, 1905.654501349575, 1740.119916007352, 2329.717682440325, 2042.4624394884552], [150, 151, 152, 153, 154, 155, 156, 157, 158, 159, 160, 161, 162, 163, 164, 165, 166, 167, 168, 169, 170, 171, 172, 173, 174, 175, 176, 177, 178, 179, 180, 181, 182, 183, 184, 185, 186, 187, 188, 189, 190, 191, 192]], [1, 284, [2833, 2855, 2875, 2894, 2915, 2938], [7601.573, 7559.88, 7572.345, 7465.395, 7448.523, 7388.131], [45582.991, 45612.783, 45671.363, 45640.99, 45633.488, 45662.622], [15.373, 20.025, 19.982, 30.005, 26.638, 24.084], [763.3483440770692, 1015.2865609095279, 958.4186589616166, 1348.5472626869685, 1928.1402107665099, 8041.384533325177], [153, 154, 155, 156, 157, 158]], [0, 294, [2908, 2931, 2948, 2967, 2982, 2999, 3018, 3032, 3044, 3066, 3085, 3101, 3113], [42182.869, 42038.496, 41899.179, 41905.404, 42083.732, 41998.353, 41985.011, 41957.6, 41932.141, 41910.408, 41903.041, 41911.403, 41899.328], [14213.319, 14162.159, 14143.757, 14134.834, 14228.61, 14198.602, 14181.054, 14160.466, 14160.404, 14165.904, 14176.792, 14142.317, 14131.279], [26.283, 28.448, 11.062, 11.807, 20.804, 16.789, 20.227, 11.661, 16.421, 14.99, 13.985, 13.738, 15.978], [7809.060443509015, 5629.629855608206, 1112.1191630762012, 790.2136260897353, 9975.018059221773, 38284.56315647451, 2358.6077078874514, 1428.6505610685576, 1567.8272820892394, 2271.891021212217, 1577.040134373673, 1494.6803339648316, 910.3872896454121], [156, 157, 158, 159, 160, 161, 162, 163, 164, 165, 166, 167, 168]], [3, 308, [3123, 3139, 3154, 3165, 3180, 3199, 3215, 3235, 3260, 3279, 3294], [30410.382, 30351.488, 30362.606, 30380.095, 30395.618, 30356.419, 30366.501, 30382.582, 30362.656, 30367.629, 30368.716], [69794.142, 69859.712, 69888.762, 69897.109, 69856.879, 69903.326, 69847.34, 69889.728, 69887.47, 69880.97, 69905.492], [35.733, 17.041, 17.022, 15.865, 18.396, 10.345, 16.859, 17.277, 19.295, 13.756, 20.664], [2457.19275481499, 1333.9864724139115, 1563.578328354953, 1602.5007513492876, 1137.0113885415303, 1457.2585383921598, 1164.41629176372, 873.4446645952147, 1177.5513515253972, 1176.839018698708, 963.9480399096846], [169, 170, 171, 172, 173, 174, 175, 176, 177, 178, 179]], [0, 311, [3112, 3128, 3143, 3158, 3167, 3184, 3200], [41860.032, 41825.971, 41878.696, 41862.549, 41848.552, 41846.476, 41916.982], [13942.192, 13804.313, 14016.971, 13858.909, 13922.101, 13892.639, 14071.452], [25.288, 24.844, 32.169, 41.016, 28.8, 26.189, 26.088], [14537.303010222442, 2460.7936082896267, 3532.82989348271, 4370.872766339758, 4747.6330877567925, 5204.477613069872, 5902.834610223927], [168, 169, 170, 171, 172, 173, 174]], [0, 314, [3144, 3159, 3168, 3185, 3201, 3220, 3240, 3264, 3286, 3298, 3316, 3333, 3349, 3367, 3383, 3396, 3412], [41870.82, 41927.363, 41875.552, 41943.959, 41922.036, 41912.631, 41917.343, 41902.489, 41923.595, 41906.155, 41927.47, 41917.93, 41934.95, 41906.604, 41933.057, 41937.973, 41913.954], [14028.155, 14157.016, 14097.765, 14194.087, 14182.021, 14181.995, 14172.6, 14162.297, 14170.753, 14174.857, 14185.537, 14169.067, 14186.429, 14166.496, 14167.87, 14223.733, 14194.95], [31.823, 14.064, 21.741, 12.422, 9.281, 7.84, 10.532, 7.48, 9.396, 5.745, 6.508, 7.477, 8.05, 7.171, 7.633, 18.541, 12.412], [3968.264774484443, 748.1047160898173, 1317.3727791749945, 1277.852224514003, 2590.649151670597, 2873.808359375842, 1948.0211403760422, 2684.865301421894, 2953.338906359987, 3154.6000403423204, 3551.679862044703, 3020.659731194287, 2919.294139364483, 2713.0932179586594, 2140.495709371304, 1145.1434400883372, 974.717278423905], [170, 171, 172, 173, 174, 175, 176, 177, 178, 179, 180, 181, 182, 183, 184, 185, 186]], [0, 324, [3221, 3241, 3265, 3287, 3299, 3318, 3334, 3350], [42764.408, 42776.254, 42738.835, 42779.612, 42824.255, 42725.154, 42743.209, 42807.107], [14588.595, 14548.248, 14534.477, 14584.239, 14559.61, 14661.368, 14575.234, 14564.764], [17.437, 15.086, 19.022, 14.656, 8.668, 16.685, 20.925, 16.006], [1645.9843782003104, 1858.7550067390773, 920.8654451473788, 1379.5835751393383, 2199.385171530565, 1260.9290492441878, 3479.4931298556917, 1403.3760110256896], [175, 176, 177, 178, 179, 180, 181, 182]], [0, 326, [3169, 3186, 3202, 3222, 3242, 3267, 3288, 3300], [43140.013, 43173.24, 43159.82, 43144.318, 43166.254, 43174.858, 43225.635, 43179.574], [15552.249, 15549.013, 15549.586, 15531.599, 15529.305, 15544.162, 15537.647, 15548.831], [20.346, 11.385, 14.569, 15.695, 16.181, 17.436, 16.938, 12.908], [1099.5414243767038, 1869.704447983059, 1641.0460936547947, 1461.6996719776037, 799.9652561301017, 1507.3434408127375, 794.2416710784732, 1453.336774301102], [172, 173, 174, 175, 176, 177, 178, 179]], [0, 340, [3431, 3451, 3472, 3492, 3507, 3516, 3535], [43183.122, 43186.005, 43157.882, 43193.676, 43188.07, 43124.42, 43189.177], [15559.921, 15575.845, 15557.056, 15547.198, 15572.251, 15581.347, 15553.842], [14.876, 10.292, 18.148, 13.375, 13.42, 14.905, 30.554], [1195.8132062493164, 1211.7249784958883, 1844.590685504793, 1687.304096177676, 1889.525383256728, 1384.6832742948025, 1345.4142941377022], [187, 188, 189, 190, 191, 192, 193]], [0, 345, [3450, 3471, 3490, 3505, 3515, 3531], [41965.769, 41948.556, 41966.972, 41938.404, 41945.023, 41931.449], [14246.191, 14183.093, 14134.064, 14186.658, 14159.789, 14210.751], [28.04, 12.539, 16.374, 13.185, 10.234, 16.25], [2187.6382485944155, 1712.031107124716, 1245.1724390996376, 1702.9825970533634, 2907.1911458535537, 2065.716479508052], [188, 189, 190, 191, 192, 193]], [1, 352, [3537, 3546, 3557, 3570, 3587, 3608, 3641], [6899.31, 6920.121, 6935.872, 6962.963, 6940.02, 6928.734, 6933.694], [44844.739, 44790.601, 44842.737, 44839.817, 44836.215, 44858.598, 45038.704], [14.242, 12.472, 16.21, 24.906, 21.25, 16.274, 18.776], [1779.1905889896348, 1267.5900314513553, 1214.2035878248585, 1107.9220071247478, 2410.6768658318515, 1321.2631412160629, 1113.7923869726283], [194, 195, 196, 197, 198, 199, 200]], [2, 353, [3538, 3548, 3558, 3572, 3589, 3615, 3647], [11266.505, 11215.419, 11219.855, 11247.853, 11272.161, 11258.181, 11309.134], [54608.494, 54599.63, 54567.288, 54523.088, 54311.411, 54407.582, 54338.574], [25.165, 27.608, 17.514, 26.414, 28.379, 29.229, 15.473], [2047.4237815011197, 1375.7951216630247, 3668.522353944135, 1417.9994867808218, 1808.5267114670987, 2502.694547188281, 28792.13837374789], [194, 195, 196, 197, 198, 199, 200]], [3, 355, [3565, 3579, 3602, 3624, 3661, 3706, 3753, 3800, 3837, 3881, 3917, 3952, 4003, 4048, 4086, 4127, 4162, 4199], [30339.886, 30320.699, 30430.129, 30456.452, 30405.943, 30477.303, 30547.147, 30612.936, 30612.344, 30636.189, 30580.042, 30544.126, 30480.448, 30505.147, 30514.329, 30481.887, 30520.067, 30518.622], [69876.046, 69880.965, 69933.074, 69956.09, 69932.076, 69963.47, 70013.786, 70147.975, 70049.821, 70118.561, 70154.363, 70041.701, 69989.261, 69968.808, 70040.21, 69985.554, 69836.34, 69853.288], [18.702, 21.999, 20.437, 11.762, 15.154, 13.448, 18.967, 14.501, 22.161, 20.046, 24.527, 18.218, 12.4, 10.944, 17.471, 16.132, 18.856, 17.849], [733.2146292306352, 1352.487481849896, 1138.3899665416347, 1319.8208278937973, 2104.036014129976, 2274.2445088454997, 6833.672276494001, 1487.8381420008982, 5044.493973621832, 4249.55144522715, 2139.2800729244937, 2841.1094395121095, 1103.2926018991352, 2129.9290665704334, 2196.703020305909, 1290.3115886269197, 12324.074524420603, 12197.610751146707], [196, 197, 198, 199, 200, 201, 202, 203, 204, 205, 206, 207, 208, 209, 210, 211, 212, 213]], [2, 359, [3576, 3594, 3619, 3656, 3700], [12309.84, 12351.707, 12362.35, 12355.361, 12375.941], [55729.701, 55683.854, 55733.523, 55673.849, 55559.124], [23.301, 11.929, 16.031, 16.917, 16.782], [675.9172566158898, 1858.5594102530697, 2727.052625090717, 3885.746345811419, 4314.64157100028], [197, 198, 199, 200, 201]], [0, 370, [3635, 3676, 3720, 3770, 3812, 3852, 3895, 3930, 3968, 4018], [41919.956, 41920.696, 41909.969, 41943.476, 41931.364, 41932.263, 41903.434, 41897.419, 41903.083, 41969.158], [13930.772, 13946.698, 14024.621, 14088.438, 13901.952, 13999.963, 13812.107, 13873.077, 13812.194, 13813.355], [13.895, 14.0, 26.923, 28.164, 23.498, 23.681, 20.621, 19.389, 12.521, 27.027], [13205.907091856363, 14548.85208000307, 2840.0821510037713, 6049.242494123084, 4617.862712960645, 6034.933971656475, 4821.51544404121, 2972.8934137776946, 2155.48941392441, 2970.806109685417], [199, 200, 201, 202, 203, 204, 205, 206, 207, 208]], [0, 371, [3636, 3677, 3721, 3772, 3814, 3854, 3896, 3931, 3970, 4020, 4062, 4101], [42415.772, 42382.928, 42437.545, 42434.871, 42525.41, 42587.15, 42582.129, 42513.075, 42536.522, 42417.715, 42470.435, 42451.511], [15892.512, 15864.483, 15876.257, 15857.786, 15843.804, 15824.848, 15855.362, 15810.633, 15857.983, 15844.078, 15838.495, 15814.279], [12.226, 17.197, 13.274, 7.836, 20.874, 21.31, 23.584, 19.291, 25.571, 11.624, 11.004, 12.394], [1812.3998835579157, 1580.3142685582866, 2507.6979790383502, 3104.482053677311, 13109.877630666399, 21349.71064746343, 9911.933149406248, 3799.678320948753, 5866.685148081129, 1601.9148150185085, 2740.7386565875195, 1538.999136637605], [199, 200, 201, 202, 203, 204, 205, 206, 207, 208, 209, 210]], [0, 372, [3637, 3678, 3722, 3773, 3815, 3855, 3897, 3932, 3971, 4021, 4063, 4102, 4143, 4174, 4213, 4248, 4279, 4312, 4342, 4385, 4421, 4456, 4493], [42633.234, 42649.164, 42637.643, 42508.408, 42612.415, 42576.159, 42660.496, 42644.216, 42638.38, 42673.741, 42659.287, 42553.326, 42562.379, 42562.841, 42663.642, 42507.108, 42555.963, 42547.987, 42475.589, 42546.053, 42495.526, 42546.217, 42563.344], [14195.946, 14225.839, 14286.525, 14214.294, 14199.611, 14144.084, 14170.377, 14173.768, 14208.597, 14233.99, 14197.932, 14175.647, 14275.31, 14197.127, 14188.437, 14312.65, 14294.751, 14228.108, 14294.228, 14198.22, 14233.206, 14190.337, 14175.938], [14.101, 21.846, 26.803, 38.095, 18.941, 22.077, 12.649, 15.538, 16.955, 14.611, 20.715, 22.374, 20.043, 26.378, 12.335, 25.934, 18.42, 26.96, 16.304, 21.61, 23.342, 25.645, 20.789], [1700.8280966435336, 862.6703089909819, 2690.8353909329053, 3669.5690926345064, 1530.716440949402, 1380.1765652450056, 1390.414168350681, 1300.444642151781, 1463.0300223646004, 1316.3309690684334, 1342.2927168374977, 4398.964176905069, 13656.238646955851, 6333.330919902405, 1547.1526712283091, 12281.08786270767, 19004.72620716905, 4709.734916749503, 25670.959556503098, 6347.63537290287, 14000.513921102589, 4995.720291422325, 10379.513730095052], [199, 200, 201, 202, 203, 204, 205, 206, 207, 208, 209, 210, 211, 212, 213, 214, 215, 216, 217, 218, 219, 220, 221]], [1, 374, [3610, 3643, 3686, 3732, 3780, 3820, 3865, 3903, 3936, 3981, 4029, 4069, 4111, 4147], [7716.124, 7664.925, 7621.588, 7637.528, 7660.342, 7666.858, 7627.629, 7666.689, 7643.238, 7605.355, 7622.594, 7601.099, 7599.177, 7495.131], [44696.249, 44584.304, 44450.163, 44308.915, 44353.142, 44371.733, 44366.178, 44281.785, 44344.856, 44404.531, 44364.669, 44397.621, 44427.416, 44576.865], [12.373, 19.059, 11.894, 16.809, 22.209, 19.404, 19.352, 14.296, 14.244, 12.49, 12.739, 7.34, 10.3, 17.178], [2858.041128617008, 5690.738395592063, 5007.917192313848, 7516.870718559047, 4938.980552272068, 4043.6618135061094, 2509.46830581003, 4264.97568750526, 3701.2319589071712, 2109.0109920178425, 4844.847478902578, 3135.306540230171, 2883.8947742245587, 3677.3259054340697], [199, 200, 201, 202, 203, 204, 205, 206, 207, 208, 209, 210, 211, 212]], [2, 375, [3614, 3649, 3692, 3736, 3786, 3824, 3870, 3906, 3939, 3985], [11263.829, 11368.098, 11392.635, 11290.855, 11392.847, 11371.496, 11341.802, 11379.311, 11383.339, 11488.271], [53933.261, 53995.963, 54001.869, 53933.706, 53949.13, 53899.063, 53962.149, 53990.642, 53980.498, 53771.338], [19.33, 8.953, 11.78, 28.329, 15.141, 26.949, 17.171, 22.414, 20.949, 34.913], [10366.266213944597, 1085.9964167873866, 1527.5234591036792, 2498.9245239678426, 1378.0980180710849, 2757.4432409852366, 1356.8184922646196, 811.0511054381301, 956.1560156458834, 3102.597179155293], [199, 200, 201, 202, 203, 204, 205, 206, 207, 208]], [2, 377, [3648, 3691, 3735, 3785, 3823], [11343.499, 11278.027, 11225.501, 11210.992, 11236.582], [53007.757, 53063.193, 53062.583, 53051.846, 53108.891], [17.726, 17.469, 24.296, 20.168, 30.569], [2907.897091244122, 5675.162407940668, 3182.3370345742865, 5452.49281090068, 1744.4470254394187], [200, 201, 202, 203, 204]], [0, 384, [3680, 3723, 3774, 3816, 3856, 3898, 3933, 3972, 4022, 4064, 4103, 4144, 4175, 4214, 4249, 4280, 4313, 4343, 4386, 4422, 4457, 4494, 4523, 4552, 4580, 4608, 4639, 4675, 4714, 4749, 4781, 4814, 4844, 4875, 4907, 4934, 4966, 4993], [42936.365, 42930.583, 42962.391, 42876.658, 42815.861, 42865.972, 42808.782, 42899.951, 42830.676, 42898.609, 42827.995, 42864.86, 42891.998, 42754.627, 42900.389, 42875.031, 42836.897, 42875.858, 42924.793, 42915.813, 42913.01, 42915.142, 42912.419, 42906.108, 42866.278, 42912.45, 42910.786, 42884.848, 42889.07, 42835.11, 42896.633, 42918.796, 42914.836, 42885.695, 42836.63, 42868.856, 42785.895, 42641.001], [15604.968, 15442.005, 15389.695, 15398.778, 15354.966, 15462.93, 15385.768, 15450.696, 15367.225, 15291.003, 15313.96, 15283.144, 15257.586, 15274.78, 15326.811, 15284.611, 15268.654, 15272.738, 15355.179, 15299.614, 15305.426, 15264.302, 15279.174, 15223.457, 15284.367, 15261.216, 15260.967, 15279.798, 15286.379, 15234.053, 15286.869, 15274.38, 15287.625, 15276.503, 15207.54, 15246.529, 15280.599, 15088.723], [26.044, 21.349, 26.054, 18.144, 19.612, 25.678, 17.372, 26.247, 17.362, 20.355, 28.057, 21.125, 28.18, 39.262, 21.414, 17.803, 25.601, 14.826, 20.796, 17.045, 12.032, 15.348, 14.131, 17.989, 15.414, 14.023, 14.065, 21.273, 14.933, 21.524, 12.975, 12.052, 9.463, 13.016, 23.053, 11.27, 20.221, 33.747], [6420.04197565692, 4833.643155952982, 2721.948865137964, 4379.901564982331, 8325.879762336584, 4790.528420463028, 10638.472912070743, 4579.65135119882, 12797.007357235781, 1149.45316817458, 1609.5764116048997, 962.2025361753657, 1524.2489788320256, 2578.3258825434864, 2660.7200546426, 1706.54772293695, 2468.4263759738687, 1217.5864635121661, 4525.034049419099, 2812.7353886793944, 2181.534546272127, 2135.215845109574, 2521.748870667581, 2993.2062665050476, 2636.194342629983, 2377.5133886154754, 1724.0832314958689, 2806.0522111411483, 1749.3585594543579, 3481.016033256134, 2591.4291313042336, 1958.4316406674525, 1988.3339732791503, 2865.4118384891935, 4364.199424598692, 2796.280472333291, 10120.806557348054, 13310.705951391063], [200, 201, 202, 203, 204, 205, 206, 207, 208, 209, 210, 211, 212, 213, 214, 215, 216, 217, 218, 219, 220, 221, 222, 223, 224, 225, 226, 227, 228, 229, 230, 231, 232, 233, 234, 235, 236, 237]], [2, 398, [3873, 3910, 3944, 3994, 4039], [12119.736, 12179.643, 12173.686, 12205.647, 12089.803], [54582.829, 54541.822, 54564.289, 54560.574, 54557.523], [29.341, 19.21, 25.245, 19.779, 33.16], [1258.473321444999, 747.8159952674029, 1307.0667850563714, 1125.015078850781, 2697.2603800701545], [205, 206, 207, 208, 209]], [2, 399, [3874, 3911, 3945, 3995, 4037, 4077], [12196.248, 12229.584, 12223.962, 12231.51, 12151.813, 12191.911], [55945.125, 55925.516, 55909.874, 55904.557, 55924.131, 55884.372], [12.011, 18.322, 14.779, 12.02, 15.915, 21.21], [825.0965855618567, 1416.6702917571067, 4224.869333843833, 1630.0359024565407, 1528.5146055103323, 1504.8003550809176], [205, 206, 207, 208, 209, 210]], [1, 404, [3864, 3901, 3935, 3978, 4027, 4067, 4109, 4146, 4183, 4217, 4251], [7137.616, 7099.082, 7113.174, 7058.308, 7072.643, 7185.066, 7206.754, 7191.348, 7160.995, 7122.079, 7225.529], [43825.771, 43888.963, 43917.257, 43807.896, 43778.137, 43662.076, 43655.547, 43763.462, 43700.834, 43690.885, 43626.487], [22.944, 30.79, 22.335, 22.554, 30.486, 10.894, 10.746, 24.854, 21.384, 35.505, 14.252], [5441.920668190932, 3364.079602653341, 2900.796422737343, 2403.6646046675946, 1952.5518092595175, 758.292146923475, 2105.1607674352404, 2609.0491113455028, 3074.3301643533787, 1155.598146107686, 968.8821778772665], [205, 206, 207, 208, 209, 210, 211, 212, 213, 214, 215]], [2, 406, [3871, 3908, 3941, 3987, 4032, 4072, 4117, 4151, 4188], [11572.568, 11572.189, 11640.485, 11638.779, 11648.55, 11644.897, 11634.918, 11637.441, 11625.303], [53317.076, 53465.706, 53535.026, 53504.235, 53435.049, 53496.137, 53482.619, 53429.986, 53316.996], [15.201, 30.104, 20.223, 16.579, 16.359, 14.793, 14.328, 32.712, 16.804], [7161.730325515091, 5127.368761374059, 1954.5027914486325, 2405.4384045353336, 2938.7066402948294, 2703.8739276059646, 2138.130565237949, 1025.555552606243, 1824.260996904716], [205, 206, 207, 208, 209, 210, 211, 212, 213]], [2, 407, [3907, 3940, 3986, 4031, 4073, 4116, 4152, 4187, 4221, 4256, 4287, 4320, 4353, 4394, 4428, 4469, 4501, 4528, 4560, 4587, 4618, 4648, 4688], [11468.55, 11583.832, 11574.571, 11605.881, 11634.012, 11590.91, 11598.978, 11579.086, 11592.521, 11560.174, 11588.359, 11562.551, 11650.178, 11586.518, 11610.39, 11625.976, 11668.135, 11632.373, 11549.798, 11588.495, 11577.587, 11622.604, 11565.695], [55217.43, 55350.03, 55339.094, 55337.607, 55411.532, 55393.212, 55373.647, 55389.336, 55402.456, 55414.294, 55427.945, 55404.706, 55410.802, 55329.246, 55356.328, 55351.079, 55382.766, 55382.851, 55394.797, 55421.191, 55428.365, 55381.847, 55384.29], [29.786, 29.393, 25.966, 22.083, 22.495, 14.838, 12.224, 13.233, 15.608, 12.143, 11.316, 10.199, 32.183, 22.356, 21.448, 24.992, 19.606, 22.509, 20.893, 15.887, 15.614, 27.943, 18.464], [1207.631102643868, 2404.134247185408, 2453.178300110865, 2518.5750956670404, 733.812910152401, 2373.995387298675, 2697.964270932034, 2399.624936822181, 2488.6504550267755, 1679.9528170590925, 2189.199327873281, 1802.974151351986, 2491.7024063796575, 661.7436417872436, 4660.721921294387, 2882.012961606637, 11121.904236207412, 3512.5896850607965, 1546.758270748137, 3137.511858663367, 1789.1267879855216, 2601.4055569655193, 1160.6705749280893], [206, 207, 208, 209, 210, 211, 212, 213, 214, 215, 216, 217, 218, 219, 220, 221, 222, 223, 224, 225, 226, 227, 228]], [1, 421, [3934, 3979, 4026, 4066, 4108], [6998.821, 7108.609, 7073.701, 6972.353, 7115.866], [45088.89, 45135.913, 45040.893, 45036.702, 45080.154], [23.745, 21.249, 27.631, 23.187, 28.771], [1237.2128714499734, 11032.656742610327, 3337.082529878969, 1571.2238253571516, 6333.244264741039], [207, 208, 209, 210, 211]], [1, 423, [3982, 4030, 4070, 4112, 4148], [7833.886, 7876.665, 7863.609, 7851.931, 7853.251], [46370.095, 46422.537, 46373.48, 46392.941, 46387.933], [25.45, 15.216, 22.34, 22.967, 23.876], [953.8338632520196, 1047.0902151030336, 1321.6632014940426, 2182.989242458832, 774.8285914006096], [208, 209, 210, 211, 212]], [2, 442, [4157, 4193, 4228, 4262, 4293, 4326, 4361, 4398, 4432, 4473, 4505, 4534], [12256.082, 12296.253, 12282.867, 12372.676, 12303.468, 12342.05, 12367.867, 12265.48, 12173.162, 12249.777, 12267.351, 12275.354], [55336.479, 55270.669, 55427.601, 55396.645, 55346.428, 55298.883, 55363.104, 55253.824, 55340.48, 55314.614, 55280.021, 55243.509], [23.444, 12.568, 32.79, 18.572, 23.13, 28.749, 27.16, 26.875, 30.386, 25.542, 19.889, 31.465], [2175.304770704615, 16090.68485957353, 2969.676102317575, 2514.5018868339043, 7750.485207004979, 5709.814882704766, 2754.897024252768, 2426.1433898547034, 3122.3530801742745, 5195.19494370694, 2558.5281812104713, 3019.788232608217], [212, 213, 214, 215, 216, 217, 218, 219, 220, 221, 222, 223]], [0, 448, [4141, 4172, 4211, 4246, 4277, 4310, 4340], [42057.423, 42045.54, 42047.75, 42115.298, 42033.337, 42099.484, 42105.45], [13956.479, 14134.276, 14318.752, 14375.471, 14232.02, 14321.399, 14307.135], [30.108, 10.78, 17.353, 16.442, 25.796, 24.762, 18.282], [7134.999066579128, 71015.50599330165, 20630.649091214847, 10423.83193977674, 3542.3052555989607, 11106.978944650458, 19531.598750043966], [211, 212, 213, 214, 215, 216, 217]], [0, 449, [4173, 4212, 4247, 4278, 4311, 4341, 4384, 4420, 4455, 4492, 4522, 4549, 4579, 4607, 4638, 4672], [42138.277, 42153.258, 42150.538, 42115.172, 42158.015, 42196.897, 42269.524, 42214.56, 42175.965, 42188.142, 42184.892, 42235.646, 42199.945, 42181.514, 42181.032, 42370.121], [14754.935, 14730.782, 14751.443, 14799.785, 14632.255, 14512.009, 14573.103, 14578.612, 14561.5, 14537.245, 14533.511, 14611.404, 14639.296, 14628.309, 14633.901, 14700.52], [16.968, 15.801, 15.599, 22.144, 28.325, 16.783, 21.15, 20.227, 21.066, 20.446, 22.379, 15.843, 14.188, 18.898, 20.958, 30.756], [10349.759845884164, 21154.744607452976, 16368.273676211915, 2643.514772093518, 3184.3150482736473, 10185.21111214125, 8865.072193657474, 3539.2293475747215, 4759.181660859706, 11787.427591897627, 7049.360464587693, 1050.9025051687374, 823.6275890749961, 2158.922008407913, 1654.8398946903853, 10125.522174715152], [212, 213, 214, 215, 216, 217, 218, 219, 220, 221, 222, 223, 224, 225, 226, 227]], [1, 450, [4182, 4216, 4250, 4282, 4315, 4346, 4390, 4425, 4464, 4496, 4525, 4556, 4584, 4612, 4645, 4681, 4719, 4754, 4784, 4818, 4847], [6959.573, 6928.959, 6964.436, 6973.762, 6954.662, 6935.896, 6962.613, 6954.827, 6953.619, 6940.056, 6956.238, 6952.012, 6972.51, 7039.915, 6966.761, 6957.843, 6960.03, 6945.838, 6960.713, 6980.969, 6979.514], [45027.541, 45008.815, 45033.652, 45055.488, 44998.105, 45034.879, 45064.805, 45076.11, 45021.547, 45027.819, 45051.139, 45041.942, 45071.789, 45016.888, 44992.433, 44936.653, 44973.664, 44971.864, 44933.76, 45045.65, 44942.133], [17.79, 10.502, 16.141, 7.745, 14.665, 11.165, 5.495, 9.184, 9.535, 8.74, 11.178, 16.115, 10.549, 29.271, 16.962, 10.38, 13.4, 10.473, 24.813, 16.055, 16.272], [1660.874965784966, 2471.1816139614934, 2180.116193057741, 3173.6015116248973, 2473.260633324329, 2808.4457620913786, 4469.2629209412635, 2844.4838048717693, 3260.665514501417, 3335.7667135319225, 3357.640468893854, 2586.8117466355475, 2197.1805469542405, 3920.5408895826235, 2230.4364774416695, 3941.618821893112, 6424.462751860702, 3940.003480709387, 2053.805556611089, 1745.9677347121346, 2933.9756035642486], [213, 214, 215, 216, 217, 218, 219, 220, 221, 222, 223, 224, 225, 226, 227, 228, 229, 230, 231, 232, 233]], [1, 451, [4184, 4218, 4253, 4284, 4316, 4349], [7619.283, 7672.169, 7704.752, 7662.089, 7663.165, 7724.439], [44342.877, 44261.824, 44243.034, 44227.834, 44314.143, 44108.617], [21.387, 18.675, 20.218, 30.283, 28.077, 21.087], [9262.171448147092, 4022.6764146304545, 1911.5249695627251, 1904.9804480113003, 6137.72651976901, 1760.3608247322093], [213, 214, 215, 216, 217, 218]], [2, 452, [4071, 4113, 4149, 4186, 4219, 4254, 4286, 4319, 4352, 4393, 4427], [10594.174, 10582.181, 10617.839, 10584.572, 10578.17, 10579.8, 10592.742, 10590.003, 10599.023, 10596.71, 10567.894], [52284.401, 52326.947, 52329.113, 52327.179, 52313.716, 52310.35, 52303.97, 52316.967, 52329.358, 52309.166, 52366.503], [9.583, 14.748, 8.178, 10.015, 12.3, 13.048, 8.777, 7.773, 12.394, 12.016, 18.581], [2380.568482563352, 1281.7383080271156, 2590.9674239053747, 2254.479290534854, 1674.2322469079286, 2316.362082974308, 1789.397590403078, 2580.6989402381087, 2222.085181463699, 2180.3299864047417, 1828.8979843922589], [210, 211, 212, 213, 214, 215, 216, 217, 218, 219, 220]], [0, 462, [4419, 4454, 4491, 4521, 4548], [42106.439, 41997.169, 41954.595, 41963.084, 41935.075], [14370.405, 14160.947, 14155.455, 14169.86, 14146.206], [21.704, 13.535, 11.232, 15.27, 15.583], [19897.11964865458, 4836.7547388391895, 4130.3793830584755, 2786.6099705757174, 1396.4627099720906], [219, 220, 221, 222, 223]], [2, 464, [4257, 4288, 4321, 4354, 4395, 4429, 4470, 4502, 4529, 4561, 4588, 4619, 4649, 4689, 4725, 4762], [11501.895, 11585.96, 11619.363, 11655.975, 11603.902, 11625.924, 11633.318, 11621.122, 11639.547, 11634.449, 11639.955, 11606.543, 11621.111, 11624.002, 11539.611, 11563.492], [53233.243, 53295.176, 53328.576, 53360.224, 53330.294, 53347.711, 53310.43, 53322.039, 53277.248, 53274.378, 53425.053, 53398.696, 53404.682, 53300.894, 53473.85, 53347.124], [29.677, 16.11, 16.956, 12.112, 16.377, 19.559, 16.791, 21.127, 20.596, 14.511, 32.903, 16.189, 15.57, 15.225, 38.483, 16.001], [4998.540103030005, 1423.1790372469484, 2065.465025167335, 2016.9712900900254, 1556.0615129252099, 2077.4103238868547, 2120.1304583405818, 1782.9833298663366, 2004.453917321192, 1670.0880233135197, 1918.0644507731997, 424.70806778189456, 2738.0352326729953, 1577.2195034838269, 2135.972915732187, 471.9553063904204], [215, 216, 217, 218, 219, 220, 221, 222, 223, 224, 225, 226, 227, 228, 229, 230]], [3, 469, [4371, 4408, 4439, 4477, 4510], [30618.392, 30592.583, 30641.845, 30576.993, 30571.342], [70164.06, 70021.392, 70024.278, 69996.123, 70078.447], [28.339, 25.75, 24.041, 16.639, 20.684], [942.9119406192879, 5038.751100910186, 9188.317189396907, 16975.645064427234, 635.91408221009], [218, 219, 220, 221, 222]], [2, 480, [4533, 4565, 4592, 4623, 4653, 4693, 4727, 4765, 4792, 4828, 4860, 4888, 4919, 4946, 4977], [12182.823, 12137.532, 12155.694, 12120.387, 12123.198, 12105.5, 12039.544, 12068.456, 12122.563, 12144.543, 12086.481, 12099.573, 12037.875, 11954.533, 12026.539], [55916.406, 55872.208, 55865.312, 55874.693, 55906.002, 55874.145, 55860.228, 55877.14, 55896.621, 55890.427, 55883.452, 55880.539, 55895.981, 55885.229, 55708.336], [20.924, 17.643, 21.1, 17.193, 10.323, 9.625, 9.948, 10.314, 8.163, 10.709, 34.387, 23.584, 16.65, 14.509, 13.097], [892.5847167441294, 1696.3103708035705, 1467.8104860189746, 2026.3261292550428, 2502.1951578320645, 3534.473109563834, 5422.1867662360255, 3478.4071586140417, 2401.412056376062, 2269.120960665169, 2218.8744223122653, 1873.5180067050287, 1455.1352548530328, 1583.7140576540323, 80265.64535482031], [223, 224, 225, 226, 227, 228, 229, 230, 231, 232, 233, 234, 235, 236, 237]], [3, 482, [4539, 4570, 4596, 4628, 4660], [30356.166, 30480.313, 30681.838, 30601.667, 30643.391], [69817.334, 69857.98, 69989.781, 70180.697, 70238.055], [32.087, 32.171, 24.147, 17.857, 18.191], [1760.9721838235241, 4295.108650981168, 12730.267320070665, 880.4901935076086, 956.3301994783546], [223, 224, 225, 226, 227]], [1, 502, [4557, 4585, 4614, 4646, 4683, 4720, 4756, 4786, 4820, 4849, 4879, 4912, 4937, 4970, 4996, 5018, 5042], [7333.318, 7377.291, 7333.272, 7351.533, 7334.121, 7316.027, 7351.954, 7329.167, 7335.629, 7348.456, 7328.305, 7324.789, 7322.408, 7351.277, 7323.955, 7347.578, 7318.144], [44507.671, 44509.434, 44518.212, 44506.536, 44500.198, 44509.418, 44502.956, 44514.569, 44518.252, 44514.26, 44507.123, 44503.267, 44520.026, 44525.19, 44503.544, 44546.7, 44496.486], [14.377, 18.648, 20.214, 10.267, 16.839, 11.707, 14.315, 13.368, 6.555, 14.197, 10.492, 8.754, 9.595, 14.463, 7.653, 10.642, 8.731], [1395.446916684566, 1680.6367868817315, 1321.749535032033, 874.738339243849, 1677.533656726073, 1763.8498723697178, 1884.1273690735168, 1985.1703738310252, 2207.7888337444588, 2227.954678340251, 2076.5808269026193, 2298.5010766246783, 2147.4938780218476, 4229.247255488965, 2003.3770389113445, 2342.449369856559, 2285.5607867597873], [224, 225, 226, 227, 228, 229, 230, 231, 232, 233, 234, 235, 236, 237, 238, 239, 240]], [2, 504, [4558, 4586, 4617, 4647, 4686, 4723, 4758, 4787, 4822, 4853, 4880, 4914, 4940, 4972, 4998], [10583.416, 10644.778, 10637.755, 10605.034, 10556.024, 10527.111, 10550.075, 10602.375, 10631.963, 10581.186, 10611.526, 10577.241, 10572.326, 10613.647, 10643.325], [52245.289, 52320.685, 52284.134, 52282.913, 52192.921, 52208.737, 52222.444, 52269.318, 52230.358, 52299.694, 52305.754, 52242.692, 52220.903, 52233.893, 52276.68], [31.063, 25.861, 22.73, 17.147, 18.804, 22.843, 20.437, 39.518, 20.394, 20.481, 22.792, 13.496, 19.449, 20.477, 34.415], [2412.6269050821106, 2846.053758510038, 3264.7654542047403, 1241.378832893887, 917.4391079209954, 435.32411289187655, 528.1793590566144, 1217.3636563215082, 2028.7584519723216, 1909.2003976327871, 3350.9888595596167, 809.706279687961, 975.3990456195054, 999.422569499866, 1388.6988753718397], [224, 225, 226, 227, 228, 229, 230, 231, 232, 233, 234, 235, 236, 237, 238]], [2, 506, [4591, 4622, 4652, 4692, 4728, 4764, 4791, 4827, 4859, 4887, 4920, 4947, 4978], [12157.825, 12137.797, 12116.586, 12127.796, 12104.405, 12116.797, 12110.623, 12134.366, 12151.561, 12118.855, 12149.764, 12136.535, 12118.377], [55248.372, 55263.355, 55250.471, 55259.543, 55283.788, 55259.654, 55250.52, 55280.169, 55249.939, 55226.571, 55265.709, 55248.435, 55305.094], [7.851, 8.713, 8.586, 11.137, 20.628, 11.498, 12.51, 13.642, 11.361, 18.486, 16.123, 17.643, 24.179], [597.4263205728595, 984.921345835763, 1551.282276800673, 1516.3715730916226, 2466.6451699792888, 1825.6410477937955, 1073.1884124489557, 1261.5468473417764, 1620.8220816330984, 786.9562237915392, 1622.9518810123882, 2230.0131194648798, 1502.129556282657], [225, 226, 227, 228, 229, 230, 231, 232, 233, 234, 235, 236, 237]], [3, 509, [4661, 4703, 4738, 4771, 4801, 4836, 4864, 4896, 4926, 4957], [31096.151, 31105.078, 31047.914, 31032.549, 31015.362, 31042.046, 31182.533, 31051.569, 31161.986, 31187.881], [69748.319, 69738.519, 69774.096, 69636.407, 69773.074, 69785.415, 69898.85, 69805.632, 69898.051, 69902.882], [16.985, 18.896, 34.018, 27.788, 26.793, 25.915, 18.766, 32.44, 16.569, 27.146], [526.0553966699375, 1569.8899225173898, 1137.9919647432898, 1177.5536029366065, 3894.8513263149694, 2806.997100410376, 1305.037403180704, 990.3313230201829, 1960.189638421648, 1300.2452539778885], [227, 228, 229, 230, 231, 232, 233, 234, 235, 236]], [3, 512, [4865, 4897, 4927, 4958, 4983, 5007, 5032, 5058], [31359.614, 31366.563, 31379.458, 31392.558, 31367.106, 31370.275, 31392.674, 31369.295], [71841.154, 71840.939, 71806.763, 71814.721, 71794.402, 71796.892, 71815.824, 71809.787], [14.131, 8.255, 12.387, 13.197, 10.395, 10.496, 10.318, 10.749], [618.2453524089854, 2299.6013620439003, 2278.574066562484, 1698.4749587311203, 2251.606043579285, 2188.3701722189676, 2071.4544181934875, 2332.7943574484766], [233, 234, 235, 236, 237, 238, 239, 240]], [0, 518, [4748, 4780, 4812, 4841, 4873, 4905, 4933, 4965, 4991], [42340.214, 42203.042, 42293.066, 42248.184, 42178.354, 42360.008, 42254.576, 42273.98, 42287.515], [14755.94, 14652.9, 14674.424, 14676.852, 14637.471, 14745.71, 14709.173, 14684.581, 14697.917], [12.064, 31.939, 26.596, 24.159, 25.266, 29.956, 24.554, 26.201, 25.677], [61744.985810137914, 1849.4973595607391, 1557.1833901854982, 3624.8049804914135, 600.8348475986959, 5332.972820141513, 4677.319152386022, 2743.9640207437906, 5325.840336762261], [229, 230, 231, 232, 233, 234, 235, 236, 237]], [1, 520, [4755, 4785, 4819, 4848, 4878, 4911, 4936, 4969, 4995, 5017, 5041, 5070, 5089, 5114, 5139, 5165], [7138.548, 7181.845, 7182.58, 7130.994, 7171.111, 7222.186, 7215.673, 7155.314, 7180.491, 7170.84, 7124.557, 7138.357, 7202.171, 7242.386, 7413.898, 7439.84], [46485.225, 46405.702, 46506.794, 46492.817, 46516.006, 46502.397, 46496.145, 46511.973, 46485.179, 46517.465, 46499.016, 46514.36, 46461.076, 46454.211, 46430.612, 46339.414], [26.086, 26.126, 36.223, 14.264, 33.28, 28.381, 23.087, 29.387, 21.781, 21.545, 34.663, 14.513, 25.358, 25.57, 22.894, 18.227], [1505.6092655998998, 5247.749238428042, 692.5050056011199, 1196.670590451199, 830.5960625408798, 2157.4181134463342, 1192.7399026964415, 599.7033635976572, 1563.4350250221628, 2554.4446761285035, 1371.3800299123786, 1218.0527399745722, 2535.064459573161, 1516.2086369295716, 5347.432816580977, 22902.15688364571], [230, 231, 232, 233, 234, 235, 236, 237, 238, 239, 240, 241, 242, 243, 244, 245]], [2, 521, [4854, 4881, 4915, 4941, 4973], [10596.733, 10568.12, 10591.394, 10576.222, 10552.789], [53198.529, 53185.518, 53211.25, 53168.548, 53147.935], [20.831, 16.902, 12.36, 8.624, 13.742], [1799.8918196001234, 1445.627248182383, 1327.5884204967576, 2473.5003631192603, 1371.7753864091362], [233, 234, 235, 236, 237]], [3, 537, [5104, 5128, 5152, 5175, 5198, 5222, 5246, 5275, 5298], [31374.865, 31349.816, 31376.763, 31375.116, 31397.579, 31371.284, 31414.994, 31459.701, 31441.669], [71841.826, 71816.416, 71814.407, 71824.263, 71786.767, 71817.107, 71818.07, 71771.55, 71785.08], [10.864, 16.023, 8.566, 15.111, 13.715, 13.022, 14.517, 12.541, 15.814], [2567.998032711129, 1202.600146292688, 1521.52785488838, 1289.1325034474596, 2010.985759232467, 1805.5530835704546, 2702.160693739458, 2704.0208666064805, 2132.1128125046394], [242, 243, 244, 245, 246, 247, 248, 249, 250]], [2, 539, [5020, 5046, 5072, 5093, 5118, 5140], [11131.504, 11155.505, 11190.107, 11207.508, 11052.749, 10862.577], [52522.889, 52588.775, 52587.465, 52549.325, 52587.776, 52568.593], [37.475, 12.701, 9.52, 15.389, 25.369, 12.362], [1375.8727252361953, 2388.8786503599604, 2487.1661940013964, 1008.0635609460742, 2608.109063813058, 1926.5793413762908], [239, 240, 241, 242, 243, 244]], [2, 540, [5047, 5073, 5094, 5119, 5141, 5167, 5192, 5212, 5240, 5266, 5292, 5313, 5333, 5357, 5379], [11563.862, 11544.31, 11539.024, 11573.502, 11582.831, 11542.503, 11556.673, 11534.829, 11565.943, 11592.329, 11610.798, 11550.374, 11541.963, 11550.483, 11658.278], [55430.768, 55440.931, 55395.68, 55454.942, 55425.533, 55439.546, 55437.411, 55421.169, 55443.019, 55400.638, 55431.714, 55383.312, 55472.553, 55462.402, 55428.232], [16.328, 14.443, 20.863, 17.408, 13.529, 12.722, 16.337, 22.888, 24.218, 25.005, 20.188, 13.452, 31.059, 22.222, 33.743], [826.0909992012467, 1516.5509451326893, 1062.9730399980363, 1255.258623694783, 1365.1541981167634, 1088.2298373269755, 1600.278692513403, 1201.6313830356594, 1376.4984291626404, 1422.8833536391353, 579.2008022774846, 913.169398182386, 885.4644883177582, 1116.5756433732151, 817.2045990455833], [240, 241, 242, 243, 244, 245, 246, 247, 248, 249, 250, 251, 252, 253, 254]], [3, 555, [5126, 5150, 5174, 5196, 5221, 5245, 5274, 5297, 5319, 5345, 5366], [31172.438, 31275.322, 31261.844, 31271.708, 31252.447, 31270.043, 31262.242, 31240.924, 31246.715, 31271.523, 31265.166], [70121.391, 70128.349, 70152.323, 70087.786, 70091.348, 70093.345, 70125.756, 70105.955, 70094.246, 70099.549, 70072.571], [26.582, 11.459, 11.045, 11.579, 9.01, 11.048, 7.994, 9.028, 7.328, 13.057, 9.617], [1902.3509342266636, 1346.227961224895, 1845.1937160122375, 2892.6409170520537, 2593.729385034224, 1170.7906448067945, 2181.6833547532406, 1452.818928175937, 2145.7406184913484, 1349.1645712873676, 1447.6440035114454], [243, 244, 245, 246, 247, 248, 249, 250, 251, 252, 253]], [3, 556, [5276, 5299, 5320, 5346, 5367], [31559.992, 31514.148, 31533.15, 31528.942, 31460.237], [70965.343, 70923.816, 70935.996, 70972.407, 70960.535], [15.157, 19.148, 19.316, 25.91, 17.607], [1607.2334778844172, 2303.0897958904116, 1614.0889454490455, 3551.231790765466, 14584.425664507127], [249, 250, 251, 252, 253]], [1, 558, [5288, 5311, 5329, 5355, 5375, 5405], [7222.041, 7330.018, 7268.725, 7251.077, 7330.886, 7352.689], [46511.218, 46441.363, 46394.736, 46453.383, 46408.532, 46434.019], [19.573, 17.872, 28.151, 33.042, 36.619, 33.887], [1289.184516455952, 31835.12673309676, 3613.7175412877887, 1283.1330837736093, 2168.8425343357903, 2031.1473613711612], [250, 251, 252, 253, 254, 255]], [0, 559, [5203, 5230, 5254, 5282, 5305, 5325, 5351], [42116.476, 42176.853, 42139.265, 42204.551, 42134.903, 42125.037, 42175.026], [14440.459, 14462.29, 14504.347, 14452.281, 14381.303, 14330.628, 14362.798], [20.216, 22.964, 24.146, 17.752, 17.254, 22.069, 16.393], [10432.708064158842, 5051.650950945776, 3875.0779485719913, 22700.427641499642, 4909.777612501645, 2612.4593738227154, 9273.0270535127], [246, 247, 248, 249, 250, 251, 252]], [0, 561, [5283, 5306, 5326, 5353, 5372], [42189.059, 42214.594, 42178.237, 42163.029, 42187.537], [15273.005, 15233.124, 15263.227, 15155.213, 15209.8], [14.788, 36.484, 18.397, 21.955, 34.265], [2011.6905152404458, 1869.6376833082932, 1019.238071772273, 3760.6492062407124, 2477.970091669526], [249, 250, 251, 252, 253]], [2, 566, [5166, 5191, 5211, 5239, 5264, 5291], [11134.207, 11136.322, 11089.37, 10848.336, 10898.859, 11087.87], [52585.518, 52585.097, 52602.29, 52548.368, 52557.351, 52586.94], [14.495, 12.651, 17.416, 14.68, 16.716, 21.183], [3872.6582372429957, 4918.781319852341, 5169.017625207944, 911.8711843419084, 1027.410403993059, 4401.659058460361], [245, 246, 247, 248, 249, 250]], [0, 567, [5135, 5161, 5183, 5205, 5231, 5255, 5285], [42767.86, 42861.545, 42886.995, 42887.395, 42871.534, 42899.543, 42825.898], [15192.246, 15232.629, 15280.63, 15274.129, 15207.541, 15290.988, 15239.641], [23.364, 14.601, 20.158, 29.521, 14.315, 24.081, 17.729], [2573.252878221125, 1484.9690992260103, 1227.174239834467, 2421.669158716156, 1481.0959865343714, 1972.0994003243763, 1871.5996179450158], [243, 244, 245, 246, 247, 248, 249]], [3, 576, [5129, 5151, 5176, 5197, 5223], [31453.32, 31432.657, 31495.082, 31461.642, 31521.308], [70944.317, 70948.775, 70964.389, 70910.764, 70962.611], [25.514, 19.006, 19.505, 28.376, 17.487], [2659.0016729206036, 2422.2707797502694, 1535.6040811799376, 2275.719580368051, 1658.9727226887303], [243, 244, 245, 246, 247]], [0, 578, [5136, 5163, 5185, 5206, 5232], [43113.657, 43131.143, 43119.349, 43118.829, 43133.043], [16196.23, 16167.809, 16205.756, 16210.742, 16216.529], [15.738, 20.708, 11.71, 12.126, 18.563], [892.2317936618753, 1238.612413202353, 1311.9100889740812, 848.7760627324143, 1892.285568508988], [243, 244, 245, 246, 247]], [0, 580, [5397, 5426, 5444, 5467, 5484, 5503, 5524, 5544], [42205.58, 42177.034, 42295.294, 42225.447, 42286.643, 42295.068, 42197.978, 42181.852], [14609.491, 14697.46, 14676.688, 14762.908, 14785.514, 14806.385, 14594.459, 14708.246], [28.546, 15.203, 13.131, 23.124, 21.257, 29.169, 11.693, 20.456], [3160.354227106415, 897.3076989552085, 40839.808566786225, 3786.9960254785965, 13231.929562793837, 7063.027245713093, 82785.85756006865, 1187.5497581360605], [254, 255, 256, 257, 258, 259, 260, 261]], [0, 589, [5489, 5504, 5525, 5546, 5563], [43022.574, 42950.031, 43023.541, 43038.248, 42984.795], [15165.726, 15210.539, 15200.904, 15198.749, 15218.84], [33.493, 24.128, 16.762, 12.803, 7.968], [835.5876792833363, 2445.443267088561, 913.8360218199313, 974.1178147504596, 349.5718085425412], [258, 259, 260, 261, 262]], [2, 608, [5569, 5593, 5616, 5644, 5667], [11210.336, 11181.379, 11124.613, 11186.527, 11202.635], [52586.044, 52596.093, 52660.073, 52581.707, 52561.013], [27.221, 15.893, 13.539, 8.6, 23.632], [988.508684857349, 1140.499492410753, 11591.116369152489, 1173.6359510172517, 990.7855408060981], [263, 264, 265, 266, 267]], [2, 609, [5594, 5617, 5645, 5668, 5688, 5715, 5741, 5764, 5785, 5809, 5835, 5858], [11579.725, 11550.346, 11547.882, 11583.306, 11632.055, 11618.706, 11601.713, 11517.982, 11592.843, 11569.043, 11583.505, 11522.049], [55371.005, 55417.815, 55413.667, 55412.528, 55344.815, 55471.574, 55351.377, 55460.342, 55439.465, 55481.234, 55418.561, 55388.081], [24.455, 19.929, 15.119, 19.289, 34.389, 24.353, 20.457, 22.062, 16.751, 13.226, 22.858, 27.975], [1003.5923353510154, 1280.189237783517, 1348.3064730942908, 2095.9178877637178, 1993.7491515665051, 891.634089160065, 511.6589785451741, 1011.7006672285869, 1100.84718008146, 1393.5533222262638, 1466.6957300227975, 1070.1820889807163], [264, 265, 266, 267, 268, 269, 270, 271, 272, 273, 274, 275]], [3, 610, [5598, 5626, 5651, 5672, 5695, 5722, 5751, 5772, 5791, 5819], [31267.679, 31285.139, 31232.852, 31304.116, 31294.289, 31281.901, 31281.706, 31258.199, 31237.041, 31318.4], [69876.836, 69937.471, 69907.022, 69967.269, 69959.946, 69964.083, 69965.308, 69934.238, 70006.8, 69926.732], [12.311, 19.448, 21.053, 20.878, 23.703, 24.493, 28.288, 22.381, 7.716, 16.897], [539.1030136171909, 2324.1267336687006, 1398.1553389908386, 798.4815484866372, 1225.5526410721377, 1942.4334472893624, 1258.1941788889192, 1946.352049143385, 470.2351559702128, 1925.9883604625384], [264, 265, 266, 267, 268, 269, 270, 271, 272, 273]], [3, 611, [5580, 5599, 5627, 5652, 5673], [31659.267, 31695.243, 31697.542, 31620.369, 31641.596], [71137.732, 70982.778, 70953.499, 71005.472, 70998.324], [31.882, 22.561, 18.471, 26.754, 16.294], [2000.767456451556, 1056.7461154644998, 12334.160213149102, 844.2222649642046, 433.13017211073014], [263, 264, 265, 266, 267]], [1, 625, [5739, 5763, 5784, 5807, 5833, 5856], [7578.69, 7592.336, 7542.137, 7561.169, 7588.39, 7669.427], [45710.929, 45750.132, 45707.953, 45759.529, 45760.928, 45808.113], [19.215, 17.358, 10.176, 18.58, 33.797, 21.646], [1394.9743151283392, 1846.8101803677382, 929.5547863519561, 660.5583938754261, 2668.1065701191483, 563.5093001469828], [270, 271, 272, 273, 274, 275]], [2, 638, [5810, 5837, 5861, 5879, 5903], [11934.132, 11977.567, 11910.551, 11973.79, 11958.865], [54314.772, 54363.327, 54365.606, 54413.395, 54424.634], [11.414, 11.637, 8.529, 10.296, 12.695], [1062.777333020417, 2155.111059480811, 2465.2208879740556, 1979.2653826722717, 1919.3857862435777], [273, 274, 275, 276, 277]], [0, 642, [5874, 5893, 5915, 5938, 5966, 5987, 6014, 6035, 6059, 6086, 6110, 6132], [42607.677, 42622.821, 42627.441, 42619.922, 42610.961, 42611.277, 42638.774, 42614.909, 42633.076, 42632.282, 42606.304, 42602.814], [13844.258, 13884.901, 13853.697, 13886.772, 13901.843, 13885.523, 13857.938, 13843.187, 13886.059, 13881.013, 13838.302, 13914.56], [15.742, 7.996, 11.718, 8.436, 13.422, 12.656, 9.042, 9.744, 8.625, 8.864, 12.645, 19.201], [1035.958101269891, 2117.314609285273, 1498.9687552989217, 1996.0056339216217, 1818.2008036241498, 1964.785320083221, 1552.5469198304913, 1534.5516883975795, 1942.8218048753617, 1490.5889536126663, 1843.885601886799, 1021.4751343489663], [275, 276, 277, 278, 279, 280, 281, 282, 283, 284, 285, 286]], [1, 644, [5900, 5918, 5941, 5972, 5994, 6020, 6041, 6065, 6090, 6112, 6135, 6158, 6182, 6213, 6241, 6262, 6284, 6305, 6327, 6347, 6369, 6396, 6422, 6445, 6467], [6848.588, 6859.487, 6874.96, 6839.691, 6865.854, 6875.706, 6876.239, 6857.175, 6892.435, 6893.393, 6869.301, 6816.925, 6848.785, 6875.648, 6864.026, 6889.361, 6864.94, 6855.7, 6876.505, 6873.094, 6853.109, 6848.781, 6855.15, 6852.375, 6848.855], [44042.383, 44091.181, 44039.896, 44057.049, 44045.879, 44066.435, 44039.167, 44069.852, 44056.031, 44037.211, 44109.591, 44100.37, 44055.338, 44079.678, 44027.759, 44061.246, 44054.362, 44058.438, 44024.006, 44040.566, 44072.371, 44085.803, 44079.6, 44067.255, 44061.624], [17.475, 22.831, 16.873, 14.628, 16.107, 12.537, 16.534, 19.54, 21.709, 23.56, 20.081, 13.001, 15.857, 13.994, 22.767, 20.142, 11.537, 15.752, 15.047, 17.466, 11.797, 12.355, 14.325, 8.241, 14.162], [2322.52036079562, 1202.0116512557067, 1839.9973244251707, 1455.0468068079533, 2533.725993030689, 1357.65494216714, 2238.847135449615, 1146.4451891587714, 2406.5774314975365, 1711.6155458302615, 1676.927790164452, 961.871647774293, 1645.3056306163235, 1554.3478088339111, 1475.9963398745133, 1512.8202119686002, 1907.9721743220216, 1513.5240967456746, 2476.4512321668212, 1371.272386239854, 1687.0656253653722, 1709.2734656685534, 1829.0389484285486, 1227.958321841188, 1564.500660834037], [277, 278, 279, 280, 281, 282, 283, 284, 285, 286, 287, 288, 289, 290, 291, 292, 293, 294, 295, 296, 297, 298, 299, 300, 301]], [2, 645, [5901, 5922, 5946, 5975, 5996], [11618.796, 11584.209, 11522.325, 11516.014, 11591.074], [55469.327, 55413.485, 55344.514, 55371.734, 55441.533], [20.386, 25.699, 35.581, 34.809, 3.178], [830.6673653190348, 741.4547897980851, 2097.247349479653, 904.8213896927105, 403.66984170856415], [277, 278, 279, 280, 281]], [2, 648, [5921, 5944, 5974, 5995, 6022, 6044, 6067, 6092, 6115], [10961.363, 10957.869, 10940.493, 10970.187, 10948.522, 10946.928, 10953.6, 10933.961, 10960.324], [52359.448, 52378.352, 52367.802, 52348.804, 52373.463, 52365.826, 52384.895, 52369.383, 52378.326], [9.909, 6.228, 6.629, 9.383, 9.258, 7.96, 10.971, 11.285, 11.758], [1986.629330930741, 3046.2846349061056, 2706.3039467427584, 2207.0107562341036, 1798.4984315894155, 2324.949120676458, 1725.7122191905228, 1689.5916254535762, 1893.5489092143303], [278, 279, 280, 281, 282, 283, 284, 285, 286]], [1, 657, [6066, 6091, 6114, 6136, 6162, 6186, 6216, 6243], [7582.881, 7588.603, 7579.197, 7542.527, 7531.501, 7579.359, 7606.573, 7601.538], [44145.044, 44134.422, 44100.978, 44124.379, 44144.907, 44097.029, 44055.321, 44130.168], [24.415, 26.14, 17.09, 37.035, 20.564, 14.934, 24.172, 24.388], [2343.917072895587, 728.5416815864278, 3000.9692981048347, 1213.9301133101753, 4226.241757669163, 2200.9240737977893, 6473.993396642709, 2196.8525345530607], [284, 285, 286, 287, 288, 289, 290, 291]], [3, 668, [6249, 6274, 6297, 6315, 6334, 6358, 6380, 6406, 6432], [30658.607, 30612.115, 30619.181, 30667.919, 30622.524, 30683.927, 30621.681, 30650.118, 30688.591], [70557.69, 70589.728, 70624.287, 70587.468, 70655.303, 70619.476, 70614.144, 70628.0, 70608.367], [23.173, 24.804, 23.468, 30.319, 28.647, 23.8, 31.279, 22.857, 29.611], [996.6532309275514, 623.2165587295391, 893.7678816421906, 3690.717713951446, 1704.5776522887593, 1846.671324896053, 1655.2689123212901, 1512.765829066545, 1016.32691819179], [291, 292, 293, 294, 295, 296, 297, 298, 299]], [2, 688, [6402, 6429, 6452, 6471, 6490], [12193.777, 12164.15, 12153.785, 12164.995, 12194.902], [55926.362, 55904.924, 55931.253, 55902.127, 55828.081], [23.909, 18.713, 19.982, 15.559, 12.558], [996.7375299364256, 1008.3562784220226, 884.7126268867419, 1250.3860604007716, 344.45457801383105], [298, 299, 300, 301, 302]], [1, 692, [6397, 6423, 6447, 6468, 6483, 6511, 6525, 6547, 6569, 6587, 6607, 6631, 6656, 6680, 6700, 6720, 6737], [7323.028, 7254.538, 7291.51, 7261.578, 7305.555, 7291.443, 7306.166, 7296.791, 7322.401, 7275.985, 7296.8, 7207.576, 7138.52, 7105.054, 7120.36, 7102.973, 7077.76], [43524.506, 43549.483, 43524.52, 43545.814, 43537.108, 43542.102, 43527.982, 43516.123, 43516.251, 43519.051, 43538.415, 43541.212, 43574.559, 43591.977, 43601.45, 43609.27, 43583.959], [14.815, 17.704, 16.579, 13.29, 12.279, 12.043, 11.962, 14.808, 14.243, 13.184, 15.441, 12.382, 17.152, 18.888, 17.271, 15.057, 17.114], [1454.092295777523, 1837.8311620524357, 1994.5659734086555, 1278.3094052887536, 1861.8572775924129, 2488.10639366235, 2340.9662039394643, 2698.086090075593, 1880.3119016584103, 1789.0740644604366, 1822.4561605654294, 1543.419646251407, 1581.867012793917, 1558.8730033737447, 3233.3349416220994, 2470.7872229028844, 741.3215024727859], [298, 299, 300, 301, 302, 303, 304, 305, 306, 307, 308, 309, 310, 311, 312, 313, 314]], [1, 693, [6371, 6398, 6424, 6448, 6469, 6484, 6512, 6526, 6548], [7301.82, 7358.185, 7351.263, 7371.889, 7339.339, 7347.234, 7339.199, 7346.02, 7360.804], [46142.603, 46152.242, 46111.285, 46105.831, 46138.923, 46123.384, 46144.99, 46127.879, 46096.172], [14.029, 9.221, 12.601, 11.815, 8.662, 21.486, 10.32, 8.102, 14.819], [1148.0273486028073, 1619.8135207104408, 1603.0775841439572, 1749.9026611569425, 1303.9156889448843, 1044.2777018452352, 1942.8115886223627, 1555.2283128132021, 1318.5930116422194], [297, 298, 299, 300, 301, 302, 303, 304, 305]], [2, 709, [6610, 6636, 6657, 6681, 6702, 6722], [11652.603, 11688.14, 11666.932, 11676.276, 11653.591, 11668.395], [54309.833, 54382.107, 54380.216, 54346.047, 54349.57, 54352.001], [16.724, 20.188, 12.956, 8.31, 8.241, 7.84], [1256.0450300665527, 1040.6712060951256, 1469.280676231836, 1974.9421766365056, 1879.8824181059892, 1927.4544117112505], [308, 309, 310, 311, 312, 313]], [0, 725, [6754, 6773, 6788, 6806, 6823, 6842, 6863, 6885, 6903], [42594.597, 42563.621, 42538.768, 42559.223, 42520.874, 42541.416, 42545.594, 42539.378, 42511.509], [14376.928, 14282.131, 14233.063, 14253.172, 14307.362, 14242.847, 14283.602, 14251.842, 14311.883], [20.023, 22.736, 13.083, 18.078, 15.818, 15.557, 18.584, 19.897, 32.399], [8395.53495514147, 1755.6664936175202, 1888.633363119961, 1873.588219931312, 1339.2263010751033, 1366.809881733875, 2570.008689784198, 1441.5072796531606, 1449.8856187943315], [314, 315, 316, 317, 318, 319, 320, 321, 322]], [2, 730, [6791, 6809, 6826, 6851, 6869], [10500.646, 10471.858, 10516.08, 10522.536, 10469.002], [52917.494, 52882.706, 52916.401, 52883.471, 52937.599], [31.235, 21.307, 26.035, 26.384, 23.657], [1103.2823011804617, 4251.4555850069, 1566.953157439204, 1846.013275432487, 694.6314375261379], [317, 318, 319, 320, 321]], [0, 740, [6862, 6886, 6902, 6917, 6937], [42372.152, 42474.084, 42428.777, 42297.874, 42357.974], [15171.5, 15204.878, 15221.887, 15109.856, 15243.422], [29.197, 28.57, 25.14, 39.783, 26.681], [2285.456788839305, 1023.1156683302615, 1003.3827399250956, 2742.161205259643, 613.5734099858882], [320, 321, 322, 323, 324]], [2, 741, [6871, 6889, 6909, 6921, 6943], [11566.831, 11612.396, 11631.184, 11606.257, 11565.577], [55272.723, 55385.067, 55362.685, 55399.159, 55360.97], [37.147, 30.116, 35.137, 31.697, 32.267], [2067.4520513483076, 1536.0130016405924, 1125.0087896570797, 803.1240979490663, 699.5625789555595], [321, 322, 323, 324, 325]], [2, 747, [6987, 7003, 7016, 7034, 7047, 7060, 7079, 7104, 7122, 7142, 7159, 7173, 7190, 7213, 7229, 7251], [11508.879, 11527.678, 11523.491, 11559.348, 11581.043, 11566.968, 11525.071, 11492.984, 11543.146, 11512.506, 11507.244, 11548.016, 11566.612, 11506.026, 11556.845, 11524.454], [55319.472, 55267.233, 55218.776, 55288.557, 55319.22, 55262.241, 55299.772, 55215.28, 55266.864, 55252.02, 55249.944, 55362.555, 55311.509, 55264.695, 55274.077, 55283.326], [21.074, 19.205, 25.894, 18.544, 15.252, 18.38, 25.175, 18.963, 16.936, 19.058, 17.092, 29.123, 22.864, 19.148, 19.788, 24.125], [1902.0496480516263, 5639.019906309783, 2027.7040581826566, 2385.425235361619, 2023.6841687657293, 4606.035228409975, 4001.8575871144594, 3427.7111862746283, 2494.1247256802462, 4189.1201959421505, 2271.4187646601504, 5967.195547488156, 2016.395150499139, 3441.8348285874786, 2255.4926487894004, 3416.281354899226], [328, 329, 330, 331, 332, 333, 334, 335, 336, 337, 338, 339, 340, 341, 342, 343]], [0, 755, [7052, 7071, 7092, 7115, 7137], [42438.001, 42389.72, 42298.469, 42304.75, 42310.176], [15262.399, 15173.205, 15262.969, 15163.137, 15293.572], [40.924, 29.139, 26.08, 30.608, 26.383], [893.2927659211896, 5538.549348460046, 823.2618479532088, 4839.035553341317, 937.6438997595815], [332, 333, 334, 335, 336]], [0, 764, [7153, 7167, 7182, 7202, 7222], [42564.332, 42512.254, 42593.805, 42559.374, 42541.788], [14243.774, 14363.026, 14235.745, 14250.187, 14231.533], [22.285, 9.356, 20.67, 22.453, 19.304], [3135.5457475774524, 65051.11380709275, 1002.0601275002065, 2025.003869122951, 2138.88938587235], [337, 338, 339, 340, 341]], [2, 768, [7280, 7294, 7323, 7358, 7408, 7461], [10519.672, 10725.721, 10740.933, 10758.866, 10725.349, 10658.748], [52897.852, 52881.083, 52885.836, 52847.2, 52725.785, 52897.69], [31.385, 20.838, 18.906, 23.111, 10.332, 21.089], [1056.0585977446212, 1657.6504187332728, 1967.4858109558, 777.8743923024215, 105886.17099454477, 4615.1222891609395], [345, 346, 347, 348, 349, 350]], [3, 773, [7301, 7335, 7375, 7426, 7481, 7531, 7582, 7633, 7685], [30512.168, 30637.346, 30810.654, 30750.321, 30693.33, 30844.36, 30880.874, 30894.844, 30754.163], [69481.286, 69543.76, 69423.053, 69517.605, 69474.871, 69446.408, 69501.287, 69490.887, 69595.381], [36.25, 30.643, 25.698, 17.511, 22.172, 14.796, 21.894, 11.256, 37.266], [2325.648338571499, 3916.990421244004, 849.130853140614, 7672.486775768638, 5182.431801285575, 1614.2358566403925, 1739.413705705835, 1636.7384926482148, 1677.33249916304], [346, 347, 348, 349, 350, 351, 352, 353, 354]], [3, 779, [7177, 7197, 7218, 7238, 7253], [31425.761, 31402.334, 31415.349, 31396.47, 31428.52], [70365.961, 70365.728, 70331.061, 70337.253, 70401.281], [22.95, 21.426, 29.893, 26.732, 34.056], [1825.845470543069, 2048.3999198039387, 1204.8613920808953, 1306.403279418701, 1936.909199495743], [339, 340, 341, 342, 343]], [3, 783, [7337, 7378, 7430, 7485, 7532, 7583, 7635, 7687, 7738, 7790], [31678.102, 31672.934, 31684.868, 31688.992, 31642.969, 31571.551, 31448.081, 31457.35, 31434.31, 31434.658], [71152.75, 71223.917, 71249.876, 71278.971, 71230.991, 71167.147, 71076.993, 71172.334, 71032.559, 71237.656], [30.271, 26.601, 15.524, 18.564, 14.81, 17.395, 13.975, 21.056, 18.594, 10.104], [2098.5478802091325, 2173.280307429678, 1140.3322928303996, 3068.5366992253053, 4306.522627658918, 6755.894802390778, 1664.7316197696264, 3121.927016700612, 3695.0362963837147, 68158.3288634892], [347, 348, 349, 350, 351, 352, 353, 354, 355, 356]], [0, 788, [7345, 7395, 7448, 7497, 7546, 7601, 7651, 7703, 7756, 7805, 7851, 7893, 7934, 7972, 8009, 8040], [42718.487, 42711.17, 42664.763, 42671.058, 42660.126, 42659.945, 42694.205, 42730.152, 42642.431, 42739.791, 42735.726, 42712.134, 42803.278, 42803.961, 42799.879, 42819.725], [14500.295, 14498.936, 14474.906, 14472.44, 14510.447, 14528.754, 14516.189, 14578.736, 14559.98, 14720.631, 14692.878, 14702.668, 14778.251, 14793.714, 14755.536, 14756.695], [18.399, 12.754, 17.178, 10.913, 10.376, 15.459, 11.184, 12.16, 25.193, 18.277, 21.597, 23.576, 15.572, 19.65, 20.033, 18.711], [2137.920782204309, 4123.004896821543, 7870.472017882313, 5556.954063835151, 7524.248356064757, 3757.906636190589, 4859.452801013426, 2386.11442723545, 1186.8629828983087, 6828.5265395307, 5396.257219757679, 4029.5143654791136, 2052.9907424123253, 1206.4546676636685, 3421.763854631475, 1902.5567920499911], [347, 348, 349, 350, 351, 352, 353, 354, 355, 356, 357, 358, 359, 360, 361, 362]], [1, 789, [7320, 7351, 7401, 7454, 7501], [7094.398, 7083.441, 7046.99, 6948.82, 7101.588], [44167.871, 44126.642, 44125.018, 44323.943, 44240.6], [26.354, 8.32, 7.804, 22.791, 19.534], [1081.2108077864777, 3203.9455308242846, 2688.415336694332, 1032.3190158353832, 2213.9024781017065], [347, 348, 349, 350, 351]], [2, 791, [7325, 7360, 7411, 7462, 7508, 7563, 7617, 7667, 7718, 7771, 7822, 7863, 7908, 7943, 7983, 8020, 8053, 8093, 8132], [11096.807, 11060.209, 11089.224, 11064.125, 11049.713, 11056.358, 11023.998, 11075.458, 11071.252, 11038.825, 11089.087, 11042.381, 11090.387, 11069.694, 11070.612, 11018.422, 11053.788, 11025.533, 11019.028], [52473.123, 52417.984, 52464.188, 52462.868, 52463.158, 52437.036, 52501.287, 52446.018, 52391.832, 52431.381, 52425.705, 52446.429, 52393.703, 52393.308, 52392.247, 52375.562, 52378.169, 52360.037, 52337.892], [18.615, 8.781, 12.621, 20.046, 14.965, 11.177, 23.547, 20.711, 12.27, 12.776, 13.234, 12.365, 10.77, 8.434, 13.431, 26.454, 14.24, 17.095, 14.387], [2484.084330920491, 2991.3916737919967, 1826.9686419652612, 1307.025103659866, 1506.2772651583798, 1450.1640664222793, 3384.362380630232, 3237.896770419123, 1632.8670140822398, 1218.7464367766615, 1593.9909298128766, 709.1375567997045, 2472.2387996618672, 2519.3449465850194, 2634.603402505661, 1434.6793134041975, 3127.791492432488, 2265.5392188366654, 1453.2095430634995], [347, 348, 349, 350, 351, 352, 353, 354, 355, 356, 357, 358, 359, 360, 361, 362, 363, 364, 365]], [2, 792, [7326, 7361, 7410, 7463, 7509], [11162.388, 11121.601, 11118.928, 11162.568, 11079.563], [53335.253, 53281.279, 53328.13, 53274.128, 53287.761], [41.137, 15.197, 12.348, 10.777, 47.059], [532.371884326816, 1826.7889748167972, 610.9386498816064, 2200.729166188873, 800.4341332519361], [347, 348, 349, 350, 351]], [1, 800, [7456, 7502, 7554, 7608, 7657, 7711, 7763, 7814], [7260.092, 7246.511, 7269.056, 7270.328, 7310.743, 7389.456, 7422.703, 7293.081], [46414.123, 46384.104, 46435.38, 46410.561, 46443.316, 46387.784, 46376.034, 46425.837], [17.102, 17.872, 16.597, 16.507, 17.607, 16.179, 25.007, 25.988], [14826.888471854878, 1646.53234990998, 8039.424298216081, 4184.982378950182, 2929.2490061682297, 18432.356772516312, 8367.229409862337, 3747.352191794036], [350, 351, 352, 353, 354, 355, 356, 357]], [1, 802, [7459, 7503, 7556, 7611, 7659], [7487.541, 7371.268, 7392.693, 7402.732, 7413.412], [45020.848, 45236.515, 45048.237, 45045.641, 45058.591], [11.396, 13.716, 19.407, 22.522, 24.635], [109163.54141659169, 2178.475856675726, 20430.41800003887, 12852.970298256692, 11730.522297883206], [350, 351, 352, 353, 354]], [1, 803, [7402, 7457, 7504, 7557, 7610, 7660, 7712, 7764, 7816, 7857, 7904, 7940, 7978, 8017, 8049, 8090, 8129, 8169, 8208, 8236, 8263, 8297, 8328, 8358, 8387, 8412, 8438, 8465, 8492], [7461.982, 7541.474, 7429.839, 7502.548, 7397.899, 7468.861, 7385.946, 7487.004, 7411.173, 7461.145, 7385.118, 7487.658, 7548.99, 7505.317, 7535.205, 7464.213, 7467.682, 7465.207, 7591.416, 7582.477, 7449.441, 7573.763, 7514.873, 7595.991, 7645.036, 7602.824, 7636.597, 7628.615, 7614.543], [43810.009, 43717.665, 43849.791, 43748.543, 43781.354, 43768.904, 43731.839, 43749.394, 43720.253, 43746.399, 43719.783, 43756.499, 43754.873, 43774.018, 43776.92, 43775.632, 43787.958, 43786.875, 43790.13, 43790.319, 43805.395, 43816.49, 43865.476, 43829.351, 43808.825, 43813.529, 43808.473, 43832.511, 43835.544], [22.198, 11.097, 22.099, 18.178, 19.638, 15.25, 22.184, 11.806, 23.67, 18.294, 23.491, 14.69, 11.842, 11.049, 13.493, 14.674, 14.12, 18.584, 9.396, 8.894, 25.677, 15.007, 25.638, 14.67, 10.114, 13.257, 9.216, 10.277, 14.92], [10045.25002124687, 2708.8290582537197, 8758.337595794985, 1151.227465488748, 5162.268275957062, 7661.040038963018, 3216.042246963899, 4155.152369141418, 5309.131258166118, 6260.668763718029, 7464.598837303878, 3279.3179636543623, 2447.4051126462145, 1928.8198851987502, 4382.677448151881, 7476.159196943381, 12654.265525898485, 13428.820660265183, 5747.988363949011, 3537.2028951983993, 3138.554370528404, 1940.9564108707223, 5190.356173141915, 3514.79886177476, 2290.2315993017987, 2885.59590202558, 2460.0280145654206, 2416.0726078506095, 1553.9239274475706], [349, 350, 351, 352, 353, 354, 355, 356, 357, 358, 359, 360, 361, 362, 363, 364, 365, 366, 367, 368, 369, 370, 371, 372, 373, 374, 375, 376, 377]], [1, 804, [7458, 7505, 7558, 7612, 7661, 7713, 7766, 7817, 7859, 7905, 7941, 7979, 8018, 8050, 8091], [7669.034, 7642.57, 7602.648, 7623.256, 7569.538, 7654.259, 7681.036, 7639.806, 7634.887, 7652.318, 7647.156, 7675.401, 7654.924, 7667.399, 7661.311], [44393.173, 44354.171, 44388.0, 44337.631, 44376.503, 44365.077, 44332.818, 44354.295, 44317.583, 44307.463, 44296.718, 44327.693, 44331.022, 44331.272, 44314.288], [12.579, 9.362, 18.008, 13.91, 20.237, 20.277, 13.88, 14.436, 9.367, 7.434, 11.166, 10.85, 11.008, 12.236, 14.231], [3085.6227813271216, 5420.916865612946, 5618.226857820787, 3961.986437482238, 6444.9516984194415, 2577.2418682788775, 3234.622009544581, 3262.8671195626357, 3194.5013172248987, 3458.5644412964093, 2058.2529158835846, 1272.968280579203, 1977.5074825986485, 2581.609467921708, 2198.6871474129357], [350, 351, 352, 353, 354, 355, 356, 357, 358, 359, 360, 361, 362, 363, 364]], [2, 807, [7507, 7562, 7615, 7665, 7717, 7770, 7821, 7862, 7907, 7942, 7982, 8019, 8051, 8092, 8131, 8173, 8209, 8239], [10914.567, 10707.548, 10745.121, 10800.247, 10600.105, 10489.225, 10468.083, 10471.174, 10472.304, 10483.823, 10492.081, 10520.496, 10507.199, 10636.68, 10631.958, 10633.696, 10653.843, 10593.178], [52863.7, 52986.092, 52892.721, 52914.039, 52935.208, 52890.406, 52874.978, 52864.682, 52840.211, 52852.539, 52838.129, 52844.529, 52859.622, 52873.087, 52870.981, 52955.935, 52939.96, 52891.537], [19.966, 13.089, 21.79, 25.515, 24.439, 14.975, 5.963, 10.806, 7.564, 7.174, 9.403, 10.815, 11.602, 30.91, 29.017, 18.232, 18.858, 15.424], [42886.01399841236, 72116.9605764999, 989.8748382536268, 838.3804835753992, 3914.7929002293004, 2690.2089388868912, 2746.605534024339, 3108.7788658373915, 3305.0675627092264, 3663.3866726577835, 2246.2015945694466, 3792.752752339692, 3412.237042139685, 1386.7224911857784, 1556.4032043112531, 6316.480102429601, 2656.350684331313, 1881.5753526906217], [351, 352, 353, 354, 355, 356, 357, 358, 359, 360, 361, 362, 363, 364, 365, 366, 367, 368]], [2, 809, [7365, 7416, 7465, 7512, 7567, 7621, 7671, 7722, 7776], [11929.916, 11919.208, 11772.727, 11804.573, 11770.355, 11706.179, 11652.563, 11659.206, 11698.296], [55138.296, 55225.537, 55259.017, 55398.068, 55401.38, 55415.011, 55417.39, 55425.491, 55395.429], [36.674, 23.825, 42.002, 27.257, 17.73, 12.071, 13.591, 8.097, 32.618], [1735.5506799971329, 6891.174479364153, 1806.8022012355905, 8118.759564924209, 4979.323161957842, 2728.995415119234, 1461.3744691859124, 2312.1362348885887, 2590.4341089611867], [348, 349, 350, 351, 352, 353, 354, 355, 356]], [2, 813, [7418, 7471, 7518, 7572, 7627, 7676, 7727, 7780, 7829, 7869, 7914, 7950], [11977.438, 12071.482, 12080.424, 12072.923, 12158.085, 12143.984, 12165.792, 12223.299, 12219.758, 12169.707, 12256.142, 12229.376], [55239.43, 55194.267, 55204.905, 55271.466, 55226.778, 55181.514, 55222.34, 55152.857, 55148.74, 55161.876, 55132.37, 55213.754], [28.263, 30.355, 31.486, 17.086, 26.168, 22.142, 31.722, 15.07, 23.239, 29.728, 31.11, 21.808], [2867.687034679988, 8141.023442544474, 6047.522953721352, 10762.857063183885, 7409.842202180699, 3646.9452590745595, 1426.8799476766217, 1602.0511644762444, 1247.5383083215438, 2933.0486552384896, 1320.108714884242, 782.2324915329318], [349, 350, 351, 352, 353, 354, 355, 356, 357, 358, 359, 360]], [3, 815, [7530, 7581, 7634, 7686, 7737, 7788], [30821.597, 30866.665, 30935.719, 30909.004, 30887.178, 30865.922], [70539.971, 70664.861, 70728.337, 70698.466, 70683.041, 70686.312], [31.228, 18.806, 13.096, 16.204, 13.433, 23.819], [2187.2690963385935, 1957.1913173101077, 1071.2772125315396, 1705.138158790063, 1692.546626818282, 2721.130155000402], [351, 352, 353, 354, 355, 356]], [0, 820, [7544, 7599, 7648, 7700, 7753, 7804, 7849, 7890], [41951.786, 41847.936, 41829.718, 41835.673, 41860.346, 41840.869, 41857.687, 41866.134], [13731.768, 13582.294, 13615.675, 13581.232, 13569.04, 13568.133, 13597.127, 13557.299], [40.232, 11.457, 12.806, 11.563, 13.72, 14.032, 12.793, 12.905], [3192.7739089574698, 1653.2613907960651, 1368.9980349285509, 1525.7559418009753, 1810.3836222973969, 1440.5500063559725, 1452.8443593647687, 703.9304422972751], [351, 352, 353, 354, 355, 356, 357, 358]], [0, 821, [7496, 7545, 7600, 7650, 7701, 7754], [42444.534, 42387.553, 42314.708, 42244.816, 42300.253, 42323.22], [14978.184, 15086.446, 15164.68, 15150.881, 15091.03, 15098.051], [20.075, 19.919, 20.111, 20.239, 30.418, 27.901], [12541.97391745962, 13421.451501625523, 1734.7480655015036, 2620.84701861752, 3862.718056971237, 3792.5896453144674], [350, 351, 352, 353, 354, 355]], [0, 822, [7449, 7498, 7547, 7602, 7653, 7704, 7757], [43107.441, 43143.609, 43176.998, 43147.396, 43189.245, 43160.304, 43052.764], [15730.184, 15733.166, 15670.707, 15653.371, 15663.997, 15606.894, 15642.875], [24.368, 11.572, 18.404, 17.791, 17.046, 17.393, 25.856], [2305.5529661619994, 2299.704568925547, 2025.41997194237, 1046.8316855552875, 905.6065613294669, 1885.435071229861, 6482.977347741773], [349, 350, 351, 352, 353, 354, 355]], [2, 823, [7362, 7413, 7464, 7511, 7565], [11276.695, 11281.711, 11286.481, 11311.577, 11258.939], [54191.956, 54225.169, 54365.543, 54326.841, 54116.218], [21.89, 37.558, 16.112, 26.014, 11.163], [13044.658599795788, 7738.620396033263, 4124.5745367122345, 1434.8889750877872, 106861.91603456585], [348, 349, 350, 351, 352]], [2, 835, [7669, 7720, 7773, 7824, 7865, 7910, 7945, 7985, 8021, 8054, 8094, 8133, 8175, 8210, 8240, 8266, 8298, 8332, 8360, 8390, 8415, 8440, 8467, 8496, 8522, 8552, 8580, 8607, 8641, 8669, 8694, 8723, 8743, 8774, 8798, 8828, 8857, 8890, 8920, 8948, 8973], [11186.393, 11185.121, 11196.994, 11214.89, 11256.693, 11216.499, 11188.143, 11187.661, 11262.84, 11256.033, 11280.103, 11280.749, 11357.632, 11292.791, 11256.277, 11208.33, 11198.884, 11216.455, 11230.401, 11265.338, 11299.958, 11348.535, 11354.104, 11250.569, 11304.597, 11303.848, 11328.519, 11357.734, 11297.805, 11258.587, 11297.432, 11314.242, 11303.024, 11310.229, 11310.989, 11284.228, 11333.027, 11357.092, 11362.23, 11371.215, 11321.029], [53815.454, 53830.143, 53859.249, 53860.532, 53886.053, 53818.004, 53841.355, 53866.561, 53883.289, 53858.799, 53873.871, 53888.471, 53891.249, 53889.005, 53861.039, 53822.134, 53831.586, 53839.715, 53810.438, 53842.043, 53868.929, 53909.871, 53905.068, 53860.184, 53888.86, 53869.787, 53944.071, 53918.863, 53904.296, 53861.305, 53878.682, 53854.865, 53913.156, 53906.123, 53913.738, 53889.672, 53907.304, 53896.3, 53896.71, 53887.107, 53913.685], [12.277, 11.36, 9.809, 11.52, 9.277, 17.471, 13.245, 13.706, 13.798, 12.339, 15.615, 10.938, 20.305, 10.699, 15.869, 15.404, 9.117, 15.486, 21.457, 19.291, 14.842, 15.798, 16.95, 11.406, 11.916, 16.928, 14.69, 22.198, 14.979, 22.382, 15.832, 19.97, 12.233, 12.836, 15.129, 13.778, 13.577, 13.537, 9.197, 13.305, 18.406], [3971.3800576296085, 3623.324349582658, 1537.791516316534, 4056.1363863541824, 3950.0751435266884, 3926.0729651620436, 3639.8530524228377, 2930.463879299605, 1808.1210718640211, 2226.6820508634664, 1816.965962625816, 2356.9745983929147, 2697.663852463054, 2034.4004411449016, 1861.99002810411, 1596.4074027898623, 672.6428626564795, 1356.9198391487646, 2850.053635852749, 1391.957349950427, 2895.7388837254343, 3938.6912906913203, 11182.292192135175, 1538.267914366167, 1731.4058753830905, 1415.5365733661677, 1930.579683471361, 1899.4689219619459, 1686.5550655586896, 1247.1590979124794, 1921.8855412877474, 1372.9344645441454, 1019.0056515934122, 1837.9499732206718, 1430.70566808879, 1749.3423684644083, 1749.231677023106, 2074.7537537654202, 1833.7384303934439, 896.1448221224481, 1033.1454090479583], [354, 355, 356, 357, 358, 359, 360, 361, 362, 363, 364, 365, 366, 367, 368, 369, 370, 371, 372, 373, 374, 375, 376, 377, 378, 379, 380, 381, 382, 383, 384, 385, 386, 387, 388, 389, 390, 391, 392, 393, 394]], [2, 839, [7772, 7823, 7864, 7909, 7944], [11204.006, 11210.409, 11184.865, 11193.861, 11171.702], [53367.554, 53521.169, 53360.562, 53454.383, 53359.416], [7.451, 29.82, 14.321, 23.646, 11.893], [1989.317856513536, 7746.271126669897, 1495.0291021295243, 6297.575188680432, 1542.0020078289115], [356, 357, 358, 359, 360]], [2, 840, [7775, 7825, 7866, 7911, 7946, 7986, 8022], [11351.552, 11353.645, 11352.27, 11400.236, 11392.141, 11401.484, 11418.69], [54724.737, 54599.693, 54725.979, 54806.023, 54828.074, 54716.935, 54825.086], [21.962, 31.819, 22.206, 10.367, 11.748, 26.905, 21.549], [3404.746024489166, 1346.224982265119, 4944.758261715396, 2407.4879617670076, 1453.4411550830293, 4447.139242901467, 1063.2524997987402], [356, 357, 358, 359, 360, 361, 362]], [1, 849, [7813, 7855, 7903, 7939, 7977], [7289.9, 7266.937, 7292.349, 7244.999, 7325.096], [45101.598, 45048.155, 45113.816, 45034.487, 45208.252], [17.72, 13.756, 31.236, 19.588, 28.066], [26593.77082561136, 35547.65565738925, 4727.736316465798, 12956.012889364078, 2479.8003123468457], [357, 358, 359, 360, 361]], [0, 863, [8010, 8041, 8082, 8121, 8160, 8200], [43158.507, 43121.054, 43124.849, 43127.185, 43124.545, 43170.996], [16303.383, 16290.514, 16257.492, 16327.938, 16262.95, 16287.533], [30.725, 10.724, 12.158, 11.471, 12.427, 14.331], [573.0184559081528, 1954.223144275667, 1520.5787694398691, 1299.9381837092665, 1985.1850804034314, 890.8012942706733], [361, 362, 363, 364, 365, 366]], [1, 864, [7974, 8015, 8046, 8086, 8126, 8164, 8204], [7085.899, 7090.712, 7078.828, 7081.524, 7110.582, 7072.45, 7073.698], [45918.895, 45932.933, 45942.369, 45950.405, 46002.581, 46017.136, 45975.805], [11.662, 10.812, 13.591, 10.533, 10.363, 17.347, 13.92], [1462.457220171174, 2058.3564691684815, 1622.9683825940044, 2010.3687673828242, 2365.5036347200958, 1407.8937153783165, 1458.4842565188897], [361, 362, 363, 364, 365, 366, 367]], [2, 865, [7947, 7987, 8023, 8056, 8096], [11677.485, 11695.644, 11689.425, 11854.436, 11782.671], [55429.433, 55431.802, 55443.14, 55371.206, 55357.159], [15.406, 12.516, 9.757, 22.067, 21.881], [1082.5305600799293, 1564.034100947628, 2717.691832136634, 7484.808720657862, 3356.2775687280277], [360, 361, 362, 363, 364]], [2, 866, [7989, 8025, 8059, 8100, 8137, 8182, 8214, 8244, 8268, 8303, 8337, 8365, 8394, 8418, 8443, 8471, 8499, 8526], [12271.745, 12244.056, 12260.079, 12280.433, 12317.384, 12302.378, 12328.236, 12376.166, 12337.836, 12334.932, 12343.29, 12338.154, 12313.254, 12317.498, 12321.297, 12324.579, 12327.942, 12323.536], [55509.016, 55421.052, 55273.297, 55166.71, 55145.342, 55135.862, 55164.408, 55151.342, 55123.492, 55156.171, 55094.214, 55145.283, 55136.137, 55140.574, 55142.274, 55157.603, 55155.454, 55095.481], [13.471, 20.093, 18.768, 16.615, 9.717, 10.97, 8.579, 19.913, 11.727, 9.907, 20.503, 13.696, 14.242, 11.556, 15.394, 11.284, 12.505, 20.882], [2496.884969903361, 6364.006849247083, 8722.099916198364, 2053.672056962851, 1690.965487381434, 2119.0445954505026, 2238.9717234200916, 1271.7737222234543, 2102.995318322236, 1785.8456220191367, 1330.6324071996835, 2019.5301764860947, 2553.8460438236243, 2082.1776605487094, 1569.211209759074, 2034.1702260178047, 2094.446524000374, 962.0908461689912], [361, 362, 363, 364, 365, 366, 367, 368, 369, 370, 371, 372, 373, 374, 375, 376, 377, 378]], [3, 868, [7994, 8030, 8067, 8107, 8144], [30410.852, 30463.563, 30481.462, 30530.222, 30620.921], [69970.898, 70022.883, 70051.777, 70013.056, 70050.573], [23.132, 34.01, 26.516, 34.145, 26.93], [666.2132420766648, 1020.6525866695439, 781.7985042707147, 1065.9067516666835, 1152.2345590410396], [361, 362, 363, 364, 365]], [3, 869, [8031, 8068, 8109, 8146, 8188, 8219], [31564.047, 31645.273, 31615.883, 31648.391, 31595.05, 31598.523], [71114.836, 71132.424, 71120.689, 71100.315, 71147.741, 71182.762], [21.421, 9.674, 17.558, 18.922, 14.008, 16.734], [754.0890526092978, 499.0045180339398, 1697.6009222595578, 1312.781043017664, 950.1638906774198, 1153.5413136519285], [362, 363, 364, 365, 366, 367]], [0, 873, [8081, 8120, 8159, 8198, 8228, 8256, 8285, 8320, 8350, 8378, 8406, 8431, 8459, 8486], [42197.809, 42233.361, 42192.106, 42142.396, 42150.513, 42149.461, 42129.005, 42126.434, 42135.65, 42139.515, 42158.033, 42114.993, 42149.012, 42374.665], [15170.581, 15075.715, 15101.788, 15130.568, 15116.313, 15085.592, 15080.462, 15087.918, 15128.692, 15082.643, 15127.811, 15136.06, 15112.151, 15092.69], [20.605, 24.208, 16.703, 9.263, 8.68, 9.771, 9.829, 12.157, 11.495, 12.568, 15.11, 14.866, 12.13, 20.93], [677.385780910426, 1576.6597897209954, 1488.6522153544233, 1467.1238976864934, 2081.0349742565663, 2124.0220626224936, 1843.0020332968866, 2262.511058698305, 1994.747550674323, 1369.7665657117175, 948.1677105190981, 1194.8423332485152, 1259.6589547855044, 21020.618293796586], [363, 364, 365, 366, 367, 368, 369, 370, 371, 372, 373, 374, 375, 376]], [1, 885, [8127, 8166, 8206, 8234, 8262, 8295, 8326, 8356, 8385], [7472.421, 7350.209, 7354.439, 7379.205, 7315.526, 7298.051, 7284.419, 7245.281, 7318.61], [44766.695, 44696.279, 44721.817, 44821.411, 44748.635, 44786.142, 44773.273, 44773.056, 44782.025], [11.629, 22.368, 19.85, 28.814, 19.801, 21.198, 16.069, 22.284, 37.467], [86341.47429999588, 17404.61027819406, 2734.764804504572, 3285.669639757001, 637.9327444771401, 992.6198646485466, 465.2400433148855, 2469.28713433325, 2098.35413551734], [365, 366, 367, 368, 369, 370, 371, 372, 373]], [0, 888, [8229, 8257, 8287, 8322, 8352, 8380, 8407, 8433, 8461, 8488, 8514, 8541, 8573, 8596, 8628, 8661, 8687, 8712, 8735, 8762], [42704.215, 42674.186, 42656.32, 42747.268, 42733.834, 42746.305, 42685.245, 42708.205, 42632.743, 42641.433, 42640.43, 42697.387, 42735.311, 42718.578, 42746.173, 42772.717, 42737.032, 42667.9, 42749.124, 42792.949], [15909.415, 15848.569, 15848.179, 15780.302, 15834.983, 15773.033, 15835.509, 15825.308, 15777.204, 15670.981, 15744.59, 15749.093, 15672.051, 15721.769, 15778.638, 15778.4, 15717.754, 15761.07, 15774.353, 15804.487], [25.645, 23.993, 21.459, 22.068, 16.862, 19.752, 17.437, 21.202, 17.363, 22.164, 29.332, 20.988, 23.065, 28.273, 17.292, 10.265, 11.715, 25.748, 6.833, 20.641], [1197.8937360581608, 6829.085095893952, 1541.0281678102244, 756.1353381495197, 1226.9487690853707, 680.7478947727983, 1319.7235898344582, 666.1246994245893, 1224.042571847495, 4988.257551007728, 1757.562039446404, 1372.4221521606582, 737.9395959358042, 1571.0099101638064, 658.91785955694, 642.7198900447324, 859.7515888171215, 2089.7718355500942, 347.8990661090303, 774.7564109478403], [367, 368, 369, 370, 371, 372, 373, 374, 375, 376, 377, 378, 379, 380, 381, 382, 383, 384, 385, 386]], [2, 891, [8299, 8333, 8361, 8391, 8416, 8441, 8468, 8498, 8523, 8553, 8581, 8608, 8642, 8670, 8695], [11331.588, 11357.121, 11353.49, 11353.257, 11417.273, 11358.378, 11347.688, 11375.672, 11321.767, 11343.123, 11370.944, 11327.011, 11327.558, 11306.87, 11301.618], [54505.63, 54453.293, 54504.99, 54536.632, 54495.285, 54469.232, 54489.497, 54506.455, 54532.448, 54445.966, 54439.226, 54514.923, 54423.752, 54492.681, 54504.935], [22.411, 13.736, 19.157, 18.477, 25.487, 25.583, 19.263, 22.628, 17.136, 21.018, 20.695, 14.229, 21.668, 19.227, 15.779], [2276.6240280594593, 30439.82712827241, 888.5382829902584, 1031.3563906144282, 2171.004005695028, 2121.332948961666, 2618.2367700138643, 2676.240355123945, 992.5475806353235, 1698.8101362423265, 2755.07315749761, 2508.6037913020327, 1505.431429381209, 1104.9433362168206, 2525.204649891737], [370, 371, 372, 373, 374, 375, 376, 377, 378, 379, 380, 381, 382, 383, 384]], [2, 892, [8242, 8267, 8300, 8334, 8362, 8392, 8417, 8442, 8469, 8497, 8524, 8554, 8582, 8609], [11390.046, 11401.091, 11369.592, 11358.426, 11406.072, 11365.713, 11356.652, 11382.099, 11406.119, 11386.773, 11394.175, 11422.243, 11413.018, 11413.778], [53149.302, 53139.729, 53126.886, 53159.35, 53132.184, 53163.162, 53177.651, 53153.097, 53141.267, 53143.58, 53133.229, 53152.832, 53109.327, 53140.503], [10.009, 7.686, 9.22, 14.417, 13.387, 14.59, 7.19, 10.144, 14.767, 11.386, 11.188, 7.195, 14.437, 18.766], [2005.3310574729182, 3346.5918550082133, 2534.5680704702677, 1070.4559176333437, 2208.751047004949, 2425.449244858168, 1018.2775419196204, 1942.8581856696462, 2240.815391032465, 2216.5956157397786, 1731.7410063909092, 1849.9317761656096, 1178.2710321963154, 772.3906336996749], [368, 369, 370, 371, 372, 373, 374, 375, 376, 377, 378, 379, 380, 381]], [1, 896, [8329, 8357, 8386, 8411, 8437, 8464, 8491, 8518, 8550, 8578, 8601, 8636, 8667, 8692, 8719, 8740, 8770, 8795], [7484.83, 7450.934, 7510.59, 7469.715, 7495.097, 7500.528, 7469.573, 7529.684, 7510.235, 7503.646, 7489.976, 7504.989, 7525.784, 7499.744, 7516.907, 7485.504, 7511.722, 7502.177], [45508.037, 45525.283, 45658.772, 45657.394, 45623.235, 45644.338, 45640.801, 45649.099, 45650.776, 45662.024, 45618.038, 45641.793, 45688.982, 45669.147, 45635.941, 45666.801, 45675.808, 45664.267], [29.213, 22.578, 13.774, 20.756, 10.662, 19.83, 25.046, 12.848, 15.167, 16.085, 19.512, 19.018, 19.984, 18.425, 17.108, 14.436, 14.236, 12.188], [5735.437489537129, 5679.389206106832, 2378.599936505565, 2097.3590485459376, 896.4626602225752, 991.1178240995462, 5829.4284671055075, 1271.0834852058751, 912.4002023144035, 1172.3806110211888, 1182.2525847488778, 1396.2794203491678, 1236.0798187893665, 2333.760891878723, 748.8394221619515, 936.6727781631138, 810.8862889720784, 989.6591950986418], [371, 372, 373, 374, 375, 376, 377, 378, 379, 380, 381, 382, 383, 384, 385, 386, 387, 388]], [0, 903, [8432, 8460, 8487, 8513, 8540], [42561.514, 42568.064, 42583.609, 42560.405, 42616.732], [14510.693, 14559.479, 14736.564, 14697.648, 14781.101], [24.997, 23.391, 28.519, 16.94, 20.659], [666.2128098489131, 911.6735142093759, 1195.8966397160636, 2564.4337534189144, 1081.5296229805579], [374, 375, 376, 377, 378]], [2, 904, [8359, 8389, 8414, 8439, 8466, 8495, 8521, 8551, 8579, 8606, 8640, 8668], [11012.382, 11100.568, 11051.051, 11042.54, 11044.907, 11073.052, 11077.062, 11041.237, 11034.357, 11054.138, 11051.797, 11085.124], [52439.795, 52348.472, 52331.444, 52358.647, 52381.826, 52416.582, 52356.554, 52425.032, 52360.447, 52388.843, 52391.848, 52373.475], [27.923, 18.961, 28.971, 17.754, 19.7, 19.366, 23.604, 27.119, 29.903, 26.372, 16.279, 14.116], [919.8070645608375, 2257.931563693455, 786.0001534152302, 1348.3237840803265, 459.8282625098793, 1585.7211209865047, 1195.3008087587848, 3978.7816138016756, 1026.2853879822871, 911.1080105070379, 1923.6698919138578, 1632.5101054743707], [372, 373, 374, 375, 376, 377, 378, 379, 380, 381, 382, 383]], [2, 909, [8525, 8555, 8583, 8610, 8643], [11634.845, 11662.169, 11615.828, 11666.008, 11654.113], [55328.94, 55366.923, 55372.238, 55380.846, 55366.477], [25.688, 9.407, 14.597, 10.425, 9.407], [1083.9254729478287, 2317.7276433595143, 1014.234330333402, 1155.8770061000803, 1624.5065545256589], [378, 379, 380, 381, 382]], [3, 911, [8478, 8506, 8532, 8564, 8589, 8615], [30848.672, 30852.077, 30831.714, 30705.352, 30702.842, 30661.138], [70374.033, 70414.339, 70427.531, 70483.329, 70557.479, 70520.827], [18.287, 27.902, 27.044, 24.525, 19.96, 24.592], [1265.8866603298459, 768.7797532734911, 1239.805728297746, 1309.7226034979697, 5693.005865287205, 931.3216102982693], [376, 377, 378, 379, 380, 381]], [0, 913, [8539, 8572, 8595, 8626, 8659], [42152.557, 42143.483, 42192.182, 42187.661, 42122.62], [15073.834, 15127.39, 15107.829, 15099.786, 15072.722], [13.179, 19.411, 13.786, 22.141, 15.749], [1419.7903893070431, 1697.1521934787359, 2370.9275932591986, 1227.7579694450283, 630.1903020896871], [378, 379, 380, 381, 382]], [1, 922, [8635, 8665, 8691, 8718, 8739, 8769], [7127.912, 7151.689, 7190.258, 7203.567, 7199.415, 7203.887], [44211.319, 44127.683, 44139.746, 44130.855, 44151.579, 44161.519], [2.231, 18.85, 17.885, 9.682, 15.119, 23.278], [367.42822820222136, 934.7115613856494, 1202.519318091072, 2053.901981992447, 1322.8847941316337, 1024.2876254699972], [382, 383, 384, 385, 386, 387]], [3, 940, [8702, 8727, 8754, 8779, 8810, 8839, 8868, 8900, 8929, 8956], [30446.86, 30429.835, 30420.057, 30436.664, 30340.977, 30398.004, 30473.134, 30426.982, 30443.811, 30430.376], [69759.283, 69739.904, 69730.199, 69724.289, 69675.166, 69773.792, 69742.465, 69773.35, 69769.252, 69835.259], [9.62, 10.867, 15.7, 17.744, 32.082, 16.369, 23.752, 14.683, 30.558, 25.216], [494.51561700373657, 2187.9379276035716, 1328.5732679712162, 682.6869890127083, 883.6073864474379, 1366.5610828915092, 3433.077124594558, 1355.4043879299966, 878.9948726820035, 1075.2790273636133], [384, 385, 386, 387, 388, 389, 390, 391, 392, 393]], [0, 945, [8763, 8789, 8822, 8852, 8879, 8909, 8940, 8964, 8992, 9020, 9046, 9072, 9104, 9128, 9157, 9197, 9224, 9248, 9275, 9297], [43122.811, 43211.649, 43255.387, 43236.067, 43247.229, 43236.975, 43246.614, 43223.432, 43246.238, 43240.558, 43227.839, 43226.682, 43239.93, 43214.971, 43182.892, 43187.731, 43204.13, 43232.499, 43219.057, 43204.404], [15950.982, 15969.285, 15987.523, 16029.541, 16012.618, 16001.314, 16025.654, 16040.435, 16020.017, 16003.621, 15929.594, 16026.622, 15990.852, 16022.591, 15919.718, 15908.87, 16043.949, 16012.733, 16015.447, 15931.364], [44.59, 14.686, 14.138, 20.21, 13.543, 15.948, 12.055, 17.067, 11.567, 9.314, 18.479, 22.309, 21.079, 18.337, 25.383, 29.67, 14.265, 21.42, 14.305, 27.629], [1572.9609561151287, 1621.4114744006242, 1143.7266321462087, 903.8840102206173, 1413.6524434640266, 1485.0878038037847, 2181.9432668110044, 1165.5053962692223, 1910.5216925589252, 2065.7737527245554, 2347.8780635395096, 2799.727794629518, 1920.2357064775115, 1282.374409840275, 6802.727132336593, 3678.5209975014495, 528.2569285662048, 550.3788586885283, 870.16530555361, 1513.0463804318579], [386, 387, 388, 389, 390, 391, 392, 393, 394, 395, 396, 397, 398, 399, 400, 401, 402, 403, 404, 405]], [2, 947, [8722, 8742, 8773, 8797, 8827, 8856, 8888, 8918, 8947, 8972, 9001], [11117.417, 11077.527, 11080.477, 11086.983, 11081.141, 11097.637, 11108.209, 11059.218, 11061.591, 11079.7, 11061.379], [52406.976, 52395.859, 52454.395, 52359.003, 52409.84, 52440.342, 52400.214, 52403.123, 52395.372, 52364.149, 52447.756], [15.191, 13.262, 20.172, 18.33, 20.888, 16.19, 34.533, 20.759, 21.672, 24.613, 29.025], [636.1660633611539, 1225.3801587450423, 1850.7594269997692, 1062.3135671981709, 2189.6923747927844, 988.0797180262477, 867.6521519901975, 1151.163363558505, 1963.8989064700863, 898.1748741759752, 2273.514212934293], [385, 386, 387, 388, 389, 390, 391, 392, 393, 394, 395]], [2, 948, [8744, 8775, 8799, 8829, 8858, 8889, 8919], [11335.353, 11308.723, 11295.749, 11290.174, 11355.81, 11207.523, 11289.528], [54463.443, 54497.106, 54493.067, 54461.854, 54441.022, 54472.526, 54382.754], [15.266, 16.594, 15.905, 28.208, 18.938, 34.643, 28.942], [1116.2236268241156, 1656.1692462480871, 2663.330368850566, 1659.775876901631, 2407.1740070423034, 1218.465737397141, 3152.556701317756], [386, 387, 388, 389, 390, 391, 392]], [1, 961, [8915, 8944, 8969, 8996, 9024, 9049], [7065.591, 7110.044, 7086.66, 7133.402, 7105.257, 6993.141], [46327.658, 46335.011, 46381.109, 46356.638, 46329.247, 46121.151], [15.82, 28.058, 16.467, 30.562, 30.522, 35.793], [1363.2357357246, 1462.1946199206207, 1974.9475738530468, 2449.2731387409945, 1298.9285397655942, 1382.6248533164337], [392, 393, 394, 395, 396, 397]], [1, 963, [8945, 8970, 8998, 9026, 9051, 9077], [7318.725, 7248.489, 7218.447, 7316.505, 7259.778, 7217.913], [44059.99, 44101.241, 44076.48, 44168.981, 44130.922, 44129.178], [19.78, 23.9, 31.446, 27.763, 2.749, 19.434], [22083.805428931577, 1418.4586629369526, 1808.4276781227907, 575.7723268702485, 399.2185526532707, 1074.0393016138028], [393, 394, 395, 396, 397, 398]], [2, 965, [8974, 9002, 9029, 9054, 9080, 9108, 9138, 9173, 9205, 9231, 9258, 9282, 9303], [11247.877, 11172.017, 11170.409, 11202.07, 11206.947, 11195.417, 11206.92, 11225.949, 11228.7, 11222.728, 11191.981, 11201.197, 11108.018], [54470.882, 54485.905, 54485.954, 54536.753, 54545.888, 54521.168, 54547.078, 54587.31, 54506.287, 54568.995, 54565.799, 54533.153, 54552.855], [19.614, 12.036, 16.488, 9.199, 10.083, 14.798, 13.901, 33.346, 23.653, 10.938, 11.545, 13.969, 23.03], [977.9966361025076, 2569.5219036279027, 2249.9870259964846, 1541.381176023857, 2120.757800764669, 2264.44821363134, 1835.5301477705614, 1198.6185147949093, 3793.531724301708, 1833.3035782421127, 1962.1269841202864, 1365.1554030477507, 2246.867845504208], [394, 395, 396, 397, 398, 399, 400, 401, 402, 403, 404, 405, 406]], [3, 969, [8985, 9012, 9039, 9065, 9093, 9117, 9147, 9186, 9216, 9240, 9268, 9288, 9312, 9335, 9353, 9378, 9406, 9442], [30868.544, 30860.584, 30861.541, 30859.92, 30859.738, 30876.873, 30897.273, 30858.125, 30870.666, 30871.291, 30881.723, 30852.605, 30864.339, 30851.926, 30858.702, 30856.718, 30831.198, 30823.515], [70318.754, 70383.946, 70342.65, 70374.094, 70353.433, 70369.808, 70352.317, 70365.643, 70383.102, 70362.735, 70370.541, 70350.488, 70365.186, 70375.445, 70351.018, 70373.088, 70363.48, 70354.379], [17.68, 15.601, 11.451, 11.456, 8.856, 15.611, 14.685, 12.692, 8.741, 15.026, 6.973, 9.685, 10.197, 14.546, 7.311, 7.87, 12.971, 17.702], [591.5202524501312, 634.0078186957578, 1429.02924497435, 1585.6497005504762, 1155.9425928899273, 1369.9713121782017, 1694.1356894508883, 1539.3851758830758, 1355.0100033183005, 1308.1040156066533, 1369.5791757365178, 1178.5727258484608, 2033.7539644713002, 1637.461151379231, 2276.173420666748, 2098.939935306974, 1195.3066453517697, 1281.55665741483], [394, 395, 396, 397, 398, 399, 400, 401, 402, 403, 404, 405, 406, 407, 408, 409, 410, 411]], [0, 972, [9019, 9045, 9070, 9101, 9125, 9155, 9194, 9222], [42724.897, 42684.489, 42726.386, 42740.137, 42741.496, 42786.822, 42776.824, 42723.013], [15866.565, 15881.868, 15848.935, 15917.104, 15805.857, 15835.088, 15814.384, 15843.286], [18.768, 20.81, 19.11, 20.934, 20.642, 12.158, 18.15, 28.423], [1072.6364982953373, 1058.0393717325535, 1463.999939695228, 1245.7653972772703, 938.5556754803156, 623.863915271245, 524.5957540115072, 886.7647588221863], [395, 396, 397, 398, 399, 400, 401, 402]], [0, 973, [9069, 9100, 9124, 9154, 9193, 9220, 9245, 9272, 9293, 9319], [42211.246, 42189.15, 42149.616, 42162.364, 42216.167, 42184.647, 42161.906, 42230.909, 42160.673, 42267.878], [15172.642, 15194.912, 15122.903, 15154.383, 15166.362, 15182.639, 15241.473, 15043.882, 15123.965, 15222.352], [24.147, 27.537, 21.41, 17.458, 40.16, 25.136, 20.464, 22.723, 16.404, 15.003], [1818.2289027447614, 1232.941568122918, 1258.1053958560667, 1251.6713411301942, 1495.4651762764383, 769.1154668522856, 1013.8189868627896, 7827.729332238759, 552.7188696549273, 80881.38698552996], [397, 398, 399, 400, 401, 402, 403, 404, 405, 406]], [0, 977, [9102, 9126, 9156, 9195, 9223, 9246, 9274, 9295, 9323, 9342, 9361, 9387, 9418, 9452, 9478, 9505, 9535], [42873.341, 42858.999, 42852.477, 42862.586, 42839.238, 42851.958, 42820.563, 42810.169, 42830.94, 42816.76, 42773.167, 42855.526, 42845.213, 42851.32, 42855.375, 42839.242, 42841.009], [14743.122, 14781.815, 14751.631, 14776.628, 14763.918, 14774.791, 14740.41, 14759.399, 14764.933, 14837.202, 14823.213, 14801.467, 14782.223, 14810.614, 14821.256, 14802.098, 14798.522], [14.331, 11.687, 13.202, 11.489, 19.204, 15.467, 17.688, 15.272, 15.592, 21.743, 23.745, 15.659, 12.031, 13.179, 16.507, 14.769, 17.18], [1272.878896220089, 2249.8924056579835, 2113.712721115358, 1305.7350773397982, 1644.4119957285952, 2020.7763872415148, 2740.130105339318, 1950.2570581244274, 2092.401416576295, 2742.7978749576655, 1622.9564995782962, 1321.7696527393814, 1608.9277799947688, 1994.1747288651547, 2104.741592939436, 1653.170108236857, 992.6330691973476], [398, 399, 400, 401, 402, 403, 404, 405, 406, 407, 408, 409, 410, 411, 412, 413, 414]], [1, 995, [9301, 9329, 9346, 9366, 9394, 9427], [7407.273, 7465.333, 7521.659, 7485.259, 7501.609, 7485.155], [43714.853, 43768.704, 43805.432, 43815.969, 43815.636, 43771.715], [21.828, 13.234, 9.725, 14.259, 18.092, 3.739], [829.5774080664443, 1034.932775325934, 1017.3994628773409, 585.981409992744, 1020.4719350889272, 366.1437021174449], [406, 407, 408, 409, 410, 411]], [2, 1016, [9429, 9459, 9487, 9513, 9543], [11298.562, 11162.781, 11275.018, 11440.999, 11557.733], [53871.265, 53823.631, 53789.571, 53634.557, 53563.225], [32.162, 30.53, 32.831, 22.364, 27.162], [2429.851549952016, 951.8823719225435, 1830.2992747767667, 716.1205937695548, 884.8490157267998], [411, 412, 413, 414, 415]], [3, 1029, [9500, 9525, 9551, 9580, 9595, 9617, 9635, 9648, 9665, 9685, 9704, 9726, 9749, 9773, 9791, 9814, 9833, 9853, 9878, 9896, 9913], [30664.749, 30699.078, 30710.717, 30823.063, 30848.111, 30876.572, 30874.346, 30840.904, 30795.238, 30834.778, 30839.337, 30871.869, 30885.38, 30844.826, 30864.447, 30754.998, 30755.555, 30810.059, 30741.673, 30758.54, 30851.303], [70318.892, 70285.948, 70315.547, 70401.716, 70464.238, 70524.683, 70498.603, 70507.548, 70447.052, 70398.623, 70437.471, 70349.772, 70343.203, 70378.869, 70378.213, 70373.502, 70355.225, 70347.345, 70390.431, 70353.364, 70364.411], [33.879, 26.8, 24.106, 34.193, 23.723, 17.044, 16.864, 15.577, 21.626, 18.241, 17.571, 14.774, 12.084, 17.291, 15.337, 26.071, 23.086, 12.051, 22.698, 23.138, 14.606], [3115.653910427207, 3925.704886555225, 9245.654014071908, 691.9317684288237, 1541.4647381064235, 1781.6736925229372, 1912.2649851198285, 2682.1223826340806, 1675.88424987458, 1342.114936611444, 1735.7365739066065, 662.6633317619848, 1289.8037654305078, 1060.0230755822604, 999.7104934268567, 1994.6652785273855, 3346.6971686035345, 1634.0501563811883, 2603.085079233276, 1661.6658201952578, 876.4597439093205], [413, 414, 415, 416, 417, 418, 419, 420, 421, 422, 423, 424, 425, 426, 427, 428, 429, 430, 431, 432, 433]], [2, 1035, [9677, 9696, 9721, 9743, 9766, 9786, 9811, 9830, 9845, 9871, 9890, 9908, 9927, 9948, 9970, 9989, 10006], [11784.298, 11747.275, 11778.215, 11792.053, 11846.96, 11838.135, 11874.517, 11958.689, 11895.469, 11905.035, 11858.292, 11892.908, 11903.48, 11813.119, 11982.368, 11889.255, 11909.613], [55701.097, 55738.437, 55777.8, 55810.534, 55831.539, 55812.087, 55831.964, 55886.198, 55862.087, 55820.586, 55828.869, 55825.081, 55871.922, 55799.045, 55844.197, 55897.696, 55768.128], [20.668, 15.094, 20.296, 14.668, 19.817, 23.463, 23.612, 19.471, 17.128, 25.986, 28.314, 21.337, 23.785, 27.321, 24.325, 17.528, 21.89], [955.5866263698806, 2553.6691240799883, 2122.186756273007, 2025.56016727401, 1694.208808914745, 2669.518415596688, 3276.0826838530443, 870.3546387826217, 1208.5549567605983, 3782.4878982138953, 1159.1596407739569, 1570.9786300633843, 1121.0924951823456, 1903.534931497938, 760.331008791811, 1371.7506607905207, 2664.8769356013913], [422, 423, 424, 425, 426, 427, 428, 429, 430, 431, 432, 433, 434, 435, 436, 437, 438]], [0, 1036, [9671, 9691, 9712, 9734, 9755, 9778, 9798, 9821, 9838, 9862, 9883], [41811.721, 41854.313, 41840.895, 41829.898, 41804.049, 41847.822, 41841.499, 41799.923, 41836.224, 41816.658, 41813.265], [13571.433, 13558.97, 13542.043, 13520.517, 13524.542, 13537.728, 13557.13, 13535.263, 13528.383, 13534.581, 13574.588], [17.334, 8.593, 19.673, 12.102, 20.163, 14.707, 18.33, 16.46, 12.59, 15.482, 16.727], [1025.3959142759609, 1431.3708368929, 1218.3668578405234, 772.6278563212708, 780.5777686287472, 1057.0750386038858, 1485.4154834725762, 1887.0580364933537, 782.58923494231, 967.0185539132318, 1231.0721439152833], [421, 422, 423, 424, 425, 426, 427, 428, 429, 430, 431]], [0, 1038, [9713, 9735, 9756, 9780, 9800, 9822], [42644.304, 42469.193, 42560.493, 42547.407, 42533.7, 42568.778], [15681.333, 15532.046, 15610.765, 15639.54, 15602.386, 15646.149], [12.468, 18.482, 20.775, 31.305, 27.57, 32.386], [1634.6042056354315, 22494.905722848463, 1502.158363013092, 984.8900794511335, 631.4999435267115, 2353.194419901489], [423, 424, 425, 426, 427, 428]], [2, 1044, [9719, 9741, 9764, 9785, 9809, 9828], [11088.732, 11088.46, 11056.803, 11069.572, 11088.234, 11139.872], [53443.518, 53519.111, 53509.587, 53499.355, 53507.086, 53559.821], [26.249, 17.415, 9.965, 16.473, 19.526, 26.55], [701.3104232820913, 2607.811590208459, 1712.6624683976834, 1707.9390954900473, 1435.3558733197005, 6054.01792399718], [424, 425, 426, 427, 428, 429]], [2, 1051, [9829, 9844, 9870, 9889, 9907, 9926, 9947], [11755.102, 11720.212, 11714.25, 11707.217, 11693.069, 11716.351, 11742.167], [55120.334, 55094.868, 55101.9, 55087.398, 55101.107, 55107.964, 55104.079], [33.71, 8.922, 11.248, 8.946, 8.848, 10.394, 7.491], [1209.3026875813196, 1912.9573958149344, 1651.0412438151188, 1906.8457648595697, 1869.6486298679858, 1453.6474138532283, 1494.7650663839775], [429, 430, 431, 432, 433, 434, 435]], [1, 1065, [9867, 9887, 9906, 9923, 9943, 9969, 9985, 10005, 10020, 10041, 10056, 10070, 10087, 10108, 10128], [7705.982, 7676.658, 7683.124, 7686.623, 7711.127, 7722.352, 7673.146, 7687.31, 7686.984, 7718.566, 7728.884, 7661.885, 7649.329, 7665.364, 7687.807], [44274.776, 44305.037, 44240.066, 44280.624, 44296.922, 44324.224, 44318.509, 44293.762, 44358.917, 44310.39, 44316.303, 44298.767, 44264.625, 44311.675, 44254.851], [12.096, 15.111, 17.788, 11.117, 11.324, 9.532, 12.871, 20.848, 14.43, 14.438, 15.3, 24.294, 15.806, 17.936, 26.223], [1468.6320291215077, 1837.3798697040208, 2062.567460205635, 622.5042175396651, 1520.5872333996128, 1033.9764897525756, 1591.7011185242723, 769.9175583027921, 1851.7597162339976, 1971.706114866121, 1648.658880278217, 863.8818103194183, 733.4282895058706, 1484.3076380412308, 854.6249637007901], [431, 432, 433, 434, 435, 436, 437, 438, 439, 440, 441, 442, 443, 444, 445]], [1, 1070, [10003, 10018, 10039, 10053, 10069, 10086, 10107, 10127, 10144, 10162, 10181], [6910.331, 6898.922, 6895.049, 6912.151, 6916.09, 6898.651, 6931.927, 6981.562, 6886.272, 6903.833, 6897.402], [44488.322, 44480.284, 44492.309, 44518.234, 44515.976, 44527.796, 44488.626, 44472.974, 44527.789, 44520.498, 44488.365], [14.274, 11.704, 23.141, 11.747, 16.337, 10.306, 21.427, 26.892, 11.281, 28.139, 12.542], [794.3737573110684, 1373.087617214766, 792.7146175429538, 1200.4350905728545, 937.6089559447818, 1605.3302542772335, 1018.9288600980266, 2696.8150312467624, 1494.5971989480267, 673.215891988355, 2019.848004989857], [438, 439, 440, 441, 442, 443, 444, 445, 446, 447, 448]], [1, 1071, [9967, 9984, 10004, 10019, 10040], [7250.197, 7222.328, 7281.027, 7205.01, 7267.996], [43493.115, 43489.939, 43561.648, 43555.217, 43556.351], [39.987, 23.908, 15.992, 32.822, 31.196], [1328.5412478687183, 960.2396600027134, 983.2723006926213, 695.6765513710487, 1338.1487236595062], [436, 437, 438, 439, 440]], [0, 1081, [10079, 10103, 10120, 10139, 10158, 10178, 10196, 10221], [41999.302, 42089.148, 42067.352, 42053.309, 42113.53, 42086.277, 42042.288, 42049.156], [14687.227, 14779.165, 14706.517, 14761.232, 14902.405, 14766.426, 14729.206, 14700.74], [13.517, 18.407, 30.616, 31.152, 22.009, 24.622, 18.153, 17.447], [519.6399435154901, 918.7651465813378, 1000.7442886338329, 949.8085832567484, 3082.4456620141736, 850.1240915684153, 807.3454626294229, 362.4749475268241], [442, 443, 444, 445, 446, 447, 448, 449]], [2, 1091, [10165, 10183, 10203, 10232, 10250, 10269, 10288], [11406.877, 11427.387, 11426.445, 11414.143, 11429.566, 11414.727, 11468.751], [54104.476, 54122.905, 54106.878, 54108.508, 54119.249, 54090.359, 54133.605], [11.832, 7.762, 9.174, 6.123, 10.934, 7.966, 15.563], [882.8708266949303, 1774.8490810502617, 2159.0240876412577, 1848.6487157221989, 1964.1555941747342, 1812.284321906099, 634.0304565658322], [447, 448, 449, 450, 451, 452, 453]], [1, 1097, [10182, 10202, 10230, 10249, 10268], [7702.271, 7684.007, 7698.988, 7643.624, 7734.355], [44260.901, 44277.761, 44261.802, 44289.719, 44252.984], [19.601, 21.654, 18.035, 24.646, 17.624], [1131.9581906079782, 1010.2089799870037, 1191.2585964101795, 994.6753609996716, 949.0861561146783], [448, 449, 450, 451, 452]], [0, 1098, [10266, 10281, 10304, 10321, 10348, 10372], [42378.611, 42341.358, 42365.341, 42366.746, 42335.619, 42359.969], [15632.575, 15631.432, 15659.745, 15662.193, 15582.545, 15566.895], [22.194, 13.077, 29.182, 21.984, 20.151, 27.743], [1083.429723846602, 1021.777673341368, 1210.2582451034223, 3505.156735977312, 1417.9653697290114, 4801.297662037168], [451, 452, 453, 454, 455, 456]], [3, 1100, [10255, 10275, 10297, 10315, 10339, 10364, 10386, 10404, 10419, 10440, 10458, 10478, 10492, 10510, 10527, 10543, 10562, 10580], [31646.99, 31640.553, 31637.819, 31650.282, 31626.988, 31639.346, 31616.097, 31643.205, 31594.046, 31655.6, 31600.22, 31589.389, 31622.986, 31606.045, 31626.463, 31627.309, 31612.222, 31615.717], [71052.311, 71104.536, 71122.209, 71152.887, 71112.211, 71101.173, 71087.946, 71056.862, 71047.351, 71048.268, 71055.593, 71026.014, 71026.848, 71045.896, 71075.757, 71035.743, 71049.437, 71079.492], [16.087, 7.608, 10.03, 10.302, 10.259, 8.306, 11.531, 22.153, 13.286, 13.731, 13.312, 16.426, 20.854, 7.881, 7.729, 13.023, 10.137, 13.196], [1288.3495427555774, 3013.1771039112896, 1955.8727520355349, 1730.2831135687115, 1924.1032224342168, 3013.8417698579765, 2316.2994565088447, 2105.0283450347333, 1524.4827891950476, 1670.5631114976675, 2146.9902736803797, 1855.171088184499, 1117.0087287167833, 2313.774621435148, 2343.229277221641, 2373.5176970073226, 1938.4768044599157, 1200.7813459538925], [451, 452, 453, 454, 455, 456, 457, 458, 459, 460, 461, 462, 463, 464, 465, 466, 467, 468]], [1, 1106, [10330, 10352, 10378, 10396, 10414, 10433, 10451, 10470, 10487, 10500, 10521, 10535, 10555, 10570, 10592, 10608, 10624, 10641, 10664, 10687], [6983.926, 6983.302, 6959.967, 6954.236, 6980.493, 6981.037, 7027.018, 7032.194, 7048.767, 7114.487, 7024.649, 7011.002, 6954.965, 6967.403, 7084.141, 7090.329, 7155.953, 7122.533, 7201.466, 7145.826], [43680.241, 43720.995, 43739.252, 43720.941, 43722.85, 43692.516, 43683.411, 43721.104, 43684.982, 43584.933, 43662.779, 43711.715, 43735.805, 43717.542, 43668.941, 43655.478, 43689.414, 43560.851, 43596.867, 43618.55], [10.588, 18.269, 11.661, 13.537, 13.0, 14.714, 16.388, 24.475, 20.776, 21.494, 22.234, 14.61, 10.898, 13.644, 29.464, 24.304, 22.031, 9.856, 27.036, 33.524], [2058.8846035743554, 1570.1137145795624, 1256.0132541829505, 1373.6577687387635, 2665.8526247957298, 2285.6419376759545, 2989.300107685463, 3288.4540688932925, 4266.694801855396, 719.7282949444236, 2316.3829936352013, 3188.710297502939, 2529.047653700377, 2574.1331348331228, 1914.0230932049305, 1256.7096183657761, 9379.601116216338, 410.310749829935, 3510.355922406095, 2118.5125379788906], [455, 456, 457, 458, 459, 460, 461, 462, 463, 464, 465, 466, 467, 468, 469, 470, 471, 472, 473, 474]], [0, 1125, [10428, 10448, 10465, 10483, 10497, 10516, 10533], [42067.268, 42108.352, 42062.093, 42068.616, 42160.592, 42060.856, 42163.516], [14702.561, 14762.771, 14736.359, 14776.297, 14695.929, 14691.293, 14607.035], [26.927, 17.001, 21.365, 28.543, 35.717, 12.983, 22.74], [1183.8132623760664, 469.54578893569226, 831.9516700660238, 841.3459838261919, 2732.0228933388184, 1582.2295261177137, 7618.06935855875], [459, 460, 461, 462, 463, 464, 465]], [3, 1143, [10614, 10631, 10652, 10673, 10703, 10721, 10738, 10762, 10785, 10802, 10818, 10845, 10862, 10880, 10898, 10914, 10926, 10942, 10957], [31579.401, 31642.219, 31631.849, 31605.491, 31612.48, 31645.776, 31578.055, 31610.693, 31597.156, 31580.431, 31557.814, 31587.682, 31585.667, 31608.134, 31630.42, 31588.352, 31653.451, 31653.406, 31607.546], [71077.722, 71023.441, 71060.994, 71063.073, 71060.456, 71065.111, 71084.542, 71047.128, 71037.072, 71030.539, 71023.915, 71025.776, 71021.514, 71049.252, 71074.926, 71059.278, 71065.893, 71067.866, 71056.062], [13.125, 15.375, 10.445, 11.615, 11.732, 11.04, 18.323, 13.617, 13.254, 12.776, 17.072, 13.111, 17.616, 13.608, 14.361, 13.757, 17.093, 23.539, 17.861], [1396.0731687451137, 1430.0712154777912, 1745.975766129689, 1650.6373950660386, 1558.1445148469754, 1767.8556513686306, 2134.177786756348, 1759.9811642998297, 2038.3188440810425, 3059.2676213341224, 2905.0234386409193, 2914.0688239262972, 2292.3381844994374, 1962.0217103464465, 1533.3474130982615, 1845.8419755791238, 1675.567958808224, 550.2092315709139, 677.8068268944567], [470, 471, 472, 473, 474, 475, 476, 477, 478, 479, 480, 481, 482, 483, 484, 485, 486, 487, 488]], [2, 1154, [10755, 10776, 10796, 10810, 10833, 10857, 10873, 10892, 10910], [12046.074, 12167.672, 12097.411, 12085.575, 12132.18, 12117.164, 12080.162, 12134.378, 12084.146], [55870.316, 55860.479, 55884.662, 55945.629, 55872.069, 55902.348, 55909.004, 55937.444, 55877.937], [27.481, 23.032, 19.041, 32.556, 28.493, 26.877, 25.064, 24.255, 25.636], [720.6947153740625, 1392.2927080414152, 645.4139414905037, 1239.1369908671313, 1350.0166110392113, 1656.551369724687, 2819.1867082886433, 684.1784200057455, 2059.0905718236854], [477, 478, 479, 480, 481, 482, 483, 484, 485]], [0, 1174, [10869, 10885, 10903, 10918, 10932, 10947, 10963, 10981], [42521.081, 42566.564, 42555.845, 42581.233, 42630.208, 42639.606, 42567.152, 42556.91], [14462.766, 14446.516, 14427.278, 14406.206, 14431.255, 14387.767, 14387.598, 14437.07], [35.364, 24.193, 20.972, 18.125, 19.371, 25.427, 24.77, 18.23], [817.135311213562, 1346.8864216201123, 5443.33827396449, 1050.1034256782918, 2475.7912105880464, 1459.8052262984022, 1531.2993084755622, 1927.8475490102587], [482, 483, 484, 485, 486, 487, 488, 489]], [3, 1179, [10993, 11012, 11025, 11044, 11064, 11090, 11114, 11136, 11159, 11185, 11217, 11250, 11278, 11297], [31385.853, 31369.314, 31360.788, 31440.353, 31366.268, 31380.242, 31356.971, 31361.286, 31380.423, 31377.859, 31380.195, 31425.566, 31347.519, 31226.648], [71735.594, 71774.723, 71796.984, 71759.334, 71749.546, 71774.397, 71793.31, 71778.601, 71793.301, 71786.305, 71758.43, 71875.588, 71808.254, 71739.957], [31.932, 23.25, 20.272, 28.639, 19.734, 40.507, 26.369, 26.523, 26.613, 32.152, 26.309, 24.038, 22.811, 25.04], [2893.6463542638526, 2297.2326339911397, 593.1562722464228, 731.7474762420794, 1147.411888911315, 1231.2223598350433, 1297.6133386683714, 2047.0381038969515, 700.4812025114765, 2261.5868124128842, 658.992916147783, 855.0707536449065, 761.8467026861176, 958.7144790878436], [490, 491, 492, 493, 494, 495, 496, 497, 498, 499, 500, 501, 502, 503]], [2, 1182, [10970, 10989, 11005, 11019, 11034], [11961.093, 11946.822, 11950.589, 11936.333, 11924.855], [54649.364, 54627.712, 54639.521, 54610.362, 54648.572], [16.485, 15.721, 16.805, 10.956, 14.474], [1759.1540903084215, 1208.540527708571, 1514.2286279009559, 1723.2657235380705, 1462.4594868343595], [489, 490, 491, 492, 493]], [2, 1183, [10971, 10990, 11006, 11020, 11035, 11057, 11083, 11107], [12073.09, 12113.061, 12104.722, 12082.866, 12101.514, 12096.465, 12052.189, 11983.549], [55850.071, 55883.102, 55851.771, 55883.916, 55890.708, 55871.303, 55857.464, 55776.392], [11.464, 31.306, 29.304, 18.839, 25.455, 13.176, 22.063, 28.226], [48522.967995279054, 1009.2233979041453, 1366.1406449538636, 1336.5127021359883, 1345.8067495249961, 1339.8723300257232, 1137.3232562637174, 4464.055734579776], [489, 490, 491, 492, 493, 494, 495, 496]], [0, 1187, [11073, 11099, 11121, 11146, 11169, 11197, 11231, 11260, 11285, 11305, 11323, 11344, 11370, 11390, 11409], [42626.816, 42646.812, 42666.808, 42687.148, 42721.052, 42715.425, 42702.782, 42753.722, 42720.101, 42793.136, 42755.092, 42777.628, 42798.169, 42762.204, 42747.073], [16046.476, 16055.855, 16051.069, 16109.314, 16177.968, 16147.973, 16127.453, 16232.258, 16213.501, 16289.671, 16262.6, 16290.561, 16310.463, 16293.067, 16332.972], [18.622, 11.551, 10.608, 14.117, 12.05, 17.215, 18.796, 14.173, 15.469, 23.222, 25.636, 17.003, 13.234, 17.193, 19.177], [14577.177652298813, 3314.4728465930493, 4285.2393362413295, 6498.1595303745935, 6485.271340198893, 6210.403330877798, 6707.715999480802, 3379.407166060688, 3536.002983532833, 1128.7762401936102, 1906.4509487515422, 1617.8653382801954, 1126.4070743352834, 1736.7584114373929, 765.8078457327962], [494, 495, 496, 497, 498, 499, 500, 501, 502, 503, 504, 505, 506, 507, 508]], [2, 1208, [11181, 11209, 11240, 11270, 11291], [11699.667, 11585.249, 11667.715, 11588.427, 11576.427], [55116.018, 55047.599, 55063.445, 55029.947, 55061.325], [3.949, 19.883, 9.254, 15.258, 15.586], [336.3835497709409, 937.5885076251748, 382.39606636815796, 1307.308282717042, 1020.9963315277002], [499, 500, 501, 502, 503]], [0, 1210, [11303, 11322, 11343, 11369, 11389], [42371.551, 42348.299, 42364.694, 42410.444, 42315.933], [13472.668, 13489.558, 13465.202, 13501.347, 13548.351], [24.939, 17.647, 13.755, 17.728, 29.141], [1279.6057923036278, 1274.8325296014757, 939.9714880386513, 808.0428917135602, 887.397613558762], [503, 504, 505, 506, 507]], [2, 1212, [11210, 11239, 11269, 11292, 11313, 11329, 11356, 11378, 11396, 11415, 11439], [11584.648, 11586.674, 11575.073, 11599.474, 11573.695, 11558.602, 11584.453, 11581.32, 11562.979, 11575.001, 11556.503], [54369.147, 54323.719, 54391.974, 54366.003, 54377.798, 54342.938, 54369.304, 54370.296, 54386.825, 54374.978, 54374.173], [9.738, 11.265, 13.868, 16.553, 21.9, 20.0, 14.199, 13.148, 14.125, 11.408, 10.989], [1498.6227545797942, 1222.5709524828778, 1301.2728277757806, 1392.4263990032575, 568.5298719010491, 1637.6908015661256, 1068.070660485764, 1303.785127731596, 1432.6004946411372, 1479.4436206403327, 1659.080804755461], [500, 501, 502, 503, 504, 505, 506, 507, 508, 509, 510]], [2, 1213, [11243, 11273, 11293, 11314, 11330, 11357, 11379, 11398, 11417, 11440, 11457, 11481, 11500, 11522, 11534, 11551, 11579], [12418.106, 12443.691, 12382.742, 12417.497, 12357.508, 12452.528, 12431.104, 12438.517, 12458.15, 12445.225, 12443.613, 12431.342, 12426.597, 12361.189, 12371.823, 12342.703, 12431.269], [55831.311, 55825.311, 55809.263, 55801.664, 55829.799, 55801.507, 55806.869, 55825.37, 55775.894, 55787.702, 55843.637, 55826.023, 55823.399, 55788.159, 55795.062, 55785.034, 55812.568], [18.339, 21.951, 28.302, 19.544, 18.718, 18.676, 18.238, 17.656, 25.219, 20.519, 13.847, 23.691, 20.939, 17.164, 17.015, 19.66, 26.163], [2160.8061191777037, 1518.4771215708424, 723.3195651620631, 1067.8787606928133, 2687.822461785151, 3116.748383258825, 1401.7065030373562, 647.3297807184508, 1237.2810440401545, 1059.1217563779508, 1176.9392874596322, 1185.4461265249788, 1232.4403348342892, 1356.2364458160862, 2497.9674490682, 2260.006854057411, 1170.2013525644486], [501, 502, 503, 504, 505, 506, 507, 508, 509, 510, 511, 512, 513, 514, 515, 516, 517]], [1, 1223, [11375, 11391, 11412, 11437, 11454, 11478, 11498], [7570.747, 7562.707, 7572.792, 7527.509, 7567.258, 7542.406, 7559.759], [44214.038, 44278.569, 44220.975, 44262.449, 44230.12, 44223.928, 44213.446], [9.456, 14.825, 13.818, 13.373, 13.495, 16.619, 15.961], [2019.0873520000546, 1508.8093612957643, 1903.4936690084987, 1374.1459009870212, 1472.5634728236216, 1550.031556298579, 1546.9497269722672], [507, 508, 509, 510, 511, 512, 513]], [3, 1230, [11421, 11445, 11467, 11486, 11506, 11525, 11538, 11558], [31388.289, 31386.084, 31358.312, 31440.937, 31363.215, 31321.479, 31313.102, 31368.677], [71874.351, 71819.81, 71696.269, 71792.472, 71777.906, 71817.129, 71654.596, 71849.463], [15.016, 26.826, 32.062, 27.886, 24.554, 25.203, 20.805, 26.659], [534.4601685803173, 744.2188353532039, 876.3772833425847, 1185.1110040951198, 1007.9175893363869, 1275.2082286538453, 377.8868279233357, 558.4171868524936], [509, 510, 511, 512, 513, 514, 515, 516]], [3, 1243, [11653, 11681, 11708, 11727, 11753, 11770, 11792, 11810, 11831, 11852, 11874], [31399.042, 31363.969, 31332.383, 31449.454, 31330.14, 31407.341, 31385.988, 31317.461, 31372.264, 31300.281, 31448.079], [71811.88, 71768.371, 71796.799, 71707.073, 71768.659, 71763.272, 71796.885, 71781.776, 71781.401, 71808.98, 71771.004], [27.574, 16.33, 19.28, 23.846, 24.192, 25.774, 17.776, 22.26, 27.111, 15.02, 29.304], [1292.8244089162376, 1033.3810788264009, 849.2847207080638, 4931.747203342698, 1002.8006033999108, 2439.257574561207, 962.6674473977091, 1691.240600975089, 1927.446775357734, 971.5065007209492, 1353.265492313543], [520, 521, 522, 523, 524, 525, 526, 527, 528, 529, 530]], [1, 1252, [11669, 11693, 11720, 11741, 11760, 11785, 11802, 11823, 11845, 11862, 11889], [7413.978, 7413.861, 7433.558, 7499.216, 7424.505, 7444.065, 7363.16, 7446.191, 7456.151, 7423.317, 7432.723], [44634.512, 44653.281, 44641.885, 44610.011, 44633.644, 44643.529, 44626.672, 44614.028, 44565.303, 44553.968, 44625.546], [16.359, 14.23, 11.906, 18.553, 14.796, 18.407, 29.886, 24.107, 30.207, 35.076, 23.793], [626.1541189143355, 972.2683628314913, 756.8822371887389, 973.829552474042, 659.0261457666907, 771.1432196431654, 830.2808100476773, 1422.9363626750667, 1332.6025738333324, 1186.7552344071337, 714.788144175051], [521, 522, 523, 524, 525, 526, 527, 528, 529, 530, 531]], [0, 1263, [11840, 11858, 11883, 11906, 11929, 11950, 11965, 11988, 12010, 12031, 12057, 12074, 12090, 12108, 12125, 12148, 12170, 12193, 12211, 12229, 12252, 12272, 12292, 12312, 12334, 12352, 12379, 12411, 12438, 12470, 12499, 12518, 12545, 12571, 12598, 12623, 12642, 12666], [41840.531, 41903.775, 41825.965, 41848.33, 41844.942, 41876.448, 41837.914, 41883.857, 41860.643, 41871.647, 41919.599, 41847.248, 41891.624, 41898.832, 41830.731, 41878.468, 41861.089, 41838.996, 41829.085, 41861.405, 41870.803, 41816.49, 41828.184, 41815.009, 41878.937, 41874.448, 41864.536, 41996.021, 41846.007, 41885.944, 41939.821, 41975.044, 41949.714, 41920.938, 41891.567, 41805.529, 41871.698, 41854.595], [13942.858, 13898.043, 13914.411, 13905.928, 13921.4, 13936.14, 13928.984, 13963.399, 13975.246, 13944.568, 13934.987, 13980.771, 13980.973, 13980.794, 13935.705, 13967.115, 13944.267, 13987.632, 13941.751, 13957.488, 13959.823, 13993.272, 13974.741, 13975.966, 13983.74, 13962.681, 13972.846, 13920.365, 13971.717, 13977.648, 13963.064, 13961.564, 13983.193, 13956.632, 13965.075, 13908.053, 13968.113, 14000.34], [22.003, 41.009, 20.715, 9.935, 10.289, 15.516, 16.182, 19.45, 20.23, 18.621, 26.677, 20.752, 17.138, 11.903, 14.65, 20.669, 27.069, 13.756, 15.174, 12.27, 24.798, 16.345, 20.786, 14.583, 16.625, 17.383, 17.147, 39.48, 8.94, 15.655, 13.646, 21.078, 16.337, 19.065, 23.729, 23.064, 20.082, 14.172], [1722.0949157260588, 1487.1903919880274, 1052.5089066848639, 1445.7525145768238, 1526.3998537644316, 1776.721344873107, 1442.241864457004, 1742.0458642432448, 1478.531104448756, 1484.3015309549878, 1620.3857225122406, 978.3272757576117, 998.1736965933313, 1327.287789058078, 914.8812384629302, 866.698147079872, 1067.1594050088074, 1220.3633418238614, 1201.1974558714467, 613.9140243688925, 598.6788979063465, 883.4515260070172, 773.5551046479633, 982.5264446198158, 1129.238478668223, 1117.9599617825434, 1768.9650217498677, 1850.8020927872624, 679.3010319654144, 1278.635756443764, 785.2116243105382, 3264.9089204624165, 2088.808025361753, 1354.4177469060019, 790.4150320785689, 2242.355066121951, 1160.7340162898092, 525.9702417504587], [528, 529, 530, 531, 532, 533, 534, 535, 536, 537, 538, 539, 540, 541, 542, 543, 544, 545, 546, 547, 548, 549, 550, 551, 552, 553, 554, 555, 556, 557, 558, 559, 560, 561, 562, 563, 564, 565]], [1, 1274, [11863, 11890, 11912, 11936, 11953, 11970, 11992, 12016, 12034, 12060, 12076, 12097, 12112, 12128, 12152, 12175, 12196, 12214, 12235, 12256, 12279, 12297, 12316, 12337, 12356, 12388, 12418, 12444], [7460.724, 7463.483, 7471.572, 7455.018, 7443.129, 7405.741, 7441.759, 7413.065, 7440.963, 7439.134, 7439.998, 7430.306, 7414.84, 7403.782, 7393.096, 7393.237, 7399.528, 7284.31, 7390.164, 7380.952, 7384.558, 7385.286, 7380.663, 7378.992, 7370.721, 7347.533, 7336.009, 7377.76], [45392.802, 45376.597, 45420.1, 45400.034, 45396.452, 45406.511, 45400.73, 45382.132, 45418.965, 45370.689, 45378.809, 45396.512, 45371.938, 45365.95, 45378.231, 45323.038, 45358.288, 45305.871, 45324.767, 45393.394, 45357.263, 45341.946, 45364.639, 45383.246, 45374.114, 45374.266, 45331.444, 45337.491], [9.454, 11.163, 11.485, 7.767, 8.778, 14.6, 13.684, 9.441, 14.517, 7.189, 8.566, 12.402, 9.969, 8.065, 11.769, 7.641, 7.479, 32.439, 27.821, 20.458, 6.208, 6.107, 10.893, 7.122, 12.865, 8.73, 12.733, 13.401], [1712.2562492131, 1554.6037050248508, 1534.4594664498325, 1904.7017168072416, 2150.8497157816723, 1584.526698501427, 2444.235831790207, 1784.108846942931, 2207.270796172447, 2133.960909433829, 1934.509358518815, 1693.7860273598978, 2248.3079307253784, 2276.4185403658794, 1817.6278617562316, 1601.4459537470323, 1619.0456047274647, 1026.9618970068843, 1596.7667969123456, 1253.4212712682356, 1907.599513264364, 2228.1934574771567, 1926.887239718645, 2444.4137043162727, 1831.2460533220594, 1751.767513402409, 1434.3501309176545, 1170.8684244132996], [530, 531, 532, 533, 534, 535, 536, 537, 538, 539, 540, 541, 542, 543, 544, 545, 546, 547, 548, 549, 550, 551, 552, 553, 554, 555, 556, 557]], [1, 1280, [11993, 12017, 12035, 12061, 12077, 12098, 12113, 12129, 12153, 12177, 12197], [7726.508, 7732.673, 7717.381, 7714.107, 7744.808, 7727.922, 7722.001, 7729.589, 7733.588, 7727.031, 7739.518], [45986.288, 46005.696, 46001.054, 45981.288, 46001.85, 46000.49, 45982.961, 45997.73, 45976.921, 45970.153, 46017.379], [9.315, 9.225, 8.827, 8.527, 16.484, 8.888, 11.778, 12.598, 12.405, 11.944, 13.033], [646.8267990267059, 1661.2323083326621, 2547.8538948389773, 2086.121509966719, 1017.5127279709317, 1465.5545471997948, 1344.6934876084665, 2655.0039182000764, 1943.702698300544, 2020.2774061337057, 1930.6575388441695], [536, 537, 538, 539, 540, 541, 542, 543, 544, 545, 546]], [3, 1297, [12206, 12222, 12244, 12268, 12289], [31292.019, 31355.663, 31295.63, 31295.044, 31306.504], [71779.9, 71783.632, 71728.389, 71751.78, 71786.447], [23.64, 20.663, 23.804, 28.043, 23.062], [1108.6337461518558, 3418.233241460828, 1160.3591840325832, 796.7104400275966, 1481.3236687135905], [546, 547, 548, 549, 550]], [1, 1298, [12257, 12280, 12298, 12317, 12338, 12357, 12389], [7671.346, 7650.237, 7660.006, 7701.256, 7731.405, 7665.345, 7742.87], [46015.101, 46002.83, 46019.434, 46028.636, 46034.149, 46042.38, 46014.352], [23.387, 14.953, 14.191, 31.97, 15.649, 23.58, 17.275], [1226.0394274579442, 1419.9442160687017, 973.1038622279842, 1059.7381293246967, 995.2916773560339, 1573.57704279169, 692.2626681817089], [549, 550, 551, 552, 553, 554, 555]], [3, 1302, [12306, 12326, 12347, 12373, 12403, 12432, 12458, 12488, 12511, 12534, 12564, 12592, 12615, 12635], [30907.414, 30905.364, 30885.798, 30886.414, 30846.134, 30843.331, 30887.201, 30880.547, 30780.836, 30813.299, 30802.904, 30844.003, 30798.915, 30887.011], [69426.88, 69473.95, 69518.534, 69543.511, 69560.076, 69614.974, 69508.226, 69553.632, 69604.75, 69598.492, 69601.104, 69636.667, 69627.505, 69588.375], [17.823, 18.245, 13.237, 16.98, 11.837, 19.066, 21.432, 18.667, 25.467, 15.053, 14.484, 21.343, 15.645, 15.691], [1901.064057065437, 1760.8466541275272, 2557.77384014148, 1895.7359814515155, 1420.9075087187093, 882.1063572207132, 860.3308077312216, 809.335036159461, 644.3776252601284, 1531.6078810298006, 1338.5642555011818, 923.4505206532534, 623.0808589628617, 1101.771821669982], [551, 552, 553, 554, 555, 556, 557, 558, 559, 560, 561, 562, 563, 564]], [2, 1308, [12339, 12358, 12391, 12421, 12447, 12480, 12505, 12526, 12556, 12581, 12605, 12629, 12649, 12672, 12698, 12721, 12745, 12770, 12790, 12816, 12844, 12868, 12888, 12910, 12927], [11195.486, 11184.158, 11257.977, 11202.986, 11263.023, 11275.039, 11249.135, 11238.461, 11216.222, 11111.21, 11203.93, 11124.599, 11168.688, 11169.801, 11253.999, 11220.417, 11170.945, 11205.871, 11165.225, 11193.409, 11185.552, 11185.221, 11234.614, 11253.052, 11269.879], [52793.974, 52835.728, 52907.713, 52820.569, 52907.03, 52888.18, 52884.007, 52868.102, 52870.784, 52998.147, 52970.564, 53017.927, 53017.595, 52988.237, 52874.562, 52858.391, 52960.085, 52730.936, 52666.315, 52619.239, 52564.484, 52611.778, 52763.765, 52845.861, 52843.63], [29.895, 18.269, 25.477, 19.606, 16.69, 18.645, 10.193, 12.591, 14.546, 13.937, 10.459, 10.645, 9.872, 13.908, 17.407, 20.959, 16.787, 30.397, 23.582, 12.322, 13.25, 20.765, 33.612, 12.905, 11.175], [746.0660342409575, 755.3824917806519, 521.0596150977244, 1783.8574909735453, 2479.24533219606, 1249.7414344175156, 1949.4953409596596, 1802.996388855183, 927.4841744465984, 1919.8701023294664, 2842.7439459140546, 3460.833035669947, 2958.2026500852908, 2247.3790494117757, 1170.4443237537566, 758.2242344847076, 1246.4421303254635, 3043.510481921826, 2613.5682940923184, 3714.015961933212, 2322.292022809629, 2281.9656081710395, 735.0864178559074, 781.565234411086, 993.6566162790247], [553, 554, 555, 556, 557, 558, 559, 560, 561, 562, 563, 564, 565, 566, 567, 568, 569, 570, 571, 572, 573, 574, 575, 576, 577]], [2, 1311, [12359, 12392, 12422, 12446, 12479, 12504, 12525, 12557, 12582, 12606, 12630, 12650, 12673, 12699, 12722, 12746, 12771, 12791, 12815], [11316.698, 11292.241, 11340.451, 11194.284, 11207.128, 11219.706, 11204.263, 11240.779, 11184.959, 11191.864, 11235.97, 11250.851, 11263.218, 11248.647, 11261.273, 11239.74, 11257.3, 11192.586, 11098.988], [53966.109, 53980.174, 53987.491, 53860.409, 53915.873, 53998.277, 53911.976, 53982.228, 53949.742, 53953.818, 54082.249, 54153.581, 54167.351, 54135.804, 54124.151, 54124.923, 54126.243, 53894.33, 53714.562], [12.806, 8.605, 11.419, 20.614, 18.84, 14.827, 19.769, 16.036, 20.321, 16.658, 14.86, 9.539, 10.249, 8.44, 6.413, 10.59, 15.492, 20.592, 26.946], [1535.1494582802513, 1971.648428872681, 1360.3207849546955, 3686.675638674453, 4829.188593393566, 3598.9195081357984, 4959.020163746649, 3387.480159956889, 5988.569471820772, 5373.633684280795, 2067.168439416192, 1759.0885185722634, 2599.1720630358736, 2477.862075116496, 2127.0887815869555, 2048.8382476376764, 1006.8273847648484, 8026.724628107348, 1744.047916500349], [554, 555, 556, 557, 558, 559, 560, 561, 562, 563, 564, 565, 566, 567, 568, 569, 570, 571, 572]], [3, 1314, [12374, 12404, 12433, 12460, 12490, 12513], [31364.244, 31315.815, 31306.332, 31302.889, 31242.448, 31242.696], [71758.594, 71770.216, 71781.085, 71758.435, 71744.144, 71754.35], [25.843, 18.535, 19.445, 16.955, 21.17, 31.011], [1356.5064741073445, 1318.3907296478717, 693.3520063652538, 944.396582442578, 1948.5423933764275, 1178.2783544894075], [554, 555, 556, 557, 558, 559]], [0, 1321, [12439, 12471, 12500, 12519, 12547, 12573, 12599, 12625, 12644, 12668, 12691, 12714, 12738], [42623.346, 42663.655, 42667.678, 42448.727, 42629.824, 42601.325, 42652.228, 42586.885, 42605.807, 42622.754, 42636.736, 42622.252, 42634.165], [14362.283, 14370.933, 14339.691, 14295.613, 14370.275, 14353.947, 14370.018, 14367.405, 14344.763, 14352.04, 14387.674, 14367.328, 14311.841], [15.816, 10.744, 18.878, 32.313, 20.644, 14.988, 17.348, 21.071, 23.83, 15.171, 12.917, 13.792, 17.762], [1612.838513968473, 2027.1733967920918, 1554.4697009746828, 6194.795484159251, 1226.7453081430326, 848.5854400379145, 1461.5148949439017, 1690.9935429108489, 5825.820262992933, 1339.5821320031382, 1425.8042292327416, 1722.961807964908, 2963.04084439911], [556, 557, 558, 559, 560, 561, 562, 563, 564, 565, 566, 567, 568]], [1, 1326, [12478, 12503, 12524, 12554, 12579], [7637.576, 7523.024, 7532.386, 7530.004, 7579.055], [46157.336, 46308.644, 46269.125, 46293.153, 46230.541], [16.553, 19.646, 8.094, 13.54, 15.24], [6125.0843089033915, 925.4783991311458, 529.9281385520051, 865.8811083496277, 666.032213214162], [558, 559, 560, 561, 562]], [2, 1337, [12651, 12674, 12700, 12723, 12747, 12772, 12792], [11521.578, 11525.045, 11590.365, 11530.013, 11567.262, 11577.17, 11544.862], [55230.532, 55233.528, 55261.034, 55267.713, 55277.548, 55230.691, 55201.0], [20.149, 20.995, 21.22, 16.98, 20.646, 19.965, 24.115], [1019.9028787259966, 488.0090467484092, 411.8622611772379, 1194.391846539177, 1524.1888167222507, 1611.1605347678508, 1017.1681562863971], [565, 566, 567, 568, 569, 570, 571]], [0, 1338, [12624, 12643, 12667, 12690, 12713, 12737, 12761], [42314.211, 42294.138, 42334.119, 42281.48, 42331.594, 42309.524, 42297.734], [15659.794, 15640.062, 15658.585, 15615.443, 15550.054, 15629.115, 15647.474], [30.275, 29.638, 23.078, 11.636, 17.711, 27.004, 19.88], [1954.4911461315926, 1449.77127142952, 3399.6235489169903, 822.7777710733353, 936.9948110845689, 1282.155591585931, 610.1555320644658], [563, 564, 565, 566, 567, 568, 569]], [3, 1340, [12637, 12659, 12687, 12709, 12735, 12755, 12777, 12799, 12821, 12853, 12876, 12892, 12915, 12930, 12949, 12970], [31300.42, 31326.634, 31318.817, 31276.311, 31321.496, 31327.474, 31321.759, 31315.669, 31347.783, 31277.189, 31376.114, 31312.549, 31274.289, 31352.372, 31332.634, 31288.968], [71784.995, 71772.13, 71768.563, 71784.441, 71778.048, 71754.771, 71828.489, 71760.539, 71714.698, 71758.185, 71728.544, 71790.528, 71816.09, 71713.974, 71795.914, 71769.038], [14.138, 13.701, 23.062, 17.066, 18.129, 17.753, 21.646, 31.786, 27.154, 16.591, 36.923, 21.81, 19.783, 24.969, 24.019, 28.503], [1127.2700232020557, 1090.6898825976734, 967.7502832144476, 578.2390868086525, 955.1561564200161, 923.925025425062, 716.3128876194849, 548.6652541609719, 1294.2662043968958, 499.96555264906056, 1284.56364120571, 850.0231959501699, 466.70016930745305, 763.506285203304, 1941.8098820516823, 779.2706150876867], [564, 565, 566, 567, 568, 569, 570, 571, 572, 573, 574, 575, 576, 577, 578, 579]], [1, 1350, [12788, 12812, 12841, 12866, 12886, 12906], [7206.624, 7116.5, 7112.252, 7134.493, 7146.908, 7199.753], [45085.052, 45087.745, 45080.431, 45118.085, 45112.637, 44958.15], [22.34, 16.863, 9.377, 9.968, 9.056, 32.578], [520.1600344604074, 1327.3549492788657, 2059.4854975923718, 1650.0715930191081, 1625.3195326610069, 7296.9841677095965], [571, 572, 573, 574, 575, 576]], [3, 1364, [13027, 13041, 13065, 13085, 13109, 13127, 13150, 13168, 13188, 13208, 13238, 13259, 13285, 13306, 13322, 13347, 13378, 13397, 13412, 13433, 13454, 13480], [31117.275, 31101.887, 31113.155, 31125.983, 31137.769, 31092.625, 31092.714, 31111.573, 31111.349, 31109.538, 31121.888, 31105.133, 31099.031, 31120.828, 31101.596, 31105.789, 31107.076, 31101.939, 31131.887, 31074.672, 31098.129, 31122.997], [71411.805, 71388.803, 71393.757, 71378.128, 71384.32, 71389.095, 71434.95, 71407.583, 71393.582, 71403.997, 71379.229, 71433.008, 71405.265, 71410.608, 71429.274, 71426.926, 71400.592, 71412.133, 71395.676, 71390.509, 71420.411, 71407.679], [15.322, 9.143, 12.743, 13.479, 11.871, 12.429, 11.018, 10.157, 16.624, 9.858, 8.918, 13.493, 12.389, 15.205, 10.596, 19.989, 20.278, 12.115, 20.191, 15.134, 18.087, 13.471], [934.353414228237, 1202.954207649008, 1338.1711019617064, 1619.808641425423, 1830.1017347481522, 1782.9525071058704, 1438.6229607981938, 1503.8734225782973, 983.0975869265224, 1568.2847679218753, 1068.9576829291311, 1540.7754830013573, 1342.3678363009558, 1396.5217850256515, 1359.9813079666735, 1456.9606765024776, 1731.8012027726938, 884.5838361126673, 982.1589067143361, 1190.8183758581763, 1130.6383200858436, 1351.6719522150422], [582, 583, 584, 585, 586, 587, 588, 589, 590, 591, 592, 593, 594, 595, 596, 597, 598, 599, 600, 601, 602, 603]], [1, 1382, [13160, 13178, 13199, 13222, 13245, 13272], [7452.296, 7430.365, 7435.791, 7430.13, 7440.509, 7434.377], [45986.639, 45969.362, 45973.58, 45931.79, 45965.646, 45975.117], [20.599, 8.447, 8.88, 14.67, 12.798, 11.386], [546.9619435234131, 2071.2428483766826, 2002.066232881715, 1521.007352919762, 1458.5490965450088, 1280.2511288708802], [589, 590, 591, 592, 593, 594]], [1, 1398, [13314, 13333, 13360, 13387, 13404], [7399.716, 7430.227, 7438.194, 7444.653, 7459.983], [45984.513, 45983.472, 45955.426, 45988.856, 45996.915], [13.331, 21.377, 15.89, 6.938, 13.746], [712.1386736875098, 1369.4712128585784, 1389.6917966281217, 1434.600797331158, 1783.5186473970225], [596, 597, 598, 599, 600]], [2, 1399, [13275, 13297, 13316, 13335, 13362, 13390, 13406, 13421], [11216.348, 11272.664, 11230.192, 11230.823, 11272.706, 11216.676, 11264.548, 11235.035], [52880.851, 52849.639, 52853.856, 52882.78, 52876.633, 52876.471, 52863.422, 52885.386], [24.681, 11.186, 10.026, 15.582, 8.668, 18.324, 9.446, 15.184], [728.9596527128576, 680.2361774162158, 1130.5596968159123, 2355.6099742927377, 1637.3371257526667, 1481.198131974793, 1426.7131986235952, 952.581026759257], [594, 595, 596, 597, 598, 599, 600, 601]], [2, 1432, [13422, 13444, 13469, 13490, 13516], [11484.039, 11598.263, 11537.591, 11529.334, 11569.292], [54346.768, 54346.683, 54381.042, 54369.219, 54394.516], [35.688, 17.738, 14.699, 37.455, 15.797], [1005.3823178825676, 741.9744982173795, 489.28813742720837, 1313.4225644004136, 1273.2689024693286], [601, 602, 603, 604, 605]], [0, 1441, [13742, 13761, 13782, 13805, 13827], [42068.03, 41907.964, 41945.835, 42016.258, 41906.564], [14001.953, 13980.844, 14063.782, 14019.359, 14001.001], [13.913, 23.298, 13.506, 31.117, 24.65], [7185.754243513823, 1600.9000265041666, 878.3862877347065, 1097.3726799067265, 2227.7103540328962], [617, 618, 619, 620, 621]], [2, 1449, [13815, 13835, 13853, 13868, 13893], [10771.954, 10706.22, 10826.635, 10791.53, 10809.435], [53549.455, 53503.1, 53504.323, 53568.827, 53408.511], [29.016, 43.467, 27.32, 22.825, 20.354], [1157.9014790732197, 1951.5553945355205, 1710.5125240076306, 824.8484273974184, 3311.510498488733], [621, 622, 623, 624, 625]], [0, 1453, [13904, 13922, 13936, 13956, 13979, 14004, 14023, 14043, 14061, 14079, 14107, 14125, 14143, 14166, 14190, 14219, 14245, 14271, 14300], [42765.369, 42744.415, 42808.634, 42778.055, 42760.073, 42819.895, 42776.291, 42784.888, 42812.38, 42787.718, 42778.291, 42777.574, 42757.968, 42723.662, 42809.106, 42822.205, 42807.621, 42814.987, 42748.722], [15431.513, 15410.244, 15420.207, 15438.757, 15424.197, 15440.778, 15423.796, 15445.205, 15423.902, 15413.033, 15442.849, 15434.928, 15364.074, 15443.972, 15459.671, 15343.234, 15463.026, 15423.974, 15469.154], [18.216, 25.338, 44.181, 31.43, 11.592, 16.615, 15.14, 18.439, 15.95, 21.465, 12.518, 16.85, 23.58, 29.889, 7.489, 39.83, 17.961, 23.627, 22.671], [809.1923063198145, 806.2591646393414, 741.8583879210811, 1398.5516594911232, 1317.0877498533703, 870.6161943179728, 876.1294773657994, 969.8238738327738, 938.3090061748119, 1114.032058046576, 917.2121347647783, 754.5401993862175, 4802.069199772683, 2923.8617621134963, 484.71754589502837, 5387.403253878644, 1358.481463188611, 989.4606978054413, 1702.1652071038147], [625, 626, 627, 628, 629, 630, 631, 632, 633, 634, 635, 636, 637, 638, 639, 640, 641, 642, 643]], [2, 1468, [13947, 13960, 13987, 14010, 14030, 14051, 14066, 14088], [10833.866, 10870.956, 10865.201, 10831.662, 10858.858, 10802.648, 10874.65, 10852.51], [53302.535, 53336.86, 53344.166, 53353.466, 53341.103, 53282.377, 53328.586, 53372.107], [7.521, 13.15, 7.967, 15.12, 15.737, 13.652, 10.393, 8.737], [1563.574848783663, 1532.2629550395882, 2599.897857008646, 929.5258474001597, 792.1216916235256, 818.3264063366639, 1694.7568744758532, 1155.0642414969275], [628, 629, 630, 631, 632, 633, 634, 635]], [3, 1477, [14099, 14119, 14138, 14159, 14182, 14213], [30719.533, 30740.986, 30691.51, 30665.428, 30709.64, 30718.575], [70757.312, 70688.755, 70743.578, 70842.205, 70679.64, 70792.207], [12.853, 26.405, 20.839, 19.31, 25.924, 29.27], [1257.523180569619, 1568.3544542676295, 837.2275986546265, 795.2681306431354, 1182.8059517667577, 1167.4317455709486], [635, 636, 637, 638, 639, 640]], [2, 1491, [14173, 14202, 14226, 14253, 14280, 14309, 14334, 14368, 14396, 14426, 14457, 14480, 14513, 14536], [10859.167, 10840.311, 10852.311, 10860.61, 10829.324, 10779.651, 10796.06, 10710.742, 10705.616, 10668.666, 10659.785, 10725.029, 10837.366, 10840.596], [53346.065, 53305.851, 53256.95, 53312.417, 53300.72, 53253.497, 53302.934, 53223.855, 53262.882, 53201.263, 53188.599, 53215.452, 53284.831, 53291.817], [22.434, 8.134, 9.168, 8.753, 15.54, 14.882, 11.087, 17.315, 18.524, 17.038, 24.677, 16.422, 10.384, 8.254], [1451.1261453107081, 2211.975061496562, 4910.718011185708, 2136.6710517736656, 1078.6844215773835, 4178.267179483744, 2969.795689122964, 3499.033823093848, 3975.3334701511462, 1624.4113519114032, 3158.6790968876403, 2266.19563912259, 3109.2404430925885, 1967.1546121315803], [639, 640, 641, 642, 643, 644, 645, 646, 647, 648, 649, 650, 651, 652]], [0, 1494, [14247, 14273, 14303, 14330, 14357, 14388, 14415, 14450], [43279.85, 43284.982, 43291.759, 43280.335, 43262.357, 43278.98, 43266.696, 43273.052], [16011.253, 15974.047, 16007.452, 15989.538, 15972.552, 15984.997, 16027.144, 15970.13], [16.266, 10.227, 9.586, 17.863, 22.997, 14.217, 14.847, 19.66], [827.2622513384433, 1518.7176712755772, 1645.1084674962322, 1426.94407752666, 796.3310207040237, 1185.955720559352, 787.6348193807319, 896.6118009135505], [641, 642, 643, 644, 645, 646, 647, 648]], [2, 1495, [14229, 14255, 14281, 14310, 14335, 14370, 14399, 14428, 14460, 14482, 14516, 14538, 14566, 14587, 14613, 14630, 14658, 14680, 14706, 14725, 14748, 14766, 14782, 14810, 14830, 14846, 14868, 14879, 14904, 14926, 14949], [11983.99, 12011.66, 11994.584, 12014.174, 11993.567, 12021.06, 12026.895, 12026.505, 11994.806, 12020.811, 12034.083, 12004.377, 12056.209, 12003.93, 12016.899, 12024.453, 12021.279, 12044.613, 12020.176, 11997.884, 12037.477, 12045.411, 12023.296, 12013.95, 12011.055, 11992.704, 12061.064, 12031.743, 12037.727, 12021.805, 11968.706], [55816.325, 55804.717, 55800.289, 55796.654, 55774.951, 55770.405, 55798.104, 55775.504, 55791.701, 55789.042, 55770.898, 55773.928, 55781.431, 55789.234, 55777.608, 55819.675, 55808.363, 55788.47, 55810.56, 55761.032, 55819.788, 55801.884, 55752.067, 55766.037, 55790.665, 55802.625, 55744.327, 55800.306, 55762.731, 55784.877, 55797.66], [17.352, 10.639, 10.288, 11.593, 12.345, 15.057, 14.726, 12.253, 10.759, 15.367, 7.259, 8.934, 12.259, 11.263, 9.766, 13.191, 12.048, 13.568, 11.468, 18.903, 13.602, 9.571, 15.878, 9.393, 14.017, 12.43, 25.37, 17.347, 13.207, 13.508, 24.426], [1245.4092933540278, 1821.7951800583114, 1013.1842140100295, 1176.5706135954695, 1182.1461007739058, 2068.167104640052, 1282.8302604923133, 1443.2755994163585, 1159.4583100664806, 1281.106893524161, 1830.0407676753537, 1694.147530986968, 1058.9869647662272, 1031.1626715798564, 1438.110170570615, 948.4428001496767, 1284.0585847906864, 1645.395504435426, 1275.0195828828325, 746.4057157141231, 758.2941840961282, 547.5512681520657, 745.5180693881537, 1224.9091166817634, 1161.641671036612, 1135.6249930059143, 1631.7414999272562, 1345.2397100631533, 674.6686009368683, 1298.4080108079115, 568.2363666365508], [641, 642, 643, 644, 645, 646, 647, 648, 649, 650, 651, 652, 653, 654, 655, 656, 657, 658, 659, 660, 661, 662, 663, 664, 665, 666, 667, 668, 669, 670, 671]], [2, 1506, [14369, 14398, 14427, 14459, 14481, 14515, 14537, 14565, 14586, 14612, 14629, 14657, 14679, 14705, 14724, 14747, 14765, 14781, 14809, 14829, 14845, 14867, 14878, 14902, 14925, 14948, 14971, 14985, 15005, 15027, 15044, 15063], [11936.79, 11945.98, 11937.087, 11942.657, 11956.405, 11970.442, 11920.785, 11933.072, 11971.234, 11929.976, 11961.624, 11952.118, 11962.128, 11950.335, 11916.365, 11952.309, 11960.997, 11952.087, 11962.712, 11944.413, 11947.811, 11951.593, 11926.927, 11919.679, 12000.897, 11932.412, 11921.415, 11940.59, 11981.615, 11954.953, 11968.185, 11900.903], [54330.404, 54341.452, 54314.416, 54339.54, 54328.384, 54347.999, 54274.847, 54026.228, 54151.341, 54208.692, 54209.136, 54241.116, 54324.089, 54336.281, 54297.888, 54352.122, 54328.94, 54301.204, 54320.656, 54265.962, 54224.429, 54255.779, 54295.326, 54315.983, 54314.222, 54291.082, 54308.82, 54315.155, 54333.713, 54321.564, 54359.581, 54364.88], [7.449, 8.611, 18.587, 10.993, 11.501, 12.284, 16.553, 23.283, 25.37, 17.332, 20.924, 27.793, 11.036, 12.506, 15.97, 14.373, 12.207, 20.81, 11.218, 8.957, 11.029, 15.275, 16.362, 18.155, 17.03, 19.383, 19.056, 18.251, 18.644, 20.064, 15.102, 12.681], [1676.7189361638402, 1663.0816394037613, 2188.142457279614, 1860.2034662175415, 1542.9075857107496, 1416.975378684448, 1896.9788455016565, 1166.2631194451037, 2110.610767720646, 4440.345056641997, 2299.187873901074, 3078.546501265813, 1589.0925255040038, 1076.5486694894116, 2006.3738871453827, 1199.5735683764065, 1224.7226410956685, 1733.4247827651827, 1249.1451124329844, 1904.3016604965426, 1855.9248506294293, 1370.8158103758064, 1697.331464369932, 1255.941848862602, 882.4976789362372, 1284.0580829087892, 1875.27474041857, 876.3307118728757, 994.0119146674058, 1025.7912281728336, 969.566683915425, 900.9164328518723], [646, 647, 648, 649, 650, 651, 652, 653, 654, 655, 656, 657, 658, 659, 660, 661, 662, 663, 664, 665, 666, 667, 668, 669, 670, 671, 672, 673, 674, 675, 676, 677]], [0, 1507, [14385, 14413, 14447, 14473, 14500], [42729.646, 42765.146, 42808.867, 42792.986, 42793.751], [15395.798, 15437.085, 15310.894, 15404.294, 15443.904], [33.811, 15.78, 20.928, 18.037, 27.237], [1602.7683220337206, 508.5947766228236, 2937.124141338364, 1192.9027665547326, 656.8426209813096], [646, 647, 648, 649, 650]], [0, 1516, [14529, 14553, 14576, 14599, 14622, 14643], [42787.658, 42779.887, 42749.755, 42777.701, 42764.418, 42765.258], [14471.314, 14444.64, 14462.452, 14448.517, 14423.605, 14450.434], [13.457, 14.597, 12.989, 12.86, 11.324, 17.613], [1036.5972503220046, 1149.747270567665, 752.1038406094069, 1823.3895236220085, 1232.8846183342478, 1291.389787128935], [651, 652, 653, 654, 655, 656]], [2, 1534, [14703, 14723, 14745, 14763, 14780, 14808, 14827, 14844, 14863], [10840.569, 10837.989, 10864.175, 10830.476, 10863.065, 10835.385, 10842.207, 10843.557, 10800.817], [53180.413, 53294.588, 53339.431, 53317.822, 53306.219, 53324.773, 53279.215, 53278.704, 53137.88], [23.793, 8.129, 11.587, 7.834, 8.928, 7.521, 21.435, 21.876, 12.13], [815.4826719201319, 2024.0871035683667, 900.1138076776953, 1735.764809232555, 2407.175051778998, 2193.917739282771, 601.3016251057034, 1362.0885359645183, 579.1000172591721], [659, 660, 661, 662, 663, 664, 665, 666, 667]], [0, 1538, [14872, 14891, 14912, 14935, 14960, 14979, 14995, 15014, 15036, 15057, 15075, 15094, 15111, 15127, 15149, 15168, 15189, 15209, 15233, 15252, 15270, 15291, 15313, 15335, 15356, 15377, 15401, 15428, 15448, 15471, 15492, 15511, 15530, 15547, 15567, 15581, 15596, 15616, 15635, 15657, 15673, 15693, 15712, 15731, 15746, 15767, 15782, 15800, 15821, 15842, 15858, 15880, 15897, 15916, 15932, 15947, 15975, 15997, 16021, 16051, 16085, 16117, 16146, 16178, 16205], [42762.723, 42731.246, 42712.817, 42767.635, 42753.735, 42749.956, 42750.218, 42743.157, 42759.202, 42768.004, 42747.974, 42703.623, 42767.137, 42750.959, 42762.254, 42775.636, 42761.999, 42798.155, 42753.687, 42731.457, 42744.375, 42757.257, 42754.475, 42799.844, 42753.72, 42677.226, 42670.64, 42646.908, 42704.816, 42672.91, 42742.482, 42654.749, 42657.395, 42621.436, 42733.78, 42667.684, 42655.239, 42723.48, 42711.156, 42800.924, 42723.582, 42773.2, 42769.799, 42713.817, 42748.385, 42741.898, 42746.387, 42751.345, 42750.39, 42724.502, 42712.608, 42701.984, 42725.713, 42759.702, 42742.302, 42736.395, 42724.401, 42740.992, 42776.491, 42772.61, 42714.423, 42706.398, 42763.83, 42750.039, 42723.243], [14456.348, 14459.494, 14494.228, 14480.178, 14451.554, 14436.241, 14436.205, 14474.186, 14486.386, 14483.265, 14467.189, 14429.942, 14423.828, 14463.061, 14460.559, 14443.969, 14475.894, 14431.912, 14459.946, 14482.045, 14466.126, 14455.877, 14419.302, 14433.686, 14443.043, 14546.529, 14536.425, 14523.428, 14510.92, 14529.904, 14465.312, 14497.923, 14537.042, 14528.119, 14465.618, 14555.287, 14539.724, 14476.762, 14511.753, 14485.015, 14462.133, 14451.792, 14430.95, 14431.616, 14405.83, 14481.444, 14423.907, 14429.978, 14459.896, 14482.45, 14437.26, 14444.405, 14432.811, 14454.53, 14438.481, 14456.153, 14473.349, 14438.688, 14502.058, 14466.857, 14444.813, 14511.634, 14510.245, 14432.429, 14394.649], [10.341, 18.81, 16.976, 9.197, 21.394, 22.807, 17.827, 13.821, 18.069, 13.637, 14.97, 31.952, 17.497, 11.351, 23.143, 21.707, 19.464, 31.638, 13.94, 24.735, 18.11, 13.879, 19.963, 27.214, 18.207, 20.837, 22.975, 24.135, 24.549, 22.664, 12.904, 26.919, 16.67, 22.162, 15.587, 23.41, 24.392, 16.171, 43.472, 23.148, 21.992, 13.256, 11.737, 19.73, 15.512, 15.72, 20.071, 16.025, 26.527, 25.379, 17.827, 24.91, 17.011, 13.116, 15.17, 22.957, 12.678, 15.349, 20.07, 15.623, 17.682, 28.638, 28.129, 12.686, 23.175], [1348.654796583816, 822.6257211296263, 1980.8316295535349, 803.6032442003213, 905.8915792361333, 1272.33511300141, 1053.644904348603, 1439.890383686022, 1693.9849653035124, 1211.9055249250662, 1644.9544647426658, 2108.2203962436924, 1312.223492080949, 1323.2371170282054, 996.2997283012105, 1020.8212169886808, 811.354361857955, 765.4537730440431, 684.8417586382509, 1072.923607351861, 363.357391940814, 942.9469455178914, 1682.2003327333832, 1550.910886091034, 1282.365301117612, 4656.685163914376, 2822.036053206494, 2118.6680310641477, 2353.7523776849216, 5786.370848049869, 1135.7865081833856, 3663.6836653729547, 3806.8559930949596, 3984.3831123165587, 1254.317164467753, 3268.997790156071, 2811.459013632091, 1532.1128723573597, 2521.635078056633, 755.8395990708619, 1134.2358993290911, 877.1382226295068, 1096.9585328998908, 1336.1339088253867, 1537.2545989723765, 1114.5815713770353, 918.147865902761, 1238.6054604530561, 719.8373943937244, 1173.6304386609086, 1976.2187537482785, 820.8993095860789, 1416.4298219571313, 956.5768748243348, 983.9504141542774, 2019.155580057919, 1928.8309522195073, 1428.4426282100542, 1169.0578997641142, 747.8625679191122, 1006.5721518529833, 1433.6794971425459, 1079.6382136696052, 1182.5677716870496, 1375.4788203996654], [667, 668, 669, 670, 671, 672, 673, 674, 675, 676, 677, 678, 679, 680, 681, 682, 683, 684, 685, 686, 687, 688, 689, 690, 691, 692, 693, 694, 695, 696, 697, 698, 699, 700, 701, 702, 703, 704, 705, 706, 707, 708, 709, 710, 711, 712, 713, 714, 715, 716, 717, 718, 719, 720, 721, 722, 723, 724, 725, 726, 727, 728, 729, 730, 731]], [2, 1545, [14880, 14905, 14927, 14950, 14972, 14986, 15006], [12493.017, 12509.031, 12491.712, 12440.273, 12463.294, 12442.236, 12444.331], [55500.305, 55541.021, 55529.508, 55464.034, 55447.023, 55447.063, 55425.945], [29.087, 23.378, 27.658, 19.832, 10.886, 13.559, 17.694], [674.3627658153541, 1058.6384141539666, 816.1497173521753, 1151.1622879141125, 2374.8790825599217, 1512.7508618303712, 1331.6750123386744], [668, 669, 670, 671, 672, 673, 674]], [2, 1557, [15082, 15099, 15115, 15134, 15156], [10486.827, 10511.043, 10578.485, 10606.987, 10613.834], [52448.609, 52389.724, 52328.693, 52364.383, 52346.618], [22.869, 23.929, 28.833, 22.438, 17.271], [1035.9506709901523, 9529.308642368555, 1891.0647368470754, 1531.8881263589928, 1105.7313017016218], [678, 679, 680, 681, 682]], [1, 1566, [15154, 15172, 15194, 15214, 15236, 15254, 15272, 15296, 15319, 15339, 15358, 15381, 15407, 15431, 15453, 15476, 15495, 15515, 15533, 15549], [7569.002, 7569.949, 7546.077, 7575.651, 7569.598, 7606.825, 7525.233, 7558.539, 7521.657, 7543.585, 7535.856, 7526.31, 7558.015, 7502.472, 7523.987, 7509.309, 7483.618, 7520.261, 7548.81, 7513.887], [44121.183, 44094.005, 44109.16, 44143.942, 44104.584, 44109.574, 44068.446, 44077.399, 44118.632, 44076.881, 44053.05, 44055.111, 44017.194, 43975.623, 44060.632, 44047.78, 43930.203, 44052.059, 44086.356, 44114.807], [17.396, 11.326, 13.502, 13.846, 11.199, 15.521, 14.235, 14.182, 11.363, 13.991, 14.428, 17.451, 20.289, 16.634, 15.905, 15.197, 23.097, 24.087, 18.447, 34.423], [2048.4728368455976, 2390.8713598084187, 1471.2057830772994, 1530.6254772771645, 1640.880706593105, 1580.7134736382927, 880.1491476794813, 946.4814224598381, 927.9431169342265, 1171.3434486141896, 1156.2889495900704, 1217.6646749006916, 1966.611475560708, 2926.9089509252763, 921.5946922038002, 1762.8735763616273, 2473.084286318163, 1403.223151540616, 759.8613905407341, 2688.7242454895936], [682, 683, 684, 685, 686, 687, 688, 689, 690, 691, 692, 693, 694, 695, 696, 697, 698, 699, 700, 701]], [2, 1574, [15238, 15256, 15276, 15298, 15321, 15342], [11593.206, 11572.598, 11576.119, 11573.884, 11592.33, 11513.177], [53833.936, 53803.162, 53834.089, 53806.356, 53816.584, 53859.382], [11.054, 10.748, 24.057, 11.315, 16.532, 20.888], [622.8937966190759, 1277.0771370798511, 1817.4552079885448, 1741.3800877526662, 1903.7021922930414, 488.0724631925726], [686, 687, 688, 689, 690, 691]], [2, 1580, [15343, 15363, 15385, 15413, 15435], [11942.332, 12006.964, 11920.369, 12038.622, 12017.555], [54323.521, 54342.89, 54366.937, 54367.349, 54281.834], [14.644, 11.703, 22.949, 23.0, 16.567], [1288.1092719474345, 411.48690827175335, 995.8967464467146, 642.308205881575, 610.1378816010979], [691, 692, 693, 694, 695]], [2, 1597, [15536, 15551, 15575, 15587, 15603, 15624, 15644, 15662, 15680], [11800.398, 11789.736, 11798.442, 11797.227, 11757.479, 11775.181, 11781.745, 11763.609, 11784.976], [54790.346, 54787.361, 54780.333, 54763.619, 54737.671, 54759.64, 54759.474, 54744.115, 54780.554], [10.906, 11.146, 7.41, 10.528, 12.304, 10.359, 12.43, 12.659, 10.911], [1785.1673998288384, 1297.6657412239056, 2303.056624283773, 1916.4588315851524, 1046.4091331200639, 1816.4702806037246, 1466.7029148961935, 1545.7030669931476, 1102.974812215946], [700, 701, 702, 703, 704, 705, 706, 707, 708]], [3, 1603, [15630, 15651, 15669, 15688, 15706], [30437.858, 30480.671, 30531.955, 30518.515, 30536.653], [70272.552, 70303.608, 70317.362, 70270.82, 70258.669], [13.514, 25.909, 26.487, 23.224, 24.858], [976.7841945275871, 849.8970220755209, 1461.964899480952, 1097.50463548111, 898.2516072175725], [705, 706, 707, 708, 709]], [3, 1610, [15760, 15778, 15794, 15817, 15838, 15854], [30537.808, 30479.367, 30494.894, 30494.293, 30476.859, 30465.183], [70244.526, 70215.863, 70293.108, 70271.435, 70269.918, 70259.072], [12.91, 22.888, 23.934, 29.545, 17.314, 16.994], [368.62903669732583, 897.6448707201795, 912.2671138609342, 755.7341484396921, 1076.9756589512501, 1402.1010025524379], [712, 713, 714, 715, 716, 717]], [2, 1616, [15832, 15846, 15868, 15887, 15904, 15923, 15940, 15963, 15984, 16006, 16031, 16061, 16096, 16129, 16160, 16190, 16221], [11519.228, 11521.781, 11521.293, 11529.369, 11576.857, 11526.6, 11510.162, 11535.834, 11521.899, 11534.846, 11536.273, 11517.122, 11491.716, 11519.023, 11548.072, 11522.693, 11528.447], [54007.893, 53996.148, 54017.044, 53991.943, 53957.721, 53978.141, 53986.988, 53983.043, 54024.6, 54030.06, 54067.424, 54010.735, 54008.73, 54029.927, 54023.041, 53992.711, 53978.469], [9.409, 7.505, 9.356, 15.084, 25.157, 14.978, 20.602, 18.852, 14.11, 18.394, 18.107, 9.662, 13.278, 13.749, 16.171, 14.488, 11.736], [2136.799211756893, 1346.6602285828549, 2344.572762193149, 1630.561008143956, 2558.050718158153, 1748.2634521303305, 1291.1301641748603, 1115.5364817032194, 1735.5390558639333, 1430.5138043349, 844.012135366929, 1058.9079490360214, 1325.6894686741803, 1655.7487133424786, 932.9633819695551, 1274.0431230246352, 2099.6815878467805], [716, 717, 718, 719, 720, 721, 722, 723, 724, 725, 726, 727, 728, 729, 730, 731, 732]], [3, 1621, [15855, 15874, 15893, 15911, 15928, 15945, 15968, 15992, 16011, 16043, 16074], [31062.615, 31030.572, 31034.008, 31078.439, 30990.903, 31013.739, 31068.264, 30939.51, 31003.279, 31035.038, 31023.668], [70947.68, 70979.555, 70951.284, 70933.584, 70943.919, 70951.558, 70954.26, 70917.868, 70963.369, 70934.438, 70978.567], [14.031, 9.09, 7.284, 13.647, 14.716, 9.58, 13.915, 19.089, 14.588, 16.385, 15.421], [986.260940672722, 1327.0777795984886, 1525.9548771267825, 671.1439425459273, 1417.76577995888, 1131.3737080206515, 867.5805487013043, 1826.872333572359, 695.2584772114587, 832.1727560793618, 1071.6457873790737], [717, 718, 719, 720, 721, 722, 723, 724, 725, 726, 727]], [1, 1624, [15902, 15921, 15937, 15960, 15981, 16003, 16027, 16057, 16091], [7814.177, 7788.115, 7728.377, 7804.234, 7816.375, 7852.437, 7832.488, 7799.649, 7814.319], [44933.386, 44980.113, 44996.692, 44887.945, 44944.32, 44944.269, 44936.538, 44964.442, 44929.234], [26.961, 32.366, 27.428, 17.895, 28.521, 17.038, 24.782, 27.662, 18.887], [773.1968742868963, 1211.5883402321965, 1548.0512952205333, 867.0364704535353, 1588.9494222220674, 1468.7860598582167, 1698.8042116139188, 1507.3615409717981, 1066.8683582112797], [720, 721, 722, 723, 724, 725, 726, 727, 728]], [2, 1632, [15962, 15983, 16005, 16029, 16059, 16095, 16128, 16157, 16189, 16219], [11017.251, 10969.341, 10987.847, 10983.316, 11000.151, 10964.158, 10875.267, 11010.69, 10980.856, 10957.918], [53298.434, 53249.075, 53289.853, 53289.424, 53325.74, 53269.911, 53271.784, 53262.067, 53242.846, 53264.39], [9.729, 15.079, 15.825, 16.831, 13.816, 33.01, 31.243, 15.603, 18.144, 21.03], [1904.908423208297, 2199.0063836142604, 1223.8448498643363, 1936.5622416422173, 1935.7636760324797, 923.0525196343466, 3442.608067159639, 1538.1873913153042, 780.0838070582129, 2471.638986976734], [723, 724, 725, 726, 727, 728, 729, 730, 731, 732]], [3, 1643, [16073, 16106, 16138, 16170, 16196, 16233, 16257, 16279, 16298, 16322, 16350, 16373, 16394, 16412], [30634.784, 30665.982, 30664.97, 30658.824, 30673.095, 30651.529, 30647.625, 30637.023, 30662.915, 30664.956, 30656.74, 30659.189, 30639.992, 30656.776], [70346.306, 70331.283, 70363.264, 70352.459, 70352.436, 70344.114, 70349.128, 70313.355, 70332.522, 70330.458, 70348.327, 70346.124, 70330.682, 70336.729], [13.545, 11.279, 10.516, 14.095, 15.761, 9.671, 13.973, 10.038, 12.856, 15.464, 12.933, 10.899, 14.57, 12.039], [1592.6662350068623, 1698.3275285127722, 2194.640975014836, 1458.4224361456143, 2128.8106082132463, 1561.5457387395873, 1812.617463103324, 1451.045959634824, 1560.1797509547532, 1502.7920857476972, 1594.1406667535937, 1511.2131185325206, 1866.572586608377, 1435.1929765527575], [727, 728, 729, 730, 731, 732, 733, 734, 735, 736, 737, 738, 739, 740]], [1, 1668, [16335, 16362, 16382, 16402, 16423, 16443, 16466, 16489, 16502, 16522, 16541], [7627.146, 7622.612, 7625.851, 7612.624, 7627.245, 7625.098, 7618.602, 7643.267, 7603.996, 7672.632, 7619.799], [45246.033, 45264.236, 45242.047, 45244.834, 45250.215, 45259.168, 45252.691, 45215.17, 45248.834, 45257.699, 45258.48], [18.692, 12.001, 6.556, 14.309, 11.354, 12.89, 11.091, 14.805, 20.672, 15.215, 11.349], [1373.2455322566148, 2146.0149765868714, 1767.0952773865279, 1575.7482646229348, 1613.7846870010233, 1705.7542121857462, 2163.151755708789, 1097.2473926524854, 1839.1859381121762, 2002.5359089442256, 2141.840369687632], [737, 738, 739, 740, 741, 742, 743, 744, 745, 746, 747]], [2, 1670, [16275, 16293, 16318, 16339, 16366, 16384], [10999.801, 11043.787, 11110.087, 11030.797, 10971.683, 11020.331], [53277.286, 53304.548, 53238.613, 53275.036, 53267.268, 53277.396], [11.813, 19.719, 17.586, 13.162, 14.384, 20.944], [1237.6462941732443, 1148.8031055509457, 3298.8217520698154, 1220.246502361665, 1005.2344958550402, 1085.736330653602], [734, 735, 736, 737, 738, 739]], [2, 1671, [16319, 16340, 16367, 16385, 16406, 16427, 16445, 16469, 16490, 16504, 16525, 16544, 16562, 16587, 16606, 16626, 16644], [11332.587, 11487.93, 11486.416, 11435.847, 11457.781, 11445.258, 11399.121, 11415.092, 11449.3, 11434.689, 11449.451, 11470.545, 11452.93, 11420.513, 11409.829, 11404.886, 11289.289], [53159.527, 53076.238, 53079.475, 53062.364, 53102.234, 53090.246, 53080.203, 53115.414, 53058.859, 53085.854, 53096.774, 53072.559, 53117.957, 53056.222, 53085.395, 53151.131, 53094.174], [30.627, 17.396, 17.764, 23.2, 26.239, 24.613, 27.588, 21.622, 15.026, 22.971, 28.717, 21.29, 19.232, 28.883, 22.132, 29.108, 12.741], [3115.9309728623402, 1382.4654757783487, 1118.0040370455781, 719.1160111782261, 959.8093900137528, 651.3453307149109, 1658.3282458628512, 803.9495824552984, 829.2307856721909, 1140.3095886988629, 594.0932633947289, 1273.481426400494, 1296.4527637836845, 1382.0213918621287, 2195.39557219552, 2825.5551371859924, 361.17022033753966], [736, 737, 738, 739, 740, 741, 742, 743, 744, 745, 746, 747, 748, 749, 750, 751, 752]], [1, 1698, [16758, 16777, 16792, 16812, 16837], [7499.102, 7470.829, 7461.308, 7488.987, 7520.701], [44333.241, 44337.895, 44339.392, 44328.202, 44320.695], [11.029, 11.299, 13.612, 16.294, 14.618], [1402.1589698366176, 1547.2932187458155, 1022.6044514003675, 2047.8629335546425, 398.5366819006622], [760, 761, 762, 763, 764]], [3, 1705, [16801, 16821, 16845, 16867, 16888, 16904, 16919], [31008.437, 31030.079, 31004.752, 31003.611, 31013.74, 31042.741, 31062.971], [71530.656, 71547.003, 71557.47, 71547.623, 71560.394, 71553.873, 71572.23], [13.685, 14.748, 9.08, 13.183, 14.848, 16.081, 11.466], [1775.130999322999, 1094.6350227060855, 1541.4181413873714, 2023.8493471427385, 1557.4101425911913, 1078.6310310383753, 1586.1787536714469], [762, 763, 764, 765, 766, 767, 768]], [0, 1706, [16826, 16851, 16871, 16892, 16906, 16922, 16943], [42193.548, 42184.084, 42171.443, 42195.826, 42196.124, 42221.919, 42178.578], [15351.292, 15391.896, 15377.034, 15393.358, 15410.308, 15375.922, 15358.303], [16.032, 11.726, 17.879, 16.419, 17.66, 22.303, 16.605], [1045.6473502426427, 1377.229570138325, 1026.4358606432816, 1236.809240481088, 1008.4611872922991, 814.8104303187782, 515.9230979514838], [763, 764, 765, 766, 767, 768, 769]], [0, 1708, [16806, 16827, 16852, 16872, 16893], [42896.057, 42863.832, 42877.687, 42870.306, 42869.999], [15240.639, 15176.044, 15181.738, 15185.087, 15148.7], [12.243, 16.084, 14.157, 11.669, 18.937], [1109.23414014605, 2118.0735752341193, 2404.357015102291, 1220.6527310060712, 2001.7436325199503], [762, 763, 764, 765, 766]], [3, 1710, [16889, 16905, 16920, 16937, 16959, 16971, 16993], [31687.812, 31720.332, 31705.696, 31726.452, 31771.008, 31712.589, 31697.128], [71513.891, 71550.355, 71553.633, 71510.003, 71559.613, 71573.944, 71550.918], [19.785, 17.11, 24.777, 11.077, 28.28, 12.585, 19.914], [812.5952915140085, 879.8113390473403, 1267.8024784077068, 1224.6967995552654, 830.4121419842523, 1188.907671519153, 823.8194130281962], [766, 767, 768, 769, 770, 771, 772]], [3, 1718, [16958, 16969, 16992, 17007, 17024, 17042, 17064, 17077], [31042.798, 30995.324, 31042.64, 31006.732, 31010.53, 31025.156, 31029.689, 31047.938], [71523.213, 71541.693, 71544.706, 71490.5, 71535.868, 71549.602, 71564.514, 71577.224], [16.562, 15.5, 21.642, 28.461, 29.899, 19.422, 30.008, 12.456], [1423.106566109076, 2109.6082518190565, 1426.4672411699346, 1420.24393437218, 848.893094676324, 906.3508517817646, 750.469278951293, 750.4231218185361], [770, 771, 772, 773, 774, 775, 776, 777]], [0, 1724, [17009, 17028, 17045, 17066, 17082], [41912.981, 41964.285, 41974.626, 41966.105, 41959.18], [14555.932, 14555.062, 14581.972, 14569.27, 14639.881], [17.175, 18.65, 17.469, 21.257, 21.986], [737.9458633825714, 684.6052629610118, 1294.4977119795137, 665.2258943675822, 1448.0599575269994], [773, 774, 775, 776, 777]], [3, 1728, [17025, 17043, 17065, 17078, 17093, 17113, 17141, 17157, 17180, 17196, 17216, 17241, 17259, 17278, 17293, 17313, 17333, 17357, 17377, 17403], [31674.111, 31678.119, 31711.721, 31693.772, 31687.851, 31725.5, 31755.843, 31714.641, 31711.383, 31714.28, 31658.646, 31737.542, 31715.782, 31677.32, 31726.218, 31703.934, 31630.093, 31707.864, 31715.389, 31647.718], [71547.197, 71592.255, 71554.191, 71590.291, 71568.856, 71502.44, 71531.734, 71519.033, 71602.645, 71618.229, 71632.767, 71544.557, 71518.607, 71551.734, 71581.428, 71598.523, 71623.913, 71539.726, 71554.775, 71500.188], [20.495, 10.987, 13.535, 19.664, 23.196, 14.76, 20.305, 21.105, 29.747, 20.222, 14.052, 13.207, 18.239, 16.369, 16.697, 3.391, 15.925, 18.054, 14.898, 34.767], [792.5449233905414, 542.2872307810626, 715.3811483642029, 1915.832082505071, 1289.4251297340052, 903.3849697621262, 609.8376842673098, 756.1182649489593, 1306.4970073436778, 652.7445444827584, 523.8287942579722, 620.8654498085592, 780.9707117863632, 568.3406858030286, 678.0596183709887, 430.7962696705133, 741.8035568936642, 766.3662527912549, 709.779727277781, 2778.530057921327], [774, 775, 776, 777, 778, 779, 780, 781, 782, 783, 784, 785, 786, 787, 788, 789, 790, 791, 792, 793]], [3, 1730, [17076, 17092, 17112, 17138, 17155, 17179, 17195, 17215, 17239, 17258, 17277], [30906.748, 30969.436, 30937.123, 30924.188, 30864.971, 30849.284, 30997.926, 30949.158, 30905.636, 30882.347, 30907.243], [69855.306, 69888.669, 69890.054, 69864.337, 69841.89, 69840.296, 69893.733, 69842.872, 69875.554, 69892.311, 69871.072], [19.073, 20.118, 17.074, 15.726, 37.933, 23.313, 22.945, 26.853, 21.899, 21.989, 20.177], [564.3468415203745, 2051.0887558634627, 1488.7765364767165, 769.150199250616, 1031.4722315786057, 649.8869730934499, 1311.7442203022513, 907.2595114102737, 963.5532073247311, 959.472864067807, 863.864321434926], [777, 778, 779, 780, 781, 782, 783, 784, 785, 786, 787]], [2, 1731, [17086, 17109, 17126, 17150, 17172, 17189, 17208, 17232, 17251, 17269], [11152.541, 11181.808, 11200.176, 11219.893, 11208.308, 11189.264, 11189.047, 11192.961, 11175.044, 11204.761], [53538.503, 53568.956, 53599.057, 53586.232, 53578.487, 53584.855, 53594.079, 53586.795, 53593.138, 53598.672], [27.078, 11.746, 7.83, 9.068, 7.443, 7.434, 9.375, 10.27, 11.14, 13.049], [722.5025343399662, 1977.8844908182737, 1901.073796338181, 1695.952416350218, 2205.2848607221968, 1929.2122343782357, 2201.6240177024592, 1789.5898480310268, 2223.352279746607, 1740.7613060271635], [778, 779, 780, 781, 782, 783, 784, 785, 786, 787]], [0, 1744, [17280, 17296, 17316, 17338, 17362], [42175.898, 42224.468, 42182.143, 42243.38, 42253.542], [15416.736, 15367.925, 15355.654, 15346.981, 15392.771], [15.066, 14.509, 26.159, 18.648, 25.87], [1243.1140741855618, 881.6307784758247, 826.3564955877358, 873.8525983794349, 2186.0072099447943], [787, 788, 789, 790, 791]], [1, 1746, [17265, 17284, 17304, 17323, 17343, 17368, 17390, 17415, 17439, 17462, 17485, 17508, 17534, 17554], [7299.812, 7104.512, 7081.482, 7073.553, 7118.578, 7082.715, 7096.934, 7086.219, 7085.582, 7090.631, 7091.897, 7089.272, 7099.877, 7057.736], [43981.589, 43904.171, 43918.8, 43911.494, 43923.428, 43923.321, 43933.758, 43908.345, 43936.235, 43983.212, 43954.526, 43950.852, 43993.089, 43914.009], [40.595, 11.497, 11.522, 10.057, 13.229, 9.779, 9.842, 7.896, 14.704, 8.275, 18.136, 9.623, 24.455, 32.913], [2085.496927415148, 1602.2682460835758, 1871.5469804950892, 1540.7286266960298, 1592.5066810861688, 1537.0603469863843, 2123.3773756804812, 1644.0221032375507, 1401.517614834264, 2026.846955708457, 1557.0822488389779, 1914.9106868997549, 995.3610452570473, 706.1330126165839], [787, 788, 789, 790, 791, 792, 793, 794, 795, 796, 797, 798, 799, 800]], [0, 1762, [17409, 17432, 17457, 17479, 17503], [42803.307, 42652.353, 42622.399, 42654.725, 42648.229], [16099.062, 16083.837, 16062.11, 16001.108, 16083.224], [46.623, 23.292, 29.153, 19.446, 37.229], [3333.5071940055227, 1214.7960773348993, 1853.0171075727594, 18858.91633332298, 710.2882850409302], [793, 794, 795, 796, 797]], [2, 1763, [17394, 17418, 17442, 17467, 17489, 17513, 17538, 17559, 17577, 17600, 17629, 17651, 17676, 17695, 17717, 17738, 17756, 17785, 17816, 17834, 17864, 17893, 17912, 17938, 17962], [12291.184, 12325.849, 12330.64, 12355.841, 12335.398, 12342.426, 12322.148, 12282.161, 12273.188, 12299.56, 12277.292, 12309.771, 12275.031, 12247.266, 12270.495, 12297.064, 12303.26, 12306.785, 12330.983, 12272.19, 12272.41, 12319.747, 12278.133, 12284.535, 12277.303], [55797.542, 55764.054, 55769.314, 55738.056, 55788.561, 55753.002, 55780.72, 55818.377, 55822.702, 55817.475, 55832.268, 55849.892, 55798.843, 55850.836, 55848.063, 55796.634, 55838.461, 55811.227, 55828.664, 55786.273, 55786.052, 55789.138, 55804.772, 55794.1, 55859.633], [20.629, 13.878, 12.922, 14.726, 8.452, 10.281, 14.568, 13.293, 10.608, 16.173, 22.246, 31.015, 19.61, 15.451, 13.284, 19.217, 17.583, 11.526, 13.18, 14.686, 11.148, 20.514, 8.253, 11.516, 21.229], [1721.7866955721752, 2080.9742677602217, 1907.186097430323, 3382.729064748, 2484.497431123563, 1631.4776966057523, 1188.8258399117422, 779.427027341723, 1345.609653215168, 1346.05977665295, 1269.184171658277, 948.8793520534267, 1269.4903633215786, 1095.744594738275, 1090.8555522502095, 1595.8155781025102, 1459.148547236361, 1130.9864302458332, 762.5231587099508, 1241.0541021981498, 715.2639755412727, 2607.3442904619783, 1102.215471918509, 1047.1287130658409, 765.4467036449709], [793, 794, 795, 796, 797, 798, 799, 800, 801, 802, 803, 804, 805, 806, 807, 808, 809, 810, 811, 812, 813, 814, 815, 816, 817]], [3, 1770, [17448, 17473, 17497, 17520, 17543, 17566, 17583, 17610, 17635, 17657, 17682, 17702, 17721], [31690.266, 31737.369, 31712.245, 31677.566, 31650.515, 31723.122, 31735.31, 31695.039, 31692.978, 31681.393, 31724.42, 31722.302, 31692.981], [71520.84, 71577.994, 71524.627, 71530.154, 71489.833, 71535.762, 71543.873, 71513.35, 71538.026, 71551.886, 71487.32, 71554.487, 71566.536], [19.511, 17.7, 18.344, 15.624, 19.916, 14.467, 12.122, 16.245, 20.412, 11.971, 19.729, 12.553, 16.824], [541.8853381113494, 875.3873161447185, 767.8865893149322, 1136.7315364290287, 7732.600411838518, 784.8449402759982, 974.6774669248783, 1314.9184666731237, 715.1234873378727, 788.801076067648, 783.3304528801046, 644.2799816851352, 638.0870000966603], [795, 796, 797, 798, 799, 800, 801, 802, 803, 804, 805, 806, 807]], [2, 1783, [17556, 17574, 17598, 17626, 17648, 17672, 17691, 17713, 17734, 17754, 17782, 17812, 17832, 17861, 17891, 17910, 17937, 17959, 17983, 18006, 18022, 18047, 18068, 18096, 18118, 18139, 18156, 18180, 18203, 18225], [10640.471, 10609.134, 10620.374, 10575.563, 10618.964, 10713.546, 10632.426, 10656.898, 10595.403, 10608.207, 10618.617, 10652.987, 10628.916, 10679.125, 10551.563, 10603.396, 10626.349, 10608.487, 10644.673, 10585.232, 10595.753, 10602.458, 10657.493, 10609.084, 10595.691, 10620.387, 10616.543, 10587.743, 10637.02, 10596.487], [53045.497, 53093.385, 53097.34, 53058.371, 53059.453, 53094.853, 53042.909, 53053.432, 53089.454, 53072.848, 53039.836, 53025.835, 53076.3, 53110.787, 53074.164, 53071.514, 53074.69, 53088.535, 53051.117, 53061.527, 53090.013, 53081.286, 53022.1, 53087.601, 53071.171, 53084.236, 53059.378, 53078.889, 53020.897, 52969.142], [11.339, 11.746, 20.534, 20.841, 16.079, 20.8, 13.811, 21.355, 14.656, 11.468, 26.247, 26.082, 21.119, 25.38, 16.153, 13.812, 11.629, 16.598, 15.377, 10.865, 15.761, 10.223, 31.406, 19.048, 13.535, 12.325, 10.382, 13.283, 25.907, 10.491], [1350.1080440239891, 1543.4541898329287, 1129.7331597577177, 882.9204773249747, 1006.7811865380961, 8386.61490907499, 1566.8481148614865, 1930.542299247735, 907.4038627637617, 1302.1527964394886, 899.8698493215479, 1830.3363142400358, 1399.1873660468304, 2219.6820947335177, 736.5375141516956, 1115.9677069302386, 2013.0157058181424, 1890.5266552972978, 1866.6548951316825, 1935.6642521209317, 1724.2755971135216, 1847.2940829721504, 1443.6291268558166, 990.0258369033163, 1575.5219416829573, 1722.6025625900568, 1363.4918240144284, 1031.2171127538334, 1868.4936160824686, 355.76721319206894], [800, 801, 802, 803, 804, 805, 806, 807, 808, 809, 810, 811, 812, 813, 814, 815, 816, 817, 818, 819, 820, 821, 822, 823, 824, 825, 826, 827, 828, 829]], [2, 1785, [17558, 17575, 17599, 17627, 17649, 17673], [11566.444, 11573.434, 11666.657, 11526.444, 11600.601, 11534.13], [55174.898, 55198.901, 55048.802, 55136.154, 55138.258, 55174.659], [25.807, 20.03, 24.208, 30.337, 8.628, 17.898], [1699.9320390629682, 3263.4396158695426, 415.14443565566427, 1371.1654886795598, 87592.04405868836, 8647.73794857923], [800, 801, 802, 803, 804, 805]], [3, 1806, [17768, 17793, 17821, 17844, 17876, 17899, 17920, 17944, 17967, 17991, 18012, 18030, 18053, 18077, 18105, 18121], [31665.148, 31670.487, 31750.875, 31739.178, 31646.651, 31701.307, 31714.73, 31746.415, 31726.765, 31740.703, 31719.355, 31712.078, 31698.762, 31784.022, 31735.211, 31734.278], [71626.936, 71622.75, 71541.535, 71531.188, 71506.512, 71531.184, 71568.817, 71601.103, 71561.36, 71559.691, 71553.051, 71521.395, 71553.36, 71506.843, 71533.289, 71513.758], [22.805, 16.072, 21.831, 21.067, 31.15, 15.729, 14.775, 20.089, 19.914, 21.237, 19.928, 12.894, 23.925, 21.754, 16.538, 14.299], [520.2849061735076, 649.6326379188092, 752.4785808382047, 1314.680138012529, 804.8213369164159, 1506.2605834585956, 795.4247851930106, 709.390084872287, 1063.8428451312773, 855.5424673598948, 517.6294295040861, 873.4333997459461, 1568.9617113794527, 1001.6697217322098, 761.5548913126174, 471.15700602106335], [809, 810, 811, 812, 813, 814, 815, 816, 817, 818, 819, 820, 821, 822, 823, 824]], [1, 1810, [17829, 17858, 17888, 17908, 17934, 17955], [7689.82, 7696.921, 7741.934, 7730.472, 7741.694, 7748.501], [44989.839, 45006.326, 45030.872, 44993.507, 44998.071, 44988.214], [11.517, 11.102, 11.726, 16.147, 11.075, 13.992], [2470.773279429147, 1702.6643760348081, 1580.9486174336043, 1724.1321537872873, 1250.5281782094899, 1807.7038315322643], [812, 813, 814, 815, 816, 817]], [0, 1811, [17848, 17882, 17902, 17929, 17947, 17971, 17995, 18016, 18038, 18058, 18083], [42110.911, 42101.223, 42106.861, 42078.223, 42039.259, 42051.094, 42047.708, 42074.647, 42111.875, 42087.331, 42078.59], [13302.577, 13258.598, 13277.094, 13336.023, 13321.35, 13336.446, 13314.489, 13353.191, 13288.003, 13339.82, 13396.16], [11.023, 14.322, 14.349, 20.803, 27.95, 23.87, 14.331, 12.876, 14.443, 15.909, 19.83], [487.3270222067474, 1284.4979893049583, 871.7749165239615, 1793.2726879328002, 2321.6850442145906, 896.5375629573115, 740.5542540791499, 873.0025178265918, 961.3298805176565, 1134.722649366817, 1106.1181189000865], [812, 813, 814, 815, 816, 817, 818, 819, 820, 821, 822]], [1, 1821, [18004, 18020, 18045, 18065, 18093, 18116, 18136, 18153, 18177, 18200], [7721.483, 7747.132, 7727.447, 7737.853, 7703.236, 7753.382, 7715.404, 7721.677, 7734.571, 7676.637], [44993.153, 44992.369, 45005.439, 44989.337, 45016.164, 44986.28, 45030.873, 45066.949, 45037.467, 45020.224], [9.147, 10.58, 11.705, 13.418, 16.322, 11.395, 6.357, 13.217, 9.568, 15.482], [1836.9639774908762, 1059.9436394739644, 1132.0470651836094, 1565.5085052542547, 1697.5609889539276, 1287.7395238277732, 1409.8353463045319, 1952.6051548967798, 1411.6328845589144, 1546.680904623511], [819, 820, 821, 822, 823, 824, 825, 826, 827, 828]], [3, 1835, [18186, 18208, 18234, 18250, 18268, 18288, 18308, 18320, 18342, 18358, 18377, 18390, 18415, 18431, 18447, 18462, 18481, 18503, 18527, 18549, 18564, 18586, 18605, 18627], [30818.103, 30913.051, 30833.381, 30843.956, 30849.931, 30863.925, 30860.663, 30843.497, 30868.134, 30850.866, 30865.781, 30848.512, 30876.483, 30840.85, 30866.33, 30858.689, 30865.795, 30849.853, 30861.295, 30848.809, 30844.408, 30895.372, 30863.966, 30855.121], [69857.212, 69799.614, 69818.618, 69836.196, 69838.373, 69825.287, 69839.437, 69829.187, 69847.237, 69836.84, 69838.651, 69828.193, 69823.95, 69810.788, 69815.052, 69829.597, 69849.259, 69889.634, 69829.757, 69842.635, 69823.685, 69843.036, 69818.107, 69785.384], [19.764, 19.241, 16.276, 9.702, 7.546, 6.442, 7.098, 7.415, 9.497, 9.194, 7.566, 7.609, 8.388, 8.11, 14.956, 14.527, 13.572, 11.297, 10.585, 12.571, 10.99, 9.324, 15.816, 19.82], [1662.1325996595606, 2565.351282507288, 1813.3755605207384, 2259.7931700915387, 2047.4661175189417, 2822.3348967203433, 2769.8042124175004, 2118.658421210521, 1937.7056791090013, 2157.0287072149545, 2405.8766042421253, 2287.765595396571, 2292.444619124389, 2001.2323118583479, 1066.2394430177842, 1623.2636507849265, 961.3103645127993, 630.1152273052289, 1702.8744823433567, 1374.5735821448372, 1651.8253825217982, 1750.8958858052267, 1371.324303585786, 1045.651451367735], [827, 828, 829, 830, 831, 832, 833, 834, 835, 836, 837, 838, 839, 840, 841, 842, 843, 844, 845, 846, 847, 848, 849, 850]], [2, 1841, [18261, 18281, 18302, 18315, 18335, 18353], [10664.967, 10629.97, 10596.286, 10588.294, 10608.838, 10642.97], [53063.201, 53025.925, 53040.293, 53045.648, 53095.392, 53014.57], [22.328, 17.369, 22.091, 20.47, 20.355, 23.493], [783.9349159474375, 859.7597261360729, 640.3634758417601, 573.7795115275767, 434.7122918491542, 846.0110161447682], [831, 832, 833, 834, 835, 836]], [1, 1844, [18333, 18352, 18370, 18386, 18402], [7065.756, 7108.567, 7075.648, 7061.906, 7054.623], [45469.613, 45475.499, 45495.28, 45503.682, 45503.743], [13.832, 10.849, 14.301, 12.426, 9.993], [1823.0222851548656, 1689.4648033297985, 1667.5828434119285, 1596.2513371397474, 2237.087902317478], [835, 836, 837, 838, 839]], [1, 1862, [18477, 18496, 18514, 18539, 18556, 18576, 18600, 18618, 18640, 18655], [7433.651, 7449.114, 7433.316, 7443.742, 7475.49, 7440.369, 7415.518, 7443.929, 7401.228, 7419.198], [44865.268, 44796.464, 44827.338, 44806.543, 44853.221, 44779.978, 44818.281, 44811.793, 44829.788, 44798.732], [15.325, 9.7, 10.577, 12.481, 17.636, 16.729, 17.491, 21.694, 28.203, 23.89], [402.8054193391313, 1348.6976606633496, 1721.422576258839, 1550.7308103689318, 527.6678071304187, 1300.7885141962295, 1908.900571281197, 1465.1259142295164, 3193.0422168309037, 908.5972593522747], [843, 844, 845, 846, 847, 848, 849, 850, 851, 852]], [0, 1867, [18613, 18634, 18650, 18665, 18678, 18693, 18713, 18729, 18746, 18757, 18776, 18790, 18799, 18813, 18827], [42840.112, 42890.789, 42890.401, 42975.132, 42930.47, 42954.068, 42924.962, 42898.004, 42851.826, 42940.187, 42919.324, 42940.807, 42788.71, 42973.133, 42950.982], [16019.263, 15948.964, 15939.482, 15990.672, 16013.36, 15970.062, 15980.061, 16012.168, 16003.74, 16008.22, 15981.657, 15963.593, 15896.865, 15951.385, 16006.988], [23.787, 26.187, 38.324, 16.446, 15.835, 27.968, 16.55, 20.966, 33.526, 21.882, 28.482, 27.042, 35.025, 16.103, 28.979], [603.8906563106618, 2108.3762132342627, 1801.1789745788765, 1062.2174869227865, 883.7409873525103, 1659.4356695349945, 2453.1357132528756, 1522.3168454781398, 2095.796920201687, 1044.338185461123, 679.2130789929881, 2208.3428298113527, 1219.5237089946418, 553.1362237372693, 763.7273474019305], [849, 850, 851, 852, 853, 854, 855, 856, 857, 858, 859, 860, 861, 862, 863]], [2, 1886, [18911, 18925, 18946, 18974, 19002, 19036], [10646.454, 10663.246, 10779.721, 10928.125, 10972.959, 11087.748], [52539.847, 52560.634, 52609.214, 52569.822, 52374.063, 52390.485], [2.204, 12.441, 24.201, 17.541, 33.667, 23.482], [397.2322762385287, 881.6637041021172, 5472.084931491845, 11717.885133730208, 2390.705983338474, 2386.963114038541], [869, 870, 871, 872, 873, 874]], [1, 1888, [18923, 18944, 18970, 19000, 19033, 19079, 19116, 19153, 19190, 19225], [7683.374, 7737.967, 7716.249, 7737.895, 7768.111, 7754.145, 7730.642, 7747.336, 7740.652, 7735.697], [45155.778, 45107.634, 45135.737, 45146.122, 45157.598, 45202.557, 45163.083, 45180.986, 45192.48, 45196.255], [22.242, 9.212, 16.082, 9.821, 12.486, 14.835, 9.207, 11.923, 13.688, 17.339], [1437.0040926992067, 2066.6334763799155, 1689.0724750730585, 2456.3117147540215, 2643.4847514789917, 3303.025587962073, 3369.7850842876305, 2896.2186866705497, 2184.4881679623554, 2141.762151459601], [870, 871, 872, 873, 874, 875, 876, 877, 878, 879]], [1, 1894, [18943, 18968, 18997, 19031, 19076, 19114, 19150], [7091.567, 7097.093, 7158.996, 7078.879, 7087.708, 7103.25, 7051.544], [43863.99, 43833.46, 44010.777, 43815.741, 43799.172, 43790.923, 43759.284], [12.441, 29.419, 25.146, 13.599, 24.286, 18.682, 24.964], [1783.8943198716763, 1463.4141235299296, 9711.180025059717, 707.1569389383038, 1752.5781811723168, 1001.5584726144975, 1240.5958011698722], [871, 872, 873, 874, 875, 876, 877]], [0, 1896, [18990, 19026, 19065, 19106, 19144, 19181, 19218, 19256, 19292, 19331, 19378, 19412, 19451], [42335.132, 42340.218, 42344.402, 42371.719, 42406.188, 42357.977, 42316.317, 42395.62, 42428.112, 42435.58, 42437.757, 42430.661, 42402.882], [14623.762, 14616.783, 14605.509, 14619.409, 14667.794, 14622.078, 14629.532, 14623.33, 14793.326, 14813.712, 14686.226, 14783.691, 14747.277], [29.548, 15.233, 15.322, 9.803, 21.774, 10.069, 20.474, 15.393, 19.016, 13.957, 22.986, 23.996, 20.234], [1619.8854140874535, 1020.4847583713474, 1238.8417458923434, 686.5486270335458, 460.5998021756526, 1077.417333484117, 1697.6834993318669, 1704.6320577552826, 31167.324665820146, 35482.04455780705, 4405.615903146683, 14193.499514830108, 7617.177819040342], [872, 873, 874, 875, 876, 877, 878, 879, 880, 881, 882, 883, 884]], [0, 1897, [18992, 19027, 19066, 19107, 19145], [42916.31, 42913.842, 42922.508, 42893.69, 42858.304], [15933.407, 15899.53, 15800.117, 15860.028, 15903.591], [20.208, 23.827, 11.44, 28.922, 32.654], [1410.0720703309185, 2097.390535669071, 39657.29551084935, 1954.7022304735526, 1324.3056630565275], [872, 873, 874, 875, 876]], [1, 1899, [18972, 19001, 19034, 19080, 19117, 19154, 19191, 19226, 19261, 19299, 19340, 19387, 19421, 19458, 19488, 19523, 19569, 19604, 19638, 19675, 19702, 19741, 19774, 19808, 19840], [7831.042, 7778.552, 7677.887, 7702.351, 7765.221, 7795.636, 7763.756, 7786.64, 7764.697, 7758.349, 7690.599, 7814.872, 7687.698, 7755.938, 7759.844, 7728.789, 7794.114, 7681.587, 7678.641, 7733.948, 7678.457, 7595.067, 7596.289, 7661.275, 7657.672], [46427.477, 46380.167, 46324.58, 46373.835, 46287.409, 46229.764, 46221.263, 46295.625, 46319.021, 46305.038, 46244.496, 46303.904, 46234.068, 46200.588, 46221.406, 46276.5, 46269.0, 46287.848, 46331.141, 46283.47, 46252.648, 46279.957, 46289.066, 46224.073, 46272.208], [34.929, 24.399, 20.064, 11.933, 12.939, 17.886, 16.388, 23.178, 35.765, 16.862, 23.131, 20.228, 26.091, 24.472, 31.674, 24.617, 24.1, 32.435, 25.626, 18.157, 15.134, 16.585, 21.736, 23.463, 20.641], [1740.5162479026171, 3211.5668517478475, 4831.571320505833, 13020.524603178375, 8939.534890492696, 7528.630520600568, 13294.122445859655, 2479.982838847215, 2268.180632792408, 11195.415345147207, 3064.197344537515, 4543.233476398009, 2187.7544467854887, 4927.770525765826, 4715.321356220439, 3024.811064731737, 1468.9232718264825, 2130.160360982995, 2177.6400415421135, 4114.30183694769, 2792.3129316968834, 2816.765458940009, 3302.6294375339235, 1101.8181752305288, 2032.030372197833], [872, 873, 874, 875, 876, 877, 878, 879, 880, 881, 882, 883, 884, 885, 886, 887, 888, 889, 890, 891, 892, 893, 894, 895, 896]], [0, 1907, [19024, 19064, 19103, 19142, 19180, 19216, 19254, 19290, 19328], [41986.93, 41851.712, 41810.09, 41767.502, 41841.325, 41847.432, 41826.458, 41912.774, 41870.581], [13421.029, 13491.088, 13541.001, 13596.592, 13560.699, 13609.763, 13715.723, 13949.854, 13961.494], [34.783, 20.487, 30.684, 26.926, 25.376, 21.498, 29.055, 8.39, 12.786], [6049.862039213025, 653.3649756222651, 895.1895657987657, 955.499259574931, 1165.415633274689, 549.7716944240659, 3567.6569806774505, 1497.1894446296426, 1316.489636357732], [873, 874, 875, 876, 877, 878, 879, 880, 881]], [0, 1908, [19028, 19067, 19109, 19146, 19183, 19219], [42989.221, 43007.522, 43000.647, 43029.71, 43046.33, 43021.696], [15269.437, 15202.391, 15157.752, 15204.754, 15179.526, 15195.368], [30.545, 10.772, 16.297, 15.276, 19.331, 23.94], [2732.9679638215043, 1028.996768918711, 2440.05112172965, 1442.4654620309848, 766.992263091311, 815.9680023191175], [873, 874, 875, 876, 877, 878]], [2, 1911, [19005, 19040, 19085, 19123, 19163, 19199, 19235, 19267, 19304, 19346, 19392, 19426, 19464], [12410.757, 12437.916, 12417.169, 12418.202, 12457.79, 12431.02, 12267.891, 12370.903, 12322.118, 12258.844, 12276.206, 12333.599, 12334.139], [55474.696, 55486.482, 55493.103, 55476.128, 55533.331, 55465.681, 55605.981, 55510.863, 55559.802, 55579.462, 55588.343, 55485.251, 55530.49], [26.38, 19.121, 10.745, 14.169, 11.547, 17.485, 13.967, 28.336, 21.461, 20.816, 18.464, 11.467, 17.189], [853.2969955927264, 1498.9749013179899, 1599.7556469754354, 2301.129643836112, 1268.8574555615016, 1117.5536755880585, 14479.020053380113, 2278.7560836797743, 2977.4885269279994, 8913.98348099203, 5619.226253138984, 2245.653894406907, 799.0811014724704], [873, 874, 875, 876, 877, 878, 879, 880, 881, 882, 883, 884, 885]], [3, 1916, [19051, 19093, 19128, 19168, 19205, 19241, 19278, 19310, 19356, 19397, 19436, 19473], [30740.333, 30756.444, 30778.861, 30747.578, 30780.099, 30767.138, 30772.895, 30654.851, 30684.573, 30631.516, 30595.829, 30641.645], [69546.088, 69517.556, 69469.635, 69490.007, 69523.262, 69508.24, 69490.86, 69538.205, 69540.436, 69692.33, 69597.001, 69646.96], [23.166, 11.736, 11.498, 14.743, 13.628, 14.011, 14.942, 18.939, 26.56, 23.658, 24.438, 21.747], [4682.817166318467, 4498.63655246836, 2486.4769826864376, 3018.6653603462373, 3370.6038759447656, 5771.517586199258, 2965.037893496341, 4237.092830097796, 2682.0147168560184, 5766.714046275225, 3282.697080129216, 13716.035297954286], [874, 875, 876, 877, 878, 879, 880, 881, 882, 883, 884, 885]], [2, 1923, [19081, 19119, 19156, 19193, 19230, 19264, 19301, 19343, 19389, 19424], [11047.248, 10964.223, 10950.258, 10877.588, 11033.964, 11054.75, 11050.384, 10963.229, 11059.529, 11072.395], [52840.994, 52851.553, 52880.159, 52801.773, 52745.264, 52623.091, 52712.511, 52724.78, 52740.472, 52775.201], [34.235, 21.742, 13.001, 18.98, 16.379, 14.25, 17.616, 25.163, 17.553, 31.195], [1402.6254783688187, 1931.513448888159, 3699.418138110317, 10972.768380239218, 1524.7975951525564, 3485.5984557348966, 5575.543449563976, 2518.7989454242374, 1497.7143286538271, 739.068701609066], [875, 876, 877, 878, 879, 880, 881, 882, 883, 884]], [3, 1927, [19127, 19169, 19204, 19242, 19277, 19311], [30725.95, 30722.651, 30779.276, 30753.199, 30689.801, 30703.915], [69947.908, 69792.436, 69786.051, 69771.71, 69936.824, 69691.253], [14.301, 25.7, 25.9, 23.079, 13.755, 12.808], [1658.7617315020657, 6730.171010985912, 3942.784416041421, 7958.449843990238, 1255.9072709633394, 65974.2265798908], [876, 877, 878, 879, 880, 881]], [3, 1928, [19129, 19170, 19206, 19244, 19280, 19312, 19360], [31618.987, 31580.851, 31593.309, 31594.43, 31604.497, 31581.311, 31578.985], [71568.957, 71607.247, 71594.551, 71570.195, 71599.868, 71588.415, 71592.06], [26.785, 9.57, 2.758, 17.802, 13.875, 16.055, 26.443], [784.2492349763558, 575.8020037980348, 389.04973335061453, 1124.5175035998302, 888.826301050493, 1169.0627263798458, 1064.2509097506236], [876, 877, 878, 879, 880, 881, 882]], [2, 1946, [19302, 19344, 19390, 19425, 19463, 19493, 19526, 19575], [11405.759, 11447.77, 11389.789, 11399.347, 11373.542, 11407.904, 11381.602, 11388.078], [54990.582, 54963.731, 54990.136, 54957.239, 54923.674, 54986.028, 54926.973, 54962.389], [16.54, 26.462, 14.209, 14.239, 16.47, 15.75, 14.62, 26.014], [2361.589851128932, 2528.183878102132, 1798.5104487324243, 1395.1571104906168, 1660.239889979095, 2647.685776286213, 1446.9540553857155, 810.5700973998433], [881, 882, 883, 884, 885, 886, 887, 888]], [2, 1958, [19423, 19460, 19490, 19525, 19574, 19606, 19640, 19676, 19706, 19744, 19778, 19811, 19842, 19880, 19914, 19949, 19982, 20019], [10736.139, 10824.594, 10778.06, 10780.363, 10746.047, 10742.206, 10757.866, 10772.253, 10757.209, 10769.012, 10804.103, 10768.146, 10789.73, 11026.095, 10974.615, 10957.984, 10968.114, 10892.098], [52656.693, 52663.349, 52726.637, 52740.664, 52797.884, 52777.588, 52796.944, 52756.897, 52770.897, 52790.301, 52768.517, 52762.682, 52745.813, 52727.69, 52527.907, 52642.077, 52670.471, 52663.573], [23.23, 28.582, 23.7, 14.693, 12.292, 14.248, 10.901, 15.403, 15.871, 11.272, 16.864, 14.972, 26.992, 20.969, 19.523, 21.559, 28.451, 34.999], [8362.818955476523, 2699.5055385236456, 5696.095276981262, 4983.581989739043, 2491.5012541110336, 4083.8016446983115, 3594.1030887083534, 2720.0652713035715, 4775.190344414717, 2332.259637698741, 2320.3294141621245, 3845.885320623574, 4381.952286247879, 3888.6170028834185, 28750.697059220216, 10701.57719266779, 1967.6669136740963, 4002.8623698741612], [884, 885, 886, 887, 888, 889, 890, 891, 892, 893, 894, 895, 896, 897, 898, 899, 900, 901]], [0, 1961, [19450, 19483, 19514, 19556, 19595, 19629], [42327.258, 42283.402, 42272.475, 42341.904, 42337.211, 42414.275], [14950.288, 15059.729, 15054.674, 14934.629, 14926.191, 14862.94], [17.541, 12.899, 13.751, 32.133, 21.907, 28.856], [17966.775456972366, 1551.7558142008322, 1845.2519587513214, 5690.444383012252, 9810.398908273013, 14348.201576563191], [884, 885, 886, 887, 888, 889]], [2, 1963, [19495, 19528, 19577, 19608, 19642, 19679, 19708, 19745, 19780, 19814, 19846, 19884, 19919, 19951, 19984, 20021, 20045, 20074, 20110, 20135, 20165, 20188], [12114.261, 12203.671, 12171.468, 12142.95, 12101.197, 12174.43, 12116.883, 12131.329, 12124.025, 12104.433, 12100.548, 12127.124, 12090.897, 12134.84, 12144.614, 12117.682, 12145.276, 12126.323, 12065.544, 12099.587, 12105.898, 12148.206], [55709.105, 55690.041, 55693.093, 55672.998, 55698.02, 55643.225, 55682.272, 55698.065, 55693.745, 55672.953, 55759.02, 55708.365, 55654.284, 55668.236, 55704.425, 55708.045, 55708.283, 55700.339, 55717.11, 55697.942, 55671.203, 55703.956], [15.603, 27.684, 22.856, 17.196, 19.285, 29.522, 12.274, 15.679, 15.679, 13.413, 16.84, 16.305, 14.637, 23.875, 19.123, 27.581, 19.16, 12.579, 11.551, 10.792, 18.416, 26.285], [1438.2543396781236, 1573.2688792140893, 2113.36944769259, 2856.4853863064327, 971.8169145740984, 2547.490111238577, 919.0230600404811, 1769.5867604579244, 1529.7649221788213, 1434.3100992436298, 1660.9101317755553, 950.8303030744806, 718.766429640537, 874.4025310581494, 1182.3027703057558, 1081.586065190432, 567.51871214161, 1747.1979189016354, 1415.3670156427488, 1248.8394200365249, 1111.1978869699294, 1469.1529411109998], [886, 887, 888, 889, 890, 891, 892, 893, 894, 895, 896, 897, 898, 899, 900, 901, 902, 903, 904, 905, 906, 907]], [3, 1964, [19504, 19541, 19585, 19617, 19654, 19689, 19721, 19756, 19788, 19820, 19858, 19894, 19927, 19963, 19997, 20030, 20055, 20085, 20118], [30728.145, 30740.412, 30686.155, 30770.216, 30753.958, 30758.892, 30685.899, 30676.196, 30672.329, 30702.775, 30726.896, 30740.021, 30770.468, 30754.418, 30712.527, 30716.224, 30708.127, 30735.499, 30736.933], [69929.373, 69916.776, 69932.008, 69846.921, 69911.756, 69874.537, 69910.403, 69873.049, 69845.596, 69876.674, 69922.879, 69917.66, 69918.457, 69915.895, 69937.126, 69938.196, 69915.243, 69948.156, 69923.375], [14.576, 13.871, 13.742, 17.508, 24.96, 23.422, 23.275, 17.757, 28.942, 19.543, 15.696, 15.277, 20.008, 15.127, 15.721, 17.051, 14.393, 11.461, 14.157], [1269.728206638034, 1321.5357773158642, 1186.7483312738768, 2701.925109536178, 2136.4969939431858, 993.1245811058565, 1383.0246821285466, 1271.8987583264711, 2965.2075899799324, 2035.685025638847, 1548.2207780007168, 1269.3231301516403, 1866.5746492326675, 1150.653881057985, 1499.488622358773, 1105.1144960335216, 1925.39477396705, 796.4260001134701, 1067.261406008629], [886, 887, 888, 889, 890, 891, 892, 893, 894, 895, 896, 897, 898, 899, 900, 901, 902, 903, 904]], [0, 1967, [19515, 19557, 19596, 19630, 19664, 19695, 19729, 19766], [42386.963, 42330.635, 42344.694, 42434.771, 42373.628, 42493.966, 42623.341, 42704.528], [14688.733, 14809.548, 14843.033, 14826.534, 14625.933, 14734.225, 14701.497, 14719.867], [23.038, 21.092, 32.52, 21.148, 14.628, 18.685, 12.23, 13.065], [4362.121990992305, 19001.674151505973, 8489.758549141594, 35646.51914301122, 966.1056889608877, 7715.745660788966, 1124.4246322052481, 728.3196476902046], [886, 887, 888, 889, 890, 891, 892, 893]], [0, 1971, [19663, 19694, 19728, 19764, 19797, 19831], [41845.489, 42073.24, 41889.232, 41851.044, 41869.431, 41845.581], [14260.533, 14302.467, 14237.431, 14130.778, 14140.786, 14122.275], [24.6, 14.843, 16.916, 14.99, 18.917, 12.704], [843.9092676779615, 31039.327941347103, 983.0707676016216, 944.5558498996469, 1389.510433084504, 1208.1539857019973], [890, 891, 892, 893, 894, 895]], [0, 1972, [19665, 19696, 19730, 19768, 19801, 19834, 19869, 19906, 19939, 19976, 20010, 20037, 20066, 20099], [42898.232, 42906.708, 42901.557, 42926.039, 42901.005, 42916.453, 42907.9, 42897.307, 42932.041, 42922.544, 42897.138, 42924.464, 42877.843, 42910.086], [16295.626, 16305.98, 16261.659, 16294.498, 16283.357, 16292.029, 16285.567, 16293.217, 16277.631, 16280.453, 16272.52, 16275.433, 16251.51, 16267.065], [13.439, 14.211, 12.976, 10.912, 7.997, 8.249, 12.29, 12.701, 9.942, 9.97, 10.587, 12.281, 11.206, 11.88], [1405.9024623716452, 1388.3400638213127, 1229.3445930650544, 1280.958194759211, 1249.8947072781405, 2450.712463290347, 1953.7040970572625, 1012.6620207603346, 1233.527621948793, 1364.3667275698467, 1571.778862308284, 1163.9484919414788, 1174.0027772842552, 1575.9468581663566], [890, 891, 892, 893, 894, 895, 896, 897, 898, 899, 900, 901, 902, 903]], [1, 1974, [19568, 19603, 19637, 19674, 19704, 19742], [7816.302, 7769.897, 7735.37, 7804.732, 7755.994, 7709.418], [45604.791, 45484.251, 45456.87, 45566.51, 45483.871, 45399.563], [33.838, 27.246, 36.794, 15.883, 33.12, 37.667], [507.353330731844, 3426.3842470201007, 4173.659681060411, 1158.591443787645, 3847.5282971388765, 4240.581474467342], [888, 889, 890, 891, 892, 893]], [1, 1979, [19673, 19703, 19740, 19775, 19809, 19841, 19879, 19911, 19944, 19979, 20017, 20040, 20070, 20103], [7739.383, 7728.272, 7708.058, 7740.876, 7725.621, 7748.353, 7730.606, 7718.489, 7735.421, 7731.02, 7756.861, 7741.71, 7708.194, 7651.694], [45096.033, 45168.389, 45162.293, 45169.118, 45125.44, 45125.763, 45114.564, 45129.631, 45145.265, 45124.203, 45115.341, 45133.452, 45121.128, 45115.231], [17.779, 17.598, 11.698, 7.494, 11.0, 9.074, 11.034, 11.927, 8.571, 8.683, 8.009, 7.601, 9.454, 34.345], [1641.8579485029547, 1999.9834207883387, 2855.8984301502314, 3619.6014042893285, 1882.6456440329796, 2148.860088334682, 1644.2184025269491, 1622.1844298736992, 2722.592584832742, 2597.4614859938765, 2143.735685008339, 1993.4592789136238, 2089.40632872848, 1676.5059205494333], [891, 892, 893, 894, 895, 896, 897, 898, 899, 900, 901, 902, 903, 904]], [2, 1988, [19779, 19812, 19843, 19881, 19915, 19950, 19983], [11063.49, 10993.502, 11043.128, 11044.952, 11037.513, 11056.373, 11022.298], [54220.367, 54186.513, 54221.335, 54197.587, 54174.239, 54183.85, 54202.111], [18.976, 31.885, 25.34, 16.1, 22.44, 17.831, 16.046], [1308.2980333541275, 2264.392860644494, 1516.6219283069552, 1664.9553844853601, 1011.4933681119182, 1168.5602489287412, 1391.035769074875], [894, 895, 896, 897, 898, 899, 900]], [0, 1995, [19833, 19868, 19904, 19936, 19973, 20008], [42446.72, 42372.242, 42405.468, 42438.053, 42452.669, 42409.272], [15651.413, 15662.849, 15658.457, 15699.917, 15781.61, 15714.956], [24.543, 16.132, 17.252, 12.211, 22.71, 19.503], [2562.0592468004675, 2780.4209080494893, 1233.4531870416854, 756.6707165431981, 1473.2715169989506, 880.7070682370296], [895, 896, 897, 898, 899, 900]], [0, 2003, [19938, 19975, 20009, 20036, 20065, 20098, 20126, 20156, 20182, 20206], [42731.125, 42693.226, 42720.588, 42741.423, 42725.217, 42739.872, 42711.19, 42726.446, 42741.646, 42708.636], [14388.305, 14424.436, 14395.889, 14379.255, 14379.341, 14353.425, 14345.26, 14367.963, 14421.021, 14366.05], [17.702, 25.257, 19.437, 14.094, 16.639, 15.233, 20.119, 14.459, 22.323, 12.323], [1629.3236067301373, 3408.86136689176, 2074.6410461529495, 2107.8484780932886, 1447.973433705895, 1633.1186826552478, 2039.4871011437704, 1631.1722649844633, 3658.952949876577, 1702.5678108382347], [898, 899, 900, 901, 902, 903, 904, 905, 906, 907]], [2, 2005, [19913, 19948, 19980, 20018, 20042, 20072, 20106], [10789.138, 10952.86, 10712.704, 10822.174, 10795.677, 10774.262, 10779.889], [52577.484, 52652.44, 52589.813, 52599.534, 52550.623, 52586.468, 52582.524], [23.668, 29.363, 20.812, 30.663, 21.477, 34.804, 33.842], [5061.446307450914, 4170.862561807404, 13364.663141859939, 7229.266016071664, 3215.731825607794, 4170.655994590594, 2215.2597883850567], [898, 899, 900, 901, 902, 903, 904]], [2, 2009, [20108, 20132, 20163, 20187, 20215, 20245, 20267], [10870.853, 10835.184, 10787.608, 10755.349, 10710.557, 10823.187, 11046.233], [52608.194, 52618.358, 52529.264, 52584.994, 52592.306, 52645.802, 52745.051], [42.872, 19.994, 23.293, 33.374, 26.298, 35.174, 14.303], [2038.0785557953575, 16107.113254426216, 3433.8561209271943, 3949.5943067164085, 1118.207980015123, 4681.571864422456, 1235.4619041204583], [904, 905, 906, 907, 908, 909, 910]], [0, 2018, [20155, 20181, 20205, 20235, 20259, 20286, 20307], [42159.058, 42155.898, 42226.582, 42186.53, 42161.452, 42234.428, 42204.41], [15264.692, 15218.716, 15271.561, 15315.122, 15274.506, 15238.894, 15271.39], [31.335, 18.8, 36.131, 23.098, 28.837, 34.97, 25.892], [1067.1431938323806, 1628.3988232244078, 2641.194633452154, 1738.9888176777085, 1345.576468514351, 1105.0071805089497, 638.0395585031746], [905, 906, 907, 908, 909, 910, 911]], [0, 2019, [20157, 20183, 20207, 20237, 20260, 20287, 20308, 20344, 20373, 20401, 20436, 20465], [42905.843, 42903.681, 42866.537, 42926.038, 42876.758, 42901.558, 42899.735, 42892.754, 42911.559, 42906.659, 42929.983, 42900.571], [16306.114, 16314.69, 16276.856, 16268.703, 16291.632, 16304.854, 16280.111, 16291.433, 16308.163, 16301.402, 16335.929, 16277.962], [14.816, 22.174, 26.254, 18.344, 16.135, 16.834, 14.687, 21.008, 25.452, 20.786, 15.096, 15.146], [984.4268340621087, 1161.2521380950916, 501.4040054231778, 1363.3310701370442, 944.3841023091054, 844.622961913843, 767.0540350946311, 1532.9940058699126, 952.921531852556, 673.9060496672064, 1112.3740349719453, 648.4287998750136], [905, 906, 907, 908, 909, 910, 911, 912, 913, 914, 915, 916]], [3, 2022, [20175, 20197, 20225, 20253, 20280, 20299, 20331, 20363, 20392, 20423, 20456, 20484, 20510, 20538, 20561, 20587, 20618, 20649, 20677], [30677.644, 30703.28, 30748.786, 30731.067, 30626.954, 30707.453, 30712.941, 30714.7, 30671.729, 30653.76, 30716.487, 30715.802, 30731.726, 30717.475, 30710.608, 30653.051, 30635.661, 30648.513, 30728.777], [69904.388, 69892.087, 69927.407, 69910.626, 69904.991, 69908.438, 69896.109, 69921.542, 69926.868, 69930.35, 69886.246, 69931.014, 69933.865, 69861.821, 69935.977, 69952.587, 69939.417, 69951.67, 69877.52], [22.294, 28.682, 12.676, 16.915, 19.321, 15.441, 21.386, 22.894, 23.435, 18.562, 19.903, 18.902, 13.923, 16.383, 18.823, 12.019, 15.291, 15.822, 36.957], [1360.3765713578027, 1614.5451036079285, 976.5118941236276, 1205.6675236260746, 3129.5479411591855, 1144.7557419031339, 2293.0451388245824, 1816.9031396456107, 1114.3112851749468, 1438.0341504644055, 1663.1395856761371, 1148.6022142036413, 1326.271039792731, 1784.5677540358968, 1049.9058569173794, 1985.4654856043085, 3015.97925547456, 1894.7568172509202, 3127.562449179378], [906, 907, 908, 909, 910, 911, 912, 913, 914, 915, 916, 917, 918, 919, 920, 921, 922, 923, 924]], [0, 2035, [20306, 20343, 20372, 20400, 20435, 20464, 20493, 20518, 20546, 20570], [41958.435, 41966.942, 41960.823, 42009.828, 41945.082, 41953.471, 41974.983, 41985.231, 41936.855, 41964.261], [14631.702, 14636.691, 14639.419, 14592.722, 14631.804, 14596.494, 14624.583, 14606.559, 14610.147, 14639.979], [13.645, 18.814, 16.187, 16.878, 14.818, 16.555, 15.609, 18.826, 13.803, 16.939], [2267.764133650901, 1474.1058770693196, 2073.6248584727414, 1760.4250595819005, 1770.392800186524, 1711.0509895025925, 1798.1335593846036, 1977.5052382103343, 1729.4270776515532, 1720.5265626205378], [911, 912, 913, 914, 915, 916, 917, 918, 919, 920]], [1, 2036, [20213, 20241, 20263, 20292, 20314, 20350, 20378, 20406], [7098.268, 7123.519, 7165.477, 7102.288, 7128.907, 7104.151, 7082.475, 7097.49], [44860.945, 44860.963, 44927.933, 44909.23, 44905.908, 44848.947, 44899.947, 44872.316], [21.907, 18.092, 19.939, 11.982, 21.658, 11.392, 20.458, 16.431], [1355.5130005254443, 1720.5854619915453, 1900.0711136790615, 1180.1600581784842, 1071.3053789981652, 1252.4620983791456, 1292.7578197165444, 1084.988762821175], [908, 909, 910, 911, 912, 913, 914, 915]], [2, 2043, [20319, 20354, 20383, 20412, 20445, 20471], [11474.809, 11398.338, 11354.139, 11331.952, 11362.219, 11368.704], [54973.521, 54882.858, 54910.821, 54850.198, 54925.544, 54823.21], [27.23, 16.285, 14.876, 14.434, 17.839, 21.948], [2446.1475717194817, 1943.7547489471117, 1480.2246512431982, 1528.9242939241767, 5565.864420372656, 2477.0641400924997], [912, 913, 914, 915, 916, 917]], [1, 2049, [20351, 20379, 20407, 20443, 20470, 20499], [7377.895, 7399.85, 7384.595, 7549.121, 7400.82, 7424.939], [45562.297, 45630.364, 45614.254, 45479.628, 45584.098, 45633.858], [33.558, 12.099, 14.947, 27.555, 20.603, 17.268], [2383.286432742317, 2018.1666973980987, 809.3160493843928, 11796.154471939313, 384.39634749334743, 966.2247171185876], [913, 914, 915, 916, 917, 918]], [0, 2069, [20547, 20571, 20598, 20632, 20657, 20685, 20714, 20736, 20766, 20788, 20818, 20852, 20877], [42502.305, 42475.82, 42475.861, 42565.675, 42537.357, 42507.793, 42492.172, 42459.469, 42526.413, 42557.771, 42535.408, 42520.787, 42513.906], [13989.545, 13972.775, 13974.996, 13967.742, 14002.302, 13980.969, 13977.997, 13916.683, 13974.141, 13971.423, 13961.079, 13951.321, 13951.288], [28.463, 16.557, 28.23, 15.838, 21.961, 19.882, 20.685, 30.49, 20.917, 18.634, 20.879, 20.161, 24.601], [1756.9867689180103, 878.8489108992101, 1777.4262332678518, 947.2586884230211, 2298.31215516935, 1146.2894053890288, 2357.5638670463686, 743.425715890086, 1250.7983722102417, 1062.010264535718, 929.3011703890592, 614.7189750513603, 2120.8023792509975], [919, 920, 921, 922, 923, 924, 925, 926, 927, 928, 929, 930, 931]], [3, 2070, [20705, 20729, 20756, 20782, 20808, 20843, 20870, 20891, 20917, 20943, 20964, 20993, 21015, 21042, 21063, 21087, 21109, 21133, 21149, 21176], [30916.979, 30894.098, 30908.726, 30898.159, 30894.077, 30878.667, 30854.445, 30874.159, 30855.125, 30856.397, 30890.172, 30889.067, 30921.243, 30895.696, 30894.243, 30898.13, 30893.624, 30919.207, 30913.55, 30897.157], [69619.249, 69623.515, 69628.789, 69605.243, 69576.603, 69651.064, 69643.928, 69669.223, 69659.01, 69699.214, 69658.9, 69663.33, 69727.137, 69701.51, 69646.116, 69680.005, 69694.888, 69730.03, 69702.354, 69758.505], [18.496, 12.182, 11.676, 12.872, 14.669, 19.36, 24.071, 17.544, 15.967, 11.608, 16.449, 14.903, 19.489, 16.521, 18.63, 12.796, 16.034, 11.686, 26.657, 19.507], [792.5682629642474, 1073.2680802885525, 1416.3804238113657, 1206.8512640506453, 1065.0230356070435, 956.2708968768198, 1225.5934953953054, 1094.4988566654722, 1846.2857408658117, 2585.091772299128, 815.7305966278095, 1323.4253377871328, 1341.9633839440303, 1684.8340905693512, 1431.9115602697664, 1453.1504171692388, 1768.039519428422, 2247.6927139434847, 3195.5201207764326, 1142.1862732806449], [925, 926, 927, 928, 929, 930, 931, 932, 933, 934, 935, 936, 937, 938, 939, 940, 941, 942, 943, 944]], [1, 2081, [20741, 20773, 20794, 20824, 20861, 20881, 20903, 20932, 20952, 20982], [7697.74, 7580.814, 7681.218, 7791.961, 7814.575, 7815.384, 7819.604, 7697.484, 7621.399, 7444.981], [45354.288, 45367.174, 45344.492, 45346.043, 45365.698, 45318.793, 45366.881, 45356.441, 45410.69, 45453.137], [31.141, 19.935, 33.588, 16.288, 15.495, 12.809, 15.623, 24.441, 28.96, 39.579], [2703.350082328849, 9984.418055807075, 1267.0704850572772, 2809.7987373289243, 1951.9342910407443, 1591.2153053222628, 3489.8857198564165, 2829.4928940422633, 4441.990528341596, 7843.55656191582], [927, 928, 929, 930, 931, 932, 933, 934, 935, 936]], [0, 2085, [20789, 20819, 20854, 20879, 20899, 20925, 20950, 20975, 21000, 21022, 21049, 21070, 21092, 21120, 21138, 21156, 21180, 21204, 21227, 21250, 21273, 21299, 21322, 21343, 21366, 21381, 21392, 21413, 21436, 21457], [42924.0, 42878.744, 42976.058, 42933.723, 43006.288, 42995.755, 42974.91, 43000.217, 42998.389, 42951.671, 42988.893, 42959.77, 42990.785, 42994.032, 42996.509, 42938.279, 42983.036, 42928.673, 42928.993, 42953.654, 42994.86, 42938.241, 42926.197, 42927.198, 42927.624, 42878.003, 42854.463, 42904.915, 42919.614, 42926.58], [16271.217, 16313.419, 16290.791, 16246.153, 16312.772, 16292.013, 16264.176, 16271.568, 16275.933, 16317.196, 16297.376, 16282.994, 16280.236, 16295.993, 16301.204, 16265.854, 16302.147, 16273.233, 16256.881, 16236.325, 16124.856, 16211.576, 16218.75, 16237.549, 16207.272, 16317.891, 16275.976, 16297.978, 16319.012, 16267.767], [27.757, 23.301, 18.138, 3.046, 14.354, 12.415, 9.449, 12.113, 11.407, 16.915, 8.651, 14.228, 13.35, 23.343, 16.838, 13.943, 17.589, 19.969, 17.183, 20.799, 16.587, 16.292, 32.118, 17.503, 28.371, 29.907, 13.609, 22.732, 23.018, 13.574], [598.5636678547402, 665.4472845995873, 940.6627566630453, 324.3394592288063, 1409.3125264672176, 1753.51519445729, 1817.8323071523675, 2708.115588866494, 3046.720807848305, 1518.6793169770613, 2093.2694821519954, 2678.7899201085543, 2665.625143367869, 1307.0762453457648, 1313.8752923698396, 2055.515957343868, 1684.6812803996174, 1054.5962126998418, 1810.8865944649638, 1604.9446284811104, 16029.132877602724, 2928.8732811936347, 1498.3741567282568, 807.2990500407586, 3398.6863448952604, 615.6805484045375, 1017.1843658085628, 1108.7581201907722, 1136.1461937528052, 790.1317761236862], [928, 929, 930, 931, 932, 933, 934, 935, 936, 937, 938, 939, 940, 941, 942, 943, 944, 945, 946, 947, 948, 949, 950, 951, 952, 953, 954, 955, 956, 957]], [0, 2093, [20820, 20853, 20878, 20898, 20924, 20949, 20977, 20999, 21023, 21051, 21071, 21094, 21122, 21137, 21158, 21182, 21206, 21229, 21251, 21274, 21301, 21324], [43028.083, 43042.16, 43020.127, 43019.296, 43039.825, 43043.524, 43060.614, 43021.635, 43070.817, 43090.408, 43044.633, 43061.766, 43020.746, 42950.309, 43060.32, 43067.455, 43060.463, 43088.571, 43042.542, 43050.176, 42970.617, 43070.468], [15391.31, 15388.895, 15378.928, 15322.125, 15378.028, 15338.37, 15350.103, 15368.836, 15329.109, 15298.098, 15252.442, 15273.05, 15307.869, 15182.697, 15277.248, 15246.86, 15247.456, 15271.726, 15274.969, 15315.003, 15485.723, 15314.534], [21.505, 17.895, 13.025, 16.943, 23.476, 14.186, 20.851, 19.57, 17.898, 15.496, 23.104, 18.157, 22.37, 11.146, 27.492, 13.033, 18.108, 33.827, 21.103, 25.144, 19.308, 27.211], [12780.132832333662, 2328.387680381286, 1821.6579043864558, 1586.6475428362542, 2659.928093267212, 1890.5567894759936, 2072.7409395341756, 2598.2937090509477, 967.2285210912094, 1344.1756203268842, 1890.6281805066913, 1819.0390223701868, 7370.300265070568, 55479.99446273196, 1305.6722874596683, 1267.754516172474, 1270.8420255762644, 662.9758880785163, 1297.924952324129, 6391.966453101944, 27497.299713520075, 874.9635143735599], [929, 930, 931, 932, 933, 934, 935, 936, 937, 938, 939, 940, 941, 942, 943, 944, 945, 946, 947, 948, 949, 950]], [2, 2097, [20884, 20907, 20935, 20957, 20986, 21006, 21033], [11987.946, 11941.487, 11933.198, 11970.981, 11883.152, 11966.79, 11951.874], [54136.051, 54051.041, 54068.692, 54117.01, 54096.789, 54157.006, 54207.755], [36.409, 28.674, 29.98, 23.932, 32.767, 43.411, 28.755], [3330.885020707583, 969.212914250471, 1415.5181052060855, 1507.13083774527, 1207.6168317341426, 1086.8257665747926, 2126.476561649598], [932, 933, 934, 935, 936, 937, 938]], [0, 2102, [20973, 20998, 21021, 21048, 21069, 21091, 21119], [41854.741, 41847.327, 41833.251, 41857.778, 41853.708, 41841.985, 41841.232], [13462.119, 13400.261, 13413.258, 13405.722, 13422.482, 13401.586, 13396.356], [17.828, 17.38, 17.033, 15.645, 18.083, 28.195, 18.075], [720.4639900254997, 1772.2045907255126, 1637.394118106543, 1125.4401995866913, 1493.918454497236, 1084.7109205878678, 1053.3281451632163], [935, 936, 937, 938, 939, 940, 941]], [1, 2105, [21003, 21030, 21056, 21077, 21099], [7661.101, 7652.716, 7576.441, 7664.166, 7544.162], [45280.994, 45377.181, 45420.275, 45430.946, 45508.811], [23.532, 34.457, 34.605, 16.998, 33.937], [779.015167015084, 4163.900881144952, 3409.318682757238, 14309.480686616518, 4236.686881371604], [937, 938, 939, 940, 941]], [1, 2111, [21055, 21075, 21097, 21124, 21142, 21161, 21185, 21210], [6889.203, 6957.547, 6916.178, 6917.267, 6953.602, 6923.246, 6897.046, 6925.336], [43823.506, 43852.156, 43823.505, 43850.025, 43842.841, 43889.775, 43832.544, 43761.327], [33.124, 22.866, 26.621, 17.517, 25.387, 30.357, 40.736, 3.595], [1669.4887006316442, 2405.4346034888745, 901.1704698064145, 14964.870101343144, 3236.724075410914, 1346.516419926432, 964.5168849241354, 287.35036056040406], [939, 940, 941, 942, 943, 944, 945, 946]], [1, 2112, [21076, 21098, 21125, 21143, 21162], [7190.551, 7150.427, 6988.904, 7127.162, 6980.022], [46283.692, 46303.332, 46352.033, 46324.02, 46396.917], [24.795, 34.569, 27.035, 23.353, 13.272], [11705.311949762943, 1095.0832848072193, 1305.743065085468, 1078.8578801914869, 410.6038778576702], [940, 941, 942, 943, 944]], [1, 2123, [21163, 21186, 21212, 21231, 21258], [7630.192, 7589.782, 7696.346, 7641.601, 7581.026], [45326.285, 45285.992, 45343.173, 45248.406, 45311.048], [30.534, 31.305, 12.862, 27.732, 37.349], [3510.8940691449266, 4068.760630921732, 35956.299308094436, 1327.29344728169, 2352.6574360577392], [944, 945, 946, 947, 948]], [2, 2125, [21166, 21191, 21214, 21235, 21262, 21283, 21308, 21332, 21349, 21369], [11556.891, 11628.399, 11567.264, 11492.997, 11565.457, 11550.814, 11514.974, 11498.167, 11475.773, 11467.047], [54135.081, 54237.687, 54237.139, 54247.706, 54216.133, 54245.598, 54343.296, 54271.758, 54286.688, 54301.391], [12.425, 16.093, 20.29, 12.859, 11.574, 17.566, 23.72, 10.581, 10.266, 26.284], [1116.161765955213, 1190.5546108918309, 1544.360204978314, 1982.4358242908493, 2229.2487793072296, 1905.803886547941, 835.023282401773, 1230.6328219643542, 1611.9526648822164, 2076.901984832299], [944, 945, 946, 947, 948, 949, 950, 951, 952, 953]], [3, 2126, [21221, 21245, 21269, 21294, 21316], [30834.209, 30852.912, 30985.131, 30954.883, 30972.124], [69765.264, 69738.275, 69876.405, 69904.925, 69892.378], [25.788, 16.585, 34.211, 28.177, 23.322], [697.8178715585726, 1063.7264799709749, 2872.102696904743, 5204.5409541383915, 18801.399234014687], [946, 947, 948, 949, 950]], [2, 2128, [21234, 21261, 21282, 21306, 21331, 21348], [10641.244, 10591.082, 10643.41, 10560.918, 10721.658, 10618.273], [52548.295, 52501.768, 52537.386, 52500.697, 52572.742, 52561.947], [30.029, 29.289, 21.149, 28.639, 33.887, 23.52], [3550.5801884373222, 1050.0271376518751, 9760.861437546135, 1702.1924153933683, 1504.4821496129089, 4908.651778593204], [947, 948, 949, 950, 951, 952]], [2, 2149, [21525, 21547, 21565, 21590, 21611, 21633, 21662, 21693, 21714, 21731, 21755, 21780, 21806, 21834, 21870, 21902, 21927, 21952], [12059.422, 12081.048, 12046.684, 12092.452, 12120.325, 12089.678, 12083.974, 12052.679, 12080.961, 12093.297, 12084.013, 12053.315, 12065.966, 12102.356, 12081.768, 12089.916, 12074.418, 11999.388], [54927.935, 54895.641, 54927.069, 54948.942, 54951.575, 54928.986, 54941.897, 54922.627, 54928.053, 54907.872, 54922.086, 54946.286, 54924.32, 54911.885, 54911.612, 54922.857, 54925.851, 54875.607], [11.298, 6.905, 11.961, 13.228, 8.617, 6.802, 8.065, 9.743, 14.132, 9.488, 9.105, 13.877, 8.297, 9.545, 10.771, 10.967, 10.896, 24.405], [2025.2556951765378, 1782.36355001692, 1927.3680168099045, 2412.846115256746, 1735.9955003498287, 2842.5241663412266, 2835.0712703265685, 1623.8321467834182, 1991.7361719844268, 1988.527098682099, 1934.631578834523, 2368.6158243723094, 1980.1991361047008, 1407.9350844123258, 1805.8501162857865, 1731.7199277338918, 1552.0644705407049, 569.2664228896067], [961, 962, 963, 964, 965, 966, 967, 968, 969, 970, 971, 972, 973, 974, 975, 976, 977, 978]], [0, 2153, [21535, 21557, 21577, 21601, 21623, 21651, 21677], [42042.78, 41942.773, 41996.662, 42045.035, 41998.217, 42037.869, 42081.192], [14393.18, 14286.981, 14289.843, 14314.303, 14301.957, 14497.692, 14463.642], [27.945, 11.192, 20.83, 23.393, 18.022, 22.498, 34.04], [2330.8752780281166, 1097.0543712649746, 2332.923371528381, 2680.4452577614366, 2920.331754595367, 1059.0292619553213, 972.9787612166766], [961, 962, 963, 964, 965, 966, 967]], [3, 2158, [21549, 21573, 21597, 21618, 21643], [30540.027, 30435.415, 30526.501, 30429.021, 30427.036], [69993.715, 70096.492, 70081.489, 70060.661, 70028.947], [30.776, 27.835, 17.72, 23.318, 15.344], [1391.7213047536156, 1674.3833950214125, 494.1603543605948, 442.1635915982114, 518.4153330915166], [962, 963, 964, 965, 966]], [2, 2173, [21661, 21692, 21713, 21730, 21754, 21779, 21805, 21833, 21869, 21901, 21926, 21951], [11798.452, 11789.145, 11882.207, 11808.282, 11797.342, 11800.371, 11827.605, 11795.699, 11839.986, 11808.402, 11821.7, 11797.811], [53720.66, 53741.411, 53705.464, 53736.6, 53745.884, 53729.653, 53728.67, 53753.541, 53709.284, 53756.824, 53729.936, 53753.799], [17.505, 21.971, 14.705, 15.706, 15.032, 14.908, 16.637, 16.916, 27.971, 25.08, 14.698, 16.877], [1471.2919020389866, 2080.8890985262237, 1139.1074711755443, 1769.821148632952, 1303.796782626097, 599.6401618662605, 1279.8437835891202, 1455.9201921355375, 2259.854626076478, 2448.1687207212485, 1085.8905715567305, 1451.4839540750916], [967, 968, 969, 970, 971, 972, 973, 974, 975, 976, 977, 978]], [1, 2174, [21710, 21728, 21750, 21775, 21801, 21829], [7677.095, 7713.327, 7675.047, 7747.728, 7706.392, 7739.145], [45372.047, 45327.798, 45329.128, 45332.893, 45351.415, 45157.923], [20.797, 33.671, 27.245, 35.132, 14.039, 3.467], [6027.084164054662, 2003.8892919567747, 4239.360586023584, 765.0502742012034, 29700.08141260737, 296.0339473963868], [969, 970, 971, 972, 973, 974]], [2, 2175, [21691, 21712, 21729, 21753, 21778, 21804], [11583.865, 11610.676, 11665.708, 11575.621, 11548.021, 11536.478], [54331.117, 54298.825, 54294.704, 54254.635, 54316.785, 54304.611], [19.265, 16.942, 18.741, 30.778, 13.422, 22.1], [885.783249740535, 615.6908609489163, 792.8155619499586, 2103.0578789844867, 807.1604889705636, 968.1865378555106], [968, 969, 970, 971, 972, 973]], [0, 2176, [21724, 21745, 21770, 21796, 21822, 21857, 21893, 21916, 21943, 21973], [42893.139, 42926.531, 42977.602, 42885.044, 42897.437, 42910.008, 42867.058, 42888.753, 42899.932, 42868.105], [16246.274, 16271.271, 16245.021, 16302.296, 16287.136, 16314.822, 16293.33, 16268.108, 16190.763, 16147.857], [25.186, 19.543, 28.904, 14.606, 22.997, 14.533, 17.458, 18.164, 30.795, 17.386], [916.4217633175539, 1327.5651911786517, 1502.453919626462, 468.147694531469, 1050.994381482362, 1307.3803995079604, 1008.8476510595593, 535.8987373163154, 6266.781419144721, 10684.593970818498], [969, 970, 971, 972, 973, 974, 975, 976, 977, 978]], [1, 2190, [21898, 21924, 21945, 21974, 22003, 22019, 22044, 22075, 22103, 22125, 22150, 22170, 22193, 22214, 22238, 22264, 22288], [7497.181, 7495.945, 7489.383, 7479.521, 7484.138, 7478.972, 7488.068, 7521.295, 7477.9, 7482.967, 7475.3, 7487.835, 7488.395, 7440.885, 7524.313, 7446.431, 7452.534], [45662.215, 45653.335, 45665.059, 45675.908, 45687.701, 45655.459, 45656.903, 45665.376, 45670.031, 45673.591, 45682.723, 45688.686, 45675.18, 45653.394, 45675.142, 45680.063, 45711.76], [8.112, 7.771, 8.769, 7.405, 11.892, 7.214, 7.766, 11.42, 8.049, 7.263, 6.684, 9.014, 10.142, 16.97, 27.067, 24.636, 25.731], [2635.126509256412, 2290.1885576243644, 1791.7657697967456, 2037.1757885445757, 2197.8365103640344, 2238.3014881479003, 2637.73143314281, 1841.4792848600348, 2345.0142831003077, 2014.1559580222788, 2042.029411470196, 2387.196053408572, 1732.1553558061446, 546.7515759814524, 672.4696622782507, 648.6621984771909, 542.0478510353734], [976, 977, 978, 979, 980, 981, 982, 983, 984, 985, 986, 987, 988, 989, 990, 991, 992]], [0, 2191, [21892, 21914, 21942, 21972, 21995, 22014, 22035, 22066, 22098], [42032.45, 41945.875, 42153.544, 42085.359, 42115.311, 42088.58, 42008.524, 42159.424, 42062.523], [14293.788, 14212.038, 14315.252, 14253.229, 14241.028, 14252.791, 14241.451, 14307.557, 14220.964], [21.175, 22.355, 23.284, 21.323, 20.719, 18.803, 22.746, 18.755, 24.298], [2256.606196691748, 489.58917155527814, 7781.889966266034, 2500.6635539665117, 4007.663348493885, 3127.9043663103694, 1227.408910557925, 3658.875625114237, 1443.6777898966359], [975, 976, 977, 978, 979, 980, 981, 982, 983]], [2, 2192, [21868, 21900, 21925, 21950, 21976, 22005, 22021, 22046, 22077, 22105, 22127, 22151, 22172, 22194, 22217, 22240, 22267, 22289, 22306, 22326, 22344, 22362, 22380, 22401, 22429, 22457, 22480, 22497, 22519], [11611.298, 11622.686, 11543.535, 11556.476, 11552.874, 11607.987, 11587.332, 11599.115, 11587.904, 11625.147, 11649.031, 11643.159, 11584.084, 11544.589, 11558.989, 11664.952, 11638.842, 11676.367, 11653.166, 11687.13, 11652.252, 11575.2, 11561.928, 11609.778, 11603.68, 11592.551, 11499.028, 11473.398, 11506.96], [54381.33, 54381.32, 54419.949, 54440.265, 54413.323, 54366.156, 54372.933, 54378.196, 54354.476, 54377.905, 54418.981, 54390.809, 54389.429, 54434.551, 54376.096, 54410.46, 54385.047, 54372.213, 54342.502, 54381.926, 54478.094, 54543.211, 54609.42, 54592.471, 54612.089, 54586.9, 54553.793, 54531.392, 54550.804], [17.174, 15.226, 13.544, 10.622, 19.778, 16.832, 25.995, 16.235, 19.459, 14.824, 12.202, 16.814, 19.256, 14.728, 16.443, 15.702, 13.186, 21.148, 17.527, 16.058, 11.605, 19.78, 12.016, 8.752, 15.861, 12.47, 18.303, 14.69, 11.872], [1289.5877821671127, 974.40673276347, 1152.8686538249872, 706.6962961963259, 1059.0255731210339, 491.2562920170854, 1556.800572450147, 944.6404384606418, 695.4540610392279, 1745.3837473665587, 1091.9803223162223, 636.2221778122198, 968.140047179145, 873.9716996906847, 1281.6777607086608, 982.9632979408874, 768.4497841533649, 797.8676691578939, 1396.5447119863181, 1874.1096478495786, 1605.230119555423, 1343.8554313277516, 1100.202923125125, 931.6801784700411, 1210.2483607566287, 1164.7629747694523, 903.758425079574, 828.0954622218359, 1038.5271186959667], [975, 976, 977, 978, 979, 980, 981, 982, 983, 984, 985, 986, 987, 988, 989, 990, 991, 992, 993, 994, 995, 996, 997, 998, 999, 1000, 1001, 1002, 1003]], [0, 2195, [21971, 21994, 22013, 22034, 22065, 22097], [42057.504, 42077.044, 42062.586, 42054.903, 42042.046, 42049.093], [13264.052, 13251.799, 13265.022, 13268.356, 13290.163, 13252.893], [16.117, 20.728, 25.013, 21.683, 15.353, 17.673], [381.5713918998363, 2064.1225221923232, 873.1260479600795, 680.9676978295842, 1460.3556977940402, 843.1022763178123], [978, 979, 980, 981, 982, 983]], [2, 2199, [22006, 22022, 22047, 22078, 22106], [11796.334, 11847.525, 11793.961, 11804.09, 11815.986], [53874.117, 53771.518, 53755.837, 53719.999, 53677.635], [11.026, 20.077, 20.771, 19.736, 19.189], [56378.238472074314, 1139.0421983321996, 914.7288643698221, 1106.1310001961629, 665.7101563540546], [980, 981, 982, 983, 984]], [1, 2207, [22102, 22124, 22149, 22169, 22192], [6912.05, 6923.913, 6956.407, 6926.993, 6937.832], [44848.202, 44853.885, 44841.992, 44840.841, 44840.377], [15.708, 16.015, 22.635, 22.986, 13.786], [1338.507868465862, 1651.703477682181, 1383.6519632391287, 2739.0348968980056, 1192.3621121745527], [984, 985, 986, 987, 988]], [0, 2226, [22255, 22278, 22297, 22314, 22337, 22355], [42462.012, 42486.564, 42476.236, 42496.39, 42444.707, 42427.603], [15150.643, 15160.516, 15131.185, 15159.39, 15127.819, 15150.65], [22.536, 14.522, 18.349, 17.789, 18.818, 11.354], [1074.244387416976, 721.9916466147245, 1260.5088902819216, 1381.9208357958764, 1176.2424088061803, 1232.071339311319], [990, 991, 992, 993, 994, 995]], [1, 2229, [22235, 22262, 22287, 22303, 22322], [6925.949, 6943.575, 6946.658, 6978.085, 7015.103], [44849.793, 44841.434, 44868.155, 44795.201, 44849.284], [26.775, 30.676, 26.255, 13.087, 17.004], [1609.7588460802742, 851.6245106536346, 4084.6629677703895, 1036.766058860948, 425.2081802646905], [990, 991, 992, 993, 994]], [0, 2232, [22354, 22371, 22391, 22415, 22444, 22469], [42258.88, 42298.939, 42321.969, 42337.817, 42286.243, 42264.509], [14260.967, 14229.119, 14178.56, 14195.926, 14196.56, 14267.214], [24.216, 19.541, 16.538, 15.559, 17.676, 23.706], [815.1055270661348, 698.0573622915662, 665.2196678837786, 943.3664840226555, 891.7079269300061, 647.7814650042285], [995, 996, 997, 998, 999, 1000]], [0, 2238, [22392, 22416, 22445, 22470, 22490, 22509, 22531, 22548, 22581, 22607, 22630, 22650, 22669, 22699, 22726], [42447.586, 42480.023, 42449.333, 42519.677, 42473.821, 42495.774, 42481.334, 42462.857, 42486.153, 42447.801, 42472.879, 42475.809, 42478.249, 42455.393, 42451.728], [15164.4, 15146.587, 15181.225, 15200.181, 15176.676, 15170.625, 15165.067, 15150.528, 15147.922, 15188.585, 15176.996, 15145.519, 15161.949, 15149.265, 15114.744], [16.802, 11.133, 27.82, 16.776, 15.224, 13.512, 13.331, 23.684, 21.555, 14.299, 17.208, 19.691, 10.422, 11.413, 21.938], [769.1737151798197, 870.2514702692275, 882.1297187604615, 734.259280944774, 810.5980878098626, 1237.07088582794, 1234.877646645955, 967.3555755222797, 1167.6828328610147, 712.2612396067348, 964.5941839165308, 1181.7223965410028, 515.7603316458419, 672.3897663323778, 627.8821601046227], [997, 998, 999, 1000, 1001, 1002, 1003, 1004, 1005, 1006, 1007, 1008, 1009, 1010, 1011]], [1, 2242, [22425, 22454, 22478, 22494, 22515], [7542.287, 7534.369, 7533.269, 7556.716, 7549.957], [43709.628, 43746.464, 43770.596, 43778.544, 43778.976], [16.423, 9.01, 16.28, 15.624, 9.072], [1121.8366442073911, 1033.9873841224983, 1062.702965649745, 1972.100927342472, 1226.1613014248062], [999, 1000, 1001, 1002, 1003]], [1, 2254, [22559, 22590, 22612, 22637, 22654, 22675, 22709, 22733], [7549.783, 7532.102, 7554.564, 7527.53, 7553.406, 7548.506, 7537.714, 7530.771], [43809.062, 43767.303, 43741.743, 43732.083, 43730.886, 43743.699, 43752.47, 43761.714], [21.051, 19.5, 11.798, 10.741, 14.355, 13.978, 8.785, 11.644], [922.730782007907, 858.6388196502422, 1114.1095154641234, 1345.8295460365546, 1617.9253921497102, 1639.1708656002736, 2103.900959246518, 1474.2764449436036], [1005, 1006, 1007, 1008, 1009, 1010, 1011, 1012]], [0, 2260, [22749, 22775, 22803, 22826, 22850, 22875, 22891, 22908, 22931, 22957, 22978, 23000, 23021, 23045, 23070, 23089, 23118, 23144, 23169, 23190, 23207, 23222, 23245], [42062.068, 42034.81, 42012.512, 42052.419, 42023.178, 42026.454, 42044.589, 42056.241, 42030.054, 42015.264, 42021.347, 42017.531, 42021.241, 42036.464, 42024.823, 42038.424, 42063.419, 42032.851, 42068.49, 42034.894, 42026.739, 42001.858, 42034.451], [13274.544, 13287.228, 13274.659, 13297.928, 13280.843, 13301.17, 13323.396, 13271.194, 13292.852, 13271.973, 13276.489, 13280.059, 13285.562, 13287.499, 13317.419, 13322.203, 13245.62, 13249.007, 13274.326, 13282.827, 13287.263, 13264.906, 13306.742], [7.78, 13.294, 9.103, 12.671, 10.95, 8.998, 13.83, 11.302, 10.426, 13.148, 10.624, 11.523, 12.475, 9.357, 17.624, 13.957, 21.87, 24.537, 14.838, 19.272, 21.299, 13.291, 25.93], [1415.657872403798, 1635.1922826795012, 1542.2408852821525, 2643.0943565500997, 2642.6314757939876, 2485.218626499082, 1480.1241273622775, 1439.3132778572176, 949.3525490732959, 1535.251527805345, 1205.2926107299463, 1639.6262166421675, 1915.6015879672575, 1366.8473565575428, 1313.1029362771808, 1218.5863619740287, 884.3842219475291, 1485.1971984752327, 1015.878222171527, 792.1592490692955, 738.8198189510198, 628.2516899222958, 862.8366083845024], [1012, 1013, 1014, 1015, 1016, 1017, 1018, 1019, 1020, 1021, 1022, 1023, 1024, 1025, 1026, 1027, 1028, 1029, 1030, 1031, 1032, 1033, 1034]], [2, 2263, [22814, 22838, 22860, 22880, 22898, 22921], [12091.351, 12098.39, 12119.673, 12048.759, 12158.457, 12114.075], [54434.859, 54392.23, 54419.5, 54423.224, 54389.877, 54403.069], [28.835, 25.714, 26.914, 22.053, 23.033, 28.198], [510.77224981995465, 760.8744869938484, 1451.0793128794344, 1266.3372346071412, 843.8336909872744, 1232.5305399729673], [1015, 1016, 1017, 1018, 1019, 1020]], [2, 2281, [22940, 22963, 22988, 23008, 23033], [10814.297, 10848.803, 10801.377, 10822.451, 10909.249], [53052.645, 53038.374, 53019.588, 53058.589, 53025.091], [13.813, 32.739, 16.437, 19.707, 23.371], [851.9585488420564, 767.6098659838729, 745.2290645516897, 929.6150977483262, 521.0522832823617], [1021, 1022, 1023, 1024, 1025]], [1, 2285, [22937, 22961, 22986, 23006, 23031, 23056, 23075, 23101, 23129], [7819.903, 7855.105, 7740.899, 7708.994, 7819.854, 7891.231, 7822.843, 7847.112, 7793.776], [46340.797, 46280.61, 46303.082, 46243.246, 46293.505, 46296.057, 46341.749, 46329.662, 46287.66], [19.703, 17.495, 18.606, 26.593, 29.565, 29.847, 21.09, 26.888, 24.717], [670.7481407901723, 1427.8428454161588, 1213.0085171340677, 6770.081916552988, 2281.5772719613806, 1184.351381568357, 1306.0213274329733, 1119.430365274199, 810.5027695957056], [1021, 1022, 1023, 1024, 1025, 1026, 1027, 1028, 1029]], [2, 2293, [23060, 23080, 23108, 23132, 23158, 23176, 23198], [12109.386, 12054.304, 12150.465, 12129.741, 12001.55, 12071.003, 12153.408], [54417.17, 54441.756, 54458.351, 54433.454, 54401.095, 54387.334, 54466.285], [19.052, 34.258, 25.588, 25.465, 14.386, 23.212, 15.293], [489.6493041713133, 2269.316883273735, 1055.4380433327854, 851.1251248677949, 360.99381194236764, 842.7327125413555, 455.88479936578705], [1026, 1027, 1028, 1029, 1030, 1031, 1032]], [2, 2314, [23215, 23230, 23250, 23270, 23286, 23309, 23330, 23354, 23372, 23400, 23421, 23449, 23472, 23500, 23529, 23558, 23581, 23602], [10829.454, 10811.822, 10839.373, 10843.691, 10826.088, 10824.108, 10838.987, 10829.914, 10813.463, 10825.673, 10847.321, 10825.794, 10841.151, 10815.868, 10814.216, 10805.243, 10843.445, 10843.869], [53060.002, 52999.866, 53101.199, 53159.238, 53129.165, 53119.925, 53125.625, 53144.313, 53149.246, 53180.679, 53190.929, 53178.254, 53180.867, 53192.464, 53177.134, 53152.877, 53163.085, 53149.72], [19.603, 25.77, 19.253, 6.597, 12.531, 9.208, 8.457, 10.593, 7.894, 10.524, 15.894, 13.744, 9.2, 8.34, 9.206, 12.418, 12.426, 15.589], [915.8594964000253, 617.8653531903516, 2209.0342676708638, 2900.0352807388963, 1631.703441170434, 2750.279017468148, 3011.8669280744293, 2126.6478288067233, 2445.232395749932, 2028.1722236241328, 1103.4694889977977, 1530.4460913301734, 1856.1837474695758, 2249.432461436009, 2237.6256295628386, 1647.0036499750875, 2070.961127566404, 493.8396556198877], [1033, 1034, 1035, 1036, 1037, 1038, 1039, 1040, 1041, 1042, 1043, 1044, 1045, 1046, 1047, 1048, 1049, 1050]], [0, 2325, [23324, 23346, 23365, 23389, 23416, 23442], [42594.823, 42592.182, 42650.962, 42634.74, 42651.087, 42518.719], [14886.064, 14862.93, 14846.262, 14882.658, 14882.758, 14829.5], [13.602, 19.301, 23.169, 22.832, 23.469, 27.958], [1521.0394621103223, 1325.0206254729114, 652.6266082771342, 1465.3863797745746, 948.9309334597866, 3478.111111553247], [1038, 1039, 1040, 1041, 1042, 1043]], [3, 2329, [23295, 23322, 23342, 23360, 23382, 23410, 23437, 23460, 23481, 23515, 23542], [30338.595, 30385.061, 30469.055, 30419.132, 30401.941, 30401.433, 30383.193, 30440.436, 30421.181, 30408.597, 30427.808], [69763.983, 69713.622, 69766.802, 69890.211, 69822.369, 69808.132, 69799.966, 69818.051, 69803.356, 69783.322, 69761.354], [11.846, 21.095, 25.889, 23.261, 15.968, 23.372, 18.444, 18.231, 23.784, 29.205, 30.923], [753.9373044706002, 1493.2658803197571, 2825.178458780995, 986.8640263163539, 1150.228464351749, 2007.6666323597744, 2391.851889494903, 2015.167661375156, 1285.2070393725298, 712.9951823708433, 1041.9536356397002], [1037, 1038, 1039, 1040, 1041, 1042, 1043, 1044, 1045, 1046, 1047]], [1, 2330, [23306, 23327, 23351, 23370, 23397, 23420, 23447, 23471, 23498, 23527, 23555, 23578, 23599, 23625, 23648, 23670, 23696, 23716, 23740, 23755], [7176.167, 7166.012, 7134.527, 7185.414, 7202.404, 7178.891, 7150.55, 7173.088, 7173.337, 7167.893, 7222.383, 7216.869, 7209.479, 7244.601, 7228.305, 7169.14, 7176.337, 7154.518, 7176.516, 7168.894], [45414.197, 45354.616, 45400.495, 45394.864, 45411.442, 45403.655, 45406.253, 45403.561, 45399.785, 45392.457, 45409.798, 45406.141, 45404.561, 45394.04, 45396.253, 45401.555, 45405.693, 45388.492, 45404.454, 45359.981], [10.643, 12.449, 13.944, 10.641, 12.6, 11.923, 16.122, 11.169, 8.444, 8.611, 11.075, 5.998, 11.047, 7.705, 11.995, 10.914, 7.973, 11.569, 12.261, 12.251], [2030.935394427651, 1373.4412325843027, 1751.7991880987197, 2060.015930114452, 1594.8045373188336, 1245.6074151861676, 1459.7423717991799, 1325.1463215254196, 2185.557831512849, 2185.080627732266, 3177.7256375037346, 3676.0937341756207, 2092.6618030461964, 2630.7991516666125, 3568.063047136102, 1996.8258090147528, 1197.072406824211, 1883.166414595604, 1806.7841580590282, 1395.4098925899702], [1038, 1039, 1040, 1041, 1042, 1043, 1044, 1045, 1046, 1047, 1048, 1049, 1050, 1051, 1052, 1053, 1054, 1055, 1056, 1057]], [3, 2331, [23296, 23323, 23343, 23361, 23383, 23411, 23438, 23461, 23482, 23516, 23543, 23571, 23591, 23609, 23636, 23660, 23684, 23707, 23728], [31555.609, 31591.862, 31561.288, 31585.569, 31570.633, 31566.856, 31558.833, 31574.757, 31548.855, 31546.585, 31580.196, 31568.857, 31556.212, 31555.231, 31541.201, 31570.891, 31512.236, 31583.688, 31572.685], [71260.678, 71257.97, 71270.112, 71277.31, 71277.467, 71291.562, 71272.064, 71279.813, 71282.56, 71273.835, 71266.734, 71260.507, 71273.088, 71290.298, 71251.193, 71267.335, 71256.381, 71263.992, 71261.347], [16.344, 10.516, 10.761, 11.158, 10.95, 16.105, 10.059, 12.666, 12.562, 11.554, 15.346, 18.554, 10.554, 12.011, 14.746, 11.247, 24.096, 14.601, 14.404], [1485.8098797469102, 1521.1981477383124, 1828.4735873141635, 1980.4050483843448, 1379.9773890186257, 1082.2704910988755, 1369.3826907481298, 1433.5597441280559, 2159.849860337838, 1918.0452561344187, 1978.7533254709613, 1354.3737167258387, 1790.5531307107026, 1917.491136233621, 1554.4202224750347, 1286.4824375958653, 2378.805737111847, 1382.166321725112, 1141.2983868725146], [1037, 1038, 1039, 1040, 1041, 1042, 1043, 1044, 1045, 1046, 1047, 1048, 1049, 1050, 1051, 1052, 1053, 1054, 1055]], [2, 2339, [23424, 23452, 23473, 23502, 23530], [12151.283, 12160.892, 12105.972, 12144.481, 12151.313], [54431.051, 54370.427, 54366.064, 54334.594, 54403.049], [19.383, 23.281, 21.367, 29.3, 24.996], [994.9707342303493, 588.0803700149123, 413.7611863499497, 995.6654858727219, 696.0626042157945], [1043, 1044, 1045, 1046, 1047]], [3, 2363, [23608, 23635, 23659, 23683, 23706, 23726, 23746], [30415.709, 30442.536, 30459.845, 30444.723, 30474.779, 30446.442, 30463.892], [69789.558, 69868.024, 69883.245, 69800.685, 69834.899, 69827.834, 69781.636], [24.189, 30.595, 24.366, 22.818, 26.306, 27.73, 29.418], [595.4910939556938, 2205.178699266211, 2199.8194859731925, 1339.4813495903159, 945.860374221646, 988.5653304980502, 550.3031139936446], [1050, 1051, 1052, 1053, 1054, 1055, 1056]], [2, 2375, [23759, 23784, 23802, 23821, 23838], [11177.907, 11226.154, 11243.117, 11154.777, 11211.596], [53818.695, 53831.676, 53835.554, 53840.02, 53836.015], [12.564, 34.22, 20.752, 13.137, 14.55], [474.34016481225973, 850.7721540775639, 772.1135519313569, 916.17440543361, 1055.938373783702], [1057, 1058, 1059, 1060, 1061]], [2, 2380, [23650, 23672, 23697, 23717, 23742, 23758], [10825.706, 10801.787, 10816.519, 10815.099, 10833.875, 10826.898], [53156.475, 53147.792, 53161.426, 53166.275, 53147.163, 53112.893], [12.133, 17.558, 16.309, 25.335, 12.851, 21.114], [1028.4889090148067, 762.0608784957939, 846.4238093876189, 578.3044784346055, 941.2404946010478, 527.2641040831718], [1052, 1053, 1054, 1055, 1056, 1057]], [1, 2386, [23891, 23909, 23925, 23947, 23968, 23981, 23999], [7022.915, 7046.211, 7051.74, 7035.977, 7058.187, 7048.751, 7160.006], [45530.164, 45534.236, 45543.886, 45531.544, 45585.603, 45545.126, 45629.691], [24.995, 17.505, 17.947, 12.288, 12.772, 14.441, 17.914], [787.0809224704901, 1417.6416586582498, 1126.5890748537656, 2193.834448426326, 1480.530591440821, 1910.4883758861172, 10934.036639885913], [1064, 1065, 1066, 1067, 1068, 1069, 1070]], [1, 2404, [24029, 24053, 24074, 24094, 24110, 24127, 24146], [7203.488, 7056.806, 7060.515, 7040.057, 7067.801, 7044.841, 7026.238], [45704.833, 45579.458, 45608.741, 45545.257, 45619.881, 45588.567, 45502.267], [29.335, 17.018, 16.636, 11.109, 24.225, 18.337, 15.387], [1874.8291775005587, 2371.7106992397744, 1338.2991517903545, 1674.4682924093474, 2689.653744052723, 2314.9962335914415, 462.0945709424702], [1072, 1073, 1074, 1075, 1076, 1077, 1078]], [2, 2418, [24200, 24221, 24236, 24250, 24263, 24284, 24312], [10913.649, 10919.864, 10911.875, 10966.651, 10908.169, 10935.18, 11024.742], [52694.418, 52678.868, 52712.244, 52730.975, 52698.398, 52713.396, 52712.574], [12.589, 10.622, 12.125, 14.757, 9.635, 11.911, 20.808], [1608.6336710218043, 752.9091877895647, 1139.6984626500944, 1745.968311516779, 1777.8160526578574, 2337.0842370999194, 3353.153962929043], [1081, 1082, 1083, 1084, 1085, 1086, 1087]], [0, 2428, [24325, 24341, 24358, 24377, 24395], [42453.656, 42457.954, 42519.583, 42477.318, 42462.092], [13641.683, 13646.515, 13641.423, 13626.511, 13622.985], [17.062, 11.527, 12.816, 12.042, 11.181], [928.393547738866, 1097.7262066363887, 1442.820843853591, 1177.941155344042, 1380.445830787445], [1087, 1088, 1089, 1090, 1091]], [3, 2434, [24392, 24407, 24425, 24437, 24460], [30761.025, 30706.327, 30665.616, 30744.795, 30700.697], [69644.223, 69675.11, 69591.592, 69637.859, 69633.758], [17.952, 12.46, 28.401, 18.795, 32.046], [1194.506073848714, 1238.0171193628173, 1327.0158010649463, 1035.6989803759964, 981.2599385013572], [1091, 1092, 1093, 1094, 1095]], [2, 2466, [24852, 24872, 24895, 24922, 24953, 24985, 25024, 25061, 25097, 25136, 25175, 25215, 25251, 25285, 25326, 25367, 25411, 25452], [11925.327, 12085.186, 12167.768, 12169.172, 12083.772, 12099.147, 12145.365, 12303.976, 12251.942, 12255.3, 12258.242, 12342.876, 12331.591, 12341.018, 12295.613, 12334.623, 12369.816, 12319.663], [55835.765, 55736.76, 55653.184, 55686.054, 55705.0, 55722.805, 55708.094, 55642.395, 55643.807, 55670.77, 55636.777, 55624.536, 55603.667, 55562.48, 55537.272, 55581.472, 55561.814, 55628.527], [21.205, 22.701, 16.518, 14.602, 24.127, 13.249, 14.65, 18.234, 22.317, 15.714, 17.834, 10.892, 17.304, 15.89, 15.193, 18.3, 19.712, 13.818], [671.8263195282085, 3286.493104728094, 1163.5907810623753, 2208.0160712850684, 1746.7416203135742, 1669.9628842008026, 2124.655352697117, 6324.467043352241, 5282.7615741713935, 1408.2841580120594, 1117.5571145548715, 1292.2957426153446, 1440.3096062812735, 1733.455946880388, 1433.5589160162515, 1053.8364674901932, 2113.795855850494, 1438.6529352394305], [1117, 1118, 1119, 1120, 1121, 1122, 1123, 1124, 1125, 1126, 1127, 1128, 1129, 1130, 1131, 1132, 1133, 1134]], [0, 2472, [24884, 24911, 24937, 24968, 25008], [42422.054, 42491.574, 42538.929, 42444.214, 42474.246], [14942.627, 14914.269, 14825.659, 14907.749, 14974.704], [14.272, 18.128, 27.285, 25.355, 14.201], [989.5732445232268, 1057.179675553037, 4045.877717214044, 738.465381545417, 959.4365464475728], [1118, 1119, 1120, 1121, 1122]], [3, 2477, [24904, 24929, 24960, 24994, 25035, 25072, 25103, 25142, 25182, 25222, 25259, 25292, 25335, 25378, 25422, 25464, 25505, 25547, 25581, 25613, 25653, 25689, 25725], [30876.919, 30883.457, 30989.201, 30964.069, 31004.408, 31004.31, 30982.877, 31016.442, 31022.003, 31024.303, 30988.639, 30998.699, 31022.112, 31019.761, 30993.974, 31011.047, 31023.008, 31029.582, 31037.093, 31019.918, 30961.757, 31012.882, 30998.209], [69555.862, 69613.494, 69755.318, 69678.681, 69732.05, 69727.655, 69722.993, 69724.38, 69723.422, 69717.121, 69711.107, 69710.249, 69668.098, 69659.434, 69660.588, 69718.547, 69731.221, 69733.037, 69703.429, 69622.317, 69631.169, 69684.313, 69720.278], [25.471, 24.183, 18.176, 10.418, 12.042, 11.123, 11.331, 7.998, 9.075, 6.654, 9.689, 11.158, 13.199, 9.57, 10.003, 11.854, 18.558, 12.642, 16.473, 29.79, 24.45, 16.353, 17.42], [2631.0480231623674, 3978.9658793579606, 2268.789327811446, 3067.1177350784897, 3664.975196369918, 3426.7123162467005, 3978.7384989866305, 3034.759915220647, 3161.0091752641215, 2743.5749347487895, 2628.1892744664074, 2692.5452374536017, 3002.5444269870354, 3625.6758068807203, 2821.812352877268, 1944.6358799768593, 1718.9019689628096, 1948.1227090712616, 1415.7850946137219, 2276.569214953229, 5255.130654275809, 2624.939554039886, 1188.529746619133], [1119, 1120, 1121, 1122, 1123, 1124, 1125, 1126, 1127, 1128, 1129, 1130, 1131, 1132, 1133, 1134, 1135, 1136, 1137, 1138, 1139, 1140, 1141]], [1, 2479, [24890, 24918, 24944, 24980, 25018, 25057], [7545.924, 7561.663, 7629.07, 7667.11, 7661.348, 7612.014], [45926.402, 45906.866, 45934.64, 45951.893, 45927.948, 46032.225], [20.891, 17.085, 17.074, 26.073, 25.187, 30.32], [603.7486419174218, 892.5015474401508, 2338.372290871747, 3936.871802226945, 5231.989331431086, 15025.842444732214], [1119, 1120, 1121, 1122, 1123, 1124]], [0, 2482, [24940, 24971, 25010, 25050, 25084, 25116, 25156, 25200, 25237, 25274], [43017.085, 43057.879, 42865.711, 43099.629, 42945.248, 43012.717, 43019.382, 43056.902, 43222.643, 43148.922], [15831.861, 15753.307, 15788.144, 15806.896, 15790.311, 15936.173, 15733.445, 15803.235, 15769.777, 15751.535], [35.284, 19.185, 17.798, 28.571, 11.66, 29.95, 28.493, 38.551, 10.392, 30.921], [2421.2077438311194, 18462.214630980518, 56191.10995846756, 1050.604476939199, 80864.07017332538, 4017.0923263296318, 4585.366671658518, 1146.0924932154676, 373.1052485459106, 1054.896310865587], [1120, 1121, 1122, 1123, 1124, 1125, 1126, 1127, 1128, 1129]], [2, 2484, [24920, 24947, 24981, 25021, 25058, 25092, 25130, 25168, 25213, 25244, 25281, 25323, 25362, 25405], [10839.98, 10801.294, 10810.78, 10789.162, 10783.938, 10802.634, 10769.339, 10797.624, 10770.913, 10744.954, 10790.409, 10755.183, 10889.44, 10853.476], [52352.179, 52338.077, 52325.224, 52364.206, 52360.611, 52356.278, 52349.217, 52309.099, 52310.342, 52319.952, 52406.535, 52300.553, 52386.562, 52313.827], [9.845, 10.304, 8.527, 11.566, 12.302, 10.942, 14.518, 10.725, 18.983, 17.404, 15.633, 18.047, 9.141, 36.918], [2584.4127675041022, 3296.3887354934686, 2654.3679918718763, 2968.0725701722513, 4717.375452764103, 3408.1145475341677, 3416.40529459188, 1963.3609412837347, 1999.1870529493644, 4848.245121439851, 7015.145502058317, 2642.7001503163387, 56451.57424931083, 1173.1244962621115], [1120, 1121, 1122, 1123, 1124, 1125, 1126, 1127, 1128, 1129, 1130, 1131, 1132, 1133]], [2, 2485, [24921, 24949, 24982, 25022, 25059], [11393.324, 11281.108, 11462.176, 11321.13, 11353.354], [54702.752, 54772.387, 54815.539, 54771.058, 54881.528], [9.314, 22.849, 22.453, 32.072, 21.303], [68128.30765677599, 670.2613841390418, 8407.700148651127, 3887.1729474262443, 3080.5444567077457], [1120, 1121, 1122, 1123, 1124]], [0, 2495, [24969, 25009, 25049, 25083, 25114, 25155, 25199], [42622.6, 42727.621, 42683.868, 42637.865, 42663.939, 42655.133, 42700.741], [14402.211, 14543.662, 14460.511, 14361.436, 14428.631, 14460.603, 14384.839], [25.34, 20.623, 16.68, 15.907, 19.18, 21.186, 29.923], [2029.280329282822, 1681.1072778703622, 8892.164543102308, 5971.544873654453, 4397.044477341857, 3724.30278214461, 933.4957157751371], [1121, 1122, 1123, 1124, 1125, 1126, 1127]], [1, 2496, [24979, 25015, 25054, 25087, 25126, 25163, 25209, 25241, 25279, 25320, 25360, 25402, 25447, 25488, 25526, 25573, 25602, 25634, 25675, 25716, 25750, 25789, 25825, 25866, 25901, 25933, 25967, 26001, 26031, 26064, 26097, 26125, 26157, 26190, 26227, 26260, 26294, 26327, 26365, 26401], [7509.172, 7503.497, 7493.394, 7451.77, 7505.033, 7477.097, 7471.598, 7477.308, 7488.718, 7513.28, 7498.225, 7489.149, 7509.935, 7490.838, 7476.154, 7481.355, 7460.855, 7473.45, 7474.033, 7514.15, 7508.381, 7489.296, 7484.523, 7500.351, 7476.963, 7471.179, 7482.741, 7501.407, 7483.759, 7481.968, 7456.769, 7465.053, 7494.297, 7476.747, 7476.904, 7465.596, 7478.573, 7485.095, 7474.527, 7474.713], [46404.969, 46328.287, 46476.409, 46434.749, 46464.734, 46456.655, 46436.471, 46423.923, 46452.488, 46395.476, 46403.228, 46416.903, 46417.764, 46453.33, 46429.316, 46452.515, 46438.969, 46453.401, 46431.112, 46405.124, 46451.38, 46432.514, 46476.213, 46437.168, 46442.266, 46461.134, 46452.86, 46408.712, 46434.986, 46389.301, 46426.284, 46411.576, 46441.052, 46452.93, 46416.118, 46436.54, 46362.321, 46415.858, 46415.628, 46437.637], [25.005, 30.052, 17.001, 9.695, 16.042, 11.47, 11.282, 10.336, 12.007, 12.309, 11.707, 12.799, 13.757, 15.877, 13.441, 12.024, 17.531, 9.301, 11.866, 17.656, 8.374, 8.736, 8.338, 16.7, 14.543, 17.921, 11.088, 10.054, 9.45, 19.491, 9.877, 12.131, 9.505, 11.86, 19.339, 10.122, 25.624, 13.927, 19.358, 14.062], [1023.72964439239, 4659.343773081974, 1108.8513368128279, 653.0132182717346, 1536.152217747534, 1283.189689773149, 1327.5017006286894, 1711.9358288593587, 1278.1957148261, 1026.8939509133213, 1511.223738214323, 1487.4034410644963, 1118.8697084238006, 1207.2530237123704, 1105.8956706723177, 1515.4225824844682, 1373.1106233132525, 1315.2971951395352, 1449.484068840712, 845.4903872101754, 1991.8794154643401, 1665.7064887833012, 1252.0436882986362, 1148.8717216591722, 1084.394790950693, 625.2864023556181, 1761.2759541010325, 1811.2911588750546, 1228.841307311682, 1368.517679471332, 1260.1295505692142, 813.1654531937855, 1166.1656877274438, 1598.0105572452353, 1676.6506506001176, 2066.285386047229, 2220.324362969303, 1242.36016036127, 964.0811794075646, 1126.7827302828998], [1122, 1123, 1124, 1125, 1126, 1127, 1128, 1129, 1130, 1131, 1132, 1133, 1134, 1135, 1136, 1137, 1138, 1139, 1140, 1141, 1142, 1143, 1144, 1145, 1146, 1147, 1148, 1149, 1150, 1151, 1152, 1153, 1154, 1155, 1156, 1157, 1158, 1159, 1160, 1161]], [0, 2512, [25197, 25234, 25271, 25306, 25349, 25390, 25435, 25474, 25515, 25561, 25595, 25624, 25665, 25705], [42024.939, 41926.438, 41984.944, 41993.743, 41987.333, 41988.649, 42004.307, 42013.86, 42057.115, 42045.917, 41984.758, 42019.095, 41991.933, 42044.235], [14398.944, 14411.714, 14411.581, 14377.568, 14434.933, 14400.681, 14409.076, 14398.486, 14400.702, 14428.192, 14400.381, 14400.805, 14463.025, 14403.362], [34.743, 16.684, 6.332, 11.467, 9.893, 8.728, 11.333, 20.314, 20.589, 20.33, 11.099, 21.162, 22.682, 19.685], [943.361486134907, 1781.6039568039923, 1613.1999764215782, 1854.5225840330745, 2191.4203643815295, 1903.871328803819, 2242.678966519693, 956.393912819889, 881.4794594405339, 1384.4031761660808, 809.4052619929079, 891.9016726433933, 939.1908052790594, 1032.7368904214875], [1127, 1128, 1129, 1130, 1131, 1132, 1133, 1134, 1135, 1136, 1137, 1138, 1139, 1140]], [1, 2514, [25124, 25161, 25208, 25240, 25278, 25319, 25358], [7175.681, 7229.933, 7267.744, 7233.133, 7234.611, 7222.805, 7136.48], [43582.679, 43636.307, 43608.921, 43680.137, 43731.079, 43697.243, 43610.749], [18.992, 15.843, 25.748, 17.467, 15.179, 23.408, 28.885], [1586.8043320342397, 4446.904098276566, 2540.444553242704, 2700.3229877505896, 8307.165395618511, 4687.990266611241, 1467.9017729819084], [1126, 1127, 1128, 1129, 1130, 1131, 1132]], [2, 2517, [25132, 25170, 25214, 25247, 25283], [11526.118, 11554.466, 11456.984, 11453.15, 11493.769], [54254.499, 54188.641, 54243.81, 54415.436, 54202.56], [23.318, 16.517, 28.212, 49.294, 18.796], [827.8059198258328, 656.4679199104344, 1153.3494287719227, 2555.2690910540086, 623.5391599672038], [1126, 1127, 1128, 1129, 1130]], [2, 2528, [25245, 25282, 25324, 25363, 25407, 25448, 25492, 25531, 25575, 25605, 25640, 25678, 25719, 25752, 25792, 25830, 25868, 25904, 25936, 25970, 26004, 26034, 26068, 26103, 26129, 26161, 26195, 26231, 26263, 26298, 26331, 26370, 26403, 26441, 26471, 26504, 26533, 26566], [11259.85, 11145.822, 11116.141, 11138.799, 11045.933, 11043.585, 11044.265, 11032.462, 11031.683, 11033.397, 11066.343, 11059.941, 11057.778, 11044.593, 11033.484, 11044.959, 11027.856, 11071.962, 11053.565, 11066.773, 11058.759, 11062.436, 11036.709, 11052.671, 11042.71, 11008.965, 11024.181, 11036.764, 11036.183, 11038.16, 11004.277, 11028.275, 11035.565, 11007.437, 11010.381, 11025.213, 11026.431, 11013.861], [53122.555, 53059.947, 53059.57, 53093.936, 53248.915, 53256.547, 53264.769, 53254.467, 53265.56, 53247.115, 53239.808, 53285.324, 53222.381, 53262.44, 53259.693, 53228.946, 53254.942, 53253.765, 53271.179, 53246.59, 53261.807, 53264.702, 53242.703, 53276.538, 53283.913, 53264.001, 53261.895, 53266.753, 53274.561, 53265.972, 53275.394, 53266.891, 53263.938, 53269.634, 53263.266, 53264.627, 53262.742, 53267.113], [42.417, 37.72, 20.028, 52.763, 13.548, 8.757, 10.643, 12.129, 12.051, 11.68, 8.82, 9.913, 13.963, 10.164, 9.638, 11.698, 7.915, 12.019, 10.716, 14.828, 13.132, 9.767, 9.6, 10.706, 7.676, 12.185, 11.673, 14.021, 13.409, 13.632, 9.026, 11.657, 13.405, 11.128, 11.84, 12.931, 15.833, 10.594], [1153.4931718532976, 1054.1230628730382, 1586.2532777626998, 1915.6740675057522, 2434.7989171105974, 2172.68491624931, 1729.6689470910492, 1096.7650636457158, 1312.4075368191334, 2029.461116520164, 2066.40052125292, 1383.0639897147578, 2574.637498553245, 1576.8571894650552, 2226.7903570819926, 2188.082672154816, 1615.8207118471555, 1587.6934275706187, 1730.5413190163858, 2297.4059152286995, 2220.95939303037, 1558.6172488385478, 1991.9451755766606, 1635.2360353740694, 1531.362977868855, 1145.4642527520446, 2571.331255381377, 1576.3039939692283, 996.4008620068572, 1461.9048296441283, 1272.9132031958165, 2069.5269521132404, 1272.436758792761, 1853.6597608783172, 1525.0215206325113, 1953.0463294496647, 1893.509229956151, 1819.2932055392978], [1129, 1130, 1131, 1132, 1133, 1134, 1135, 1136, 1137, 1138, 1139, 1140, 1141, 1142, 1143, 1144, 1145, 1146, 1147, 1148, 1149, 1150, 1151, 1152, 1153, 1154, 1155, 1156, 1157, 1158, 1159, 1160, 1161, 1162, 1163, 1164, 1165, 1166]], [0, 2532, [25308, 25350, 25393, 25437, 25477, 25516, 25563, 25597, 25626, 25666, 25706, 25740, 25781, 25819, 25855, 25894, 25928, 25960, 25993, 26027, 26054, 26092, 26123, 26151, 26184, 26219, 26253, 26285, 26319, 26359, 26394, 26431, 26462, 26496, 26523, 26552, 26589, 26618, 26647, 26672, 26706, 26739, 26777, 26806, 26832, 26861, 26887, 26914, 26941], [42580.405, 42587.73, 42552.365, 42537.206, 42534.016, 42571.777, 42602.848, 42575.035, 42597.616, 42583.214, 42568.991, 42594.478, 42666.789, 42629.043, 42592.458, 42636.747, 42651.053, 42654.805, 42619.605, 42579.646, 42614.061, 42635.25, 42629.596, 42623.825, 42612.521, 42625.696, 42615.002, 42593.821, 42585.204, 42642.058, 42599.848, 42629.849, 42608.42, 42577.749, 42591.886, 42651.206, 42654.823, 42560.519, 42567.755, 42547.685, 42579.885, 42553.271, 42575.763, 42549.544, 42566.065, 42605.018, 42561.862, 42573.48, 42538.684], [14298.748, 14306.287, 14253.74, 14316.588, 14243.202, 14264.56, 14264.133, 14296.064, 14317.75, 14259.697, 14289.284, 14305.468, 14354.612, 14312.813, 14284.831, 14272.523, 14328.469, 14276.603, 14246.699, 14212.045, 14276.777, 14262.824, 14309.316, 14297.481, 14306.273, 14292.496, 14332.745, 14273.526, 14363.881, 14320.817, 14185.044, 14292.026, 14282.842, 14342.642, 14360.443, 14327.048, 14332.91, 14149.197, 14125.842, 14163.47, 14238.057, 14219.1, 14165.245, 14146.267, 14190.735, 14241.849, 14171.66, 14155.098, 14137.661], [26.356, 18.277, 28.412, 22.053, 19.074, 12.166, 11.934, 16.004, 20.27, 17.738, 17.756, 16.885, 18.098, 15.98, 15.972, 13.22, 17.462, 12.024, 21.225, 17.016, 9.661, 12.077, 14.623, 13.53, 16.139, 16.466, 20.205, 21.675, 11.963, 17.506, 32.026, 18.922, 18.274, 13.838, 17.633, 21.068, 22.175, 21.978, 29.894, 16.897, 18.155, 29.172, 19.541, 26.818, 25.402, 21.56, 28.623, 30.501, 32.544], [4793.154030692905, 6981.083099804834, 1738.7465992108694, 4043.0189228145864, 1662.5027616885288, 1782.8074949481809, 2077.8615700203545, 3097.6116431312716, 1221.960852764575, 1824.0801517324512, 1154.6679375739202, 1719.9253766707538, 1630.7160040758608, 2934.2657776899077, 2948.6275341173205, 1743.8567813029, 1440.6982362072931, 1199.0178156713162, 1991.69911094794, 3194.5042149900546, 2475.1513136159797, 1868.2011037436455, 2088.988865979832, 2259.9588649016823, 2474.090908672883, 3778.8347503681707, 2049.46871874887, 3524.285244861499, 22717.771088442467, 2344.6523097107392, 2001.316506510982, 1659.0711403321627, 2630.155011303864, 16946.130244254095, 2751.823187473256, 2288.5585161967524, 3806.8893271144993, 12564.558241886602, 2488.506434384954, 3620.4476453478815, 1619.8843396172394, 1923.2531901912546, 4003.813079307965, 845.3265187753847, 971.1399978664132, 1130.5770148985073, 2754.938629265284, 3656.382060794747, 2968.9712296503944], [1130, 1131, 1132, 1133, 1134, 1135, 1136, 1137, 1138, 1139, 1140, 1141, 1142, 1143, 1144, 1145, 1146, 1147, 1148, 1149, 1150, 1151, 1152, 1153, 1154, 1155, 1156, 1157, 1158, 1159, 1160, 1161, 1162, 1163, 1164, 1165, 1166, 1167, 1168, 1169, 1170, 1171, 1172, 1173, 1174, 1175, 1176, 1177, 1178]], [1, 2535, [25316, 25357, 25400, 25445, 25485], [6913.776, 6923.426, 6926.971, 6917.733, 6917.946], [44352.691, 44370.304, 44339.219, 44296.564, 44333.305], [13.399, 32.815, 18.515, 13.316, 8.371], [1606.1157458967286, 782.554058132775, 1076.0609540813628, 1553.1761273409968, 537.2237966422706], [1131, 1132, 1133, 1134, 1135]], [2, 2542, [25364, 25408, 25449, 25493, 25532, 25576, 25606], [11558.461, 11640.092, 11520.323, 11482.001, 11541.138, 11433.662, 11493.023], [54219.824, 54219.993, 54207.524, 54235.213, 54233.039, 54230.925, 54268.163], [35.071, 35.005, 10.684, 13.459, 16.525, 18.668, 22.532], [525.8662039603763, 2200.869199253686, 464.4423782745067, 1055.431603227951, 1203.910923558854, 1341.2197232179676, 760.3129831982861], [1132, 1133, 1134, 1135, 1136, 1137, 1138]], [1, 2571, [25715, 25749, 25788, 25824, 25864, 25900, 25932, 25966], [7212.032, 7197.271, 7191.597, 7206.014, 7187.192, 7239.287, 7211.871, 7202.404], [43889.419, 43880.512, 43844.909, 43758.9, 43832.253, 43790.921, 43867.049, 43857.822], [10.535, 14.477, 18.124, 32.533, 15.332, 18.616, 12.391, 12.553], [630.940241655969, 1391.231838897946, 1889.0212422256322, 2506.6151593707423, 2054.8815342696794, 2352.125332076208, 2222.4240337771453, 1342.9232120681286], [1141, 1142, 1143, 1144, 1145, 1146, 1147, 1148]], [2, 2572, [25720, 25753, 25793, 25831, 25870, 25905, 25937, 25971, 26006, 26035, 26071, 26104, 26130, 26163, 26197, 26233, 26267, 26301, 26334, 26371, 26405, 26442, 26472, 26505, 26534, 26567, 26600, 26627, 26656, 26685, 26717, 26752, 26785, 26815], [11454.977, 11535.653, 11398.246, 11422.756, 11495.122, 11510.521, 11511.955, 11498.334, 11526.5, 11504.167, 11496.119, 11494.513, 11537.13, 11515.743, 11487.702, 11496.139, 11516.988, 11498.577, 11482.593, 11455.586, 11493.15, 11469.11, 11475.478, 11473.216, 11488.046, 11451.163, 11478.435, 11508.97, 11510.079, 11505.183, 11482.545, 11460.666, 11505.894, 11500.467], [54345.639, 54264.867, 54357.953, 54329.185, 54235.571, 54220.441, 54236.228, 54250.625, 54292.743, 54237.857, 54195.719, 54232.873, 54206.357, 54260.081, 54243.517, 54257.738, 54221.987, 54284.437, 54272.91, 54273.118, 54281.899, 54244.255, 54300.839, 54307.009, 54314.11, 54321.392, 54320.093, 54298.174, 54276.095, 54293.793, 54307.549, 54304.48, 54301.167, 54293.984], [33.126, 24.029, 20.826, 15.604, 14.205, 12.756, 17.34, 19.842, 17.831, 14.605, 20.906, 25.051, 30.293, 15.861, 20.327, 14.363, 24.415, 16.489, 24.949, 8.779, 13.342, 25.721, 17.02, 6.965, 8.155, 8.062, 10.739, 11.832, 15.356, 15.153, 10.099, 8.684, 16.838, 12.803], [1064.256046225479, 947.9901538341823, 2382.98649634171, 3780.219547862092, 2133.8149270667227, 1316.1355361378078, 1342.1424911593203, 620.4061707526171, 990.2413960185239, 1012.2382142836382, 1996.1328043945182, 1624.240027095558, 749.5833957478948, 425.18110125410817, 693.234971816008, 704.4673779599902, 1289.7913485020645, 644.7423155002272, 824.1813963618077, 747.1982304093548, 538.7700791099085, 946.2109020227595, 1165.2749308000432, 2195.8863782614726, 2289.056390976606, 2147.38734748994, 1880.2348896652466, 2285.2954943818627, 1331.847348274096, 2177.114251952825, 1764.7306174852738, 1423.9093690130871, 1326.9416457754849, 1021.0222793290151], [1141, 1142, 1143, 1144, 1145, 1146, 1147, 1148, 1149, 1150, 1151, 1152, 1153, 1154, 1155, 1156, 1157, 1158, 1159, 1160, 1161, 1162, 1163, 1164, 1165, 1166, 1167, 1168, 1169, 1170, 1171, 1172, 1173, 1174]], [0, 2577, [25779, 25817, 25852, 25892, 25927, 25958], [41944.572, 41984.943, 41989.013, 41992.237, 42009.069, 41991.081], [14390.376, 14422.517, 14421.942, 14431.664, 14406.007, 14399.201], [14.223, 19.392, 19.83, 18.715, 12.957, 22.091], [506.994352084783, 742.6830077224648, 790.874415132003, 667.6073194725343, 1012.8942295812606, 1151.4900924387778], [1142, 1143, 1144, 1145, 1146, 1147]], [3, 2582, [25810, 25844, 25883, 25919, 25949, 25985, 26016], [31039.267, 31049.054, 30948.856, 31046.269, 31001.536, 31003.44, 31019.96], [69710.391, 69656.969, 69736.451, 69757.505, 69723.237, 69689.828, 69886.025], [13.857, 21.183, 31.468, 16.627, 18.55, 21.996, 21.771], [1226.402971625176, 744.5800464610978, 1596.8167791602507, 1215.8682947737263, 1056.5412889259799, 3468.415514013821, 371.7874867462721], [1143, 1144, 1145, 1146, 1147, 1148, 1149]], [0, 2585, [25820, 25854, 25893, 25929, 25961], [42621.972, 42514.269, 42465.828, 42595.881, 42687.211], [14820.293, 14711.504, 14753.855, 14676.543, 14887.329], [32.482, 30.618, 21.346, 50.095, 19.778], [1326.5876716327616, 3833.928453537569, 1040.7843046385308, 3367.1022008291675, 517.4650146551188], [1143, 1144, 1145, 1146, 1147]], [2, 2587, [25829, 25867, 25903, 25935, 25969, 26003, 26033, 26067], [10787.474, 10810.241, 10846.652, 10822.752, 10836.888, 10827.675, 10841.085, 10828.452], [52435.648, 52333.743, 52371.966, 52355.195, 52339.699, 52329.358, 52413.024, 52377.252], [28.054, 16.77, 21.206, 19.619, 27.223, 10.651, 19.571, 22.025], [5788.687403744901, 1179.146781480497, 1536.178023445584, 1482.1376125386603, 1964.774904118962, 1514.044687522462, 3745.0670604918982, 4800.534426583669], [1144, 1145, 1146, 1147, 1148, 1149, 1150, 1151]], [1, 2600, [25968, 26000, 26032, 26065, 26098, 26126, 26156], [7490.559, 7499.332, 7530.269, 7442.765, 7497.268, 7517.332, 7403.574], [44887.21, 44881.296, 44939.191, 44969.682, 45017.582, 44974.431, 45023.938], [13.021, 19.651, 51.546, 37.404, 29.505, 25.528, 24.213], [1095.4976496420757, 1051.4176143702787, 1143.399328615277, 1590.4398026631652, 1494.798205717461, 729.4647783969497, 1166.8740959625177], [1148, 1149, 1150, 1151, 1152, 1153, 1154]], [0, 2601, [26025, 26052, 26090, 26121, 26149, 26183, 26218, 26251, 26284, 26317, 26357, 26393, 26430, 26460, 26493, 26520, 26549, 26586, 26615, 26644, 26670, 26704, 26737], [42008.444, 41979.167, 42031.932, 42007.154, 41948.119, 41998.528, 41978.166, 41901.519, 41929.742, 42010.884, 42012.715, 42002.787, 41985.963, 42003.731, 41982.686, 42015.371, 42008.531, 42020.974, 42021.097, 41942.002, 41976.844, 41970.689, 41951.03], [14403.426, 14422.2, 14432.741, 14371.999, 14398.806, 14384.274, 14412.062, 14434.737, 14411.821, 14428.91, 14385.457, 14410.474, 14415.166, 14400.395, 14423.511, 14439.703, 14419.701, 14390.621, 14416.24, 14421.603, 14397.84, 14391.679, 14406.123], [16.86, 16.363, 17.696, 24.28, 15.413, 11.906, 12.383, 19.047, 20.805, 11.123, 13.068, 20.948, 21.303, 15.666, 13.474, 16.688, 16.682, 19.584, 15.117, 14.463, 15.855, 15.44, 10.623], [1094.753233939032, 979.4281593114661, 878.3332780965236, 1277.6385482203375, 1044.292528999666, 446.90921938482506, 1601.5363018188493, 656.1561470663953, 840.5663871821653, 1470.7845962000276, 1632.626735666323, 1114.9852880172587, 1458.3332335137206, 716.9197372277389, 1014.8424543608262, 1561.6401620658153, 1330.7397802541436, 1503.2984774226738, 1496.0614680278043, 1275.7528125565523, 776.6016038999161, 820.9193579763985, 505.1804520434056], [1149, 1150, 1151, 1152, 1153, 1154, 1155, 1156, 1157, 1158, 1159, 1160, 1161, 1162, 1163, 1164, 1165, 1166, 1167, 1168, 1169, 1170, 1171]], [2, 2618, [26127, 26159, 26193, 26229, 26262, 26296, 26330, 26369, 26402], [10898.56, 10829.174, 10812.124, 10872.031, 10822.677, 10868.447, 10860.991, 11027.515, 11055.066], [52397.368, 52380.971, 52347.947, 52324.25, 52331.356, 52352.883, 52326.96, 52447.577, 52461.817], [20.309, 26.461, 19.207, 20.4, 20.117, 14.874, 17.764, 27.922, 34.066], [980.4915450942786, 2444.853462666238, 1330.12981227652, 767.0543753270138, 1211.2147972456744, 1050.7892145147573, 948.6273436676523, 7007.991355242963, 993.872041615385], [1153, 1154, 1155, 1156, 1157, 1158, 1159, 1160, 1161]], [2, 2619, [26128, 26160, 26194, 26230, 26264, 26297], [10997.13, 11002.694, 10968.999, 11013.671, 11011.682, 10967.63], [53822.479, 53835.752, 53829.349, 53644.43, 53805.757, 53756.833], [16.485, 23.154, 13.93, 36.76, 2.321, 15.769], [1348.9306970543544, 952.0283654328605, 1369.1271228581884, 3854.5691597795985, 383.31483417967485, 954.9353016721902], [1153, 1154, 1155, 1156, 1157, 1158]], [2, 2620, [26162, 26196, 26232, 26266, 26299, 26332, 26372], [11416.322, 11473.923, 11534.227, 11491.141, 11414.203, 11499.726, 11408.737], [55052.075, 55029.072, 54974.861, 55023.278, 55038.322, 54979.206, 55049.96], [18.391, 22.079, 20.873, 7.61, 15.457, 39.025, 19.057], [1157.5317294308777, 3316.929396648901, 3069.912144940603, 341.5651219063637, 1083.7707655881459, 941.1786098993563, 941.7301762520414], [1154, 1155, 1156, 1157, 1158, 1159, 1160]], [1, 2628, [26261, 26292, 26328, 26366, 26400, 26438, 26467, 26500, 26531, 26560, 26594, 26626, 26655, 26679, 26715, 26751, 26783], [7509.658, 7464.841, 7500.475, 7497.55, 7479.529, 7490.96, 7487.536, 7489.32, 7483.334, 7447.86, 7471.375, 7493.291, 7491.926, 7494.925, 7478.896, 7516.928, 7500.96], [44467.107, 44510.13, 44454.748, 44483.957, 44487.907, 44486.951, 44522.824, 44475.538, 44495.422, 44503.96, 44498.046, 44502.403, 44486.528, 44471.157, 44465.364, 44477.903, 44512.843], [14.533, 24.666, 8.167, 10.305, 11.643, 10.868, 16.578, 10.44, 9.956, 12.206, 10.524, 9.91, 13.536, 10.968, 9.754, 8.671, 15.298], [980.4429473056773, 693.2824866768862, 1844.9753940495305, 1561.7926789249534, 1200.0588828069272, 1191.63079840126, 1876.0448703178222, 1432.4143840308677, 1125.977298245395, 1258.442212290907, 1955.451360542419, 1690.607280659726, 1353.940771462788, 1309.603148008115, 1518.3028361179472, 1923.2532729754066, 709.0073535311659], [1157, 1158, 1159, 1160, 1161, 1162, 1163, 1164, 1165, 1166, 1167, 1168, 1169, 1170, 1171, 1172, 1173]], [1, 2637, [26364, 26399, 26437, 26466, 26499, 26530, 26559, 26593, 26625, 26654, 26678, 26714, 26750, 26782, 26811, 26838], [7234.623, 7196.228, 7216.255, 7233.365, 7169.1, 7207.715, 7238.158, 7250.739, 7233.176, 7175.757, 7299.747, 7180.927, 7097.046, 7178.689, 7113.29, 7115.269], [45157.08, 45131.718, 45104.458, 45120.298, 45137.328, 45142.697, 45132.348, 45152.971, 45144.373, 45127.142, 45040.313, 45118.203, 45085.921, 45077.036, 45082.427, 45160.183], [20.754, 14.47, 18.434, 22.364, 17.023, 13.179, 13.119, 10.578, 13.023, 9.372, 26.187, 16.213, 19.603, 23.762, 27.056, 25.737], [1111.8756952525196, 3069.1751702213887, 3225.4735122524276, 1992.432210324786, 1507.1620393441663, 1813.750087397086, 2114.2260453874987, 2452.9095553273564, 2289.218974970938, 2300.1305244698565, 8125.013128994712, 2498.5093016784576, 1285.8080481520478, 936.869111384258, 892.3177211436149, 2232.120391336925], [1160, 1161, 1162, 1163, 1164, 1165, 1166, 1167, 1168, 1169, 1170, 1171, 1172, 1173, 1174, 1175]], [0, 2643, [26461, 26494, 26521, 26550, 26587], [42221.941, 42139.937, 42181.761, 42130.456, 42165.451], [15303.054, 15269.718, 15297.937, 15261.226, 15285.218], [22.338, 16.429, 22.247, 18.505, 24.272], [1399.3237734094726, 1182.7501281594027, 912.6697506638676, 765.6607751912894, 975.6433676412776], [1162, 1163, 1164, 1165, 1166]], [0, 2651, [26495, 26522, 26551, 26588, 26617, 26646, 26673, 26705, 26740, 26779, 26807, 26833, 26860, 26888, 26915, 26942], [42500.422, 42398.011, 42411.623, 42349.874, 42512.672, 42544.695, 42531.488, 42572.826, 42557.527, 42589.682, 42512.968, 42589.482, 42541.746, 42547.629, 42543.59, 42554.894], [15901.05, 15887.979, 15874.508, 15905.081, 15987.061, 15955.44, 16005.902, 16060.318, 16108.074, 16076.585, 15966.957, 16117.178, 16008.713, 15971.347, 16026.645, 16022.539], [37.526, 14.375, 20.222, 12.197, 13.306, 16.868, 28.068, 26.697, 22.998, 23.019, 25.237, 25.127, 25.151, 26.047, 29.959, 21.084], [1112.5371864963809, 1196.3448017449857, 1459.4926172507785, 675.177137633127, 561.2715422984502, 2097.0701213280286, 2804.0375937322015, 2985.637566016855, 3697.540882978584, 2812.342102477359, 4045.000416615961, 3583.144407214668, 4670.533982119804, 2988.972141088566, 2980.1641190325395, 2051.088755512765], [1163, 1164, 1165, 1166, 1167, 1168, 1169, 1170, 1171, 1172, 1173, 1174, 1175, 1176, 1177, 1178]], [2, 2653, [26601, 26628, 26657, 26688, 26719, 26754, 26786], [11912.431, 11841.041, 11864.419, 11888.544, 11850.892, 11875.612, 11877.992], [54239.941, 54234.166, 54176.811, 54247.268, 54222.262, 54216.941, 54216.431], [21.03, 24.296, 34.85, 26.526, 21.903, 33.297, 28.568], [3075.4624298110493, 2576.071244146341, 1701.7520170628466, 2805.372924220697, 12654.863659801484, 1993.4423232300555, 3312.356271448029], [1167, 1168, 1169, 1170, 1171, 1172, 1173]], [0, 2659, [26524, 26553, 26590, 26619, 26648, 26674, 26707, 26741], [42708.357, 42718.435, 42749.395, 42739.375, 42702.442, 42746.579, 42675.051, 42701.655], [15243.468, 15248.044, 15264.782, 15251.284, 15210.255, 15269.214, 15217.238, 15202.598], [13.701, 27.197, 23.062, 15.612, 16.375, 19.381, 14.541, 14.451], [1146.00849309443, 906.1924358928323, 1231.0289275555037, 1019.9330739502527, 1210.682295935847, 1519.0551129897206, 1389.3354761377138, 1102.8411186121639], [1164, 1165, 1166, 1167, 1168, 1169, 1170, 1171]], [0, 2679, [26886, 26913, 26940, 26975, 27004, 27039, 27069, 27098, 27125], [41946.304, 42020.903, 41923.131, 41953.21, 42015.461, 42013.043, 41989.064, 41975.815, 41985.599], [14406.816, 14411.315, 14401.427, 14412.562, 14413.161, 14427.618, 14418.071, 14406.161, 14419.401], [20.435, 25.364, 23.726, 13.277, 26.694, 8.472, 18.627, 13.002, 11.863], [819.0718036280564, 990.4835112773037, 858.9683523137414, 828.4009874843335, 679.7078516812327, 410.7144567425979, 935.0092441063027, 1108.054279693019, 997.3529828237752], [1176, 1177, 1178, 1179, 1180, 1181, 1182, 1183, 1184]], [0, 2680, [26834, 26862, 26889, 26916, 26944, 26978], [42744.391, 42787.545, 42722.773, 42716.572, 42733.015, 42742.55], [15199.313, 15192.958, 15231.758, 15254.743, 15195.695, 15238.166], [29.723, 19.23, 20.817, 18.437, 20.605, 17.594], [675.9006389155204, 618.5095818800451, 1187.5610454002588, 992.8306743834966, 585.019498400024, 725.2817709129552], [1174, 1175, 1176, 1177, 1178, 1179]], [2, 2683, [26841, 26867, 26897, 26922, 26956, 26986, 27018, 27052, 27082], [11667.68, 11555.201, 11726.2, 11672.41, 11701.306, 11614.883, 11612.276, 11670.051, 11670.735], [53388.785, 53398.998, 53451.658, 53440.797, 53482.077, 53433.412, 53391.174, 53504.415, 53518.775], [21.101, 30.056, 26.238, 18.544, 23.338, 26.425, 31.394, 18.958, 18.973], [673.5888515107808, 1869.2542155124129, 1317.4599888733687, 576.5244415803077, 741.0378243793631, 2623.4852794290696, 2690.8358331150507, 533.9198874655262, 970.0137146134942], [1175, 1176, 1177, 1178, 1179, 1180, 1181, 1182, 1183]], [3, 2687, [26997, 27031, 27060, 27092, 27118], [30363.884, 30392.8, 30374.251, 30410.744, 30373.0], [69790.969, 69701.12, 69789.563, 69723.535, 69787.888], [18.371, 37.256, 26.814, 25.0, 19.096], [580.0936068821892, 1524.3897276063176, 932.8481021012441, 582.8594057463888, 974.7547487184488], [1180, 1181, 1182, 1183, 1184]], [1, 2689, [26952, 26984, 27015, 27050, 27079, 27104, 27133, 27164], [7100.998, 7062.788, 7100.849, 7087.638, 7069.161, 7094.983, 7036.791, 7118.032], [45068.92, 44886.688, 45098.581, 45051.846, 45109.54, 45130.378, 45071.498, 45129.264], [16.135, 21.375, 24.464, 23.799, 43.79, 28.225, 35.301, 11.049], [812.8826834637376, 401.37587602072114, 885.6759291761799, 840.7073372460013, 1804.3787222180474, 973.7170320756321, 711.2531935476349, 54988.03045481732], [1179, 1180, 1181, 1182, 1183, 1184, 1185, 1186]], [3, 2708, [27203, 27231, 27257, 27284, 27311, 27333, 27356, 27384, 27410, 27432, 27454, 27477, 27508, 27535, 27559, 27581, 27609, 27633, 27661, 27691, 27724, 27746], [31336.863, 31315.633, 31263.211, 31234.769, 31276.947, 31298.528, 31278.956, 31273.765, 31280.774, 31242.238, 31265.932, 31304.279, 31282.57, 31273.103, 31322.642, 31298.274, 31351.415, 31306.608, 31283.474, 31289.646, 31223.214, 31259.436], [70914.43, 70894.682, 70918.694, 70924.821, 71037.188, 70920.214, 70893.924, 70901.308, 70873.471, 70900.971, 70906.518, 70892.464, 70906.241, 70917.448, 70888.929, 70867.992, 70890.408, 70913.336, 70932.562, 70902.98, 70963.683, 70872.816], [15.75, 13.192, 18.947, 18.099, 18.561, 14.494, 14.005, 13.87, 11.243, 17.979, 13.574, 15.71, 13.187, 14.577, 18.718, 22.885, 21.41, 17.258, 20.24, 18.431, 7.767, 20.999], [1010.7602911728771, 1554.9161784234327, 852.7730758028092, 711.2966400746382, 20085.778520842778, 973.2020238556054, 1344.5780687237932, 1563.7782137233557, 1400.488219129068, 938.9781920344601, 1060.1714198463949, 1320.61757152986, 1437.301001479773, 1165.9818439025828, 1739.18244308626, 830.4956441729807, 916.25259744333, 1032.128581109283, 1153.2365495612487, 1025.449176667448, 399.73641014529017, 617.5817553928118], [1187, 1188, 1189, 1190, 1191, 1192, 1193, 1194, 1195, 1196, 1197, 1198, 1199, 1200, 1201, 1202, 1203, 1204, 1205, 1206, 1207, 1208]], [0, 2713, [27184, 27212, 27237, 27264, 27292], [42583.102, 42569.133, 42576.664, 42591.283, 42611.313], [14253.577, 14251.624, 14268.777, 14302.048, 14238.824], [20.664, 22.236, 17.265, 20.36, 16.014], [1271.547008169724, 787.8203107666961, 1483.3819335572473, 2353.2076381790307, 1023.7909985525683], [1186, 1187, 1188, 1189, 1190]], [0, 2714, [27127, 27154, 27185, 27213, 27238, 27265, 27293, 27316, 27340, 27363, 27392, 27415, 27438, 27461, 27486, 27520], [42706.658, 42766.455, 42666.151, 42702.302, 42739.043, 42756.35, 42736.261, 42713.954, 42718.422, 42715.285, 42712.177, 42728.823, 42735.89, 42738.582, 42673.335, 42726.132], [15210.449, 15254.752, 15212.283, 15253.115, 15209.537, 15172.321, 15224.396, 15171.887, 15240.294, 15216.447, 15248.763, 15215.677, 15244.446, 15201.825, 15143.462, 15227.401], [17.308, 14.297, 20.671, 18.454, 19.104, 14.209, 13.458, 21.147, 12.158, 19.313, 17.307, 16.848, 15.752, 18.36, 23.052, 14.108], [1312.626164938999, 507.5387478310478, 1381.3854418600406, 1315.4838293355342, 1027.7431485586721, 1192.0551047254803, 1004.6779752923825, 985.8540407698615, 649.3763041710774, 1843.271927578547, 1440.7927756125887, 704.5445989631563, 561.7742710946914, 1426.1236163981653, 2708.9779070973614, 1090.6400516251115], [1184, 1185, 1186, 1187, 1188, 1189, 1190, 1191, 1192, 1193, 1194, 1195, 1196, 1197, 1198, 1199]], [2, 2716, [27105, 27134, 27165, 27193, 27220, 27243, 27272, 27299], [10578.057, 10569.145, 10490.527, 10526.683, 10500.352, 10523.779, 10575.797, 10577.495], [53044.496, 53097.913, 53018.372, 53017.668, 53036.973, 53032.1, 53044.732, 53118.875], [30.449, 32.159, 13.065, 17.093, 13.312, 12.55, 13.308, 23.678], [1046.9839878914272, 941.0884176849692, 1467.7641315665749, 1697.823510452609, 2426.7592611738623, 1863.4084346542224, 1296.5850680558226, 776.3904739799239], [1184, 1185, 1186, 1187, 1188, 1189, 1190, 1191]], [0, 2752, [27518, 27543, 27566, 27588, 27619, 27638, 27672], [41963.318, 41969.84, 41962.757, 41993.349, 41953.733, 41960.782, 41983.561], [14414.606, 14378.895, 14429.996, 14410.911, 14431.333, 14409.497, 14393.907], [14.728, 10.0, 19.674, 14.947, 14.538, 13.06, 13.414], [827.4623543828224, 910.1039771112522, 985.7461865114304, 1259.0223013393127, 1413.894391249683, 819.4948749707008, 1182.4602716696813], [1199, 1200, 1201, 1202, 1203, 1204, 1205]], [0, 2763, [27587, 27618, 27637, 27671, 27698, 27728, 27751, 27769, 27792], [41762.292, 41824.746, 41776.151, 41748.326, 41791.714, 41786.0, 41734.596, 41820.968, 41841.628], [13883.233, 13905.589, 13822.2, 13801.675, 13886.364, 13899.905, 13849.241, 13801.645, 13797.792], [18.714, 22.978, 14.989, 21.743, 16.327, 21.121, 17.838, 22.878, 22.025], [640.1390201757471, 1438.257040867924, 742.5743599231747, 764.2403677416498, 770.4060371413406, 1183.4521479945524, 1271.041118403825, 967.9061294045273, 1570.978019090336], [1202, 1203, 1204, 1205, 1206, 1207, 1208, 1209, 1210]], [0, 2770, [27752, 27770, 27794, 27821, 27841, 27871, 27889, 27915, 27931, 27954, 27976, 27999], [42494.187, 42536.483, 42474.868, 42503.528, 42544.295, 42552.826, 42575.726, 42589.971, 42574.053, 42512.604, 42493.208, 42561.065], [13751.864, 13713.094, 13730.091, 13731.899, 13744.674, 13839.663, 13836.249, 13902.399, 13913.651, 13871.056, 13814.626, 13890.412], [27.777, 20.855, 20.059, 19.047, 17.671, 17.675, 23.738, 20.448, 28.778, 29.723, 23.072, 18.888], [2143.6245329315193, 709.3898012817759, 1555.453285070124, 2725.090401762661, 2175.3521057598036, 2017.8460001398578, 1197.4385930080148, 1236.735291576645, 2370.5248058788397, 2556.360096390107, 3649.7424953951786, 1162.504103208994], [1208, 1209, 1210, 1211, 1212, 1213, 1214, 1215, 1216, 1217, 1218, 1219]], [2, 2774, [27760, 27778, 27800, 27826, 27850, 27877, 27901], [10982.159, 10967.158, 10970.251, 10977.93, 10998.728, 10995.258, 11005.86], [52766.746, 52759.132, 52750.578, 52767.481, 52780.299, 52742.653, 52780.099], [13.752, 15.329, 11.883, 10.286, 17.045, 10.903, 17.293], [1556.1180483280116, 1498.8908835905202, 1001.8847428929765, 1378.489162690376, 1322.1880502915897, 1788.7264057122045, 1402.7941363014322], [1209, 1210, 1211, 1212, 1213, 1214, 1215]], [1, 2775, [27758, 27775, 27799, 27824, 27846, 27876], [7013.699, 7052.974, 7038.18, 7051.455, 7042.27, 7034.696], [45489.949, 45588.936, 45555.013, 45578.583, 45555.337, 45494.661], [30.118, 34.248, 33.805, 15.594, 16.129, 31.96], [1933.9417432519544, 1277.5314903028889, 706.6651287323193, 1317.3983854743449, 599.8128301253568, 1005.3123214360126], [1209, 1210, 1211, 1212, 1213, 1214]], [1, 2796, [27936, 27959, 27981, 28007, 28022, 28048, 28070, 28094, 28118], [7063.254, 7041.398, 7056.136, 7034.216, 7053.183, 7047.611, 6982.509, 7024.617, 7048.254], [45537.835, 45607.362, 45580.882, 45539.307, 45517.368, 45527.973, 45537.463, 45562.535, 45557.421], [14.852, 20.667, 11.035, 16.312, 17.627, 24.202, 17.654, 21.597, 14.759], [491.3387035736291, 571.1044925876034, 797.0624182571431, 1601.0073444954446, 1034.2563305783744, 875.4345977981926, 603.6184889434572, 1034.104717389698, 781.2109028410832], [1217, 1218, 1219, 1220, 1221, 1222, 1223, 1224, 1225]], [2, 2797, [27938, 27961, 27983, 28009, 28024, 28050, 28073, 28096, 28119, 28147, 28166, 28186, 28211], [10958.885, 10949.149, 10920.701, 10948.125, 10962.489, 10969.139, 10981.041, 10895.671, 10993.152, 10955.526, 10939.086, 10955.508, 10937.816], [52834.365, 52852.593, 52851.307, 52861.042, 52818.017, 52856.154, 52822.35, 52846.43, 52848.985, 52851.017, 52841.345, 52832.21, 52842.122], [11.054, 8.726, 10.888, 9.674, 15.653, 13.708, 16.581, 13.066, 11.198, 10.182, 12.309, 11.104, 12.372], [1522.059511308126, 1602.7361730753473, 1781.8157806339545, 1331.8761695209232, 1270.5391509862231, 1165.962479954454, 1594.8430927287116, 1477.6076423253464, 1785.2039397306155, 1518.9596751440133, 644.2410869932678, 1464.521748123279, 1362.846417670997], [1217, 1218, 1219, 1220, 1221, 1222, 1223, 1224, 1225, 1226, 1227, 1228, 1229]], [0, 2815, [28162, 28181, 28201, 28227, 28246], [42434.265, 42423.236, 42315.619, 42322.892, 42446.786], [13922.275, 13833.691, 13864.759, 13884.294, 13922.198], [24.292, 23.344, 30.547, 29.964, 10.362], [803.9387703076992, 3758.087023048813, 1264.9400172986338, 650.0919530048222, 26733.500810773356], [1226, 1227, 1228, 1229, 1230]], [2, 2817, [28122, 28148, 28167, 28187, 28213, 28233, 28255, 28279, 28302, 28324, 28344], [11391.518, 11352.197, 11379.326, 11368.896, 11371.353, 11353.713, 11389.153, 11335.752, 11401.927, 11366.187, 11382.653], [55012.181, 54984.371, 55007.034, 54941.503, 54975.26, 54944.602, 54949.224, 54901.017, 54965.003, 54972.752, 54974.089], [22.859, 13.152, 15.935, 26.453, 17.166, 36.975, 22.069, 22.017, 17.987, 18.6, 20.738], [1432.8648903312674, 1146.0656441460444, 988.2220589829842, 1669.5069068565906, 928.8223694152515, 1389.2805062448824, 790.7717475202553, 1298.0400434791868, 2077.832609322268, 913.7700116480711, 1565.0688457323638], [1225, 1226, 1227, 1228, 1229, 1230, 1231, 1232, 1233, 1234, 1235]], [1, 2831, [28185, 28206, 28232, 28253, 28278, 28299, 28320], [7044.116, 7056.7, 7088.0, 7065.553, 7052.691, 7145.982, 7025.514], [45525.872, 45522.639, 45461.258, 45545.194, 45540.128, 45634.178, 45554.814], [20.18, 18.615, 13.362, 14.584, 20.587, 28.007, 19.234], [801.0796356982339, 1273.766899349201, 595.1651286072039, 1115.7761349781774, 1379.288962606683, 2407.8550348897675, 598.7869464939554], [1228, 1229, 1230, 1231, 1232, 1233, 1234]], [2, 2833, [28280, 28303, 28323, 28345, 28368], [11451.33, 11487.902, 11459.373, 11441.193, 11562.416], [53398.205, 53385.657, 53382.777, 53384.56, 53400.509], [29.934, 20.707, 25.297, 22.93, 16.977], [1376.7548058145117, 1274.522438824329, 3126.74804876989, 1009.9583078147831, 494.62587309017823], [1232, 1233, 1234, 1235, 1236]], [0, 2839, [28338, 28360, 28382, 28405, 28423, 28446, 28464, 28476, 28494, 28520, 28539, 28559, 28572, 28584, 28603], [41858.972, 41810.311, 41829.932, 41827.313, 41825.915, 41833.072, 41801.954, 41829.372, 41820.525, 41857.874, 41823.57, 41842.398, 41838.551, 41806.829, 41854.672], [13970.207, 14022.062, 14030.235, 14025.8, 14033.762, 14007.375, 14020.241, 14059.072, 14040.602, 14017.92, 14010.769, 14048.056, 14016.364, 14050.95, 14053.555], [19.346, 22.295, 13.967, 7.687, 13.577, 11.156, 12.607, 17.201, 13.851, 14.204, 14.108, 13.629, 9.972, 21.426, 23.466], [995.6325817068139, 1914.2482234571212, 1811.3890565243632, 1319.2615027840482, 1257.7365735155074, 1216.1868047949463, 1193.5228859566764, 1062.6948474663013, 590.943356289072, 1416.9659754494608, 1182.2089382221543, 1409.2359839199005, 1517.6659512586043, 1195.553957390582, 1020.4034299373782], [1234, 1235, 1236, 1237, 1238, 1239, 1240, 1241, 1242, 1243, 1244, 1245, 1246, 1247, 1248]], [0, 2858, [28614, 28634, 28656, 28677, 28699], [42445.639, 42425.274, 42446.404, 42397.632, 42464.71], [15914.505, 15920.793, 15854.411, 15929.614, 16070.388], [33.069, 20.972, 28.584, 22.448, 29.845], [1035.0294939648547, 1172.4937199564345, 818.2336242614034, 885.1347967852034, 919.7019952201142], [1249, 1250, 1251, 1252, 1253]], [3, 2875, [28843, 28862, 28880, 28899, 28916, 28939, 28958], [31172.841, 31350.331, 31301.04, 31279.615, 31263.35, 31274.293, 31411.919], [69892.343, 69921.874, 69977.004, 69954.501, 69943.569, 69983.593, 70013.156], [23.207, 18.511, 17.297, 26.272, 23.278, 22.182, 14.867], [361.21844412863794, 5844.243803493515, 1772.0469570336325, 1622.7278716928756, 1698.8778761725857, 905.0917654542613, 384.0867731119132], [1260, 1261, 1262, 1263, 1264, 1265, 1266]], [0, 2876, [28867, 28885, 28904, 28921, 28944, 28962, 28986, 29005, 29023, 29039], [41983.122, 41865.576, 41874.332, 41948.719, 41920.224, 41906.311, 41834.491, 41868.497, 41819.523, 41846.014], [14096.568, 14082.587, 13968.207, 13973.679, 13951.303, 13969.44, 14011.158, 14020.417, 14003.9, 13975.406], [30.858, 21.448, 16.666, 25.62, 21.709, 14.35, 11.288, 24.234, 31.021, 35.147], [515.3975399673355, 3511.409592034142, 1961.7909296158757, 1102.6184346856642, 1637.8946621578075, 1875.167484464799, 865.7603439086081, 1031.5098268709373, 735.1107120865204, 784.0974626951385], [1261, 1262, 1263, 1264, 1265, 1266, 1267, 1268, 1269, 1270]], [0, 2892, [28964, 28989, 29009, 29025, 29041, 29058, 29072, 29093], [43069.997, 43108.692, 43065.201, 43060.44, 43048.314, 43054.106, 43095.903, 43097.097], [15484.142, 15455.839, 15414.617, 15469.735, 15461.212, 15497.42, 15499.456, 15411.834], [26.677, 22.186, 25.872, 21.891, 31.443, 20.837, 34.004, 32.585], [1023.4008959952158, 771.6127940416558, 1319.0399787349122, 770.7258108130325, 1397.8642864853605, 1107.754000808608, 822.4603911641716, 822.3412706504909], [1266, 1267, 1268, 1269, 1270, 1271, 1272, 1273]], [3, 2894, [29018, 29035, 29053, 29068, 29082, 29109, 29132, 29154, 29175, 29199, 29225, 29249], [31026.448, 31025.514, 31012.497, 31046.181, 30993.617, 30967.162, 30980.852, 31017.608, 31035.816, 31042.115, 30998.806, 30995.594], [69768.691, 69784.293, 69751.398, 69735.951, 69628.987, 69625.037, 69629.551, 69712.232, 69685.291, 69756.141, 69762.454, 69730.111], [15.643, 17.809, 11.414, 20.936, 17.117, 25.546, 18.743, 18.41, 13.593, 16.35, 12.834, 12.798], [950.4209885086068, 1255.770110845385, 2514.589848219148, 1653.452968285619, 1899.7889869614394, 3079.3423424266384, 6278.907218525616, 2096.222263878618, 1308.5424894534083, 1241.9358446887977, 1082.3672498237252, 1031.2141664675487], [1269, 1270, 1271, 1272, 1273, 1274, 1275, 1276, 1277, 1278, 1279, 1280]], [0, 2896, [29057, 29071, 29092, 29119, 29141], [42449.42, 42380.533, 42464.512, 42396.881, 42450.584], [15973.912, 15905.418, 15970.959, 15924.031, 15985.435], [35.277, 23.973, 2.452, 22.963, 23.927], [1041.2581453477574, 542.991456451341, 231.95408848039798, 993.2252825428905, 1426.1498296248233], [1271, 1272, 1273, 1274, 1275]], [1, 2904, [29099, 29124, 29146, 29169, 29188, 29210], [6989.117, 7084.288, 7088.484, 7076.765, 7189.543, 7059.602], [45418.293, 45475.662, 45468.619, 45420.598, 45461.342, 45465.929], [20.98, 11.419, 12.718, 15.379, 22.585, 9.011], [515.4712730956079, 1532.182818439157, 1828.8089798242002, 1731.9101027004965, 3434.561692855616, 1017.6039887332716], [1274, 1275, 1276, 1277, 1278, 1279]], [1, 2922, [29320, 29340, 29354, 29364, 29376, 29387, 29400, 29422, 29438, 29451, 29468, 29482, 29504, 29527, 29542, 29558, 29574, 29594, 29611], [7605.764, 7602.951, 7595.611, 7617.644, 7580.101, 7603.713, 7615.118, 7625.654, 7603.389, 7631.703, 7656.333, 7652.434, 7604.283, 7613.545, 7614.245, 7568.967, 7597.745, 7652.461, 7692.522], [45746.489, 45836.222, 45801.761, 45799.794, 45763.098, 45866.412, 45778.475, 45794.716, 45780.16, 45795.637, 45771.677, 45831.102, 45828.838, 45757.743, 45833.385, 45726.277, 45788.257, 45804.661, 45816.889], [28.374, 17.293, 22.622, 22.063, 15.681, 19.908, 18.345, 25.575, 19.708, 12.205, 25.891, 27.127, 15.477, 23.939, 16.193, 20.5, 23.65, 21.252, 14.605], [824.5480383932614, 557.1983426669581, 596.2765064929494, 1309.91806328019, 2051.682175886815, 682.7807232687634, 1229.1090421716917, 988.9792474954783, 1325.2753977642838, 980.2157003104178, 1119.734482670342, 554.056343698055, 674.7195408070971, 1034.8962176483094, 831.2074465573676, 485.9131287807569, 1031.7943849512337, 1022.8460066654972, 582.9435189093322], [1284, 1285, 1286, 1287, 1288, 1289, 1290, 1291, 1292, 1293, 1294, 1295, 1296, 1297, 1298, 1299, 1300, 1301, 1302]], [3, 2952, [29670, 29687, 29702, 29718, 29733, 29752, 29770, 29790, 29806, 29833, 29854, 29869, 29881, 29897, 29912, 29927, 29941, 29959, 29979, 29992, 30012, 30031, 30049, 30069], [31349.004, 31300.12, 31306.641, 31306.766, 31312.76, 31328.169, 31275.595, 31288.988, 31299.362, 31320.394, 31296.297, 31316.853, 31290.929, 31324.987, 31305.403, 31313.542, 31319.48, 31324.096, 31316.043, 31277.84, 31299.614, 31278.022, 31313.037, 31302.033], [71182.501, 71209.939, 71195.187, 71207.889, 71201.502, 71198.852, 71213.857, 71214.998, 71184.729, 71206.002, 71192.876, 71235.375, 71176.236, 71214.66, 71227.112, 71211.871, 71207.696, 71206.289, 71199.478, 71226.211, 71187.886, 71172.799, 71223.73, 71215.209], [17.459, 12.88, 14.114, 11.156, 10.815, 10.03, 15.505, 13.441, 17.351, 19.591, 15.731, 14.771, 13.71, 17.618, 13.949, 9.451, 12.485, 10.919, 12.008, 15.33, 12.612, 14.151, 9.554, 5.9], [1429.6209497760756, 1409.0459216370168, 1894.895384530416, 2037.0063553022758, 1592.7384606601245, 1225.8436373200568, 1468.2426965120708, 1419.1174156290958, 1130.4466832667333, 930.3398359986172, 1487.0699743494483, 1360.0922624901593, 1496.5190991766387, 1312.589647466508, 1367.8541791599746, 1846.5378199943723, 1636.3071558022532, 1298.356752298646, 1384.4058354098117, 993.3660653746864, 1319.6490804681987, 1028.4647123695688, 2401.063624963797, 2137.7692748131713], [1305, 1306, 1307, 1308, 1309, 1310, 1311, 1312, 1313, 1314, 1315, 1316, 1317, 1318, 1319, 1320, 1321, 1322, 1323, 1324, 1325, 1326, 1327, 1328]], [1, 2957, [29758, 29781, 29796, 29817, 29842, 29863, 29877, 29890, 29904, 29918, 29935, 29950], [7004.742, 6915.786, 6958.19, 6966.273, 6976.524, 7013.529, 6985.783, 7018.887, 6983.866, 7020.771, 6983.841, 6938.904], [43686.387, 43810.412, 43788.522, 43770.094, 43700.652, 43680.833, 43747.694, 43706.447, 43734.806, 43772.837, 43798.483, 43812.697], [25.791, 20.505, 26.703, 37.639, 29.906, 28.23, 20.004, 28.132, 24.92, 24.174, 19.909, 40.819], [633.0237641196484, 6298.153466433497, 782.3059236634392, 822.3735806212776, 994.283828181535, 1687.7609757087325, 1440.241344739977, 1673.8373761586734, 2025.0404167049658, 1457.2287612956147, 634.4644586471811, 1069.557840148912], [1311, 1312, 1313, 1314, 1315, 1316, 1317, 1318, 1319, 1320, 1321, 1322]], [0, 2967, [29900, 29914, 29930, 29946, 29964, 29981, 29996, 30016, 30033, 30053, 30074, 30085, 30101, 30124, 30142, 30158, 30178, 30198, 30215, 30228], [42320.496, 42356.807, 42370.184, 42367.524, 42353.209, 42324.472, 42384.633, 42351.435, 42345.965, 42341.177, 42346.413, 42339.86, 42352.402, 42345.284, 42377.067, 42383.861, 42384.695, 42374.443, 42320.928, 42381.92], [14608.591, 14642.211, 14649.167, 14656.134, 14658.019, 14654.632, 14607.594, 14590.411, 14631.67, 14617.873, 14675.061, 14604.01, 14659.22, 14622.738, 14635.941, 14657.261, 14646.788, 14607.627, 14670.062, 14650.824], [25.971, 11.203, 14.648, 11.263, 16.954, 15.45, 9.393, 16.549, 11.85, 12.068, 11.855, 9.004, 17.136, 19.267, 24.998, 19.297, 16.652, 10.13, 18.723, 21.518], [1322.5385180076812, 1840.5293936062478, 1231.7832474080888, 1390.2501605498023, 1691.2408454878973, 1334.8370755478452, 1287.1129043635158, 1441.2258819279675, 1810.3259985699383, 1251.3770425469304, 1164.86916821426, 953.9059015443412, 2659.71785242675, 1480.3458842115517, 1297.5130164057919, 965.3300098396433, 1197.703943587889, 637.8160185916274, 1349.565458604377, 952.3441579042362], [1318, 1319, 1320, 1321, 1322, 1323, 1324, 1325, 1326, 1327, 1328, 1329, 1330, 1331, 1332, 1333, 1334, 1335, 1336, 1337]], [3, 2977, [29978, 29991, 30011, 30030, 30048, 30068, 30083, 30095, 30119, 30139, 30155, 30172, 30193], [30777.216, 30730.092, 30778.205, 30741.291, 30740.289, 30750.868, 30803.403, 30687.733, 30738.247, 30744.442, 30724.323, 30829.212, 30705.909], [69418.515, 69364.779, 69409.514, 69368.0, 69386.774, 69327.015, 69470.611, 69374.463, 69304.523, 69392.518, 69341.369, 69344.912, 69361.625], [22.229, 30.219, 29.351, 17.058, 21.567, 14.329, 26.77, 18.235, 28.453, 31.477, 19.664, 29.838, 27.919], [2567.8958851371403, 3114.170939051919, 3057.7527663964365, 1586.6608932520512, 1791.6009796943224, 1235.5264251693811, 4492.806447137183, 817.7842107157041, 1455.2954011974284, 1706.712146618741, 766.7744770797087, 3453.1591999487305, 1234.7027303752636], [1323, 1324, 1325, 1326, 1327, 1328, 1329, 1330, 1331, 1332, 1333, 1334, 1335]], [2, 2979, [29984, 30002, 30022, 30040, 30062], [11423.632, 11440.912, 11334.878, 11466.635, 11390.391], [53281.83, 53355.769, 53301.496, 53356.674, 53293.877], [38.484, 25.994, 42.503, 30.2, 15.039], [906.6215970913469, 840.833793126978, 1957.004819819635, 1542.6600866578017, 515.5457739938962], [1324, 1325, 1326, 1327, 1328]], [2, 2992, [30187, 30204, 30219, 30235, 30252, 30275], [10660.926, 10631.409, 10657.225, 10636.289, 10659.982, 10696.878], [53127.643, 53057.926, 53041.927, 53080.983, 53097.547, 53078.406], [17.107, 17.645, 17.948, 10.982, 16.006, 19.395], [1593.7773655604917, 1356.8131693014252, 1056.006137410723, 1223.2232227723825, 1129.9220093036568, 1881.7732639697583], [1335, 1336, 1337, 1338, 1339, 1340]], [0, 2997, [30288, 30304, 30324, 30342, 30361, 30383, 30397, 30414], [42411.466, 42368.005, 42320.752, 42329.041, 42332.273, 42368.202, 42342.168, 42391.4], [14585.512, 14629.481, 14606.887, 14634.426, 14688.735, 14633.103, 14625.018, 14623.017], [25.45, 9.436, 26.988, 21.666, 27.64, 21.72, 15.485, 17.363], [1011.0500844621127, 875.1026235248457, 1629.4504012188968, 1017.2199797657587, 839.1340980262377, 883.4038559876818, 1061.8793125903871, 1003.4512295724943], [1340, 1341, 1342, 1343, 1344, 1345, 1346, 1347]], [3, 2998, [30263, 30285, 30300, 30318, 30338, 30354, 30380, 30396, 30406, 30429], [31128.334, 31106.757, 31113.609, 31067.019, 31106.723, 31082.089, 31099.199, 31132.666, 31124.689, 31102.367], [70513.268, 70464.578, 70533.406, 70486.064, 70514.643, 70529.359, 70518.028, 70502.473, 70475.156, 70539.637], [18.498, 23.941, 10.918, 15.524, 22.946, 25.234, 27.319, 21.772, 23.207, 17.468], [1303.1625401879517, 933.8376790376321, 1482.4661769208733, 1021.4012114304135, 1252.7014985650594, 1104.4191064268266, 654.3111397544473, 1340.616945801379, 657.3034265645393, 1271.5017659433834], [1339, 1340, 1341, 1342, 1343, 1344, 1345, 1346, 1347, 1348]], [1, 3020, [30540, 30563, 30590, 30629, 30667, 30706, 30750, 30792, 30836, 30880, 30922, 30957, 30989, 31023, 31054, 31088, 31118, 31147], [7110.525, 7065.334, 7067.392, 7090.399, 7101.617, 7103.528, 7074.383, 7128.147, 7065.248, 7082.023, 7093.379, 7117.645, 7089.883, 7071.45, 7116.394, 7147.672, 7148.577, 7122.857], [43698.298, 43651.982, 43679.109, 43675.743, 43683.823, 43688.809, 43643.751, 43655.615, 43656.938, 43704.668, 43658.812, 43670.509, 43716.838, 43681.723, 43684.938, 43744.836, 43645.738, 43743.666], [29.714, 13.324, 9.737, 13.108, 13.252, 17.284, 12.036, 22.567, 17.802, 14.28, 27.002, 20.976, 18.28, 20.621, 20.663, 19.632, 10.871, 17.961], [1368.385487096895, 1742.8812914765563, 2267.804599961069, 2240.6094878015438, 1869.9907547775654, 1509.975784298462, 1353.7663017838765, 3064.7881271271135, 958.7499703896466, 914.5462396821159, 781.0567114573429, 928.5389418061428, 1523.6741673038753, 706.6214999909743, 1426.804134068902, 1672.9845321713997, 1065.085760839277, 3327.873726602759], [1355, 1356, 1357, 1358, 1359, 1360, 1361, 1362, 1363, 1364, 1365, 1366, 1367, 1368, 1369, 1370, 1371, 1372]], [2, 3022, [30543, 30565, 30593, 30632, 30673, 30714], [10702.063, 10706.41, 10658.828, 10673.049, 10683.191, 10703.594], [52967.347, 52986.614, 52982.033, 52944.868, 53010.305, 52795.716], [15.17, 8.353, 9.157, 10.222, 17.154, 24.308], [2002.611281191715, 1801.0983192303395, 1875.621347912038, 1052.6948787603687, 998.7231248404988, 8569.78513498899], [1355, 1356, 1357, 1358, 1359, 1360]], [1, 3025, [30564, 30591, 30630, 30666, 30707, 30749, 30793, 30837, 30881, 30923, 30958, 30990], [7056.238, 7036.69, 7056.019, 6999.961, 7030.367, 6999.082, 7091.86, 7221.702, 7288.154, 7308.83, 7370.588, 7413.183], [45384.848, 45314.978, 45394.437, 45284.54, 45397.324, 45244.318, 45154.289, 45134.829, 45094.142, 45106.57, 45141.221, 45135.134], [24.125, 17.491, 18.733, 25.527, 19.482, 20.173, 17.569, 25.083, 17.092, 20.432, 19.413, 14.045], [1579.2732213368367, 1661.0878177926418, 981.7557854640544, 1363.4261529915152, 1439.9840325238924, 1514.8015808991631, 2858.2572546870524, 778.2852038124922, 3651.2018568174394, 2167.84747386307, 2744.3137245851735, 1286.3756440251834], [1356, 1357, 1358, 1359, 1360, 1361, 1362, 1363, 1364, 1365, 1366, 1367]], [2, 3026, [30566, 30594, 30633, 30674, 30715, 30758, 30798, 30846, 30885, 30928, 30961, 30992, 31026, 31057, 31089, 31120, 31149, 31176], [11009.135, 11020.011, 11034.989, 11059.369, 11032.281, 11014.078, 11025.413, 11036.515, 10990.199, 10995.152, 11025.328, 11003.26, 10960.961, 11020.601, 11029.72, 11025.19, 10954.486, 11024.199], [53715.932, 53698.079, 53676.32, 53663.177, 53660.367, 53665.991, 53701.677, 53687.024, 53699.65, 53651.761, 53592.258, 53596.553, 53645.755, 53688.057, 53666.647, 53526.765, 53361.951, 53405.794], [11.328, 12.028, 10.142, 11.447, 10.878, 15.363, 14.412, 26.408, 11.59, 14.671, 20.262, 20.693, 19.56, 13.475, 15.699, 48.497, 33.121, 35.412], [925.018047529681, 1048.9444134549592, 1057.8078296866547, 656.6140365717022, 1279.4782851936518, 804.8833831350596, 1583.8262561706417, 1256.1409049159424, 1390.630655646863, 753.204503725114, 2003.1107642531979, 932.233030622172, 978.6514687270715, 716.8855465895107, 1069.1874089167254, 1344.8668879146883, 1960.0107444985867, 5955.80148028013], [1356, 1357, 1358, 1359, 1360, 1361, 1362, 1363, 1364, 1365, 1366, 1367, 1368, 1369, 1370, 1371, 1372, 1373]], [0, 3030, [30580, 30620, 30658, 30699, 30743, 30783, 30829, 30872, 30914, 30953, 30983, 31015, 31048, 31083, 31112, 31141, 31172, 31210], [42279.572, 42243.331, 42188.965, 42198.498, 42232.229, 42197.744, 42220.181, 42206.996, 42229.862, 42240.542, 42143.988, 42228.429, 42215.79, 42201.006, 42195.88, 42239.863, 42199.793, 42256.856], [14632.233, 14615.961, 14637.939, 14656.241, 14652.484, 14647.158, 14639.1, 14668.243, 14657.857, 14614.03, 14698.982, 14653.724, 14646.453, 14630.832, 14622.551, 14613.346, 14625.681, 14618.077], [14.411, 13.96, 15.336, 11.632, 18.737, 14.51, 21.385, 16.861, 16.093, 9.904, 23.247, 19.964, 20.158, 18.244, 13.886, 13.057, 13.979, 21.269], [2147.0634180002303, 1341.8455287714219, 1957.6074594111026, 1728.4622837064173, 1354.4820725215425, 1173.3592565719034, 1721.0760249553102, 896.9161528208887, 1018.6975945600059, 1489.8938544686164, 2692.405007450319, 1546.6663616123196, 650.9395913499623, 830.0842885331582, 1191.1977895919483, 1702.9677914908798, 1759.1348462880242, 1186.7490362934345], [1356, 1357, 1358, 1359, 1360, 1361, 1362, 1363, 1364, 1365, 1366, 1367, 1368, 1369, 1370, 1371, 1372, 1373]], [0, 3032, [30583, 30622, 30659, 30700, 30744, 30784], [43073.376, 42883.144, 42721.497, 42591.264, 42464.423, 42488.97], [15862.213, 15899.454, 15928.838, 15806.766, 15755.003, 15799.025], [25.804, 12.694, 13.78, 25.47, 17.438, 31.657], [4578.599788989391, 98481.04401909598, 49677.786604339286, 3724.9462539402552, 930.7386888379065, 1802.0260026948292], [1356, 1357, 1358, 1359, 1360, 1361]], [1, 3033, [30592, 30631, 30669, 30708, 30751, 30794, 30838, 30882], [7563.129, 7597.165, 7556.031, 7458.432, 7584.822, 7552.951, 7550.08, 7538.9], [43772.17, 43806.676, 43780.65, 43788.908, 43799.536, 43796.411, 43832.597, 43814.521], [21.925, 22.669, 24.61, 11.625, 19.938, 21.694, 25.621, 24.66], [1316.8515621624852, 2904.127792560576, 5968.278798472439, 62944.52682673985, 1389.916915868258, 966.6118661945186, 883.3138019545238, 5952.7533739575465], [1357, 1358, 1359, 1360, 1361, 1362, 1363, 1364]], [2, 3045, [30640, 30678, 30722, 30762, 30804, 30854, 30892, 30934], [12445.494, 12385.947, 12420.47, 12435.263, 12449.977, 12445.039, 12395.401, 12390.373], [55559.565, 55517.87, 55552.192, 55464.708, 55552.572, 55466.456, 55470.231, 55507.667], [26.611, 21.169, 21.801, 24.42, 16.987, 16.928, 31.157, 13.851], [1182.0993704360199, 1444.2866484156623, 1188.9434809507484, 977.8908313723056, 1079.1501258391052, 785.387992769805, 1286.1289694099894, 1135.3621381303633], [1358, 1359, 1360, 1361, 1362, 1363, 1364, 1365]], [3, 3051, [30734, 30773, 30816, 30861, 30900, 30943, 30970], [30729.095, 30764.07, 30715.098, 30729.53, 30715.232, 30738.622, 30691.793], [69793.817, 69797.332, 69797.393, 69798.051, 69791.22, 69811.755, 69754.529], [8.05, 15.348, 11.742, 10.991, 16.837, 15.975, 16.526], [1482.6154136588302, 1264.581092437308, 1369.928681414339, 1776.5336393833336, 1312.069046953065, 1074.4847437411242, 1669.4439427295915], [1360, 1361, 1362, 1363, 1364, 1365, 1366]], [1, 3052, [30668, 30710, 30752, 30795, 30839], [7586.478, 7625.591, 7559.235, 7653.107, 7695.819], [46651.744, 46627.425, 46595.695, 46590.345, 46559.643], [36.919, 22.87, 24.179, 24.616, 31.992], [1147.9759582990569, 3756.6104472465668, 2201.083945455278, 1880.587981354291, 2885.043009593793], [1359, 1360, 1361, 1362, 1363]], [2, 3054, [30672, 30713, 30756, 30797, 30843], [10475.44, 10557.647, 10451.642, 10477.465, 10447.319], [52596.342, 52644.165, 52600.769, 52465.678, 52544.773], [26.838, 30.718, 18.547, 12.199, 34.061], [4262.991468057569, 3645.093417127708, 3579.6012674834938, 41664.70160909932, 1415.4765760337227], [1359, 1360, 1361, 1362, 1363]], [2, 3063, [30799, 30848, 30887, 30930, 30962, 30995, 31027, 31058, 31090, 31121, 31150, 31178, 31224, 31251, 31280, 31321, 31357, 31392, 31424, 31461, 31490, 31522, 31554], [11482.262, 11501.065, 11630.275, 11576.302, 11543.017, 11561.049, 11565.478, 11595.922, 11568.003, 11590.199, 11572.705, 11657.158, 11517.149, 11461.372, 11531.63, 11596.735, 11648.96, 11645.734, 11555.725, 11508.427, 11515.262, 11529.943, 11632.948], [54683.212, 54647.956, 54686.714, 54698.192, 54670.589, 54695.969, 54683.537, 54690.833, 54695.598, 54696.462, 54702.127, 54669.481, 54705.013, 54645.577, 54686.782, 54757.422, 54759.566, 54709.744, 54711.986, 54741.307, 54745.773, 54861.795, 54735.842], [22.194, 29.84, 8.855, 22.421, 14.078, 13.284, 21.228, 26.075, 13.73, 16.523, 20.766, 21.88, 14.282, 16.535, 16.478, 25.054, 18.636, 18.513, 22.718, 17.274, 16.67, 15.065, 16.906], [683.7159185833488, 793.4158564409863, 2619.99021524886, 1241.5890005453791, 1483.7518216016276, 1631.3242300902775, 1949.1316408809491, 1777.6118983439162, 2547.3185277532652, 1807.5977870565744, 1332.5023058123186, 1096.605989036582, 1370.7479168345956, 1518.946152461543, 901.9590558444786, 1305.8912422175147, 924.8676361581507, 1487.0585217914038, 1371.182454365043, 2189.702245275614, 3243.8855795637705, 25203.32451996186, 1228.1837954237294], [1362, 1363, 1364, 1365, 1366, 1367, 1368, 1369, 1370, 1371, 1372, 1373, 1374, 1375, 1376, 1377, 1378, 1379, 1380, 1381, 1382, 1383, 1384]], [0, 3074, [31016, 31049, 31084, 31113, 31142, 31173], [42754.611, 42607.076, 42500.53, 42544.407, 42518.658, 42412.407], [15652.11, 15741.246, 15770.641, 15801.635, 15801.451, 15669.739], [20.608, 9.029, 23.52, 17.414, 33.23, 33.235], [23680.894685367268, 97698.27332977917, 2137.4922270863194, 447.8698269708529, 754.360446234181, 2087.504856215998], [1367, 1368, 1369, 1370, 1371, 1372]], [2, 3076, [30927, 30960, 30991, 31025, 31056], [10415.381, 10477.609, 10452.814, 10398.903, 10439.215], [52589.311, 52529.097, 52550.716, 52494.712, 52514.604], [27.552, 19.838, 22.375, 25.66, 29.242], [721.8168646816347, 3239.431700298671, 1969.7941107619663, 828.5292540332782, 1016.0800102261524], [1365, 1366, 1367, 1368, 1369]], [2, 3088, [31177, 31223, 31250, 31278, 31320, 31355, 31391], [11004.968, 11052.523, 11039.635, 11097.968, 11047.623, 10982.237, 10985.22], [53438.578, 53468.159, 53481.218, 53432.094, 53546.942, 53532.104, 53663.149], [44.464, 36.001, 31.667, 12.404, 32.32, 26.904, 15.802], [4129.672709951115, 2310.422858453852, 3887.8373414824027, 68434.88434971712, 3023.4914828103047, 3741.284101906159, 1123.9881339071574], [1373, 1374, 1375, 1376, 1377, 1378, 1379]], [3, 3089, [31198, 31238, 31262, 31292, 31335, 31373, 31402, 31437, 31472, 31505], [30707.399, 30725.882, 30630.581, 30697.561, 30637.978, 30629.443, 30688.964, 30731.922, 30677.358, 30736.261], [69964.539, 69981.211, 69863.491, 69957.328, 69942.04, 69916.932, 69918.591, 70009.654, 69934.509, 70019.763], [31.28, 19.317, 26.23, 16.13, 17.802, 36.815, 23.792, 22.46, 20.398, 12.319], [2044.9796406634382, 793.9900415011681, 2012.9030702223142, 458.19070981428683, 1703.7353893795935, 1501.300042305463, 1535.7857106733397, 666.6430235471544, 991.7795755327162, 662.2946284951395], [1373, 1374, 1375, 1376, 1377, 1378, 1379, 1380, 1381, 1382]], [0, 3094, [31303, 31346, 31382, 31412, 31447, 31483, 31514, 31543, 31573], [42478.792, 42580.685, 42584.204, 42524.184, 42541.057, 42643.819, 42639.616, 42626.371, 42617.017], [15722.674, 15855.622, 15832.737, 15821.105, 15878.47, 16036.938, 16030.376, 15985.319, 15975.15], [24.96, 21.631, 18.44, 19.14, 26.569, 25.271, 37.45, 11.885, 21.393], [1254.928204983256, 6809.0904845925, 8486.215773671356, 3149.101604589629, 1752.0073511469539, 956.9646211940217, 1737.3327573666525, 1468.4626689578072, 1332.0555400455576], [1376, 1377, 1378, 1379, 1380, 1381, 1382, 1383, 1384]], [1, 3095, [31277, 31315, 31353, 31390, 31421, 31458, 31488, 31518, 31548], [7549.099, 7463.363, 7552.29, 7578.249, 7566.273, 7583.781, 7550.999, 7617.579, 7710.077], [44837.998, 44652.239, 44714.301, 44765.922, 44722.526, 44707.382, 44703.033, 44734.597, 44964.644], [25.619, 32.358, 23.299, 21.042, 18.688, 17.585, 15.444, 24.8, 29.698], [712.8656702811904, 1941.5978299546907, 1105.4055818084514, 1847.5384559041854, 1194.0870283418408, 1267.4312595122308, 809.8021386994247, 688.6659455299391, 4283.144963314422], [1376, 1377, 1378, 1379, 1380, 1381, 1382, 1383, 1384]], [1, 3103, [31314, 31352, 31388, 31419, 31457, 31487, 31517], [7170.087, 7187.291, 7312.688, 7251.122, 7215.204, 7141.386, 7248.807], [46454.781, 46459.04, 46477.982, 46448.109, 46460.076, 46508.033, 46451.3], [30.206, 25.727, 23.277, 14.433, 32.073, 16.69, 34.173], [3759.374699813785, 3454.193092574206, 8420.99616961424, 26419.268638748832, 3964.3515968964325, 1133.9263758062816, 4221.191318927937], [1377, 1378, 1379, 1380, 1381, 1382, 1383]], [2, 3106, [31423, 31460, 31489, 31521, 31553, 31578, 31606], [11265.394, 11244.051, 11270.595, 11313.075, 11287.245, 11309.153, 11249.549], [53265.367, 53245.093, 53351.864, 53263.96, 53276.075, 53328.483, 53194.331], [28.96, 31.241, 28.402, 26.333, 34.072, 41.532, 25.368], [5538.138154012794, 1193.3708063977865, 2955.1700857458854, 1743.7735994536445, 736.0340238276001, 1661.8848674442736, 2619.5888383451816], [1380, 1381, 1382, 1383, 1384, 1385, 1386]], [1, 3111, [31549, 31577, 31603, 31636, 31664, 31687], [7660.462, 7677.182, 7621.091, 7796.759, 7694.161, 7607.965], [45008.265, 45071.053, 44991.548, 45035.8, 45039.91, 45053.529], [31.445, 9.933, 22.292, 18.935, 25.029, 23.021], [6336.713499010373, 89646.41385048545, 10377.41497186531, 1125.8045366253857, 7576.8069935014855, 13251.138858880367], [1384, 1385, 1386, 1387, 1388, 1389]], [0, 3115, [31656, 31682, 31704, 31722, 31752, 31775, 31804, 31829, 31851, 31874], [42338.904, 42361.143, 42276.534, 42325.895, 42309.523, 42307.556, 42484.793, 42324.243, 42305.484, 42356.31], [15088.647, 15067.537, 15110.401, 15089.199, 15102.171, 15043.363, 15026.273, 15087.087, 15130.75, 15108.146], [9.69, 28.807, 25.076, 15.337, 31.716, 29.579, 31.554, 22.522, 27.879, 13.467], [297.6408921256106, 780.8159641736307, 566.5330518427614, 730.0769783114758, 781.4878011106764, 958.4489147720074, 3324.0055262238034, 912.7458172328987, 715.8889000470822, 440.0177013418121], [1387, 1388, 1389, 1390, 1391, 1392, 1393, 1394, 1395, 1396]], [1, 3132, [31783, 31811, 31834, 31856, 31882, 31905, 31929], [7457.464, 7492.058, 7518.035, 7467.552, 7651.07, 7611.779, 7609.929], [43801.998, 43856.623, 43844.815, 43827.685, 43811.99, 43823.86, 43857.727], [10.998, 18.821, 14.707, 13.609, 22.251, 23.219, 23.416], [1403.3183782008862, 2711.3739590344217, 4259.6976856083365, 1649.464450709695, 1180.0744387377013, 1976.4737594556248, 1808.1507069145491], [1393, 1394, 1395, 1396, 1397, 1398, 1399]], [0, 3143, [31948, 31964, 31984, 32005, 32029, 32052, 32074, 32101, 32126, 32148, 32167, 32194, 32227], [42328.255, 42450.89, 42522.289, 42470.625, 42478.297, 42480.787, 42516.782, 42524.821, 42516.366, 42469.571, 42513.289, 42481.898, 42490.897], [15103.538, 14938.511, 14928.864, 14921.375, 14920.046, 14949.058, 14920.822, 14919.531, 14873.29, 14865.213, 14923.892, 14911.084, 14901.163], [25.393, 21.109, 13.615, 21.957, 13.253, 19.224, 18.25, 16.08, 11.954, 19.637, 10.733, 14.149, 14.977], [681.1090172035072, 638.938599694363, 1419.4717209533326, 2978.6690125850528, 1459.3822330885573, 1219.681329861943, 515.4937891744362, 757.6824201871875, 810.606984434002, 2782.4833078386314, 1067.6492527063374, 2091.4987608572765, 1202.7641511478535], [1399, 1400, 1401, 1402, 1403, 1404, 1405, 1406, 1407, 1408, 1409, 1410, 1411]], [2, 3153, [32011, 32037, 32061, 32084, 32109, 32131, 32155, 32178, 32206, 32240, 32267, 32296, 32314, 32332, 32351], [11857.801, 11812.731, 11855.84, 11884.187, 11934.018, 11904.193, 11927.685, 11976.847, 11972.569, 12044.185, 11991.085, 11979.886, 11988.033, 12004.719, 12028.859], [55386.474, 55346.639, 55440.628, 55532.126, 55536.087, 55457.34, 55528.585, 55624.002, 55628.953, 55672.426, 55630.466, 55645.899, 55637.854, 55630.893, 55650.036], [27.882, 17.239, 19.996, 26.779, 20.023, 20.155, 21.875, 15.29, 13.043, 10.083, 14.555, 19.028, 12.867, 17.29, 28.134], [5612.825951042058, 2950.7393664283563, 2284.7020065545967, 4858.298886420042, 4812.657933376853, 11068.756642234783, 4876.385235013818, 1515.9838469178933, 994.2471364477534, 1252.7880490761233, 1596.9991647615213, 1313.5882795637203, 1511.8584870409352, 1493.5197315045198, 679.8399761305787], [1403, 1404, 1405, 1406, 1407, 1408, 1409, 1410, 1411, 1412, 1413, 1414, 1415, 1416, 1417]], [2, 3154, [32034, 32059, 32081, 32107, 32129, 32154], [10366.281, 10372.91, 10404.295, 10431.713, 10393.476, 10382.109], [52571.173, 52605.533, 52628.148, 52594.117, 52573.552, 52658.012], [22.737, 18.091, 24.28, 19.151, 20.529, 24.624], [3162.3818290545796, 1191.9966689733435, 1998.2887390303695, 1381.9206229320098, 1383.0164957488284, 8995.62918473449], [1404, 1405, 1406, 1407, 1408, 1409]], [0, 3157, [32075, 32100, 32125, 32149, 32166, 32193, 32226, 32256, 32286, 32307, 32326], [42552.336, 42490.886, 42553.958, 42551.433, 42542.571, 42527.498, 42509.576, 42591.989, 42588.919, 42576.403, 42594.602], [14378.046, 14422.514, 14363.023, 14384.187, 14362.49, 14386.765, 14394.508, 14372.048, 14385.214, 14361.241, 14425.809], [22.807, 17.734, 13.821, 14.706, 16.622, 12.594, 18.993, 17.664, 17.443, 21.6, 26.298], [2773.771744050186, 1403.4388688642096, 702.8975370947217, 1917.8263031135484, 2306.401553759252, 797.6801893529855, 1788.7873635960566, 1588.9448111594133, 1640.1782456224362, 1294.6963192706028, 2609.5191668035063], [1405, 1406, 1407, 1408, 1409, 1410, 1411, 1412, 1413, 1414, 1415]], [3, 3167, [32216, 32249, 32278, 32302, 32321, 32340, 32359, 32385, 32414, 32440, 32469], [30522.983, 30610.681, 30600.681, 30575.012, 30569.83, 30590.436, 30560.802, 30572.303, 30538.518, 30591.306, 30414.004], [69906.851, 70072.409, 70098.638, 70015.988, 70017.232, 69983.846, 69985.748, 70015.498, 69975.759, 69868.845, 69892.591], [21.958, 20.347, 22.962, 23.599, 32.238, 24.357, 35.285, 24.498, 22.698, 28.29, 29.825], [5695.12587923803, 2765.7408153832994, 794.7268814206052, 4002.87855925083, 1894.4988716364182, 2690.017649108306, 3514.0217162698286, 1965.0679656133457, 557.5843104246045, 3004.4621503897542, 1170.8991728056455], [1411, 1412, 1413, 1414, 1415, 1416, 1417, 1418, 1419, 1420, 1421]], [2, 3169, [32263, 32294, 32312, 32329, 32348, 32372, 32398], [10405.123, 10383.712, 10385.241, 10386.201, 10399.029, 10420.302, 10444.22], [52565.928, 52562.202, 52507.695, 52611.029, 52585.007, 52561.57, 52592.435], [24.912, 27.578, 21.766, 33.044, 36.049, 16.9, 26.755], [593.6483442592574, 2175.87355996483, 519.3496746146817, 848.6331050785797, 1322.1410141925633, 880.8871915388892, 1156.5688853161043], [1413, 1414, 1415, 1416, 1417, 1418, 1419]], [2, 3176, [32330, 32350, 32373, 32400, 32426, 32456], [11022.847, 11000.553, 11018.45, 11083.982, 11217.056, 11078.534], [53226.362, 53258.688, 53261.568, 53269.979, 53352.162, 53442.24], [13.318, 15.418, 13.857, 31.106, 24.984, 22.56], [2040.3493171001721, 1510.9629061979856, 1392.3026707474485, 811.4566815703831, 34777.76134096203, 17081.155725637032], [1416, 1417, 1418, 1419, 1420, 1421]], [0, 3186, [32366, 32391, 32419, 32447, 32476], [42551.04, 42569.741, 42571.64, 42529.687, 42592.186], [14340.591, 14378.902, 14361.986, 14354.158, 14385.773], [16.79, 20.721, 23.46, 26.021, 10.105], [1036.4464990439405, 818.7361951047606, 848.7547040948127, 1266.4666046714144, 642.9477065521518], [1417, 1418, 1419, 1420, 1421]], [0, 3187, [32393, 32420, 32448, 32477, 32504], [42812.256, 42927.164, 42898.197, 42895.724, 42913.367], [16042.558, 16099.027, 16135.561, 16131.968, 16126.384], [28.783, 14.021, 11.272, 11.493, 15.818], [2079.75880925726, 798.804459180129, 563.4174631459142, 1120.1637786500964, 768.7051705232816], [1418, 1419, 1420, 1421, 1422]], [1, 3195, [32512, 32533, 32562, 32586, 32606, 32636, 32666, 32701], [7101.352, 7068.234, 7108.954, 7057.2, 7100.972, 7056.763, 7116.677, 7068.191], [45164.277, 45167.768, 45173.305, 45148.585, 45154.412, 45159.09, 45166.617, 45209.453], [14.588, 13.566, 13.175, 16.509, 15.444, 10.378, 18.781, 17.772], [2733.478319792098, 1324.5999978799857, 1774.1717721981693, 1001.3841866801062, 1955.9743862086061, 1162.46045252586, 1466.3074028019093, 1563.634880958474], [1423, 1424, 1425, 1426, 1427, 1428, 1429, 1430]], [2, 3198, [32516, 32538, 32566, 32591, 32611, 32640, 32669], [11774.0, 11675.744, 11669.02, 11671.219, 11661.181, 11678.103, 11679.662], [54176.979, 54133.981, 54134.477, 54143.79, 54134.174, 54134.42, 54173.526], [20.914, 11.443, 13.848, 8.145, 8.549, 19.605, 14.059], [637.5674072347421, 1301.0695985012312, 1502.6807848363367, 1673.7439444488211, 1104.3473442291242, 739.9571082995037, 1102.6197686120056], [1423, 1424, 1425, 1426, 1427, 1428, 1429]], [0, 3206, [32553, 32582, 32603, 32629, 32656, 32694, 32723, 32743, 32768, 32787, 32808, 32831, 32851], [42826.171, 42774.58, 42889.603, 42914.166, 42920.57, 42906.948, 42915.839, 42908.758, 42921.552, 42875.99, 42760.488, 42954.389, 42911.227], [16137.758, 16114.855, 16135.534, 16187.223, 16165.338, 16156.637, 16161.272, 16182.143, 16170.288, 16171.78, 16250.765, 16147.034, 16163.259], [8.777, 33.66, 17.922, 13.408, 16.927, 15.31, 13.066, 12.208, 15.443, 13.146, 12.348, 18.423, 19.315], [331.9770097387546, 2655.6921191104134, 615.6091521802477, 1555.2086839886588, 1040.2683279616197, 1023.8638158281611, 950.3475035225616, 536.8030743752657, 1046.362260674984, 828.7797543959651, 417.66411228769397, 683.4252233523262, 959.7744626757418], [1424, 1425, 1426, 1427, 1428, 1429, 1430, 1431, 1432, 1433, 1434, 1435, 1436]], [0, 3212, [32628, 32655, 32695, 32722, 32742, 32767, 32786, 32809, 32830, 32850, 32868], [42882.419, 42830.325, 42808.457, 42756.006, 42838.325, 42799.999, 42714.887, 42842.443, 42842.678, 42944.629, 42921.403], [15013.378, 15008.688, 14991.531, 14999.179, 14971.461, 15011.08, 14906.056, 15003.124, 14965.779, 15011.64, 15013.152], [25.964, 9.401, 43.888, 25.583, 10.746, 23.621, 29.973, 20.602, 29.104, 10.708, 16.381], [1144.9554031606128, 584.1851419453716, 2403.7727336516423, 1560.7164247889455, 438.8306069258522, 8107.316359688285, 1709.125217652278, 12477.750875023115, 1951.1574071794664, 374.6761510471354, 845.1096442765758], [1427, 1428, 1429, 1430, 1431, 1432, 1433, 1434, 1435, 1436, 1437]], [3, 3214, [32621, 32650, 32685, 32717, 32738], [30438.879, 30365.96, 30346.026, 30542.913, 30445.333], [69864.034, 69910.124, 69907.284, 69870.606, 69854.281], [19.107, 19.476, 18.619, 30.446, 20.216], [559.6038283574726, 652.3742635058888, 657.5878935002337, 1518.1798538947469, 603.8931178588026], [1427, 1428, 1429, 1430, 1431]], [2, 3215, [32639, 32668, 32703, 32730, 32750, 32773, 32790, 32812, 32835, 32857, 32873], [11469.27, 11335.311, 11302.473, 11309.672, 11338.444, 11337.083, 11289.387, 11321.478, 11329.176, 11306.143, 11315.034], [53290.704, 53318.777, 53282.498, 53295.741, 53294.582, 53303.847, 53295.33, 53257.063, 53281.388, 53290.228, 53294.336], [28.818, 23.417, 13.488, 12.72, 8.727, 9.269, 10.056, 11.066, 11.474, 9.396, 8.336], [1431.9761716249004, 9238.828728779832, 865.4332173056357, 2411.463641425076, 2900.524204784835, 2613.872652066993, 2430.281505650658, 2774.618997542188, 2726.745870119609, 2263.0441063186313, 2849.3653743263853], [1428, 1429, 1430, 1431, 1432, 1433, 1434, 1435, 1436, 1437, 1438]], [2, 3216, [32731, 32751, 32774, 32792, 32813, 32836], [11471.968, 11381.451, 11352.781, 11343.631, 11320.066, 11354.478], [54681.606, 54592.912, 54528.103, 54621.757, 54547.511, 54548.292], [23.992, 23.685, 26.06, 38.466, 31.651, 33.859], [906.2222239017646, 2599.2845669163166, 2315.6209504969893, 1053.0242327443366, 1615.9688004957586, 2532.6391097817473], [1431, 1432, 1433, 1434, 1435, 1436]], [2, 3229, [32893, 32918, 32945, 32968, 32988], [11434.082, 11436.551, 11379.526, 11364.969, 11206.532], [54619.089, 54630.735, 54635.567, 54562.945, 54461.524], [29.683, 18.214, 26.142, 21.024, 22.351], [2323.5515890349093, 1279.9218450129094, 498.4445166414988, 8477.517565814005, 635.3779780738047], [1439, 1440, 1441, 1442, 1443]], [1, 3238, [32986, 33006, 33030, 33048, 33069, 33090, 33109, 33131, 33148, 33169, 33187, 33206, 33235, 33263, 33286], [7005.301, 6972.943, 6992.086, 7055.502, 7022.499, 6990.898, 6944.589, 7022.327, 6988.973, 6999.271, 6911.39, 7006.736, 7015.303, 6977.854, 7031.215], [43635.548, 43772.637, 43651.488, 43715.906, 43641.561, 43650.511, 43771.74, 43603.338, 43684.279, 43653.247, 43614.758, 43733.282, 43634.787, 43618.066, 43566.505], [23.603, 13.8, 22.944, 15.194, 23.889, 22.119, 29.752, 27.891, 25.982, 23.853, 21.576, 21.864, 3.468, 16.525, 21.525], [957.9313061639117, 520.6599066052452, 935.3672426891726, 1062.1231974969107, 1172.038045140061, 1065.5315857490032, 881.8956593559669, 3824.4210070176678, 1276.4426312024802, 1625.9794357517185, 632.2269670697199, 1544.0401499686725, 326.03032775039753, 1162.467955642287, 431.6753553623548], [1443, 1444, 1445, 1446, 1447, 1448, 1449, 1450, 1451, 1452, 1453, 1454, 1455, 1456, 1457]], [2, 3243, [33072, 33092, 33111, 33132, 33151, 33170], [11026.997, 11034.681, 10994.618, 11073.834, 11024.078, 11063.013], [53692.131, 53652.098, 53657.241, 53656.329, 53688.721, 53660.53], [8.444, 19.11, 23.786, 17.351, 11.453, 18.037], [826.8200126327356, 456.27128862582344, 1077.44499067471, 516.590124882699, 605.8510505195034, 1101.939650731464], [1447, 1448, 1449, 1450, 1451, 1452]], [2, 3249, [33192, 33212, 33238, 33266, 33289, 33304], [11482.955, 11481.524, 11469.74, 11444.174, 11495.73, 11459.409], [54674.724, 54698.109, 54649.235, 54689.115, 54658.389, 54638.282], [28.974, 14.849, 2.674, 14.972, 17.642, 27.212], [497.91322623424895, 686.5126079999411, 458.73290806546686, 1247.512961554751, 589.3462764588722, 1238.5335808834382], [1453, 1454, 1455, 1456, 1457, 1458]], [2, 3253, [33303, 33323, 33343, 33362, 33387, 33406, 33427, 33444, 33469, 33490, 33512], [10772.326, 10810.221, 10757.494, 10829.127, 10770.764, 10792.909, 10807.803, 10808.465, 10781.56, 10798.159, 10771.729], [53183.495, 53015.323, 53069.673, 53088.473, 53099.538, 53067.009, 53057.202, 53069.563, 53096.456, 53067.946, 53123.976], [31.807, 18.26, 14.492, 16.66, 11.312, 23.152, 11.281, 19.649, 16.234, 18.723, 6.643], [1202.3690836235849, 768.9244715807725, 1630.061762973717, 828.8991899334081, 735.2126332768493, 908.4527892117998, 744.0801988181662, 911.4956680018257, 821.1942454994714, 1075.156376860661, 427.14996102058257], [1458, 1459, 1460, 1461, 1462, 1463, 1464, 1465, 1466, 1467, 1468]], [1, 3257, [33321, 33341, 33361, 33386, 33405, 33425, 33443], [7145.983, 7044.59, 7021.105, 7026.762, 7013.889, 6975.173, 6982.562], [43641.297, 43687.862, 43678.835, 43620.36, 43642.997, 43649.241, 43664.285], [33.075, 29.427, 24.022, 18.375, 11.545, 26.816, 15.412], [1946.0743449954962, 1593.1953121075246, 1696.5052543412594, 2402.0782842214635, 1152.2206745480619, 1680.2739854915346, 1014.542119107954], [1459, 1460, 1461, 1462, 1463, 1464, 1465]], [1, 3286, [33595, 33619, 33641, 33664, 33684], [7085.428, 7051.764, 7037.676, 7013.097, 6989.547], [43613.202, 43719.617, 43655.045, 43662.65, 43656.928], [27.024, 27.468, 14.806, 14.992, 28.868], [881.1445594762644, 1517.0481700313237, 1225.9846625321654, 1163.157132111742, 1581.989182094861], [1472, 1473, 1474, 1475, 1476]], [1, 3294, [33666, 33687, 33713, 33740, 33768], [7574.049, 7647.504, 7606.918, 7442.87, 7579.632], [45376.171, 45509.314, 45408.128, 45323.515, 45495.7], [35.348, 15.034, 24.807, 15.524, 27.778], [2296.8927907218695, 401.68650729013274, 1593.5812602232315, 360.22246671166727, 721.8293773208984], [1475, 1476, 1477, 1478, 1479]], [1, 3300, [33739, 33767, 33785, 33803, 33823], [7000.704, 7216.814, 7004.934, 7027.432, 6984.26], [43636.507, 43678.649, 43701.183, 43668.834, 43741.085], [24.094, 17.809, 27.862, 23.653, 29.416], [855.9231898493625, 19816.292807885588, 1477.1444231129822, 2406.6711543790343, 1878.696268745844], [1478, 1479, 1480, 1481, 1482]], [2, 3301, [33746, 33772, 33790, 33807, 33825, 33840, 33859, 33886, 33905, 33930, 33952, 33971, 33992, 34010, 34033, 34066, 34104, 34147, 34192, 34234, 34287, 34326, 34366, 34410, 34455, 34494, 34529, 34565, 34603, 34644, 34679], [12073.423, 12064.256, 12213.542, 12213.263, 12176.108, 12166.85, 12206.242, 12199.148, 12188.607, 12208.487, 12184.095, 12222.852, 12189.407, 12208.122, 12147.398, 12045.392, 12008.694, 11991.465, 12040.71, 12098.003, 12059.217, 12069.863, 12047.391, 12068.027, 12067.906, 12091.028, 12233.758, 12115.864, 12105.244, 12150.109, 12183.111], [55754.921, 55814.6, 55687.355, 55656.474, 55705.889, 55696.913, 55718.336, 55697.098, 55709.485, 55663.619, 55693.294, 55665.317, 55677.909, 55655.363, 55695.37, 55716.712, 55774.63, 55765.706, 55700.053, 55639.732, 55688.576, 55708.017, 55644.712, 55639.967, 55715.525, 55688.526, 55680.355, 55663.217, 55726.899, 55658.721, 55786.877], [26.358, 22.117, 19.508, 12.186, 16.193, 12.546, 14.682, 16.455, 12.732, 15.398, 15.124, 9.245, 13.217, 10.925, 18.41, 18.25, 8.823, 16.249, 18.916, 15.463, 12.951, 8.974, 22.69, 17.323, 13.557, 20.963, 18.357, 15.517, 15.693, 8.411, 22.688], [1507.7662353920875, 4804.441345099166, 3138.635634326076, 1958.8760148124607, 3669.8840617702526, 3486.86890583322, 5256.683749864463, 2851.3727789508425, 3175.47697020559, 2270.9569375606998, 4044.8528298915653, 2055.239345353279, 2628.285347422076, 2061.4362466349066, 3305.249320615832, 3543.303611196407, 3190.1083841289037, 2578.1183940849205, 12092.248056152184, 9215.42741357286, 2154.9384221044475, 3512.7144726685096, 5346.610994613688, 6020.727346214632, 2507.5055733438194, 3872.4457060600803, 6760.434456396304, 24107.8106492521, 8526.580500198848, 94184.46384614504, 1968.3722889620556], [1478, 1479, 1480, 1481, 1482, 1483, 1484, 1485, 1486, 1487, 1488, 1489, 1490, 1491, 1492, 1493, 1494, 1495, 1496, 1497, 1498, 1499, 1500, 1501, 1502, 1503, 1504, 1505, 1506, 1507, 1508]], [1, 3314, [33855, 33879, 33900, 33924, 33948, 33966, 33987, 34006, 34028, 34061, 34095, 34137, 34183, 34223], [7025.123, 7002.448, 6983.95, 7010.299, 6991.407, 7001.393, 7034.805, 6993.246, 7019.088, 7075.16, 7043.483, 7067.493, 7058.678, 7104.863], [43687.154, 43706.269, 43754.038, 43647.382, 43688.857, 43621.634, 43682.396, 43741.805, 43695.427, 43754.923, 43665.489, 43676.884, 43653.272, 43646.714], [19.683, 26.458, 28.893, 20.199, 27.324, 16.092, 17.288, 19.859, 22.938, 23.284, 14.677, 27.551, 12.461, 14.296], [1436.5244741278134, 1332.3249950432619, 744.6341583129812, 1507.7772363424372, 1232.937763198219, 2006.381785904617, 1057.5731409420557, 953.908222728298, 995.7815129124209, 15054.881147724707, 2169.9940922691185, 656.9439953709376, 718.0943107338193, 1820.3888869341245], [1484, 1485, 1486, 1487, 1488, 1489, 1490, 1491, 1492, 1493, 1494, 1495, 1496, 1497]], [2, 3317, [33885, 33904, 33929, 33951, 33970, 33991], [12185.157, 12182.552, 12173.208, 12150.704, 12191.527, 12120.415], [54740.464, 54692.096, 54653.513, 54668.352, 54636.784, 54722.299], [31.176, 20.778, 22.649, 28.188, 22.303, 22.098], [1714.172316247394, 1111.163734097443, 1077.0849657670917, 1291.306176123704, 1200.012245352022, 1079.711430252382], [1485, 1486, 1487, 1488, 1489, 1490]], [0, 3335, [34056, 34090, 34134, 34178, 34217, 34262, 34310, 34346, 34390, 34438, 34480, 34511, 34546, 34582, 34625, 34666, 34699, 34742, 34784, 34819, 34854, 34887, 34924, 34958, 35003, 35038], [42666.55, 42580.394, 42582.086, 42584.86, 42595.202, 42603.03, 42588.807, 42586.738, 42594.145, 42595.541, 42578.123, 42574.653, 42641.973, 42594.133, 42576.018, 42562.162, 42571.184, 42573.776, 42528.728, 42579.742, 42501.002, 42552.198, 42637.143, 42603.747, 42561.558, 42614.046], [14629.946, 14695.822, 14513.979, 14493.992, 14497.476, 14420.379, 14385.497, 14465.577, 14424.712, 14341.049, 14381.907, 14342.404, 14515.143, 14456.177, 14481.094, 14535.394, 14405.485, 14424.978, 14439.971, 14429.89, 14428.122, 14572.401, 14488.77, 14550.581, 14343.794, 14394.586], [34.423, 43.395, 14.482, 17.85, 18.126, 16.541, 22.004, 12.513, 17.132, 18.828, 19.276, 25.317, 27.577, 10.958, 9.958, 10.823, 18.415, 19.652, 22.293, 18.88, 21.843, 15.635, 28.86, 19.088, 34.592, 20.365], [2152.277511499394, 2396.130372317288, 2475.8849445986993, 1660.5574989054599, 1795.5223881261948, 3301.531351329043, 5444.203178033699, 2448.9351714208015, 2840.939729264079, 6285.2286459770785, 2308.367362973682, 3061.0920339749246, 1317.2130124392538, 1748.5085785233418, 1619.825408385917, 1156.6254792216976, 2600.680269139363, 2597.237309463152, 1579.6220189585242, 3139.692671562546, 4750.406681359553, 756.6762902785371, 1875.2590177162563, 1778.4907768991684, 4901.414115772227, 11757.521626937152], [1492, 1493, 1494, 1495, 1496, 1497, 1498, 1499, 1500, 1501, 1502, 1503, 1504, 1505, 1506, 1507, 1508, 1509, 1510, 1511, 1512, 1513, 1514, 1515, 1516, 1517]], [1, 3337, [34029, 34062, 34097, 34139, 34184, 34225], [7205.403, 7315.982, 7199.382, 7173.431, 7366.883, 7431.431], [46059.145, 45921.839, 46068.337, 46036.402, 46022.652, 45962.251], [25.451, 17.689, 20.637, 11.529, 24.522, 13.711], [718.9786244749446, 29367.887798323758, 1335.8584276876984, 1536.1310667670668, 15961.886246057835, 89028.8035508649], [1492, 1493, 1494, 1495, 1496, 1497]], [1, 3341, [34063, 34098, 34140, 34185, 34226, 34273, 34318, 34358], [7470.984, 7526.189, 7551.882, 7561.453, 7551.014, 7567.763, 7553.055, 7532.189], [45627.633, 45629.87, 45673.791, 45649.656, 45645.278, 45625.025, 45655.732, 45638.334], [23.282, 17.207, 38.144, 19.484, 24.569, 11.745, 17.362, 17.12], [3379.6921471383253, 1240.6650477571025, 2199.60605602471, 870.6998319725532, 993.5869601532304, 1205.277986006497, 1322.5837585869938, 1119.9214953152502], [1493, 1494, 1495, 1496, 1497, 1498, 1499, 1500]], [2, 3342, [34064, 34100, 34143, 34187, 34229, 34280, 34321], [10838.485, 11008.911, 11073.771, 11046.973, 11086.469, 11097.544, 11051.316], [53615.424, 53593.129, 53804.742, 53771.78, 53782.291, 53771.144, 53795.447], [29.202, 14.025, 14.491, 12.568, 10.205, 8.026, 13.336], [853.8260373105551, 17087.65177046636, 1532.9276303740794, 1394.9928914501127, 1295.9450967567752, 1572.6485889915443, 1036.8485346203486], [1493, 1494, 1495, 1496, 1497, 1498, 1499]], [3, 3343, [34077, 34116, 34162, 34203, 34246, 34298, 34333, 34377, 34419, 34465, 34500, 34537, 34573, 34610, 34655, 34687, 34727, 34774, 34804], [30890.602, 30917.426, 30897.85, 30783.399, 30767.264, 30653.06, 30680.521, 30703.244, 30699.224, 30641.843, 30604.718, 30592.981, 30628.476, 30694.812, 30647.662, 30671.177, 30644.841, 30606.882, 30661.742], [69582.252, 69515.508, 69518.551, 69390.884, 69426.292, 69265.36, 69407.402, 69412.195, 69420.84, 69400.618, 69327.414, 69357.473, 69394.89, 69344.138, 69395.732, 69444.388, 69347.001, 69360.833, 69339.082], [29.07, 32.06, 39.94, 25.915, 11.842, 30.191, 27.951, 23.299, 25.078, 15.297, 21.786, 23.237, 20.863, 23.524, 27.613, 29.675, 21.649, 28.788, 32.851], [5908.788183711257, 3581.1764439224107, 2651.860271290502, 5278.0734191327, 50688.413605739006, 887.3090113664822, 2404.1411955432554, 3954.5968368230438, 3842.8625142991177, 805.7257437635371, 1876.4768562617428, 697.4802144584422, 990.9221895137197, 2349.123484690368, 1273.7491619314512, 2772.975420008585, 802.8853431919473, 1019.5754918567643, 1021.0780173506084], [1493, 1494, 1495, 1496, 1497, 1498, 1499, 1500, 1501, 1502, 1503, 1504, 1505, 1506, 1507, 1508, 1509, 1510, 1511]], [1, 3357, [34186, 34227, 34276, 34319, 34359, 34401], [7572.389, 7673.51, 7690.814, 7670.645, 7632.604, 7569.895], [46547.505, 46602.361, 46632.138, 46637.213, 46650.774, 46456.556], [23.92, 21.194, 17.536, 12.505, 11.213, 33.737], [4104.940916565196, 1420.0159109386348, 1533.989666652885, 2533.707299311878, 3378.0935239284026, 3593.818907020931], [1496, 1497, 1498, 1499, 1500, 1501]], [0, 3358, [34260, 34309, 34344, 34389, 34436], [41849.719, 42004.423, 41868.405, 41903.739, 41981.405], [14066.172, 14040.503, 13937.42, 13914.78, 13925.187], [38.716, 31.697, 18.734, 10.718, 15.56], [1150.1161044036319, 2110.169135086301, 1013.297249237269, 2064.4863818866274, 549.16730374342], [1497, 1498, 1499, 1500, 1501]], [2, 3359, [34228, 34279, 34320, 34360, 34404, 34449, 34490, 34523, 34559, 34597, 34638, 34675, 34709, 34757, 34794], [10488.441, 10440.971, 10420.987, 10444.505, 10453.217, 10431.671, 10443.865, 10517.332, 10582.42, 10514.541, 10625.171, 10638.552, 10659.73, 10634.022, 10647.255], [52782.163, 52738.909, 52733.962, 52751.309, 52748.083, 52653.734, 52683.175, 52601.179, 52585.421, 52627.317, 52599.698, 52577.376, 52542.176, 52576.504, 52556.309], [15.759, 14.118, 14.554, 11.044, 13.661, 13.264, 15.442, 16.304, 12.599, 14.227, 12.276, 8.357, 6.851, 7.602, 8.882], [1575.8656504316323, 1426.7572732499027, 1129.7127252820785, 1135.574580904793, 1304.7041385406965, 2922.2442180920502, 1948.8422194999296, 4359.562306748188, 3445.7785215680733, 8579.516431469721, 4018.0383353013135, 3387.0769162884208, 3432.551710676655, 3362.628134084991, 3230.733698024859], [1497, 1498, 1499, 1500, 1501, 1502, 1503, 1504, 1505, 1506, 1507, 1508, 1509, 1510, 1511]], [2, 3361, [34284, 34325, 34364, 34409, 34454, 34493, 34528], [11921.146, 11935.225, 11953.371, 11949.75, 11910.667, 11947.003, 11964.4], [53996.739, 54015.481, 54028.39, 54075.672, 54019.829, 54136.086, 54122.486], [21.189, 19.71, 12.937, 20.534, 18.092, 29.342, 24.741], [1161.4773036922822, 1799.7376890414016, 899.9158946298851, 3839.697291550103, 1137.2579096284533, 2399.317806248017, 1953.088815831962], [1498, 1499, 1500, 1501, 1502, 1503, 1504]], [1, 3369, [34315, 34354, 34395, 34444, 34483, 34517, 34553, 34591, 34633, 34670, 34705, 34750, 34790, 34823, 34860, 34892, 34931, 34967, 35008, 35047, 35082, 35120, 35156, 35189], [7166.8, 7072.625, 7173.445, 7063.417, 7005.409, 7115.699, 7038.711, 7019.853, 7056.858, 7081.638, 7064.431, 7037.598, 7064.952, 7053.948, 7089.718, 7061.695, 7053.228, 7062.799, 7066.013, 7083.823, 7068.295, 7061.169, 7052.585, 7088.149], [43795.489, 43666.412, 43781.155, 43716.031, 43695.094, 43813.949, 43692.19, 43675.879, 43665.39, 43686.366, 43607.636, 43667.329, 43650.079, 43630.5, 43647.832, 43638.233, 43653.21, 43653.317, 43643.686, 43647.993, 43655.676, 43632.603, 43561.104, 43656.192], [27.148, 17.734, 30.327, 16.099, 19.769, 21.011, 19.012, 25.266, 21.112, 18.473, 19.365, 12.434, 10.896, 13.421, 16.369, 17.903, 10.414, 9.906, 12.552, 18.608, 23.004, 13.769, 25.443, 16.899], [7199.603835946785, 1153.1441797027837, 5173.801616641547, 1391.9866129415946, 1141.98145463028, 7724.581117156894, 1676.4700361687742, 1186.4896991566477, 1734.4188101413463, 3507.4732902715423, 2088.718476078973, 1132.2322101920602, 1834.6668860319523, 1534.8838557598333, 2275.592089395469, 2276.9162148415116, 1564.3843773155238, 1575.1478178318457, 1602.6727352540552, 1803.0897383831882, 1329.9002602419378, 1279.8251240452767, 1406.0627904047535, 1133.1360223589127], [1499, 1500, 1501, 1502, 1503, 1504, 1505, 1506, 1507, 1508, 1509, 1510, 1511, 1512, 1513, 1514, 1515, 1516, 1517, 1518, 1519, 1520, 1521, 1522]], [1, 3371, [34356, 34396, 34445, 34485, 34518], [7374.426, 7169.289, 7140.391, 7083.95, 7118.295], [45518.248, 45398.892, 45397.143, 45357.78, 45370.332], [27.906, 25.022, 18.186, 21.791, 16.799], [7091.1330188285865, 1880.9648588309913, 2150.422830580792, 747.5110610220314, 1118.3763338663077], [1500, 1501, 1502, 1503, 1504]], [1, 3373, [34317, 34357, 34397, 34446, 34486, 34519, 34554, 34593, 34634, 34672, 34706, 34752], [7416.714, 7347.96, 7364.963, 7460.23, 7345.034, 7214.043, 7182.455, 7276.502, 7202.726, 7192.456, 7223.635, 7179.853], [45917.252, 45976.253, 46028.877, 45860.469, 45876.629, 46057.314, 46051.541, 45973.623, 46032.738, 46033.761, 46091.148, 46087.233], [24.254, 26.29, 18.108, 17.655, 29.815, 22.675, 18.386, 21.547, 21.66, 18.475, 20.277, 19.494], [16818.411855495422, 10595.274228282842, 18550.36477677721, 37488.86570426802, 3318.342216372335, 1441.2965539982006, 1683.740001040689, 8851.636216847079, 1036.9998465733613, 1504.3631738110805, 688.8860455637939, 1065.2279190327297], [1499, 1500, 1501, 1502, 1503, 1504, 1505, 1506, 1507, 1508, 1509, 1510]], [0, 3377, [34510, 34545, 34581, 34624, 34665, 34698, 34741, 34783, 34818, 34853, 34886, 34923], [41861.597, 41786.061, 41789.505, 41836.132, 41798.34, 41830.376, 41884.792, 41809.128, 41811.652, 41855.252, 41805.855, 41907.134], [13847.779, 13848.341, 13874.438, 13853.976, 13908.061, 13719.504, 13733.958, 13788.209, 13810.451, 13741.798, 13786.18, 13675.302], [25.498, 20.146, 21.994, 21.775, 23.767, 21.314, 52.149, 16.818, 21.42, 23.738, 21.125, 32.562], [1321.9698787959892, 934.4058555715943, 1255.0336065792872, 3141.7528569886003, 1044.5823050295721, 1042.1367580197393, 1361.5206085797454, 986.8920097471473, 1341.7742828128423, 557.2144890587832, 4184.694931813353, 1134.419393713316], [1503, 1504, 1505, 1506, 1507, 1508, 1509, 1510, 1511, 1512, 1513, 1514]], [1, 3379, [34447, 34488, 34521, 34555, 34594, 34635, 34673, 34707, 34753, 34791, 34824, 34861, 34895, 34932, 34971, 35010, 35050, 35086, 35122, 35158, 35192, 35224, 35263, 35303, 35333, 35365, 35397, 35433, 35461, 35486], [7603.189, 7627.953, 7596.649, 7548.033, 7550.073, 7487.483, 7547.759, 7557.458, 7539.375, 7544.555, 7543.612, 7491.282, 7504.452, 7560.94, 7542.979, 7558.793, 7552.683, 7527.751, 7537.273, 7516.49, 7499.507, 7415.806, 7452.148, 7422.201, 7430.143, 7392.184, 7472.26, 7431.889, 7447.678, 7362.289], [44431.694, 44438.877, 44439.777, 44459.515, 44455.236, 44447.785, 44333.507, 44336.997, 44411.851, 44387.441, 44423.872, 44435.083, 44414.135, 44415.291, 44431.248, 44388.909, 44427.948, 44418.275, 44440.761, 44422.624, 44425.634, 44442.226, 44439.515, 44460.333, 44439.969, 44492.917, 44397.101, 44422.892, 44325.918, 44492.69], [18.777, 17.219, 15.812, 11.837, 15.629, 15.097, 12.191, 14.991, 13.702, 13.682, 12.513, 7.269, 8.155, 11.309, 13.505, 12.333, 13.179, 15.383, 8.225, 9.483, 15.484, 17.213, 16.593, 26.534, 28.715, 24.701, 15.161, 14.633, 9.763, 28.177], [4029.2677197510643, 5529.071677663994, 6453.004195945627, 4165.60448866667, 5283.234279174949, 3995.298562364802, 5033.153680954293, 2663.9076367549937, 3731.2883856648173, 2586.507664953594, 3692.0829048186674, 2790.6462252520205, 2401.6626403021532, 3048.5224479889444, 3645.848142353823, 3312.497913661248, 3289.2422528749003, 2704.024704068373, 2158.44200761765, 2834.4031045099005, 2004.2323473467484, 1366.027304674118, 1071.010568398142, 1009.4115406016065, 1044.1528142108489, 926.5312255125768, 725.7591328466144, 661.191068332945, 70088.53778979152, 785.5937713422967], [1502, 1503, 1504, 1505, 1506, 1507, 1508, 1509, 1510, 1511, 1512, 1513, 1514, 1515, 1516, 1517, 1518, 1519, 1520, 1521, 1522, 1523, 1524, 1525, 1526, 1527, 1528, 1529, 1530, 1531]], [2, 3382, [34524, 34560, 34598, 34639, 34676, 34710, 34759], [11208.293, 11157.681, 11179.394, 11123.93, 11194.537, 11136.266, 11191.799], [54259.527, 54369.266, 54335.468, 54307.56, 54322.098, 54330.908, 54395.714], [28.31, 26.322, 41.565, 27.674, 18.874, 25.414, 25.273], [1710.9285852964288, 1287.9715695436469, 1792.8464392881915, 1216.57917014186, 8027.16953498632, 2244.786366752921, 5112.638602441386], [1504, 1505, 1506, 1507, 1508, 1509, 1510]], [1, 3386, [34556, 34595, 34636, 34674, 34708, 34754, 34792], [7541.667, 7547.469, 7501.785, 7532.584, 7533.155, 7473.596, 7492.316], [45683.999, 45641.906, 45700.193, 45599.256, 45730.516, 45568.5, 45581.903], [30.802, 22.559, 20.944, 31.242, 27.575, 43.885, 23.123], [607.1053712433862, 2567.552818971962, 18327.142774897406, 768.2149951300413, 3808.1049681658424, 1728.8988240148474, 910.7307719717202], [1505, 1506, 1507, 1508, 1509, 1510, 1511]], [3, 3392, [34656, 34686, 34728, 34775, 34805, 34841, 34875, 34913, 34946, 34989, 35024, 35059, 35101, 35134], [30639.128, 30632.541, 30665.143, 30672.886, 30647.38, 30627.685, 30659.55, 30684.91, 30652.128, 30680.272, 30660.74, 30752.549, 30717.313, 30788.279], [69859.896, 69858.467, 69928.739, 69936.145, 69895.123, 69918.192, 69896.239, 69871.96, 69923.707, 69911.402, 69918.751, 69891.069, 69853.234, 69875.421], [18.363, 20.222, 14.951, 15.451, 19.587, 14.372, 18.909, 19.873, 13.461, 14.978, 13.344, 17.192, 18.801, 24.434], [1092.6676378867453, 4120.274521843196, 2154.4526145704676, 1027.5594377488865, 1644.499719520243, 1654.605898646537, 1553.0953440802546, 1454.0041609655614, 1931.693770856673, 1152.7638240095616, 1643.3518859304313, 2781.659361003062, 5308.750296696434, 1097.8576386454913], [1507, 1508, 1509, 1510, 1511, 1512, 1513, 1514, 1515, 1516, 1517, 1518, 1519, 1520]], [2, 3400, [34827, 34863, 34896, 34934, 34972, 35011, 35051], [10538.249, 10511.523, 10534.098, 10560.363, 10571.114, 10528.606, 10560.655], [52902.793, 52926.595, 52904.176, 52916.673, 52967.177, 52922.053, 52901.091], [10.293, 10.507, 13.004, 12.707, 17.147, 11.811, 11.028], [1606.281740460984, 1263.364744906447, 1645.120072916855, 1906.833306407932, 2413.747943945645, 1477.0496976974678, 956.9890034225723], [1512, 1513, 1514, 1515, 1516, 1517, 1518]], [3, 3405, [34876, 34914, 34947, 34990, 35025, 35060, 35102, 35135, 35171, 35207, 35240, 35282, 35316, 35344, 35376, 35412, 35441, 35471, 35499, 35539, 35571, 35600, 35635], [31490.154, 31479.905, 31511.759, 31479.055, 31500.625, 31492.21, 31447.264, 31503.173, 31501.185, 31510.202, 31463.321, 31483.067, 31520.718, 31498.446, 31529.535, 31488.741, 31513.403, 31528.422, 31491.342, 31507.022, 31512.54, 31504.239, 31508.56], [71195.671, 71182.011, 71209.436, 71203.53, 71201.986, 71151.401, 71185.771, 71178.704, 71166.934, 71205.797, 71149.328, 71193.075, 71214.179, 71194.614, 71135.056, 71206.139, 71182.256, 71191.35, 71171.599, 71180.353, 71173.453, 71192.828, 71187.127], [11.443, 10.881, 13.323, 17.072, 10.928, 23.802, 13.586, 11.112, 15.623, 11.885, 25.031, 14.246, 12.22, 16.673, 16.829, 13.903, 16.305, 13.096, 13.704, 14.704, 16.874, 15.661, 12.598], [1456.100642461152, 1955.8118350565903, 1462.1016688058367, 1854.6434270377447, 1606.2605134994092, 1114.6820133797335, 1037.3028132997258, 1560.7116433243245, 1127.7131600090263, 1026.8729807322425, 959.3855454707506, 1046.4053433757667, 1774.6582763933018, 964.5970424832512, 1606.3562019682156, 1650.9113680259284, 1009.5635174174848, 1064.6919355358511, 1549.7420573137892, 948.3090918438293, 1159.2998727478227, 1263.931004535393, 1561.8927739442931], [1513, 1514, 1515, 1516, 1517, 1518, 1519, 1520, 1521, 1522, 1523, 1524, 1525, 1526, 1527, 1528, 1529, 1530, 1531, 1532, 1533, 1534, 1535]], [1, 3414, [34933, 34970, 35009, 35049, 35085, 35121, 35157, 35191], [7552.626, 7433.126, 7431.279, 7415.826, 7389.051, 7448.741, 7435.385, 7453.396], [45622.681, 45785.393, 45847.902, 45845.103, 45832.239, 45797.595, 45845.64, 45842.631], [23.114, 12.712, 6.93, 10.131, 14.249, 14.184, 10.87, 14.623], [1839.2753331604927, 1947.626489155499, 2216.505239474573, 2912.3732422660696, 1456.6468723503915, 2637.6030229068556, 2237.372830940239, 1241.016349799708], [1515, 1516, 1517, 1518, 1519, 1520, 1521, 1522]], [0, 3425, [35002, 35037, 35074, 35116, 35149], [41783.907, 41859.06, 41841.465, 41794.704, 41804.823], [13748.142, 13713.004, 13758.161, 13781.002, 13770.767], [16.652, 25.617, 19.753, 35.336, 16.956], [1018.4737837591044, 1162.056216945888, 1486.9986670878527, 1766.1485683708866, 700.4398483792934], [1516, 1517, 1518, 1519, 1520]], [0, 3429, [35042, 35076, 35117, 35150, 35183, 35219, 35252, 35296, 35329, 35357, 35388, 35423], [43133.32, 43118.84, 42991.977, 42910.676, 42874.762, 42943.377, 42913.634, 42834.97, 42846.421, 42837.909, 42784.784, 42674.24], [15771.418, 15816.155, 15620.525, 15484.309, 15555.915, 15492.079, 15552.602, 15628.477, 15578.977, 15606.1, 15776.979, 15875.545], [19.525, 26.643, 38.674, 26.361, 16.138, 19.812, 16.23, 18.437, 10.431, 16.094, 7.383, 25.895], [6507.754867482612, 3012.414515317378, 2292.6056660553463, 909.1649664588588, 1376.404045811375, 3450.2163393953924, 1472.1792708758219, 1040.4458096018973, 751.1720012756472, 1776.075958697651, 311.78987259790216, 2837.094789422307], [1517, 1518, 1519, 1520, 1521, 1522, 1523, 1524, 1525, 1526, 1527, 1528]], [1, 3430, [35155, 35188, 35222, 35261, 35301, 35331, 35362], [7073.247, 7036.379, 7023.715, 7044.368, 7049.527, 6966.043, 6979.226], [44799.935, 44792.853, 44806.532, 44819.316, 44853.893, 44785.004, 44821.577], [22.068, 14.773, 14.221, 12.091, 14.719, 16.645, 21.66], [2021.30334726316, 1111.629265978005, 1274.4280902766925, 749.8894024857777, 1394.530098374291, 480.0175167055759, 1058.8771261211243], [1521, 1522, 1523, 1524, 1525, 1526, 1527]], [0, 3438, [35218, 35251, 35294, 35328, 35356, 35387, 35422, 35454, 35480, 35512, 35553, 35581, 35612, 35646, 35676, 35699, 35726, 35747], [42629.598, 42681.391, 42648.171, 42678.162, 42675.768, 42745.067, 42684.895, 42672.872, 42601.097, 42696.073, 42707.331, 42721.272, 42689.302, 42682.106, 42723.006, 42667.746, 42703.736, 42644.689], [14752.97, 14576.266, 14404.036, 14571.528, 14636.594, 14623.9, 14588.23, 14576.942, 14533.632, 14601.411, 14616.828, 14591.889, 14604.878, 14623.439, 14569.93, 14546.259, 14532.05, 14402.0], [37.333, 25.613, 36.513, 20.333, 17.458, 13.812, 21.49, 11.842, 28.92, 18.53, 16.043, 27.679, 25.437, 25.982, 19.853, 28.306, 21.436, 19.534], [1444.755090432037, 1144.4793581339497, 1059.0882250346463, 1317.9221007572569, 3193.4417379862575, 1832.189942166887, 1425.7997264868247, 2205.501376830664, 1128.8272388222465, 1705.9157446472132, 1224.514959147354, 1321.939702579217, 913.9984956164193, 1664.0214681680684, 1390.8208103172217, 915.7913121488223, 906.0851274826591, 753.2350530399266], [1522, 1523, 1524, 1525, 1526, 1527, 1528, 1529, 1530, 1531, 1532, 1533, 1534, 1535, 1536, 1537, 1538, 1539]], [2, 3440, [35195, 35227, 35264, 35306, 35336, 35366, 35398, 35434, 35464, 35488, 35524, 35564, 35590, 35623, 35660, 35681, 35707, 35731, 35753], [11446.323, 11454.883, 11435.416, 11462.305, 11479.605, 11503.018, 11491.312, 11481.524, 11492.479, 11516.106, 11494.944, 11451.658, 11449.186, 11497.284, 11466.373, 11462.162, 11518.811, 11495.429, 11507.464], [53269.994, 53277.961, 53304.876, 53314.516, 53326.555, 53335.286, 53293.032, 53300.288, 53358.36, 53303.957, 53262.127, 53271.395, 53270.24, 53289.159, 53269.082, 53294.312, 53294.852, 53257.708, 53279.124], [12.383, 12.469, 17.43, 17.805, 17.12, 14.28, 19.188, 14.217, 19.985, 16.515, 13.15, 17.365, 18.347, 12.612, 10.892, 24.432, 17.547, 14.144, 19.162], [1550.9318918665308, 2059.7924468699625, 1631.0614292167143, 2526.4075616498335, 2635.458501650869, 2547.2570772369154, 1610.196510190482, 1126.7082616347468, 5174.886736605686, 3377.2306380181058, 1301.2669703573683, 1532.7451506622892, 1389.4129425277467, 1925.6826654293448, 1108.8526528581692, 903.4904589296563, 2873.579696474778, 598.8666124451008, 549.6176059235335], [1522, 1523, 1524, 1525, 1526, 1527, 1528, 1529, 1530, 1531, 1532, 1533, 1534, 1535, 1536, 1537, 1538, 1539, 1540]], [1, 3442, [35300, 35332, 35363, 35395, 35431, 35459], [7002.312, 7093.453, 7053.801, 7055.518, 7062.543, 7221.208], [43638.768, 43669.479, 43677.246, 43637.712, 43665.839, 43773.308], [22.965, 27.015, 16.696, 30.366, 16.831, 29.809], [1325.506228871089, 2125.0436196140413, 1629.2425524362916, 1562.7485230019247, 1614.9715918788395, 8703.808541701032], [1525, 1526, 1527, 1528, 1529, 1530]], [1, 3456, [35364, 35396, 35432, 35460, 35485, 35519, 35560, 35588, 35620], [7060.126, 7119.914, 7151.098, 7122.271, 7159.05, 7136.25, 7188.248, 7174.908, 7240.115], [46414.434, 46473.217, 46420.275, 46398.436, 46478.677, 46339.781, 46489.657, 46451.18, 46434.291], [23.993, 27.784, 16.499, 21.048, 25.003, 3.452, 22.43, 40.568, 26.529], [670.4575125831286, 703.4463693787409, 484.51444997830305, 480.05482823162185, 541.2758727971742, 406.69309909448884, 880.7068399559633, 1473.1015875124028, 877.0563066532059], [1527, 1528, 1529, 1530, 1531, 1532, 1533, 1534, 1535]], [1, 3468, [35520, 35562, 35589, 35622, 35658, 35680, 35706, 35728], [7549.518, 7561.067, 7571.263, 7446.588, 7571.653, 7479.279, 7449.672, 7474.59], [43741.263, 43745.012, 43755.892, 43753.021, 43741.426, 43716.576, 43733.343, 43865.879], [15.803, 17.408, 15.079, 19.759, 17.721, 21.348, 11.561, 9.773], [1801.543342760521, 1072.3915326988401, 1438.9914437579016, 10476.61832398199, 801.4019770445015, 1496.1048245312259, 47190.59238833302, 79344.93772157449], [1532, 1533, 1534, 1535, 1536, 1537, 1538, 1539]], [3, 3485, [35689, 35715, 35735, 35760, 35788, 35811, 35826, 35860, 35885, 35905, 35931, 35952, 35983, 36003, 36022, 36044, 36072, 36101, 36126, 36154, 36179, 36201, 36228, 36263, 36289, 36311, 36336], [31201.949, 31256.393, 31223.037, 31230.408, 31244.661, 31252.006, 31245.418, 31268.026, 31299.873, 31264.96, 31279.55, 31231.962, 31237.736, 31281.325, 31270.548, 31276.976, 31283.974, 31242.496, 31265.664, 31238.126, 31257.15, 31280.474, 31247.87, 31132.934, 31289.829, 31263.626, 31220.373], [70623.263, 70599.861, 70671.927, 70636.813, 70549.584, 70601.728, 70645.604, 70607.437, 70646.014, 70589.91, 70593.827, 70654.326, 70621.176, 70574.209, 70645.869, 70600.287, 70644.783, 70605.944, 70596.103, 70666.49, 70646.755, 70619.812, 70653.112, 70572.504, 70647.27, 70665.546, 70645.383], [24.045, 23.592, 22.159, 23.476, 27.902, 16.705, 19.896, 18.218, 28.32, 21.709, 19.213, 22.436, 22.129, 24.887, 32.955, 19.031, 23.491, 23.268, 23.226, 20.573, 19.164, 16.269, 26.312, 33.003, 32.177, 20.939, 24.251], [1903.6714571240948, 610.6458384331099, 1149.32594811473, 855.3685854157673, 720.2459570489904, 861.5045139137106, 876.5060058288999, 2020.6162045674348, 713.5793318979082, 2355.8609569085224, 670.6205763972487, 760.8484843734586, 473.0007493322998, 606.2962548084287, 930.164747560246, 805.792793705028, 2587.5803990571562, 847.1277734989849, 731.4943090511082, 1090.8931349145164, 907.7298914073201, 741.3197381802921, 739.6816423081723, 719.6808033117424, 1322.2439362800649, 1050.7567491842922, 1363.9230009239695], [1537, 1538, 1539, 1540, 1541, 1542, 1543, 1544, 1545, 1546, 1547, 1548, 1549, 1550, 1551, 1552, 1553, 1554, 1555, 1556, 1557, 1558, 1559, 1560, 1561, 1562, 1563]], [1, 3493, [35776, 35802, 35820, 35846, 35876, 35897, 35920, 35944], [7592.801, 7612.13, 7571.093, 7525.61, 7572.549, 7541.942, 7485.086, 7564.785], [43767.476, 43719.134, 43697.721, 43763.519, 43774.848, 43749.051, 43778.144, 43703.781], [25.858, 18.707, 13.228, 29.643, 25.242, 27.247, 21.979, 21.079], [1551.971023693513, 539.9221224955209, 564.3489840574862, 1987.1389952202, 917.9853322135674, 1389.0409307815887, 9297.555623179085, 1012.3849855718693], [1541, 1542, 1543, 1544, 1545, 1546, 1547, 1548]], [2, 3494, [35806, 35822, 35849, 35877, 35899, 35924, 35946, 35974, 35996, 36013, 36034, 36064, 36094, 36118, 36141, 36168, 36191, 36216, 36250, 36279, 36304, 36328, 36351, 36383, 36403, 36424, 36456, 36481, 36508, 36537, 36557, 36585, 36614, 36635, 36660, 36682], [11536.175, 11527.656, 11438.619, 11516.589, 11522.683, 11478.213, 11584.454, 11600.157, 11603.595, 11629.582, 11594.03, 11523.594, 11498.279, 11515.38, 11572.65, 11616.061, 11548.107, 11578.816, 11544.913, 11534.451, 11588.728, 11566.534, 11569.008, 11616.609, 11590.77, 11607.313, 11575.718, 11613.181, 11615.402, 11618.525, 11614.873, 11639.018, 11632.102, 11584.513, 11569.22, 11566.898], [53316.929, 53258.707, 53296.693, 53327.635, 53355.243, 53392.927, 53390.01, 53379.453, 53411.196, 53390.346, 53382.801, 53312.273, 53298.033, 53324.317, 53359.299, 53401.333, 53363.146, 53407.823, 53316.561, 53358.122, 53414.864, 53383.383, 53411.431, 53425.961, 53391.48, 53400.555, 53458.974, 53485.356, 53448.382, 53489.82, 53477.378, 53453.014, 53478.394, 53472.197, 53446.572, 53379.383], [31.369, 18.657, 23.325, 22.525, 24.424, 28.359, 14.767, 16.114, 16.183, 12.75, 15.59, 17.571, 28.305, 26.171, 29.38, 26.237, 17.928, 19.16, 20.972, 27.519, 15.647, 21.422, 20.253, 20.756, 17.099, 19.754, 17.172, 12.366, 16.66, 15.772, 12.118, 11.512, 12.965, 12.897, 17.297, 15.23], [1168.1262338417469, 1061.0025661155794, 2058.798114046333, 1427.7909008309389, 883.9984507805408, 3658.1545152237586, 4160.577881248157, 4712.344038509503, 2804.4854569502045, 2124.1358181977116, 3614.509036560372, 1412.5222966039598, 1165.6111320261034, 1839.341992095084, 1326.524923763866, 1389.3893341061444, 3079.431083198983, 1698.349763826704, 2791.768884006884, 1832.6198669448515, 3096.6401770965526, 2458.094713084214, 1249.2054693312682, 2384.103089712621, 2586.8037439579134, 1993.5751398070604, 4160.516748110804, 3017.7957039236217, 4007.866427034296, 2477.4166512284687, 3432.1580129385898, 2165.2609312338795, 1830.0207338256303, 2731.545202735208, 2104.9214657859843, 7316.263766470284], [1542, 1543, 1544, 1545, 1546, 1547, 1548, 1549, 1550, 1551, 1552, 1553, 1554, 1555, 1556, 1557, 1558, 1559, 1560, 1561, 1562, 1563, 1564, 1565, 1566, 1567, 1568, 1569, 1570, 1571, 1572, 1573, 1574, 1575, 1576, 1577]], [1, 3500, [35845, 35875, 35896, 35919, 35943, 35971, 35994, 36011, 36032, 36059, 36092, 36115, 36137, 36165, 36189, 36213, 36247, 36277, 36302, 36324, 36348, 36381, 36401, 36423, 36454, 36478, 36506, 36534, 36556, 36581, 36610, 36632, 36656, 36680, 36708, 36733, 36760, 36780, 36805, 36827, 36849, 36874, 36902, 36929, 36962, 36988, 37008, 37037, 37054, 37074, 37098, 37127, 37153, 37181, 37199, 37223, 37248, 37276, 37297, 37323, 37342, 37362, 37381, 37409, 37431], [7417.428, 7433.185, 7414.183, 7395.019, 7413.498, 7408.548, 7403.038, 7392.413, 7408.218, 7399.718, 7398.715, 7399.511, 7453.782, 7426.66, 7415.444, 7383.074, 7424.096, 7404.939, 7427.831, 7456.43, 7399.381, 7429.135, 7399.879, 7405.164, 7442.62, 7429.068, 7430.391, 7380.85, 7414.604, 7425.356, 7445.182, 7480.628, 7430.374, 7424.149, 7406.237, 7418.848, 7404.231, 7418.905, 7384.185, 7421.081, 7394.304, 7427.792, 7413.267, 7436.416, 7412.573, 7420.697, 7399.845, 7439.003, 7406.778, 7410.461, 7420.572, 7418.581, 7409.895, 7418.765, 7419.547, 7421.407, 7413.993, 7368.548, 7405.792, 7408.535, 7406.502, 7374.276, 7415.064, 7386.322, 7398.63], [45833.601, 45834.47, 45829.932, 45849.678, 45856.214, 45833.723, 45830.16, 45846.89, 45858.223, 45836.713, 45853.28, 45846.364, 45828.966, 45842.813, 45831.262, 45831.096, 45857.803, 45838.971, 45851.496, 45862.067, 45843.953, 45848.224, 45826.449, 45876.798, 45825.342, 45839.253, 45861.893, 45827.893, 45852.817, 45840.493, 45852.632, 45695.134, 45891.178, 45840.626, 45851.689, 45824.1, 45844.445, 45821.198, 45827.508, 45811.973, 45845.234, 45805.997, 45822.978, 45832.069, 45870.852, 45844.956, 45835.956, 45841.112, 45853.61, 45851.242, 45839.716, 45868.11, 45851.303, 45826.031, 45803.202, 45822.856, 45827.507, 45832.791, 45833.533, 45861.372, 45861.538, 45824.898, 45850.514, 45836.346, 45849.887], [12.176, 10.786, 11.188, 9.309, 8.625, 8.013, 5.451, 6.466, 11.822, 9.157, 9.25, 8.382, 12.367, 10.799, 9.707, 11.34, 9.953, 9.005, 9.109, 10.104, 13.474, 10.406, 11.467, 8.907, 13.209, 19.313, 12.068, 13.799, 11.481, 8.695, 11.403, 30.648, 37.309, 14.746, 13.226, 11.593, 16.155, 20.813, 22.235, 15.751, 11.293, 14.847, 12.718, 15.702, 11.391, 13.763, 8.187, 11.434, 12.639, 11.941, 8.02, 12.914, 13.369, 9.56, 16.328, 16.385, 11.538, 17.963, 10.013, 16.895, 13.281, 18.759, 10.927, 25.885, 29.031], [830.9724592860248, 1638.482996166787, 1347.2290907926938, 2038.338254675725, 1551.1731992825667, 2368.7124719797052, 2932.53622157099, 2782.4429170480885, 1743.1081087109935, 2190.054260215383, 1512.4459500033618, 2037.409795874887, 1078.6610119159784, 1662.06142355341, 1542.979129692324, 2497.0980065625913, 1857.2623548299325, 2476.713498786243, 1797.8635405453504, 2010.6237961135716, 1453.4819425558496, 1337.9704234731819, 966.11431010903, 1152.9228724581044, 1419.1272556726105, 1436.3843378529216, 845.0424549967424, 1742.8637105976397, 1452.2396557863012, 1384.9021910034037, 1328.1539535473037, 5630.52799599235, 1605.5527644733122, 1231.1658651884993, 786.2256989328123, 1061.4095780252703, 1316.8169532411762, 956.5457186300906, 931.5175123399263, 1363.6849084736834, 1572.9886182131704, 929.795956797047, 1049.036261231415, 1368.349246629316, 1186.9188284112115, 980.3952579295027, 1246.7045245172505, 1113.8241346713735, 2196.0302900757465, 1956.6368192039567, 2077.705724008212, 801.0313291255673, 1058.8212574876563, 1604.8801269856142, 1450.5299750452555, 1385.1647512033735, 1563.462991136595, 1366.2751104140157, 1062.7218998424155, 1400.9700405403694, 1580.9928160669006, 1538.1418089765018, 1107.1554307792728, 993.2210559393716, 512.1380277820124], [1544, 1545, 1546, 1547, 1548, 1549, 1550, 1551, 1552, 1553, 1554, 1555, 1556, 1557, 1558, 1559, 1560, 1561, 1562, 1563, 1564, 1565, 1566, 1567, 1568, 1569, 1570, 1571, 1572, 1573, 1574, 1575, 1576, 1577, 1578, 1579, 1580, 1581, 1582, 1583, 1584, 1585, 1586, 1587, 1588, 1589, 1590, 1591, 1592, 1593, 1594, 1595, 1596, 1597, 1598, 1599, 1600, 1601, 1602, 1603, 1604, 1605, 1606, 1607, 1608]], [0, 3512, [36027, 36052, 36083, 36109, 36132, 36160, 36185, 36208, 36238, 36271], [41952.978, 41980.429, 41977.329, 41924.864, 42003.561, 42019.632, 42008.396, 42055.179, 42015.09, 41993.656], [14612.96, 14583.929, 14551.139, 14598.057, 14575.133, 14568.727, 14638.351, 14585.871, 14598.987, 14519.748], [16.825, 14.142, 24.513, 17.777, 39.756, 22.334, 17.885, 9.231, 24.26, 26.474], [2221.624245580956, 1960.7307680369327, 1467.2498881782267, 1161.0695954643907, 1761.252869448232, 1270.765348021065, 1332.4768600806105, 518.885208701945, 715.7224878151845, 1393.581454986414], [1551, 1552, 1553, 1554, 1555, 1556, 1557, 1558, 1559, 1560]], [2, 3516, [36062, 36093, 36116, 36140, 36167], [10848.014, 10855.22, 10856.358, 10869.43, 10840.713], [53018.071, 53085.303, 53054.402, 53057.635, 53035.53], [13.931, 9.127, 4.791, 8.624, 9.574], [641.5673197300366, 2088.4586783782124, 2263.8191511889986, 2590.6890196324402, 1319.1631991389236], [1553, 1554, 1555, 1556, 1557]], [2, 3527, [36190, 36215, 36249, 36278, 36303, 36327, 36349, 36382, 36402], [10716.244, 10671.468, 10663.078, 10605.081, 10572.069, 10660.846, 10620.781, 10604.164, 10625.41], [52622.351, 52591.219, 52664.48, 52657.361, 52716.091, 52670.815, 52752.736, 52829.176, 52902.507], [25.574, 19.302, 16.782, 18.523, 21.251, 19.913, 25.056, 27.068, 28.755], [1158.963313200787, 1686.8454567111578, 978.3476014997831, 1126.22167397476, 1906.5873840142858, 1132.5041086149783, 1798.717711187826, 2581.8766786679994, 1239.4649798483922], [1558, 1559, 1560, 1561, 1562, 1563, 1564, 1565, 1566]], [2, 3532, [36253, 36280, 36306, 36330, 36354, 36385, 36405, 36427, 36458, 36484, 36511, 36538, 36560, 36590, 36616, 36638, 36662, 36687, 36713, 36739, 36767], [12419.864, 12429.437, 12417.693, 12388.799, 12371.674, 12391.128, 12397.413, 12431.078, 12441.268, 12393.471, 12416.038, 12418.877, 12434.666, 12428.107, 12381.399, 12404.159, 12415.777, 12421.374, 12411.041, 12391.809, 12442.234], [55699.181, 55583.868, 55677.044, 55634.626, 55653.575, 55581.508, 55607.041, 55553.359, 55599.237, 55608.077, 55593.707, 55533.881, 55525.214, 55565.451, 55518.355, 55555.425, 55535.209, 55503.987, 55562.127, 55470.433, 55486.082], [29.171, 34.569, 19.019, 24.617, 31.776, 16.255, 19.004, 16.126, 15.404, 18.575, 21.832, 18.571, 19.146, 23.989, 24.261, 14.031, 16.409, 15.755, 21.714, 26.126, 27.852], [1216.6141832634378, 2342.566976929935, 990.1487750202247, 758.8000125100444, 1360.509311234222, 2888.844127193646, 3096.348555620205, 2097.043117387553, 3454.50317986466, 2940.6905771565052, 1929.8284643831826, 2356.7638718048697, 1344.9915915943159, 1780.0222370181284, 2464.8959543299425, 2197.3937084589234, 1794.3949852365638, 1750.174907776694, 1448.8721627766663, 2607.669731874991, 789.662021752601], [1560, 1561, 1562, 1563, 1564, 1565, 1566, 1567, 1568, 1569, 1570, 1571, 1572, 1573, 1574, 1575, 1576, 1577, 1578, 1579, 1580]], [1, 3537, [36346, 36378, 36398, 36421, 36451, 36475, 36504, 36532, 36554, 36580, 36609, 36631, 36655, 36679], [7179.803, 7163.289, 7181.147, 7172.595, 7220.667, 7198.561, 7212.647, 7163.879, 7126.667, 7300.582, 7225.372, 7187.177, 7270.134, 7194.352], [46449.391, 46415.058, 46415.258, 46445.695, 46355.803, 46450.346, 46428.969, 46455.044, 46428.352, 46385.347, 46420.048, 46424.085, 46314.479, 46413.895], [12.164, 15.285, 21.582, 15.835, 30.18, 11.41, 15.962, 11.114, 25.968, 27.114, 15.655, 15.374, 23.014, 14.788], [945.6333737547226, 1490.5488990447643, 778.0744188177069, 1685.064937778821, 3162.5988553091856, 1854.01163773969, 1900.5898101686112, 733.0873038206249, 696.2925323184062, 4076.4431877697407, 2258.981983674818, 2099.511174833004, 9911.446389241206, 1027.0793846829877], [1564, 1565, 1566, 1567, 1568, 1569, 1570, 1571, 1572, 1573, 1574, 1575, 1576, 1577]], [1, 3540, [36380, 36400, 36422, 36453, 36477, 36505, 36533, 36555], [7346.522, 7288.675, 7268.924, 7263.78, 7308.926, 7265.151, 7291.65, 7284.191], [45211.307, 45251.329, 45225.407, 45221.556, 45257.889, 45230.145, 45222.087, 45217.641], [16.644, 12.426, 13.367, 15.738, 16.274, 12.401, 18.059, 17.917], [1078.5786864015574, 822.6561876092854, 1642.266726085459, 844.8094919894723, 832.2496474040078, 1504.2131538739177, 774.3559611352792, 1065.6379493615946], [1565, 1566, 1567, 1568, 1569, 1570, 1571, 1572]], [2, 3550, [36558, 36588, 36615, 36637, 36661, 36685, 36712, 36738, 36766, 36787, 36812], [11913.688, 11976.019, 11992.99, 11995.008, 11948.205, 11991.099, 11994.934, 11980.962, 11997.322, 11994.917, 11953.416], [55047.128, 54987.698, 54991.479, 54991.688, 55005.281, 54993.306, 55050.951, 54968.451, 55013.642, 55047.637, 55037.484], [15.281, 9.933, 12.086, 14.771, 14.077, 15.728, 16.439, 18.333, 26.733, 20.421, 34.705], [683.4144747447299, 1903.6152487614245, 1267.5700117633392, 1553.214580873741, 971.4022970081547, 1068.227605659049, 1301.544577869073, 1496.3252348000983, 903.0530620148551, 1058.271511847475, 800.1082842895302], [1572, 1573, 1574, 1575, 1576, 1577, 1578, 1579, 1580, 1581, 1582]], [3, 3552, [36574, 36599, 36622, 36646, 36669], [31218.646, 31174.97, 31250.303, 31233.666, 31165.364], [70637.266, 70574.298, 70642.462, 70622.458, 70604.396], [19.946, 27.22, 24.805, 26.875, 25.011], [854.2496739210958, 768.4437711654533, 845.9808702862468, 2418.731697159975, 915.3955625158828], [1572, 1573, 1574, 1575, 1576]], [1, 3559, [36611, 36633, 36657, 36681, 36709, 36734, 36761, 36781, 36806, 36828, 36850, 36875], [7627.271, 7584.473, 7648.235, 7683.372, 7650.888, 7643.497, 7679.31, 7556.573, 7665.249, 7587.516, 7686.991, 7586.444], [45438.633, 45408.501, 45352.695, 45347.194, 45357.478, 45363.465, 45391.79, 45596.846, 45407.773, 45452.116, 45385.947, 45404.471], [21.896, 19.245, 15.172, 11.958, 13.614, 21.949, 17.14, 14.689, 27.388, 30.967, 30.51, 13.523], [7625.561663931935, 2654.8967618515103, 1170.30954409801, 1590.3993539587977, 1655.4056031253422, 1495.9690746945946, 1031.6047533740523, 87041.45156862069, 1210.8284476822826, 5236.94321690752, 701.0012946353681, 51806.25435503533], [1574, 1575, 1576, 1577, 1578, 1579, 1580, 1581, 1582, 1583, 1584, 1585]], [2, 3563, [36683, 36711, 36737, 36765, 36786], [11575.022, 11575.878, 11566.749, 11556.558, 11456.579], [53606.37, 53643.936, 53675.296, 53516.321, 53496.152], [26.72, 16.808, 25.404, 23.704, 29.484], [5945.228853806402, 5293.647636454256, 5211.880759539076, 5974.774741777847, 7578.969681889867], [1577, 1578, 1579, 1580, 1581]], [2, 3565, [36736, 36764, 36785, 36811, 36832, 36854, 36878, 36906, 36934, 36966, 36992], [11567.307, 11539.224, 11497.144, 11522.26, 11495.757, 11502.549, 11501.17, 11518.255, 11495.432, 11492.12, 11485.921], [53691.179, 53699.879, 53809.896, 53770.145, 53809.31, 53800.992, 53821.954, 53833.692, 53820.491, 53835.721, 53799.891], [23.699, 25.93, 11.392, 10.725, 7.838, 12.912, 10.337, 12.154, 11.029, 8.288, 18.925], [5128.802187177224, 3981.8891544680982, 863.0892344195407, 1431.3750583115568, 2002.6037233806112, 2373.6558214158713, 2032.7000652602414, 1669.9784087250143, 2290.3239241143415, 1196.962312046687, 684.0713022566155], [1579, 1580, 1581, 1582, 1583, 1584, 1585, 1586, 1587, 1588, 1589]], [3, 3566, [36746, 36771, 36792, 36817, 36838, 36863, 36887, 36918, 36944, 36976, 36998, 37021, 37045, 37062, 37085, 37111, 37141, 37162, 37187, 37210, 37235, 37262, 37284, 37307], [31306.061, 31208.447, 31084.564, 31037.339, 31040.331, 31063.716, 31056.181, 31088.871, 31032.386, 31024.556, 31035.05, 31022.407, 30970.796, 30967.833, 31029.384, 31006.169, 30995.716, 31022.086, 31038.87, 31076.839, 31003.499, 31038.082, 31062.031, 31049.581], [70496.77, 70588.768, 70587.381, 70574.776, 70581.945, 70595.12, 70562.254, 70568.229, 70576.57, 70594.343, 70570.825, 70572.47, 70591.718, 70583.05, 70560.661, 70547.407, 70568.824, 70593.348, 70570.467, 70575.094, 70564.688, 70564.934, 70554.269, 70552.249], [19.177, 28.537, 17.556, 10.21, 18.453, 14.397, 10.804, 20.316, 13.549, 14.845, 14.004, 16.469, 15.999, 16.281, 11.173, 10.423, 15.902, 8.731, 8.069, 10.958, 13.845, 17.226, 13.917, 19.576], [8395.256360424339, 1093.3012037721019, 1681.8692717066015, 1307.3756013501195, 815.416622862008, 1338.4744096700765, 1701.5329154858368, 1608.503239127967, 1571.247684170091, 1326.5655897006393, 997.1142541765798, 633.3286490130808, 2956.5761200124075, 2006.2186795830792, 1314.8261953598721, 3197.481000280933, 1861.2746323783083, 1430.4452863678328, 1222.1763274926677, 1945.9257484590523, 1467.9781720818949, 1294.124340922543, 1234.1819774347282, 1494.5159667966789], [1579, 1580, 1581, 1582, 1583, 1584, 1585, 1586, 1587, 1588, 1589, 1590, 1591, 1592, 1593, 1594, 1595, 1596, 1597, 1598, 1599, 1600, 1601, 1602]], [2, 3571, [36782, 36808, 36831, 36853, 36876, 36904], [11006.86, 10971.059, 11010.963, 10971.265, 10964.676, 10984.274], [53384.129, 53363.642, 53365.988, 53399.869, 53389.116, 53383.741], [13.361, 12.595, 11.407, 12.03, 10.66, 15.308], [2295.767397441428, 1581.25158607166, 2497.3269491207184, 1810.8091851914526, 1827.1466081148901, 1774.3603467165215], [1581, 1582, 1583, 1584, 1585, 1586]], [1, 3572, [36804, 36826, 36848, 36873, 36901], [7134.71, 7156.748, 7160.429, 7161.966, 7207.014], [46420.046, 46413.975, 46420.567, 46434.977, 46429.451], [17.16, 9.943, 10.34, 14.146, 18.43], [697.4238648169918, 1414.2445087280205, 1610.4310432005718, 1127.4067343428296, 1551.925523639737], [1582, 1583, 1584, 1585, 1586]], [0, 3578, [36869, 36894, 36926, 36956, 36984, 37003], [42974.53, 42960.61, 42945.571, 42924.208, 42930.081, 42951.029], [15514.783, 15528.483, 15488.583, 15422.814, 15452.312, 15555.678], [18.117, 20.579, 32.658, 25.192, 27.726, 20.93], [1086.5073332311658, 2440.6601490953094, 1244.7139712282224, 1112.4281297414175, 1861.845591251989, 1151.5026279714073], [1584, 1585, 1586, 1587, 1588, 1589]], [1, 3583, [36930, 36963, 36989, 37009, 37038, 37055], [7606.0, 7614.086, 7653.003, 7672.671, 7496.285, 7601.589], [45492.98, 45446.245, 45333.351, 45493.752, 45606.075, 45462.916], [30.915, 19.225, 16.694, 19.775, 22.865, 28.04], [3745.3994911156974, 12524.793293662386, 596.9720104707628, 26408.734830695303, 29769.151041933732, 8311.559284866587], [1587, 1588, 1589, 1590, 1591, 1592]], [0, 3598, [37117, 37148, 37172, 37195, 37218], [42863.25, 42907.937, 42852.576, 42920.253, 42897.78], [15036.097, 15044.482, 15130.423, 15055.175, 15176.131], [28.388, 20.755, 28.339, 17.356, 10.783], [3724.269761000381, 2499.014299045491, 2012.7428303266386, 1088.782234600453, 53413.68942343231], [1594, 1595, 1596, 1597, 1598]], [1, 3613, [37322, 37341, 37361, 37380, 37408, 37429, 37453, 37480, 37507, 37523, 37540, 37561, 37580, 37602, 37623, 37643, 37666, 37685, 37700, 37714], [7156.816, 7299.026, 7199.149, 7185.969, 7172.022, 7168.126, 7161.042, 7177.039, 7114.292, 7186.695, 7196.048, 7250.429, 7256.891, 7150.558, 7139.973, 7186.97, 7201.611, 7194.638, 7216.1, 7197.183], [46470.189, 46389.72, 46444.933, 46451.587, 46427.141, 46395.787, 46324.002, 46409.95, 46444.746, 46330.038, 46481.027, 46351.527, 46444.838, 46458.005, 46433.333, 46437.416, 46415.868, 46432.914, 46371.32, 46346.505], [18.512, 28.317, 19.813, 21.75, 12.212, 18.105, 29.729, 18.949, 20.109, 24.075, 30.755, 28.915, 36.598, 13.559, 15.872, 25.036, 15.908, 17.436, 23.886, 19.812], [749.2415978642988, 9036.5703839415, 2574.3333714603305, 3873.1010598182047, 1305.7811176118128, 2599.925834694723, 691.8191584231497, 1367.9015029161676, 809.0959455838441, 3743.356907081293, 1206.6540135330827, 902.7218758490155, 2015.0022868587625, 1134.2325290037531, 1337.4438892381013, 1358.3552772701596, 1317.1112329612888, 1214.003933940775, 6205.9246924378895, 2924.086786109211], [1603, 1604, 1605, 1606, 1607, 1608, 1609, 1610, 1611, 1612, 1613, 1614, 1615, 1616, 1617, 1618, 1619, 1620, 1621, 1622]], [1, 3618, [37363, 37382, 37411, 37433, 37455, 37482], [7570.391, 7562.75, 7637.419, 7679.035, 7613.81, 7607.506], [45511.162, 45428.659, 45486.449, 45381.627, 45351.411, 45433.227], [19.958, 24.561, 35.819, 20.368, 25.615, 26.434], [10291.986797012214, 6703.441058364801, 3427.753404086805, 1048.7726873590452, 2587.7580023054707, 3306.7980585872815], [1605, 1606, 1607, 1608, 1609, 1610]], [0, 3627, [37402, 37422, 37448, 37471, 37502], [43130.079, 43068.997, 43118.927, 43147.52, 43158.737], [15607.877, 15644.021, 15554.751, 15658.767, 15577.939], [15.131, 32.431, 20.913, 24.938, 19.045], [820.0920882337892, 1898.043160420754, 1685.2172297654836, 899.2238838377787, 1100.8161307004402], [1606, 1607, 1608, 1609, 1610]], [3, 3632, [37591, 37610, 37630, 37655, 37676, 37691, 37707, 37726], [30725.38, 30718.554, 30712.687, 30729.932, 30711.994, 30759.861, 30702.069, 30721.525], [69555.062, 69642.076, 69571.702, 69647.207, 69638.554, 69678.957, 69671.407, 69575.926], [22.45, 18.788, 21.558, 23.128, 17.615, 17.994, 18.465, 31.014], [952.1484372724954, 977.5056527758056, 913.6419161160095, 569.2487792295929, 738.8807053618356, 480.5166241964155, 619.4346795023381, 946.5825201137111], [1615, 1616, 1617, 1618, 1619, 1620, 1621, 1622]], [0, 3642, [37698, 37712, 37730, 37755, 37777, 37802, 37824, 37848, 37865, 37886, 37910, 37936, 37959, 37981, 38004, 38023, 38049, 38066, 38087, 38109, 38130, 38158, 38177, 38198], [43017.72, 42989.829, 43040.493, 43054.449, 43033.634, 42993.914, 42973.58, 43026.888, 42979.134, 42995.513, 42993.518, 42976.148, 43030.967, 42964.982, 43018.748, 42988.895, 43018.25, 43026.915, 43052.084, 43031.526, 43015.632, 43033.42, 43043.297, 43039.849], [15561.226, 15550.759, 15574.147, 15563.415, 15592.126, 15576.534, 15586.273, 15550.986, 15521.069, 15553.548, 15564.429, 15528.394, 15546.732, 15549.178, 15560.59, 15538.593, 15534.051, 15558.154, 15719.859, 15578.243, 15621.464, 15569.284, 15584.151, 15546.728], [18.258, 14.117, 12.557, 7.838, 9.362, 14.691, 16.622, 9.92, 13.838, 17.551, 12.267, 12.943, 15.877, 13.058, 8.701, 11.206, 16.754, 14.187, 11.261, 10.954, 21.083, 7.122, 16.159, 17.951], [1533.4228217175562, 1596.407401540548, 1070.5053631925487, 1135.6970049476774, 1580.2425559882884, 1491.3356165790492, 467.22642334179415, 909.1908908336031, 1240.9492154817626, 1136.771089126452, 1156.421118335727, 1295.8646208127495, 951.1648912217215, 1497.8871076952353, 1507.7134210321105, 1464.2212042759352, 2007.8716740982422, 1919.9120135871515, 51981.625647298824, 1433.6274484343644, 2167.740236237032, 812.9494494431258, 952.9051380730706, 931.1176706107829], [1620, 1621, 1622, 1623, 1624, 1625, 1626, 1627, 1628, 1629, 1630, 1631, 1632, 1633, 1634, 1635, 1636, 1637, 1638, 1639, 1640, 1641, 1642, 1643]], [2, 3648, [37716, 37737, 37763, 37786, 37808, 37832, 37856, 37872, 37897], [11291.702, 11352.812, 11359.899, 11321.603, 11301.477, 11327.451, 11340.918, 11325.324, 11345.916], [54822.413, 54768.272, 54817.063, 54827.611, 54763.751, 54810.759, 54829.807, 54881.056, 54779.132], [22.727, 26.184, 20.901, 26.125, 24.072, 19.563, 20.754, 17.965, 30.714], [948.7497464244153, 1010.7155987408477, 1372.321410972318, 549.5602627440662, 1059.984200183224, 1121.3808924738069, 1027.165205825364, 601.6315495222303, 2708.603568638765], [1622, 1623, 1624, 1625, 1626, 1627, 1628, 1629, 1630]], [1, 3652, [37761, 37785, 37806, 37830, 37853, 37871, 37894, 37917, 37944, 37965, 37986, 38008, 38030, 38053], [7109.668, 7188.886, 7170.208, 7185.905, 7161.26, 7184.617, 7187.659, 7240.334, 7213.404, 7234.424, 7164.646, 7232.904, 7188.061, 7188.307], [46404.467, 46362.518, 46401.017, 46385.441, 46383.699, 46364.966, 46350.943, 46390.969, 46403.281, 46433.941, 46411.441, 46395.324, 46377.379, 46375.571], [16.696, 20.025, 30.919, 19.069, 17.392, 20.301, 25.556, 21.137, 21.626, 34.064, 24.373, 30.437, 20.117, 21.614], [474.84995002101687, 8584.045093128363, 640.6167334279183, 2168.193070944605, 855.6470425941868, 3103.9792123027064, 3625.929819582796, 12289.357574962376, 1190.361988244489, 3132.2199985380976, 1057.1891025670159, 2388.576015352989, 1472.261504951063, 1309.2177665586019], [1624, 1625, 1626, 1627, 1628, 1629, 1630, 1631, 1632, 1633, 1634, 1635, 1636, 1637]], [3, 3665, [37877, 37905, 37926, 37953, 37975, 37996, 38016, 38039, 38061, 38082, 38103, 38124], [30720.715, 30750.32, 30729.941, 30765.668, 30752.763, 30681.256, 30711.256, 30699.988, 30791.484, 30728.485, 30732.233, 30696.534], [69598.502, 69609.855, 69630.306, 69685.763, 69614.252, 69520.692, 69553.936, 69549.347, 69510.568, 69596.262, 69613.833, 69629.649], [12.052, 13.937, 19.865, 17.79, 17.366, 12.815, 26.584, 17.056, 28.643, 26.246, 35.795, 13.622], [1020.6347767461992, 944.3253731275865, 1228.8587600313035, 399.21467664251855, 684.9307113644674, 376.50205622487834, 1582.2095682161269, 578.9340773228668, 2017.5968577906176, 910.1180261419335, 806.5975493511395, 837.9017371324172], [1629, 1630, 1631, 1632, 1633, 1634, 1635, 1636, 1637, 1638, 1639, 1640]], [2, 3673, [38055, 38073, 38096, 38117, 38142, 38165, 38184, 38208, 38237, 38275, 38314, 38336, 38379], [12278.716, 12262.828, 12327.053, 12307.039, 12310.283, 12308.997, 12337.426, 12233.804, 12127.816, 12121.787, 12108.23, 12221.691, 12205.692], [55771.634, 55786.364, 55774.224, 55764.51, 55816.392, 55766.576, 55785.708, 55752.884, 55605.611, 55736.125, 55696.895, 55734.936, 55802.95], [18.339, 20.01, 18.64, 21.196, 19.347, 25.546, 18.288, 20.218, 12.054, 29.648, 25.89, 26.234, 27.789], [1317.2520928938634, 991.8050605508239, 915.4312361713835, 1239.318683810995, 1094.5175566488485, 1295.00818731808, 824.8880487155311, 3096.917443369237, 69094.57163876848, 2756.8110824797436, 4201.978051980116, 770.0234549242319, 1571.0254030849298], [1637, 1638, 1639, 1640, 1641, 1642, 1643, 1644, 1645, 1646, 1647, 1648, 1649]], [2, 3686, [38116, 38141, 38164, 38183, 38207], [11838.51, 11981.705, 11940.004, 11860.953, 11927.747], [55349.18, 55349.717, 55334.483, 55377.509, 55292.908], [30.444, 29.703, 27.759, 34.473, 34.439], [1848.830075073462, 1501.719985653907, 695.8590863395935, 1633.8195588753797, 779.0960218133133], [1640, 1641, 1642, 1643, 1644]], [1, 3695, [38231, 38270, 38307, 38333, 38370, 38408, 38440, 38478, 38514, 38552, 38587, 38616, 38645], [7546.581, 7571.181, 7507.057, 7500.202, 7491.413, 7467.274, 7509.468, 7480.071, 7496.841, 7458.244, 7458.928, 7460.25, 7474.794], [43705.815, 43686.455, 43657.573, 43668.391, 43676.203, 43647.269, 43817.01, 44060.751, 44060.343, 44044.464, 44050.141, 44078.422, 44071.953], [27.264, 18.731, 22.045, 24.975, 23.896, 21.072, 24.142, 14.008, 13.041, 19.005, 15.1, 12.265, 19.68], [831.1304666044364, 836.5039263189541, 2079.4356312445125, 3027.497568313593, 1194.3302112649997, 5987.634161395281, 886.846578221508, 1102.349358950404, 1946.528690878842, 1826.3880767806281, 1570.4587585754507, 918.1812627613874, 931.5324760963734], [1645, 1646, 1647, 1648, 1649, 1650, 1651, 1652, 1653, 1654, 1655, 1656, 1657]], [1, 3696, [38203, 38232, 38269, 38308, 38332, 38371, 38410], [7486.249, 7474.185, 7432.621, 7441.557, 7367.185, 7341.912, 7484.223], [45644.884, 45651.396, 45708.98, 45615.957, 45702.543, 45678.404, 45490.135], [27.818, 23.481, 26.007, 26.96, 15.943, 10.829, 28.284], [4764.471549346228, 2544.1504067287856, 2862.617256058295, 6519.232935352695, 17894.619450161692, 83007.5255566236, 3863.8163379281523], [1644, 1645, 1646, 1647, 1648, 1649, 1650]], [3, 3700, [38287, 38320, 38346, 38385, 38422, 38453, 38491, 38532, 38568, 38598, 38626, 38661, 38694, 38728, 38756, 38784, 38816, 38847], [30704.209, 30711.361, 30685.864, 30725.797, 30723.944, 30723.266, 30715.724, 30709.703, 30717.052, 30730.331, 30686.695, 30743.033, 30734.161, 30694.713, 30714.974, 30753.211, 30831.682, 30751.478], [70619.594, 70642.138, 70633.289, 70669.491, 70623.887, 70721.372, 70692.27, 70670.355, 70705.16, 70656.235, 70724.811, 70611.241, 70611.037, 70768.874, 70723.083, 70675.853, 70652.43, 70618.775], [21.417, 24.246, 25.954, 15.38, 22.381, 26.156, 33.265, 29.726, 19.233, 20.272, 26.102, 17.617, 17.369, 33.772, 13.952, 26.036, 17.138, 30.924], [1762.6179752994872, 1063.4647290421708, 769.4142865996176, 1515.2388815653812, 1572.91083073296, 1015.5873064809317, 893.2188977348766, 823.5345320812744, 883.0042103965245, 1050.621732790996, 594.133658825278, 958.3156533472301, 1047.0688390778084, 1864.7360090407192, 489.2131874893317, 1368.2141387732377, 1119.021336061166, 1785.5103251052242], [1646, 1647, 1648, 1649, 1650, 1651, 1652, 1653, 1654, 1655, 1656, 1657, 1658, 1659, 1660, 1661, 1662, 1663]], [0, 3703, [38298, 38327, 38361, 38394, 38431, 38468, 38505, 38543, 38578, 38609, 38636, 38674, 38708, 38738, 38765, 38795, 38828], [42654.609, 42560.451, 42545.809, 42609.096, 42625.591, 42584.974, 42632.159, 42612.073, 42615.849, 42666.72, 42601.044, 42602.455, 42526.966, 42631.777, 42633.891, 42651.829, 42681.704], [14149.796, 14138.451, 14183.076, 14067.822, 14090.764, 14082.402, 14052.97, 14084.77, 14051.04, 14090.871, 14073.399, 14034.203, 13991.645, 14060.392, 14080.9, 14124.653, 14096.252], [20.038, 19.978, 22.462, 14.057, 14.586, 23.473, 11.867, 15.697, 18.428, 12.219, 13.259, 17.483, 32.63, 20.812, 26.771, 34.944, 14.673], [1888.2766468584007, 746.7708180843598, 3916.100110799412, 2083.048941596614, 1576.4528526103982, 1715.3151134436584, 2165.1619865320117, 2195.5751639025257, 2499.997327343697, 1150.7376826814402, 1272.2359065571811, 2730.762315045065, 4258.292262321203, 1336.5169249846356, 1058.1575466643487, 550.2240027244887, 1245.0295381676542], [1646, 1647, 1648, 1649, 1650, 1651, 1652, 1653, 1654, 1655, 1656, 1657, 1658, 1659, 1660, 1661, 1662]], [1, 3712, [38372, 38406, 38439, 38477, 38512, 38549, 38586, 38614], [7427.435, 7481.496, 7414.334, 7348.594, 7318.371, 7310.684, 7342.102, 7328.57], [45443.238, 45422.991, 45308.468, 45248.959, 45214.578, 45304.466, 45385.274, 45293.836], [28.621, 21.033, 24.727, 17.487, 9.323, 27.558, 30.411, 22.817], [7098.601152716424, 16524.685147023196, 6113.562932457307, 1396.8112623263662, 1168.3809336115637, 4508.752578453305, 7355.286909172732, 5757.413005200741], [1649, 1650, 1651, 1652, 1653, 1654, 1655, 1656]], [2, 3713, [38376, 38413, 38444, 38481, 38519, 38555], [10974.824, 10953.29, 10977.084, 10974.445, 11218.26, 11193.531], [53618.572, 53606.037, 53585.665, 53629.35, 53675.193, 53681.348], [15.622, 12.958, 13.758, 13.122, 41.965, 22.816], [1153.4560593432125, 1827.6354173020977, 2733.048532502776, 1494.3744692912342, 1045.5705556523271, 884.2950413283571], [1649, 1650, 1651, 1652, 1653, 1654]], [2, 3714, [38378, 38415, 38447, 38483, 38522, 38557, 38590, 38619, 38650, 38686, 38720, 38751], [12156.353, 12125.535, 12088.203, 12122.295, 12300.838, 12180.148, 12180.307, 12235.568, 12102.542, 12152.117, 12230.022, 12201.125], [55091.72, 55241.122, 55181.976, 55124.278, 55040.282, 55092.88, 55090.666, 55061.416, 55077.741, 55085.822, 55091.567, 55071.32], [22.457, 29.341, 41.51, 38.8, 11.921, 28.223, 24.955, 18.595, 26.844, 22.235, 32.043, 19.919], [1449.4912480222154, 4465.54721241624, 2487.4321292955037, 1690.610240815287, 638.7850221457272, 840.3127147411552, 1463.9104844715764, 881.7456513035788, 8358.525576359069, 2155.4497050039536, 892.1970089821078, 688.9382303112978], [1649, 1650, 1651, 1652, 1653, 1654, 1655, 1656, 1657, 1658, 1659, 1660]], [0, 3716, [38360, 38393, 38430, 38467, 38504, 38542, 38577, 38608, 38635, 38673, 38707, 38737, 38763, 38794], [42227.331, 42109.336, 42135.348, 42141.401, 42142.066, 42152.031, 42232.188, 42252.018, 42221.146, 42220.351, 42219.366, 42234.228, 42194.176, 42258.634], [13663.501, 13650.961, 13680.85, 13665.498, 13648.001, 13615.919, 13557.461, 13537.545, 13565.723, 13540.74, 13435.581, 13476.497, 13539.65, 13519.129], [31.11, 16.948, 13.743, 17.316, 17.063, 17.854, 25.27, 21.591, 25.761, 22.794, 21.047, 26.064, 29.662, 23.367], [6939.268523720301, 977.5743705319527, 911.7340291378472, 907.0739527541606, 1176.538662839372, 1453.1776341964728, 2942.476020892211, 4090.294462926738, 1586.8778377784654, 7288.960454509658, 2520.6363441851954, 5084.270363815542, 3629.7924914878276, 4677.942578915148], [1648, 1649, 1650, 1651, 1652, 1653, 1654, 1655, 1656, 1657, 1658, 1659, 1660, 1661]], [0, 3717, [38397, 38433, 38471, 38507, 38545, 38580, 38610, 38637, 38675, 38710, 38740, 38766, 38796, 38829, 38855, 38886, 38912, 38938, 38963, 38990, 39021, 39045, 39075, 39107, 39138, 39170, 39198, 39229, 39257, 39279, 39305, 39335, 39369, 39396, 39431, 39456, 39479, 39504, 39524, 39553, 39580, 39610, 39637], [43010.266, 42951.395, 42953.181, 42940.445, 42905.608, 42965.379, 42946.066, 42934.695, 42926.556, 42938.061, 42951.493, 42932.59, 42932.477, 42896.456, 42916.815, 42912.502, 42888.791, 42914.689, 42903.485, 42945.624, 42935.391, 42924.666, 42938.301, 42913.725, 42876.283, 42848.553, 42895.553, 42909.159, 42889.562, 42900.515, 42897.397, 42905.455, 42894.848, 42972.75, 42833.772, 42843.814, 42784.651, 42903.435, 42841.22, 42853.632, 42918.671, 42870.57, 42837.497], [15292.762, 15207.416, 15207.139, 15200.882, 15188.757, 15194.802, 15202.108, 15198.805, 15218.181, 15224.314, 15216.612, 15249.235, 15247.88, 15242.824, 15217.27, 15215.176, 15240.198, 15208.069, 15245.976, 15233.476, 15200.353, 15249.924, 15227.516, 15224.171, 15203.109, 15242.795, 15231.339, 15246.714, 15248.525, 15292.848, 15205.482, 15230.324, 15254.259, 15324.44, 15227.048, 15266.842, 15310.203, 15241.26, 15244.452, 15324.545, 15130.165, 15291.332, 15199.536], [17.472, 23.887, 20.387, 16.953, 12.253, 13.999, 12.199, 13.035, 11.168, 13.374, 11.218, 15.535, 13.825, 10.812, 16.556, 11.222, 16.963, 14.098, 20.58, 14.002, 13.263, 17.185, 10.845, 9.141, 11.205, 18.686, 11.347, 9.51, 8.724, 19.637, 12.439, 8.39, 23.963, 19.791, 17.027, 33.637, 18.602, 22.232, 38.769, 38.066, 24.286, 33.637, 27.345], [22151.950776052458, 3452.411347945737, 2922.7248484408387, 2555.2283451406815, 1748.0867811334203, 1809.2768220491762, 1871.1655855873155, 2043.4062567028468, 2142.522036836559, 1767.716731788347, 1744.3463927596645, 1694.901732088694, 2405.227272180866, 1973.7334357701482, 1305.4637343950478, 1518.3270204954183, 2508.9926360578534, 1797.0851790479128, 3455.188846186378, 1538.5997257534068, 1792.0604566723207, 1230.1145432955361, 2315.2141295224455, 1942.0199323257407, 2626.3691154618186, 1976.8497199000253, 977.792267103993, 2352.757844931404, 2433.4977711909373, 922.8706709138759, 1853.9949363038895, 2224.0542174578195, 1668.3295833562177, 19092.21395166358, 593.2343515399527, 877.0036876174322, 395.0504116812958, 977.3754898399437, 903.6170481705566, 1843.8842889146235, 6325.9924506328025, 2500.4404040896525, 2453.8661791181376], [1649, 1650, 1651, 1652, 1653, 1654, 1655, 1656, 1657, 1658, 1659, 1660, 1661, 1662, 1663, 1664, 1665, 1666, 1667, 1668, 1669, 1670, 1671, 1672, 1673, 1674, 1675, 1676, 1677, 1678, 1679, 1680, 1681, 1682, 1683, 1684, 1685, 1686, 1687, 1688, 1689, 1690, 1691]], [0, 3722, [38432, 38469, 38506, 38544, 38579], [42816.058, 42777.955, 42764.457, 42773.083, 42750.324], [16149.623, 16125.426, 16108.725, 16089.318, 16042.546], [3.633, 16.403, 9.589, 18.588, 25.099], [338.0607187292107, 957.093483447197, 1368.6068080403054, 1839.486152722188, 477.7827687065835], [1650, 1651, 1652, 1653, 1654]], [2, 3724, [38448, 38484, 38523, 38558, 38591], [12103.06, 12301.937, 12196.19, 12266.736, 12281.356], [55757.471, 55737.296, 55649.8, 55774.913, 55758.925], [39.968, 20.878, 9.812, 22.408, 20.479], [1328.8831001272335, 1004.1209018978207, 90094.38210615849, 3574.5769230930723, 5494.340230075133], [1651, 1652, 1653, 1654, 1655]], [1, 3742, [38615, 38644, 38681, 38716, 38746, 38769, 38802, 38835, 38865, 38890, 38916, 38942, 38968], [7315.437, 7319.401, 7284.924, 7285.637, 7263.769, 7263.054, 7238.723, 7234.749, 7213.345, 7241.338, 7223.664, 7305.895, 7359.07], [45591.213, 45615.114, 45640.805, 45638.785, 45636.139, 45637.142, 45601.923, 45631.002, 45643.089, 45632.911, 45644.962, 45615.309, 45615.996], [20.201, 14.964, 23.205, 11.792, 12.393, 14.991, 14.38, 7.575, 6.787, 9.918, 9.554, 29.138, 27.401], [3811.863651059122, 1923.9066752909127, 3031.7959204242293, 1769.3881737623021, 1726.3939181376618, 1558.8157294753873, 1498.9352986687547, 3529.4083159324655, 3158.6769299095154, 2269.6432858175194, 2442.798771100322, 2564.948898251497, 10463.455317220636], [1656, 1657, 1658, 1659, 1660, 1661, 1662, 1663, 1664, 1665, 1666, 1667, 1668]], [0, 3748, [38709, 38739, 38767, 38797, 38830, 38858, 38888, 38914, 38940, 38964, 38992], [42844.179, 42881.496, 43002.89, 43136.007, 42935.915, 43152.63, 43171.05, 43151.4, 43191.157, 43147.856, 43170.361], [15996.725, 15887.13, 15803.694, 15791.289, 15864.959, 15810.806, 15798.516, 15796.695, 15813.004, 15827.735, 15741.24], [24.992, 29.729, 19.336, 16.222, 12.524, 17.449, 16.366, 17.484, 16.003, 17.424, 12.137], [5318.715741898748, 7061.097243495297, 10030.549379593313, 1054.2737008882614, 97707.91374502408, 1533.8286958847193, 1124.4133190276414, 2219.413610949733, 847.3318396779747, 1113.9320581511984, 507.11710767412853], [1658, 1659, 1660, 1661, 1662, 1663, 1664, 1665, 1666, 1667, 1668]], [2, 3749, [38648, 38684, 38717, 38748, 38774, 38804, 38838, 38868, 38893, 38919, 38944, 38972, 39000, 39025, 39051, 39081, 39114], [11104.411, 11105.463, 11178.387, 11162.251, 11104.193, 11119.035, 11096.429, 11112.172, 11106.858, 11111.576, 11106.846, 11123.264, 11069.232, 11078.718, 11072.685, 11100.771, 11121.621], [53817.944, 53812.904, 53718.325, 53754.472, 53811.535, 53848.206, 53803.323, 53818.551, 53765.653, 53802.966, 53818.331, 53884.021, 53785.655, 53832.627, 53817.76, 53772.581, 53826.146], [13.756, 9.817, 10.338, 10.065, 7.231, 8.671, 12.848, 11.345, 13.473, 16.423, 20.779, 10.184, 16.782, 14.724, 14.318, 11.011, 13.276], [1377.2427233354585, 2547.8377087630283, 3405.6706277395197, 3264.216198175594, 2208.7517379251376, 1373.9626903376184, 1675.2512775711523, 2155.594767535955, 1584.2720305397816, 1307.750298734234, 1124.7696250010508, 1499.5496952468932, 1348.0826068440724, 856.8579312688006, 1331.1179896416352, 816.3894131678171, 1136.176802816006], [1657, 1658, 1659, 1660, 1661, 1662, 1663, 1664, 1665, 1666, 1667, 1668, 1669, 1670, 1671, 1672, 1673]], [0, 3751, [38764, 38793, 38827, 38854, 38883, 38910, 38936, 38960], [42182.34, 42255.311, 42176.476, 42266.835, 42252.116, 42285.347, 42250.6, 42270.033], [13571.414, 13536.57, 13525.463, 13440.516, 13479.961, 13463.21, 13501.897, 13469.271], [14.512, 22.92, 20.165, 19.278, 13.515, 13.932, 19.875, 26.203], [21484.03142215965, 5513.387944384588, 3496.706894699302, 2143.146089713935, 3969.295558778506, 2919.2807816940626, 10409.63153738107, 13027.567015694547], [1660, 1661, 1662, 1663, 1664, 1665, 1666, 1667]], [1, 3752, [38747, 38770, 38803, 38836, 38866, 38891, 38917, 38943, 38970, 38998, 39022, 39050, 39080, 39111, 39144, 39178, 39206, 39234, 39262, 39284, 39310, 39343, 39374, 39406, 39437, 39463, 39487, 39508, 39529, 39561, 39588, 39617, 39646, 39674], [7467.833, 7461.33, 7497.314, 7493.223, 7504.408, 7579.275, 7615.395, 7607.104, 7626.087, 7559.887, 7525.78, 7528.027, 7484.353, 7452.282, 7441.569, 7459.518, 7474.257, 7422.715, 7402.066, 7421.134, 7435.22, 7450.309, 7411.272, 7427.713, 7429.33, 7500.802, 7533.826, 7509.683, 7510.819, 7576.64, 7568.625, 7581.627, 7546.108, 7576.216], [44042.431, 44081.315, 43989.001, 44038.238, 43958.677, 44037.756, 44007.945, 44028.822, 44029.141, 44054.228, 44054.196, 44100.735, 44072.839, 44035.282, 44154.255, 44093.165, 44072.684, 44062.195, 44133.967, 44301.029, 44358.713, 44342.552, 44366.239, 44362.969, 44360.163, 44296.433, 44252.351, 44122.254, 44172.333, 44088.634, 44033.22, 44143.465, 44066.92, 44083.363], [8.283, 11.237, 22.205, 19.942, 21.241, 22.253, 20.414, 18.665, 15.355, 19.66, 15.663, 19.261, 22.938, 28.596, 18.798, 16.837, 13.907, 29.985, 25.736, 21.043, 12.866, 14.286, 13.114, 19.911, 19.956, 15.983, 11.856, 15.501, 17.989, 17.128, 20.958, 21.751, 33.411, 26.195], [1083.3483133621858, 1013.4857372229385, 1223.402562412946, 1084.6695128232525, 3136.854127541574, 4367.395770164577, 5798.493401766359, 3575.809873495192, 5496.3712013586855, 2785.906104169514, 1685.3078547906675, 2965.864316432068, 1669.2638923208394, 699.5981069443995, 1615.565848686832, 1160.7973742325876, 1169.1455957614655, 1213.5457674303907, 3100.8788235509332, 1540.7488268594761, 1781.0583350109173, 2309.4507186250553, 1263.4915670722157, 2347.6520653210314, 1770.9491644632794, 3814.4846506984413, 1381.4586086707734, 1760.0116554726112, 1638.8927722898784, 1617.614547346753, 3601.238509179893, 685.3800668753842, 1818.9822547606695, 1639.0008467298176], [1660, 1661, 1662, 1663, 1664, 1665, 1666, 1667, 1668, 1669, 1670, 1671, 1672, 1673, 1674, 1675, 1676, 1677, 1678, 1679, 1680, 1681, 1682, 1683, 1684, 1685, 1686, 1687, 1688, 1689, 1690, 1691, 1692, 1693]], [3, 3759, [38817, 38848, 38876, 38905, 38929], [31033.025, 31100.349, 31212.707, 31133.106, 31188.061], [71548.384, 71394.084, 71424.446, 71576.127, 71466.809], [33.659, 10.061, 16.887, 26.384, 31.515], [1945.6476769519925, 64929.235691355716, 20475.85686021377, 2386.8073749466075, 2411.186584069398], [1662, 1663, 1664, 1665, 1666]], [2, 3763, [38777, 38808, 38839, 38870, 38895, 38922], [12235.485, 12101.609, 12036.35, 11993.428, 11874.165, 11982.413], [55808.934, 55772.435, 55692.574, 55694.094, 55676.082, 55727.292], [31.383, 35.365, 27.602, 24.482, 27.156, 36.894], [948.5284936723916, 1265.1594577399012, 1677.8563568450197, 5889.797403347418, 7537.477239909605, 1815.4386479095206], [1661, 1662, 1663, 1664, 1665, 1666]], [2, 3765, [38869, 38896, 38921, 38945, 38973, 39001], [11773.899, 11821.312, 11778.372, 11734.434, 11771.053, 11896.715], [54036.885, 54082.386, 53976.277, 54036.647, 54109.147, 54146.183], [21.64, 20.803, 15.251, 27.619, 22.659, 21.49], [1209.6460469298959, 1144.8884464733624, 1044.1425806806596, 2279.9779195963815, 1066.0639438851613, 864.9561989668781], [1664, 1665, 1666, 1667, 1668, 1669]], [0, 3774, [38961, 38987, 39019, 39044, 39073, 39105, 39136, 39168, 39196, 39228, 39256], [42207.381, 42157.729, 42139.301, 42279.278, 42174.33, 42208.227, 42204.915, 42115.606, 42071.766, 42200.073, 42056.31], [13559.565, 13660.256, 13584.027, 13576.841, 13674.799, 13517.548, 13543.91, 13634.34, 13688.119, 13706.966, 13721.611], [35.388, 13.059, 21.923, 24.002, 23.624, 20.661, 19.716, 14.733, 21.689, 17.318, 31.061], [4855.973316656607, 561.358517714751, 2394.848285461487, 3621.9329844688195, 1274.468927839005, 4312.341729367201, 10190.69489368125, 1387.4537184658645, 2067.2460934603314, 358.358710648706, 708.3496104051573], [1667, 1668, 1669, 1670, 1671, 1672, 1673, 1674, 1675, 1676, 1677]], [2, 3782, [39002, 39026, 39052, 39083, 39117], [12113.374, 12249.367, 12231.806, 12246.598, 12209.679], [55015.686, 55095.021, 55058.425, 55132.99, 55059.56], [28.454, 14.8, 27.817, 23.215, 15.156], [786.8973289711713, 498.64452462556767, 551.471105248402, 1944.7477209612073, 1103.7587510232383], [1669, 1670, 1671, 1672, 1673]], [1, 3791, [39048, 39079, 39110, 39143, 39177, 39204, 39232, 39260, 39283, 39308, 39342, 39372, 39404], [7292.941, 7202.072, 7356.329, 7251.066, 7195.571, 7149.374, 7172.138, 7175.594, 7146.624, 7197.026, 7174.751, 7129.181, 7162.464], [45657.709, 45685.545, 45632.411, 45649.782, 45648.528, 45660.177, 45694.768, 45724.725, 45661.063, 45637.476, 45669.904, 45750.261, 45804.906], [24.769, 16.679, 39.003, 23.193, 20.743, 6.7, 12.577, 11.948, 19.916, 26.435, 16.597, 31.377, 8.671], [3066.405948622966, 1014.6052183898042, 3470.2169225727816, 2738.2247294348053, 1189.5597339496073, 547.4164309443265, 1359.1146870812515, 1240.3029375694475, 1857.5951778726778, 2207.64809658095, 417.8205595767437, 2710.669109422738, 428.0333150356489], [1671, 1672, 1673, 1674, 1675, 1676, 1677, 1678, 1679, 1680, 1681, 1682, 1683]], [2, 3794, [39180, 39207, 39236, 39263, 39285, 39312, 39346, 39376, 39409], [10978.373, 10996.934, 11019.49, 11033.216, 11014.393, 11015.312, 11051.9, 11016.687, 11014.038], [52315.512, 52274.579, 52314.802, 52231.406, 52325.5, 52416.407, 52340.901, 52332.869, 52368.825], [25.076, 24.071, 21.277, 34.83, 21.573, 25.051, 19.727, 27.823, 30.272], [1263.5492865840233, 1255.2578142738482, 1515.174116466848, 1137.7025024305585, 942.7843023772941, 1602.6264176865432, 740.9200791143304, 1234.0542760226053, 1328.502440041724], [1675, 1676, 1677, 1678, 1679, 1680, 1681, 1682, 1683]], [2, 3795, [39082, 39116, 39146, 39181, 39210, 39237, 39264, 39288], [11872.326, 11831.771, 11834.218, 11856.374, 11827.916, 11928.991, 11808.627, 11911.076], [54176.538, 54133.407, 54074.749, 54212.993, 54171.077, 54208.422, 54164.758, 54161.651], [32.947, 31.954, 20.281, 22.041, 31.802, 14.117, 30.427, 19.3], [1376.3341477161782, 638.2889531052774, 469.7348901921487, 665.5110468007634, 1575.3912941323586, 813.6399454490165, 919.5846679548887, 2201.286158866784], [1672, 1673, 1674, 1675, 1676, 1677, 1678, 1679]], [2, 3803, [39212, 39239, 39266, 39289, 39318, 39349, 39379, 39412, 39441], [12209.715, 12206.467, 12226.567, 12241.451, 12246.319, 12277.635, 12249.973, 12229.881, 12241.432], [55055.998, 55076.781, 55084.131, 55076.598, 55076.892, 55072.28, 55076.516, 55068.577, 55066.993], [30.366, 20.237, 10.394, 9.939, 9.179, 9.775, 18.053, 12.138, 10.238], [1315.0342087451236, 1537.4997212108858, 1563.5822172057005, 1964.361252488828, 2863.726278845956, 1621.6458438854645, 1661.4453723393096, 1827.8134067083226, 1416.1911573637733], [1676, 1677, 1678, 1679, 1680, 1681, 1682, 1683, 1684]], [2, 3822, [39490, 39513, 39535, 39565, 39596, 39623, 39654, 39676, 39703, 39735, 39762, 39788, 39811, 39835], [12281.777, 12235.882, 12204.933, 12220.208, 12228.824, 12250.244, 12266.924, 12255.205, 12210.065, 12217.23, 12206.556, 12249.008, 12235.105, 12209.482], [55072.212, 55052.933, 55055.091, 55003.927, 55080.164, 55073.369, 55075.922, 55061.239,
[truncated: 1,075,113 more chars]
