# Supplementary material for: The lipoprotein Pal stabilises the bacterial outer membrane during constriction by a mobilisation-and-capture mechanism
Source: Nat Commun. 2020 Mar 11;11:1305. doi: 10.1038/s41467-020-15083-5 (PMC7066135; doi:10.1038/s41467-020-15083-5)
Supplement: Supplementary file 3 — Source Data [file 41467_2020_15083_MOESM3_ESM.zip › source_files/PGI_Raw_Data_Figure_1/RKCK16_n24_c3_f2_Checked.txt]

[[0, 344, [3025, 3095, 3186, 3270, 3353, 3420], [31208.335, 31218.086, 31212.42, 31209.374, 31249.796, 31182.382], [40922.461, 40922.031, 40904.151, 40947.743, 40916.476, 41145.35], [19.023, 21.476, 15.909, 23.471, 14.118, 30.215], [1312.2322111694018, 2282.8143171734773, 2319.511803562177, 2340.051798950741, 2289.6315165676706, 962.1640831710405], [48, 49, 50, 51, 52, 53]], [0, 345, [2947, 3026, 3096, 3187, 3271, 3354, 3421, 3493, 3569, 3635], [31247.505, 31278.862, 31316.92, 31324.328, 31286.382, 31259.464, 31201.657, 31198.182, 31288.684, 31266.762], [41757.618, 41868.402, 41938.268, 41806.267, 41804.786, 41782.906, 41765.498, 41816.592, 41786.925, 41802.537], [7.965, 22.833, 27.389, 25.522, 26.397, 22.7, 29.821, 25.617, 31.038, 46.125], [125194.67007201706, 1421.2653993483175, 2657.621207217978, 5445.882062917101, 3724.4172447533942, 3737.9564246390505, 1266.0500202022213, 933.1064335795745, 3105.3195493183716, 1593.2685390135132], [47, 48, 49, 50, 51, 52, 53, 54, 55, 56]], [1, 360, [3007, 3078, 3172, 3254, 3332, 3404, 3474, 3548, 3617, 3692, 3766, 3826, 3891, 3954, 4017, 4086, 4149], [18334.005, 18413.794, 18392.518, 18373.795, 18409.349, 18400.396, 18374.899, 18399.584, 18355.95, 18394.169, 18362.06, 18412.853, 18374.13, 18395.612, 18389.109, 18407.415, 18352.351], [74313.609, 74332.941, 74313.947, 74308.471, 74358.449, 74282.22, 74334.797, 74331.632, 74336.646, 74300.415, 74359.589, 74316.427, 74309.29, 74279.819, 74304.061, 74278.635, 74323.742], [15.455, 12.254, 13.095, 16.552, 25.222, 19.116, 16.337, 13.066, 12.414, 13.529, 9.798, 8.709, 14.756, 15.553, 8.395, 13.717, 16.524], [1220.733524694149, 2017.9309873063119, 1418.87806521181, 1321.3357067346324, 1815.477898584231, 1983.2622834966849, 1851.3494613807432, 1699.2853748892885, 1283.1694322859087, 1584.6324069379423, 947.3015394859696, 1612.9518303242605, 1294.0115813403302, 1578.543465654626, 1441.3959621052836, 1545.9865041331211, 1266.668975164943], [48, 49, 50, 51, 52, 53, 54, 55, 56, 57, 58, 59, 60, 61, 62, 63, 64]], [1, 382, [3403, 3472, 3546, 3616, 3691], [18249.921, 18242.408, 18185.106, 18219.387, 18133.67], [73730.434, 73726.105, 73707.832, 73751.559, 73728.175], [23.531, 13.789, 15.409, 15.838, 24.535], [2195.7434408828203, 950.0171884412, 1647.7511372567276, 947.4575803698165, 2879.075841409344], [53, 54, 55, 56, 57]], [1, 564, [4958, 5004, 5062, 5120, 5185, 5247, 5302, 5359, 5426, 5489, 5552, 5612, 5667, 5720], [17684.792, 17681.067, 17639.575, 17653.479, 17651.811, 17699.124, 17651.648, 17671.018, 17698.318, 17657.999, 17674.16, 17702.919, 17686.502, 17670.139], [73402.642, 73422.733, 73406.479, 73340.06, 73395.935, 73437.965, 73368.282, 73376.912, 73406.633, 73405.067, 73449.703, 73321.386, 73422.764, 73432.479], [22.758, 18.797, 21.078, 29.86, 24.48, 22.218, 24.285, 34.604, 15.727, 25.982, 18.557, 27.82, 12.685, 12.921], [1890.6589065457704, 1098.56497831646, 685.0588010558267, 1131.6729987815786, 711.145207059264, 526.469867714591, 938.1399536148142, 860.3226583001328, 1190.706338345774, 786.6566240442896, 967.171597844877, 846.5771229451069, 1842.6055708203453, 804.1284852198341], [78, 79, 80, 81, 82, 83, 84, 85, 86, 87, 88, 89, 90, 91]], [0, 587, [5139, 5208, 5260, 5320, 5387, 5445, 5507], [32248.313, 32223.517, 32240.609, 32241.256, 32211.376, 32253.693, 32205.183], [40455.411, 40506.827, 40522.191, 40480.252, 40494.962, 40447.114, 40438.037], [21.042, 20.134, 16.877, 23.815, 19.688, 22.362, 30.64], [3315.9895676449714, 1402.8703713290322, 961.4971530966646, 1674.1078878674593, 2156.9558351561595, 1489.9401013452405, 786.0174822600334], [81, 82, 83, 84, 85, 86, 87]], [0, 596, [5259, 5319, 5386, 5444, 5506, 5572, 5630], [31845.257, 31822.974, 31838.513, 31810.294, 31834.537, 31804.292, 31810.467], [41534.674, 41554.886, 41573.134, 41540.315, 41533.958, 41562.099, 41493.057], [17.327, 15.693, 18.276, 16.475, 15.618, 25.849, 33.446], [2468.1431246079305, 1852.457218535637, 2523.259841842213, 2408.234534717997, 1967.0527145365145, 1346.269971699031, 1149.923689104463], [83, 84, 85, 86, 87, 88, 89]], [0, 616, [5508, 5574, 5632, 5686, 5740, 5801, 5862, 5920, 5981, 6042, 6092, 6149, 6212], [32393.055, 32357.439, 32331.496, 32340.805, 32377.842, 32363.296, 32252.272, 32383.6, 32336.231, 32379.183, 32363.442, 32314.294, 32270.663], [39937.356, 39954.256, 40038.542, 39927.56, 39936.685, 39940.883, 39987.884, 39917.813, 39918.535, 39914.75, 39985.816, 40056.374, 39974.785], [11.854, 27.706, 24.311, 21.213, 17.004, 19.517, 27.566, 18.263, 13.108, 15.032, 16.08, 20.058, 23.148], [1163.096304861839, 1086.8408506272433, 2898.1911036533247, 1575.2312376970747, 1069.7979950734864, 1003.7326916237766, 5588.766338259339, 1396.6742855767973, 1429.5831536079236, 1837.645740211509, 1402.4045755862053, 4911.71928415688, 4188.163449607877], [87, 88, 89, 90, 91, 92, 93, 94, 95, 96, 97, 98, 99]], [1, 710, [6299, 6366, 6417, 6473, 6520, 6577, 6635, 6690, 6755, 6809, 6863, 6911, 6962, 7010], [17670.033, 17668.106, 17715.655, 17689.03, 17631.334, 17666.307, 17650.96, 17681.111, 17716.764, 17702.375, 17684.757, 17699.679, 17687.565, 17667.692], [73457.564, 73426.428, 73446.021, 73416.551, 73463.143, 73383.005, 73402.592, 73417.199, 73420.971, 73437.891, 73399.437, 73419.287, 73419.087, 73412.986], [22.677, 15.154, 17.877, 21.359, 22.299, 20.579, 10.76, 15.919, 10.902, 20.195, 14.831, 14.008, 12.88, 27.345], [935.3055330395651, 1057.046964255939, 627.2028483679974, 1348.8709893076548, 688.4826627619578, 1094.3565474764046, 637.4371392929258, 1132.3715362510538, 1480.1793227703608, 872.5229940497071, 1773.8365151460837, 907.6029757181633, 712.2120829526745, 1074.9172061277345], [101, 102, 103, 104, 105, 106, 107, 108, 109, 110, 111, 112, 113, 114]], [1, 821, [7350, 7410, 7465, 7517, 7577], [17632.35, 17658.198, 17673.538, 17710.423, 17699.798], [73457.531, 73425.363, 73431.795, 73391.108, 73423.508], [28.799, 20.883, 12.819, 20.152, 17.529], [3177.1626948647063, 1218.5398666913075, 1158.3628477773248, 923.2842738084031, 1441.1328798564518], [121, 122, 123, 124, 125]], [0, 833, [7540, 7596, 7657, 7716, 7779, 7832, 7885], [32342.46, 32334.741, 32359.934, 32318.766, 32307.776, 32370.943, 32424.729], [39843.954, 39819.342, 39780.922, 39792.106, 39801.541, 39820.525, 39820.698], [12.015, 16.72, 13.466, 16.444, 18.696, 15.044, 36.619], [1636.3481332839092, 1835.3402663087243, 2480.402994305496, 6839.365805688231, 6935.615041184361, 1659.6960055667942, 903.2579887139988], [124, 125, 126, 127, 128, 129, 130]], [0, 963, [8661, 8725, 8792, 8871, 8933, 8998], [32094.906, 32227.244, 32208.458, 32162.34, 32255.944, 32236.903], [40315.825, 40416.243, 40350.869, 40354.42, 40353.94, 40199.386], [28.691, 24.733, 13.742, 22.972, 16.612, 25.019], [7023.322966271247, 1497.3920336014342, 4013.7248072459415, 4971.713439817264, 988.2177036178145, 20933.52079704308], [145, 146, 147, 148, 149, 150]], [1, 974, [8704, 8775, 8850, 8919, 8978, 9046, 9101, 9166, 9224, 9285, 9347, 9412], [17525.27, 17443.063, 17446.138, 17493.075, 17448.313, 17318.95, 17531.946, 17452.548, 17593.98, 17605.478, 17587.409, 17795.861], [73069.405, 73082.489, 73093.68, 73104.661, 73059.936, 73132.722, 73110.665, 73096.831, 73066.402, 73077.591, 73068.552, 72991.546], [32.047, 16.103, 19.173, 17.252, 21.041, 23.197, 19.65, 21.099, 30.468, 21.39, 19.326, 33.285], [1023.2739220247371, 3338.2634721868462, 1189.1759629435958, 15110.486141010868, 7254.5942805128025, 1050.5360955716046, 1346.9529269792379, 1508.9285468880403, 1971.503678427968, 1888.7487107965626, 940.1964380969288, 1573.5880853634478], [146, 147, 148, 149, 150, 151, 152, 153, 154, 155, 156, 157]], [0, 987, [8866, 8931, 8996, 9060, 9117, 9176, 9243, 9302], [31207.004, 31172.744, 31177.897, 31276.542, 31266.458, 31379.914, 31315.583, 31297.964], [41662.936, 41694.98, 41665.167, 41873.756, 41892.615, 41946.855, 41917.466, 41892.251], [32.112, 35.257, 30.633, 26.254, 17.384, 19.055, 21.174, 25.884], [9107.387721262861, 851.6380339623493, 3027.5722321051126, 2568.4169291851754, 3458.111949026685, 2770.4502016967012, 1479.3200156820742, 1947.8445500508801], [148, 149, 150, 151, 152, 153, 154, 155]], [0, 988, [8868, 8932, 8997, 9061, 9118, 9177, 9244, 9303, 9363, 9427], [31630.449, 31660.466, 31634.688, 31627.537, 31565.147, 31618.493, 31649.946, 31662.88, 31638.894, 31550.017], [40843.256, 40794.837, 40824.997, 40828.915, 40839.849, 40816.719, 40826.999, 40812.617, 40809.432, 40933.407], [12.181, 14.561, 11.714, 14.298, 32.142, 10.874, 10.907, 13.482, 14.305, 38.378], [1305.7388823482402, 1785.786500959032, 1804.1098333974776, 1983.6589210890675, 4381.2054131634995, 2404.291264133798, 2155.9026952351087, 1286.8944317460423, 2093.092120425056, 1930.7876867576747], [148, 149, 150, 151, 152, 153, 154, 155, 156, 157]], [0, 1009, [8999, 9062, 9120, 9178, 9245, 9305, 9364], [32297.538, 32362.496, 32335.261, 32253.093, 32289.145, 32312.485, 32374.568], [40034.445, 39922.916, 39942.634, 40034.879, 39914.18, 39974.49, 39955.058], [24.102, 14.181, 13.192, 24.39, 20.558, 18.85, 17.965], [8770.259043659353, 2497.8660639945833, 2360.1763312760504, 2695.5687684926297, 4910.19102221848, 6554.341512269294, 1678.3375400191662], [150, 151, 152, 153, 154, 155, 156]], [0, 1063, [9428, 9493, 9559, 9621, 9679, 9737, 9797, 9865, 9931], [32286.354, 32278.237, 32296.555, 32264.391, 32315.928, 32304.217, 32336.577, 32321.797, 32314.273], [40290.388, 40252.232, 40161.004, 40202.316, 40216.335, 40128.001, 40087.298, 40109.761, 40096.856], [22.366, 29.88, 30.067, 26.71, 19.602, 23.512, 22.229, 21.094, 28.207], [827.6030046874777, 3380.234606950911, 2178.776897197967, 3963.2478928862497, 4211.251484162575, 4302.793700685667, 6011.99332475018, 6884.066638642009, 2863.4604366845692], [157, 158, 159, 160, 161, 162, 163, 164, 165]], [0, 1168, [10385, 10457, 10523, 10585, 10633, 10695, 10759], [32273.062, 32266.171, 32288.347, 32300.815, 32297.997, 32296.085, 32254.33], [40309.797, 40290.844, 40303.206, 40278.378, 40285.129, 40288.405, 40322.783], [23.656, 24.092, 12.743, 10.686, 13.624, 13.724, 35.869], [490.3054673975003, 2886.8119398497797, 2261.3260482437113, 2983.7623831188075, 1971.8625027976848, 2997.143151187847, 618.8945983825693], [172, 173, 174, 175, 176, 177, 178]], [0, 1207, [10911, 10961, 11005, 11057, 11122, 11182, 11233, 11291], [32258.194, 32293.399, 32252.532, 32251.573, 32224.141, 32284.204, 32287.022, 32248.595], [40216.573, 40239.511, 40211.662, 40241.018, 40206.715, 40296.691, 40243.293, 40280.42], [18.87, 12.639, 28.897, 16.304, 22.137, 23.266, 25.194, 28.986], [3083.548329289598, 2575.6720954417933, 2121.733633247447, 2330.1485092224466, 4065.7118764434804, 732.290280326486, 2033.7164174866975, 1149.9548897987768], [181, 182, 183, 184, 185, 186, 187, 188]], [1, 1280, [11332, 11385, 11428, 11478, 11528, 11586, 11639, 11697], [17568.819, 17587.192, 17648.541, 17693.67, 17676.127, 17625.265, 17628.233, 17629.876], [72847.022, 72833.021, 72836.611, 72836.239, 72830.607, 72807.37, 72849.452, 72860.293], [19.979, 18.155, 15.639, 26.596, 23.162, 23.565, 12.797, 17.381], [943.4599563916364, 803.1993191436176, 1836.0994562114981, 5997.4500491435465, 1810.6277277659876, 1442.7124944805928, 756.3716361801614, 1848.399553681032], [189, 190, 191, 192, 193, 194, 195, 196]], [1, 1349, [12022, 12073, 12125, 12180, 12221, 12270, 12324, 12377, 12434, 12481, 12536, 12582, 12629, 12670], [17855.602, 17832.03, 17833.96, 17847.004, 17862.625, 17815.863, 17832.993, 17817.176, 17827.687, 17826.383, 17816.116, 17810.985, 17792.211, 17852.689], [73509.08, 73486.793, 73492.388, 73485.049, 73471.972, 73508.206, 73464.188, 73495.771, 73479.275, 73508.666, 73528.704, 73469.328, 73505.962, 73556.066], [7.875, 8.405, 8.467, 11.785, 12.539, 16.648, 14.674, 17.055, 14.194, 14.717, 11.01, 14.393, 12.772, 15.642], [1926.7138504173652, 2480.081386214101, 2719.1489119655857, 1499.0159238052527, 1373.3727414327263, 1434.390798535314, 1113.718670561748, 792.4491136588175, 1009.4771022207369, 1289.034075065812, 1186.0354321359878, 908.6959002235459, 918.9880296335053, 1233.323073564837], [202, 203, 204, 205, 206, 207, 208, 209, 210, 211, 212, 213, 214, 215]], [0, 1426, [12961, 13014, 13076, 13123, 13181, 13246, 13306], [31240.603, 31236.482, 31369.301, 31178.907, 31254.747, 31225.482, 31121.853], [41807.149, 41803.806, 41871.507, 41806.044, 41796.331, 41811.734, 41787.879], [21.978, 23.05, 25.956, 17.103, 20.402, 36.239, 23.477], [2153.674189030591, 4588.436745190298, 5162.231199568202, 1750.512845048676, 519.2998625275267, 1619.245335725077, 634.6217426668859], [220, 221, 222, 223, 224, 225, 226]], [0, 1535, [13854, 13896, 13950, 14012, 14062], [31420.132, 31379.108, 31360.554, 31353.601, 31391.089], [41265.241, 41287.13, 41216.905, 41314.507, 41253.864], [35.434, 20.715, 26.58, 26.103, 18.178], [1497.0166561504045, 814.1410743680318, 1136.176061066695, 1172.7059604137958, 1194.0608555009426], [237, 238, 239, 240, 241]], [0, 1580, [14362, 14412, 14459, 14508, 14553], [31351.495, 31454.586, 31386.911, 31366.318, 31362.962], [41248.567, 41301.74, 41251.96, 41209.501, 41275.3], [20.881, 2.935, 15.391, 20.999, 14.797], [1174.7746637477462, 401.5769427307758, 1084.383989571999, 2981.869738084043, 1309.5911083913022], [248, 249, 250, 251, 252]], [0, 1647, [15105, 15144, 15177, 15221, 15258, 15291, 15327, 15362, 15408, 15456, 15496, 15535, 15581, 15620, 15664, 15697, 15739, 15776, 15811, 15851, 15895, 15927, 15968, 16001, 16032], [31544.95, 31584.606, 31584.874, 31565.706, 31577.171, 31572.472, 31598.234, 31602.538, 31569.187, 31561.835, 31576.849, 31541.761, 31596.071, 31578.841, 31579.58, 31551.049, 31620.44, 31507.442, 31575.472, 31530.764, 31597.124, 31571.445, 31572.725, 31577.46, 31573.511], [40726.024, 40720.308, 40704.508, 40708.384, 40675.553, 40696.829, 40697.333, 40703.582, 40686.218, 40709.256, 40724.521, 40687.541, 40694.242, 40709.853, 40724.06, 40697.802, 40701.625, 40721.802, 40729.017, 40690.393, 40678.05, 40725.574, 40710.825, 40707.264, 40724.545], [13.718, 9.837, 19.492, 9.52, 13.141, 12.013, 12.544, 9.108, 9.675, 12.13, 9.442, 16.44, 9.591, 13.689, 10.375, 16.239, 23.47, 24.626, 22.032, 13.454, 18.882, 17.556, 10.748, 18.777, 13.682], [2313.79832002216, 1702.8883377317513, 1526.7753728989587, 1628.1614967056978, 1793.9293114697043, 1594.3756504411933, 1561.6578947624237, 2366.1558236879755, 1755.7666887179203, 1983.2625557446493, 2052.6925274112473, 1607.1761888197416, 1513.6544527127023, 1810.7139420463438, 2070.1058903485214, 1442.2775832358018, 1619.811864203703, 1022.2716475161167, 1384.5337410247853, 1763.2715245664565, 1179.5093146690788, 1359.4319683595131, 1883.5961650061724, 1070.381375137059, 1137.183217127297], [265, 266, 267, 268, 269, 270, 271, 272, 273, 274, 275, 276, 277, 278, 279, 280, 281, 282, 283, 284, 285, 286, 287, 288, 289]], [0, 1832, [16756, 16820, 16891, 16961, 17029, 17097], [31885.811, 31914.075, 31884.233, 31891.361, 31895.103, 31896.63], [39715.572, 39687.55, 39683.148, 39684.267, 39709.114, 39683.172], [19.058, 15.627, 8.277, 10.205, 13.389, 11.77], [1109.589710493313, 1150.6883885960801, 2191.29534396077, 1771.3209206726553, 2761.8120456745414, 1713.6832936064002], [306, 307, 308, 309, 310, 311]], [0, 1844, [16885, 16956, 17025, 17092, 17157, 17233], [31386.601, 31281.825, 31292.384, 31432.057, 31339.176, 31283.15], [41113.686, 41079.457, 41007.453, 41061.031, 41064.005, 41021.449], [17.306, 20.345, 18.336, 24.192, 20.413, 18.369], [32893.380343568104, 13005.772730091954, 22153.024754859296, 30747.6727351305, 25800.83532907976, 16555.677324604985], [308, 309, 310, 311, 312, 313]], [0, 1845, [16887, 16959, 17027, 17094, 17159, 17235], [31756.849, 31732.833, 31631.552, 31613.472, 31538.782, 31593.985], [41370.365, 41368.668, 41308.109, 41277.211, 41247.804, 41103.992], [16.959, 15.878, 18.723, 16.09, 25.835, 15.011], [3419.9292316452256, 5262.071297302947, 3462.9594701256938, 5779.8749977825755, 2524.642774873855, 44469.92822342536], [308, 309, 310, 311, 312, 313]], [0, 1855, [17096, 17160, 17236, 17292, 17347, 17406, 17467, 17534, 17595, 17646, 17701, 17753, 17803, 17858, 17914, 17971, 18035, 18083, 18145, 18202], [31771.13, 31790.181, 31775.897, 31708.538, 31703.329, 31636.452, 31665.742, 31755.288, 31713.383, 31724.748, 31749.871, 31736.96, 31714.388, 31730.458, 31720.582, 31718.064, 31730.15, 31719.793, 31703.316, 31731.276], [40622.207, 40621.833, 40617.851, 40532.559, 40483.752, 40428.394, 40479.359, 40571.909, 40490.502, 40501.569, 40440.578, 40396.792, 40367.174, 40466.839, 40491.469, 40474.007, 40399.804, 40345.822, 40377.416, 40338.538], [16.212, 11.654, 11.156, 23.194, 17.167, 12.835, 11.36, 11.371, 15.451, 16.393, 14.853, 12.003, 10.793, 19.132, 18.254, 20.264, 12.258, 11.289, 14.148, 11.664], [1182.3386772825509, 2093.479523738651, 2475.3930241862404, 5117.768147355104, 6484.718928414399, 4118.26585270203, 11291.202192599998, 2594.871821214155, 5356.945655018466, 4919.298923665608, 6167.031551844169, 4204.6825033924315, 3079.94518036689, 3839.026584339876, 7415.271198238196, 3209.142536432025, 3291.58203668465, 1996.8405445193907, 1337.0444924199162, 1645.5316535489999], [311, 312, 313, 314, 315, 316, 317, 318, 319, 320, 321, 322, 323, 324, 325, 326, 327, 328, 329, 330]], [1, 1902, [17394, 17456, 17520, 17583, 17635, 17690, 17740, 17789, 17842, 17894, 17955], [18307.391, 18296.516, 18301.515, 18132.815, 18296.565, 18292.74, 18310.524, 18294.861, 18313.049, 18288.519, 18305.525], [73608.535, 73660.474, 73654.638, 73768.375, 73623.715, 73654.267, 73641.477, 73654.407, 73617.751, 73668.969, 73639.266], [20.179, 12.835, 16.503, 33.797, 25.403, 16.918, 9.517, 13.032, 16.579, 14.708, 10.685], [800.0928996244271, 1600.730045206771, 1421.8157720052022, 17894.324633111242, 1422.7173968253462, 1823.304040618234, 1898.5955190826203, 2513.8274382395794, 2108.734084625179, 1378.081490392728, 2028.5074397380868], [316, 317, 318, 319, 320, 321, 322, 323, 324, 325, 326]], [0, 1905, [17531, 17593, 17644, 17698, 17750], [31300.522, 31236.004, 31250.693, 31221.657, 31254.966], [40888.435, 40821.465, 40773.704, 40759.48, 40832.093], [19.143, 18.868, 18.041, 14.431, 23.09], [16752.14978588662, 2908.0715805540844, 2405.1014784336644, 1617.7814207889135, 3606.703767497359], [318, 319, 320, 321, 322]], [0, 1921, [17699, 17751, 17801, 17855, 17912], [31249.083, 31244.945, 31221.909, 31175.18, 31218.095], [41174.559, 41186.707, 41145.626, 41145.561, 41238.11], [27.321, 16.871, 23.198, 21.393, 9.808], [4663.839161154049, 21953.378649112885, 5211.8078804269, 7968.21981804891, 46739.03059456944], [321, 322, 323, 324, 325]], [0, 1955, [18034, 18084, 18146, 18201, 18248, 18302, 18355], [31682.703, 31805.094, 31760.046, 31633.091, 31634.617, 31686.182, 31579.46], [41388.837, 41373.262, 41404.226, 41508.63, 41340.387, 41294.601, 41376.156], [41.22, 13.063, 25.798, 7.972, 25.799, 31.022, 29.196], [847.1160867891434, 50165.88184069862, 1814.8482343105043, 85470.88387845547, 6652.283870048896, 4295.067508504821, 2131.4780923956278], [327, 328, 329, 330, 331, 332, 333]], [1, 1974, [18236, 18290, 18346, 18396, 18455, 18501], [18823.059, 18853.828, 18819.566, 18839.9, 18798.798, 18802.656], [74775.924, 74805.78, 74818.752, 74802.248, 74823.309, 74788.51], [15.813, 14.459, 13.048, 11.034, 16.621, 12.234], [1262.8863524474111, 2026.2038041103942, 1369.865718666143, 1893.8849699752238, 1432.7799906552732, 1171.4560138999884], [331, 332, 333, 334, 335, 336]], [1, 1987, [18393, 18451, 18498, 18546, 18601, 18658, 18709, 18760, 18815, 18867, 18912, 18957, 19008, 19050, 19093], [17300.587, 17280.245, 17277.167, 17276.665, 17255.416, 17287.111, 17302.221, 17280.744, 17257.172, 17284.336, 17271.06, 17286.618, 17301.687, 17296.468, 17296.451], [73339.573, 73321.195, 73348.73, 73331.018, 73317.258, 73320.443, 73324.826, 73335.253, 73338.902, 73334.149, 73322.899, 73313.82, 73330.441, 73327.421, 73342.251], [27.407, 12.05, 12.586, 8.35, 13.856, 14.56, 25.972, 8.739, 10.336, 9.992, 11.446, 7.928, 15.444, 13.787, 10.407], [1057.1214424675998, 2334.242069991666, 2564.3668411003464, 1324.5265304395323, 966.7785937573358, 1215.6957249536351, 1017.8989007711897, 2595.826934154804, 1056.7287283156977, 2444.9164441761172, 1795.1643880422591, 1840.0702088964872, 1429.295680840433, 1864.5143028054997, 1973.0006128599643], [334, 335, 336, 337, 338, 339, 340, 341, 342, 343, 344, 345, 346, 347, 348]], [0, 2046, [18966, 19021, 19062, 19104, 19142, 19180], [31290.488, 31377.095, 31241.767, 31296.201, 31377.602, 31252.127], [41039.61, 41167.525, 41047.501, 41062.795, 41100.7, 41154.346], [45.972, 21.782, 31.083, 19.245, 26.897, 31.802], [2764.992422015791, 1625.0694857915494, 2260.148296954368, 6184.546334772943, 7751.275545606641, 10877.742152818082], [345, 346, 347, 348, 349, 350]], [0, 2058, [19140, 19178, 19227, 19269, 19316, 19372], [31332.263, 31300.774, 31221.638, 31221.791, 31268.888, 31272.962], [41150.784, 41209.247, 41416.945, 41431.691, 41486.428, 41506.923], [24.004, 24.617, 10.807, 14.538, 8.975, 10.054], [9835.543660970516, 21109.30386163077, 1817.2397295732071, 1691.4796529940836, 1383.6312230787273, 1540.7783133051212], [349, 350, 351, 352, 353, 354]], [1, 2064, [19169, 19213, 19261, 19304, 19358, 19411, 19456, 19499, 19549], [18401.08, 18400.662, 18386.507, 18407.501, 18394.758, 18366.757, 18369.001, 18403.687, 18424.054], [74782.436, 74762.771, 74802.712, 74756.047, 74774.028, 74750.515, 74756.177, 74744.801, 74718.702], [22.494, 15.836, 14.101, 18.308, 14.373, 14.525, 18.657, 27.421, 31.162], [1398.2978335093255, 1801.7275389324006, 1786.6898931873136, 2720.2829500878183, 1463.879445316617, 1925.917160502906, 1715.9547599118687, 1708.0476784303999, 2335.9053643413654], [350, 351, 352, 353, 354, 355, 356, 357, 358]], [0, 2091, [19271, 19318, 19374, 19424, 19467, 19515, 19558, 19602], [32349.357, 32362.21, 32342.815, 32338.288, 32345.548, 32325.319, 32336.429, 32339.191], [39914.069, 39904.421, 39914.881, 39928.069, 39960.619, 39926.163, 39916.254, 39901.303], [10.992, 8.576, 12.578, 30.27, 11.134, 14.64, 8.797, 9.065], [1993.4126441980084, 2431.7008297718717, 2191.1898924881702, 1607.3846149195297, 1432.0055315201955, 2431.903195700131, 2362.397253086165, 1996.2454348742503], [352, 353, 354, 355, 356, 357, 358, 359]], [1, 2095, [19259, 19302, 19356, 19408, 19454, 19496, 19547, 19589, 19627, 19673, 19715, 19759, 19794, 19840, 19881, 19927, 19969, 20014, 20054, 20096, 20148, 20192, 20239, 20285, 20329, 20372, 20422, 20461, 20499, 20544, 20595], [17271.468, 17267.799, 17305.944, 17253.476, 17290.469, 17259.495, 17285.86, 17290.154, 17292.186, 17282.505, 17295.01, 17301.092, 17281.853, 17266.019, 17271.406, 17308.567, 17282.227, 17296.516, 17293.017, 17281.933, 17277.313, 17281.225, 17302.308, 17280.452, 17282.407, 17280.064, 17270.197, 17319.624, 17307.752, 17297.03, 17262.711], [73329.501, 73316.013, 73327.794, 73333.734, 73325.626, 73302.509, 73312.797, 73340.615, 73285.505, 73296.298, 73330.819, 73338.21, 73345.914, 73331.23, 73327.779, 73320.91, 73327.206, 73311.825, 73352.388, 73332.233, 73333.873, 73354.063, 73348.196, 73338.044, 73317.686, 73353.686, 73334.267, 73340.969, 73349.526, 73352.926, 73293.431], [15.176, 12.527, 9.422, 8.953, 9.702, 13.075, 7.146, 13.601, 22.122, 12.48, 7.935, 15.991, 12.38, 6.735, 6.756, 16.255, 12.854, 16.902, 8.677, 10.15, 8.614, 8.498, 15.309, 11.455, 17.982, 11.72, 14.259, 16.673, 13.583, 17.078, 15.087], [850.6315876950573, 2270.270039404179, 1895.8179866925873, 1972.9905436470049, 1615.2271953987447, 2376.578096548575, 1850.7201500965682, 2355.483519263527, 933.2713587182188, 1882.2810703093646, 1781.951629709769, 988.0945755931837, 1076.0046520557776, 1528.4997333629406, 2142.2828185423086, 2010.1838568131452, 1553.397379037562, 1106.5195045717383, 2055.8379214640418, 1580.5308471794558, 1749.5250628007568, 1614.4372298291307, 2674.6498033898756, 1344.3415048122379, 1452.4113188357153, 1180.8805938561245, 1399.5392334188123, 1443.3434499357509, 2334.4290925913715, 1826.2739927833907, 908.0850753757987], [352, 353, 354, 355, 356, 357, 358, 359, 360, 361, 362, 363, 364, 365, 366, 367, 368, 369, 370, 371, 372, 373, 374, 375, 376, 377, 378, 379, 380, 381, 382]], [1, 2190, [20375, 20425, 20465, 20502, 20548, 20597], [18350.559, 18351.703, 18357.833, 18356.895, 18389.068, 18459.819], [74779.655, 74735.986, 74761.081, 74784.553, 74698.97, 74713.322], [20.383, 26.758, 22.527, 15.41, 18.102, 10.838], [1373.7143635154255, 1550.775083306443, 1951.3626542458771, 1474.7339704449269, 730.3393806813888, 56275.061987722955], [377, 378, 379, 380, 381, 382]], [0, 2277, [21284, 21329, 21375, 21441, 21504, 21573, 21636, 21695, 21761], [32086.753, 32059.096, 31996.58, 31930.456, 32008.235, 31981.859, 32025.66, 32032.813, 31996.266], [41133.023, 41107.427, 41127.038, 41065.916, 41099.124, 41205.286, 41021.443, 40970.351, 41024.621], [7.951, 12.249, 10.308, 20.614, 14.593, 17.848, 20.419, 30.733, 21.371], [984.3453640074512, 2647.54812699579, 2805.83452060816, 4859.34808863582, 1553.6991590165067, 4427.245444719076, 3474.2823652221464, 2966.6109265051095, 4452.240138680125], [399, 400, 401, 402, 403, 404, 405, 406, 407]], [0, 2314, [21371, 21437, 21499, 21569, 21631, 21689, 21756, 21831], [31201.994, 31418.509, 31184.28, 31184.904, 31159.026, 31155.534, 31075.109, 31197.287], [41163.308, 41111.839, 41038.782, 41085.483, 41161.346, 41231.875, 41362.774, 41394.739], [11.326, 11.803, 13.712, 18.016, 16.539, 11.871, 14.28, 17.864], [120056.67702100081, 68837.7495667664, 5002.273644206987, 7396.184094390541, 9476.300909441485, 75853.2924615271, 2796.568218217112, 13382.582180231579], [401, 402, 403, 404, 405, 406, 407, 408]], [0, 2316, [21373, 21438, 21501, 21570, 21633], [31293.442, 31448.807, 31487.792, 31363.919, 31436.056], [41878.296, 41842.38, 41830.858, 41853.329, 41794.279], [27.269, 15.84, 23.783, 11.213, 17.394], [550.7311509832989, 876.8850204102071, 4935.379800278839, 7600.772685816494, 12693.592192686223], [401, 402, 403, 404, 405]], [0, 2317, [21374, 21440, 21503, 21572, 21635, 21692], [31678.354, 31702.281, 31734.28, 31673.043, 31793.291, 31846.03], [40208.402, 40100.167, 39997.505, 40006.795, 39926.601, 39882.136], [29.632, 29.381, 25.459, 27.59, 22.759, 17.374], [5651.335182785157, 2015.3027856205315, 5109.531619971319, 5543.588513732448, 710.0483819966488, 657.4061753713537], [401, 402, 403, 404, 405, 406]], [0, 2358, [21759, 21833, 21899, 21966, 22029, 22090, 22153, 22218, 22277], [31498.34, 31363.141, 31259.409, 31376.385, 31329.974, 31351.839, 31320.128, 31226.56, 31234.188], [41731.545, 41798.461, 41728.375, 41821.829, 41802.19, 41821.998, 41780.241, 41742.135, 41803.366], [23.079, 21.371, 11.028, 17.383, 23.811, 20.379, 16.569, 19.852, 22.116], [12101.779029477791, 8022.300662914108, 52840.59562085965, 6477.262617789162, 6376.945554708235, 3586.614779820353, 5748.343863637511, 6271.507408600807, 15885.697399994244], [407, 408, 409, 410, 411, 412, 413, 414, 415]], [0, 2370, [21897, 21964, 22028, 22088, 22151, 22217, 22276], [31231.521, 31211.201, 31226.485, 31217.604, 31217.682, 31208.993, 31196.923], [41136.039, 41128.976, 41144.944, 41099.11, 41107.737, 41110.0, 41079.384], [21.459, 15.472, 18.244, 17.466, 18.608, 24.931, 20.732], [10750.1283147742, 16347.23559699211, 19865.30929148791, 24185.394174599627, 9704.370322573921, 3790.038051995975, 4859.492410451666], [409, 410, 411, 412, 413, 414, 415]], [1, 2384, [21951, 22012, 22070, 22135, 22197, 22264, 22315, 22373, 22434, 22494, 22551, 22604], [18282.874, 18259.058, 18321.475, 18219.935, 18223.838, 18215.819, 18191.548, 18197.485, 18165.149, 18151.797, 18158.686, 18330.971], [73854.319, 73876.318, 74011.91, 73865.737, 73938.805, 73915.059, 73936.731, 73921.111, 73907.999, 73893.407, 73899.146, 73985.299], [11.483, 15.383, 43.405, 24.274, 10.476, 17.732, 16.078, 11.957, 17.179, 22.305, 10.457, 33.996], [2285.5473042073454, 1748.5811168006994, 2098.4090533075123, 769.9938423351566, 987.0566429688189, 1241.4606233312552, 761.8246481283079, 1217.0185607262913, 1371.167078497909, 1072.7392288988603, 1824.133337641681, 3066.8596946692137], [410, 411, 412, 413, 414, 415, 416, 417, 418, 419, 420, 421]], [0, 2397, [22154, 22220, 22278, 22332, 22391, 22449, 22509, 22565, 22619, 22672], [31897.499, 31846.706, 31828.8, 31909.143, 31847.334, 31867.167, 31848.49, 31857.585, 31871.44, 31882.275], [39892.535, 39885.293, 39876.426, 39862.447, 39896.41, 39873.81, 39857.205, 39871.572, 39864.616, 39849.12], [23.885, 9.372, 13.568, 14.805, 8.111, 10.057, 10.184, 11.095, 12.294, 12.398], [976.0043612462775, 1288.2456540829462, 1305.8094154098947, 1318.1792437511474, 1708.1488953470437, 1821.7438902121226, 2304.4852074755418, 2716.6956854639197, 2217.5935427523873, 1854.6104268432916], [413, 414, 415, 416, 417, 418, 419, 420, 421, 422]], [0, 2398, [22155, 22221, 22279, 22333, 22392], [31956.609, 31911.855, 31854.468, 31733.944, 31883.484], [40847.376, 40876.198, 40897.188, 40966.543, 40846.067], [27.57, 25.139, 29.639, 38.805, 37.528], [1931.217176600415, 2999.398808139135, 4990.598894496101, 3074.5164471547796, 3725.7255173058725], [413, 414, 415, 416, 417]], [1, 2423, [22371, 22431, 22492, 22547, 22601, 22655, 22708, 22752, 22806], [17676.122, 17650.63, 17685.118, 17692.824, 17665.291, 17658.594, 17671.685, 17649.787, 17673.648], [74024.978, 73989.65, 74033.698, 73980.002, 74011.6, 74023.965, 73920.983, 73997.588, 74008.146], [18.874, 11.253, 10.531, 14.986, 7.621, 12.087, 24.056, 25.205, 13.35], [1280.2983315704096, 1806.3203497088273, 2403.669228505075, 1920.1477582080593, 2772.1182210628835, 1773.7351463064201, 2138.912833055812, 1472.9107329230756, 2141.3431797550684], [417, 418, 419, 420, 421, 422, 423, 424, 425]], [0, 2427, [22389, 22447, 22507, 22564, 22616, 22671, 22722], [31183.786, 31114.511, 31245.959, 31304.044, 31491.386, 31373.636, 31406.132], [41607.372, 41760.143, 41747.106, 41748.084, 41786.27, 41787.185, 41784.71], [19.678, 21.669, 22.619, 13.93, 30.966, 24.79, 19.465], [15597.064334507262, 1692.5240670470275, 2684.203060856804, 1365.7334880658402, 9810.285020748192, 1492.3918808272697, 1042.4966938465016], [417, 418, 419, 420, 421, 422, 423]], [1, 2456, [22552, 22605, 22658, 22711, 22754, 22809, 22864], [18733.986, 18762.774, 18560.473, 18570.658, 18592.876, 18611.724, 18602.195], [74039.918, 74018.984, 74106.229, 74066.18, 74087.124, 74055.677, 74064.819], [26.777, 22.704, 15.578, 25.646, 20.888, 16.426, 14.392], [1700.2402636192826, 1084.3423145264649, 1522.9566136421217, 1521.8260507831608, 1876.5089930306976, 2572.5666872393913, 2902.2583721142596], [420, 421, 422, 423, 424, 425, 426]], [0, 2474, [22767, 22825, 22878, 22924, 22968, 23016, 23059, 23113, 23164], [31862.292, 31816.081, 31812.139, 31862.67, 31814.931, 31867.971, 31899.912, 31935.134, 31917.923], [39892.291, 39906.615, 39919.015, 39913.619, 39923.965, 39912.68, 39869.707, 39866.214, 39885.988], [10.682, 7.451, 4.767, 5.012, 6.281, 8.202, 11.196, 12.447, 20.195], [2370.7602201924105, 3992.913366301884, 5904.278259639872, 6357.033790887039, 4839.6544917628635, 2251.172043370322, 1410.6401685096994, 1076.974939322369, 2093.36653409672], [424, 425, 426, 427, 428, 429, 430, 431, 432]], [0, 2483, [23015, 23058, 23112, 23162, 23211, 23262, 23311, 23355, 23404, 23454, 23504], [31304.867, 31308.968, 31383.571, 31293.728, 31308.164, 31355.818, 31318.74, 31388.006, 31331.055, 31377.338, 31387.209], [41825.454, 41780.551, 41761.979, 41821.047, 41835.931, 41738.661, 41776.863, 41764.744, 41767.449, 41763.536, 41774.011], [32.597, 14.095, 20.783, 7.349, 12.322, 12.496, 17.414, 24.229, 13.267, 23.466, 17.829], [953.3560374751801, 1678.8970105436285, 3702.037323242495, 4661.675492238638, 3108.298040767067, 910.557482683245, 2172.6148113901645, 1720.2192936789836, 1618.8252424152688, 1629.1127811626002, 2154.4481897287724], [429, 430, 431, 432, 433, 434, 435, 436, 437, 438, 439]], [1, 2500, [23092, 23138, 23190, 23247, 23293, 23343, 23390, 23443, 23492, 23535, 23577, 23632, 23673, 23734, 23773, 23818, 23872, 23914, 23960, 24002, 24053, 24098, 24133, 24173, 24215, 24251, 24300, 24340, 24381, 24423, 24463, 24505, 24552, 24592, 24635, 24683, 24721, 24770, 24807, 24851, 24888, 24930, 24969, 25008, 25034, 25069, 25105, 25141, 25183, 25224, 25263, 25303, 25341, 25376, 25420, 25469, 25504], [17678.015, 17689.413, 17655.693, 17660.399, 17709.181, 17667.667, 17684.642, 17633.009, 17679.23, 17648.629, 17680.131, 17647.33, 17682.175, 17647.214, 17654.626, 17681.64, 17674.645, 17672.899, 17638.98, 17685.514, 17650.421, 17692.697, 17686.624, 17704.0, 17671.968, 17660.315, 17640.685, 17675.416, 17675.55, 17669.86, 17663.089, 17663.756, 17665.839, 17665.329, 17666.413, 17665.055, 17742.39, 17681.823, 17671.215, 17643.774, 17664.915, 17654.301, 17675.854, 17672.751, 17697.936, 17677.347, 17740.348, 17673.559, 17672.359, 17706.905, 17676.772, 17667.243, 17670.049, 17662.412, 17676.227, 17660.282, 17686.227], [74016.062, 73994.939, 73996.29, 74030.493, 74015.146, 73982.461, 74047.836, 74018.426, 74025.544, 74026.112, 74037.918, 73946.223, 74001.443, 73978.885, 73988.487, 73996.108, 74021.999, 73989.511, 74006.296, 74029.331, 74023.405, 74038.806, 74030.436, 74027.914, 73997.045, 74057.154, 73987.871, 74011.339, 74000.228, 74026.862, 73997.649, 74025.14, 74017.596, 74024.489, 73996.266, 74009.934, 73969.509, 73984.475, 74030.631, 74020.025, 74031.599, 74029.353, 74011.398, 74018.66, 74040.717, 74003.893, 74017.617, 74044.27, 74042.088, 74041.667, 74030.189, 74007.859, 74004.119, 74005.493, 74021.983, 74031.058, 74020.882], [11.944, 12.293, 13.22, 12.034, 16.173, 14.138, 11.293, 17.121, 9.364, 13.3, 16.134, 17.796, 20.595, 14.539, 13.608, 17.417, 21.579, 15.624, 10.846, 12.153, 8.979, 11.484, 10.85, 20.914, 29.447, 16.846, 23.906, 11.54, 11.615, 16.336, 14.692, 10.698, 14.077, 7.824, 11.092, 15.241, 27.239, 16.605, 12.717, 10.986, 15.002, 13.131, 11.282, 13.539, 21.656, 10.917, 18.476, 16.195, 16.974, 9.687, 14.537, 17.382, 10.074, 15.919, 12.871, 8.98, 28.305], [1545.359874771921, 2239.3657353689605, 2021.932986321864, 1904.214237545291, 1436.6799743703252, 2083.501884266728, 872.5720595606736, 1168.3719606784775, 1214.3972264781169, 1008.9223644827871, 1723.8896132850878, 1612.7031413423051, 2305.45218527448, 1582.3321621431605, 2769.1838149505325, 1893.1207950054718, 1126.640060873902, 1559.5422755259005, 1410.636976445363, 2407.782134570449, 1782.6653277661476, 1571.9595546676135, 1561.7235312406096, 914.5036341004646, 1478.0613958740093, 1054.7491087253898, 2540.762778587152, 1793.6917325182064, 2061.9957086180125, 1545.8054703976693, 909.5546670736774, 2281.858665078276, 1360.6144206751987, 1497.3280460691324, 1617.3381286820825, 1080.4088060463944, 1019.503216324537, 894.8787105640511, 1551.7491937761508, 1378.8208401498337, 1417.2036270188082, 2025.608821510174, 1715.844886642666, 1914.745335710023, 1186.9159580044459, 1483.787838038311, 996.5545925023595, 1180.5178358071305, 1752.5672840485304, 2782.590549178894, 1623.698201343478, 1159.4248208175434, 1715.3557670201578, 2030.1607135419094, 965.3972690520773, 1482.5027642904458, 1118.835292286977], [431, 432, 433, 434, 435, 436, 437, 438, 439, 440, 441, 442, 443, 444, 445, 446, 447, 448, 449, 450, 451, 452, 453, 454, 455, 456, 457, 458, 459, 460, 461, 462, 463, 464, 465, 466, 467, 468, 469, 470, 471, 472, 473, 474, 475, 476, 477, 478, 479, 480, 481, 482, 483, 484, 485, 486, 487]], [1, 2540, [22755, 22810, 22865, 22912, 22953], [18957.864, 18956.775, 18952.794, 18823.004, 18995.024], [74546.823, 74574.037, 74489.151, 74356.714, 74482.164], [18.571, 18.537, 30.349, 20.942, 40.901], [1282.6241500922297, 1340.4196609962187, 5344.126731988129, 18144.132075770034, 1337.3365371301993], [424, 425, 426, 427, 428]], [0, 2571, [23747, 23791, 23833, 23887, 23931], [31399.849, 31371.213, 31383.847, 31403.946, 31412.131], [40683.558, 40676.668, 40675.401, 40678.261, 40678.229], [13.718, 4.951, 11.09, 18.061, 9.781], [1453.3427211947885, 3334.625233221015, 1997.904984105179, 1532.826663602834, 1857.5401612419569], [444, 445, 446, 447, 448]], [0, 2597, [24021, 24070, 24110, 24145, 24185, 24229, 24269, 24317, 24354, 24399], [31714.312, 31591.0, 31591.975, 31610.364, 31600.834, 31615.032, 31583.025, 31579.704, 31599.024, 31680.665], [40314.596, 40442.689, 40412.227, 40389.752, 40413.041, 40432.082, 40406.228, 40427.043, 40415.429, 40443.042], [22.982, 13.8, 13.186, 12.375, 13.086, 12.103, 10.537, 9.212, 13.042, 23.998], [5092.863512222133, 1495.970814361734, 1374.599258109548, 2218.336025801172, 2003.0712494752356, 1730.4634897964884, 2324.872912899429, 2765.927405843298, 1889.3016473776786, 984.1570565150187], [450, 451, 452, 453, 454, 455, 456, 457, 458, 459]], [0, 2653, [24519, 24563, 24606, 24650, 24695], [31351.141, 31516.68, 31438.506, 31449.008, 31436.925], [41917.408, 41872.612, 41890.107, 41877.797, 41873.322], [30.359, 29.356, 12.436, 11.664, 9.878], [1738.3808314587716, 844.030312084388, 1835.5405499250305, 1956.853103466778, 2452.5999166708475], [462, 463, 464, 465, 466]], [0, 2670, [24785, 24822, 24865, 24904, 24942], [31404.857, 31426.41, 31398.217, 31446.837, 31441.257], [41905.37, 41883.601, 41884.371, 41879.438, 41861.651], [14.567, 9.702, 11.753, 10.622, 9.269], [1638.3378356384642, 1701.3818437258267, 2239.547031079254, 2360.7591362319213, 2496.8446958342743], [468, 469, 470, 471, 472]], [0, 2725, [25274, 25314, 25349, 25390, 25442, 25478], [31422.222, 31396.925, 31403.27, 31438.846, 31407.699, 31427.996], [41265.244, 41298.354, 41286.981, 41326.629, 41300.205, 41261.942], [19.649, 12.203, 8.191, 12.757, 19.499, 20.625], [568.0080844828383, 1908.5416618852742, 2404.169474828058, 2109.013611824757, 1143.4473018864483, 685.5090415482376], [481, 482, 483, 484, 485, 486]], [1, 2759, [25617, 25643, 25675, 25707, 25739, 25779, 25822, 25858, 25890, 25921], [17683.449, 17669.106, 17669.689, 17684.188, 17678.69, 17690.854, 17697.514, 17760.723, 17668.506, 17709.49], [74039.955, 73993.245, 74038.923, 74005.938, 74044.238, 74053.114, 74061.865, 73967.939, 74005.179, 74004.438], [13.857, 12.486, 13.389, 15.521, 9.81, 18.513, 18.767, 20.469, 13.919, 25.715], [1791.048993371035, 1389.2577625130702, 1648.0195478194896, 1753.6948444792797, 1538.0999771295394, 1940.9339798117264, 1081.4001687230304, 4229.137868218418, 1530.195191428589, 889.0278713286093], [490, 491, 492, 493, 494, 495, 496, 497, 498, 499]], [0, 2818, [26163, 26199, 26229, 26257, 26297, 26341, 26393, 26457], [31636.034, 31645.605, 31661.371, 31610.978, 31611.232, 31677.742, 31719.498, 31653.381], [39862.017, 39833.346, 39780.906, 39798.825, 39796.267, 39827.555, 39881.723, 39959.602], [21.478, 18.578, 13.45, 16.224, 16.874, 19.404, 16.988, 23.723], [1049.5856615731516, 2270.161194042392, 3250.6538245225343, 1515.4922159405908, 2008.5944403586677, 1992.5485420042164, 4639.359893601306, 13381.205876122933], [506, 507, 508, 509, 510, 511, 512, 513]], [0, 2828, [26256, 26296, 26340, 26392, 26455, 26514, 26566, 26614, 26670], [31270.423, 31321.436, 31311.67, 31306.154, 31312.499, 31309.856, 31353.68, 31239.311, 31378.74], [41760.906, 41760.909, 41758.24, 41756.68, 41727.404, 41715.116, 41689.384, 41845.5, 41706.329], [20.795, 8.147, 11.631, 7.458, 10.111, 11.055, 17.22, 31.414, 35.787], [1196.0005579718882, 2562.133831730995, 2051.0202388112507, 2466.251629549194, 2495.9168133044464, 3664.755077396973, 5791.486768209814, 892.1297414410119, 7141.96450789739], [509, 510, 511, 512, 513, 514, 515, 516, 517]], [0, 2859, [26456, 26516, 26567, 26615, 26672, 26737, 26797, 26855, 26912, 26956, 27014, 27066, 27116, 27162, 27213, 27257, 27310, 27354, 27406, 27451, 27494, 27532, 27573, 27622, 27670, 27723, 27771, 27816, 27853, 27890, 27937, 27980, 28033, 28078, 28117, 28161], [31720.628, 31682.789, 31844.957, 31820.292, 31777.04, 31791.919, 31752.657, 31775.879, 31753.3, 31758.604, 31725.703, 31784.315, 31840.137, 31804.386, 31804.655, 31804.034, 31737.004, 31675.775, 31682.311, 31718.75, 31642.856, 31653.695, 31680.195, 31587.508, 31611.773, 31570.998, 31590.465, 31654.32, 31652.686, 31547.037, 31669.128, 31672.24, 31726.637, 31734.13, 31710.675, 31715.917], [40485.048, 40616.41, 40596.055, 40567.083, 40562.438, 40540.137, 40525.823, 40569.503, 40543.608, 40556.86, 40587.041, 40561.128, 40539.181, 40515.431, 40577.238, 40583.773, 40629.867, 40631.456, 40610.729, 40647.034, 40709.302, 40750.117, 40647.552, 40655.291, 40617.111, 40630.327, 40648.21, 40653.647, 40620.736, 40563.06, 40614.596, 40608.265, 40589.698, 40649.966, 40602.361, 40624.673], [15.897, 19.506, 21.316, 22.994, 18.148, 14.495, 13.928, 19.764, 22.081, 18.372, 15.144, 18.667, 19.602, 22.563, 21.661, 16.297, 19.698, 16.573, 11.171, 23.91, 29.032, 31.324, 13.152, 17.02, 20.734, 22.196, 26.416, 26.275, 17.564, 22.695, 14.7, 14.525, 15.19, 12.625, 17.532, 10.1], [67149.5445950934, 1827.4005097788836, 6221.685412133249, 5072.576675980049, 3772.2442948563053, 6976.227724040223, 5155.775823623886, 6051.657670449551, 5538.3784042332745, 5778.16119423053, 5024.641654611113, 10982.523890364955, 2075.4356483892634, 3505.8731587022, 3648.605430542192, 5211.8002857583215, 1615.6187059608196, 872.4676752404431, 1225.4596519273634, 761.6913296740281, 1732.4077235187785, 1471.1823455960744, 1165.748949300367, 3126.527027452577, 1880.8194434907741, 3546.5073225478604, 4065.4487597557004, 3370.840184557174, 1858.0413640010263, 5088.657831245379, 1318.6510473955914, 1567.7971242065591, 998.0559798554236, 615.0192325273564, 4352.521778147036, 1385.966559613828], [513, 514, 515, 516, 517, 518, 519, 520, 521, 522, 523, 524, 525, 526, 527, 528, 529, 530, 531, 532, 533, 534, 535, 536, 537, 538, 539, 540, 541, 542, 543, 544, 545, 546, 547, 548]], [1, 2890, [26719, 26780, 26835, 26896, 26946, 26993], [17865.271, 17766.399, 17812.96, 17820.509, 17832.566, 17839.538], [73343.252, 73487.745, 73415.088, 73417.816, 73400.276, 73361.1], [29.012, 11.431, 8.065, 8.765, 15.627, 18.824], [2392.6395123629927, 2133.988929632694, 2201.533348931929, 3182.0409357294443, 2317.6839118213, 1297.332580209551], [518, 519, 520, 521, 522, 523]], [0, 2904, [26910, 26955, 27011, 27064, 27115], [31230.521, 31262.22, 31216.747, 31361.007, 31194.155], [41833.258, 41826.414, 41891.445, 41837.044, 41836.461], [35.133, 25.383, 16.435, 18.673, 18.854], [820.2466496552191, 2567.452432159357, 5680.679841505253, 6227.487032035343, 1172.5610271473558], [521, 522, 523, 524, 525]], [1, 3084, [28389, 28432, 28475, 28514, 28556, 28596, 28630, 28658], [18845.481, 18840.029, 18824.305, 18842.014, 18836.49, 18817.216, 18833.261, 18815.479], [74759.652, 74790.451, 74769.584, 74768.389, 74777.405, 74774.028, 74777.732, 74804.714], [16.063, 9.049, 10.255, 14.007, 12.561, 12.389, 16.515, 13.488], [911.1835646744106, 2044.5322605768972, 2406.9705941199145, 1814.6828426019279, 1177.0586269975965, 1786.7754372701975, 1351.443639820686, 1152.5247843691343], [553, 554, 555, 556, 557, 558, 559, 560]], [0, 3116, [28883, 28925, 28969, 29012, 29045, 29082, 29117, 29151], [31293.399, 31387.925, 31348.467, 31344.151, 31351.81, 31345.32, 31398.345, 31400.272], [40384.45, 40391.209, 40394.983, 40376.712, 40378.714, 40353.567, 40378.157, 40383.14], [30.783, 19.098, 15.551, 7.204, 3.293, 36.555, 18.767, 18.1], [702.529696938285, 799.8759521243923, 1383.2786210312415, 755.0878012099024, 543.156355730067, 1832.4294897493237, 1529.163180960328, 2312.813573024265], [566, 567, 568, 569, 570, 571, 572, 573]], [0, 3160, [29193, 29228, 29268, 29304, 29334, 29374, 29407, 29449], [31501.47, 31499.36, 31484.465, 31531.272, 31507.957, 31474.908, 31473.905, 31479.265], [41352.194, 41343.431, 41363.892, 41336.405, 41349.025, 41351.556, 41342.868, 41312.936], [19.682, 13.486, 10.209, 14.299, 14.125, 9.65, 17.859, 17.638], [957.2856275196444, 1922.777845943379, 2297.6110745572687, 2050.1803816999472, 2180.1818855321017, 2358.5390336995542, 1986.44083273487, 1176.3237922972246], [574, 575, 576, 577, 578, 579, 580, 581]], [1, 3173, [29330, 29368, 29402, 29440, 29483, 29513, 29552], [19013.482, 19001.982, 18983.052, 18994.279, 18976.934, 18976.081, 18978.371], [74529.847, 74503.921, 74499.153, 74500.823, 74519.129, 74520.629, 74546.427], [8.072, 11.878, 9.665, 11.196, 12.242, 15.588, 20.064], [2654.005643442776, 2460.732250280396, 1231.137118447384, 1537.1655878048525, 1910.6526849541742, 2179.030521135259, 2088.2273342175854], [578, 579, 580, 581, 582, 583, 584]], [1, 3198, [29585, 29616, 29655, 29695, 29742, 29776, 29812, 29841, 29874, 29909, 29939, 29972, 30003, 30041, 30072, 30104, 30141, 30173, 30198, 30238, 30267, 30307, 30335, 30368], [18834.111, 18892.094, 18921.071, 18846.346, 18844.067, 18837.435, 18822.773, 18860.004, 18823.465, 18815.085, 18835.008, 18821.803, 18809.777, 18846.875, 18853.815, 18821.137, 18827.323, 18833.125, 18827.654, 18833.392, 18821.812, 18840.556, 18820.577, 18862.893], [74766.528, 74700.952, 74648.881, 74740.434, 74770.884, 74776.799, 74793.706, 74792.6, 74761.503, 74749.613, 74772.133, 74749.907, 74791.489, 74753.862, 74791.618, 74798.911, 74793.809, 74799.666, 74752.169, 74784.931, 74788.038, 74800.603, 74796.86, 74789.946], [12.518, 15.382, 18.601, 16.938, 13.799, 13.585, 27.294, 20.038, 14.47, 13.71, 11.007, 9.242, 12.353, 20.365, 10.843, 9.969, 9.495, 8.808, 15.921, 12.503, 8.794, 6.879, 7.233, 9.654], [1398.916251151257, 6296.348887702826, 7471.65550765634, 2076.45486859379, 1836.4032209321717, 1496.4213736655688, 885.2878748595075, 1011.7143541403985, 1706.682340233762, 2531.2170419826334, 1554.4437161434246, 2336.5153851767495, 1728.4854365812034, 1880.437568322538, 2561.886129294289, 2011.0295840274937, 1569.5383399128862, 2286.529075458985, 1932.367024792332, 1711.7912874991987, 1855.4738888471545, 1587.352234479121, 2801.708544838219, 1686.2068297787448], [585, 586, 587, 588, 589, 590, 591, 592, 593, 594, 595, 596, 597, 598, 599, 600, 601, 602, 603, 604, 605, 606, 607, 608]], [1, 3274, [30441, 30476, 30505, 30544, 30577, 30613, 30641, 30672, 30703, 30734, 30763, 30786, 30820, 30857], [18820.31, 18819.153, 18821.208, 18833.534, 18825.395, 18840.95, 18804.504, 18807.994, 18825.777, 18823.637, 18848.391, 18841.85, 18889.797, 18847.182], [74814.201, 74783.049, 74799.892, 74794.061, 74791.815, 74785.435, 74789.172, 74795.66, 74750.484, 74777.76, 74797.476, 74770.815, 74779.121, 74794.109], [16.163, 9.262, 7.808, 12.197, 10.437, 13.379, 17.515, 14.214, 16.862, 16.049, 14.824, 13.86, 21.83, 7.532], [1183.0283664842643, 2818.230152886861, 2558.649318951701, 1997.8404456366945, 2172.6232904353274, 801.6001309567455, 666.3750602711892, 1363.701588751362, 1262.4378866617346, 866.9318331058356, 1921.9457135520092, 1584.8179723958885, 765.658298107111, 921.7244031490898], [610, 611, 612, 613, 614, 615, 616, 617, 618, 619, 620, 621, 622, 623]], [1, 3315, [30922, 30953, 30982, 31009, 31032, 31053], [17249.715, 17220.171, 17194.925, 17207.481, 17211.07, 17256.826], [73282.724, 73291.154, 73299.566, 73331.986, 73293.525, 73334.626], [19.733, 20.304, 23.221, 13.488, 11.494, 14.259], [1093.8795112469513, 987.3674343696598, 1272.216848353381, 577.5755916679258, 962.1567683967122, 591.6976528453571], [625, 626, 627, 628, 629, 630]], [1, 3340, [31180, 31216, 31245, 31280, 31303, 31336, 31372], [18822.268, 18862.07, 18816.725, 18833.605, 18840.104, 18811.848, 18864.245], [74799.884, 74768.791, 74759.368, 74751.954, 74796.746, 74792.316, 74783.864], [10.646, 17.379, 15.069, 10.173, 15.492, 7.294, 11.617], [1469.5530263507976, 2024.988101968687, 1386.9254582678268, 1504.6430757425971, 825.1965293310323, 1832.0687612521124, 1392.652359646858], [634, 635, 636, 637, 638, 639, 640]], [0, 3342, [31158, 31187, 31223, 31255, 31286, 31309, 31343, 31379], [31448.745, 31475.829, 31451.998, 31459.607, 31430.601, 31452.506, 31477.51, 31443.984], [41972.486, 41949.456, 41987.684, 41994.464, 41996.368, 41981.416, 41988.905, 41999.913], [21.657, 13.893, 9.127, 11.485, 16.95, 15.066, 12.149, 9.812], [1062.2595328880327, 1806.4536580585655, 2729.461256282051, 1291.5501534062141, 1602.2983952583063, 2811.606792926947, 2624.420602054101, 2510.615870254462], [633, 634, 635, 636, 637, 638, 639, 640]], [0, 3370, [31311, 31344, 31380, 31406, 31433, 31458, 31484, 31516, 31545], [31940.742, 31850.929, 31943.618, 31936.117, 31918.528, 31922.317, 31870.59, 31885.257, 31919.767], [41218.123, 41267.404, 41201.949, 41222.853, 41219.347, 41200.28, 41208.788, 41240.707, 41243.414], [22.16, 39.625, 9.483, 16.931, 11.422, 9.754, 29.106, 20.346, 12.703], [1345.6895565957082, 824.2278133064635, 1481.2820426336402, 1860.1971837376097, 2026.0873919978364, 2302.355682193898, 1284.372403323094, 940.2417683921786, 1313.1007053553785], [638, 639, 640, 641, 642, 643, 644, 645, 646]], [1, 3388, [31559, 31582, 31613, 31639, 31667, 31687, 31710, 31734, 31757, 31788, 31812], [18964.57, 18846.907, 18836.992, 18815.965, 18821.383, 18821.252, 18846.09, 18835.813, 18820.956, 18835.184, 18839.983], [74744.734, 74805.571, 74797.94, 74827.225, 74798.669, 74820.36, 74793.347, 74811.487, 74839.358, 74753.973, 74782.966], [24.006, 9.02, 13.853, 14.495, 15.452, 17.129, 8.795, 15.27, 17.4, 22.999, 12.006], [9267.457481058244, 2316.6658516273683, 1715.4770344792357, 1576.9101055049532, 1219.7535167860094, 996.1273741074848, 1928.0255969452598, 782.5134887063364, 910.6972654502189, 2118.388886217499, 1539.0584614683405], [647, 648, 649, 650, 651, 652, 653, 654, 655, 656, 657]], [0, 3448, [31996, 32025, 32047, 32075, 32107, 32131], [31840.865, 31885.795, 31853.886, 31836.508, 31905.668, 31854.44], [40143.712, 40175.249, 40139.158, 40171.163, 40165.291, 40114.069], [9.814, 12.08, 11.33, 16.01, 9.53, 9.198], [1984.0078704184666, 1600.6214543268015, 2309.182711765544, 1433.9532085886494, 1326.115285265803, 912.6344941605554], [663, 664, 665, 666, 667, 668]], [1, 3507, [32517, 32563, 32608, 32654, 32702, 32754], [18447.068, 18463.931, 18455.54, 18444.776, 18466.367, 18460.58], [74147.695, 74225.165, 74158.008, 74166.369, 74181.186, 74145.322], [15.051, 26.885, 11.805, 16.958, 3.18, 17.831], [1284.7195512456012, 1407.9820494268283, 1499.7397973909447, 720.3798285471759, 384.33185172771687, 936.3145089552196], [683, 684, 685, 686, 687, 688]], [0, 3510, [32526, 32572, 32620, 32662, 32710, 32762, 32807, 32845, 32894, 32944, 32984], [31497.503, 31502.908, 31543.453, 31578.891, 31569.41, 31469.901, 31470.236, 31479.216, 31498.965, 31509.006, 31507.281], [40349.067, 40351.971, 40462.599, 40490.998, 40448.946, 40325.434, 40347.7, 40337.645, 40349.594, 40348.66, 40349.447], [11.991, 18.484, 22.748, 22.477, 17.444, 8.118, 8.521, 6.909, 10.32, 23.992, 11.476], [1994.9565283162783, 15338.421589560487, 6371.354187787603, 7849.843271514632, 16791.297961935346, 2824.6885817381867, 3207.7037692217627, 3168.4106670304845, 2003.991814783532, 973.3552755418458, 2099.9573089551595], [683, 684, 685, 686, 687, 688, 689, 690, 691, 692, 693]], [0, 3532, [32574, 32623, 32664, 32711, 32763, 32809, 32846, 32895, 32945, 32985, 33027, 33078], [31890.742, 31913.84, 31887.358, 31881.4, 31917.035, 31828.521, 31810.102, 31834.524, 31830.009, 31925.125, 31944.81, 31937.135], [40951.79, 40874.21, 40844.993, 40860.601, 40978.264, 41113.165, 41154.107, 41130.659, 41170.792, 41069.717, 41086.381, 41097.964], [18.453, 16.997, 13.251, 18.338, 14.703, 15.266, 15.969, 12.538, 17.441, 11.795, 8.543, 9.217], [14727.161765435345, 12011.168952887363, 23553.59178708193, 18705.465356779256, 7603.216522053388, 10638.056665285341, 7844.296970310122, 10716.542201460092, 9070.886602490156, 3684.385692253768, 2260.2422720300315, 2416.6785219811572], [684, 685, 686, 687, 688, 689, 690, 691, 692, 693, 694, 695]], [1, 3539, [32606, 32649, 32699, 32748, 32793, 32835, 32883, 32929, 32975, 33017], [17605.947, 17594.415, 17454.121, 17421.408, 17395.766, 17439.664, 17380.26, 17427.192, 17420.028, 17449.564], [72988.573, 73044.635, 72879.887, 72889.312, 72900.183, 72846.147, 72924.734, 72905.764, 72838.539, 72888.486], [25.732, 23.618, 12.439, 13.277, 18.732, 15.89, 21.474, 19.989, 15.585, 23.14], [14339.496438607082, 22701.41113847945, 2558.629097523421, 4075.2199657366864, 2146.461857714457, 1481.5085157318883, 2540.631169227422, 2138.8638825987646, 3107.776456035778, 1429.5560413895928], [685, 686, 687, 688, 689, 690, 691, 692, 693, 694]], [0, 3545, [32661, 32709, 32761, 32806, 32844, 32893, 32943, 32983, 33026, 33076, 33125, 33171, 33212, 33254, 33291, 33331, 33369, 33413, 33450, 33483, 33520, 33562, 33595, 33631], [31210.687, 31187.191, 31211.994, 31202.375, 31168.775, 31181.884, 31213.86, 31170.697, 31174.179, 31242.567, 31228.943, 31218.604, 31206.032, 31208.132, 31215.319, 31202.784, 31200.416, 31166.915, 31182.615, 31132.671, 31152.209, 31111.845, 31065.939, 31145.297], [41615.745, 41723.588, 41743.593, 41728.848, 41678.132, 41689.071, 41762.572, 41703.176, 41770.992, 41831.461, 41847.965, 41840.059, 41815.457, 41801.537, 41807.838, 41810.867, 41802.092, 41812.17, 41755.448, 41707.857, 41720.565, 41666.468, 41562.031, 41667.618], [21.853, 14.512, 16.571, 16.8, 17.256, 15.62, 16.063, 16.538, 15.307, 14.544, 13.717, 10.281, 13.713, 13.588, 9.454, 12.073, 14.752, 14.267, 10.508, 8.075, 10.767, 13.388, 21.006, 23.406], [13762.575439391834, 17418.42205837933, 16854.672012459923, 18222.588854798858, 11385.945921679202, 13882.417675048815, 16578.799547105118, 10042.294565456994, 7845.180376164769, 3885.64334042255, 4018.1986415510933, 6640.589626268316, 6398.435884850774, 5097.5701002237365, 4810.3868418182365, 5355.014244081102, 3370.2446886501575, 3156.9911216022733, 3923.115926163884, 4610.487527210194, 3946.4632136341147, 3132.8601980700687, 3621.373358847772, 1427.5688712739386], [686, 687, 688, 689, 690, 691, 692, 693, 694, 695, 696, 697, 698, 699, 700, 701, 702, 703, 704, 705, 706, 707, 708, 709]], [0, 3546, [32665, 32712, 32764, 32810, 32847], [32103.464, 32140.938, 32128.579, 32137.511, 32170.727], [39779.073, 39808.905, 39952.49, 39955.713, 39718.332], [16.852, 14.203, 18.844, 13.803, 17.559], [13928.718607800367, 18471.944043492633, 23060.659366519616, 33624.76497517706, 8537.313310558573], [686, 687, 688, 689, 690]], [0, 3547, [32765, 32811, 32848, 32897, 32947, 32987, 33029, 33080], [32171.603, 32216.702, 32277.582, 32292.19, 32309.858, 32262.965, 32276.195, 32257.451], [40113.749, 40266.755, 40304.777, 40328.729, 40301.501, 40272.781, 40305.14, 40261.319], [20.079, 20.402, 15.987, 18.546, 11.519, 13.422, 17.3, 19.934], [9819.592619295861, 10083.759708554237, 1480.7383488003281, 1369.2380360009354, 1385.9620207505754, 1331.4471493517335, 1578.5280775361186, 2033.3912325912552], [688, 689, 690, 691, 692, 693, 694, 695]], [1, 3564, [32884, 32930, 32976, 33018, 33064, 33110, 33159, 33199, 33245, 33286, 33323, 33363, 33401, 33441, 33472, 33507, 33548, 33583, 33619, 33655, 33687], [17605.146, 17628.246, 17646.538, 17723.298, 17704.754, 17760.53, 17686.314, 17644.505, 17601.326, 17631.048, 17590.221, 17633.125, 17606.686, 17701.369, 17560.388, 17614.778, 17640.847, 17591.004, 17609.388, 17578.651, 17576.529], [73995.076, 74010.374, 73999.888, 73965.425, 73986.211, 73951.921, 73966.727, 73959.143, 73950.002, 73956.988, 73933.112, 73973.979, 73898.818, 73995.055, 73925.806, 74015.911, 73978.621, 74005.291, 74019.279, 74005.751, 73970.506], [8.613, 10.095, 9.608, 14.64, 8.599, 11.709, 10.624, 15.664, 18.086, 32.265, 24.688, 24.202, 31.743, 15.142, 21.483, 27.916, 10.205, 14.878, 21.686, 16.722, 14.237], [3564.737228251711, 2660.26422612631, 2905.4544152152835, 3433.1513550373993, 5686.295198219269, 3662.1662523786026, 4175.1190052984275, 3449.027256233613, 1984.3780371512084, 2196.6138494261363, 1057.155995633999, 2148.259811979826, 1236.301763084424, 575.1483719471345, 1197.7305130415386, 1358.6276526536915, 449.6617443533149, 657.1608495419277, 1706.527993561296, 1174.3627862787473, 1226.3952048555054], [691, 692, 693, 694, 695, 696, 697, 698, 699, 700, 701, 702, 703, 704, 705, 706, 707, 708, 709, 710, 711]], [0, 3628, [33598, 33633, 33668, 33700, 33727, 33764], [31832.236, 31836.427, 31849.451, 31841.039, 31843.436, 31831.161], [39603.833, 39608.948, 39614.615, 39608.537, 39606.132, 39602.16], [9.309, 15.745, 12.729, 9.625, 9.971, 12.008], [2485.536139731317, 1299.323653891, 2240.0919730616547, 1948.2741252459045, 2583.975639315778, 2607.011227637661], [708, 709, 710, 711, 712, 713]], [0, 3638, [33632, 33665, 33698, 33725, 33762, 33800, 33835, 33862, 33887, 33920, 33964, 33999, 34031, 34064, 34106, 34138, 34173, 34212], [31164.568, 31139.871, 31175.387, 31281.65, 31368.025, 31168.148, 31119.632, 31162.133, 31090.98, 31151.868, 31178.388, 31160.073, 31151.062, 31059.021, 31122.417, 31166.778, 31179.931, 31165.445], [41722.984, 41722.745, 41776.226, 41833.929, 41904.884, 41842.654, 41781.819, 41749.677, 41633.189, 41669.011, 41805.635, 41751.571, 41775.909, 41638.997, 41688.147, 41743.703, 41750.006, 41843.27], [22.805, 13.82, 27.282, 26.896, 31.43, 22.83, 31.594, 19.282, 27.742, 36.139, 21.041, 24.683, 17.413, 35.426, 17.525, 14.436, 17.982, 27.687], [2020.2701288985947, 2663.9471120382623, 2551.9071780524923, 7652.265768663347, 5017.473618160606, 1823.3944297865664, 1408.615649774805, 1421.6046837465008, 2017.3624152381412, 3289.91424748377, 2295.931627716787, 1627.0897469697252, 1154.2810852549003, 1061.1274222485574, 3036.7136277707323, 1622.1948427954455, 1291.3530771923452, 812.8964924366621], [709, 710, 711, 712, 713, 714, 715, 716, 717, 718, 719, 720, 721, 722, 723, 724, 725, 726]], [0, 3670, [34065, 34107, 34139, 34174, 34213, 34251, 34284, 34315, 34345, 34374, 34395, 34422], [31527.733, 31454.519, 31357.37, 31319.019, 31275.079, 31362.554, 31282.913, 31476.388, 31520.91, 31611.951, 31631.611, 31628.294], [40675.055, 40500.684, 40455.799, 40432.438, 40437.961, 40481.651, 40456.274, 40564.723, 40594.113, 40687.059, 40610.847, 40573.097], [33.356, 26.158, 17.076, 16.886, 12.613, 28.496, 19.044, 16.296, 14.481, 27.001, 28.167, 23.607], [1432.8994605239432, 1748.4488247150844, 4996.78857642458, 1599.2327188789536, 1675.3202938293095, 1901.9171533558474, 2280.700996620387, 1068.490687596568, 1424.3914611052332, 5914.809204415512, 3636.110756333308, 1294.0714987968863], [722, 723, 724, 725, 726, 727, 728, 729, 730, 731, 732, 733]], [1, 3714, [34308, 34336, 34367, 34392, 34411, 34450, 34479], [17386.41, 17310.876, 17309.206, 17377.425, 17283.575, 17391.875, 17348.388], [73210.443, 73198.342, 73195.21, 73279.476, 73218.434, 73236.001, 73259.326], [14.499, 26.244, 28.287, 23.315, 18.147, 31.508, 21.87], [42442.87321007761, 2156.203841532778, 2591.7126740111175, 7795.758090789769, 981.5135219316503, 9272.69013709531, 2820.4727527969867], [729, 730, 731, 732, 733, 734, 735]], [0, 3715, [34285, 34316, 34346, 34375, 34396, 34423, 34458, 34490], [31866.668, 31850.927, 31875.803, 31876.245, 31854.662, 31874.143, 31895.468, 31863.755], [41009.288, 41021.966, 41014.527, 41038.896, 41032.477, 41022.163, 41015.668, 41048.68], [17.402, 14.09, 10.266, 11.395, 10.587, 10.246, 15.865, 13.508], [1591.9568233853674, 2010.5844773283452, 1731.2435018383496, 2820.8022581567016, 2182.647192556864, 1873.4862036482305, 1437.4405537812459, 1118.808644882703], [728, 729, 730, 731, 732, 733, 734, 735]], [1, 3745, [34553, 34583, 34610, 34649, 34685, 34714, 34749], [17961.988, 17861.796, 17937.67, 17915.199, 17941.5, 17893.542, 17877.433], [74383.888, 74394.311, 74377.356, 74385.94, 74368.311, 74344.888, 74361.816], [17.276, 16.905, 11.838, 18.896, 16.51, 17.986, 19.741], [783.5978327121185, 1090.0163684684899, 1426.8437277188993, 1735.4098534371522, 1479.587891745866, 1791.480544271477, 1617.392270119126], [738, 739, 740, 741, 742, 743, 744]], [0, 3761, [34726, 34760, 34785, 34816, 34850, 34876, 34901, 34937, 34971, 34998, 35033, 35061, 35094], [32310.896, 32315.577, 32318.544, 32306.437, 32313.433, 32296.338, 32315.492, 32296.618, 32296.277, 32302.632, 32308.689, 32290.742, 32391.229], [40000.769, 40035.242, 40008.959, 40026.006, 40003.71, 40040.627, 40029.214, 40007.744, 40003.096, 39997.21, 39988.52, 40012.624, 39966.967], [23.49, 13.586, 8.125, 9.36, 9.961, 13.163, 19.576, 12.345, 6.211, 7.919, 8.482, 13.198, 23.546], [923.2337172749608, 1646.200533578671, 2906.9093288986733, 3475.112303086842, 3065.026720362827, 2063.432290117494, 1970.5232013774714, 2251.6744357856933, 1610.8689731611266, 2163.4821240150013, 2447.074094962691, 2462.387609115284, 902.3091026070474], [743, 744, 745, 746, 747, 748, 749, 750, 751, 752, 753, 754, 755]], [1, 3782, [34926, 34963, 34988, 35024, 35051], [17328.213, 17278.309, 17264.701, 17299.149, 17338.619], [73135.799, 73227.028, 73249.511, 73275.964, 73251.62], [20.643, 26.679, 18.337, 12.385, 29.908], [2155.7292335956986, 622.736989837282, 986.2904740603582, 1577.0072497894346, 1862.9893273862453], [750, 751, 752, 753, 754]], [0, 3826, [35350, 35384, 35411, 35442, 35475, 35510, 35533, 35558, 35593, 35626, 35654, 35688], [32036.49, 32018.396, 32039.376, 31994.806, 31999.175, 31999.948, 32019.307, 32038.604, 31999.728, 32005.932, 32012.456, 32002.529], [41293.042, 41045.458, 41118.42, 41025.312, 41082.47, 41068.648, 41069.919, 41055.537, 41068.852, 41062.455, 41090.376, 41067.899], [50.294, 22.48, 28.324, 26.567, 8.282, 7.853, 9.354, 6.2, 7.293, 5.549, 12.156, 6.819], [2602.327249668518, 826.4271493819191, 1036.274171141593, 1143.1367459004562, 2650.0238389533324, 4069.0728002853466, 3253.8390494146493, 3315.9396468686896, 3125.870418707781, 2682.2213044293376, 3374.3741997154434, 2702.3604129834102], [764, 765, 766, 767, 768, 769, 770, 771, 772, 773, 774, 775]], [0, 3854, [35656, 35689, 35724, 35758, 35794, 35831, 35859, 35882, 35909, 35932, 35957, 35982, 36011, 36039], [32326.963, 32316.199, 32296.213, 32325.149, 32321.144, 32306.387, 32337.917, 32343.354, 32322.808, 32317.875, 32300.662, 32304.746, 32296.111, 32304.058], [40250.097, 40269.826, 40289.86, 40262.592, 40267.271, 40262.172, 40251.396, 40242.359, 40267.352, 40256.478, 40279.444, 40272.868, 40265.451, 40283.693], [15.542, 13.053, 14.446, 14.88, 11.652, 8.94, 9.898, 15.515, 10.821, 10.976, 9.462, 7.803, 10.459, 18.568], [2109.4096822913957, 1681.6457780750827, 2541.43127231569, 1713.158187651368, 2122.6361402079183, 2582.6278783785983, 2256.1225468270895, 1957.6306768469174, 2630.754437873241, 2318.680693750784, 2656.0889821429932, 3269.0602951003693, 1980.7883702497136, 1064.2392347677683], [774, 775, 776, 777, 778, 779, 780, 781, 782, 783, 784, 785, 786, 787]], [1, 3856, [35646, 35677, 35711, 35745, 35780, 35817, 35848, 35873, 35898, 35924, 35946, 35973, 36000, 36030, 36067, 36099, 36125, 36158, 36191, 36217, 36246, 36274, 36300], [17848.774, 17866.027, 17862.554, 17832.462, 17845.784, 17850.159, 17869.803, 17904.282, 17818.008, 17874.226, 17878.442, 17873.029, 17871.001, 17851.674, 17837.329, 17843.472, 17854.543, 17840.703, 17859.6, 17827.773, 17886.027, 17862.636, 17850.937], [73725.906, 73727.474, 73756.163, 73701.054, 73781.329, 73725.757, 73725.526, 73741.507, 73725.484, 73739.388, 73740.588, 73684.402, 73722.251, 73739.283, 73703.713, 73693.091, 73750.41, 73704.755, 73700.484, 73733.508, 73696.64, 73710.562, 73734.4], [10.53, 12.903, 17.09, 11.902, 13.141, 15.554, 11.636, 21.209, 10.285, 16.823, 10.669, 12.691, 14.656, 13.289, 11.916, 14.034, 13.967, 18.626, 9.861, 17.547, 3.989, 16.158, 17.492], [1293.870291962432, 1538.315732005033, 1748.0518997322065, 1673.7656746460984, 1521.7347645095283, 1586.7036865327018, 1340.1607823847257, 967.8011235923474, 1633.0918827594198, 1213.1066316222955, 1284.6176865296309, 1787.4244095598885, 1666.5137122078281, 1376.0387547696882, 1512.0663471059204, 1378.859899534941, 908.2524211723987, 1167.427697199339, 752.2364099909827, 767.2217819812454, 344.1547179411465, 1256.8202553189526, 1435.6259483102506], [774, 775, 776, 777, 778, 779, 780, 781, 782, 783, 784, 785, 786, 787, 788, 789, 790, 791, 792, 793, 794, 795, 796]], [0, 3872, [35907, 35931, 35956, 35981, 36010, 36038, 36082, 36105, 36134, 36167, 36198, 36227, 36257, 36282, 36307, 36340, 36372], [31749.527, 31771.929, 31765.829, 31762.007, 31837.886, 31837.923, 31821.283, 31843.709, 31794.351, 31830.325, 31845.137, 31811.255, 31830.41, 31842.169, 31836.408, 31867.315, 31797.379], [39756.03, 39759.068, 39723.348, 39738.479, 39618.046, 39596.604, 39609.803, 39616.44, 39599.008, 39599.98, 39617.867, 39608.498, 39603.132, 39663.014, 39626.94, 39620.514, 39623.583], [10.283, 5.759, 13.538, 16.838, 17.341, 13.705, 20.122, 12.966, 14.889, 11.348, 9.232, 9.502, 11.501, 17.464, 27.412, 18.194, 12.827], [2073.775661973914, 3389.2648741807707, 1677.0357690896014, 1976.2147181633936, 1030.9973256485098, 2329.338927554925, 1710.688868244289, 809.0993677152989, 941.8628090317957, 2208.720257882371, 1472.6188315107586, 1750.7020547343275, 1892.2122989945035, 976.4898490145002, 1108.3889500532118, 1192.608870087023, 1617.7238326145043], [782, 783, 784, 785, 786, 787, 788, 789, 790, 791, 792, 793, 794, 795, 796, 797, 798]], [1, 3968, [36778, 36830, 36893, 36946, 37000], [17404.149, 17430.321, 17423.909, 17386.232, 17412.915], [72932.133, 73019.025, 72905.022, 72899.57, 72920.691], [22.281, 16.523, 11.302, 9.535, 15.79], [2626.6929723399685, 3692.9131053577207, 3437.0657890570496, 3679.2344604954756, 1797.956205809245], [813, 814, 815, 816, 817]], [1, 3970, [36782, 36835, 36898, 36950, 37004, 37052, 37104, 37145, 37185], [18669.931, 18779.056, 18735.609, 18668.318, 18707.286, 18748.019, 18746.053, 18705.055, 18702.493], [74275.788, 74421.628, 74386.216, 74388.515, 74287.394, 74328.89, 74402.66, 74289.311, 74222.014], [21.283, 19.797, 23.404, 22.356, 15.459, 20.855, 24.394, 9.922, 17.909], [2180.2472540696376, 2620.0728913205057, 3886.758868982664, 2918.594069388343, 1043.8178996143072, 3341.8407924003213, 4791.308383860281, 2640.3729458009025, 1074.6699751532003], [813, 814, 815, 816, 817, 818, 819, 820, 821]], [1, 3992, [36894, 36947, 37001, 37049, 37099], [17604.815, 17644.059, 17666.307, 17661.564, 17624.474], [73270.235, 73422.713, 73391.339, 73406.363, 73294.982], [20.928, 13.8, 12.587, 7.702, 37.028], [16188.700809385993, 1816.1458782488141, 628.4351982575383, 2085.9378877124914, 1346.1482468853337], [815, 816, 817, 818, 819]], [0, 3993, [36908, 36959, 37009, 37058, 37108, 37151, 37193], [31662.188, 31619.332, 31629.548, 31645.8, 31634.232, 31617.018, 31632.153], [41634.201, 41596.476, 41578.388, 41534.914, 41464.952, 41533.934, 41562.74], [13.412, 9.734, 14.727, 17.113, 18.99, 12.371, 17.11], [2910.497916025758, 4672.180503058609, 3985.7671573306193, 4289.41196414625, 10019.112239748596, 5622.644194215939, 2100.2689113741917], [815, 816, 817, 818, 819, 820, 821]], [1, 4010, [37098, 37141, 37180, 37224, 37269, 37313], [17508.15, 17502.491, 17490.045, 17551.218, 17520.495, 17466.111], [73033.676, 73050.847, 73104.243, 72968.909, 72985.484, 73035.71], [14.309, 21.894, 24.304, 27.507, 21.57, 26.147], [21125.98215675403, 5046.30370562997, 2258.469094342341, 3820.322085090485, 4224.086912398592, 1583.4045894343155], [819, 820, 821, 822, 823, 824]], [0, 4015, [37107, 37150, 37191, 37233, 37279, 37324, 37364, 37410, 37449, 37490, 37533, 37571, 37609, 37651, 37693, 37733, 37768, 37806, 37837, 37876], [31236.649, 31139.669, 31132.749, 31135.729, 31158.525, 31186.963, 31146.7, 31160.829, 31149.776, 31167.954, 31169.982, 31166.145, 31117.569, 31068.634, 31059.337, 30996.229, 31009.697, 31029.79, 31072.5, 31037.009], [41160.321, 41069.459, 41095.263, 41190.46, 41178.164, 41168.149, 41127.896, 41104.903, 41094.117, 41090.003, 41105.197, 41065.938, 41276.602, 41484.966, 41502.434, 41410.28, 41555.151, 41479.819, 41518.78, 41440.912], [30.997, 10.21, 12.295, 19.059, 10.455, 18.623, 12.302, 14.494, 22.232, 22.597, 7.679, 9.433, 23.238, 28.647, 18.121, 22.913, 38.256, 18.955, 22.119, 20.474], [2965.421579845211, 1566.5462854238708, 3579.776022000748, 2768.2350481876356, 5021.852749362813, 4808.463216917476, 3261.4509348388083, 2679.1126902242804, 1970.6483513793157, 1198.9670232835035, 2431.473831886159, 1826.0158235873323, 5458.760538606749, 3252.7895530234223, 13222.18801151326, 2105.5512640046977, 1822.64259216148, 1693.155878065899, 4685.654271509687, 894.3653713744401], [819, 820, 821, 822, 823, 824, 825, 826, 827, 828, 829, 830, 831, 832, 833, 834, 835, 836, 837, 838]], [0, 4026, [37192, 37235, 37281, 37323, 37366], [31592.014, 31549.308, 31558.781, 31451.185, 31535.43], [40632.323, 40412.296, 40508.149, 40478.694, 40458.187], [25.651, 26.448, 32.977, 37.953, 15.816], [763.0570102980761, 4883.317390599866, 6261.397493238375, 4283.792248471159, 21140.00907033641], [821, 822, 823, 824, 825]], [1, 4039, [37397, 37441, 37479, 37523, 37559, 37598], [17588.812, 17495.509, 17553.835, 17480.128, 17549.045, 17524.438], [72907.669, 72791.682, 72851.924, 72823.37, 72846.218, 72905.113], [22.047, 13.848, 22.983, 19.684, 20.931, 23.588], [1064.1905970290989, 1266.840615394221, 2377.8332899739185, 2233.5111450941945, 7077.197429577406, 2341.63314457531], [826, 827, 828, 829, 830, 831]], [0, 4043, [37450, 37491, 37534, 37572, 37610, 37653], [31555.592, 31564.521, 31689.621, 31580.687, 31367.607, 31389.922], [41530.516, 41532.257, 41622.831, 41620.616, 41742.221, 41736.764], [11.627, 11.776, 30.373, 35.06, 11.339, 14.256], [2663.551802509431, 2209.855811789488, 1108.8471947371338, 2165.52893202662, 1207.6528869855167, 1949.9550859601607], [827, 828, 829, 830, 831, 832]], [0, 4055, [37573, 37611, 37654, 37696, 37736, 37771, 37809, 37841, 37879, 37911, 37940, 37973, 38002, 38030, 38051, 38078, 38117, 38146, 38177], [32216.407, 32102.371, 32211.858, 32201.409, 32181.373, 32192.335, 32211.096, 32190.224, 32185.433, 32209.742, 32165.628, 32198.353, 32174.57, 32183.689, 32149.842, 32198.406, 32225.109, 32218.661, 32178.59], [39587.267, 39608.203, 39567.599, 39559.462, 39573.142, 39545.82, 39558.087, 39590.472, 39609.363, 39567.681, 39553.815, 39547.354, 39557.239, 39579.534, 39579.294, 39541.856, 39558.906, 39559.05, 39550.957], [17.626, 30.807, 24.424, 21.143, 12.447, 25.724, 18.393, 20.262, 25.244, 24.387, 17.721, 13.075, 17.711, 20.844, 31.331, 23.133, 11.4, 20.37, 26.809], [1336.2735600394892, 1156.1379252650845, 1129.1334232600643, 1339.5518039111391, 1246.5156819016877, 1359.0677081993233, 1368.2648960133713, 1532.3235613664544, 1808.7415400978537, 2093.7770051140174, 1814.3911013756701, 1181.340611616949, 1289.027007377105, 1266.5028817385476, 1483.7601745032289, 2341.8262508186017, 1115.4748309707359, 1343.0094171501235, 735.4351244532813], [830, 831, 832, 833, 834, 835, 836, 837, 838, 839, 840, 841, 842, 843, 844, 845, 846, 847, 848]], [0, 4059, [37652, 37694, 37734, 37769, 37807, 37838, 37877, 37909, 37939, 37972, 38001, 38027, 38049, 38075, 38115], [31426.127, 31449.642, 31465.516, 31414.466, 31428.765, 31438.537, 31366.866, 31379.966, 31385.585, 31371.607, 31453.903, 31387.087, 31358.811, 31398.528, 31521.899], [40084.509, 40035.293, 40056.945, 40068.614, 40026.229, 40222.755, 40229.131, 40206.928, 40128.409, 40126.927, 40094.862, 40171.874, 40145.4, 40114.939, 40112.573], [18.02, 16.962, 25.376, 22.722, 22.009, 23.484, 8.887, 17.327, 36.154, 12.43, 23.935, 25.276, 22.175, 20.945, 13.493], [3461.8055291290807, 2469.410998343211, 2365.8158546774043, 1561.0881864677551, 1331.8104684371403, 2884.187833923565, 5487.334512680567, 3409.01046089653, 1548.4195994541967, 1741.677721143459, 3241.806689928688, 1086.9203850808708, 1923.9301813995557, 1428.0457701330681, 40435.57425814698], [832, 833, 834, 835, 836, 837, 838, 839, 840, 841, 842, 843, 844, 845, 846]], [0, 4063, [37735, 37770, 37808, 37839, 37878, 37910], [31600.462, 31573.337, 31538.423, 31542.672, 31651.853, 31577.478], [41668.043, 41664.325, 41708.732, 41717.624, 41616.937, 41676.755], [25.246, 17.055, 22.581, 15.307, 26.442, 27.96], [1578.3933186500085, 9665.232591081036, 3402.655284183914, 3377.000691928218, 4950.373888285346, 1383.5477027510651], [834, 835, 836, 837, 838, 839]], [1, 4099, [38137, 38172, 38203, 38232, 38257, 38286, 38323, 38365, 38392, 38418, 38444], [18365.505, 18325.812, 18212.477, 18318.105, 18212.994, 18282.1, 18333.385, 18338.314, 18360.395, 18411.525, 18382.22], [74343.036, 74255.953, 74127.232, 74202.093, 74141.213, 74136.866, 74169.71, 74264.104, 74272.329, 74249.151, 74263.825], [32.366, 26.225, 32.704, 17.093, 16.866, 27.971, 29.994, 12.595, 16.494, 14.063, 23.098], [4141.953690218137, 1132.115659895592, 3871.198170497115, 7061.834192537598, 45691.09294572093, 2245.3124878694152, 2040.6626091703508, 2209.418591553253, 2312.5057931141514, 2490.825795207305, 1053.4726540615227], [847, 848, 849, 850, 851, 852, 853, 854, 855, 856, 857]], [0, 4109, [38295, 38336, 38372, 38397, 38423, 38448, 38473, 38501], [31356.166, 31292.129, 31310.414, 31306.303, 31327.841, 31550.355, 31494.002, 31516.116], [41776.958, 41736.26, 41848.931, 41808.693, 41783.533, 41692.892, 41731.497, 41748.778], [44.005, 21.237, 20.848, 18.276, 24.203, 22.895, 32.938, 19.566], [2046.5016712156364, 13002.036267896914, 4441.01138783456, 5861.926525601751, 4998.694246599268, 1055.8777145962715, 767.72839828321, 1072.015387299661], [852, 853, 854, 855, 856, 857, 858, 859]], [0, 4117, [38264, 38294, 38335, 38371, 38396, 38422], [31108.181, 31107.209, 31084.885, 31094.342, 31088.633, 31095.24], [41311.228, 41343.818, 41368.936, 41384.593, 41387.015, 41390.059], [22.779, 40.241, 23.327, 8.27, 11.399, 25.161], [1008.3388950498149, 1445.344548668995, 587.2488658796758, 2431.773898390507, 2901.5132364901006, 1297.3895133927247], [851, 852, 853, 854, 855, 856]], [0, 4139, [38552, 38582, 38622, 38657, 38687, 38714, 38742, 38767, 38791, 38824, 38851, 38876, 38912, 38938], [31445.366, 31480.104, 31516.886, 31480.691, 31497.43, 31483.447, 31491.803, 31425.265, 31503.8, 31486.143, 31475.098, 31480.213, 31506.895, 31469.933], [41706.788, 41701.988, 41843.683, 41732.694, 41738.626, 41729.653, 41733.158, 41752.737, 41721.422, 41770.96, 41707.93, 41763.964, 41717.358, 41726.483], [28.825, 20.032, 31.952, 16.236, 19.632, 17.238, 15.791, 30.656, 13.049, 20.14, 20.417, 6.097, 10.477, 18.645], [721.9291574499316, 2262.943937911372, 1436.5987494819274, 1173.3443095098553, 735.4905890774465, 825.3220267813008, 814.6019662494532, 2287.6029423764326, 1021.8649905920723, 972.8009355955998, 1099.1679887823855, 442.98918873328876, 1430.0466169822996, 928.29549723067], [861, 862, 863, 864, 865, 866, 867, 868, 869, 870, 871, 872, 873, 874]], [0, 4182, [38987, 39008, 39035, 39055, 39076, 39101, 39123], [31333.997, 31441.17, 31382.721, 31553.401, 31379.986, 31356.431, 31365.947], [40360.23, 40306.553, 40290.448, 40291.983, 40325.242, 40331.002, 40393.196], [24.374, 20.635, 31.937, 35.51, 15.252, 30.415, 32.838], [1378.2689824047545, 2329.7380081712213, 1182.0355074158053, 611.8138394808959, 645.8137139189282, 2121.549058071763, 1767.1317742439296], [876, 877, 878, 879, 880, 881, 882]], [1, 4214, [39278, 39303, 39329, 39351, 39370, 39395], [17870.851, 17859.504, 17893.784, 17883.958, 17873.475, 17878.222], [74158.841, 74184.587, 74170.302, 74148.522, 74165.643, 74166.737], [13.243, 11.999, 7.504, 9.622, 17.792, 16.366], [988.19349573758, 1759.1943713763678, 1155.4844970636839, 1718.4575706173912, 1508.6380709913888, 1656.7588749138724], [889, 890, 891, 892, 893, 894]], [1, 4284, [39760, 39795, 39842, 39893, 39942, 39987, 40037, 40077, 40130, 40176, 40216, 40260, 40302, 40342, 40380, 40418, 40460, 40491, 40524, 40558, 40590, 40628, 40663, 40692, 40724, 40760, 40783, 40816, 40841, 40872, 40906, 40933, 40961, 40995, 41029, 41052, 41083, 41110, 41135, 41170, 41204, 41235, 41268, 41295, 41323, 41354, 41384, 41417, 41445, 41478, 41507, 41536], [17253.245, 17316.824, 17338.313, 17316.217, 17346.413, 17360.057, 17377.583, 17306.182, 17282.488, 17255.45, 17231.914, 17227.037, 17249.981, 17269.98, 17261.479, 17273.91, 17322.542, 17428.822, 17411.24, 17419.82, 17402.319, 17410.392, 17486.998, 17420.812, 17420.912, 17398.823, 17434.365, 17443.277, 17427.286, 17431.923, 17396.666, 17444.5, 17434.25, 17423.218, 17434.706, 17430.89, 17435.844, 17402.465, 17447.087, 17431.147, 17428.376, 17461.653, 17454.057, 17432.213, 17424.687, 17454.78, 17438.641, 17414.418, 17438.361, 17442.024, 17433.114, 17429.714], [73277.18, 73112.014, 73100.361, 73176.369, 73139.65, 73010.602, 72977.965, 73183.413, 73202.135, 73229.024, 73239.8, 73221.006, 73226.997, 73197.254, 73185.128, 73194.222, 73143.338, 72963.564, 72987.0, 72960.443, 72951.672, 73009.854, 73080.534, 72954.681, 72945.61, 73049.374, 73097.106, 72960.186, 72957.251, 72962.597, 72968.163, 72965.227, 72961.044, 72941.841, 72944.878, 72946.906, 72920.055, 72914.396, 72955.479, 72941.07, 72956.875, 72923.728, 72951.991, 72940.737, 72919.667, 72951.847, 72936.436, 72912.249, 72944.931, 72912.609, 72927.413, 72921.803], [18.137, 11.63, 17.624, 10.874, 21.24, 20.446, 16.399, 14.08, 19.601, 15.983, 11.737, 10.863, 11.859, 15.668, 10.855, 11.259, 21.673, 16.23, 14.717, 13.477, 12.378, 24.474, 34.269, 10.953, 16.018, 31.358, 31.979, 17.85, 8.947, 15.364, 7.646, 8.024, 11.745, 7.756, 17.551, 8.275, 6.348, 12.428, 9.99, 11.36, 21.975, 7.939, 13.137, 11.758, 8.785, 14.363, 14.832, 14.382, 9.828, 10.381, 8.655, 11.31], [596.2341107495927, 5414.004179146861, 5271.493549648191, 2509.3615067303003, 3141.030245062668, 4333.835377849396, 5822.100996371642, 2171.680916487604, 1992.031229543029, 1466.4050164265882, 1866.0759891430976, 2187.3687814504697, 2302.126835925253, 3951.0982189670617, 1503.620445725967, 2329.3653683126577, 5411.510699924437, 2038.7231101790276, 2160.0612106771964, 3292.795282898799, 2141.399491769336, 1922.1949486303308, 2721.5034290590397, 1440.573070077499, 1279.14702914747, 1485.6099360742608, 7322.55195267945, 1722.7846753844474, 2596.498989444099, 943.3219998147341, 3131.3892639018213, 2619.2056677089818, 2070.091570394967, 2819.138071773477, 2117.5788498528013, 2446.883343846643, 2745.686138547335, 2446.9563781589104, 1797.7391834425614, 1535.2971618740094, 1535.4510980890766, 1098.7644325331235, 1293.294602932288, 1241.9667682412282, 2649.790730976971, 1789.3352667190081, 1192.4919110163678, 1553.97964392757, 2605.499152169716, 1956.1703970601125, 2501.895865143145, 1946.5240456679535], [908, 909, 910, 911, 912, 913, 914, 915, 916, 917, 918, 919, 920, 921, 922, 923, 924, 925, 926, 927, 928, 929, 930, 931, 932, 933, 934, 935, 936, 937, 938, 939, 940, 941, 942, 943, 944, 945, 946, 947, 948, 949, 950, 951, 952, 953, 954, 955, 956, 957, 958, 959]], [0, 4285, [39849, 39899, 39948, 39996, 40047, 40089, 40141, 40182, 40227, 40273], [31252.315, 31262.32, 31246.728, 31230.904, 31262.18, 31360.854, 31262.497, 31378.122, 31228.748, 31294.587], [40598.867, 40550.434, 40554.066, 40564.898, 40536.112, 40461.544, 40519.264, 40505.708, 40625.694, 40513.478], [13.776, 9.827, 7.333, 11.361, 30.815, 25.496, 23.621, 29.142, 31.161, 27.635], [2925.219310797098, 4990.0095977445735, 4745.7297382216, 3395.188244461685, 1169.3391743818167, 4761.493618930975, 1611.5351309287057, 11995.458521071681, 785.080570791478, 1051.9552194913056], [910, 911, 912, 913, 914, 915, 916, 917, 918, 919]], [0, 4286, [39806, 39850, 39900, 39947, 39995, 40046, 40088, 40139], [31445.282, 31349.819, 31300.773, 31241.097, 31127.173, 31088.414, 31129.986, 31128.598], [41258.55, 41171.67, 41119.274, 41087.741, 41039.721, 41045.277, 41065.671, 41014.598], [29.933, 16.214, 20.354, 28.188, 19.04, 18.063, 18.181, 21.925], [835.3838062657538, 43664.5498661839, 14845.531311035702, 13961.326141370419, 2959.1681743600957, 1454.5898135114537, 2340.3151027005574, 4045.7236172334447], [909, 910, 911, 912, 913, 914, 915, 916]], [0, 4287, [39768, 39805, 39851, 39901, 39949, 39997, 40048, 40090, 40142, 40184, 40229, 40274], [31473.918, 31332.87, 31369.985, 31516.829, 31495.631, 31547.899, 31553.295, 31551.179, 31577.904, 31567.251, 31569.74, 31585.724], [41799.493, 41784.222, 41690.336, 41740.068, 41804.357, 41842.647, 41850.403, 41864.853, 41902.941, 41912.607, 41917.433, 41938.334], [25.812, 30.066, 9.23, 23.636, 17.337, 5.059, 6.337, 7.765, 10.384, 10.354, 7.801, 9.284], [3011.0947133493587, 2796.3082877701845, 136642.1142470032, 7009.136671653555, 10829.330611318159, 6031.559915881021, 6383.087020054859, 4335.675537304152, 3243.9640397001076, 3940.654505852181, 2858.278419565272, 2733.1280868410972], [908, 909, 910, 911, 912, 913, 914, 915, 916, 917, 918, 919]], [0, 4289, [39769, 39808, 39853, 39903, 39950, 39998, 40050, 40092, 40144, 40186, 40231, 40275, 40312, 40353], [32011.908, 32072.743, 32081.624, 32083.231, 32041.925, 32018.364, 32078.127, 32099.459, 32122.381, 32112.66, 32052.394, 32085.167, 32020.71, 32050.799], [40759.579, 40757.884, 40669.591, 40598.753, 40612.408, 40538.44, 40632.044, 40658.142, 40673.495, 40697.408, 40699.881, 40688.857, 40752.712, 40723.131], [13.066, 14.055, 15.883, 16.339, 14.203, 19.438, 14.96, 14.301, 14.654, 17.041, 21.746, 21.195, 20.678, 19.166], [648.9946813579369, 871.1788255749622, 2943.6332285367284, 5599.164384079606, 8387.520239162346, 6652.517469180661, 3548.1679991162055, 2056.365148249467, 1343.1573054026658, 1162.4062638468713, 1343.7432736939875, 784.308318197036, 1771.186722911597, 646.0848386550015], [908, 909, 910, 911, 912, 913, 914, 915, 916, 917, 918, 919, 920, 921]], [1, 4313, [39990, 40039, 40079, 40132, 40179, 40218, 40264], [18816.029, 18803.939, 18809.361, 18823.741, 18803.782, 18806.715, 18783.29], [74125.291, 74139.3, 74125.672, 74104.4, 74137.542, 74152.064, 74129.05], [14.373, 7.282, 12.127, 12.065, 11.883, 12.048, 15.07], [2317.0914426415507, 2196.637972956824, 1928.6213685880177, 1127.250484436173, 1669.2599302687488, 1386.3512778966528, 2084.2954816702204], [913, 914, 915, 916, 917, 918, 919]], [1, 4332, [40217, 40262, 40303, 40343, 40381, 40419], [17868.463, 17866.964, 17873.252, 17823.159, 17834.631, 17867.152], [74342.236, 74373.705, 74305.0, 74294.704, 74346.221, 74328.412], [10.887, 14.885, 18.193, 26.006, 19.939, 21.57], [1513.7185583798152, 1579.0271399631526, 1385.9625163222358, 975.0401524877078, 2031.0679422464991, 1062.2332612647679], [918, 919, 920, 921, 922, 923]], [0, 4344, [40351, 40392, 40434, 40464, 40498], [31407.453, 31393.588, 31333.619, 31317.358, 31322.858], [41009.543, 41101.518, 41169.665, 41205.891, 41148.599], [21.323, 24.35, 10.886, 9.236, 15.455], [570.3455291385582, 5291.732907895884, 2106.701558748519, 2599.372666263692, 2953.5820274733414], [921, 922, 923, 924, 925]], [0, 4345, [40393, 40436, 40466, 40500, 40537, 40567, 40601], [31973.994, 31960.838, 31996.739, 31993.169, 31911.418, 31984.611, 31953.245], [41143.911, 41136.649, 41141.382, 41174.559, 40988.569, 41165.217, 41033.697], [15.273, 12.131, 10.814, 9.055, 24.834, 13.587, 35.599], [1860.128295327982, 2554.3635632384644, 2004.9970943375856, 2792.6057540483143, 11640.920504703286, 2293.3925373312695, 6976.187370000295], [922, 923, 924, 925, 926, 927, 928]], [0, 4351, [40465, 40499, 40535, 40566, 40599, 40634], [31774.569, 31778.827, 31788.024, 31743.605, 31772.668, 31750.117], [39667.54, 39612.411, 39635.304, 39717.22, 39597.642, 39768.818], [25.735, 13.428, 15.186, 33.842, 35.951, 33.137], [1119.6999153586037, 894.6745291885998, 982.968396967621, 1012.5620511748805, 1875.7473518313668, 2701.6915892584716], [924, 925, 926, 927, 928, 929]], [0, 4356, [40534, 40565, 40598, 40633, 40667, 40697, 40733, 40765, 40790, 40824], [31434.614, 31415.946, 31429.859, 31481.913, 31397.24, 31358.322, 31246.423, 31319.182, 31318.659, 31256.68], [40351.538, 40375.231, 40309.743, 40289.52, 40342.332, 40365.925, 40501.594, 40381.938, 40383.747, 40546.017], [29.065, 23.636, 14.515, 18.301, 21.216, 26.907, 16.81, 23.563, 19.781, 30.877], [4383.728171887425, 8969.518594029072, 4262.172251126312, 1979.3933579156003, 9089.46398188266, 4694.922697672918, 17598.99850838762, 2687.363660575985, 3507.7691568592186, 2267.4506383746834], [926, 927, 928, 929, 930, 931, 932, 933, 934, 935]], [1, 4396, [40932, 40960, 40994, 41028, 41051, 41082, 41109, 41134, 41169, 41203, 41234, 41267, 41294, 41322, 41353, 41383, 41415, 41444, 41477, 41506, 41535], [17425.401, 17316.535, 17318.573, 17328.709, 17301.821, 17298.427, 17267.635, 17256.776, 17270.905, 17257.871, 17283.702, 17290.606, 17289.352, 17330.859, 17272.22, 17257.181, 17290.666, 17278.752, 17250.833, 17258.481, 17300.585], [73486.922, 73494.326, 73499.316, 73467.415, 73494.026, 73467.28, 73473.723, 73478.045, 73463.951, 73497.573, 73513.802, 73424.179, 73447.946, 73358.823, 73463.984, 73476.885, 73508.908, 73436.58, 73460.155, 73489.691, 73492.646], [28.246, 14.657, 12.313, 11.924, 12.613, 14.651, 8.811, 15.238, 19.974, 13.973, 17.406, 19.703, 18.558, 24.325, 20.828, 13.838, 18.458, 22.868, 13.868, 11.5, 20.217], [3964.524852560597, 3447.132024033691, 3150.086090730404, 3740.7263102761867, 2586.9636452553095, 2202.3503286106593, 938.3630142323537, 1569.104334652031, 1948.4276079929664, 595.0961958798717, 1113.4822245857697, 1657.185039247149, 1386.1239753575578, 3732.145765160902, 1102.9180642157996, 1061.295410332317, 1201.452071474187, 951.2110460902038, 1476.7231681548665, 883.7823010869067, 1469.303237966907], [939, 940, 941, 942, 943, 944, 945, 946, 947, 948, 949, 950, 951, 952, 953, 954, 955, 956, 957, 958, 959]], [0, 4401, [40967, 41004, 41035, 41057, 41089, 41118, 41143, 41181], [32027.093, 32122.215, 32099.282, 32095.528, 32115.492, 32069.822, 32087.054, 32123.995], [40962.044, 41023.479, 40967.944, 40966.39, 40956.236, 40979.644, 40972.701, 40966.883], [13.793, 19.819, 22.604, 15.898, 11.099, 9.533, 17.068, 28.663], [503.7951628431517, 914.9665699460767, 2498.9725204309366, 1954.2526909499409, 1373.193081440961, 2625.887748068868, 905.9729417817083, 2188.6396399064865], [940, 941, 942, 943, 944, 945, 946, 947]], [1, 4450, [41355, 41385, 41418, 41446, 41479, 41508, 41537, 41563, 41595, 41624, 41656], [17728.32, 17758.096, 17721.562, 17775.525, 17775.934, 17782.842, 17740.93, 17755.678, 17719.646, 17730.624, 17726.467], [73968.072, 73951.736, 73942.837, 74026.214, 73952.537, 73975.439, 73956.89, 73960.364, 73949.734, 73856.239, 73987.127], [14.271, 13.189, 42.614, 11.085, 19.039, 19.257, 12.668, 10.069, 15.134, 40.774, 11.4], [1347.584664322665, 2419.037650797385, 1239.2317961316485, 812.3788301033828, 1217.9723268398404, 1306.1656968152172, 1619.4174964081435, 1457.6364260547764, 1584.203219681083, 2947.8216198529676, 1388.8603752923882], [953, 954, 955, 956, 957, 958, 959, 960, 961, 962, 963]], [1, 4471, [41594, 41622, 41655, 41684, 41711, 41736, 41766, 41791, 41811, 41832], [17445.216, 17433.783, 17427.924, 17423.397, 17439.15, 17458.623, 17429.103, 17426.121, 17426.149, 17455.121], [73056.747, 72936.075, 72927.429, 72952.61, 72935.491, 72917.226, 72980.856, 73001.725, 72988.343, 72942.235], [26.942, 10.979, 7.943, 9.357, 7.989, 12.705, 13.464, 21.173, 17.774, 12.662], [3996.2751178670733, 2058.0252267244837, 1948.823215363071, 1571.6227825608787, 2333.158930774895, 1539.036988099883, 2090.109906193209, 3125.6182687915702, 1562.322332752176, 1332.691230138638], [961, 962, 963, 964, 965, 966, 967, 968, 969, 970]], [1, 4472, [41593, 41623, 41654, 41683, 41710, 41735, 41765, 41790, 41810, 41831, 41851, 41867, 41899, 41919, 41942, 41963, 41987, 42012, 42026, 42058, 42086, 42112, 42143, 42167, 42193, 42218, 42251], [17410.927, 17331.083, 17292.016, 17323.804, 17278.946, 17283.287, 17317.545, 17330.511, 17309.673, 17279.498, 17324.199, 17362.958, 17409.658, 17400.637, 17331.23, 17292.716, 17303.174, 17293.35, 17282.425, 17292.233, 17277.004, 17297.75, 17233.585, 17301.429, 17230.503, 17306.958, 17294.021], [73400.76, 73484.622, 73486.669, 73479.265, 73470.117, 73450.251, 73447.273, 73464.144, 73454.038, 73466.716, 73504.585, 73503.162, 73499.967, 73471.738, 73523.005, 73463.958, 73480.032, 73500.593, 73466.21, 73490.915, 73498.699, 73483.828, 73476.448, 73466.391, 73489.572, 73452.758, 73500.089], [20.936, 15.961, 11.937, 19.831, 16.211, 20.8, 19.473, 16.769, 22.318, 14.871, 16.544, 17.977, 23.34, 17.318, 13.883, 26.748, 16.724, 7.213, 13.684, 10.181, 11.303, 16.151, 17.905, 15.267, 14.14, 14.828, 13.16], [14798.550398841155, 1007.0920992443826, 1732.7311924003257, 2746.326192443814, 1471.323935420165, 1572.3091056780077, 2225.2357915487037, 2030.5392289631554, 2526.589485209725, 1461.7071697947333, 2398.094304310406, 1677.215387555431, 3441.226630855563, 3869.2130569671795, 1234.7840257322482, 944.0081959857228, 2106.25584241091, 1910.7705595329094, 1633.7888648137173, 1645.419279811416, 1995.6189736107908, 1927.1559197234433, 1434.860032715068, 2130.574757035828, 705.5965170630878, 2497.8776433539115, 1764.516218440625], [961, 962, 963, 964, 965, 966, 967, 968, 969, 970, 971, 972, 973, 974, 975, 976, 977, 978, 979, 980, 981, 982, 983, 984, 985, 986, 987]], [0, 4548, [42228, 42262, 42290, 42313, 42333], [31313.132, 31378.206, 31427.111, 31307.321, 31255.259], [41949.426, 41924.092, 41918.495, 41955.369, 41942.208], [37.418, 26.815, 28.467, 28.201, 27.1], [1637.7522721562425, 5283.315460822939, 2088.1029072944975, 1606.1348616989756, 1298.4708721404388], [986, 987, 988, 989, 990]], [1, 4562, [42418, 42441, 42467, 42495, 42526, 42554, 42580, 42613, 42643, 42674, 42695, 42718, 42747, 42768, 42790, 42813, 42838, 42862, 42887], [17333.552, 17280.385, 17300.749, 17263.42, 17308.312, 17280.959, 17291.212, 17291.444, 17283.496, 17281.672, 17294.879, 17301.103, 17284.859, 17263.564, 17249.839, 17298.933, 17350.706, 17280.012, 17279.775], [73499.861, 73476.483, 73487.2, 73450.155, 73489.596, 73495.291, 73484.44, 73462.387, 73490.814, 73473.867, 73480.123, 73482.566, 73521.606, 73516.01, 73490.628, 73259.783, 73107.526, 73270.842, 73489.447], [20.601, 19.225, 13.411, 14.063, 24.617, 13.368, 10.516, 17.811, 13.946, 17.502, 22.329, 23.92, 14.722, 12.246, 12.704, 26.048, 19.513, 32.357, 11.734], [3258.9427951433927, 2001.0509503581382, 1310.2861246449972, 1229.6592785319058, 1617.7381424628813, 1551.625092060665, 1526.1012400261461, 1392.7279462864915, 1163.2868734039332, 1041.0058156738785, 1658.38221276648, 1565.4776465492587, 1351.75427656834, 2013.81660409956, 1006.1800659157723, 4070.9396468685763, 1733.7571137506409, 2407.0615465836845, 2275.46669867559], [994, 995, 996, 997, 998, 999, 1000, 1001, 1002, 1003, 1004, 1005, 1006, 1007, 1008, 1009, 1010, 1011, 1012]], [0, 4612, [42951, 42985, 43005, 43037, 43060, 43084, 43116, 43151], [31342.466, 31339.301, 31328.071, 31323.853, 31340.094, 31348.889, 31410.609, 31314.856], [41854.727, 41932.453, 41955.355, 41951.104, 41955.999, 41931.958, 41991.349, 41942.793], [23.733, 15.493, 14.818, 12.494, 8.233, 15.106, 32.848, 20.748], [1477.2817449491722, 3221.4119033460593, 2876.021457539165, 3334.608829384315, 3561.0581762114684, 2173.322267829395, 2567.3455560108123, 2118.9831453886422], [1014, 1015, 1016, 1017, 1018, 1019, 1020, 1021]], [1, 4614, [42936, 42975, 42997, 43029, 43052, 43073, 43105, 43141, 43164], [17377.552, 17303.236, 17353.647, 17315.552, 17320.185, 17271.902, 17266.704, 17239.152, 17239.551], [73118.29, 73130.695, 73125.135, 73138.815, 73149.272, 73006.429, 73018.704, 72986.153, 72968.012], [17.07, 26.274, 23.385, 20.72, 27.298, 10.273, 10.494, 19.252, 24.917], [740.7363765817289, 2486.1172639238725, 2618.9189101646507, 1803.7940567677033, 4518.265036497287, 3018.3737894842934, 3556.205513110591, 875.7795477338917, 1246.8009649181151], [1014, 1015, 1016, 1017, 1018, 1019, 1020, 1021, 1022]], [0, 4621, [43061, 43085, 43117, 43152, 43175, 43192, 43218], [32140.349, 32167.341, 32176.352, 32154.516, 32149.633, 32168.13, 32200.598], [39491.28, 39598.06, 39556.054, 39626.243, 39570.154, 39624.918, 39605.919], [21.404, 12.537, 17.335, 22.223, 16.721, 19.297, 19.671], [1328.9842427918522, 2665.4140570827117, 2421.0921044433962, 2304.034648261177, 2164.322115137936, 1497.0891086597767, 2091.107658287377], [1018, 1019, 1020, 1021, 1022, 1023, 1024]], [1, 4657, [43352, 43385, 43407, 43432, 43456, 43482, 43507, 43540, 43562, 43588, 43611, 43629, 43657, 43682], [17281.543, 17296.342, 17311.192, 17280.351, 17281.078, 17457.463, 17335.5, 17295.659, 17317.304, 17311.07, 17318.566, 17320.411, 17304.269, 17261.109], [73481.827, 73421.845, 73417.574, 73329.978, 73377.011, 73253.698, 73328.311, 73324.095, 73335.471, 73447.092, 73454.403, 73433.143, 73457.008, 73489.649], [11.611, 20.285, 21.485, 23.217, 20.582, 19.308, 14.015, 23.546, 20.782, 15.689, 14.962, 22.064, 13.798, 13.774], [1729.868765164156, 2744.974044757239, 2653.0138617843245, 4865.740428815327, 2866.301044870374, 31343.796895122327, 28303.519577166036, 5358.785223643643, 7041.700788197834, 2257.011003194865, 1687.203794782871, 2485.242259433793, 879.7551550835456, 700.6987541535623], [1029, 1030, 1031, 1032, 1033, 1034, 1035, 1036, 1037, 1038, 1039, 1040, 1041, 1042]], [0, 4734, [44112, 44171, 44219, 44281, 44342], [31661.996, 31677.929, 31671.687, 31868.317, 31964.282], [40192.02, 40076.605, 40062.932, 39989.206, 39919.112], [17.911, 38.932, 18.867, 14.687, 21.098], [43788.5062438604, 7560.019479884056, 22397.58449784439, 32506.651728193945, 19844.90546591357], [1057, 1058, 1059, 1060, 1061]], [0, 4760, [44276, 44335, 44392, 44447, 44501, 44549], [31148.085, 31147.774, 31181.276, 31280.114, 31300.875, 31352.086], [41779.122, 41805.263, 41845.645, 41849.999, 41906.129, 41668.335], [10.681, 10.252, 12.53, 12.64, 13.354, 34.416], [5023.592746793594, 3016.682827101681, 4863.259820872348, 5590.449937369818, 3271.016151482165, 16189.619032224773], [1060, 1061, 1062, 1063, 1064, 1065]], [1, 4766, [44380, 44433, 44487, 44536, 44580], [17561.642, 17550.745, 17540.339, 17547.18, 17637.751], [73562.24, 73573.617, 73583.445, 73560.997, 73448.303], [14.814, 13.428, 17.573, 10.515, 9.088], [2932.1811666495187, 4316.485514291629, 4673.957260210617, 5017.701674591479, 1492.8062682205923], [1062, 1063, 1064, 1065, 1066]], [1, 4767, [44325, 44382, 44437, 44490, 44538, 44581, 44626, 44670, 44715, 44749, 44787], [18792.677, 18891.272, 18874.142, 18870.041, 18855.816, 18895.815, 18908.711, 18878.116, 18896.951, 18902.145, 18936.308], [74418.238, 74628.584, 74741.367, 74672.151, 74626.646, 74630.094, 74653.797, 74620.651, 74634.493, 74622.544, 74486.925], [21.564, 31.477, 22.827, 14.232, 9.724, 10.921, 7.934, 12.848, 28.069, 32.093, 29.581], [1145.3004297951725, 776.4368673185388, 1470.1605715993098, 3227.874147019509, 3594.4313012505945, 4373.741645046809, 2617.7283700598277, 1777.149148572014, 911.4307522322918, 1170.2730068149242, 1671.4873155278335], [1061, 1062, 1063, 1064, 1065, 1066, 1067, 1068, 1069, 1070, 1071]], [0, 4798, [44680, 44724, 44756, 44794, 44835, 44878, 44918, 44954, 45001], [31359.191, 31298.398, 31292.789, 31345.9, 31292.129, 31313.133, 31328.189, 31294.275, 31322.71], [40538.076, 40456.705, 40440.113, 40477.73, 40441.208, 40468.557, 40451.516, 40430.655, 40441.884], [34.713, 16.519, 18.202, 22.235, 13.125, 12.178, 13.681, 11.907, 19.701], [1447.6622932688338, 1281.3494545392764, 1838.985255734341, 1742.7359314579146, 1939.7527600883448, 2220.5596218003775, 2042.7022859977576, 1942.4205350105349, 1184.2225712812703], [1068, 1069, 1070, 1071, 1072, 1073, 1074, 1075, 1076]], [0, 4799, [44683, 44726, 44758, 44797, 44838, 44881], [32095.772, 32183.58, 32183.051, 32160.622, 32171.624, 32177.561], [40315.512, 40301.492, 40330.163, 40499.646, 40474.257, 40437.972], [37.418, 11.434, 9.8, 26.538, 25.168, 22.807], [712.0516049900234, 2278.6449498383276, 2342.3595087488397, 6342.164387823636, 6058.271989060536, 5268.43129345039], [1068, 1069, 1070, 1071, 1072, 1073]], [0, 4804, [44759, 44798, 44837, 44880, 44920, 44957, 45003], [32190.899, 32164.349, 32185.908, 32172.696, 32166.062, 32180.717, 32170.483], [40568.361, 40566.105, 40551.696, 40548.561, 40552.34, 40692.497, 40664.352], [32.528, 21.736, 24.888, 23.232, 16.913, 9.175, 11.492], [3706.045025949436, 5241.206673681921, 8670.551800285095, 5812.512239115978, 6706.857254061896, 2888.0294283929884, 2478.349832418009], [1070, 1071, 1072, 1073, 1074, 1075, 1076]], [1, 4832, [44908, 44948, 44989, 45028, 45061, 45103, 45134, 45169, 45198, 45230, 45267, 45299, 45338, 45376, 45416], [18524.428, 18567.91, 18540.737, 18511.656, 18540.868, 18561.294, 18545.52, 18605.447, 18550.52, 18559.706, 18620.248, 18493.448, 18470.318, 18476.573, 18404.797], [73773.742, 73765.357, 73729.388, 73739.635, 73740.763, 73786.539, 73781.983, 73817.635, 73770.177, 73791.022, 73792.093, 73682.747, 73667.352, 73625.39, 73684.094], [26.39, 15.719, 13.056, 17.405, 16.431, 14.39, 9.61, 14.87, 11.829, 10.673, 19.738, 19.611, 13.422, 18.905, 26.371], [3504.6722035671683, 2541.7490860802486, 1215.3413353586263, 1524.2425370554797, 2821.5514463909276, 2537.6780536520414, 2071.864183330731, 3839.347621289614, 2927.065986880142, 3036.457913150437, 3256.6343042878775, 1646.7418651865526, 1428.7881214852598, 1041.4432284169907, 1155.3821496620008], [1074, 1075, 1076, 1077, 1078, 1079, 1080, 1081, 1082, 1083, 1084, 1085, 1086, 1087, 1088]], [1, 4833, [44949, 44990, 45029, 45062, 45104, 45136, 45170, 45199, 45231, 45268, 45301, 45340, 45379, 45417, 45458, 45489, 45523, 45563, 45597, 45637, 45678, 45713, 45750, 45784], [18930.598, 18900.387, 18873.62, 18906.374, 18843.941, 18884.686, 18893.437, 18901.722, 18891.739, 18853.323, 18871.324, 18887.848, 18883.375, 18873.25, 18883.562, 18869.437, 18857.943, 18901.551, 18892.492, 18941.977, 18917.146, 18888.398, 18872.372, 18877.251], [74606.594, 74637.343, 74692.12, 74740.065, 74576.5, 74651.732, 74686.732, 74661.362, 74663.106, 74691.01, 74646.285, 74688.869, 74736.149, 74689.853, 74672.673, 74704.15, 74727.845, 74722.647, 74736.782, 74660.882, 74728.776, 74612.137, 74719.142, 74755.371], [23.194, 24.916, 18.907, 28.406, 22.508, 22.6, 19.122, 18.746, 18.261, 18.231, 23.809, 14.342, 14.428, 15.007, 19.934, 11.748, 16.152, 12.13, 12.126, 19.923, 10.568, 20.361, 17.018, 21.452], [1598.175774004324, 1888.873367655468, 1164.458621895891, 730.5120627300001, 1098.5572689562218, 2130.1958477211238, 2101.160876858536, 1890.1841121700913, 2970.7445690132613, 3672.149790320981, 1161.3912239741069, 1655.941626639261, 1493.135028173481, 945.972473744803, 2413.902288647408, 1122.6087371560843, 1097.1982521549298, 1643.0841193445683, 1327.854275762378, 1433.7567617584414, 796.4414872000572, 1012.5527578428002, 649.5751163985442, 1102.629417005581], [1075, 1076, 1077, 1078, 1079, 1080, 1081, 1082, 1083, 1084, 1085, 1086, 1087, 1088, 1089, 1090, 1091, 1092, 1093, 1094, 1095, 1096, 1097, 1098]], [0, 4879, [45463, 45497, 45534, 45571, 45606, 45651, 45685, 45721, 45758], [31541.627, 31499.244, 31521.627, 31510.522, 31535.061, 31526.077, 31516.786, 31519.215, 31532.756], [40381.06, 40362.577, 40369.185, 40416.206, 40389.877, 40378.638, 40390.521, 40394.986, 40373.255], [23.478, 8.744, 12.347, 15.655, 10.862, 12.02, 9.941, 9.452, 10.791], [1393.5085023588474, 1390.262198347805, 2648.021905089746, 2167.372509597838, 2202.741759420834, 1944.9704972211823, 2031.9009891636438, 2595.071932940977, 2558.402001419474], [1089, 1090, 1091, 1092, 1093, 1094, 1095, 1096, 1097]], [0, 4889, [45572, 45608, 45652, 45686, 45723], [31698.685, 31692.751, 31692.877, 31682.117, 31685.69], [39837.781, 39774.604, 39841.687, 39822.416, 39805.956], [33.468, 18.584, 24.013, 13.966, 24.196], [1595.5269632966983, 2280.5489315245477, 2046.8225197274762, 2794.3707200453414, 2290.4719635701517], [1092, 1093, 1094, 1095, 1096]], [1, 4926, [45865, 45901, 45940, 45976, 46017, 46053], [18277.669, 18222.768, 18298.744, 18260.656, 18317.791, 18249.154], [73475.323, 73502.765, 73568.84, 73533.434, 73537.08, 73570.523], [26.591, 18.149, 24.893, 25.625, 24.619, 29.677], [1200.0500040358022, 1643.2656107458927, 1167.8183497029745, 5311.349156778081, 798.194402581696, 1526.8749665605405], [1100, 1101, 1102, 1103, 1104, 1105]], [1, 4945, [46055, 46085, 46120, 46168, 46200, 46233, 46261, 46292, 46333], [18873.447, 18849.277, 18903.656, 18901.134, 18862.462, 18869.92, 18894.977, 18851.096, 18822.017], [74740.484, 74727.881, 74708.251, 74747.692, 74732.027, 74747.197, 74741.897, 74729.989, 74747.672], [10.065, 18.87, 17.308, 11.749, 11.345, 23.629, 11.814, 23.062, 10.989], [1230.113850614854, 704.3693669542397, 1761.2947025050503, 1997.8166593814817, 814.0069826199588, 680.1310589405739, 577.8052659215101, 829.7747594626205, 489.04967459281033], [1105, 1106, 1107, 1108, 1109, 1110, 1111, 1112, 1113]], [0, 4947, [46062, 46098, 46133, 46180, 46208, 46241, 46267, 46303, 46347, 46378, 46417, 46446], [31302.887, 31267.649, 31192.125, 31174.41, 31253.327, 31271.404, 31298.765, 31167.372, 31085.824, 31085.146, 31094.58, 31059.875], [40938.519, 40973.85, 41090.694, 41111.099, 41015.163, 41016.001, 40962.908, 41164.051, 41198.629, 41193.781, 41179.829, 41218.551], [22.626, 13.628, 29.994, 24.014, 23.574, 28.564, 16.249, 25.883, 12.359, 13.906, 15.558, 19.396], [1081.4360705337647, 1671.5220096122698, 2304.6773906697995, 4202.716252094027, 690.4904763470782, 1030.45417909506, 1155.6986922476747, 3963.1558344861196, 1541.702889932259, 1464.7161510287958, 2027.363173215463, 1453.139627238585], [1105, 1106, 1107, 1108, 1109, 1110, 1111, 1112, 1113, 1114, 1115, 1116]], [1, 4985, [46409, 46439, 46463, 46492, 46521, 46557], [18953.657, 18891.516, 18923.282, 18898.992, 18886.02, 18883.153], [74682.008, 74683.263, 74689.243, 74723.655, 74720.141, 74714.386], [23.776, 17.627, 16.967, 21.415, 16.002, 21.2], [863.7182549734372, 649.1350490699787, 1751.4123666800615, 803.9129641638232, 1333.006636077068, 1131.559753941438], [1115, 1116, 1117, 1118, 1119, 1120]], [1, 5043, [46898, 46924, 46952, 46975, 47006, 47029, 47054, 47081, 47108, 47134], [18875.4, 18839.734, 18881.502, 18922.257, 18887.083, 18906.143, 18897.125, 18881.239, 18902.681, 18907.219], [74737.962, 74721.445, 74729.313, 74735.693, 74744.204, 74716.554, 74714.28, 74726.54, 74752.416, 74726.501], [15.708, 14.856, 16.616, 20.65, 13.591, 7.482, 20.407, 19.969, 13.496, 16.552], [1509.6073236048194, 1094.807032649348, 1210.3254318397765, 1605.4861900270485, 1451.8951199035241, 777.551561036504, 1160.6621338244095, 1275.870261251011, 1962.4762452412128, 1715.3466962327568], [1132, 1133, 1134, 1135, 1136, 1137, 1138, 1139, 1140, 1141]], [1, 5081, [47192, 47209, 47236, 47259, 47280, 47306, 47338, 47368, 47395, 47417, 47444, 47464, 47496, 47523, 47546, 47575, 47600, 47626, 47651], [18956.138, 18910.991, 18896.09, 18888.401, 18925.849, 18878.156, 18903.982, 18893.107, 18898.647, 18883.197, 18870.886, 18875.362, 18899.648, 18855.825, 18886.135, 18868.322, 18874.158, 18900.914, 18959.094], [74673.494, 74733.984, 74704.891, 74706.681, 74635.428, 74739.901, 74645.912, 74703.504, 74713.634, 74692.144, 74670.582, 74714.952, 74704.888, 74742.758, 74713.456, 74705.315, 74718.53, 74716.192, 74709.992], [35.0, 13.04, 14.985, 15.877, 25.589, 21.394, 17.134, 21.125, 14.014, 18.467, 13.088, 24.432, 12.876, 18.468, 16.51, 10.719, 11.388, 14.643, 16.353], [1729.597374941844, 1295.7312424947434, 1083.329175977423, 1163.5155256250928, 2466.2399658136146, 908.8773989036374, 16055.23768223612, 1365.7976472364921, 1229.0456796246706, 1542.1368264051353, 1170.074453286164, 1241.5188982594068, 624.3181565193178, 2058.9375009800515, 896.1685254497932, 1335.8295198179, 752.4896298600517, 1013.2372733770393, 1437.610240764747], [1143, 1144, 1145, 1146, 1147, 1148, 1149, 1150, 1151, 1152, 1153, 1154, 1155, 1156, 1157, 1158, 1159, 1160, 1161]], [0, 5082, [47214, 47240, 47264, 47286, 47314], [31104.902, 31107.838, 31103.342, 31073.688, 31081.497], [40949.263, 40927.21, 40922.515, 40918.528, 40931.646], [21.874, 26.787, 9.009, 10.299, 20.338], [1081.1452108713504, 1322.3843039159613, 2499.4237276508647, 2986.6275906782757, 1115.2274624591973], [1144, 1145, 1146, 1147, 1148]], [1, 5125, [47544, 47573, 47599, 47625, 47649, 47674, 47698, 47716, 47746, 47773, 47796, 47823, 47848, 47873, 47890, 47924, 47951, 47977, 48003, 48032, 48053, 48082, 48112, 48138, 48167, 48193, 48224], [17586.32, 17538.993, 17538.854, 17538.709, 17536.547, 17558.676, 17505.246, 17556.08, 17531.831, 17523.518, 17552.719, 17530.661, 17544.671, 17541.061, 17523.297, 17525.56, 17544.219, 17698.572, 17537.058, 17561.194, 17569.566, 17535.855, 17572.185, 17549.553, 17534.549, 17550.807, 17562.251], [72917.079, 72871.232, 72890.225, 72881.313, 72895.686, 72900.932, 72910.5, 72894.622, 72913.858, 72900.385, 72941.962, 72918.444, 72897.42, 72905.665, 72904.149, 72915.215, 72907.629, 73054.379, 72902.585, 72935.455, 72908.969, 72910.113, 72909.483, 72895.539, 72904.544, 72907.694, 72936.632], [27.478, 12.283, 9.317, 11.231, 13.195, 12.56, 11.72, 11.68, 17.394, 9.664, 10.755, 12.882, 11.992, 10.697, 12.002, 14.52, 14.771, 24.96, 18.232, 21.622, 23.807, 9.552, 14.585, 11.529, 15.134, 10.733, 18.151], [1157.0192228126755, 1871.8140086208555, 1985.5001271288795, 2126.170535221239, 1258.9947129673064, 1566.1062754031861, 2451.4260678921382, 1846.4722593707886, 2223.359245163798, 1711.048789074503, 1494.4577015372615, 1654.4052474650027, 1495.3822708394475, 1808.4261353067088, 1358.5084143255924, 2175.0599166298175, 1416.8852531387106, 11092.968766562462, 1634.0220892612328, 1499.542977421976, 1111.6745535701837, 897.6171233425289, 1623.3372879215076, 2153.056396139564, 1262.1999371039549, 1692.9491574547053, 1021.8152920951326], [1157, 1158, 1159, 1160, 1161, 1162, 1163, 1164, 1165, 1166, 1167, 1168, 1169, 1170, 1171, 1172, 1173, 1174, 1175, 1176, 1177, 1178, 1179, 1180, 1181, 1182, 1183]], [1, 5156, [47891, 47925, 47952, 47980, 48005, 48034, 48055, 48084, 48114], [18031.682, 18053.452, 18058.512, 18026.837, 18070.137, 18057.706, 18038.049, 18045.444, 18023.384], [73410.653, 73350.807, 73395.115, 73393.322, 73383.855, 73386.621, 73380.607, 73412.789, 73367.916], [14.453, 13.601, 12.48, 18.022, 16.373, 13.694, 8.902, 13.797, 9.59], [915.28240907354, 1211.9408592252018, 1050.955973131201, 1479.2268955037232, 2001.4501357632041, 1305.0665549305766, 1510.1481924252203, 1865.8281934788106, 1633.549900063693], [1171, 1172, 1173, 1174, 1175, 1176, 1177, 1178, 1179]], [0, 5174, [48088, 48118, 48143, 48172, 48197, 48229, 48248], [31164.942, 31166.816, 31138.784, 31143.039, 31140.539, 31163.349, 31146.976], [41229.683, 41263.037, 41230.053, 41231.68, 41233.472, 41271.062, 41278.878], [8.897, 6.0, 10.118, 15.671, 16.338, 17.567, 16.987], [1394.6799798141121, 2009.596931673821, 1821.8196818049908, 1373.6517957350036, 825.1410841336826, 1352.2982242437702, 1109.7412207497562], [1178, 1179, 1180, 1181, 1182, 1183, 1184]], [0, 5206, [48283, 48330, 48380, 48422, 48464, 48505, 48548, 48596, 48652], [31810.325, 31846.913, 31782.594, 31766.56, 31808.835, 31840.373, 31737.625, 31719.493, 31778.342], [39639.564, 39757.456, 39654.18, 39652.869, 39678.915, 39707.549, 39695.98, 39696.354, 39756.754], [38.971, 26.052, 16.174, 14.975, 17.092, 23.136, 15.972, 15.029, 20.365], [1204.4537285162628, 11358.044712650344, 2972.5368988222385, 4106.027309263849, 6458.959378379727, 10235.56317785359, 3600.6267295444004, 3623.703804493591, 8875.386701574049], [1185, 1186, 1187, 1188, 1189, 1190, 1191, 1192, 1193]], [1, 5217, [48416, 48458, 48492, 48541, 48585, 48640, 48694], [18629.678, 18632.57, 18748.523, 18632.987, 18674.818, 18590.817, 18630.803], [74289.185, 74211.03, 74142.246, 74150.902, 74218.252, 74232.295, 74236.614], [22.19, 26.914, 28.958, 20.064, 30.554, 21.65, 12.724], [3669.6768135540233, 2279.0348615438093, 2049.024702682903, 1230.4421894680754, 4316.0906824006925, 3768.550293758055, 20543.946942583825], [1188, 1189, 1190, 1191, 1192, 1193, 1194]], [1, 5223, [48414, 48455, 48491, 48538, 48584, 48637, 48689, 48737, 48783, 48819, 48853, 48886, 48919, 48954, 48993, 49027, 49063, 49103, 49144, 49181, 49216, 49255, 49290, 49331, 49364, 49395, 49425, 49452, 49480, 49505], [17831.117, 17719.545, 17562.363, 17537.061, 17429.875, 17289.144, 17320.152, 17307.356, 17307.592, 17290.112, 17256.55, 17279.103, 17311.387, 17284.673, 17287.638, 17252.601, 17236.656, 17239.324, 17293.478, 17316.07, 17299.381, 17321.534, 17356.365, 17389.516, 17421.532, 17387.314, 17405.383, 17358.415, 17378.651, 17414.281], [72964.448, 72998.006, 72993.262, 72985.746, 72993.485, 72945.86, 73015.89, 72962.083, 73025.674, 72998.553, 72936.718, 72982.498, 72981.731, 72966.024, 73006.999, 72995.982, 73014.421, 73011.826, 72952.824, 72950.092, 72955.158, 72953.043, 72949.451, 72904.844, 72895.76, 72893.414, 72886.63, 72890.212, 72912.969, 72887.029], [11.08, 21.178, 25.403, 21.021, 18.871, 14.652, 22.325, 23.894, 17.504, 15.008, 18.371, 22.294, 17.886, 11.686, 19.605, 16.54, 17.216, 22.58, 10.473, 11.275, 13.837, 15.88, 13.358, 14.935, 24.956, 17.406, 21.5, 14.395, 10.29, 14.274], [2018.9646315013445, 7988.408778111893, 3727.298840228816, 6656.736293476227, 9607.655689593983, 2377.5758684939174, 5476.801969249287, 1873.0376277990752, 5034.547727342599, 3143.9608715852223, 1649.2265018893697, 2702.1649542623836, 1958.0891843994625, 2231.1829585164187, 3412.6044029562904, 3676.3300158432385, 2925.581659460871, 3826.290347912669, 3154.1569772668613, 2948.7497175752965, 4052.5290166225323, 2761.015825003186, 1556.3262576652444, 1813.1080716447061, 2307.8824730986285, 940.4749424550643, 1259.4306852483166, 1396.616778447266, 1283.32259577092, 1647.3354401215238], [1188, 1189, 1190, 1191, 1192, 1193, 1194, 1195, 1196, 1197, 1198, 1199, 1200, 1201, 1202, 1203, 1204, 1205, 1206, 1207, 1208, 1209, 1210, 1211, 1212, 1213, 1214, 1215, 1216, 1217]], [0, 5227, [48466, 48506, 48549, 48597, 48654, 48705, 48749, 48790, 48828], [32125.08, 32124.631, 32230.401, 32244.476, 32174.439, 32235.272, 32244.284, 32277.098, 32227.143], [39736.215, 39761.374, 39820.087, 39816.125, 39792.005, 39825.724, 39806.899, 39823.724, 39812.765], [27.582, 22.96, 10.407, 14.384, 18.09, 10.894, 11.18, 13.947, 12.495], [10545.49091876626, 4453.327626378169, 2837.3149338297403, 2348.0506629513793, 4457.107690255353, 2774.287631577005, 3213.815733453185, 3359.1674331409235, 2529.200819666349], [1189, 1190, 1191, 1192, 1193, 1194, 1195, 1196, 1197]], [0, 5244, [48653, 48704, 48748, 48789, 48827, 48863, 48895, 48929, 48967, 49002, 49034, 49075, 49111, 49151, 49189], [32014.507, 32044.362, 32048.514, 31999.684, 32044.296, 32034.06, 32029.803, 32051.467, 32029.796, 32030.083, 32063.104, 32043.537, 31932.063, 31967.755, 32011.737], [40979.119, 40897.548, 41024.508, 40924.369, 40921.254, 40926.954, 40916.216, 40934.969, 40912.642, 40923.916, 40910.913, 40912.436, 40962.115, 40915.207, 40972.456], [10.833, 27.979, 17.578, 9.525, 7.773, 8.032, 15.408, 8.615, 12.374, 19.987, 17.981, 21.922, 12.804, 34.936, 11.225], [74601.66362963067, 4750.526758806798, 807.6712957875867, 2480.4017401543347, 3059.413084370611, 1675.5810760361062, 1328.2808564272402, 2700.8156967406962, 2366.1841103980196, 1387.6471744690205, 4365.986599899854, 2017.2626961610363, 84476.23210152813, 690.125746556032, 1009.5173019679553], [1193, 1194, 1195, 1196, 1197, 1198, 1199, 1200, 1201, 1202, 1203, 1204, 1205, 1206, 1207]], [1, 5253, [48693, 48740, 48785, 48820, 48857, 48890, 48923, 48958, 48996], [18336.702, 18364.893, 18387.66, 18414.79, 18421.748, 18383.629, 18427.762, 18406.186, 18396.492], [73543.104, 73624.931, 73608.364, 73621.707, 73611.751, 73609.253, 73604.042, 73644.533, 73636.081], [19.472, 17.873, 14.757, 14.993, 9.337, 12.403, 17.085, 13.399, 21.173], [1282.331978582158, 2194.1001216826194, 1833.8625545896348, 2366.332601339036, 1592.069424169863, 2360.8459111216134, 1224.916890130761, 1984.2078405059415, 1449.0233431064396], [1194, 1195, 1196, 1197, 1198, 1199, 1200, 1201, 1202]], [0, 5275, [49001, 49033, 49074, 49110, 49150, 49188, 49231], [31504.244, 31472.995, 31490.138, 31505.723, 31421.941, 31525.904, 31521.472], [39964.496, 40040.024, 40058.374, 40118.306, 40253.574, 40091.115, 40012.696], [25.197, 29.84, 28.811, 40.146, 30.002, 23.106, 27.769], [2313.6878668172435, 1695.3594637514434, 2634.161047752398, 1350.7682884486, 1251.487701953799, 6870.197928340933, 1706.2650417075572], [1202, 1203, 1204, 1205, 1206, 1207, 1208]], [0, 5292, [49187, 49230, 49263, 49302, 49340, 49373], [31115.138, 31130.584, 31154.64, 31158.105, 31162.041, 31183.013], [41635.27, 41609.212, 41515.515, 41583.938, 41544.047, 41604.59], [3.59, 12.775, 13.067, 26.905, 18.988, 22.383], [533.8431409169043, 824.0479078493239, 70838.62860281488, 801.0599694347126, 2851.369749428677, 1850.5561888318123], [1207, 1208, 1209, 1210, 1211, 1212]], [0, 5300, [49229, 49262, 49301, 49339, 49372, 49403, 49434, 49463], [31183.501, 31094.279, 31170.15, 31130.886, 31187.806, 31157.844, 31144.84, 31178.878], [41107.365, 41132.564, 41084.911, 41261.173, 41185.109, 41178.284, 41051.533, 41103.942], [20.539, 27.469, 21.964, 25.156, 17.693, 27.038, 13.7, 14.117], [1604.3667315334947, 1202.4564573105433, 1988.6019378130027, 6329.840344125733, 18531.200732244826, 992.1419871676275, 2317.9987438731255, 1269.196189610503], [1208, 1209, 1210, 1211, 1212, 1213, 1214, 1215]], [0, 5301, [49232, 49264, 49303, 49341, 49374, 49405, 49437, 49464], [32343.417, 32398.877, 32369.717, 32373.72, 32374.885, 32278.265, 32418.735, 32400.784], [39934.149, 39882.426, 39867.065, 39861.539, 39839.793, 39784.361, 39893.78, 39829.835], [23.291, 19.671, 14.61, 20.302, 20.269, 22.208, 14.741, 28.903], [1883.2608400226102, 1530.6494582305536, 1846.1902174316867, 1491.9345315045084, 2241.025467842066, 7268.177769348073, 1599.8231074790067, 1154.6340823527378], [1208, 1209, 1210, 1211, 1212, 1213, 1214, 1215]], [0, 5346, [49724, 49754, 49779, 49805, 49835, 49867], [31297.464, 31254.786, 31268.829, 31234.96, 31263.919, 31216.63], [40926.956, 40952.848, 40960.495, 40907.698, 40869.201, 40969.053], [21.676, 26.349, 18.813, 15.276, 34.569, 34.449], [18305.993434145843, 1594.5889705453612, 9617.13364194997, 2589.7260484029175, 1548.5674136725625, 1880.155192926199], [1225, 1226, 1227, 1228, 1229, 1230]], [1, 5364, [49863, 49884, 49912, 49940, 49978, 50008, 50034, 50062, 50096, 50122], [18684.715, 18742.709, 18719.003, 18744.333, 18749.408, 18733.801, 18696.074, 18679.519, 18788.895, 18706.31], [74139.951, 74079.554, 74190.506, 74113.144, 74136.131, 74128.482, 74137.079, 74134.962, 74101.333, 74079.714], [26.332, 19.993, 2.758, 25.452, 22.665, 15.374, 22.468, 25.634, 19.757, 26.463], [663.06407999769, 926.5755998037977, 462.06062243804337, 784.4293381968939, 967.6917581709132, 665.573602941032, 920.8888528821948, 748.419335046209, 761.7750147049371, 1498.4801780606338], [1230, 1231, 1232, 1233, 1234, 1235, 1236, 1237, 1238, 1239]], [1, 5408, [50313, 50348, 50373, 50395, 50414, 50439], [18936.91, 18961.255, 18912.913, 18844.75, 18724.592, 18790.291], [74295.547, 74295.456, 74239.646, 74206.834, 74171.647, 74237.922], [15.855, 15.908, 23.822, 25.201, 26.473, 34.293], [2949.7358089045338, 2983.2378134534274, 1880.9126154787987, 4272.806403256513, 933.3893866163943, 2345.4193539146418], [1245, 1246, 1247, 1248, 1249, 1250]], [0, 5417, [50419, 50445, 50475, 50507, 50538, 50566, 50593], [31890.39, 32027.378, 32009.373, 32020.753, 32084.559, 32028.357, 32049.696], [39703.683, 39587.612, 39607.009, 39615.594, 39543.915, 39580.503, 39604.971], [33.736, 15.19, 16.105, 21.17, 13.056, 15.841, 17.945], [4180.097351543902, 2981.171605643926, 1218.8569899920008, 2075.737189202353, 2353.617686485948, 1774.3141948968187, 2013.5976036544964], [1249, 1250, 1251, 1252, 1253, 1254, 1255]], [1, 5422, [50438, 50468, 50497, 50533, 50558, 50585], [18784.416, 18771.036, 18752.686, 18747.0, 18761.354, 18789.369], [74430.797, 74598.491, 74556.653, 74622.04, 74514.642, 74571.956], [33.551, 14.745, 17.664, 14.355, 21.313, 15.825], [3906.799394415796, 1945.4609333846483, 1372.5295629963496, 1425.1441998000082, 2959.6522006874748, 1399.8332832016222], [1250, 1251, 1252, 1253, 1254, 1255]], [0, 5453, [50795, 50815, 50834, 50852, 50878, 50909], [31487.637, 31516.908, 31543.451, 31526.428, 31538.563, 31523.944], [40256.188, 40262.054, 40276.324, 40272.71, 40279.338, 40264.115], [9.535, 11.836, 6.149, 5.866, 7.323, 5.059], [1854.4897678402806, 1546.3952245411126, 3320.58578708375, 2597.934917823748, 3649.3154594839193, 3328.6075848529717], [1264, 1265, 1266, 1267, 1268, 1269]], [0, 5466, [50940, 50962, 50985, 51003, 51021, 51039, 51067, 51090, 51114, 51138, 51156], [31082.425, 31098.644, 31079.164, 31118.297, 31081.612, 31099.042, 31089.918, 31097.805, 31074.679, 31101.846, 31071.527], [41771.192, 41761.904, 41811.182, 41766.514, 41797.164, 41777.268, 41772.41, 41770.238, 41795.991, 41771.13, 41771.368], [10.767, 13.841, 12.662, 9.126, 8.833, 10.023, 7.701, 14.232, 10.121, 11.743, 15.063], [2331.686858099334, 2056.7311243782397, 1579.8463662045094, 2323.0811849350175, 2998.542957122529, 2314.8730811856162, 3656.4842050527245, 1720.2013081027872, 2595.8101752393527, 2885.810321109911, 1142.0366746825753], [1270, 1271, 1272, 1273, 1274, 1275, 1276, 1277, 1278, 1279, 1280]], [0, 5480, [51040, 51068, 51091, 51115, 51139, 51158, 51180, 51206, 51230, 51255, 51281, 51305, 51326, 51344, 51366, 51393], [31417.464, 31401.626, 31385.987, 31383.881, 31380.969, 31388.617, 31385.206, 31398.638, 31396.943, 31392.419, 31365.915, 31341.485, 31408.602, 31498.52, 31567.469, 31502.893], [41224.726, 41227.104, 41207.108, 41234.199, 41224.92, 41233.252, 41250.742, 41232.767, 41216.448, 41267.862, 41221.204, 41251.691, 41220.852, 41098.44, 41048.577, 41065.12], [10.125, 10.494, 13.466, 8.488, 11.328, 7.336, 11.803, 9.908, 11.442, 17.491, 17.053, 15.065, 10.915, 14.022, 17.124, 9.906], [1984.9030675843803, 1549.838892747856, 2427.761188179922, 1762.024676423231, 1501.441834175654, 1545.157898594554, 1568.588888007267, 1959.7484395017386, 1446.9398728155834, 1264.098677480597, 1440.5283592001472, 1151.9520316999246, 2544.902837377529, 1607.7326706295933, 2178.489131982632, 477.0504308572233], [1275, 1276, 1277, 1278, 1279, 1280, 1281, 1282, 1283, 1284, 1285, 1286, 1287, 1288, 1289, 1290]], [1, 5495, [51175, 51196, 51221, 51250, 51276, 51299, 51321, 51342], [17742.672, 17686.816, 17686.987, 17690.158, 17679.638, 17644.362, 17619.036, 17701.756], [73894.123, 73897.245, 73906.672, 73884.94, 73933.666, 73879.538, 73918.023, 73933.195], [27.226, 16.01, 15.166, 17.278, 17.311, 16.052, 11.163, 29.65], [3778.7951444669075, 1427.091205690501, 1480.6621240496763, 1954.3547096712553, 1578.4138567730497, 1234.021794447486, 1317.2502242431008, 2163.8768151019394], [1281, 1282, 1283, 1284, 1285, 1286, 1287, 1288]], [0, 5532, [51626, 51649, 51676, 51702, 51720], [31178.283, 31223.392, 31184.81, 31210.56, 31244.138], [41646.787, 41608.593, 41616.418, 41636.564, 41688.079], [7.677, 8.02, 10.123, 6.427, 30.854], [2319.651292882564, 2557.083699176171, 2326.654433874936, 2728.6621902550255, 1003.1824593250125], [1301, 1302, 1303, 1304, 1305]], [0, 5553, [51882, 51902, 51927, 51946, 51964, 51987, 52007, 52034, 52050, 52068, 52083, 52100, 52119, 52145, 52165, 52191], [31164.261, 31188.501, 31233.283, 31208.274, 31185.278, 31149.083, 31197.927, 31179.899, 31237.544, 31193.185, 31227.471, 31198.652, 31189.515, 31226.059, 31198.87, 31244.323], [41668.245, 41630.201, 41679.816, 41618.409, 41738.289, 41665.24, 41597.747, 41602.976, 41644.771, 41672.661, 41648.535, 41628.069, 41655.396, 41627.054, 41619.215, 41570.096], [12.964, 10.872, 15.355, 15.75, 21.834, 15.402, 18.619, 21.1, 20.377, 12.526, 16.595, 13.718, 11.867, 29.553, 11.647, 17.375], [1076.4272388002082, 620.7397262180302, 1503.5592769112955, 1272.1731732123194, 1635.7238796470099, 1383.6833934410256, 1303.4727246757222, 1673.1361895686368, 1456.3525629203184, 909.1244998625261, 1502.252599365955, 1674.2275927966384, 867.5039788531265, 1128.435237446695, 1983.6124679538161, 737.2778518912015], [1312, 1313, 1314, 1315, 1316, 1317, 1318, 1319, 1320, 1321, 1322, 1323, 1324, 1325, 1326, 1327]], [0, 5586, [52220, 52250, 52270, 52296, 52318, 52339, 52361], [32240.595, 32263.742, 32232.759, 32289.238, 32312.102, 32269.987, 32229.597], [40286.067, 40334.066, 40282.488, 40351.814, 40357.137, 40303.366, 40250.99], [25.253, 22.591, 21.258, 14.066, 21.936, 11.823, 31.035], [750.3516774351023, 4563.523871303307, 940.6787761655229, 790.3411025033324, 4424.503025241292, 817.4217935348724, 2163.437589408037], [1328, 1329, 1330, 1331, 1332, 1333, 1334]], [0, 5599, [52414, 52440, 52473, 52490, 52514, 52546, 52567, 52593, 52622], [31534.16, 31549.406, 31539.236, 31576.09, 31514.503, 31609.916, 31590.93, 31534.92, 31390.513], [40945.603, 41075.237, 41077.206, 41092.436, 41060.115, 41071.879, 41125.007, 41073.399, 41079.955], [34.301, 19.655, 26.53, 11.626, 15.654, 14.937, 13.068, 12.795, 24.701], [1333.5843908939307, 1512.227870691853, 1159.1623282352455, 1030.3159666112315, 1584.2275545964771, 1115.4138602428989, 1825.9479232289789, 1281.0109228603533, 4602.684128252469], [1336, 1337, 1338, 1339, 1340, 1341, 1342, 1343, 1344]], [1, 5630, [52720, 52762, 52817, 52866, 52909, 52943, 52995, 53035], [17832.464, 17881.354, 17989.216, 18046.401, 17990.18, 17987.595, 18042.144, 17982.245], [74158.733, 74121.336, 74095.843, 74155.743, 74075.634, 74232.028, 74176.528, 74178.794], [16.993, 15.145, 17.924, 21.769, 34.05, 21.153, 20.784, 29.924], [2069.4428358680257, 4168.056827369003, 8423.075246049011, 3209.5750707015827, 3524.8988408415385, 4475.482205826489, 3350.481113646644, 4265.902519179354], [1348, 1349, 1350, 1351, 1352, 1353, 1354, 1355]], [0, 5633, [52726, 52769, 52827, 52878, 52914, 52959, 53003, 53044], [32256.789, 32245.186, 32246.488, 32242.936, 32253.781, 32255.45, 32195.264, 32161.417], [39952.319, 39976.062, 39971.124, 40009.543, 39953.013, 39947.487, 39907.869, 40155.408], [10.367, 16.396, 9.725, 15.979, 9.916, 12.272, 25.947, 30.847], [2780.6150856710924, 2627.9861628233334, 3415.549723184467, 4385.234844347886, 2530.754709475291, 2559.9915355245453, 9930.643630595645, 2448.7909671913], [1348, 1349, 1350, 1351, 1352, 1353, 1354, 1355]], [0, 5645, [52824, 52874, 52912, 52957, 53002, 53042, 53085, 53121], [31703.514, 31536.46, 31311.779, 31313.703, 31328.247, 31374.982, 31358.801, 31285.0], [40279.054, 40377.458, 40430.243, 40438.942, 40447.752, 40359.222, 40347.621, 40451.806], [28.013, 9.573, 13.033, 12.455, 13.746, 19.161, 25.378, 20.954], [7997.3593832460165, 84805.011851933, 2510.0444689037718, 2022.6562103503773, 2940.6136229568942, 5752.171767428543, 5363.754640780442, 1757.844363832355], [1350, 1351, 1352, 1353, 1354, 1355, 1356, 1357]], [1, 5659, [52945, 52996, 53037, 53081, 53118, 53156], [18716.887, 18886.839, 18786.56, 18940.304, 18922.939, 18926.138], [74585.089, 74588.845, 74514.477, 74530.467, 74576.083, 74515.65], [35.818, 20.926, 34.302, 23.952, 19.718, 20.287], [3358.430324496387, 2258.4544925444366, 3340.704732642781, 1620.749337158439, 1419.081099903179, 1607.279826496322], [1353, 1354, 1355, 1356, 1357, 1358]], [1, 5674, [53079, 53115, 53153, 53192, 53226, 53260, 53284, 53320, 53352, 53383], [17506.737, 17371.361, 17358.759, 17380.992, 17370.469, 17367.564, 17396.402, 17383.789, 17393.889, 17421.153], [73080.47, 72875.867, 72873.998, 72893.663, 72861.907, 72873.538, 72910.541, 72861.318, 72855.187, 72937.034], [30.376, 22.56, 9.943, 13.866, 8.717, 13.685, 17.649, 27.01, 18.686, 33.84], [5570.860290071534, 775.9165770023194, 2519.579239874705, 2832.099384967805, 3860.8880571069535, 2572.886177137051, 1121.6683667203197, 1353.3804904241595, 1112.931417296322, 2524.622711739949], [1356, 1357, 1358, 1359, 1360, 1361, 1362, 1363, 1364, 1365]], [1, 5675, [53036, 53080, 53117, 53155, 53194], [18034.506, 18035.444, 18003.799, 18025.148, 17956.402], [74267.427, 74420.361, 74326.691, 74394.805, 74327.167], [21.935, 14.188, 39.529, 25.313, 30.809], [11314.044041235962, 2079.750037896081, 2055.804671267095, 922.6504576845532, 3160.3857414984755], [1355, 1356, 1357, 1358, 1359]], [1, 5677, [53116, 53154, 53193, 53228, 53261, 53286], [17842.469, 17846.789, 17849.7, 17843.564, 17894.221, 17869.307], [73937.335, 73948.803, 73965.55, 73954.089, 73954.455, 73920.396], [21.509, 23.245, 19.852, 25.66, 12.006, 8.925], [1075.131183133308, 1495.2939361493889, 1031.4437371102078, 1237.6909286564314, 925.0707705410816, 680.3597398578352], [1357, 1358, 1359, 1360, 1361, 1362]], [1, 5694, [53229, 53262, 53287, 53321, 53354], [17858.216, 18018.437, 18035.779, 18023.062, 17903.63], [74029.439, 74220.136, 74105.043, 74033.236, 74033.069], [22.337, 45.295, 35.369, 40.068, 5.553], [911.7498390842034, 3654.2423151991015, 5749.65958649452, 6269.959144771835, 539.9270495482959], [1360, 1361, 1362, 1363, 1364]], [1, 5695, [53263, 53288, 53324, 53355, 53385], [18868.217, 18971.392, 18921.981, 18892.327, 18927.496], [74514.977, 74519.604, 74543.771, 74561.575, 74497.698], [32.134, 24.422, 21.581, 20.778, 30.008], [1060.7614946827161, 2064.9839354450287, 1626.7526788017663, 2986.4039230294393, 1260.6448608475143], [1361, 1362, 1363, 1364, 1365]], [0, 5696, [53295, 53332, 53358, 53388, 53429, 53464], [31994.622, 32039.301, 32191.61, 32059.489, 32040.572, 31840.744], [39897.268, 39870.031, 39925.444, 39761.363, 39766.71, 39694.593], [10.062, 30.609, 10.3, 35.098, 23.036, 29.438], [78770.94470245203, 3899.9515585700265, 123240.34618661935, 668.0931125607327, 1679.0679796784939, 1767.8596948543461], [1362, 1363, 1364, 1365, 1366, 1367]], [0, 5697, [53296, 53333, 53359, 53389, 53430], [32118.132, 32109.517, 32139.561, 32121.946, 32134.599], [40882.394, 40885.03, 40917.562, 40945.616, 40929.353], [32.236, 35.423, 11.067, 23.813, 18.814], [1404.379321701615, 1327.007795386959, 1957.0679171709214, 1953.7413412156018, 1749.166038027489], [1362, 1363, 1364, 1365, 1366]], [1, 5705, [53353, 53384, 53420, 53453, 53490, 53525, 53555, 53585], [17839.123, 17774.571, 17771.5, 17779.687, 17766.109, 17763.869, 17829.913, 17806.983], [73846.514, 73672.003, 73649.777, 73644.878, 73650.054, 73619.992, 73803.957, 73660.915], [31.15, 16.975, 9.875, 12.013, 14.396, 10.235, 32.542, 17.564], [2622.337454936452, 2838.081780941814, 1387.9035572041269, 2441.3073957800634, 1976.204904623426, 1877.0090145775573, 2951.5820832166737, 668.4285669115758], [1364, 1365, 1366, 1367, 1368, 1369, 1370, 1371]], [1, 5720, [53456, 53491, 53526, 53556, 53588, 53618, 53646, 53673, 53694], [18889.355, 18796.947, 18864.593, 18855.265, 18838.931, 18782.012, 18791.184, 18833.206, 18823.989], [74559.342, 74407.724, 74427.105, 74412.268, 74366.543, 74446.307, 74449.348, 74448.271, 74250.435], [26.816, 26.104, 23.543, 20.35, 22.299, 21.878, 30.437, 18.135, 19.338], [2183.7345378253435, 6175.117994393569, 7644.117670521041, 9570.565596501523, 2711.11042374465, 11912.482454932047, 5779.52187912632, 12906.93310920467, 695.0571566340108], [1367, 1368, 1369, 1370, 1371, 1372, 1373, 1374, 1375]], [1, 5729, [53554, 53584, 53615, 53642, 53670], [17402.535, 17388.336, 17361.011, 17391.563, 17333.7], [72841.594, 72889.536, 72929.388, 72912.961, 72928.774], [14.238, 15.922, 18.735, 17.143, 22.236], [1232.7807572448405, 1458.961338957068, 782.5833800182502, 1601.1328544750502, 791.6300472504995], [1370, 1371, 1372, 1373, 1374]], [0, 5730, [53530, 53562, 53593, 53622, 53655, 53677], [31738.245, 31729.189, 31710.018, 31568.635, 31647.014, 31608.065], [41886.84, 41886.742, 41881.054, 41970.441, 41948.102, 41951.416], [16.24, 14.658, 15.396, 18.257, 22.391, 17.681], [2213.7867251620173, 1465.9388283108437, 1960.4896758883433, 1394.6040189467162, 1869.4025455613544, 668.7391900121185], [1369, 1370, 1371, 1372, 1373, 1374]], [1, 5738, [53587, 53617, 53645, 53672, 53693, 53720, 53744, 53770, 53803], [18399.199, 18409.863, 18425.771, 18359.749, 18349.91, 18348.396, 18316.494, 18349.773, 18395.267], [74593.622, 74597.963, 74597.114, 74598.283, 74601.213, 74567.374, 74597.219, 74592.897, 74593.173], [10.325, 10.272, 14.172, 13.997, 10.526, 13.641, 12.15, 10.415, 17.128], [1649.3923752460726, 1462.5332177786047, 2547.4354129092644, 1957.579340080791, 2531.577501696737, 3488.1769454192427, 1799.2443361854553, 2242.2939832979896, 872.3110806528646], [1371, 1372, 1373, 1374, 1375, 1376, 1377, 1378, 1379]], [0, 5779, [53988, 54020, 54045, 54074, 54100, 54129], [31078.944, 31077.081, 31090.776, 31082.571, 31094.409, 31081.966], [40983.166, 41072.281, 41053.747, 41073.82, 41072.591, 41072.142], [22.741, 13.201, 12.081, 11.897, 27.112, 17.11], [570.9099578137797, 2692.3480432234533, 3124.30476806398, 2650.699391892684, 1011.211549685476, 1124.8207567191487], [1386, 1387, 1388, 1389, 1390, 1391]], [0, 5788, [54076, 54101, 54133, 54161, 54192], [32093.492, 32148.704, 32181.916, 32231.091, 32205.216], [40175.382, 40140.65, 40102.295, 40124.625, 40166.343], [14.047, 21.283, 20.888, 29.895, 31.237], [38253.68895848801, 4146.276306432693, 1846.0611749861873, 1111.7339482815114, 1125.8357967170639], [1389, 1390, 1391, 1392, 1393]], [1, 5793, [54127, 54151, 54184, 54208, 54235, 54266], [18289.49, 18282.821, 18305.481, 18330.434, 18262.356, 18213.878], [74656.912, 74657.2, 74630.482, 74582.785, 74603.047, 74560.856], [15.418, 11.591, 23.123, 20.591, 26.301, 16.479], [1606.8631364493917, 1847.7130651772006, 993.6879189555045, 1730.621426738209, 1281.4704727486799, 526.1416206934945], [1391, 1392, 1393, 1394, 1395, 1396]], [0, 5794, [54130, 54157, 54189, 54211, 54241, 54274, 54299, 54327, 54349, 54377, 54404, 54433, 54456, 54476], [31213.635, 31140.91, 31114.582, 31088.033, 31160.245, 31189.964, 31217.137, 31137.582, 31146.349, 31139.458, 31102.808, 31188.564, 31152.557, 31122.057], [41530.008, 41587.748, 41614.823, 41599.472, 41586.546, 41617.32, 41682.208, 41691.986, 41645.453, 41674.641, 41698.172, 41641.016, 41653.918, 41656.393], [30.91, 14.551, 16.038, 10.384, 13.922, 19.81, 11.651, 19.947, 16.741, 17.53, 24.856, 14.139, 24.616, 20.404], [1907.4773536158486, 751.8036364998284, 775.0447723639094, 393.61120671748336, 672.137878393448, 674.4409904477299, 58225.05586712564, 3026.039274827793, 1162.7845137521545, 1881.8867017263292, 1839.1996888260178, 1060.0975098783083, 1863.3698170908942, 3249.2737130723426], [1391, 1392, 1393, 1394, 1395, 1396, 1397, 1398, 1399, 1400, 1401, 1402, 1403, 1404]], [0, 5795, [54131, 54159, 54190, 54213, 54242, 54275, 54300, 54328], [31549.426, 31498.698, 31509.462, 31509.124, 31469.113, 31535.436, 31537.901, 31519.309], [40826.165, 40781.202, 40810.133, 40779.167, 40783.842, 40782.949, 40749.343, 40767.308], [23.752, 6.923, 7.986, 9.634, 13.766, 22.137, 18.231, 14.024], [801.7082004128513, 2248.2037673386526, 1855.763571539419, 1523.3728601047649, 1518.7315128034343, 1594.749688108767, 948.6495536168152, 960.0911136227652], [1391, 1392, 1393, 1394, 1395, 1396, 1397, 1398]], [0, 5815, [54378, 54405, 54434, 54457, 54477, 54499, 54533, 54560], [31485.913, 31529.018, 31534.095, 31498.842, 31477.385, 31491.465, 31520.861, 31543.145], [40767.315, 40744.817, 40789.392, 40795.285, 40799.416, 40811.515, 40777.758, 40826.131], [13.951, 21.059, 16.266, 16.209, 31.075, 24.409, 18.156, 13.374], [806.7026624850129, 1334.3230094033697, 1882.5841800769463, 1228.6990550395976, 1417.2214559636204, 1870.8074962205505, 718.4858860107153, 1064.5786907190131], [1400, 1401, 1402, 1403, 1404, 1405, 1406, 1407]], [0, 5849, [54721, 54743, 54765, 54788, 54809, 54837, 54866, 54892, 54911], [31608.743, 31574.467, 31602.485, 31618.579, 31620.815, 31567.549, 31622.927, 31603.42, 31618.533], [41928.128, 41941.175, 41911.194, 41959.086, 41942.374, 41981.279, 41949.947, 41949.831, 41991.597], [12.099, 10.939, 33.539, 14.71, 16.24, 9.208, 12.83, 8.924, 13.332], [2851.3191305792648, 1863.8182420362355, 1141.0250549080336, 2842.072042092247, 2215.5167009922784, 914.995858596989, 2017.0590601619267, 2123.6882544879263, 1837.8564515650403], [1414, 1415, 1416, 1417, 1418, 1419, 1420, 1421, 1422]], [0, 5852, [54742, 54763, 54786, 54807, 54836, 54864, 54890, 54910, 54931, 54951, 54976], [31495.835, 31522.18, 31544.41, 31581.364, 31506.527, 31551.866, 31539.589, 31547.688, 31552.337, 31522.645, 31667.043], [40121.451, 40075.919, 40061.715, 40069.232, 40091.2, 40042.969, 40052.386, 40102.992, 40075.263, 40058.099, 39944.2], [4.87, 11.41, 23.203, 24.377, 12.151, 23.847, 21.235, 12.911, 17.425, 12.661, 29.487], [326.538242302452, 1721.5050149311214, 1088.6562543782818, 1275.9419328086906, 853.7582264874251, 768.765471955152, 848.6837542361999, 1193.3482752623256, 939.5925988614852, 688.314473567193, 5765.759201320342], [1415, 1416, 1417, 1418, 1419, 1420, 1421, 1422, 1423, 1424, 1425]], [1, 5853, [54783, 54800, 54828, 54855, 54886, 54902, 54928, 54947, 54969, 54997], [17157.688, 17127.294, 17129.566, 17154.849, 17162.08, 17144.958, 17190.316, 17139.323, 17179.446, 17157.918], [73295.25, 73302.112, 73337.749, 73286.653, 73319.173, 73320.322, 73274.658, 73301.794, 73350.181, 73321.841], [20.497, 14.958, 22.689, 13.578, 12.292, 14.138, 22.771, 15.095, 19.534, 23.799], [1021.8340904517001, 1484.963541871054, 1736.3798938434315, 1520.575898043461, 1502.7797878082365, 1674.0235247548999, 1141.170238274325, 1268.2955448726725, 1539.7574072441835, 887.8341121613979], [1417, 1418, 1419, 1420, 1421, 1422, 1423, 1424, 1425, 1426]], [0, 5866, [54978, 55006, 55025, 55041, 55061, 55085, 55102, 55121], [31966.023, 31956.916, 31936.616, 31971.442, 32025.143, 31922.529, 32011.679, 32009.934], [39767.787, 39781.151, 39781.682, 39776.619, 39804.227, 39803.294, 39782.252, 39859.998], [17.3, 12.819, 16.712, 29.557, 17.91, 24.711, 20.314, 29.299], [988.357570546004, 1477.8668105133247, 2377.706449761736, 1134.3733652140902, 11108.686942534945, 4360.638396226013, 1107.8227328580404, 2724.966439999624], [1425, 1426, 1427, 1428, 1429, 1430, 1431, 1432]], [0, 5883, [55189, 55214, 55230, 55254, 55267, 55292], [31945.616, 31962.705, 31971.09, 31946.793, 31982.458, 31987.422], [39749.237, 39769.826, 39805.502, 39754.628, 39766.969, 39747.03], [21.643, 14.186, 13.397, 13.772, 12.76, 11.817], [818.1535028836139, 2247.255782205744, 1679.1369972196655, 2174.5851117675, 2609.4589438213698, 841.3959311838706], [1436, 1437, 1438, 1439, 1440, 1441]], [1, 5888, [55207, 55224, 55245, 55263, 55287, 55307, 55326, 55355], [18451.557, 18467.689, 18467.036, 18447.295, 18456.312, 18465.289, 18467.662, 18450.091], [74756.687, 74717.095, 74713.079, 74753.133, 74766.657, 74756.055, 74759.289, 74740.282], [21.486, 12.17, 12.365, 9.519, 11.275, 10.362, 8.334, 13.476], [1214.746737713467, 1599.7281225676554, 1688.9982119888423, 2328.098338662528, 1741.533410541347, 1394.6347740226001, 1979.1389705559434, 997.6611871916773], [1437, 1438, 1439, 1440, 1441, 1442, 1443, 1444]], [0, 5925, [55697, 55721, 55751, 55789, 55834, 55870, 55915, 55954, 55999, 56029, 56067, 56096, 56128], [31264.345, 31176.632, 31243.162, 31252.724, 31334.299, 31252.285, 31273.677, 31365.988, 31453.069, 31359.957, 31328.178, 31240.375, 31200.415], [41582.89, 41638.9, 41734.624, 41768.257, 41834.694, 41794.612, 41862.995, 41898.343, 41936.471, 41919.535, 41869.058, 41650.251, 41460.281], [43.277, 9.322, 17.908, 20.152, 19.508, 29.259, 21.628, 19.739, 19.161, 20.132, 25.96, 17.621, 22.511], [1970.303748776558, 1593.44725523072, 7131.660346454514, 7399.251269293121, 8891.630943538943, 2680.7895006185595, 1820.8708973527282, 2444.2943713675654, 3574.790126047726, 2709.7991630431047, 3385.4916210939386, 50684.2380712423, 6597.210124260636], [1461, 1462, 1463, 1464, 1465, 1466, 1467, 1468, 1469, 1470, 1471, 1472, 1473]], [1, 5938, [55745, 55780, 55822, 55863, 55905, 55941, 55986, 56020, 56057, 56087, 56121], [17568.089, 17614.654, 17583.741, 17660.597, 17412.931, 17523.31, 17389.782, 17454.259, 17431.108, 17297.743, 17289.245], [73017.522, 72990.104, 72970.642, 72997.33, 73008.864, 73107.398, 72961.636, 73065.946, 73031.646, 72957.603, 72877.343], [19.341, 13.672, 12.704, 18.614, 34.26, 23.157, 26.364, 28.785, 10.753, 24.67, 13.518], [5481.086484514654, 2496.577241240859, 1694.9417007230038, 1828.5664859392118, 2736.7549345734556, 9640.025056095401, 2790.015085566279, 8135.464983719934, 86694.58258137378, 830.3442873001429, 1088.889092857452], [1463, 1464, 1465, 1466, 1467, 1468, 1469, 1470, 1471, 1472, 1473]], [0, 5939, [55750, 55788, 55833, 55869, 55914, 55953, 55997, 56028], [31174.654, 31207.736, 31231.176, 31204.829, 31208.753, 31172.311, 31204.506, 31209.867], [41304.169, 41377.278, 41316.037, 41339.018, 41266.74, 41250.759, 41244.067, 41263.752], [20.247, 23.303, 18.786, 20.427, 9.133, 7.626, 13.926, 13.657], [5229.884508942756, 4847.749318961982, 4044.9481050219356, 2450.4220628071357, 2314.9865699685356, 2505.8383572465755, 2118.0912006684894, 2049.5816527958837], [1463, 1464, 1465, 1466, 1467, 1468, 1469, 1470]], [1, 5946, [55781, 55824, 55864, 55907, 55943, 55988, 56022, 56058, 56089, 56122, 56154, 56185, 56217, 56245, 56267], [17959.357, 17987.644, 17979.067, 18025.153, 17986.031, 18000.268, 18024.834, 18002.91, 18008.915, 17986.451, 18002.025, 17995.278, 18000.93, 17990.302, 17986.335], [73437.258, 73473.082, 73522.878, 73407.503, 73267.173, 73253.155, 73373.789, 73429.385, 73504.62, 73500.735, 73475.399, 73478.008, 73462.407, 73487.684, 73490.895], [20.638, 15.969, 16.802, 23.7, 16.871, 15.861, 24.337, 16.429, 10.651, 12.598, 14.119, 8.91, 11.949, 9.957, 12.506], [1698.1240059261545, 887.5048261964378, 840.400913285238, 1439.2394664349217, 9925.88342734128, 9081.87173722878, 3445.5517528170053, 1630.9014827402245, 1154.4564464393573, 1623.529704220411, 844.8518521389307, 1577.0247362590624, 1243.4655842733798, 1469.3505066949292, 1622.1084770371538], [1464, 1465, 1466, 1467, 1468, 1469, 1470, 1471, 1472, 1473, 1474, 1475, 1476, 1477, 1478]], [1, 5990, [56183, 56216, 56244, 56266, 56298, 56331, 56357, 56387, 56411, 56434, 56461, 56490], [17335.06, 17276.918, 17341.636, 17339.602, 17316.234, 17323.756, 17255.756, 17328.49, 17316.102, 17293.836, 17269.845, 17293.358], [72934.65, 72904.255, 72925.335, 72988.109, 72903.493, 73012.815, 72922.566, 72939.46, 72944.683, 72923.972, 72915.026, 72968.242], [24.721, 17.321, 26.337, 21.546, 17.743, 17.988, 19.733, 15.177, 8.812, 12.11, 19.797, 16.707], [723.912029270123, 1005.2403546139842, 676.5698251736045, 689.9478958535511, 925.7582136346508, 842.1856719807317, 948.1389911756265, 1209.6926442573472, 1470.9297758746961, 1825.9173848141386, 2883.1103768838343, 721.4726011036241], [1475, 1476, 1477, 1478, 1479, 1480, 1481, 1482, 1483, 1484, 1485, 1486]], [0, 5992, [56095, 56129, 56157, 56191, 56224], [31180.644, 31212.591, 31202.66, 31218.761, 31251.839], [41448.992, 41399.08, 41414.067, 41260.471, 41390.475], [25.883, 22.96, 27.062, 14.979, 23.795], [8389.390394378026, 5219.758629957122, 3611.1005950188746, 1828.6574045130526, 9921.990102013471], [1472, 1473, 1474, 1475, 1476]], [0, 5994, [56223, 56250, 56273, 56310, 56339, 56363, 56391, 56419], [31238.239, 31156.837, 31237.778, 31280.32, 31315.325, 31318.471, 31400.733, 31296.997], [41604.318, 41611.637, 41806.461, 41827.404, 41913.317, 41902.734, 41892.28, 41933.009], [20.274, 20.407, 13.221, 24.692, 19.091, 29.075, 27.572, 23.743], [14820.232640989072, 3224.7703311801347, 38291.22222252042, 2823.492284992419, 1541.7241163230233, 1232.1344422945006, 1510.802357167023, 1231.8894186545378], [1476, 1477, 1478, 1479, 1480, 1481, 1482, 1483]], [0, 5997, [56272, 56309, 56338, 56362, 56390], [31254.464, 31233.284, 31248.208, 31158.962, 31238.002], [41256.514, 41264.503, 41283.911, 41234.276, 41274.745], [24.962, 13.417, 11.517, 14.33, 15.817], [1382.0323795747772, 1857.1850868304891, 2423.5293171530698, 1569.6058630478228, 1434.2156958045298], [1478, 1479, 1480, 1481, 1482]], [0, 5998, [56312, 56340, 56364, 56392, 56420, 56441, 56470, 56500, 56538, 56581], [31987.443, 31993.171, 31955.707, 31943.078, 31960.757, 31957.022, 31962.928, 31945.17, 31972.77, 31932.223], [40798.573, 40825.334, 40796.565, 40796.049, 40814.608, 40809.301, 40835.318, 40805.708, 40822.646, 40815.634], [19.667, 13.29, 12.602, 9.545, 9.267, 10.264, 21.195, 15.639, 19.586, 15.089], [681.0668711919824, 1542.7645382483945, 2324.6957952420585, 1237.747740287851, 1629.114116480137, 1684.9913831597914, 1121.4292119704144, 1210.1514874694146, 1065.1110585542192, 1481.902576277763], [1479, 1480, 1481, 1482, 1483, 1484, 1485, 1486, 1487, 1488]], [0, 6043, [56754, 56785, 56815, 56844, 56878], [31507.46, 31521.801, 31477.257, 31385.247, 31422.608], [41865.947, 41881.357, 41872.824, 41822.291, 41832.509], [17.759, 22.403, 25.368, 30.802, 22.623], [3654.0534736265317, 4068.477666865348, 3834.519215032236, 2782.4640284974266, 2480.0355990233866], [1494, 1495, 1496, 1497, 1498]], [0, 6049, [56786, 56816, 56845, 56880, 56911, 56938], [31965.921, 31970.488, 31916.397, 31933.502, 31981.825, 31957.879], [40786.143, 40816.442, 40820.634, 40767.913, 40778.433, 40817.084], [24.09, 16.473, 26.475, 18.999, 16.008, 15.288], [972.9981310677347, 823.3217839415776, 1082.4590076584768, 953.7505518357283, 1000.5865436149293, 795.491933212002], [1495, 1496, 1497, 1498, 1499, 1500]], [1, 6073, [57035, 57059, 57084, 57104, 57134, 57163], [17388.222, 17418.924, 17426.509, 17416.184, 17442.133, 17440.06], [73721.011, 73703.312, 73713.176, 73712.002, 73714.017, 73708.658], [30.15, 10.775, 12.287, 13.555, 12.738, 15.119], [551.6634525730807, 2331.034025117676, 1498.9338916209565, 2023.462529234569, 1386.8850203993545, 1448.5470799093573], [1504, 1505, 1506, 1507, 1508, 1509]], [0, 6080, [57111, 57142, 57173, 57195, 57221, 57249, 57274, 57311, 57331, 57357], [31365.19, 31422.136, 31408.691, 31579.877, 31443.143, 31471.914, 31317.066, 31197.403, 31316.6, 31510.767], [41911.78, 41802.927, 41895.235, 41878.225, 41857.066, 41898.269, 41866.803, 41789.706, 41877.423, 41897.415], [16.949, 25.718, 21.758, 14.964, 33.137, 19.962, 17.057, 9.538, 22.326, 15.151], [1247.8655763156953, 7697.608469195079, 4509.719199624589, 1060.568579165722, 3072.055013862479, 1838.708027848902, 2093.974581736764, 3315.838262598737, 1322.5909446380713, 9034.280477467837], [1507, 1508, 1509, 1510, 1511, 1512, 1513, 1514, 1515, 1516]], [1, 6097, [57353, 57373, 57397, 57422, 57443, 57473, 57491, 57520, 57548, 57569, 57589, 57614, 57636, 57656, 57676, 57693, 57720, 57746, 57769, 57791, 57809, 57836, 57855, 57880, 57905, 57925, 57952, 57979, 58002, 58024, 58047, 58068, 58088, 58108, 58130, 58151, 58170, 58192, 58213, 58238, 58262, 58278, 58297, 58315, 58334, 58355, 58371, 58386, 58409], [17323.718, 17394.032, 17437.929, 17419.603, 17416.683, 17400.378, 17405.97, 17397.526, 17422.611, 17422.409, 17408.374, 17394.478, 17400.629, 17391.806, 17409.267, 17412.054, 17391.072, 17429.07, 17422.208, 17436.896, 17400.532, 17411.613, 17425.254, 17422.754, 17423.097, 17424.494, 17422.348, 17445.61, 17441.423, 17432.03, 17395.363, 17412.802, 17391.541, 17423.088, 17408.965, 17421.439, 17386.618, 17388.975, 17405.018, 17411.434, 17374.974, 17401.385, 17376.863, 17402.96, 17420.528, 17435.441, 17422.71, 17388.109, 17408.037], [73654.969, 73665.965, 73729.117, 73706.274, 73723.016, 73716.758, 73725.536, 73714.553, 73728.033, 73727.525, 73712.951, 73722.485, 73720.44, 73719.893, 73745.703, 73718.711, 73720.153, 73724.227, 73730.787, 73735.019, 73716.142, 73703.726, 73726.457, 73720.447, 73727.74, 73703.302, 73728.942, 73722.149, 73754.063, 73728.202, 73706.029, 73728.182, 73708.551, 73722.582, 73707.678, 73731.507, 73688.728, 73700.245, 73710.87, 73731.708, 73644.937, 73669.057, 73663.511, 73709.63, 73725.864, 73637.397, 73694.445, 73632.521, 73629.766], [26.788, 11.394, 23.126, 9.804, 7.369, 11.047, 9.098, 9.4, 8.153, 7.395, 6.946, 7.584, 9.342, 7.754, 9.517, 8.737, 11.542, 9.32, 12.033, 6.162, 9.575, 12.487, 10.138, 10.534, 10.265, 8.865, 10.519, 7.87, 8.431, 8.783, 11.424, 9.842, 10.42, 9.114, 16.308, 17.438, 11.465, 12.299, 16.598, 15.559, 14.413, 32.754, 13.299, 14.418, 28.714, 26.731, 32.557, 18.762, 19.283], [984.4575438674796, 2729.7495219743914, 1012.8628886368357, 2655.928848372997, 2484.9066767404042, 3123.1195897139055, 3646.812846589034, 3697.10764578969, 3852.485985199664, 3243.179139775333, 4026.3645314080536, 3790.7934489939653, 2958.1877565906793, 2867.762702808925, 3000.184929205197, 2707.4698147550157, 3361.1283878377894, 2755.616922187869, 1800.270586072055, 2054.65982293447, 1682.2184075965592, 2672.0574097546696, 2144.852708957655, 2753.87387080422, 2821.031897511437, 2626.7379766590934, 3283.450281793833, 2738.891286687986, 2716.9133035540044, 2921.977338352855, 2655.08100099051, 2112.327810914179, 2637.6397450678887, 2777.9131265244714, 2134.185756874122, 2186.4770404219757, 1966.7686325489694, 2225.2665427629477, 2346.7886307583663, 1439.5188352754512, 908.2891532805832, 2053.9802149124503, 2501.8138630491826, 1277.8231388993422, 1327.4165100705573, 1625.223827108174, 1109.7706439498804, 8048.114670632561, 582.2051697932538], [1516, 1517, 1518, 1519, 1520, 1521, 1522, 1523, 1524, 1525, 1526, 1527, 1528, 1529, 1530, 1531, 1532, 1533, 1534, 1535, 1536, 1537, 1538, 1539, 1540, 1541, 1542, 1543, 1544, 1545, 1546, 1547, 1548, 1549, 1550, 1551, 1552, 1553, 1554, 1555, 1556, 1557, 1558, 1559, 1560, 1561, 1562, 1563, 1564]], [0, 6103, [57405, 57429, 57453, 57476, 57500, 57526, 57553, 57573, 57595, 57618, 57638, 57662, 57678, 57700, 57726, 57754, 57774, 57796, 57819, 57840, 57861, 57886, 57910, 57933, 57963, 57987, 58009, 58032, 58052, 58074, 58094], [31396.458, 31389.677, 31371.911, 31265.611, 31269.6, 31298.069, 31298.165, 31285.834, 31279.879, 31328.553, 31274.559, 31264.236, 31293.652, 31313.113, 31427.688, 31377.888, 31354.5, 31405.857, 31332.165, 31441.439, 31372.569, 31345.518, 31362.063, 31337.92, 31370.982, 31336.799, 31328.019, 31334.51, 31387.1, 31302.77, 31342.592], [41896.902, 41862.324, 41927.661, 41886.725, 41909.782, 41888.016, 41917.518, 41891.11, 41905.243, 41890.282, 41909.179, 41914.193, 41931.624, 41935.729, 41913.45, 41960.687, 41919.604, 41917.655, 41893.971, 41879.881, 41941.368, 41916.276, 41973.099, 41894.731, 41922.228, 41927.03, 41905.958, 41879.835, 41967.498, 41900.409, 41825.258], [17.836, 17.227, 24.311, 8.112, 6.836, 10.486, 10.19, 11.903, 16.873, 15.051, 7.67, 11.973, 13.452, 19.177, 15.126, 10.202, 20.682, 13.193, 24.574, 27.748, 22.445, 11.017, 35.445, 31.911, 21.434, 16.072, 19.754, 24.729, 22.584, 22.701, 29.648], [1640.163836416866, 4279.460084077113, 3339.387914200182, 3551.749548677565, 3742.3408683416046, 3860.6053136161136, 2606.1384634934325, 2478.6706489640146, 2746.61810240089, 2727.20267926117, 3156.200940739406, 2686.7790737879473, 2693.8238973939096, 3174.935889787719, 3497.790047712347, 3033.224903951126, 2745.854269879593, 12337.856765961838, 1594.9480373142148, 2463.6742213194557, 1992.157596234128, 2107.713907186304, 1537.2831504384856, 1604.431684685253, 4069.039117803179, 4385.188070651434, 2581.821972164594, 1292.853140505855, 1196.7079477358627, 397.50589004333966, 6128.699330436649], [1518, 1519, 1520, 1521, 1522, 1523, 1524, 1525, 1526, 1527, 1528, 1529, 1530, 1531, 1532, 1533, 1534, 1535, 1536, 1537, 1538, 1539, 1540, 1541, 1542, 1543, 1544, 1545, 1546, 1547, 1548]], [1, 6138, [57881, 57906, 57926, 57954, 57983, 58004, 58025], [18588.906, 18577.098, 18555.257, 18573.963, 18556.941, 18559.918, 18573.035], [73825.744, 73831.503, 73857.614, 73846.125, 73807.427, 73845.31, 73783.943], [12.712, 12.741, 13.917, 9.202, 10.587, 17.814, 13.096], [1285.6918603700578, 1749.0093850109029, 1892.1024132955192, 1111.3398722746463, 1137.8504967327062, 1631.2485920391991, 1079.2336763075089], [1539, 1540, 1541, 1542, 1543, 1544, 1545]], [0, 6184, [58513, 58529, 58555, 58583, 58604, 58629], [31250.218, 31263.928, 31273.312, 31248.346, 31225.216, 31312.735], [41890.535, 41949.747, 41883.062, 41920.711, 41914.244, 41922.429], [22.671, 14.887, 16.461, 15.402, 15.496, 26.603], [1339.7240571500467, 1683.6368395281995, 1835.1599623597024, 2477.9422805327754, 3053.5372219627593, 1217.8489182119558], [1569, 1570, 1571, 1572, 1573, 1574]], [1, 6199, [58694, 58716, 58739, 58759, 58775, 58795, 58820, 58841, 58862, 58882, 58900, 58913, 58929, 58955, 58980, 59001, 59017], [17460.114, 17436.454, 17444.827, 17352.765, 17464.918, 17426.647, 17433.606, 17418.19, 17428.555, 17423.738, 17444.305, 17441.212, 17447.888, 17418.362, 17452.344, 17503.113, 17494.557], [73604.947, 73628.86, 73698.776, 73630.523, 73719.379, 73714.583, 73698.064, 73741.115, 73694.572, 73733.965, 73744.525, 73753.55, 73731.102, 73740.797, 73696.26, 73567.745, 73488.88], [42.466, 21.341, 19.562, 17.367, 13.037, 18.776, 11.254, 15.303, 24.977, 16.711, 18.722, 15.155, 14.984, 9.386, 20.031, 30.89, 28.314], [3267.1983774816854, 4197.040631123395, 820.064273835575, 1487.7203598442306, 1100.0389260208663, 1781.4987469085024, 1028.0198699199348, 1166.6270212533345, 3986.7571135067, 1737.3893768334556, 2757.7837997326055, 1113.3908035182762, 708.5533651079736, 564.4542209415883, 1451.8225899104787, 12632.665964781128, 5656.672365613023], [1578, 1579, 1580, 1581, 1582, 1583, 1584, 1585, 1586, 1587, 1588, 1589, 1590, 1591, 1592, 1593, 1594]], [0, 6235, [59136, 59174, 59216, 59265, 59305, 59344, 59383, 59425, 59463, 59498, 59536, 59576, 59610, 59651, 59697, 59739], [32376.388, 32387.629, 32400.665, 32363.972, 32335.697, 32374.629, 32385.756, 32374.057, 32382.232, 32377.38, 32399.898, 32364.636, 32351.139, 32386.192, 32236.231, 32352.363], [40092.537, 40079.462, 40116.229, 40062.901, 40001.44, 40102.233, 40103.993, 40120.441, 40116.884, 40119.616, 40140.055, 40119.429, 40128.409, 40138.686, 40185.051, 40125.178], [9.3, 15.182, 10.025, 12.718, 26.032, 8.385, 10.547, 11.749, 11.119, 11.684, 12.458, 14.887, 12.057, 13.335, 28.679, 21.063], [2077.3230866040617, 1956.5093333041623, 2290.119261559295, 1324.2200614031951, 5809.912611502898, 2481.611784316789, 2474.521304157595, 2939.3854313364695, 2377.5376978857744, 1283.1511682408873, 1440.2666682187958, 1452.2440008907554, 2538.2755844230314, 2015.8708649633481, 5818.562499633275, 783.4672317401437], [1599, 1600, 1601, 1602, 1603, 1604, 1605, 1606, 1607, 1608, 1609, 1610, 1611, 1612, 1613, 1614]], [1, 6251, [59294, 59338, 59374, 59413, 59458, 59489, 59531], [17526.809, 17669.913, 17722.355, 17805.841, 17778.517, 17793.759, 17841.349], [73316.483, 73291.532, 73268.552, 73125.613, 73152.427, 73080.687, 73094.57], [13.142, 10.007, 22.938, 27.678, 22.069, 18.388, 23.776], [23743.487747075935, 65733.99764772276, 5858.148596935082, 3086.585381535983, 6117.0372673192505, 1125.8980333827724, 1161.3663003643223], [1603, 1604, 1605, 1606, 1607, 1608, 1609]], [1, 6280, [59569, 59605, 59644, 59686, 59730, 59768, 59801, 59830, 59859, 59892], [18088.348, 18067.195, 18075.492, 17894.903, 17891.855, 17709.139, 17812.571, 17711.312, 17696.199, 17678.696], [73286.576, 73301.511, 73318.319, 73179.409, 73172.636, 73235.933, 73221.905, 73287.012, 73254.412, 73355.303], [12.605, 10.631, 14.284, 22.217, 12.367, 15.967, 26.667, 16.586, 35.056, 25.33], [1323.6664168985144, 2244.615923694162, 1229.6260547510783, 20389.064687443206, 41404.871623200226, 12884.705191013667, 4262.1230365058855, 15589.340996429832, 3055.8767524294094, 4906.162945828989], [1610, 1611, 1612, 1613, 1614, 1615, 1616, 1617, 1618, 1619]], [0, 6281, [59497, 59534, 59575, 59609, 59650, 59696, 59738, 59771], [31725.877, 31739.74, 31752.118, 31738.9, 31689.465, 31731.941, 31746.818, 31734.353], [40546.853, 40566.718, 40638.953, 40553.551, 40541.799, 40572.83, 40566.029, 40551.229], [16.247, 8.017, 25.007, 10.239, 12.187, 9.218, 13.698, 11.283], [927.981011835079, 1954.415537167365, 2752.6407817777713, 1288.9015286255983, 1844.5201512200467, 1098.74739978166, 1350.4454362463482, 1066.3917697168902], [1608, 1609, 1610, 1611, 1612, 1613, 1614, 1615]], [1, 6299, [59800, 59829, 59858, 59891, 59922, 59960, 59989, 60023, 60060, 60093, 60133, 60168, 60206, 60236, 60264, 60288, 60321], [17680.917, 17627.599, 17586.752, 17664.615, 17649.11, 17672.082, 17632.499, 17746.552, 17628.546, 17610.328, 17729.349, 17744.27, 17717.482, 17698.249, 17734.896, 17674.029, 17638.454], [73608.045, 73496.225, 73500.162, 73539.848, 73573.927, 73488.886, 73575.483, 73509.157, 73638.015, 73486.009, 73461.818, 73526.763, 73518.605, 73480.248, 73377.597, 73221.711, 73016.812], [22.977, 22.671, 26.191, 24.134, 18.55, 10.037, 25.07, 29.35, 19.082, 11.296, 5.988, 6.003, 6.008, 6.214, 29.53, 19.82, 31.596], [5544.604566112518, 3933.0643281888542, 4619.387143749982, 2635.5774858006107, 5839.76396649454, 59060.69325651046, 4944.131269916169, 10824.63238883001, 9878.944367056794, 10323.820669955297, 4988.8728440754285, 5460.602013726394, 5267.450018121288, 6565.519418363708, 2272.802848493172, 3330.831467095601, 2657.017356049041], [1616, 1617, 1618, 1619, 1620, 1621, 1622, 1623, 1624, 1625, 1626, 1627, 1628, 1629, 1630, 1631, 1632]], [0, 6304, [59899, 59932, 59968, 59994, 60033, 60066], [31150.813, 31148.297, 31138.816, 31139.44, 31074.99, 31210.095], [41689.413, 41794.854, 41761.263, 41783.826, 41809.324, 41802.749], [34.313, 11.948, 16.002, 13.028, 13.512, 25.567], [993.0335699555006, 2339.1239385124636, 1804.3085261490246, 1755.133089493269, 1957.2011786600942, 3954.0877349744333], [1619, 1620, 1621, 1622, 1623, 1624]], [0, 6317, [59933, 59969, 59995, 60034, 60067, 60103, 60138, 60174, 60213, 60243, 60268, 60296], [31678.496, 31763.081, 31721.853, 31771.026, 31738.032, 31745.221, 31762.293, 31735.86, 31756.985, 31741.212, 31726.114, 31753.55], [39816.373, 39826.408, 39821.546, 39841.897, 39855.468, 39860.986, 39774.622, 39784.405, 39777.763, 39764.264, 39775.367, 39741.016], [37.738, 12.477, 11.267, 13.718, 15.046, 15.37, 7.337, 6.681, 8.207, 7.095, 9.212, 9.939], [1167.4045093674913, 1604.9627896947452, 1998.364283060775, 1858.1851772491273, 2281.819192497124, 1301.5226738157373, 3450.0560759204864, 2899.7895625768397, 2619.6020452544585, 3114.6874897127664, 2848.862013568359, 1732.2639627321212], [1620, 1621, 1622, 1623, 1624, 1625, 1626, 1627, 1628, 1629, 1630, 1631]], [1, 6344, [60290, 60323, 60355, 60381, 60414, 60448, 60479, 60511, 60543], [18583.744, 18570.242, 18538.733, 18588.922, 18568.952, 18569.626, 18582.49, 18550.045, 18558.553], [74126.467, 74117.105, 74163.618, 74134.72, 74138.336, 74115.131, 74141.137, 74122.358, 74108.408], [15.529, 17.186, 14.715, 16.771, 19.646, 11.095, 15.097, 12.494, 29.186], [1143.841182877614, 908.414439915232, 979.4048893537582, 954.2017715285895, 917.4657258720875, 828.2348901758431, 1118.2084763928447, 1393.6020020968517, 744.176357836591], [1631, 1632, 1633, 1634, 1635, 1636, 1637, 1638, 1639]], [1, 6358, [60379, 60411, 60445, 60477, 60510], [17719.89, 17670.351, 17561.05, 17729.026, 17651.093], [73000.614, 73017.105, 73064.126, 72983.298, 72974.882], [19.265, 23.182, 20.216, 31.998, 26.528], [1102.9696268922717, 1498.8916168784883, 12324.38151397587, 2641.649980554843, 1864.2018702000776], [1634, 1635, 1636, 1637, 1638]], [0, 6373, [60551, 60580, 60615, 60644, 60668, 60694, 60718, 60736, 60763, 60783], [31719.718, 31722.122, 31670.515, 31727.648, 31742.215, 31739.374, 31746.349, 31780.595, 31746.574, 31724.851], [39811.374, 39768.574, 39791.309, 39779.358, 39774.226, 39764.426, 39771.998, 39797.495, 39761.979, 39744.501], [26.383, 9.013, 14.227, 16.137, 19.352, 24.471, 16.253, 26.686, 9.89, 12.14], [856.4608949613577, 970.6861368708238, 1977.6814114212189, 1214.0778381146617, 2518.317516170317, 2143.6496051925315, 1240.3668578263091, 1735.338585039596, 2408.148875161347, 1755.0348176719692], [1639, 1640, 1641, 1642, 1643, 1644, 1645, 1646, 1647, 1648]], [1, 6380, [60572, 60608, 60639, 60661, 60687], [17722.174, 17649.368, 17642.328, 17740.012, 17711.887], [72988.776, 73021.875, 72990.603, 72985.45, 73039.878], [16.689, 23.257, 35.196, 23.594, 19.409], [531.1718319399592, 870.7781122692918, 3348.8501744279033, 962.5554640309252, 15187.433052314931], [1640, 1641, 1642, 1643, 1644]], [1, 6381, [60610, 60640, 60662, 60690, 60713], [18542.438, 18535.295, 18573.147, 18566.931, 18572.601], [74156.829, 74147.674, 74180.572, 74159.656, 74129.074], [16.759, 18.648, 11.911, 15.748, 19.442], [1086.4222276568578, 1293.299646745324, 987.4721886843726, 1040.8599996318742, 966.7910098399309], [1641, 1642, 1643, 1644, 1645]], [1, 6432, [61136, 61159, 61186, 61213, 61236, 61267, 61288, 61312], [18907.679, 18893.024, 18904.654, 18897.893, 18902.455, 18905.848, 18924.243, 18881.38], [74676.698, 74666.552, 74727.207, 74729.454, 74651.619, 74684.089, 74683.38, 74720.475], [16.379, 22.045, 26.905, 19.899, 24.378, 15.459, 15.026, 16.662], [859.7490854730586, 1667.1201298742385, 687.2821462221862, 863.9685567499405, 1473.9871194171662, 903.3656052340988, 993.6634441845222, 1144.496677819379], [1662, 1663, 1664, 1665, 1666, 1667, 1668, 1669]], [0, 6433, [61144, 61161, 61194, 61217, 61245, 61273, 61295, 61319, 61344, 61365, 61380, 61402, 61428, 61451, 61479, 61510, 61528, 61549], [31744.183, 31724.091, 31746.454, 31724.446, 31706.836, 31724.417, 31734.323, 31740.878, 31739.716, 31707.205, 31686.67, 31708.541, 31739.76, 31729.714, 31717.124, 31704.26, 31690.679, 31797.57], [39733.306, 39776.95, 39721.719, 39747.398, 39736.793, 39772.606, 39729.699, 39756.16, 39746.672, 39769.024, 39707.982, 39705.331, 39739.674, 39730.251, 39747.536, 39787.88, 39684.354, 39720.582], [8.087, 18.114, 10.71, 11.312, 8.771, 8.962, 10.67, 11.716, 7.891, 10.706, 14.343, 26.742, 20.545, 15.667, 20.612, 23.829, 23.453, 27.653], [2264.772928396166, 1023.464331989219, 1833.9094991343713, 2321.346795715474, 1383.0714440578172, 3920.062685910176, 2088.187366395287, 1217.3465326402445, 2299.462228274525, 1814.4801934765883, 2678.169355094221, 1817.6809985089183, 1526.6768876917686, 1864.4375499831576, 1567.9687124096984, 1440.6920681409733, 2434.4806303135238, 3959.8604050632052], [1662, 1663, 1664, 1665, 1666, 1667, 1668, 1669, 1670, 1671, 1672, 1673, 1674, 1675, 1676, 1677, 1678, 1679]], [0, 6462, [61403, 61429, 61453, 61480, 61511, 61529, 61550, 61574, 61597], [32278.158, 32287.142, 32279.77, 32276.693, 32289.431, 32242.574, 32261.82, 32285.53, 32305.311], [40438.942, 40459.02, 40474.248, 40479.045, 40477.496, 40467.235, 40499.462, 40439.393, 40455.328], [15.723, 15.82, 14.461, 2.57, 14.285, 13.154, 16.556, 17.685, 30.85], [1215.7178132967956, 1153.7171754901733, 992.6921418241781, 471.97947270071677, 1065.086867911905, 1665.6230963768862, 1151.4688584999376, 846.9106232188245, 756.3505297876065], [1673, 1674, 1675, 1676, 1677, 1678, 1679, 1680, 1681]], [1, 6469, [61504, 61527, 61543, 61567, 61592, 61615, 61632, 61662, 61692], [18902.671, 18889.869, 18879.575, 18899.934, 18878.635, 18926.767, 18879.928, 18953.557, 18896.034], [74666.666, 74659.493, 74692.196, 74725.33, 74685.226, 74714.794, 74634.673, 74654.486, 74642.429], [18.702, 19.716, 12.386, 21.154, 17.84, 18.769, 35.503, 27.857, 25.718], [1041.0384543662096, 1268.1074506082223, 825.8828809455282, 1230.289967577483, 1541.648793844587, 1170.569178247336, 1516.635475180394, 1177.6645996570999, 625.0786491972227], [1677, 1678, 1679, 1680, 1681, 1682, 1683, 1684, 1685]], [0, 6478, [61596, 61618, 61637, 61668, 61699, 61724, 61751, 61773, 61795, 61811, 61838, 61865, 61888, 61909, 61936], [31715.183, 31729.319, 31704.973, 31728.592, 31718.171, 31712.417, 31744.821, 31742.949, 31715.391, 31721.139, 31722.279, 31716.035, 31729.527, 31720.567, 31759.257], [39729.662, 39742.065, 39753.028, 39671.691, 39755.001, 39736.479, 39724.901, 39739.157, 39727.051, 39739.4, 39735.771, 39784.632, 39737.004, 39751.266, 39763.54], [13.812, 32.457, 22.632, 31.782, 24.268, 20.86, 26.25, 36.019, 17.726, 20.177, 26.53, 16.501, 38.299, 27.994, 25.246], [27759.278141831084, 954.1088433260376, 616.1891880301114, 2311.2018868964515, 785.9181428193933, 1157.1135137202434, 1768.2343518136279, 1557.9923150590153, 1966.7709897020375, 1743.2330246813674, 1221.7588273447368, 1894.9733256019301, 1299.7743686274027, 1218.887467820371, 1113.0932311144409], [1681, 1682, 1683, 1684, 1685, 1686, 1687, 1688, 1689, 1690, 1691, 1692, 1693, 1694, 1695]], [0, 6524, [62081, 62108, 62123, 62138, 62158], [31710.65, 31710.229, 31683.207, 31738.324, 31717.208], [39713.009, 39713.577, 39749.439, 39627.418, 39682.112], [27.418, 25.906, 26.58, 24.638, 27.499], [1186.451944522502, 2815.7042002147427, 9554.83444822474, 2439.1714299150754, 867.2960807820712], [1702, 1703, 1704, 1705, 1706]], [0, 6528, [62157, 62181, 62203, 62225, 62241, 62261, 62276, 62297, 62317], [31325.63, 31314.151, 31310.517, 31324.877, 31307.637, 31315.478, 31316.343, 31346.201, 31344.14], [41835.131, 41848.514, 41845.768, 41826.309, 41840.051, 41838.15, 41849.53, 41853.588, 41841.768], [10.897, 10.928, 8.496, 8.339, 9.102, 7.23, 7.047, 10.022, 16.499], [2173.3963477830857, 2366.0204664933426, 2951.340520791517, 2611.424857428833, 2946.9079046653055, 2943.4032307367306, 2331.6942449848584, 2402.3911311646552, 715.9711804167912], [1706, 1707, 1708, 1709, 1710, 1711, 1712, 1713, 1714]], [1, 6549, [62313, 62335, 62357, 62377, 62400, 62423, 62448, 62477, 62514, 62550], [17445.122, 17417.431, 17401.898, 17419.554, 17423.427, 17428.901, 17452.094, 17402.064, 17388.082, 17381.531], [72871.541, 72887.11, 72875.264, 72871.117, 72910.773, 72867.182, 72879.516, 72939.423, 72946.401, 72981.578], [11.521, 7.282, 10.572, 14.567, 8.685, 12.518, 11.404, 9.274, 7.542, 8.202], [1927.7839135820836, 2161.432185618844, 1707.4414915608281, 2237.8607046061456, 1691.5658098850754, 2359.509636035583, 2059.2048884483506, 1892.5785465715367, 2962.27764208054, 2850.0354171619624], [1714, 1715, 1716, 1717, 1718, 1719, 1720, 1721, 1722, 1723]], [0, 6567, [62453, 62484, 62521, 62558, 62605, 62642], [31301.205, 31255.167, 31270.987, 31272.732, 31278.013, 31252.005], [41255.53, 41288.004, 41204.145, 41205.798, 41231.83, 41211.246], [19.889, 12.037, 11.559, 16.039, 10.511, 18.437], [3209.376099669642, 2009.7857402802997, 2376.9669454721084, 2670.5673113332473, 2227.840737529548, 1040.1299583222026], [1720, 1721, 1722, 1723, 1724, 1725]], [1, 6587, [62552, 62594, 62635, 62671, 62710, 62747], [18036.94, 17981.923, 17991.121, 17826.082, 17814.962, 17701.851], [73103.239, 73073.415, 73063.844, 72933.508, 72879.209, 72974.697], [19.741, 12.135, 10.534, 18.737, 15.488, 40.658], [1650.668339861918, 1735.0827630576232, 1418.7395583136606, 2386.3231866738392, 1725.1024650499412, 3127.412023976833], [1723, 1724, 1725, 1726, 1727, 1728]], [1, 6592, [62593, 62634, 62670, 62709, 62746], [17597.759, 17554.193, 17572.816, 17524.861, 17567.313], [73769.348, 73755.021, 73707.835, 73799.522, 73777.236], [18.736, 23.505, 22.672, 25.313, 30.938], [2364.074107517715, 1043.033170663988, 1965.6631614681155, 1332.0784793800071, 1202.9582588168805], [1724, 1725, 1726, 1727, 1728]], [1, 6599, [62633, 62669, 62708, 62745, 62776, 62807, 62841, 62871], [17418.628, 17493.206, 17491.251, 17399.917, 17459.521, 17380.502, 17388.243, 17424.421], [72958.38, 72963.295, 72929.293, 72947.387, 72982.134, 72957.167, 72951.087, 72930.639], [24.72, 21.466, 30.624, 8.017, 17.264, 8.221, 12.196, 10.055], [1591.9345823649605, 13127.167097390664, 3028.896065696707, 1998.6534506578855, 2165.9007884728567, 1838.1276429749994, 2464.8133456081055, 1532.1872971435712], [1725, 1726, 1727, 1728, 1729, 1730, 1731, 1732]], [1, 6608, [62672, 62712, 62749, 62777, 62810, 62842], [18386.426, 18427.582, 18482.942, 18426.587, 18506.872, 18511.313], [74293.824, 74530.938, 74480.871, 74468.855, 74524.084, 74567.691], [17.321, 17.102, 42.347, 24.44, 17.948, 16.65], [521.0311158503881, 1074.9377006178925, 1073.9333354155501, 712.78366159013, 918.2010906730947, 700.5883396060464], [1726, 1727, 1728, 1729, 1730, 1731]], [0, 6616, [62848, 62879, 62912, 62947, 62973, 63008, 63040, 63063, 63084, 63100], [31492.99, 31477.352, 31493.868, 31489.399, 31454.642, 31484.201, 31482.583, 31496.811, 31500.873, 31505.388], [41918.84, 41881.049, 41878.104, 41917.941, 41893.878, 41874.824, 41881.775, 41941.25, 41874.524, 41846.188], [28.97, 14.2, 26.236, 18.194, 13.451, 23.226, 17.537, 16.095, 26.695, 29.943], [1327.3410205608184, 775.5508609990022, 1569.460631557504, 1269.896433090947, 913.6142580119264, 2201.007996660702, 1148.7283896724675, 841.5391691573583, 1525.817402688951, 1445.3655769221689], [1731, 1732, 1733, 1734, 1735, 1736, 1737, 1738, 1739, 1740]], [0, 6640, [63009, 63041, 63064, 63085, 63101, 63119], [31740.708, 31695.576, 31720.65, 31698.484, 31705.368, 31674.69], [39904.2, 39879.878, 39864.089, 39893.036, 39767.002, 39759.092], [27.229, 14.205, 25.876, 13.173, 22.849, 35.327], [438.84468430779566, 1033.8421320043124, 914.6259800408615, 533.2601327697278, 4637.245590041337, 2736.1928444815417], [1736, 1737, 1738, 1739, 1740, 1741]], [1, 6659, [63179, 63205, 63228, 63252, 63274, 63297, 63323], [18410.658, 18363.454, 18416.227, 18384.305, 18396.036, 18377.041, 18405.264], [73633.78, 73604.888, 73605.229, 73636.968, 73604.531, 73606.803, 73615.773], [11.356, 13.4, 14.911, 12.526, 9.735, 13.421, 12.168], [1604.3158443936104, 1746.5033614065023, 1955.2229323539282, 2122.1519753823713, 1920.3587212340908, 1489.5645243548117, 1098.0377908505793], [1744, 1745, 1746, 1747, 1748, 1749, 1750]], [0, 6663, [63233, 63255, 63277, 63301, 63326, 63351, 63373, 63398, 63424], [31709.25, 31698.405, 31660.177, 31719.619, 31734.835, 31784.366, 31776.82, 31730.764, 31723.538], [39804.289, 39749.019, 39752.481, 39776.096, 39740.833, 39765.552, 39804.604, 39792.447, 39738.891], [18.527, 17.637, 11.233, 27.367, 18.471, 25.982, 7.265, 5.796, 19.964], [817.2081842225339, 1578.0198016622105, 640.3003215542952, 1760.6019195892236, 1421.3259168410436, 1265.8174620486523, 360.46832022789994, 287.7625547897815, 1504.5271279364376], [1746, 1747, 1748, 1749, 1750, 1751, 1752, 1753, 1754]], [1, 6732, [63884, 63907, 63928, 63947, 63964, 63988, 64009, 64028, 64043, 64066, 64085, 64105, 64124, 64148, 64170, 64185, 64205, 64225], [17961.45, 17967.829, 17999.396, 17998.558, 17966.164, 17994.745, 17995.12, 17993.358, 17994.763, 17996.809, 18000.394, 18006.725, 17991.431, 17993.877, 18000.453, 17998.617, 17991.881, 18000.823], [73949.085, 73975.174, 73958.828, 74003.301, 73915.511, 73940.956, 73955.27, 73951.391, 73941.142, 73939.258, 73961.943, 73942.323, 73953.859, 73966.195, 73944.465, 73965.797, 73949.853, 73938.854], [9.305, 9.474, 8.284, 25.74, 18.971, 14.794, 12.829, 10.2, 8.186, 8.385, 9.642, 10.848, 8.029, 10.048, 6.574, 10.866, 7.881, 24.892], [709.2392054868261, 804.8855308727776, 905.36413366801, 2604.2604538107203, 1037.246690049309, 1180.7155327065145, 1982.1972701777697, 2067.9593614376395, 2061.6360265736953, 2830.761494332568, 2408.561910140682, 1352.9849248227667, 2412.336187971977, 2183.7592158301127, 1935.9762469927723, 2548.731303291691, 2112.4649960353127, 4120.817432278921], [1776, 1777, 1778, 1779, 1780, 1781, 1782, 1783, 1784, 1785, 1786, 1787, 1788, 1789, 1790, 1791, 1792, 1793]], [1, 6762, [64261, 64279, 64294, 64314, 64329, 64350, 64374], [18818.856, 18874.887, 18856.234, 18836.909, 18864.104, 18867.233, 18873.105], [74644.067, 74666.373, 74642.244, 74627.561, 74640.613, 74655.508, 74626.375], [28.548, 11.309, 11.313, 13.727, 9.261, 14.54, 15.873], [4624.77724949685, 2230.056305002437, 2090.3426118788393, 1206.401960518248, 1543.6601437609713, 2215.321937932723, 924.05736839113], [1795, 1796, 1797, 1798, 1799, 1800, 1801]], [1, 6779, [64469, 64488, 64508, 64527, 64547, 64563, 64584, 64610, 64629, 64654], [18836.477, 18835.571, 18825.955, 18862.362, 18854.126, 18831.3, 18801.34, 18819.295, 18811.481, 18799.447], [74693.723, 74715.315, 74774.436, 74687.502, 74731.04, 74732.468, 74719.995, 74739.063, 74732.928, 74738.586], [19.856, 12.596, 21.308, 14.218, 26.554, 13.07, 11.723, 11.685, 13.359, 13.85], [1196.4407400993398, 1975.0683369624062, 2134.7945659869447, 814.5891474542261, 984.5469408307496, 1172.7487803275524, 1597.2896131243133, 2023.2783470126171, 1683.6892109901305, 1323.072443896466], [1806, 1807, 1808, 1809, 1810, 1811, 1812, 1813, 1814, 1815]], [0, 6829, [65107, 65124, 65140, 65161, 65178, 65201, 65220], [31977.067, 32068.602, 32053.03, 32027.768, 32009.916, 32025.261, 32097.771], [40981.462, 41020.621, 41028.783, 41039.242, 41021.883, 40999.158, 41022.901], [25.561, 13.119, 11.263, 12.059, 23.259, 34.221, 18.78], [2534.801349240688, 1865.9544179026555, 1823.338767938721, 2363.215282241447, 3475.7297219527104, 1618.7419431702403, 779.6635314416001], [1839, 1840, 1841, 1842, 1843, 1844, 1845]], [0, 6865, [65375, 65409, 65448, 65498, 65538, 65583, 65615, 65652, 65693, 65734, 65772, 65815, 65856, 65891, 65924, 65951, 65980, 66013, 66034, 66066, 66088, 66114, 66137, 66162, 66191, 66223], [31107.387, 31204.532, 31093.711, 31149.405, 31140.374, 31131.558, 31123.597, 31138.254, 31159.237, 31144.613, 31220.691, 31166.624, 31098.989, 31123.356, 31135.803, 31160.68, 31162.405, 31158.408, 31149.527, 31151.227, 31112.429, 31216.081, 31243.921, 31157.67, 31107.803, 31216.74], [41705.779, 41638.264, 41709.076, 41770.291, 41777.212, 41759.213, 41752.14, 41714.134, 41735.152, 41721.684, 41630.889, 41775.44, 41758.094, 41769.465, 41740.131, 41769.34, 41814.245, 41814.025, 41747.146, 41791.021, 41765.438, 41841.842, 41833.277, 41801.413, 41787.813, 41870.473], [16.841, 19.589, 13.02, 18.542, 10.854, 9.214, 8.388, 8.264, 9.167, 11.173, 22.902, 20.253, 25.171, 12.848, 12.858, 8.493, 13.679, 11.534, 9.531, 8.9, 22.528, 11.597, 18.675, 14.271, 13.645, 25.509], [2150.3676302281015, 7871.727913966177, 1177.2004678272583, 1329.5005713451662, 2652.877614453383, 2819.7872002380595, 3985.3861941340356, 4734.070533389114, 4722.071942623948, 3300.230521452928, 3875.1864227592805, 2884.502866172542, 1223.2781546494346, 1656.4127828344222, 2387.5367082681, 4280.603653288344, 4607.083733903576, 4522.950412016496, 5106.372353314525, 3565.4402087499166, 3055.5407413686053, 3712.635103702323, 6052.363875381484, 2644.0287202026207, 1647.5577783760339, 1232.981392332382], [1851, 1852, 1853, 1854, 1855, 1856, 1857, 1858, 1859, 1860, 1861, 1862, 1863, 1864, 1865, 1866, 1867, 1868, 1869, 1870, 1871, 1872, 1873, 1874, 1875, 1876]], [0, 6868, [65413, 65452, 65501, 65541, 65586], [31994.375, 31836.505, 31989.917, 31945.788, 32061.555], [41076.936, 40893.109, 40845.268, 40833.993, 40922.261], [29.56, 13.226, 28.031, 20.374, 26.369], [7051.896751403304, 47524.142992067245, 13258.706003957126, 29679.21849404996, 4022.7369470706344], [1852, 1853, 1854, 1855, 1856]], [1, 6878, [65403, 65445, 65490, 65530, 65573, 65611], [17976.527, 17970.803, 17914.644, 17996.109, 17969.514, 18030.507], [73067.088, 73038.978, 73091.841, 73085.261, 73068.583, 73102.954], [18.847, 25.683, 25.004, 19.366, 25.927, 21.761], [1829.3284259838674, 1081.1893653136142, 606.0119739267695, 959.1366126183925, 1696.7266677848856, 1985.0708533852226], [1852, 1853, 1854, 1855, 1856, 1857]], [0, 6908, [65735, 65773, 65816, 65857, 65892, 65925, 65952], [31580.135, 31551.494, 31645.506, 31562.193, 31569.368, 31552.818, 31546.294], [40843.768, 40840.369, 40795.881, 40795.933, 40820.142, 40802.559, 40783.077], [10.502, 22.872, 23.872, 17.38, 11.319, 9.788, 13.3], [1536.7846402250318, 1064.4180105940102, 4895.669469687846, 811.7788212221865, 1396.4303726169676, 1790.5391602112682, 1946.7997729463732], [1860, 1861, 1862, 1863, 1864, 1865, 1866]], [0, 6909, [65736, 65774, 65817, 65858, 65893], [31830.342, 31835.818, 31815.135, 31841.308, 31834.813], [40018.576, 40036.451, 40007.954, 40010.729, 39986.797], [10.128, 14.866, 11.584, 14.865, 19.15], [1390.6742660149312, 1473.4451686045643, 1911.9324961323912, 1191.5923377591753, 1045.830963889531], [1860, 1861, 1862, 1863, 1864]], [1, 6923, [65883, 65916, 65945, 65973, 66005, 66028], [17897.061, 18004.785, 17938.44, 17996.072, 17983.351, 17941.451], [73091.838, 73074.665, 73092.289, 73060.269, 73092.95, 73070.339], [24.884, 26.139, 30.122, 17.691, 19.895, 31.2], [688.7118153856379, 1544.8737278150318, 1487.5054469917332, 482.48287093710485, 597.4208518416027, 1195.7451258358155], [1864, 1865, 1866, 1867, 1868, 1869]], [1, 6924, [65803, 65849, 65886, 65918, 65947, 65975, 66007], [18787.641, 18795.715, 18771.477, 18806.332, 18875.011, 18728.369, 18806.387], [74707.028, 74687.372, 74697.438, 74716.385, 74702.065, 74697.122, 74701.575], [7.207, 13.632, 32.866, 31.106, 29.458, 16.208, 24.094], [3014.7878044113736, 849.7255459534933, 1086.1268407474447, 737.6919060614883, 829.2869400871557, 648.6118391451787, 738.6715737112276], [1862, 1863, 1864, 1865, 1866, 1867, 1868]], [1, 6938, [66108, 66130, 66156, 66186, 66215, 66246, 66279, 66308, 66332, 66352, 66380], [18762.317, 18723.06, 18754.246, 18774.672, 18777.167, 18779.908, 18656.471, 18790.712, 18718.056, 18792.396, 18728.749], [74724.636, 74659.036, 74612.74, 74667.475, 74689.341, 74671.254, 74717.308, 74680.655, 74715.721, 74677.264, 74707.148], [23.346, 18.26, 28.194, 19.073, 18.915, 16.645, 34.686, 15.382, 13.936, 29.63, 16.436], [2863.0830427024057, 976.8152255322829, 2833.0553498927598, 692.2625882041896, 964.3631944554552, 739.6576705595337, 1203.1835192160547, 858.9205495788514, 1171.194305026641, 1326.0408233252, 881.2341507786495], [1872, 1873, 1874, 1875, 1876, 1877, 1878, 1879, 1880, 1881, 1882]], [1, 6950, [66183, 66213, 66244, 66277, 66306], [17447.805, 17466.724, 17540.878, 17488.015, 17466.679], [72838.565, 72805.508, 72895.763, 72843.967, 72817.165], [32.75, 19.119, 16.68, 19.917, 21.883], [1215.122295034754, 705.9982793557226, 2989.972532853089, 1258.2650254811933, 1304.193970746306], [1875, 1876, 1877, 1878, 1879]], [0, 6966, [66286, 66316, 66334, 66357, 66386, 66419, 66446], [31091.963, 31153.393, 31150.331, 31101.263, 31208.482, 31445.962, 31594.967], [41845.049, 41818.369, 41817.904, 41763.05, 41886.716, 41917.734, 41897.232], [20.293, 10.454, 16.763, 16.851, 11.63, 32.332, 26.583], [940.2685495111456, 2575.2342532291623, 2254.4001296467177, 1753.6846803167923, 2220.600768118834, 4092.9400168119355, 920.1761338678799], [1878, 1879, 1880, 1881, 1882, 1883, 1884]], [1, 6979, [66486, 66508, 66529, 66554, 66583, 66600, 66623, 66649, 66676, 66704, 66728, 66750, 66776], [18033.945, 18066.834, 18078.52, 18061.209, 18071.379, 18080.952, 18109.204, 18077.866, 18076.391, 18076.942, 18080.348, 18065.203, 18070.724], [73545.94, 73561.18, 73560.516, 73582.429, 73582.902, 73620.922, 73588.639, 73537.248, 73538.52, 73548.683, 73575.422, 73598.071, 73549.286], [17.535, 12.117, 16.781, 8.7, 11.299, 17.268, 16.772, 14.098, 13.725, 14.363, 16.284, 20.107, 18.838], [1318.515376565564, 1627.6983140345887, 1485.682965362002, 1215.2869940125133, 1449.488650010243, 1200.4655464574732, 1026.611066932743, 1202.3376437482268, 1452.0976563312317, 979.50598417462, 1346.5123809293275, 1224.3228926792644, 1336.0712285749203], [1886, 1887, 1888, 1889, 1890, 1891, 1892, 1893, 1894, 1895, 1896, 1897, 1898]], [0, 6982, [66518, 66537, 66561, 66586, 66606, 66632, 66663], [31603.519, 31554.085, 31584.176, 31455.876, 31424.154, 31239.054, 31199.451], [41928.735, 41917.633, 41947.218, 41898.741, 41890.561, 41856.4, 41804.74], [19.297, 33.46, 14.671, 32.273, 46.25, 17.892, 35.333], [878.4881149112658, 845.4685900227533, 1008.5073505049752, 3185.678466984313, 3836.5429976348228, 2804.569848987911, 1135.6076639779465], [1887, 1888, 1889, 1890, 1891, 1892, 1893]], [0, 7003, [66715, 66736, 66756, 66780, 66807, 66833], [31600.89, 31498.149, 31469.228, 31409.084, 31447.146, 31445.913], [41932.979, 41934.098, 41957.526, 41934.255, 41925.193, 41949.123], [20.092, 28.46, 28.323, 12.724, 18.438, 16.614], [622.1860684904806, 1896.3422703944868, 1531.7046584427915, 1747.0842634980286, 1306.4760322177854, 1210.3720323165926], [1895, 1896, 1897, 1898, 1899, 1900]], [0, 7024, [66901, 66923, 66951, 66978, 66996, 67020, 67041, 67065, 67087], [31465.236, 31374.819, 31487.291, 31585.41, 31617.782, 31577.333, 31581.906, 31598.363, 31621.991], [41890.524, 41890.875, 41943.937, 41928.799, 41911.297, 41882.403, 41873.707, 41936.796, 41953.507], [28.853, 19.308, 16.567, 15.283, 11.253, 23.551, 18.815, 12.096, 11.305], [1719.823647737771, 1503.20282319056, 2794.9761621274847, 1736.3208566112535, 1904.4421586065894, 1230.0672888354643, 3015.5413071949943, 2182.023120938504, 1103.1146307890067], [1903, 1904, 1905, 1906, 1907, 1908, 1909, 1910, 1911]], [1, 7036, [67034, 67057, 67081, 67103, 67125], [17523.23, 17625.755, 17605.944, 17675.813, 17528.436], [72917.771, 73025.058, 73019.519, 72989.403, 72954.82], [25.273, 23.965, 22.365, 25.069, 31.925], [8272.863043235317, 2109.593346386969, 6157.036054311061, 2390.2811565659895, 2356.7446234671725], [1909, 1910, 1911, 1912, 1913]], [1, 7057, [67282, 67304, 67331, 67354, 67382, 67410], [18048.042, 18068.235, 18106.595, 18036.13, 18057.797, 18105.369], [73564.541, 73553.632, 73547.054, 73520.959, 73526.237, 73530.48], [17.241, 12.973, 19.438, 14.59, 15.962, 14.385], [1150.5448137295082, 805.5051277036631, 610.6368818387133, 865.5700013285045, 1166.5653075624257, 1067.0528550791425], [1919, 1920, 1921, 1922, 1923, 1924]], [1, 7089, [67593, 67620, 67644, 67676, 67703], [18049.34, 17989.7, 18079.947, 18057.79, 18074.574], [73602.35, 73530.104, 73587.159, 73580.795, 73581.467], [14.031, 18.241, 20.139, 18.194, 15.536], [934.844699235671, 705.126986928063, 724.9584365736692, 1187.224965957627, 736.8977869048433], [1931, 1932, 1933, 1934, 1935]], [1, 7110, [67861, 67875, 67903, 67925, 67944, 67968], [18083.049, 18042.632, 18117.352, 18012.455, 18066.929, 18010.2], [73495.221, 73555.751, 73593.125, 73584.731, 73550.06, 73468.633], [17.475, 24.975, 3.244, 28.657, 21.0, 3.897], [548.3888759098746, 787.3151624893115, 325.36933045214965, 1396.6054865585036, 679.3654176411251, 343.94888188326723], [1942, 1943, 1944, 1945, 1946, 1947]], [0, 7116, [67948, 67974, 67995, 68016, 68038, 68058, 68081, 68106, 68130, 68151, 68178, 68210, 68235, 68255, 68281, 68302, 68331, 68357, 68385, 68416, 68454, 68497, 68538], [32257.77, 32273.954, 32278.93, 32264.975, 32283.162, 32276.714, 32267.245, 32263.355, 32238.143, 32307.902, 32266.528, 32278.374, 32276.417, 32279.942, 32242.391, 32281.316, 32304.38, 32270.524, 32262.98, 32260.546, 32131.909, 32100.075, 32270.947], [40356.554, 40379.757, 40356.821, 40377.36, 40348.1, 40362.071, 40241.124, 40351.722, 40288.561, 40360.088, 40322.656, 40329.985, 40341.56, 40265.7, 40361.927, 40273.667, 40340.176, 40330.706, 40355.253, 40349.448, 40317.364, 40436.815, 40351.413], [15.828, 16.346, 21.708, 13.751, 16.212, 21.248, 32.2, 12.796, 24.424, 25.044, 15.5, 17.711, 25.193, 15.994, 19.443, 15.293, 17.345, 18.679, 18.506, 18.818, 23.738, 19.901, 21.19], [2386.5298510878556, 1663.5398861483561, 2145.543827769706, 1948.2018024638544, 3347.957015231632, 1177.801649058274, 2245.1054755701916, 1053.1663848857906, 1504.718824058183, 1258.975582268843, 2312.7477078444585, 1513.606912693144, 1197.3777206415975, 1473.628143489481, 1430.745831632142, 1157.8462611067844, 1366.4095846422974, 1980.597020798619, 2115.934005935436, 1442.2891668536715, 8181.954067372678, 21390.75435662277, 1057.5191824732563], [1946, 1947, 1948, 1949, 1950, 1951, 1952, 1953, 1954, 1955, 1956, 1957, 1958, 1959, 1960, 1961, 1962, 1963, 1964, 1965, 1966, 1967, 1968]], [1, 7125, [68051, 68074, 68099, 68119, 68145, 68172, 68202], [18061.807, 18080.204, 18093.499, 18070.581, 18039.72, 18045.53, 18066.317], [73512.387, 73605.781, 73538.514, 73568.69, 73528.838, 73565.196, 73552.811], [21.562, 18.337, 18.347, 19.251, 16.271, 20.806, 13.991], [614.0688337980698, 727.7718118154836, 990.0993831761326, 765.8909408910973, 698.9134428825528, 656.3367270732083, 687.8142894332358], [1951, 1952, 1953, 1954, 1955, 1956, 1957]], [1, 7150, [68347, 68373, 68405, 68441, 68481, 68524, 68563, 68606], [17657.911, 17533.727, 17564.322, 17716.181, 17595.724, 17594.421, 17549.194, 17521.043], [73903.402, 73887.426, 73841.59, 73826.863, 73857.581, 73820.288, 73869.521, 73809.576], [25.116, 20.783, 20.634, 8.917, 14.567, 10.472, 16.23, 18.447], [5894.399064842816, 723.0588921156714, 994.1878154138134, 49496.46328772074, 1612.093828015231, 1520.5381822417967, 964.0928518996473, 595.6775621643956], [1963, 1964, 1965, 1966, 1967, 1968, 1969, 1970]], [0, 7164, [68451, 68493, 68533, 68569, 68616, 68651, 68691, 68726], [31674.202, 31676.16, 31625.095, 31593.196, 31568.963, 31593.933, 31624.398, 31607.007], [41847.383, 41817.124, 41826.113, 41835.555, 41813.504, 41817.225, 41835.005, 41825.066], [9.616, 15.911, 25.662, 16.65, 18.835, 13.725, 18.563, 18.282], [57016.234055851375, 861.7680341474614, 1832.5470012420233, 3053.7934739247894, 3857.08528164797, 2640.4274624542536, 2225.004658986965, 2183.0834126598], [1966, 1967, 1968, 1969, 1970, 1971, 1972, 1973]], [0, 7165, [68492, 68532, 68568, 68615, 68650], [31090.366, 31094.537, 31111.554, 31098.142, 31073.911], [41235.153, 41225.654, 41204.468, 41241.391, 41252.563], [9.565, 11.805, 12.906, 9.112, 10.829], [1266.7016491537472, 1659.9477273494358, 2110.8005477357933, 1730.4063143219134, 1684.4124812386103], [1967, 1968, 1969, 1970, 1971]], [1, 7177, [68526, 68565, 68608, 68645, 68683, 68721, 68756], [18807.807, 18792.208, 18843.272, 18845.705, 18844.77, 18830.753, 18746.255], [74685.102, 74696.108, 74681.833, 74681.011, 74717.442, 74718.148, 74703.272], [15.771, 14.888, 24.805, 17.776, 21.381, 20.493, 14.149], [1213.4202297892366, 1083.7409273464611, 879.6260235249055, 1004.7908409126892, 1086.1672684691905, 1013.4644983235981, 1075.2694829580937], [1968, 1969, 1970, 1971, 1972, 1973, 1974]], [0, 7181, [68571, 68617, 68652, 68692, 68727, 68761, 68795, 68834], [31853.726, 32000.865, 32001.439, 31970.753, 31965.545, 32020.829, 31920.45, 31929.489], [40641.561, 40776.939, 40624.875, 40822.05, 40852.356, 40952.289, 40796.602, 40899.516], [23.879, 22.11, 17.401, 15.755, 22.285, 29.869, 30.395, 14.376], [722.2411775155058, 3761.7930713943965, 6039.289740015161, 3833.070982299893, 2174.608324670015, 686.3395552629402, 3108.3772669984883, 542.2642614151011], [1969, 1970, 1971, 1972, 1973, 1974, 1975, 1976]], [0, 7189, [68619, 68653, 68693, 68729, 68762, 68796, 68835], [32303.947, 32369.863, 32414.313, 32288.99, 32430.255, 32464.436, 32438.262], [40026.635, 39940.366, 39888.053, 40024.078, 39889.242, 39912.147, 39904.662], [27.617, 19.858, 10.717, 29.811, 12.841, 17.865, 15.844], [4471.182339008802, 5355.2042301572465, 2389.9792255315406, 5704.277651751502, 1984.9026778945795, 1296.277184134918, 2011.0382948726824], [1970, 1971, 1972, 1973, 1974, 1975, 1976]], [1, 7204, [68824, 68862, 68896, 68929, 68967, 69003, 69039, 69071, 69102, 69130, 69165, 69200, 69239, 69265, 69295, 69317], [17991.043, 17944.653, 17978.13, 17971.437, 17965.614, 17971.091, 17983.961, 17975.33, 17999.894, 17966.274, 17958.149, 17954.242, 17953.853, 17946.423, 17940.595, 18020.747], [73257.428, 73261.212, 73284.149, 73274.855, 73269.436, 73289.066, 73262.254, 73243.641, 73276.901, 73287.312, 73249.376, 73278.112, 73262.566, 73260.993, 73253.929, 73257.701], [13.692, 12.627, 14.429, 14.781, 11.908, 14.585, 11.013, 9.611, 17.126, 14.003, 10.931, 15.004, 22.513, 12.546, 20.733, 12.864], [854.9941211614401, 1171.439050559757, 1084.4397351390658, 1081.2609483294234, 1527.2951325535355, 1359.2127342099736, 1044.7063376917456, 1091.1692258538735, 1152.869925602747, 1410.2030419525067, 1499.9724731752406, 1042.8419094983094, 1027.3814776973313, 1090.3033531892258, 1014.3736757448622, 1322.8267420553348], [1976, 1977, 1978, 1979, 1980, 1981, 1982, 1983, 1984, 1985, 1986, 1987, 1988, 1989, 1990, 1991]], [1, 7206, [68826, 68865, 68898, 68931, 68969, 69005, 69041], [18842.898, 18851.028, 18813.529, 18864.472, 18796.068, 18840.818, 18835.809], [74630.426, 74710.646, 74712.524, 74782.324, 74676.244, 74695.788, 74727.765], [32.873, 12.366, 31.128, 13.896, 25.429, 25.039, 24.011], [1476.5030076472403, 919.3523399351785, 850.6620263651449, 836.4610761126203, 1091.882311740702, 690.9815511048167, 1073.764744160641], [1976, 1977, 1978, 1979, 1980, 1981, 1982]], [0, 7207, [68871, 68903, 68941, 68977, 69015, 69050, 69075, 69108, 69139], [31788.631, 31933.643, 31953.629, 31891.873, 32015.663, 31968.344, 31985.278, 31969.909, 31906.899], [40589.597, 40739.446, 40852.508, 40809.664, 40887.649, 40759.358, 40771.77, 40821.891, 40734.574], [23.304, 37.626, 22.342, 24.866, 14.462, 26.339, 23.754, 22.631, 44.145], [620.0741930501289, 1511.2470887264506, 957.9682151714447, 4623.967150225491, 1281.0396359918004, 4314.311002361019, 3002.2196028689614, 1717.505643173314, 3047.0144815505255], [1977, 1978, 1979, 1980, 1981, 1982, 1983, 1984, 1985]], [0, 7208, [68902, 68939, 68976, 69013, 69049], [31116.693, 31114.252, 31101.218, 31134.825, 31095.993], [41178.356, 41137.027, 41157.043, 41148.688, 41150.751], [16.892, 13.116, 11.342, 9.534, 9.293], [1220.2410153869387, 1347.219941520575, 2829.400367330511, 1822.1924248124365, 1583.974659327268], [1978, 1979, 1980, 1981, 1982]], [1, 7246, [69297, 69319, 69349, 69377, 69402], [18863.926, 18838.309, 18798.914, 18792.89, 18791.077], [74660.918, 74685.43, 74698.657, 74725.899, 74716.389], [12.227, 16.894, 22.395, 21.171, 19.507], [870.7420461878116, 1296.0145628482685, 1621.7811739553763, 788.6879298904059, 746.2753771923745], [1990, 1991, 1992, 1993, 1994]], [0, 7303, [69941, 69966, 69989, 70008, 70036, 70062, 70083, 70106], [32321.61, 32320.053, 32371.649, 32363.551, 32342.861, 32340.004, 32331.132, 32291.34], [39672.851, 39722.55, 39688.482, 39707.281, 39695.027, 39677.687, 39738.321, 39712.046], [9.368, 7.331, 10.836, 15.938, 16.738, 9.438, 24.87, 30.66], [1561.5921246788837, 1747.0928269886435, 1199.5197818647098, 1567.423079862553, 1684.9081781546777, 1860.3763214453961, 1231.5405159760605, 663.6050717821921], [2014, 2015, 2016, 2017, 2018, 2019, 2020, 2021]], [0, 7304, [69891, 69916, 69940, 69965, 69986], [31242.409, 31211.955, 31235.008, 31220.845, 31177.016], [40889.375, 40854.799, 40927.113, 40961.791, 40949.173], [38.634, 26.412, 32.107, 32.468, 30.785], [1519.7898214646013, 1217.6752636119088, 1077.5473536589911, 1108.4990625205432, 4258.197428148922], [2012, 2013, 2014, 2015, 2016]], [0, 7403, [71007, 71034, 71066, 71098, 71123, 71153, 71180], [31136.59, 31089.853, 31041.86, 31066.39, 31070.866, 31074.303, 31171.959], [41300.943, 41220.999, 41232.105, 41199.559, 41315.842, 41252.762, 41262.688], [29.003, 22.483, 19.211, 19.826, 23.074, 25.006, 28.862], [1227.83647977211, 764.4641952564914, 1169.3180796387637, 620.3787657580918, 564.5757362960867, 1041.5259504821367, 1371.0219796838262], [2058, 2059, 2060, 2061, 2062, 2063, 2064]], [1, 7417, [71173, 71195, 71221, 71244, 71268, 71291], [17682.572, 17653.186, 17624.856, 17667.195, 17641.468, 17695.347], [73189.427, 73189.965, 73115.652, 73194.552, 73181.894, 73200.06], [19.924, 21.516, 20.531, 15.482, 21.22, 18.706], [774.5747843873634, 796.9885796724635, 733.2365556830284, 1170.2815312770877, 994.1600554060117, 1402.2507819531136], [2064, 2065, 2066, 2067, 2068, 2069]], [1, 7446, [71593, 71608, 71630, 71656, 71680], [17408.588, 17395.941, 17411.792, 17388.401, 17445.003], [73006.173, 73073.901, 72969.329, 73036.884, 72982.242], [14.974, 22.779, 13.059, 30.275, 24.67], [788.761751322977, 1785.1716088402943, 650.8285057546129, 1179.1302076219674, 4786.279696600725], [2081, 2082, 2083, 2084, 2085]], [1, 7457, [71737, 71767, 71791, 71812, 71830], [17896.936, 17913.379, 17837.82, 17799.339, 17909.418], [72959.336, 73018.773, 72993.557, 72980.131, 72885.442], [18.766, 15.279, 29.407, 23.519, 2.991], [2500.188775848927, 854.8165842823157, 1386.5544569377907, 1070.8576730472796, 440.74537722345076], [2088, 2089, 2090, 2091, 2092]], [1, 7489, [71989, 72022, 72067, 72106, 72142, 72183, 72215, 72250, 72287, 72323, 72356, 72389, 72418, 72447, 72478], [17506.659, 17372.971, 17404.541, 17413.805, 17425.875, 17394.037, 17385.081, 17390.057, 17404.679, 17372.784, 17367.812, 17393.915, 17351.898, 17347.388, 17353.775], [73028.453, 72916.334, 72886.952, 72883.881, 72886.8, 72878.858, 72875.637, 72875.184, 72889.084, 72895.595, 72872.385, 72901.32, 72874.141, 72950.163, 72910.738], [26.605, 13.242, 6.764, 9.013, 7.985, 6.728, 7.01, 7.274, 9.502, 8.697, 8.301, 17.393, 22.197, 20.8, 21.54], [675.7142465066233, 3123.585639387732, 3746.8298500144256, 4145.791225633549, 4924.311923455333, 4484.478343970876, 3695.2225682265753, 3625.2219060390507, 4871.79837963655, 5197.589972001046, 3794.425571540429, 3269.5951967787178, 1403.2207166710725, 9211.247850974978, 1948.13898041743], [2099, 2100, 2101, 2102, 2103, 2104, 2105, 2106, 2107, 2108, 2109, 2110, 2111, 2112, 2113]], [0, 7496, [72030, 72073, 72113, 72149, 72189, 72222, 72260, 72297, 72330], [31296.526, 31264.342, 31296.122, 31223.852, 31283.406, 31229.974, 31261.593, 31266.692, 31283.153], [41726.323, 41734.93, 41743.608, 41714.423, 41725.025, 41816.77, 41925.445, 41854.483, 41856.44], [22.607, 20.487, 22.801, 26.724, 24.227, 19.415, 21.53, 16.155, 15.346], [14251.029384514164, 7324.833525115086, 6538.832831144294, 6443.863924944636, 6385.97062861964, 2299.1205157555155, 1631.2665317572141, 1613.9267592084077, 2065.610777976406], [2100, 2101, 2102, 2103, 2104, 2105, 2106, 2107, 2108]], [1, 7506, [72108, 72143, 72184, 72216, 72251, 72289, 72324, 72357, 72391, 72420, 72449, 72481], [18149.948, 18167.624, 18080.123, 18112.152, 18182.519, 18122.921, 18123.198, 18067.87, 18155.607, 18115.153, 18097.039, 18098.89], [74155.823, 74124.031, 74129.15, 74138.466, 74135.973, 74079.733, 74133.986, 74142.779, 74209.801, 74167.67, 74160.649, 74093.293], [25.225, 22.56, 16.141, 20.665, 23.686, 18.4, 35.26, 24.348, 25.847, 14.52, 16.722, 32.525], [3555.4904782727676, 5793.316299259867, 754.4623733440899, 1918.6029235621197, 5833.652969571232, 1183.6518253312029, 1576.3636321333731, 1893.3678689154613, 1655.454174787179, 1032.2934139593995, 2324.1638603314095, 1943.6564710388886], [2102, 2103, 2104, 2105, 2106, 2107, 2108, 2109, 2110, 2111, 2112, 2113]], [0, 7524, [72397, 72426, 72455, 72487, 72516, 72550, 72583], [31161.572, 31186.296, 31144.053, 31177.846, 31205.394, 31208.222, 31149.728], [40778.226, 40741.953, 40754.329, 40761.489, 40732.113, 40776.368, 40760.277], [14.675, 19.015, 15.044, 20.815, 11.736, 19.537, 11.542], [1677.9157146906603, 2336.6425027117734, 1535.3905691653865, 1001.9350489163129, 1265.1988932708125, 651.5140484646224, 1368.2401026899834], [2110, 2111, 2112, 2113, 2114, 2115, 2116]], [1, 7550, [72606, 72642, 72674, 72707, 72741, 72775, 72808, 72834, 72864, 72901, 72935, 72961, 72996, 73023], [17375.05, 17310.303, 17344.726, 17380.93, 17346.605, 17364.609, 17295.595, 17373.733, 17425.072, 17366.054, 17407.215, 17427.61, 17446.588, 17483.879], [73363.637, 73405.13, 73449.657, 73374.288, 73433.582, 73428.497, 73452.425, 73473.054, 73415.987, 73384.467, 73437.73, 73431.287, 73463.999, 73496.081], [24.865, 19.086, 18.004, 18.307, 19.971, 24.38, 15.777, 22.991, 29.225, 19.097, 18.263, 18.319, 10.947, 9.101], [1020.4517269552422, 1566.8125491721435, 3540.2182056198462, 11667.132568389583, 1035.5163642912516, 987.0011246231519, 2054.1253619618287, 1903.3107663622013, 839.8155427734708, 689.3933337084594, 1245.1398562444472, 4046.93313438162, 2415.4051588158304, 1949.9103808095815], [2117, 2118, 2119, 2120, 2121, 2122, 2123, 2124, 2125, 2126, 2127, 2128, 2129, 2130]], [1, 7592, [73123, 73145, 73175, 73204, 73227, 73248, 73275, 73297, 73324, 73350], [17501.975, 17537.103, 17506.903, 17522.105, 17557.477, 17577.43, 17562.505, 17584.123, 17629.633, 17711.986], [73461.044, 73469.671, 73458.885, 73378.742, 73337.265, 73414.116, 73378.659, 73354.78, 73368.525, 73275.238], [18.285, 12.25, 10.806, 13.893, 16.693, 18.06, 29.15, 11.734, 17.16, 38.125], [1119.6535290223258, 2524.797483850817, 2511.7035668807507, 805.2886094047589, 818.325044723101, 783.005599005684, 1457.1333702276859, 808.0016559863215, 708.4345704655855, 1846.3774304668827], [2134, 2135, 2136, 2137, 2138, 2139, 2140, 2141, 2142, 2143]], [1, 7593, [73124, 73147, 73177, 73205, 73228, 73249, 73276], [18149.639, 18090.692, 18101.757, 18024.914, 18087.147, 18062.907, 18093.826], [74361.92, 74185.667, 74195.299, 74185.288, 74192.475, 74225.731, 74142.985], [35.709, 18.527, 15.024, 14.248, 16.485, 15.398, 16.982], [5892.3495820027065, 991.2772521121232, 1225.0557709848454, 804.7678985676173, 1096.1148706969932, 797.9942108934785, 620.469442129257], [2134, 2135, 2136, 2137, 2138, 2139, 2140]], [0, 7610, [73280, 73303, 73331, 73362, 73389], [31292.082, 31324.705, 31319.182, 31369.578, 31483.182], [41312.783, 41284.246, 41294.381, 41283.925, 41266.849], [31.793, 30.522, 37.827, 28.802, 22.872], [638.6409413889313, 1050.348067348007, 1268.9954356388603, 1707.8324311469028, 661.9448845710461], [2140, 2141, 2142, 2143, 2144]], [0, 7614, [73304, 73333, 73363, 73388, 73409, 73435, 73463, 73481, 73505, 73522, 73543, 73566, 73593, 73615, 73635, 73662, 73684, 73697, 73721, 73750, 73769, 73788, 73813, 73835], [31556.599, 31599.115, 31572.236, 31557.427, 31540.955, 31574.218, 31539.315, 31600.709, 31562.514, 31561.342, 31554.055, 31549.845, 31583.139, 31545.488, 31525.406, 31555.257, 31571.657, 31547.355, 31564.97, 31580.042, 31580.487, 31549.769, 31591.727, 31545.625], [40082.085, 40114.521, 40090.446, 40086.437, 40091.505, 40101.816, 40074.613, 40087.853, 40066.926, 40050.95, 40085.968, 40112.457, 40082.871, 40079.243, 40060.528, 40095.863, 40068.291, 40122.84, 40085.765, 40108.795, 40059.863, 40125.219, 40101.682, 40130.995], [11.978, 13.278, 9.589, 15.508, 13.385, 13.879, 10.536, 15.292, 14.882, 11.937, 19.993, 15.651, 14.484, 11.604, 9.191, 11.918, 13.208, 12.087, 14.237, 14.948, 16.697, 34.402, 26.013, 29.413], [1151.4604194955284, 1448.1838602388584, 1635.7522902299715, 1293.2982920773238, 1869.1869835471596, 1178.345334990234, 1405.1107058144864, 1757.0916202584076, 1642.4299868425833, 1269.8906239513055, 1517.9193371193187, 1385.2161281433962, 1442.9185011752165, 1892.121060706383, 2083.625794598242, 1996.7963445489902, 1688.7317384235691, 2275.6318042741473, 1599.6493472295874, 1526.1099080580364, 1190.2484862310907, 1043.942001905389, 1910.402662723153, 2156.7362076733007], [2141, 2142, 2143, 2144, 2145, 2146, 2147, 2148, 2149, 2150, 2151, 2152, 2153, 2154, 2155, 2156, 2157, 2158, 2159, 2160, 2161, 2162, 2163, 2164]], [1, 7661, [73924, 73951, 73976, 73998, 74024, 74046, 74072, 74104, 74137, 74160, 74183, 74205, 74232, 74262, 74295, 74322, 74354, 74392, 74433, 74482, 74522, 74560, 74595, 74632, 74680], [17658.116, 17711.147, 17668.817, 17699.786, 17678.716, 17705.444, 17717.664, 17717.557, 17679.797, 17694.648, 17720.083, 17745.713, 17787.013, 17710.494, 17778.113, 17690.285, 17703.761, 17797.702, 17839.598, 17851.406, 17804.328, 17845.385, 17854.599, 17860.566, 17849.812], [74070.324, 74061.794, 74037.18, 74073.4, 74061.182, 74045.505, 74070.316, 74075.145, 74022.153, 74082.214, 74001.527, 74060.338, 74040.879, 74048.16, 74047.25, 74068.14, 74046.02, 74089.934, 74082.094, 74111.75, 74116.981, 74133.428, 74148.78, 74129.127, 74110.751], [14.246, 12.325, 16.634, 10.776, 15.804, 14.275, 14.474, 12.023, 14.541, 20.275, 26.751, 14.216, 21.57, 14.616, 15.778, 11.434, 22.241, 17.308, 15.681, 17.08, 11.81, 20.542, 28.864, 11.4, 19.403], [652.9124806347769, 1496.5241712901193, 1420.5976429377727, 1481.740368851366, 1656.3368261805217, 2326.009372854545, 1154.520304710955, 1806.397960353755, 1160.0689492000859, 965.3662016635938, 1055.441635679183, 1778.0000820317498, 2963.8561766591365, 1269.0387466379068, 2611.441443129574, 1281.1056855255626, 866.0136178530572, 2407.322319881186, 998.7451164122836, 1283.7100636838838, 1155.6146899132368, 1598.3838613159508, 1871.258592663716, 1582.7656215102663, 863.2937365425397], [2168, 2169, 2170, 2171, 2172, 2173, 2174, 2175, 2176, 2177, 2178, 2179, 2180, 2181, 2182, 2183, 2184, 2185, 2186, 2187, 2188, 2189, 2190, 2191, 2192]], [1, 7676, [74071, 74103, 74136, 74159, 74182, 74204, 74231], [17603.426, 17617.447, 17614.07, 17615.428, 17632.627, 17589.479, 17589.528], [72945.982, 72946.398, 72946.511, 72997.871, 72970.867, 72958.861, 72989.976], [7.535, 8.751, 7.643, 11.289, 10.121, 14.032, 26.568], [1569.0848922091973, 1708.7555514701703, 2061.0650426640223, 2334.0623090460126, 1647.2063771627188, 1269.771837575256, 656.6679973526057], [2174, 2175, 2176, 2177, 2178, 2179, 2180]], [0, 7696, [74240, 74271, 74300, 74335, 74365], [31794.58, 31746.426, 31872.114, 31690.745, 31787.648], [40686.259, 40640.082, 40645.817, 40668.306, 40720.4], [29.774, 21.806, 38.28, 22.312, 23.669], [793.2052285144772, 455.08556975131324, 922.8731825592834, 928.5464285505946, 829.3935402277032], [2180, 2181, 2182, 2183, 2184]], [1, 7716, [74353, 74391, 74432, 74481, 74521, 74559, 74593, 74631], [17484.434, 17465.666, 17522.302, 17478.645, 17455.688, 17411.606, 17507.624, 17467.85], [72860.366, 72857.366, 73001.754, 72817.631, 72825.434, 72820.086, 72836.703, 72865.779], [22.029, 18.599, 23.13, 13.416, 14.035, 18.876, 29.349, 25.922], [913.7875511661595, 1691.5740027914196, 3341.6783803173753, 1120.4992166672362, 1729.8781095341262, 1274.814768339989, 2208.257495949344, 6309.7209818346], [2184, 2185, 2186, 2187, 2188, 2189, 2190, 2191]], [1, 7718, [74356, 74394, 74435, 74484, 74526, 74563, 74598, 74636], [18478.219, 18560.222, 18540.812, 18502.233, 18388.734, 18469.335, 18470.133, 18486.856], [74557.214, 74486.792, 74579.702, 74515.169, 74485.378, 74530.391, 74527.237, 74526.464], [14.549, 19.879, 13.886, 24.016, 21.211, 14.961, 17.443, 19.701], [982.9787494132718, 11560.149491346763, 1136.3311818001193, 2058.8396447796044, 5805.189954148887, 1015.4816267751222, 1343.8487730620714, 1145.4632484991882], [2184, 2185, 2186, 2187, 2188, 2189, 2190, 2191]], [0, 7720, [74364, 74401, 74440, 74494, 74536, 74567, 74604, 74645, 74688, 74725, 74758, 74794, 74826, 74867, 74898, 74930, 74957, 74992, 75023, 75059, 75092, 75126], [31427.188, 31403.787, 31504.934, 31522.438, 31506.192, 31526.103, 31564.109, 31570.613, 31493.624, 31510.045, 31483.272, 31487.591, 31522.437, 31484.712, 31515.223, 31517.111, 31472.891, 31493.972, 31482.617, 31479.177, 31582.615, 31497.608], [40186.393, 40199.616, 40004.837, 40004.807, 39977.832, 39985.186, 40023.616, 39963.036, 39989.682, 39960.429, 39975.729, 40011.012, 40012.999, 39968.205, 39987.387, 40016.647, 40001.553, 40022.658, 40000.987, 40000.263, 39966.177, 40019.185], [20.449, 26.945, 9.895, 15.47, 14.205, 17.03, 16.067, 11.596, 7.498, 14.231, 16.005, 10.989, 13.709, 14.657, 15.029, 16.553, 12.323, 14.158, 10.973, 13.583, 16.529, 24.736], [3134.6851692925097, 1721.3796300684198, 2640.4661620784595, 3282.3599230716463, 1295.9256064094748, 943.1907046730427, 2428.202985571598, 2442.183902439594, 2543.446322330282, 1604.6767955339894, 1374.9308735075524, 2387.5511708848817, 2372.3825903374122, 1786.160574060472, 1756.9342674870934, 3122.892778401712, 5333.476841533922, 4298.566697100999, 1965.1146267947313, 3859.442400535746, 1826.9974897945287, 1263.2407885475186], [2184, 2185, 2186, 2187, 2188, 2189, 2190, 2191, 2192, 2193, 2194, 2195, 2196, 2197, 2198, 2199, 2200, 2201, 2202, 2203, 2204, 2205]], [1, 7736, [74523, 74561, 74596, 74634, 74681, 74716, 74750, 74787], [17965.737, 17939.482, 17916.748, 17914.893, 17943.678, 17937.17, 17976.36, 17893.07], [72955.73, 72996.593, 72974.795, 72977.304, 72970.011, 73014.782, 72978.119, 72937.509], [18.437, 8.551, 10.472, 14.029, 10.965, 10.601, 14.751, 25.917], [1748.7369368405355, 1200.286084560257, 1333.4713837370016, 1906.7586637644768, 1789.2950764337184, 880.6993529046568, 532.929400480329, 984.38409176942], [2188, 2189, 2190, 2191, 2192, 2193, 2194, 2195]], [1, 7754, [74718, 74752, 74789, 74821, 74861, 74894], [18413.433, 18468.086, 18478.875, 18493.516, 18455.167, 18448.669], [74540.513, 74543.03, 74548.538, 74531.329, 74537.412, 74567.081], [15.159, 12.937, 13.148, 24.837, 28.123, 20.916], [1316.2992392616893, 786.3395806575006, 1123.2356059643373, 932.3833608942875, 894.7659070606286, 657.4765142763728], [2193, 2194, 2195, 2196, 2197, 2198]], [0, 7757, [74793, 74825, 74866, 74897, 74929, 74955, 74990, 75021, 75057, 75090, 75124, 75151, 75180, 75209, 75232, 75261, 75291, 75316], [31474.978, 31298.77, 31404.294, 31389.285, 31406.23, 31372.299, 31258.473, 31343.466, 31318.24, 31303.357, 31252.314, 31303.437, 31250.997, 31252.789, 31245.18, 31284.996, 31241.914, 31215.413], [40744.028, 40697.808, 40786.043, 40690.44, 40611.722, 40645.862, 40606.488, 40684.718, 40703.813, 40633.94, 40664.291, 40610.582, 40563.861, 40559.386, 40572.542, 40566.823, 40589.381, 40590.896], [24.043, 20.19, 12.465, 29.346, 24.182, 14.199, 31.392, 26.985, 21.972, 19.566, 13.717, 25.257, 17.078, 22.91, 16.112, 20.777, 7.82, 8.169], [3234.461080824843, 3887.0202509541627, 608.7606157482389, 1529.3113959231625, 7379.203105818355, 22958.525989152826, 1631.021097987252, 3488.468113946786, 2558.1890830855696, 3951.396290026448, 1684.5748647101689, 3281.3473591644965, 2196.1580946361946, 3032.0710188574067, 1916.6646078666665, 1380.5069949700214, 2816.889746464102, 3149.1982355078335], [2195, 2196, 2197, 2198, 2199, 2200, 2201, 2202, 2203, 2204, 2205, 2206, 2207, 2208, 2209, 2210, 2211, 2212]], [0, 7768, [74928, 74956, 74991, 75022, 75058, 75091, 75125, 75152], [31351.673, 31327.122, 31368.799, 31351.053, 31319.595, 31355.278, 31390.698, 31380.54], [41627.037, 41651.523, 41633.964, 41636.774, 41606.214, 41647.825, 41634.199, 41602.781], [18.924, 17.522, 17.275, 16.64, 10.145, 11.091, 17.537, 21.447], [1783.2231174167946, 1387.525571195391, 1685.3603317063316, 1969.1178582690914, 987.6833091797635, 1951.0744115279679, 1305.3209009076575, 1466.3659663385117], [2199, 2200, 2201, 2202, 2203, 2204, 2205, 2206]], [0, 7778, [75024, 75061, 75094, 75128, 75154, 75181], [32182.329, 32155.392, 32190.488, 32163.599, 32205.475, 32215.754], [40504.666, 40546.603, 40436.423, 40427.584, 40440.521, 40448.984], [25.596, 19.232, 17.472, 20.702, 14.398, 12.619], [1021.9661805318573, 3669.07092639892, 1507.0017765285481, 3033.519209932368, 1501.4989854048072, 1333.17691899227], [2202, 2203, 2204, 2205, 2206, 2207]], [0, 7837, [75697, 75722, 75752, 75777, 75814, 75842, 75869, 75897, 75928, 75956, 75976, 76010], [31817.794, 31826.769, 31854.165, 31884.901, 31899.695, 31879.253, 31903.573, 31854.252, 31848.016, 31915.383, 31912.008, 31925.386], [40694.935, 40683.314, 40696.58, 40721.27, 40698.554, 40671.932, 40663.316, 40730.306, 40697.266, 40696.348, 40766.991, 40684.78], [16.313, 27.734, 34.56, 21.286, 19.676, 17.636, 27.246, 24.439, 19.949, 16.643, 49.04, 8.157], [1086.8413893529068, 1240.8563537922544, 1810.6484365771537, 2196.480318844521, 1294.0968863573753, 1112.363422136476, 1684.3494936242655, 1643.7549531606687, 2124.996127432554, 1609.503239011916, 3469.859673470779, 431.5297705636094], [2226, 2227, 2228, 2229, 2230, 2231, 2232, 2233, 2234, 2235, 2236, 2237]], [1, 7856, [76003, 76035, 76063, 76088, 76114, 76137, 76163, 76191, 76214], [18338.066, 18355.023, 18375.53, 18342.539, 18310.682, 18336.114, 18340.823, 18323.109, 18294.236], [74005.687, 74014.952, 73996.566, 74016.647, 74003.98, 74021.744, 74020.586, 73991.768, 74034.573], [19.117, 16.016, 23.759, 13.382, 13.159, 16.852, 16.441, 15.063, 33.226], [1039.670167766644, 1121.0212968100489, 1071.1741387290192, 1116.2051975118031, 1204.59444029946, 1069.4226936176171, 1371.8574789172862, 818.785679111026, 1169.4580765721123], [2237, 2238, 2239, 2240, 2241, 2242, 2243, 2244, 2245]], [1, 7874, [76232, 76259, 76279, 76302, 76329, 76354, 76380, 76402, 76431, 76457, 76485, 76507, 76533, 76553, 76581, 76603, 76634, 76657, 76678, 76703, 76728, 76753, 76771, 76790, 76810, 76835, 76863, 76888, 76915, 76940, 76964], [18330.395, 18294.952, 18329.547, 18293.693, 18314.062, 18271.678, 18269.117, 18318.976, 18281.23, 18301.339, 18274.175, 18311.962, 18337.081, 18269.052, 18310.722, 18284.309, 18339.062, 18297.059, 18329.54, 18281.682, 18321.435, 18303.413, 18331.19, 18318.828, 18341.241, 18297.795, 18319.539, 18343.075, 18313.446, 18293.52, 18305.05], [73552.771, 73508.362, 73566.826, 73551.297, 73590.192, 73546.415, 73637.771, 73566.77, 73553.047, 73578.512, 73572.345, 73547.315, 73568.055, 73591.304, 73575.986, 73615.614, 73541.456, 73507.865, 73530.801, 73533.783, 73541.956, 73520.738, 73530.86, 73558.832, 73509.185, 73501.253, 73538.672, 73493.296, 73526.996, 73543.312, 73541.197], [20.451, 19.801, 14.721, 11.372, 18.602, 11.285, 23.078, 28.993, 17.749, 13.717, 20.184, 18.332, 13.295, 33.684, 11.948, 17.404, 16.243, 17.637, 14.326, 15.557, 15.985, 20.444, 14.353, 17.769, 24.093, 22.988, 21.246, 13.721, 9.408, 9.421, 18.819], [1534.5956358819465, 1892.3466592991963, 982.4625190169407, 1391.4406340606527, 1094.8749710031236, 867.3837973732366, 714.1454117542827, 853.6484926919037, 661.2114584047863, 1105.552679759043, 1458.5801767007663, 1042.6381025042779, 984.9020943398536, 1489.0983158226582, 999.3323569734193, 1264.070921290512, 1214.3125668306875, 852.5312303963352, 1398.1859413056216, 1679.103815542225, 1153.5934460940998, 1179.4173802676523, 868.0164535854897, 1452.8321354491056, 1186.8625482349648, 579.2657668874558, 1485.5151563237973, 772.1058113323265, 1182.883330302846, 906.2895831033433, 491.8472695183093], [2246, 2247, 2248, 2249, 2250, 2251, 2252, 2253, 2254, 2255, 2256, 2257, 2258, 2259, 2260, 2261, 2262, 2263, 2264, 2265, 2266, 2267, 2268, 2269, 2270, 2271, 2272, 2273, 2274, 2275, 2276]], [0, 7942, [76814, 76842, 76868, 76890, 76918, 76943], [31515.053, 31371.229, 31403.345, 31311.843, 31326.276, 31364.048], [40636.111, 40699.674, 40703.158, 40791.704, 40864.073, 40917.474], [29.786, 26.129, 29.548, 24.586, 33.626, 37.644], [674.8384835937252, 1418.211687477046, 3349.198191568461, 1008.3604055529939, 612.0591763011789, 1713.63888671353], [2270, 2271, 2272, 2273, 2274, 2275]], [0, 7945, [76844, 76870, 76892, 76919, 76944, 76967], [32332.963, 32338.218, 32335.293, 32340.383, 32366.465, 32342.1], [39873.904, 39841.756, 39860.025, 39848.603, 39887.659, 39892.821], [12.561, 16.406, 13.889, 12.795, 17.035, 12.735], [1352.463560757006, 1927.7686081871714, 1245.7134349640778, 1381.0070763758943, 1366.130211927118, 1198.1422052484213], [2271, 2272, 2273, 2274, 2275, 2276]], [0, 7957, [76999, 77017, 77033, 77054, 77078, 77099, 77117, 77136, 77156], [32335.648, 32376.905, 32327.78, 32348.552, 32353.032, 32338.504, 32326.342, 32338.626, 32330.317], [39835.146, 39870.304, 39824.816, 39885.594, 39819.081, 39872.901, 39852.761, 39879.358, 39841.14], [18.147, 11.675, 12.428, 11.406, 13.756, 8.717, 15.615, 15.75, 11.321], [1329.3455703194832, 1337.5531979445018, 1697.9533852697116, 1194.8162302450694, 1983.9711602083028, 1245.4822471773339, 2056.2760592161435, 1263.5861282452547, 1291.863907177792], [2278, 2279, 2280, 2281, 2282, 2283, 2284, 2285, 2286]], [1, 7994, [77326, 77352, 77372, 77392, 77417, 77436, 77458, 77479, 77509, 77534, 77558, 77580, 77610, 77636, 77677], [18117.176, 18111.354, 18107.175, 18116.458, 18102.057, 18087.262, 18131.165, 18091.324, 18105.007, 18095.791, 18106.127, 18096.93, 18115.158, 18047.385, 18108.944], [73103.791, 73125.441, 73130.609, 73150.896, 73122.267, 73119.084, 73140.947, 73134.411, 73122.99, 73110.455, 73133.383, 73120.915, 73123.715, 73121.027, 73128.969], [12.678, 13.741, 16.384, 17.354, 16.594, 13.516, 12.736, 13.354, 14.703, 17.205, 14.311, 28.75, 23.568, 19.531, 18.796], [682.8721423237473, 1582.6210929185393, 1271.742748883227, 1156.2767947772502, 1659.605316461273, 1304.250063465533, 1500.5687540514414, 1168.4390874631, 874.8904727565874, 1203.2366864898463, 1174.635275279439, 1547.0082128112422, 940.1930289842076, 942.766282115123, 1823.9555519615255], [2296, 2297, 2298, 2299, 2300, 2301, 2302, 2303, 2304, 2305, 2306, 2307, 2308, 2309, 2310]], [0, 8012, [77462, 77486, 77513, 77540, 77564, 77588, 77620], [32005.785, 32064.254, 32051.856, 32033.181, 32038.214, 32051.38, 32028.353], [40579.619, 40640.596, 40654.551, 40663.056, 40652.501, 40617.504, 40627.196], [21.589, 12.669, 8.278, 8.458, 7.566, 10.234, 12.798], [475.35896506903185, 1861.538249657684, 1220.1700119939958, 1513.236944934536, 1791.0464573189572, 1556.991696968379, 1114.4532509409034], [2302, 2303, 2304, 2305, 2306, 2307, 2308]], [0, 8024, [77587, 77619, 77644, 77684, 77719, 77754, 77791, 77829, 77864, 77898, 77937, 77968], [31267.684, 31318.594, 31293.508, 31359.608, 31365.463, 31347.318, 31340.213, 31327.092, 31344.941, 31348.426, 31349.571, 31363.268], [41866.243, 41883.626, 41881.415, 41879.792, 41854.214, 41862.453, 41841.495, 41851.236, 41844.328, 41841.509, 41838.294, 41839.086], [14.621, 12.269, 15.411, 8.166, 9.111, 8.039, 9.422, 9.972, 12.098, 7.506, 10.327, 11.739], [2072.5837558698113, 1962.3410833993662, 1970.6296697485645, 3253.6050337402025, 2454.70580921144, 2838.9665856980796, 3158.0528927993682, 2588.2142908311334, 2022.6668421928684, 3552.706667714397, 2885.137243618419, 1788.5752241000337], [2307, 2308, 2309, 2310, 2311, 2312, 2313, 2314, 2315, 2316, 2317, 2318]], [1, 8061, [77855, 77889, 77924, 77958, 77997, 78028, 78055, 78087, 78119, 78151, 78187, 78220, 78255, 78283, 78308, 78338, 78375, 78406, 78436], [17465.939, 17343.205, 17239.77, 17210.816, 17245.852, 17209.593, 17212.566, 17179.545, 17208.48, 17215.034, 17176.931, 17209.039, 17246.739, 17215.97, 17240.929, 17203.706, 17152.104, 17318.017, 17260.348], [73090.912, 73034.185, 73152.1, 73132.079, 73149.888, 73172.398, 73146.696, 73124.67, 73123.568, 73149.853, 73152.398, 73179.888, 73176.332, 73123.699, 73104.838, 73198.106, 73217.664, 73264.536, 73131.659], [24.692, 40.479, 27.663, 34.027, 18.155, 14.624, 16.921, 32.001, 18.266, 12.914, 16.357, 19.158, 24.511, 25.302, 27.937, 23.438, 25.056, 30.127, 21.495], [4480.930050809556, 8226.578767567331, 944.5888466627188, 1229.7271786424349, 2222.5719092360364, 903.112785301038, 1041.1817659679095, 1788.5494741460009, 2194.4210421373105, 2573.7344157613034, 1343.2073918943202, 980.9692701750473, 1826.1234698825294, 1041.7167147976868, 1003.1191179997273, 2310.416998395414, 892.9270064654961, 5765.805178443856, 1022.1567890295125], [2315, 2316, 2317, 2318, 2319, 2320, 2321, 2322, 2323, 2324, 2325, 2326, 2327, 2328, 2329, 2330, 2331, 2332, 2333]], [0, 8062, [77897, 77936, 77967, 78008, 78036, 78066, 78097, 78127], [31282.451, 31242.38, 31240.985, 31256.01, 31245.656, 31351.665, 31309.094, 31363.994], [41112.194, 41129.442, 41099.088, 41183.554, 41145.962, 41129.61, 41134.843, 41227.93], [21.434, 19.445, 19.436, 16.864, 30.871, 8.362, 39.656, 29.092], [5058.399166845741, 3123.8044434599433, 2894.695943498885, 7087.167614051958, 1152.6829130885728, 67714.38824731085, 2471.8267504909645, 6611.406038505895], [2316, 2317, 2318, 2319, 2320, 2321, 2322, 2323]], [1, 8071, [77998, 78029, 78056, 78088, 78121, 78152, 78188, 78221, 78256, 78284, 78310, 78339, 78376, 78408, 78437, 78468, 78501, 78531, 78564, 78595, 78619], [18044.432, 18097.51, 18115.548, 18098.51, 18127.817, 18111.412, 18097.507, 18071.096, 18109.245, 18073.366, 18093.821, 18091.391, 18072.632, 18057.481, 18064.667, 18100.041, 18097.925, 18120.672, 18133.835, 18139.596, 18139.877], [73201.687, 73137.495, 73177.757, 73161.854, 73171.156, 73187.591, 73171.898, 73140.431, 73160.715, 73215.044, 73158.223, 73168.203, 73194.751, 73159.173, 73155.461, 73178.349, 73166.446, 73160.439, 73164.096, 73201.516, 73257.122], [18.511, 17.03, 12.672, 15.361, 11.215, 9.714, 12.707, 17.392, 10.383, 12.379, 9.568, 9.025, 16.413, 28.088, 19.419, 11.007, 11.638, 10.76, 19.48, 18.832, 29.306], [503.0151995612705, 1084.8393828284816, 1356.5528910712776, 2068.3981852847005, 1345.7444912637898, 1977.4930255964737, 1975.1364437810096, 1922.9888407517215, 1327.0793710314315, 2287.2231449555024, 1398.2766580355672, 2064.354732594888, 1022.22086788598, 2192.541362312839, 763.7692232451957, 1864.8743986979819, 1542.1528882536381, 1834.8016179518563, 1729.054001684769, 960.3583940724853, 1394.4133070692233], [2319, 2320, 2321, 2322, 2323, 2324, 2325, 2326, 2327, 2328, 2329, 2330, 2331, 2332, 2333, 2334, 2335, 2336, 2337, 2338, 2339]], [1, 8072, [78000, 78031, 78058, 78091, 78123, 78155, 78191, 78225, 78260, 78286], [18811.259, 18802.242, 18846.723, 18778.726, 18804.067, 18769.469, 18746.593, 18615.773, 18819.865, 18834.582], [74386.737, 74314.236, 74352.882, 74331.776, 74395.074, 74348.81, 74333.765, 74409.892, 74416.261, 74415.882], [12.909, 19.273, 22.613, 15.975, 13.807, 15.395, 34.356, 27.937, 15.768, 16.756], [1235.7187033751698, 2037.1222252729647, 893.1678259297491, 1342.8926006106622, 1108.6171577942068, 1505.4170395091712, 765.4632921168114, 11384.11548241693, 815.5805401864316, 1281.723546225677], [2319, 2320, 2321, 2322, 2323, 2324, 2325, 2326, 2327, 2328]], [1, 8083, [78089, 78120, 78153, 78189, 78224], [18048.83, 18009.885, 18048.931, 18053.359, 18030.158], [74339.581, 74318.293, 74330.178, 74323.958, 74302.502], [14.487, 18.886, 12.346, 13.07, 14.953], [578.4417792050474, 1322.2336572003962, 1400.8529155851584, 1361.1468481817972, 791.800076461403], [2322, 2323, 2324, 2325, 2326]], [1, 8099, [78309, 78340, 78377, 78407, 78438, 78469, 78499, 78532, 78565, 78593, 78617], [18103.791, 18028.728, 18066.406, 18016.128, 18010.61, 18041.615, 18013.584, 18110.308, 18136.613, 18053.878, 18031.784], [74389.176, 74327.7, 74327.06, 74299.75, 74322.744, 74321.736, 74373.164, 74323.649, 74430.553, 74318.002, 74298.204], [30.561, 12.463, 18.285, 20.797, 9.062, 18.582, 19.874, 24.999, 20.014, 16.371, 11.618], [2799.0262943356583, 797.0696676588615, 774.8356633569609, 1410.5947281403967, 585.2605679116183, 805.8471219361784, 644.3611299773315, 3396.7825919837646, 8110.8066795381965, 540.3626617736687, 578.7933335344369], [2329, 2330, 2331, 2332, 2333, 2334, 2335, 2336, 2337, 2338, 2339]], [1, 8141, [78903, 78920, 78939, 78964, 78992, 79019, 79040, 79067, 79092, 79118], [18075.322, 18118.856, 18133.454, 18118.861, 18081.782, 18112.024, 18099.946, 18094.225, 18129.495, 18146.143], [73168.125, 73148.389, 73149.764, 73157.818, 73167.359, 73174.483, 73171.925, 73164.593, 73172.316, 73107.906], [24.956, 14.334, 15.209, 17.065, 19.013, 14.306, 15.031, 25.555, 17.039, 29.525], [1659.1476916647498, 1593.1410852999948, 846.0957261400425, 1518.2707594308702, 1152.9300298334356, 1149.3395693124894, 1116.2493198427317, 1327.8419731263916, 1423.39068827594, 1387.359129615238], [2349, 2350, 2351, 2352, 2353, 2354, 2355, 2356, 2357, 2358]], [1, 8165, [79164, 79181, 79205, 79236, 79260, 79273, 79297, 79320, 79346, 79364, 79387, 79409, 79432, 79457, 79473], [18090.677, 18125.432, 18086.843, 18096.218, 18072.349, 18062.862, 18148.191, 18096.198, 18113.192, 18112.7, 18127.839, 18059.468, 18026.19, 18117.555, 18098.293], [73134.013, 73161.596, 73135.978, 73150.48, 73164.579, 73181.005, 73199.039, 73147.538, 73210.873, 73257.443, 73176.671, 73193.9, 73122.312, 73169.6, 73203.612], [13.194, 15.286, 21.421, 10.287, 26.565, 15.206, 18.702, 16.118, 16.655, 30.174, 27.054, 17.01, 15.465, 13.691, 13.412], [1958.4801245126796, 2226.7556612888193, 960.2647302048103, 1635.43268455172, 1204.3980346962398, 1265.0112212324261, 1618.4949009810996, 1252.611729093077, 1211.3730438924356, 2183.870751587958, 825.8436732898783, 1118.176420095537, 903.4992054982417, 1337.2659674042648, 1007.8083698382969], [2360, 2361, 2362, 2363, 2364, 2365, 2366, 2367, 2368, 2369, 2370, 2371, 2372, 2373, 2374]], [1, 8191, [79510, 79531, 79552, 79576, 79601, 79619, 79642, 79665, 79681, 79700, 79723], [18127.99, 18120.851, 18044.471, 18098.419, 18090.598, 18071.599, 18073.352, 18132.262, 18075.248, 18065.863, 18055.522], [73248.545, 73190.969, 73176.883, 73160.996, 73146.967, 73117.716, 73160.252, 73160.871, 73088.166, 73120.348, 73153.257], [23.27, 24.993, 20.133, 16.181, 19.001, 15.127, 15.012, 23.38, 22.829, 24.453, 20.653], [2221.24577313227, 1406.766411919365, 1551.5137292726517, 1398.6304663724454, 969.8980749992278, 2077.3431794424987, 1376.9018336263862, 836.8106579251634, 1720.816931236555, 632.5288164121537, 973.4851958121335], [2376, 2377, 2378, 2379, 2380, 2381, 2382, 2383, 2384, 2385, 2386]], [1, 8222, [79893, 79913, 79936, 79965, 79981, 80004, 80025, 80049, 80079, 80102, 80123, 80145, 80163, 80180, 80205, 80223, 80244, 80272], [17616.659, 17698.198, 17713.997, 17698.229, 17686.511, 17682.901, 17575.302, 17583.539, 17587.873, 17535.141, 17605.758, 17658.049, 17582.399, 17587.846, 17603.159, 17528.426, 17512.489, 17536.49], [72763.503, 72792.047, 72813.104, 72796.637, 72775.992, 72791.341, 72742.504, 72758.11, 72786.155, 72808.967, 72760.683, 72777.987, 72737.146, 72827.177, 72779.146, 72744.298, 72833.278, 72862.154], [18.837, 14.773, 19.647, 10.29, 14.947, 14.917, 16.354, 25.633, 15.9, 33.778, 16.758, 24.179, 18.871, 22.584, 21.768, 21.74, 25.721, 19.903], [1899.1296300242918, 2985.436457900943, 5274.961479973829, 1914.3433517815665, 2793.122291470383, 2190.636536070204, 1874.0677366644927, 1934.4465754527732, 2235.274720374276, 1699.8774266599557, 1095.5078674261324, 3617.9527752390545, 989.2874990647475, 2342.3708981148234, 2013.7097334652344, 782.0096299026497, 3139.320098664203, 2269.1422442683615], [2395, 2396, 2397, 2398, 2399, 2400, 2401, 2402, 2403, 2404, 2405, 2406, 2407, 2408, 2409, 2410, 2411, 2412]], [1, 8261, [80380, 80394, 80416, 80433, 80454, 80477], [17803.063, 17824.146, 17830.571, 17819.804, 17810.903, 17812.937], [74167.193, 74190.95, 74168.249, 74188.91, 74166.908, 74160.137], [12.819, 11.931, 11.824, 11.509, 10.557, 18.817], [331.8516115919479, 1509.1628975776907, 1334.368012251589, 2082.256162136227, 1709.7521648834795, 1360.9991102799345], [2418, 2419, 2420, 2421, 2422, 2423]], [0, 8283, [80485, 80507, 80532, 80564, 80593, 80635, 80674, 80705, 80742, 80780, 80810, 80850, 80881, 80914, 80941, 80966, 80996, 81023, 81055, 81083, 81117, 81151, 81181, 81212, 81244, 81277], [31894.186, 31850.422, 31754.861, 31776.659, 31803.009, 31831.923, 31843.634, 31887.964, 31818.47, 31771.713, 31763.323, 31830.149, 31793.13, 31838.875, 31808.96, 31862.112, 31789.56, 31798.163, 31785.684, 31796.41, 31804.296, 31775.608, 31779.21, 31805.614, 31749.576, 31835.146], [39639.568, 39642.131, 39667.759, 39638.532, 39600.547, 39629.767, 39632.992, 39611.589, 39669.38, 39629.553, 39655.175, 39612.148, 39667.617, 39598.677, 39689.022, 39580.512, 39694.623, 39667.368, 39655.584, 39647.683, 39672.25, 39648.546, 39687.436, 39652.803, 39674.854, 39645.045], [27.214, 14.636, 27.482, 20.104, 19.085, 17.372, 14.308, 15.638, 12.696, 13.2, 14.979, 27.802, 17.588, 20.458, 20.483, 35.431, 18.419, 14.177, 14.182, 20.32, 17.063, 12.539, 17.443, 18.568, 15.006, 23.888], [2122.7736771520626, 2013.5618048641084, 1061.4845687957586, 2164.55988326835, 1797.9262840419565, 5170.417990050712, 3370.3381287314896, 4679.4090246059, 4864.956126871529, 2917.8367778958204, 3296.944848571519, 1360.6069238459627, 2230.3192507518297, 740.1290057893468, 1477.908637576403, 2452.2123141280135, 2503.3348688531055, 3862.1567457947126, 2788.100555984242, 1363.2870960867108, 2485.900849720959, 2841.5349567976887, 2833.7154180017055, 3076.169292105318, 2437.745084238564, 1632.8332086255866], [2423, 2424, 2425, 2426, 2427, 2428, 2429, 2430, 2431, 2432, 2433, 2434, 2435, 2436, 2437, 2438, 2439, 2440, 2441, 2442, 2443, 2444, 2445, 2446, 2447, 2448]], [0, 8284, [80483, 80506, 80531, 80563, 80591, 80632, 80671, 80702, 80739, 80777, 80808, 80848, 80878, 80911, 80938, 80964, 80992, 81019, 81051, 81081, 81114, 81149, 81178, 81209, 81241, 81274, 81302, 81332, 81363, 81389, 81416, 81443, 81473, 81498, 81523, 81553, 81583, 81613], [31077.276, 31064.916, 31085.437, 31086.965, 31100.795, 31073.906, 31062.044, 31058.142, 31075.378, 31042.801, 31086.399, 31067.309, 31121.668, 31094.709, 31071.359, 31081.679, 31148.363, 31214.991, 31182.289, 31139.463, 31142.139, 31159.93, 31160.038, 31064.14, 31061.361, 31075.515, 31066.219, 31056.903, 31060.335, 31104.752, 31104.245, 31036.128, 31078.478, 31097.997, 31069.052, 31084.334, 31066.137, 31044.789], [41494.342, 41489.603, 41497.478, 41488.762, 41477.536, 41497.976, 41507.678, 41499.253, 41495.592, 41495.036, 41529.678, 41562.534, 41541.764, 41534.238, 41547.447, 41502.607, 41596.286, 41704.305, 41650.58, 41652.358, 41621.694, 41655.197, 41684.079, 41557.486, 41567.112, 41558.216, 41586.631, 41551.716, 41572.266, 41508.344, 41517.079, 41527.371, 41537.445, 41567.101, 41498.493, 41522.81, 41500.635, 41525.08], [12.418, 6.593, 6.617, 9.648, 11.549, 7.992, 7.7, 12.668, 9.315, 15.079, 13.453, 16.02, 13.989, 15.969, 20.375, 16.89, 18.155, 18.429, 20.139, 20.486, 16.98, 18.762, 19.207, 9.636, 13.567, 12.777, 10.532, 10.277, 8.955, 17.877, 23.882, 23.245, 16.815, 26.464, 36.622, 24.452, 20.904, 24.219], [1501.0129616503098, 4032.4785652282835, 3018.919615490031, 2063.8017539725333, 2344.2801906138566, 2479.146070475725, 2412.8055179663793, 2479.0552720491987, 2235.380603714901, 1707.9138272903967, 1175.4577428584869, 1662.5222097326623, 875.6596223245756, 1644.9786116930375, 1749.1438384867326, 1308.0631305122106, 6395.989081010517, 7800.918730168959, 9172.15430626039, 7096.045675251626, 5828.542756040461, 9344.791217954462, 9611.788699616442, 2675.9319884762394, 2286.7710006700977, 2775.4878247809297, 2753.1425837782785, 2529.9512220690917, 2623.417797580644, 1655.993217219271, 612.0158384494645, 684.9465273535583, 861.8121407457023, 1931.6682027405138, 516.6972571151699, 1018.1830961632172, 894.3633568937905, 975.6575456826264], [2423, 2424, 2425, 2426, 2427, 2428, 2429, 2430, 2431, 2432, 2433, 2434, 2435, 2436, 2437, 2438, 2439, 2440, 2441, 2442, 2443, 2444, 2445, 2446, 2447, 2448, 2449, 2450, 2451, 2452, 2453, 2454, 2455, 2456, 2457, 2458, 2459, 2460]], [0, 8301, [80592, 80634, 80673, 80704, 80741, 80779], [31515.594, 31569.609, 31519.498, 31575.356, 31549.346, 31470.234], [40791.841, 40783.166, 40825.418, 40930.475, 40950.251, 41153.763], [22.811, 37.012, 26.302, 24.441, 38.33, 3.559], [1146.572408048681, 5918.8431185699765, 5624.69327894574, 5180.354131757364, 2809.907470519717, 355.55352628009535], [2427, 2428, 2429, 2430, 2431, 2432]], [0, 8304, [80633, 80672, 80703, 80740, 80778, 80809], [31527.311, 31485.987, 31485.759, 31483.281, 31527.941, 31569.437], [40723.117, 40706.73, 40613.773, 40724.518, 40783.87, 40851.148], [18.264, 13.09, 9.663, 17.456, 20.408, 24.432], [4239.049275047064, 3465.5468040708415, 2157.6311723146387, 2209.2697120783027, 4240.636417135886, 9185.84843190087], [2428, 2429, 2430, 2431, 2432, 2433]], [0, 8305, [80743, 80781, 80811, 80851, 80880, 80913], [31727.253, 31812.071, 31811.743, 31806.241, 31671.536, 31696.182], [41462.826, 41632.822, 41607.623, 41631.78, 41689.93, 41695.11], [31.831, 9.5, 18.16, 14.345, 21.169, 14.873], [6658.158316711469, 1626.1777964887672, 1849.5458502155327, 1137.6528991062382, 4001.4806697162676, 3103.253582891844], [2431, 2432, 2433, 2434, 2435, 2436]], [1, 8316, [80662, 80697, 80731, 80771, 80803, 80843, 80874, 80906, 80933, 80961, 80988, 81016, 81045, 81075], [18208.83, 18200.207, 18222.098, 18233.774, 18222.894, 18242.743, 18225.507, 18241.71, 18257.707, 18267.911, 18238.284, 18222.358, 18215.602, 18088.521], [73401.202, 73392.77, 73394.508, 73401.87, 73400.785, 73435.533, 73429.287, 73428.305, 73457.96, 73430.589, 73407.076, 73416.524, 73437.406, 73560.737], [27.278, 8.698, 9.184, 9.476, 10.927, 9.5, 10.7, 11.323, 16.299, 11.244, 29.067, 8.594, 21.623, 10.749], [781.7203197834108, 1749.4634385344627, 3130.9404061888854, 2629.4549172703505, 2681.225738512881, 3400.592155360462, 2443.886358227188, 2636.3240151356154, 2980.018961749258, 2386.6545672102848, 870.0154619119938, 1587.0823760263997, 2001.5370908279663, 86581.14415561185], [2429, 2430, 2431, 2432, 2433, 2434, 2435, 2436, 2437, 2438, 2439, 2440, 2441, 2442]], [1, 8318, [80626, 80663, 80698, 80732, 80772, 80805], [18719.604, 18601.727, 18498.233, 18567.772, 18484.143, 18566.512], [74138.556, 74347.185, 74362.755, 74277.051, 74304.868, 74099.27], [24.917, 28.758, 20.771, 30.984, 2.118, 18.227], [2744.07089691893, 4218.781650975786, 4144.515982054021, 3054.8369265036886, 272.45146427074, 30751.707076761173], [2428, 2429, 2430, 2431, 2432, 2433]], [1, 8322, [80841, 80872, 80904, 80931, 80959, 80985, 81013, 81042, 81073, 81108, 81144, 81173, 81203, 81238], [18034.355, 17883.242, 17845.745, 17752.656, 17777.329, 17765.14, 17786.888, 17897.023, 17770.561, 17823.151, 17755.162, 17781.114, 17740.819, 17747.137], [73479.508, 73616.439, 73660.899, 73725.702, 73706.713, 73702.929, 73707.146, 73694.262, 73698.591, 73698.224, 73749.239, 73727.614, 73705.678, 73730.698], [31.67, 19.76, 33.473, 16.367, 2.525, 12.397, 19.96, 34.279, 13.558, 17.13, 23.772, 23.062, 17.397, 15.211], [7811.476448214516, 24677.984438196632, 4366.66797925046, 1247.1292371958764, 583.8081567745942, 903.277739783306, 1149.1535406300045, 4166.507408588618, 865.0120555592905, 467.77523679761975, 1069.9599695274267, 847.418705001846, 1595.977438240159, 663.15026829481], [2434, 2435, 2436, 2437, 2438, 2439, 2440, 2441, 2442, 2443, 2444, 2445, 2446, 2447]], [0, 8323, [80849, 80879, 80912, 80939, 80965, 80993, 81020, 81052], [31456.466, 31448.443, 31442.011, 31454.653, 31445.597, 31455.559, 31472.511, 31445.039], [40583.397, 40590.369, 40591.295, 40606.329, 40580.149, 40604.585, 40601.393, 40592.805], [10.366, 5.717, 7.053, 11.246, 7.381, 9.183, 8.976, 10.941], [811.593184364442, 2393.9254901692043, 2520.858839400226, 1018.6652059711026, 1505.3500900108047, 1659.723159191721, 1782.824176098199, 1754.6283519485432], [2434, 2435, 2436, 2437, 2438, 2439, 2440, 2441]], [1, 8336, [81017, 81046, 81076, 81111, 81147, 81175, 81205], [18472.538, 18536.843, 18531.507, 18485.227, 18405.616, 18481.71, 18503.265], [74368.371, 74352.771, 74376.208, 74399.509, 74455.031, 74390.537, 74363.239], [23.52, 21.865, 32.967, 28.482, 20.418, 26.066, 32.905], [792.4022232584316, 1458.0151629210475, 1108.9177590941374, 1448.6377140096145, 4655.528592539633, 810.1808711065552, 1394.8723816545203], [2440, 2441, 2442, 2443, 2444, 2445, 2446]], [1, 8353, [81240, 81269, 81297, 81327, 81356, 81386, 81411, 81437, 81467, 81493, 81520], [18224.645, 18176.753, 18265.177, 18248.765, 18234.723, 18265.369, 18252.456, 18217.596, 18261.116, 18260.829, 18258.555], [73405.481, 73421.198, 73388.027, 73413.512, 73392.13, 73360.161, 73404.387, 73411.297, 73400.42, 73363.122, 73376.035], [28.074, 32.636, 22.13, 32.475, 22.054, 13.656, 24.571, 19.701, 19.301, 23.543, 26.689], [1656.364713729826, 1214.5983776310609, 2231.3133062092475, 983.1204525645635, 1758.5354032543187, 1525.0985227797646, 1298.8131479173644, 1801.7586166225278, 2135.6442485860953, 616.3431032495957, 1580.6450932047007], [2447, 2448, 2449, 2450, 2451, 2452, 2453, 2454, 2455, 2456, 2457]], [1, 8354, [81271, 81298, 81328, 81357, 81387, 81412, 81438, 81468], [18531.98, 18583.496, 18516.234, 18498.899, 18434.216, 18516.569, 18463.492, 18556.729], [74379.133, 74390.564, 74361.308, 74304.762, 74429.261, 74347.102, 74345.125, 74405.678], [47.88, 26.031, 25.567, 33.165, 27.924, 19.811, 26.743, 20.977], [810.3178096915943, 1087.7054399462393, 1911.4621148148142, 4477.752054954719, 1363.6658072017472, 2970.6899247604465, 2833.279190043256, 1742.195432674137], [2448, 2449, 2450, 2451, 2452, 2453, 2454, 2455]], [0, 8362, [81336, 81365, 81391, 81417, 81446, 81475, 81500], [31830.284, 31769.494, 31796.868, 31847.392, 31866.788, 31841.666, 31903.412], [39652.719, 39633.6, 39681.038, 39565.957, 39596.035, 39596.27, 39552.76], [21.126, 17.044, 23.98, 29.648, 19.832, 23.68, 27.72], [2721.495929858075, 1389.8198026633195, 1132.515947922966, 796.9386536335267, 743.2410076240803, 1806.8885290720145, 1193.1103957537587], [2450, 2451, 2452, 2453, 2454, 2455, 2456]], [0, 8393, [81645, 81675, 81699, 81728, 81752, 81774, 81792, 81813], [31312.338, 31285.076, 31298.21, 31290.683, 31278.796, 31293.427, 31273.99, 31283.589], [41920.486, 41897.725, 41880.202, 41888.514, 41878.979, 41886.399, 41879.411, 41848.003], [28.401, 12.986, 14.952, 8.544, 20.417, 8.867, 8.352, 16.18], [787.9124346739461, 1653.3914837581858, 1402.7010606307024, 1839.699324924001, 819.8120815333796, 2700.4104280286138, 2672.458720206254, 959.8751510511837], [2461, 2462, 2463, 2464, 2465, 2466, 2467, 2468]], [0, 8420, [81929, 81950, 81968, 81994, 82012, 82030, 82049, 82069, 82095, 82122, 82145, 82163, 82183, 82208, 82235, 82252, 82278, 82300], [31363.539, 31325.204, 31368.277, 31477.152, 31431.234, 31434.828, 31449.074, 31293.742, 31271.95, 31301.986, 31285.858, 31288.163, 31307.791, 31260.33, 31272.799, 31346.148, 31311.633, 31287.44], [41864.846, 41876.397, 41860.667, 41848.026, 41860.493, 41878.21, 41813.032, 41909.17, 41922.196, 41900.803, 41928.519, 41881.23, 41875.921, 41811.36, 41851.714, 41898.306, 41885.014, 41847.859], [21.219, 10.932, 13.578, 16.008, 17.806, 21.423, 26.216, 9.069, 18.642, 34.076, 20.028, 17.333, 23.789, 35.529, 16.106, 21.847, 14.623, 25.445], [2127.9456187268147, 1599.4835741747684, 2784.9286143225686, 2798.451704233572, 6963.115128366692, 2592.49004153185, 5030.343117125507, 1619.5131265168525, 933.0062031581537, 2434.8705563737267, 950.4914789871455, 1195.5590413927887, 1270.5491298593734, 1670.2641628330734, 1369.4157790652912, 1794.254984998002, 981.0783539626519, 590.3933646904477], [2473, 2474, 2475, 2476, 2477, 2478, 2479, 2480, 2481, 2482, 2483, 2484, 2485, 2486, 2487, 2488, 2489, 2490]], [1, 8438, [82046, 82064, 82087, 82115, 82138, 82159], [18235.478, 18090.934, 18235.87, 18241.781, 18215.746, 18157.874], [73398.61, 73379.897, 73471.023, 73410.903, 73397.261, 73385.629], [28.617, 25.75, 32.883, 20.561, 24.05, 24.041], [1834.1935473921806, 3080.13948068428, 3313.4165396378967, 2042.1469485724804, 1845.4837580906753, 6800.627008887593], [2479, 2480, 2481, 2482, 2483, 2484]], [1, 8444, [82113, 82137, 82157, 82179, 82202, 82225, 82247], [17495.289, 17562.54, 17533.99, 17546.53, 17528.52, 17558.684, 17507.094], [72839.881, 72844.393, 72844.128, 72828.881, 72859.18, 72854.538, 72808.126], [27.197, 17.872, 10.951, 11.916, 21.112, 15.143, 22.969], [951.9658379862351, 1185.49518131507, 1203.2516813424484, 1301.0194572123446, 926.3196162850469, 1127.9023958108796, 746.2730832945135], [2482, 2483, 2484, 2485, 2486, 2487, 2488]], [0, 8463, [82299, 82326, 82346, 82360, 82380], [31167.969, 31126.414, 31190.426, 31147.249, 31202.84], [40943.764, 40936.841, 40941.278, 40976.435, 40975.186], [23.968, 28.194, 23.926, 40.638, 36.96], [810.2313799512449, 1890.904849848001, 1123.4784345440737, 941.8500950617623, 1315.96066503259], [2490, 2491, 2492, 2493, 2494]], [0, 8473, [82400, 82419, 82443, 82461, 82485, 82512, 82539, 82558, 82587, 82613, 82635, 82665, 82692, 82719, 82743, 82765], [31315.794, 31341.088, 31360.783, 31353.356, 31380.404, 31343.534, 31373.234, 31346.398, 31385.927, 31362.422, 31343.34, 31337.905, 31325.837, 31369.39, 31348.759, 31378.212], [40242.34, 40292.819, 40311.875, 40287.475, 40268.323, 40264.262, 40262.946, 40267.532, 40251.619, 40228.044, 40257.839, 40225.137, 40215.079, 40236.644, 40242.621, 40240.634], [14.953, 15.115, 13.342, 10.761, 15.626, 13.222, 13.666, 12.42, 16.483, 12.808, 14.242, 15.309, 12.814, 12.234, 10.909, 23.856], [1543.8271421036588, 1326.051893956639, 1946.6220418870662, 1757.4748412129072, 1409.9363663400195, 1986.0887295069049, 1453.5660249822326, 1282.1637106336402, 1310.191693435816, 1519.3076739000712, 1527.5458168812945, 1611.2992000046547, 744.2065045408206, 1310.292174469188, 1395.485817645824, 811.9412396906735], [2495, 2496, 2497, 2498, 2499, 2500, 2501, 2502, 2503, 2504, 2505, 2506, 2507, 2508, 2509, 2510]], [0, 8474, [82442, 82460, 82484, 82510, 82538, 82557, 82586, 82612], [31276.72, 31200.37, 31198.153, 31136.516, 31224.024, 31200.54, 31186.987, 31173.443], [40895.062, 40957.754, 40963.236, 40912.08, 40916.074, 40908.255, 41021.279, 40954.048], [29.471, 16.293, 15.444, 22.347, 24.342, 24.389, 29.734, 19.398], [7344.94515850132, 1203.3906026764516, 441.3740464237965, 974.8255658254891, 1615.3640850547997, 1296.63484628735, 1740.909548424971, 1133.5016412466098], [2497, 2498, 2499, 2500, 2501, 2502, 2503, 2504]], [1, 8496, [82713, 82738, 82760, 82787, 82811, 82835, 82857, 82878, 82911], [17701.833, 17736.225, 17705.353, 17769.291, 17783.202, 17693.653, 17770.502, 17673.636, 17742.275], [73246.808, 73298.047, 73273.724, 73321.11, 73388.638, 73303.443, 73346.001, 73267.939, 73334.663], [14.887, 19.005, 12.351, 24.318, 16.219, 19.199, 17.787, 13.681, 29.287], [2099.3790591313586, 1275.6180490172333, 1221.6659101990995, 1966.6528650661153, 5980.42659344439, 1385.3066375741876, 11492.13487167138, 848.2364574085747, 1077.516998598666], [2508, 2509, 2510, 2511, 2512, 2513, 2514, 2515, 2516]], [0, 8510, [82863, 82884, 82916, 82945, 82970, 82998, 83037, 83085, 83129, 83167, 83195, 83229], [31359.161, 31354.084, 31347.488, 31427.555, 31361.588, 31428.183, 31338.771, 31368.756, 31358.468, 31392.531, 31343.764, 31326.202], [40239.025, 40201.428, 40243.492, 40328.184, 40289.118, 40294.822, 40267.247, 40241.193, 40234.783, 40281.524, 40183.894, 40248.561], [15.263, 10.937, 12.383, 47.669, 20.062, 20.941, 16.515, 18.491, 12.363, 26.078, 17.055, 18.119], [1407.2621611951051, 1501.4488241599822, 1889.0755989118127, 1976.6659614374933, 1020.1394883470774, 3126.011839013473, 1785.4793641604851, 1016.039962860622, 1792.5612711079727, 1124.035592214561, 870.1432709547006, 1163.7863106865805], [2514, 2515, 2516, 2517, 2518, 2519, 2520, 2521, 2522, 2523, 2524, 2525]], [1, 8526, [82991, 83029, 83076, 83121, 83162], [18073.247, 18056.531, 18082.364, 18091.015, 17992.937], [74347.063, 74362.462, 74343.529, 74304.542, 74298.205], [22.826, 8.805, 13.849, 12.216, 19.182], [500.82889133075105, 1095.8024551805684, 2145.7806149899666, 1104.796302992678, 516.5651538014415], [2519, 2520, 2521, 2522, 2523]], [1, 8527, [82990, 83028, 83075, 83120, 83160, 83193, 83225, 83259, 83286], [17702.104, 17844.311, 17840.825, 17829.12, 17850.11, 17755.329, 17876.663, 17859.22, 17904.987], [73066.207, 73021.424, 73005.903, 73017.95, 73052.283, 73022.457, 73043.994, 73010.629, 73178.108], [13.082, 15.691, 16.064, 11.947, 11.89, 21.494, 26.799, 18.364, 25.279], [50563.129539404494, 2078.722859503555, 1820.9762514800232, 2073.915914323164, 1400.4419379976314, 2298.548676528525, 1584.4207575100127, 1897.9889688094377, 2809.613134621039], [2519, 2520, 2521, 2522, 2523, 2524, 2525, 2526, 2527]], [0, 8530, [82997, 83036, 83084, 83127, 83166, 83194, 83228, 83264, 83287, 83321, 83351], [31080.281, 31044.14, 31082.317, 31095.342, 31114.157, 31108.966, 31133.234, 31141.731, 31152.814, 31250.423, 31186.985], [41442.282, 41519.936, 41554.038, 41638.917, 41685.529, 41671.78, 41694.032, 41723.852, 41720.713, 41817.316, 41794.905], [15.573, 14.615, 12.235, 10.16, 7.744, 9.833, 12.283, 9.876, 15.158, 32.437, 21.516], [972.4042408742623, 2746.214288184366, 3687.449569887769, 2664.5767008602397, 1863.4957231514497, 1485.2239147742184, 1613.885996380176, 1570.9990352805385, 1502.7050118863067, 1101.5273275610277, 782.3196140970438], [2519, 2520, 2521, 2522, 2523, 2524, 2525, 2526, 2527, 2528, 2529]], [0, 8554, [83288, 83320, 83352, 83371, 83398, 83431, 83455, 83484, 83509], [31412.175, 31344.566, 31345.289, 31318.056, 31348.019, 31379.543, 31392.136, 31345.744, 31342.699], [40233.876, 40241.843, 40232.965, 40253.586, 40246.071, 40250.205, 40275.958, 40241.93, 40252.945], [21.925, 16.26, 17.182, 13.564, 15.929, 22.873, 14.699, 18.314, 21.99], [725.1317915251238, 1184.2676163926799, 1278.1469591652601, 1278.4670404506792, 1611.0743833828233, 785.5776365450176, 1149.301987013145, 2167.0498322447143, 1417.2987836291118], [2527, 2528, 2529, 2530, 2531, 2532, 2533, 2534, 2535]], [1, 8555, [83314, 83346, 83367, 83394, 83422, 83452, 83479], [18104.067, 18052.824, 17991.743, 18011.996, 18067.721, 18117.774, 18075.067], [73369.41, 73555.243, 73685.183, 73726.219, 73556.209, 73534.525, 73602.682], [34.806, 27.724, 18.767, 38.154, 30.862, 37.026, 36.576], [621.8561747230154, 1253.2917867141941, 462.3863702496784, 1606.1123226123855, 1253.402763654143, 995.1602441666075, 1390.5237022503607], [2528, 2529, 2530, 2531, 2532, 2533, 2534]], [1, 8620, [83910, 83934, 83961, 83987, 84008, 84024, 84041, 84062, 84081], [17150.614, 17186.839, 17188.71, 17174.775, 17216.701, 17154.37, 17162.157, 17175.547, 17147.663], [73107.388, 73109.133, 73096.993, 73147.2, 73105.971, 73100.083, 73075.074, 73090.394, 73113.127], [16.68, 17.744, 24.351, 13.281, 19.939, 22.543, 19.674, 26.611, 20.186], [1023.5418471241309, 1030.2995654906438, 1350.6124137985685, 1349.306416628885, 1323.5256833628544, 793.4197304574963, 1948.7828042811147, 527.242665578949, 1164.2941028391272], [2552, 2553, 2554, 2555, 2556, 2557, 2558, 2559, 2560]], [0, 8625, [84028, 84052, 84068, 84091, 84111, 84128, 84144, 84162, 84179, 84201, 84215, 84228, 84243, 84259, 84276, 84290, 84309, 84328, 84340, 84355, 84373, 84389, 84401, 84417, 84439, 84455, 84472, 84484, 84501, 84517, 84535, 84551, 84564, 84583, 84597, 84613], [32247.81, 32257.475, 32229.652, 32269.965, 32256.614, 32261.092, 32254.31, 32246.657, 32235.136, 32242.655, 32234.513, 32239.315, 32239.052, 32244.908, 32264.057, 32199.605, 32238.612, 32239.328, 32273.514, 32226.34, 32223.683, 32246.761, 32185.558, 32158.443, 32260.209, 32222.722, 32211.157, 32131.202, 32105.487, 32165.085, 32128.846, 32176.114, 32130.897, 31900.248, 31959.603, 31884.489], [40456.01, 40444.618, 40436.71, 40458.268, 40463.119, 40460.171, 40459.977, 40468.058, 40477.894, 40493.677, 40455.57, 40492.883, 40456.014, 40448.841, 40464.308, 40450.377, 40441.975, 40453.341, 40413.098, 40477.055, 40420.795, 40459.392, 40499.781, 40445.588, 40449.713, 40461.835, 40460.324, 40423.015, 40432.627, 40453.464, 40436.304, 40479.392, 40471.88, 40549.83, 40538.56, 40520.42], [15.31, 9.335, 9.836, 10.08, 10.882, 10.384, 10.252, 8.577, 15.189, 13.423, 13.018, 11.23, 11.681, 14.365, 22.567, 14.413, 10.099, 8.412, 22.435, 17.851, 20.277, 24.939, 30.161, 30.366, 12.638, 9.188, 17.646, 34.643, 33.145, 18.535, 27.607, 21.717, 17.424, 26.354, 23.335, 30.051], [1091.9918249604088, 2737.7962831831933, 1963.3232103901073, 1707.3289208317194, 1573.541100992444, 1501.6215200779045, 1413.3096028424525, 1387.4784078180726, 1091.8058515786784, 2042.5950937042223, 1671.9961093824813, 1455.163625541637, 1543.7519738336887, 2098.490817652421, 672.6832346402585, 629.7896446229722, 1647.494436781491, 1771.3404035953508, 1084.0659075407643, 1168.0120724294043, 1805.7382428609046, 601.0096636583181, 2215.8504715066615, 864.4416321717089, 368.60998430100943, 1381.5187074669232, 893.8494752855363, 802.6615402804804, 2977.118972608732, 2260.28013998602, 2425.581310820098, 1294.1006344457198, 2672.3317401688287, 1427.0083602642867, 1271.5442593005098, 4008.5965682553583], [2557, 2558, 2559, 2560, 2561, 2562, 2563, 2564, 2565, 2566, 2567, 2568, 2569, 2570, 2571, 2572, 2573, 2574, 2575, 2576, 2577, 2578, 2579, 2580, 2581, 2582, 2583, 2584, 2585, 2586, 2587, 2588, 2589, 2590, 2591, 2592]], [0, 8626, [84051, 84067, 84090, 84110, 84127, 84143, 84161, 84177, 84200, 84214, 84227, 84242, 84258, 84275, 84289, 84307, 84327], [31893.08, 31829.78, 31888.421, 32124.145, 32071.731, 32094.318, 32115.309, 32124.545, 32110.099, 32120.765, 32113.97, 32099.373, 32123.359, 32128.612, 32153.862, 32076.788, 32153.493], [39491.851, 39472.879, 39493.35, 39492.686, 39519.502, 39481.158, 39500.19, 39509.34, 39551.374, 39516.703, 39493.782, 39533.432, 39490.991, 39554.279, 39574.651, 39466.339, 39591.457], [16.794, 15.924, 17.667, 16.872, 30.508, 13.405, 21.75, 21.727, 17.225, 19.638, 16.401, 38.952, 18.919, 22.176, 21.659, 30.425, 38.322], [1343.093132510793, 1544.3492209494175, 2327.606121862086, 1069.0032233203854, 1064.3299808869567, 661.0234745385402, 909.9235176559475, 1636.0589636322757, 1691.4268770974786, 1044.410176593643, 867.0279359088834, 1919.6441806730359, 1012.5693535255085, 1225.6042969418063, 574.8583963996174, 1301.0822641734155, 1237.9744146691662], [2558, 2559, 2560, 2561, 2562, 2563, 2564, 2565, 2566, 2567, 2568, 2569, 2570, 2571, 2572, 2573, 2574]], [1, 8646, [84238, 84254, 84272, 84286, 84302, 84323, 84336, 84351, 84366, 84386], [17734.563, 17741.702, 17758.08, 17750.152, 17729.435, 17684.899, 17722.335, 17763.742, 17709.542, 17766.452], [72906.649, 72925.03, 72910.204, 72908.712, 72897.413, 72954.772, 72881.631, 72904.319, 72867.764, 72929.753], [16.897, 17.225, 21.284, 24.949, 26.407, 21.806, 18.409, 13.227, 19.221, 23.651], [1839.8925336237373, 2383.6017043601632, 1002.7982309924944, 523.8882382127438, 3716.914481947402, 2760.582900708461, 1711.6687382169855, 1202.4091884166155, 762.992861437267, 1521.5057132808502], [2569, 2570, 2571, 2572, 2573, 2574, 2575, 2576, 2577, 2578]], [1, 8690, [84785, 84808, 84835, 84860, 84891], [17428.082, 17457.538, 17324.944, 17210.629, 17322.868], [73064.995, 73079.228, 73109.502, 73170.363, 73132.064], [27.443, 20.452, 18.781, 16.557, 35.992], [1525.4572591385781, 1290.099413349352, 2508.6130199558484, 1348.0720764270495, 1232.1412903676974], [2603, 2604, 2605, 2606, 2607]], [0, 8691, [84764, 84787, 84812, 84839, 84865, 84897, 84932, 84960, 84998, 85021, 85041], [31313.881, 31366.172, 31365.528, 31422.789, 31395.014, 31424.103, 31351.567, 31382.146, 31372.634, 31380.224, 31340.704], [41702.705, 41796.051, 41802.791, 41751.45, 41810.972, 41758.242, 41779.605, 41678.935, 41852.588, 41812.172, 41694.739], [11.991, 20.055, 19.315, 17.49, 15.407, 22.762, 15.646, 17.074, 13.523, 18.588, 23.9], [44650.77122016612, 2871.0644323561573, 2879.3131149065193, 7180.248132846776, 3183.7922329476096, 3979.7833494954157, 9319.545825030378, 20676.1849187623, 1470.6737119326958, 3902.360529785888, 7684.871817041312], [2602, 2603, 2604, 2605, 2606, 2607, 2608, 2609, 2610, 2611, 2612]], [1, 8692, [84786, 84809, 84836, 84862, 84893, 84928, 84955, 84993, 85020, 85037, 85059], [18143.916, 18131.224, 18137.882, 18123.139, 18125.454, 18115.744, 18148.235, 18134.933, 18134.566, 18109.164, 18051.216], [73318.59, 73202.738, 73163.729, 73221.181, 73140.912, 73192.385, 73175.955, 73157.112, 73164.698, 73150.815, 73127.297], [27.428, 15.414, 16.485, 23.872, 12.973, 15.945, 20.344, 12.972, 15.58, 16.019, 26.541], [1974.8133831828106, 1272.301928165596, 1374.4487285859623, 2199.397933401541, 739.6173372031685, 939.4303538962112, 878.9771606336657, 990.2999405395519, 701.1168728446565, 437.5706386986435, 1209.2369668940762], [2603, 2604, 2605, 2606, 2607, 2608, 2609, 2610, 2611, 2612, 2613]], [0, 8693, [84766, 84789, 84813, 84841, 84868, 84899, 84933, 84962], [31909.616, 31917.993, 32014.587, 32055.827, 32069.165, 32054.532, 32030.431, 31952.521], [40981.053, 40733.974, 40683.114, 40762.343, 40927.789, 41088.988, 41071.676, 41215.59], [17.292, 46.159, 25.892, 22.222, 27.644, 17.548, 16.235, 27.448], [460.64397076494896, 3400.165331022301, 4708.449957149616, 3984.9778480565838, 3102.06645613819, 617.4002727178353, 1857.0057817893212, 8286.844954734257], [2602, 2603, 2604, 2605, 2606, 2607, 2608, 2609]], [1, 8707, [84861, 84892, 84927, 84954, 84992, 85019], [17715.327, 17631.459, 17659.238, 17645.454, 17672.12, 17656.26], [73869.396, 73995.217, 74009.565, 74005.994, 74016.329, 73977.872], [18.813, 21.12, 20.088, 13.325, 11.656, 18.704], [5125.262034882781, 1458.8919216729696, 1357.3927278835438, 1314.8152389988124, 1253.14191771736, 995.0818045125565], [2606, 2607, 2608, 2609, 2610, 2611]], [1, 8718, [85038, 85060, 85085, 85113, 85136, 85165], [18709.054, 18728.383, 18703.931, 18706.04, 18660.576, 18629.584], [74411.632, 74407.286, 74400.564, 74389.148, 74363.884, 74375.102], [21.865, 26.301, 17.595, 19.376, 17.322, 18.175], [1285.7377676336803, 1275.537100355718, 1289.603828936645, 2723.2546212107777, 1569.6513439093853, 383.1073290561119], [2612, 2613, 2614, 2615, 2616, 2617]], [0, 8723, [85090, 85116, 85142, 85171, 85193], [31881.844, 32063.296, 32082.828, 32081.009, 32090.406], [41092.957, 41081.908, 41063.729, 41072.387, 41092.404], [36.769, 19.408, 19.589, 18.989, 10.729], [1916.3167571152933, 504.9044321110464, 817.0247352299389, 679.9389795294481, 492.72997971560704], [2614, 2615, 2616, 2617, 2618]], [0, 8727, [85141, 85170, 85191, 85208, 85229, 85251, 85266, 85291, 85319, 85346, 85374, 85394, 85413, 85428, 85445, 85466, 85490, 85510, 85524, 85540], [31248.339, 31227.83, 31245.365, 31310.393, 31263.043, 31149.168, 31254.699, 31226.89, 31202.707, 31229.309, 31230.048, 31292.48, 31165.39, 31290.146, 31259.014, 31284.816, 31293.492, 31261.874, 31293.265, 31305.22], [41879.582, 41846.201, 41772.884, 41863.688, 41815.752, 41774.299, 41854.515, 41814.111, 41825.119, 41828.008, 41752.527, 41805.672, 41804.77, 41863.335, 41783.275, 41821.653, 41821.25, 41868.058, 41802.594, 41759.95], [27.372, 27.276, 14.795, 34.334, 14.406, 19.183, 16.928, 21.971, 25.596, 13.81, 30.093, 21.166, 18.298, 21.167, 34.49, 22.906, 23.457, 33.494, 20.051, 34.323], [2029.2822975431445, 883.8732948149282, 817.9882894255044, 794.819100393168, 1298.4266362436047, 2965.805089117979, 958.7782144192228, 1868.030782999462, 968.7001201952089, 1117.3683260263188, 1417.3382056237265, 423.1991631956309, 788.3561603654165, 751.1014101971007, 517.3128654099513, 907.5402227523966, 1364.3411494878442, 970.1125643857544, 1048.1986372311717, 890.724018863219], [2616, 2617, 2618, 2619, 2620, 2621, 2622, 2623, 2624, 2625, 2626, 2627, 2628, 2629, 2630, 2631, 2632, 2633, 2634, 2635]], [1, 8756, [85387, 85407, 85425, 85440, 85464, 85487], [18213.708, 18156.138, 18133.795, 18107.483, 18159.877, 18120.234], [73235.744, 73139.598, 73201.489, 73210.423, 73095.073, 73160.984], [34.22, 30.727, 27.234, 24.749, 19.806, 30.173], [1172.0762341884736, 1189.621162848056, 624.4071818706543, 580.7032099310331, 601.2459349224572, 742.7663450850705], [2627, 2628, 2629, 2630, 2631, 2632]], [1, 8758, [85426, 85441, 85465, 85488, 85508, 85523], [18773.487, 18806.147, 18771.659, 18790.275, 18764.901, 18737.675], [74671.799, 74635.357, 74677.624, 74626.111, 74639.276, 74616.467], [26.267, 21.122, 21.788, 18.965, 19.32, 26.61], [1072.1465420180336, 869.5514183220838, 1301.4103390089301, 1757.3003411832767, 1300.4979399304927, 1186.9179159909409], [2629, 2630, 2631, 2632, 2633, 2634]], [0, 8802, [85836, 85855, 85870, 85885, 85894, 85909], [31901.691, 31899.182, 31896.178, 31970.634, 31853.057, 31874.804], [39610.633, 39578.494, 39586.601, 39530.502, 39631.785, 39579.548], [24.015, 15.89, 17.645, 22.243, 24.59, 12.341], [1310.3822286515783, 1215.52242063974, 972.3890411522144, 1246.0604319520298, 1685.3330736741675, 634.6033273340865], [2654, 2655, 2656, 2657, 2658, 2659]], [1, 8817, [86006, 86023, 86040, 86055, 86072, 86090, 86106, 86130, 86149, 86175], [17731.057, 17887.523, 17749.541, 17845.692, 17812.308, 17801.219, 17842.884, 17867.02, 17819.847, 17887.495], [74083.756, 74018.983, 74037.163, 74046.22, 74034.915, 74009.106, 74056.241, 74099.45, 74052.861, 74020.549], [33.77, 29.697, 26.269, 28.871, 22.185, 24.826, 25.65, 19.409, 32.454, 25.308], [828.9640835849343, 990.6829108020739, 1667.2114640391774, 3927.7531953778266, 562.7903971636911, 1750.7728336733103, 1736.818173310948, 598.3488291107014, 787.4169170824358, 1586.6413058573507], [2665, 2666, 2667, 2668, 2669, 2670, 2671, 2672, 2673, 2674]], [0, 8820, [86043, 86061, 86075, 86093, 86112, 86135, 86156, 86182, 86201, 86227, 86248, 86267, 86285, 86295, 86310, 86328, 86345, 86365, 86384, 86412, 86443], [31310.062, 31283.659, 31294.085, 31312.22, 31292.06, 31356.977, 31315.239, 31321.528, 31326.42, 31330.079, 31300.366, 31317.448, 31314.411, 31345.673, 31226.826, 31323.6, 31342.092, 31352.709, 31273.857, 31358.912, 31278.859], [41467.707, 41497.981, 41511.478, 41500.064, 41470.418, 41368.94, 41417.484, 41460.466, 41511.189, 41419.713, 41493.285, 41440.84, 41486.718, 41439.243, 41603.01, 41439.443, 41427.29, 41411.005, 41470.721, 41436.838, 41451.839], [29.638, 16.608, 26.677, 17.732, 19.657, 20.084, 25.399, 24.13, 21.838, 26.799, 26.272, 25.186, 20.926, 30.753, 17.871, 22.63, 22.313, 18.318, 21.026, 16.211, 16.563], [1691.3402943984704, 1197.7767395448618, 1848.6902562983564, 1718.6962925846115, 2064.9665471658936, 1110.1292523118898, 2093.57324770193, 1121.1909676864557, 6129.828782033868, 3803.147071326437, 2532.589818704261, 2603.164129072821, 5833.782173836909, 4989.780890787606, 18950.790816703993, 3867.425374090355, 3303.109776680708, 12238.570734181118, 2530.9060670112353, 2616.551236474416, 1472.6905296192547], [2667, 2668, 2669, 2670, 2671, 2672, 2673, 2674, 2675, 2676, 2677, 2678, 2679, 2680, 2681, 2682, 2683, 2684, 2685, 2686, 2687]], [1, 8834, [86218, 86241, 86261, 86280, 86292, 86308, 86323], [17805.273, 17890.806, 17736.759, 17797.603, 17779.792, 17798.757, 17799.41], [73817.526, 74046.522, 73974.593, 74047.053, 74026.106, 74021.614, 73965.276], [12.826, 25.737, 30.461, 32.108, 34.301, 26.695, 32.521], [79847.84358701452, 1135.2105473409265, 5167.599102423091, 1213.973530562154, 666.0170537134529, 1912.9376225102576, 2542.789271321393], [2676, 2677, 2678, 2679, 2680, 2681, 2682]], [1, 8862, [86436, 86467, 86492, 86529, 86560, 86593, 86628, 86662, 86695, 86727], [17380.499, 17281.374, 17275.007, 17490.462, 17469.409, 17388.063, 17281.336, 17379.647, 17358.176, 17275.573], [72897.394, 72971.716, 72957.66, 72844.056, 72791.092, 72921.432, 72902.869, 72899.975, 72959.097, 72926.971], [25.93, 20.279, 20.14, 38.935, 26.165, 29.754, 21.071, 26.353, 26.369, 18.274], [2261.7021115739353, 1459.1268863112207, 864.2907087773305, 3732.135368875942, 20373.15276488446, 4448.439340930017, 1502.5614685251483, 4079.3110109152735, 5317.03181102035, 697.1039734441966], [2687, 2688, 2689, 2690, 2691, 2692, 2693, 2694, 2695, 2696]], [0, 8863, [86445, 86473, 86502, 86539, 86570, 86601, 86641, 86670, 86703, 86738, 86765, 86802, 86831, 86860, 86890, 86916, 86939, 86970, 86994, 87027, 87058], [32280.697, 32326.2, 32206.699, 32200.677, 32178.039, 32183.949, 32169.024, 32188.803, 32190.563, 32182.124, 32197.784, 32180.797, 32202.518, 32190.222, 32204.727, 32205.616, 32220.266, 32212.464, 32214.804, 32189.258, 32192.37], [40104.006, 40066.358, 40250.936, 40434.137, 40422.433, 40409.657, 40361.906, 40349.718, 40329.875, 40362.698, 40402.642, 40373.262, 40375.582, 40378.702, 40362.629, 40370.614, 40408.795, 40427.475, 40409.954, 40419.378, 40411.083], [8.115, 13.965, 26.133, 17.884, 40.238, 9.522, 11.066, 16.256, 19.198, 12.523, 8.934, 10.259, 8.032, 10.261, 9.175, 14.695, 9.05, 7.791, 13.188, 14.825, 11.872], [3807.1622651500165, 2077.583178906649, 4564.563279871168, 951.9736027407188, 684.9351640504939, 2007.561724914231, 2637.7648665642096, 2383.2152443609084, 3419.9545971193634, 3015.034930850983, 2538.222050117558, 2297.089568579048, 2405.7405234241287, 2548.6681957397286, 1816.5080060937685, 3188.3860648780988, 1392.6252278207728, 1903.6545658256348, 1585.0234726273027, 1446.824735738702, 1351.2089992537738], [2687, 2688, 2689, 2690, 2691, 2692, 2693, 2694, 2695, 2696, 2697, 2698, 2699, 2700, 2701, 2702, 2703, 2704, 2705, 2706, 2707]], [1, 8870, [86495, 86532, 86563, 86595, 86632], [17842.65, 17915.186, 17873.255, 17889.308, 17921.114], [73981.865, 74013.888, 74087.746, 73969.574, 73925.447], [28.63, 11.753, 20.842, 34.407, 26.736], [873.6648899398899, 57210.762892579936, 2186.561094683348, 1670.9606881755208, 4191.447708456035], [2689, 2690, 2691, 2692, 2693]], [1, 8879, [86596, 86633, 86665, 86698, 86730, 86761], [18929.27, 18940.625, 18959.715, 18939.886, 18976.834, 18921.909], [74385.084, 74340.321, 74348.204, 74397.255, 74311.46, 74395.391], [22.509, 22.108, 17.317, 19.683, 18.789, 15.593], [1423.6918324555277, 2371.9444851038306, 2240.0132721372656, 1478.4801690357888, 4701.608212192154, 770.9626025801902], [2692, 2693, 2694, 2695, 2696, 2697]], [0, 8900, [86764, 86801, 86830, 86859, 86889, 86915, 86938, 86969, 86993, 87026, 87055, 87080, 87107, 87127], [31095.75, 31159.125, 31179.237, 31131.04, 31146.44, 31143.954, 31176.969, 31157.559, 31140.385, 31136.603, 31166.108, 31153.567, 31145.242, 31121.964], [41583.807, 41606.531, 41532.753, 41611.603, 41622.319, 41614.567, 41564.164, 41610.46, 41593.25, 41618.653, 41602.32, 41646.544, 41585.764, 41615.03], [17.323, 15.832, 22.378, 24.567, 22.855, 20.31, 18.262, 25.307, 17.069, 20.675, 19.815, 15.198, 16.067, 12.55], [1940.7663910998144, 1551.0062617767053, 4605.1680307873785, 1759.4063183359267, 1480.8406593872248, 1211.8553595642602, 4774.405628324571, 2666.9577631384686, 1742.5517105402064, 2089.378372798637, 2075.0015445919785, 1799.2474958604053, 3058.3336675617948, 428.1697250950388], [2697, 2698, 2699, 2700, 2701, 2702, 2703, 2704, 2705, 2706, 2707, 2708, 2709, 2710]], [1, 8947, [87277, 87303, 87326, 87349, 87377, 87413, 87441, 87470, 87500], [18904.63, 18905.765, 18925.847, 18924.913, 18885.302, 18902.294, 18924.538, 18932.404, 18889.863], [74499.16, 74516.115, 74527.602, 74503.849, 74484.496, 74489.127, 74503.056, 74490.773, 74480.947], [10.473, 11.925, 12.418, 15.953, 13.402, 19.682, 19.646, 20.832, 21.423], [1023.2651310210186, 1272.9780966852925, 1405.9057745645866, 1536.6653499319455, 882.5324809818411, 603.8283325925241, 1968.8226172530594, 1316.3299155908096, 548.6741698333334], [2716, 2717, 2718, 2719, 2720, 2721, 2722, 2723, 2724]], [0, 8964, [87420, 87449, 87478, 87507, 87533, 87563], [31662.756, 31561.525, 31563.392, 31561.622, 31573.639, 31538.307], [41415.615, 41398.324, 41355.659, 41299.242, 41366.265, 41344.396], [27.21, 20.285, 17.118, 32.137, 18.723, 22.054], [1293.0260589771967, 1169.48289285475, 811.4071493689852, 2202.8822558050665, 1038.4210270769581, 7247.498334529141], [2721, 2722, 2723, 2724, 2725, 2726]], [1, 8972, [87469, 87499, 87528, 87557, 87580, 87603, 87646, 87671], [18233.137, 18266.673, 18342.817, 18271.966, 18262.817, 18206.266, 18270.824, 18263.755], [74640.218, 74613.837, 74566.595, 74641.932, 74616.07, 74589.411, 74626.607, 74622.383], [12.244, 13.417, 38.902, 13.764, 9.702, 30.981, 11.153, 10.775], [813.1740403088561, 1463.40478821756, 1570.5226011263428, 1838.7386891307292, 1500.9895644803678, 1071.6884985977033, 1225.053179383471, 1038.7428816504416], [2723, 2724, 2725, 2726, 2727, 2728, 2729, 2730]], [1, 8988, [87802, 87829, 87854, 87884, 87910], [17632.75, 17454.539, 17531.346, 17524.751, 17501.672], [72955.399, 73019.285, 73001.353, 73011.14, 72972.763], [11.039, 2.374, 27.238, 14.527, 16.434], [47801.85917994706, 428.912733697052, 740.7832671003356, 1121.673257882518, 795.6085460914485], [2735, 2736, 2737, 2738, 2739]], [0, 8989, [87834, 87861, 87888, 87913, 87938, 87967, 87990, 88013, 88035, 88056, 88077, 88104], [32145.392, 32162.52, 32187.929, 32117.149, 32161.923, 32120.708, 32148.238, 32109.763, 32132.096, 32159.673, 32172.206, 32115.828], [39507.909, 39489.358, 39472.483, 39441.074, 39499.651, 39476.943, 39452.776, 39434.604, 39433.084, 39408.556, 39427.264, 39439.217], [30.217, 15.819, 14.644, 25.937, 22.309, 22.536, 9.358, 12.303, 13.445, 16.333, 18.235, 13.923], [578.0901460351309, 1354.131362531347, 1086.5972657555083, 976.5040410917046, 1035.223267513463, 1022.2643312556369, 398.56868294282395, 988.6330937733534, 1413.7809921980775, 1121.3404938192211, 561.8080828874739, 858.8219133245765], [2736, 2737, 2738, 2739, 2740, 2741, 2742, 2743, 2744, 2745, 2746, 2747]], [0, 9031, [88324, 88354, 88389, 88428, 88471, 88511, 88550, 88589, 88628, 88664], [31009.302, 31073.992, 31064.856, 31019.369, 30999.309, 30997.124, 30999.476, 31041.245, 31027.244, 31019.657], [41399.501, 41455.678, 41470.662, 41370.84, 41378.435, 41380.386, 41372.469, 41348.355, 41376.404, 41372.083], [20.037, 27.441, 36.061, 16.734, 15.62, 20.779, 13.399, 13.619, 17.25, 12.271], [1815.0849486844934, 4196.783805639395, 6123.388554600482, 1295.1928598352947, 1338.8841417108222, 1541.334354439448, 1636.5048693739857, 1000.7812563932371, 2176.5613628467536, 1814.9558977939323], [2757, 2758, 2759, 2760, 2761, 2762, 2763, 2764, 2765, 2766]], [0, 9034, [88355, 88390, 88429, 88473, 88512, 88551], [31244.398, 31260.864, 31224.656, 31240.641, 31222.592, 31113.773], [41853.161, 41819.406, 41795.558, 41839.473, 41805.192, 41601.922], [11.756, 12.15, 14.799, 16.38, 18.711, 33.304], [1676.397014239321, 2951.5321886050774, 2072.892049391491, 2367.165858424839, 2760.4130750700733, 7049.812758146759], [2758, 2759, 2760, 2761, 2762, 2763]], [0, 9035, [88356, 88391, 88431, 88474, 88513, 88552, 88593, 88629], [31805.27, 31786.356, 31747.499, 31691.568, 31708.175, 31684.432, 31691.147, 31704.442], [40395.771, 40398.917, 40481.592, 40434.311, 40436.297, 40400.318, 40474.763, 40401.148], [18.838, 15.53, 29.782, 29.732, 22.286, 27.069, 31.01, 24.306], [11854.581711573268, 36898.30262280998, 1883.6835202256614, 925.8958304560356, 4163.768476198946, 1803.7510653640402, 5707.733304352352, 1171.6447733872226], [2758, 2759, 2760, 2761, 2762, 2763, 2764, 2765]], [1, 9041, [88351, 88381, 88424, 88464, 88508, 88546, 88582, 88625], [17819.142, 17864.713, 17860.379, 17861.738, 17883.226, 17827.304, 17884.26, 17886.534], [74119.963, 74070.481, 73987.945, 73994.816, 73966.468, 74041.966, 73994.674, 73967.255], [14.453, 18.426, 20.008, 14.802, 17.848, 20.122, 22.076, 27.111], [1872.118177114141, 2340.7747774564446, 1029.4134875968687, 777.0292585365112, 842.6642283403839, 664.8877548035973, 696.8786965369501, 1103.7709148404008], [2758, 2759, 2760, 2761, 2762, 2763, 2764, 2765]], [1, 9047, [88382, 88426, 88467, 88510, 88548, 88585, 88627, 88659, 88696, 88730, 88758, 88793], [18275.315, 18292.101, 18301.005, 18310.748, 18264.833, 18276.261, 18286.946, 18274.64, 18249.531, 18302.11, 18280.04, 18264.78], [74629.172, 74615.903, 74622.465, 74612.664, 74629.889, 74513.655, 74604.122, 74626.248, 74551.685, 74661.337, 74679.999, 74628.734], [13.307, 10.488, 16.171, 11.562, 16.579, 12.737, 14.328, 19.111, 17.655, 18.272, 14.063, 14.186], [1189.7730743940888, 1630.0699787641192, 899.3585252162861, 1178.9355200527061, 948.5625727890274, 42308.41723979466, 1211.0970277775878, 823.5428074744667, 917.593632175386, 469.8769140340769, 615.2410976384168, 829.5574573196438], [2759, 2760, 2761, 2762, 2763, 2764, 2765, 2766, 2767, 2768, 2769, 2770]], [1, 9054, [88425, 88466, 88509, 88547, 88584, 88626, 88658], [18323.283, 18196.768, 18167.766, 18174.744, 18168.391, 18194.537, 18266.42], [73521.75, 73562.2, 73514.078, 73447.938, 73510.441, 73488.806, 73513.281], [26.821, 11.395, 19.948, 19.23, 19.222, 11.721, 14.979], [940.6093063805945, 67599.93612363242, 6323.261834549191, 2108.1858562185157, 4263.823954038606, 64950.14518734382, 11774.682445630353], [2760, 2761, 2762, 2763, 2764, 2765, 2766]], [1, 9066, [88657, 88693, 88728, 88756, 88791, 88827], [17489.647, 17415.219, 17483.206, 17549.551, 17551.45, 17549.81], [72772.01, 72751.85, 72784.263, 72779.618, 72766.65, 72752.537], [9.961, 19.886, 9.675, 10.01, 12.655, 18.381], [1938.9718301232897, 1336.8868388198691, 837.9163899600474, 2066.0732798486365, 2031.4991633332097, 1458.3106405572146], [2766, 2767, 2768, 2769, 2770, 2771]], [1, 9074, [88757, 88792, 88828, 88857, 88886, 88918, 88949], [18243.925, 18289.161, 18221.491, 18168.683, 18128.006, 18096.416, 18065.328], [73606.862, 73509.159, 73434.736, 73381.362, 73313.62, 73302.158, 73271.529], [30.747, 33.291, 22.338, 39.893, 32.098, 15.336, 24.344], [1004.8980977020796, 2960.344763210398, 859.5590407132509, 1611.6017961280945, 1007.5594154327291, 1549.144138537169, 1479.248153957836], [2769, 2770, 2771, 2772, 2773, 2774, 2775]], [1, 9081, [88888, 88919, 88951, 88983, 89015, 89046, 89068, 89088, 89110, 89143, 89168, 89200, 89230, 89264, 89293, 89319, 89348, 89368], [18857.24, 18819.945, 18867.046, 18832.537, 18898.952, 18845.839, 18842.956, 18841.941, 18837.024, 18883.693, 18838.41, 18860.206, 18839.719, 18854.443, 18796.443, 18840.233, 18842.911, 18849.693], [74534.228, 74549.502, 74552.257, 74548.368, 74589.428, 74564.104, 74543.04, 74530.447, 74530.353, 74534.988, 74544.153, 74533.941, 74533.972, 74520.352, 74516.624, 74546.694, 74552.554, 74563.302], [16.858, 16.194, 10.582, 11.115, 31.185, 19.748, 18.656, 18.321, 14.483, 10.887, 16.203, 6.994, 16.756, 13.368, 18.427, 16.312, 9.877, 19.639], [944.0431086209162, 918.0050359114623, 1201.7572841314304, 952.0659397619388, 1004.4171645503291, 790.2632065538548, 1315.2249441676925, 752.0515822645614, 1008.4108874634943, 1295.538744235264, 957.6587020671248, 474.22625690430306, 868.9487154020154, 890.3696939390476, 781.1945157160035, 1207.8254695044227, 761.8311829153308, 1147.5264695753444], [2773, 2774, 2775, 2776, 2777, 2778, 2779, 2780, 2781, 2782, 2783, 2784, 2785, 2786, 2787, 2788, 2789, 2790]], [1, 9100, [89066, 89086, 89109, 89142, 89167, 89198, 89228, 89263, 89291, 89318, 89347, 89366, 89386, 89407, 89426, 89443, 89461, 89489, 89505, 89521, 89551, 89579, 89605, 89623, 89650], [18117.085, 18102.378, 18107.485, 18091.742, 18131.181, 18125.558, 18103.159, 18079.947, 18096.217, 18106.61, 18139.116, 18082.675, 18095.188, 18075.582, 18056.934, 18109.437, 18085.694, 17985.4, 18003.555, 18050.144, 18016.63, 18043.94, 18044.54, 18051.231, 18061.777], [73164.431, 73147.172, 73187.575, 73156.823, 73188.797, 73238.752, 73184.669, 73149.57, 73149.915, 73188.617, 73118.169, 73142.369, 73160.637, 73164.027, 73160.994, 73170.261, 73158.062, 73025.841, 73057.007, 73138.514, 73108.978, 73163.447, 73156.592, 73080.524, 73054.663], [9.108, 10.421, 16.428, 9.654, 14.359, 22.888, 8.637, 10.314, 9.187, 10.668, 21.586, 10.299, 9.371, 12.756, 16.271, 12.675, 10.183, 20.17, 27.684, 12.955, 20.142, 12.969, 12.696, 23.697, 23.27], [1211.3808614348304, 1363.2740496661434, 1431.7210563505732, 1642.5625536253328, 1402.3054642411441, 2017.917499127954, 1411.919698890933, 1547.3532712060626, 1190.7299258247026, 1314.1766871870673, 1028.182763443331, 1584.0216285053868, 1494.593416569848, 1483.1057054224834, 2277.031397852626, 1407.2892089109296, 2230.7624839964874, 4303.38696794511, 1702.757842901938, 2062.89505072392, 3549.3085896338266, 4550.905554220739, 2358.0932241253254, 3733.2862534307783, 991.1163506300603], [2779, 2780, 2781, 2782, 2783, 2784, 2785, 2786, 2787, 2788, 2789, 2790, 2791, 2792, 2793, 2794, 2795, 2796, 2797, 2798, 2799, 2800, 2801, 2802, 2803]], [1, 9143, [89667, 89690, 89717, 89743, 89769, 89794, 89830], [17895.37, 17913.078, 17835.959, 17914.912, 17880.415, 17951.901, 17908.573], [72836.384, 72866.971, 72853.558, 72965.185, 72886.549, 72911.902, 72900.72], [16.143, 23.663, 31.176, 20.255, 23.496, 20.799, 33.35], [1160.711787028406, 1085.2647217532221, 1377.160782325976, 907.7653443653285, 754.5639982121085, 679.8359168228786, 1421.2474846279106], [2804, 2805, 2806, 2807, 2808, 2809, 2810]], [1, 9157, [89829, 89857, 89876, 89905, 89934], [17862.956, 17826.562, 17929.747, 17820.507, 17913.227], [72854.758, 72844.959, 72962.03, 72851.205, 72915.331], [26.0, 36.219, 23.07, 28.489, 17.325], [6970.9610340140325, 3889.4816795299107, 520.013159770266, 1054.2650414495909, 908.6970081435727], [2810, 2811, 2812, 2813, 2814]], [1, 9179, [90100, 90120, 90147, 90172, 90197], [17697.624, 17687.961, 17703.76, 17698.138, 17707.939], [73708.66, 73715.832, 73726.385, 73699.202, 73738.954], [19.874, 19.495, 20.02, 9.903, 23.593], [686.5290014194982, 783.5481065729343, 852.8837066705953, 1237.6714125414492, 979.0998426392872], [2822, 2823, 2824, 2825, 2826]], [1, 9184, [90121, 90148, 90173, 90199, 90218, 90237], [18229.074, 18206.581, 18247.783, 18216.33, 18225.862, 18168.747], [73308.388, 73331.693, 73304.532, 73256.316, 73285.209, 73278.35], [12.977, 13.311, 17.721, 17.978, 23.924, 24.857], [1006.479004217549, 1081.5060281133005, 1409.8615995659836, 538.6530443526296, 968.4800305595542, 1161.2246204551789], [2823, 2824, 2825, 2826, 2827, 2828]], [1, 9227, [90816, 90836, 90858, 90886, 90918], [17713.388, 17685.243, 17728.018, 17654.998, 17525.055], [73742.051, 73709.586, 73733.27, 73810.621, 73631.008], [14.432, 15.834, 24.714, 22.534, 38.489], [707.7801925714818, 1593.510766980376, 2813.6940080298277, 996.4862903911301, 4397.744875914337], [2856, 2857, 2858, 2859, 2860]], [0, 9238, [90895, 90924, 90948, 90979, 91006, 91038, 91071, 91104, 91141, 91183], [31183.865, 31133.624, 31133.905, 31149.664, 31110.83, 31173.596, 31175.548, 31162.321, 31185.349, 31166.222], [40722.297, 40726.526, 40704.392, 40739.949, 40742.737, 40686.095, 40628.613, 40665.319, 40717.985, 40699.43], [11.842, 17.944, 20.144, 9.318, 17.705, 8.782, 15.353, 15.164, 10.214, 13.397], [585.9642263892565, 1253.2698193435333, 1552.4957797200582, 1035.2401738935273, 2654.2090687802915, 1885.2978718240633, 4552.768308340096, 2017.6775314379063, 1552.6974876942215, 1123.8588359102523], [2859, 2860, 2861, 2862, 2863, 2864, 2865, 2866, 2867, 2868]], [1, 9243, [90917, 90945, 90974, 91001, 91032, 91063, 91096], [17433.798, 17281.793, 17286.761, 17288.028, 17282.121, 17289.226, 17317.377], [73587.607, 73523.505, 73515.098, 73500.738, 73474.315, 73516.704, 73529.756], [28.034, 7.96, 14.844, 11.904, 11.563, 9.646, 13.44], [3187.7779301005107, 1099.040946931702, 1590.7229671187245, 1594.6156665331714, 1445.7240601844944, 1527.3715791656616, 1158.0185885356975], [2860, 2861, 2862, 2863, 2864, 2865, 2866]], [0, 9262, [91106, 91143, 91186, 91218, 91253, 91282, 91317, 91353, 91381], [31823.22, 31781.512, 31801.901, 31847.169, 31769.026, 31775.735, 31805.812, 31744.876, 31646.43], [41357.54, 41287.746, 41334.543, 41400.867, 41407.961, 41421.405, 41382.711, 41450.933, 41677.188], [17.205, 32.421, 23.97, 25.405, 13.602, 14.325, 13.806, 18.499, 40.211], [679.0745742168555, 1315.6395456601283, 789.9130310569147, 1522.273411984699, 1667.175345765229, 2227.0362601114325, 2631.347932072684, 1485.7543487522832, 6952.40189111988], [2866, 2867, 2868, 2869, 2870, 2871, 2872, 2873, 2874]], [1, 9271, [91098, 91133, 91179, 91209, 91244, 91276, 91309, 91342, 91375, 91404, 91440, 91473, 91504, 91535, 91567, 91591, 91618, 91645, 91668, 91687, 91709], [17567.34, 17656.395, 17700.546, 17695.501, 17692.132, 17708.997, 17697.844, 17675.064, 17712.946, 17700.968, 17697.892, 17654.659, 17745.469, 17640.011, 17671.371, 17679.858, 17719.98, 17708.896, 17737.974, 17708.324, 17693.299], [73689.52, 73762.399, 73766.655, 73738.877, 73740.991, 73731.098, 73776.011, 73715.505, 73753.855, 73719.487, 73694.317, 73737.073, 73818.829, 73719.169, 73726.625, 73717.157, 73759.483, 73740.638, 73784.072, 73767.534, 73691.167], [36.816, 24.264, 27.903, 33.893, 16.012, 26.537, 23.06, 16.891, 31.154, 7.614, 13.047, 28.411, 34.821, 14.434, 18.378, 14.202, 25.401, 32.069, 28.262, 14.219, 20.714], [5648.8608810659325, 3377.203514031803, 1814.167350696576, 3403.7056695750407, 756.3191349530962, 1012.4258403979007, 1408.5403187043723, 1404.8976909058479, 2248.3096107148444, 654.3739309039897, 1152.4351862539304, 825.6997883414692, 2638.977382529374, 833.501932218756, 579.6826378336816, 856.8584062036327, 2425.5107479958697, 2358.481025944687, 1799.9217887368586, 735.4701074862724, 1053.798113890878], [2866, 2867, 2868, 2869, 2870, 2871, 2872, 2873, 2874, 2875, 2876, 2877, 2878, 2879, 2880, 2881, 2882, 2883, 2884, 2885, 2886]], [0, 9280, [91142, 91185, 91217, 91252, 91281, 91316, 91352], [31722.222, 31717.414, 31607.31, 31588.513, 31604.793, 31620.019, 31586.46], [40089.254, 40127.671, 40107.671, 40096.974, 40074.524, 40042.467, 40097.028], [29.982, 23.25, 24.335, 17.214, 23.464, 17.271, 19.974], [1784.9035826768734, 6199.281255691003, 2490.764938160972, 3008.031788117319, 2880.6309627346254, 7350.125227977956, 23327.198537304947], [2867, 2868, 2869, 2870, 2871, 2872, 2873]], [1, 9289, [91277, 91310, 91343, 91376, 91405, 91441], [18356.337, 18316.068, 18317.921, 18325.86, 18241.297, 18330.564], [74509.771, 74413.122, 74526.531, 74496.667, 74521.833, 74468.282], [23.88, 21.706, 17.641, 23.892, 24.725, 15.945], [1287.9267958123091, 1564.7030129549087, 606.1354475114537, 743.5002926022092, 900.6665955567029, 837.411709576272], [2871, 2872, 2873, 2874, 2875, 2876]], [0, 9304, [91412, 91452, 91481, 91513, 91541], [31386.798, 31355.381, 31353.385, 31334.28, 31291.256], [41840.051, 41876.289, 41857.326, 41865.504, 41826.302], [19.268, 19.922, 15.586, 16.526, 26.451], [810.5957610686097, 1469.8579768232096, 1217.9800152488303, 1369.591945600399, 868.5618218666035], [2875, 2876, 2877, 2878, 2879]], [0, 9308, [91454, 91482, 91514, 91542, 91571, 91598, 91623], [31728.317, 31722.4, 31737.507, 31632.216, 31752.766, 31719.207, 31766.644], [39979.827, 39896.813, 39985.017, 39829.657, 40014.019, 39993.764, 40060.485], [26.646, 25.073, 25.903, 19.115, 30.085, 33.344, 38.857], [2800.754527022956, 9313.68421976276, 9274.529704450644, 866.1072618331726, 8029.99764095249, 2550.1247085807727, 1095.3560580319217], [2876, 2877, 2878, 2879, 2880, 2881, 2882]], [0, 9312, [91517, 91544, 91574, 91599, 91624, 91648], [32214.073, 32216.524, 32132.487, 32222.357, 32254.134, 32152.488], [40278.049, 40261.433, 40151.348, 40253.792, 40275.859, 40297.774], [13.424, 15.605, 26.74, 16.527, 17.047, 31.824], [1165.6211675779941, 1183.2954815543492, 3970.327453006744, 1334.0864326588535, 554.2499838103897, 1157.8969970097805], [2878, 2879, 2880, 2881, 2882, 2883]], [0, 9320, [91672, 91692, 91716, 91743, 91772, 91789], [31811.28, 31776.752, 31822.288, 31818.566, 31857.964, 31802.418], [40094.399, 40069.842, 40123.992, 40115.339, 40112.842, 40144.137], [25.464, 25.727, 3.064, 17.104, 16.07, 22.293], [981.4547531722785, 640.3064215986096, 384.66667451434984, 865.3619167820842, 1271.6402269834193, 1994.4275203937768], [2884, 2885, 2886, 2887, 2888, 2889]], [1, 9340, [91870, 91893, 91915, 91938, 91961, 91983, 92005, 92027, 92050, 92080, 92115, 92138, 92166, 92188, 92214, 92232, 92266, 92291, 92309, 92329, 92354, 92372, 92395, 92418, 92439, 92461, 92480, 92494, 92516, 92536, 92557, 92580, 92600, 92626, 92648, 92670, 92686, 92711, 92724, 92749], [17695.08, 17688.155, 17713.734, 17703.48, 17692.64, 17714.342, 17675.653, 17655.682, 17660.537, 17681.703, 17664.367, 17676.39, 17671.544, 17693.546, 17678.201, 17684.488, 17692.937, 17616.618, 17698.643, 17651.501, 17669.73, 17680.374, 17655.063, 17660.526, 17676.601, 17682.648, 17690.483, 17671.048, 17683.663, 17677.177, 17686.44, 17674.913, 17670.63, 17654.111, 17688.877, 17661.434, 17692.878, 17674.666, 17699.371, 17664.446], [73773.697, 73763.616, 73747.259, 73751.834, 73750.858, 73774.102, 73736.347, 73727.77, 73722.032, 73737.103, 73731.971, 73739.572, 73722.206, 73723.942, 73740.554, 73729.287, 73731.285, 73763.705, 73729.168, 73730.798, 73719.152, 73736.605, 73743.448, 73722.388, 73733.227, 73715.058, 73730.257, 73726.333, 73726.965, 73740.263, 73725.256, 73719.531, 73705.393, 73746.54, 73715.902, 73727.33, 73734.855, 73751.907, 73739.894, 73715.072], [28.231, 15.109, 14.789, 11.541, 7.757, 11.012, 11.413, 10.942, 8.483, 14.02, 8.845, 10.82, 10.899, 8.976, 11.668, 9.969, 8.494, 17.021, 11.227, 15.116, 14.793, 8.722, 9.072, 8.321, 6.042, 7.543, 5.877, 11.552, 8.148, 9.793, 7.306, 10.414, 7.569, 22.708, 14.423, 12.179, 10.383, 17.269, 24.548, 28.743], [1135.437998196542, 1128.9951967873208, 1920.5705447190037, 1533.7838141819989, 1878.952241802371, 1433.2041279824598, 1608.5309746103298, 1623.7176034240888, 1274.9495171513959, 2081.6668991131396, 1596.1964925728746, 1350.2046508094086, 1724.4848332176116, 1676.726171072831, 1671.049815464424, 1514.3343300235786, 1651.6067654239039, 1963.8229840074052, 1708.5693631681797, 2106.6102181173396, 1893.3996027394958, 1683.4083270882486, 2980.2294919347055, 1917.9267169010652, 2235.793556820784, 2105.663350701079, 2550.503876728627, 2019.2121029639077, 2028.9977110099976, 1664.2755400550668, 1863.1500720654808, 1814.3170996161502, 772.8276408435493, 1452.8080205535823, 965.4507137241858, 492.32229824897445, 879.5344091517687, 964.6676373849701, 1480.6912913405538, 2500.149649543237], [2892, 2893, 2894, 2895, 2896, 2897, 2898, 2899, 2900, 2901, 2902, 2903, 2904, 2905, 2906, 2907, 2908, 2909, 2910, 2911, 2912, 2913, 2914, 2915, 2916, 2917, 2918, 2919, 2920, 2921, 2922, 2923, 2924, 2925, 2926, 2927, 2928, 2929, 2930, 2931]], [0, 9346, [91945, 91966, 91991, 92010, 92036, 92058, 92092, 92123, 92149, 92175], [31208.33, 31265.769, 31234.308, 31306.035, 31342.967, 31302.523, 31283.076, 31265.648, 31332.058, 31237.729], [41739.145, 41775.075, 41772.162, 41837.469, 41800.164, 41781.987, 41818.769, 41754.406, 41795.994, 41726.138], [23.041, 14.068, 27.021, 18.568, 19.735, 12.605, 16.723, 12.671, 14.306, 19.078], [1288.7800598971344, 481.840071082556, 1093.8387988353693, 2305.2365089172717, 1730.830091002749, 2147.278605258401, 1795.287145330413, 2155.5046840383075, 1927.0106763948686, 1175.9137006694527], [2895, 2896, 2897, 2898, 2899, 2900, 2901, 2902, 2903, 2904]], [0, 9361, [92177, 92195, 92221, 92243, 92274, 92298, 92314, 92337, 92360, 92380, 92402, 92423, 92446, 92467, 92483, 92499, 92521, 92542], [31823.377, 31791.926, 31886.128, 31872.072, 31879.082, 31942.15, 31915.517, 31923.806, 31953.82, 31930.484, 31915.515, 31906.709, 31865.036, 31897.227, 31898.59, 31861.476, 31874.913, 31878.429], [41510.565, 41461.365, 41470.994, 41460.014, 41425.876, 41448.326, 41411.038, 41434.449, 41439.011, 41420.021, 41442.17, 41447.373, 41444.154, 41453.565, 41454.217, 41425.384, 41431.048, 41462.985], [25.106, 35.687, 14.744, 13.41, 13.654, 12.956, 7.797, 14.899, 10.083, 13.739, 11.391, 8.37, 8.069, 8.196, 8.87, 9.655, 14.099, 14.963], [966.8676192379465, 681.1886854113027, 1785.5500228185308, 1241.6892675357635, 2099.8104987724046, 1578.9916995274157, 1934.0910182638665, 1919.465564281882, 1677.9470474985903, 2033.1745311203626, 2082.5110189424695, 2939.9481877519406, 3179.887918818171, 2446.5927031895285, 3266.9258407991156, 3338.7580684662294, 2840.924443602274, 1503.391511469112], [2904, 2905, 2906, 2907, 2908, 2909, 2910, 2911, 2912, 2913, 2914, 2915, 2916, 2917, 2918, 2919, 2920, 2921]], [1, 9406, [92807, 92818, 92833, 92848, 92863, 92879], [17688.44, 17621.844, 17659.647, 17677.916, 17686.107, 17758.428], [73706.104, 73769.705, 73777.115, 73794.874, 73733.523, 73829.604], [8.532, 29.898, 17.863, 23.464, 12.148, 29.214], [441.8216012641899, 776.893226151245, 12037.75846860083, 2095.70381878009, 1040.3458129471169, 1346.5825795649873], [2935, 2936, 2937, 2938, 2939, 2940]], [0, 9411, [92851, 92867, 92884, 92895, 92911], [31264.142, 31310.591, 31447.63, 31302.732, 31268.939], [40198.1, 40213.338, 40164.208, 40269.255, 40227.994], [17.292, 17.541, 8.922, 28.676, 21.285], [989.4993929022314, 722.6977127756429, 138437.55015237388, 1322.5965663878223, 491.3011973448529], [2938, 2939, 2940, 2941, 2942]], [1, 9417, [92938, 92959, 92979, 92999, 93015, 93033], [17699.236, 17677.922, 17711.107, 17692.821, 17707.725, 17674.926], [73724.54, 73748.779, 73888.052, 73734.761, 73788.973, 73735.857], [20.083, 17.58, 31.723, 21.174, 22.75, 28.355], [543.8136851983494, 624.0738338251548, 7023.159640724269, 1283.6409106602407, 814.6475186152038, 768.5543923677571], [2944, 2945, 2946, 2947, 2948, 2949]], [0, 9467, [93437, 93468, 93496, 93525, 93556], [32085.538, 32048.967, 32078.27, 32099.225, 32031.287], [39841.191, 39746.807, 39781.814, 39700.907, 39759.768], [22.538, 20.932, 22.155, 19.022, 17.427], [571.6016080256463, 1739.7566706023376, 3051.1257185795066, 1078.9143217672686, 1256.2341787603693], [2974, 2975, 2976, 2977, 2978]], [0, 9468, [93467, 93493, 93524, 93555, 93586], [31588.305, 31579.778, 31585.018, 31661.656, 31749.982], [41790.026, 41806.04, 41796.21, 41718.656, 41567.704], [17.254, 13.365, 14.067, 22.01, 29.338], [1140.26833062046, 1311.1933964182303, 1495.4697276613324, 2977.798400952314, 2443.2761053221984], [2975, 2976, 2977, 2978, 2979]], [0, 9469, [93469, 93497, 93526, 93557, 93587, 93613, 93645, 93669, 93696, 93714], [32091.513, 32082.579, 32066.216, 32077.537, 32100.847, 32092.825, 32024.097, 32067.463, 32003.734, 32025.858], [40887.496, 40867.798, 40862.586, 40880.637, 40857.501, 40844.068, 40778.328, 40776.1, 40814.08, 40812.044], [12.366, 14.181, 18.176, 13.031, 16.812, 13.476, 16.295, 29.055, 30.089, 20.459], [1578.6332198353723, 2132.186884407998, 2710.0531264420774, 1556.5847814527965, 2304.018708546391, 2182.6624825682047, 803.4554510685035, 2252.7382820108705, 2754.4521562146847, 1029.4594265370058], [2975, 2976, 2977, 2978, 2979, 2980, 2981, 2982, 2983, 2984]], [0, 9486, [93713, 93736, 93753, 93780, 93801, 93827], [30959.29, 31009.513, 31005.561, 31014.511, 31056.814, 31113.229], [41425.284, 41463.117, 41454.85, 41454.557, 41553.533, 41607.347], [17.46, 14.434, 12.034, 17.928, 15.357, 22.755], [840.537147416063, 1886.3392182811654, 1750.2267524519855, 1151.637555676508, 2204.4542007763507, 1861.0502570529038], [2984, 2985, 2986, 2987, 2988, 2989]], [0, 9502, [93890, 93916, 93940, 93967, 93980, 94000, 94017, 94036, 94052, 94073], [31202.936, 31186.729, 31138.499, 31147.003, 31244.471, 31154.568, 31068.594, 31012.599, 30966.87, 31005.345], [41691.404, 41640.09, 41663.973, 41655.876, 41676.383, 41622.832, 41599.331, 41448.023, 41458.465, 41528.586], [17.847, 24.206, 14.577, 19.005, 32.726, 30.686, 11.877, 16.701, 16.002, 13.757], [3155.2619186617007, 717.704808597471, 659.4820584858087, 1349.549032835903, 1640.0656650571145, 1007.4785702565673, 921.8492941756523, 1597.2809375400693, 1311.5600508608086, 1882.7267817229683], [2991, 2992, 2993, 2994, 2995, 2996, 2997, 2998, 2999, 3000]], [0, 9515, [94116, 94131, 94151, 94171, 94196, 94215, 94230, 94256, 94278, 94295], [31168.046, 31016.454, 30987.862, 30960.663, 30972.836, 31000.531, 31002.597, 30955.906, 30938.215, 30985.007], [41640.92, 41483.655, 41512.743, 41471.45, 41507.567, 41493.63, 41474.588, 41471.281, 41485.744, 41481.746], [23.642, 10.837, 14.952, 9.257, 9.502, 15.711, 13.923, 11.399, 23.244, 22.071], [3254.1449698121355, 1721.8045000209393, 1113.853359810373, 1954.8127404740762, 1166.2935288961246, 2409.3332658306076, 2133.9127036571876, 1203.4219799157331, 1577.2653082192412, 1057.2236650585066], [3002, 3003, 3004, 3005, 3006, 3007, 3008, 3009, 3010, 3011]], [1, 9519, [94147, 94165, 94191, 94212, 94228, 94246, 94272], [17437.427, 17421.427, 17368.444, 17327.536, 17344.716, 17421.707, 17323.937], [73025.463, 72964.702, 72974.409, 72865.088, 72876.622, 72875.62, 72774.873], [23.32, 26.745, 28.195, 28.34, 9.371, 33.838, 4.133], [1770.6421021668355, 2219.1355708324727, 1200.2239804755175, 2310.0721297362707, 495.7021185275012, 1777.2908846622088, 373.3216611976089], [3004, 3005, 3006, 3007, 3008, 3009, 3010]], [0, 9532, [94341, 94368, 94389, 94418, 94434, 94453, 94476, 94495], [30941.948, 30950.853, 30989.721, 30985.985, 30942.324, 31021.395, 31038.682, 31050.153], [41465.801, 41492.784, 41509.385, 41501.243, 41495.729, 41417.504, 41413.613, 41512.423], [23.514, 17.501, 36.249, 23.148, 30.84, 22.591, 21.641, 13.5], [521.5211565412532, 989.7231152676416, 1975.6426944423083, 712.2227957458757, 609.7174521630387, 813.8563533619853, 8266.09912478931, 572.5243127780196], [3013, 3014, 3015, 3016, 3017, 3018, 3019, 3020]], [1, 9557, [94595, 94619, 94640, 94658, 94685], [17487.181, 17426.533, 17418.855, 17448.642, 17515.647], [73003.221, 73062.288, 73062.189, 73070.446, 72862.829], [21.711, 29.866, 30.761, 26.006, 42.079], [1168.6250876730815, 1238.465964896856, 1121.8791990377015, 2839.895237817296, 1748.5919121729344], [3026, 3027, 3028, 3029, 3030]], [1, 9567, [94684, 94707, 94733, 94753, 94779], [17586.385, 17572.949, 17575.178, 17556.692, 17566.011], [72836.202, 72876.593, 72770.99, 72693.506, 72917.41], [40.049, 30.723, 15.213, 24.443, 40.845], [2810.048850037846, 1661.797160769998, 943.4467877427435, 852.976278842665, 3135.9371435036232], [3030, 3031, 3032, 3033, 3034]], [1, 9577, [94780, 94803, 94820, 94842, 94858, 94878, 94897, 94914, 94933, 94947, 94960, 94968, 94982, 94998, 95014, 95028, 95044, 95058, 95069, 95085, 95102, 95120, 95136, 95152, 95165, 95182, 95197, 95211], [18105.358, 18104.622, 18101.213, 18119.819, 18065.561, 18112.943, 18089.463, 18112.208, 18088.393, 18093.266, 18086.695, 18088.976, 18055.27, 18104.916, 18077.925, 18082.407, 18096.796, 18116.868, 18077.939, 18110.976, 18107.936, 18091.466, 18079.663, 18089.328, 18110.229, 18113.864, 18098.407, 18081.695], [73081.685, 73066.029, 73073.071, 73090.644, 73082.413, 73076.304, 73063.458, 73099.186, 73117.995, 73109.487, 73073.881, 73067.461, 73103.373, 73083.513, 73100.181, 73062.445, 73116.153, 73087.682, 73082.515, 73085.203, 73080.496, 73110.6, 73126.998, 73113.825, 73117.398, 73085.422, 73078.061, 73058.727], [14.594, 13.825, 9.261, 21.15, 11.384, 21.129, 9.687, 12.799, 14.188, 12.604, 10.336, 14.835, 17.345, 8.878, 11.24, 19.523, 18.175, 16.273, 29.324, 19.583, 14.793, 9.801, 10.029, 11.328, 9.345, 15.406, 14.313, 13.704], [1112.0125834739315, 1378.0912210029617, 1213.6757350868734, 1206.433364015355, 1217.7272315786145, 1258.0497127303727, 1100.4275708637476, 1307.6519608302601, 1530.6306129863976, 1075.0982767321086, 1409.075792039185, 1202.7653671361725, 1654.6667630762179, 1122.499397097128, 1258.5162814790258, 1689.8736687627243, 1160.408957334564, 1482.5629061074949, 927.283095702966, 1048.1069082173099, 1131.4806332646706, 1921.9332394560204, 1500.2024877009285, 1495.6153896220735, 1532.8185235589706, 1136.7394130703685, 1162.2481905940679, 1429.9628945263164], [3034, 3035, 3036, 3037, 3038, 3039, 3040, 3041, 3042, 3043, 3044, 3045, 3046, 3047, 3048, 3049, 3050, 3051, 3052, 3053, 3054, 3055, 3056, 3057, 3058, 3059, 3060, 3061]], [1, 9596, [95043, 95057, 95068, 95084, 95101, 95119, 95134], [17418.067, 17463.149, 17436.529, 17490.195, 17509.949, 17457.965, 17469.402], [73119.388, 73047.149, 73064.606, 73088.364, 73077.378, 73089.552, 73075.083], [20.039, 24.135, 17.278, 21.571, 21.328, 16.688, 18.778], [1153.4215539961854, 1907.9716893998634, 1703.5031198668728, 967.2674501215463, 5991.270033784811, 491.20609161470344, 520.1664537276152], [3050, 3051, 3052, 3053, 3054, 3055, 3056]], [0, 9601, [95140, 95156, 95169, 95186, 95200, 95215, 95231], [31439.539, 31403.406, 31437.482, 31482.006, 31438.763, 31414.327, 31473.396], [40744.66, 40782.017, 40762.004, 40759.422, 40720.217, 40786.098, 40703.099], [24.284, 23.649, 15.579, 29.911, 27.655, 19.743, 17.371], [1063.5226271093195, 1233.7499128458758, 1910.5742747987779, 1457.8781528655643, 1089.0999107340406, 2155.9042895221164, 639.4106770668174], [3056, 3057, 3058, 3059, 3060, 3061, 3062]], [0, 9611, [95248, 95261, 95276, 95293, 95307, 95323, 95332, 95350, 95364, 95379, 95398, 95415, 95440, 95461], [31384.439, 31270.871, 31314.37, 31311.093, 31314.112, 31295.322, 31298.387, 31317.818, 31303.618, 31305.24, 31309.535, 31296.787, 31276.707, 31294.342], [40183.775, 40191.634, 40207.11, 40185.449, 40231.087, 40201.893, 40214.452, 40182.893, 40194.945, 40202.345, 40200.757, 40184.437, 40172.553, 40184.816], [23.3, 13.256, 15.999, 13.036, 9.384, 17.273, 15.801, 12.58, 14.001, 12.056, 11.062, 11.244, 30.249, 18.589], [6928.697648976551, 1104.6347526922852, 1372.9765845251138, 1464.2482966636583, 829.606573093566, 1132.0964072377562, 1375.6930884628073, 1012.2204717702213, 735.8010062948457, 703.2212888411038, 1372.152452959176, 926.4006848120188, 1197.5838336413972, 1066.7581910261758], [3063, 3064, 3065, 3066, 3067, 3068, 3069, 3070, 3071, 3072, 3073, 3074, 3075, 3076]], [1, 9620, [95395, 95413, 95436, 95454, 95468, 95486, 95502, 95513, 95529, 95546, 95559, 95571], [18197.997, 18329.674, 18272.958, 18254.182, 18257.875, 18234.916, 18240.976, 18305.022, 18269.861, 18259.088, 18277.393, 18248.034], [74620.32, 74548.974, 74598.174, 74615.457, 74564.633, 74595.346, 74616.984, 74590.866, 74630.086, 74624.331, 74606.92, 74622.767], [12.778, 22.674, 15.648, 13.871, 11.256, 22.795, 18.418, 20.891, 17.871, 12.832, 12.054, 12.465], [520.0189988267961, 1934.889610763729, 943.9244533549872, 1485.7897264622995, 906.3477928303514, 639.1070329152777, 1028.930859255577, 1726.4703434351434, 679.4268730497251, 814.0304661575717, 916.1485767362262, 984.5420002129163], [3073, 3074, 3075, 3076, 3077, 3078, 3079, 3080, 3081, 3082, 3083, 3084]], [0, 9683, [96105, 96133, 96158, 96184, 96205, 96226], [31499.351, 31478.53, 31498.676, 31505.699, 31568.207, 31576.901], [39897.782, 39890.1, 39805.138, 39824.76, 39650.871, 39640.136], [25.34, 25.327, 41.216, 19.112, 17.715, 14.605], [869.3407928933676, 1752.253505663422, 2066.4130769664253, 3737.2957921684947, 1449.5554862846432, 1541.5722192284945], [3116, 3117, 3118, 3119, 3120, 3121]], [1, 9691, [96131, 96157, 96178, 96203, 96222], [18855.793, 18832.828, 18785.466, 18810.053, 18755.914], [74095.234, 74221.379, 74103.774, 74154.52, 74117.164], [23.207, 29.789, 26.983, 25.176, 24.347], [751.9657600111469, 2408.5767834717794, 585.2923246157638, 1224.016794498547, 512.6706873340805], [3117, 3118, 3119, 3120, 3121]], [1, 9701, [96364, 96388, 96407, 96428, 96446, 96458, 96475, 96492, 96506, 96527, 96546, 96571, 96593, 96609, 96631, 96653, 96672], [18280.436, 18279.231, 18213.195, 18229.707, 18241.761, 18234.15, 18251.72, 18274.678, 18238.477, 18246.25, 18238.54, 18234.856, 18258.282, 18236.73, 18251.207, 18296.625, 18234.267], [74595.508, 74631.823, 74577.63, 74597.93, 74640.866, 74618.423, 74623.152, 74600.281, 74620.549, 74608.489, 74607.509, 74614.932, 74605.378, 74576.405, 74622.51, 74593.87, 74623.445], [14.885, 16.202, 19.402, 13.298, 14.629, 11.802, 17.682, 10.212, 13.759, 19.262, 10.557, 11.359, 15.405, 15.794, 11.555, 16.128, 17.026], [563.3335074588915, 914.5767394595347, 1546.9172524154658, 824.745655256652, 729.6141012602321, 1695.3957183250277, 1039.4839738772353, 1086.6226888799092, 1439.5389113648487, 1253.9641839627593, 949.3771896655131, 930.0665187979841, 1429.6051402886474, 971.2753222970816, 1079.4565148220536, 1252.2063921770539, 1630.8094056070381], [3128, 3129, 3130, 3131, 3132, 3133, 3134, 3135, 3136, 3137, 3138, 3139, 3140, 3141, 3142, 3143, 3144]], [1, 9738, [96910, 96920, 96935, 96951, 96969], [18286.807, 18240.83, 18278.064, 18244.146, 18252.024], [74511.815, 74618.193, 74627.114, 74644.41, 74644.611], [23.61, 13.517, 15.643, 17.533, 8.608], [887.3465419805239, 579.5242865149088, 923.5216797289191, 868.9192917097456, 378.28026483082544], [3159, 3160, 3161, 3162, 3163]], [1, 9746, [96968, 96988, 97000, 97021, 97039, 97057], [18088.033, 18107.68, 18140.41, 18097.674, 18155.969, 18108.005], [73374.055, 73396.474, 73408.497, 73426.249, 73408.331, 73357.33], [21.345, 19.996, 21.472, 17.444, 29.188, 17.254], [1132.5349862544344, 984.5087995112754, 1107.6294503631495, 1881.8657438616533, 1355.0801298907506, 1025.4933906095139], [3163, 3164, 3165, 3166, 3167, 3168]], [1, 9752, [96987, 96999, 97020, 97038, 97056, 97071, 97087, 97103], [17302.192, 17295.002, 17277.0, 17333.669, 17270.871, 17322.869, 17319.577, 17302.833], [72889.095, 72846.268, 72846.309, 72822.667, 72840.401, 72803.868, 72864.56, 72861.446], [21.977, 18.227, 16.112, 13.916, 11.975, 13.477, 11.902, 15.664], [630.1770347364902, 1189.040413226154, 995.2683911553919, 976.155133517902, 997.5483339361688, 1327.7212233371592, 1202.5862501641768, 786.8596870435089], [3164, 3165, 3166, 3167, 3168, 3169, 3170, 3171]], [0, 9759, [97090, 97106, 97121, 97136, 97153, 97180], [32151.421, 32174.942, 32101.18, 32157.969, 32072.951, 32095.913], [39415.948, 39428.681, 39391.741, 39415.592, 39345.079, 39454.965], [23.787, 19.327, 24.824, 20.016, 21.264, 25.665], [488.1406286671563, 1154.8160824169677, 643.6759219171414, 915.70034266541, 791.1513454875848, 1907.1813921800529], [3170, 3171, 3172, 3173, 3174, 3175]], [0, 9770, [97217, 97240, 97254, 97271, 97281], [32108.844, 32107.679, 32123.929, 32113.2, 32258.741], [39380.097, 39406.237, 39334.242, 39371.259, 39420.529], [23.356, 16.14, 32.875, 28.547, 27.511], [684.4152976951164, 881.4156483996697, 3024.9363261355597, 546.4310132042824, 1464.8052022090114], [3177, 3178, 3179, 3180, 3181]], [1, 9801, [97543, 97562, 97579, 97597, 97613, 97629, 97644, 97661, 97674, 97691, 97708, 97724, 97739, 97757], [17657.726, 17677.991, 17601.964, 17685.879, 17643.23, 17701.378, 17775.791, 17871.274, 17814.565, 17910.02, 17781.232, 17681.52, 17731.21, 17807.803], [72817.067, 72749.944, 72763.244, 72778.608, 72729.39, 72780.128, 72910.858, 72896.411, 72878.131, 73073.513, 72898.387, 72784.696, 72780.154, 72834.706], [35.261, 18.808, 24.039, 17.65, 13.479, 26.648, 22.077, 42.828, 37.251, 17.661, 45.461, 23.21, 22.246, 33.011], [1093.0367186147566, 959.7096612501539, 701.6754559991499, 964.837634641897, 1184.2863586159847, 2679.2727803212283, 7216.071510055059, 2493.1829185567262, 3667.351854506081, 629.7293171609832, 3606.2733264220897, 1872.2643965371885, 2238.607901651613, 3882.731722317775], [3194, 3195, 3196, 3197, 3198, 3199, 3200, 3201, 3202, 3203, 3204, 3205, 3206, 3207]], [1, 9822, [97740, 97758, 97774, 97788, 97804], [18007.362, 17840.877, 17981.071, 17837.231, 17680.124], [72990.144, 72877.726, 73042.579, 72893.538, 72786.802], [27.694, 36.167, 22.262, 26.028, 23.31], [2268.9303922551844, 6187.0125625590435, 1017.8052763555776, 5177.1244435953495, 1208.029975369821], [3206, 3207, 3208, 3209, 3210]], [1, 9825, [97805, 97821, 97845, 97860, 97884], [17643.104, 17627.946, 17742.956, 17768.577, 17954.581], [72789.909, 72722.787, 72826.753, 72864.568, 72956.936], [25.534, 12.23, 27.407, 27.543, 32.292], [1136.3585280111433, 422.95316994462513, 4541.8257739197525, 3190.567522835088, 1307.4216159249183], [3210, 3211, 3212, 3213, 3214]], [1, 9833, [97943, 97959, 97977, 97994, 98008, 98020, 98036, 98055, 98069], [17796.568, 17705.052, 17738.962, 17754.225, 17959.149, 17989.942, 17919.283, 17905.875, 17952.728], [72834.032, 72807.552, 72802.161, 72836.234, 72945.482, 72958.791, 72940.688, 72915.32, 72996.622], [34.502, 21.89, 22.702, 15.636, 16.62, 27.656, 21.577, 20.219, 26.585], [1444.7487737266301, 1167.5564878488356, 1380.2518392131901, 6656.759151980996, 810.179499608719, 1859.732740090711, 778.1641210332731, 1452.6028563744464, 866.6208337991607], [3217, 3218, 3219, 3220, 3221, 3222, 3223, 3224, 3225]], [1, 9849, [98100, 98119, 98136, 98154, 98176, 98191, 98214, 98228], [17939.396, 17911.238, 17909.174, 17911.184, 17850.606, 17873.936, 17884.022, 17950.175], [72860.195, 72899.578, 72939.528, 72920.098, 72882.6, 72978.286, 72927.095, 72816.934], [18.604, 22.006, 21.839, 19.903, 14.324, 21.918, 25.354, 31.015], [407.3288334605196, 1587.7384338914535, 667.0389488262488, 1096.8861558849512, 644.0626155735556, 609.083845129407, 728.1224918936024, 522.3281824864854], [3227, 3228, 3229, 3230, 3231, 3232, 3233, 3234]], [1, 9865, [98278, 98302, 98315, 98335, 98351, 98369, 98387, 98400, 98415, 98431, 98447, 98463, 98481, 98497], [18255.636, 18257.601, 18183.433, 18274.761, 18272.395, 18268.224, 18305.683, 18282.102, 18246.382, 18250.719, 18334.392, 18301.531, 18253.883, 18232.075], [73327.259, 73354.171, 73417.831, 73373.878, 73332.926, 73353.775, 73373.028, 73392.512, 73430.511, 73382.285, 73413.987, 73377.177, 73368.664, 73379.914], [26.558, 20.941, 24.416, 16.186, 16.501, 18.083, 22.593, 16.655, 27.12, 17.267, 16.624, 26.713, 20.562, 23.705], [1047.900532426167, 1823.0139060591143, 7443.749454913082, 1458.337250033909, 1388.8844942601743, 1119.5078295202554, 856.0525161242637, 1023.6330635597078, 1183.4428830714505, 1139.1282638392283, 467.9933001518456, 608.1350630177809, 1055.8291458414683, 841.7017009083095], [3237, 3238, 3239, 3240, 3241, 3242, 3243, 3244, 3245, 3246, 3247, 3248, 3249, 3250]], [1, 9899, [98596, 98609, 98631, 98647, 98665, 98683, 98698, 98713, 98724], [18223.957, 18246.287, 18232.181, 18215.252, 18291.851, 18206.356, 18269.481, 18248.158, 18247.356], [74576.369, 74523.243, 74535.202, 74546.689, 74544.021, 74497.723, 74546.803, 74481.118, 74570.016], [20.929, 12.664, 30.795, 15.908, 18.488, 28.606, 20.953, 19.007, 14.216], [663.3358159416493, 1335.4155593783871, 1588.9827192645848, 1263.4845186751638, 731.2921577101874, 992.6380559031322, 1902.105057132774, 702.9471564593937, 1846.5982348742962], [3255, 3256, 3257, 3258, 3259, 3260, 3261, 3262, 3263]], [0, 9915, [98801, 98819, 98837, 98861, 98886, 98910, 98931, 98957, 98981, 99007, 99028, 99057, 99079, 99099, 99121, 99138, 99161, 99184, 99204, 99225, 99243, 99265, 99289, 99309, 99324, 99342], [32015.999, 32089.021, 32090.44, 32087.649, 32099.048, 32067.795, 32108.239, 32098.608, 32074.004, 32085.208, 32102.89, 32093.933, 32087.561, 32068.509, 32103.25, 32096.397, 32103.112, 32069.703, 32066.47, 32057.993, 32025.058, 32057.609, 32085.718, 32116.632, 32055.052, 32094.948], [40727.47, 40771.664, 40776.829, 40769.452, 40810.314, 40794.839, 40736.295, 40748.184, 40809.772, 40832.024, 40811.443, 40782.435, 40793.433, 40778.768, 40782.157, 40846.012, 40826.738, 40801.984, 40826.094, 40814.148, 40852.477, 40770.113, 40844.244, 40856.448, 40764.813, 40813.283], [29.66, 12.767, 13.925, 13.405, 13.535, 21.204, 19.28, 20.765, 22.262, 19.264, 15.098, 13.933, 20.113, 29.985, 28.222, 13.909, 22.724, 19.562, 31.247, 12.116, 19.053, 25.199, 21.87, 14.851, 19.643, 29.491], [3947.531643178623, 2336.8420237233186, 1974.030352478009, 2801.6427533148335, 1425.0686784967131, 1257.3091226898214, 1826.5353341455022, 412.7558708912162, 1992.1507501081853, 869.6239422651599, 1631.9808280195416, 897.8752284078455, 1168.7979897650926, 1522.1715887277003, 1826.464640931687, 1120.4061458869082, 1181.0737045701474, 1092.388497091888, 948.541899740454, 766.3386733064033, 698.9110048353308, 925.1162191697656, 748.0944173919331, 1459.3145972159284, 1323.2261979958046, 1074.1642922056703], [3268, 3269, 3270, 3271, 3272, 3273, 3274, 3275, 3276, 3277, 3278, 3279, 3280, 3281, 3282, 3283, 3284, 3285, 3286, 3287, 3288, 3289, 3290, 3291, 3292, 3293]], [0, 9931, [98930, 98956, 98980, 99005, 99027], [31238.197, 31265.009, 31238.991, 31208.52, 31178.99], [41615.658, 41583.308, 41565.599, 41580.812, 41591.472], [17.724, 19.437, 14.377, 17.728, 18.44], [1567.5345256876349, 2262.752386805306, 1395.0709438269107, 1999.40457187464, 378.4033768310178], [3274, 3275, 3276, 3277, 3278]], [1, 9940, [98998, 99023, 99049, 99075, 99096, 99117, 99137, 99159], [17185.523, 17163.776, 17133.071, 17156.374, 17178.491, 17155.716, 17130.559, 17133.815], [73120.43, 73179.461, 73103.477, 73112.514, 73128.231, 73132.934, 73126.641, 73131.204], [11.217, 9.452, 14.057, 11.134, 12.216, 12.169, 10.39, 18.335], [1306.95842327412, 1041.4929012207442, 1465.0870796982017, 1208.442092893201, 1461.1755031222986, 1629.0281668501002, 1204.9026997462631, 1223.859454787288], [3277, 3278, 3279, 3280, 3281, 3282, 3283, 3284]], [0, 9954, [99182, 99203, 99224, 99242, 99264, 99288, 99308, 99323, 99339, 99359, 99380, 99398, 99416, 99435, 99455, 99473], [31287.289, 31299.899, 31297.642, 31341.444, 31339.473, 31311.727, 31267.011, 31285.928, 31307.499, 31280.967, 31294.798, 31290.161, 31256.851, 31260.986, 31282.693, 31303.766], [41801.331, 41792.152, 41813.553, 41804.773, 41864.833, 41843.959, 41823.142, 41787.744, 41831.008, 41804.36, 41834.61, 41817.362, 41822.0, 41790.542, 41797.649, 41803.964], [22.875, 15.512, 11.263, 15.827, 16.358, 12.968, 10.185, 11.72, 15.205, 15.792, 12.598, 7.027, 11.381, 10.575, 7.108, 14.154], [1079.8793028290627, 834.756624563559, 1018.0601090644952, 1526.9178856863157, 458.9720005985329, 810.2476520376619, 906.9526825552216, 1355.7148107006778, 1226.4790234879988, 875.8174026956988, 830.5221277447523, 1346.051799372547, 1631.563251172052, 1912.709990493549, 2134.4848010840615, 1328.4644669306263], [3285, 3286, 3287, 3288, 3289, 3290, 3291, 3292, 3293, 3294, 3295, 3296, 3297, 3298, 3299, 3300]], [1, 9958, [99261, 99281, 99303, 99321, 99337, 99355, 99375, 99394, 99413, 99430], [17242.565, 17262.497, 17218.097, 17269.485, 17250.71, 17260.574, 17238.803, 17222.807, 17231.639, 17204.792], [73129.77, 73143.079, 73115.993, 73059.816, 73155.145, 73150.255, 73096.877, 73063.121, 73105.748, 73040.155], [19.668, 28.923, 11.834, 9.146, 24.636, 20.315, 18.949, 16.695, 14.639, 11.8], [646.740679542538, 538.7596376172231, 537.7340146121774, 752.3106633486484, 806.9903229183641, 1014.3250949673891, 1088.31518730534, 830.360764738249, 742.6719532204974, 437.94817000734145], [3289, 3290, 3291, 3292, 3293, 3294, 3295, 3296, 3297, 3298]], [0, 9981, [99531, 99547, 99563, 99581, 99600, 99615], [31296.939, 31283.555, 31302.737, 31299.943, 31239.352, 31364.064], [41791.557, 41797.298, 41810.496, 41817.76, 41744.875, 41776.996], [24.421, 7.777, 8.819, 8.144, 13.846, 11.813], [2304.019840847185, 2305.7424676517408, 1830.7013319606951, 2157.3497844386934, 637.3214550439652, 401.4206911524841], [3303, 3304, 3305, 3306, 3307, 3308]], [1, 10024, [100010, 100022, 100040, 100057, 100080], [18206.942, 18259.513, 18214.221, 18245.36, 18274.872], [73440.178, 73458.26, 73475.167, 73464.108, 73462.54], [11.698, 14.224, 11.954, 23.844, 19.885], [914.0879921098598, 1363.7622691445918, 1446.8849539432358, 593.666948506214, 1200.3590625953716], [3331, 3332, 3333, 3334, 3335]], [1, 10028, [100123, 100147, 100167, 100181, 100196, 100213, 100225, 100242, 100255, 100272, 100286, 100304, 100320, 100334, 100355, 100378], [18119.961, 18230.805, 18242.056, 18248.858, 18279.516, 18235.899, 18247.028, 18223.704, 18303.364, 18217.711, 18280.043, 18247.194, 18213.095, 18166.672, 18259.278, 18276.811], [73403.115, 73402.712, 73457.411, 73496.914, 73472.389, 73409.784, 73479.006, 73445.539, 73456.02, 73439.088, 73456.451, 73394.599, 73389.412, 73484.321, 73455.951, 73472.523], [21.295, 28.556, 17.738, 31.279, 11.259, 26.559, 2.836, 21.041, 24.452, 18.587, 20.273, 21.444, 26.444, 14.658, 13.768, 25.379], [14422.918654041448, 1136.7799002795014, 411.4759089907314, 1155.135038777928, 347.1668593702097, 661.0459247924346, 381.188950262319, 713.4153953464811, 810.9955127110713, 523.2306901613271, 687.8761584239048, 760.059419404294, 417.9635070955278, 303.8567335278844, 744.5377229342771, 999.0549452811944], [3338, 3339, 3340, 3341, 3342, 3343, 3344, 3345, 3346, 3347, 3348, 3349, 3350, 3351, 3352, 3353]], [0, 10038, [100322, 100341, 100359, 100382, 100405, 100434, 100462], [31440.13, 31436.72, 31467.951, 31270.624, 31220.111, 31237.123, 31278.482], [41894.679, 41839.226, 41841.913, 41799.833, 41793.869, 41810.065, 41792.733], [23.252, 27.753, 24.213, 19.867, 13.004, 10.19, 11.749], [561.2714154904967, 952.4450137308353, 1826.555402433149, 1393.800360709031, 2381.100088152214, 2048.6221661537174, 1559.3074996265746], [3350, 3351, 3352, 3353, 3354, 3355, 3356]], [0, 10043, [100384, 100406, 100436, 100463, 100489, 100513, 100542, 100564, 100587, 100620, 100647, 100677, 100706, 100731], [32184.232, 32206.276, 32201.859, 32189.53, 32207.019, 32145.986, 32165.581, 32197.741, 32237.104, 32157.461, 32120.314, 32126.357, 32166.827, 32022.302], [39601.398, 39583.138, 39598.637, 39555.681, 39561.503, 39518.33, 39554.637, 39589.207, 39601.11, 39570.87, 39570.329, 39489.247, 39557.59, 39557.726], [17.051, 12.022, 16.974, 14.371, 13.82, 19.854, 15.456, 12.809, 12.701, 14.654, 20.634, 16.587, 22.193, 18.9], [2037.5493028682272, 2280.8664698252924, 3169.3263267449674, 2597.254948558036, 2113.7223519924523, 1598.7142327758843, 2005.9193262601323, 2601.52275147973, 1412.4336960833482, 1185.196884196316, 1522.189952816385, 729.977886873987, 1658.8104425663219, 885.9324163659386], [3353, 3354, 3355, 3356, 3357, 3358, 3359, 3360, 3361, 3362, 3363, 3364, 3365, 3366]], [1, 10047, [100400, 100427, 100456, 100483, 100509], [18033.954, 18210.169, 18274.492, 18327.224, 18245.626], [73299.654, 73380.976, 73483.51, 73509.982, 73479.912], [39.808, 36.357, 16.3, 24.233, 2.429], [2734.9104942770655, 1209.8311957248904, 995.0234042740402, 2197.290639604993, 456.1604697426836], [3354, 3355, 3356, 3357, 3358]], [1, 10069, [100536, 100559, 100583, 100611, 100641], [17994.365, 18018.251, 18022.636, 18029.05, 18005.954], [73124.49, 73136.587, 73076.268, 73109.618, 73107.625], [15.302, 13.638, 15.072, 14.157, 17.773], [814.3244154135735, 2322.5030606268047, 1537.2010183688153, 1536.2769762321477, 770.8467716254397], [3359, 3360, 3361, 3362, 3363]], [1, 10075, [100615, 100642, 100675, 100702, 100726, 100752, 100780, 100809, 100839, 100872, 100895, 100916, 100947, 100973, 101001, 101031, 101056, 101083, 101110, 101134, 101162, 101188, 101209, 101236, 101260, 101286], [18975.002, 18966.048, 18977.488, 18955.001, 18927.314, 18925.641, 18963.574, 18933.294, 18957.119, 18958.807, 18949.573, 18927.941, 18940.75, 18967.763, 18977.092, 18968.219, 19048.048, 18944.446, 18938.16, 18955.15, 18956.329, 18926.363, 18946.235, 18949.706, 18955.87, 18975.956], [74386.179, 74328.973, 74318.338, 74285.271, 74299.611, 74372.948, 74337.359, 74321.147, 74331.727, 74306.828, 74341.763, 74284.957, 74362.449, 74379.592, 74309.331, 74287.569, 74375.517, 74363.735, 74352.149, 74356.465, 74365.812, 74366.832, 74435.662, 74391.578, 74418.098, 74439.408], [14.283, 14.741, 10.371, 19.884, 21.157, 10.85, 15.357, 18.68, 13.336, 20.951, 11.778, 19.06, 15.314, 11.452, 17.209, 14.621, 25.263, 16.81, 25.238, 19.704, 15.02, 20.939, 16.49, 16.78, 13.881, 17.97], [1066.5259296422337, 1154.7841993157358, 1145.9770361847395, 1467.8244486311075, 1034.8174577235031, 1167.7617907295794, 880.7596576572348, 1369.316473520024, 1709.4049586254866, 1004.6057285747241, 1314.083749211649, 1016.2505608523459, 1770.3368045319155, 1163.3239706827646, 1736.986023311075, 1241.6074156604247, 1724.8892343533848, 1310.2145678314864, 788.7440645545664, 855.1787647129902, 1133.6647223322336, 705.9019934177484, 1042.1624957508404, 818.200813364546, 1230.6160857895945, 1616.110180799448], [3362, 3363, 3364, 3365, 3366, 3367, 3368, 3369, 3370, 3371, 3372, 3373, 3374, 3375, 3376, 3377, 3378, 3379, 3380, 3381, 3382, 3383, 3384, 3385, 3386, 3387]], [1, 10081, [100698, 100724, 100751, 100778, 100807], [18029.547, 18020.524, 18042.521, 17997.745, 18003.313], [73159.819, 73075.498, 73160.054, 73110.615, 73106.896], [27.185, 16.258, 28.834, 22.696, 23.308], [2397.626106672335, 1497.4526367475873, 3918.5851030214935, 1305.3958858690944, 672.1400886517043], [3365, 3366, 3367, 3368, 3369]], [1, 10090, [100837, 100869, 100894, 100915, 100945, 100972, 101000, 101030, 101054], [18205.279, 18247.011, 18226.941, 18200.28, 18233.318, 18213.4, 18226.02, 18193.247, 18211.376], [73457.744, 73436.549, 73431.898, 73429.928, 73422.376, 73465.022, 73454.84, 73449.792, 73480.419], [12.925, 19.387, 14.233, 22.964, 20.417, 20.59, 16.736, 17.964, 36.001], [438.34945594343174, 399.9010334471349, 842.8883736875991, 388.10067373288547, 860.4297503147682, 627.2307770975314, 495.57054258585805, 923.0365307321858, 675.4050481044609], [3370, 3371, 3372, 3373, 3374, 3375, 3376, 3377, 3378]], [0, 10103, [100979, 101006, 101037, 101059, 101089, 101112], [31722.875, 31691.096, 31673.018, 31604.157, 31715.854, 31700.958], [41715.635, 41656.35, 41708.651, 41751.667, 41641.776, 41687.658], [21.167, 19.238, 32.7, 24.406, 14.871, 22.077], [905.469577163292, 1308.2891932339217, 1046.4633600487493, 4091.5668115516874, 898.885148898713, 905.3781733904989], [3375, 3376, 3377, 3378, 3379, 3380]], [0, 10111, [101060, 101090, 101113, 101138, 101165, 101192, 101214, 101240], [32207.292, 32316.97, 32296.521, 32253.935, 32267.654, 32266.723, 32201.463, 32277.989], [39668.836, 39610.099, 39553.625, 39647.004, 39620.866, 39612.123, 39576.111, 39687.554], [33.115, 17.379, 3.19, 25.912, 25.494, 23.996, 22.469, 44.814], [952.2225048680556, 737.9143729019836, 352.09329729326157, 1139.6324744314652, 1034.6564214583136, 610.3610137863612, 1647.6094453990968, 918.5683404724026], [3378, 3379, 3380, 3381, 3382, 3383, 3384, 3385]], [1, 10118, [101133, 101161, 101187, 101208, 101234, 101259, 101284], [18135.058, 18259.582, 18262.766, 18210.144, 18226.355, 18222.99, 18259.73], [73321.04, 73456.374, 73429.546, 73427.143, 73483.061, 73377.47, 73413.534], [28.235, 25.366, 19.657, 21.779, 13.648, 17.656, 30.33], [942.0608915860801, 678.6645105651613, 624.0066348900409, 751.7615137573672, 947.84863103574, 623.9127587603917, 688.2947534490253], [3381, 3382, 3383, 3384, 3385, 3386, 3387]], [1, 10139, [101342, 101362, 101386, 101409, 101434, 101461, 101482, 101499, 101522, 101542, 101560, 101573], [18193.072, 18170.695, 18222.865, 18198.167, 18234.776, 18231.122, 18203.711, 18250.869, 18223.18, 18203.753, 18211.667, 18248.158], [73439.968, 73391.729, 73480.363, 73427.609, 73469.816, 73464.13, 73417.184, 73412.354, 73454.732, 73488.447, 73433.875, 73413.133], [21.78, 18.713, 27.244, 13.809, 10.467, 17.459, 21.197, 18.059, 17.294, 17.405, 12.714, 17.96], [913.1622919685032, 774.1482255477656, 1223.0949957667324, 651.6188891246018, 435.0578484733576, 662.6032400516744, 504.88041725782773, 950.9085647740133, 960.4195844860536, 853.2953840688706, 682.0768330579964, 1142.3744640880554], [3389, 3390, 3391, 3392, 3393, 3394, 3395, 3396, 3397, 3398, 3399, 3400]], [1, 10161, [101609, 101635, 101660, 101678, 101701], [17818.179, 17799.015, 17790.193, 17763.782, 17729.646], [73880.818, 73899.379, 73908.599, 73957.825, 73981.62], [25.677, 27.272, 26.766, 18.683, 23.232], [809.3275422704654, 756.7457053329492, 977.1320756309536, 528.1304691145051, 941.099195345103], [3402, 3403, 3404, 3405, 3406]], [1, 10181, [101800, 101818, 101840, 101866, 101885, 101905, 101927], [18179.754, 18203.483, 18199.391, 18221.036, 18227.99, 18295.395, 18238.657], [73409.069, 73446.323, 73476.208, 73469.397, 73453.936, 73440.629, 73465.203], [16.725, 21.646, 22.583, 16.092, 12.751, 26.953, 21.555], [907.9484291179328, 568.049801071781, 893.0745880522704, 937.6311892632552, 561.6449369594839, 1419.2231257275953, 960.9408645504118], [3410, 3411, 3412, 3413, 3414, 3415, 3416]], [1, 10183, [101841, 101867, 101886, 101904, 101928, 101945, 101968], [18204.128, 18174.718, 18224.024, 18213.887, 18241.525, 18173.811, 18211.918], [74454.874, 74412.932, 74444.041, 74461.153, 74410.005, 74469.525, 74420.285], [16.532, 26.927, 18.43, 25.611, 16.673, 26.435, 25.197], [557.2212995394348, 585.7745189800326, 1333.6083470783942, 1425.5765710801488, 1041.1565518603613, 918.4157460637683, 1945.2956171046173], [3412, 3413, 3414, 3415, 3416, 3417, 3418]], [1, 10200, [102005, 102023, 102042, 102061, 102090], [18063.602, 18219.978, 18189.213, 18188.974, 18169.093], [74459.846, 74391.068, 74463.884, 74407.514, 74437.032], [18.872, 31.591, 29.28, 28.179, 30.027], [302.2470019294678, 911.9117600158918, 721.8040423876905, 3259.5829035176616, 798.0884359080042], [3420, 3421, 3422, 3423, 3424]], [1, 10251, [102585, 102604, 102632, 102650, 102667, 102694, 102714, 102727], [17455.612, 17432.396, 17411.908, 17471.819, 17400.686, 17354.572, 17409.693, 17390.278], [73052.553, 73006.777, 72985.73, 73053.178, 73044.9, 73031.991, 73066.437, 73015.753], [34.96, 19.141, 22.51, 30.738, 19.465, 24.284, 21.508, 28.849], [1977.4022239787726, 1449.49009957221, 718.4407871045968, 3599.4163519125077, 823.5223807566896, 1419.1327955833572, 934.3013330867003, 1557.854091155], [3452, 3453, 3454, 3455, 3456, 3457, 3458, 3459]], [1, 10252, [102586, 102605, 102633, 102651, 102669], [18397.889, 18430.09, 18402.736, 18421.799, 18421.423], [73816.556, 73792.404, 73781.373, 73779.818, 73754.329], [24.206, 16.013, 24.361, 18.482, 17.28], [2663.841650657979, 1576.2529162775625, 1584.3493973997913, 2118.588113337093, 1129.2512477015846], [3452, 3453, 3454, 3455, 3456]], [1, 10265, [102770, 102783, 102796, 102816, 102836, 102852, 102868, 102882, 102906, 102928, 102963], [18456.59, 18431.259, 18452.99, 18442.866, 18474.939, 18434.63, 18494.971, 18440.467, 18401.891, 18419.005, 18426.381], [73726.706, 73706.665, 73713.868, 73724.272, 73733.508, 73706.222, 73778.173, 73753.958, 73730.259, 73769.843, 73732.647], [16.603, 18.505, 29.577, 20.154, 11.57, 15.134, 18.252, 14.832, 19.609, 15.205, 16.57], [464.26364636486124, 591.2243763205463, 842.1930028594938, 864.6717964144786, 889.2949708517434, 820.8377763375756, 627.563420186837, 861.0183563595684, 1624.1086263587242, 1180.5618284862064, 603.6313379263345], [3462, 3463, 3464, 3465, 3466, 3467, 3468, 3469, 3470, 3471, 3472]], [0, 10275, [102913, 102931, 102970, 103002, 103036, 103076, 103110, 103144, 103175, 103210, 103238], [31751.071, 31649.103, 31707.055, 31800.678, 31789.178, 31848.684, 31818.992, 31794.957, 31828.515, 31766.26, 31818.179], [41629.434, 41639.989, 41569.357, 41497.633, 41523.323, 41508.02, 41524.442, 41529.056, 41520.293, 41526.792, 41505.452], [20.234, 16.807, 22.794, 16.941, 11.393, 16.968, 13.279, 19.912, 14.915, 19.183, 11.45], [582.2049181885839, 2215.413583040987, 4930.763468894089, 698.0339345641405, 1627.2298562460223, 1772.1617432618991, 1595.5621605012814, 1455.356939215166, 956.1952095058658, 860.8402588753172, 635.1455661570391], [3470, 3471, 3472, 3473, 3474, 3475, 3476, 3477, 3478, 3479, 3480]], [1, 10286, [102962, 102996, 103030, 103067, 103101, 103136, 103166, 103205], [17402.101, 17253.183, 17222.923, 17192.646, 17252.992, 17205.117, 17162.056, 17274.932], [73093.809, 73191.155, 73210.545, 73214.334, 73246.35, 73181.014, 73200.099, 73152.728], [25.629, 33.051, 15.106, 19.286, 24.219, 26.115, 17.73, 31.036], [3506.3452386851013, 1681.5894360535292, 852.9758709104683, 1553.6186339181309, 5474.228767945931, 1599.894627780228, 633.5294648769708, 1793.1226584163105], [3472, 3473, 3474, 3475, 3476, 3477, 3478, 3479]], [1, 10297, [103031, 103068, 103102, 103137, 103167], [17655.733, 17595.716, 17571.159, 17667.586, 17687.298], [73808.846, 73809.034, 73796.438, 73792.389, 73938.538], [38.926, 22.874, 32.147, 38.711, 6.069], [1778.7437312321504, 1505.1956381966538, 1383.36423187828, 757.3797174629761, 393.28330430205904], [3474, 3475, 3476, 3477, 3478]], [0, 10298, [103035, 103075, 103108, 103142, 103173, 103208, 103236, 103263, 103295, 103317], [31262.687, 31117.733, 31141.19, 31094.924, 31070.506, 31108.662, 31123.366, 31062.212, 31139.499, 31137.391], [41787.537, 41686.394, 41685.427, 41605.506, 41477.655, 41483.94, 41469.986, 41514.846, 41479.794, 41560.946], [18.19, 15.351, 18.193, 16.578, 25.217, 16.849, 14.924, 10.758, 17.36, 21.143], [848.5466509128707, 1236.3044075208281, 1654.6989877488277, 2444.770395952665, 1734.713726968871, 2692.595271834048, 3182.2293280032322, 1914.7361726449399, 4606.951792714889, 2678.9814861399673], [3474, 3475, 3476, 3477, 3478, 3479, 3480, 3481, 3482, 3483]], [0, 10302, [103109, 103143, 103174, 103209, 103237, 103264, 103296], [31434.448, 31417.837, 31437.926, 31442.395, 31411.78, 31472.886, 31449.641], [40350.074, 40330.088, 40332.088, 40353.208, 40336.311, 40322.655, 40371.369], [15.847, 9.418, 11.678, 11.322, 9.518, 11.868, 38.858], [1007.22576331361, 1448.093937792742, 1217.3856017534642, 1025.9108226872365, 1385.4061461641431, 522.2456786893512, 1381.4075039674258], [3476, 3477, 3478, 3479, 3480, 3481, 3482]], [0, 10341, [103577, 103599, 103619, 103645, 103671, 103699, 103725, 103750, 103785], [31795.859, 31830.496, 31835.794, 31854.915, 31840.452, 31845.037, 31830.936, 31800.317, 31840.254], [41470.705, 41446.737, 41437.29, 41389.434, 41455.879, 41459.181, 41495.015, 41497.336, 41472.102], [16.43, 11.776, 10.963, 12.706, 9.62, 11.677, 13.841, 18.22, 12.36], [1677.2625904295228, 1748.5634474139758, 1658.7649494779632, 2040.3838318216474, 2418.162880546569, 1746.0317794935631, 1608.815833804978, 2074.5451387527564, 1361.4745733720715], [3492, 3493, 3494, 3495, 3496, 3497, 3498, 3499, 3500]], [0, 10348, [103618, 103644, 103670, 103698, 103724, 103751, 103784, 103807, 103840, 103872, 103906, 103936, 103968, 104001, 104032], [31782.097, 31802.603, 31798.617, 31807.128, 31840.672, 31833.931, 31856.743, 31879.301, 31803.689, 31816.907, 31881.77, 31861.963, 31860.223, 31884.932, 31898.088], [39620.814, 39598.375, 39589.056, 39569.713, 39539.792, 39556.3, 39542.054, 39533.111, 39551.438, 39506.453, 39510.053, 39541.711, 39529.915, 39558.61, 39540.286], [21.238, 8.892, 13.779, 12.43, 14.54, 15.905, 12.739, 9.904, 13.254, 10.747, 14.793, 20.069, 14.629, 11.002, 14.321], [1095.590550818461, 983.9649611246313, 1375.8720175198728, 1373.3413256812885, 1967.0670430512992, 1383.9144112946371, 807.7995676040788, 810.0910712009457, 439.7987124814735, 656.5979399745922, 470.44429087716037, 747.5322743810514, 1096.9275672067336, 1001.580826297651, 645.024727787757], [3494, 3495, 3496, 3497, 3498, 3499, 3500, 3501, 3502, 3503, 3504, 3505, 3506, 3507, 3508]], [0, 10381, [103967, 104000, 104031, 104067, 104094, 104120, 104142, 104170], [31265.153, 31268.505, 31247.4, 31260.728, 31303.436, 31259.767, 31272.85, 31291.773], [41849.73, 41831.521, 41852.554, 41847.315, 41809.79, 41795.013, 41868.704, 41800.467], [21.293, 17.62, 10.837, 11.113, 19.619, 14.987, 17.254, 30.456], [1874.9797882293392, 1100.227693387165, 1196.8572327269585, 1237.3212470981446, 1419.442498999184, 1216.2898333195178, 849.4882137406529, 1690.7753375153768], [3506, 3507, 3508, 3509, 3510, 3511, 3512, 3513]], [0, 10427, [104573, 104586, 104607, 104630, 104651], [31964.768, 31980.397, 32002.457, 31935.896, 31983.054], [40091.595, 40087.986, 40093.214, 40099.732, 40076.48], [33.037, 17.105, 13.566, 32.411, 18.403], [619.0288715562184, 415.93694884057925, 573.3068125874123, 656.7780522160489, 713.6874944057918], [3532, 3533, 3534, 3535, 3536]], [0, 10448, [104808, 104825, 104843, 104866, 104881, 104903, 104922, 104942, 104968, 104996], [32142.138, 32051.708, 32145.808, 32297.792, 32221.71, 32228.721, 32208.753, 32227.782, 32197.148, 32291.935], [40038.294, 40105.702, 40094.995, 40092.138, 40093.979, 40109.725, 40093.023, 40106.562, 40084.133, 40045.874], [17.009, 34.967, 25.797, 20.032, 20.315, 21.161, 11.88, 13.521, 22.156, 17.407], [7440.560382894958, 1211.588643785548, 1465.0879955249475, 750.2660081377433, 1375.6989897871126, 1055.0885422017775, 1156.2539801631217, 772.7648555993899, 2168.006159608271, 579.9316562196474], [3543, 3544, 3545, 3546, 3547, 3548, 3549, 3550, 3551, 3552]], [1, 10474, [105179, 105201, 105225, 105249, 105266, 105286, 105311, 105342, 105366, 105398, 105425, 105444], [17204.892, 17314.799, 17278.196, 17216.958, 17260.553, 17249.329, 17218.519, 17209.734, 17179.267, 17200.052, 17159.931, 17277.253], [73084.691, 73083.208, 73107.275, 73112.286, 73111.678, 73073.69, 73074.586, 73103.012, 73067.336, 73064.597, 73085.982, 73076.201], [16.963, 32.658, 26.676, 24.371, 19.786, 16.287, 32.229, 29.51, 34.225, 28.398, 31.0, 26.765], [949.5242875330001, 874.9034392756979, 943.5626874728327, 1307.6424218237191, 1323.4952341637158, 1034.4343449048822, 782.0899414635574, 945.3692249640394, 897.6117185699611, 1296.0967438567318, 676.3772502498978, 438.46850674983654], [3560, 3561, 3562, 3563, 3564, 3565, 3566, 3567, 3568, 3569, 3570, 3571]], [0, 10512, [105645, 105664, 105684, 105706, 105727], [32452.077, 32398.906, 32426.238, 32392.335, 32447.311], [39924.947, 39873.505, 39882.241, 39860.639, 39900.258], [18.283, 9.77, 13.521, 9.501, 18.456], [620.6166997267314, 1446.2965081801383, 1879.4855714951107, 1373.9280555677633, 1043.8813785353134], [3581, 3582, 3583, 3584, 3585]], [0, 10656, [107232, 107262, 107292, 107323, 107349, 107374, 107400, 107425, 107451, 107477, 107502], [31129.646, 31125.65, 31214.808, 31168.84, 31176.677, 31172.071, 31184.794, 31146.878, 31191.681, 31176.304, 31151.423], [41681.027, 41761.646, 41721.299, 41705.656, 41697.017, 41661.853, 41685.087, 41688.842, 41693.507, 41734.17, 41769.199], [11.522, 15.18, 20.925, 10.226, 13.523, 19.216, 13.498, 12.143, 13.1, 15.324, 30.683], [656.7730060011709, 1050.472069496238, 1154.6704797281934, 1305.0547757787385, 1726.2398833914906, 1837.467963611434, 915.7169380496874, 1201.8021657535023, 879.3204132323859, 1095.096908278895, 4237.537205763049], [3654, 3655, 3656, 3657, 3658, 3659, 3660, 3661, 3662, 3663, 3664]], [0, 10666, [107263, 107293, 107324, 107350, 107375, 107401, 107427, 107452, 107478], [31447.499, 31496.196, 31475.321, 31423.614, 31475.243, 31483.983, 31448.71, 31498.469, 31421.826], [40482.539, 40496.501, 40398.369, 40488.976, 40522.357, 40507.411, 40495.606, 40544.418, 40465.042], [21.716, 23.361, 23.781, 22.062, 21.851, 39.519, 19.027, 24.194, 16.093], [980.8609871342536, 1767.9307612890896, 659.9474447090249, 903.6046148414043, 893.731598137552, 890.420623966606, 1046.6225517768898, 4219.200240742118, 457.19482695890815], [3655, 3656, 3657, 3658, 3659, 3660, 3661, 3662, 3663]], [0, 10667, [107294, 107325, 107351, 107376, 107402, 107428, 107453, 107479, 107503, 107529], [31576.664, 31560.405, 31585.54, 31567.769, 31609.698, 31590.011, 31598.377, 31628.764, 31560.847, 31610.068], [39800.598, 39828.794, 39834.608, 39832.661, 39796.779, 39777.085, 39777.794, 39820.412, 39731.594, 39855.47], [17.425, 11.545, 17.058, 21.961, 11.614, 9.189, 25.039, 20.65, 19.673, 28.582], [2190.7027774937783, 2862.3492578430555, 2489.439565143025, 1917.8961387333727, 1708.921341550635, 2134.4212420916433, 1390.6551157006631, 1297.414021668527, 3173.039972961507, 1192.7276832578227], [3656, 3657, 3658, 3659, 3660, 3661, 3662, 3663, 3664, 3665]], [1, 10693, [107687, 107706, 107729, 107754, 107777, 107798, 107824, 107849, 107865], [17659.613, 17745.701, 17734.282, 17690.326, 17732.51, 17649.973, 17737.911, 17694.067, 17675.026], [73114.157, 73072.003, 73102.132, 73070.404, 73090.55, 73134.594, 73085.044, 73060.915, 73117.312], [27.527, 18.768, 17.348, 13.655, 31.438, 29.595, 37.411, 20.076, 13.602], [749.6746347616198, 855.2757662877149, 1124.5355539825475, 780.1745196645563, 1461.4828244163048, 3705.2965686137195, 785.4689938975916, 886.8960693205761, 981.7304770831221], [3672, 3673, 3674, 3675, 3676, 3677, 3678, 3679, 3680]], [0, 10752, [108353, 108374, 108397, 108415, 108441, 108467, 108491], [31539.092, 31525.247, 31530.889, 31495.098, 31554.196, 31513.97, 31572.544], [41742.161, 41807.754, 41792.205, 41856.312, 41838.103, 41809.936, 41771.548], [27.252, 26.198, 19.178, 26.304, 27.197, 27.414, 29.831], [1753.1624212968204, 1995.5939752982126, 798.7444148856196, 11556.521097605551, 538.7668391461248, 1363.3054537383298, 928.8775852410195], [3702, 3703, 3704, 3705, 3706, 3707, 3708]], [1, 10777, [108624, 108644, 108666, 108689, 108710, 108733, 108752, 108764, 108784], [17737.099, 17733.52, 17705.945, 17729.346, 17720.13, 17735.133, 17675.256, 17669.969, 17685.926], [73090.958, 73105.91, 73081.034, 73096.603, 73139.166, 73123.475, 73130.95, 73117.181, 73086.165], [15.174, 19.816, 23.81, 18.108, 20.282, 22.136, 22.668, 23.291, 15.511], [669.4405025690776, 1127.053277994553, 3242.8527736455226, 1152.7577552472471, 622.1567057411975, 2623.1932505329073, 1499.42918175632, 1195.4996535433934, 659.7465749773988], [3715, 3716, 3717, 3718, 3719, 3720, 3721, 3722, 3723]], [1, 10809, [109083, 109106, 109130, 109149, 109170], [17689.596, 17657.761, 17686.638, 17637.975, 17682.348], [73083.52, 73112.511, 73105.163, 73042.663, 73119.041], [9.761, 20.354, 30.218, 38.638, 2.671], [394.5261959707893, 506.6863258430767, 1405.1603807051233, 2841.2768364546723, 440.49226029335034], [3737, 3738, 3739, 3740, 3741]], [1, 10821, [109215, 109238, 109266, 109294, 109317, 109334, 109357, 109380], [17682.459, 17665.977, 17709.848, 17731.624, 17683.167, 17697.985, 17701.297, 17655.588], [73092.355, 73050.468, 73131.371, 73129.662, 73107.409, 73111.755, 73119.306, 73146.69], [15.808, 19.285, 19.827, 36.763, 18.993, 18.219, 17.083, 19.894], [647.0083922661507, 978.9583727336725, 459.8239318890938, 922.9590784680141, 740.8784766788149, 723.6497345569704, 813.341672006435, 798.281017295416], [3743, 3744, 3745, 3746, 3747, 3748, 3749, 3750]], [0, 10849, [109587, 109614, 109635, 109664, 109691, 109725], [32188.628, 32286.077, 32203.362, 32223.144, 32244.901, 32259.554], [40231.121, 40223.773, 40334.915, 40249.453, 40246.212, 40209.6], [19.428, 17.444, 29.577, 15.81, 14.796, 18.995], [915.2592840813654, 1226.2255329382936, 1225.8036099272385, 630.9227018065834, 928.7707933665436, 955.3642171476841], [3759, 3760, 3761, 3762, 3763, 3764]], [1, 10880, [109781, 109818, 109846, 109873, 109914, 109943, 109970, 109990, 110021], [17660.475, 17856.029, 17691.91, 17744.961, 17739.024, 17684.146, 17802.9, 17648.29, 17724.263], [73084.055, 73176.63, 73111.828, 73078.988, 73067.779, 73087.469, 73061.866, 73092.754, 73058.166], [27.337, 32.195, 19.885, 23.41, 23.907, 18.538, 22.331, 28.498, 25.383], [664.7900889787992, 1470.2759021022555, 797.8044582646032, 735.0134392060608, 3575.978897061209, 819.0862060290815, 1688.9737775076871, 465.3536132153338, 1534.4803856287708], [3766, 3767, 3768, 3769, 3770, 3771, 3772, 3773, 3774]], [0, 10893, [110029, 110054, 110072, 110099, 110123, 110149], [32104.785, 32088.652, 32062.306, 32065.564, 32096.847, 32084.55], [39850.698, 39829.237, 39805.483, 39785.969, 39781.194, 39805.45], [22.824, 13.952, 20.17, 13.272, 12.77, 11.394], [1687.8537119171012, 1674.7894609539048, 1652.4337143669566, 1078.6883067950312, 1799.0912322624165, 1162.7186761798134], [3774, 3775, 3776, 3777, 3778, 3779]], [0, 10905, [110150, 110176, 110207, 110228, 110254, 110275, 110295, 110325, 110349, 110371, 110398, 110424, 110454], [32085.945, 32076.271, 32086.741, 32055.175, 32056.33, 32041.51, 32050.021, 32056.713, 32064.797, 32054.475, 32060.11, 32079.187, 32073.641], [39863.119, 39844.73, 39789.481, 39779.715, 39776.454, 39800.132, 39795.917, 39785.449, 39811.664, 39806.256, 39786.218, 39795.393, 39806.314], [9.405, 17.083, 11.324, 7.031, 9.186, 13.072, 10.137, 8.806, 7.833, 15.65, 9.642, 7.276, 12.823], [740.4600395084537, 1978.1265040186452, 1322.874888677439, 1293.8804960556424, 1747.1607202822427, 967.8037026502168, 1143.6309950175148, 934.6386654585444, 1191.5828591125905, 1174.4734308324153, 1468.283043388635, 1798.4064474381805, 2171.115730629572], [3779, 3780, 3781, 3782, 3783, 3784, 3785, 3786, 3787, 3788, 3789, 3790, 3791]], [1, 11037, [111799, 111820, 111843, 111865, 111892, 111913, 111938, 111960, 111979, 111995, 112028, 112049], [17442.906, 17399.595, 17425.082, 17434.15, 17392.822, 17461.284, 17429.555, 17441.883, 17412.998, 17429.946, 17437.896, 17379.477], [72796.417, 72855.959, 72815.185, 72841.317, 72840.371, 72846.382, 72829.465, 72868.004, 72815.383, 72761.534, 72803.01, 72852.374], [14.684, 16.202, 19.09, 16.982, 19.664, 31.359, 10.315, 23.227, 12.457, 25.557, 10.798, 12.366], [1155.4954489559616, 1825.367520469985, 1396.886859526236, 1351.2572419222292, 1004.4497457575154, 1147.0387352514683, 1053.0375768266413, 830.5296263689349, 892.1165844597942, 779.711980235739, 1550.2104016528142, 709.4722120173694], [3853, 3854, 3855, 3856, 3857, 3858, 3859, 3860, 3861, 3862, 3863, 3864]], [1, 11092, [112323, 112363, 112401, 112439, 112467, 112494, 112534, 112575, 112611, 112640], [17427.578, 17360.449, 17451.874, 17426.444, 17394.724, 17370.84, 17389.83, 17430.094, 17375.812, 17383.396], [72837.799, 72783.831, 72827.035, 72815.994, 72842.011, 72831.588, 72818.245, 72863.797, 72836.618, 72852.088], [13.737, 25.751, 13.182, 21.32, 18.633, 14.724, 22.849, 11.386, 22.006, 18.221], [1073.164271920118, 827.3345039437957, 774.3017244411323, 1082.5181911703187, 811.2345654729239, 474.9306105941809, 1130.9910050338578, 852.9190667809327, 757.1792271206104, 876.5558975731749], [3876, 3877, 3878, 3879, 3880, 3881, 3882, 3883, 3884, 3885]], [0, 11093, [112330, 112369, 112409, 112445, 112472, 112505, 112544, 112582, 112614, 112646, 112683], [31470.253, 31479.061, 31372.948, 31390.566, 31382.321, 31241.603, 31354.589, 31289.279, 31287.032, 31296.523, 31243.251], [41778.645, 41760.421, 41762.374, 41746.528, 41698.971, 41755.568, 41739.85, 41734.195, 41796.394, 41821.852, 41791.184], [20.123, 25.337, 19.227, 22.884, 22.407, 21.673, 17.493, 25.461, 20.728, 32.526, 19.255], [1825.9026338527713, 1245.9896161871707, 1980.4094097836207, 3423.0986376250507, 4731.471773103954, 1913.1604308276885, 10647.335682598707, 1052.8944953764792, 701.816021783475, 1797.6837796221405, 764.8155164067712], [3876, 3877, 3878, 3879, 3880, 3881, 3882, 3883, 3884, 3885, 3886]], [0, 11145, [112744, 112779, 112815, 112847, 112877, 112906, 112943, 112980, 113015, 113047, 113072], [31986.185, 32037.688, 31962.87, 32024.661, 31972.985, 31954.952, 32008.223, 31977.195, 31939.324, 31956.114, 32034.064], [39351.965, 39393.799, 39363.506, 39366.605, 39357.795, 39436.32, 39409.754, 39396.242, 39396.738, 39405.349, 39356.242], [20.032, 20.597, 12.596, 17.597, 13.033, 28.2, 28.689, 14.641, 27.55, 24.653, 30.96], [1380.4169891611677, 3324.3164236201965, 1358.0409919294775, 1071.1296134364381, 954.5454290499096, 847.417337289658, 525.5505977544241, 1280.2054490472797, 1443.136431053588, 1246.3810714148144, 788.2061397765739], [3888, 3889, 3890, 3891, 3892, 3893, 3894, 3895, 3896, 3897, 3898]], [0, 11160, [112981, 113016, 113048, 113073, 113104, 113136, 113159, 113184], [31966.807, 31987.19, 31959.329, 32002.842, 31976.33, 31983.667, 31939.088, 31954.962], [40077.5, 40061.24, 40065.691, 40083.943, 40050.947, 40059.133, 40056.614, 40014.175], [20.419, 19.599, 17.656, 8.672, 12.364, 13.865, 6.493, 18.966], [1217.2616815894464, 597.9342034341524, 763.4511717304218, 911.6638371459446, 1340.0632229501125, 491.1621913399473, 485.9455631293373, 892.2523571758754], [3895, 3896, 3897, 3898, 3899, 3900, 3901, 3902]], [0, 11174, [113231, 113259, 113280, 113312, 113342, 113371, 113403], [31994.184, 32028.964, 32017.858, 31992.001, 31978.163, 31970.333, 32049.827], [40061.682, 40084.606, 40035.905, 40046.88, 40079.028, 40071.943, 40027.987], [26.85, 20.61, 13.09, 13.859, 10.971, 13.332, 25.67], [915.842389728018, 1131.7203413237212, 961.1980732429805, 1238.812810870946, 905.0508415723151, 943.9593424802214, 2653.430246856573], [3904, 3905, 3906, 3907, 3908, 3909, 3910]], [1, 11291, [114494, 114525, 114554, 114573, 114597, 114617], [17737.395, 17699.478, 17709.683, 17674.57, 17688.555, 17675.356], [73892.487, 73926.743, 73881.025, 73829.247, 73931.3, 73894.705], [31.735, 28.338, 29.91, 21.62, 19.565, 23.926], [1526.3740966107962, 1263.208659971224, 1363.5091956437627, 686.5017826021825, 1513.7634845962784, 1126.7266985194137], [3955, 3956, 3957, 3958, 3959, 3960]], [0, 11382, [115524, 115550, 115586, 115620, 115650, 115677, 115705, 115734], [31817.965, 31761.477, 31787.641, 31803.17, 31769.576, 31794.349, 31781.684, 31792.748], [39501.081, 39434.389, 39431.34, 39447.814, 39451.273, 39455.384, 39473.114, 39408.76], [22.371, 11.202, 14.985, 10.112, 21.977, 24.899, 36.178, 15.447], [1378.85735796973, 1312.8934203495107, 1663.7190386690827, 1124.0816527074699, 989.7203285181985, 844.4605650406476, 1092.9709680807684, 610.998910758197], [3997, 3998, 3999, 4000, 4001, 4002, 4003, 4004]], [0, 11446, [116101, 116122, 116152, 116178, 116204, 116227], [31878.666, 31901.612, 31876.028, 31868.985, 31901.45, 31905.934], [39869.293, 39840.035, 39855.103, 39854.638, 39954.515, 39847.957], [22.385, 15.631, 14.473, 29.09, 21.048, 26.255], [916.5560248382184, 991.0752395532028, 1778.2179564316227, 1809.552711703546, 13113.883950361522, 2071.3309007846924], [4018, 4019, 4020, 4021, 4022, 4023]], [1, 11497, [116714, 116739, 116760, 116784, 116813, 116841, 116866, 116885], [18251.299, 18321.055, 18220.284, 18272.559, 18250.889, 18248.864, 18240.808, 18248.918], [74509.592, 74532.029, 74511.33, 74520.112, 74480.903, 74512.256, 74537.457, 74558.597], [12.091, 9.228, 17.537, 15.687, 15.288, 12.314, 17.989, 12.045], [831.6181921102293, 900.1160125139796, 2075.17960305561, 1187.1313553075765, 1062.2485380032585, 992.1734122772879, 1050.7562761683175, 755.456252513439], [4044, 4045, 4046, 4047, 4048, 4049, 4050, 4051]], [1, 11509, [116783, 116812, 116840, 116864, 116883], [17438.694, 17440.654, 17397.822, 17428.6, 17370.445], [72721.297, 72726.525, 72747.377, 72746.469, 72762.23], [14.442, 13.289, 24.742, 19.943, 21.366], [989.9090024440412, 1084.1681698343114, 1410.7252611879785, 889.2561346785048, 976.5790476451251], [4047, 4048, 4049, 4050, 4051]], [1, 11520, [116865, 116884, 116903, 116931, 116964, 116987], [18234.732, 18183.469, 18222.711, 18236.859, 18231.036, 18202.257], [73620.633, 73647.974, 73613.325, 73594.24, 73599.278, 73630.718], [13.093, 14.498, 8.149, 12.178, 10.002, 16.022], [814.1393670176116, 1562.552425657561, 1173.985576307788, 1344.985549806366, 1304.210051779242, 785.1343285097148], [4050, 4051, 4052, 4053, 4054, 4055]], [1, 11535, [116988, 117013, 117032, 117061, 117087, 117114, 117134, 117159, 117187, 117209, 117240, 117268, 117291, 117317, 117346], [18284.582, 18252.713, 18237.436, 18240.858, 18286.738, 18253.896, 18248.969, 18302.836, 18262.128, 18268.068, 18268.21, 18284.801, 18268.596, 18243.709, 18299.462], [74606.744, 74503.305, 74583.034, 74573.093, 74551.03, 74588.812, 74537.566, 74504.358, 74537.521, 74538.367, 74533.15, 74568.388, 74550.594, 74558.616, 74521.738], [22.703, 22.789, 12.136, 18.988, 22.216, 17.421, 15.626, 21.596, 11.733, 14.108, 16.17, 18.922, 18.597, 18.455, 16.142], [525.4817757457863, 917.9267333324741, 1309.2513687987894, 1253.9802332826941, 982.9497954476864, 855.7731073257912, 1459.4023112163438, 1557.152361074696, 1377.0207145097474, 952.655171587428, 1314.4903207319228, 914.714739776294, 817.0261930066739, 1357.3437341774459, 811.0593332134507], [4055, 4056, 4057, 4058, 4059, 4060, 4061, 4062, 4063, 4064, 4065, 4066, 4067, 4068, 4069]], [0, 11568, [117270, 117294, 117322, 117354, 117378, 117404, 117428, 117446, 117467, 117488, 117510, 117530, 117546, 117570, 117584, 117602, 117624, 117645, 117668, 117686, 117706, 117725], [31678.535, 31752.911, 31699.72, 31662.156, 31635.278, 31688.636, 31698.799, 31766.372, 31631.308, 31743.85, 31676.82, 31612.954, 31676.675, 31689.612, 31770.139, 31818.803, 31779.929, 31811.37, 31764.743, 31822.952, 31758.53, 31763.217], [41646.562, 41677.358, 41625.741, 41681.905, 41685.36, 41693.532, 41695.246, 41602.307, 41705.586, 41656.297, 41685.504, 41778.671, 41705.423, 41698.3, 41629.638, 41650.22, 41643.707, 41672.575, 41721.229, 41638.759, 41621.31, 41617.879], [21.375, 17.176, 29.46, 27.085, 28.639, 25.632, 32.938, 15.907, 25.963, 24.498, 27.563, 32.395, 23.929, 22.903, 17.169, 19.282, 15.947, 16.977, 27.834, 16.53, 22.043, 16.945], [2343.214706487786, 1270.2603912797933, 3100.7026403171, 5605.009171969743, 3083.8706779549566, 1874.488475414076, 1727.3492820673082, 1177.778391113743, 2651.383245834073, 1117.0659656096634, 3366.090852718035, 2800.6556569673085, 7823.396122761842, 3502.710110797998, 1130.98899443653, 885.537878429217, 1179.8153854874229, 1044.883064239494, 2629.1010000770284, 1074.4930707374892, 1556.9672681617246, 903.8259756627422], [4066, 4067, 4068, 4069, 4070, 4071, 4072, 4073, 4074, 4075, 4076, 4077, 4078, 4079, 4080, 4081, 4082, 4083, 4084, 4085, 4086, 4087]], [0, 11607, [117871, 117887, 117904, 117924, 117936, 117955, 117979], [31071.241, 31034.561, 31071.866, 31068.239, 31041.63, 31108.224, 31027.25], [40987.438, 40990.33, 40983.378, 40972.285, 40958.007, 40994.427, 41000.079], [20.599, 21.983, 20.638, 26.199, 30.011, 28.155, 15.755], [10605.328874994255, 932.7930583261822, 999.9460240717528, 1019.8610151816407, 1220.543334157288, 518.4652031519263, 545.2096624310202], [4094, 4095, 4096, 4097, 4098, 4099, 4100]], [0, 11621, [118021, 118045, 118065, 118094, 118125, 118156, 118183, 118212, 118239, 118263, 118288, 118310], [31067.639, 31083.088, 31074.486, 31095.417, 31079.232, 31081.527, 31092.662, 31084.533, 31085.637, 31103.934, 31066.847, 30953.206], [41004.794, 40885.91, 40946.075, 40938.918, 40930.208, 40939.375, 40925.974, 40921.174, 40924.261, 40923.709, 40944.928, 40973.466], [38.027, 22.985, 9.531, 13.603, 9.43, 8.654, 7.323, 13.187, 8.567, 7.482, 12.887, 26.886], [771.4918562429963, 1005.2964560206899, 2119.5506067589495, 2236.161521817765, 2542.728645136797, 2185.4763209356984, 2831.2138366881354, 1962.8822272421703, 2284.679185804038, 2423.6745278917997, 1471.898016182113, 514.4054066353825], [4102, 4103, 4104, 4105, 4106, 4107, 4108, 4109, 4110, 4111, 4112, 4113]], [0, 11623, [118046, 118066, 118095, 118126, 118157, 118184, 118213, 118240], [31045.289, 31085.147, 31114.715, 31168.433, 31100.181, 31214.743, 31107.694, 31078.297], [41635.279, 41714.26, 41676.055, 41682.629, 41611.008, 41694.795, 41657.659, 41693.243], [15.271, 18.508, 25.652, 27.662, 19.673, 22.795, 20.056, 21.861], [381.4247509768696, 524.9259944466822, 1173.6815595447945, 3122.283926941091, 487.8493500369065, 3035.858967197985, 1329.4058704954912, 677.7193946828503], [4103, 4104, 4105, 4106, 4107, 4108, 4109, 4110]], [0, 11662, [118479, 118505, 118526, 118549, 118578, 118597, 118622, 118653], [30938.53, 31068.375, 31041.778, 31063.575, 31047.573, 31048.674, 31041.211, 31039.621], [40966.445, 41049.1, 41004.696, 40981.792, 40986.653, 40969.787, 40992.911, 40974.725], [17.646, 25.478, 18.577, 19.468, 24.598, 23.732, 18.82, 11.542], [520.5464235713939, 577.7998828102066, 615.4503637820803, 1156.6493507372172, 903.3741223865774, 2105.4717512142443, 1222.5689234286478, 1733.1575746753076], [4120, 4121, 4122, 4123, 4124, 4125, 4126, 4127]], [0, 11681, [118706, 118719, 118735, 118758, 118777, 118794, 118813], [31065.492, 31028.94, 31019.96, 31046.189, 31014.353, 31035.733, 31019.935], [41002.905, 40972.269, 40975.532, 40994.075, 41043.841, 40999.211, 41001.428], [17.204, 19.847, 14.612, 19.678, 23.469, 20.056, 19.719], [1143.5132631715621, 1213.0770877094242, 504.89938230265994, 872.4527640148071, 1015.5739004740661, 888.7906138264722, 1706.8270411837682], [4129, 4130, 4131, 4132, 4133, 4134, 4135]], [0, 11708, [118944, 118968, 118988, 119014, 119036, 119056], [31020.158, 31092.706, 31088.958, 31030.401, 31060.265, 31060.996], [40997.371, 40964.027, 41014.4, 41015.751, 41042.531, 40998.221], [22.973, 28.661, 19.487, 27.888, 10.328, 19.438], [789.3460729208426, 557.670851928059, 506.53900446300725, 1072.5170516718752, 845.7887429827672, 1061.4338244040885], [4142, 4143, 4144, 4145, 4146, 4147]], [0, 11721, [119092, 119116, 119135, 119155, 119175, 119207, 119232, 119257, 119283, 119305, 119325, 119342, 119371, 119386, 119407, 119430, 119456, 119486], [31374.057, 31295.232, 31304.635, 31266.629, 31306.924, 31321.01, 31327.797, 31294.384, 31274.353, 31326.293, 31290.831, 31276.725, 31269.737, 31340.097, 31320.426, 31302.912, 31241.658, 31301.193], [40655.057, 40560.058, 40589.221, 40565.934, 40554.225, 40592.847, 40553.583, 40580.466, 40551.416, 40563.205, 40588.631, 40599.077, 40574.327, 40595.193, 40578.212, 40549.637, 40580.615, 40608.075], [25.199, 9.902, 18.477, 15.583, 15.484, 14.861, 18.837, 11.6, 22.315, 29.961, 17.824, 10.621, 11.209, 13.974, 9.35, 13.694, 11.8, 7.539], [559.3318633506733, 1391.566126878269, 1502.4076247294258, 1341.6107808794172, 1154.9265186812231, 1760.2073915633798, 1073.1284623980648, 1205.3733681269755, 1159.2826120592376, 975.3507337266007, 1408.0048942767185, 1239.384924029501, 1581.1592513717826, 2953.422903017819, 1597.1229386457835, 1243.8959395742397, 1599.2572654515495, 1492.8065828823187], [4149, 4150, 4151, 4152, 4153, 4154, 4155, 4156, 4157, 4158, 4159, 4160, 4161, 4162, 4163, 4164, 4165, 4166]], [1, 11747, [119338, 119365, 119383, 119401, 119424, 119451, 119483, 119511, 119537, 119564, 119586, 119611, 119640, 119662, 119686, 119708, 119729, 119746, 119772, 119795, 119821, 119846, 119869, 119882, 119896], [18309.402, 18310.267, 18325.575, 18363.256, 18347.115, 18320.005, 18307.328, 18276.214, 18291.373, 18300.878, 18302.122, 18269.757, 18326.021, 18289.848, 18326.157, 18331.221, 18295.006, 18309.349, 18357.455, 18300.339, 18289.516, 18310.31, 18256.742, 18363.824, 18346.941], [73748.793, 73770.394, 73742.668, 73751.209, 73749.734, 73778.111, 73730.881, 73733.416, 73763.652, 73752.63, 73747.374, 73761.256, 73765.569, 73715.366, 73750.875, 73705.345, 73790.314, 73705.908, 73754.055, 73740.717, 73747.045, 73723.53, 73680.84, 73731.829, 73746.642], [19.595, 9.443, 28.136, 11.523, 16.75, 18.33, 16.092, 16.328, 17.629, 11.03, 19.237, 24.075, 13.358, 17.084, 15.883, 11.955, 20.727, 22.934, 30.714, 20.183, 23.921, 17.91, 22.405, 22.814, 15.103], [1240.9263770213315, 711.9538602218377, 857.4874407449187, 921.9312895994135, 1041.9301270484802, 710.4793247292611, 1032.1312445283654, 1078.0877251517372, 1265.5119725641546, 764.7163585894273, 707.7857259725884, 1147.2156865327881, 858.8194927724793, 946.7464363625453, 796.6673313426984, 599.1344450433063, 1240.20695320815, 701.5328884398419, 891.2563647297554, 1009.1065188289405, 747.6935953043966, 550.4913694997246, 976.7838336051494, 844.0505849662416, 1183.3560991997638], [4160, 4161, 4162, 4163, 4164, 4165, 4166, 4167, 4168, 4169, 4170, 4171, 4172, 4173, 4174, 4175, 4176, 4177, 4178, 4179, 4180, 4181, 4182, 4183, 4184]], [0, 11761, [119518, 119545, 119568, 119590, 119616, 119648, 119673], [31370.67, 31371.117, 31336.315, 31375.523, 31352.536, 31362.73, 31398.131], [41853.602, 41832.15, 41819.63, 41867.179, 41836.18, 41855.879, 41731.363], [21.746, 17.614, 15.251, 17.358, 13.506, 16.449, 30.146], [2045.5249333255651, 1456.128364138241, 1412.8080482811695, 1450.3768884775718, 2314.984583872385, 1177.7436288134156, 710.7044914339533], [4167, 4168, 4169, 4170, 4171, 4172, 4173]], [0, 11832, [120348, 120371, 120398, 120423, 120448, 120470, 120498, 120527, 120551], [31323.761, 31287.971, 31294.834, 31279.054, 31327.373, 31329.75, 31364.346, 31285.876, 31220.106], [40611.542, 40540.206, 40585.19, 40548.819, 40542.513, 40614.715, 40590.155, 40538.509, 40572.376], [27.627, 19.54, 27.398, 19.287, 18.065, 21.054, 20.581, 27.536, 37.71], [1035.8134028011214, 924.0404169151661, 891.0192930572296, 816.9563706800933, 1287.1611658511913, 760.5801086110671, 734.1334722120389, 539.6527418444416, 1103.1281966526262], [4205, 4206, 4207, 4208, 4209, 4210, 4211, 4212, 4213]], [1, 11861, [120727, 120746, 120765, 120791, 120826], [17226.654, 17218.039, 17252.786, 17238.631, 17242.867], [73205.034, 73349.438, 73358.007, 73314.428, 73348.23], [36.373, 11.831, 13.986, 13.971, 18.843], [1085.578226335157, 1225.747009449196, 1564.9464153023673, 795.0001565367778, 909.4614384227025], [4220, 4221, 4222, 4223, 4224]], [1, 11868, [120766, 120792, 120827, 120857, 120886, 120922, 120951, 120981, 121011, 121038, 121063], [17531.002, 17550.35, 17513.682, 17491.478, 17487.351, 17518.569, 17512.623, 17523.672, 17544.825, 17551.678, 17501.575], [72773.522, 72746.362, 72731.356, 72724.957, 72709.385, 72722.469, 72688.917, 72720.268, 72686.986, 72698.006, 72651.931], [20.872, 14.14, 17.178, 18.901, 13.038, 21.2, 19.472, 18.855, 21.968, 21.895, 13.383], [1650.8593370023707, 1504.8338346407497, 2069.239034952372, 1185.4281178588699, 1707.3788142125532, 1835.5110810704625, 1170.84056088186, 647.1671200145727, 601.7880521758814, 1072.4054125084356, 365.40201078657947], [4222, 4223, 4224, 4225, 4226, 4227, 4228, 4229, 4230, 4231, 4232]], [0, 11889, [120959, 120986, 121019, 121043, 121073, 121096, 121117, 121130, 121147, 121172, 121192, 121225, 121251, 121274, 121307, 121338, 121373, 121401, 121431, 121451, 121487, 121517, 121543, 121579, 121600, 121627, 121656, 121685], [32038.361, 32044.33, 32035.859, 32015.125, 31987.912, 32035.306, 32004.262, 32028.712, 32019.56, 32018.675, 32041.435, 32016.253, 32051.028, 32009.681, 32027.486, 32009.459, 32015.405, 32025.712, 32007.89, 31992.988, 32040.914, 31993.655, 32003.434, 32016.451, 32042.968, 32018.747, 32039.322, 32015.945], [40627.905, 40653.812, 40620.36, 40639.055, 40621.057, 40633.712, 40640.502, 40655.168, 40626.234, 40622.123, 40643.591, 40630.135, 40640.608, 40626.075, 40623.792, 40647.877, 40606.173, 40626.462, 40628.643, 40597.088, 40657.285, 40629.426, 40624.163, 40617.191, 40625.916, 40712.543, 40661.59, 40606.461], [13.937, 13.213, 8.727, 7.924, 10.275, 9.948, 12.045, 10.162, 18.204, 8.605, 22.33, 9.804, 8.895, 9.558, 13.85, 10.1, 9.812, 11.176, 10.591, 11.96, 10.216, 9.53, 26.733, 13.79, 19.642, 30.027, 14.371, 19.835], [933.6090090073765, 860.9832496872276, 2160.0676669990644, 1641.8898516404959, 1047.821530766588, 1466.1277058679516, 1819.986852964615, 1269.618751874883, 674.2324276355922, 1095.3195926114206, 427.9711625065145, 1082.968149483723, 1794.4169562561628, 1601.4700476762605, 1355.7423817964411, 1830.142793308018, 2074.3825134346325, 1524.9062703783127, 1192.4054871848066, 384.99500348895486, 1058.9261667929447, 1724.8851657573841, 890.6866613228207, 882.078395424326, 690.3831560209622, 1182.2441581082285, 1313.5795268937504, 544.2659007645134], [4228, 4229, 4230, 4231, 4232, 4233, 4234, 4235, 4236, 4237, 4238, 4239, 4240, 4241, 4242, 4243, 4244, 4245, 4246, 4247, 4248, 4249, 4250, 4251, 4252, 4253, 4254, 4255]], [0, 11908, [121273, 121306, 121337, 121372, 121400], [31189.535, 31214.581, 31230.602, 31254.28, 31312.015], [40718.63, 40644.48, 40661.354, 40652.852, 40667.739], [26.907, 23.758, 22.814, 26.536, 50.344], [884.5559597490295, 6629.829903186406, 649.7819938799253, 1490.584817498798, 2206.678692034754], [4241, 4242, 4243, 4244, 4245]], [1, 12101, [123019, 123049, 123082, 123118, 123152], [18854.994, 18779.881, 18854.514, 18852.216, 18826.91], [73902.175, 73944.144, 73917.325, 73965.792, 73969.101], [18.759, 19.908, 14.621, 12.387, 15.617], [809.5304900134656, 831.9437295802245, 1018.0920861779018, 1745.160496121945, 897.4536099323561], [4316, 4317, 4318, 4319, 4320]], [1, 12111, [123288, 123318, 123352, 123379, 123412, 123444, 123474], [17189.535, 17223.861, 17280.246, 17237.583, 17266.459, 17301.047, 17248.581], [72939.042, 72946.886, 72843.716, 72898.447, 72972.463, 72872.482, 72958.522], [21.43, 18.05, 41.048, 21.963, 23.323, 25.778, 31.733], [776.4489283771777, 781.8632945510391, 2055.7350494190214, 4781.258766028349, 965.9972970141724, 2367.6336524618227, 792.2305887507086], [4325, 4326, 4327, 4328, 4329, 4330, 4331]], [0, 12112, [123327, 123356, 123385, 123418, 123453, 123482, 123513, 123553, 123582, 123613, 123641, 123673, 123707, 123740, 123764], [31332.294, 31451.915, 31426.777, 31434.3, 31400.273, 31435.133, 31411.676, 31402.343, 31321.487, 31263.581, 31335.166, 31382.094, 31436.984, 31435.166, 31431.683], [41456.38, 41651.243, 41635.393, 41668.959, 41636.153, 41619.85, 41634.971, 41657.833, 41642.077, 41651.597, 41638.105, 41657.312, 41676.137, 41668.454, 41664.002], [28.279, 18.348, 18.329, 10.35, 11.129, 13.358, 15.626, 14.546, 16.624, 14.808, 14.355, 12.339, 13.182, 14.547, 11.318], [5198.16029949944, 746.1425298118637, 872.1419559077434, 1522.63538411017, 1645.117012981854, 1937.8922396081755, 1984.3546104685486, 2589.1070376062726, 5153.947983055467, 3615.727051569814, 4455.762107903139, 2299.8271942872707, 1573.8655040409142, 1037.84919410022, 1846.7818904187138], [4326, 4327, 4328, 4329, 4330, 4331, 4332, 4333, 4334, 4335, 4336, 4337, 4338, 4339, 4340]], [1, 12149, [123667, 123698, 123732, 123756, 123784, 123814, 123842, 123873, 123905, 123931, 123959, 123984, 124013, 124036, 124073, 124097, 124123, 124147, 124166, 124185, 124204, 124228, 124255, 124278, 124303, 124332], [17242.901, 17205.124, 17239.147, 17209.208, 17216.661, 17223.777, 17178.036, 17249.077, 17202.312, 17240.513, 17226.6, 17246.768, 17244.032, 17276.729, 17184.64, 17255.821, 17224.982, 17270.968, 17239.318, 17206.792, 17222.948, 17192.21, 17211.618, 17183.861, 17206.629, 17241.624], [72945.153, 72934.521, 72938.896, 72913.846, 72894.591, 72925.752, 72918.627, 72910.511, 72918.646, 72958.72, 72932.297, 72931.665, 72904.251, 72935.072, 72932.236, 72937.315, 72915.396, 72895.462, 72958.5, 72949.051, 73003.38, 72994.522, 73003.677, 72987.986, 72977.834, 73116.222], [29.799, 11.025, 15.849, 18.391, 13.607, 17.048, 21.064, 14.352, 19.893, 16.405, 17.429, 17.239, 17.606, 23.566, 18.38, 16.933, 20.721, 27.155, 14.759, 21.061, 17.312, 16.466, 15.334, 12.518, 17.086, 18.595], [591.9307735705598, 634.329629133505, 802.9323160867009, 1189.73785562185, 598.9804122786032, 990.4054815295748, 885.4881097126085, 898.0223459426727, 786.0602368043628, 1573.4733672088705, 664.9961584019163, 915.6242188328705, 970.1178963704837, 929.5403325930201, 1041.4262481822786, 868.9310985761473, 715.672734710386, 1518.7136476126693, 1403.0063080034945, 1500.9481179374975, 1146.6748407925509, 1139.9071951696492, 1757.6548300685197, 1574.0236974779907, 1750.0348053517223, 522.0564926234111], [4337, 4338, 4339, 4340, 4341, 4342, 4343, 4344, 4345, 4346, 4347, 4348, 4349, 4350, 4351, 4352, 4353, 4354, 4355, 4356, 4357, 4358, 4359, 4360, 4361, 4362]], [0, 12223, [124699, 124717, 124744, 124758, 124779, 124793, 124807, 124826], [31024.815, 31164.502, 31091.527, 31069.452, 31073.511, 31103.59, 31086.513, 31059.003], [41592.942, 41569.089, 41618.024, 41603.392, 41551.715, 41617.783, 41634.27, 41623.553], [28.971, 26.513, 14.84, 23.072, 18.9, 21.745, 20.294, 25.184], [549.2056569438068, 1306.5233081584997, 847.4526421549323, 2023.3265027028488, 16682.955749450033, 1227.5284818704629, 1079.6376093223892, 748.6757069514276], [4379, 4380, 4381, 4382, 4383, 4384, 4385, 4386]], [1, 12238, [124820, 124842, 124873, 124901, 124927, 124947], [17615.1, 17606.39, 17584.69, 17536.808, 17537.243, 17557.763], [72825.438, 72866.133, 72861.999, 72814.84, 72811.825, 72772.494], [31.635, 23.664, 17.517, 18.831, 33.433, 28.905], [1124.9363701282946, 799.6425580675688, 807.5700648569873, 1144.4016969874046, 2077.792406187692, 1196.180641729161], [4386, 4387, 4388, 4389, 4390, 4391]], [0, 12245, [124886, 124907, 124931, 124956, 124991], [31045.94, 31139.885, 31092.997, 31145.457, 31186.902], [41625.62, 41642.691, 41557.3, 41632.454, 41666.896], [11.941, 18.941, 17.358, 17.198, 25.635], [468.5508286523376, 689.1021098247421, 395.50913542398786, 997.1368117707714, 907.4592289709211], [4388, 4389, 4390, 4391, 4392]], [0, 12257, [125041, 125064, 125093, 125110, 125127], [31053.361, 31155.952, 31166.429, 31114.167, 31106.155], [41606.023, 41583.11, 41658.643, 41550.776, 41688.398], [17.474, 18.673, 20.608, 22.935, 23.471], [766.3927973973551, 1175.476318151987, 906.5713750938485, 1481.0221865357637, 1585.1573217765122], [4394, 4395, 4396, 4397, 4398]], [1, 12266, [125144, 125168, 125192, 125216, 125244, 125262, 125291, 125313, 125331, 125359], [17581.633, 17580.882, 17561.473, 17578.896, 17566.877, 17545.808, 17590.041, 17581.872, 17587.52, 17568.609], [72846.746, 72810.597, 72872.891, 72810.151, 72849.921, 72797.312, 72848.703, 72847.731, 72830.766, 72843.304], [20.853, 14.18, 26.818, 22.873, 11.832, 23.265, 17.973, 21.575, 15.861, 13.657], [1090.710756308497, 332.94044445890944, 906.922589619957, 995.1012037368523, 514.5400473197734, 816.9962845345837, 1267.3634033843564, 562.8484852369606, 750.8893608690651, 1189.0063312511277], [4399, 4400, 4401, 4402, 4403, 4404, 4405, 4406, 4407, 4408]], [1, 12282, [125404, 125419, 125436, 125453, 125468, 125487, 125511, 125536, 125562], [17567.561, 17581.927, 17578.245, 17594.152, 17595.944, 17586.441, 17617.879, 17591.583, 17628.747], [72876.843, 72820.963, 72880.609, 72844.658, 72855.931, 72779.256, 72896.476, 72850.187, 72842.444], [32.354, 24.167, 20.022, 20.857, 24.084, 11.999, 9.029, 16.957, 28.776], [649.6512558775073, 479.7953520502719, 508.2957752841338, 945.3694062606747, 631.0651128217281, 461.7463196559356, 492.3572720693698, 601.6092518643885, 996.7028998404853], [4410, 4411, 4412, 4413, 4414, 4415, 4416, 4417, 4418]], [0, 12292, [125491, 125516, 125545, 125570, 125595], [31441.16, 31441.735, 31454.404, 31440.45, 31459.162], [39931.18, 39884.806, 39934.331, 39904.883, 39873.125], [13.675, 13.518, 14.679, 13.313, 17.216], [1133.1101697352904, 1018.2147635519528, 1534.662737503753, 1562.1926067773413, 1645.9040432172899], [4415, 4416, 4417, 4418, 4419]], [0, 12306, [125641, 125660, 125693, 125710, 125731, 125751, 125771, 125789], [31442.975, 31454.914, 31426.249, 31435.605, 31476.526, 31446.121, 31479.073, 31427.305], [39906.385, 39895.664, 39918.866, 39904.784, 39897.618, 39870.02, 39892.971, 39891.695], [9.389, 17.353, 12.863, 25.523, 23.473, 12.485, 20.94, 17.608], [1089.0443229302193, 1959.0617890564645, 1167.239435964942, 1239.6660393088466, 1470.7316161042463, 1534.049053568609, 1274.0278093156423, 1777.939116793323], [4421, 4422, 4423, 4424, 4425, 4426, 4427, 4428]], [0, 12317, [125843, 125863, 125885, 125907, 125936, 125962, 125987, 126006, 126033, 126057, 126069, 126090, 126116, 126138, 126163, 126190, 126215, 126247], [32064.682, 32084.975, 32092.914, 32019.585, 32036.484, 32041.688, 32056.601, 32071.756, 32100.377, 32130.898, 32087.61, 32039.228, 32054.405, 32049.189, 32037.699, 32062.167, 32025.95, 32053.042], [40060.406, 40048.711, 40066.04, 40061.231, 40035.528, 40019.964, 40021.275, 40031.306, 40006.724, 40037.441, 40034.882, 40061.746, 40038.354, 40041.996, 40046.559, 40033.174, 40065.667, 40042.542], [16.21, 18.137, 17.595, 16.121, 12.464, 11.972, 10.199, 10.311, 14.118, 14.061, 20.629, 12.225, 22.167, 12.08, 8.443, 3.642, 11.232, 6.937], [713.5186749542609, 1172.4821538758627, 510.58511665431223, 550.0275818739491, 631.3829719373548, 698.3076989677911, 1219.2768406867644, 1155.1903514027376, 969.7539656498113, 1196.8581340629619, 570.2419546789241, 515.3324515254347, 1949.4524804493208, 1166.163811601662, 621.4164567140621, 363.02655759041966, 611.2200302736553, 411.8634412840006], [4430, 4431, 4432, 4433, 4434, 4435, 4436, 4437, 4438, 4439, 4440, 4441, 4442, 4443, 4444, 4445, 4446, 4447]], [0, 12365, [126216, 126248, 126273, 126301, 126325, 126346, 126377, 126405, 126436, 126464, 126503, 126531, 126564], [31994.935, 31983.175, 31913.204, 31926.417, 31925.661, 31920.68, 31858.387, 31913.875, 31869.992, 31858.675, 31868.142, 31810.832, 31828.601], [40732.74, 40739.632, 40800.714, 40755.701, 40781.402, 40777.203, 40754.266, 40792.189, 40785.921, 40724.551, 40808.511, 40834.193, 40870.158], [8.202, 10.454, 7.536, 12.387, 14.153, 11.727, 23.655, 17.258, 11.53, 26.973, 12.511, 15.248, 27.499], [787.6715896244618, 1503.3421371181294, 1841.7916078428643, 1447.7033576255672, 1225.0868941746157, 1325.0752018688186, 1608.6757413175606, 1763.4499963218125, 1324.486756109209, 1411.056443428727, 806.7715103666599, 1594.2315980753217, 1518.1296512774875], [4446, 4447, 4448, 4449, 4450, 4451, 4452, 4453, 4454, 4455, 4456, 4457, 4458]], [0, 12444, [127112, 127138, 127165, 127198, 127230, 127258, 127292], [31472.828, 31528.088, 31537.217, 31551.111, 31563.381, 31537.861, 31508.358], [40987.831, 40883.716, 40862.337, 40907.581, 40886.675, 40869.864, 40870.601], [22.848, 10.202, 24.985, 11.35, 6.609, 21.299, 32.734], [508.88110574714256, 1091.8413473731334, 973.6556074979205, 40245.361779118066, 731.7107160494166, 1166.0957149908454, 1958.6506960075371], [4476, 4477, 4478, 4479, 4480, 4481, 4482]], [0, 12469, [127325, 127359, 127386, 127415, 127442, 127464, 127491, 127521, 127550], [31394.874, 31409.92, 31405.716, 31365.845, 31391.116, 31370.243, 31389.111, 31377.257, 31387.837], [41847.968, 41823.21, 41760.629, 41796.81, 41809.461, 41820.437, 41900.153, 41835.996, 41806.588], [12.64, 14.892, 27.54, 14.64, 21.53, 16.011, 43.531, 14.594, 13.275], [1623.5205271796628, 1694.9575838591632, 1630.079498519031, 1976.969256145364, 1258.6054773615972, 2063.058603347776, 795.1077033679576, 1036.1724130500772, 1223.5841090294673], [4483, 4484, 4485, 4486, 4487, 4488, 4489, 4490, 4491]], [0, 12472, [127416, 127443, 127465, 127492, 127522, 127551, 127581, 127605, 127634, 127664, 127691, 127721, 127748, 127773, 127791, 127815, 127844, 127869, 127895], [31561.472, 31527.574, 31566.697, 31641.14, 31571.527, 31624.793, 31635.304, 31553.468, 31630.205, 31559.757, 31609.747, 31613.696, 31578.949, 31627.585, 31607.232, 31574.336, 31747.57, 31712.644, 31695.65], [40823.413, 40886.074, 40863.97, 40880.28, 40876.695, 40837.049, 40896.492, 40865.971, 40922.105, 40912.799, 40899.346, 40866.694, 40884.58, 40841.213, 40890.82, 40871.866, 40887.191, 40852.859, 40852.594], [15.273, 21.296, 15.125, 26.015, 17.494, 20.664, 26.068, 12.947, 20.977, 19.842, 14.415, 19.224, 15.576, 13.118, 17.764, 15.134, 13.015, 14.008, 17.258], [1017.2374594863325, 680.2203127719437, 945.7047600670053, 1420.0555647674207, 1241.9482251744012, 3104.8770925603535, 2343.9960064081342, 1237.1988290235008, 3312.5288885258406, 1875.189717168006, 1998.4553875262427, 1102.6009977661704, 1571.3865061016118, 1663.6693095398991, 2288.184451218595, 1619.001485470979, 1475.8138318705023, 2306.810931399144, 1813.5383223143751], [4486, 4487, 4488, 4489, 4490, 4491, 4492, 4493, 4494, 4495, 4496, 4497, 4498, 4499, 4500, 4501, 4502, 4503, 4504]], [0, 12526, [127939, 127970, 127993, 128018, 128043, 128072, 128098, 128121], [31447.045, 31427.382, 31420.327, 31411.72, 31418.665, 31428.088, 31440.12, 31474.296], [41794.298, 41764.712, 41763.985, 41770.54, 41783.535, 41836.347, 41769.455, 41794.825], [12.715, 7.459, 5.498, 7.485, 11.308, 20.598, 10.397, 18.351], [711.8458318962854, 2363.1811449503766, 2510.1651348706273, 1965.0081671985467, 1892.9676210096832, 1399.7720886166162, 1284.2018305327376, 1312.8844556076647], [4506, 4507, 4508, 4509, 4510, 4511, 4512, 4513]], [0, 12528, [127971, 127994, 128019, 128044, 128073, 128099, 128122, 128151, 128178, 128207, 128235, 128263, 128285, 128308, 128331, 128363, 128393], [31563.084, 31570.526, 31540.982, 31600.916, 31522.099, 31513.041, 31625.804, 31570.313, 31561.801, 31572.173, 31549.459, 31516.183, 31527.411, 31532.945, 31538.1, 31600.329, 31532.464], [40910.612, 40884.172, 40842.448, 40891.463, 40936.526, 40888.689, 40848.375, 40905.731, 40872.128, 40882.567, 40864.582, 40868.401, 40890.711, 40872.486, 40857.31, 40842.431, 40870.001], [17.362, 17.25, 25.158, 20.609, 24.758, 29.641, 18.597, 27.09, 16.77, 13.628, 15.666, 25.571, 21.979, 23.31, 7.797, 2.797, 21.768], [2024.8108896812143, 1346.9384356970745, 1541.9049405359503, 691.2970723657539, 1442.569292656785, 1239.045535588395, 799.8427929414047, 1213.64810833863, 1872.3818484172389, 1082.6251834070183, 848.4056888275675, 1990.1750384934114, 1126.4875673904708, 1695.3164030583582, 784.5623814407178, 366.16347532271175, 967.403574106347], [4507, 4508, 4509, 4510, 4511, 4512, 4513, 4514, 4515, 4516, 4517, 4518, 4519, 4520, 4521, 4522, 4523]], [0, 12569, [128612, 128629, 128653, 128676, 128699], [31640.72, 31631.866, 31630.211, 31628.294, 31654.876], [41053.858, 41096.473, 41120.046, 41071.368, 41088.19], [19.323, 9.859, 14.507, 25.332, 24.888], [3050.5956893096036, 1488.1339857537635, 1351.9460191664004, 1342.612244656848, 1938.0905725825971], [4531, 4532, 4533, 4534, 4535]], [1, 12621, [129096, 129130, 129167, 129205, 129245, 129281, 129325, 129363, 129413, 129446, 129485, 129519, 129552, 129588, 129615, 129651, 129686, 129724], [18393.207, 18345.903, 18305.385, 18326.359, 18364.03, 18346.141, 18318.318, 18367.3, 18393.249, 18513.528, 18505.49, 18423.347, 18636.226, 18548.836, 18412.809, 18392.555, 18443.083, 18560.978], [74457.475, 74429.454, 74418.959, 74447.376, 74418.546, 74427.074, 74414.322, 74441.496, 74396.38, 74399.295, 74467.552, 74426.657, 74425.109, 74435.153, 74414.802, 74428.936, 74506.95, 74493.112], [18.774, 9.104, 12.484, 11.339, 15.133, 13.398, 12.457, 14.567, 23.158, 28.632, 36.479, 13.307, 25.725, 22.955, 17.106, 16.069, 21.842, 32.828], [1180.5611316996192, 2371.5143277734983, 1994.8871020874797, 1404.8758924421388, 3069.15939043504, 2809.090657747362, 1950.4085223551542, 2757.1896154925025, 1276.4683941873586, 5603.81498520045, 2743.325716674208, 1183.9036557422319, 10092.367658623734, 7186.416859876408, 911.2909959898119, 1349.549835853616, 2214.093069979315, 6131.313696873422], [4552, 4553, 4554, 4555, 4556, 4557, 4558, 4559, 4560, 4561, 4562, 4563, 4564, 4565, 4566, 4567, 4568, 4569]], [1, 12638, [129243, 129279, 129322, 129360, 129409, 129443, 129483, 129516, 129550, 129585, 129612, 129647, 129684, 129721, 129763, 129799], [17292.157, 17334.996, 17319.371, 17293.41, 17367.45, 17409.851, 17304.202, 17269.567, 17250.259, 17245.503, 17325.051, 17254.179, 17264.681, 17192.487, 17287.309, 17238.969], [72920.313, 72925.522, 72894.387, 72796.316, 72898.935, 72951.001, 72838.32, 72860.508, 72891.675, 72860.026, 72853.141, 72872.494, 72850.433, 72870.916, 72845.633, 72848.923], [20.354, 25.431, 20.877, 15.736, 24.662, 27.931, 12.438, 11.228, 16.608, 17.718, 12.039, 28.379, 14.454, 22.588, 26.952, 19.226], [2116.772052069937, 2541.646316482837, 8288.339455450945, 1350.523510718358, 2961.078992942501, 11337.360331484919, 1962.793930395853, 2920.2602367168, 1944.1603058089227, 1307.5670056436438, 39791.59377747514, 651.731863988471, 1040.12533908726, 1812.481298609227, 848.5004930812077, 1165.4660221700942], [4556, 4557, 4558, 4559, 4560, 4561, 4562, 4563, 4564, 4565, 4566, 4567, 4568, 4569, 4570, 4571]], [1, 12639, [129206, 129247, 129282, 129327, 129365, 129414, 129447, 129486, 129520, 129553, 129589, 129617, 129652, 129687, 129725, 129766, 129803, 129833, 129857, 129884, 129919, 129954, 129980, 130009, 130038, 130066, 130090, 130113, 130144, 130170, 130200, 130225, 130253, 130275], [18907.013, 18943.132, 18900.045, 18935.196, 18937.217, 18885.946, 18918.824, 18829.604, 18925.194, 18880.209, 18877.858, 18939.718, 18928.604, 18907.785, 18933.384, 18843.252, 18783.92, 18825.64, 18788.929, 18761.283, 18704.201, 18802.363, 18679.313, 18709.972, 18743.481, 18703.335, 18627.559, 18732.298, 18707.743, 18795.512, 18657.169, 18799.903, 18623.245, 18640.708], [74306.871, 74311.273, 74308.921, 74315.914, 74280.235, 74317.699, 74335.543, 74421.591, 74358.097, 74385.191, 74359.37, 74292.482, 74328.574, 74336.828, 74336.319, 74407.542, 74472.99, 74485.484, 74447.517, 74452.779, 74621.317, 74616.212, 74596.849, 74589.681, 74574.578, 74458.521, 74538.495, 74516.54, 74546.448, 74429.911, 74618.176, 74491.967, 74506.069, 74638.301], [13.184, 11.79, 16.544, 14.763, 14.705, 17.99, 11.58, 21.29, 21.226, 16.91, 19.824, 11.484, 8.642, 20.207, 19.351, 24.796, 32.94, 22.173, 26.235, 38.762, 24.463, 34.187, 14.766, 23.732, 23.989, 21.205, 26.569, 22.186, 26.234, 34.912, 23.618, 34.689, 37.858, 17.59], [1496.3642554136163, 1639.2867223076614, 2504.3185788662586, 1638.7476215027932, 2349.1574534126926, 3114.3133061812664, 2025.302967139228, 10715.849663410962, 1414.4292660029507, 3806.673140129014, 3441.802432910384, 2691.125451959986, 2411.7026947444074, 3197.2129372715513, 1616.3250658556499, 4671.088375076938, 5534.248911082865, 4704.896890844773, 6029.538911873025, 3149.4953162365728, 1631.6153052075588, 1043.5770438983147, 19067.933238382095, 1107.7845990798278, 1341.9360079492378, 9259.419005960126, 3228.1443283391177, 2735.703830784857, 2899.9968103931915, 6011.9177024292185, 726.6105897710693, 3580.7338349518873, 3772.8241093561405, 407.897979832375], [4555, 4556, 4557, 4558, 4559, 4560, 4561, 4562, 4563, 4564, 4565, 4566, 4567, 4568, 4569, 4570, 4571, 4572, 4573, 4574, 4575, 4576, 4577, 4578, 4579, 4580, 4581, 4582, 4583, 4584, 4585, 4586, 4587, 4588]], [0, 12658, [129555, 129592, 129620, 129658, 129694, 129730, 129769, 129806, 129838, 129861, 129892, 129923, 129959, 129986, 130011], [31441.299, 31312.959, 31322.399, 31380.085, 31353.465, 31314.22, 31372.593, 31324.369, 31359.625, 31333.048, 31326.415, 31326.306, 31310.824, 31358.163, 31309.958], [41893.222, 41798.684, 41807.802, 41818.417, 41784.187, 41829.727, 41848.82, 41812.99, 41800.566, 41794.343, 41792.788, 41791.589, 41806.997, 41832.587, 41781.381], [21.409, 18.27, 12.27, 17.455, 19.328, 16.392, 22.775, 20.838, 12.119, 16.004, 16.525, 14.725, 14.37, 15.518, 20.088], [493.46846262969046, 3517.2210811644895, 2179.0287939718387, 1971.6450776917911, 2171.961735524138, 1644.2936587453992, 1130.9527989345377, 1522.1768248111127, 1996.8448822946607, 3080.1133535508916, 3119.867455555566, 3126.676964789679, 2784.298958162361, 2146.142345828399, 5428.297534031118], [4564, 4565, 4566, 4567, 4568, 4569, 4570, 4571, 4572, 4573, 4574, 4575, 4576, 4577, 4578]], [0, 12671, [129621, 129659, 129695, 129731, 129770], [32106.479, 32126.245, 32053.514, 32125.926, 32079.313], [40359.821, 40381.156, 40388.265, 40391.235, 40376.023], [18.145, 12.771, 24.621, 19.247, 17.982], [966.4801966911537, 1408.738168354794, 659.0246353590916, 708.1824066782199, 995.1274777436222], [4566, 4567, 4568, 4569, 4570]], [0, 12703, [130117, 130149, 130178, 130202, 130230, 130257, 130279, 130303, 130325, 130356, 130377, 130400, 130420], [31321.243, 31335.934, 31337.706, 31335.592, 31347.415, 31320.364, 31330.072, 31333.173, 31352.692, 31344.743, 31313.719, 31313.839, 31335.684], [41795.138, 41777.189, 41779.664, 41677.609, 41741.316, 41786.43, 41803.428, 41782.107, 41760.173, 41800.895, 41721.916, 41745.409, 41832.391], [25.452, 16.136, 22.182, 20.673, 15.91, 20.206, 14.874, 16.514, 17.826, 19.139, 18.471, 13.342, 26.204], [1647.6627003997871, 1812.889484694726, 1739.0932880187531, 3930.353319499935, 2374.7738313142977, 2866.9952087748616, 3006.804277176996, 2435.522042835483, 2447.1343491437688, 3291.0521484658634, 6867.653609017144, 2208.958313192186, 1009.6170298413998], [4582, 4583, 4584, 4585, 4586, 4587, 4588, 4589, 4590, 4591, 4592, 4593, 4594]], [1, 12728, [130417, 130436, 130457, 130478, 130505], [18710.083, 18563.879, 18623.258, 18720.297, 18615.168], [74527.857, 74582.86, 74580.122, 74467.247, 74594.143], [29.094, 22.683, 33.515, 16.612, 30.004], [2954.560938922705, 615.2313003206036, 2344.7706345424017, 44936.27435774065, 619.3056183403212], [4594, 4595, 4596, 4597, 4598]], [0, 12823, [131546, 131559, 131590, 131622, 131657], [31342.638, 31236.297, 31181.756, 31104.22, 31014.553], [41159.491, 41203.504, 41352.21, 41314.113, 41434.179], [21.709, 25.001, 25.989, 19.893, 19.899], [3094.914439913271, 6487.522314978142, 561.7932793541607, 9086.54243484812, 1588.6907358914866], [4645, 4646, 4647, 4648, 4649]], [1, 12836, [131619, 131651, 131687, 131726, 131759, 131786, 131816], [17497.804, 17434.715, 17435.651, 17437.546, 17412.472, 17426.653, 17416.297], [72773.484, 72771.441, 72784.194, 72770.505, 72759.338, 72700.852, 72674.164], [33.84, 8.479, 16.369, 14.501, 16.951, 13.609, 17.832], [1205.2221040713546, 2693.2168100943572, 2424.283691570788, 2660.7384468647406, 2062.0346214895735, 1641.6125733131305, 903.3453157213963], [4648, 4649, 4650, 4651, 4652, 4653, 4654]], [0, 12844, [131730, 131763, 131794, 131824, 131857, 131890, 131925], [31045.044, 31050.231, 31114.627, 31114.465, 31013.811, 31024.904, 31008.962], [41461.929, 41443.712, 41470.771, 41530.978, 41484.733, 41474.383, 41472.425], [26.337, 29.576, 32.399, 20.138, 26.447, 21.337, 26.274], [750.6588562172223, 1808.8873591750812, 1316.3388080623502, 864.0129483219368, 1421.0019556468262, 923.9032659613943, 2272.8437471702073], [4651, 4652, 4653, 4654, 4655, 4656, 4657]], [1, 12896, [132250, 132269, 132292, 132316, 132342, 132365], [18519.832, 18585.649, 18599.272, 18590.255, 18563.212, 18577.668], [73926.535, 73853.994, 73823.667, 73869.826, 73836.498, 73843.572], [30.717, 17.037, 10.032, 21.77, 11.204, 9.976], [1609.3237679842766, 691.325623474827, 1414.9962498945167, 1126.414696064623, 1228.8845252388137, 1260.5890420880066], [4668, 4669, 4670, 4671, 4672, 4673]], [1, 12902, [132290, 132313, 132338, 132362, 132390, 132412, 132437], [17431.65, 17450.58, 17383.757, 17439.441, 17482.917, 17450.827, 17376.748], [72699.139, 72645.202, 72666.519, 72699.849, 72704.264, 72713.817, 72674.747], [19.651, 13.831, 16.399, 15.02, 20.924, 25.827, 31.342], [951.0736908627096, 738.9677941340095, 1398.2822566457337, 1783.692433285937, 1433.8987271582778, 2285.4892348988956, 716.3908152134428], [4670, 4671, 4672, 4673, 4674, 4675, 4676]], [0, 12904, [132296, 132324, 132345, 132371, 132397], [32069.539, 32014.5, 32072.677, 32016.606, 32146.269], [40560.106, 40580.161, 40502.972, 40525.783, 40521.525], [21.592, 23.846, 28.04, 38.547, 24.406], [1661.2032476725767, 515.9222542130051, 1041.519173269148, 2118.307254674428, 800.2492491837559], [4670, 4671, 4672, 4673, 4674]], [0, 12969, [133034, 133051, 133068, 133093, 133112, 133129, 133145, 133167, 133189, 133215], [31188.782, 31181.893, 31233.063, 31211.327, 31177.856, 31184.74, 31194.495, 31210.126, 31198.769, 31204.447], [40901.082, 40877.585, 40880.772, 40842.158, 40900.42, 40867.212, 40859.165, 40875.058, 40907.319, 40814.344], [22.531, 8.924, 18.114, 13.97, 13.745, 15.78, 17.944, 10.11, 13.152, 15.069], [730.954863980695, 1610.801611931708, 1391.8682159407624, 1200.7738667568044, 892.4624627275285, 823.1274755849654, 505.7329558928083, 2265.1905302733926, 918.5362558116121, 489.58114891821293], [4701, 4702, 4703, 4704, 4705, 4706, 4707, 4708, 4709, 4710]], [0, 13007, [133503, 133526, 133550, 133570, 133588], [31663.474, 31646.97, 31657.217, 31611.617, 31663.226], [41058.052, 41088.04, 41070.809, 41063.638, 41054.309], [19.988, 15.676, 9.957, 18.528, 24.155], [505.29749904567836, 1224.0132812691288, 764.7690525191423, 929.1112684831313, 646.440441043387], [4724, 4725, 4726, 4727, 4728]], [1, 13019, [133677, 133698, 133719, 133742, 133768, 133782, 133800, 133827, 133846, 133864, 133887, 133903, 133925, 133942, 133955, 133973, 133996, 134016, 134039, 134060], [17947.064, 17935.434, 17897.441, 17911.131, 17945.993, 17928.106, 17893.717, 17950.025, 17900.274, 17928.143, 17909.352, 17901.921, 17926.022, 17941.796, 17924.644, 17978.517, 17999.414, 17931.984, 17916.506, 17916.966], [73193.229, 73190.323, 73223.055, 73222.323, 73226.883, 73223.496, 73203.586, 73174.289, 73129.54, 73167.756, 73141.869, 73142.465, 73133.761, 73187.818, 73153.834, 73251.02, 73086.871, 73059.944, 73149.072, 73127.535], [11.924, 17.862, 14.463, 21.728, 13.736, 17.532, 18.944, 16.603, 15.995, 13.334, 16.784, 19.644, 14.525, 17.223, 20.602, 13.281, 27.901, 28.8, 26.642, 22.228], [914.7359889624842, 1111.641205309419, 1156.655561144673, 795.1489295880386, 698.658423914335, 436.43219200836694, 2226.7186643979476, 1581.1227709158557, 1599.907117437978, 1117.3379254026659, 1835.8291615049714, 1730.4047923824492, 1023.4590415892064, 1361.822734150791, 973.3516115673601, 545.5869541589757, 4122.92113204783, 1338.8619406396062, 1276.3062325456297, 3487.938452752326], [4734, 4735, 4736, 4737, 4738, 4739, 4740, 4741, 4742, 4743, 4744, 4745, 4746, 4747, 4748, 4749, 4750, 4751, 4752, 4753]], [0, 13027, [133771, 133787, 133809, 133832, 133851, 133870, 133892, 133910, 133931, 133947, 133961, 133980, 134004, 134025, 134044, 134067, 134088, 134107, 134120, 134137, 134157], [31698.918, 31601.717, 31632.89, 31586.032, 31632.413, 31643.46, 31625.527, 31635.214, 31668.623, 31629.33, 31640.256, 31644.707, 31660.858, 31650.909, 31650.998, 31666.536, 31580.115, 31624.804, 31609.299, 31627.124, 31582.167], [41070.028, 41192.098, 41165.448, 41113.607, 41186.648, 41171.55, 41185.597, 41175.284, 41184.908, 41170.781, 41179.461, 41152.542, 41176.058, 41150.041, 41156.691, 41181.708, 41150.767, 41192.218, 41163.248, 41198.13, 41238.883], [27.036, 25.111, 14.045, 24.562, 20.907, 15.09, 21.298, 18.495, 18.405, 12.079, 10.1, 10.442, 10.911, 12.206, 20.941, 11.706, 25.081, 10.406, 19.985, 14.42, 33.535], [700.7450093647346, 758.7315653914579, 1185.0887373445469, 2552.711431798054, 1599.6591964606177, 1113.2229763871337, 922.4991799424865, 828.7510958821529, 1198.1660816424508, 1305.1711406415182, 1533.3414714782825, 1550.2216556745882, 931.795293503578, 1181.707728814196, 618.8607715474895, 1310.8745153311622, 589.3323142107821, 723.8608139499866, 1025.2486295952285, 1040.1822864129476, 1556.875244173472], [4738, 4739, 4740, 4741, 4742, 4743, 4744, 4745, 4746, 4747, 4748, 4749, 4750, 4751, 4752, 4753, 4754, 4755, 4756, 4757, 4758]], [1, 13051, [134101, 134114, 134131, 134151, 134173, 134190, 134206, 134225, 134249, 134272, 134293, 134316, 134331, 134346, 134366, 134391, 134409], [17839.927, 17910.37, 17937.677, 17908.575, 17851.248, 17854.376, 17929.531, 17898.017, 17898.793, 17932.164, 17918.171, 17924.401, 17879.48, 17934.575, 17904.298, 17929.972, 17941.951], [73056.223, 73141.99, 73072.049, 73135.913, 73097.235, 73061.211, 73114.569, 73146.896, 73106.196, 73162.354, 73104.448, 73181.465, 73150.462, 73176.708, 73134.727, 73209.431, 73222.156], [38.143, 18.756, 25.783, 20.526, 19.916, 28.813, 35.084, 16.028, 22.158, 18.015, 18.346, 29.416, 34.111, 18.143, 30.488, 8.358, 17.532], [630.4958520192755, 1016.1017692678189, 1571.6079583372054, 1288.05494915926, 1004.3514960071263, 1162.3661608957052, 1836.8628664643475, 823.0575183328285, 2272.8173278591717, 2560.025354140248, 871.6427895657002, 1076.0981222334676, 1259.5723220784287, 1124.3719944748045, 1347.7912241194201, 596.0647027652599, 503.1346360884988], [4755, 4756, 4757, 4758, 4759, 4760, 4761, 4762, 4763, 4764, 4765, 4766, 4767, 4768, 4769, 4770, 4771]], [1, 13097, [134623, 134643, 134662, 134690, 134708, 134730, 134757, 134785, 134815, 134853, 134884, 134914, 134948, 134982, 135011, 135041], [17890.388, 17945.277, 17971.962, 17913.507, 17985.282, 17945.817, 17957.057, 18021.627, 17940.383, 17970.222, 17984.491, 17897.234, 18007.953, 17919.211, 17902.5, 17889.161], [73157.041, 73258.659, 73242.058, 73151.71, 73132.835, 73136.627, 73159.696, 73091.787, 73155.856, 73120.543, 73162.263, 73121.78, 73137.282, 73181.466, 73173.791, 73219.131], [25.595, 25.288, 16.426, 19.255, 29.062, 19.13, 18.322, 24.177, 28.636, 21.641, 20.513, 21.574, 20.878, 21.432, 14.997, 32.528], [1053.342356378744, 627.6955490808076, 923.5250208315687, 1173.11793258708, 1579.6928023505636, 1371.3053276686412, 1565.4680774379547, 1585.6505188979115, 1433.9269558418512, 1802.8056170255923, 1376.3116380218771, 2231.650409718683, 1498.6551316877421, 1375.358283591105, 1219.3111224044471, 1067.9969990636841], [4781, 4782, 4783, 4784, 4785, 4786, 4787, 4788, 4789, 4790, 4791, 4792, 4793, 4794, 4795, 4796]], [0, 13130, [134891, 134923, 134953, 134988, 135014], [31561.122, 31514.654, 31516.008, 31490.48, 31429.955], [40833.941, 40876.899, 40787.24, 40856.555, 40804.554], [22.997, 23.29, 20.426, 17.155, 25.966], [1183.5020863170873, 2652.044219129325, 1337.3156430837596, 3791.0038005490587, 1788.0810000777199], [4791, 4792, 4793, 4794, 4795]], [1, 13133, [135040, 135073, 135104, 135134, 135163, 135194, 135225, 135256, 135279, 135302, 135325], [17537.772, 17485.092, 17539.997, 17500.585, 17500.382, 17498.082, 17486.828, 17466.609, 17481.677, 17517.297, 17543.86], [73726.868, 73689.465, 73707.841, 73689.559, 73753.924, 73706.026, 73718.873, 73772.579, 73731.774, 73698.352, 73707.017], [28.56, 11.285, 18.881, 11.129, 10.307, 11.976, 12.72, 11.855, 17.205, 11.101, 29.192], [1086.3662767633, 1222.9357478385195, 1512.879226843438, 1029.449765597731, 1091.2647127938098, 1423.259360647025, 967.5167560439131, 1135.3721891882133, 1544.255000590128, 1705.938849145676, 3642.1428996053396], [4796, 4797, 4798, 4799, 4800, 4801, 4802, 4803, 4804, 4805, 4806]], [1, 13204, [135894, 135916, 135939, 135965, 135992, 136021, 136044, 136072, 136093, 136122], [17438.484, 17365.11, 17391.607, 17416.118, 17406.039, 17391.819, 17409.152, 17397.822, 17400.174, 17410.689], [72859.352, 72818.389, 72849.297, 72829.442, 72826.813, 72871.071, 72845.656, 72867.485, 72807.401, 72823.546], [14.593, 16.371, 12.221, 10.928, 14.559, 17.682, 17.247, 26.131, 32.107, 20.967], [1178.4693260821643, 1515.7218183625846, 853.1429590856831, 1212.7824384655084, 1069.4561381609658, 1421.0843048579707, 587.3664824678145, 925.374894167266, 1058.4153972292988, 977.5037288652387], [4827, 4828, 4829, 4830, 4831, 4832, 4833, 4834, 4835, 4836]], [0, 13268, [136750, 136777, 136807, 136834, 136866, 136894, 136922, 136947, 136973, 136997, 137019, 137045, 137074, 137101, 137127, 137150, 137175], [32177.594, 32198.712, 32210.444, 32216.934, 32185.291, 32168.949, 32159.347, 32162.603, 32124.052, 32168.87, 32154.662, 32159.277, 32148.753, 32120.565, 32225.846, 32152.461, 32246.804], [40384.83, 40379.447, 40370.862, 40364.726, 40391.799, 40393.282, 40369.086, 40388.404, 40426.301, 40396.776, 40371.434, 40445.003, 40391.669, 40396.765, 40523.628, 40352.089, 40483.942], [26.65, 10.263, 15.967, 13.992, 9.469, 15.403, 17.267, 19.676, 25.712, 28.4, 24.933, 14.007, 18.756, 19.939, 38.109, 13.551, 21.902], [862.8938243025593, 1858.9971148141024, 510.29202954489597, 1652.2619433832524, 1471.749623695784, 1278.275614215893, 1573.7511932869054, 1297.1150364693444, 1167.6524695074097, 611.2146259277225, 708.5126251165927, 1146.9646786053024, 1476.6181295044846, 2179.421731883465, 2042.706686182943, 607.9697599913783, 878.075378862257], [4859, 4860, 4861, 4862, 4863, 4864, 4865, 4866, 4867, 4868, 4869, 4870, 4871, 4872, 4873, 4874, 4875]], [0, 13338, [138022, 138054, 138084, 138119, 138160, 138203], [31123.287, 31146.183, 31132.123, 31144.531, 31135.286, 31136.46], [41423.274, 41421.569, 41392.339, 41360.753, 41371.229, 41318.828], [10.278, 6.124, 11.66, 7.892, 12.558, 14.778], [1395.3061436405314, 1506.0697140548675, 1612.9370678802213, 2656.600446802452, 2137.3825628991785, 2722.9484791425257], [4906, 4907, 4908, 4909, 4910, 4911]], [0, 13341, [138086, 138121, 138162, 138205, 138244, 138292, 138334, 138373, 138417, 138457], [31944.913, 32000.958, 32046.501, 31990.213, 31993.778, 32011.273, 32032.143, 32039.803, 32026.756, 31989.374], [40807.661, 40859.013, 40785.959, 40850.187, 40838.845, 40846.481, 40846.108, 40839.675, 40817.321, 40893.114], [34.535, 17.042, 17.188, 16.812, 20.523, 19.495, 19.099, 19.395, 20.508, 33.902], [2396.433929742195, 2403.4604112745715, 1700.7313037879608, 2065.8194129239937, 3103.8392745545375, 2689.574644558762, 1455.1948642071588, 1401.862759032397, 4110.694682232643, 1010.5988593368636], [4908, 4909, 4910, 4911, 4912, 4913, 4914, 4915, 4916, 4917]], [0, 13342, [138055, 138085, 138120, 138161, 138204, 138242], [31401.121, 31230.441, 31264.092, 31336.12, 31420.898, 31291.045], [40171.034, 40106.73, 40234.096, 40179.86, 40145.662, 40149.242], [26.13, 10.808, 21.593, 33.017, 18.853, 32.331], [2123.1063892250663, 477.06861728718934, 5689.564181197695, 1023.6839165242941, 10071.195815239205, 1330.8812105208303], [4907, 4908, 4909, 4910, 4911, 4912]], [1, 13358, [138196, 138238, 138282, 138325, 138365, 138409, 138449, 138483, 138519, 138554], [18720.479, 18747.474, 18790.7, 18780.673, 18779.242, 18773.63, 18820.763, 18724.94, 18798.489, 18798.764], [73812.084, 73806.689, 73836.652, 73801.849, 73850.449, 73810.363, 73785.932, 73828.265, 73809.971, 73846.371], [19.742, 9.571, 22.04, 19.62, 26.007, 20.593, 18.449, 20.533, 15.951, 14.91], [1041.1226578289643, 920.5535089667117, 943.2223208542918, 1157.1307752469077, 646.8384285972844, 1132.9297988336803, 777.279317352037, 946.241342141499, 717.4962448288034, 1379.090273300483], [4911, 4912, 4913, 4914, 4915, 4916, 4917, 4918, 4919, 4920]], [0, 13367, [138371, 138415, 138455, 138490, 138524, 138559, 138587, 138615, 138648, 138685, 138719, 138746], [31146.307, 31093.214, 31080.335, 31050.457, 31075.433, 31102.792, 31123.769, 31138.307, 31134.803, 31122.369, 31120.718, 31135.946], [41187.654, 41064.71, 40988.264, 41038.802, 41153.18, 41234.922, 41253.786, 41302.964, 41196.046, 41191.665, 41344.722, 41373.999], [32.777, 14.115, 9.932, 16.497, 29.08, 18.881, 22.225, 27.071, 28.626, 17.118, 15.179, 22.631], [2073.1281592118094, 808.3873173940061, 1146.3093518132723, 1176.8859274407232, 2208.4599854804464, 3379.60745129878, 2818.7336041038416, 1812.7316291165707, 2505.1742553730683, 1714.8265965143296, 2215.376835061712, 837.0846423055718], [4915, 4916, 4917, 4918, 4919, 4920, 4921, 4922, 4923, 4924, 4925, 4926]], [0, 13375, [138416, 138456, 138491, 138525, 138560, 138588], [31295.312, 31275.71, 31304.78, 31307.625, 31298.287, 31369.469], [40141.243, 40148.252, 40170.076, 40178.327, 40186.701, 40148.889], [14.887, 36.982, 22.817, 13.565, 16.828, 21.365], [1168.520996547287, 1373.991776819642, 1843.7966655027, 1252.0610563020905, 1084.1723874412746, 1490.4197052903082], [4916, 4917, 4918, 4919, 4920, 4921]], [1, 13386, [138612, 138643, 138680, 138712, 138742, 138776, 138808, 138833, 138863], [18810.663, 18800.899, 18828.977, 18793.632, 18817.575, 18772.784, 18781.188, 18815.15, 18809.501], [74516.065, 74536.952, 74517.124, 74521.783, 74531.079, 74538.566, 74515.011, 74535.85, 74547.74], [18.043, 11.185, 20.535, 16.178, 22.624, 13.044, 13.802, 14.915, 16.724], [1485.7696995385336, 1289.0728003867841, 1048.7099851275032, 971.8330753267575, 1171.6673180813932, 1468.7860103074097, 1412.1173688168642, 1640.0974171720043, 1126.4368532080864], [4922, 4923, 4924, 4925, 4926, 4927, 4928, 4929, 4930]], [1, 13410, [138958, 138993, 139026, 139054, 139085, 139110], [18824.971, 18786.728, 18812.764, 18825.27, 18787.182, 18826.791], [74530.421, 74505.098, 74513.588, 74525.025, 74527.863, 74523.876], [13.818, 14.404, 16.244, 12.298, 11.07, 18.168], [866.6950218114436, 1730.1403719574978, 866.1595874972521, 1172.169025719756, 1396.94930957988, 789.9656390998014], [4933, 4934, 4935, 4936, 4937, 4938]], [0, 13411, [138933, 138967, 139000, 139030, 139062], [31973.339, 31923.527, 31934.562, 31916.246, 31965.092], [41291.281, 41270.187, 41289.769, 41253.093, 41279.915], [16.63, 15.451, 15.473, 22.6, 14.868], [1002.5199730055243, 1467.593973497501, 1074.2316075772894, 1396.3239005481717, 515.4975772248641], [4932, 4933, 4934, 4935, 4936]], [0, 13413, [138932, 138965, 138999, 139029, 139061, 139087, 139114, 139140], [31038.858, 31025.651, 31036.691, 31041.546, 31046.657, 31007.244, 31029.492, 31011.401], [41286.143, 41297.087, 41252.176, 41271.351, 41319.899, 41325.676, 41291.868, 41325.296], [38.7, 14.563, 17.045, 14.109, 11.36, 15.754, 13.358, 24.703], [617.8262958790424, 1283.1007023233362, 1292.9810492335232, 2295.3209142805845, 1890.7652869113638, 2016.024060183326, 1391.3191989200218, 1984.4356611426206], [4932, 4933, 4934, 4935, 4936, 4937, 4938, 4939]], [0, 13431, [139192, 139222, 139252, 139277, 139304, 139338, 139359, 139388, 139417, 139446, 139469, 139498, 139529], [31005.827, 31009.657, 31040.844, 31033.154, 31007.009, 30957.841, 30995.395, 31114.216, 31100.252, 31030.437, 31017.819, 31060.059, 31026.394], [41336.113, 41311.343, 41296.303, 41292.644, 41301.396, 41333.262, 41285.091, 41252.595, 41294.49, 41288.321, 41291.88, 41258.814, 41297.48], [15.045, 18.421, 17.976, 19.349, 29.267, 19.277, 26.988, 24.469, 23.164, 24.356, 28.226, 30.787, 15.339], [971.7006680847445, 1140.4628034394884, 908.2864846518112, 1632.7663294929084, 1665.4286218404059, 1230.3589820665215, 919.6137394831829, 1579.9250002275267, 722.8421234111602, 1521.1558259817912, 769.4392232602098, 677.5444742854412, 879.3446069121985], [4941, 4942, 4943, 4944, 4945, 4946, 4947, 4948, 4949, 4950, 4951, 4952, 4953]], [1, 13531, [140770, 140788, 140819, 140842, 140865, 140888, 140910, 140934, 140960, 140990, 141017, 141042, 141073, 141104, 141136, 141175, 141212, 141253, 141288, 141320, 141356, 141384, 141418, 141448, 141485, 141511, 141544, 141579, 141608, 141636, 141664, 141695, 141727, 141760, 141796, 141835, 141865, 141890, 141929, 141976, 142009], [17499.399, 17479.308, 17493.944, 17473.086, 17484.006, 17516.771, 17489.316, 17524.963, 17483.449, 17511.139, 17500.262, 17468.665, 17450.844, 17507.026, 17500.691, 17461.82, 17498.751, 17469.544, 17472.559, 17484.521, 17506.827, 17522.671, 17484.207, 17487.299, 17463.002, 17523.117, 17510.898, 17506.36, 17492.004, 17493.796, 17501.583, 17464.195, 17499.033, 17492.242, 17478.173, 17490.353, 17491.864, 17473.463, 17563.372, 17520.247, 17481.112], [72744.949, 72741.354, 72750.097, 72756.309, 72726.937, 72752.213, 72744.868, 72723.058, 72730.981, 72760.85, 72751.583, 72800.56, 72754.706, 72729.976, 72749.625, 72747.413, 72740.689, 72814.343, 72734.311, 72754.53, 72732.878, 72716.203, 72708.279, 72741.954, 72741.899, 72737.918, 72742.385, 72765.507, 72746.519, 72737.057, 72740.21, 72730.315, 72740.422, 72755.921, 72730.3, 72699.459, 72739.445, 72721.519, 72763.307, 72715.102, 72702.246], [9.55, 10.565, 11.553, 16.035, 11.063, 9.741, 8.861, 10.145, 12.203, 9.989, 10.573, 18.418, 15.9, 10.343, 11.753, 12.216, 12.26, 28.379, 9.058, 12.224, 12.568, 15.666, 10.868, 15.035, 16.255, 14.624, 13.648, 17.383, 10.606, 11.88, 13.226, 14.126, 10.627, 10.866, 12.018, 11.703, 7.635, 11.576, 3.145, 10.298, 13.473], [1312.0733630029968, 1735.5693174734306, 1516.5371803918472, 497.54051092871305, 1557.9304036974975, 1413.5993784409286, 1377.5341727630857, 1144.0073748872398, 1399.5676455929258, 2276.690626539254, 1575.0283656980034, 1663.0955313948507, 1294.8293799607768, 1570.8421400846144, 1689.6923082420935, 1169.3291975356935, 1384.5873380276032, 919.8397066918229, 1300.8355630346691, 1007.5305335798274, 1336.3861655841813, 1117.8581717342627, 1240.2879715800598, 899.7476488496326, 1907.4178586913924, 1020.7211537811887, 1113.696519064291, 542.4195262670748, 1107.857221684024, 1434.785088529015, 1486.8311846311844, 1469.0152211868638, 1801.2531413222193, 1479.133929468868, 1544.7096276675234, 1675.5469447610294, 1307.5138330659631, 1671.7576813431217, 354.3282333351415, 1551.4608597771955, 1009.826598791649], [5004, 5005, 5006, 5007, 5008, 5009, 5010, 5011, 5012, 5013, 5014, 5015, 5016, 5017, 5018, 5019, 5020, 5021, 5022, 5023, 5024, 5025, 5026, 5027, 5028, 5029, 5030, 5031, 5032, 5033, 5034, 5035, 5036, 5037, 5038, 5039, 5040, 5041, 5042, 5043, 5044]], [1, 13544, [140936, 140961, 140991, 141018, 141043], [17704.262, 17722.506, 17709.854, 17720.365, 17624.527], [73879.829, 73911.755, 73891.274, 73815.399, 73838.093], [27.618, 24.855, 29.835, 18.805, 22.247], [2006.602051052141, 746.7094326281488, 2167.816302524288, 856.4782598489837, 1142.1650252419877], [5011, 5012, 5013, 5014, 5015]], [1, 13551, [140989, 141016, 141041, 141071, 141103], [17209.991, 17187.449, 17235.317, 17178.885, 17202.068], [73255.608, 73262.47, 73191.654, 73199.885, 73216.116], [18.982, 14.079, 24.665, 17.893, 11.768], [837.8231089257978, 1173.22220014893, 716.6454336414439, 736.8052551076191, 836.7337918192525], [5013, 5014, 5015, 5016, 5017]], [0, 13560, [141110, 141146, 141182, 141223, 141262, 141296], [31820.278, 31837.724, 31839.357, 31842.074, 31835.46, 31818.602], [39485.037, 39493.267, 39514.348, 39482.946, 39491.288, 39500.621], [11.987, 11.547, 10.627, 12.802, 10.856, 9.339], [1411.3834940402294, 1393.4816814810326, 1404.645332697404, 1161.0609807541784, 1639.680696185, 1541.1945983568378], [5017, 5018, 5019, 5020, 5021, 5022]], [0, 13561, [141109, 141145, 141181, 141222, 141260, 141294, 141325, 141362, 141391], [31323.408, 31357.973, 31318.255, 31294.444, 31311.754, 31319.054, 31365.746, 31317.945, 31319.145], [40415.227, 40413.915, 40437.603, 40425.959, 40420.742, 40425.262, 40388.184, 40395.67, 40387.349], [14.855, 6.947, 15.476, 9.581, 9.504, 10.501, 13.848, 13.149, 23.128], [405.8082347814446, 2211.0915315099337, 1753.2002389353306, 2046.5899040162717, 2676.581486767388, 1651.0879983567506, 843.0280411398884, 1406.5781779109448, 1191.8166024266304], [5017, 5018, 5019, 5020, 5021, 5022, 5023, 5024, 5025]], [1, 13575, [141255, 141290, 141322, 141357, 141385, 141419, 141449], [18916.877, 18916.086, 18918.544, 18916.197, 18922.238, 18926.277, 18979.383], [74003.498, 74045.669, 74008.132, 73980.662, 73982.193, 74018.041, 73995.336], [9.744, 11.041, 15.425, 12.411, 11.142, 10.395, 13.389], [731.8415437212477, 1035.558350255688, 847.9055523593688, 1190.323140156247, 1369.9000831325698, 1182.63748984314, 1037.1293475257016], [5021, 5022, 5023, 5024, 5025, 5026, 5027]], [0, 13576, [141261, 141295, 141326, 141363, 141392, 141423, 141454], [31482.356, 31459.446, 31422.879, 31423.698, 31353.456, 31472.812, 31490.449], [41626.697, 41634.996, 41665.462, 41656.719, 41787.158, 41611.127, 41778.645], [11.035, 10.82, 32.298, 22.794, 34.513, 28.087, 36.489], [1745.0948376968195, 1661.8449364221433, 770.4736573107643, 3945.90257497133, 1323.7599343753209, 5221.817675976609, 2075.7424442965616], [5021, 5022, 5023, 5024, 5025, 5026, 5027]], [1, 13583, [141354, 141383, 141417, 141447, 141484, 141510, 141543, 141578, 141607, 141635], [17185.732, 17220.254, 17170.936, 17184.402, 17183.72, 17171.1, 17186.273, 17252.19, 17205.377, 17199.348], [73182.241, 73172.393, 73224.714, 73221.001, 73204.324, 73199.061, 73231.221, 73224.05, 73268.49, 73236.221], [25.019, 24.075, 14.675, 14.583, 17.864, 16.195, 28.674, 30.257, 16.378, 20.725], [1125.8492874417402, 2063.3364883975387, 1302.2798957212558, 1210.116508513919, 1275.8246900855418, 1214.3751907673486, 998.665552277744, 941.1640454147343, 1002.1760343639494, 609.5640713165759], [5024, 5025, 5026, 5027, 5028, 5029, 5030, 5031, 5032, 5033]], [1, 13597, [141545, 141580, 141609, 141637, 141665, 141696, 141728, 141761, 141797, 141836, 141866, 141891, 141931, 141977], [17688.07, 17676.788, 17690.208, 17676.205, 17682.699, 17664.979, 17676.619, 17704.752, 17693.757, 17629.286, 17728.919, 17687.348, 17687.784, 17728.259], [73875.831, 73909.774, 73915.643, 73919.324, 73938.817, 73918.126, 73952.077, 73868.904, 73888.863, 73909.863, 73957.615, 73905.785, 73918.51, 73915.261], [27.354, 28.308, 22.593, 13.096, 24.373, 34.639, 25.224, 17.194, 25.279, 16.453, 11.231, 27.585, 27.041, 23.816], [685.8428463331135, 1194.1738488893095, 1570.838951698184, 1068.2761025167174, 1160.8784516586934, 1147.124987866058, 700.5020613388475, 925.6862432583505, 1216.2070324177284, 559.7770859286211, 485.0894613965867, 1740.5382877251266, 1096.2156665931836, 1411.8759317266185], [5030, 5031, 5032, 5033, 5034, 5035, 5036, 5037, 5038, 5039, 5040, 5041, 5042, 5043]], [1, 13604, [141610, 141638, 141666, 141698, 141729, 141762], [18936.92, 18927.354, 18918.741, 18918.487, 18953.56, 18886.864], [74026.114, 73994.528, 74052.248, 74018.256, 74005.091, 74044.46], [15.955, 17.686, 15.673, 15.115, 15.827, 21.009], [573.9378933681036, 1220.501264228492, 954.339282584667, 742.4374825039843, 1127.3926054071233, 837.6075842571846], [5032, 5033, 5034, 5035, 5036, 5037]], [1, 13642, [142069, 142094, 142122, 142150, 142177], [17461.878, 17492.077, 17483.25, 17458.568, 17495.908], [72765.863, 72745.124, 72723.554, 72751.477, 72724.974], [13.46, 10.111, 10.277, 20.083, 10.006], [879.1620949966093, 1929.372879233681, 1075.336774364554, 1353.1432330610287, 1440.028551167235], [5046, 5047, 5048, 5049, 5050]], [1, 13666, [142302, 142329, 142352, 142377, 142402, 142434, 142467, 142495, 142521, 142544, 142574, 142597, 142620, 142651, 142671, 142690, 142712, 142732, 142756], [17784.35, 17773.469, 17727.271, 17669.535, 17762.132, 17707.685, 17663.264, 17727.969, 17710.986, 17629.607, 17754.979, 17646.172, 17657.022, 17680.323, 17686.691, 17677.591, 17711.492, 17690.113, 17684.728], [73890.961, 73827.305, 73893.569, 73950.533, 73947.453, 73958.806, 73928.785, 73964.816, 73901.068, 73914.636, 73921.571, 73807.636, 73777.527, 73929.921, 73917.287, 73935.568, 73962.165, 73874.407, 73967.44], [37.789, 23.619, 33.083, 22.287, 27.282, 23.321, 16.402, 21.707, 33.0, 18.767, 32.777, 34.661, 31.385, 16.654, 17.913, 9.888, 23.117, 25.136, 18.732], [2530.4521633563386, 8135.785107502911, 2366.1958871239567, 790.8174550937812, 963.8992712096436, 1287.8611684713546, 836.0174788121392, 1187.944705910658, 1713.6423197716467, 519.4357170244757, 1036.5482236389123, 777.9858809913512, 3019.4591524381203, 921.3968700027532, 554.9745509918667, 417.3228107017544, 611.895367486963, 1195.668011745235, 586.5956007717998], [5054, 5055, 5056, 5057, 5058, 5059, 5060, 5061, 5062, 5063, 5064, 5065, 5066, 5067, 5068, 5069, 5070, 5071, 5072]], [1, 13674, [142376, 142401, 142433, 142466, 142494, 142520, 142543, 142573, 142596, 142619], [17509.059, 17469.811, 17478.371, 17482.386, 17463.677, 17483.006, 17493.408, 17498.347, 17463.12, 17491.292], [72706.311, 72728.863, 72739.281, 72690.465, 72749.344, 72761.749, 72759.935, 72754.587, 72721.663, 72692.661], [28.395, 14.261, 13.81, 15.864, 12.698, 13.351, 21.269, 10.758, 8.7, 13.014], [492.7187389519418, 535.7080323774724, 1311.434975631722, 914.6295855961629, 852.1856018950104, 650.6175298466845, 597.3004597181015, 1597.4774251824983, 1392.755220605942, 1146.9326355043977], [5057, 5058, 5059, 5060, 5061, 5062, 5063, 5064, 5065, 5066]], [1, 13676, [142432, 142465, 142493, 142519, 142542, 142572, 142595, 142618], [17197.664, 17186.512, 17142.189, 17161.634, 17200.062, 17170.696, 17221.751, 17174.853], [73186.7, 73224.215, 73286.486, 73226.494, 73192.296, 73223.206, 73226.307, 73243.603], [27.802, 11.303, 29.92, 19.311, 24.164, 16.8, 12.665, 22.157], [663.090199769288, 651.2535444528042, 779.0743150384857, 849.6029553405656, 742.4285998564064, 771.8743602462756, 561.1168429223634, 936.1602042573143], [5059, 5060, 5061, 5062, 5063, 5064, 5065, 5066]], [1, 13699, [142711, 142731, 142755, 142773, 142797, 142821], [17203.22, 17174.057, 17169.41, 17156.898, 17160.119, 17195.687], [73194.047, 73196.47, 73209.004, 73217.389, 73225.952, 73244.746], [27.7, 23.38, 17.243, 19.958, 21.966, 13.368], [672.6477654786006, 546.334069964553, 1256.139556837745, 1210.8753644199985, 667.3332281837386, 611.091395673863], [5070, 5071, 5072, 5073, 5074, 5075]], [0, 13734, [143147, 143166, 143183, 143207, 143230, 143249], [31221.869, 31039.675, 31027.618, 31062.959, 31124.709, 30966.17], [41073.122, 40981.997, 40991.831, 40990.097, 41069.757, 40935.089], [44.469, 14.501, 18.797, 30.451, 33.707, 19.454], [831.6498298094339, 22537.369755765892, 1797.5776192236608, 663.646139343381, 694.37331459325, 576.5745665499717], [5093, 5094, 5095, 5096, 5097, 5098]], [0, 13781, [143825, 143850, 143873, 143901, 143939, 143971, 143996, 144032, 144065], [31669.014, 31563.758, 31655.149, 31530.478, 31614.97, 31603.6, 31599.377, 31631.836, 31600.285], [41539.889, 41530.573, 41506.492, 41489.792, 41524.212, 41550.454, 41586.438, 41616.895, 41617.002], [28.129, 27.651, 20.76, 26.16, 27.086, 13.359, 18.081, 18.345, 14.593], [736.2055616766204, 6490.825868536555, 1521.173601367197, 868.0857691030278, 785.232272527079, 752.6836682850691, 994.9780915579303, 780.2283397276218, 495.36330230016426], [5123, 5124, 5125, 5126, 5127, 5128, 5129, 5130, 5131]], [1, 13798, [143868, 143893, 143930, 143967, 143992, 144022, 144057, 144092, 144127, 144164, 144192, 144224, 144258, 144286], [17769.084, 17719.665, 17747.513, 17763.548, 17790.113, 17744.041, 17773.481, 17761.314, 17791.696, 17809.486, 17766.271, 17775.035, 17775.713, 17764.174], [73823.46, 73797.985, 73833.381, 73872.786, 73871.74, 73848.256, 73883.567, 73871.818, 73866.316, 73870.524, 73881.11, 73882.855, 73878.824, 73855.442], [36.348, 19.348, 15.396, 18.896, 15.961, 14.434, 9.738, 16.371, 21.279, 16.942, 15.839, 8.034, 11.493, 13.28], [1049.7098863588315, 891.7875893735346, 1018.8652559865457, 1578.5285647759565, 1513.948450026479, 1312.3611172970361, 957.1888777063616, 1576.8736893711352, 816.5623896684649, 734.9740276331565, 1546.8980425879604, 797.086816423568, 1429.389087773011, 1737.895561652099], [5125, 5126, 5127, 5128, 5129, 5130, 5131, 5132, 5133, 5134, 5135, 5136, 5137, 5138]], [0, 13898, [145110, 145132, 145157, 145175, 145197], [31398.661, 31348.765, 31307.53, 31312.332, 31383.422], [41571.132, 41562.212, 41553.597, 41542.707, 41468.239], [29.235, 29.249, 32.181, 17.741, 26.382], [1490.9114612602239, 3081.8082365222135, 1782.115955730646, 2061.5021850467433, 1300.1875043008426], [5172, 5173, 5174, 5175, 5176]], [1, 13902, [145128, 145150, 145169, 145192, 145213], [18285.412, 18211.628, 18257.877, 18341.124, 18331.388], [73457.149, 73363.663, 73441.375, 73423.539, 73527.265], [17.068, 26.872, 34.822, 34.826, 22.565], [9888.961839178739, 5473.277877821476, 1360.9371015065715, 2728.971494016831, 2690.0646365169323], [5173, 5174, 5175, 5176, 5177]], [0, 13907, [145176, 145198, 145218, 145237, 145257], [32027.378, 32088.744, 32043.204, 32073.14, 32054.755], [39281.625, 39291.862, 39289.728, 39327.267, 39299.261], [24.741, 20.18, 14.887, 21.871, 26.868], [972.9613075739871, 954.0488678053052, 1341.592683207228, 1184.5081048965305, 1617.3761903125114], [5175, 5176, 5177, 5178, 5179]], [0, 13956, [145586, 145611, 145645, 145673, 145699, 145727, 145757, 145791, 145820, 145849], [31332.379, 31233.136, 31273.108, 31216.42, 31154.796, 31186.19, 31160.59, 31101.02, 31182.889, 31155.834], [41377.307, 41344.381, 41403.553, 41368.302, 41351.652, 41286.966, 41298.789, 41330.654, 41311.466, 41339.495], [12.151, 26.598, 36.715, 31.433, 35.566, 25.687, 23.208, 8.82, 25.858, 23.964], [451.5608346651505, 3681.786964680261, 1799.6892835353774, 1510.7925156848332, 2283.2258123376805, 4630.161550504155, 1833.1604814930013, 52235.119338836426, 2486.9677718151097, 2696.1318149475055], [5193, 5194, 5195, 5196, 5197, 5198, 5199, 5200, 5201, 5202]], [0, 13957, [145587, 145612, 145646, 145674, 145701, 145728], [31701.146, 31661.777, 31675.456, 31699.977, 31689.865, 31674.547], [39537.245, 39584.329, 39583.675, 39564.342, 39596.773, 39573.718], [4.814, 12.495, 11.607, 12.623, 13.545, 20.4], [524.9105657067395, 1774.423069846377, 1017.2994135123107, 1556.892783571496, 873.406050646587, 990.4905668600729], [5193, 5194, 5195, 5196, 5197, 5198]], [0, 13990, [145910, 145938, 145964, 145989, 146009], [31369.923, 31399.047, 31379.371, 31401.295, 31367.935], [40553.478, 40581.212, 40598.609, 40610.266, 40622.952], [11.707, 12.857, 14.137, 11.747, 13.729], [1473.0814209280984, 1440.0517913312178, 1668.1138284402273, 1583.7701774717796, 550.7039449082056], [5205, 5206, 5207, 5208, 5209]], [0, 14007, [146056, 146084, 146107, 146130, 146160, 146186], [31375.802, 31287.972, 31394.965, 31355.187, 31388.742, 31398.397], [41814.891, 41754.832, 41768.58, 41740.049, 41504.879, 41498.803], [22.557, 35.788, 27.407, 20.781, 18.49, 18.452], [1052.1103360063698, 2426.2053736429325, 1407.6771943196472, 1089.6507990156174, 1285.1149005229295, 639.3109917607446], [5211, 5212, 5213, 5214, 5215, 5216]], [0, 14097, [147139, 147164, 147188, 147208, 147234, 147256], [31301.082, 31371.725, 31318.121, 31363.794, 31338.272, 31320.955], [40433.785, 40369.087, 40424.065, 40422.197, 40425.762, 40410.169], [22.978, 20.301, 10.74, 30.021, 14.273, 14.457], [405.07003442965527, 2396.6033649627616, 808.2448750681065, 896.4029508836899, 1401.8949628217736, 575.4902350758176], [5255, 5256, 5257, 5258, 5259, 5260]], [0, 14121, [147348, 147383, 147408, 147441, 147483, 147523, 147563, 147602, 147636], [31651.166, 31644.878, 31606.167, 31620.046, 31655.571, 31545.307, 31608.72, 31622.23, 31601.529], [40817.228, 40838.832, 40837.455, 40864.908, 40861.887, 40806.079, 40848.712, 40845.494, 40867.768], [16.937, 13.124, 10.387, 16.236, 22.149, 26.042, 15.296, 13.276, 23.584], [2365.664572496947, 2724.6738683930366, 2210.409404629822, 1322.6118027904556, 1292.001697822114, 587.0439125000732, 1759.4552627229887, 1210.9768673849655, 722.0071296542612], [5264, 5265, 5266, 5267, 5268, 5269, 5270, 5271, 5272]], [1, 14128, [147404, 147432, 147472, 147511, 147550, 147595, 147627, 147657, 147685, 147717, 147750, 147779, 147813], [18453.792, 18447.848, 18490.062, 18486.65, 18435.034, 18480.297, 18463.75, 18442.637, 18462.534, 18434.132, 18377.759, 18386.807, 18317.325], [73596.512, 73586.37, 73568.352, 73564.1, 73542.079, 73582.945, 73638.367, 73603.324, 73616.469, 73616.298, 73604.651, 73622.532, 73522.445], [19.942, 14.526, 15.69, 13.325, 15.608, 14.698, 16.191, 16.659, 18.393, 18.145, 23.684, 18.498, 18.126], [828.0201314711253, 968.974134628301, 1125.6704229000518, 1314.414291186216, 929.3082412472926, 1247.6885530613308, 1467.437057710473, 2330.2216204711362, 1622.473322558483, 1723.6064747599846, 1910.9320889215217, 2367.091552388274, 10425.68123129946], [5266, 5267, 5268, 5269, 5270, 5271, 5272, 5273, 5274, 5275, 5276, 5277, 5278]], [1, 14136, [147473, 147512, 147552, 147596, 147629, 147658, 147686, 147718], [18860.021, 18881.314, 18794.234, 18848.1, 18888.387, 18859.741, 18860.021, 18847.58], [74253.18, 74200.875, 74212.605, 74213.08, 74233.999, 74214.109, 74212.506, 74219.533], [16.451, 11.049, 30.767, 19.193, 14.94, 10.29, 14.479, 17.248], [941.0933929609831, 1627.1867287764412, 967.991648501362, 1338.3088610168757, 1000.6276097977781, 1805.2952729053195, 1560.196721308734, 900.4533887408757], [5268, 5269, 5270, 5271, 5272, 5273, 5274, 5275]], [0, 14143, [147604, 147637, 147664, 147690, 147722, 147753, 147786, 147818, 147851, 147889], [31971.158, 31910.369, 31963.027, 31988.439, 31983.797, 31996.783, 31977.495, 31931.819, 31954.785, 31967.611], [40090.395, 40089.672, 40083.359, 40094.362, 40064.924, 40066.917, 40091.511, 40091.412, 40069.382, 40084.863], [13.798, 20.6, 19.828, 12.964, 11.24, 11.227, 13.928, 11.325, 11.762, 11.885], [1185.5895907601919, 2005.565834768098, 1073.5610211802316, 1003.5043064309718, 1443.3714762263842, 1787.7941982376487, 1567.6996937675488, 1329.4792545044766, 1353.3572230189252, 1792.9430371810722], [5271, 5272, 5273, 5274, 5275, 5276, 5277, 5278, 5279, 5280]], [1, 14148, [147714, 147748, 147775, 147811, 147842, 147878, 147911, 147943], [17679.779, 17680.734, 17666.894, 17647.528, 17675.052, 17700.698, 17720.677, 17692.442], [73320.6, 73275.751, 73289.767, 73291.121, 73314.221, 73263.496, 73351.974, 73251.201], [21.303, 19.291, 20.302, 15.721, 24.286, 23.928, 25.094, 21.096], [742.8542053019689, 1286.8752877647141, 892.1340843958479, 576.5125292162618, 1344.9401474132076, 622.414374447901, 1027.956531563126, 917.1183635687206], [5275, 5276, 5277, 5278, 5279, 5280, 5281, 5282]], [1, 14160, [147780, 147815, 147844, 147880, 147913, 147945], [18887.202, 18824.326, 18851.316, 18804.134, 18870.845, 18737.037], [74235.41, 74240.019, 74212.123, 74226.665, 74262.89, 74180.344], [14.208, 16.165, 19.279, 17.296, 19.585, 27.502], [798.4956844201728, 1358.2320364121367, 1153.1212811786763, 1433.615480557412, 788.1776977137322, 2527.6429630316425], [5277, 5278, 5279, 5280, 5281, 5282]], [1, 14169, [147879, 147912, 147944, 147975, 148004, 148032], [18392.511, 18307.12, 18361.036, 18407.366, 18386.703, 18446.246], [73613.346, 73633.461, 73634.892, 73584.36, 73603.935, 73601.961], [19.401, 19.375, 22.812, 24.445, 20.822, 14.606], [1083.5255458956385, 5000.4448471927635, 783.5974627317466, 1756.789337869734, 2416.49147602611, 977.2349808093971], [5280, 5281, 5282, 5283, 5284, 5285]], [1, 14176, [148003, 148031, 148057, 148085, 148106], [17645.752, 17639.518, 17658.902, 17680.703, 17661.776], [73287.644, 73301.689, 73278.417, 73306.888, 73286.569], [27.13, 15.545, 15.476, 16.514, 18.458], [753.3195232752103, 912.3904602459181, 1056.957778210954, 626.8605384056712, 658.8046295280249], [5284, 5285, 5286, 5287, 5288]], [0, 14214, [148424, 148450, 148476, 148505, 148538, 148565, 148589], [32196.183, 32195.782, 32218.786, 32255.337, 32239.344, 32238.373, 32244.312], [40455.661, 40372.242, 40330.289, 40250.741, 40402.119, 40343.933, 40275.519], [28.913, 21.562, 20.954, 37.117, 27.631, 34.78, 33.857], [938.1738987391534, 1330.595900742321, 1251.238087132551, 870.1154970506283, 1964.468633867643, 1233.9771610626817, 2260.2792216786547], [5300, 5301, 5302, 5303, 5304, 5305, 5306]], [0, 14310, [149495, 149517, 149550, 149576, 149609, 149636, 149662, 149685, 149715, 149745, 149780, 149818, 149845, 149870, 149896, 149923, 149947, 149979], [31317.62, 31274.664, 31267.316, 31293.692, 31256.286, 31311.536, 31283.785, 31257.366, 31272.257, 31286.545, 31265.867, 31266.583, 31266.672, 31278.385, 31318.53, 31241.057, 31286.864, 31387.583], [40382.663, 40404.983, 40390.578, 40381.53, 40382.096, 40397.337, 40397.493, 40401.057, 40399.644, 40428.077, 40384.778, 40393.271, 40376.811, 40363.775, 40330.981, 40375.175, 40328.726, 40308.635], [32.856, 15.422, 10.093, 13.917, 13.526, 17.041, 14.757, 13.876, 10.286, 16.059, 19.195, 19.103, 13.289, 17.665, 15.33, 11.445, 11.727, 29.662], [806.0774203017556, 1473.3948216292954, 2206.7351235625024, 2384.9143400158828, 1928.4615818868183, 2955.3183546226032, 1554.6605411619082, 1754.9921153097846, 1481.4086879568915, 2746.700311579047, 2440.265685766319, 1946.110495451107, 1652.0740950920754, 1998.4968782009905, 1560.210603945943, 1297.3013450634633, 1696.0057014179938, 980.1970126063288], [5344, 5345, 5346, 5347, 5348, 5349, 5350, 5351, 5352, 5353, 5354, 5355, 5356, 5357, 5358, 5359, 5360, 5361]], [1, 14313, [149512, 149537, 149570, 149601, 149629, 149654], [17244.386, 17267.964, 17243.846, 17258.421, 17275.401, 17227.41], [72877.027, 72787.654, 72853.413, 72854.893, 72833.173, 72904.117], [14.914, 36.024, 17.701, 17.559, 17.55, 21.236], [1192.1117503608652, 662.8116396383457, 1613.0673075064155, 1322.9940082218013, 1367.7459756522733, 1323.8431376386502], [5345, 5346, 5347, 5348, 5349, 5350]], [0, 14370, [150075, 150107, 150137, 150170, 150193, 150232, 150264], [31325.165, 31328.493, 31309.23, 31292.76, 31302.234, 31315.912, 31233.891], [40377.842, 40361.156, 40341.96, 40314.985, 40334.903, 40338.814, 40459.668], [19.331, 33.381, 11.314, 14.717, 20.579, 15.831, 3.5], [1273.0687910425986, 1163.5052488278873, 894.997904975735, 2130.4357232053108, 1458.1879737925647, 908.1292277241406, 316.9232961756171], [5364, 5365, 5366, 5367, 5368, 5369, 5370]], [0, 14484, [151626, 151649, 151674, 151703, 151731, 151759, 151790, 151826, 151853, 151888, 151915, 151949, 151985, 152016, 152042, 152074, 152107, 152138, 152169, 152198, 152223, 152250, 152274, 152304, 152332, 152363, 152390, 152414, 152439, 152466, 152485, 152514, 152537, 152564, 152592, 152615, 152640, 152669], [31421.212, 31418.043, 31397.979, 31384.392, 31413.11, 31416.306, 31433.853, 31425.401, 31416.774, 31469.979, 31448.618, 31445.589, 31428.741, 31442.511, 31419.488, 31457.914, 31436.162, 31459.175, 31438.613, 31439.605, 31449.168, 31426.412, 31426.423, 31411.161, 31424.902, 31433.256, 31426.909, 31457.294, 31450.471, 31450.114, 31443.52, 31440.929, 31450.584, 31450.19, 31482.928, 31443.285, 31438.981, 31446.577], [41625.845, 41605.505, 41616.886, 41604.371, 41600.14, 41620.911, 41623.025, 41615.145, 41599.573, 41547.247, 41600.288, 41615.716, 41625.028, 41602.435, 41612.809, 41616.095, 41629.124, 41628.44, 41640.26, 41633.635, 41648.255, 41642.628, 41609.571, 41611.812, 41650.076, 41598.422, 41655.951, 41641.43, 41657.178, 41661.364, 41638.008, 41639.378, 41630.267, 41659.13, 41650.793, 41646.022, 41635.052, 41660.306], [8.637, 16.016, 12.853, 8.999, 8.093, 8.195, 6.966, 7.883, 12.982, 19.118, 13.295, 11.245, 8.372, 12.537, 9.773, 8.431, 9.173, 8.59, 5.591, 10.103, 8.927, 8.282, 10.881, 11.527, 10.703, 27.005, 12.38, 9.847, 12.956, 9.894, 9.939, 14.723, 12.435, 14.006, 12.993, 10.123, 14.171, 18.324], [1900.0360890109519, 1091.532577744687, 2156.6572870387286, 1831.6678293566329, 2072.4739286184113, 2234.1437839654213, 2775.469742350287, 2663.372192206963, 3018.166415232773, 4547.918634356932, 1734.9047713580292, 2257.951851238495, 2485.679606468112, 1835.8255863757022, 1676.1547736105927, 1795.9326251217876, 2703.947876923759, 2034.7951723541485, 2257.1538601172047, 1883.46126462579, 2331.7413095066163, 3010.959925515768, 2889.438573982678, 2508.898684695927, 2372.616105261386, 2653.604861797628, 2244.7066812226117, 2012.3052974028349, 1797.4579960410838, 1978.3367428122335,
[truncated: 39,649 more chars]
