# Supplementary material for: The lipoprotein Pal stabilises the bacterial outer membrane during constriction by a mobilisation-and-capture mechanism
Source: Nat Commun. 2020 Mar 11;11:1305. doi: 10.1038/s41467-020-15083-5 (PMC7066135; doi:10.1038/s41467-020-15083-5)
Supplement: Supplementary file 3 — Source Data [file 41467_2020_15083_MOESM3_ESM.zip › source_files/PGI_Raw_Data_Figure_1/RKCK16_n27_c1_f1_Checked.txt]

[[0, 60, [809, 848, 886, 928, 966, 1005], [24618.69, 24666.271, 24673.05, 24629.321, 24657.811, 24720.71], [30288.629, 30232.403, 30274.517, 30295.993, 30274.759, 30237.961], [11.485, 13.799, 19.306, 22.776, 19.688, 24.564], [2452.9758485406164, 3707.1726060291394, 3821.6305393767593, 3829.8719521319917, 2618.273440802707, 998.1386355270147], [48, 49, 50, 51, 52, 53]], [0, 79, [885, 927, 965, 1004, 1041, 1083], [24248.946, 24235.353, 24172.205, 24208.011, 24248.037, 24233.968], [30996.55, 31013.613, 31021.309, 30924.563, 30882.516, 30920.09], [25.755, 19.305, 21.058, 13.577, 12.586, 12.828], [1861.4191473752721, 2803.4336530011556, 12386.841819519515, 569.2238294709981, 2578.7431478222907, 3476.691963732362], [50, 51, 52, 53, 54, 55]], [0, 105, [1128, 1167, 1203, 1235, 1278], [24216.227, 24175.808, 24230.28, 24231.815, 24326.53], [29978.479, 30024.275, 29990.957, 29882.009, 29926.512], [22.306, 26.396, 21.423, 12.915, 23.912], [4545.032681568971, 15833.309289210267, 5479.058855410163, 2349.4865925585955, 6228.5688730445745], [56, 57, 58, 59, 60]], [0, 116, [1298, 1331, 1362, 1395, 1423, 1450, 1476], [23181.944, 23188.894, 23156.828, 23159.849, 23164.786, 23174.437, 23074.752], [31296.11, 31256.873, 31252.741, 31277.159, 31270.087, 31247.181, 31239.099], [19.927, 10.836, 8.235, 10.829, 10.121, 9.337, 21.287], [1674.382060265781, 2745.924595194246, 4415.0229499660145, 2965.601426767666, 3558.2501531739467, 3916.318439175069, 6333.608427223706], [61, 62, 63, 64, 65, 66, 67]], [0, 123, [1334, 1364, 1398, 1425, 1451, 1478, 1504], [24239.84, 24201.909, 24239.786, 24234.314, 24226.231, 24225.951, 24230.556], [29906.504, 29903.377, 29901.907, 29881.811, 29910.433, 29900.081, 29952.27], [14.742, 9.758, 10.193, 9.843, 18.574, 10.719, 19.322], [2053.5653869273906, 1610.2052504883566, 2323.113385533888, 2351.89489448563, 2559.948377417925, 2467.996963256724, 2752.4318766401298], [62, 63, 64, 65, 66, 67, 68]], [0, 138, [1477, 1503, 1531, 1552, 1581, 1607, 1627], [23803.475, 23780.189, 23809.151, 23803.675, 23770.189, 23809.379, 23670.804], [30705.939, 30759.843, 30723.456, 30748.854, 30756.306, 30742.773, 30774.521], [17.634, 9.301, 12.016, 8.693, 15.098, 9.73, 11.095], [2687.734418198964, 2597.6845715523136, 2214.276668527176, 2784.0837008064923, 2235.0428681448398, 2384.229831000668, 4967.074586748748], [67, 68, 69, 70, 71, 72, 73]], [0, 159, [1646, 1667, 1691, 1718, 1735, 1762, 1780, 1805, 1837, 1862, 1884, 1911], [23099.373, 23098.761, 23121.613, 23119.995, 23084.22, 23155.276, 23159.736, 23245.403, 23167.651, 23174.198, 23208.052, 23234.807], [31319.16, 31294.313, 31336.041, 31329.771, 31309.143, 31295.003, 31284.353, 31316.511, 31273.801, 31314.237, 31281.386, 31256.745], [12.283, 20.643, 18.986, 16.718, 12.655, 26.819, 36.654, 29.621, 31.421, 17.511, 27.706, 23.115], [4210.161341167546, 2028.7246669488204, 1707.5223244235767, 3373.8375927228003, 2311.7706151554466, 1048.7473441410968, 1034.4967040783654, 1673.7189069272679, 992.3663456776832, 1146.0220789699288, 1160.400740241174, 629.3722655444186], [74, 75, 76, 77, 78, 79, 80, 81, 82, 83, 84, 85]], [0, 160, [1647, 1668, 1693, 1720, 1737, 1764, 1781, 1807, 1839, 1863], [24212.324, 24333.588, 24252.162, 24200.017, 24268.419, 24187.352, 24224.287, 24229.701, 24215.185, 24107.18], [29910.423, 29957.545, 29901.822, 29915.661, 29884.088, 29906.347, 29946.67, 29948.388, 29881.822, 29973.304], [30.823, 29.377, 16.184, 22.56, 17.422, 19.955, 17.56, 16.368, 23.58, 25.69], [738.5027577506582, 7024.3601562656095, 678.5669262500743, 1427.56541685675, 974.2078038000634, 1163.78342540509, 924.7576950323785, 929.1655133993314, 1498.9141061057237, 4221.770237698763], [74, 75, 76, 77, 78, 79, 80, 81, 82, 83]], [0, 184, [1913, 1938, 1959, 1990, 2020], [24079.398, 24001.632, 24018.24, 24032.563, 24009.64], [30260.411, 30275.351, 30353.268, 30377.357, 30408.325], [21.327, 34.682, 33.062, 26.0, 28.543], [6915.840236405217, 4856.5262150686385, 799.9792382888546, 1084.8464305085986, 1231.4126538103808], [85, 86, 87, 88, 89]], [0, 372, [3802, 3838, 3877, 3910, 3948, 3980, 4012, 4038, 4080, 4110, 4156, 4187, 4228, 4258, 4284, 4308], [23311.164, 23329.568, 23319.095, 23307.146, 23217.921, 23193.178, 23241.633, 23246.815, 23221.487, 23243.287, 23210.973, 23191.623, 23201.158, 23140.962, 23156.316, 23220.356], [31402.114, 31443.665, 31430.414, 31326.998, 31517.32, 31516.462, 31498.999, 31476.527, 31525.702, 31522.533, 31459.052, 31544.39, 31517.283, 31504.485, 31495.486, 31566.188], [26.714, 27.15, 24.129, 9.916, 15.313, 13.687, 14.347, 13.501, 11.489, 17.764, 22.731, 18.913, 16.752, 16.64, 24.214, 23.301], [11272.244621179902, 3645.5618153432083, 2940.8633894472378, 3965.643961701905, 2688.169988001789, 3043.8549882650145, 2252.0145703115804, 2418.2769351490497, 2210.1876392760073, 1208.444996798423, 1986.9146415455411, 2356.7169000738795, 2307.123573714221, 3221.900169123459, 2625.4433132908716, 1169.8153809137336], [182, 183, 184, 185, 186, 187, 188, 189, 190, 191, 192, 193, 194, 195, 196, 197]], [0, 373, [3803, 3840, 3879, 3914, 3949, 3984, 4015, 4042, 4082, 4114, 4162, 4190, 4232, 4259, 4286, 4311, 4342, 4369, 4396, 4419, 4447, 4468, 4501, 4528], [23783.189, 23800.437, 23856.906, 23921.431, 23974.68, 23918.764, 23883.156, 23894.019, 23893.83, 23909.239, 23890.909, 23898.419, 23943.934, 23949.572, 23936.338, 23922.711, 23890.087, 24017.796, 24008.195, 23870.644, 23941.507, 23998.224, 24009.227, 23962.953], [31097.157, 31140.501, 31153.493, 31256.432, 31225.037, 31238.678, 31246.427, 31226.944, 31222.445, 31231.358, 31275.789, 31260.381, 31415.827, 31388.093, 31407.032, 31432.512, 31457.924, 31443.089, 31503.795, 31306.121, 31292.423, 31246.378, 31302.569, 31458.981], [30.849, 21.789, 17.823, 8.308, 15.072, 10.02, 14.1, 11.007, 14.262, 8.466, 12.169, 12.854, 23.216, 33.659, 15.401, 28.453, 18.17, 35.708, 19.684, 24.784, 19.969, 30.479, 52.079, 33.278], [5185.485329991026, 6628.181726374199, 7424.058690034377, 2671.969227369383, 5525.378325105053, 3188.2716004314407, 2866.8193039403404, 2520.256748041926, 1435.6663090723468, 2244.2773058888865, 1289.8858984797032, 1941.459361816284, 3100.5252519135324, 1299.3127892175098, 11780.240865696342, 4057.3976702022273, 17569.851828507763, 3357.961246942816, 1144.6456805735118, 678.5672095835636, 2128.2283294338395, 2150.674697888303, 3569.913451110955, 6707.054563257997], [182, 183, 184, 185, 186, 187, 188, 189, 190, 191, 192, 193, 194, 195, 196, 197, 198, 199, 200, 201, 202, 203, 204, 205]], [0, 387, [3915, 3951, 3985, 4016, 4043, 4083, 4116], [24222.816, 24207.996, 24220.587, 24197.649, 24185.457, 24200.969, 24184.502], [30571.516, 30565.789, 30568.001, 30539.774, 30546.942, 30634.726, 30639.379], [14.637, 8.716, 9.709, 10.781, 9.763, 23.915, 27.058], [1669.6097793979072, 2116.069037469282, 1516.3246579099657, 1936.087686721976, 1485.0309838516807, 2939.8680637573575, 1047.5852556654245], [185, 186, 187, 188, 189, 190, 191]], [0, 483, [4809, 4823, 4840, 4868, 4893, 4912], [23250.686, 23252.458, 23119.383, 23045.148, 23094.769, 23113.479], [31471.906, 31516.531, 31462.542, 31422.713, 31427.867, 31524.053], [33.98, 16.359, 21.106, 35.391, 24.606, 30.49], [955.5804942410103, 632.5410340086418, 1168.2660073454613, 1434.6064122423934, 1445.2907573324294, 1712.4709345349222], [218, 219, 220, 221, 222, 223]], [0, 484, [4810, 4825, 4842, 4870, 4896, 4915, 4937, 4963], [24134.115, 24110.272, 24152.266, 24149.371, 24173.07, 24166.292, 24178.696, 24148.414], [30646.024, 30658.39, 30683.672, 30646.671, 30668.676, 30606.462, 30631.533, 30660.516], [13.579, 15.002, 24.185, 17.871, 18.005, 16.438, 16.899, 20.243], [1764.0039384892204, 1913.02592687422, 1493.4086084017813, 905.9974660444873, 1232.5191044820008, 1423.5547807951073, 1175.0536372052616, 1166.151590021709], [218, 219, 220, 221, 222, 223, 224, 225]], [0, 486, [4824, 4841, 4869, 4895, 4914, 4935, 4962, 4997, 5017], [23906.993, 23953.532, 23896.801, 23890.801, 23953.743, 23830.11, 23919.888, 23918.336, 24079.681], [31311.133, 31280.577, 31264.168, 31252.0, 31330.985, 31293.308, 31282.816, 31297.492, 31258.501], [23.41, 18.96, 15.761, 11.887, 31.956, 39.48, 18.683, 36.91, 29.307], [1488.7119833092297, 1219.9938504710601, 1213.5206848655278, 1218.907604885011, 3076.941560401567, 1246.8428026054405, 893.8872285413402, 2164.228645330597, 4301.360149977962], [219, 220, 221, 222, 223, 224, 225, 226, 227]], [0, 500, [5018, 5039, 5058, 5079, 5099], [24134.846, 24184.066, 24163.688, 24160.146, 24120.294], [30645.123, 30664.62, 30636.405, 30639.202, 30632.756], [28.471, 23.766, 21.532, 18.021, 16.908], [806.6090910977344, 1242.1710406005798, 1282.81932102628, 1020.2402927793178, 1673.6911151413478], [227, 228, 229, 230, 231]], [0, 625, [6079, 6111, 6151, 6189, 6231, 6268, 6301, 6330, 6365, 6400], [24052.304, 24060.535, 23995.105, 23929.599, 23969.834, 24026.292, 24021.577, 23993.492, 23931.547, 23901.659], [30817.069, 30939.759, 30908.201, 30929.06, 30947.351, 30925.01, 30889.898, 30911.66, 30970.363, 31021.098], [25.634, 14.435, 12.948, 13.974, 15.003, 15.512, 16.17, 15.59, 22.187, 28.786], [5849.5901597178, 1470.4438110534718, 6340.178078195061, 7447.032873248958, 5659.714376226729, 3649.107865377432, 3226.540198357882, 3425.7573379030273, 3364.5566086003446, 1436.6815569300318], [281, 282, 283, 284, 285, 286, 287, 288, 289, 290]], [0, 635, [6112, 6152, 6192, 6233, 6269, 6302, 6332, 6367, 6402, 6433, 6470, 6500, 6532, 6562, 6591], [24541.773, 24416.317, 24511.832, 24552.229, 24540.817, 24475.279, 24642.994, 24670.369, 24669.493, 24671.899, 24692.371, 24668.392, 24688.824, 24651.769, 24604.147], [30089.891, 30026.544, 30127.706, 30359.92, 30324.934, 30266.242, 30116.403, 30084.037, 30171.055, 30113.817, 30085.118, 30115.385, 30105.885, 30189.549, 30313.8], [17.728, 25.638, 25.931, 17.426, 15.809, 11.944, 23.804, 18.13, 15.0, 20.097, 22.999, 19.04, 13.018, 20.841, 12.091], [1123.6116299897235, 3060.539804527504, 1764.7601179895378, 2082.418010726664, 4365.844302617338, 8304.158926607462, 2103.1364823192657, 9977.049983306739, 2196.3850573099867, 2369.8704626292288, 1253.565166314201, 1483.7345403363195, 2859.192525311724, 4338.537407239581, 70086.59494650987], [282, 283, 284, 285, 286, 287, 288, 289, 290, 291, 292, 293, 294, 295, 296]], [0, 666, [6469, 6498, 6530, 6560, 6590, 6616], [23981.771, 24026.513, 24043.742, 24046.45, 24044.045, 24051.26], [30945.945, 30909.756, 30906.471, 30892.995, 30886.914, 30913.526], [20.911, 9.423, 10.66, 7.566, 8.115, 11.717], [1986.3815755303951, 4054.0512070331188, 3274.550025737294, 3505.9729438639056, 3164.3677657150865, 2949.126669787269], [292, 293, 294, 295, 296, 297]], [0, 696, [6742, 6773, 6801, 6832, 6855, 6882, 6912, 6936, 6970], [23258.486, 23240.867, 23377.971, 23348.712, 23233.141, 23229.828, 23229.912, 23237.794, 23218.427], [31525.254, 31710.881, 31836.629, 31748.833, 31825.839, 31813.501, 31828.431, 31863.248, 31728.54], [32.503, 23.134, 27.245, 20.909, 34.01, 17.062, 20.911, 21.922, 15.71], [3565.377058853764, 9164.50008825321, 3715.2724631725296, 3752.8799944064076, 1768.0233082494756, 2001.2804462998201, 6336.380576972441, 896.045974866705, 11893.288113186016], [301, 302, 303, 304, 305, 306, 307, 308, 309]], [0, 772, [7322, 7348, 7370, 7393, 7415, 7441], [24424.681, 24455.979, 24476.12, 24436.547, 24434.07, 24377.875], [30747.791, 30785.96, 30804.941, 30765.681, 30795.43, 30707.864], [26.478, 14.762, 11.21, 20.909, 15.369, 26.181], [1979.5025782771122, 2730.0486980791293, 1830.5657290376778, 1606.6876601703887, 3039.5698430353264, 1624.720352111196], [322, 323, 324, 325, 326, 327]], [0, 786, [7480, 7506, 7527, 7542, 7564, 7591, 7616, 7640, 7671, 7699], [23245.351, 23244.243, 23252.395, 23273.641, 23263.833, 23231.087, 23250.43, 23242.163, 23257.574, 23417.145], [31202.659, 31171.018, 31331.301, 31172.663, 31376.387, 31386.367, 31415.804, 31372.141, 31407.462, 31481.407], [26.246, 19.905, 18.028, 18.225, 14.811, 15.2, 12.119, 16.053, 11.182, 38.324], [8184.87798576728, 6817.491373480766, 6036.274700747719, 9716.8168742238, 2427.267424617563, 1966.8894098664816, 2033.7654379373148, 1429.571718963418, 4170.180179284668, 4913.346999624734], [329, 330, 331, 332, 333, 334, 335, 336, 337, 338]], [0, 787, [7483, 7507, 7528, 7543, 7565], [24407.399, 24467.878, 24447.098, 24450.428, 24467.14], [30719.372, 30766.564, 30748.29, 30723.152, 30815.337], [17.486, 16.617, 14.252, 35.618, 21.393], [2261.1603341039618, 1799.912631316064, 2618.7634526911356, 1552.7549888905035, 1115.4322552435683], [329, 330, 331, 332, 333]], [0, 868, [8215, 8233, 8252, 8266, 8277, 8297, 8318, 8341, 8363, 8392, 8410, 8421, 8448, 8465, 8480, 8497, 8516, 8536, 8557, 8572, 8584, 8593, 8604, 8620, 8634, 8656, 8675], [23822.324, 23636.322, 23515.476, 23668.057, 23613.338, 23644.724, 23683.382, 23681.977, 23601.686, 23560.55, 23585.876, 23591.281, 23607.74, 23633.961, 23614.988, 23623.286, 23819.249, 23682.839, 23638.796, 23606.953, 23595.574, 23771.376, 23614.811, 23612.424, 23658.582, 23769.529, 23636.819], [31604.052, 31645.224, 31638.683, 31655.476, 31549.364, 31636.776, 31612.798, 31637.107, 31612.913, 31627.132, 31656.362, 31638.916, 31633.855, 31644.327, 31613.757, 31626.137, 31655.405, 31601.388, 31623.999, 31625.604, 31622.06, 31608.076, 31632.357, 31624.067, 31618.425, 31608.916, 31669.006], [19.015, 7.368, 16.342, 20.08, 29.773, 23.11, 30.4, 30.22, 19.215, 32.18, 20.479, 10.437, 9.8, 10.034, 6.842, 13.162, 38.158, 17.186, 21.959, 10.233, 8.851, 27.157, 18.134, 8.575, 12.687, 29.786, 16.882], [3612.398521613298, 419.19438421788766, 1038.6640135539799, 1247.1995763289508, 1072.6633226330769, 1847.4584936085416, 1804.429175445762, 3013.71364401331, 1422.736966718729, 1415.5070074993819, 1382.295263996042, 2982.169001591746, 2373.1692722083667, 2415.1291904132117, 3260.3958183952996, 2083.2527849739818, 817.9689417012611, 1601.342293257625, 1424.2999469073236, 2530.139991314796, 1934.8440224998174, 3097.238031467087, 2606.4827814527303, 3078.660121153278, 3830.2443961486474, 3214.4464503220047, 1824.6421739468688], [360, 361, 362, 363, 364, 365, 366, 367, 368, 369, 370, 371, 372, 373, 374, 375, 376, 377, 378, 379, 380, 381, 382, 383, 384, 385, 386]], [0, 910, [8730, 8745, 8763, 8785, 8800, 8816, 8841, 8859, 8878, 8902, 8928, 8952, 8973], [23662.384, 23642.292, 23602.518, 23574.98, 23596.044, 23663.454, 23613.784, 23601.009, 23582.638, 23636.173, 23590.041, 23598.994, 23611.682], [31631.295, 31635.207, 31616.487, 31617.734, 31613.236, 31599.286, 31632.549, 31633.796, 31642.887, 31550.623, 31622.731, 31630.986, 31636.696], [20.368, 12.408, 17.756, 22.132, 9.828, 17.954, 7.648, 7.631, 11.982, 20.103, 19.469, 6.854, 10.773], [1395.2753097854547, 2972.7048159936408, 2973.324692180376, 1415.538858874574, 3241.1526651089753, 3292.0782776652372, 3191.525107695529, 2593.281552490629, 2189.1842982435805, 610.5828992079105, 1134.1904810024455, 3317.2238573456098, 2358.8818813613375], [389, 390, 391, 392, 393, 394, 395, 396, 397, 398, 399, 400, 401]], [0, 1009, [9579, 9615, 9653, 9691, 9730, 9768, 9804, 9832, 9867, 9908, 9940], [23400.229, 23331.019, 23321.292, 23181.248, 23204.12, 23150.895, 23127.317, 23106.3, 23174.947, 23165.012, 23119.617], [31331.424, 31352.934, 31506.734, 31516.229, 31509.497, 31517.926, 31605.157, 31645.973, 31557.507, 31360.414, 31263.692], [12.455, 13.562, 15.612, 12.891, 15.017, 13.775, 13.936, 11.992, 14.275, 15.677, 21.631], [4991.347546447096, 3121.5678663536664, 21597.479895066987, 12130.882391855563, 11272.778465838832, 2857.0531961099637, 6578.71307503881, 16740.415340752344, 12477.036228975387, 3130.6016874843926, 1985.490639311746], [437, 438, 439, 440, 441, 442, 443, 444, 445, 446, 447]], [0, 1014, [9696, 9736, 9775, 9809, 9839, 9873, 9912, 9947, 9974, 10000], [24369.663, 24312.547, 24351.991, 24340.992, 24317.735, 24282.817, 24322.95, 24276.985, 24353.138, 24349.995], [30656.334, 30717.486, 30650.818, 30807.257, 30829.67, 30786.091, 30772.771, 30777.427, 30762.386, 30757.22], [26.154, 44.335, 21.036, 10.808, 24.577, 18.03, 11.897, 15.1, 12.035, 14.087], [2949.4391683653403, 3259.2744594366086, 26730.327381954427, 9397.160004222147, 7294.1439697146825, 9426.993993122507, 3906.1642943774805, 3049.6370676822894, 3176.088243990962, 2761.3430460601044], [440, 441, 442, 443, 444, 445, 446, 447, 448, 449]], [0, 1068, [10033, 10060, 10097, 10126, 10158], [24145.856, 24216.736, 24280.376, 24079.91, 24057.319], [30279.154, 30337.568, 30384.91, 30316.426, 30271.663], [11.259, 22.26, 38.64, 33.369, 27.096], [1541.3041366735636, 11198.827153463064, 6448.666022834605, 2377.451469658826, 2226.0235984490155], [450, 451, 452, 453, 454]], [0, 1070, [10160, 10187, 10208, 10233, 10252, 10277, 10301, 10333, 10362], [24371.901, 24340.957, 24316.102, 24381.608, 24388.806, 24371.969, 24319.756, 24326.545, 24314.554], [30794.209, 30745.46, 30785.447, 30760.122, 30779.787, 30804.853, 30766.163, 30743.297, 30792.513], [29.874, 14.203, 19.391, 9.612, 13.616, 13.553, 11.266, 16.976, 19.322], [826.0533003178085, 3038.4955250144894, 1802.5828312398905, 2859.4607619102253, 2914.7678127370855, 4942.512661404962, 2581.51084767399, 1884.5790881981254, 2214.8450208468876], [454, 455, 456, 457, 458, 459, 460, 461, 462]], [0, 1084, [10275, 10299, 10330, 10360, 10388, 10409, 10432, 10461, 10485], [23920.765, 23934.434, 23870.865, 23922.527, 23874.982, 23877.033, 23914.646, 23897.298, 23932.808], [29966.039, 30011.207, 29911.478, 29968.348, 30050.544, 29989.685, 29995.718, 29975.887, 30023.509], [19.286, 17.251, 8.194, 24.076, 20.583, 26.592, 20.831, 21.346, 12.605], [956.9705930298805, 2413.0134929607702, 64190.262193082744, 1690.5684947735538, 861.5892111937809, 3430.3325979584433, 1962.9153006618192, 1777.4940365408918, 1380.021508217937], [459, 460, 461, 462, 463, 464, 465, 466, 467]], [0, 1111, [10462, 10486, 10507, 10524, 10542, 10561, 10576, 10594, 10615], [24412.621, 24405.177, 24384.54, 24404.356, 24504.388, 24392.673, 24469.374, 24448.06, 24474.153], [30871.045, 30908.945, 30916.165, 30872.929, 30910.627, 30889.194, 30807.306, 30770.696, 30854.287], [17.512, 13.406, 23.538, 17.971, 42.744, 29.929, 40.947, 22.885, 22.669], [3801.284217047839, 5111.482167979975, 3843.1545651983406, 3345.3361797000625, 1432.2251829058032, 2273.608297729548, 1565.8419680251302, 14265.800856295356, 1966.4539079119459], [466, 467, 468, 469, 470, 471, 472, 473, 474]], [0, 1136, [10673, 10696, 10718, 10739, 10754, 10777, 10800, 10817, 10838, 10865, 10886], [24153.76, 24147.02, 24165.308, 24157.536, 24198.451, 24006.162, 24009.273, 24012.731, 23954.891, 23950.263, 23991.816], [30087.844, 30098.151, 30058.187, 30121.578, 30108.423, 29976.776, 29914.036, 29972.2, 29979.033, 29970.697, 30017.934], [10.383, 22.559, 35.702, 24.534, 25.22, 22.932, 24.861, 27.626, 28.656, 29.276, 37.572], [2694.6501377934396, 2388.790921686915, 1285.5005120974454, 855.8257069046124, 1048.63593629469, 1386.8498221390275, 1047.7952125214363, 2586.005251536351, 2784.1687523047913, 754.7858394971187, 2303.669927999799], [477, 478, 479, 480, 481, 482, 483, 484, 485, 486, 487]], [0, 1142, [10716, 10736, 10752, 10775, 10799, 10816, 10836, 10864, 10884, 10903], [23291.929, 23245.522, 23049.94, 23021.707, 23045.142, 23082.915, 23083.065, 23074.634, 23099.155, 23041.447], [31584.73, 31597.159, 31667.769, 31678.945, 31666.807, 31662.272, 31685.062, 31649.15, 31670.956, 31611.5], [37.453, 37.824, 23.468, 22.219, 25.567, 19.64, 17.208, 18.11, 16.395, 18.719], [2593.9350778542785, 5099.008804457331, 5612.653597212819, 2165.6633443557917, 1827.1686512113426, 2770.0878658147235, 2990.8131936722402, 3591.057929727454, 4010.639831347424, 1746.1496570972226], [479, 480, 481, 482, 483, 484, 485, 486, 487, 488]], [0, 1313, [12340, 12371, 12409, 12447, 12488, 12530], [24258.154, 24215.222, 24205.263, 24177.632, 24167.402, 24193.178], [31044.879, 31026.116, 31060.132, 31082.737, 31118.313, 30948.393], [43.354, 12.764, 20.237, 17.193, 31.568, 33.502], [1294.3781095396866, 57760.86186892287, 5907.281856918397, 8352.764044816331, 7037.748025878052, 9308.644834545488], [576, 577, 578, 579, 580, 581]], [0, 1318, [12368, 12406, 12445, 12485, 12527, 12567, 12604, 12637, 12684], [23824.986, 23866.912, 23872.394, 23794.918, 23860.55, 23867.37, 23983.191, 23983.381, 23953.157], [30188.773, 30191.627, 30130.921, 30133.556, 30124.972, 30122.076, 30105.023, 30129.943, 30129.479], [16.813, 14.842, 10.718, 9.683, 7.405, 10.159, 11.865, 10.612, 13.315], [11107.355885028976, 16738.75558272301, 7359.844382430986, 4564.880880050799, 8400.228868900755, 6030.338348059592, 4333.237976317548, 3293.825943561851, 2360.717272624119], [577, 578, 579, 580, 581, 582, 583, 584, 585]], [0, 1325, [12405, 12443, 12484, 12525, 12566, 12603, 12636, 12683, 12724, 12752, 12789, 12817, 12852, 12885, 12918], [23496.747, 23573.946, 23554.212, 23483.688, 23577.117, 23582.68, 23551.468, 23623.307, 23490.851, 23486.074, 23491.392, 23484.025, 23496.073, 23462.461, 23441.289], [31335.591, 31460.731, 31442.701, 31437.628, 31460.568, 31464.21, 31436.316, 31466.187, 31396.134, 31394.085, 31307.743, 31387.159, 31251.145, 31375.422, 31409.373], [20.834, 20.21, 19.573, 18.736, 15.945, 17.56, 15.329, 16.942, 14.851, 18.256, 20.814, 15.046, 13.475, 23.747, 22.527], [8529.460974632293, 2698.865832829417, 4996.173829496751, 3857.9832180756925, 2593.6304943999507, 5742.396645447435, 3174.644211125928, 5359.987764816425, 2705.3955517762465, 1936.599145028082, 13059.444567890572, 2392.825728678958, 44331.7342949971, 1262.1037921527475, 1160.0230857650527], [578, 579, 580, 581, 582, 583, 584, 585, 586, 587, 588, 589, 590, 591, 592]], [0, 1335, [12483, 12524, 12564, 12601, 12633, 12680], [23511.489, 23365.606, 23350.772, 23279.91, 23350.728, 23274.099], [31437.532, 31580.929, 31350.445, 31303.639, 31277.362, 31337.173], [17.272, 15.995, 12.644, 11.383, 15.494, 13.528], [54349.50180644756, 31549.92901316189, 52106.62695551918, 72364.34106298783, 62376.03117745445, 73466.04404106895], [580, 581, 582, 583, 584, 585]], [0, 1340, [12753, 12790, 12819, 12853, 12886, 12920], [23968.196, 23958.746, 23995.584, 24012.147, 24002.597, 23997.409], [30147.622, 30209.123, 30156.465, 30163.352, 30307.372, 30185.604], [18.618, 20.793, 15.866, 26.72, 19.84, 22.648], [2722.793635024554, 3904.268820174102, 1889.7832251926077, 4035.9146274674836, 24158.88061815535, 1790.2904185037812], [587, 588, 589, 590, 591, 592]], [0, 1356, [12821, 12854, 12889, 12922, 12951, 12980], [24126.64, 24096.629, 24108.717, 24119.15, 24126.631, 24099.68], [30758.783, 30781.317, 30757.511, 30764.673, 30763.446, 30785.521], [9.311, 14.51, 14.222, 10.329, 17.88, 18.213], [2818.2495380191513, 2673.2920116152695, 2995.9341882771987, 3587.936696132482, 2805.5230541911274, 2129.7684802299977], [589, 590, 591, 592, 593, 594]], [0, 1364, [12919, 12949, 12978, 13000, 13023, 13048, 13073, 13106, 13132], [23839.817, 23955.28, 24002.504, 24075.518, 24073.876, 24002.372, 23984.632, 23981.241, 23824.292], [31338.546, 31366.493, 31299.701, 31061.256, 31216.609, 31367.357, 31338.901, 31344.229, 31372.269], [16.268, 29.425, 34.301, 22.649, 23.101, 16.942, 18.931, 17.508, 26.318], [26932.163431682522, 4785.638029157129, 3723.9007726251434, 12725.503364945018, 5779.266837010832, 6272.982344670882, 8610.179994212547, 1395.2567565712095, 10520.051554801417], [592, 593, 594, 595, 596, 597, 598, 599, 600]], [0, 1378, [13047, 13072, 13105, 13133, 13161, 13190], [24000.195, 24037.519, 23983.539, 24050.266, 24042.12, 23923.539], [30105.102, 30103.672, 30165.141, 30124.023, 30095.332, 30096.299], [17.712, 14.901, 33.055, 20.621, 9.363, 33.622], [4075.347189264309, 2480.0880942341682, 3845.977125167606, 2303.9605556907068, 2118.6936219167355, 3297.2172213069384], [597, 598, 599, 600, 601, 602]], [0, 1382, [13102, 13131, 13160, 13188, 13220], [23476.873, 23654.527, 23621.635, 23633.279, 23688.688], [31396.239, 31411.582, 31403.109, 31388.859, 31397.297], [27.944, 23.896, 8.432, 12.429, 13.116], [1356.3233320390345, 3958.421858703406, 4977.997486731495, 3753.494006256653, 1071.1080411980588], [599, 600, 601, 602, 603]], [0, 1386, [13162, 13191, 13222, 13259, 13293, 13322, 13352, 13382, 13416, 13441, 13468, 13494, 13518, 13544, 13569], [24155.922, 24253.096, 24164.026, 24089.397, 24144.256, 24112.56, 24116.947, 24130.526, 24142.09, 24094.908, 24118.431, 24131.514, 24131.636, 24112.526, 24178.349], [30970.96, 31078.016, 30935.866, 30763.384, 30794.053, 30814.271, 30777.579, 30748.785, 30794.797, 30774.564, 30805.1, 30771.136, 30796.237, 30779.371, 30846.398], [33.533, 25.063, 33.061, 23.636, 14.627, 17.738, 12.803, 18.612, 20.346, 12.672, 20.495, 13.294, 13.562, 19.081, 28.912], [2781.545139809661, 1039.210351890529, 3035.2225327581195, 2513.446425588549, 1688.3523434107794, 2234.6376107223455, 2210.7424902773832, 1939.444962627339, 1689.3410339250731, 2098.3393112137087, 2971.1977973111434, 1753.9998020603534, 1602.589990409853, 1675.5427838137168, 6206.029096889497], [601, 602, 603, 604, 605, 606, 607, 608, 609, 610, 611, 612, 613, 614, 615]], [0, 1387, [13163, 13192, 13223, 13260, 13295], [24592.609, 24598.784, 24630.417, 24623.621, 24439.891], [30446.98, 30442.025, 30467.788, 30479.356, 30565.669], [20.834, 11.139, 13.428, 9.418, 10.4], [2419.596364160046, 3463.60478921293, 3922.0115098252463, 2632.4235039967507, 103752.69218381745], [601, 602, 603, 604, 605]], [0, 1394, [13219, 13257, 13290, 13320, 13348, 13379, 13414], [23207.498, 23124.999, 23263.133, 23323.943, 23167.518, 23242.834, 23217.829], [31089.461, 31164.482, 31193.778, 31193.143, 31202.787, 31118.451, 31196.956], [28.152, 29.487, 18.237, 22.421, 29.509, 30.73, 30.191], [2829.7191144760127, 1644.1868945539943, 16088.596306246165, 16682.082158804853, 2629.5884362724582, 2339.967937723181, 1607.3673311797427], [603, 604, 605, 606, 607, 608, 609]], [0, 1439, [13680, 13699, 13724, 13752, 13777], [24367.581, 24485.748, 24515.51, 24585.542, 24591.549], [30743.964, 30678.64, 30633.474, 30601.594, 30561.646], [25.703, 21.495, 25.515, 17.961, 22.999], [7609.48053662443, 7426.251070706119, 2597.2071530209087, 1442.3273178748493, 1369.0954749100122], [619, 620, 621, 622, 623]], [0, 1455, [13799, 13822, 13844, 13861, 13877, 13901, 13921], [24364.109, 24428.759, 24572.15, 24502.521, 24613.611, 24603.54, 24485.771], [30695.032, 30709.443, 30519.584, 30646.53, 30554.024, 30594.397, 30693.378], [39.079, 11.145, 26.585, 25.601, 24.617, 18.536, 30.437], [5367.272613673043, 110063.25924372896, 2512.691117518279, 5990.900526399375, 799.6038923125784, 1440.8066891717917, 7787.336293560101], [624, 625, 626, 627, 628, 629, 630]], [0, 1471, [13920, 13941, 13968, 13996, 14019], [24120.787, 24216.673, 24145.681, 24193.891, 24162.336], [30831.027, 30774.747, 30772.307, 30845.562, 30740.254], [26.501, 18.068, 34.824, 41.976, 8.942], [1593.8547396429196, 495.4702206072598, 621.6799611326185, 3802.7061910879434, 863.8786608613706], [630, 631, 632, 633, 634]], [0, 1482, [14098, 14115, 14137, 14152, 14175, 14190, 14212], [24257.707, 24150.018, 24238.017, 24198.676, 24112.562, 24091.465, 24110.42], [31143.831, 31114.617, 31084.798, 31143.15, 31152.819, 31196.288, 31078.437], [14.304, 35.49, 31.068, 21.215, 15.479, 12.625, 22.346], [2251.7853886078683, 2597.2635224073474, 2354.6382353980453, 2959.709487785221, 5589.371757246388, 3161.891721774854, 5989.699000324852], [638, 639, 640, 641, 642, 643, 644]], [0, 1527, [14519, 14538, 14554, 14575, 14595, 14616, 14634, 14653, 14664, 14680, 14697], [23809.879, 23802.36, 23839.595, 23829.393, 23839.229, 23821.273, 23859.076, 23816.202, 23800.385, 23837.525, 23855.947], [30237.692, 30213.49, 30229.837, 30222.712, 30214.463, 30232.807, 30244.593, 30245.078, 30265.035, 30223.721, 30259.173], [14.595, 8.041, 8.688, 8.75, 8.564, 8.697, 9.671, 10.357, 24.574, 13.64, 17.162], [1432.1871453069682, 2538.060264384439, 2365.0325735538104, 2329.0341797941496, 2360.202449874917, 3064.6253888686124, 2355.3623471884803, 1978.6266884631325, 1636.952134970558, 1460.46601699467, 1219.647430909694], [661, 662, 663, 664, 665, 666, 667, 668, 669, 670, 671]], [0, 1586, [15166, 15178, 15189, 15210, 15224], [23673.171, 23690.006, 23739.102, 23701.173, 23714.921], [31125.664, 31092.355, 31068.257, 31088.262, 31079.537], [14.903, 12.363, 17.058, 14.835, 16.874], [2633.177540906741, 3623.171561530204, 6354.928146936861, 2797.5528500727555, 3390.464706163409], [698, 699, 700, 701, 702]], [0, 1609, [15344, 15356, 15369, 15381, 15393, 15405, 15416, 15429, 15454, 15491], [23538.362, 23507.158, 23519.712, 23550.585, 23515.336, 23525.4, 23519.343, 23496.405, 23538.312, 23572.717], [31581.17, 31539.261, 31564.532, 31564.914, 31556.686, 31528.431, 31556.789, 31570.488, 31568.658, 31576.805], [18.763, 7.829, 8.034, 12.296, 10.359, 9.715, 13.587, 31.57, 22.327, 24.914], [918.106378471855, 2102.377397780589, 2746.127123709287, 2404.5815617737085, 2417.902313629946, 2475.5859686104714, 1658.6234132343704, 2413.361120447133, 1280.7560099264388, 861.1275933044542], [710, 711, 712, 713, 714, 715, 716, 717, 718, 719]], [0, 1631, [15493, 15529, 15568, 15611, 15651], [23838.895, 23813.501, 23811.013, 23653.7, 23826.26], [31139.323, 31062.808, 31111.488, 31125.536, 31266.069], [16.197, 13.567, 19.761, 32.038, 15.493], [2304.7971996415413, 2772.6846378847763, 1662.9062532377613, 9536.855200341532, 37420.91928596589], [719, 720, 721, 722, 723]], [0, 1644, [15525, 15564, 15607, 15646, 15689, 15727, 15755, 15784, 15814, 15857], [23209.122, 23266.12, 23272.392, 23268.121, 23250.827, 23303.944, 23189.057, 23283.505, 23339.7, 23355.909], [31330.344, 31201.982, 31043.228, 31058.103, 31165.158, 31250.18, 31178.391, 31182.323, 31056.879, 31195.332], [18.217, 16.562, 14.817, 15.939, 16.576, 12.487, 21.285, 12.217, 26.812, 28.024], [13002.344323255009, 34313.91237760553, 5203.479404934609, 5623.601596068874, 21484.488638750252, 83403.30663618924, 9205.605304425495, 30612.990361227316, 12237.483453971143, 7593.903864780862], [720, 721, 722, 723, 724, 725, 726, 727, 728, 729]], [0, 1646, [15527, 15567, 15610, 15648, 15691], [23656.283, 23511.629, 23622.102, 23668.191, 23579.576], [30509.937, 30537.722, 30499.792, 30399.698, 30351.522], [21.52, 27.668, 22.649, 15.153, 17.391], [14027.1048270763, 4274.042504691106, 21783.30750849733, 18457.312195945542, 5880.8030338896315], [720, 721, 722, 723, 724]], [0, 1656, [15614, 15652, 15695, 15730, 15759, 15789, 15820], [24112.361, 24089.863, 24307.318, 24261.78, 24239.817, 24308.96, 24288.141], [30594.756, 30499.336, 30595.218, 30569.721, 30738.899, 30738.974, 30726.997], [10.27, 28.105, 20.335, 15.159, 20.523, 25.171, 20.329], [55217.346991228005, 4038.738255315343, 1665.6431568998235, 1861.5923077518248, 4803.955361465372, 6932.327402645219, 1252.0920855286968], [722, 723, 724, 725, 726, 727, 728]], [0, 1680, [15817, 15859, 15887, 15920, 15954, 15983, 16006, 16036, 16061], [23941.043, 24051.594, 24011.001, 24062.935, 24066.012, 24027.985, 24005.3, 24001.577, 24067.275], [31402.847, 31263.809, 31288.465, 31257.429, 31276.315, 31298.272, 31257.681, 31289.701, 31230.714], [18.436, 10.826, 18.396, 16.016, 13.181, 17.93, 15.838, 13.848, 34.804], [8348.11211403139, 2613.2666876970106, 2987.033332535147, 2438.351790265805, 3335.3063524108225, 3872.7413196899774, 2218.1529960844864, 2461.776616800788, 1788.466658335105], [728, 729, 730, 731, 732, 733, 734, 735, 736]], [0, 1733, [16371, 16388, 16408, 16433, 16457, 16476, 16501], [24171.569, 24273.599, 24213.893, 24211.847, 24284.865, 24231.705, 24285.752], [30068.48, 30082.955, 30053.184, 30075.527, 30101.009, 29942.125, 30098.107], [27.516, 16.409, 22.2, 24.1, 22.113, 2.564, 24.803], [956.8059034322656, 747.7401083106745, 1885.0908273900745, 1398.7640447219853, 1346.7515316089587, 513.2760326135674, 3698.7003190232585], [749, 750, 751, 752, 753, 754, 755]], [0, 1808, [16991, 17014, 17032, 17052, 17075, 17098, 17122, 17144, 17164, 17185], [23731.177, 23709.158, 23721.778, 23714.186, 23725.663, 23729.839, 23727.603, 23731.122, 23691.713, 23749.21], [31590.486, 31585.12, 31597.577, 31602.276, 31583.582, 31604.58, 31615.283, 31585.038, 31612.514, 31625.126], [11.321, 7.831, 9.254, 11.508, 10.179, 7.075, 9.537, 17.327, 12.585, 15.348], [2208.454909513461, 3107.369153334539, 2801.3273315462234, 2806.338353577122, 2396.8935263592793, 2879.1110331362734, 1887.9592752427448, 1828.1297019556134, 1842.3069762078746, 823.290471954687], [779, 780, 781, 782, 783, 784, 785, 786, 787, 788]], [0, 1942, [18281, 18300, 18311, 18326, 18335, 18347, 18362, 18372, 18383, 18400, 18418, 18439, 18456, 18469], [23426.591, 23400.294, 23414.26, 23410.129, 23421.236, 23431.019, 23410.679, 23425.459, 23405.129, 23430.102, 23421.781, 23406.671, 23410.292, 23464.27], [30852.987, 30860.153, 30851.484, 30861.38, 30843.616, 30840.186, 30838.219, 30870.414, 30864.353, 30848.679, 30825.169, 30842.567, 30835.113, 30776.149], [10.465, 10.814, 13.379, 8.675, 11.512, 10.328, 12.604, 11.358, 9.608, 8.665, 9.739, 10.897, 11.52, 18.371], [2064.530091974011, 1883.8891620849556, 2371.58200219324, 2878.40314362553, 3491.6991087805877, 2536.8882135374, 2190.5176305891773, 2070.8073325197593, 2789.694603865441, 2525.0893656650524, 3922.103217931412, 2019.775950016707, 2083.2779311066256, 839.7970174618322], [850, 851, 852, 853, 854, 855, 856, 857, 858, 859, 860, 861, 862, 863]], [0, 2018, [18899, 18920, 18946, 18968, 18991, 19015], [23853.532, 23876.928, 23867.488, 23858.384, 23824.043, 23848.167], [30307.983, 30287.999, 30282.332, 30282.099, 30131.106, 30078.255], [14.315, 20.35, 10.884, 29.036, 19.165, 26.194], [2791.0875474421964, 3220.0405847072234, 3632.928827021633, 1140.461675551912, 6022.006481038948, 4561.088413901499], [891, 892, 893, 894, 895, 896]], [0, 2086, [19473, 19490, 19511, 19528, 19543, 19562, 19579], [24123.327, 24122.985, 24134.879, 24144.78, 24137.457, 24119.137, 24190.398], [30763.61, 30778.497, 30778.12, 30760.67, 30787.99, 30785.116, 30806.395], [26.824, 16.021, 23.416, 26.9, 19.21, 18.984, 23.214], [804.1757783154072, 1727.3864839813104, 2856.5532204939605, 1651.6693650806387, 2821.641530879515, 1442.2350967822256, 4873.322295229631], [919, 920, 921, 922, 923, 924, 925]], [0, 2235, [20810, 20832, 20857, 20889, 20937, 20974], [23350.121, 23458.113, 23384.758, 23342.227, 23364.623, 23317.287], [31809.924, 31674.878, 31745.664, 31706.326, 31746.987, 31794.394], [30.223, 21.339, 20.142, 17.538, 22.415, 28.302], [1911.0477147616007, 11348.598784288952, 2874.6126853677806, 5978.997969286657, 1806.3283160331493, 2641.7975586341017], [1011, 1012, 1013, 1014, 1015, 1016]], [0, 2261, [20940, 20976, 21012, 21041, 21074, 21102, 21129, 21156], [24121.4, 24229.413, 24226.231, 24167.329, 24231.574, 24172.936, 24180.095, 24118.242], [30997.724, 30852.835, 31006.895, 30935.187, 30995.454, 30961.947, 30986.03, 30967.939], [18.464, 21.829, 16.411, 21.823, 13.766, 16.775, 10.873, 23.913], [22447.438030413407, 11094.589794254629, 6847.753730504429, 13176.705442404482, 5646.11304237081, 6648.766000089495, 4945.478765147763, 4529.438065538917], [1015, 1016, 1017, 1018, 1019, 1020, 1021, 1022]], [0, 2322, [21439, 21458, 21481, 21496, 21514, 21534, 21555, 21567, 21586, 21601, 21616], [24327.603, 24250.516, 24243.999, 24253.316, 24272.15, 24226.428, 24269.528, 24201.608, 24230.029, 24234.005, 24247.185], [30554.218, 30583.668, 30558.615, 30583.494, 30557.446, 30572.57, 30557.097, 30584.85, 30566.768, 30599.641, 30644.478], [22.033, 14.916, 15.817, 11.659, 17.784, 9.89, 19.575, 8.945, 12.202, 16.916, 20.334], [2574.722226129224, 1573.5845989964612, 1283.7680110267297, 3373.569047664906, 1499.7792951061144, 1319.7100557589174, 2283.8932800349016, 1819.4261555144121, 2234.6219799653513, 1565.5261693996317, 703.1974140553283], [1034, 1035, 1036, 1037, 1038, 1039, 1040, 1041, 1042, 1043, 1044]], [0, 2345, [21615, 21632, 21646, 21668, 21685, 21702, 21719, 21737, 21752, 21772], [24300.228, 24255.739, 24317.808, 24365.705, 24349.255, 24326.316, 24543.648, 24459.721, 24581.519, 24496.352], [30090.868, 30029.015, 30063.412, 30062.418, 30024.311, 30034.52, 29994.681, 30131.4, 30131.646, 30291.656], [23.895, 14.138, 20.865, 16.48, 19.906, 21.904, 30.213, 28.518, 28.702, 51.773], [1789.7315269852616, 2087.103252573492, 4768.141528859808, 2805.0846662101612, 4305.456825963078, 4804.498215350185, 1556.2011466843214, 816.9921976595369, 2034.7864359559537, 2464.5682262180912], [1044, 1045, 1046, 1047, 1048, 1049, 1050, 1051, 1052, 1053]], [0, 2353, [21683, 21699, 21716, 21734, 21749], [23843.903, 23802.129, 23838.715, 23911.734, 23847.722], [31531.87, 31522.872, 31483.204, 31462.251, 31436.267], [27.016, 18.523, 29.607, 26.443, 39.72], [2880.022043552055, 851.2896102827968, 1439.982398118432, 3975.379226857932, 1753.0335945861896], [1048, 1049, 1050, 1051, 1052]], [0, 2356, [21698, 21718, 21735, 21750, 21771, 21784, 21805], [24021.532, 24227.019, 24170.669, 24208.674, 24260.78, 24243.052, 24261.064], [30626.085, 30609.48, 30693.915, 30604.866, 30597.298, 30590.216, 30605.378], [37.426, 12.765, 30.552, 14.138, 27.736, 12.279, 13.94], [4438.700022863193, 1623.0101551769003, 2711.0924622281377, 1421.7814956592529, 1494.5012744285216, 978.0964139138564, 1804.1237771561664], [1049, 1050, 1051, 1052, 1053, 1054, 1055]], [0, 2388, [21982, 22000, 22013, 22033, 22048], [23169.404, 23124.517, 23197.131, 23153.792, 23143.16], [31271.526, 31260.378, 31268.178, 31258.165, 31270.619], [16.835, 17.979, 11.579, 12.215, 9.494], [1615.0130936146825, 1604.4290268346367, 2126.980854548252, 1961.8109703482503, 2926.249771493951], [1066, 1067, 1068, 1069, 1070]], [0, 2393, [22085, 22100, 22118, 22135, 22150, 22162], [23197.246, 23194.452, 23159.795, 23150.21, 23203.406, 23152.8], [31294.698, 31273.328, 31280.593, 31298.792, 31304.023, 31395.03], [19.392, 16.07, 20.396, 11.496, 25.194, 28.974], [1486.821047186404, 1651.0668440162324, 4473.430159011536, 1257.3342004596254, 3056.102736140536, 1073.31789277966], [1072, 1073, 1074, 1075, 1076, 1077]], [0, 2406, [22177, 22192, 22211, 22224, 22239, 22245, 22259, 22273, 22291, 22305, 22315, 22331], [23981.937, 24022.588, 23960.065, 23981.497, 24012.633, 23934.451, 23996.136, 23924.92, 23932.001, 23994.266, 23968.793, 23964.323], [31328.64, 31304.263, 31321.653, 31329.26, 31302.442, 31359.261, 31297.338, 31337.772, 31358.118, 31347.034, 31278.133, 31308.091], [14.979, 12.69, 12.631, 13.748, 25.06, 24.488, 14.881, 19.834, 26.976, 28.592, 19.209, 35.798], [1611.7664675186252, 3032.5629988252203, 3227.6391824006882, 3094.6522415587783, 1484.1548987531883, 1986.3829921137678, 1313.0357199824216, 1390.8055093572225, 1556.8847605684555, 2320.210153864635, 2477.4203083550656, 722.6285313488189], [1078, 1079, 1080, 1081, 1082, 1083, 1084, 1085, 1086, 1087, 1088, 1089]], [0, 2431, [22460, 22475, 22485, 22495, 22510, 22521], [23983.594, 23981.171, 23952.802, 23943.469, 23986.851, 23973.334], [31110.197, 31149.28, 31153.216, 31138.408, 31172.851, 31144.348], [3.52, 10.327, 10.603, 16.485, 16.027, 18.816], [411.19751345718515, 2070.6099753717817, 2562.761583943062, 1638.3100837181023, 2640.543940056639, 1601.8541934720165], [1100, 1101, 1102, 1103, 1104, 1105]], [0, 2440, [22582, 22596, 22606, 22619, 22632], [24032.312, 24013.854, 23942.795, 23953.797, 23974.187], [31125.428, 31034.268, 31175.273, 31151.329, 31220.644], [42.06, 33.195, 13.465, 12.793, 29.23], [2060.1305148212564, 4272.656198094641, 1829.4473012179474, 1241.7117261732521, 944.2361963808507], [1110, 1111, 1112, 1113, 1114]], [0, 2446, [22682, 22692, 22703, 22713, 22722, 22731], [23932.373, 23954.777, 23903.132, 23979.979, 24003.663, 23935.043], [31185.925, 31238.431, 31227.248, 31194.995, 31177.252, 31229.915], [15.338, 18.005, 16.129, 15.247, 13.53, 21.685], [1040.7871869478602, 1974.2886843753429, 612.3738797467691, 2669.80083222567, 1097.9436162202664, 1686.2626448277986], [1118, 1119, 1120, 1121, 1122, 1123]], [0, 2453, [22788, 22801, 22815, 22830, 22846, 22858, 22870, 22882, 22894, 22909, 22916], [24053.561, 24066.636, 24107.394, 24031.804, 24043.899, 24028.297, 24038.478, 24021.244, 24038.066, 24036.464, 24010.295], [30403.204, 30372.331, 30443.94, 30405.978, 30414.377, 30395.144, 30381.925, 30406.519, 30378.842, 30398.631, 30375.96], [12.444, 13.918, 11.247, 17.481, 18.158, 9.44, 5.45, 8.837, 6.103, 7.279, 12.377], [2355.0841736365655, 1352.0023789798354, 58310.398533720174, 950.3469479620549, 1896.3555025804553, 3262.9325394324383, 4528.202129936266, 2833.6100494497396, 3470.78607611366, 3401.894564450432, 2663.671761976681], [1128, 1129, 1130, 1131, 1132, 1133, 1134, 1135, 1136, 1137, 1138]], [0, 2468, [22963, 22976, 22989, 23001, 23015, 23024, 23032, 23041, 23049, 23058, 23069], [23591.399, 23596.64, 23615.136, 23571.583, 23583.108, 23588.447, 23603.486, 23550.322, 23586.209, 23561.977, 23644.891], [31152.713, 31155.991, 31146.417, 31178.733, 31131.328, 31152.23, 31145.706, 31143.934, 31118.46, 31153.37, 31132.729], [13.994, 19.942, 16.448, 20.302, 16.256, 14.357, 16.45, 14.857, 17.752, 14.176, 17.863], [1541.7854422132584, 996.6373556459979, 1898.362518958092, 1510.9213649614878, 1461.6568771374161, 1575.4160604677888, 1825.4714039468456, 2048.7295021018163, 1180.5553234990703, 1479.5657669017635, 1345.2484744140363], [1142, 1143, 1144, 1145, 1146, 1147, 1148, 1149, 1150, 1151, 1152]], [0, 2513, [23292, 23325, 23360, 23396, 23424, 23452, 23477], [23351.796, 23274.251, 23344.47, 23304.125, 23416.464, 23458.186, 23302.796], [31751.292, 31705.129, 31729.088, 31708.36, 31653.293, 31712.269, 31759.242], [21.082, 23.004, 17.989, 20.072, 17.687, 10.906, 29.416], [2425.3770416894213, 2032.4276777190707, 4177.701094764533, 4230.241328897111, 11546.98929533332, 4085.0761960897507, 5500.274645028748], [1172, 1173, 1174, 1175, 1176, 1177, 1178]], [0, 2521, [23362, 23398, 23426, 23454, 23480], [23648.07, 23671.982, 23780.352, 23732.468, 23764.751], [30475.029, 30499.252, 30365.722, 30379.93, 30378.836], [18.385, 18.256, 15.714, 15.309, 14.078], [12616.157244449203, 34723.963574778005, 3428.6337151446774, 4093.4324438373956, 2901.7419816475813], [1174, 1175, 1176, 1177, 1178]], [0, 2535, [23478, 23504, 23524, 23550, 23566, 23583, 23594, 23612], [23288.527, 23303.791, 23268.434, 23391.423, 23354.018, 23295.925, 23382.101, 23339.17], [31762.353, 31818.761, 31767.64, 31811.931, 31816.633, 31877.169, 31777.265, 31857.508], [28.931, 18.054, 26.604, 26.554, 20.628, 28.062, 42.375, 32.866], [5041.36593477791, 8214.9219896693, 4368.880550072567, 1345.5516825248708, 15602.680716104862, 4378.674575213681, 2314.8667284976755, 2198.5681517297608], [1178, 1179, 1180, 1181, 1182, 1183, 1184, 1185]], [0, 2555, [23615, 23632, 23651, 23668, 23684, 23699, 23714, 23728, 23742, 23756, 23766, 23777], [23887.683, 23947.195, 24012.931, 23963.598, 23946.859, 23984.843, 23963.847, 23982.094, 23876.741, 23946.53, 23971.434, 23999.235], [31227.294, 31142.051, 31120.859, 31187.898, 31133.173, 31124.206, 31097.564, 31093.283, 31109.551, 31088.581, 31051.678, 31118.768], [28.09, 17.468, 21.445, 18.779, 16.606, 28.011, 20.942, 30.354, 24.592, 38.991, 23.84, 28.106], [532.7266833377433, 1241.9498992878455, 5257.274265604384, 997.7826381782774, 1746.7288505146885, 1643.9153582353786, 2518.989057095622, 1397.6227939909454, 5103.254768836651, 2798.1079057811535, 5003.519239771367, 1086.0510553261486], [1185, 1186, 1187, 1188, 1189, 1190, 1191, 1192, 1193, 1194, 1195, 1196]], [0, 2577, [23807, 23823, 23838, 23857, 23870, 23885], [23456.593, 23385.981, 23409.682, 23397.457, 23446.466, 23421.418], [30599.506, 30517.601, 30581.033, 30697.761, 30568.941, 30542.789], [32.939, 26.627, 24.613, 17.657, 33.796, 11.162], [2780.3393110759425, 1008.1141790801518, 2577.6027579675124, 1375.2181756662915, 976.4288070930925, 114578.07553032006], [1198, 1199, 1200, 1201, 1202, 1203]], [0, 2628, [24302, 24316, 24326, 24336, 24346, 24366], [24572.031, 24563.361, 24562.875, 24571.056, 24606.704, 24616.073], [30091.542, 30091.893, 30068.303, 30059.779, 30012.417, 30148.431], [10.855, 25.431, 17.009, 26.933, 26.355, 31.114], [63251.489889676974, 5629.0552383521845, 563.0939246615285, 2522.9147472849327, 4170.313598006792, 1809.4486592976032], [1229, 1230, 1231, 1232, 1233, 1234]], [0, 2741, [25655, 25669, 25683, 25699, 25722], [24277.466, 24349.12, 24288.401, 24315.802, 24269.466], [30875.017, 30776.102, 30736.72, 30842.239, 30791.121], [26.583, 17.556, 21.05, 19.142, 17.994], [2089.7513705402926, 2795.678725917708, 1512.3991909541012, 5220.700102889649, 2967.468240942633], [1338, 1339, 1340, 1341, 1342]], [0, 2785, [26049, 26071, 26092, 26110, 26133, 26153, 26176], [23738.39, 23741.674, 23828.336, 23756.706, 23756.513, 23769.156, 23688.088], [30176.585, 30183.407, 30182.27, 30283.516, 30239.981, 30170.166, 30307.19], [18.845, 18.089, 20.181, 37.8, 24.11, 14.681, 26.105], [2103.883658565944, 2478.5479862373236, 4686.232234759675, 1973.1879528897828, 2706.9207985277353, 1322.536451111337, 3359.167471793068], [1354, 1355, 1356, 1357, 1358, 1359, 1360]], [0, 2924, [27888, 27900, 27917, 27936, 27952], [24342.324, 24276.151, 24214.941, 24201.227, 24286.867], [30553.243, 30549.244, 30538.401, 30571.619, 30382.826], [21.04, 17.494, 23.62, 22.882, 15.419], [7257.2032156068135, 1188.9870384005112, 1863.7838752113962, 3311.5444244998944, 22474.572898331902], [1497, 1498, 1499, 1500, 1501]], [0, 2936, [27934, 27949, 27969, 27987, 28009, 28032], [23756.773, 23693.265, 23752.972, 23774.37, 23791.908, 23819.167], [30215.005, 30256.447, 30389.084, 30284.162, 30161.421, 30210.987], [12.124, 19.713, 13.851, 21.243, 29.476, 26.234], [31253.8009844949, 8980.641698488076, 38031.30390927811, 11503.420349178323, 6102.6743745927515, 8326.286041793732], [1500, 1501, 1502, 1503, 1504, 1505]], [0, 2945, [28010, 28033, 28057, 28077, 28102, 28123, 28141, 28159, 28182, 28202, 28217, 28236, 28255], [23977.925, 23961.698, 23991.154, 23956.252, 24008.928, 24011.986, 23941.565, 24015.66, 23995.268, 24038.259, 23960.334, 23967.147, 24026.162], [30839.074, 30752.229, 30922.029, 30883.032, 30908.403, 30907.818, 30898.702, 30841.982, 30884.462, 30875.422, 30888.918, 30886.102, 30926.83], [17.249, 18.175, 25.863, 17.216, 28.045, 18.455, 17.654, 24.217, 39.779, 29.135, 15.325, 16.837, 28.215], [828.01721848797, 4959.243476842614, 1954.1927079235877, 1883.1080507123852, 1161.6700609008378, 1006.6621227321112, 3161.466006922814, 938.8227305211075, 1237.4128484918695, 4506.668454971498, 1473.7818104511819, 1650.9201926753012, 1756.932852133642], [1504, 1505, 1506, 1507, 1508, 1509, 1510, 1511, 1512, 1513, 1514, 1515, 1516]], [0, 2962, [28184, 28203, 28219, 28238, 28256, 28274, 28296, 28308, 28325], [24394.52, 24413.908, 24409.135, 24436.809, 24385.213, 24401.359, 24384.603, 24432.802, 24402.213], [30490.038, 30446.567, 30489.176, 30494.312, 30301.245, 30337.641, 30471.38, 30399.913, 30478.691], [20.577, 21.532, 27.149, 38.012, 18.535, 16.4, 19.988, 20.084, 19.027], [3728.8747049844146, 6192.441152859578, 1334.613097787107, 1473.4541581360531, 4219.350054861844, 13910.567462148103, 2472.50923429381, 2918.7680879427753, 2810.0386717740907], [1512, 1513, 1514, 1515, 1516, 1517, 1518, 1519, 1520]], [0, 2976, [28340, 28357, 28370, 28387, 28408, 28424, 28443, 28461, 28476, 28495, 28513, 28531, 28546, 28563, 28576, 28585, 28601, 28620, 28635, 28648, 28668, 28685, 28706, 28728], [23889.52, 23845.927, 23864.704, 23875.488, 23889.715, 23873.538, 23857.866, 23886.487, 23862.618, 23858.456, 23887.475, 23889.645, 23831.78, 23895.118, 23864.421, 23743.578, 23750.365, 23877.875, 23863.687, 23901.622, 23838.383, 23896.755, 23902.256, 23908.347], [30122.198, 30083.965, 30111.081, 30091.503, 30054.082, 30096.789, 30110.318, 30118.347, 30087.984, 30115.419, 30100.134, 30096.246, 30165.895, 30090.108, 30122.862, 30187.612, 30181.906, 30110.871, 30082.848, 30082.714, 30090.927, 30082.322, 30080.786, 30075.217], [18.324, 12.164, 15.687, 16.281, 16.314, 18.698, 21.182, 30.974, 19.795, 17.596, 16.845, 27.819, 18.747, 23.499, 16.953, 27.995, 31.078, 26.852, 15.15, 18.959, 17.253, 21.585, 19.091, 16.95], [2021.7162930799648, 1511.8094968312273, 1593.350414260206, 1727.442393757085, 1000.974054796799, 1978.1925462344927, 1327.5513038863608, 1294.8351636076288, 1894.8722732809692, 1573.421340558604, 1282.583034791972, 1799.1513449906672, 728.3716355509044, 2372.386169223279, 1026.3870042744975, 3463.0155774168434, 4537.480877885806, 1429.9259304547738, 1165.4750204662662, 2065.9118366785738, 1928.9423175344198, 886.7047687383538, 1410.2660704805903, 2420.356481804966], [1521, 1522, 1523, 1524, 1525, 1526, 1527, 1528, 1529, 1530, 1531, 1532, 1533, 1534, 1535, 1536, 1537, 1538, 1539, 1540, 1541, 1542, 1543, 1544]], [0, 3001, [28634, 28647, 28667, 28684, 28707, 28727, 28745, 28768, 28786, 28799, 28813, 28830, 28842, 28854, 28865], [23771.307, 23758.395, 23747.048, 23762.791, 23765.182, 23752.911, 23745.032, 23770.297, 23767.187, 23753.668, 23715.602, 23798.509, 23811.233, 23765.405, 23833.111], [30685.137, 30687.383, 30698.012, 30687.368, 30703.05, 30700.101, 30700.724, 30691.945, 30702.486, 30715.882, 30713.314, 30752.38, 30683.887, 30720.894, 30830.859], [19.944, 11.642, 15.29, 6.103, 8.713, 6.37, 7.103, 7.448, 12.007, 18.834, 18.213, 17.932, 9.182, 11.435, 20.942], [1579.829467738844, 1120.1279909415061, 1402.202900659283, 3140.901924155853, 2395.0462248195695, 2635.0174700063876, 2556.4497351878754, 2363.4487901876387, 1126.1350855608175, 1587.8243154249985, 4046.3117800923837, 1705.6925660296617, 1195.1903063082004, 1691.6797970345658, 537.2870249417326], [1539, 1540, 1541, 1542, 1543, 1544, 1545, 1546, 1547, 1548, 1549, 1550, 1551, 1552, 1553]], [0, 3006, [28682, 28704, 28725, 28743, 28766], [23010.545, 22773.999, 22949.175, 22887.811, 22917.868], [31633.536, 31636.432, 31558.685, 31647.492, 31614.574], [31.386, 29.378, 31.878, 32.435, 11.767], [3149.157589181636, 853.3140167741891, 1748.3524115968528, 1565.2174241863947, 484.63327170165036], [1542, 1543, 1544, 1545, 1546]], [0, 3048, [29132, 29147, 29167, 29180, 29190], [23531.329, 23514.702, 23545.183, 23540.033, 23459.874], [31204.571, 31237.163, 31197.0, 31242.978, 31226.111], [21.566, 18.26, 32.052, 16.541, 24.758], [881.743350277994, 994.880117637371, 670.1446861549796, 1268.7937753796239, 1664.9342086581528], [1574, 1575, 1576, 1577, 1578]], [0, 3056, [29217, 29225, 29236, 29254, 29266], [23525.156, 23522.41, 23672.745, 23550.504, 23495.228], [31202.797, 31226.845, 31274.45, 31245.398, 31303.351], [26.977, 27.385, 33.773, 29.684, 19.059], [788.6004020836405, 901.9081402549136, 3539.10614785231, 2169.5083021050873, 1267.3269974074524], [1580, 1581, 1582, 1583, 1584]], [0, 3077, [29368, 29394, 29430, 29469, 29497, 29525, 29552, 29578], [23360.71, 23394.281, 23406.751, 23383.977, 23415.822, 23435.091, 23436.211, 23411.013], [30583.459, 30582.333, 30664.083, 30532.386, 30517.26, 30494.601, 30532.188, 30585.513], [16.207, 15.156, 17.472, 14.628, 10.735, 13.183, 14.741, 19.601], [2833.0933829669016, 3203.4856927192836, 6698.137719130526, 3595.7144446513216, 2759.4906368174406, 2921.5276031128474, 2767.0428827309984, 9284.85780204314], [1589, 1590, 1591, 1592, 1593, 1594, 1595, 1596]], [0, 3078, [29346, 29369, 29395, 29431, 29470, 29496, 29524, 29551, 29579, 29600, 29625, 29653, 29677], [23244.742, 23311.103, 23365.033, 23334.087, 23364.868, 23369.347, 23442.178, 23384.169, 23365.783, 23340.774, 23365.945, 23362.609, 23306.814], [31657.824, 31611.768, 31611.382, 31603.55, 31603.304, 31613.907, 31593.937, 31610.74, 31591.365, 31605.427, 31628.738, 31601.084, 31545.115], [17.252, 23.715, 10.083, 9.649, 9.837, 12.132, 19.38, 13.651, 11.563, 9.947, 12.691, 9.055, 23.296], [11124.599227444678, 1515.944653866804, 2346.028203299072, 4298.70451305775, 3217.5817184355287, 2775.2828262106495, 3978.260047133815, 1384.4928549158942, 2864.938571578808, 2543.3573878508496, 2986.7357605752936, 1854.3122637329066, 5875.187130221948], [1588, 1589, 1590, 1591, 1592, 1593, 1594, 1595, 1596, 1597, 1598, 1599, 1600]], [0, 3090, [29433, 29471, 29498, 29527, 29554, 29581, 29602, 29627, 29656, 29679, 29697, 29721], [24216.424, 24196.919, 24186.766, 24125.68, 24173.454, 24250.25, 24201.219, 24200.252, 24174.232, 24141.082, 24054.51, 24058.452], [30972.639, 31028.137, 31069.1, 31035.649, 31028.434, 30985.193, 31004.664, 31038.702, 31107.531, 31099.517, 31207.015, 31193.202], [19.483, 33.891, 30.004, 30.671, 22.31, 16.476, 25.322, 22.122, 27.596, 32.994, 20.373, 24.482], [10205.593113072526, 3029.0858210858682, 1886.8745633012588, 3277.139315446476, 6658.7232563910375, 2152.727084934445, 1811.8950739176191, 6933.49739068906, 3870.505625893012, 1981.9309555846985, 3858.3410966889796, 2268.3427717337017], [1591, 1592, 1593, 1594, 1595, 1596, 1597, 1598, 1599, 1600, 1601, 1602]], [0, 3102, [29580, 29601, 29626, 29655, 29678], [23758.525, 23773.154, 23752.736, 23797.498, 23798.19], [30126.493, 30151.804, 30153.755, 30168.562, 30141.52], [13.326, 10.062, 11.33, 13.658, 11.79], [1276.7794819730464, 2936.670470021046, 4249.052738029386, 3410.23969657614, 2092.207794703719], [1596, 1597, 1598, 1599, 1600]], [0, 3129, [29861, 29879, 29901, 29919, 29935, 29952, 29964, 29977, 29996, 30014, 30034], [23775.279, 23795.287, 23765.72, 23919.782, 23853.016, 23729.44, 23765.11, 23734.931, 23781.444, 23702.368, 23765.146], [30158.891, 30159.82, 30197.264, 30127.111, 30168.973, 30188.004, 30213.118, 30263.697, 30231.604, 30263.268, 30238.71], [25.023, 17.658, 11.187, 24.823, 15.208, 11.165, 10.851, 30.719, 24.557, 24.306, 17.026], [996.4643768340517, 726.049081925722, 1411.1015872607356, 3753.07810442855, 3261.9303628677635, 2981.295570947993, 2313.231023568488, 2563.8542425623314, 435.7860959801393, 1821.280081203803, 2586.6906459290994], [1609, 1610, 1611, 1612, 1613, 1614, 1615, 1616, 1617, 1618, 1619]], [0, 3187, [30452, 30470, 30490, 30500, 30513, 30526, 30542, 30559], [24151.72, 24064.951, 24130.517, 24128.275, 24097.734, 24212.975, 24137.338, 24233.698], [31133.267, 31213.707, 31160.729, 31122.166, 31105.869, 31015.419, 31049.237, 30983.995], [17.936, 15.017, 21.146, 14.95, 30.1, 20.494, 19.139, 29.188], [547.7213723605865, 3145.498307306952, 1251.8187894387434, 3235.709221996765, 2420.817256534566, 7061.461472581855, 13505.812533393537, 947.0565459029534], [1643, 1644, 1645, 1646, 1647, 1648, 1649, 1650]], [0, 3213, [30666, 30688, 30700, 30713, 30722, 30734, 30745, 30757, 30768, 30782, 30801, 30817, 30832, 30849, 30867, 30889, 30904, 30918, 30930, 30944, 30959, 30976, 30991, 31010, 31026, 31037, 31054, 31068, 31081, 31099, 31115, 31123], [24233.189, 24265.351, 24227.169, 24243.999, 24253.142, 24237.774, 24226.854, 24239.459, 24243.409, 24245.454, 24247.448, 24224.907, 24270.79, 24243.892, 24260.831, 24259.765, 24258.309, 24269.437, 24280.088, 24261.594, 24265.374, 24289.912, 24298.157, 24289.12, 24304.354, 24282.742, 24287.334, 24261.402, 24267.814, 24262.649, 24250.043, 24295.033], [30754.015, 30807.203, 30822.817, 30789.337, 30768.834, 30728.7, 30768.461, 30815.286, 30776.92, 30813.589, 30783.667, 30808.917, 30808.344, 30800.355, 30797.108, 30806.432, 30833.277, 30817.148, 30812.096, 30827.069, 30818.767, 30808.763, 30809.034, 30819.958, 30821.538, 30847.997, 30808.499, 30847.039, 30897.985, 30964.492, 30976.001, 30955.959], [13.811, 15.865, 11.431, 14.276, 11.402, 13.535, 10.554, 12.126, 12.219, 21.391, 16.908, 12.651, 12.731, 12.406, 9.744, 10.57, 10.283, 9.57, 8.767, 8.336, 11.103, 10.501, 9.915, 9.006, 7.817, 12.414, 11.787, 6.933, 25.417, 47.957, 29.554, 29.31], [2288.848335359941, 2486.6621980890095, 2397.0950652790953, 3625.04720135507, 1769.842290605507, 2173.930608821635, 1945.1422530680009, 3916.557401346862, 2021.3971450988251, 1957.969314971315, 2039.9696658615844, 2696.345486085895, 2256.4250280782007, 2587.64402254222, 2491.5623321368157, 3188.632334746534, 2949.856133434334, 2920.43521031609, 2709.330342940559, 3586.254188075774, 3714.907864764791, 2840.8492017268973, 2391.563659865141, 2858.294745807739, 2466.9574362240314, 2640.9442945749684, 3158.5435938767323, 4764.2117514502515, 1056.187805927276, 1541.0893247938548, 1028.9361565409877, 1647.5816060326874], [1657, 1658, 1659, 1660, 1661, 1662, 1663, 1664, 1665, 1666, 1667, 1668, 1669, 1670, 1671, 1672, 1673, 1674, 1675, 1676, 1677, 1678, 1679, 1680, 1681, 1682, 1683, 1684, 1685, 1686, 1687, 1688]], [0, 3218, [30756, 30767, 30781, 30800, 30816, 30831, 30848, 30866, 30888], [23113.839, 23166.867, 23136.992, 23157.972, 23157.63, 23151.533, 23177.987, 23222.895, 23172.898], [31940.74, 31886.134, 31870.831, 31858.049, 31918.742, 31867.584, 31927.577, 31915.112, 31896.499], [28.499, 17.422, 29.966, 25.41, 19.864, 22.325, 13.051, 17.037, 22.157], [1545.6647029860305, 3340.9090483976665, 1782.6853556789358, 486.56270533221794, 1482.249505220135, 2389.392160080911, 1918.159340618333, 1745.0454790732233, 2293.810671913824], [1664, 1665, 1666, 1667, 1668, 1669, 1670, 1671, 1672]], [0, 3250, [31146, 31159, 31172, 31186, 31199, 31221, 31254, 31283, 31319, 31357, 31395], [24263.657, 24229.996, 24202.666, 24261.982, 24260.09, 24241.92, 24170.837, 24082.568, 24110.507, 24089.288, 24032.645], [30924.519, 30941.7, 30905.696, 30803.459, 30775.353, 30863.189, 30832.204, 30784.803, 30770.512, 30752.12, 30770.311], [27.677, 16.629, 27.063, 31.717, 19.851, 17.427, 17.474, 10.114, 14.713, 19.77, 16.192], [721.6759846156901, 1097.0468771177161, 1213.069734561734, 1106.0085297951673, 2591.1034688327063, 2167.8743367297197, 4430.291050299691, 2402.437672421568, 3420.3988713333592, 2582.774683071167, 1549.5238456751858], [1690, 1691, 1692, 1693, 1694, 1695, 1696, 1697, 1698, 1699, 1700]], [0, 3257, [31198, 31219, 31251, 31280, 31316, 31354], [23273.987, 23247.64, 23247.103, 23319.316, 23153.294, 23256.461], [31019.23, 30987.205, 30952.255, 30953.632, 30885.642, 30907.679], [23.637, 19.828, 19.981, 23.151, 19.812, 22.286], [1544.2941029929061, 2011.7116384107069, 3864.326375785485, 3526.1545226613857, 718.6216196565713, 5557.106096693594], [1694, 1695, 1696, 1697, 1698, 1699]], [0, 3287, [31356, 31392, 31429, 31456, 31488, 31511, 31539, 31559, 31579], [23720.264, 23538.014, 23528.569, 23492.991, 23522.586, 23504.815, 23539.635, 23501.514, 23477.544], [30567.182, 30430.195, 30363.283, 30373.045, 30334.911, 30321.529, 30315.777, 30377.222, 30360.671], [28.673, 13.019, 21.031, 17.639, 10.725, 15.327, 14.702, 18.388, 12.556], [8864.361582258423, 2805.6690191115254, 1516.9692971946736, 1880.8494041858794, 1160.380407776188, 1203.1884922063748, 1383.872442688022, 1157.203667317099, 1464.6716761720609], [1699, 1700, 1701, 1702, 1703, 1704, 1705, 1706, 1707]], [0, 3288, [31358, 31396, 31430, 31459, 31492], [24220.215, 24261.943, 24291.182, 24296.127, 24297.051], [30671.333, 30591.618, 30624.11, 30645.51, 30663.093], [28.207, 39.358, 25.006, 34.484, 21.178], [7736.179319463182, 7009.787066501773, 6224.465515023, 5785.778870540425, 15290.217620081481], [1699, 1700, 1701, 1702, 1703]], [0, 3298, [31457, 31489, 31512, 31537, 31560, 31580, 31604], [23469.03, 23457.436, 23459.513, 23477.98, 23457.574, 23437.074, 23438.17], [31736.953, 31747.43, 31706.574, 31750.704, 31735.556, 31743.763, 31726.101], [12.773, 14.076, 9.83, 19.068, 8.175, 12.96, 25.687], [2020.7025986002193, 2461.609631153422, 2330.3857986463977, 2044.3867005564362, 2106.1246135335186, 2185.8620579569324, 1203.1056060691037], [1702, 1703, 1704, 1705, 1706, 1707, 1708]], [0, 3310, [31606, 31627, 31654, 31678, 31696, 31714, 31741, 31764, 31783, 31799, 31814, 31831, 31847, 31870, 31891, 31913, 31935, 31955, 31972, 31992, 32014, 32028, 32044, 32063, 32082, 32100], [23882.057, 23876.137, 23887.679, 23869.435, 23868.171, 23885.319, 23887.041, 23921.199, 23970.741, 23936.891, 23925.977, 23927.436, 23929.733, 23901.1, 23886.116, 23942.76, 23929.58, 23929.401, 23903.338, 23938.651, 23883.762, 23880.146, 23909.365, 23900.786, 23931.877, 23913.689], [30618.467, 30617.622, 30625.616, 30608.015, 30620.98, 30610.369, 30630.078, 30640.808, 30691.149, 30650.504, 30656.782, 30646.56, 30631.555, 30612.212, 30623.374, 30646.139, 30673.546, 30667.853, 30649.04, 30666.255, 30617.876, 30657.956, 30638.193, 30633.072, 30662.062, 30657.18], [7.321, 10.978, 6.715, 8.366, 6.704, 5.081, 7.477, 14.08, 9.265, 10.803, 7.244, 9.162, 13.164, 8.985, 6.246, 11.004, 10.646, 10.381, 9.687, 8.719, 22.117, 23.081, 7.917, 10.187, 11.598, 15.242], [2486.2010723672533, 1503.5861696421787, 2797.9189975884096, 3683.631117160856, 3311.728275367103, 3660.6780965783323, 3168.755799616692, 2162.875136225321, 5328.808505704794, 3791.2935279824164, 5047.116362692896, 4466.41215690067, 2813.8442951671805, 4222.923899322192, 4163.815098449593, 4184.642836279208, 5214.473554961984, 5673.4879746884335, 5155.17661474909, 4878.866021405315, 4381.91572788999, 12798.426371821135, 3128.536853736051, 3422.554241718157, 3119.980748123411, 2374.3214353855383], [1708, 1709, 1710, 1711, 1712, 1713, 1714, 1715, 1716, 1717, 1718, 1719, 1720, 1721, 1722, 1723, 1724, 1725, 1726, 1727, 1728, 1729, 1730, 1731, 1732, 1733]], [0, 3388, [32368, 32390, 32407, 32421, 32436, 32454, 32473, 32489, 32505, 32520], [23736.291, 23569.01, 23639.286, 23634.891, 23642.163, 23653.503, 23635.976, 23601.92, 23635.166, 23684.859], [30550.597, 30481.622, 30480.243, 30475.302, 30501.316, 30484.828, 30499.603, 30503.745, 30499.901, 30574.739], [27.758, 12.285, 14.78, 12.777, 13.864, 9.305, 13.789, 11.27, 15.366, 19.25], [4399.110493908414, 1528.8601959964644, 2184.376247158807, 1764.3266730843825, 3166.019888325554, 1849.638347298702, 1743.065947976044, 1596.0052951835746, 2521.082728713798, 1690.9103089768632], [1749, 1750, 1751, 1752, 1753, 1754, 1755, 1756, 1757, 1758]], [0, 3413, [32628, 32644, 32663, 32673, 32687, 32699, 32716, 32727, 32743], [23622.285, 23631.317, 23599.768, 23605.004, 23619.376, 23607.729, 23687.576, 23672.106, 23608.122], [30214.868, 30192.142, 30195.294, 30202.89, 30185.0, 30124.649, 30149.959, 30150.717, 30217.006], [16.655, 11.493, 9.836, 11.105, 14.998, 17.34, 24.5, 24.937, 31.864], [2099.984764992546, 2153.0458599342023, 2149.943501014805, 2104.958701064944, 2159.0137460792257, 943.3873673235453, 1479.460734685172, 951.3129718319007, 2449.113299663444], [1768, 1769, 1770, 1771, 1772, 1773, 1774, 1775, 1776]], [0, 3436, [32859, 32874, 32888, 32904, 32916, 32929, 32939, 32948, 32960, 32969, 32986, 33000], [23255.515, 23308.35, 23260.177, 23244.114, 23278.818, 23291.294, 23314.456, 23230.662, 23148.696, 23261.21, 23182.622, 23285.828], [30706.019, 30651.397, 30666.496, 30569.863, 30629.132, 30641.53, 30633.376, 30612.574, 30657.9, 30589.538, 30642.48, 30714.284], [31.991, 20.835, 20.988, 33.891, 18.392, 22.065, 28.143, 21.874, 17.768, 36.537, 26.825, 28.21], [2552.8042485071, 10748.230124062322, 2200.5115135678234, 4823.206175676862, 1258.3293919217679, 1071.5617356668788, 2365.0413565755584, 2483.5072907148124, 2105.015469262605, 2100.6208037826855, 4393.131859572895, 4415.028196130312], [1785, 1786, 1787, 1788, 1789, 1790, 1791, 1792, 1793, 1794, 1795, 1796]], [0, 3444, [32930, 32940, 32949, 32961, 32970, 32987, 33002, 33022, 33054, 33084, 33112, 33146], [24548.744, 24545.357, 24517.913, 24540.831, 24551.294, 24523.868, 24574.963, 24513.437, 24533.527, 24521.947, 24563.277, 24531.659], [30244.95, 30269.097, 30257.21, 30257.553, 30287.426, 30238.842, 30264.889, 30251.483, 30300.564, 30289.361, 30236.304, 30229.446], [12.614, 13.794, 13.774, 13.219, 18.387, 17.856, 18.646, 12.475, 39.05, 26.168, 16.298, 18.441], [2341.9319518069024, 2098.735295331749, 2211.703098110615, 1364.718266556705, 1096.6575070965805, 1718.920693413886, 1317.9657841228213, 1426.1729787220636, 841.2766349762895, 1022.5659437372008, 1621.6631728440414, 1311.208038064525], [1790, 1791, 1792, 1793, 1794, 1795, 1796, 1797, 1798, 1799, 1800, 1801]], [0, 3477, [33107, 33143, 33177, 33212, 33242, 33272], [23497.115, 23485.942, 23369.361, 23416.596, 23488.731, 23434.937], [30631.26, 30664.135, 30632.546, 30590.28, 30481.28, 30580.333], [24.643, 32.268, 27.603, 24.247, 27.817, 10.225], [9827.654413007456, 3166.2499976250742, 1036.0705798273918, 1026.0681870640453, 5119.069532034117, 96239.26897413074], [1800, 1801, 1802, 1803, 1804, 1805]], [0, 3478, [33108, 33141, 33176, 33211, 33240, 33269], [23243.038, 23148.517, 23180.203, 23164.665, 23156.153, 23155.175], [31734.869, 31523.824, 31579.517, 31536.748, 31598.86, 31534.053], [10.652, 11.251, 10.668, 14.567, 16.434, 13.018], [75148.02632364663, 2617.244888183662, 3756.6980107800155, 4120.717986274327, 4488.935462909643, 2144.9475426174668], [1800, 1801, 1802, 1803, 1804, 1805]], [0, 3488, [33328, 33346, 33367, 33397, 33420], [24030.693, 24057.847, 24066.043, 24005.901, 24027.607], [31216.174, 31193.697, 31201.404, 31219.439, 31084.301], [22.092, 24.819, 34.742, 25.246, 26.272], [3360.077169317655, 2530.3356913497137, 997.4334410883445, 1980.9080488014602, 5560.780507889232], [1807, 1808, 1809, 1810, 1811]], [0, 3506, [33447, 33462, 33479, 33496, 33517, 33535, 33554], [24123.154, 24139.651, 24210.893, 24065.477, 24117.182, 24229.277, 24173.24], [29837.688, 29797.109, 29843.849, 29860.902, 29827.068, 29769.037, 29819.78], [30.004, 32.414, 26.271, 21.282, 16.611, 19.824, 23.129], [3181.2903595310554, 1191.3631073732167, 1137.4100640543663, 667.1782622319378, 1293.4279426553676, 532.1065071974925, 761.1649424395378], [1812, 1813, 1814, 1815, 1816, 1817, 1818]], [0, 3511, [33463, 33480, 33498, 33518, 33536], [24550.481, 24550.427, 24577.586, 24497.664, 24544.035], [30377.415, 30358.752, 30340.559, 30408.55, 30350.17], [19.792, 19.84, 18.926, 20.472, 26.003], [1119.8968252783338, 961.8399310033685, 1286.407611928059, 9345.233128124442, 1204.9590530787234], [1813, 1814, 1815, 1816, 1817]], [0, 3539, [33678, 33696, 33712, 33728, 33746, 33769, 33789, 33810, 33830, 33851, 33864, 33880, 33896, 33912, 33928, 33942, 33961], [23327.558, 23376.487, 23357.379, 23323.453, 23357.485, 23328.445, 23340.389, 23366.061, 23335.37, 23322.231, 23350.58, 23367.51, 23362.284, 23274.094, 23378.146, 23420.216, 23470.551], [31843.178, 31830.48, 31820.918, 31839.134, 31851.737, 31846.668, 31851.405, 31836.073, 31854.102, 31864.244, 31836.793, 31866.587, 31868.953, 31822.331, 31876.902, 31702.185, 31666.449], [10.879, 11.876, 15.615, 11.257, 11.52, 11.047, 11.489, 10.005, 9.514, 8.09, 8.098, 12.158, 13.274, 17.536, 19.15, 32.064, 24.445], [2361.0712076079644, 3144.834986867685, 1727.08677683047, 2202.2472710562224, 2275.462626025212, 2141.486691817121, 2077.22131066247, 2361.679422870737, 2514.9663682136443, 2030.9749213040284, 2550.3159216830036, 1706.5416376639446, 1190.6780570622445, 1825.9225616113542, 1239.8019972840873, 4547.0494745324595, 8955.150742166652], [1824, 1825, 1826, 1827, 1828, 1829, 1830, 1831, 1832, 1833, 1834, 1835, 1836, 1837, 1838, 1839, 1840]], [0, 3550, [33711, 33727, 33747, 33768, 33787, 33809, 33829, 33850], [23234.564, 23401.521, 23551.468, 23322.291, 23117.547, 23246.342, 23176.077, 23151.967], [30766.057, 30880.156, 30789.937, 30755.019, 30768.322, 30747.559, 30741.885, 30762.381], [33.821, 10.296, 39.774, 34.521, 29.184, 35.523, 29.541, 27.82], [1565.7741634686527, 126909.95720049871, 1867.642231961535, 2221.523741564212, 2288.1393914880878, 6269.285135445763, 1520.2610565592056, 2357.1891855592726], [1826, 1827, 1828, 1829, 1830, 1831, 1832, 1833]], [0, 3555, [33811, 33831, 33852, 33865, 33881, 33897, 33913, 33929, 33944, 33964, 33981, 33999, 34027, 34046], [23933.418, 23953.699, 23940.696, 23959.249, 23980.122, 23969.139, 23929.696, 23981.892, 23927.26, 23979.504, 23952.015, 23953.778, 23953.731, 24013.186], [29973.933, 29958.793, 29959.198, 29938.239, 29990.141, 29937.477, 29958.057, 29950.131, 29967.789, 29938.055, 29959.221, 29948.057, 29945.456, 29942.078], [12.037, 12.584, 11.64, 13.105, 8.569, 8.738, 10.808, 19.561, 15.501, 12.334, 9.012, 11.65, 14.474, 23.318], [2808.3005360603015, 2037.4107021075147, 2953.9557704343883, 3274.1974519704363, 3019.558351296809, 2917.179162638142, 4570.208090958588, 2082.4198741256882, 2288.02515792515, 3691.0975453166297, 2666.9390277199554, 3357.5101110818705, 4056.7526014516548, 1224.6567422511296], [1831, 1832, 1833, 1834, 1835, 1836, 1837, 1838, 1839, 1840, 1841, 1842, 1843, 1844]], [0, 3584, [33998, 34025, 34045, 34069, 34085, 34106, 34124, 34140, 34168, 34194, 34212, 34235, 34252, 34280, 34292, 34306, 34328, 34348, 34371, 34387, 34400, 34420, 34443, 34461], [23505.327, 23580.041, 23561.341, 23553.117, 23567.382, 23561.358, 23550.13, 23611.981, 23568.283, 23559.774, 23555.76, 23555.091, 23466.539, 23591.987, 23532.7, 23545.204, 23583.18, 23562.617, 23572.227, 23563.226, 23575.867, 23552.451, 23558.387, 23590.567], [31661.753, 31521.996, 31478.292, 31503.245, 31466.556, 31534.853, 31496.817, 31519.037, 31483.244, 31509.85, 31497.098, 31530.17, 31525.698, 31510.619, 31520.566, 31504.951, 31535.925, 31543.228, 31505.161, 31523.536, 31544.501, 31533.036, 31529.53, 31505.247], [29.568, 14.754, 12.428, 16.633, 18.603, 21.247, 21.398, 11.54, 12.794, 11.335, 10.913, 18.477, 26.935, 13.172, 17.428, 16.96, 9.362, 12.144, 10.647, 13.696, 12.734, 19.641, 12.871, 15.0], [12230.864518814098, 1024.794247681287, 1052.0970028478482, 1243.800859336412, 1954.9161902355472, 527.6005110943393, 1719.6026421594872, 1806.862057635925, 814.6436937463232, 1523.6291820651097, 1956.846482443964, 1602.0944214471317, 2605.709980882048, 667.7140187418842, 2061.6416030857836, 1639.9378669923572, 1758.7491652952094, 1722.751517282329, 2414.9459557938926, 1375.8049586220936, 1084.6734735003474, 775.3354510349424, 1340.728511966922, 1644.7286607338508], [1842, 1843, 1844, 1845, 1846, 1847, 1848, 1849, 1850, 1851, 1852, 1853, 1854, 1855, 1856, 1857, 1858, 1859, 1860, 1861, 1862, 1863, 1864, 1865]], [0, 3590, [34070, 34086, 34107, 34125, 34141], [23696.98, 23676.073, 23718.981, 23627.555, 23674.772], [30968.063, 30958.201, 30958.17, 30971.646, 30950.902], [10.004, 8.878, 10.059, 29.074, 23.158], [1323.700393103023, 1816.3553935418101, 1588.3109553555685, 1665.0567847212833, 1759.8374399296988], [1845, 1846, 1847, 1848, 1849]], [0, 3674, [35047, 35064, 35078, 35096, 35114, 35133, 35147], [22918.79, 22903.618, 22921.22, 22898.295, 22909.315, 22889.871, 22955.194], [31634.414, 31631.337, 31644.666, 31623.124, 31621.971, 31687.951, 31590.098], [15.157, 14.875, 16.314, 16.841, 24.64, 16.291, 28.281], [2263.0087364871647, 1957.565244654634, 2188.6313350441783, 919.302314183448, 1069.8107113221408, 1158.3392592556572, 3290.401841684845], [1901, 1902, 1903, 1904, 1905, 1906, 1907]], [0, 3707, [35321, 35341, 35355, 35366, 35382], [23763.845, 23717.627, 23771.867, 23740.989, 23740.112], [30613.101, 30751.81, 30727.778, 30771.852, 30766.186], [47.075, 29.47, 11.41, 12.908, 12.184], [2220.2304639484855, 1784.2367068017195, 2206.7772119531965, 1297.2039907566855, 2159.2798148848806], [1918, 1919, 1920, 1921, 1922]], [0, 3740, [35761, 35787, 35810, 35831, 35854], [24015.2, 23859.101, 24012.103, 24036.832, 23877.361], [30043.221, 30188.237, 30134.658, 30027.563, 30066.323], [8.157, 3.866, 28.826, 34.813, 20.823], [114685.95920780534, 351.46986182074625, 2119.2881114428583, 4173.922693642283, 587.542662042501], [1938, 1939, 1940, 1941, 1942]], [0, 3753, [35943, 35966, 35986, 36009, 36031, 36051, 36063, 36084, 36107, 36133, 36150, 36168, 36186, 36200, 36216, 36238], [23703.782, 23620.465, 23566.484, 23586.388, 23715.964, 23627.296, 23593.702, 23623.76, 23598.435, 23614.172, 23623.926, 23616.75, 23695.375, 23607.708, 23629.481, 23613.042], [31091.543, 31055.755, 31067.741, 31035.614, 31021.597, 31078.816, 31055.937, 31022.951, 31050.783, 31103.27, 31073.734, 31060.184, 31091.173, 31027.654, 31096.173, 31071.916], [25.36, 9.175, 14.448, 18.212, 21.46, 20.159, 9.756, 14.705, 13.918, 14.726, 15.065, 16.858, 23.431, 14.597, 21.856, 16.019], [2722.4086108764736, 1890.341381995587, 912.7787825894657, 638.397684000864, 9633.423929992883, 1657.188232792817, 1575.5378822218838, 2311.8241409720617, 1850.732777002024, 1297.1093167044899, 2074.336774528287, 1336.3931690838158, 2988.579220039817, 1509.1830341902253, 798.5777209054903, 1320.6340367075957], [1946, 1947, 1948, 1949, 1950, 1951, 1952, 1953, 1954, 1955, 1956, 1957, 1958, 1959, 1960, 1961]], [0, 3774, [36169, 36187, 36201, 36217, 36239, 36261, 36286], [24225.571, 24174.927, 24202.191, 24196.684, 24248.375, 24208.546, 24170.569], [29921.197, 29910.774, 29910.467, 29895.725, 29887.299, 29913.139, 29945.064], [31.755, 19.527, 17.949, 10.462, 11.208, 16.677, 15.658], [1836.2859728911944, 2458.940280812394, 1867.937007736518, 1552.6835766386162, 1123.4884612545598, 1606.634984855649, 2261.876361619955], [1957, 1958, 1959, 1960, 1961, 1962, 1963]], [0, 3785, [36260, 36285, 36305, 36323, 36345], [23877.131, 23843.048, 23854.989, 23859.604, 23838.895], [31302.234, 31330.472, 31335.533, 31279.741, 31318.314], [20.556, 11.313, 10.96, 13.002, 16.343], [1813.6502207765573, 1699.6797609249097, 2388.0477853265857, 1431.534041332804, 948.148417749421], [1962, 1963, 1964, 1965, 1966]], [0, 3812, [36423, 36446, 36464, 36479, 36499], [24123.287, 24059.163, 24243.015, 24267.066, 24095.931], [29939.667, 29942.457, 29846.286, 29882.306, 29910.876], [24.735, 36.489, 22.881, 19.025, 24.415], [808.3052893778862, 2677.872587114003, 1464.42440267571, 911.5508169704577, 6263.545525495805], [1970, 1971, 1972, 1973, 1974]], [0, 3824, [36597, 36619, 36642, 36660, 36679, 36700], [24027.508, 23922.842, 23915.02, 23898.921, 24117.089, 24051.961], [30021.337, 30096.59, 30103.792, 30076.178, 30026.361, 30074.482], [26.251, 19.161, 12.679, 16.186, 28.605, 34.306], [4599.669303987574, 1337.0354351050523, 2169.551120834893, 1063.9447218709797, 2362.277631334008, 2371.4386600892853], [1980, 1981, 1982, 1983, 1984, 1985]], [0, 3838, [36717, 36735, 36759, 36778, 36796, 36815], [24324.897, 24246.44, 24313.144, 24361.461, 24352.168, 24408.002], [29994.784, 29942.98, 29909.6, 29974.072, 29957.9, 29912.323], [26.64, 18.438, 23.579, 27.626, 25.499, 25.59], [3583.0129881952735, 4502.240857272838, 3163.603285817906, 2798.0532194862753, 4629.25932197764, 1349.9477969669292], [1986, 1987, 1988, 1989, 1990, 1991]], [0, 3853, [36902, 36921, 36940, 36957, 36970, 36993, 37009, 37022, 37039, 37048, 37060, 37075, 37094, 37108, 37118, 37133, 37149, 37164, 37176, 37192, 37207, 37217, 37232], [24261.076, 24342.517, 24343.223, 24342.522, 24294.912, 24310.381, 24301.909, 24299.66, 24296.693, 24362.492, 24337.579, 24320.576, 24339.802, 24340.717, 24356.295, 24347.707, 24370.782, 24368.679, 24337.429, 24205.751, 24291.799, 24208.119, 24282.963], [29956.374, 29928.563, 29950.646, 29920.969, 29887.039, 29962.201, 29929.329, 29981.301, 29904.803, 29921.558, 29947.394, 29854.342, 30035.142, 29993.599, 29954.391, 29963.731, 29969.609, 29963.121, 29924.765, 29988.144, 29970.586, 29956.636, 29979.994], [37.005, 25.941, 22.048, 15.201, 18.805, 28.022, 17.951, 21.826, 29.557, 18.86, 22.951, 24.136, 27.26, 22.555, 20.688, 23.329, 16.986, 20.048, 18.278, 20.078, 19.259, 33.359, 30.481], [1821.586764320821, 1717.2387885721614, 2071.0403442477755, 2994.3684298319868, 1213.3038634284862, 1808.972149626638, 2300.3691890491896, 3250.752565495864, 1791.4215102652656, 2183.671789181441, 2389.1475149979756, 7796.967513495221, 2763.712734633118, 2650.662305306055, 2265.995208335792, 2179.490140919401, 5577.730065473299, 3852.461096143362, 2614.1447066007077, 2493.2900832361665, 3417.1343216643622, 1322.30686157051, 1425.5166351506955], [1997, 1998, 1999, 2000, 2001, 2002, 2003, 2004, 2005, 2006, 2007, 2008, 2009, 2010, 2011, 2012, 2013, 2014, 2015, 2016, 2017, 2018, 2019]], [0, 3911, [37556, 37568, 37576, 37591, 37605, 37620, 37637, 37652, 37664, 37683], [24016.484, 24036.428, 24032.398, 23998.798, 24004.33, 24012.198, 23979.805, 23998.514, 23961.857, 23975.249], [31094.355, 31085.446, 31083.416, 31045.986, 31055.313, 31095.112, 31103.982, 31038.942, 31073.044, 31054.504], [11.001, 12.998, 9.362, 13.971, 15.352, 12.573, 16.734, 12.799, 15.306, 10.79], [1125.626548127596, 1199.5295455901287, 2038.852607353383, 1274.8448911181797, 1492.7699661675988, 1994.1635940169654, 2811.104337852255, 1829.9026516714596, 1813.7190008961206, 1717.7669617260415], [2041, 2042, 2043, 2044, 2045, 2046, 2047, 2048, 2049, 2050]], [0, 3929, [37817, 37838, 37861, 37886, 37915, 37951, 37985, 38020, 38055, 38089, 38112, 38138], [23560.476, 23530.341, 23521.229, 23601.036, 23570.17, 23579.858, 23620.942, 23666.92, 23541.348, 23652.613, 23611.955, 23718.171], [31064.608, 31060.65, 31089.879, 31050.861, 31082.516, 31070.285, 31041.027, 31053.595, 31057.852, 31021.408, 31034.032, 31021.655], [21.812, 7.951, 9.732, 19.739, 11.488, 11.4, 17.433, 19.162, 17.67, 16.669, 28.854, 25.606], [595.9590322422777, 2101.5928911591377, 2009.126046885238, 3372.8920581496373, 2346.7297582315496, 2040.1210565122149, 3300.3965132824396, 3323.6766192799923, 1120.0006647431765, 2553.3873843843435, 1717.4354157627508, 1148.7085068638141], [2059, 2060, 2061, 2062, 2063, 2064, 2065, 2066, 2067, 2068, 2069, 2070]], [0, 3948, [37884, 37914, 37950, 37984, 38017, 38054], [23098.867, 23102.668, 23064.917, 23102.293, 23198.242, 23275.436], [30995.69, 31063.766, 31063.178, 31028.154, 31021.796, 30961.291], [15.566, 16.98, 21.678, 13.74, 16.387, 11.644], [4282.940322535775, 4619.989782651904, 4198.973059036032, 8843.684083825323, 28850.388582546042, 58074.84642769753], [2062, 2063, 2064, 2065, 2066, 2067]], [0, 3954, [37912, 37948, 37982, 38016, 38053, 38087, 38111, 38136, 38157, 38176, 38206, 38230, 38256, 38277, 38298, 38319, 38347, 38376, 38399, 38418], [23050.379, 22930.366, 22983.85, 22977.2, 22933.089, 22962.149, 22945.472, 22944.957, 22921.23, 22928.995, 23016.317, 22929.548, 22946.237, 22921.677, 22946.701, 22936.423, 22915.26, 22924.769, 22952.781, 22852.353], [31739.606, 31587.783, 31621.552, 31589.365, 31631.308, 31662.66, 31654.251, 31671.569, 31655.275, 31653.473, 31632.841, 31676.871, 31658.081, 31685.823, 31650.973, 31685.544, 31670.068, 31699.886, 31706.669, 31748.316], [19.938, 21.591, 19.659, 26.81, 12.129, 12.107, 10.176, 14.432, 8.721, 13.227, 26.167, 7.859, 11.024, 15.784, 13.677, 11.46, 12.8, 17.053, 17.926, 19.473], [9461.323866706545, 1379.0209346318009, 3277.8055211397013, 2196.0468398510034, 5220.783422963598, 2657.6202461218986, 1842.4376863590487, 1737.5616024200901, 2905.451247602276, 2336.369325166, 885.0719373760184, 2353.832502607825, 2194.764337606759, 1515.7986781954553, 1617.9994934376346, 1574.9857556341767, 1647.8461987088717, 2587.702540084241, 1219.663517338979, 609.9163743825244], [2063, 2064, 2065, 2066, 2067, 2068, 2069, 2070, 2071, 2072, 2073, 2074, 2075, 2076, 2077, 2078, 2079, 2080, 2081, 2082]], [0, 3967, [38019, 38056, 38088, 38113, 38137, 38158, 38179, 38208, 38234, 38257, 38278, 38299, 38321, 38349, 38380, 38401, 38420, 38440, 38460, 38481, 38498, 38518, 38536, 38552, 38568, 38586, 38602, 38619, 38637, 38650, 38663, 38680, 38690, 38702, 38713, 38724, 38740], [23665.403, 23679.255, 23682.369, 23788.921, 23746.19, 23784.254, 23778.585, 23756.08, 23806.278, 23778.658, 23751.361, 23798.822, 23764.598, 23639.673, 23710.164, 23756.938, 23746.07, 23806.388, 23768.859, 23743.325, 23744.443, 23771.199, 23739.739, 23737.435, 23756.58, 23791.439, 23762.49, 23733.71, 23742.545, 23789.804, 23729.831, 23700.99, 23733.7, 23838.669, 23794.945, 23729.204, 23822.573], [30240.602, 30261.762, 30289.541, 30389.76, 30416.357, 30366.639, 30411.702, 30411.382, 30404.166, 30367.33, 30454.812, 30444.309, 30474.0, 30449.087, 30397.742, 30412.919, 30371.415, 30417.999, 30450.884, 30447.494, 30457.287, 30367.247, 30437.307, 30389.336, 30419.232, 30394.404, 30425.083, 30458.708, 30422.697, 30398.505, 30413.356, 30418.225, 30420.241, 30390.391, 30397.54, 30381.831, 30470.353], [13.234, 12.012, 12.406, 12.584, 9.473, 14.1, 13.464, 16.647, 26.678, 18.19, 25.135, 17.894, 18.292, 37.707, 20.695, 16.587, 29.21, 28.058, 15.763, 17.024, 22.562, 30.037, 22.648, 15.727, 19.811, 18.575, 11.018, 26.622, 21.558, 17.065, 20.35, 36.694, 31.351, 14.287, 17.395, 10.457, 19.962], [1409.5421217718413, 2047.43777423141, 3860.9120889530313, 1345.9668183996923, 2343.6914023834947, 1976.8836098301117, 1312.0323222716422, 2335.663612866386, 701.3777140109281, 1142.9086425610453, 1275.324790876704, 1394.078911766993, 564.2982099843421, 3796.0511144344946, 1712.4933388780794, 1436.6720041009853, 2170.407361783404, 1128.7027683688107, 1395.5217015395517, 834.2087921973787, 1212.5063892185078, 1034.1217203607234, 2005.2165288250656, 1029.372609439651, 1295.923032757082, 1789.6642137821675, 1136.2757751881186, 1304.757861971093, 1514.1955845305888, 966.4693483772259, 1336.4369182720604, 3027.28466767847, 1585.3057666013258, 1065.3660801422686, 1194.4379616717677, 1144.0058201507366, 498.24534754977515], [2066, 2067, 2068, 2069, 2070, 2071, 2072, 2073, 2074, 2075, 2076, 2077, 2078, 2079, 2080, 2081, 2082, 2083, 2084, 2085, 2086, 2087, 2088, 2089, 2090, 2091, 2092, 2093, 2094, 2095, 2096, 2097, 2098, 2099, 2100, 2101, 2102]], [0, 3989, [38237, 38259, 38280, 38301, 38324], [24590.604, 24543.687, 24564.577, 24554.167, 24544.638], [30245.565, 30209.618, 30199.202, 30212.159, 30209.124], [16.937, 14.462, 13.061, 15.937, 25.132], [799.6232703089596, 1224.4886264874406, 944.2889364650182, 1353.782731512967, 814.3228178810646], [2074, 2075, 2076, 2077, 2078]], [0, 4031, [38804, 38819, 38833, 38856, 38875, 38891, 38911, 38937, 38959, 38975, 38995, 39017, 39037, 39061, 39085, 39104], [23482.376, 23489.009, 23570.355, 23653.92, 23605.304, 23484.035, 23561.951, 23746.589, 23813.891, 23808.862, 23759.078, 23829.243, 23745.636, 23726.548, 23791.728, 23722.291], [30337.943, 30330.101, 30376.273, 30387.314, 30387.198, 30367.439, 30390.414, 30436.927, 30455.572, 30424.343, 30401.004, 30475.791, 30434.838, 30475.292, 30435.453, 30401.084], [13.347, 10.274, 16.464, 16.227, 17.082, 12.827, 26.269, 23.192, 13.611, 14.314, 25.268, 22.042, 27.942, 30.718, 17.769, 31.599], [1163.7185795780856, 1899.1139550787693, 3264.7095512946985, 3725.071009104544, 3256.6670160709396, 1298.7937048020178, 2718.1430662398807, 954.764694825969, 330.7998728960414, 402.03045508864665, 1648.6547586481322, 785.1481526850943, 953.6122265163931, 1151.4277625192362, 583.1185539386814, 2139.1577667595775], [2106, 2107, 2108, 2109, 2110, 2111, 2112, 2113, 2114, 2115, 2116, 2117, 2118, 2119, 2120, 2121]], [0, 4073, [39166, 39182, 39195, 39209, 39226], [24495.037, 24509.255, 24550.447, 24536.557, 24503.067], [30083.607, 30080.402, 30089.397, 30068.07, 30119.569], [19.893, 17.347, 18.811, 14.59, 33.013], [968.4961766994907, 2751.223685996988, 1236.7788905296693, 1633.3518067718355, 2017.634971270117], [2125, 2126, 2127, 2128, 2129]], [0, 4087, [39323, 39335, 39349, 39363, 39371], [23094.813, 23128.756, 23090.322, 23088.529, 23068.572], [31701.64, 31713.738, 31699.427, 31759.611, 31712.969], [28.78, 13.344, 13.129, 12.847, 9.821], [824.0030820206363, 2515.117861535331, 1566.8392534987256, 1692.585886475473, 2540.2353294323057], [2136, 2137, 2138, 2139, 2140]], [0, 4120, [39715, 39732, 39748, 39762, 39773, 39780, 39795, 39809, 39821, 39840, 39860, 39884, 39903, 39933, 39962, 39990, 40016, 40050, 40078, 40108], [23964.056, 23948.421, 23991.885, 24052.189, 23972.725, 24001.876, 23993.365, 24030.582, 24023.662, 23969.968, 23979.593, 23957.716, 23963.707, 23966.871, 24013.91, 23937.944, 23941.267, 23875.56, 23924.312, 24068.255], [30838.409, 30861.89, 30857.898, 30865.15, 30889.999, 30865.638, 30863.001, 30885.791, 30873.121, 30876.459, 30889.837, 30869.917, 30830.746, 30842.658, 30840.324, 30833.846, 30719.801, 30727.973, 30774.909, 30601.832], [23.861, 13.899, 12.983, 16.224, 14.652, 11.822, 10.69, 24.778, 15.145, 14.81, 12.115, 15.454, 27.032, 8.991, 18.132, 17.805, 27.987, 14.146, 20.214, 24.081], [1531.0870341240172, 1313.7595584585672, 1765.893910091103, 3174.1743599684714, 2000.9772386352429, 2083.980417338664, 1945.8371384564075, 2416.4254954432154, 1052.5356467762163, 1383.47675097, 54967.473987373145, 2067.150458694145, 1923.7731196367129, 1180.8997778596238, 1916.3655601556543, 1058.6695566247747, 4309.955976326861, 2644.672641387012, 2631.3078368236156, 11153.712614466365], [2170, 2171, 2172, 2173, 2174, 2175, 2176, 2177, 2178, 2179, 2180, 2181, 2182, 2183, 2184, 2185, 2186, 2187, 2188, 2189]], [0, 4131, [39859, 39885, 39904, 39934, 39964, 39992, 40018, 40052, 40079], [24079.494, 24102.115, 24127.158, 24235.474, 24229.135, 24186.631, 24257.358, 24315.829, 24300.742], [29893.045, 29848.096, 29869.617, 29884.223, 29882.353, 29864.159, 29859.036, 29967.807, 29855.611], [22.776, 25.279, 20.925, 27.878, 17.085, 17.301, 16.6, 33.224, 19.667], [4205.496995403196, 1419.0680033555743, 4948.168597705888, 2516.680978859942, 1207.7238725160728, 4587.388222664299, 1494.721197600196, 2304.441920706416, 1019.2436124656318], [2180, 2181, 2182, 2183, 2184, 2185, 2186, 2187, 2188]], [0, 4164, [40106, 40132, 40164, 40196, 40217], [23803.036, 23816.182, 23831.492, 23782.644, 23830.767], [30555.94, 30696.123, 30709.805, 30675.399, 30654.952], [33.722, 15.073, 12.522, 19.471, 14.725], [5502.120825328939, 1760.5496246442788, 1538.0087399610734, 1389.7994173917232, 1674.7950210453953], [2189, 2190, 2191, 2192, 2193]], [0, 4180, [40343, 40358, 40379, 40394, 40415], [23998.122, 23985.642, 24094.147, 24107.194, 24088.994], [29964.806, 29866.586, 29877.078, 29884.299, 29959.761], [28.542, 24.334, 24.044, 18.783, 31.645], [3240.665035999009, 1541.3573134453202, 1859.6132598433921, 1390.558153622689, 4451.294979529434], [2198, 2199, 2200, 2201, 2202]], [0, 4184, [40395, 40416, 40430, 40454, 40470, 40486, 40506, 40525, 40546], [24255.442, 24214.648, 24183.342, 24258.509, 24192.718, 24267.207, 24247.572, 24193.36, 24246.387], [30591.559, 30587.976, 30543.221, 30554.426, 30542.155, 30600.705, 30570.344, 30618.075, 30540.518], [11.673, 16.906, 22.82, 17.681, 17.034, 24.213, 11.266, 14.106, 26.995], [1333.3709519215636, 837.6274186549356, 410.724447294147, 1280.239656545401, 499.2477046755055, 974.6588393055944, 720.1415664993384, 1046.9678435669814, 934.3322469770869], [2201, 2202, 2203, 2204, 2205, 2206, 2207, 2208, 2209]], [0, 4199, [40576, 40600, 40618, 40634, 40653], [24199.203, 24201.09, 24179.871, 24278.79, 24182.224], [29857.118, 29847.882, 29879.309, 29881.462, 29911.752], [26.162, 19.154, 23.759, 31.974, 29.113], [665.8086582008457, 1016.9842595891635, 441.1936892497546, 991.0875829238839, 752.6438499099277], [2211, 2212, 2213, 2214, 2215]], [0, 4206, [40599, 40616, 40633, 40651, 40677, 40693, 40712, 40737], [23075.214, 23012.727, 23020.616, 23066.059, 23006.732, 23019.047, 23079.256, 23047.887], [30965.971, 31007.717, 30977.466, 30947.977, 30988.891, 30984.678, 31047.809, 31116.877], [18.349, 16.15, 17.717, 16.05, 12.655, 12.658, 19.455, 36.985], [1709.5097068733896, 2649.0494288145865, 1843.6915969554254, 1505.4398298955127, 1869.6693295832442, 2300.1687286610213, 3395.9720900293755, 1635.7918481129745], [2212, 2213, 2214, 2215, 2216, 2217, 2218, 2219]], [0, 4271, [41241, 41258, 41272, 41294, 41311, 41326, 41339, 41353, 41369, 41385, 41402, 41417, 41436, 41453, 41474, 41490, 41509], [23968.326, 23966.918, 24007.833, 23994.459, 23967.46, 24019.422, 23993.649, 23992.0, 23997.748, 24001.109, 24018.831, 24013.855, 23960.428, 23998.773, 24005.723, 23990.445, 23980.139], [30266.626, 30241.831, 30248.239, 30265.612, 30259.821, 30226.192, 30256.285, 30249.592, 30218.586, 30239.466, 30292.526, 30236.196, 30246.19, 30251.631, 30231.016, 30256.035, 30197.921], [26.269, 17.734, 11.116, 15.427, 18.374, 18.949, 10.5, 13.852, 17.467, 19.267, 17.319, 11.938, 16.941, 23.385, 14.918, 15.224, 20.688], [909.8760444045628, 1182.7093409290483, 1340.8005144412045, 1294.0912691788253, 1086.39355671633, 1038.5107334617182, 1354.9200009547235, 813.8906229395532, 1087.6051626482335, 1001.8382576469521, 1595.049568587443, 1591.8808825368437, 840.5465066374322, 1174.171091131712, 1494.1878604242995, 1024.5996000841692, 1287.8674971967237], [2247, 2248, 2249, 2250, 2251, 2252, 2253, 2254, 2255, 2256, 2257, 2258, 2259, 2260, 2261, 2262, 2263]], [0, 4371, [42409, 42440, 42470, 42503, 42533, 42560, 42587, 42610, 42635, 42657, 42686], [23776.326, 23702.828, 23767.0, 23872.91, 23860.437, 23873.432, 23851.323, 23884.619, 23836.718, 23874.764, 23925.087], [30195.826, 30221.431, 30113.21, 30086.602, 30093.572, 30109.359, 30206.636, 30124.971, 30128.849, 30107.17, 30207.218], [24.382, 16.999, 23.26, 13.128, 10.888, 14.063, 16.526, 19.099, 10.036, 14.431, 22.558], [15274.841991839721, 20732.781698408755, 1915.4361259460409, 1494.5821320511925, 2731.546477341799, 3468.3244172610935, 12007.372126197166, 2984.141693063875, 4610.749979773221, 3986.0963018022594, 2290.644739160162], [2322, 2323, 2324, 2325, 2326, 2327, 2328, 2329, 2330, 2331, 2332]], [0, 4398, [42656, 42684, 42708, 42729, 42761, 42778, 42797], [23580.675, 23544.426, 23509.762, 23610.896, 23565.092, 23522.708, 23532.298], [30490.959, 30514.1, 30582.171, 30566.261, 30603.683, 30569.373, 30520.103], [36.682, 29.213, 16.542, 16.727, 18.126, 23.4, 25.157], [4767.854827172893, 2284.986903711536, 1826.477860848326, 1864.1704200963034, 781.5527851385311, 636.7176409349707, 949.4916164307039], [2331, 2332, 2333, 2334, 2335, 2336, 2337]], [0, 4405, [42762, 42779, 42798, 42819, 42843, 42866, 42889], [23733.734, 23810.519, 23760.703, 23852.901, 23812.587, 23728.875, 23787.022], [30000.486, 30027.608, 29968.71, 29912.379, 30022.1, 30088.703, 30004.395], [47.328, 20.834, 18.344, 21.693, 31.24, 12.807, 34.379], [1749.8118561993488, 965.6024311723539, 1119.1436500607645, 696.6620959089447, 1275.4440280114634, 37267.668087241946, 965.2294070086208], [2335, 2336, 2337, 2338, 2339, 2340, 2341]], [0, 4408, [42844, 42867, 42890, 42909, 42929, 42951], [23919.632, 23971.871, 24026.766, 23984.699, 23981.833, 23964.283], [31211.889, 31204.077, 31209.621, 31207.895, 31218.163, 31184.178], [40.765, 17.006, 19.398, 16.338, 22.108, 26.669], [2373.835522952221, 1728.6669583861733, 1630.0247989424604, 2303.0367062490404, 1674.8575565708497, 1890.7690179986673], [2339, 2340, 2341, 2342, 2343, 2344]], [0, 4431, [43055, 43072, 43097, 43116, 43132], [23849.976, 23786.743, 23800.479, 23755.501, 23798.74], [30078.164, 30037.442, 30086.273, 30090.105, 30014.889], [45.502, 31.454, 31.249, 29.187, 26.812], [960.2647479957595, 1380.560127322185, 2017.0282479704963, 645.0381076345358, 803.0857609108875], [2349, 2350, 2351, 2352, 2353]], [0, 4432, [43056, 43073, 43098, 43117, 43133], [23869.581, 23951.503, 23916.814, 23992.836, 23942.94], [31390.498, 31290.135, 31393.974, 31337.589, 31259.174], [30.171, 28.273, 24.49, 25.578, 27.577], [1768.0705126322896, 4205.092505739547, 1612.2016821452492, 4252.710731025656, 1001.1074593844857], [2349, 2350, 2351, 2352, 2353]], [0, 4452, [43257, 43279, 43303, 43321, 43343, 43365, 43388, 43402, 43417, 43433, 43454, 43469, 43485, 43502, 43522, 43543, 43576, 43595], [23867.905, 23967.381, 23951.098, 23892.845, 23884.563, 23914.418, 23936.622, 23922.962, 23904.714, 23915.161, 23917.204, 23808.292, 23873.979, 23949.272, 23888.103, 23850.082, 23908.271, 23925.022], [31243.27, 31220.758, 31222.232, 31264.225, 31211.899, 31247.964, 31211.409, 31296.373, 31263.504, 31284.2, 31281.498, 31246.15, 31244.111, 31261.727, 31282.23, 31368.558, 31241.469, 31239.13], [3.366, 25.558, 20.652, 28.724, 23.121, 21.999, 29.639, 13.28, 23.61, 29.86, 18.692, 33.672, 12.111, 24.006, 20.268, 19.976, 17.29, 22.282], [507.355137902322, 3130.139662816602, 849.9445655148121, 1123.249503781709, 815.2783846593402, 1199.5495309856935, 1352.528422860584, 50933.78680737184, 889.3011163143151, 2180.807159346364, 1596.9550222894377, 2171.30226009888, 850.6737746231956, 2474.5071323289108, 3052.7944410416767, 697.6516236401084, 687.3488637835115, 692.8418826521464], [2360, 2361, 2362, 2363, 2364, 2365, 2366, 2367, 2368, 2369, 2370, 2371, 2372, 2373, 2374, 2375, 2376, 2377]], [0, 4455, [43302, 43320, 43342, 43364, 43387, 43401, 43416, 43431], [23885.647, 23766.171, 23850.434, 23839.727, 23856.964, 23848.134, 23817.631, 23845.372], [30130.944, 29992.236, 30016.036, 30051.25, 30025.151, 30033.667, 30096.552, 30022.78], [18.599, 15.154, 25.594, 10.034, 25.638, 35.204, 27.528, 23.262], [664.9453948936446, 300.1738850333033, 1255.0027676131808, 528.5366143584283, 2734.1650531306036, 2519.978006377737, 2425.727684998328, 1088.408043354609], [2362, 2363, 2364, 2365, 2366, 2367, 2368, 2369]], [0, 4464, [43340, 43363, 43385, 43400, 43415, 43430, 43453, 43467, 43483, 43498, 43519], [23268.691, 23299.024, 23298.679, 23317.594, 23309.87, 23288.679, 23294.159, 23285.139, 23298.673, 23199.925, 23124.557], [30805.454, 30840.778, 30719.199, 30699.551, 30762.083, 30769.053, 30708.095, 30745.078, 30716.307, 30828.308, 30899.063], [26.901, 13.687, 16.496, 18.766, 16.223, 22.243, 14.516, 19.801, 22.655, 23.33, 26.849], [7485.439499160958, 30821.974682030555, 4236.912243554728, 6047.324496889306, 8103.099409528016, 4309.8434337703875, 3697.4428820301023, 6570.767379926669, 4519.772382447363, 3968.468242642617, 818.6627548235751], [2364, 2365, 2366, 2367, 2368, 2369, 2370, 2371, 2372, 2373, 2374]], [0, 4471, [43468, 43486, 43501, 43521, 43544, 43575, 43594, 43609, 43628, 43645, 43656], [23850.445, 23883.296, 23882.533, 23866.939, 23952.407, 23890.546, 23919.145, 23959.301, 23860.637, 23914.915, 23898.97], [30038.879, 30001.654, 29940.253, 30025.895, 29912.14, 29954.058, 30040.058, 29902.62, 29967.667, 29923.109, 29880.047], [32.468, 27.011, 28.4, 25.071, 20.926, 18.187, 31.242, 28.093, 27.361, 30.718, 31.246], [1204.6770056792463, 2093.323324503849, 1898.4424119764378, 8218.125786003518, 2882.820845394254, 1449.9711069077641, 2123.4812268568307, 1482.7603741456576, 3301.2018802601465, 3000.6257334746006, 2345.8519873958116], [2371, 2372, 2373, 2374, 2375, 2376, 2377, 2378, 2379, 2380, 2381]], [0, 4523, [43981, 43996, 44010, 44024, 44038, 44049], [23738.494, 23705.595, 23800.824, 23726.972, 23691.743, 23674.399], [30138.078, 30162.261, 30029.551, 30089.588, 30159.539, 30105.211], [18.287, 11.675, 38.378, 18.393, 23.723, 25.973], [3986.9228761825084, 57561.00666689125, 1009.0279400087187, 2124.0765894911156, 2240.495560103773, 3144.8872772381546], [2403, 2404, 2405, 2406, 2407, 2408]], [0, 4525, [43995, 44009, 44023, 44037, 44048, 44062], [23146.119, 23146.837, 23168.757, 23127.511, 23163.799, 23144.575], [31776.317, 31810.938, 31764.192, 31749.114, 31765.544, 31774.429], [10.096, 14.326, 11.034, 23.497, 10.981, 15.901], [1411.0408711882337, 1292.2205050540788, 1002.782151689066, 2555.5826167444416, 1289.7635969947753, 1541.058500811446], [2404, 2405, 2406, 2407, 2408, 2409]], [0, 4529, [44074, 44090, 44105, 44119, 44129], [23641.181, 23730.03, 23723.058, 23727.678, 23669.24], [30153.811, 30078.396, 30087.18, 30090.713, 30135.455], [21.435, 35.018, 34.116, 24.411, 27.733], [4349.774421383046, 975.5315450291797, 1801.9605675819885, 3022.8175799802025, 2290.8116232712628], [2410, 2411, 2412, 2413, 2414]], [0, 4546, [44217, 44232, 44249, 44270, 44287, 44298, 44309], [23902.192, 23964.028, 23936.39, 23938.798, 23936.61, 23927.405, 24020.525], [31284.929, 31210.897, 31198.086, 31212.829, 31254.875, 31224.364, 31274.967], [23.179, 24.186, 25.885, 27.566, 26.078, 13.315, 28.77], [678.6891517464945, 721.2369467784089, 995.4652860586444, 1639.7363935971719, 664.0763943355498, 593.3559673675373, 1586.3990506862779], [2419, 2420, 2421, 2422, 2423, 2424, 2425]], [0, 4554, [44320, 44337, 44351, 44366, 44380, 44394, 44412, 44425, 44439, 44453, 44469, 44483, 44497, 44517], [23697.277, 23643.141, 23682.223, 23734.816, 23707.338, 23724.243, 23715.428, 23722.265, 23654.369, 23659.737, 23669.081, 23711.548, 23769.363, 23627.391], [30154.393, 30155.654, 30137.438, 30157.216, 30166.768, 30163.724, 30136.833, 30283.493, 30143.675, 30207.385, 30196.125, 30195.716, 30239.455, 30139.168], [16.863, 24.635, 24.577, 19.143, 20.49, 26.11, 33.388, 35.501, 25.149, 29.345, 22.353, 24.66, 21.201, 31.378], [3063.76629922408, 1793.179374499794, 3141.810571494407, 6763.5203493566905, 1991.9432310103905, 3698.4164519202473, 1521.6497276610694, 3732.840433035679, 2060.1224274775714, 4560.702557641154, 3029.5935894804866, 2588.24886322682, 8268.91280507346, 1645.6506174905048], [2426, 2427, 2428, 2429, 2430, 2431, 2432, 2433, 2434, 2435, 2436, 2437, 2438, 2439]], [0, 4573, [44542, 44554, 44571, 44583, 44595, 44610], [23715.421, 23681.304, 23695.867, 23565.962, 23683.481, 23619.946], [30142.565, 30163.669, 30153.829, 30131.024, 30165.915, 30185.589], [26.838, 26.868, 35.154, 20.214, 27.455, 28.022], [1163.7759425967058, 2805.3330101405727, 864.5415131506228, 449.228387702335, 2739.930998542112, 1403.4887470915023], [2441, 2442, 2443, 2444, 2445, 2446]], [0, 4579, [44633, 44651, 44665, 44680, 44694, 44700, 44708, 44720], [23709.843, 23687.103, 23599.882, 23611.769, 23536.892, 23621.311, 23599.019, 23577.754], [30084.72, 30231.487, 30117.556, 30202.472, 30137.928, 30181.062, 30123.895, 30197.895], [19.827, 33.415, 22.816, 22.829, 13.252, 13.807, 19.482, 18.093], [473.1634065285166, 1816.3888628155346, 851.2655226306973, 924.8758778931143, 1298.5996839232835, 1146.9850033681782, 957.1136764926194, 1222.2813579059637], [2448, 2449, 2450, 2451, 2452, 2453, 2454, 2455]], [0, 4584, [44757, 44768, 44780, 44789, 44799], [23580.574, 23584.29, 23637.875, 23618.272, 23586.595], [30183.352, 30191.943, 30177.071, 30156.742, 30187.744], [18.736, 18.995, 18.87, 26.707, 20.639], [586.0018176554111, 1555.017097879079, 1415.7318523605345, 969.9804751876553, 1861.5842039389], [2458, 2459, 2460, 2461, 2462]], [0, 4598, [44908, 44926, 44946, 44975, 44999, 45028, 45057, 45083, 45101], [23511.892, 23438.345, 23449.521, 23385.734, 23321.384, 23473.317, 23429.694, 23388.021, 23190.718], [31795.332, 31816.946, 31828.505, 31708.047, 31655.141, 31810.868, 31742.805, 31792.664, 31651.127], [27.221, 18.863, 17.147, 32.086, 25.162, 14.478, 15.224, 29.419, 45.441], [4082.5213901997176, 2131.2174148309705, 2527.6435534783313, 8964.373972045578, 9861.975434972908, 1386.2137159959711, 25288.560611211466, 2323.1321086978824, 2110.1810691830465], [2469, 2470, 2471, 2472, 2473, 2474, 2475, 2476, 2477]], [0, 4599, [44909, 44927, 44948, 44977, 45001, 45031, 45059, 45085, 45103], [24317.719, 24326.088, 24280.795, 24313.424, 24169.016, 24179.785, 24138.164, 24192.717, 24183.088], [30744.015, 30751.984, 30783.849, 30761.348, 30888.747, 30916.188, 30944.557, 30923.11, 30866.7], [19.76, 9.62, 19.373, 16.327, 24.452, 33.573, 30.905, 19.62, 34.436], [1440.5860507985306, 2977.033617815872, 2597.998218423043, 1707.6039361377586, 16034.720125434045, 7275.078190482966, 6394.3292157582655, 16936.38701289861, 3175.5952828612467], [2469, 2470, 2471, 2472, 2473, 2474, 2475, 2476, 2477]], [0, 4609, [44976, 45000, 45030, 45058, 45084, 45102, 45128, 45155, 45180, 45198, 45223, 45246, 45270], [23883.434, 23875.289, 23902.027, 23949.29, 23887.821, 23894.403, 23909.631, 23842.227, 23854.754, 23893.071, 23844.256, 23861.817, 23856.852], [30991.901, 30974.413, 30986.57, 31017.717, 30985.314, 31018.979, 31021.798, 30989.241, 31012.311, 31030.848, 30996.154, 31020.64, 31015.154], [17.462, 14.81, 19.643, 22.054, 13.815, 11.799, 19.031, 16.361, 17.775, 12.336, 15.509, 14.703, 14.937], [909.3676508676441, 1175.5207014341684, 1230.4034809804411, 2276.7173061371327, 1714.2660826108024, 1680.5151488160552, 1575.2261924158438, 1140.360616928405, 1306.0808024213097, 1615.6814988878475, 1286.02847920771, 1566.0468526993504, 999.023983108264], [2472, 2473, 2474, 2475, 2476, 2477, 2478, 2479, 2480, 2481, 2482, 2483, 2484]], [0, 4624, [45127, 45154, 45179, 45197, 45222, 45245, 45268, 45290, 45311, 45336, 45360, 45382, 45400, 45413, 45437, 45454, 45472, 45496, 45511, 45529, 45551, 45567, 45588, 45602, 45620, 45639, 45654, 45673, 45691, 45711, 45729, 45748, 45769], [23164.267, 23150.543, 23140.492, 23151.922, 23148.36, 23137.009, 23156.707, 23180.518, 23181.38, 23164.657, 23197.468, 23178.519, 23171.578, 23193.194, 23271.111, 23077.094, 23203.143, 23188.007, 23199.532, 23257.852, 23337.554, 23328.1, 23280.024, 23148.401, 23165.0, 23071.63, 23211.114, 23140.414, 23129.168, 23120.764, 23246.065, 23163.362, 23087.843], [31331.76, 31254.408, 31291.936, 31310.698, 31241.747, 31307.368, 31252.902, 31266.728, 31245.418, 31267.998, 31274.592, 31239.266, 31267.01, 31199.087, 31207.351, 31354.643, 31321.308, 31344.387, 31319.779, 31356.526, 31282.798, 31283.219, 31332.737, 31301.498, 31414.732, 31327.5, 31460.843, 31400.864, 31310.144, 31390.23, 31464.257, 31428.968, 31406.645], [19.655, 10.388, 13.521, 18.317, 10.091, 13.096, 12.133, 9.648, 10.965, 15.424, 14.391, 9.493, 14.637, 24.223, 33.208, 18.255, 29.585, 18.689, 27.475, 26.629, 19.032, 21.63, 22.466, 21.691, 18.226, 20.164, 33.378, 18.561, 35.134, 18.371, 22.599, 16.229, 26.99], [6384.765217885278, 3375.8547653405108, 5995.1161479430875, 4290.6615455644105, 3308.0756119996836, 3646.4730578141607, 3655.0211439195173, 4518.94615925949, 2425.347851454065, 2790.7446757260805, 2379.7927137407737, 3440.624139921816, 3247.546930966285, 1065.1289817365362, 487.7572402875637, 1122.0000882537277, 3265.7466756344497, 3500.6980637201113, 2991.1012134551333, 2650.1513041131666, 3022.46280672659, 3034.4871958022345, 2963.1806497438165, 1313.2000215140918, 1278.4120798843085, 647.5285672377636, 2601.567266037543, 2084.800250621023, 2937.231324991594, 2722.7736462959797, 736.7244235666981, 430.88011813552566, 808.162943861176], [2478, 2479, 2480, 2481, 2482, 2483, 2484, 2485, 2486, 2487, 2488, 2489, 2490, 2491, 2492, 2493, 2494, 2495, 2496, 2497, 2498, 2499, 2500, 2501, 2502, 2503, 2504, 2505, 2506, 2507, 2508, 2509, 2510]], [0, 4628, [45152, 45178, 45195, 45220, 45243], [23010.494, 22997.999, 23039.868, 23059.169, 23011.89], [31769.93, 31707.933, 31684.283, 31722.63, 31642.493], [23.015, 21.309, 26.204, 27.724, 18.479], [7182.708043939298, 14395.09856846693, 4899.8587511395435, 6647.587012624085, 17906.17479091015], [2479, 2480, 2481, 2482, 2483]], [0, 4700, [46088, 46106, 46119, 46139, 46155, 46170], [23040.765, 23083.031, 22995.386, 23185.62, 23173.373, 22997.802], [31347.081, 31391.271, 31406.235, 31456.396, 31366.138, 31331.549], [22.726, 18.468, 11.874, 21.831, 15.213, 43.571], [2810.7408895274484, 1059.9805174681171, 657.1368348600162, 3707.3026141640935, 20037.116616240695, 1155.9234768713259], [2528, 2529, 2530, 2531, 2532, 2533]], [0, 4705, [46205, 46218, 46233, 46250, 46265, 46277], [24268.376, 24208.367, 24235.421, 24241.296, 24202.437, 24241.428], [30653.208, 30720.334, 30680.679, 30665.299, 30708.421, 30677.777], [12.57, 16.849, 13.112, 14.724, 20.63, 14.715], [947.1828366573639, 1949.5341495623456, 1702.5285843906345, 1683.1582077469507, 933.9909245979703, 1217.841163976911], [2535, 2536, 2537, 2538, 2539, 2540]], [0, 4712, [46313, 46325, 46346, 46362, 46374, 46393, 46411, 46425, 46441, 46460, 46473, 46490, 46500, 46519, 46532, 46547, 46564, 46574, 46594, 46611], [24241.768, 24232.585, 24225.609, 24241.266, 24226.713, 24231.795, 24271.338, 24237.383, 24272.035, 24223.027, 24235.128, 24224.128, 24236.772, 24263.265, 24247.794, 24237.107, 24237.558, 24252.133, 24230.842, 24239.229], [30666.562, 30646.833, 30669.9, 30677.576, 30655.896, 30676.503, 30668.801, 30660.576, 30667.791, 30710.342, 30648.762, 30679.902, 30665.435, 30692.964, 30688.922, 30680.188, 30665.378, 30683.311, 30675.362, 30689.141], [18.543, 7.362, 18.704, 8.213, 12.066, 17.624, 10.691, 14.871, 12.65, 14.473, 15.822, 13.298, 9.145, 10.06, 9.187, 13.682, 6.947, 9.369, 8.377, 9.852], [1384.4648881167293, 1036.2226877616229, 1244.2972035178218, 2246.586960313334, 2139.9311164631076, 1244.9234511770026, 1768.9869784351142, 1080.0665554473205, 1228.6859887855705, 1504.8581040479137, 1005.907091714738, 1127.0061179085599, 1372.6238444163141, 1756.8024386358638, 1631.1632103694913, 1512.5106766841343, 2034.616823534653, 1422.3959090619346, 1736.839451320298, 1933.2250061978805], [2542, 2543, 2544, 2545, 2546, 2547, 2548, 2549, 2550, 2551, 2552, 2553, 2554, 2555, 2556, 2557, 2558, 2559, 2560, 2561]], [0, 4719, [46392, 46410, 46424, 46439, 46459], [23066.72, 23092.038, 23026.617, 23054.395, 23074.709], [31297.384, 31345.925, 31341.416, 31359.569, 31344.403], [22.731, 20.36, 27.586, 36.464, 24.308], [1540.858765826877, 1042.9879040252038, 2054.211987123308, 1013.5034000065724, 1124.35867373387], [2547, 2548, 2549, 2550, 2551]], [0, 4727, [46488, 46499, 46517, 46530, 46545, 46562, 46572, 46591, 46610], [23048.263, 23080.203, 23049.995, 22983.771, 23048.78, 23033.996, 23032.188, 22989.96, 23057.982], [31319.071, 31322.313, 31299.385, 31306.55, 31374.9, 31328.299, 31341.591, 31311.032, 31363.205], [19.211, 21.234, 14.954, 16.82, 18.18, 16.945, 14.679, 16.095, 11.549], [655.2177054298044, 920.397643385985, 806.1711707071416, 691.0494822746535, 1035.935269751797, 981.8655142546794, 728.919319305702, 507.9255346330982, 1151.405765803492], [2553, 2554, 2555, 2556, 2557, 2558, 2559, 2560, 2561]], [0, 4821, [47470, 47497, 47527, 47553, 47578, 47612, 47635, 47661], [24397.036, 24244.891, 24195.66, 24213.188, 24225.814, 24220.376, 24235.247, 24252.257], [30672.205, 30622.819, 30634.541, 30556.144, 30577.343, 30432.761, 30312.556, 30274.519], [23.136, 16.813, 10.949, 18.271, 18.56, 25.848, 17.775, 18.12], [708.9920519899807, 1898.6917737450278, 1173.190308688244, 13456.138817610587, 1897.5112977613628, 4160.089090736494, 941.5714415953202, 973.1970677811139], [2620, 2621, 2622, 2623, 2624, 2625, 2626, 2627]], [0, 4835, [47550, 47575, 47608, 47631, 47657, 47683, 47713, 47738, 47760, 47786, 47813, 47834, 47853, 47879, 47907, 47933, 47953, 47978, 48005, 48027, 48046], [23210.69, 23304.147, 23206.913, 23187.757, 23236.77, 23223.325, 23240.257, 23216.804, 23228.147, 23241.748, 23215.318, 23226.733, 23218.579, 23231.049, 23209.476, 23200.256, 23203.213, 23213.594, 23232.226, 23222.027, 23182.467], [31142.529, 31128.269, 31064.885, 31112.506, 31045.837, 31068.878, 31080.182, 31079.239, 31044.635, 30987.597, 31044.127, 31066.126, 31115.821, 31130.596, 31026.05, 31025.244, 31032.998, 31030.258, 31017.108, 31192.865, 31022.796], [16.358, 27.667, 18.202, 14.785, 13.192, 11.239, 12.489, 10.122, 11.475, 13.418, 20.004, 15.448, 12.659, 9.565, 21.28, 12.639, 18.068, 16.255, 21.394, 32.731, 11.943], [1961.3030112803253, 2150.509854698198, 1156.3455657942666, 1765.59133962022, 3699.0457932975623, 1946.2275864258538, 3570.7819130470084, 2592.8843472155654, 2344.7393011521604, 1480.7977398016462, 1055.0619341922015, 2389.1385522747814, 1563.1344786244615, 2156.406892508223, 1566.5348209086617, 1399.5203026445101, 1041.7667903066074, 1577.8762225499, 1236.9016759561057, 3514.788260921276, 1722.334001127629], [2623, 2624, 2625, 2626, 2627, 2628, 2629, 2630, 2631, 2632, 2633, 2634, 2635, 2636, 2637, 2638, 2639, 2640, 2641, 2642, 2643]], [0, 4837, [47576, 47610, 47633, 47659, 47685, 47716, 47741], [23684.835, 23671.375, 23582.109, 23612.37, 23709.667, 23642.719, 23610.185], [31334.135, 31436.848, 31501.009, 31475.743, 31448.807, 31522.974, 31595.424], [18.5, 24.852, 13.038, 18.773, 36.225, 24.967, 5.155], [17592.99230142611, 5675.0509858940595, 43425.81096823607, 31273.342061774078, 4075.3228783790128, 8605.171826105394, 252.7774454602127], [2624, 2625, 2626, 2627, 2628, 2629, 2630]], [0, 4846, [47715, 47740, 47762, 47788, 47815, 47836, 47855, 47881, 47908], [23541.207, 23512.471, 23534.176, 23517.924, 23541.4, 23521.628, 23534.367, 23513.242, 23547.923], [30421.601, 30378.379, 30359.882, 30381.322, 30369.119, 30374.265, 30363.045, 30384.648, 30354.35], [20.327, 10.846, 11.213, 10.425, 9.408, 11.966, 11.793, 11.14, 7.896], [942.8202510344237, 1684.236413350308, 1929.416807628699, 2191.626138235243, 2233.560019159552, 1809.9062556006893, 2128.5534718286804, 1562.6374333390647, 1841.9085528702444], [2629, 2630, 2631, 2632, 2633, 2634, 2635, 2636, 2637]], [0, 4928, [48627, 48644, 48662, 48680, 48697, 48718, 48734, 48748, 48758, 48781, 48800, 48823, 48845, 48866], [23849.915, 23854.41, 23846.336, 23835.039, 23863.358, 23794.486, 23774.667, 23783.78, 23723.802, 23760.277, 23787.96, 23820.247, 23754.452, 23756.323], [31433.98, 31416.528, 31398.147, 31430.928, 31431.003, 31530.779, 31545.076, 31585.904, 31501.969, 31482.359, 31499.518, 31470.074, 31561.613, 31476.294], [12.564, 16.699, 15.73, 14.069, 17.259, 36.355, 27.534, 14.916, 32.583, 38.973, 21.239, 26.169, 15.753, 27.298], [1321.8723411836136, 1631.3853652742546, 1586.2166052745054, 2156.9256732596523, 2601.41440288508, 745.3432392856553, 749.6241043455376, 1402.7229132795455, 628.1726097311081, 1079.7232856106382, 503.669603249385, 1221.0293410867905, 631.0702662921577, 999.2350515729445], [2679, 2680, 2681, 2682, 2683, 2684, 2685, 2686, 2687, 2688, 2689, 2690, 2691, 2692]], [0, 4938, [48759, 48780, 48799, 48822, 48844], [23797.883, 23791.988, 23804.157, 23787.047, 23788.845], [29984.191, 29971.247, 29992.101, 29955.823, 29978.727], [21.655, 13.707, 15.337, 19.289, 23.223], [1093.3928095992262, 1914.1547744717343, 1525.9388638618502, 1973.6888613371204, 1649.7441609883008], [2687, 2688, 2689, 2690, 2691]], [0, 5007, [49596, 49609, 49635, 49657, 49690, 49718, 49743, 49771], [24190.877, 24119.898, 24232.562, 24227.083, 24239.165, 24177.56, 24186.921, 24284.25], [29979.935, 30013.708, 30009.086, 30018.173, 30009.063, 30002.625, 30038.721, 30226.105], [19.267, 31.34, 19.664, 16.562, 18.787, 19.369, 17.385, 19.837], [1264.141078446184, 2211.0962055121577, 3433.270368684542, 4070.866053587498, 2672.664746087123, 1663.5395657067697, 2187.1951922386525, 16780.030981219184], [2742, 2743, 2744, 2745, 2746, 2747, 2748, 2749]], [0, 5011, [49633, 49653, 49687, 49713, 49739, 49767, 49793, 49820, 49848, 49881], [23430.774, 23430.805, 23416.263, 23457.831, 23447.899, 23440.417, 23436.022, 23430.931, 23363.926, 23398.486], [31510.967, 31459.415, 31433.205, 31376.171, 31353.838, 31347.647, 31357.455, 31414.23, 31442.306, 31431.844], [16.218, 9.63, 10.988, 10.514, 14.114, 21.428, 11.877, 16.066, 20.323, 19.09], [1574.6960540649793, 1378.6613893797207, 3195.9450542544178, 3305.0083398005368, 2662.2804150880747, 2019.7771084202634, 2471.1417272692934, 1345.373685560344, 872.5895264218791, 1107.591544996206], [2744, 2745, 2746, 2747, 2748, 2749, 2750, 2751, 2752, 2753]], [0, 5048, [50117, 50133, 50157, 50175, 50201], [23947.228, 23914.603, 23932.533, 23948.674, 23939.519], [30712.267, 30744.573, 30736.177, 30729.392, 30755.39], [17.275, 13.82, 10.629, 30.7, 22.072], [3050.5325574900476, 1222.6100032244933, 2343.7650642097997, 2283.793087222086, 796.9387611558736], [2764, 2765, 2766, 2767, 2768]], [0, 5059, [50174, 50199, 50218, 50233, 50253, 50273, 50296, 50314, 50329, 50353, 50372, 50388, 50411, 50428], [23357.26, 23303.969, 23446.227, 23430.928, 23349.821, 23422.606, 23326.958, 23371.394, 23360.59, 23322.855, 23395.979, 23318.972, 23280.423, 23344.424], [30666.672, 30695.936, 30599.698, 30628.311, 30619.254, 30778.829, 30670.015, 30810.351, 30632.831, 30678.68, 30692.873, 30700.508, 30718.556, 30641.314], [27.115, 36.144, 26.462, 24.015, 21.02, 36.958, 27.12, 13.222, 32.52, 25.932, 23.96, 27.704, 26.853, 23.198], [1245.114916457651, 4712.462294064996, 883.5615742255794, 987.5855028268609, 1123.7025341068822, 5735.504740263207, 2477.8873781935113, 110188.38174459091, 956.4633557269998, 2000.1859487624743, 2839.908948287415, 6910.65889049064, 9027.427509605313, 1727.2304412488118], [2767, 2768, 2769, 2770, 2771, 2772, 2773, 2774, 2775, 2776, 2777, 2778, 2779, 2780]], [0, 5092, [50569, 50583, 50595, 50610, 50621, 50640, 50655, 50668, 50685, 50704, 50721, 50735, 50755, 50773, 50790, 50804, 50818, 50835, 50849, 50863, 50887], [23248.398, 23246.345, 23333.537, 23360.713, 23373.159, 23357.688, 23389.045, 23371.149, 23334.522, 23361.838, 23414.371, 23312.804, 23363.387, 23414.263, 23364.695, 23365.087, 23329.247, 23377.325, 23431.27, 23313.741, 23251.654], [31051.169, 30974.735, 30756.715, 30803.076, 30651.56, 30598.625, 30603.452, 30655.738, 30617.866, 30649.356, 30602.361, 30634.674, 30611.877, 30587.185, 30617.868, 30618.601, 30744.679, 30648.843, 30613.699, 30779.93, 30817.424], [35.04, 24.248, 33.236, 25.394, 22.807, 17.057, 14.895, 31.664, 15.502, 27.016, 13.091, 26.429, 11.883, 15.0, 17.659, 19.671, 17.828, 22.981, 28.58, 33.416, 10.982], [2277.4943536874703, 385.40598140030875, 3015.052891734458, 10453.065562555046, 1732.868486362382, 1467.3756003429173, 959.3590475015786, 1177.777252905248, 1413.775964379259, 1708.4633600429922, 724.7312367071245, 2460.947288845806, 726.1102806250602, 700.5416309860484, 899.090312795073, 1108.9652976008304, 20219.120988871895, 1668.9868095372806, 1993.0936449260496, 6016.563465290606, 45253.29022263275], [2788, 2789, 2790, 2791, 2792, 2793, 2794, 2795, 2796, 2797, 2798, 2799, 2800, 2801, 2802, 2803, 2804, 2805, 2806, 2807, 2808]], [0, 5130, [51114, 51131, 51150, 51164, 51179], [24335.468, 24231.092, 24340.85, 24302.759, 24320.942], [30676.307, 30739.099, 30794.871, 30773.248, 30761.856], [34.01, 31.552, 19.137, 32.085, 22.88], [2540.0761044935334, 2953.377347837644, 917.0071790713807, 2053.972663512906, 767.172850517321], [2822, 2823, 2824, 2825, 2826]], [0, 5141, [51248, 51259, 51277, 51289, 51301, 51316, 51330, 51344, 51356, 51372, 51389, 51401, 51417, 51435], [23906.983, 23956.646, 23954.499, 23901.359, 23941.261, 23920.413, 23889.728, 23956.844, 23876.925, 24002.508, 23878.159, 23928.924, 23943.869, 23889.984], [31224.39, 31268.451, 31362.01, 31267.466, 31280.238, 31306.814, 31215.832, 31265.11, 31291.763, 31279.51, 31327.689, 31293.097, 31286.085, 31281.938], [12.918, 28.726, 26.958, 15.505, 18.003, 36.553, 21.189, 22.309, 8.327, 14.017, 20.228, 30.002, 21.467, 20.686], [376.3197789100003, 815.3474510276176, 1029.7697349480131, 938.6823275281577, 1019.5667316421475, 1136.0151221463339, 559.5518767443558, 1175.0232653611486, 440.9424494838317, 459.4509369648983, 899.0812006752059, 1771.7644492761215, 711.4080649271588, 1203.3572120527676], [2830, 2831, 2832, 2833, 2834, 2835, 2836, 2837, 2838, 2839, 2840, 2841, 2842, 2843]], [0, 5160, [51501, 51517, 51541, 51558, 51574], [23555.509, 23584.015, 23541.407, 23571.355, 23490.16], [31304.374, 31332.244, 31254.95, 31298.397, 31195.413], [16.667, 29.031, 9.968, 10.896, 22.777], [1829.6401965853638, 2464.8520322465374, 1446.4047813943666, 1665.1783220713912, 794.6225951529982], [2847, 2848, 2849, 2850, 2851]], [0, 5195, [51973, 52005, 52032, 52064, 52086], [24101.844, 24118.36, 24101.163, 24081.6, 24098.465], [30883.122, 30811.291, 30832.257, 30822.698, 30850.119], [35.973, 12.376, 13.523, 16.019, 18.001], [1166.9802782499241, 1737.0751476226153, 2344.0466059352275, 1608.128689089769, 1838.9128154790967], [2874, 2875, 2876, 2877, 2878]], [0, 5207, [52136, 52156, 52178, 52201, 52222, 52239, 52260], [24127.778, 24076.356, 24111.764, 24042.01, 24087.67, 24069.568, 24116.584], [30808.342, 30851.182, 30812.625, 30828.631, 30817.895, 30813.946, 30803.336], [9.652, 17.4, 23.973, 20.482, 12.957, 15.214, 20.556], [1801.912848231101, 1087.402613722347, 808.5449820760799, 1494.3805085775502, 915.4639185009239, 2018.7475270667046, 1134.8453803914283], [2880, 2881, 2882, 2883, 2884, 2885, 2886]], [0, 5210, [52177, 52200, 52221, 52238, 52259, 52275], [23730.349, 23784.855, 23746.555, 23779.728, 23776.876, 23818.299], [29983.461, 29957.269, 30013.15, 29968.004, 29897.557, 29932.332], [31.106, 18.296, 22.504, 19.598, 24.549, 17.883], [1153.0675052364454, 1225.2003993358192, 1136.7899981713392, 1334.8328989601364, 1178.8157043475203, 1006.8228382776365], [2882, 2883, 2884, 2885, 2886, 2887]], [0, 5234, [52448, 52463, 52481, 52496, 52514], [23826.543, 23798.217, 23790.251, 23772.89, 23756.407], [29970.701, 29919.451, 29969.333, 29972.956, 29966.413], [31.75, 23.686, 15.38, 14.525, 18.855], [1570.6393373249034, 1568.166776048071, 2845.1154852715254, 1722.1401083736257, 827.4310861710302], [2896, 2897, 2898, 2899, 2900]], [0, 5387, [54276, 54293, 54319, 54344, 54367, 54400, 54430, 54463, 54488, 54513, 54533, 54556, 54586, 54609, 54635, 54656, 54678, 54701, 54727, 54749, 54772, 54795, 54815, 54839], [23815.311, 23815.75, 23811.268, 23784.483, 23808.977, 23807.19, 23823.689, 23800.108, 23794.889, 23869.475, 23839.042, 23827.84, 23791.04, 23809.31, 23813.648, 23828.331, 23839.353, 23815.089, 23795.136, 23832.431, 23830.914, 23805.512, 23801.391, 23834.966], [30141.415, 30157.759, 30102.221, 30139.596, 30101.578, 30191.634, 30115.424, 30125.291, 30097.201, 30109.473, 30140.34, 30100.392, 30212.937, 30106.567, 30073.671, 30088.846, 30127.924, 30147.282, 30113.167, 30127.14, 30099.72, 30173.033, 30050.539, 30088.552], [28.955, 13.563, 14.878, 13.989, 20.289, 14.91, 16.89, 15.058, 14.514, 19.669, 22.365, 18.41, 14.216, 21.216, 16.404, 17.454, 19.533, 19.122, 18.489, 22.868, 17.126, 15.859, 26.583, 13.112], [1597.6572530392461, 1183.7477568908164, 1622.063337592322, 1315.1035299518255, 1088.7648391668777, 1757.0276479273157, 1651.7071293640681, 1086.0489590253708, 1926.4337902448938, 1089.6488768383172, 1079.0027078860646, 878.6577072644424, 22315.522743552086, 851.752941943273, 1841.7389598929662, 1765.6345128113476, 1033.4929697549615, 1191.2619866070324, 463.77102257170077, 889.0838410769206, 969.0161596556203, 1218.3270182726264, 1322.0032184837987, 769.5214523672006], [3006, 3007, 3008, 3009, 3010, 3011, 3012, 3013, 3014, 3015, 3016, 3017, 3018, 3019, 3020, 3021, 3022, 3023, 3024, 3025, 3026, 3027, 3028, 3029]], [0, 5408, [54399, 54429, 54462, 54487, 54512], [23314.128, 23290.539, 23428.742, 23391.721, 23431.946], [31743.723, 31812.65, 31791.86, 31837.21, 31801.237], [12.136, 23.05, 20.472, 25.962, 25.095], [30337.403006424236, 8805.924274658193, 1706.6539004658123, 1375.4723214601177, 1566.4206707373892], [3011, 3012, 3013, 3014, 3015]], [0, 5417, [54511, 54532, 54554, 54583, 54606, 54633], [23346.025, 23350.418, 23329.584, 23332.996, 23367.444, 23379.513], [31074.261, 31046.25, 31100.998, 31081.086, 31047.223, 31062.241], [13.048, 31.096, 23.957, 16.229, 24.858, 14.823], [985.5083145274141, 1080.7645682017835, 1644.7234848491082, 1070.6157859554226, 1875.7229943180446, 1148.2733265311658], [3015, 3016, 3017, 3018, 3019, 3020]], [0, 5424, [54555, 54584, 54607, 54634, 54655], [23464.432, 23429.209, 23532.631, 23421.771, 23445.694], [31721.116, 31776.228, 31739.642, 31820.034, 31732.694], [35.466, 22.642, 28.042, 22.591, 26.816], [1417.5868684124673, 3743.0424194509496, 8154.985380587524, 2255.2986139875393, 4952.530179150139], [3017, 3018, 3019, 3020, 3021]], [0, 5479, [55103, 55125, 55144, 55161, 55186, 55199, 55221, 55244, 55261], [24421.223, 24363.777, 24381.1, 24350.846, 24338.298, 24353.775, 24351.344, 24356.405, 24335.339], [30157.733, 30103.193, 30115.262, 30113.065, 30116.278, 30128.281, 30126.305, 30074.117, 30121.077], [34.595, 14.394, 8.904, 15.072, 16.713, 22.048, 17.914, 14.588, 16.949], [843.9421263685314, 1882.2111204825794, 2497.9811867493904, 2219.128557105853, 2185.0053480876545, 1590.7896660803917, 1697.9753240639989, 1792.9053736429644, 1519.9038464453888], [3041, 3042, 3043, 3044, 3045, 3046, 3047, 3048, 3049]], [0, 5505, [55424, 55444, 55462, 55485, 55512, 55537, 55560], [24217.927, 24207.654, 24211.517, 24256.634, 24203.813, 24206.751, 24249.783], [30878.968, 30894.292, 30918.395, 30913.832, 30891.727, 30876.957, 30852.452], [19.332, 10.662, 17.118, 29.084, 17.038, 22.782, 43.829], [1315.7375429187518, 1593.028632435478, 1934.333220336991, 1091.6272131753237, 1056.0569424196824, 2157.1688138301843, 1601.0044939862773], [3057, 3058, 3059, 3060, 3061, 3062, 3063]], [0, 5562, [56057, 56082, 56105, 56133, 56156, 56181, 56206, 56227, 56243, 56261, 56283, 56308], [24028.748, 24029.011, 24012.273, 24050.789, 24052.234, 23988.181, 24084.445, 24078.321, 24055.12, 24057.078, 24041.621, 24063.48], [30428.888, 30390.824, 30413.092, 30393.274, 30406.056, 30393.888, 30431.214, 30424.283, 30401.329, 30389.432, 30398.205, 30394.246], [15.29, 17.302, 20.643, 12.412, 19.435, 19.028, 15.189, 20.06, 14.828, 19.055, 20.823, 15.859], [1440.7265350302214, 1330.4238586612094, 657.5235950464598, 2126.459426247494, 1470.1768978155903, 1418.8400446315122, 739.7257442993857, 1270.1358538030006, 940.6452712809745, 1023.8196107937297, 1196.2515032377732, 699.605690882923], [3091, 3092, 3093, 3094, 3095, 3096, 3097, 3098, 3099, 3100, 3101, 3102]], [0, 5603, [56568, 56591, 56624, 56651, 56688, 56717, 56745], [23064.803, 23157.018, 23138.992, 23150.458, 23078.258, 23110.367, 23100.318], [31845.711, 31914.059, 31831.978, 31898.739, 31931.242, 31933.858, 31862.357], [45.814, 25.939, 22.959, 25.419, 33.86, 35.434, 28.416], [1910.757427916868, 5605.530180620946, 5185.220529590725, 3255.190906930077, 2884.978752007994, 1572.7073879518623, 3369.853180275007], [3121, 3122, 3123, 3124, 3125, 3126, 3127]], [0, 5609, [56623, 56650, 56687, 56716, 56744, 56774, 56801, 56825, 56852, 56870, 56896, 56918, 56944], [23061.49, 23069.36, 23058.825, 23036.402, 23039.859, 23044.273, 23037.237, 23063.342, 23015.019, 23031.692, 23033.779, 22998.24, 23032.652], [30921.398, 30896.174, 30955.62, 30948.022, 30917.723, 30891.236, 30925.048, 30903.132, 30849.755, 30981.004, 31084.751, 30926.681, 30903.908], [13.625, 12.634, 24.987, 27.699, 9.683, 16.098, 14.238, 20.632, 16.714, 23.205, 37.48, 22.378, 18.864], [510.430283965828, 1102.8726818659359, 2586.627252887719, 3343.2332052900742, 1019.6701471716966, 1688.4847903278069, 1114.1030422477097, 1384.3618077820881, 813.9749693203327, 1801.8350207937833, 2669.8565608675185, 2564.3506716313723, 937.6662138540289], [3123, 3124, 3125, 3126, 3127, 3128, 3129, 3130, 3131, 3132, 3133, 3134, 3135]], [0, 5623, [56826, 56853, 56872, 56897, 56919, 56946, 56966, 56989], [24276.29, 24185.057, 24204.646, 24267.11, 24151.238, 24268.0, 24216.998, 24252.922], [30846.2, 30844.573, 30828.136, 30827.293, 30873.621, 30801.54, 30823.977, 30924.373], [17.903, 26.147, 20.048, 28.213, 22.897, 15.064, 20.747, 31.116], [1073.8449344477724, 1994.9872829420842, 1249.6842703759226, 1514.3241304966648, 857.2011772060403, 530.6776615768823, 1737.718061858915, 3008.771015294105], [3130, 3131, 3132, 3133, 3134, 3135, 3136, 3137]], [0, 5633, [56964, 56987, 57010, 57028, 57044, 57065, 57080, 57097], [22935.301, 22941.094, 22909.575, 22925.903, 22980.053, 22928.303, 22946.786, 22978.878], [31354.861, 31373.85, 31383.45, 31352.479, 31210.322, 31346.191, 31330.435, 31279.094], [16.36, 10.982, 21.54, 13.369, 25.827, 26.722, 20.719, 12.34], [2020.276115474175, 1905.4110238768972, 2306.8735946305696, 1847.2080243017824, 6340.505330110449, 1345.8241906133212, 2436.8705564764045, 53793.685957842994], [3136, 3137, 3138, 3139, 3140, 3141, 3142, 3143]], [0, 5634, [56988, 57011, 57029, 57045, 57066, 57081], [23057.011, 22984.06, 23012.255, 23036.598, 23062.492, 23071.465], [30902.869, 30960.741, 30931.787, 30884.451, 30888.205, 30911.913], [24.686, 23.474, 23.489, 17.021, 18.174, 19.957], [2045.5059798142754, 2482.953218906176, 2307.7124636470776, 1387.9888909049753, 1730.7177491736159, 1575.9001003181015], [3137, 3138, 3139, 3140, 3141, 3142]], [0, 5769, [58647, 58670, 58688, 58709, 58737, 58763, 58787, 58813], [24122.341, 24108.094, 24192.234, 24191.32, 24247.429, 24213.72, 24187.631, 24045.207], [30583.52, 30519.568, 30582.575, 30574.781, 30568.249, 30660.874, 30640.037, 30569.554], [11.542, 22.222, 25.565, 35.121, 26.125, 14.164, 12.893, 26.674], [63816.255903854384, 1825.9197320168112, 622.5743998765628, 1674.8458149427192, 1095.7179781353318, 1794.1324757801253, 1861.2425617279032, 14254.53184371547], [3249, 3250, 3251, 3252, 3253, 3254, 3255, 3256]], [0, 5805, [59119, 59134, 59147, 59161, 59176, 59196, 59214, 59230], [23889.892, 23889.019, 23924.12, 23927.31, 23927.54, 23875.988, 23936.924, 23926.314], [30505.964, 30518.352, 30443.669, 30505.725, 30493.46, 30449.207, 30493.882, 30518.261], [21.839, 14.949, 19.822, 15.986, 29.462, 38.411, 18.439, 34.851], [2095.5354487696864, 1470.8771300815806, 1238.9157015619912, 1118.6562789578923, 1161.637856097391, 2374.336303727461, 1797.710968955145, 2300.94928382455], [3273, 3274, 3275, 3276, 3277, 3278, 3279, 3280]], [0, 5823, [59298, 59319, 59329, 59352, 59367, 59383], [23939.271, 23898.983, 23976.027, 23995.705, 23931.685, 24027.848], [30505.226, 30518.238, 30378.539, 30389.289, 30475.3, 30494.56], [24.817, 23.547, 19.302, 27.045, 26.883, 32.615], [941.3021612771709, 829.0556229779997, 11888.531064234725, 1886.9469076336889, 2814.479274705136, 3399.7239606038197], [3284, 3285, 3286, 3287, 3288, 3289]], [0, 5866, [59723, 59747, 59764, 59779, 59793, 59809, 59823], [23925.7, 23915.671, 23892.27, 23895.507, 23847.253, 23990.632, 23944.272], [30557.323, 30494.857, 30471.572, 30547.14, 30485.052, 30464.537, 30493.573], [33.148, 16.888, 31.55, 19.903, 30.511, 42.258, 25.225], [2585.035463436803, 12292.68612776, 755.4177795324857, 1000.7143696266706, 747.3090183184618, 717.5192454484837, 850.4494521994338], [3309, 3310, 3311, 3312, 3313, 3314, 3315]], [0, 5889, [59936, 59966, 59993, 60017, 60049, 60077, 60110, 60140, 60165, 60186, 60215, 60239, 60260, 60283, 60308, 60334, 60353, 60379, 60405], [22863.112, 22890.507, 22888.269, 22917.033, 22888.299, 22919.884, 22899.105, 22889.506, 22937.053, 22898.464, 22846.0, 22885.863, 22882.881, 22872.106, 22915.082, 22894.867, 22936.968, 22896.642, 22931.06], [31270.632, 31260.485, 31257.38, 31317.416, 31267.96, 31273.091, 31317.712, 31264.461, 31287.011, 31324.259, 31421.687, 31276.132, 31254.675, 31257.437, 31279.62, 31322.47, 31289.639, 31239.693, 31238.061], [20.145, 18.477, 16.687, 13.837, 11.864, 12.595, 16.827, 13.57, 20.415, 17.364, 18.792, 12.768, 13.923, 13.384, 16.853, 24.595, 15.796, 13.779, 2.974], [1345.4563989371454, 1372.6424775987284, 2784.2457215184922, 2415.792375530252, 2976.2701970760327, 1802.8357989086367, 2824.2419290313715, 1805.9453074376315, 2678.896400052442, 2970.9525446801763, 10215.516346804192, 2253.1916339529953, 1330.0071333658618, 1373.121013496991, 2424.125257967109, 2501.447355851129, 2218.405521746586, 1975.7210404368916, 384.60033838575833], [3321, 3322, 3323, 3324, 3325, 3326, 3327, 3328, 3329, 3330, 3331, 3332, 3333, 3334, 3335, 3336, 3337, 3338, 3339]], [0, 5901, [59967, 59995, 60018, 60050, 60078, 60111, 60141, 60166, 60187, 60216, 60240, 60261, 60284, 60309, 60335, 60354, 60381, 60406, 60432], [23512.993, 23522.453, 23481.05, 23586.799, 23480.33, 23479.171, 23443.277, 23471.279, 23501.646, 23455.591, 23535.511, 23516.541, 23529.403, 23549.266, 23507.977, 23525.608, 23527.73, 23575.324, 23582.254], [30477.217, 30454.948, 30406.08, 30357.528, 30494.857, 30394.802, 30399.488, 30436.117, 30429.79, 30464.092, 30267.117, 30288.531, 30253.731, 30261.363, 30293.467, 30271.006, 30298.863, 30171.379, 30283.238], [26.699, 23.099, 20.148, 29.434, 17.618, 16.125, 13.142, 16.552, 16.218, 26.236, 29.364, 12.06, 13.851, 13.077, 10.664, 12.827, 17.271, 22.044, 24.132], [1534.9865294209599, 1566.740511702731, 2158.7054502046562, 4300.354545841609, 1127.0165143665351, 1451.404168859169, 1324.3785710541993, 2052.077581642998, 2192.6678753343267, 815.4614475763045, 531.6062508275784, 2489.67004115407, 2508.2771055222306, 2243.9792641362187, 2741.5681460408414, 2745.2357317681417, 3507.3293390505896, 723.9989521326016, 8407.946112127876], [3322, 3323, 3324, 3325, 3326, 3327, 3328, 3329, 3330, 3331, 3332, 3333, 3334, 3335, 3336, 3337, 3338, 3339, 3340]], [0, 5933, [60336, 60355, 60382, 60407, 60433, 60459, 60481, 60506, 60524, 60541, 60562, 60582, 60603, 60625, 60652, 60665, 60685, 60708, 60734, 60758, 60778, 60797, 60818, 60838, 60856], [23767.787, 23784.305, 23745.776, 23767.285, 23764.68, 23720.222, 23724.107, 23754.032, 23725.556, 23688.101, 23729.782, 23721.991, 23695.903, 23740.429, 23701.435, 23704.987, 23709.906, 23705.95, 23705.584, 23744.367, 23775.276, 23748.317, 23755.869, 23772.172, 23780.03], [31483.602, 31504.903, 31468.707, 31497.509, 31468.79, 31499.623, 31472.448, 31502.1, 31466.401, 31495.948, 31405.157, 31437.876, 31430.495, 31425.991, 31387.779, 31407.937, 31407.96, 31403.025, 31403.22, 31425.809, 31461.257, 31512.124, 31438.436, 31447.544, 31484.849], [22.215, 13.965, 21.34, 15.293, 22.251, 28.143, 19.331, 22.992, 21.439, 33.312, 11.827, 12.612, 9.343, 8.569, 11.14, 9.515, 10.634, 11.6, 10.419, 16.966, 18.921, 15.916, 32.177, 16.691, 16.54], [1819.1460146633042, 1665.0294675540026, 1763.4996617492634, 1595.3034826908101, 887.5770529121751, 3131.9321898975404, 2117.539739592315, 2541.5440348715147, 1629.872484157213, 3028.5700454805296, 2625.079463725759, 2357.307437892993, 3738.7658046089828, 2751.0140230123397, 3050.948972327954, 2106.147921191687, 2165.6645971169737, 2891.1160634413704, 2787.3254476782536, 2233.0021270574866, 1523.0328584542085, 2051.4458274458752, 1328.7316671053031, 1378.7811697708485, 849.3181741809901], [3336, 3337, 3338, 3339, 3340, 3341, 3342, 3343, 3344, 3345, 3346, 3347, 3348, 3349, 3350, 3351, 3352, 3353, 3354, 3355, 3356, 3357, 3358, 3359, 3360]], [0, 5946, [60431, 60458, 60480, 60505, 60522, 60540, 60561, 60580, 60602, 60626, 60651, 60664, 60684, 60707, 60733, 60757], [23540.717, 23477.485, 23605.572, 23547.734, 23497.14, 23497.591, 23534.734, 23555.717, 23557.951, 23668.22, 23681.376, 23607.162, 23627.493, 23628.572, 23553.199, 23764.822], [30490.605, 30447.429, 30405.77, 30433.979, 30350.514, 30350.521, 30487.045, 30471.645, 30451.359, 30286.906, 30343.782, 30384.242, 30389.798, 30417.0, 30480.585, 30444.66], [32.732, 21.175, 27.835, 27.691, 28.584, 33.293, 27.928, 28.927, 36.398, 34.07, 22.56, 28.888, 37.491, 31.326, 30.687, 10.135], [535.5525991633145, 565.9030864433224, 4566.868625414134, 1089.2416860916346, 2658.9000149366093, 1058.4100725459318, 2453.5112975107, 4344.429143707748, 3364.43555984849, 5030.693217932878, 2731.5665035609336, 2714.440482162396, 2653.2295555016044, 1937.1469613540796, 1123.8625321101047, 98026.74034638864], [3340, 3341, 3342, 3343, 3344, 3345, 3346, 3347, 3348, 3349, 3350, 3351, 3352, 3353, 3354, 3355]], [0, 5967, [60759, 60776, 60796, 60817, 60837, 60855, 60877], [23786.711, 23719.815, 23587.603, 23658.3, 23661.616, 23637.948, 23693.178], [30412.569, 30376.401, 30456.991, 30433.064, 30361.614, 30408.428, 30342.642], [12.678, 24.978, 20.227, 36.404, 20.551, 18.752, 32.649], [61656.61763423949, 1540.8380933528993, 4215.276692919355, 2300.3731408599247, 9195.287812917722, 10406.904201483858, 2780.0733753094964], [3355, 3356, 3357, 3358, 3359, 3360, 3361]], [0, 5976, [60854, 60876, 60898, 60920, 60936, 60958], [22730.177, 22702.209, 22734.986, 22693.766, 22747.432, 22792.701], [31697.919, 31647.427, 31526.892, 31568.558, 31671.805, 31657.353], [42.0, 30.483, 35.592, 24.669, 31.037, 41.4], [1202.7347510205902, 3826.3780910660853, 1931.973760005093, 753.440252937976, 643.5067007143567, 2101.2347403674935], [3360, 3361, 3362, 3363, 3364, 3365]], [0, 5984, [60921, 60938, 60960, 60979, 60994], [23687.191, 23646.425, 23762.407, 23558.438, 23557.21], [30413.423, 30428.732, 30349.652, 30428.595, 30533.438], [19.987, 27.992, 22.627, 23.278, 32.719], [3690.2689362045635, 1764.6421750290813, 9113.87590134899, 1840.0221506857943, 5104.610247645821], [3363, 3364, 3365, 3366, 3367]], [0, 6001, [61170, 61195, 61214, 61234, 61251, 61265, 61284, 61301], [23108.936, 23079.007, 23085.241, 23123.958, 23093.108, 23144.177, 23088.425, 23113.741], [30837.636, 30808.457, 30803.027, 30786.556, 30809.254, 30763.223, 30810.026, 30808.252], [20.649, 18.325, 18.209, 22.974, 13.447, 30.346, 17.555, 12.642], [1161.1534170004513, 1309.6698904607367, 1149.8536506528294, 2212.4725862375085, 1439.2633986612866, 2581.643274407549, 1299.1259932147839, 1434.9529428420788], [3376, 3377, 3378, 3379, 3380, 3381, 3382, 3383]], [0, 6115, [62510, 62531, 62549, 62567, 62589, 62612, 62631], [22947.716, 22910.728, 22955.538, 22964.414, 22953.238, 22956.129, 22898.168], [31124.433, 31130.32, 31141.573, 31043.178, 31148.959, 31145.825, 31168.191], [13.066, 9.063, 32.669, 24.059, 24.535, 26.294, 15.898], [1216.434624484351, 566.367588937608, 1334.7408299971903, 934.2728867438084, 875.3642553432493, 2007.932243629297, 1571.8656282122593], [3467, 3468, 3469, 3470, 3471, 3472, 3473]], [0, 6119, [62550, 62568, 62590, 62616, 62633, 62649, 62667, 62685], [24246.133, 24258.357, 24198.332, 24270.269, 24217.475, 24236.297, 24273.97, 24216.501], [30025.568, 30036.183, 30032.131, 30037.627, 30035.269, 30037.204, 30031.163, 30028.101], [18.632, 18.9, 19.425, 14.184, 22.255, 11.782, 11.108, 13.892], [1319.7362740537596, 1437.2611607131005, 1809.083343918124, 941.1967282846097, 1634.7495070594448, 2261.359625697777, 1517.1933301552126, 926.1983888818477], [3469, 3470, 3471, 3472, 3473, 3474, 3475, 3476]], [0, 6127, [62665, 62683, 62700, 62720, 62743, 62757, 62778, 62798], [22930.39, 22842.747, 22930.06, 22918.44, 22869.309, 22891.476, 22818.311, 22905.38], [31144.289, 31129.927, 31160.837, 31169.586, 31089.115, 31101.447, 31140.291, 31097.384], [23.977, 21.537, 28.693, 25.325, 23.77, 15.431, 17.08, 20.665], [980.4741853611785, 727.9443085944612, 649.5111424938373, 1956.0572617923683, 751.0109289307075, 722.9797015133639, 442.6393581462723, 668.077379049337], [3475, 3476, 3477, 3478, 3479, 3480, 3481, 3482]], [0, 6162, [63039, 63059, 63078, 63093, 63117, 63137, 63158, 63175, 63192, 63210, 63222], [24352.693, 24340.208, 24374.744, 24314.591, 24340.673, 24369.366, 24344.909, 24309.917, 24317.822, 24305.086, 24301.356], [30469.574, 30453.452, 30456.723, 30472.625, 30459.773, 30435.003, 30475.592, 30470.513, 30449.23, 30453.678, 30446.945], [17.023, 12.243, 21.412, 11.792, 7.967, 19.145, 10.835, 14.026, 11.899, 14.722, 11.808], [1013.3292683006194, 1917.6781967954012, 1000.622612714337, 1636.0673363506394, 1795.2532056302307, 1742.722246969573, 2068.731811516519, 1876.631732163715, 1959.000101142941, 1756.8239266699866, 1137.9876355428758], [3496, 3497, 3498, 3499, 3500, 3501, 3502, 3503, 3504, 3505, 3506]], [0, 6163, [63057, 63077, 63090, 63114, 63133, 63156, 63174, 63191, 63209], [22843.438, 22971.285, 22867.664, 22906.912, 22939.465, 22905.312, 22883.938, 22831.562, 22865.396], [31065.951, 31144.618, 31063.755, 31133.661, 31121.356, 31119.508, 31126.608, 31179.893, 31152.598], [25.579, 23.447, 20.308, 23.992, 14.843, 11.467, 20.395, 32.159, 26.824], [1409.4704635032301, 1109.5636877800725, 561.8364168586565, 2989.0583043527645, 1411.1556599639134, 1828.9239962410875, 2051.2675802937033, 1824.9594848057818, 802.9694026166034], [3497, 3498, 3499, 3500, 3501, 3502, 3503, 3504, 3505]], [0, 6287, [64409, 64432, 64446, 64459, 64472, 64494], [23703.249, 23759.162, 23775.473, 23850.111, 23859.462, 23912.172], [30029.364, 30019.302, 29999.169, 29984.816, 29927.392, 29948.732], [15.472, 27.999, 25.743, 32.263, 24.847, 26.76], [951.158455789332, 1593.0020998167358, 760.9170694190685, 787.721121410513, 1170.4313862840531, 422.9311215253691], [3576, 3577, 3578, 3579, 3580, 3581]], [0, 6295, [64493, 64509, 64524, 64542, 64554, 64567, 64584, 64604, 64617, 64636, 64657, 64674, 64692, 64708, 64722, 64737, 64756, 64772, 64787, 64806, 64820], [23203.606, 23189.674, 22983.641, 22967.066, 22987.192, 22996.569, 22970.103, 22970.795, 23013.492, 22982.007, 23001.648, 22981.196, 22978.389, 23005.527, 23091.272, 23062.953, 23087.849, 23096.687, 23164.57, 23148.785, 23071.037], [31376.511, 31361.604, 31234.098, 31167.899, 31169.544, 31178.854, 31132.648, 31149.505, 31152.822, 31127.013, 31076.15, 31178.575, 31144.095, 31108.229, 30993.295, 30856.128, 30918.097, 30953.159, 30897.238, 30864.293, 30909.776], [26.206, 26.388, 9.381, 12.538, 13.342, 18.883, 12.052, 13.428, 15.253, 15.662, 19.744, 13.687, 16.009, 12.716, 22.364, 19.109, 19.167, 16.83, 20.953, 18.682, 25.746], [1499.0750797543744, 748.3193149628859, 284.6939173788143, 1913.5612384889462, 1471.908217658512, 2553.395735477162, 2204.2446830966187, 1841.5276541988515, 3218.2743473106916, 2187.009687469345, 3372.8322950314, 2530.6915790463654, 2599.396609003936, 2245.015284403497, 4767.569464394828, 629.0441110634378, 1834.849471828534, 3890.908957322784, 1693.3244709498033, 1322.7294568009875, 2153.559714113634], [3581, 3582, 3583, 3584, 3585, 3586, 3587, 3588, 3589, 3590, 3591, 3592, 3593, 3594, 3595, 3596, 3597, 3598, 3599, 3600, 3601]], [0, 6313, [64774, 64790, 64807, 64821, 64833, 64855, 64870, 64889, 64909, 64928, 64952], [23990.805, 23954.878, 23997.241, 23969.337, 24002.014, 23970.113, 23991.583, 23975.676, 24021.648, 23950.896, 23876.443], [31052.921, 30976.624, 31041.021, 31037.513, 31032.093, 31005.571, 31022.472, 31030.88, 31014.58, 31026.751, 31122.942], [22.557, 30.354, 11.308, 9.797, 13.73, 12.742, 13.039, 11.225, 15.197, 20.64, 29.612], [1331.8858890764038, 476.2464984871488, 1464.6185931038458, 1646.84033949856, 1414.8998082730538, 1580.0325216538206, 2079.418932816996, 1186.5228600102078, 875.1807256782099, 1096.4246347593678, 963.9533467517674], [3598, 3599, 3600, 3601, 3602, 3603, 3604, 3605, 3606, 3607, 3608]], [0, 6334, [65001, 65019, 65040, 65060, 65080, 65094, 65122, 65143, 65165, 65187, 65204, 65223, 65242, 65257, 65273, 65290, 65303, 65315], [23048.689, 23110.322, 23106.7, 23049.842, 23065.715, 23095.017, 23111.733, 23089.182, 23078.144, 23064.826, 23086.891, 23073.981, 23081.669, 23081.258, 23087.79, 23067.803, 23064.924, 23195.146], [30807.862, 30821.235, 30831.7, 30808.15, 30794.309, 30786.235, 30836.464, 30818.826, 30821.247, 30804.763, 30774.906, 30772.891, 30830.372, 30811.021, 30812.74, 30797.549, 30794.633, 30802.141], [14.469, 12.56, 20.08, 11.676, 16.618, 8.97, 16.585, 13.837, 11.69, 13.738, 16.359, 14.238, 10.23, 12.723, 10.958, 11.892, 7.823, 40.114], [2221.5752165416643, 1269.7797716722525, 2729.7950107121005, 1411.3343732214983, 1464.6840250048579, 1451.502623865392, 1165.3838790526215, 1264.473768377718, 1457.4027531275046, 1403.8618269527626, 1381.6625584793956, 1627.7125864092268, 1712.6991820300707, 1315.2304477057185, 1669.4279772788113, 1619.2406063439585, 1835.4011953054012, 1664.516892336531], [3611, 3612, 3613, 3614, 3615, 3616, 3617, 3618, 3619, 3620, 3621, 3622, 3623, 3624, 3625, 3626, 3627, 3628]], [0, 6366, [65415, 65431, 65446, 65460, 65473, 65501, 65527, 65556, 65576, 65598, 65614, 65631, 65654, 65670, 65688, 65715, 65731, 65747, 65767, 65786, 65821, 65850, 65876, 65907, 65945, 65978, 66007, 66031, 66054, 66073, 66091, 66118, 66137, 66159, 66177, 66194, 66212, 66226, 66243, 66265, 66290, 66307], [23360.633, 23361.557, 23374.873, 23333.938, 23391.683, 23336.764, 23393.284, 23341.29, 23364.464, 23338.35, 23375.79, 23341.918, 23400.902, 23373.311, 23348.462, 23357.9, 23374.954, 23383.52, 23369.57, 23422.358, 23405.909, 23450.806, 23448.808, 23460.622, 23481.307, 23489.914, 23463.306, 23436.242, 23439.956, 23483.016, 23456.429, 23449.606, 23409.43, 23463.142, 23424.233, 23503.04, 23419.834, 23457.525, 23430.618, 23438.395, 23434.496, 23349.102], [31718.033, 31717.895, 31725.476, 31723.951, 31757.566, 31654.561, 31733.788, 31727.376, 31727.846, 31743.219, 31745.097, 31742.494, 31737.556, 31758.05, 31729.271, 31735.735, 31709.979, 31674.594, 31710.485, 31709.074, 31732.684, 31724.161, 31711.369, 31721.898, 31715.776, 31694.129, 31748.889, 31737.102, 31756.781, 31721.938, 31758.719, 31792.516, 31831.955, 31830.207, 31846.209, 31830.953, 31863.449, 31845.79, 31825.632, 31842.561, 31804.373, 31861.103], [22.099, 8.871, 15.26, 16.789, 9.529, 36.007, 16.757, 13.373, 17.691, 31.432, 15.475, 16.415, 20.021, 14.062, 13.863, 24.0, 16.454, 31.274, 13.853, 8.157, 7.554, 7.584, 6.173, 10.526, 8.27, 9.492, 12.142, 11.226, 12.87, 14.682, 11.228, 12.889, 16.487, 12.932, 15.915, 20.558, 25.462, 17.931, 16.336, 22.434, 19.457, 34.221], [1078.5807218659181, 1363.6455388294899, 1374.1276118924154, 1689.5890974049973, 1710.0339345621142, 714.6038547975007, 1243.3303083592552, 912.3888298723512, 828.0640828276076, 877.8646800729722, 1444.0273133203784, 1629.8601248037737, 1119.9865808593324, 1514.1179985526524, 1462.8850842573656, 1483.0345188446274, 1503.6958344080394, 1340.1699929703611, 2344.8499016603982, 3601.7805958556837, 4495.377002684931, 4181.9123393378695, 5043.823701965969, 3917.045161840205, 5782.082676802573, 2283.378521208523, 2771.430941640949, 2695.4436248775496, 3181.317084869549, 1733.2492349948525, 2278.7573678778417, 2125.6038339284687, 1598.3365115405709, 2087.598390604853, 1315.8494172382211, 1298.89219927541, 1100.2113790755768, 1181.2892840742636, 1843.156552153493, 1136.9981475588497, 746.0303450753759, 772.0151113938208], [3634, 3635, 3636, 3637, 3638, 3639, 3640, 3641, 3642, 3643, 3644, 3645, 3646, 3647, 3648, 3649, 3650, 3651, 3652, 3653, 3654, 3655, 3656, 3657, 3658, 3659, 3660, 3661, 3662, 3663, 3664, 3665, 3666, 3667, 3668, 3669, 3670, 3671, 3672, 3673, 3674, 3675]], [0, 6369, [65429, 65445, 65459, 65471, 65499, 65525, 65555], [22956.44, 22947.88, 22932.324, 22914.204, 22917.552, 22930.477, 22959.577], [31262.54, 31234.898, 31230.469, 31249.929, 31234.983, 31230.385, 31201.926], [10.435, 12.549, 14.686, 12.743, 16.088, 20.158, 40.334], [710.6780506107369, 1011.1003761223067, 1517.461081441351, 1307.1733621505891, 1517.3720902491336, 1177.4226324882904, 1582.2704784785624], [3635, 3636, 3637, 3638, 3639, 3640, 3641]], [0, 6407, [65820, 65849, 65875, 65906, 65944, 65976, 66006, 66030, 66053, 66072, 66090, 66117, 66136, 66158, 66176, 66193, 66211, 66225, 66242, 66264, 66289], [23399.599, 23375.947, 23388.62, 23385.522, 23382.98, 23358.175, 23371.253, 23384.47, 23389.41, 23374.195, 23382.644, 23400.933, 23376.043, 23393.936, 23366.919, 23405.671, 23380.357, 23409.786, 23374.96, 23378.251, 23387.254], [30395.12, 30388.438, 30391.128, 30395.429, 30360.56, 30371.852, 30429.476, 30323.399, 30391.641, 30336.496, 30335.813, 30370.685, 30388.958, 30415.871, 30373.288, 30368.481, 30377.318, 30375.185, 30396.627, 30340.993, 30363.247], [12.891, 15.352, 15.737, 15.638, 13.502, 15.227, 19.537, 14.041, 20.226, 11.526, 16.033, 24.922, 26.86, 24.763, 14.922, 18.876, 22.566, 16.766, 20.102, 17.675, 20.054], [1501.9190860930182, 1595.7882472484773, 1762.609651631973, 2174.409241194628, 1751.2373841647432, 1123.313876547344, 717.0977822851618, 1310.0756715909677, 1362.3440794399598, 543.2794793488672, 2007.9824588114247, 1896.9938565415866, 1461.740158558994, 1411.0510973360495, 851.2033394632942, 999.5463588521668, 843.9414428435887, 429.476868214706, 705.5481728497409, 1454.454326852117, 1118.8818246463586], [3654, 3655, 3656, 3657, 3658, 3659, 3660, 3661, 3662, 3663, 3664, 3665, 3666, 3667, 3668, 3669, 3670, 3671, 3672, 3673, 3674]], [0, 6413, [65878, 65909, 65946, 65980, 66010, 66033, 66056, 66074, 66092, 66119, 66138, 66160, 66178, 66195, 66213], [24237.391, 24258.032, 24266.587, 24256.807, 24275.905, 24230.273, 24259.847, 24298.48, 24259.484, 24200.891, 24251.616, 24261.047, 24254.29, 24237.877, 24288.829], [30513.711, 30537.264, 30532.552, 30577.909, 30533.925, 30529.503, 30529.22, 30519.239, 30565.702, 30533.661, 30536.84, 30563.227, 30562.592, 30496.216, 30438.467], [15.441, 13.166, 8.643, 31.039, 12.388, 11.245, 11.653, 16.792, 19.121, 15.412, 11.853, 13.18, 16.525, 11.188, 37.365], [921.4875538860622, 1701.224478508779, 2537.7804496192975, 836.8681890446876, 1426.4132643478831, 1398.838689606673, 1223.7460418371265, 1470.7600148394067, 1208.1750061232087, 1698.3069414031477, 1722.9872209023638, 2042.6802764688887, 1749.7481195881207, 397.2006831998443, 2774.399140694948], [3656, 3657, 3658, 3659, 3660, 3661, 3662, 3663, 3664, 3665, 3666, 3667, 3668, 3669, 3670]], [0, 6444, [66245, 66266, 66291, 66309, 66327], [23812.868, 23838.971, 23892.692, 23856.165, 23884.33], [30200.323, 30261.443, 30289.785, 30255.829, 30229.009], [24.039, 8.412, 11.477, 19.024, 21.748], [905.3435642509548, 864.8285701031162, 1539.2797291317447, 762.6992562481535, 808.3593328471762], [3672, 3673, 3674, 3675, 3676]], [0, 6454, [66365, 66386, 66405, 66425, 66445, 66471], [23908.014, 23856.771, 23899.029, 23898.487, 23844.747, 23861.483], [30286.189, 30310.791, 30292.775, 30240.481, 30273.523, 30308.058], [12.361, 19.078, 20.363, 17.207, 22.901, 3.17], [1290.769093484389, 1709.0604237275522, 994.7180196465849, 526.7136705544281, 573.4841201258008, 376.7133711859773], [3678, 3679, 3680, 3681, 3682, 3683]], [0, 6458, [66404, 66424, 66444, 66470, 66484, 66494, 66514, 66536, 66548, 66564], [23121.213, 23096.733, 23113.947, 23093.705, 23114.478, 23143.277, 23088.817, 23098.357, 23090.691, 23106.193], [30855.465, 30862.01, 30877.671, 30893.079, 30843.87, 30866.219, 30908.568, 30851.682, 30881.144, 30905.148], [14.363, 9.893, 22.738, 8.037, 12.529, 14.271, 16.986, 12.829, 8.881, 20.768], [1448.6663369225548, 1746.0514245623142, 1150.791299000768, 1327.5509387947816, 1383.5941295410216, 1243.8601758401608, 1843.0048972693914, 1291.0250681576717, 1359.6071830951284, 927.4139788484449], [3680, 3681, 3682, 3683, 3684, 3685, 3686, 3687, 3688, 3689]], [0, 6495, [66858, 66871, 66886, 66902, 66919, 66936, 66949, 66963, 66985, 67000, 67022, 67038, 67064, 67086, 67102, 67120, 67128, 67147, 67165], [23858.578, 23820.008, 23812.857, 23839.873, 23875.619, 23857.723, 23871.09, 23916.336, 23861.161, 23879.682, 23842.789, 23852.49, 23855.352, 23847.544, 23867.491, 23799.643, 23827.898, 23855.256, 23876.312], [31242.51, 31258.444, 31283.267, 31316.905, 31310.716, 31285.539, 31317.107, 31302.854, 31295.836, 31295.393, 31291.844, 31298.214, 31296.085, 31301.443, 31280.345, 31339.615, 31361.383, 31249.461, 31325.601], [7.934, 12.326, 14.451, 11.714, 15.891, 12.466, 13.021, 22.864, 12.163, 11.224, 15.877, 14.521, 17.975, 10.452, 13.803, 15.8, 19.842, 3.177, 10.554], [457.5963632749621, 1481.4107337558664, 1056.99172021334, 1047.6615405983007, 944.0046335818002, 615.971498380573, 967.6063101741988, 1500.0659165509908, 1628.1721001048481, 1456.9379636959109, 723.3961452486697, 922.5714921015201, 1340.346459410539, 1102.3027639051224, 1120.7028076445163, 1975.3475451710299, 1571.2762932348696, 404.93271723776377, 449.8167171709865], [3708, 3709, 3710, 3711, 3712, 3713, 3714, 3715, 3716, 3717, 3718, 3719, 3720, 3721, 3722, 3723, 3724, 3725, 3726]], [0, 6510, [66999, 67021, 67039, 67063, 67085, 67101, 67119, 67127, 67146, 67166], [23827.324, 23850.639, 23871.148, 23838.442, 23930.014, 23863.084, 23822.278, 23821.942, 23829.533, 23897.103], [30297.51, 30333.176, 30285.581, 30300.024, 30315.824, 30354.918, 30251.005, 30304.177, 30271.47, 30275.417], [16.514, 15.967, 11.181, 16.803, 10.778, 15.893, 29.6, 14.046, 19.364, 16.418], [1618.6920370697578, 816.9114050054723, 436.2934659898014, 12067.547378382485, 74160.20647344395, 877.2538054456418, 754.8447605070739, 1171.5855529836335, 457.7195284996514, 697.8061524614307], [3717, 3718, 3719, 3720, 3721, 3722, 3723, 3724, 3725, 3726]], [0, 6539, [67331, 67351, 67372, 67385, 67405], [23938.295, 23873.878, 23865.001, 23849.482, 23848.525], [30159.336, 30291.122, 30231.397, 30178.561, 30238.849], [34.949, 24.825, 21.193, 3.042, 27.663], [1438.2015100656422, 768.3360092629304, 419.44741772949067, 360.4787504057212, 419.88088591826977], [3738, 3739, 3740, 3741, 3742]], [0, 6546, [67447, 67463, 67482, 67504, 67515, 67531, 67549, 67557, 67571, 67587, 67602, 67615, 67632, 67646, 67665], [22888.088, 22933.8, 22853.653, 22929.664, 22813.29, 22849.322, 22870.971, 22815.739, 22839.167, 22909.566, 22804.91, 22830.051, 22847.574, 22845.901, 22897.391], [31086.877, 31144.3, 31130.45, 31008.589, 31149.039, 31160.501, 31077.583, 31132.196, 31042.192, 31077.874, 31072.175, 31121.146, 31123.175, 31155.298, 31123.074], [29.358, 32.276, 26.373, 27.932, 32.111, 21.856, 18.946, 27.864, 28.714, 35.217, 33.972, 21.026, 34.608, 22.193, 34.11], [778.488510241333, 1443.3334501209301, 561.5292736885372, 2360.324784501511, 3619.6202692788324, 2001.6241099733427, 553.2663572356139, 1490.925750100841, 1015.0654178051734, 1470.622498667604, 1594.452584600286, 1054.733874422546, 1922.2188570949024, 1071.2329268998906, 1720.908900680595], [3745, 3746, 3747, 3748, 3749, 3750, 3751, 3752, 3753, 3754, 3755, 3756, 3757, 3758, 3759]], [0, 6554, [67605, 67617, 67633, 67648, 67667, 67677], [23952.313, 23931.539, 23912.933, 23914.324, 23873.153, 23871.194], [30535.807, 30463.867, 30512.48, 30444.922, 30329.649, 30166.307], [37.187, 29.357, 32.738, 37.676, 39.792, 35.944], [3557.299773181181, 4084.024530649546, 2366.186740698491, 1366.736155803203, 591.5743286711224, 2185.242140471717], [3755, 3756, 3757, 3758, 3759, 3760]], [0, 6569, [67714, 67737, 67757, 67785, 67812, 67832, 67855, 67885, 67909, 67936, 67957, 67980, 67998, 68017, 68040, 68053, 68070, 68086, 68107, 68125], [23508.287, 23629.761, 23644.988, 23616.231, 23575.731, 23688.713, 23681.324, 23724.899, 23643.245, 23681.796, 23712.357, 23605.174, 23554.025, 23665.039, 23709.352, 23824.1, 23805.184, 23783.479, 23755.044, 23636.663], [31262.382, 31217.915, 31219.327, 31210.79, 31155.796, 31262.769, 31234.753, 31156.267, 31195.639, 31230.767, 31226.528, 31292.001, 31282.811, 31242.54, 31187.093, 31191.505, 31151.326, 31206.011, 31195.42, 31238.831], [31.182, 27.267, 26.455, 29.835, 37.376, 19.555, 19.507, 36.075, 26.241, 16.686, 21.227, 24.161, 14.494, 18.26, 26.293, 29.295, 24.867, 25.902, 25.635, 18.137], [698.5237516815955, 1220.7275431435842, 2216.1367444960465, 4052.19375777672, 1602.9921750675926, 3405.2058730560393, 1251.5969445331204, 1273.6278004672706, 2137.48239844861, 1816.7666075140692, 1195.365200170313, 2186.088511122831, 553.7958373523859, 1953.7682203665574, 1418.219658249464, 5068.819813607248, 2289.09560538475, 683.1446407294632, 1518.573969217382, 819.3894375707246], [3762, 3763, 3764, 3765, 3766, 3767, 3768, 3769, 3770, 3771, 3772, 3773, 3774, 3775, 3776, 3777, 3778, 3779, 3780, 3781]], [0, 6573, [67738, 67759, 67786, 67814, 67834, 67856, 67887, 67910], [24072.387, 24105.007, 23964.658, 24045.256, 23976.759, 24004.455, 24027.725, 23929.915], [29970.799, 29940.4, 30007.598, 30013.601, 30021.512, 30012.873, 29970.557, 29955.932], [33.689, 29.157, 42.749, 28.132, 29.3, 12.466, 33.097, 13.716], [1560.411625155152, 1399.9191409067034, 1298.4703338329984, 7506.94395871928, 6868.742738152201, 48021.55943191976, 1685.5223235790404, 15600.878722447327], [3763, 3764, 3765, 3766, 3767, 3768, 3769, 3770]], [0, 6680, [69017, 69037, 69064, 69084, 69101, 69123, 69146, 69171, 69200, 69226, 69251, 69271, 69290, 69320, 69339, 69361, 69380, 69402, 69423, 69445, 69459, 69478, 69498, 69520, 69538, 69552, 69573, 69591, 69611, 69635, 69657, 69676, 69692, 69707, 69726, 69742, 69762, 69785, 69802, 69820, 69839, 69850, 69862, 69879, 69897, 69912, 69932, 69948, 69963, 69977, 69992, 70005, 70024], [23961.024, 23983.659, 23983.531, 23991.309, 23976.314, 23984.827, 23981.512, 24000.915, 24008.812, 23989.802, 24009.391, 24004.631, 24002.595, 23977.038, 24002.716, 23945.145, 23953.609, 23951.941, 23949.155, 23952.951, 23963.095, 23981.332, 23946.714, 23960.147, 23986.977, 23952.894, 23941.994, 23897.754, 23914.783, 23933.931, 23926.903, 23937.282, 23936.07, 23903.268, 23924.721, 23930.351, 23922.58, 23857.358, 23857.484, 23846.45, 23839.957, 23863.855, 23841.631, 23849.733, 23888.898, 23892.515, 23841.264, 23927.982, 23871.194, 23824.814, 23762.256, 23658.419, 23599.86], [31062.931, 31118.437, 31114.758, 31144.152, 31171.756, 31158.138, 31152.801, 31138.465, 31149.305, 31163.668, 31140.885, 31169.588, 31152.495, 31133.85, 31197.563, 31167.622, 31164.073, 31151.688, 31160.525, 31172.198, 31185.073, 31189.072, 31263.566, 31211.645, 31191.242, 31205.85, 31245.88, 31246.687, 31208.042, 31237.554, 31231.706, 31238.456, 31218.975, 31287.728, 31257.032, 31243.228, 31302.628, 31373.329, 31352.833, 31376.207, 31372.671, 31333.312, 31352.324, 31396.774, 31348.939, 31275.005, 31345.171, 31258.816, 31327.431, 31256.903, 31401.279, 31488.352, 31506.78], [18.502, 14.773, 16.056, 10.701, 9.834, 14.832, 8.315, 11.849, 11.414, 14.601, 17.104, 15.686, 21.31, 18.474, 20.637, 17.023, 18.153, 12.741, 13.735, 13.579, 12.573, 15.657, 19.893, 19.885, 24.039, 19.007, 17.12, 17.374, 16.942, 11.898, 15.183, 18.206, 15.698, 19.561, 22.589, 13.569, 13.857, 17.352, 23.582, 19.377, 18.363, 19.774, 14.026, 20.911, 16.766, 13.647, 25.285, 21.318, 9.498, 20.947, 33.15, 16.627, 20.642], [11985.416369451508, 2078.345405314266, 2486.055882198067, 4403.347884456627, 4039.0935809543307, 3707.230823552575, 5650.436983991199, 4098.52607127165, 2943.798858603008, 3672.2553277093416, 3287.4390575823763, 1755.3721991965594, 3301.1901124220267, 2234.9004869636915, 1868.5124313394053, 628.3704654795854, 2382.998132543472, 2227.705389394453, 3591.749474111652, 1873.758312014194, 3250.0494547085414, 3769.9642414274, 2472.7012802395475, 3104.5793311801913, 2521.9918424312295, 4248.668062158943, 3906.545344514137, 3827.7186214883013, 3147.7268690154915, 2130.1524583198757, 2916.6125685628476, 3018.514849027857, 2643.751464172497, 3023.7484536700504, 2636.261158554982, 1611.7901478556887, 2731.4085849558483, 2884.6423150149253, 2476.4976775263717, 2659.79940689647, 3347.339157750965, 3055.0264959118877, 9526.359817431128, 4057.6994671000516, 1802.1264772209433, 787.9981237733996, 4738.141906854478, 564.7885665094697, 43047.98919103244, 8214.13077473201, 4790.344505629191, 1781.1603418036768, 635.38290151403], [3839, 3840, 3841, 3842, 3843, 3844, 3845, 3846, 3847, 3848, 3849, 3850, 3851, 3852, 3853, 3854, 3855, 3856, 3857, 3858, 3859, 3860, 3861, 3862, 3863, 3864, 3865, 3866, 3867, 3868, 3869, 3870, 3871, 3872, 3873, 3874, 3875, 3876, 3877, 3878, 3879, 3880, 3881, 3882, 3883, 3884, 3885, 3886, 3887, 3888, 3889, 3890, 3891]], [0, 6685, [69038, 69065, 69085, 69102, 69124, 69147], [24319.981, 24319.3, 24341.461, 24327.97, 24346.332, 24274.908], [30103.358, 30050.475, 30077.053, 30010.498, 30045.021, 30018.898], [23.062, 21.453, 20.557, 22.207, 21.197, 18.873], [1277.5372829104508, 1678.821664007093, 3388.19946627088, 823.3256575914822, 1079.8616399851455, 1516.699854409313], [3840, 3841, 3842, 3843, 3844, 3845]], [0, 6691, [69100, 69122, 69145, 69170, 69198, 69223], [23597.512, 23537.238, 23567.394, 23509.727, 23586.5, 23606.685], [30358.593, 30256.788, 30328.418, 30282.028, 30378.242, 30460.798], [38.416, 13.091, 19.902, 17.552, 22.654, 22.542], [3554.7087892661757, 1835.4668603770997, 3590.3162192652353, 2372.7376995755267, 5756.671847786131, 13217.03568569314], [3843, 3844, 3845, 3846, 3847, 3848]], [0, 6720, [69477, 69497, 69519, 69537, 69550, 69572, 69589, 69609, 69632, 69654, 69673, 69690, 69705, 69724], [23188.419, 23188.311, 23204.352, 23246.744, 23187.632, 23210.177, 23195.887, 23196.137, 23167.538, 23179.928, 23162.926, 23165.012, 23164.89, 23182.268], [30594.488, 30571.889, 30592.899, 30660.018, 30597.808, 30575.166, 30598.809, 30618.457, 30577.383, 30596.137, 30609.135, 30619.863, 30610.968, 30632.672], [16.832, 12.888, 12.589, 18.574, 17.021, 17.13, 17.912, 17.532, 14.795, 18.991, 13.702, 13.295, 11.791, 16.769], [1343.7364754053194, 1317.567792718911, 1704.478603736932, 3074.8352044591443, 1867.7383367830923, 1593.702416452858, 2210.1438036205577, 2015.6257232790817, 1378.428054439397, 1197.8393414619918, 1478.83444724083, 1161.6820999778065, 1842.4540963381512, 1665.0263151509766], [3860, 3861, 3862, 3863, 3864, 3865, 3866, 3867, 3868, 3869, 3870, 3871, 3872, 3873]], [0, 6755, [69961, 69976, 69991, 70004, 70023, 70039, 70060], [23403.587, 23433.604, 23379.165, 23412.42, 23460.461, 23383.336, 23458.587], [30333.053, 30345.609, 30349.624, 30327.016, 30247.76, 30315.641, 30261.926], [22.06, 22.827, 18.679, 19.516, 18.06, 24.217, 21.205], [2394.0417141275093, 1117.7294716558679, 1773.4432104531759, 1391.2242751427364, 752.9929108548376, 1967.0045961668427, 631.2654624688334], [3887, 3888, 3889, 3890, 3891, 3892, 3893]], [0, 6786, [70226, 70244, 70261, 70277, 70293, 70315], [23412.315, 23451.93, 23437.641, 23478.828, 23411.271, 23427.448], [30276.26, 30266.179, 30256.57, 30231.821, 30258.647, 30235.145], [29.792, 31.174, 19.037, 27.206, 35.938, 27.454], [875.2475148155462, 2130.994774171718, 1354.4470161535712, 1118.0680641764125, 706.8029782501192, 1112.0533645315627], [3902, 3903, 3904, 3905, 3906, 3907]], [0, 6823, [70716, 70735, 70762, 70786, 70815, 70832, 70864, 70883, 70906, 70934, 70958, 70976, 70999, 71022, 71045, 71076, 71096, 71123, 71142, 71163, 71181, 71203, 71225, 71251, 71277, 71297, 71317, 71333, 71347, 71369, 71385, 71406, 71429, 71452, 71473], [23400.134, 23609.823, 23644.046, 23480.293, 23275.59, 23283.638, 23268.919, 23319.211, 23258.918, 23275.651, 23276.253, 23285.197, 23243.737, 23250.623, 23242.319, 23226.741, 23296.936, 23321.273, 23203.042, 23234.862, 23106.416, 23310.78, 23335.842, 23336.755, 23350.572, 23332.117, 23302.547, 23365.56, 23321.786, 23341.362, 23199.587, 23254.354, 23280.645, 23372.345, 23305.299], [30400.416, 30368.877, 30610.619, 30710.946, 30788.986, 30608.29, 30722.019, 30639.764, 30616.878, 30670.607, 30590.981, 30625.575, 30696.884, 30679.428, 30754.286, 30713.324, 30710.248, 30806.099, 30725.813, 30770.337, 30830.316, 30840.369, 30808.551, 30825.594, 30827.906, 30803.673, 30808.468, 30807.68, 30805.642, 30815.403, 30830.494, 30860.914, 30843.803, 30788.28, 30823.876], [32.638, 11.118, 9.166, 44.886, 20.735, 21.63, 16.138, 20.808, 18.861, 12.557, 13.661, 19.779, 20.442, 19.034, 22.625, 13.416, 18.29, 22.043, 33.197, 21.761, 27.767, 13.547, 15.909, 14.324, 18.213, 11.649, 16.428, 21.497, 23.596, 19.785, 29.917, 28.362, 19.583, 12.251, 20.833], [777.8622177749332, 70903.29069877321, 705.4414537946965, 1815.323920381165, 1331.5794631918934, 3457.3201529033404, 24535.33841100128, 4197.658246094236, 3643.3292299788363, 5465.243872411411, 2104.0499754305097, 1767.6143374064584, 4703.0983411432535, 4271.14449085857, 3550.602754725766, 23122.195653425304, 2971.9377537617083, 1651.052735755577, 2876.1465227082413, 3113.904994004399, 1990.4356105631248, 754.6602452710107, 1098.9816002754515, 1132.0948737676247, 949.456591639039, 1109.7639900063184, 1118.9347806003395, 810.4689298270715, 1352.8440578637778, 947.6964737801857, 1990.4553359621677, 1968.6339063277742, 1070.94781907737, 719.1745497626385, 1108.5162719053394], [3933, 3934, 3935, 3936, 3937, 3938, 3939, 3940, 3941, 3942, 3943, 3944, 3945, 3946, 3947, 3948, 3949, 3950, 3951, 3952, 3953, 3954, 3955, 3956, 3957, 3958, 3959, 3960, 3961, 3962, 3963, 3964, 3965, 3966, 3967]], [0, 6850, [70935, 70960, 70977, 71000, 71024, 71047], [23895.535, 23883.757, 23931.886, 24002.506, 23933.539, 23882.94], [29918.61, 29901.501, 29869.882, 29863.07, 29899.121, 29949.617], [12.561, 21.045, 21.088, 27.931, 18.826, 24.823], [803.097472684117, 400.9192957094725, 993.496267193087, 1791.6101767423863, 775.5857610028256, 950.400015023827], [3942, 3943, 3944, 3945, 3946, 3947]], [0, 6870, [71097, 71124, 71144, 71164, 71182, 71205, 71227, 71253, 71278], [23830.729, 23864.182, 23912.865, 23961.23, 23916.885, 23922.632, 23903.358, 23946.952, 23931.303], [29940.837, 29915.228, 29947.832, 29856.58, 29950.019, 29910.334, 29897.206, 29931.041, 29936.191], [23.595, 22.93, 20.242, 16.95, 16.316, 35.222, 18.785, 25.915, 19.391], [845.0310687291603, 767.70462095318, 942.3880159003232, 396.30703751644194, 803.9027493473952, 1562.7688319845868, 1010.3133623888912, 1653.9992417861858, 1283.907727121495], [3949, 3950, 3951, 3952, 3953, 3954, 3955, 3956, 3957]], [0, 6876, [71183, 71207, 71228, 71254, 71279, 71299], [24191.678, 24254.303, 24241.077, 24254.534, 24232.066, 24309.869], [30535.507, 30555.202, 30500.96, 30593.011, 30548.879, 30556.783], [4.67, 18.17, 21.07, 12.912, 24.364, 24.668], [312.4849097389239, 448.4087630392657, 1079.764586026212, 888.1811357971894, 725.6311589274214, 942.4010184109173], [3953, 3954, 3955, 3956, 3957, 3958]], [0, 6885, [71319, 71335, 71348, 71371, 71387, 71407, 71431, 71454, 71474], [23893.022, 23821.864, 23801.778, 23941.41, 23958.724, 23862.108, 23877.676, 23900.199, 23767.927], [31407.639, 31304.266, 31374.765, 31287.363, 31258.746, 31322.904, 31331.622, 31253.613, 31436.859], [23.859, 38.619, 33.524, 45.727, 21.71, 27.844, 20.013, 33.09, 31.675], [1528.0285252147137, 3237.801258085804, 1675.7051589476825, 1230.2057790828221, 930.9556109527927, 1799.4202858085384, 12185.373885276787, 1697.2332777514494, 965.7701591456072], [3959, 3960, 3961, 3962, 3963, 3964, 3965, 3966, 3967]], [0, 6903, [71502, 71512, 71526, 71541, 71557, 71587], [23346.22, 23190.607, 23317.829, 23362.717, 23290.06, 23321.555], [30829.878, 30792.906, 30807.21, 30761.437, 30814.964, 30852.723], [19.373, 46.375, 24.902, 23.17, 36.139, 16.062], [818.7709188530447, 1111.5633161298285, 807.4512498413762, 884.3649998281102, 1151.8312390935487, 1168.0174042380863], [3969, 3970, 3971, 3972, 3973, 3974]], [0, 6908, [71623, 71639, 71651, 71667, 71683, 71701, 71713, 71725, 71744, 71767, 71780, 71803, 71817, 71831], [23296.944, 23280.277, 23318.588, 23289.342, 23165.384, 23342.549, 23209.233, 23168.824, 23150.811, 23288.846, 23330.684, 23301.408, 23304.975, 23316.601], [30789.551, 30824.413, 30773.087, 30824.118, 30760.364, 30764.486, 30820.441, 30810.651, 30822.788, 30768.172, 30812.5, 30774.734, 30799.944, 30759.014], [3.455, 25.246, 22.478, 17.749, 29.511, 22.73, 22.124, 27.604, 27.18, 25.665, 19.92, 28.684, 22.228, 27.941], [295.31559096905164, 1874.91592893244, 2016.3775935087247, 1805.3127621237804, 1575.2449166833933, 1436.6036175256827, 2486.042662241112, 1451.1994351137203, 4440.097371114076, 2324.98119759346, 786.0707252298765, 2315.7447771278084, 1336.2878805602074, 14675.935404365531], [3976, 3977, 3978, 3979, 3980, 3981, 3982, 3983, 3984, 3985, 3986, 3987, 3988, 3989]], [0, 6998, [72594, 72616, 72649, 72686, 72711, 72739, 72765], [23733.153, 23792.29, 23814.283, 23763.007, 23769.677, 23764.578, 23766.519], [30616.124, 30618.792, 30528.767, 30517.997, 30506.826, 30431.717, 30543.626], [32.548, 15.587, 12.61, 18.893, 17.915, 24.734, 14.354], [1214.955339777604, 514.7619718468052, 801.804754058178, 2658.439169364655, 2049.9097989998813, 3355.7258981548225, 1597.3035300625254], [4039, 4040, 4041, 4042, 4043, 4044, 4045]], [0, 7008, [72648, 72685, 72710, 72737, 72763, 72790], [23302.145, 23245.37, 23316.8, 23254.286, 23291.151, 23300.128], [31898.1, 31914.83, 31858.154, 31878.161, 31874.652, 32051.231], [17.976, 15.253, 22.255, 25.565, 23.372, 3.756], [954.9471233044663, 1637.0059046094764, 1626.145064335004, 2273.8394662012615, 1034.139206943107, 302.1846712201365], [4041, 4042, 4043, 4044, 4045, 4046]], [0, 7032, [72944, 72967, 72988, 73011, 73031, 73049, 73072, 73089], [23171.29, 23166.271, 23153.067, 23131.905, 23143.466, 23132.814, 23115.028, 23173.424], [31820.427, 31824.159, 31848.412, 31847.599, 31840.52, 31846.744, 31820.191, 31814.799], [20.065, 9.515, 12.474, 13.363, 15.142, 20.627, 15.82, 18.019], [2031.621354378821, 2516.8099040895236, 1606.8188395830982, 1570.2192671508622, 2332.5384870466232, 949.1871873312667, 1120.041481587561, 2352.530638440797], [4053, 4054, 4055, 4056, 4057, 4058, 4059, 4060]], [0, 7057, [73125, 73149, 73166, 73181, 73200, 73214, 73230, 73245], [23177.049, 23166.449, 23149.187, 23156.246, 23125.033, 23124.926, 23120.574, 23138.987], [31854.68, 31854.146, 31861.599, 31903.382, 31889.568, 31874.469, 31864.255, 31876.943], [17.383, 17.809, 13.621, 7.09, 10.411, 16.566, 6.559, 20.722], [1482.3425441083696, 2118.6102904935187, 2179.226735926812, 3237.298933421895, 4110.078142855752, 3442.0975130384786, 2917.0990678093513, 633.8747207371276], [4062, 4063, 4064, 4065, 4066, 4067, 4068, 4069]], [0, 7201, [74662, 74683, 74703, 74731, 74754, 74778, 74803, 74823, 74837, 74861, 74881, 74900, 74920, 74943, 74957, 74976], [23910.047, 23973.752, 23954.655, 23939.944, 23900.083, 23876.812, 23924.834, 23982.619, 23977.496, 23968.52, 23972.132, 23967.983, 23989.825, 23991.72, 23943.559, 23908.761], [31068.962, 31086.823, 31049.497, 30995.677, 30957.977, 30982.134, 30976.219, 30966.092, 30922.196, 30940.788, 30894.258, 30911.729, 30889.192, 30883.247, 30741.653, 30709.893], [18.085, 15.646, 12.513, 18.67, 12.178, 10.002, 14.955, 14.742, 12.038, 12.745, 12.502, 10.788, 17.019, 13.29, 14.781, 12.266], [1229.1008661729927, 1208.1292892434892, 1919.4820243499423, 1749.1392433902884, 3383.3091989961304, 2202.6456546069176, 1513.046512229914, 2220.785966990901, 2462.394481079779, 1868.0174858630362, 2052.522308713633, 2032.4499493976864, 2887.1704117354316, 2249.735486863811, 1718.2841331649047, 1016.4501524220727], [4167, 4168, 4169, 4170, 4171, 4172, 4173, 4174, 4175, 4176, 4177, 4178, 4179, 4180, 4181, 4182]], [0, 7216, [74858, 74879, 74897, 74918, 74941, 74955, 74974, 74993, 75012, 75026, 75042], [22712.07, 22709.094, 22706.033, 22734.644, 22647.505, 22707.767, 22684.394, 22692.684, 22734.032, 22724.519, 22729.417], [31635.205, 31636.732, 31628.377, 31625.892, 31659.97, 31615.556, 31642.846, 31625.603, 31654.255, 31625.549, 31608.126], [12.349, 11.088, 12.668, 10.497, 25.017, 22.555, 13.155, 10.458, 13.9, 21.04, 23.431], [2112.442735432557, 860.1341992000082, 1804.5104931651792, 1671.2458688323404, 792.7990076577822, 2216.512986736931, 1688.6640406913125, 1531.0582740824586, 1318.5353167941118, 663.1080242687572, 1784.9573026935914], [4176, 4177, 4178, 4179, 4180, 4181, 4182, 4183, 4184, 4185, 4186]], [0, 7229, [75014, 75029, 75044, 75057, 75071, 75090, 75107, 75123, 75143, 75159, 75175, 75188, 75205, 75221, 75232, 75247, 75262, 75272, 75290, 75311, 75324, 75333, 75345, 75366, 75384, 75405, 75417], [23981.725, 23954.384, 23975.885, 24042.879, 23922.394, 24033.397, 23994.346, 23986.324, 23977.257, 23993.098, 23987.287, 23989.445, 23922.294, 23976.418, 23973.722, 23985.955, 23968.099, 23944.463, 23954.391, 23967.271, 24020.034, 23973.35, 23952.917, 23995.309, 23914.816, 23869.253, 23953.931], [30952.429, 30904.925, 30892.955, 30910.491, 30878.973, 30965.603, 30926.251, 30915.046, 30938.144, 30932.899, 30950.192, 30948.561, 30891.282, 30891.214, 30936.699, 30916.946, 30903.683, 30913.594, 30927.113, 30897.368, 30998.533, 30919.822, 30931.257, 30918.496, 30935.7, 30859.052, 30880.376], [16.512, 14.662, 20.336, 23.257, 24.777, 25.756, 16.055, 11.964, 11.036, 18.565, 10.36, 8.497, 22.078, 13.095, 11.755, 12.473, 11.704, 10.464, 11.019, 19.4, 20.151, 20.616, 16.681, 17.787, 22.462, 31.053, 18.204], [498.2096943895634, 1210.2984025871629, 1526.64826522382, 1241.4802093261328, 846.1003080453339, 684.3629125947831, 1652.7419144760613, 1511.3779641140713, 1220.4948836865972, 1544.6092703568695, 1760.287867499152, 1583.164874466128, 547.9964608614382, 807.6086374129939, 1480.048772936356, 1640.2712656637507, 1639.000957876725, 1876.2476269160952, 1420.7330943591235, 1425.073691830166, 545.7655660572498, 729.7202566439403, 1207.072210834102, 1308.46306035778, 1351.9282468173146, 2716.8436059935443, 1085.1498302336195], [4184, 4185, 4186, 4187, 4188, 4189, 4190, 4191, 4192, 4193, 4194, 4195, 4196, 4197, 4198, 4199, 4200, 4201, 4202, 4203, 4204, 4205, 4206, 4207, 4208, 4209, 4210]], [0, 7294, [75915, 75929, 75953, 75978, 76004, 76030, 76058, 76085, 76109], [23513.535, 23516.502, 23523.43, 23565.67, 23601.95, 23567.394, 23604.478, 23549.126, 23558.292], [31599.103, 31719.805, 31709.674, 31669.867, 31615.228, 31681.527, 31626.405, 31711.123, 31599.974], [27.528, 16.471, 16.078, 17.494, 18.992, 21.927, 15.619, 17.479, 30.15], [1565.591289094782, 2311.031913192853, 1845.1053842989593, 1445.3310895527493, 1875.2376574251298, 3048.7007127851175, 918.1804265032765, 887.8833887084238, 1766.1748292958628], [4244, 4245, 4246, 4247, 4248, 4249, 4250, 4251, 4252]], [0, 7297, [75928, 75952, 75976, 76002, 76028, 76056], [23049.003, 23056.744, 23027.93, 23044.333, 23035.833, 23029.718], [30815.0, 30874.887, 30806.27, 30831.384, 30795.864, 30840.257], [10.395, 21.359, 15.198, 12.12, 16.171, 18.805], [827.1552393991814, 1828.1830577972607, 937.6441693124775, 1180.208294183187, 1136.8801304111375, 1305.7610989092016], [4245, 4246, 4247, 4248, 4249, 4250]], [0, 7301, [75954, 75979, 76005, 76031, 76059, 76086, 76111, 76138, 76167, 76196, 76224, 76249, 76281], [23991.792, 24094.668, 24305.328, 24251.056, 24367.822, 24271.423, 24182.618, 24162.265, 24095.695, 24170.26, 24276.057, 24240.599, 24305.55], [30544.85, 30447.035, 30404.618, 30481.648, 30404.99, 30463.172, 30465.862, 30502.687, 30499.624, 30515.275, 30452.082, 30466.584, 30409.104], [19.635, 33.019, 29.11, 16.185, 28.501, 22.272, 28.713, 37.0, 31.981, 37.909, 37.976, 14.051, 35.226], [1415.966273339032, 7188.75294870678, 1518.5260262428008, 462.0270434127644, 1187.9018609412083, 579.8554161697765, 532.8355635754634, 1318.9142320477572, 3904.806793333533, 2561.0750336688657, 1543.4908026579349, 570.8591792829294, 1025.5526274277656], [4246, 4247, 4248, 4249, 4250, 4251, 4252, 4253, 4254, 4255, 4256, 4257, 4258]], [0, 7318, [76083, 76107, 76136, 76163, 76193, 76220], [22762.93, 22752.063, 22744.475, 22827.464, 22811.903, 22755.522], [31608.341, 31629.278, 31642.944, 31623.387, 31691.352, 31662.114], [43.898, 27.332, 30.636, 16.349, 21.555, 18.905], [1678.9251196559312, 1434.6704604557738, 1150.7429552482592, 4660.378280444196, 2116.2806945727657, 1526.7865922688961], [4251, 4252, 4253, 4254, 4255, 4256]], [0, 7352, [76416, 76439, 76459, 76482, 76504, 76527], [22759.262, 22830.192, 22792.446, 22782.701, 22757.567, 22773.249], [31579.058, 31653.985, 31593.182, 31584.976, 31633.396, 31616.437], [15.112, 22.429, 17.202, 12.783, 14.938, 16.286], [1373.4522227704795, 690.3935441711551, 688.2556952717993, 1273.5466636152055, 1283.6607028063145, 1561.858250101545], [4264, 4265, 4266, 4267, 4268, 4269]], [0, 7358, [76507, 76528, 76548, 76577, 76602, 76630, 76653, 76674, 76697, 76716, 76736, 76761, 76774, 76788, 76804, 76820], [23607.461, 23641.412, 23624.219, 23653.344, 23648.885, 23660.72, 23637.172, 23615.598, 23628.065, 23615.038, 23645.631, 23654.466, 23633.175, 23612.309, 23639.682, 23624.703], [30543.788, 30600.538, 30593.882, 30595.24, 30577.049, 30595.783, 30584.351, 30583.825, 30586.863, 30604.485, 30599.04, 30595.378, 30586.668, 30598.959, 30600.909, 30578.853], [7.67, 8.071, 6.23, 6.769, 7.743, 10.573, 7.921, 8.443, 8.103, 8.109, 9.498, 7.486, 7.33, 8.496, 8.321, 11.435], [401.11942641084727, 2485.58931817292, 2658.5837302736604, 2501.4115167831046, 1870.435621271579, 1789.1608682932579, 2326.643651327392, 2304.697360145449, 2735.3977668379707, 2381.1972025382865, 2629.9646618284414, 2459.0100743262897, 3118.0411714378256, 2404.416077090082, 2149.125724313592, 1970.6778286659705], [4268, 4269, 4270, 4271, 4272, 4273, 4274, 4275, 4276, 4277, 4278, 4279, 4280, 4281, 4282, 4283]], [0, 7364, [76574, 76601, 76629, 76651, 76671, 76695], [22777.307, 22771.334, 22760.887, 22755.552, 22804.592, 22718.75], [31583.162, 31592.671, 31609.075, 31609.26, 31573.712, 31615.275], [23.553, 14.426, 12.733, 17.489, 32.438, 16.127], [2446.609591653599, 952.5724565110675, 1094.3413508566634, 1173.1921445515409, 1165.737846545524, 759.0926246042471], [4271, 4272, 4273, 4274, 4275, 4276]], [0, 7514, [78362, 78378, 78397, 78418, 78438], [22786.482, 22757.856, 22765.496, 22732.7, 22727.333], [31268.85, 31315.973, 31315.846, 31349.51, 31369.473], [20.336, 12.757, 15.282, 22.458, 21.356], [1440.216561193965, 2022.3710502329081, 2327.115638383341, 1258.3718348728512, 2475.670543092806], [4389, 4390, 4391, 4392, 4393]], [0, 7522, [78473, 78491, 78510, 78528, 78551, 78575], [22760.154, 22886.517, 22732.197, 22770.538, 22737.244, 22749.931], [31343.376, 31332.244, 31336.27, 31350.943, 31362.279, 31385.155], [23.202, 26.66, 15.119, 24.932, 16.273, 23.61], [795.9926794946971, 2231.155780556518, 657.1888189423778, 1580.3868348120825, 1779.305053247179, 1498.0795385462184], [4395, 4396, 4397, 4398, 4399, 4400]], [0, 7543, [78677, 78691, 78708, 78722, 78740, 78762, 78783, 78799, 78816, 78829, 78843, 78857, 78875, 78896, 78918], [23454.372, 23447.692, 23478.03, 23466.089, 23505.454, 23453.049, 23429.821, 23452.337, 23458.509, 23486.967, 23406.537, 23415.467, 23421.618, 23459.847, 23431.297], [31259.972, 31266.946, 31280.745, 31274.922, 31284.165, 31268.606, 31286.668, 31283.411, 31277.966, 31246.261, 31289.811, 31251.095, 31242.552, 31202.322, 31223.252], [10.323, 8.878, 18.78, 12.585, 8.465, 18.628, 15.756, 12.203, 10.13, 16.845, 22.256, 21.915, 20.596, 17.625, 31.69], [1487.1800067938382, 1232.8550518794023, 688.8752620532866, 2012.9147384504747, 1078.857740182504, 1757.4572629677302, 1365.724366623062, 1800.9164958826434, 1583.2620701393785, 904.9154154160108, 796.4789246182878, 1044.4132294358724, 1626.4414023889965, 605.6371149676944, 2261.332026420785], [4406, 4407, 4408, 4409, 4410, 4411, 4412, 4413, 4414, 4415, 4416, 4417, 4418, 4419, 4420]], [0, 7576, [79168, 79185, 79199, 79220, 79239, 79251, 79263, 79281, 79291, 79309, 79324, 79342, 79356, 79371, 79387], [23875.296, 23914.927, 23874.115, 23868.589, 23898.385, 23865.372, 23897.669, 23844.061, 23872.888, 23959.238, 23889.425, 23905.785, 23873.886, 23889.52, 23887.151], [30451.65, 30492.485, 30479.02, 30448.341, 30415.025, 30449.461, 30491.821, 30453.069, 30420.19, 30545.243, 30482.282, 30418.835, 30420.359, 30417.244, 30426.256], [10.084, 20.466, 23.913, 19.074, 23.7, 14.894, 19.731, 24.769, 3.941, 32.645, 14.878, 11.375, 8.848, 6.489, 8.475], [646.7334678674133, 1137.3422494448148, 701.1769524653811, 498.46245338363997, 696.6148087596408, 635.9330018019235, 959.5915715574083, 833.1992938507692, 358.455847610464, 1993.7360067378575, 556.9226873742224, 1322.128891823378, 2513.191684312213, 1834.3044283326637, 2329.7259525982527], [4437, 4438, 4439, 4440, 4441, 4442, 4443, 4444, 4445, 4446, 4447, 4448, 4449, 4450, 4451]], [0, 7587, [79290, 79307, 79322, 79341, 79355, 79369, 79385, 79402, 79419, 79435, 79450, 79467, 79485, 79498, 79513, 79525, 79544, 79560, 79571, 79585, 79601, 79613, 79625, 79643, 79656, 79669, 79678, 79693, 79711, 79727, 79739], [22741.553, 22718.296, 22740.677, 22751.0, 22735.916, 22752.689, 22726.107, 22694.628, 22753.82, 22736.53, 22716.005, 22740.774, 22769.208, 22736.951, 22728.064, 22742.386, 22756.498, 22783.995, 22758.237, 22743.021, 22716.184, 22739.66, 22749.831, 22740.461, 22716.042, 22757.706, 22751.511, 22710.438, 22727.867, 22764.491, 22783.431], [31720.14, 31719.597, 31689.899, 31671.431, 31712.632, 31663.854, 31682.888, 31666.834, 31697.78, 31690.755, 31649.933, 31672.46, 31695.617, 31692.814, 31707.749, 31696.093, 31679.919, 31698.366, 31671.496, 31696.515, 31705.854, 31680.499, 31721.775, 31688.179, 31738.747, 31646.091, 31699.338, 31673.282, 31714.582, 31708.614, 31669.205], [13.091, 19.629, 17.185, 16.316, 11.557, 13.971, 11.894, 14.972, 16.69, 10.941, 18.152, 14.476, 11.504, 12.661, 11.691, 11.576, 12.944, 21.495, 11.686, 15.692, 18.396, 17.225, 14.518, 29.613, 17.167, 19.084, 24.324, 21.73, 18.172, 13.748, 18.4], [538.9360263150272, 889.3172955315969, 1724.4755379576625, 1146.568104509656, 1361.5125412367972, 1824.7974451282064, 1440.0872020351455, 1643.8552953095773, 1665.4296040920374, 1609.664910376598, 755.5626971987476, 962.3326897044594, 2091.8747659257588, 2180.6879727506957, 1681.597396081748, 1506.9722505231307, 1318.5654530428553, 1319.0312955103598, 411.6013966530241, 1717.324204132755, 814.0171859119015, 1533.3111094345213, 1409.1241205847332, 1028.0439189428548, 1500.8765246917246, 1782.6178166915206, 1987.4265695609788, 492.51813120735704, 1556.6482225864634, 1304.1901143188772, 1350.7113821682674], [4445, 4446, 4447, 4448, 4449, 4450, 4451, 4452, 4453, 4454, 4455, 4456, 4457, 4458, 4459, 4460, 4461, 4462, 4463, 4464, 4465, 4466, 4467, 4468, 4469, 4470, 4471, 4472, 4473, 4474, 4475]], [0, 7672, [80476, 80498, 80510, 80527, 80542], [22993.354, 22998.763, 23008.304, 23008.623, 22918.627], [30948.234, 30964.783, 30991.593, 30929.444, 30956.79], [13.679, 12.445, 13.309, 12.402, 16.91], [1102.6211511818751, 814.205979713766, 1929.7566137613812, 869.9233660037145, 532.2372986168392], [4525, 4526, 4527, 4528, 4529]], [0, 7691, [80618, 80640, 80663, 80690, 80720, 80748, 80770, 80794], [23839.088, 23810.317, 23805.248, 23801.529, 23802.784, 23768.535, 23823.913, 23799.699], [29994.365, 29971.931, 30014.748, 30006.496, 29998.757, 29963.293, 29958.677, 30014.121], [15.321, 11.701, 15.237, 10.385, 12.898, 17.326, 32.447, 11.33], [822.2059422130818, 1319.9596100871715, 1057.6684615537674, 1598.5842671107216, 1868.9845677234828, 1222.9562866413619, 1298.2302748918864, 1442.9498935330537], [4532, 4533, 4534, 4535, 4536, 4537, 4538, 4539]], [0, 7703, [80717, 80746, 80769, 80793, 80816, 80839, 80863, 80882], [22770.01, 22746.731, 22739.604, 22786.356, 22732.312, 22750.104, 22735.874, 22734.197], [31548.36, 31498.676, 31561.384, 31539.877, 31545.128, 31564.773, 31585.883, 31440.51], [38.574, 28.827, 14.471, 22.316, 18.33, 29.146, 15.495, 29.802], [2088.1195983544158, 2397.4140608837406, 449.4923285199925, 1388.4332166861277, 2572.987043268295, 1617.820557116065, 1450.7765259782418, 657.4151045091464], [4536, 4537, 4538, 4539, 4540, 4541, 4542, 4543]], [0, 7767, [81561, 81570, 81583, 81601, 81615, 81627], [23980.745, 23984.174, 23995.999, 24057.506, 23986.81, 23981.244], [30896.21, 30996.83, 30952.575, 30981.008, 30948.973, 30959.543], [18.655, 16.021, 21.825, 11.861, 20.747, 37.604], [842.2922556603122, 1142.1803389428885, 587.4207028433048, 359.54318642872653, 814.5132830052671, 829.2344542846853], [4595, 4596, 4597, 4598, 4599, 4600]], [0, 7813, [82138, 82159, 82179, 82194, 82217], [23048.996, 23062.104, 23037.041, 23037.269, 23029.217], [31879.645, 31916.157, 31895.63, 31877.253, 31914.558], [19.582, 9.79, 11.966, 13.998, 10.986], [1253.3528128331416, 1471.3238512227904, 1923.3713296791323, 1486.9401092975265, 692.5942888422666], [4640, 4641, 4642, 4643, 4644]], [0, 7821, [82195, 82218, 82232, 82244, 82258, 82277, 82296, 82311, 82330, 82344, 82359, 82373, 82388, 82402, 82418, 82438, 82446, 82464], [23644.993, 23671.364, 23618.335, 23654.533, 23644.08, 23657.828, 23645.903, 23663.633, 23634.173, 23649.058, 23654.428, 23641.381, 23637.072, 23673.802, 23663.694, 23631.822, 23638.127, 23686.006], [31677.93, 31700.796, 31706.307, 31639.479, 31702.386, 31661.272, 31647.998, 31636.27, 31705.271, 31649.273, 31651.689, 31651.423, 31698.232, 31663.407, 31673.341, 31695.898, 31675.867, 31648.762], [7.734, 11.983, 17.008, 16.608, 24.405, 18.439, 24.622, 16.122, 12.006, 16.849, 14.062, 17.694, 17.255, 12.079, 18.861, 26.786, 13.886, 17.091], [1999.4835636646228, 1135.249957403615, 1392.352657724144, 1178.6442928349572, 725.2125893046638, 2102.177450166755, 1136.2959543774687, 1223.3883138532167, 2022.7360777387405, 1787.9066488931805, 1420.7128245661527, 2412.6935395918285, 1495.9665157398128, 1771.0489302070168, 1473.5964355469293, 1220.3521558168034, 1283.8174985650344, 959.3279063638244], [4643, 4644, 4645, 4646, 4647, 4648, 4649, 4650, 4651, 4652, 4653, 4654, 4655, 4656, 4657, 4658, 4659, 4660]], [0, 7886, [83022, 83033, 83044, 83063, 83081, 83096, 83107], [23799.934, 23943.1, 23964.475, 23943.882, 23961.404, 24005.305, 23992.143], [31274.935, 31212.401, 31215.732, 31162.843, 31247.383, 31175.354, 31200.849], [34.392, 20.24, 25.413, 19.045, 21.459, 12.913, 16.359], [1163.7973585404238, 2815.763943962145, 1722.9753070876006, 2499.0229266222154, 5627.73019789548, 1954.583123949833, 1568.6934463044818], [4704, 4705, 4706, 4707, 4708, 4709, 4710]], [0, 7910, [83257, 83276, 83292, 83304, 83322, 83333, 83350, 83360, 83373, 83388, 83400, 83420, 83433, 83445, 83462, 83476, 83490, 83507, 83517, 83525, 83537, 83554, 83563, 83575, 83583, 83598, 83606, 83617, 83625, 83636, 83657, 83678, 83700], [24006.414, 23916.644, 23954.217, 23972.458, 24013.993, 23971.191, 24017.973, 23939.998, 23962.519, 23968.253, 23989.374, 23981.505, 23946.711, 23990.684, 23973.884, 23961.007, 24011.717, 23973.711, 24016.062, 23982.624, 23962.599, 23835.182, 23947.61, 23979.516, 23941.301, 24031.265, 24024.12, 23930.854, 23944.564, 23959.577, 23957.496, 23977.243, 23967.355], [31205.589, 31204.517, 31175.995, 31236.823, 31167.994, 31182.035, 31208.864, 31255.115, 31214.005, 31241.911, 31172.713, 31172.564, 31236.588, 31183.57, 31209.345, 31190.388, 31186.177, 31182.239, 31156.542, 31183.631, 31193.764, 31249.089, 31202.882, 31180.308, 31216.076, 31162.558, 31138.657, 31184.284, 31197.781, 31200.819, 31221.174, 31179.693, 31197.569], [29.976, 15.815, 22.288, 2.612, 16.904, 12.025, 13.466, 22.145, 17.256, 15.038, 19.576, 14.173, 12.991, 13.203, 15.856, 13.07, 14.423, 15.956, 18.631, 22.168, 12.309, 16.317, 11.226, 16.864, 25.32, 24.869, 14.73, 12.028, 17.579, 15.688, 17.3, 12.718, 23.785], [631.8013833847075, 998.2302411090423, 989.2563008376225, 502.27042742594824, 1447.989419969096, 1641.4705533081112, 2006.7060894284316, 1033.1233399655769, 1303.5161197055502, 1311.0279469798384, 1663.0997740207451, 1876.391153926603, 2252.844387072256, 2030.1132896329639, 1424.3628589230068, 1495.1911656208622, 1601.488756875482, 3037.894216101572, 1676.345257161249, 1689.4126000613055, 1172.2790430075117, 498.8511458753906, 806.6792110714619, 1182.744750894114, 929.9720957945851, 1174.0901453821946, 900.933639412972, 1193.865759497798, 1499.7667418756635, 2037.1549262532378, 1376.7784899027408, 1755.4190065807063, 1201.1948472968177], [4720, 4721, 4722, 4723, 4724, 4725, 4726, 4727, 4728, 4729, 4730, 4731, 4732, 4733, 4734, 4735, 4736, 4737, 4738, 4739, 4740, 4741, 4742, 4743, 4744, 4745, 4746, 4747, 4748, 4749, 4750, 4751, 4752]], [0, 7944, [83722, 83741, 83766, 83787, 83802, 83822, 83842, 83864, 83888, 83904, 83921, 83937, 83955, 83967, 83978, 83991, 84004, 84021, 84044, 84065, 84084, 84098, 84121, 84141, 84160, 84181], [23753.253, 23795.806, 23748.754, 23744.46, 23704.428, 23743.965, 23740.071, 23740.286, 23756.771, 23765.334, 23744.845, 23767.376, 23729.466, 23695.56, 23761.509, 23756.582, 23726.671, 23757.653, 23729.968, 23764.443, 23730.702, 23751.307, 23752.149, 23752.241, 23727.998, 23763.467], [30565.936, 30563.263, 30544.1, 30551.278, 30540.711, 30563.238, 30552.625, 30570.967, 30552.302, 30584.721, 30583.176, 30554.367, 30582.287, 30542.275, 30540.867, 30551.194, 30547.188, 30556.406, 30566.453, 30556.022, 30548.295, 30530.526, 30553.656, 30557.903, 30556.31, 30555.252], [21.96, 17.274, 13.442, 15.884, 17.686, 15.794, 11.915, 17.352, 13.647, 14.376, 10.904, 13.107, 18.034, 13.013, 12.078, 11.248, 12.002, 14.523, 11.05, 11.507, 7.913, 16.825, 8.216, 7.031, 8.912, 10.27], [754.8657579128305, 562.6113456414176, 2283.474451245676, 1976.9967046283248, 2199.4408459361575, 2884.8123484522307, 1882.3738061174447, 1517.51308653818, 1239.5216642169119, 1105.9163125297277, 2402.8588715352244, 1366.1146301069657, 1543.3756377499908, 1583.5999256547611, 1314.9520185905376, 1509.799972213956, 1395.9211264859907, 1400.4618041234205, 2134.3326333157293, 1572.059665782842, 1184.6523788742256, 942.1340126930011, 1776.5923979727875, 1741.6675613252155, 1681.3744993011119, 1726.4744707478972], [4753, 4754, 4755, 4756, 4757, 4758, 4759, 4760, 4761, 4762, 4763, 4764, 4765, 4766, 4767, 4768, 4769, 4770, 4771, 4772, 4773, 4774, 4775, 4776, 4777, 4778]], [0, 7963, [83863, 83887, 83903, 83920, 83936, 83954, 83966], [23469.552, 23397.507, 23368.195, 23446.154, 23443.479, 23470.736, 23442.367], [31687.575, 31610.007, 31623.41, 31639.894, 31587.691, 31607.853, 31608.849], [16.392, 24.266, 25.587, 33.855, 23.225, 14.057, 12.563], [391.3495251582603, 1355.1123395666314, 619.4683903553572, 728.0753313749657, 761.687901369794, 743.44679733166, 1863.5485665817914], [4760, 4761, 4762, 4763, 4764, 4765, 4766]], [0, 7972, [83953, 83965, 83976, 83990, 84002], [22927.13, 22880.817, 22940.647, 22878.38, 22911.916], [31035.191, 31146.346, 31246.83, 31191.038, 31195.641], [19.029, 15.625, 24.51, 24.336, 26.24], [1518.9677145476037, 2405.410901350651, 7923.923405843474, 841.9263391392552, 1806.5616771457242], [4765, 4766, 4767, 4768, 4769]], [0, 7974, [84003, 84020, 84042, 84064, 84083, 84097, 84120, 84140, 84159, 84180, 84194], [23593.41, 23578.529, 23581.006, 23592.001, 23575.608, 23584.235, 23569.968, 23584.64, 23593.714, 23615.829, 23512.786], [31492.607, 31525.236, 31514.733, 31528.308, 31510.036, 31527.876, 31514.346, 31539.469, 31523.608, 31599.476, 31708.716], [13.088, 12.143, 9.862, 8.985, 9.663, 9.266, 11.582, 12.171, 14.717, 20.75, 32.021], [759.9783019345778, 1653.9954877494358, 1759.0454173432809, 2184.808034276377, 1684.3759842209538, 2003.8107391968465, 1506.974284712582, 1180.0676706469258, 662.8331461709961, 1428.9361604764542, 4036.864124726311], [4769, 4770, 4771, 4772, 4773, 4774, 4775, 4776, 4777, 4778, 4779]], [0, 8006, [84451, 84469, 84486, 84502, 84515, 84532, 84547, 84562, 84574, 84588, 84604], [22988.64, 22852.52, 22884.046, 22922.066, 22878.237, 22915.366, 22917.263, 22949.211, 22900.537, 22896.284, 22884.093], [31920.482, 32006.471, 32019.342, 32179.871, 32016.611, 32034.181, 31966.559, 31971.698, 31950.586, 31944.126, 32124.52], [19.32, 15.305, 15.7, 2.085, 26.461, 24.276, 20.857, 18.771, 15.607, 8.126, 23.111], [14612.438198968195, 1238.9949968851465, 1109.919043064464, 693.2808636814783, 4183.138924530523, 986.0625995624746, 456.74746205606556, 708.4529852389151, 756.478703657227, 461.36253348978323, 637.5247710535197], [4798, 4799, 4800, 4801, 4802, 4803, 4804, 4805, 4806, 4807, 4808]], [0, 8059, [84974, 84993, 85019, 85043, 85056, 85067], [23751.11, 23753.874, 23751.51, 23789.412, 23739.207, 23743.025], [30595.114, 30603.008, 30560.668, 30598.537, 30616.003, 30613.732], [12.538, 13.87, 3.212, 11.343, 16.39, 12.039], [886.3138465715607, 1329.3453800473415, 355.52554308930445, 1010.5905089168906, 805.3295858662649, 793.3218824582136], [4832, 4833, 4834, 4835, 4836, 4837]], [0, 8139, [85674, 85689, 85709, 85723, 85737, 85755, 85769, 85784, 85800, 85825, 85843, 85862, 85873, 85886, 85903, 85919, 85931, 85944, 85956, 85977, 85992, 86009, 86032, 86047, 86056, 86063], [23837.903, 23833.934, 23839.255, 23852.203, 23868.309, 23838.456, 23831.243, 23855.388, 23824.943, 23870.377, 23876.684, 23820.48, 23907.996, 23828.106, 23883.904, 23823.981, 23857.372, 23834.806, 23833.131, 23865.973, 23855.267, 23810.03, 23833.385, 23830.722, 23815.752, 23818.938], [30055.674, 30078.427, 30053.885, 30057.803, 30079.91, 30054.633, 30050.795, 30041.531, 30071.304, 30063.326, 30115.837, 30077.901, 30126.014, 30047.744, 30074.058, 30069.297, 30068.354, 30074.555, 30077.559, 30095.559, 30072.266, 30056.668, 30058.018, 30060.852, 30046.578, 30047.316], [15.828, 15.494, 9.844, 17.573, 15.478, 10.077, 13.096, 12.401, 22.197, 15.917, 15.267, 18.399, 20.526, 17.202, 24.732, 16.415, 11.227, 6.754, 25.543, 21.316, 28.677, 11.224, 8.721, 9.844, 6.164, 8.57], [1013.9239248312621, 1503.3627515250862, 1937.0109388346054, 721.4046775542367, 1739.3125135295475, 1338.440830518895, 1652.8950125209788, 1572.0798755064172, 1293.9225660951472, 834.0901920511754, 1581.0015180089267, 1153.3409078236639, 803.640250191388, 1568.90879257789, 747.6140435361455, 1119.6128434741768, 1269.9666584923525, 2696.78705857152, 596.7344257816364, 932.997283904226, 876.452679855674, 1639.1193542794808, 2851.341752824528, 1980.376698587432, 3187.9110421803002, 2147.353779388119], [4869, 4870, 4871, 4872, 4873, 4874, 4875, 4876, 4877, 4878, 4879, 4880, 4881, 4882, 4883, 4884, 4885, 4886, 4887, 4888, 4889, 4890, 4891, 4892, 4893, 4894]], [0, 8172, [86103, 86117, 86132, 86146, 86162, 86173, 86191, 86211, 86222, 86238, 86254, 86265, 86282, 86298, 86308], [23840.438, 23803.419, 23815.02, 23804.219, 23831.936, 23841.719, 23805.043, 23835.698, 23831.702, 23818.279, 23817.881, 23799.854, 23822.92, 23835.496, 23806.72], [30114.678, 30031.817, 30029.107, 30021.911, 30044.969, 30048.849, 30067.431, 30046.764, 30062.526, 30040.005, 30069.453, 30018.548, 30042.439, 30046.196, 30047.307], [15.408, 13.24, 12.119, 10.229, 7.118, 10.296, 13.312, 7.024, 8.589, 8.94, 10.271, 11.699, 9.615, 10.122, 18.252], [884.8235901293817, 655.3105735896582, 2478.7267720046616, 1831.1117870114526, 1659.792504339921, 1873.5700659432944, 947.9382632894973, 2587.461639454374, 3116.458195372995, 2729.3803008278187, 2634.6087108145543, 2232.128251474043, 3131.9516581340044, 1925.951535851245, 1395.6141885224306], [4897, 4898, 4899, 4900, 4901, 4902, 4903, 4904, 4905, 4906, 4907, 4908, 4909, 4910, 4911]], [0, 8214, [86609, 86627, 86648, 86675, 86700, 86724], [22896.942, 22871.468, 22834.019, 22849.873, 22882.94, 22943.765], [31283.037, 31241.491, 31212.417, 31265.583, 31386.509, 31241.28], [28.278, 21.627, 18.427, 19.709, 21.119, 13.672], [5279.815817947571, 4813.429930263604, 1490.6950792250286, 3808.991620909284, 4662.861535320285, 73610.20051293998], [4932, 4933, 4934, 4935, 4936, 4937]], [0, 8215, [86629, 86651, 86677, 86702, 86725, 86753, 86779, 86798, 86826, 86847, 86867, 86893, 86911, 86931], [23857.319, 23841.384, 23899.713, 23847.39, 23860.954, 23891.192, 23853.298, 23871.633, 23872.621, 23863.029, 23873.85, 23879.23, 23872.035, 23864.047], [31334.364, 31402.879, 31393.456, 31389.294, 31404.351, 31400.191, 31389.844, 31361.813, 31411.992, 31371.671, 31370.697, 31356.684, 31400.92, 31374.779], [24.375, 16.738, 21.471, 21.077, 17.441, 22.227, 12.79, 13.589, 21.534, 18.089, 12.114, 12.368, 16.083, 13.52], [1645.388409077366, 1587.4536334136312, 1807.851081030958, 851.4259040577035, 722.782739713628, 1524.7632278975886, 1144.0486442875872, 1207.5548572071777, 1194.0411622769016, 1469.879012993543, 1782.332750717006, 1201.8635553315498, 1725.4790588408991, 1369.4163768418812], [4933, 4934, 4935, 4936, 4937, 4938, 4939, 4940, 4941, 4942, 4943, 4944, 4945, 4946]], [0, 8229, [86778, 86797, 86825, 86846, 86865, 86891, 86910, 86930], [23348.87, 23297.168, 23359.976, 23304.883, 23386.109, 23322.756, 23368.286, 23377.883], [31741.754, 31770.3, 31776.058, 31844.811, 31888.583, 31814.05, 31842.175, 31822.553], [30.529, 16.222, 45.119, 22.718, 24.177, 29.819, 25.123, 33.021], [1791.0442113811378, 8095.118061890591, 828.2176124145426, 2791.405887193219, 1187.9511186496916, 1805.71005246795, 973.1478636611921, 1312.9765699775098], [4939, 4940, 4941, 4942, 4943, 4944, 4945, 4946]], [0, 8274, [87171, 87195, 87219, 87237, 87259, 87279, 87297, 87320, 87340, 87367, 87389, 87404], [24361.9, 24360.763, 24287.133, 24282.053, 24252.468, 24261.375, 24229.926, 24270.707, 24228.799, 24219.194, 24214.003, 24222.078], [30884.398, 30889.113, 30887.048, 30877.256, 30900.63, 30948.33, 30787.268, 30891.529, 30917.04, 30856.423, 30877.693, 30836.811], [33.718, 23.717, 22.385, 18.603, 16.421, 20.427, 28.817, 16.023, 18.408, 25.972, 18.828, 28.769], [2786.4759462707693, 2905.9304494504536, 862.4772294543775, 693.0011391237397, 1154.1342666934586, 1091.6173973478628, 6140.237671264903, 1336.8737544595144, 1929.0037920844877, 4131.737894037389, 1776.0751041267629, 2418.15143898188], [4958, 4959, 4960, 4961, 4962, 4963, 4964, 4965, 4966, 4967, 4968, 4969]], [0, 8281, [87217, 87236, 87257, 87277, 87295], [22881.242, 23014.257, 22995.408, 22921.924, 22872.394], [31156.419, 31095.418, 31078.712, 31142.793, 31164.776], [27.54, 31.403, 25.601, 23.601, 29.024], [1102.7041535100705, 885.5925334898493, 1050.693502942581, 1177.1197911449767, 502.8517336361704], [4960, 4961, 4962, 4963, 4964]], [0, 8287, [87278, 87296, 87319, 87339, 87365, 87388], [23612.071, 23621.062, 23572.238, 23641.9, 23553.496, 23638.499], [30075.956, 30150.472, 30176.828, 30184.139, 30113.457, 30150.652], [31.799, 24.684, 10.124, 25.925, 16.323, 28.086], [1378.9382364380124, 838.4910209450774, 68498.27447025459, 3731.1865200986754, 1705.6726102499201, 3781.7813067542684], [4963, 4964, 4965, 4966, 4967, 4968]], [0, 8290, [87317, 87337, 87361, 87386, 87402], [22699.592, 22722.904, 22708.675, 22674.708, 22666.977], [31563.577, 31419.826, 31546.821, 31605.736, 31669.753], [31.985, 27.923, 26.268, 10.525, 16.216], [3438.3446885085923, 2241.9857727461963, 1312.2028632906026, 393.6753459116967, 1264.4777904866003], [4965, 4966, 4967, 4968, 4969]], [0, 8297, [87442, 87458, 87472, 87493, 87511, 87535, 87557, 87578], [24232.325, 24261.484, 24216.874, 24235.16, 24290.6, 24235.181, 24235.391, 24172.291], [30893.923, 30887.752, 30843.628, 30890.92, 30925.393, 30906.457, 30906.795, 30833.027], [17.505, 24.866, 20.186, 16.73, 15.53, 10.229, 16.16, 30.611], [1664.411023052076, 1440.2679019586362, 1525.9145085836042, 1907.9697172563347, 1392.7100747512097, 1251.3189220381976, 1401.920336425164, 1823.1071570829472], [4971, 4972, 4973, 4974, 4975, 4976, 4977, 4978]], [0, 8312, [87534, 87555, 87577, 87594, 87614, 87629, 87638, 87655, 87670, 87687, 87702, 87716, 87730, 87746, 87763, 87779, 87791, 87805, 87825, 87844, 87862, 87883, 87897, 87910, 87920, 87940, 87959, 87976, 87995, 88008], [23687.172, 23798.288, 23731.319, 23760.107, 23695.371, 23686.526, 23671.348, 23676.851, 23690.52, 23667.356, 23681.674, 23681.511, 23687.461, 23682.504, 23679.78, 23675.522, 23705.449, 23695.164, 23672.267, 23688.838, 23676.219, 23687.485, 23728.612, 23661.441, 23677.105, 23737.488, 23683.761, 23673.448, 23705.648, 23713.278], [30434.43, 30336.163, 30394.766, 30322.481, 30294.54, 30309.485, 30322.609, 30327.672, 30326.562, 30313.497, 30324.709, 30348.464, 30334.227, 30322.206, 30332.273, 30332.809, 30328.438, 30347.156, 30330.154, 30333.287, 30327.001, 30344.997, 30322.906, 30320.604, 30338.152, 30347.292, 30329.186, 30324.363, 30339.514, 30341.67], [28.727, 30.861, 18.282, 20.514, 13.255, 7.323, 13.349, 13.309, 8.807, 9.134, 7.291, 5.755, 7.233, 8.062, 9.775, 7.121, 9.982, 10.947, 7.261, 12.28, 5.4, 10.267, 37.091, 12.267, 8.582, 14.566, 10.019, 6.433, 11.252, 23.599], [929.311891884694, 3615.5769563860617, 2823.3217009227706, 3943.0158699057215, 1991.8293945623943, 1526.3038717657446, 1571.6887332507094, 1888.843930315198, 2389.6090758249597, 2630.9587377379066, 2213.35519709231, 2250.8863532655387, 2289.225538536872, 2549.0240843623665, 2582.3720420118066, 2474.6648053473527, 2288.2073239612573, 2624.8742761071594, 1710.9626989961716, 1798.8136320729009, 2860.6122102943677, 1983.7739708429413, 3870.6373015723984, 1586.533903811191, 2425.8137479540665, 2150.468725904632, 1497.7844385789695, 1614.3151607110408, 1950.3506543329704, 918.3505788821185], [4976, 4977, 4978, 4979, 4980, 4981, 4982, 4983, 4984, 4985, 4986, 4987, 4988, 4989, 4990, 4991, 4992, 4993, 4994, 4995, 4996, 4997, 4998, 4999, 5000, 5001, 5002, 5003, 5004, 5005]], [0, 8391, [88456, 88476, 88491, 88506, 88516, 88533, 88548], [23751.186, 23800.507, 23776.236, 23804.697, 23797.061, 23798.701, 23774.532], [30564.22, 30569.568, 30588.927, 30540.516, 30524.752, 30554.567, 30575.107], [17.293, 15.345, 10.863, 8.527, 11.54, 10.43, 14.268], [1303.9497595711268, 692.5214502220621, 1519.154590928108, 1288.8700878957907, 2712.417627389354, 1363.717763758081, 852.2031667670882], [5035, 5036, 5037, 5038, 5039, 5040, 5041]], [0, 8406, [88602, 88612, 88625, 88637, 88656, 88670, 88685], [23745.459, 23752.13, 23820.027, 23809.603, 23803.131, 23826.564, 23803.38], [30579.578, 30560.483, 30583.599, 30541.053, 30536.58, 30530.882, 30558.782], [32.706, 10.269, 14.174, 12.316, 11.443, 12.69, 9.718], [1074.461916961477, 1047.6161514038113, 1114.7794087939383, 1345.2407811671571, 1355.1079077086195, 523.6424983577571, 1683.4485712152507], [5045, 5046, 5047, 5048, 5049, 5050, 5051]], [0, 8523, [89770, 89787, 89805, 89815, 89829, 89838, 89846, 89856, 89865, 89882, 89892, 89903], [23534.34, 23583.294, 23576.906, 23580.122, 23602.317, 23537.96, 23586.974, 23551.629, 23627.942, 23577.218, 23530.826, 23570.804], [30197.226, 30240.051, 30270.051, 30249.978, 30246.345, 30216.516, 30270.488, 30245.554, 30266.503, 30252.517, 30248.828, 30256.559], [11.77, 12.473, 8.952, 9.323, 9.37, 17.99, 16.329, 13.767, 22.484, 17.307, 19.528, 22.873], [455.7259059755654, 1380.1594150391916, 1843.6719560806514, 2175.442550484606, 1157.0132053130294, 447.48404572508525, 1621.763267443056, 1109.746291382999, 1306.043840023296, 1696.339885013124, 1149.089966658705, 757.7289551326288], [5120, 5121, 5122, 5123, 5124, 5125, 5126, 5127, 5128, 5129, 5130, 5131]], [0, 8544, [90064, 90082, 90100, 90119, 90146], [23582.787, 23563.612, 23559.9, 23582.698, 23512.903], [30712.667, 30740.351, 30648.691, 30680.699, 30667.885], [16.418, 11.414, 9.731, 13.57, 2.771], [783.7516576942902, 1421.606332961413, 85481.66851002706, 732.8767813182508, 390.09459630811614], [5144, 5145, 5146, 5147, 5148]], [0, 8559, [90149, 90178, 90207, 90237, 90266, 90294], [24178.45, 24148.162, 24169.248, 24214.797, 24032.034, 24098.784], [31130.678, 31032.546, 30979.969, 31001.274, 30873.527, 30974.12], [10.746, 29.688, 25.356, 17.753, 35.689, 21.651], [320.5989038693004, 688.8831250566573, 1494.9841981857257, 1612.4176013352899, 5102.5787475278, 577.3841445656667], [5148, 5149, 5150, 5151, 5152, 5153]], [0, 8562, [90175, 90204, 90234, 90263, 90291, 90313, 90335, 90360], [23335.384, 23328.024, 23334.501, 23345.19, 23296.524, 23304.728, 23295.132, 23298.864], [30479.788, 30461.087, 30461.471, 30474.605, 30524.9, 30505.63, 30522.587, 30518.52], [10.785, 7.522, 7.567, 16.236, 13.795, 11.239, 12.827, 21.996], [3294.6533369579793, 3609.225611089028, 2913.028539554394, 2112.231036720921, 1858.3928186957446, 1910.43268804112, 2632.9524704656146, 1874.450145733959], [5149, 5150, 5151, 5152, 5153, 5154, 5155, 5156]], [0, 8571, [90340, 90363, 90380, 90400, 90422, 90440, 90459], [24205.304, 24175.94, 24139.59, 24165.382, 24135.048, 24215.34, 24114.091], [30995.155, 30972.64, 31047.478, 30994.163, 31007.511, 31013.547, 31026.653], [26.992, 32.016, 21.059, 18.019, 46.613, 25.982, 34.669], [798.7420609136711, 4402.723672657019, 1691.9120994118402, 770.8635319422373, 843.7123945294792, 735.7825040029945, 1464.510915420034], [5155, 5156, 5157, 5158, 5159, 5160, 5161]], [0, 8620, [90921, 90932, 90947, 90965, 90978, 90989], [23559.28, 23557.926, 23521.489, 23564.08, 23523.889, 23603.356], [30609.757, 30656.825, 30639.432, 30665.748, 30651.514, 30679.006], [13.844, 9.16, 14.849, 14.273, 15.519, 17.552], [1482.323420721842, 1728.0717770190927, 2188.68103718213, 1585.443733539028, 1835.5747580476948, 1051.3096502627232], [5190, 5191, 5192, 5193, 5194, 5195]], [0, 8627, [91017, 91031, 91049, 91066, 91078, 91092, 91103, 91124, 91137], [23526.072, 23533.98, 23568.183, 23657.711, 23661.108, 23612.879, 23577.073, 23501.43, 23517.754], [30647.716, 30662.933, 30674.28, 30655.031, 30651.345, 30601.803, 30661.922, 30592.132, 30630.21], [21.709, 15.257, 15.527, 26.442, 22.061, 31.149, 22.986, 29.429, 22.279], [1429.686380687618, 1302.7664780591908, 1132.0249762586197, 3642.7296240775026, 3116.8725678083892, 5938.3788964953255, 2857.3688634630576, 1473.635445491003, 2697.9719989653972], [5197, 5198, 5199, 5200, 5201, 5202, 5203, 5204, 5205]], [0, 8660, [91311, 91329, 91348, 91371, 91390, 91402, 91415, 91431, 91446, 91463], [23988.648, 24005.751, 24003.563, 23912.12, 24005.592, 24048.673, 24029.102, 23906.965, 24034.997, 24021.591], [31173.718, 31163.854, 31172.212, 31174.835, 31123.477, 31120.12, 31180.52, 31232.919, 31145.374, 30975.924], [20.124, 15.521, 17.937, 14.039, 23.589, 21.455, 13.816, 4.23, 28.516, 54.456], [1667.4163167936804, 5049.096382987252, 3419.02590515699, 811.751367072297, 2747.0383060646795, 1769.5820311451203, 2137.699432363369, 291.4016380664727, 1319.2183724014326, 1161.5311016898866], [5214, 5215, 5216, 5217, 5218, 5219, 5220, 5221, 5222, 5223]], [0, 8663, [91309, 91327, 91346, 91368, 91388], [23016.749, 23161.139, 22924.095, 22939.798, 22922.2], [31089.108, 31111.346, 31107.836, 31048.917, 31051.37], [34.569, 18.547, 29.42, 21.412, 35.34], [1214.6830142426634, 5985.3657561295795, 3303.6896549442586, 911.875275679795, 2198.8649447802954], [5214, 5215, 5216, 5217, 5218]], [0, 8723, [92108, 92126, 92137, 92156, 92176, 92191, 92210, 92223, 92239], [24162.442, 24140.708, 24207.228, 24162.754, 24185.738, 24152.694, 24181.495, 24159.891, 24190.591], [30960.912, 30957.228, 30940.419, 30962.042, 31024.229, 30924.077, 30935.577, 30981.011, 30954.144], [12.387, 11.821, 16.066, 17.886, 32.336, 20.338, 15.805, 14.141, 16.877], [1513.8527557771563, 1838.4048121837368, 1553.35487793795, 1709.999699766699, 1578.7746523360088, 1263.5072182109827, 507.86166308078367, 887.2591448138753, 1142.2684895819486], [5272, 5273, 5274, 5275, 5276, 5277, 5278, 5279, 5280]], [0, 8735, [92270, 92285, 92306, 92323, 92344, 92359, 92375, 92392, 92411, 92425, 92439, 92457, 92473, 92486, 92498], [24155.639, 24191.708, 24140.638, 24153.381, 24158.514, 24143.633, 24119.478, 24142.627, 24166.793, 24169.153, 24188.786, 24161.377, 24154.737, 24077.16, 24113.876], [30977.432, 30942.799, 30951.087, 30955.875, 30944.662, 30950.715, 31012.387, 30918.797, 30952.934, 30948.701, 30950.536, 30931.858, 30972.498, 30929.299, 30987.795], [24.607, 12.629, 18.201, 14.146, 19.386, 19.681, 23.997, 28.964, 16.399, 23.268, 17.157, 14.274, 20.847, 30.085, 2.742], [840.0025189263158, 1165.8007295315344, 935.2656054228755, 1544.7065202543545, 1645.6785399681578, 1041.9071452499827, 1015.994524176971, 1162.2828687561034, 1158.3260128560903, 1383.4798596665046, 903.9324255712597, 883.4180895377841, 1121.0283759219412, 1565.4716119352072, 442.82570940890236], [5282, 5283, 5284, 5285, 5286, 5287, 5288, 5289, 5290, 5291, 5292, 5293, 5294, 5295, 5296]], [0, 8752, [92438, 92456, 92472, 92485, 92496, 92508], [23151.198, 23209.42, 23190.118, 23160.142, 23138.329, 23155.302], [31981.04, 31989.7, 32024.689, 32010.68, 31979.935, 32009.392], [12.931, 10.458, 15.283, 16.341, 29.086, 21.771], [1568.862588579562, 1849.8877634913945, 1683.1578888722902, 1426.6144276455436, 1064.0600892031848, 950.1090750773825], [5292, 5293, 5294, 5295, 5296, 5297]], [0, 8756, [92497, 92509, 92532, 92552, 92571, 92589, 92606, 92616, 92631], [23781.052, 23749.773, 23805.823, 23756.403, 23730.918, 23760.035, 23729.869, 23793.776, 23742.185], [31546.643, 31544.142, 31489.299, 31533.899, 31507.607, 31541.158, 31555.11, 31539.483, 31553.39], [14.647, 12.845, 25.061, 18.977, 23.477, 22.789, 25.049, 12.699, 31.818], [402.02167665005504, 1241.1152328954743, 885.2010351431707, 842.7356247900318, 742.3615149541557, 1270.7890462893017, 947.6914039875143, 1257.8685997671018, 1023.8653513326609], [5296, 5297, 5298, 5299, 5300, 5301, 5302, 5303, 5304]], [0, 8759, [92530, 92549, 92568, 92586, 92603, 92612, 92627, 92642, 92658], [22727.298, 22723.386, 22722.51, 22732.979, 22709.875, 22714.011, 22691.452, 22744.85, 22763.385], [31468.028, 31413.163, 31447.152, 31406.51, 31396.435, 31410.752, 31416.909, 31395.644, 31448.339], [21.549, 14.213, 16.353, 16.23, 20.331, 12.715, 18.12, 15.444, 31.994], [649.0754105230567, 847.501439127473, 2222.9034156021053, 1418.4593350338328, 3251.8482254969435, 1437.813026841951, 2262.9464386709337, 1413.7870876910051, 1307.0730853724037], [5298, 5299, 5300, 5301, 5302, 5303, 5304, 5305, 5306]], [0, 8763, [92551, 92570, 92588, 92605, 92614, 92629, 92644], [23183.868, 23173.483, 23165.121, 23174.72, 23151.155, 23127.072, 23169.072], [31996.567, 31958.706, 32001.166, 31968.986, 32042.834, 32022.569, 32018.016], [11.834, 25.041, 28.786, 15.469, 18.498, 23.445, 15.237], [1130.0934328785274, 1264.8593638836326, 1175.3862393085178, 1222.5727531950463, 1429.1794700031696, 1446.9555304436365, 1157.1625602873607], [5299, 5300, 5301, 5302, 5303, 5304, 5305]], [0, 8764, [92554, 92572, 92590, 92607, 92617], [24185.676, 24159.354, 24158.061, 24189.73, 24175.517], [30943.76, 30951.585, 31014.908, 30941.015, 30955.534], [12.758, 22.043, 25.136, 18.7, 20.866], [480.94430596735987, 1175.9708391573313, 646.633547677203, 795.3757891673079, 610.1298131940467], [5299, 5300, 5301, 5302, 5303]], [0, 8768, [92630, 92645, 92659, 92670, 92693, 92708, 92731], [23169.775, 23279.243, 23222.608, 23259.146, 23240.633, 23254.6, 23244.982], [31206.145, 31165.03, 31160.957, 31151.231, 31161.979, 31170.625, 31173.565], [27.48, 18.178, 22.726, 20.396, 13.364, 18.753, 16.321], [1258.9092531502379, 1329.2475171670362, 814.7683265938741, 1269.9721543010814, 1430.25059102276, 1105.4302709028414, 1180.8911464578414], [5304, 5305, 5306, 5307, 5308, 5309, 5310]], [0, 8825, [93186, 93201, 93217, 93229, 93240], [24261.913, 24219.438, 24280.437, 24254.031, 24210.7], [30023.104, 30069.495, 30041.374, 30073.903, 30045.396], [19.004, 16.236, 34.422, 25.383, 31.244], [2516.9787682503593, 997.4055402046251, 1658.861393390729, 1531.5115641629918, 1590.1260190944306], [5340, 5341, 5342, 5343, 5344]], [0, 8830, [93238, 93252, 93262, 93274, 93291, 93307, 93323, 93331, 93344, 93359], [23100.851, 23108.619, 23083.911, 23090.884, 23066.624, 23057.954, 23066.457, 22987.595, 23057.642, 23134.402], [32039.517, 32001.732, 32047.441, 32060.647, 32041.64, 32047.041, 32036.942, 32061.371, 32031.974, 31930.627], [33.55, 24.967, 16.446, 20.738, 15.489, 24.753, 36.717, 27.107, 25.614, 39.025], [1010.9290854100035, 2074.4979298351664, 930.0678596846601, 828.3584773196814, 856.510940090358, 1263.9902632419362, 844.3310841492171, 1570.2636473151113, 1228.9033041136374, 2317.061770813467], [5344, 5345, 5346, 5347, 5348, 5349, 5350, 5351, 5352, 5353]], [0, 8897, [93965, 93977, 93990, 94007, 94022, 94040, 94060, 94072, 94090, 94109, 94130, 94155], [22671.802, 22753.309, 22702.907, 22759.317, 22713.69, 22726.567, 22721.314, 22802.043, 22754.272, 22859.572, 22922.906, 22861.164], [31376.186, 31435.409, 31430.152, 31439.246, 31427.285, 31422.904, 31427.094, 31447.79, 31432.38, 31431.195, 31431.392, 31418.728], [16.236, 20.101, 14.744, 21.537, 17.044, 14.028, 13.115, 14.121, 12.867, 19.907, 21.29, 20.662], [1137.4960024113104, 3476.322320826251, 2015.4720138180744, 1238.358170875147, 2000.5783457082484, 2183.217450805409, 1761.0814150099968, 2766.4544233642728, 3057.8154246595077, 3122.8398113310473, 5494.877405560922, 3249.377249448915], [5392, 5393, 5394, 5395, 5396, 5397, 5398, 5399, 5400, 5401, 5402, 5403]], [0, 8898, [93979, 93991, 94008, 94024, 94042, 94061, 94074, 94092, 94111, 94131, 94157, 94180, 94200, 94222, 94243, 94266, 94286, 94307, 94329], [23272.017, 23281.145, 23274.217, 23279.025, 23299.201, 23282.941, 23221.345, 23269.349, 23262.058, 23194.294, 23210.403, 23124.18, 22948.556, 23099.858, 22948.664, 22944.949, 22997.397, 22984.527, 22980.146], [31635.37, 31586.218, 31665.68, 31671.265, 31659.169, 31611.922, 31586.135, 31634.824, 31635.416, 31585.912, 31507.374, 31389.971, 31368.665, 31434.898, 31395.884, 31359.864, 31161.615, 31042.701, 31107.679], [10.839, 15.858, 17.064, 13.264, 11.57, 11.968, 27.318, 17.015, 14.845, 18.299, 30.25, 20.813, 17.087, 33.705, 12.8, 12.218, 22.575, 23.47, 34.954], [1690.6757218483071, 1306.1107321853533, 892.1956567690573, 1970.9848958521065, 889.1371954362245, 1627.7055567240614, 5014.046853557273, 958.3476420404611, 1172.4802242555015, 11934.691467460832, 2781.348895669364, 16542.808915423673, 3042.0053030844447, 3564.3499723861255, 1202.7524416658619, 1889.9875810457863, 5972.637989195543, 3121.3799494699565, 2765.8654719059155], [5393, 5394, 5395, 5396, 5397, 5398, 5399, 5400, 5401, 5402, 5403, 5404, 5405, 5406, 5407, 5408, 5409, 5410, 5411]], [0, 8934, [94360, 94378, 94398, 94422, 94446], [22973.429, 22960.619, 22979.97, 22935.131, 23039.824], [31951.851, 32010.67, 31919.889, 31978.434, 31929.736], [21.52, 10.101, 27.608, 20.433, 20.653], [9340.282754601347, 1310.164941969446, 2514.8398864241462, 644.2365565222947, 7851.138044929039], [5413, 5414, 5415, 5416, 5417]], [0, 8940, [94445, 94466, 94483, 94498, 94516], [22962.626, 22963.747, 22897.469, 22890.697, 22871.376], [31205.944, 31085.781, 31057.304, 31030.789, 31099.166], [24.838, 19.428, 12.603, 15.774, 23.062], [3075.137193809322, 1263.5853078596629, 1245.588207813333, 1142.7377040476945, 922.6369083509218], [5417, 5418, 5419, 5420, 5421]], [0, 8972, [94763, 94776, 94792, 94810, 94836, 94857, 94874, 94884, 94897], [22754.28, 22812.959, 22715.121, 22752.518, 22725.16, 22776.857, 22727.912, 22763.181, 22780.013], [31385.146, 31387.936, 31449.726, 31369.842, 31470.093, 31398.109, 31435.701, 31450.856, 31356.188], [13.583, 23.15, 21.111, 20.923, 16.666, 25.217, 22.385, 18.138, 8.941], [34913.869631794216, 1356.1973201616727, 1635.6061268018157, 1069.710986852453, 1287.3351035200017, 1407.9939229991091, 1120.121620103932, 1143.5764486035166, 69472.66321905488], [5435, 5436, 5437, 5438, 5439, 5440, 5441, 5442, 5443]], [0, 8992, [94986, 95001, 95012, 95027, 95042, 95058, 95078, 95089, 95101, 95116, 95135, 95150, 95169], [24154.593, 24089.15, 24129.175, 24067.758, 24063.991, 24219.551, 24073.01, 24130.782, 24258.119, 24081.139, 24017.536, 24117.233, 24011.794], [29977.754, 30031.334, 29947.013, 29975.918, 30007.453, 29904.393, 29995.622, 29853.858, 29946.515, 30009.534, 29982.387, 29917.475, 30009.876], [49.566, 37.004, 22.448, 26.642, 20.1, 19.778, 20.195, 33.775, 10.543, 14.148, 23.284, 20.022, 15.782], [1468.5735800322507, 1248.3158134301189, 1127.6317956486412, 907.6434133698341, 1269.0297046927994, 1149.5884848870264, 886.3021029751421, 2394.753182425551, 429.6578738468019, 1208.53916891293, 532.4897228383786, 5344.050696926459, 386.30791670873793], [5449, 5450, 5451, 5452, 5453, 5454, 5455, 5456, 5457, 5458, 5459, 5460, 5461]], [0, 8998, [95025, 95039, 95057, 95077, 95087, 95100, 95114, 95133], [22705.295, 22735.424, 22671.317, 22724.903, 22736.97, 22727.512, 22773.54, 22711.979], [31415.092, 31382.02, 31412.504, 31428.624, 31356.705, 31382.772, 31351.857, 31425.294], [22.505, 24.708, 17.341, 22.531, 22.812, 17.4, 27.352, 16.488], [1056.6856362150813, 4506.767412794464, 1842.8103046652268, 1131.1505862582435, 3725.7295803686666, 2508.392635645693, 3848.8034515220565, 1593.7211473049322], [5452, 5453, 5454, 5455, 5456, 5457, 5458, 5459]], [0, 9005, [95167, 95191, 95203, 95220, 95233], [22765.936, 22729.921, 22683.004, 22681.228, 22754.963], [31343.482, 31364.84, 31399.978, 31456.196, 31418.282], [27.84, 20.586, 16.414, 25.219, 17.794], [3733.3734061177256, 2527.7845357878555, 1759.4737910185424, 945.712023535257, 1424.7553547004522], [5461, 5462, 5463, 5464, 5465]], [0, 9014, [95273, 95284, 95296, 95312, 95326, 95336], [22795.607, 22785.693, 22751.251, 22763.416, 22758.326, 22797.408], [31345.197, 31370.01, 31418.446, 31381.523, 31357.582, 31285.522], [29.843, 20.005, 23.998, 29.097, 23.564, 40.333], [3219.8102084875673, 3798.6844417043544, 1764.386800906261, 2024.487590322695, 1427.0043286802852, 2857.7604307021143], [5468, 5469, 5470, 5471, 5472, 5473]], [0, 9050, [95690, 95701, 95714, 95730, 95747, 95766, 95779, 95797, 95817], [22860.671, 22887.707, 22929.06, 22955.669, 22920.531, 22917.587, 22872.904, 22860.82, 22901.263], [31142.628, 31017.632, 31118.592, 31099.032, 31079.654, 31030.057, 31148.633, 31084.066, 31029.77], [25.159, 27.866, 30.634, 17.827, 10.63, 3.092, 23.03, 23.319, 15.062], [1134.4255821215797, 782.1381511563052, 985.8870739242506, 822.7416980028185, 1228.0147201609602, 312.3872674664435, 1010.2675631621552, 1250.178030254026, 494.1997417916043], [5498, 5499, 5500, 5501, 5502, 5503, 5504, 5505, 5506]], [0, 9066, [95799, 95819, 95833, 95849, 95867, 95880, 95898, 95910, 95925], [23816.316, 23843.839, 23841.373, 23842.799, 23824.809, 23822.456, 23835.818, 23814.985, 23796.601], [31078.714, 31075.677, 31100.479, 31101.414, 31106.01, 31106.756, 31068.742, 31099.505, 31131.444], [19.476, 21.525, 18.082, 14.752, 13.755, 13.766, 14.189, 13.182, 24.127], [1048.2885185289535, 845.7163757379403, 1223.076925787754, 1946.604590174614, 1418.5968341561784, 1655.8319446075134, 1599.541481220566, 1021.5861646473619, 1435.6016442967878], [5505, 5506, 5507, 5508, 5509, 5510, 5511, 5512, 5513]], [0, 9074, [95960, 95977, 95992, 96009, 96032, 96051, 96068, 96090, 96105, 96116], [23864.826, 23849.031, 23852.595, 23864.929, 23830.329, 23828.325, 23822.718, 23853.969, 23819.475, 23744.602], [31109.879, 31096.818, 31101.578, 31090.728, 31106.542, 31168.102, 31089.239, 31102.198, 31065.174, 30918.851], [9.993, 13.22, 9.138, 16.12, 16.098, 19.22, 13.752, 12.521, 15.305, 27.718], [1255.436520247993, 1425.7165739917941, 2252.2293974468625, 1836.3679163249733, 997.2125556586187, 1094.446844725255, 1229.3636369840049, 1657.3505116596693, 1487.7077331214239, 7130.207671528966], [5515, 5516, 5517, 5518, 5519, 5520, 5521, 5522, 5523, 5524]], [0, 9075, [95976, 95991, 96008, 96031, 96049, 96067, 96088, 96104], [23060.868, 23054.986, 23054.782, 23075.04, 23095.977, 23079.873, 23082.123, 23029.706], [31460.759, 31462.279, 31459.831, 31448.783, 31447.285, 31452.191, 31465.227, 31493.74], [9.57, 12.975, 11.284, 10.024, 13.599, 15.658, 10.361, 22.847], [1492.2389024172335, 1507.8571124642044, 1632.317506679329, 1419.3961163852537, 1236.4484463768574, 1148.4949584732458, 1720.934568803209, 1483.8526756028698], [5516, 5517, 5518, 5519, 5520, 5521, 5522, 5523]], [0, 9082, [96117, 96129, 96146, 96159, 96176, 96187, 96202, 96217, 96230, 96239, 96251], [23702.341, 23627.223, 23627.098, 23619.623, 23613.579, 23640.301, 23711.465, 23703.364, 23689.047, 23621.731, 23643.122], [30897.319, 30804.259, 30812.185, 30802.389, 30801.967, 30874.03, 30881.942, 30906.486, 30859.78, 30786.301, 30802.803], [27.92, 13.211, 13.251, 10.471, 10.314, 21.164, 26.885, 23.701, 21.842, 12.358, 12.295], [6364.899431669142, 2301.10515159924, 2116.890283487085, 2134.721073163874, 2309.570250373108, 5242.864388127408, 9030.075471825652, 9245.215996766545, 6962.1746326299735, 2124.02012581361, 2237.790300503928], [5524, 5525, 5526, 5527, 5528, 5529, 5530, 5531, 5532, 5533, 5534]], [0, 9083, [96147, 96160, 96177, 96188, 96204, 96218, 96231, 96241, 96252, 96265, 96272], [24297.748, 24277.976, 24302.59, 24317.288, 24286.245, 24283.802, 24288.467, 24304.243, 24315.911, 24283.631, 24289.19], [30470.334, 30452.202, 30448.168, 30448.726, 30460.888, 30450.794, 30447.516, 30463.392, 30458.059, 30465.44, 30443.563], [12.901, 10.333, 9.567, 12.875, 13.296, 10.361, 9.747, 7.787, 12.966, 10.18, 18.549], [1749.0402474452526, 1712.2170116203235, 2014.6229557384402, 1591.733376068721, 1864.7367370924846, 1969.3839296662031, 1929.9838146952945, 1905.2144305434551, 1566.097106882532, 1995.7556563062512, 646.9097081021441], [5526, 5527, 5528, 5529, 5530, 5531, 5532, 5533, 5534, 5535, 5536]], [0, 9108, [96490, 96507, 96519, 96534, 96548, 96565, 96578, 96593, 96608, 96623, 96635, 96652, 96666, 96686, 96704, 96719, 96733, 96745, 96760, 96775, 96790], [24285.47, 24284.161, 24275.903, 24261.085, 24276.869, 24288.123, 24272.131, 24255.228, 24278.411, 24277.881, 24306.852, 24290.982, 24283.491, 24267.763, 24284.558, 24305.132, 24294.378, 24285.218, 24315.693, 24276.306, 24273.819], [30438.824, 30437.856, 30461.778, 30447.922, 30449.629, 30448.655, 30481.184, 30468.746, 30446.598, 30445.626, 30464.657, 30475.473, 30450.868, 30480.121, 30454.94, 30467.21, 30461.26, 30420.875, 30459.74, 30471.052, 30449.859], [14.217, 11.602, 11.157, 14.281, 11.419, 10.567, 13.713, 12.887, 10.549, 12.704, 9.293, 11.636, 7.447, 9.604, 13.539, 9.514, 12.566, 16.303, 16.744, 11.336, 16.535], [1830.8613636660373, 2379.2980517683663, 1462.1137271835967, 1144.9600273619233, 1874.1013970185068, 1541.617268833119, 1265.12787473162, 1295.3142608990834, 1439.0627027561657, 1214.6380017321062, 1818.1402815315882, 1551.3494955715785, 1598.9159225109545, 2341.5345510121274, 1526.5858520375857, 1264.6021296530434, 1586.6614774604411, 932.9164477490632, 1611.94742658146, 1068.1747017203945, 1038.326369343585], [5553, 5554, 5555, 5556, 5557, 5558, 5559, 5560, 5561, 5562, 5563, 5564, 5565, 5566, 5567, 5568, 5569, 5570, 5571, 5572, 5573]], [0, 9130, [96730, 96744, 96758, 96774, 96789], [23417.388, 23397.716, 23427.041, 23409.204, 23402.875], [30672.63, 30684.303, 30740.429, 30779.582, 30708.648], [15.978, 12.341, 10.431, 19.372, 19.954], [489.0060827815431, 1484.2220760471785, 2084.558428940494, 1374.431643240895, 2315.996356557777], [5569, 5570, 5571, 5572, 5573]], [0, 9141, [96830, 96847, 96862, 96888, 96910, 96932, 96952, 96974], [24283.441, 24290.949, 24295.431, 24304.841, 24208.91, 24289.166, 24303.393, 24265.25], [30465.289, 30453.48, 30570.018, 30612.561, 30593.37, 30571.939, 30528.992, 30485.142], [12.413, 16.42, 24.89, 26.305, 35.944, 35.568, 25.537, 17.297], [881.7023884933142, 627.3062241863313, 438.1030996237264, 1303.4746222363044, 2701.9688680870963, 2226.0677693926355, 2765.9930682245713, 642.5465862573003], [5575, 5576, 5577, 5578, 5579, 5580, 5581, 5582]], [0, 9169, [97150, 97170, 97189, 97206, 97222, 97237], [23338.258, 23275.515, 23287.016, 23288.102, 23291.619, 23311.321], [30963.77, 30978.281, 30959.135, 31000.735, 30991.835, 30962.925], [15.547, 19.75, 10.556, 10.44, 14.642, 14.143], [1001.8312492380735, 1266.5745276280466, 1969.755274448653, 1249.7018440751522, 1511.0399379579494, 1619.881465232193], [5592, 5593, 5594, 5595, 5596, 5597]], [0, 9174, [97223, 97239, 97256, 97265, 97275, 97286, 97300], [24226.782, 24255.508, 24256.089, 24278.725, 24319.791, 24309.568, 24254.014], [30430.609, 30435.501, 30447.886, 30490.048, 30451.278, 30472.339, 30540.803], [24.996, 28.639, 20.398, 39.508, 20.886, 26.449, 21.529], [634.5675275025949, 1062.8215674565297, 492.9323193092638, 696.4809164389553, 872.6546554791594, 1100.5948775103798, 748.3195618554519], [5596, 5597, 5598, 5599, 5600, 5601, 5602]], [0, 9176, [97285, 97299, 97311, 97325, 97338], [23297.021, 23288.06, 23288.419, 23302.134, 23275.283], [30971.344, 30940.423, 30949.417, 30967.583, 30972.515], [14.185, 11.145, 10.277, 16.076, 17.439], [1874.8768838953313, 1459.6619308967665, 1731.3280412421313, 1816.3876931726002, 883.5340197170482], [5601, 5602, 5603, 5604, 5605]], [0, 9180, [97326, 97339, 97347, 97360, 97369, 97380, 97394, 97407, 97419], [24276.456, 24284.7, 24277.791, 24251.728, 24242.017, 24263.881, 24246.42, 24225.174, 24236.43], [30464.668, 30494.696, 30444.641, 30455.827, 30449.213, 30399.836, 30462.454, 30494.814, 30485.156], [31.887, 14.825, 32.933, 25.129, 17.227, 18.525, 16.91, 14.72, 13.26], [1308.4958542844765, 808.4398346167349, 668.6759777437303, 665.3857429911402, 1066.1086938694723, 1102.609942862768, 445.2774528743636, 449.53850547543425, 367.01876663643725], [5604, 5605, 5606, 5607, 5608, 5609, 5610, 5611, 5612]], [0, 9186, [97406, 97418, 97430, 97447, 97455, 97467, 97487, 97503, 97528, 97543, 97558, 97572, 97592, 97609, 97625, 97647], [23408.441, 23282.296, 23289.075, 23253.543, 23301.268, 23358.461, 23331.233, 23284.023, 23263.356, 23256.566, 23284.018, 23298.52, 23278.969, 23261.186, 23375.173, 23384.777], [30992.187, 30963.507, 30942.156, 30971.161, 30986.871, 30987.558, 30982.553, 31001.776, 30963.235, 30978.689, 30992.928, 30968.484, 30953.938, 30844.766, 30767.47, 30810.36], [4.012, 16.655, 11.476, 17.328, 22.183, 28.116, 16.668, 31.773, 25.116, 18.415, 25.528, 14.806, 13.771, 36.67, 16.039, 13.54], [338.32165965043805, 1281.2931890195268, 1206.1710106311612, 1130.0240129282981, 2150.6127249572896, 629.884911290342, 1365.2016423529144, 1609.0819784360106, 1271.955021881499, 1208.8282220208996, 1181.3358144958238, 1860.1487963692903, 1730.525434478179, 594.5752767178506, 1430.6999674249098, 959.674785363446], [5611, 5612, 5613, 5614, 5615, 5616, 5617, 5618, 5619, 5620, 5621, 5622, 5623, 5624, 5625, 5626]], [0, 9229, [97813, 97836, 97857, 97869, 97874, 97889, 97902], [22660.728, 22651.268, 22683.02, 22679.225, 22679.196, 22710.221, 22776.939], [31525.472, 31508.836, 31539.838, 31519.007, 31508.247, 31495.504, 31545.548], [13.183, 16.89, 13.645, 21.59, 20.065, 26.246, 30.366], [1430.4003636193002, 1704.0582691295908, 1746.1495484515115, 2461.084668402888, 1742.121659336998, 2092.294605898175, 2605.54411374968], [5635, 5636, 5637, 5638, 5639, 5640, 5641]], [0, 9250, [98099, 98113, 98128, 98139, 98155], [23140.424, 23122.224, 23101.749, 23117.325, 23086.919], [32059.893, 32041.819, 32092.414, 32055.762, 32076.847], [16.325, 12.005, 15.117, 25.292, 20.188], [1488.6403638936952, 1547.9076829439377, 965.4924307150137, 1609.8300993394625, 1396.1666452025158], [5654, 5655, 5656, 5657, 5658]], [0, 9295, [98650, 98674, 98689, 98706, 98728, 98738, 98761, 98776, 98793, 98805, 98818, 98838, 98860, 98876, 98891, 98908, 98923, 98935, 98947, 98963, 98979, 98987, 99002, 99022, 99032, 99040, 99048, 99059, 99070, 99082], [23314.667, 23288.18, 23317.666, 23333.932, 23324.428, 23295.618, 23314.295, 23299.391, 23304.828, 23293.445, 23320.906, 23301.612, 23315.284, 23304.781, 23319.484, 23362.623, 23376.125, 23343.719, 23359.989, 23380.916, 23344.64, 23336.978, 23348.537, 23412.748, 23395.962, 23416.851, 23434.528, 23420.474, 23454.817, 23438.015], [30865.237, 30895.535, 30902.05, 30844.106, 30901.24, 30852.51, 30870.88, 30894.651, 30872.752, 30891.018, 30890.864, 30901.504, 30877.897, 30892.603, 30844.862, 30835.361, 30795.493, 30812.883, 30801.851, 30777.641, 30781.906, 30775.674, 30776.33, 30702.807, 30673.171, 30640.535, 30635.292, 30647.326, 30689.177, 30601.125], [15.802, 9.726, 10.802, 16.402, 12.227, 11.033, 16.75, 13.068, 12.661, 7.265, 12.273, 9.97, 13.823, 21.81, 22.368, 14.025, 14.223, 15.861, 15.951, 20.937, 14.971, 16.921, 19.04, 18.427, 19.334, 11.82, 17.177, 15.647, 22.248, 23.786], [1091.0859128760967, 1865.366417709624, 1155.925353856113, 911.0960997815565, 2446.9505009846816, 2106.9361722118483, 2933.4941778644766, 1938.0537782172632, 1503.7492235539703, 1898.3383500394966, 1555.9490095972296, 1727.2309329838486, 1463.208484405812, 1340.1889650883154, 1758.1268019919949, 3210.619132024571, 2213.5186925020853, 4860.408981017496, 3122.2211657501234, 5003.1669672412945, 3085.399196192062, 5621.414241547149, 3494.872718919696, 3046.823308604148, 2109.318194332396, 1372.3649518241318, 1433.7943256272238, 1967.0380885873067, 2584.583701270776, 684.1319278178867], [5697, 5698, 5699, 5700, 5701, 5702, 5703, 5704, 5705, 5706, 5707, 5708, 5709, 5710, 5711, 5712, 5713, 5714, 5715, 5716, 5717, 5718, 5719, 5720, 5721, 5722, 5723, 5724, 5725, 5726]], [0, 9393, [99870, 99884, 99894, 99905, 99917, 99930, 99942, 99955, 99967, 99979, 99988, 100001, 100011, 100018, 100032, 100043, 100051], [23788.583, 23790.649, 23840.727, 23769.108, 23833.403, 23835.57, 23759.197, 23786.567, 23815.226, 23795.286, 23803.259, 23783.73, 23840.476, 23840.775, 23768.705, 23783.772, 23831.558], [31506.72, 31499.875, 31512.579, 31558.886, 31608.228, 31491.603, 31602.251, 31516.01, 31508.477, 31480.463, 31471.034, 31513.661, 31492.43, 31463.708, 31542.477, 31498.0, 31482.414], [22.492, 29.666, 21.741, 32.366, 22.223, 14.25, 15.94, 15.704, 21.005, 21.714, 23.142, 16.039, 12.93, 25.877, 12.338, 15.582, 29.49], [996.5897707035786, 1576.7753472530676, 1136.8006287994756, 532.5251050541319, 923.4204193310283, 1680.5709624932683, 575.7110311045803, 1413.5718845366498, 1161.7477332555013, 1330.1829217189688, 1313.059251437874, 1970.2332074522735, 1226.9725592267816, 1152.7964598448716, 1052.084239047009, 1241.6862037068047, 1913.4879458764035], [5779, 5780, 5781, 5782, 5783, 5784, 5785, 5786, 5787, 5788, 5789, 5790, 5791, 5792, 5793, 5794, 5795]], [0, 9454, [100630, 100642, 100662, 100679, 100692, 100709, 100726, 100746, 100758, 100778, 100792, 100805, 100824, 100839, 100851, 100870, 100885, 100900, 100915, 100930, 100942], [24216.256, 24239.526, 24232.404, 24262.202, 24247.663, 24254.256, 24228.256, 24227.598, 24246.298, 24239.611, 24242.055, 24242.822, 24258.983, 24241.089, 24236.492, 24206.729, 24249.775, 24238.907, 24243.037, 24258.688, 24245.571], [30376.693, 30345.426, 30357.736, 30347.631, 30356.29, 30359.273, 30356.942, 30357.763, 30356.432, 30323.417, 30348.774, 30345.375, 30385.746, 30352.241, 30360.595, 30329.536, 30340.431, 30349.99, 30384.59, 30347.961, 30350.692], [18.144, 11.221, 10.117, 8.605, 11.783, 10.833, 7.733, 11.448, 19.067, 13.476, 11.849, 14.153, 10.027, 13.852, 9.9, 11.379, 13.103, 9.551, 10.803, 10.052, 12.651], [738.9532156732789, 1959.5986027919605, 1632.1095299771391, 1588.8152222844276, 1027.2479543244376, 1814.5905915711114, 1681.106430446694, 1955.5916365419534, 981.1778244834475, 1389.9915142416344, 1953.9102488809926, 1373.4527335408595, 1540.677486814585, 1826.2806851042, 1569.8213682943456, 1487.0027705172542, 1580.5410268141588, 1188.7985509120024, 1225.5900214752237, 1547.3874337083705, 1769.143642606635], [5833, 5834, 5835, 5836, 5837, 5838, 5839, 5840, 5841, 5842, 5843, 5844, 5845, 5846, 5847, 5848, 5849, 5850, 5851, 5852, 5853]], [0, 9468, [100823, 100838, 100849, 100869, 100884, 100899, 100913, 100929, 100940, 100957, 100973, 100998, 101015, 101026, 101044, 101060, 101075, 101092], [23386.497, 23273.402, 23432.118, 23412.524, 23386.251, 23433.511, 23379.036, 23405.536, 23433.242, 23389.204, 23398.974, 23426.659, 23389.024, 23409.224, 23410.406, 23366.227, 23397.361, 23386.908], [31899.408, 31887.019, 31913.278, 31905.986, 31922.361, 31889.923, 31950.03, 31889.199, 31901.962, 31909.583, 31895.55, 31908.66, 31905.474, 31887.553, 31905.819, 31921.431, 31911.443, 31902.612], [22.085, 32.498, 17.887, 19.532, 12.581, 16.485, 9.316, 10.412, 13.353, 12.186, 9.327, 12.616, 14.004, 16.299, 12.298, 13.092, 20.61, 17.133], [1174.2907803595895, 1152.274452996498, 1392.3380334578858, 1310.0726765322968, 1037.6313510257478, 688.9313273320614, 1521.8692631285944, 1119.37265601224, 1531.8792369116206, 1336.6988520072757, 1942.323146002241, 1538.421620588002, 1204.0530725235205, 929.8247111485773, 1086.4698860693757, 641.7120565828102, 911.9762116809669, 978.3574680863408], [5845, 5846, 5847, 5848, 5849, 5850, 5851, 5852, 5853, 5854, 5855, 5856, 5857, 5858, 5859, 5860, 5861, 5862]], [0, 9490, [101027, 101046, 101061, 101077, 101093, 101110], [24204.398, 24259.406, 24274.64, 24245.376, 24226.866, 24253.161], [30372.578, 30339.548, 30390.324, 30364.728, 30384.902, 30363.373], [15.187, 26.987, 23.681, 17.596, 13.203, 15.599], [1560.7817377077808, 3759.181888919922, 1096.0769124068072, 1092.9163376537754, 1520.508447176232, 1442.3203738174282], [5858, 5859, 5860, 5861, 5862, 5863]], [0, 9530, [101512, 101530, 101549, 101566, 101591, 101610, 101626, 101645], [23086.437, 23077.432, 23046.987, 23081.097, 23007.057, 23031.83, 23099.9, 23075.647], [30733.909, 30761.101, 30766.217, 30749.407, 30771.36, 30797.116, 30821.004, 30729.247], [22.843, 27.846, 22.295, 49.221, 15.11, 25.079, 35.098, 20.537], [2193.383658410546, 2064.5364570539805, 1042.1106165324693, 2390.7572415536506, 1913.2336726943881, 1183.4373027829008, 1411.984854931193, 1097.8017612688961], [5891, 5892, 5893, 5894, 5895, 5896, 5897, 5898]], [0, 9548, [101692, 101713, 101727, 101741, 101749, 101770, 101781, 101797, 101811, 101823], [23992.244, 24029.35, 24046.11, 24035.509, 24032.901, 23983.367, 24025.867, 24013.641, 23983.051, 24040.216], [30998.397, 31036.497, 31041.698, 31042.704, 31044.286, 31053.894, 31068.286, 31036.891, 31028.172, 31000.248], [11.063, 11.741, 13.644, 10.946, 16.558, 10.474, 17.357, 17.111, 14.302, 22.925], [667.552494697939, 1476.20616791263, 1414.5869714493342, 2423.6834566358093, 1720.894847452209, 1587.9021287301985, 1827.700371533342, 3484.1793852124874, 1430.1895094945567, 1013.6075215732842], [5901, 5902, 5903, 5904, 5905, 5906, 5907, 5908, 5909, 5910]], [0, 9554, [101768, 101780, 101795, 101807, 101821], [22711.458, 22741.763, 22591.03, 22776.725, 22752.694], [31566.124, 31496.164, 31555.092, 31553.638, 31518.267], [24.694, 28.025, 26.49, 20.81, 23.125], [3709.679321556385, 2157.0246538798133, 2850.6952571147685, 2827.63436062947, 3855.6135585862253], [5906, 5907, 5908, 5909, 5910]], [0, 9614, [102557, 102575, 102585, 102598, 102615, 102629, 102638, 102651], [23929.952, 23967.794, 24006.877, 23956.652, 23971.772, 23988.243, 23944.885, 23918.626], [31156.749, 31149.721, 31154.174, 31140.736, 31141.181, 31147.592, 31156.609, 31175.996], [20.533, 8.788, 14.75, 9.681, 10.478, 10.626, 11.349, 33.59], [1087.5988129163218, 1889.3002118667848, 2657.2441388759344, 1737.3092773690682, 1715.857583822485, 1306.8262695826875, 2203.249630629184, 973.2762692153594], [5961, 5962, 5963, 5964, 5965, 5966, 5967, 5968]], [0, 9651, [103024, 103046, 103068, 103089, 103108, 103127, 103140, 103157, 103179, 103201, 103215, 103232, 103246, 103258, 103277, 103292, 103306, 103322, 103336, 103354, 103367, 103380, 103398, 103408, 103427, 103444, 103461, 103477, 103490, 103506, 103524, 103538], [23316.728, 23349.106, 23423.517, 23361.41, 23375.13, 23390.84, 23550.564, 23457.546, 23375.406, 23462.281, 23463.116, 23492.435, 23469.007, 23481.321, 23432.57, 23337.965, 23461.436, 23509.624, 23494.847, 23476.114, 23499.411, 23498.509, 23480.749, 23423.112, 23516.768, 23539.943, 23364.174, 23341.833, 23330.943, 23322.113, 23361.496, 23401.243], [31776.722, 31824.515, 31627.773, 31787.944, 31786.945, 31802.793, 31690.787, 31725.864, 31741.317, 31768.364, 31780.41, 31779.289, 31772.161, 31800.724, 31750.633, 31824.172, 31860.157, 31754.679, 31792.854, 31770.848, 31751.157, 31804.484, 31794.352, 31823.054, 31786.259, 31759.393, 31842.594, 31842.031, 31838.761, 31796.896, 31876.561, 31768.062], [19.575, 18.878, 21.424, 20.916, 15.243, 14.569, 27.682, 17.739, 12.678, 16.18, 16.839, 14.094, 15.694, 13.008, 13.594, 19.641, 25.647, 13.585, 13.863, 17.017, 17.452, 18.081, 12.841, 16.299, 17.158, 28.383, 29.78, 28.845, 27.063, 33.465, 21.797, 38.4], [2703.9955519587584, 1967.7157830553622, 7269.137144565863, 1766.8213680833364, 1952.220642201156, 2021.7767093232274, 3224.2567365080454, 5899.075563158813, 8294.028654992859, 3377.379733411985, 2010.8261232694447, 2921.6415407028403, 2719.110691279729, 2297.6057068006194, 1662.450225105574, 673.5762068268413, 2380.5186839831686, 1841.9367681736499, 1594.1304047637545, 2364.7140263958377, 1324.7821237869975, 1544.196317545615, 2086.246254336833, 1546.5988879649015, 2998.9748461813224, 5298.34090848031, 1233.3827646841567, 995.8602532981167, 1482.3944495388519, 1376.5150322659451, 947.7655372039127, 844.291425784728], [6000, 6001, 6002, 6003, 6004, 6005, 6006, 6007, 6008, 6009, 6010, 6011, 6012, 6013, 6014, 6015, 6016, 6017, 6018, 6019, 6020, 6021, 6022, 6023, 6024, 6025, 6026, 6027, 6028, 6029, 6030, 6031]], [0, 9654, [103044, 103066, 103088, 103107, 103126, 103138], [23234.95, 23185.376, 23207.108, 23204.769, 23205.343, 23232.556], [30793.013, 30726.846, 30739.928, 30758.96, 30693.989, 30729.89], [22.524, 12.198, 10.709, 11.118, 22.874, 11.076], [1656.8796467203927, 1517.1754193879312, 2053.052295506044, 2403.749285942732, 1393.4087567905208, 2879.73729150064], [6001, 6002, 6003, 6004, 6005, 6006]], [0, 9656, [103048, 103070, 103090, 103109, 103128, 103141, 103158, 103180, 103202, 103216, 103234, 103247], [24135.174, 24121.291, 24137.78, 24133.528, 24148.43, 24119.515, 24133.648, 24146.002, 24156.882, 24119.283, 24135.656, 24116.789], [30191.469, 30138.988, 30116.772, 30111.851, 30125.073, 30127.737, 30113.842, 30109.493, 30121.846, 30107.532, 30106.646, 30165.671], [27.565, 10.055, 9.407, 10.695, 13.102, 10.052, 10.172, 11.724, 11.017, 13.306, 15.417, 4.062], [1080.8077111807895, 2077.8910815131158, 2245.1946127153983, 2202.3989547024726, 2007.9268334515725, 2307.527212107014, 1755.366929832649, 1677.4573290297908, 1276.5386315358307, 1508.264036670165, 1073.5625821631668, 352.50004960860105], [6001, 6002, 6003, 6004, 6005, 6006, 6007, 6008, 6009, 6010, 6011, 6012]], [0, 9694, [103479, 103493, 103509, 103527, 103540, 103551, 103566, 103574, 103586], [23900.961, 23890.915, 23857.656, 23851.502, 23870.744, 23868.348, 23865.367, 23871.932, 23879.031], [31260.576, 31269.21, 31311.391, 31273.865, 31294.681, 31263.428, 31258.241, 31254.094, 31269.833], [17.056, 9.844, 11.845, 18.549, 18.296, 24.672, 23.184, 15.884, 15.032], [1414.1924253273578, 982.324985474915, 1222.0221889143525, 575.3284880780985, 586.9213745850199, 570.8964453851264, 1303.1886490880445, 1044.7368127144716, 1061.3785783423345], [6027, 6028, 6029, 6030, 6031, 6032, 6033, 6034, 6035]], [0, 9719, [103787, 103803, 103812, 103832, 103839, 103854, 103868, 103884, 103892, 103904, 103917, 103931, 103939, 103955, 103964, 103979, 103993], [23714.314, 23875.324, 23831.467, 23906.947, 23844.656, 23841.902, 23919.82, 23840.851, 23858.933, 23916.856, 23869.401, 23830.825, 23900.144, 23880.131, 23881.841, 23848.375, 23878.568], [31284.332, 31256.867, 31269.784, 31304.074, 31286.021, 31335.839, 31316.466, 31238.918, 31285.17, 31288.288, 31248.443, 31307.951, 31281.994, 31297.64, 31261.57, 31261.827, 31261.609], [29.491, 15.981, 25.097, 11.606, 12.323, 15.512, 24.075, 7.309, 15.648, 21.362, 2.472, 17.227, 14.776, 18.027, 15.375, 15.912, 17.45], [12362.076871179166, 474.1276658115936, 1017.2402524692455, 836.3199764492084, 675.562760982737, 492.4074989188711, 526.0481199760585, 394.31957835480915, 1147.9053243160988, 1159.8369358742016, 543.8303558618135, 632.7812610288072, 798.9446027998918, 801.8039484275778, 833.6033600585657, 948.1683806646073, 868.2678673836897], [6052, 6053, 6054, 6055, 6056, 6057, 6058, 6059, 6060, 6061, 6062, 6063, 6064, 6065, 6066, 6067, 6068]], [0, 9734, [104020, 104031, 104049, 104070, 104085, 104097, 104111, 104128, 104142, 104158], [23725.58, 23749.61, 23774.516, 23726.491, 23747.386, 23769.04, 23825.764, 23814.888, 23907.879, 23782.914], [31389.606, 31376.59, 31358.393, 31366.691, 31386.812, 31363.666, 31294.401, 31288.435, 31375.584, 31289.992], [13.498, 10.672, 18.19, 12.31, 10.996, 11.06, 32.312, 34.277, 18.566, 22.979], [1420.2323869689455, 1467.2101675442368, 737.7039789578879, 1978.4866516958873, 1854.0038210978732, 1630.0856523236166, 586.7851666975846, 1261.6328927016282, 2808.555414823575, 492.06633083875045], [6070, 6071, 6072, 6073, 6074, 6075, 6076, 6077, 6078, 6079]], [0, 9783, [104724, 104748, 104770, 104786, 104804, 104822, 104838, 104860], [23815.326, 23848.494, 23867.937, 23881.375, 23886.448, 23873.85, 23846.773, 23856.617], [31301.249, 31319.184, 31275.8, 31295.258, 31254.031, 31241.379, 31283.677, 31284.742], [30.089, 21.957, 19.268, 18.864, 16.639, 14.555, 15.288, 13.727], [575.5166251531543, 1235.3761672812102, 1493.3921582298826, 796.9726592397, 490.2055502707097, 750.6467569420323, 695.087780262466, 691.0064537677267], [6123, 6124, 6125, 6126, 6127, 6128, 6129, 6130]], [0, 9811, [104959, 104984, 105006, 105021, 105044], [23621.196, 23590.537, 23596.797, 23586.927, 23574.916], [30714.276, 30692.36, 30691.737, 30715.094, 30700.712], [17.037, 12.406, 9.054, 10.388, 18.607], [1032.9546481258499, 1868.7788727598277, 2509.2095553893746, 1586.7293057675631, 1597.6376604150832], [6135, 6136, 6137, 6138, 6139]], [0, 9849, [105325, 105338, 105354, 105371, 105386, 105402, 105419, 105431, 105445, 105464, 105482, 105496, 105508, 105522, 105539, 105554], [24356.893, 24364.006, 24292.127, 24283.115, 24257.018, 24243.35, 24249.795, 24261.071, 24263.363, 24277.179, 24272.805, 24265.507, 24268.63, 24268.718, 24243.17, 24300.43], [30341.514, 30317.961, 30362.2, 30483.492, 30583.842, 30581.916, 30568.65, 30574.304, 30596.317, 30587.043, 30585.008, 30571.882, 30579.593, 30556.793, 30595.749, 30561.314], [20.307, 20.024, 20.617, 21.718, 7.613, 17.695, 10.202, 10.402, 11.036, 11.07, 11.268, 9.506, 12.608, 10.022, 14.392, 16.972], [3666.330506182125, 8819.52887465682, 11145.455249781913, 2951.74063922076, 1769.5871611542789, 1589.0828647945245, 1808.738613013308, 2423.4393167481394, 2275.133259126253, 1805.1357457582149, 1773.4397181764516, 1756.7484830822075, 2079.912541425771, 1424.8779822178972, 1337.0464736756192, 1886.0685448484787], [6157, 6158, 6159, 6160, 6161, 6162, 6163, 6164, 6165, 6166, 6167, 6168, 6169, 6170, 6171, 6172]], [0, 9871, [105574, 105583, 105597, 105610, 105621, 105632, 105644, 105650, 105660, 105672, 105680, 105689, 105703], [23346.149, 23355.652, 23352.541, 23354.415, 23374.75, 23334.13, 23348.639, 23370.644, 23359.48, 23328.739, 23282.252, 23339.285, 23366.903], [31863.117, 31883.83, 31878.738, 31873.457, 31879.028, 31859.693, 31817.538, 31866.981, 31808.754, 31864.142, 31896.172, 31782.747, 31802.888], [18.488, 23.742, 21.957, 18.648, 20.236, 15.466, 18.363, 23.923, 20.244, 24.883, 27.064, 25.108, 28.576], [856.8557069892378, 1462.1396661933384, 1177.818239283376, 837.2821467911667, 1626.9556149456344, 2094.3436242786606, 1345.8419120140986, 842.2929884450286, 1277.2301061560809, 758.6355312367289, 667.9172070768715, 1069.585662455085, 2242.6369619624265], [6173, 6174, 6175, 6176, 6177, 6178, 6179, 6180, 6181, 6182, 6183, 6184, 6185]], [0, 9925, [106183, 106201, 106223, 106239, 106261, 106276, 106295, 106313], [23528.313, 23393.842, 23335.302, 23312.857, 23343.105, 23325.794, 23316.233, 23331.563], [30656.703, 30657.007, 30629.659, 30628.232, 30576.473, 30638.162, 30609.022, 30660.301], [42.019, 17.822, 12.943, 11.812, 13.07, 12.957, 9.683, 15.347], [1592.8722219792319, 8736.97731707265, 3474.6166988731015, 1856.630339266526, 1654.9631656834233, 1105.0832439862272, 1493.7392581110419, 2224.4745292104635], [6224, 6225, 6226, 6227, 6228, 6229, 6230, 6231]], [0, 9989, [106901, 106924, 106937, 106956, 106969, 106983], [23104.059, 23150.29, 23182.077, 23144.643, 23139.267, 23133.899], [32121.973, 32058.521, 32041.471, 32041.775, 32035.062, 31961.121], [36.038, 8.178, 12.279, 16.069, 10.074, 25.985], [706.4692239118893, 2086.08614051514, 1706.8707826626933, 2347.567180916053, 1885.5003474534017, 1423.666524724831], [6272, 6273, 6274, 6275, 6276, 6277]], [0, 10006, [107072, 107086, 107106, 107117, 107132, 107150, 107165, 107187, 107205, 107219, 107242, 107264, 107283, 107299, 107313, 107333], [22707.66, 22689.793, 22712.596, 22708.505, 22734.932, 22720.983, 22681.759, 22721.42, 22724.217, 22687.022, 22684.738, 22707.025, 22691.639, 22710.405, 22717.345, 22692.442], [31726.787, 31730.658, 31688.405, 31713.821, 31716.446, 31712.413, 31680.396, 31702.548, 31706.105, 31702.341, 31700.655, 31651.801, 31689.665, 31689.486, 31690.052, 31707.127], [27.068, 11.068, 14.531, 11.296, 8.595, 10.281, 9.739, 9.499, 21.701, 9.8, 10.421, 10.797, 10.641, 12.475, 13.911, 13.799], [1401.3778189541767, 2379.180405115259, 2252.522037812771, 1854.9168410029513, 2225.7993718900807, 1951.716277641479, 2017.792490905308, 1777.7177681536261, 1416.7406329233172, 1753.2111937334762, 1764.1703034086859, 1353.1794690983938, 2330.190788676504, 1729.9937783837456, 1645.759005272117, 2432.8339596490173], [6282, 6283, 6284, 6285, 6286, 6287, 6288, 6289, 6290, 6291, 6292, 6293, 6294, 6295, 6296, 6297]], [0, 10012, [107133, 107152, 107167, 107189, 107206, 107222, 107243, 107266, 107284, 107300], [23897.777, 23917.167, 23898.115, 23906.977, 23901.157, 23888.192, 23905.054, 23893.789, 23896.048, 23899.231], [31144.651, 31157.755, 31137.854, 31163.996, 31140.58, 31159.823, 31134.808, 31136.07, 31122.683, 31177.299], [9.805, 5.692, 6.315, 7.747, 7.075, 7.001, 7.07, 9.554, 7.098, 17.136], [2818.2956694625796, 2688.324239786201, 2644.6400182458383, 1916.1290284606437, 2353.699281723947, 2675.9591626918977, 2830.1060195167947, 2958.2229575918036, 2643.9563399021026, 1545.7615796108098], [6286, 6287, 6288, 6289, 6290, 6291, 6292, 6293, 6294, 6295]], [0, 10070, [107977, 107996, 108011, 108031, 108055, 108076, 108093, 108108, 108128, 108145, 108166], [22716.233, 22701.251, 22682.675, 22660.228, 22662.549, 22702.584, 22683.912, 22691.332, 22665.921, 22699.257, 22714.831], [31716.945, 31674.608, 31699.356, 31694.381, 31737.914, 31746.724, 31727.904, 31707.302, 31731.659, 31679.819, 31716.03], [15.914, 30.131, 16.545, 25.613, 16.816, 14.494, 15.084, 14.55, 20.631, 23.101, 26.375], [1532.2315323721152, 1021.540125439487, 2552.661920362735, 1139.8559308531233, 1281.134764929705, 2631.3738332906755, 2079.0157019824333, 680.9729542492337, 1075.3891159258665, 609.0900840551761, 1452.3333036340393], [6340, 6341, 6342, 6343, 6344, 6345, 6346, 6347, 6348, 6349, 6350]], [0, 10079, [108033, 108058, 108078, 108095, 108110, 108130, 108147, 108168], [23200.796, 23185.882, 23196.285, 23209.019, 23190.339, 23193.956, 23224.94, 23232.297], [31959.307, 31964.464, 31942.527, 31946.58, 31954.273, 31975.686, 31969.149, 31968.849], [13.954, 8.696, 12.06, 12.848, 5.837, 8.299, 12.953, 14.296], [3023.3513852497804, 1855.9214017780134, 1971.9189348846874, 1960.945282655967, 2765.763345935871, 2855.8535876648493, 2116.350132983133, 2228.55288318453], [6343, 6344, 6345, 6346, 6347, 6348, 6349, 6350]], [0, 10136, [108913, 108933, 108951, 108972, 108993], [23963.396, 24083.962, 24127.149, 24140.123, 24065.005], [30442.434, 30440.938, 30389.249, 30413.245, 30402.381], [16.275, 7.416, 13.232, 14.074, 13.459], [32071.420316045056, 73507.43894456098, 3459.756050494273, 3924.2478188085665, 26363.897658685117], [6399, 6400, 6401, 6402, 6403]], [0, 10154, [109027, 109048, 109066, 109086, 109107, 109125], [24066.42, 24065.431, 24093.882, 24125.798, 24028.015, 24025.367], [30426.981, 30474.016, 30497.659, 30430.509, 30367.917, 30386.258], [19.091, 11.513, 22.609, 29.272, 13.582, 27.576], [6452.860136362158, 70164.96524321193, 5916.830512094933, 2634.258969817328, 23656.97251280628, 7150.612165231039], [6405, 6406, 6407, 6408, 6409, 6410]], [0, 10163, [109144, 109158, 109179, 109203, 109220, 109236], [24275.106, 24220.784, 24157.959, 24219.588, 24267.677, 24283.309], [30471.928, 30469.605, 30509.779, 30505.245, 30516.372, 30524.769], [18.994, 17.031, 15.017, 12.724, 25.398, 29.545], [679.7410663303418, 1136.0452077462746, 974.8725972235977, 1172.8566205174743, 730.2852431333815, 830.0072366360824], [6411, 6412, 6413, 6414, 6415, 6416]], [0, 10285, [110378, 110393, 110409, 110429, 110444, 110457, 110471, 110494, 110512], [23778.795, 23831.38, 23799.704, 23779.012, 23786.496, 23809.728, 23755.373, 23840.495, 23816.208], [31566.646, 31486.918, 31483.422, 31490.704, 31518.249, 31547.727, 31526.362, 31517.221, 31638.026], [22.057, 17.049, 25.724, 22.88, 13.307, 25.741, 16.418, 16.321, 33.048], [734.107722554637, 697.0525980921624, 1358.6605922695471, 1692.9503084057565, 1533.7677434761142, 1112.3029350563534, 1509.347958935197, 1773.0956490098038, 3254.5153368316414], [6492, 6493, 6494, 6495, 6496, 6497, 6498, 6499, 6500]], [0, 10294, [110511, 110531, 110545, 110560, 110574, 110586, 110600, 110612, 110625, 110639, 110653, 110670, 110686, 110700, 110718, 110734, 110751, 110760], [23122.308, 23175.311, 23168.782, 23156.963, 23148.62, 23125.675, 23147.495, 23142.764, 23168.547, 23151.625, 23144.949, 23170.044, 23160.31, 23182.625, 23158.645, 23149.304, 23167.534, 23170.376], [31148.455, 31162.697, 31141.281, 31141.136, 31126.159, 31137.58, 31133.836, 31148.223, 31151.139, 31139.755, 31153.182, 31146.007, 31134.853, 31137.878, 31146.409, 31128.143, 31134.182, 31127.598], [17.633, 14.721, 7.108, 9.119, 11.768, 17.561, 10.271, 11.982, 9.852, 12.061, 10.193, 10.681, 8.87, 15.049, 10.594, 10.501, 13.308, 22.764], [729.0927127156964, 1715.5211542873467, 1103.9070381971287, 2392.596674007029, 1943.7274797397795, 1604.1761477784348, 1683.5262619178525, 2943.256082246727, 1985.308936989517, 1826.2075827453464, 1786.0721846810052, 1839.6250991180468, 1903.1578167793855, 1222.2843465456554, 2240.8309715222554, 2158.0905247873893, 2664.0677115305502, 1050.2147064914793], [6500, 6501, 6502, 6503, 6504, 6505, 6506, 6507, 6508, 6509, 6510, 6511, 6512, 6513, 6514, 6515, 6516, 6517]], [0, 10308, [110613, 110626, 110640, 110654, 110671, 110688, 110701], [23819.681, 23761.682, 23792.208, 23784.226, 23814.276, 23734.272, 23781.758], [31514.648, 31552.387, 31536.231, 31530.683, 31556.086, 31532.247, 31513.619], [19.954, 14.774, 11.647, 11.537, 18.916, 23.181, 14.541], [970.571572702295, 1174.7992606825028, 2920.9613398144097, 2044.0323149151013, 1173.8044690451848, 1523.9816732468241, 1297.191514718861], [6507, 6508, 6509, 6510, 6511, 6512, 6513]], [0, 10318, [110735, 110752, 110761, 110773, 110784, 110793, 110803], [23806.007, 23780.19, 23761.802, 23766.251, 23776.662, 23792.267, 23806.298], [31517.068, 31546.953, 31514.073, 31597.167, 31532.143, 31541.653, 31531.539], [19.465, 18.768, 25.4, 11.4, 19.906, 23.132, 19.807], [888.966007853682, 1407.4450078858579, 981.1497519821828, 809.5859558933506, 1905.2644183783145, 1009.658523308151, 1381.1683583958509], [6515, 6516, 6517, 6518, 6519, 6520, 6521]], [0, 10341, [110900, 110920, 110943, 110969, 110995, 111019, 111039, 111056, 111083, 111111, 111139, 111166, 111188, 111210], [23870.403, 23890.784, 23888.042, 23923.513, 23906.104, 23898.434, 23885.532, 23895.883, 23905.767, 23921.607, 23928.538, 23897.53, 23919.62, 23894.236], [31224.124, 31291.15, 31254.235, 31234.865, 31300.821, 31299.157, 31287.669, 31283.966, 31255.325, 31277.026, 31311.673, 31298.763, 31316.318, 31294.082], [14.298, 12.583, 22.139, 30.716, 17.421, 21.696, 22.106, 14.748, 12.069, 21.098, 15.043, 18.663, 12.544, 11.849], [22693.555175528785, 1310.9349364286159, 1678.559827022291, 981.9406165121377, 1199.0459069194997, 912.3095030138383, 2707.16691650601, 717.2295439341136, 1309.2799331188992, 1017.8270661673616, 730.8358360123185, 1314.3008531007138, 1215.127616753859, 1971.324440159038], [6528, 6529, 6530, 6531, 6532, 6533, 6534, 6535, 6536, 6537, 6538, 6539, 6540, 6541]], [0, 10372, [111227, 111243, 111257, 111272, 111288, 111303], [22693.697, 22796.397, 22751.082, 22781.855, 22811.001, 22789.467], [31968.784, 31941.36, 31964.131, 32019.093, 31937.151, 31965.555], [25.055, 14.322, 19.135, 30.913, 21.672, 20.503], [992.3392728095777, 1622.598186580872, 1720.2524631260694, 1306.7514366089463, 937.8056772983318, 896.9006329057356], [6542, 6543, 6544, 6545, 6546, 6547]], [0, 10424, [111692, 111713, 111730, 111743, 111759, 111770, 111784, 111806], [23313.719, 23299.605, 23327.611, 23355.933, 23358.538, 23346.067, 23347.919, 23404.234], [31091.406, 31149.244, 31068.039, 31048.765, 31070.862, 31051.219, 31058.11, 31081.53], [25.201, 30.315, 12.315, 11.16, 23.122, 36.894, 12.759, 11.839], [756.93127106207, 955.637799274884, 1100.8870824042829, 1186.0327386381862, 2093.855370911865, 1056.9216278407396, 1133.9537510595412, 545.6945815820579], [6576, 6577, 6578, 6579, 6580, 6581, 6582, 6583]], [0, 10510, [112671, 112689, 112708, 112724, 112744, 112762, 112777], [23057.102, 23032.24, 23045.876, 23064.762, 23044.845, 23038.495, 23022.834], [30836.642, 30848.865, 30841.352, 30871.611, 30846.78, 30837.737, 30841.15], [19.824, 12.956, 14.696, 24.765, 12.305, 8.439, 14.814], [771.4028342642781, 1804.164019898376, 2143.254215695233, 858.6659131805533, 1789.4934635807344, 2047.8914645142609, 1489.551345786621], [6652, 6653, 6654, 6655, 6656, 6657, 6658]], [0, 10557, [113233, 113246, 113260, 113273, 113283, 113295], [23775.105, 23780.426, 23762.49, 23793.184, 23768.689, 23787.197], [31528.104, 31523.074, 31546.609, 31492.922, 31530.59, 31516.487], [20.705, 14.857, 11.837, 11.887, 18.57, 15.353], [2068.5557398807896, 1622.7468967711832, 2369.705952612997, 1747.927454874846, 1268.6491519678682, 1970.794335503345], [6692, 6693, 6694, 6695, 6696, 6697]], [0, 10581, [113493, 113515, 113535, 113557, 113580, 113605, 113627, 113654, 113678, 113695], [22947.695, 22968.494, 22913.559, 22894.303, 22951.317, 22918.036, 22954.272, 22966.934, 22940.931, 22930.278], [31783.066, 31798.005, 31796.383, 31799.313, 31658.521, 31742.704, 31748.047, 31693.511, 31821.041, 31872.281], [20.159, 22.343, 19.534, 22.961, 25.661, 22.489, 26.756, 25.628, 16.253, 26.311], [1027.5358467641895, 2197.330127121131, 1430.6621997110121, 1495.9988601430189, 8061.822717767545, 5861.419081254503, 1647.0660243142977, 6785.690185640614, 1146.0587713955053, 668.5305840794717], [6712, 6713, 6714, 6715, 6716, 6717, 6718, 6719, 6720, 6721]], [0, 10584, [113536, 113558, 113582, 113606, 113628, 113655, 113680], [23331.039, 23430.081, 23324.608, 23453.512, 23454.053, 23425.241, 23299.373], [31398.579, 31363.944, 31382.395, 31356.427, 31393.637, 31367.993, 31311.806], [26.702, 19.187, 24.159, 17.427, 14.966, 28.225, 21.587], [2033.051321842369, 1401.361011319954, 3364.646732044307, 1182.7325730708626, 1212.116416739659, 990.2859862937091, 699.5480019662255], [6714, 6715, 6716, 6717, 6718, 6719, 6720]], [0, 10601, [113697, 113715, 113737, 113752, 113773, 113791, 113811, 113831, 113854, 113876, 113897, 113912, 113935, 113960, 113977, 113994, 114015, 114033, 114052, 114064, 114084, 114097, 114112, 114128, 114146, 114160], [23694.242, 23716.61, 23661.076, 23681.347, 23742.022, 23638.051, 23734.719, 23573.996, 23640.429, 23731.65, 23717.913, 23697.348, 23640.523, 23743.303, 23721.117, 23707.88, 23703.599, 23687.1, 23751.598, 23682.931, 23713.54, 23714.571, 23695.047, 23817.17, 23661.018, 23693.327], [31288.203, 31265.128, 31296.831, 31297.019, 31300.798, 31279.325, 31248.212, 31298.407, 31332.191, 31288.74, 31286.935, 31308.015, 31323.58, 31281.655, 31330.084, 31261.838, 31293.388, 31319.121, 31289.437, 31291.869, 31285.096, 31271.855, 31266.508, 31292.118, 31268.247, 31311.548], [25.549, 15.072, 21.302, 23.442, 18.544, 23.463, 17.842, 10.574, 23.121, 19.371, 19.37, 13.516, 24.046, 16.702, 16.697, 15.293, 13.456, 22.16, 12.349, 13.712, 16.164, 15.844, 17.945, 12.437, 18.246, 27.835], [1090.3250250328276, 1086.597183665772, 1598.8046191465178, 1501.7042296288655, 1019.5516780771613, 1420.3677311849056, 692.5167269925265, 61920.25375801791, 1636.7964865650754, 996.6168118287836, 1057.5753714097812, 1515.014274793277, 2119.1401580229885, 936.6694104899927, 1375.6702431351732, 1276.7570908489333, 1229.9376772483042, 967.1870074425543, 1556.1027856074386, 1577.5500242008052, 1966.3075701605087, 1442.7029234255263, 1264.4770276435518, 556.0806044430889, 1070.522341590089, 2168.2713731901963], [6721, 6722, 6723, 6724, 6725, 6726, 6727, 6728, 6729, 6730, 6731, 6732, 6733, 6734, 6735, 6736, 6737, 6738, 6739, 6740, 6741, 6742, 6743, 6744, 6745, 6746]], [0, 10606, [113736, 113751, 113772, 113790, 113810, 113829, 113853, 113875], [22764.204, 22758.131, 22774.749, 22738.907, 22786.483, 22784.768, 22798.697, 23037.336], [31640.112, 31618.77, 31637.31, 31635.772, 31654.106, 31613.03, 31651.013, 31596.591], [16.635, 14.215, 11.807, 12.588, 10.904, 13.381, 13.0, 44.431], [1946.6305655322262, 1379.900256472289, 1208.2027350126887, 1467.403190270566, 1563.9838276714988, 1368.4929913985982, 1608.9846586002848, 3237.105806205732], [6723, 6724, 6725, 6726, 6727, 6728, 6729, 6730]], [0, 10656, [114413, 114427, 114445, 114452, 114468], [23677.011, 23696.535, 23648.772, 23701.682, 23662.378], [30153.101, 30145.803, 30138.958, 30118.462, 30133.616], [11.589, 11.38, 25.825, 25.808, 21.034], [2117.879002512046, 2123.2346206868633, 981.3168854608788, 1033.1369300504575, 1015.2028716463204], [6766, 6767, 6768, 6769, 6770]], [0, 10668, [114572, 114584, 114597, 114618, 114637, 114661, 114676, 114697, 114723, 114745, 114767, 114785, 114802, 114820, 114839, 114856, 114877, 114904, 114926], [22751.605, 22761.167, 22775.569, 22753.541, 22746.312, 22754.078, 22735.153, 22776.537, 22765.551, 22774.589, 22766.007, 22757.242, 22745.799, 22748.978, 22748.474, 22695.84, 22736.274, 22742.33, 22746.142], [31791.968, 31794.046, 31780.416, 31723.546, 31677.208, 31670.675, 31624.697, 31647.877, 31652.143, 31637.088, 31640.901, 31652.267, 31645.121, 31643.309, 31648.786, 31641.468, 31642.056, 31588.747, 31576.624], [12.207, 8.663, 9.67, 9.656, 13.22, 19.2, 21.468, 14.215, 14.881, 9.124, 9.773, 7.577, 7.406, 7.985, 7.943, 20.563, 10.918, 18.295, 22.937], [2874.4432128897647, 2845.5839201964923, 4667.1902602128175, 5631.621808349551, 3073.3962631395298, 1556.8938556037533, 1198.5331790531116, 1480.3126100629859, 1358.5911376303625, 2079.3585299589945, 1865.529623834562, 2600.3959523528806, 2508.762009161398, 2607.1706511309344, 2068.288521725042, 717.0386190963616, 1082.021159151128, 704.634303215524, 600.0048707000379], [6778, 6779, 6780, 6781, 6782, 6783, 6784, 6785, 6786, 6787, 6788, 6789, 6790, 6791, 6792, 6793, 6794, 6795, 6796]], [0, 10703, [114952, 114971, 114986, 115005, 115025, 115042], [24087.668, 24066.208, 24097.41, 24131.651, 24115.214, 24070.07], [30160.475, 30154.063, 30156.876, 30155.26, 30117.899, 30152.071], [10.763, 15.141, 17.34, 9.667, 13.269, 11.916], [1292.0375019411715, 1443.4159305993126, 1891.0981682393608, 1381.5964033019743, 1231.223561479207, 1301.050085459971], [6797, 6798, 6799, 6800, 6801, 6802]], [0, 10713, [115093, 115114, 115133, 115148, 115163, 115170, 115188, 115202, 115221], [23764.015, 23639.328, 23711.817, 23660.709, 23677.195, 23646.668, 23654.632, 23659.971, 23688.46], [31583.939, 31648.247, 31637.617, 31619.341, 31652.987, 31627.037, 31647.554, 31675.505, 31576.274], [23.902, 19.654, 18.908, 28.449, 19.472, 28.707, 31.837, 28.929, 32.833], [422.2590685708596, 1626.5611318941067, 560.8786027422288, 1785.2362390335797, 1590.7490373161268, 2466.3326058305943, 1069.724336309609, 1855.3763407323115, 1265.670834984441], [6805, 6806, 6807, 6808, 6809, 6810, 6811, 6812, 6813]], [0, 10755, [115641, 115658, 115675, 115691, 115708, 115728, 115749, 115767, 115789, 115809, 115828, 115852, 115870, 115887, 115904, 115922, 115943, 115958, 115973], [23937.155, 23966.739, 23954.364, 23954.749, 23955.463, 23954.587, 23971.079, 23936.048, 23947.586, 23962.973, 23969.258, 23947.474, 23876.523, 23936.494, 23948.013, 23960.731, 23971.57, 23949.125, 23881.402], [30633.778, 30658.989, 30648.423, 30635.228, 30652.132, 30645.206, 30636.01, 30633.844, 30624.32, 30630.557, 30630.888, 30644.474, 30617.574, 30631.869, 30663.299, 30640.078, 30642.088, 30638.464, 30628.365], [12.525, 11.458, 7.005, 7.47, 8.371, 7.307, 7.175, 9.139, 7.523, 11.605, 10.832, 7.729, 15.133, 9.393, 7.469, 9.801, 7.948, 11.338, 17.843], [1730.3572722099634, 1892.3802094054472, 2463.331330388367, 2479.986444066387, 2720.063612021805, 2640.917648877174, 2673.5091267510734, 2175.0850077422606, 2445.3138148185385, 1930.8704970409551, 2179.592192464933, 2760.7746342407395, 2171.049581437286, 1767.0798242373935, 2043.4371076340874, 2355.4805327254594, 2632.742454894734, 2513.4450287503696, 644.049750630266], [6844, 6845, 6846, 6847, 6848, 6849, 6850, 6851, 6852, 6853, 6854, 6855, 6856, 6857, 6858, 6859, 6860, 6861, 6862]], [0, 10756, [115640, 115657, 115673, 115690, 115707, 115727, 115748], [23344.814, 23543.13, 23506.913, 23541.302, 23579.732, 23462.082, 23524.301], [31544.064, 31392.402, 31453.517, 31433.101, 31391.447, 31472.936, 31429.998], [15.934, 12.805, 27.147, 18.742, 12.374, 34.127, 16.826], [939.9843545703916, 1359.9203997285724, 3647.0102220152003, 1127.194373122548, 871.1794293081108, 2038.540942928196, 1585.1399802893657], [6844, 6845, 6846, 6847, 6848, 6849, 6850]], [0, 10774, [115786, 115805, 115824, 115849, 115866], [22790.36, 22872.532, 22934.048, 22903.65, 22880.624], [32066.874, 32098.133, 31978.446, 32061.026, 32040.42], [15.214, 18.773, 22.877, 16.995, 24.68], [1220.118150604105, 1632.2063071193718, 415.8532384562491, 838.482797853018, 1706.1413234522008], [6852, 6853, 6854, 6855, 6856]], [0, 10793, [116044, 116056, 116072, 116088, 116103], [23522.442, 23539.513, 23563.823, 23530.422, 23602.941], [31341.596, 31405.604, 31447.804, 31331.631, 31406.351], [17.682, 18.24, 18.037, 18.564, 24.216], [767.9111250264443, 618.4515120108576, 998.1727681670473, 818.2574181475112, 1051.1523154597578], [6866, 6867, 6868, 6869, 6870]], [0, 10850, [116786, 116801, 116818, 116839, 116860, 116878, 116899, 116924, 116940, 116959, 116980, 116999], [22992.801, 22981.59, 22993.932, 22977.404, 22957.651, 22976.365, 22994.436, 22943.527, 23012.89, 22983.712, 22968.393, 22955.914], [31117.065, 31066.196, 31049.487, 31075.52, 31056.12, 31040.248, 31112.182, 31056.387, 31048.298, 31064.6, 31069.747, 31121.299], [22.915, 14.602, 12.441, 16.974, 14.563, 13.698, 14.683, 12.864, 11.29, 14.76, 18.661, 40.889], [1512.350517927304, 1714.717411812067, 1963.213759421559, 1554.1793306306859, 1549.1143871668432, 1779.163975773204, 2773.593110308173, 1608.1978970141602, 2256.2342508275806, 1324.7222530188328, 1270.9069138161312, 2085.05154387711], [6913, 6914, 6915, 6916, 6917, 6918, 6919, 6920, 6921, 6922, 6923, 6924]], [0, 10852, [116802, 116819, 116840, 116861, 116880, 116900, 116925], [23475.012, 23497.74, 23397.904, 23461.31, 23536.509, 23467.471, 23492.122], [31829.785, 31833.53, 31899.876, 31868.585, 31816.017, 31849.094, 31829.723], [14.995, 15.41, 24.199, 13.593, 20.051, 16.864, 20.782], [1940.7417356899077, 1562.2153157320417, 1525.3032570676285, 2191.6646514230574, 1163.7666967102177, 1711.589858325917, 1210.7044604628468], [6914, 6915, 6916, 6917, 6918, 6919, 6920]], [0, 10883, [117166, 117174, 117184, 117202, 117215, 117230, 117242, 117256, 117269], [23666.228, 23670.39, 23689.532, 23705.038, 23664.833, 23712.122, 23648.815, 23677.551, 23641.738], [31678.716, 31644.849, 31651.899, 31626.71, 31623.385, 31658.271, 31674.214, 31676.374, 31719.624], [14.269, 15.71, 17.18, 17.159, 18.722, 22.78, 15.876, 23.208, 23.824], [1241.553669062604, 1575.3297746200842, 2250.847851338046, 1472.6444340597373, 1827.0456201501397, 1227.8994440220922, 1998.3665101830566, 1571.9332212802324, 5979.695259610268], [6935, 6936, 6937, 6938, 6939, 6940, 6941, 6942, 6943]], [0, 10906, [117460, 117471, 117483, 117499, 117515, 117531, 117549, 117563, 117580, 117602], [22887.912, 22875.218, 22885.978, 22896.898, 22880.932, 22887.173, 22861.753, 22869.901, 22872.607, 22874.145], [31123.154, 31091.87, 31123.339, 31095.585, 31118.637, 31087.16, 31095.39, 31102.04, 31110.085, 31103.617], [10.064, 17.03, 14.464, 15.698, 17.854, 9.654, 12.615, 16.459, 16.225, 12.157], [1804.737329286621, 1561.2514015853246, 1686.885728481839, 1860.028550569352, 1670.473361905845, 1498.0915886483115, 2022.7246212912835, 1278.8191673934368, 1676.10271510552, 1253.9141008272572], [6958, 6959, 6960, 6961, 6962, 6963, 6964, 6965, 6966, 6967]], [0, 10918, [117551, 117565, 117583, 117607, 117627, 117647, 117661, 117675, 117687], [23818.991, 23816.256, 23699.14, 23807.138, 23792.551, 23805.379, 23818.374, 23811.778, 23801.334], [30104.163, 30094.204, 30124.052, 30064.464, 30097.186, 30103.992, 30119.466, 30099.389, 30088.854], [21.529, 17.87, 22.45, 20.47, 16.682, 23.06, 11.522, 11.07, 11.574], [1312.755973807363, 1635.464430399153, 1039.1850267450754, 1843.6067671025955, 2316.9640587981216, 1825.2125126488652, 1619.788155803346, 1758.147835188558, 2060.3354298892273], [6964, 6965, 6966, 6967, 6968, 6969, 6970, 6971, 6972]], [0, 10952, [117961, 117976, 117990, 118007, 118026], [22799.798, 22770.274, 22774.603, 22811.983, 22847.592], [31656.054, 31647.146, 31604.674, 31652.958, 31608.058], [25.485, 29.336, 19.459, 24.911, 8.779], [959.5692223761561, 1981.9072406097973, 661.3892094561744, 840.178081621912, 629.8150115072273], [6991, 6992, 6993, 6994, 6995]], [0, 10993, [118402, 118416, 118432, 118443, 118457, 118472, 118485, 118503, 118517, 118531, 118545, 118559, 118575, 118591, 118605, 118617, 118630], [23391.184, 23383.227, 23365.168, 23364.614, 23364.291, 23392.76, 23428.792, 23448.134, 23490.377, 23433.992, 23441.649, 23466.663, 23487.514, 23468.193, 23498.318, 23499.028, 23491.977], [31838.768, 31833.512, 31830.049, 31829.327, 31827.877, 31847.117, 31828.537, 31850.271, 31854.619, 31852.748, 31857.4, 31842.396, 31852.965, 31856.421, 31837.557, 31817.725, 31820.306], [12.42, 13.557, 13.064, 12.545, 9.837, 10.543, 10.415, 17.109, 19.047, 15.138, 14.986, 14.749, 15.659, 11.474, 13.072, 13.907, 15.332], [843.175789620694, 1956.3316493078412, 1844.7046826357164, 2455.864397450184, 2458.8622906530054, 1871.0230965082367, 3135.6944609704374, 2207.259265915818, 1658.6193731497435, 2446.6641963619554, 2670.980535853139, 2021.9419578400953, 1507.6491538024495, 1819.2311896420563, 1069.0073928022534, 1778.9248957165328, 845.8107864663548], [7026, 7027, 7028, 7029, 7030, 7031, 7032, 7033, 7034, 7035, 7036, 7037, 7038, 7039, 7040, 7041, 7042]], [0, 11046, [119017, 119031, 119045, 119061, 119086, 119101, 119111, 119124, 119142], [23484.048, 23466.549, 23492.074, 23431.017, 23474.454, 23440.161, 23443.155, 23491.24, 23425.603], [31843.739, 31853.799, 31830.672, 31864.25, 31841.551, 31838.503, 31865.763, 31860.725, 31935.782], [24.789, 22.892, 24.248, 14.768, 23.182, 18.616, 14.334, 14.444, 27.048], [553.7757378790194, 1968.0693852529598, 1292.8564955377617, 1473.5582447626057, 2127.168055535129, 2714.6767503075107, 1505.5387301678238, 2072.8171763319538, 887.9228839785111], [7073, 7074, 7075, 7076, 7077, 7078, 7079, 7080, 7081]], [0, 11136, [119928, 119955, 119970, 119989, 120007, 120024, 120042], [22591.051, 22610.892, 22623.183, 22598.909, 22619.58, 22626.738, 22599.168], [31647.84, 31667.156, 31641.303, 31667.926, 31712.527, 31725.545, 31717.743], [23.186, 25.232, 15.758, 17.18, 24.745, 18.992, 28.955], [506.8827573843213, 663.7425590898395, 814.31289487577, 1041.885070711057, 1561.6709623062295, 1523.1966620530493, 883.0745280298512], [7137, 7138, 7139, 7140, 7141, 7142, 7143]], [0, 11144, [120025, 120043, 120054, 120068, 120081, 120095, 120104, 120117, 120140, 120155, 120170, 120183, 120199, 120212, 120228, 120243, 120259], [23097.51, 23046.744, 23083.921, 23021.033, 23051.494, 23039.095, 23074.795, 23060.638, 23017.376, 23053.585, 23095.54, 23036.987, 23048.583, 23046.664, 23068.678, 23063.813, 23076.19], [31206.309, 31272.083, 31228.901, 31098.855, 31087.688, 31249.848, 31143.686, 31220.07, 31118.745, 31291.426, 31243.366, 31243.339, 31223.65, 31264.992, 31282.577, 31260.182, 31237.055], [16.237, 24.652, 20.477, 29.312, 25.644, 13.307, 36.335, 24.208, 31.619, 25.892, 14.044, 20.492, 32.664, 20.071, 15.764, 23.021, 18.525], [444.15089798522763, 611.9030038612608, 850.1078620134954, 1970.5892542207528, 9583.712267557918, 811.6205232011868, 1233.2367183119047, 735.4183294061221, 1365.527380894263, 1292.9953439174865, 419.99488347938103, 1019.978984806304, 562.729392179166, 1069.8548415558805, 489.8815910049677, 1197.4852364356123, 622.0586603563693], [7142, 7143, 7144, 7145, 7146, 7147, 7148, 7149, 7150, 7151, 7152, 7153, 7154, 7155, 7156, 7157, 7158]], [0, 11164, [120300, 120318, 120333, 120347, 120361, 120373], [23098.833, 23110.347, 23067.157, 23113.967, 23120.92, 23106.824], [31335.136, 31196.44, 31241.8, 31240.304, 31216.563, 31258.503], [21.624, 23.016, 17.062, 15.843, 20.17, 22.843], [643.6203677666481, 1195.7628231818373, 975.6236998822657, 1188.9555624169318, 1143.777488786834, 1944.7393394306323], [7160, 7161, 7162, 7163, 7164, 7165]], [0, 11166, [120335, 120348, 120363, 120375, 120391], [23835.856, 23831.994, 23848.879, 23830.129, 23849.257], [31281.309, 31360.383, 31302.615, 31306.608, 31198.29], [18.79, 19.37, 22.446, 26.935, 25.67], [1356.5490810415893, 2403.4478588626407, 1219.5759057865705, 1225.5050061329466, 2966.3283648834135], [7162, 7163, 7164, 7165, 7166]], [0, 11173, [120445, 120459, 120468, 120476, 120490], [23063.372, 23072.35, 23068.892, 23120.32, 23154.97], [31276.196, 31219.913, 31269.771, 31235.287, 31273.968], [15.631, 15.054, 32.214, 18.767, 29.052], [995.7842470104944, 891.6396871233748, 837.064608748808, 1131.3066486648524, 825.3219756467006], [7170, 7171, 7172, 7173, 7174]], [0, 11182, [120610, 120623, 120640, 120657, 120675], [23051.83, 22959.298, 22857.013, 22970.762, 23051.729], [32015.642, 32099.239, 31933.276, 31799.113, 31947.856], [25.054, 32.36, 10.292, 11.738, 22.031], [10946.699254851319, 845.7031036296098, 67262.47126454365, 167472.03014430983, 16458.531393407568], [7183, 7184, 7185, 7186, 7187]], [0, 11196, [120711, 120730, 120751, 120771, 120789, 120812, 120831, 120852], [22899.51, 22785.99, 22762.244, 22815.157, 22917.307, 22885.214, 23005.582, 22969.395], [32040.693, 31972.034, 31937.691, 31960.473, 32066.723, 32136.963, 32050.219, 32011.232], [30.021, 28.405, 15.98, 14.358, 25.209, 30.802, 28.693, 30.527], [2827.4348662713296, 2011.8444312948359, 2397.9229429585926, 840.3275130164824, 492.6453950865932, 1639.0028329280094, 1544.3275328460697, 2048.780121656743], [7189, 7190, 7191, 7192, 7193, 7194, 7195, 7196]], [0, 11244, [121231, 121246, 121268, 121284, 121293, 121306, 121320, 121330, 121342, 121352, 121372, 121384, 121398, 121417, 121435, 121449], [22969.983, 22988.784, 22990.918, 22998.393, 23020.681, 22937.529, 22970.491, 22937.223, 22937.49, 22920.406, 22987.687, 22960.746, 22963.289, 22972.219, 23001.551, 22934.377], [31373.067, 31314.577, 31358.489, 31291.346, 31347.436, 31296.107, 31370.588, 31313.206, 31347.003, 31333.541, 31329.62, 31347.343, 31297.04, 31284.625, 31336.322, 31387.531], [20.599, 18.419, 14.062, 14.745, 26.854, 14.363, 10.413, 25.306, 16.321, 27.04, 13.164, 26.181, 14.488, 14.634, 18.379, 27.298], [920.3941280790289, 907.256875262792, 1339.2680713793245, 769.8331937366353, 549.984079278647, 1031.3284699459393, 674.362201082507, 1224.3492034930466, 906.3663915835259, 957.5719674056452, 1343.0728697288057, 2679.573692654927, 1106.1873665421165, 543.9377684002329, 758.7035457030908, 1506.491283462145], [7218, 7219, 7220, 7221, 7222, 7223, 7224, 7225, 7226, 7227, 7228, 7229, 7230, 7231, 7232, 7233]], [0, 11263, [121468, 121483, 121496, 121510, 121523], [23318.361, 23386.423, 23368.846, 23379.428, 23328.096], [30552.056, 30508.151, 30515.701, 30522.115, 30535.784], [28.631, 18.378, 22.603, 28.658, 21.829], [2314.1570735894798, 629.7259444681407, 1026.086184767099, 792.5381041874872, 761.3623670342946], [7234, 7235, 7236, 7237, 7238]], [0, 11271, [121524, 121541, 121559, 121574, 121595, 121613, 121632, 121652, 121671, 121690], [23819.981, 23826.488, 23822.209, 23811.889, 23820.854, 23820.943, 23789.193, 23802.368, 23797.05, 23817.622], [31340.154, 31294.966, 31329.29, 31333.476, 31304.222, 31306.038, 31307.679, 31315.339, 31317.939, 31345.097], [29.981, 12.197, 11.164, 8.914, 7.624, 18.802, 17.28, 11.501, 10.48, 15.888], [1138.3532757163468, 1024.4895038447648, 1722.7878736107389, 1436.734764546349, 1498.5247582485215, 2045.7500956525457, 1441.0996921018962, 1750.859074153132, 1599.3125613315224, 1543.267448290607], [7238, 7239, 7240, 7241, 7242, 7243, 7244, 7245, 7246, 7247]], [0, 11317, [121916, 121938, 121952, 121966, 121985, 122000, 122015, 122035, 122049, 122065, 122082, 122098], [23835.334, 23853.595, 23831.921, 23849.514, 23811.74, 23834.44, 23832.601, 23879.251, 23829.986, 23828.446, 23875.992, 23839.481], [30294.952, 30267.545, 30263.435, 30280.828, 30277.407, 30283.282, 30252.825, 30273.899, 30285.646, 30259.848, 30300.037, 30273.217], [17.35, 10.974, 10.289, 11.315, 12.474, 9.487, 8.189, 11.97, 14.448, 10.013, 13.324, 16.727], [562.5893218182702, 1654.2769444387047, 1630.7653773889363, 1663.7529174553913, 1906.8360161192, 1773.2742871521766, 2226.073624782349, 1686.6476358552734, 1026.2308602751875, 1652.430689569045, 725.1179552273804, 1142.8416852140394], [7258, 7259, 7260, 7261, 7262, 7263, 7264, 7265, 7266, 7267, 7268, 7269]], [0, 11348, [122184, 122198, 122216, 122231, 122245], [23132.435, 23135.216, 23191.162, 23116.78, 23207.555], [30702.821, 30724.578, 30781.018, 30683.408, 30752.134], [19.45, 19.433, 17.588, 25.914, 34.839], [546.5122910339365, 543.2706489066867, 16502.828007751217, 1346.2030869212163, 2427.7564104193993], [7274, 7275, 7276, 7277, 7278]], [0, 11365, [122407, 122421, 122438, 122453, 122471, 122485, 122498, 122521, 122537, 122545], [23836.407, 23801.52, 23748.464, 23836.661, 23814.262, 23794.746, 23781.908, 23817.922, 23739.563, 23800.773], [30300.686, 30304.879, 30345.439, 30296.71, 30321.094, 30348.315, 30422.067, 30339.763, 30316.661, 30328.101], [28.669, 16.731, 16.716, 14.494, 29.813, 23.922, 26.48, 15.707, 18.398, 21.541], [841.2108958406291, 1639.9321345016133, 2105.1380687974897, 903.0128569944245, 1878.4932543023483, 862.6252673233018, 5127.053940762169, 1115.3960872998045, 819.8440390688856, 1207.334850999497], [7289, 7290, 7291, 7292, 7293, 7294, 7295, 7296, 7297, 7298]], [0, 11372, [122556, 122566, 122574, 122581, 122594], [22964.918, 22954.34, 22969.926, 22923.172, 22926.824], [31706.703, 31684.047, 31674.186, 31666.887, 31699.004], [16.463, 14.675, 13.411, 20.713, 13.545], [1220.139209832778, 991.6862847968735, 490.85698228652655, 2689.762960907094, 1782.2557639055947], [7299, 7300, 7301, 7302, 7303]], [0, 11377, [122622, 122639, 122647, 122660, 122678, 122690], [22996.689, 22916.405, 22951.323, 22922.553, 22957.85, 22957.615], [31654.823, 31665.861, 31703.901, 31609.995, 31655.623, 31773.018], [10.495, 13.154, 32.555, 24.086, 21.139, 30.43], [456.7880311650076, 1164.767342123174, 1688.6362759784881, 2415.7765253982566, 813.6102290109465, 3549.474725372963], [7305, 7306, 7307, 7308, 7309, 7310]], [0, 11381, [122691, 122706, 122720, 122739, 122749, 122761], [23013.627, 22880.425, 23066.208, 23016.048, 23035.556, 23074.468], [32088.583, 32238.454, 32098.806, 32118.283, 32106.13, 32139.609], [22.911, 7.749, 19.98, 22.687, 13.572, 26.361], [1744.1985916954693, 623.9200234586871, 1165.6507660414863, 1593.0572281689833, 832.334466385714, 1330.7190065988468], [7310, 7311, 7312, 7313, 7314, 7315]], [0, 11414, [123082, 123101, 123115, 123134, 123149, 123166], [23476.128, 23459.741, 23522.849, 23507.968, 23475.221, 23511.796], [31599.805, 31583.207, 31600.367, 31616.429, 31620.119, 31605.463], [11.493, 13.843, 18.15, 19.068, 22.476, 15.94], [1440.4166336249102, 761.13121463385, 987.6086028451721, 1022.8574508995434, 683.8399800240106, 799.8674200693083], [7337, 7338, 7339, 7340, 7341, 7342]], [0, 11421, [123133, 123148, 123165, 123187, 123204, 123215, 123227, 123238], [22663.723, 22652.485, 22653.499, 22665.665, 22662.006, 22638.445, 22670.185, 22658.033], [31492.736, 31520.986, 31547.199, 31518.09, 31554.271, 31528.027, 31530.622, 31547.921], [18.939, 10.019, 9.305, 11.269, 9.316, 11.681, 10.411, 14.376], [778.6420729830826, 2149.8942372366614, 2211.436728522128, 1401.089538375012, 1790.510793469205, 1204.6455491323516, 1869.6994617269827, 872.7683967789973], [7340, 7341, 7342, 7343, 7344, 7345, 7346, 7347]], [0, 11441, [123413, 123433, 123447, 123460, 123471], [23874.665, 23874.916, 23893.521, 23916.147, 23919.51], [31358.59, 31335.874, 31309.203, 31304.942, 31294.8], [2.989, 18.405, 17.029, 19.123, 17.635], [368.07742958489206, 667.188672436409, 1106.2082384336536, 1324.799677841671, 952.2841103181233], [7359, 7360, 7361, 7362, 7363]], [0, 11465, [123652, 123672, 123686, 123694, 123709, 123720, 123736, 123754, 123771, 123790, 123809, 123828, 123846, 123861, 123878], [23894.144, 23881.994, 23904.223, 23876.315, 23885.781, 23853.395, 23888.695, 23905.925, 23936.764, 23962.581, 23936.427, 23917.696, 23916.879, 23883.387, 23879.093], [31297.672, 31305.363, 31303.673, 31318.232, 31334.605, 31326.165, 31352.569, 31305.199, 31291.709, 31304.44, 31311.799, 31337.787, 31318.67, 31335.642, 31321.401], [15.705, 12.461, 21.54, 12.609, 18.599, 14.451, 17.935, 8.354, 18.553, 23.982, 16.221, 10.613, 14.703, 13.288, 13.77], [1516.858556323495, 1231.6495667402394, 757.5215757033292, 877.1836081219814, 1775.8501190577647, 1031.4576786260998, 1308.2686108565647, 2600.805822516709, 2937.3827636941264, 1127.1621617685857, 1369.1468425738824, 2027.146151010841, 2186.0031096487737, 1317.163239611305, 512.2907987406179], [7376, 7377, 7378, 7379, 7380, 7381, 7382, 7383, 7384, 7385, 7386, 7387, 7388, 7389, 7390]], [0, 11488, [123877, 123900, 123919, 123944, 123963], [22953.562, 22932.943, 22929.198, 22968.314, 22935.498], [32050.061, 32040.117, 32048.856, 32053.481, 32058.727], [9.523, 8.928, 11.042, 9.872, 15.537], [2061.73969724497, 1937.8053334015235, 2452.8663363203127, 2235.8855502147358, 1483.4941230336096], [7390, 7391, 7392, 7393, 7394]], [0, 11504, [124023, 124041, 124059, 124081, 124099, 124116, 124136, 124159, 124180, 124198, 124220, 124236, 124253, 124272, 124288, 124309, 124331], [23461.802, 23426.631, 23468.833, 23641.078, 23613.998, 23566.837, 23543.119, 23581.683, 23566.351, 23528.687, 23564.513, 23558.136, 23537.915, 23553.308, 23688.462, 23653.409, 23710.448], [30877.915, 30907.091, 30844.133, 30795.357, 30797.597, 30821.726, 30817.6, 30809.515, 30837.716, 30789.837, 30804.609, 30762.22, 30796.015, 30789.756, 30690.366, 30713.071, 30644.222], [21.433, 13.963, 35.992, 13.576, 20.967, 17.686, 16.566, 23.247, 16.68, 21.947, 29.367, 26.393, 14.327, 21.423, 25.872, 29.33, 41.745], [2060.6863133607458, 821.2417684204539, 960.210479459289, 2578.949916713582, 3840.893852181149, 4277.521998690221, 4911.027138050759, 1735.4673034755467, 12409.756650744297, 2297.5416927269894, 3117.984608207155, 3270.4502961389985, 3757.229355252408, 5248.125781522377, 753.1288946506548, 1354.4899070412312, 4109.582442784539], [7397, 7398, 7399, 7400, 7401, 7402, 7403, 7404, 7405, 7406, 7407, 7408, 7409, 7410, 7411, 7412, 7413]], [0, 11525, [124254, 124274, 124289, 124310, 124333, 124348, 124360, 124373, 124389, 124407, 124423, 124435, 124454, 124472, 124492, 124505, 124521, 124534, 124555, 124565, 124582, 124595, 124609, 124625, 124634], [24050.241, 24074.624, 24080.038, 24071.576, 24077.69, 24082.581, 24067.038, 24094.225, 24063.729, 24034.021, 24024.756, 24049.331, 24064.403, 24072.769, 24025.522, 24135.821, 24096.801, 24072.933, 23992.044, 23991.426, 24152.526, 24024.733, 24128.248, 24055.942, 24034.401], [31148.106, 31106.692, 31070.567, 31107.912, 31104.459, 31127.649, 31119.634, 31108.802, 31121.883, 31107.93, 31112.414, 31097.939, 31097.182, 31055.797, 31143.874, 31111.991, 31076.084, 31151.118, 31088.602, 31099.761, 31083.672, 31120.293, 31115.619, 31122.66, 31086.599], [20.816, 19.93, 17.869, 20.83, 18.622, 14.471, 17.244, 18.802, 19.832, 23.767, 19.945, 24.953, 22.168, 27.274, 33.264, 19.228, 18.495, 32.808, 27.469, 28.859, 16.653, 32.171, 23.946, 15.108, 26.542], [2733.1788050486916, 1515.7414793142118, 845.5568731828128, 971.4605571942549, 1582.8095743383865, 1504.848019324809, 1023.9972408941376, 873.744020808702, 1626.5196100031578, 1584.6522539978646, 3346.9169753527176, 1527.6449454686, 721.2106489989831, 1952.2315828527048, 2902.6154560225004, 2526.015802474961, 1153.3597805754346, 1534.5710656190888, 3358.7297750576063, 2726.1175915920644, 671.6638670702132, 1778.9524402201675, 1175.5828605747442, 1616.806007222385, 4636.613408087632], [7409, 7410, 7411, 7412, 7413, 7414, 7415, 7416, 7417, 7418, 7419, 7420, 7421, 7422, 7423, 7424, 7425, 7426, 7427, 7428, 7429, 7430, 7431, 7432, 7433]], [0, 11532, [124372, 124388, 124406, 124422, 124434], [23739.434, 23702.811, 23712.65, 23693.253, 23501.645], [30728.502, 30696.401, 30791.245, 31010.991, 31086.916], [21.697, 34.47, 31.426, 22.896, 8.443], [678.8266121532756, 1057.5191711666048, 461.6642141215918, 14095.056484544388, 473.0855197824954], [7416, 7417, 7418, 7419, 7420]], [0, 11595, [125175, 125197, 125210, 125228, 125237, 125257, 125275, 125300, 125318, 125338, 125354], [22995.349, 22986.32, 22965.438, 23009.755, 22957.52, 22958.005, 22993.734, 22988.695, 23003.929, 22968.026, 22980.313], [31676.868, 31664.002, 31678.87, 31680.655, 31678.093, 31692.09, 31687.463, 31694.798, 31681.846, 31673.316, 31722.386], [13.069, 11.712, 12.35, 11.231, 7.812, 11.788, 12.554, 13.742, 17.479, 12.855, 25.467], [1342.8043131148613, 1618.9333549196322, 1580.39980115626, 1484.4991720581224, 1565.2687449817436, 1474.9522631756968, 1777.4890694841927, 1750.5813938256085, 1449.3352402040114, 1328.4134013876921, 7808.668973355276], [7474, 7475, 7476, 7477, 7478, 7479, 7480, 7481, 7482, 7483, 7484]], [0, 11621, [125529, 125554, 125573, 125595, 125612, 125632], [23862.856, 23887.842, 23881.955, 23895.559, 23913.876, 23889.085], [30142.862, 30137.97, 30187.386, 30141.228, 30136.16, 30100.992], [11.041, 10.029, 34.477, 11.149, 14.301, 26.198], [1772.7138859515048, 1238.3051200963696, 1256.1460516420075, 844.240417391978, 1762.1309741313764, 539.9588493187795], [7493, 7494, 7495, 7496, 7497, 7498]], [0, 11675, [126163, 126173, 126183, 126194, 126203, 126212, 126221, 126229, 126240, 126252, 126263, 126273], [24081.053, 24132.793, 24098.988, 24086.706, 24114.685, 24119.065, 24130.672, 24089.781, 24128.11, 24103.924, 24108.819, 24084.316], [30761.249, 30603.602, 30613.195, 30579.448, 30611.62, 30593.187, 30601.879, 30596.029, 30581.323, 30640.635, 30698.143, 30698.023], [31.671, 12.453, 15.836, 15.205, 19.909, 13.805, 9.016, 14.63, 10.302, 25.928, 33.857, 31.555], [2952.4891521145673, 1092.5374510031957, 1646.9613159577443, 1375.890172394796, 1254.8528622435488, 791.3009764180066, 1446.6704996570058, 1088.3173896651463, 1186.3864181684842, 1760.2575986009551, 1995.060874871789, 1574.5637543620946], [7536, 7537, 7538, 7539, 7540, 7541, 7542, 7543, 7544, 7545, 7546, 7547]], [0, 11712, [126557, 126575, 126588, 126602, 126614, 126636, 126655, 126678, 126693, 126711, 126734, 126750, 126766, 126789, 126808, 126829, 126852, 126872, 126892], [24124.467, 24099.279, 24108.027, 24098.517, 24135.638, 24076.96, 24121.176, 24113.805, 24111.055, 24071.407, 24069.075, 24096.209, 24089.796, 24033.507, 23878.271, 24038.497, 24097.262, 23898.027, 24059.59], [31093.442, 31095.579, 31093.918, 31064.508, 31084.528, 31106.826, 31065.737, 31078.334, 31075.455, 31113.911, 31116.157, 31113.031, 31113.476, 31129.384, 31108.758, 31085.531, 31113.887, 31139.448, 31183.736], [15.322, 14.127, 16.079, 17.327, 13.634, 23.162, 18.213, 15.129, 10.65, 10.843, 14.651, 13.355, 15.771, 36.275, 29.296, 23.002, 18.943, 33.969, 29.216], [1537.1454660627332, 1498.5365075500804, 1158.5875995787517, 1132.671694452659, 1831.002019253485, 2060.646168852997, 935.756897059353, 1327.315183036125, 2907.79124161358, 2452.735978993842, 2792.8019559000777, 2442.900025822909, 1855.6255762886262, 951.7270524046719, 4145.21100805841, 762.1795399872054, 750.5672052350585, 3648.1491983496935, 658.5228747883841], [7568, 7569, 7570, 7571, 7572, 7573, 7574, 7575, 7576, 7577, 7578, 7579, 7580, 7581, 7582, 7583, 7584, 7585, 7586]], [0, 11722, [126635, 126654, 126676, 126691, 126709, 126731], [23394.434, 23386.885, 23446.097, 23385.482, 23377.365, 23395.881], [30410.959, 30399.563, 30390.648, 30434.45, 30394.52, 30416.253], [18.44, 16.001, 15.152, 18.615, 18.982, 19.966], [1306.7525533671112, 1256.7324029146876, 610.6296750010317, 1635.6816957735357, 1523.864313269097, 1620.195539413459], [7573, 7574, 7575, 7576, 7577, 7578]], [0, 11779, [127367, 127381, 127389, 127400, 127423, 127435, 127450, 127463, 127472, 127482, 127485], [22989.23, 23007.148, 22993.441, 23039.862, 23009.163, 23000.791, 22977.686, 22978.77, 22978.759, 22993.012, 22937.105], [30927.0, 30935.393, 30902.209, 30944.344, 30967.938, 30933.356, 30934.755, 30964.191, 30923.689, 30910.922, 30929.152], [18.959, 10.355, 16.654, 14.653, 32.29, 11.306, 10.548, 14.367, 8.684, 8.504, 14.875], [1079.9435212316573, 2277.8000159065386, 1483.4940329055548, 901.79323783287, 2932.352637239665, 1817.9361484207502, 1134.1067077586767, 1468.3995064606356, 2054.8871249702897, 1728.1193454021222, 511.0275031189477], [7619, 7620, 7621, 7622, 7623, 7624, 7625, 7626, 7627, 7628, 7629]], [0, 11811, [127691, 127714, 127731, 127757, 127774, 127787, 127817, 127840, 127861, 127877, 127896, 127911, 127927, 127939, 127957, 127971], [24374.482, 24346.61, 24336.221, 24284.402, 24307.151, 24325.101, 24328.795, 24337.62, 24285.397, 24286.019, 24356.875, 24318.135, 24312.218, 24323.7, 24295.556, 24238.205], [30251.953, 30288.871, 30281.284, 30270.483, 30245.518, 30358.063, 30350.839, 30391.156, 30353.686, 30359.488, 30329.756, 30330.852, 30325.323, 30360.963, 30413.486, 30441.701], [25.233, 26.622, 15.42, 27.693, 18.294, 7.91, 10.041, 9.666, 16.717, 13.74, 16.379, 8.81, 12.66, 13.021, 34.136, 15.378], [774.722897013511, 1343.4225072877061, 991.3738196853584, 1145.0684400647265, 1783.822868291009, 1838.7653296893118, 2034.604554853831, 1795.275645657628, 1206.276462545888, 2237.869314921414, 1964.0916931465104, 1290.089440814554, 2734.1212223878297, 1297.9628855108563, 1050.5953730045455, 689.5948265168851], [7647, 7648, 7649, 7650, 7651, 7652, 7653, 7654, 7655, 7656, 7657, 7658, 7659, 7660, 7661, 7662]], [0, 11818, [127730, 127755, 127772, 127784, 127815, 127838, 127858, 127876, 127894, 127909, 127926], [22937.158, 22777.699, 22797.931, 22843.853, 22821.82, 22741.668, 22832.881, 22833.082, 22835.922, 22775.308, 22959.987], [31224.116, 31196.984, 31160.366, 31182.43, 31122.396, 31167.421, 31184.699, 31167.82, 31178.142, 31195.27, 31053.076], [34.083, 26.632, 14.048, 25.944, 33.886, 19.652, 17.589, 32.672, 28.307, 14.013, 25.07], [2658.859788191604, 1020.4700434834392, 1505.7650258754522, 5626.476928787324, 1119.4004719882391, 760.3149507040741, 2242.0112388732196, 2779.58857070909, 1700.2337830065057, 488.2840480099528, 1317.9472961487686], [7649, 7650, 7651, 7652, 7653, 7654, 7655, 7656, 7657, 7658, 7659]], [0, 11833, [127955, 127969, 127981, 127999, 128015, 128029, 128046, 128059, 128071, 128082, 128095, 128107, 128116], [22988.23, 23014.637, 22978.301, 22996.945, 22936.054, 22967.661, 22929.184, 22838.735, 22856.788, 22899.536, 22935.134, 22975.132, 22809.103], [30959.138, 31006.815, 30996.606, 30975.554, 30970.822, 31053.999, 31046.675, 31150.029, 31116.427, 31100.505, 30986.714, 31039.446, 31155.994], [31.174, 27.288, 19.657, 26.277, 19.512, 18.884, 17.361, 27.925, 39.345, 24.633, 22.653, 23.063, 26.88], [1089.6148498102416, 3100.5388296217525, 2340.1094716490115, 1459.2827982976867, 1044.2670740424846, 7793.805152294735, 7445.304519533904, 912.6877442412936, 1409.8447103651674, 3811.909329163943, 1648.8674402409954, 9932.102567495203, 1018.5727408274602], [7661, 7662, 7663, 7664, 7665, 7666, 7667, 7668, 7669, 7670, 7671, 7672, 7673]], [0, 11846, [128125, 128134, 128145, 128156, 128171, 128178, 128189, 128207, 128216, 128228, 128233, 128244, 128256, 128271, 128282, 128294, 128305, 128313], [23009.231, 22950.797, 22974.908, 22987.821, 23022.886, 22972.331, 23057.2, 23062.967, 23027.306, 23011.976, 23060.805, 23048.882, 23029.769, 22963.855, 22964.137, 22960.863, 22952.41, 23016.718], [30917.823, 30958.425, 30984.165, 30965.123, 30979.464, 30914.601, 30981.778, 30962.003, 30990.014, 30949.394, 30975.198, 30974.795, 30922.678, 30941.982, 31014.04, 30925.576, 30939.445, 30895.924], [23.575, 17.141, 20.343, 14.885, 21.007, 10.367, 20.143, 20.675, 15.025, 14.471, 26.828, 23.332, 17.913, 18.58, 24.672, 18.811, 20.638, 12.896], [645.5504446150695, 1828.1759757735613, 2432.9374458280636, 1674.610367296437, 1885.1300852271856, 884.8738165236846, 2787.7296861431537, 2655.0047184752725, 1291.8225527383402, 1110.984606051498, 1568.5108668108514, 1657.0156791965123, 825.0947680346663, 985.6226574620857, 3139.303690485816, 553.0904133798635, 1468.7673345222086, 972.8203757560175], [7674, 7675, 7676, 7677, 7678, 7679, 7680, 7681, 7682, 7683, 7684, 7685, 7686, 7687, 7688, 7689, 7690, 7691]], [0, 11852, [128217, 128229, 128234, 128245, 128257], [23593.423, 23594.966, 23603.623, 23513.986, 23564.421], [30381.264, 30356.56, 30318.214, 30366.52, 30329.33], [24.034, 26.42, 15.715, 26.942, 27.672], [4309.488563630492, 2372.3396285689983, 8581.734063502026, 1263.0500336045902, 1745.8968804453868], [7682, 7683, 7684, 7685, 7686]], [0, 11861, [128306, 128314, 128327, 128338, 128352, 128367, 128380, 128392, 128400, 128413, 128425], [24301.298, 24312.949, 24329.54, 24332.165, 24311.439, 24307.327, 24314.488, 24314.168, 24292.115, 24325.16, 24339.66], [30348.557, 30392.644, 30368.064, 30369.412, 30411.714, 30425.424, 30400.271, 30418.079, 30393.366, 30394.124, 30358.445], [20.28, 19.096, 26.749, 23.521, 12.021, 11.255, 8.979, 11.17, 10.112, 16.961, 11.004], [607.7682176854223, 988.0476546293577, 754.5502377934793, 539.1798939293514, 1478.7090034748342, 1080.1062532570052, 1273.1074300632006, 1246.7917533985667, 1556.0466663508976, 1022.5885064637457, 552.0532256763079], [7690, 7691, 7692, 7693, 7694, 7695, 7696, 7697, 7698, 7699, 7700]], [0, 11874, [128498, 128511, 128522, 128537, 128547, 128559, 128572, 128586, 128598, 128612, 128623, 128637], [23616.987, 23680.516, 23758.03, 23670.6, 23733.972, 23729.312, 23748.237, 23753.053, 23722.511, 23711.065, 23727.092, 23671.399], [30315.678, 30120.193, 30094.674, 30116.637, 30098.817, 30061.286, 29998.797, 30077.246, 30035.427, 30029.628, 30074.486, 30206.464], [28.894, 14.34, 13.8, 21.13, 24.735, 17.713, 16.215, 26.425, 20.613, 24.067, 18.413, 24.469], [1198.7018008601788, 2290.9428003674925, 2662.265723641561, 1449.5762614237156, 1843.3005247025899, 1015.5856440778364, 987.6622896966351, 1139.6826250009972, 1232.319985657131, 1076.9786528306872, 1136.2768120438298, 5061.519252896331], [7707, 7708, 7709, 7710, 7711, 7712, 7713, 7714, 7715, 7716, 7717, 7718]], [0, 11877, [128521, 128536, 128546, 128558, 128571, 128585], [23008.001, 22985.806, 22983.854, 23016.461, 23013.436, 23016.531], [30947.968, 30896.869, 30926.216, 30939.499, 30985.144, 30962.674], [12.506, 16.656, 12.454, 10.364, 13.022, 18.129], [917.597070712171, 1026.0622958156634, 1010.5273623363495, 1015.9647498135806, 2396.900712464007, 1750.2778580684812], [7709, 7710, 7711, 7712, 7713, 7714]], [0, 11887, [128611, 128622, 128635, 128652, 128666], [22960.472, 23000.888, 22996.502, 22991.622, 23038.05], [30934.553, 30924.001, 30952.463, 30959.747, 31014.897], [20.304, 11.331, 6.275, 19.47, 14.921], [1884.8067665092822, 1139.4791854245732, 2280.067024811153, 871.8215924400334, 2556.2392074870386], [7716, 7717, 7718, 7719, 7720]], [0, 11913, [128920, 128929, 128940, 128957, 128975, 128993, 129013, 129029, 129040, 129052, 129068, 129084, 129099, 129116, 129130, 129144, 129157, 129171, 129181, 129192, 129212, 129223, 129239, 129255, 129270, 129286, 129305, 129316, 129330, 129341, 129354, 129362, 129372, 129383, 129397, 129407, 129421, 129433, 129444, 129454, 129461, 129467, 129477, 129488, 129500], [22996.657, 22996.068, 22977.544, 22946.464, 22994.104, 22990.499, 23025.422, 23028.394, 23013.774, 23032.741, 22988.811, 22996.632, 22952.113, 22956.715, 22964.171, 22945.453, 22986.702, 22998.9, 22964.611, 22955.813, 23002.931, 22967.641, 22937.503, 22939.078, 23030.714, 23043.615, 23026.165, 23009.086, 23006.11, 23008.324, 23029.271, 23039.87, 23023.053, 23033.352, 23034.519, 23041.25, 22962.091, 22942.752, 22926.586, 22927.433, 22964.101, 22938.806, 22920.71, 22920.377, 22945.684], [30939.702, 30948.294, 30965.099, 30913.465, 30892.209, 30900.269, 30876.896, 30873.796, 30915.759, 30895.64, 30912.444, 30982.359, 31016.133, 30972.663, 30925.303, 30940.963, 30917.599, 30979.221, 30954.323, 30917.282, 30911.07, 30911.168, 30973.989, 30963.262, 30901.984, 30886.638, 30893.652, 30896.419, 30882.251, 30909.526, 30885.027, 30896.969, 30893.669, 30879.017, 30901.069, 30898.021, 30952.56, 30972.619, 31022.632, 30966.858, 30947.177, 30962.036, 30969.657, 30911.53, 30908.516], [28.581, 14.097, 19.323, 21.904, 18.81, 15.054, 7.967, 5.719, 6.556, 6.67, 8.286, 17.564, 16.754, 8.148, 21.378, 14.345, 19.653, 20.284, 8.962, 16.32, 13.792, 22.009, 15.709, 17.826, 5.9, 5.287, 6.634, 7.703, 5.354, 7.492, 6.698, 8.237, 5.577, 5.261, 8.246, 13.876, 9.345, 15.023, 12.189, 18.396, 22.452, 22.293, 17.36, 24.19, 16.928], [771.2215499646762, 1489.313660210474, 1528.8689384951758, 1074.4544601551813, 1548.7805620014844, 1631.3020069056388, 2728.708943394753, 4019.6709668134754, 5976.4003316067, 4704.966164158938, 2647.1935767404143, 893.2155277983354, 1476.8808122796818, 1854.706063075652, 2148.625039266235, 1628.6784190238614, 1497.290763529792, 1502.5761019896845, 2495.697860779492, 1552.6260614320597, 1867.9416614005356, 1111.5345086980453, 1238.031024235643, 4438.255545281015, 3434.23028395539, 3340.1674312708215, 3391.853561802731, 3244.8768594354597, 4062.2906547025905, 3894.004159552947, 3265.3475273789345, 3246.7629166512497, 3864.8038505050904, 3901.946735575946, 3456.9311612433135, 1390.0722957956787, 2688.6828529255968, 1945.4118003567376, 3195.7481396503963, 2832.77096235685, 1284.6687024176574, 2992.5958245830084, 1220.1021719360913, 952.5928136375828, 952.6486514671315], [7743, 7744, 7745, 7746, 7747, 7748, 7749, 7750, 7751, 7752, 7753, 7754, 7755, 7756, 7757, 7758, 7759, 7760, 7761, 7762, 7763, 7764, 7765, 7766, 7767, 7768, 7769, 7770, 7771, 7772, 7773, 7774, 7775, 7776, 7777, 7778, 7779, 7780, 7781, 7782, 7783, 7784, 7785, 7786, 7787]], [0, 11924, [128995, 129014, 129030, 129041, 129054, 129069, 129085, 129100, 129117, 129132, 129147, 129160], [24045.372, 24038.624, 24064.082, 24045.617, 24040.241, 24047.155, 23944.311, 24083.33, 24061.472, 24038.879, 24069.553, 24050.526], [31203.421, 31195.018, 31203.499, 31198.092, 31191.638, 31216.748, 31244.624, 31218.155, 31201.761, 31220.132, 31199.917, 31183.471], [14.288, 10.385, 9.261, 8.883, 11.488, 12.947, 23.451, 18.384, 16.737, 27.916, 17.947, 20.256], [1393.662417902548, 1945.7668533109895, 1741.9546936816196, 1361.5544241506525, 2123.512443076537, 2510.5970138416324, 1647.799856567858, 1471.4815923624865, 1719.2692533406262, 990.5088736175805, 1078.682305027024, 1207.5862285752269], [7748, 7749, 7750, 7751, 7752, 7753, 7754, 7755, 7756, 7757, 7758, 7759]], [0, 11935, [129131, 129145, 129158, 129172, 129182, 129193, 129213, 129224, 129240, 129257, 129271], [23480.967, 23492.734, 23503.573, 23497.987, 23524.384, 23500.016, 23525.596, 23538.84, 23542.108, 23512.902, 23459.113], [31848.418, 31888.856, 31854.427, 31872.691, 31887.42, 31894.509, 31867.816, 31894.365, 31865.499, 31872.164, 31844.782], [21.235, 14.466, 15.374, 19.327, 11.24, 12.461, 11.483, 15.466, 18.298, 16.621, 19.192], [1624.7531565311183, 898.2427300437366, 1674.806605124951, 575.8270929812827, 1107.7394132764728, 1700.226782746734, 1249.3888011021072, 1091.906111921698, 925.4386902199742, 1405.6870445177392, 873.9717341635231], [7757, 7758, 7759, 7760, 7761, 7762, 7763, 7764, 7765, 7766, 7767]], [0, 11938, [129159, 129174, 129183, 129194, 129214, 129225, 129242, 129258, 129272, 129287], [23792.075, 23831.065, 23769.086, 23814.909, 23910.146, 23884.813, 24000.426, 23871.924, 23908.405, 23851.977], [30037.851, 30105.881, 30044.871, 30159.746, 30200.269, 30242.409, 30385.167, 30190.213, 30212.095, 30143.995], [15.255, 24.514, 19.978, 36.159, 21.559, 34.197, 25.74, 26.868, 20.614, 23.608], [1239.265320146431, 3034.7456647412228, 897.9454213538967, 2573.8552920330794, 10659.579355178916, 885.150609030785, 11275.899063945431, 3806.3706569765736, 17595.235882469806, 520.0595676732513], [7759, 7760, 7761, 7762, 7763, 7764, 7765, 7766, 7767, 7768]], [0, 11951, [129318, 129331, 129342, 129356, 129364], [24194.792, 24007.415, 24140.312, 24087.581, 24141.697], [30552.374, 30449.655, 30484.714, 30484.42, 30545.583], [5.823, 29.188, 17.084, 20.737, 23.911], [245.17569395108754, 3581.589209893176, 783.117944379176, 334.07043088092433, 603.7645279720289], [7770, 7771, 7772, 7773, 7774]], [0, 11953, [129329, 129340, 129353, 129363, 129371, 129382, 129396], [22923.086, 22850.71, 22853.432, 22932.832, 22872.102, 22838.989, 22883.24], [31971.602, 31928.777, 32024.959, 31989.198, 31958.396, 32029.638, 31968.58], [20.674, 22.159, 36.402, 26.212, 23.787, 21.212, 17.359], [604.4796613875641, 9169.715921424597, 1887.6549681438185, 1495.0360432567502, 876.0025147649934, 1732.7827322089029, 870.3091993043101], [7771, 7772, 7773, 7774, 7775, 7776, 7777]], [0, 11973, [129643, 129653, 129663, 129673, 129683, 129690, 129699, 129707, 129715], [23728.844, 23658.0, 23696.32, 23678.526, 23698.202, 23685.294, 23685.321, 23670.386, 23675.678], [30319.711, 30311.828, 30326.413, 30322.502, 30285.494, 30293.575, 30293.815, 30275.655, 30298.625], [19.146, 16.571, 10.187, 20.268, 13.904, 16.241, 16.848, 16.157, 17.008], [849.6683955189051, 1713.843844478931, 1517.7292151981082, 2311.745211271251, 2129.1780055184367, 1796.990521876839, 888.6902202743838, 786.7869029786458, 1310.2325474818765], [7803, 7804, 7805, 7806, 7807, 7808, 7809, 7810, 7811]], [0, 11981, [129832, 129848, 129861, 129878, 129893, 129913], [24208.274, 24241.531, 24219.82, 24244.631, 24218.801, 24212.175], [30499.989, 30513.248, 30567.433, 30504.682, 30517.566, 30555.697], [21.338, 9.021, 16.996, 11.889, 14.06, 21.113], [774.8756001105722, 2048.3942534889734, 1333.2308277789275, 747.5220979704469, 1000.86463410833, 570.2924763687355], [7823, 7824, 7825, 7826, 7827, 7828]], [0, 11991, [129908, 129929, 129944, 129959, 129978, 129992, 130008, 130024, 130043, 130057, 130071, 130089, 130108, 130133, 130154, 130173, 130194, 130205, 130222, 130239, 130259, 130279, 130303, 130322, 130338, 130355, 130376, 130391, 130413, 130426, 130439, 130457, 130472, 130487, 130505, 130521], [22804.008, 22803.577, 22826.522, 22788.045, 22847.124, 22773.938, 22812.122, 22814.489, 22846.708, 22785.425, 22825.547, 22797.579, 22832.987, 22807.505, 22798.851, 22809.473, 22812.172, 22793.525, 22767.114, 22793.616, 22787.931, 22808.045, 22811.583, 22835.784, 22799.697, 22807.103, 22770.347, 22809.085, 22793.371, 22781.343, 22831.112, 22794.905, 22792.642, 22808.709, 22812.325, 22805.522], [31331.796, 31321.482, 31334.604, 31333.568, 31329.643, 31314.528, 31303.171, 31313.932, 31338.939, 31318.624, 31362.749, 31319.566, 31314.193, 31319.293, 31322.028, 31334.217, 31323.453, 31335.931, 31327.241, 31319.419, 31321.225, 31329.203, 31299.646, 31305.746, 31295.039, 31307.767, 31318.093, 31325.326, 31294.462, 31269.779, 31329.903, 31330.43, 31310.675, 31324.638, 31291.05, 31320.387], [13.005, 7.354, 18.731, 7.094, 14.738, 10.735, 9.375, 13.262, 13.715, 11.656, 19.91, 13.959, 10.406, 7.595, 8.565, 8.865, 8.881, 8.756, 8.639, 9.812, 8.217, 14.662, 12.356, 13.267, 10.081, 14.357, 14.26, 10.665, 13.92, 10.536, 19.575, 14.354, 8.105, 10.425, 11.23, 11.986], [1360.2594755821087, 2075.947547913226, 2422.652924466601, 1446.0580917596926, 1640.9404918283362, 1241.4821355153606, 2331.704561359308, 1790.0373845805661, 1106.1538742225428, 2174.730918140215, 3278.284354632713, 1543.8546389664634, 2674.0602073899036, 2434.8328632634316, 2532.470986060869, 1990.221306583712, 1664.4753129690537, 2134.716763373803, 1182.1848429171962, 2143.633994161623, 2180.999718549441, 1610.6659576106517, 2679.807368414116, 2011.3886365319054, 1333.5398938867204, 2018.8523430983391, 1487.269633416832, 1591.80800352065, 1201.642603310466, 1893.8882911485753, 2180.2930996418286, 1505.3186328382972, 2244.8779221624136, 1146.6823765880806, 1838.0526550598006, 1136.9578729539458], [7828, 7829, 7830, 7831, 7832, 7833, 7834, 7835, 7836, 7837, 7838, 7839, 7840, 7841, 7842, 7843, 7844, 7845, 7846, 7847, 7848, 7849, 7850, 7851, 7852, 7853, 7854, 7855, 7856, 7857, 7858, 7859, 7860, 7861, 7862, 7863]], [0, 12001, [130010, 130025, 130044, 130058, 130073, 130091], [23136.305, 23134.057, 23205.952, 23096.792, 23210.767, 23181.25], [30764.692, 30778.581, 30806.077, 30796.832, 30742.85, 30833.848], [10.461, 21.673, 18.729, 20.533, 27.242, 29.037], [1225.6748593983082, 1165.3342485075761, 1427.136306438428, 1281.1355093279913, 3666.8390133094717, 890.1243306707248], [7834, 7835, 7836, 7837, 7838, 7839]], [0, 12038, [130394, 130414, 130428, 130441, 130459], [23903.382, 23904.69, 23919.398, 23901.847, 23960.81], [30070.134, 30050.574, 30110.705, 30012.046, 30005.979], [17.119, 28.719, 23.238, 16.523, 46.774], [696.6297190687202, 1241.622506957606, 678.9429716668947, 785.225400811064, 1468.7005330426919], [7855, 7856, 7857, 7858, 7859]], [0, 12072, [130878, 130887, 130901, 130913, 130924, 130941, 130956, 130965], [23201.586, 23179.596, 23175.858, 23171.032, 23255.46, 23223.01, 23249.468, 23104.405], [30753.008, 30702.72, 30750.129, 30727.093, 30660.577, 30704.168, 30604.865, 30804.209], [18.645, 19.706, 13.523, 18.707, 28.638, 30.603, 49.662, 14.063], [2213.2226621431514, 3067.4249388544613, 1436.2482431511423, 1446.20092799471, 5092.692596453893, 2596.892373712568, 1369.3611508073554, 733.0957606914094], [7891, 7892, 7893, 7894, 7895, 7896, 7897, 7898]], [0, 12100, [131248, 131256, 131265, 131281, 131292], [23027.191, 22987.573, 23133.137, 23014.413, 23081.177], [30943.268, 30904.368, 30928.649, 30906.965, 30921.338], [28.406, 23.063, 20.729, 22.159, 26.576], [1055.3624750352049, 556.7103027537764, 650.8273627839739, 1425.6599604231192, 910.6514229340761], [7925, 7926, 7927, 7928, 7929]], [0, 12108, [131318, 131345, 131363, 131382, 131401, 131417, 131432, 131451, 131467], [23099.654, 23107.555, 23047.339, 23030.394, 23101.257, 22965.995, 23061.292, 23036.082, 22994.334], [30879.658, 30918.911, 30860.713, 31097.884, 30875.332, 30985.823, 30935.401, 30952.614, 30887.826], [21.136, 32.061, 29.221, 37.458, 18.795, 35.236, 28.888, 33.39, 30.974], [582.8948207037816, 1044.2024647500348, 1002.247904639913, 1947.2728183308145, 804.0515457926161, 1133.7807901120696, 1040.0087377655902, 969.980319773773, 716.1492239358007], [7931, 7932, 7933, 7934, 7935, 7936, 7937, 7938, 7939]], [0, 12163, [132046, 132067, 132088, 132103, 132118, 132139, 132156, 132174, 132193, 132210, 132226, 132246, 132264], [23990.487, 23981.245, 23989.531, 24003.682, 24002.036, 23981.473, 24007.713, 24008.008, 23986.336, 24015.432, 23976.662, 23989.859, 23966.541], [30292.691, 30281.569, 30262.043, 30257.707, 30281.316, 30288.647, 30302.39, 30283.451, 30276.953, 30297.874, 30261.274, 30278.112, 30284.58], [22.34, 13.599, 13.558, 11.041, 13.304, 11.789, 16.616, 9.793, 7.891, 10.317, 10.83, 15.111, 13.531], [744.6987655648279, 1337.6897369886797, 1582.291682120944, 1253.7002815371986, 1600.0320471261255, 1430.8189399014066, 2139.4652980221285, 1607.7750840661624, 1277.4404626218136, 1069.2430938148752, 1474.6382838120087, 2421.056311721559, 951.2032007031488], [7986, 7987, 7988, 7989, 7990, 7991, 7992, 7993, 7994, 7995, 7996, 7997, 7998]], [0, 12164, [132045, 132065, 132085, 132101, 132117, 132137, 132155, 132173, 132192], [22751.75, 22777.176, 22745.001, 22764.417, 22693.743, 22709.894, 22744.429, 22712.906, 22721.879], [31468.08, 31443.047, 31517.986, 31462.721, 31494.299, 31480.886, 31468.216, 31463.003, 31391.031], [19.591, 31.21, 24.301, 30.314, 25.565, 12.288, 19.204, 20.865, 22.035], [1721.2083620983533, 3055.067459710456, 5955.928177474055, 1121.321854878758, 1471.9565442051883, 26773.157979967582, 1003.611154953423, 2135.6166585038386, 1801.9454925762145], [7986, 7987, 7988, 7989, 7990, 7991, 7992, 7993, 7994]], [0, 12208, [132553, 132568, 132578, 132591, 132609, 132624], [22716.334, 22704.55, 22704.274, 22728.531, 22676.273, 22706.593], [31582.355, 31573.982, 31549.419, 31568.131, 31579.504, 31538.791], [11.695, 6.946, 12.024, 12.133, 7.949, 14.082], [1523.8313617779183, 1672.8613809356084, 1771.2347030768515, 2003.8913547288328, 1781.3454182095788, 1346.1517879849462], [8023, 8024, 8025, 8026, 8027, 8028]], [0, 12222, [132695, 132710, 132725, 132740, 132754, 132766, 132777], [23020.83, 23030.468, 23028.046, 23023.174, 23034.504, 23045.241, 23074.901], [31787.005, 31795.277, 31793.372, 31802.952, 31753.489, 31821.097, 31768.397], [19.902, 17.766, 8.407, 16.313, 21.451, 14.824, 16.632], [1481.4281921807806, 498.02813645566494, 1310.4390707331231, 470.1885770556047, 1525.8157124945044, 579.6081790417551, 919.9790155555271], [8032, 8033, 8034, 8035, 8036, 8037, 8038]], [0, 12295, [133483, 133512, 133534, 133556, 133580], [22587.971, 22631.246, 22630.125, 22633.473, 22640.574], [31592.133, 31554.118, 31607.641, 31580.747, 31580.523], [21.279, 11.069, 23.099, 13.31, 12.763], [1027.2514113430304, 913.9617025234015, 990.8102163612581, 1463.5765271787002, 1356.0061384143503], [8089, 8090, 8091, 8092, 8093]], [0, 12329, [133767, 133790, 133805, 133822, 133844], [23625.073, 23658.995, 23777.767, 23926.794, 23914.017], [31618.474, 31570.087, 31453.688, 31409.649, 31335.316], [24.837, 20.449, 26.485, 30.286, 20.827], [821.0189649233292, 1200.7140886622803, 5930.145470843511, 2074.500462623928, 944.2250932477309], [8102, 8103, 8104, 8105, 8106]], [0, 12340, [133908, 133926, 133940, 133959, 133974, 133992], [24231.255, 24160.391, 24230.791, 24270.815, 24226.121, 24219.662], [30466.971, 30494.388, 30448.003, 30460.647, 30441.054, 30473.151], [12.91, 11.571, 12.003, 11.257, 15.898, 11.809], [797.7705713196436, 1023.5310272261444, 1116.1653138917188, 813.8696106245034, 1644.459676008967, 1195.412193446853], [8109, 8110, 8111, 8112, 8113, 8114]], [0, 12353, [134025, 134044, 134069, 134082, 134091], [22937.446, 22857.596, 22874.466, 22858.22, 22848.74], [31819.46, 31809.987, 31825.51, 31819.952, 31828.745], [16.859, 7.356, 9.985, 9.886, 12.149], [774.5264152815869, 1488.6031835730994, 1451.8773919127661, 2037.913434712351, 1124.091240575971], [8116, 8117, 8118, 8119, 8120]]]
