# Supplementary material for: The lipoprotein Pal stabilises the bacterial outer membrane during constriction by a mobilisation-and-capture mechanism
Source: Nat Commun. 2020 Mar 11;11:1305. doi: 10.1038/s41467-020-15083-5 (PMC7066135; doi:10.1038/s41467-020-15083-5)
Supplement: Supplementary file 3 — Source Data [file 41467_2020_15083_MOESM3_ESM.zip › source_files/PGI_Raw_Data_Figure_1/RKCK16_n27_c1_f2_Checked.txt]

[[3, 46, [453, 494, 550, 612, 677], [19358.919, 19348.541, 19347.023, 19243.566, 19269.045], [46919.973, 46969.055, 46975.137, 47080.277, 47061.054], [25.275, 15.771, 23.067, 10.994, 17.489], [5283.461366957683, 10000.581607627913, 7283.051042196308, 3125.1496306895388, 3548.728492073457], [20, 21, 22, 23, 24]], [2, 59, [554, 616, 680, 741, 798, 855, 911, 964], [20749.886, 20753.509, 20818.655, 20821.289, 20963.39, 20955.819, 21041.946, 20990.618], [43083.616, 43113.929, 43138.462, 43163.016, 43112.242, 43065.717, 43020.266, 43070.983], [21.32, 19.236, 23.533, 21.775, 12.673, 19.359, 21.585, 20.315], [1995.4483402613912, 3623.181138965121, 9472.500483622944, 3228.172416199177, 41322.5411873308, 6884.298462527723, 3894.1155252698904, 20823.040372233845], [22, 23, 24, 25, 26, 27, 28, 29]], [1, 63, [587, 655, 709, 767, 826, 879, 939, 997, 1032, 1081, 1121, 1158], [43304.682, 43338.363, 43270.802, 43342.917, 43289.677, 43348.627, 43436.913, 43514.693, 43442.721, 43454.449, 43428.622, 43496.073], [21655.883, 21592.797, 21622.414, 21557.254, 21596.439, 21532.72, 21512.207, 21411.079, 21485.373, 21504.874, 21472.152, 21502.887], [23.478, 14.212, 12.049, 12.467, 18.85, 17.551, 23.586, 24.601, 17.486, 14.57, 14.166, 33.669], [5150.683707664569, 6064.0326219935705, 9063.09817076614, 2772.213258845412, 6320.315072795688, 5596.466589374065, 4245.911224498199, 2342.776685206107, 4578.390164779331, 3402.5848670423566, 3642.4721533985057, 1294.5610327848228], [22, 23, 24, 25, 26, 27, 28, 29, 30, 31, 32, 33]], [1, 65, [528, 588, 658, 710, 770, 827, 880, 941], [44305.607, 44385.395, 44357.869, 44374.536, 44369.329, 44387.063, 44366.514, 44370.211], [22701.8, 22712.613, 22757.282, 22725.938, 22696.082, 22716.005, 22704.53, 22682.151], [21.034, 8.021, 21.901, 15.938, 8.381, 7.148, 17.287, 23.73], [1165.5834269420125, 2178.6221671711482, 2098.3947905448817, 1971.347182638166, 3411.3119762496112, 2723.6788842425594, 1891.6939499220396, 704.5389354215131], [21, 22, 23, 24, 25, 26, 27, 28]], [0, 66, [595, 665, 722, 780, 837, 893, 949, 1004, 1043, 1090, 1133, 1165], [6182.633, 6197.018, 6234.975, 6161.886, 6242.819, 6182.246, 6219.444, 6207.865, 6222.461, 6235.035, 6221.317, 6172.934], [14990.004, 15143.739, 15113.614, 15140.203, 15010.418, 15053.327, 15020.396, 15031.977, 15038.376, 15026.321, 15016.492, 15002.162], [9.678, 25.529, 13.598, 20.22, 13.901, 13.162, 11.842, 17.584, 14.338, 12.325, 16.006, 21.111], [2177.9295117866086, 4209.083176166165, 18996.417201319597, 10516.361996100064, 2168.743129268884, 5343.690812280582, 2581.885236579448, 4160.779323672515, 3521.768663492707, 4435.746021718698, 2967.6207104247906, 11328.504162194598], [23, 24, 25, 26, 27, 28, 29, 30, 31, 32, 33, 34]], [5, 78, [850, 908, 961, 1015, 1056, 1104, 1145, 1174, 1211], [19223.865, 19140.025, 19151.827, 19148.114, 19112.97, 19108.234, 19129.77, 19147.663, 19123.301], [72927.501, 72935.445, 72931.449, 72906.57, 72965.33, 72959.729, 72931.739, 72921.36, 72920.755], [20.076, 13.055, 9.19, 8.84, 8.991, 14.339, 10.243, 10.84, 20.523], [6340.382789240719, 4477.899568283343, 4584.297425003772, 3101.2647447416916, 4097.284344384746, 5077.240174093974, 4025.1138947552627, 3880.8822279079845, 2452.6097009461623], [27, 28, 29, 30, 31, 32, 33, 34, 35]], [1, 79, [883, 942, 999, 1035, 1084, 1124, 1160], [44805.25, 44829.804, 44849.055, 44845.876, 44798.574, 44739.42, 44789.012], [23027.08, 23047.524, 23049.56, 23024.038, 23023.953, 22941.205, 23041.071], [13.858, 10.989, 8.914, 16.791, 22.473, 26.332, 26.391], [2534.5225080380987, 3182.545502163922, 3173.7721242188572, 1416.7900156396809, 1942.1244546477758, 5762.672035200077, 1928.6091044481034], [27, 28, 29, 30, 31, 32, 33]], [5, 89, [905, 957, 1013, 1053, 1102, 1141, 1172, 1208, 1243, 1297], [17413.723, 17453.883, 17459.798, 17439.16, 17486.433, 17502.356, 17523.889, 17447.516, 17508.267, 17590.32], [73808.119, 73821.279, 73809.58, 73814.096, 73813.561, 73801.192, 73773.813, 73822.736, 73783.811, 73782.995], [32.334, 24.141, 14.201, 19.687, 31.898, 14.095, 24.14, 33.567, 20.733, 27.439], [1714.0758060963944, 1210.7784992264296, 1693.5985184639453, 974.0684726898432, 1592.4512837641753, 17595.89463844436, 1793.1700195440785, 2836.4503642755244, 1586.5700831037684, 837.6636175840678], [28, 29, 30, 31, 32, 33, 34, 35, 36, 37]], [1, 91, [1033, 1082, 1122, 1159, 1194, 1229, 1268], [43889.691, 43831.862, 43804.402, 43821.714, 43811.963, 43840.904, 43805.382], [22283.1, 22280.058, 22309.94, 22270.68, 22283.078, 22285.896, 22276.234], [27.992, 10.47, 15.718, 15.632, 10.372, 10.441, 11.645], [861.9132031168507, 2004.8848441738812, 2987.547498027366, 3211.4162282894545, 2926.6984416666714, 2129.2683733514205, 1872.6718377174823], [30, 31, 32, 33, 34, 35, 36]], [3, 120, [1249, 1301, 1342, 1386, 1436, 1482, 1523, 1572, 1610, 1650], [19076.973, 19230.686, 19137.121, 19113.878, 19131.64, 19189.813, 19147.079, 19190.841, 19281.685, 19185.753], [47306.716, 47283.581, 47330.886, 47365.241, 47351.007, 47291.787, 47099.788, 47147.842, 47226.22, 47231.817], [17.065, 14.348, 34.044, 16.011, 20.262, 28.505, 25.682, 22.444, 14.719, 35.555], [18963.273167901243, 2441.3773575699483, 2022.708139763323, 3579.1580791886, 4842.508432755211, 1577.8164624296603, 3071.2786887113643, 11202.05457105505, 47512.65373130714, 1788.246205802574], [36, 37, 38, 39, 40, 41, 42, 43, 44, 45]], [0, 123, [1235, 1281, 1331, 1370, 1421, 1466, 1512, 1554, 1602, 1643, 1682, 1719, 1747, 1785, 1828, 1871], [6224.727, 6276.829, 6216.529, 6234.973, 6237.19, 6235.607, 6183.678, 6163.421, 6203.208, 6188.391, 6112.893, 6180.812, 6164.466, 5974.57, 5991.48, 6073.63], [15063.946, 15099.627, 15098.035, 15072.031, 15013.802, 15033.083, 15093.689, 15194.513, 15016.474, 15022.899, 15029.51, 15030.786, 15081.292, 15135.27, 15133.966, 15200.455], [27.56, 18.856, 15.109, 16.723, 11.78, 10.142, 20.801, 19.698, 14.588, 21.744, 18.755, 19.976, 30.399, 12.154, 14.198, 36.5], [4248.285437916458, 7440.504499502465, 4444.178955180194, 2725.593439948445, 3174.8974836702914, 2618.4152978561992, 2612.1807511117545, 1833.4563544649077, 2368.84538159592, 2890.414482264438, 1731.0162056907084, 1567.324392406267, 2282.05295006811, 1912.4304981740916, 3031.2075136557683, 3057.0650497904285], [36, 37, 38, 39, 40, 41, 42, 43, 44, 45, 46, 47, 48, 49, 50, 51]], [0, 125, [1237, 1282, 1332, 1371, 1422, 1467], [6705.419, 6746.108, 6745.891, 6732.638, 6761.663, 6770.905], [14378.753, 14409.895, 14402.463, 14503.888, 14407.572, 14500.143], [24.437, 11.537, 17.385, 8.021, 34.418, 17.792], [5794.298539491808, 27781.497529248278, 16210.772734474756, 79632.06985879912, 3440.1424736596027, 16891.654341436188], [36, 37, 38, 39, 40, 41]], [1, 128, [1321, 1362, 1414, 1461, 1506, 1547, 1592], [43239.988, 43283.625, 43238.161, 43240.233, 43255.596, 43284.787, 43236.872], [22121.548, 22107.623, 22112.47, 22070.985, 22095.575, 22097.373, 22145.816], [20.2, 24.079, 11.207, 11.983, 12.737, 16.108, 19.774], [1619.282273548542, 2164.947280656272, 2945.671725244153, 1725.3613768496775, 2997.710368584719, 2753.924199944194, 634.4025214325884], [37, 38, 39, 40, 41, 42, 43]], [5, 142, [1339, 1384, 1434, 1481, 1522, 1571, 1609, 1649, 1691, 1725], [18327.245, 18213.356, 18163.942, 18139.959, 18191.613, 18081.327, 18102.517, 18207.286, 18290.207, 18299.222], [73560.301, 73575.468, 73609.902, 73641.082, 73613.949, 73644.062, 73695.086, 73596.14, 73568.922, 73529.124], [17.71, 18.259, 25.041, 23.992, 13.07, 24.899, 14.037, 14.902, 16.393, 15.99], [1463.780016285041, 1089.8480469511696, 2208.177631724792, 2104.090427438484, 3997.481834789981, 2914.4640438007245, 1444.2396908817193, 5540.7302934209965, 2586.7580688607486, 1401.8651933113347], [38, 39, 40, 41, 42, 43, 44, 45, 46, 47]], [5, 156, [1382, 1431, 1477, 1520, 1569, 1607, 1648, 1690], [17588.132, 17569.039, 17616.923, 17574.406, 17601.128, 17562.638, 17583.781, 17548.334], [73690.48, 73747.345, 73732.137, 73747.728, 73714.311, 73716.183, 73755.179, 73778.981], [10.71, 10.936, 15.595, 14.866, 10.105, 13.255, 19.93, 20.908], [2060.892101207032, 3271.320062215952, 3502.9170537738505, 3767.2962654316284, 2175.417680844704, 1466.4684464974393, 2298.403228261266, 1766.7243574466236], [39, 40, 41, 42, 43, 44, 45, 46]], [3, 157, [1573, 1611, 1652, 1692, 1727, 1761, 1800, 1842, 1888, 1920, 1953, 1982, 2008, 2044, 2083, 2124, 2156, 2186, 2226, 2247, 2279], [20109.53, 20025.502, 20062.568, 20036.979, 19980.68, 20109.89, 20066.186, 20061.805, 20200.694, 20133.495, 20113.919, 20075.089, 20090.87, 20164.415, 20126.998, 20113.008, 20111.965, 20153.126, 20116.988, 20073.923, 20060.871], [47082.154, 47114.272, 47138.405, 47124.965, 47152.495, 47090.274, 47120.569, 47097.943, 47092.18, 47093.512, 47082.951, 47119.472, 47093.229, 47083.493, 47075.066, 47073.278, 47071.417, 47063.073, 47083.611, 47059.671, 47083.702], [15.189, 14.279, 10.42, 15.674, 19.295, 22.79, 13.306, 13.479, 36.883, 27.046, 17.905, 12.782, 30.881, 16.718, 17.941, 12.914, 23.416, 17.443, 15.043, 15.19, 18.212], [1938.7768319004583, 1325.1305160185896, 2396.3900540655927, 1749.7146023965615, 848.292016002421, 2023.029753536434, 2657.344932028835, 2449.7406143201524, 1322.6551112901113, 1296.9936661970048, 1933.2767117601616, 2981.3848071747007, 1340.239747586543, 850.696693005863, 900.1002331561139, 2276.4496556345593, 1495.1333236902246, 2275.6770428713876, 1528.1057913561708, 978.0231421342996, 1635.4161632353748], [43, 44, 45, 46, 47, 48, 49, 50, 51, 52, 53, 54, 55, 56, 57, 58, 59, 60, 61, 62, 63]], [2, 158, [1483, 1525, 1576, 1612, 1655], [20710.882, 20677.371, 20645.288, 20710.82, 20687.124], [43135.774, 43178.649, 43157.685, 43107.667, 43196.488], [19.226, 19.886, 16.58, 19.111, 34.756], [2238.0217321004884, 3013.1413111106503, 2240.4989067956776, 973.0548593652304, 1100.592185562301], [41, 42, 43, 44, 45]], [1, 209, [1997, 2029, 2067, 2104, 2142, 2170, 2203], [43770.934, 43774.369, 43836.146, 43779.895, 43826.019, 43820.114, 43826.946], [22499.62, 22512.532, 22494.345, 22486.484, 22492.961, 22457.836, 22526.918], [17.437, 20.645, 19.582, 15.317, 8.508, 8.33, 22.384], [504.68540550154034, 924.3087544215903, 1113.6480638381356, 1858.0706316979404, 1764.9423724384944, 2251.1544787703438, 1093.3143054097702], [54, 55, 56, 57, 58, 59, 60]], [5, 271, [2408, 2438, 2475, 2502, 2533, 2565], [18699.44, 18727.7, 18772.636, 18724.334, 18749.744, 18776.248], [73286.2, 73314.268, 73323.291, 73408.816, 73352.398, 73389.192], [21.452, 13.267, 27.71, 24.449, 16.385, 29.741], [1251.5868087060642, 2409.184965322029, 1066.533811194253, 2591.9318915187273, 1640.3039070995687, 1315.591286049207], [67, 68, 69, 70, 71, 72]], [3, 278, [2704, 2733, 2761, 2791, 2820, 2846, 2883], [18140.101, 18120.138, 18109.834, 18157.588, 18138.762, 18098.967, 18087.768], [46986.662, 46941.314, 46926.421, 46957.256, 46925.535, 46969.869, 46963.484], [23.129, 13.147, 8.875, 11.501, 8.263, 10.78, 11.513], [2700.1839742621164, 4521.804990517355, 3180.2776040874464, 2566.337969910843, 3462.574377895605, 3960.6290106030197, 3524.140894314822], [76, 77, 78, 79, 80, 81, 82]], [3, 279, [2535, 2566, 2601, 2639, 2670, 2706, 2735, 2763, 2794, 2822, 2848, 2885, 2913, 2942, 2971], [20192.808, 20206.263, 20194.143, 20205.753, 20161.224, 20238.155, 20117.661, 20174.691, 20260.713, 20153.988, 20163.734, 20132.9, 20161.497, 20260.38, 20151.172], [47105.71, 47056.942, 47104.047, 47029.468, 47042.144, 47080.071, 47048.914, 47089.916, 47085.613, 47028.32, 47061.912, 47067.362, 47040.629, 47040.108, 47040.89], [23.809, 18.021, 25.764, 21.861, 18.734, 21.593, 42.16, 19.262, 21.988, 13.209, 12.399, 39.971, 25.799, 24.254, 28.809], [1372.6880398917854, 1959.703608117674, 529.3276874432415, 902.6876022992484, 828.7641904309711, 1368.9434900250544, 1409.148640961508, 811.9684129708855, 553.1992223553967, 506.82608710232006, 807.3591391968436, 2650.0919500552354, 1213.465482663828, 1782.8225225855026, 4672.366509704075], [71, 72, 73, 74, 75, 76, 77, 78, 79, 80, 81, 82, 83, 84, 85]], [1, 280, [2621, 2651, 2687, 2722, 2745, 2774, 2804, 2835, 2867, 2893, 2926, 2952, 2984, 3017, 3042, 3075, 3110, 3135, 3165, 3199], [43356.606, 43342.307, 43353.91, 43305.898, 43435.964, 43269.106, 43282.212, 43277.246, 43268.063, 43270.846, 43287.209, 43418.029, 43283.377, 43329.486, 43339.877, 43370.666, 43333.844, 43313.476, 43317.23, 43313.254], [21454.047, 21454.935, 21436.124, 21571.97, 21559.899, 21631.103, 21610.211, 21617.137, 21636.339, 21689.913, 21666.455, 21570.332, 21626.024, 21618.711, 21606.387, 21583.128, 21634.467, 21624.341, 21647.486, 21631.406], [27.972, 11.532, 14.911, 29.706, 24.76, 28.217, 12.137, 11.874, 12.056, 12.578, 16.497, 23.198, 9.966, 11.513, 13.071, 15.709, 11.309, 13.886, 11.609, 18.3], [1345.105157896783, 2349.5892616226047, 2132.8301007072714, 6022.520703518781, 18416.51788091166, 4821.156398642721, 3371.2695220790997, 5598.431112627692, 3972.2733145967286, 4072.885541232002, 5120.866454820716, 5596.840966726317, 3621.3026017524526, 1983.7735364697066, 3117.166157770519, 3091.812493388344, 2274.6552403255246, 2357.7445390063485, 1460.6325681789017, 1836.0832604348548], [73, 74, 75, 76, 77, 78, 79, 80, 81, 82, 83, 84, 85, 86, 87, 88, 89, 90, 91, 92]], [0, 282, [2524, 2555, 2589, 2626, 2655, 2696, 2725, 2750, 2779, 2809, 2840, 2876, 2900, 2933, 2958], [5100.925, 5078.25, 5097.303, 5075.763, 5068.259, 5116.984, 5118.032, 5099.915, 5058.896, 5075.926, 5032.403, 5108.459, 5058.503, 5066.061, 5116.349], [14869.739, 14853.705, 14852.916, 14844.638, 14875.583, 14875.398, 14880.049, 14876.538, 14876.867, 14833.702, 14876.649, 14845.569, 14864.638, 14872.323, 14907.323], [19.134, 13.982, 18.411, 11.418, 16.398, 17.088, 13.959, 12.063, 11.877, 13.193, 13.862, 12.747, 8.962, 15.648, 25.037], [2435.5304322825027, 1340.3219254769992, 1120.5682496497102, 1729.3791156948419, 1311.141922583168, 3119.5876603376314, 2454.0709826826337, 2689.4652194265605, 2148.9052851075744, 2448.9825406983796, 3065.9826732985366, 2992.1637514305557, 3750.057839543762, 2777.975943166528, 1428.6197128037993], [71, 72, 73, 74, 75, 76, 77, 78, 79, 80, 81, 82, 83, 84, 85]], [3, 327, [3053, 3094, 3123, 3149, 3179, 3216, 3252], [18040.667, 18050.484, 18073.898, 18045.767, 18099.982, 18040.165, 18137.496], [47000.039, 47001.823, 46995.942, 46969.468, 46958.83, 46991.217, 46982.016], [23.594, 24.012, 20.726, 21.515, 21.817, 16.164, 19.582], [957.7805142319254, 1602.3985649894375, 3038.969243889954, 5279.806756551787, 1821.6415836839224, 1852.482342300335, 23736.430052780936], [88, 89, 90, 91, 92, 93, 94]], [5, 328, [3054, 3095, 3124, 3150, 3180, 3217, 3253, 3275, 3303, 3330], [18271.16, 18287.484, 18294.513, 18288.492, 18344.075, 18255.548, 18334.959, 18273.326, 18228.294, 18296.365], [73195.347, 73191.969, 73186.761, 73173.435, 73120.273, 73160.35, 73125.171, 73140.818, 73121.929, 73106.803], [13.765, 16.269, 11.835, 16.053, 29.715, 14.374, 23.212, 27.059, 26.976, 18.846], [1902.849206504125, 2068.5297048767716, 2194.2025687757327, 2038.9496738266196, 926.7246329555371, 879.4177558478739, 1358.6730906023467, 1365.7373474656517, 2109.999671149019, 1390.9140911733311], [88, 89, 90, 91, 92, 93, 94, 95, 96, 97]], [5, 373, [3467, 3493, 3519, 3549, 3579, 3610, 3642], [18246.085, 18286.236, 18272.569, 18315.553, 18227.048, 18329.094, 18229.171], [73144.414, 73174.523, 73131.658, 73114.636, 73136.644, 73095.578, 73125.511], [28.798, 24.565, 15.949, 24.155, 25.634, 28.387, 27.004], [2990.034920481987, 1541.2135279266672, 626.7051573351608, 1262.5048451392925, 1473.3107659683171, 1145.6994577819446, 730.1392859762889], [102, 103, 104, 105, 106, 107, 108]], [2, 375, [3416, 3441, 3470, 3495, 3522], [21038.279, 21050.327, 21057.401, 21035.903, 21041.414], [43882.965, 43938.381, 43910.574, 43920.015, 43940.462], [17.732, 13.625, 18.328, 19.828, 24.596], [2618.9466212409743, 2815.933961242194, 2789.249189358647, 2408.68836164139, 2354.5757363349067], [100, 101, 102, 103, 104]], [2, 405, [3785, 3813, 3839, 3863, 3893], [22654.081, 22614.893, 22603.679, 22672.15, 22642.182], [44552.926, 44626.962, 44613.84, 44592.647, 44592.352], [25.673, 18.403, 29.88, 28.048, 23.867], [2003.5219676528723, 3576.023530373718, 2091.014549039178, 999.9240415095128, 692.5653263947672], [114, 115, 116, 117, 118]], [2, 410, [3812, 3838, 3862, 3891, 3916], [21034.702, 20998.598, 21078.859, 21049.488, 21087.458], [43910.497, 43922.699, 43896.76, 43929.574, 43846.792], [19.379, 33.678, 18.759, 23.227, 28.097], [2289.489729282479, 1019.5111541717927, 1940.3302865874157, 2869.0503569369807, 2472.842723125717], [115, 116, 117, 118, 119]], [1, 446, [4137, 4165, 4194, 4223, 4255, 4284, 4303, 4346, 4372, 4404, 4439], [43969.834, 43995.594, 44015.523, 43949.114, 44039.894, 43946.874, 43947.662, 43974.912, 44004.619, 43978.631, 44014.445], [23021.311, 22916.303, 22961.397, 22922.284, 22967.024, 22943.616, 22908.74, 22961.458, 22955.663, 22957.627, 22886.666], [26.462, 23.726, 35.546, 20.704, 28.033, 18.039, 24.059, 13.409, 10.011, 24.935, 31.353], [720.821827144802, 1020.6204224861779, 1392.7039042468334, 1443.7395549534224, 5162.267733816559, 1352.8845506804853, 1993.4220307398507, 2175.313988235071, 1733.0923795049239, 1814.5780410840387, 2673.8913877764667], [126, 127, 128, 129, 130, 131, 132, 133, 134, 135, 136]], [3, 450, [4121, 4150, 4178, 4211, 4239, 4273], [19126.327, 19121.409, 19131.659, 19136.672, 19098.745, 19136.226], [47418.984, 47398.387, 47438.67, 47450.951, 47445.313, 47403.355], [16.878, 14.306, 14.13, 16.755, 14.958, 25.061], [2177.4135410619097, 5138.903374163411, 2037.289387700746, 2049.5808728647257, 2141.726535330781, 1635.18817486252], [126, 127, 128, 129, 130, 131]], [1, 484, [4547, 4601, 4657, 4726, 4790, 4844, 4893], [43775.701, 43582.646, 43436.313, 43261.718, 43291.459, 43418.02, 43655.93], [21581.501, 21537.399, 21583.211, 21532.67, 21531.425, 21613.579, 21660.434], [37.883, 19.096, 25.213, 18.895, 16.241, 12.368, 33.19], [2927.9573283899945, 16060.347354331738, 1529.0129583906714, 2736.6009483273265, 4516.075686340934, 64717.12904957873, 3458.9509091834702], [139, 140, 141, 142, 143, 144, 145]], [1, 485, [4501, 4548, 4602, 4658, 4728, 4794, 4845, 4895, 4956, 5010], [44013.509, 43959.482, 43926.878, 43944.932, 43955.433, 43969.087, 43940.117, 43896.462, 43894.288, 43942.158], [22932.881, 22952.234, 22936.895, 22916.644, 22907.472, 22927.709, 22762.27, 22736.826, 22782.921, 22804.224], [11.99, 27.737, 23.173, 12.85, 16.905, 19.431, 12.603, 17.459, 17.256, 14.328], [1282.217165825233, 1135.2877258666751, 2511.918258198398, 2641.687170994164, 3460.088644283392, 4682.901725599427, 3153.0512321082556, 2912.6387533025563, 1156.4428555612565, 2750.8764324488716], [138, 139, 140, 141, 142, 143, 144, 145, 146, 147]], [4, 490, [4527, 4579, 4638, 4706, 4768, 4821, 4874, 4933, 4989, 5042, 5101, 5154, 5210, 5269], [24984.186, 25022.394, 25012.598, 24982.85, 24999.952, 24995.764, 24955.509, 24977.418, 25013.335, 25017.988, 25006.656, 24999.587, 25020.521, 25000.182], [68355.397, 68354.306, 68354.06, 68375.98, 68336.253, 68301.976, 68392.934, 68298.796, 68336.538, 68334.839, 68320.967, 68324.247, 68319.502, 68338.257], [14.542, 14.091, 14.778, 14.022, 9.14, 18.433, 21.204, 11.807, 11.869, 9.675, 9.39, 9.038, 11.396, 10.237], [2615.8189220122026, 3229.024145458709, 2011.2193027744772, 6668.333211573434, 2345.983268308575, 1601.75384409925, 5641.979705984726, 2326.332687093846, 2805.9630254939248, 1989.3539569132884, 2632.0379724349887, 1755.604224515768, 1599.4482762956204, 1461.060575158629], [139, 140, 141, 142, 143, 144, 145, 146, 147, 148, 149, 150, 151, 152]], [0, 493, [4475, 4506, 4555, 4610, 4672, 4744], [6549.366, 6522.899, 6512.069, 6487.618, 6450.412, 6425.416], [14882.247, 14842.677, 14901.667, 14852.274, 14866.935, 14881.92], [11.003, 18.322, 15.065, 16.958, 19.35, 22.885], [2610.7339456895106, 2543.529571552672, 5401.853376482185, 6670.233301652154, 6828.258340242797, 4184.869462369077], [138, 139, 140, 141, 142, 143]], [5, 503, [4569, 4625, 4688, 4754, 4809, 4859, 4919, 4979, 5034], [19173.066, 19309.629, 19206.319, 19231.127, 19232.262, 19375.216, 19299.251, 19275.897, 19346.99], [72838.549, 72819.327, 72798.096, 72834.271, 72776.852, 72600.949, 72661.242, 72713.701, 72650.057], [18.816, 17.231, 11.478, 11.208, 20.685, 26.468, 21.589, 13.341, 26.264], [958.094825740234, 4218.265667802388, 1933.6189121070897, 1804.9010606413303, 2606.0352647675923, 3396.6838629922017, 2359.4174237101547, 1669.2978844990075, 2899.9498029149436], [140, 141, 142, 143, 144, 145, 146, 147, 148]], [3, 504, [4626, 4689, 4755, 4810, 4860, 4920, 4980, 5035, 5088, 5147, 5200, 5258, 5316, 5371], [19457.985, 19460.836, 19475.375, 19484.378, 19459.954, 19461.156, 19455.01, 19483.063, 19454.519, 19566.266, 19582.685, 19583.893, 19591.428, 19589.78], [46967.87, 46967.78, 46930.767, 46888.92, 46895.636, 46852.911, 46851.529, 46807.076, 46832.062, 47043.68, 47021.904, 47102.899, 47086.986, 47050.316], [9.317, 9.603, 9.366, 10.285, 19.74, 8.599, 13.711, 15.074, 33.447, 28.347, 16.932, 19.687, 15.563, 19.001], [4447.786326751826, 3972.775529598538, 5126.378402846021, 4886.985234854115, 2258.384849968887, 3199.551198452581, 2627.7194358351326, 1938.7654018364328, 2164.1547548173075, 2110.55986148027, 1523.8541794332048, 2054.205557326074, 1205.3169688798453, 1102.892682585065], [141, 142, 143, 144, 145, 146, 147, 148, 149, 150, 151, 152, 153, 154]], [3, 505, [4573, 4627, 4690, 4756, 4811, 4861, 4921], [20007.126, 20016.439, 20025.833, 19960.636, 19963.486, 19931.675, 19853.822], [47365.926, 47333.327, 47293.956, 47393.196, 47398.332, 47423.671, 47278.681], [22.907, 14.897, 25.536, 10.045, 20.178, 25.646, 12.162], [2472.6460696161485, 8413.820847463307, 12074.95098912017, 5211.15895245801, 2250.0614472548555, 2638.140532013153, 77911.80090516669], [140, 141, 142, 143, 144, 145, 146]], [3, 506, [4691, 4757, 4812, 4862, 4922, 4981, 5036, 5090, 5148], [20147.05, 20308.377, 20339.94, 20435.987, 20448.024, 20378.857, 20429.99, 20523.493, 20358.515], [47177.141, 47168.561, 47115.539, 47033.603, 47044.574, 47086.786, 47032.409, 47042.906, 47107.856], [29.55, 29.764, 21.859, 23.226, 18.233, 26.268, 15.28, 28.893, 30.004], [19247.975049943438, 11171.402012207209, 22144.764189584683, 1819.5087268700067, 1953.9757913840174, 2619.604659355815, 1997.7410282925684, 1095.5081566472563, 2733.4090065922946], [142, 143, 144, 145, 146, 147, 148, 149, 150]], [2, 508, [4699, 4762, 4815, 4867, 4928, 4984, 5038, 5094, 5150], [22536.414, 22534.449, 22494.257, 22445.333, 22459.154, 22438.9, 22441.275, 22443.014, 22429.447], [44615.598, 44642.966, 44531.936, 44573.257, 44575.704, 44584.183, 44597.054, 44579.26, 44539.753], [15.617, 22.02, 21.157, 15.71, 9.39, 6.105, 7.071, 11.392, 19.288], [3529.6299360399703, 1473.277912276573, 1777.204745609403, 2972.2010930442752, 4476.059211546163, 5943.437150572425, 4946.19655479184, 2327.3678894247355, 13467.472688963058], [142, 143, 144, 145, 146, 147, 148, 149, 150]], [4, 510, [4703, 4766, 4819, 4871, 4931, 4987, 5040, 5099, 5153, 5208, 5267, 5322, 5377, 5428], [23944.627, 23952.183, 23964.818, 23955.208, 23965.276, 23923.144, 23951.728, 23915.335, 23916.735, 23870.561, 23910.787, 23884.243, 23880.199, 23841.061], [68156.067, 68164.935, 68164.526, 68184.234, 68159.859, 68151.424, 68134.499, 68154.679, 68189.938, 68151.258, 68150.869, 68163.235, 68174.283, 68156.716], [10.946, 13.994, 17.199, 13.684, 13.56, 12.596, 10.9, 13.311, 9.825, 10.781, 11.546, 14.554, 19.422, 15.407], [3565.107622944499, 2088.496128439554, 4526.047369430901, 4957.507720051343, 4032.33780890735, 2420.7654392022564, 2149.4746421352684, 2634.9319204993876, 2825.278028859219, 3202.1764435137643, 2064.5531260056296, 2625.881434212434, 2269.0851929057526, 1686.9576151484662], [142, 143, 144, 145, 146, 147, 148, 149, 150, 151, 152, 153, 154, 155]], [1, 535, [4894, 4955, 5009, 5062, 5127], [43796.729, 43753.335, 43757.902, 43726.913, 43718.049], [22378.746, 22287.237, 22288.365, 22268.979, 22265.21], [33.778, 12.839, 17.116, 13.143, 9.868], [4065.974015748747, 2051.637958559062, 1477.4848659510694, 2001.167546060998, 1401.671080043808], [145, 146, 147, 148, 149]], [0, 538, [4852, 4909, 4969, 5023, 5074, 5137, 5183], [6384.367, 6303.55, 6305.572, 6277.357, 6265.681, 6269.907, 6280.389], [14852.485, 14876.978, 14855.987, 14816.335, 14900.19, 14898.088, 14813.135], [12.563, 14.141, 17.893, 22.456, 17.843, 14.746, 49.624], [12924.223282555202, 2356.4359227418468, 3434.171529151798, 2765.3628283283356, 1464.8556621148225, 2178.860549064247, 2522.119519430426], [145, 146, 147, 148, 149, 150, 151]], [1, 541, [4954, 5008, 5061, 5126, 5173], [43347.446, 43234.803, 43319.051, 43496.784, 43315.993], [21695.957, 21539.859, 21535.588, 21495.831, 21637.379], [19.203, 26.02, 17.937, 15.506, 19.926], [20799.981993082823, 2306.745036047356, 9126.451896928793, 5922.131685441916, 17555.961246349907], [146, 147, 148, 149, 150]], [1, 549, [5063, 5129, 5174, 5232, 5292, 5345, 5398], [44335.729, 44304.92, 44310.113, 44310.854, 44330.886, 44349.397, 44345.029], [22551.532, 22574.224, 22549.579, 22580.325, 22547.064, 22531.489, 22542.552], [10.883, 14.875, 13.674, 15.658, 14.006, 9.158, 13.357], [2127.258459762507, 5840.872978092739, 1970.4758005181511, 5303.698292314023, 3535.114430181701, 3643.9173004272084, 2727.093220113016], [148, 149, 150, 151, 152, 153, 154]], [2, 563, [5093, 5149, 5203, 5262, 5319], [21693.054, 21641.95, 21661.116, 21733.652, 21666.28], [43462.545, 43423.378, 43393.543, 43440.249, 43463.268], [18.317, 14.908, 24.326, 12.184, 15.664], [13334.21899390586, 3636.8316078629673, 2393.5971406163408, 46439.97834209548, 4160.111238109751], [149, 150, 151, 152, 153]], [5, 569, [5146, 5199, 5257, 5315, 5369, 5421, 5477], [19347.966, 19410.924, 19388.538, 19311.987, 19307.551, 19312.755, 19327.297], [72681.486, 72664.607, 72566.952, 72634.994, 72660.978, 72656.019, 72649.656], [17.784, 20.101, 25.593, 20.047, 21.452, 2.992, 18.2], [2413.6535115726692, 655.1067204500064, 2046.5847762749747, 1368.0930564867506, 1988.4069468753496, 542.7939778130758, 1734.1348445343863], [150, 151, 152, 153, 154, 155, 156]], [0, 585, [5182, 5244, 5300, 5354, 5409], [6322.392, 6252.463, 6278.182, 6278.409, 6283.177], [14451.99, 14408.299, 14430.998, 14458.539, 14509.135], [35.756, 17.638, 18.729, 21.015, 21.222], [1020.0801888624837, 1199.0196456333347, 1544.6638339158617, 789.9007286241488, 5056.2762741787465], [151, 152, 153, 154, 155]], [0, 590, [5356, 5410, 5460, 5514, 5558, 5602], [6851.647, 6866.629, 6944.288, 6973.819, 6843.375, 6868.206], [14490.892, 14492.097, 14509.29, 14541.546, 14546.774, 14559.866], [35.335, 16.976, 12.945, 20.507, 29.365, 26.121], [2785.5734480822957, 6547.8847638862635, 2773.3984273025953, 1101.8077474452266, 1190.2021909179016, 3523.1203716920227], [154, 155, 156, 157, 158, 159]], [1, 591, [5397, 5450, 5505, 5546, 5590, 5635, 5678, 5718, 5764, 5802, 5838, 5877, 5925, 5974, 6008], [43945.282, 43803.49, 43810.581, 43810.302, 43813.425, 43853.214, 43874.094, 43879.363, 43854.126, 43870.034, 43866.214, 43935.586, 43919.904, 43883.101, 43896.891], [22781.455, 22801.315, 22785.483, 22796.484, 22828.067, 22815.429, 22831.085, 22809.668, 22842.495, 22802.267, 22863.415, 22815.133, 22844.852, 22812.054, 22857.809], [22.805, 18.754, 14.383, 12.19, 15.475, 10.774, 13.091, 14.852, 12.071, 16.653, 15.589, 28.671, 17.431, 18.389, 19.304], [6855.687949427898, 3351.365710799063, 3399.5789966291004, 4455.56163949459, 3144.8780454586513, 4267.502908565003, 2588.853655761969, 3807.3377447859793, 3888.12816248598, 3197.279387990305, 2798.078715822816, 888.9809876649609, 1838.050198172064, 1479.787188632335, 1211.2080649178338], [154, 155, 156, 157, 158, 159, 160, 161, 162, 163, 164, 165, 166, 167, 168]], [5, 592, [5368, 5419, 5475, 5525, 5565, 5608], [18313.846, 18269.347, 18308.762, 18316.572, 18373.061, 18335.425], [73480.859, 73532.621, 73473.904, 73481.412, 73502.141, 73448.966], [25.045, 28.095, 23.403, 11.787, 26.126, 22.682], [1606.461662932078, 1774.7534750787552, 1000.6958807315841, 1232.9000554941413, 960.1738931555627, 763.8634273850354], [154, 155, 156, 157, 158, 159]], [2, 594, [5374, 5425, 5481, 5529, 5567, 5610, 5656, 5701], [22461.124, 22463.811, 22450.066, 22548.319, 22547.447, 22547.612, 22524.186, 22532.392], [44524.759, 44571.149, 44579.522, 44668.603, 44662.288, 44677.033, 44684.003, 44680.099], [23.604, 13.283, 23.802, 15.279, 11.538, 8.892, 19.601, 18.363], [15039.740503149245, 3121.991870379162, 2714.5358597285663, 4426.4248000473735, 3362.4599287854567, 4342.510906802108, 3309.3017116052674, 4636.17078875109], [154, 155, 156, 157, 158, 159, 160, 161]], [5, 617, [5652, 5697, 5741, 5779, 5819, 5855], [19799.273, 19819.968, 19849.456, 19854.021, 19850.905, 19834.449], [72795.313, 72826.083, 72821.676, 72786.668, 72828.352, 72844.41], [17.295, 8.971, 9.077, 13.533, 15.246, 21.031], [2213.1098446729884, 2858.20796878229, 2979.633272100986, 1965.5213414596374, 2070.030961314386, 1746.8772271589737], [160, 161, 162, 163, 164, 165]], [5, 618, [5609, 5654, 5700, 5742, 5781, 5821, 5857, 5902, 5949, 5992, 6027, 6073, 6106, 6145, 6178, 6216, 6249, 6280, 6309, 6346, 6382, 6416, 6452], [20911.93, 20869.624, 20831.101, 20858.609, 20851.133, 20801.702, 20838.776, 20826.756, 20809.716, 20779.393, 20800.997, 20762.394, 20780.225, 20813.733, 20809.135, 20791.725, 20863.706, 20762.571, 20818.828, 20810.874, 20839.866, 20776.272, 20815.922], [72523.034, 72465.263, 72431.675, 72438.187, 72409.286, 72316.789, 72396.47, 72377.513, 72408.498, 72386.812, 72401.477, 72346.107, 72379.365, 72327.688, 72302.821, 72339.352, 72353.882, 72318.208, 72368.937, 72501.906, 72447.496, 72412.131, 72464.958], [23.751, 23.912, 29.319, 15.998, 16.14, 10.718, 14.751, 14.846, 16.995, 24.033, 32.544, 21.649, 18.821, 21.808, 12.78, 17.616, 21.694, 23.633, 22.558, 33.295, 29.642, 22.68, 27.496], [1256.9675912295522, 5351.4368693169945, 2809.4342598264075, 2366.2399039289016, 5163.338727282655, 2878.5492832043897, 5076.674993170059, 2971.310853779237, 5823.153816832422, 2835.424590121498, 2270.6421624829513, 3320.0047525358673, 3561.821538141365, 2940.6094674918263, 1755.2551421661715, 1955.8129396995025, 2411.981706859043, 2384.436900055298, 1692.8472444711958, 2025.25679433077, 982.4203932679194, 6483.24436662352, 2219.4972290913875], [159, 160, 161, 162, 163, 164, 165, 166, 167, 168, 169, 170, 171, 172, 173, 174, 175, 176, 177, 178, 179, 180, 181]], [0, 623, [5768, 5808, 5844, 5888, 5931, 5979, 6012, 6055, 6093, 6134, 6165, 6205, 6237, 6266, 6299, 6335, 6370, 6404], [6231.711, 6267.112, 6283.106, 6274.305, 6261.223, 6251.842, 6270.668, 6296.68, 6245.719, 6282.0, 6267.754, 6253.982, 6259.968, 6275.682, 6280.952, 6271.716, 6313.178, 6217.748], [14975.044, 14914.96, 14884.854, 14937.506, 14944.598, 14943.45, 14944.764, 14942.293, 14926.781, 14945.395, 14954.731, 14931.632, 14953.586, 14940.179, 14903.162, 14920.136, 14946.265, 15001.526], [23.553, 21.259, 19.073, 12.799, 12.387, 22.816, 15.642, 17.802, 13.744, 24.632, 13.187, 22.839, 24.107, 13.121, 31.371, 14.965, 18.848, 17.174], [1367.663344481497, 1062.7365346194258, 631.6802846312788, 1589.1396082468286, 1636.0297609837185, 1192.984577069919, 2164.137643807887, 1866.602939270768, 1880.136086298605, 1435.4122102282058, 1796.1124829102318, 906.8480623223132, 1116.1942864994876, 1245.782261749012, 869.5352576798257, 1665.796078773239, 2366.801612958805, 803.1549766307434], [163, 164, 165, 166, 167, 168, 169, 170, 171, 172, 173, 174, 175, 176, 177, 178, 179, 180]], [2, 626, [5783, 5822, 5858, 5904, 5952, 5996, 6029], [22536.363, 22556.572, 22568.652, 22534.552, 22557.579, 22507.193, 22407.819], [44718.882, 44708.611, 44668.402, 44641.853, 44656.843, 44641.912, 44663.072], [16.437, 13.277, 13.006, 14.111, 14.24, 20.133, 17.454], [4018.2756170641064, 4637.821729845689, 3107.6488475260217, 3446.3151602463035, 1791.7150572319294, 14722.051080235524, 32312.796708659163], [163, 164, 165, 166, 167, 168, 169]], [5, 635, [5818, 5853, 5899, 5945, 5988, 6023, 6070, 6103, 6142, 6173], [18337.769, 18305.586, 18334.48, 18346.477, 18279.521, 18339.774, 18279.059, 18308.483, 18299.95, 18289.727], [73540.473, 73529.752, 73516.9, 73544.825, 73515.782, 73486.064, 73450.821, 73491.621, 73492.143, 73477.137], [15.003, 18.092, 14.099, 16.798, 11.257, 22.946, 18.149, 11.765, 15.048, 17.179], [1502.8121777357767, 1778.4276634247703, 2436.92789607211, 2069.0986918827257, 1450.674304110168, 1703.0322770572927, 1488.4162292812723, 1863.8154216747025, 19473.445285608228, 1913.8632197484417], [164, 165, 166, 167, 168, 169, 170, 171, 172, 173]], [4, 639, [5860, 5906, 5958, 6000, 6035], [25268.203, 25292.562, 25309.753, 25321.238, 25315.707], [68855.519, 68851.671, 68860.101, 68859.571, 68863.13], [15.257, 6.789, 11.192, 11.447, 12.61], [2651.6562805663425, 2053.7698472371517, 2755.0371939253723, 3428.6019062814516, 2521.0436684764018], [165, 166, 167, 168, 169]], [3, 649, [5901, 5947, 5989, 6025, 6071], [19553.566, 19446.902, 19442.207, 19432.5, 19440.104], [47248.261, 47181.127, 47168.715, 47178.044, 47158.771], [36.398, 16.787, 10.163, 11.235, 20.249], [4379.487480293203, 872.8437416940251, 2973.1036133851644, 1748.1737869313035, 1464.3291837688005], [166, 167, 168, 169, 170]], [0, 657, [6011, 6054, 6092, 6132, 6162, 6202, 6235, 6265], [5652.099, 5494.245, 5522.716, 5476.209, 5472.777, 5479.693, 5481.982, 5488.344], [15227.674, 15202.57, 15205.694, 15174.732, 15197.805, 15180.941, 15152.647, 15180.212], [31.057, 9.127, 13.206, 12.451, 8.595, 21.858, 13.731, 14.997], [1846.5141145996135, 1852.833258691163, 2739.5057560299033, 2160.7888408081, 1782.655263186973, 1478.7247081591563, 1867.3884627029217, 1788.8573760004047], [169, 170, 171, 172, 173, 174, 175, 176]], [0, 658, [6013, 6056, 6094, 6135, 6166, 6206, 6238, 6268, 6301, 6336], [6723.636, 6697.897, 6718.902, 6713.106, 6730.734, 6707.666, 6739.0, 6727.142, 6700.364, 6729.608], [14521.43, 14538.303, 14505.629, 14483.84, 14513.833, 14516.94, 14492.221, 14495.012, 14511.432, 14495.604], [12.11, 16.007, 11.823, 11.815, 7.813, 13.703, 9.095, 12.007, 12.762, 13.266], [2525.687355540434, 2187.7185467178488, 2485.1052280051567, 3456.683213596126, 2908.348507170078, 2669.57640666695, 2705.5560257649972, 2777.1017806996324, 2867.36866351897, 2294.0910057618826], [169, 170, 171, 172, 173, 174, 175, 176, 177, 178]], [1, 670, [6198, 6229, 6260, 6290, 6328, 6366, 6394, 6435, 6466, 6493, 6530, 6564, 6587, 6616, 6647, 6677, 6698, 6725, 6753, 6783], [44393.221, 44384.419, 44326.668, 44377.053, 44381.965, 44375.945, 44451.774, 44376.127, 44420.302, 44413.415, 44405.799, 44375.578, 44448.359, 44440.111, 44399.299, 44425.809, 44439.738, 44448.919, 44415.005, 44444.868], [22979.185, 22966.46, 22953.03, 22944.269, 22982.907, 22951.839, 22932.437, 22939.56, 22966.884, 22944.332, 22972.379, 22899.405, 22935.166, 22889.478, 22969.974, 22929.716, 22990.566, 22968.287, 22948.92, 22929.987], [9.546, 8.745, 14.137, 15.721, 6.657, 22.998, 19.634, 20.32, 13.305, 10.425, 11.35, 25.192, 19.785, 18.837, 24.745, 26.592, 15.84, 13.412, 19.351, 21.432], [2347.818457982902, 3109.111906049567, 2134.9990307285393, 2044.9359514528621, 3054.583747665449, 2920.6373334343994, 1990.5217184982125, 3667.5899912838395, 1650.1915697050624, 1427.4570968745568, 2561.8090897137554, 4846.063909875057, 3023.7305330696763, 2668.3696645400655, 1997.6203775425215, 1593.1652999933394, 1847.2772134336612, 2712.0013346978108, 2069.4420580560927, 1724.8839948632256], [173, 174, 175, 176, 177, 178, 179, 180, 181, 182, 183, 184, 185, 186, 187, 188, 189, 190, 191, 192]], [0, 675, [6298, 6332, 6369, 6401, 6440, 6469, 6499, 6535, 6569, 6590], [5149.133, 5224.184, 5091.397, 5095.449, 5104.306, 5111.606, 5104.907, 5133.113, 5134.263, 5122.989], [14951.999, 14997.989, 14949.337, 14966.228, 14935.227, 14939.691, 14937.024, 14924.315, 14922.903, 14940.793], [15.963, 29.038, 16.761, 10.458, 10.577, 7.031, 9.71, 13.203, 13.166, 10.211], [3183.621950923918, 5398.293461539298, 1962.3732988951847, 3056.042209466846, 2437.937988298321, 2062.540431508348, 2478.8970478472766, 1877.0380704027548, 3479.9310342459553, 1993.2490021646665], [177, 178, 179, 180, 181, 182, 183, 184, 185, 186]], [3, 678, [6381, 6414, 6449, 6474, 6511], [20349.688, 20348.969, 20348.814, 20307.221, 20366.502], [46946.581, 46949.416, 46954.88, 46906.744, 46945.863], [9.777, 15.821, 18.697, 22.149, 19.082], [2933.4485692233425, 2125.957387280402, 1122.4529619648558, 910.6241918196417, 1326.7467827556295], [179, 180, 181, 182, 183]], [5, 695, [6413, 6446, 6473, 6508, 6544, 6574, 6598, 6626, 6660, 6685, 6708, 6735], [18307.958, 18364.651, 18323.988, 18338.869, 18321.265, 18314.39, 18333.62, 18346.432, 18313.722, 18352.783, 18286.832, 18350.216], [73515.489, 73479.152, 73516.817, 73534.179, 73516.871, 73528.365, 73519.743, 73513.481, 73522.484, 73549.032, 73549.775, 73520.337], [18.996, 30.214, 11.715, 7.713, 22.767, 12.798, 9.694, 13.383, 9.128, 10.956, 14.347, 25.896], [1401.5390624953523, 893.2630477311549, 1768.7224071694184, 3311.164699175919, 997.1177800666322, 2334.2160718577493, 2979.671576331832, 2539.99311642916, 2712.2875474373095, 2234.40088636029, 1422.0073708478865, 2484.6115599892114], [180, 181, 182, 183, 184, 185, 186, 187, 188, 189, 190, 191]], [4, 697, [6478, 6515, 6545, 6578, 6601, 6632, 6664, 6687, 6710, 6741], [25500.613, 25449.019, 25443.466, 25443.747, 25441.226, 25463.542, 25457.229, 25487.988, 25455.289, 25401.034], [68683.902, 68699.589, 68699.453, 68686.613, 68695.84, 68680.242, 68697.216, 68702.577, 68691.269, 68704.085], [14.903, 13.155, 13.265, 13.696, 14.702, 11.882, 10.461, 14.676, 16.128, 30.547], [1855.1992982817703, 3104.070234822932, 2669.04555430562, 3636.014935825554, 1399.0112252684164, 2033.8324321999658, 3039.124459936675, 2677.6442975414116, 2360.8050522768517, 994.274061068428], [182, 183, 184, 185, 186, 187, 188, 189, 190, 191]], [3, 727, [6770, 6800, 6828, 6855, 6881, 6916, 6948, 6975, 6989, 7015, 7039, 7066, 7096, 7126, 7147, 7173, 7203, 7229, 7258, 7291, 7321, 7350], [20281.444, 20385.359, 20369.233, 20350.226, 20390.246, 20402.329, 20323.115, 20291.83, 20320.213, 20337.063, 20369.144, 20436.475, 20379.97, 20387.819, 20448.247, 20416.243, 20405.129, 20418.689, 20454.382, 20473.421, 20339.331, 20383.106], [47266.295, 47190.532, 47219.152, 47248.373, 47208.64, 47222.605, 47243.653, 47242.149, 47252.755, 47214.627, 47153.155, 47095.394, 47133.724, 47125.085, 47070.079, 47087.118, 47112.339, 47102.161, 47082.768, 47052.567, 47099.39, 47131.062], [16.119, 31.717, 14.869, 22.219, 14.47, 13.874, 19.663, 15.139, 14.989, 23.119, 34.648, 33.034, 17.819, 17.111, 13.959, 15.558, 20.27, 13.058, 10.944, 12.858, 34.424, 27.21], [13945.755061821179, 1392.956629014141, 1630.9820024425692, 2660.597331573002, 2546.263127840022, 2602.4807125049333, 2127.386443914285, 2063.866231835499, 1920.1473143060978, 2385.342464873849, 1999.7972458187362, 2660.520508150451, 5502.458107026203, 3075.9916830579705, 3492.326254309672, 1921.2390956702168, 3278.5103716488993, 3634.0506723616513, 1773.2578812668953, 2864.354135852427, 4036.504796693521, 923.1385675364578], [192, 193, 194, 195, 196, 197, 198, 199, 200, 201, 202, 203, 204, 205, 206, 207, 208, 209, 210, 211, 212, 213]], [5, 735, [6827, 6853, 6880, 6914, 6947], [19582.897, 19526.626, 19548.622, 19524.24, 19508.18], [73129.027, 73220.804, 73209.378, 73171.058, 73144.251], [15.852, 22.414, 17.276, 14.905, 23.776], [1511.9373562209746, 1989.0970296605929, 1373.698333796859, 1739.95078185507, 5962.851103472067], [194, 195, 196, 197, 198]], [1, 746, [6936, 6963, 6983, 7004, 7029, 7053, 7078, 7109, 7134], [44466.369, 44454.56, 44459.368, 44468.651, 44443.556, 44474.02, 44442.343, 44436.114, 44499.682], [22987.93, 22958.29, 22912.031, 23023.846, 22979.292, 22931.515, 22970.794, 22974.843, 22995.287], [15.201, 16.948, 38.576, 17.76, 10.405, 21.912, 25.424, 18.539, 16.701], [2092.942109398888, 1576.492516411363, 1571.3812585177538, 1581.1323100195616, 1351.3033648521853, 2780.2253219789536, 2212.700855284734, 1455.0174042105032, 2137.2815643075764], [197, 198, 199, 200, 201, 202, 203, 204, 205]], [0, 756, [6985, 7007, 7032, 7056, 7083], [5238.16, 5284.522, 5178.46, 5224.4, 5203.82], [15362.282, 15263.761, 15290.931, 15275.322, 15371.629], [26.797, 23.76, 24.865, 25.208, 24.077], [2129.9864677212863, 2399.7750795713546, 1222.6721900764242, 3648.7502032530156, 1461.196445412057], [200, 201, 202, 203, 204]], [4, 772, [7150, 7176, 7207, 7234, 7260, 7293, 7325, 7354, 7382, 7409, 7434], [25448.681, 25458.043, 25420.737, 25493.373, 25424.528, 25380.488, 25426.059, 25426.835, 25458.147, 25379.65, 25393.786], [68678.257, 68715.218, 68706.833, 68670.78, 68700.373, 68724.026, 68675.947, 68712.397, 68693.537, 68655.817, 68660.524], [19.305, 12.956, 15.033, 18.776, 23.447, 15.939, 15.536, 19.283, 22.627, 24.259, 24.617], [2376.501778434428, 2768.2640370080258, 2442.169598257943, 2651.8622578498876, 2311.9340312252066, 809.7068423878574, 1329.2794250465465, 2353.135993847387, 1630.2304821271175, 1955.2953058525766, 2378.434632222621], [206, 207, 208, 209, 210, 211, 212, 213, 214, 215, 216]], [1, 780, [7245, 7278, 7307, 7340, 7371, 7395], [44454.8, 44460.432, 44466.368, 44477.577, 44573.404, 44470.137], [22998.496, 22971.325, 22997.114, 22998.411, 23047.622, 22976.965], [21.283, 23.074, 25.045, 24.091, 3.602, 28.953], [1157.8468582896428, 1306.4277537936798, 1424.0785887907737, 2050.5859704496124, 434.8772080082261, 677.7381114925495], [209, 210, 211, 212, 213, 214]], [2, 813, [7532, 7560, 7582, 7607, 7633], [21932.953, 21920.461, 21923.965, 21930.989, 21946.949], [43695.148, 43700.089, 43713.914, 43680.632, 43697.276], [14.34, 8.897, 13.961, 13.267, 9.747], [1425.289320767417, 2732.6404407420814, 2208.3106743285857, 2039.7215266381338, 1865.330753841375], [220, 221, 222, 223, 224]], [1, 831, [7748, 7765, 7781, 7804, 7826, 7841, 7858, 7880], [43284.275, 43320.965, 43337.557, 43317.828, 43341.877, 43299.253, 43341.166, 43285.538], [21813.033, 21816.441, 21791.745, 21789.351, 21791.451, 21799.221, 21791.881, 21819.94], [20.79, 16.655, 17.756, 19.032, 18.11, 10.45, 21.07, 22.496], [1050.5738166074354, 1444.1570263921656, 1485.9241519923112, 1872.621304687333, 1538.8654373801578, 1774.0381028839506, 1559.7093951017418, 2137.58202089088], [229, 230, 231, 232, 233, 234, 235, 236]], [4, 850, [7969, 7990, 8016, 8047, 8073], [25909.489, 25983.42, 25899.153, 25941.518, 25986.411], [68560.585, 68580.26, 68507.773, 68571.209, 68509.287], [23.119, 27.169, 24.168, 31.746, 26.753], [1802.2800007074084, 1434.1000471854536, 2553.5595211344134, 1593.2042668503143, 8653.609499535269], [240, 241, 242, 243, 244]], [1, 869, [8126, 8153, 8171, 8194, 8220, 8241], [43302.991, 43306.653, 43311.129, 43324.003, 43305.935, 43319.952], [21812.905, 21793.671, 21817.839, 21815.124, 21825.93, 21802.067], [17.618, 12.708, 18.067, 27.767, 16.024, 23.187], [1052.0961843748896, 1671.6108780177094, 2045.4807108165928, 1231.5044488180113, 933.170631092502, 4604.947959701189], [246, 247, 248, 249, 250, 251]], [0, 876, [8157, 8177, 8202, 8223, 8245], [6189.705, 6140.348, 6126.066, 6295.643, 6303.737], [14950.409, 14990.507, 14965.465, 14882.872, 14889.515], [28.777, 17.571, 14.356, 15.988, 11.615], [1096.3222015907495, 1044.5785293665556, 1120.0291161496355, 4278.152181251837, 2568.9463856540297], [248, 249, 250, 251, 252]], [4, 898, [8378, 8418, 8456, 8505, 8562], [25076.029, 25084.061, 25139.461, 25050.902, 25013.262], [68806.197, 68826.822, 68780.945, 68794.779, 68795.948], [17.78, 18.122, 36.232, 10.541, 22.515], [1563.9888762342352, 1663.6386431508165, 1611.6931082313606, 4475.756325843932, 2768.941728360507], [256, 257, 258, 259, 260]], [5, 909, [8375, 8413, 8449, 8493, 8554], [19253.168, 19218.284, 19214.576, 19238.609, 19279.515], [72972.157, 73053.272, 73010.659, 73045.657, 73056.682], [19.419, 30.15, 19.695, 23.656, 22.055], [1150.6031056755085, 2177.1844982817292, 1856.5324395963503, 1743.3532666800315, 1955.937341004462], [256, 257, 258, 259, 260]], [0, 918, [8439, 8480, 8540, 8591, 8641, 8689, 8737, 8780, 8832, 8876], [6550.528, 6580.063, 6528.22, 6550.668, 6399.726, 6308.335, 6275.659, 6220.993, 6081.666, 6087.109], [14893.69, 14876.423, 14922.842, 14947.841, 15004.68, 15019.193, 14997.598, 14969.66, 14986.129, 14989.322], [13.213, 15.351, 17.371, 18.181, 23.193, 19.591, 25.763, 27.341, 15.489, 20.957], [12412.169718308842, 12202.058061225716, 20730.908056982415, 13652.923284065495, 3420.5696796578773, 7190.556869870621, 6451.303189391804, 7392.367090716636, 2515.8924439877974, 4451.385194613789], [258, 259, 260, 261, 262, 263, 264, 265, 266, 267]], [0, 919, [8541, 8592, 8642, 8690, 8738, 8782, 8834, 8877], [6708.941, 6681.529, 6791.102, 6840.382, 6714.429, 6753.271, 6902.626, 6842.27], [14763.277, 14720.413, 14648.082, 14550.559, 14698.303, 14629.422, 14527.27, 14564.923], [29.131, 21.355, 21.551, 17.638, 19.736, 28.295, 13.551, 16.301], [7684.215053345977, 13014.404201647692, 15207.254120285656, 1766.228095611195, 13974.277198543132, 6137.307021882523, 14002.815938970463, 6070.205767708067], [260, 261, 262, 263, 264, 265, 266, 267]], [1, 922, [8628, 8678, 8729, 8773, 8822, 8872, 8910, 8961, 9008], [43464.501, 43468.587, 43457.174, 43516.036, 43548.805, 43449.293, 43362.49, 43356.071, 43478.835], [21517.467, 21509.545, 21487.431, 21499.076, 21582.894, 21518.122, 21501.067, 21464.26, 21571.719], [17.779, 20.822, 19.998, 14.673, 19.562, 16.404, 14.779, 14.164, 30.689], [7513.075027446098, 1833.8395628173985, 1793.71356297773, 13269.354996013124, 12373.38155530093, 5748.0371562539785, 5584.972804726968, 3867.125938174876, 5176.1034426102315], [261, 262, 263, 264, 265, 266, 267, 268, 269]], [1, 923, [8472, 8529, 8581, 8630, 8679, 8730, 8774, 8824, 8873], [43798.126, 43853.882, 43873.324, 43904.889, 43917.172, 43894.518, 43898.885, 43939.539, 43947.45], [22867.76, 22633.984, 22617.302, 22649.333, 22623.863, 22660.746, 22666.933, 22663.9, 22699.561], [34.897, 13.109, 10.356, 10.388, 14.722, 10.462, 11.172, 17.269, 17.279], [2806.750237574462, 3058.8684798777954, 4462.109540722512, 2948.8303574391975, 2596.194813137155, 3034.0012851794654, 4411.384655191624, 2844.9476338093, 958.2820993893857], [258, 259, 260, 261, 262, 263, 264, 265, 266]], [1, 924, [8531, 8584, 8633, 8682, 8732, 8776, 8825], [44868.203, 44778.612, 44617.202, 44779.254, 44734.434, 44771.405, 44792.516], [23495.145, 23494.778, 23453.831, 23568.892, 23534.084, 23537.142, 23515.796], [30.248, 36.25, 19.295, 15.393, 14.792, 10.155, 19.612], [3021.7896450182006, 2063.728858372642, 15724.400980127024, 2655.136129973877, 2095.910107779918, 1790.8064901955324, 3972.3647974988967], [259, 260, 261, 262, 263, 264, 265]], [3, 925, [8448, 8490, 8550, 8601, 8651, 8698, 8745, 8790], [18446.279, 18308.615, 18155.469, 18133.068, 18214.532, 18138.55, 18180.565, 18341.643], [47111.194, 47198.126, 47105.645, 47072.236, 47050.079, 47048.173, 46993.074, 46941.002], [11.129, 24.743, 11.786, 9.555, 18.39, 17.486, 22.016, 19.702], [235557.25638986522, 8702.310366896903, 3983.9997926723695, 4449.350801023624, 16765.292421771665, 3925.293934863413, 8546.868228164856, 51022.49497148902], [258, 259, 260, 261, 262, 263, 264, 265]], [3, 926, [8491, 8552, 8603, 8652, 8699, 8746, 8791, 8844, 8886], [18603.81, 18632.037, 18673.05, 18553.857, 18638.674, 18674.074, 18610.838, 18641.292, 18598.815], [46903.033, 46813.578, 46841.036, 46856.889, 46811.355, 46796.389, 46820.663, 46799.87, 46828.774], [20.586, 16.681, 18.46, 16.845, 8.172, 13.336, 12.224, 9.772, 14.225], [10231.715260412964, 3033.7649438504423, 942.4780907276491, 6303.963643703124, 3309.139356643601, 3146.620053540819, 2810.2809225547435, 3182.1775013490624, 3249.311358149865], [259, 260, 261, 262, 263, 264, 265, 266, 267]], [5, 928, [8653, 8700, 8748, 8794, 8845, 8887, 8930, 8984, 9024, 9062, 9095, 9130, 9163, 9192, 9224, 9263], [19258.145, 19303.877, 19289.425, 19268.817, 19277.916, 19364.141, 19280.495, 19249.805, 19224.08, 19262.492, 19322.509, 19433.349, 19406.262, 19358.143, 19335.346, 19343.34], [73118.912, 72950.764, 73083.642, 73000.397, 73021.225, 73021.744, 73026.753, 73039.028, 72997.62, 72971.993, 73030.077, 73059.574, 73088.854, 73091.439, 73165.461, 73131.86], [28.817, 31.045, 19.999, 22.782, 19.706, 20.297, 23.257, 25.636, 20.527, 14.861, 14.778, 14.029, 14.996, 19.484, 21.891, 21.293], [3134.8541601994716, 2228.633936177368, 2733.3226204617918, 2572.132777015079, 2014.3387110921053, 1980.046941150236, 1634.0198437312542, 2233.8367574727567, 1143.9913224857553, 1735.3149995910953, 1963.9078301189743, 1073.6695050514584, 1255.8271511525068, 2354.213913340913, 4093.631271019097, 2734.41428476323], [262, 263, 264, 265, 266, 267, 268, 269, 270, 271, 272, 273, 274, 275, 276, 277]], [2, 929, [8451, 8497, 8558, 8607, 8659, 8705, 8750, 8796, 8848], [20813.523, 20778.053, 20762.57, 20773.751, 20752.026, 20730.142, 20734.882, 20721.421, 20728.071], [43746.727, 43652.461, 43681.986, 43643.634, 43677.99, 43612.038, 43650.049, 43608.838, 43620.665], [12.091, 11.856, 12.445, 16.836, 14.169, 19.179, 19.867, 17.705, 14.993], [71354.94350702345, 9698.52905219031, 4822.299170671606, 6416.656484396861, 2525.5815836322345, 3177.6011227327217, 2512.5864175086035, 1537.8161795143105, 1713.1006958511311], [258, 259, 260, 261, 262, 263, 264, 265, 266]], [2, 931, [8753, 8798, 8849, 8891, 8934, 8986], [21325.183, 21346.523, 21331.338, 21338.526, 21302.232, 21364.499], [43727.761, 43696.302, 43713.366, 43718.013, 43703.827, 43706.546], [23.947, 13.771, 12.539, 14.281, 11.632, 15.415], [2683.3491868460073, 1898.7195827804271, 2421.492666174021, 2461.2738245618716, 1845.4399305463673, 2197.118393768802], [264, 265, 266, 267, 268, 269]], [2, 932, [8610, 8661, 8708, 8754, 8801, 8850, 8892, 8936], [22187.899, 22198.223, 22181.008, 22188.632, 22180.727, 22234.195, 22229.441, 22260.233], [44469.162, 44447.094, 44503.981, 44547.304, 44529.962, 44557.417, 44653.869, 44531.867], [9.75, 10.061, 17.973, 20.551, 18.327, 13.205, 20.333, 28.254], [93605.08576117929, 71559.05231884532, 17168.31530790114, 9680.205224052777, 10502.173970919022, 29295.302049181875, 1568.8139303709927, 2997.084900626679], [261, 262, 263, 264, 265, 266, 267, 268]], [0, 936, [8637, 8686, 8735, 8779, 8831], [5183.069, 5269.25, 5275.77, 5189.165, 5202.564], [15124.32, 15113.749, 15040.655, 15211.894, 15099.672], [24.133, 8.611, 14.646, 17.771, 12.867], [11206.777726038326, 116900.51618045897, 37404.180880594366, 4314.172369830057, 16919.259812747205], [262, 263, 264, 265, 266]], [3, 946, [8843, 8885, 8929, 8982, 9023, 9060], [18117.665, 18117.057, 18113.148, 18184.926, 18230.521, 18261.951], [47139.482, 47122.034, 47176.804, 47163.387, 47212.691, 47192.735], [18.473, 21.686, 16.177, 20.983, 19.838, 21.502], [3365.5110264561968, 1850.2487915097422, 2280.3915627982096, 6020.090999764091, 3945.1174058096335, 3530.6945436837163], [266, 267, 268, 269, 270, 271]], [4, 951, [8896, 8943, 8993, 9032, 9071], [25873.011, 25827.184, 25838.736, 25868.109, 25854.508], [68929.796, 68852.449, 68756.254, 68632.338, 68584.826], [2.263, 18.642, 19.896, 14.104, 26.034], [586.6950171392942, 1896.7420382991106, 5298.010258018065, 8716.14338257283, 4320.108497653122], [267, 268, 269, 270, 271]], [2, 964, [8987, 9028, 9067, 9098, 9134, 9167, 9194, 9229], [22141.618, 22152.512, 22104.229, 22140.047, 22098.421, 22130.335, 22103.616, 22122.037], [44309.922, 44302.617, 44328.68, 44241.557, 44296.477, 44310.647, 44307.202, 44306.781], [13.493, 15.785, 14.243, 18.575, 12.089, 8.609, 13.622, 17.489], [2048.2145188634518, 3021.6250014892953, 2539.901603298109, 1976.3952788808353, 2353.323161197074, 1875.2744082677918, 1883.4243470487143, 1441.2355117254797], [269, 270, 271, 272, 273, 274, 275, 276]], [4, 966, [9031, 9069, 9102, 9138, 9168, 9198, 9232, 9270], [25116.424, 25078.918, 25024.589, 24915.35, 24952.287, 24911.758, 24903.496, 24869.603], [68737.829, 68800.271, 68704.081, 68789.588, 68804.471, 68785.569, 68737.884, 68834.935], [37.498, 19.556, 26.549, 25.185, 18.891, 21.552, 33.182, 13.481], [3055.7207726912256, 11521.374169581457, 3371.514323518589, 1166.9226635613231, 1469.2389297209302, 1658.7289557276686, 2577.2531177647675, 1448.2337135150317], [270, 271, 272, 273, 274, 275, 276, 277]], [0, 990, [9182, 9214, 9252, 9291, 9324, 9349], [5924.149, 5933.405, 5897.36, 5967.754, 5971.553, 5959.534], [14486.955, 14499.269, 14487.456, 14505.807, 14501.498, 14483.238], [16.664, 13.779, 17.795, 22.049, 22.884, 17.912], [1208.1287378741797, 1847.7039437111277, 1695.0265528639018, 985.4769563659955, 893.2048023866089, 8707.677495605623], [275, 276, 277, 278, 279, 280]], [3, 1028, [8494, 8555, 8604, 8654, 8701], [19777.951, 19692.746, 19668.148, 19604.828, 19669.017], [47213.709, 47323.197, 47323.196, 47090.85, 47321.372], [19.412, 18.42, 18.407, 11.654, 13.306], [10156.192082891477, 2296.4683103657962, 2750.2357204204227, 128240.28401891848, 2332.4158171287377], [259, 260, 261, 262, 263]], [3, 1029, [8495, 8556, 8605, 8655, 8702], [20103.688, 20125.806, 20066.437, 19855.241, 19899.228], [46788.562, 46808.608, 46898.161, 46881.495, 46752.731], [19.653, 21.814, 14.256, 22.606, 18.166], [3482.2878149106787, 7623.2988058748715, 46312.16797093613, 2926.163786425778, 32324.597025920844], [259, 260, 261, 262, 263]], [2, 1030, [8452, 8499, 8559, 8608, 8660, 8707], [21283.875, 21197.862, 21147.747, 21160.707, 21198.77, 21108.123], [43180.74, 43318.734, 43300.363, 43237.638, 43145.59, 43184.335], [22.315, 9.013, 16.705, 19.871, 17.753, 17.291], [12310.37268482973, 107803.56141847552, 25716.876781233714, 9556.787419462411, 3364.192826432491, 13116.63463272014], [258, 259, 260, 261, 262, 263]], [5, 1040, [9449, 9482, 9511, 9549, 9583, 9616, 9643, 9672], [19200.852, 19209.306, 19239.088, 19175.646, 19150.612, 19228.695, 19192.257, 19208.976], [73222.926, 73235.874, 73226.363, 73269.475, 73275.904, 73266.443, 73195.422, 73203.043], [30.048, 25.216, 13.3, 27.695, 19.282, 24.313, 19.363, 12.797], [848.3305410507512, 779.171874663127, 517.1732612362564, 1413.8816960044437, 14918.51340582009, 2874.7909156803553, 663.8243667492578, 576.3363635868272], [284, 285, 286, 287, 288, 289, 290, 291]], [2, 1062, [9515, 9554, 9588, 9618, 9646, 9676, 9705, 9737], [21657.894, 21634.466, 21654.202, 21623.974, 21703.383, 21695.382, 21703.591, 21749.445], [43921.836, 43979.286, 44030.661, 44047.262, 43982.324, 43962.838, 43991.732, 43903.814], [13.151, 18.425, 15.639, 15.938, 18.361, 14.109, 13.215, 31.227], [1360.9737520571189, 1087.7746784032347, 1845.854506635767, 861.5026146648847, 1347.9426519356464, 1969.3843027124005, 2100.861289032491, 1103.602637717997], [286, 287, 288, 289, 290, 291, 292, 293]], [5, 1078, [9673, 9703, 9736, 9767, 9798, 9829, 9860, 9893, 9927, 9956, 9986, 10023, 10050, 10081, 10117], [20054.558, 19859.076, 19817.383, 19790.347, 19698.721, 19726.816, 19799.109, 19811.04, 19780.8, 19752.231, 19704.089, 19654.429, 19697.911, 19774.758, 19851.965], [72627.824, 72564.078, 72536.228, 72530.481, 72599.139, 72602.254, 72569.735, 72524.783, 72556.732, 72549.15, 72517.737, 72492.991, 72552.082, 72572.652, 72600.554], [29.78, 14.71, 18.809, 14.02, 11.351, 16.192, 12.221, 9.157, 12.148, 14.637, 25.361, 22.881, 25.19, 18.838, 14.699], [5570.808601230066, 3153.813934959101, 3569.959738561604, 2122.1252292349727, 4591.432565973598, 5029.387877006479, 3259.5239534349266, 3248.0057286467845, 2380.886715947861, 2125.938227449148, 737.997294355572, 1636.9532075838918, 1021.8320799453586, 1736.2252318343164, 1580.5752667994627], [291, 292, 293, 294, 295, 296, 297, 298, 299, 300, 301, 302, 303, 304, 305]], [3, 1088, [9797, 9828, 9859, 9892, 9925, 9955, 9985, 10022, 10049, 10080, 10116], [19653.797, 19623.58, 19639.215, 19638.602, 19571.915, 19624.188, 19624.196, 19637.107, 19612.397, 19603.306, 19606.126], [47455.06, 47437.867, 47480.33, 47453.846, 47498.394, 47462.393, 47489.613, 47459.417, 47473.444, 47424.829, 47493.211], [26.615, 18.211, 11.817, 25.403, 25.833, 13.952, 34.001, 24.451, 22.017, 21.15, 19.531], [1690.8553297794015, 1980.4109768617354, 1465.7437188988074, 1064.3812268809334, 2636.5660329404595, 2211.3359946586143, 550.9475176787456, 1227.9622209462664, 3086.9905228972207, 3531.306246962475, 3704.7143580168645], [295, 296, 297, 298, 299, 300, 301, 302, 303, 304, 305]], [1, 1092, [9783, 9808, 9840, 9872, 9904, 9940, 9974], [44311.038, 44251.872, 44161.438, 44158.368, 44075.827, 44068.662, 44074.565], [22127.112, 22185.375, 22143.628, 22143.651, 22134.215, 22132.373, 22129.185], [8.807, 24.567, 10.18, 11.693, 10.08, 15.604, 16.251], [402.81157326117307, 1926.4785610762217, 4242.504904081603, 4201.4267029404755, 3383.2754739488373, 2256.9961990529646, 1425.0784375259343], [294, 295, 296, 297, 298, 299, 300]], [1, 1109, [9975, 10001, 10040, 10067, 10099, 10132, 10159, 10181, 10208, 10232, 10255, 10277, 10303, 10329, 10346, 10377, 10403, 10429, 10451, 10476, 10493, 10518, 10537, 10551, 10569, 10592, 10614, 10641, 10666, 10697, 10722, 10745, 10775, 10806, 10836, 10864, 10888, 10923, 10948, 10969, 10995, 11020, 11039], [44605.217, 44600.472, 44621.28, 44638.179, 44761.704, 44705.012, 44614.324, 44631.128, 44658.736, 44644.69, 44582.432, 44589.099, 44608.885, 44615.873, 44613.17, 44570.53, 44572.46, 44615.688, 44627.877, 44537.86, 44594.197, 44606.613, 44673.707, 44653.43, 44622.839, 44670.06, 44712.76, 44634.184, 44646.056, 44594.65, 44622.359, 44628.886, 44608.424, 44649.661, 44645.214, 44606.589, 44607.745, 44643.713, 44662.049, 44661.364, 44644.861, 44622.184, 44609.516], [23110.564, 23163.504, 23191.122, 23172.008, 23308.865, 23186.81, 23196.105, 23203.857, 23166.216, 23207.075, 23202.44, 23183.071, 23170.042, 23175.613, 23198.04, 23220.617, 23161.589, 23180.251, 23156.594, 23195.037, 23146.929, 23090.617, 23222.534, 23200.437, 23180.259, 23168.477, 23093.866, 23179.056, 23204.619, 23265.503, 23187.86, 23275.606, 23147.817, 23195.871, 23215.67, 23182.385, 23139.842, 23205.135, 23154.604, 23194.993, 23170.352, 23145.928, 23147.112], [13.566, 22.132, 19.436, 38.778, 27.26, 19.628, 15.826, 33.738, 21.569, 19.999, 25.482, 20.603, 23.234, 19.377, 29.749, 11.686, 32.664, 18.086, 11.181, 18.674, 33.078, 18.497, 35.227, 17.521, 25.673, 19.631, 39.318, 14.673, 12.347, 19.425, 12.055, 33.125, 17.51, 14.241, 19.042, 18.468, 21.725, 12.128, 14.946, 20.797, 16.783, 17.204, 23.446], [975.963634065354, 1328.809013159073, 1308.4773310824585, 1067.6613317170365, 2434.6409646370184, 2317.3846558633813, 1266.8443098621224, 1123.7321371928538, 2024.4978599889591, 1326.7789873784905, 3817.14918024507, 2937.0524286016744, 4350.821142173628, 3931.3775389844554, 1603.9159999904625, 506.6873186751369, 2548.3051582031762, 1269.456732879541, 2124.790263918845, 882.2475855877422, 1337.5571635202448, 611.770636271824, 1958.808165567392, 922.8085158535745, 1234.7705887063637, 1611.7223950347181, 1271.8326303803717, 1478.2570263387884, 2373.424458617624, 1245.7303795688504, 2677.6005807197926, 924.684399997481, 694.2936914912684, 1555.052964451009, 2295.6301047089314, 1245.7814704590774, 2011.1082279190734, 1662.8627856271876, 1247.5992387700935, 2096.1611344442185, 1140.8361211623185, 696.4175743087134, 1547.647668328702], [300, 301, 302, 303, 304, 305, 306, 307, 308, 309, 310, 311, 312, 313, 314, 315, 316, 317, 318, 319, 320, 321, 322, 323, 324, 325, 326, 327, 328, 329, 330, 331, 332, 333, 334, 335, 336, 337, 338, 339, 340, 341, 342]], [4, 1116, [9992, 10029, 10058, 10087, 10120, 10151, 10171, 10198], [25593.021, 25576.846, 25570.811, 25572.212, 25573.456, 25548.384, 25575.892, 25519.36], [68566.459, 68622.565, 68643.102, 68620.951, 68624.815, 68611.036, 68624.46, 68594.165], [24.98, 9.139, 11.891, 12.682, 14.001, 16.373, 14.953, 41.398], [573.378277513531, 2009.1258800175844, 1620.0370936035104, 1772.9758322786083, 1831.623021292628, 2586.687813332394, 1766.0380116236086, 2620.9149727324475], [301, 302, 303, 304, 305, 306, 307, 308]], [0, 1117, [10007, 10042, 10070, 10103, 10136], [6302.481, 6263.765, 6192.642, 6236.615, 6240.751], [14360.144, 14397.013, 14410.97, 14393.633, 14380.525], [32.958, 20.06, 31.448, 21.314, 35.856], [806.4001468032569, 1372.836599887636, 1358.3822006474645, 1482.3399572001397, 1413.831151446143], [302, 303, 304, 305, 306]], [0, 1129, [10185, 10211, 10236, 10258, 10280, 10308, 10331], [5240.003, 5227.303, 5207.072, 5245.842, 5230.761, 5231.636, 5258.328], [14745.154, 14720.035, 14696.095, 14737.549, 14704.585, 14741.134, 14686.905], [18.334, 19.453, 19.428, 16.273, 14.893, 27.482, 15.345], [3031.6551099286853, 1935.5083227307032, 2534.137385753614, 2659.9060854033637, 1764.3272500426294, 1635.9032021415333, 1433.5750763072904], [308, 309, 310, 311, 312, 313, 314]], [2, 1170, [10561, 10582, 10608, 10627, 10655, 10681, 10712, 10733, 10762, 10789, 10820, 10851, 10878, 10907, 10937, 10958, 10980, 11006, 11030, 11056, 11086, 11120, 11151, 11171, 11194, 11218], [22535.787, 22506.947, 22561.18, 22490.446, 22476.115, 22489.349, 22502.522, 22477.012, 22471.278, 22468.361, 22489.194, 22398.923, 22424.777, 22411.781, 22480.951, 22400.516, 22422.048, 22398.196, 22400.282, 22386.715, 22397.927, 22403.683, 22402.878, 22412.658, 22427.146, 22438.767], [44727.859, 44668.938, 44700.151, 44721.239, 44730.572, 44759.727, 44719.078, 44702.68, 44745.707, 44727.884, 44742.319, 44760.626, 44712.33, 44618.719, 44609.601, 44744.539, 44709.96, 44751.044, 44757.943, 44737.316, 44733.561, 44759.823, 44723.588, 44741.167, 44745.267, 44770.85], [27.803, 20.045, 19.169, 15.988, 14.18, 14.049, 19.392, 19.075, 10.742, 11.168, 12.96, 21.347, 18.594, 40.905, 29.242, 22.357, 16.656, 22.833, 20.198, 17.91, 20.06, 15.074, 15.572, 14.579, 10.194, 36.754], [3052.147158596845, 6490.611849779159, 2023.1553249618412, 4221.108125302534, 2387.767477055265, 2609.147407598715, 3938.693001747858, 3918.498803311217, 4027.462669056306, 3734.2287210758277, 4309.303874821859, 1651.6983633432646, 3605.903985890383, 945.267980333704, 4240.908850557244, 1086.4320125577306, 2432.6437115965728, 1585.2882423863307, 1698.556370255948, 1918.5201530555898, 1225.1886872638902, 1688.2220988762995, 2498.7870915456815, 2337.0726354874287, 1869.1134970415658, 1480.5590889969537], [324, 325, 326, 327, 328, 329, 330, 331, 332, 333, 334, 335, 336, 337, 338, 339, 340, 341, 342, 343, 344, 345, 346, 347, 348, 349]], [1, 1202, [10835, 10863, 10887, 10922, 10947, 10968, 10994, 11019], [44032.637, 44004.305, 44006.63, 44021.118, 44031.925, 43979.625, 44031.281, 43997.759], [22317.822, 22294.222, 22304.601, 22286.491, 22305.086, 22317.763, 22350.245, 22253.2], [38.14, 10.583, 14.018, 22.984, 13.846, 26.748, 26.327, 29.873], [933.3136231577889, 835.6467386704747, 1496.4244049349743, 1133.0489576714954, 1799.1197223576203, 1438.9282973887482, 1642.8547859677976, 3109.9865039409665], [334, 335, 336, 337, 338, 339, 340, 341]], [2, 1222, [11055, 11085, 11119, 11150, 11170, 11193, 11216, 11238], [21893.092, 21889.528, 21892.443, 21890.524, 21902.436, 21902.991, 21883.193, 21882.571], [43892.507, 43917.935, 43868.815, 43879.19, 43895.779, 43893.44, 43875.728, 43887.675], [18.976, 14.42, 9.481, 12.624, 12.641, 13.117, 15.568, 12.258], [1246.4696865812252, 2715.95337098131, 2405.2583279485407, 2088.426270324292, 1867.3674500070908, 2134.723028071616, 2617.2838541134106, 2619.2973623390135], [343, 344, 345, 346, 347, 348, 349, 350]], [3, 1226, [11082, 11117, 11148, 11169, 11191], [20495.554, 20461.98, 20487.216, 20509.146, 20481.692], [47222.65, 47196.714, 47181.005, 47178.569, 47230.158], [29.0, 29.092, 18.989, 19.612, 22.092], [2539.0807491910655, 1390.342420764394, 1893.133984292065, 1972.9235211498994, 1019.2421861331757], [344, 345, 346, 347, 348]], [1, 1254, [11332, 11357, 11388, 11411, 11432], [44657.501, 44597.603, 44631.429, 44733.722, 44680.738], [22964.406, 23005.671, 23064.395, 22974.649, 22979.687], [34.615, 15.612, 26.558, 21.82, 24.4], [971.920505467566, 51147.47743560271, 551.0604107458465, 1599.277802261812, 4097.154983684097], [354, 355, 356, 357, 358]], [1, 1262, [11356, 11385, 11410, 11431, 11455, 11477, 11503, 11529], [43337.907, 43339.704, 43349.905, 43338.513, 43336.741, 43338.626, 43329.996, 43331.391], [21574.983, 21581.113, 21577.497, 21583.88, 21596.726, 21597.258, 21590.36, 21543.589], [15.336, 9.646, 12.615, 19.355, 12.227, 14.538, 20.569, 31.549], [2307.879590837813, 2156.361397545541, 1990.2323624080275, 1769.7205813149571, 2320.0664561124026, 1945.3146273634393, 1650.8347858617174, 2068.8335608080956], [355, 356, 357, 358, 359, 360, 361, 362]], [2, 1295, [11749, 11805, 11853, 11905, 11951, 12000, 12040, 12078, 12116, 12158], [22393.97, 22437.51, 22436.606, 22403.064, 22298.869, 22378.688, 22221.655, 22308.427, 22243.144, 22234.8], [44702.731, 44708.123, 44663.972, 44630.976, 44747.828, 44770.828, 44709.965, 44738.463, 44760.904, 44622.246], [15.085, 8.859, 12.056, 19.655, 15.284, 12.001, 27.98, 19.792, 24.387, 31.026], [5829.6319002652235, 5097.423303474165, 5394.03662426293, 13887.094405399213, 4200.361031611425, 4559.728684549669, 4188.964019179012, 3961.922279735536, 2026.8784402750482, 3009.0388226616415], [369, 370, 371, 372, 373, 374, 375, 376, 377, 378]], [0, 1304, [11607, 11630, 11672, 11730, 11782, 11833, 11886, 11930, 11973, 12026, 12064, 12102, 12144, 12186, 12221, 12261, 12307, 12355, 12397, 12434], [5129.472, 5226.526, 5214.937, 5229.718, 5206.887, 5201.352, 5237.908, 5190.18, 5294.416, 5454.35, 5583.22, 5685.395, 5654.304, 5522.368, 5611.495, 5557.977, 5589.797, 5606.428, 5619.545, 5577.878], [15020.843, 14876.361, 14877.041, 14874.15, 14891.897, 14909.362, 14882.914, 14841.973, 14786.506, 14776.797, 14912.957, 14844.592, 14793.017, 14832.292, 14724.91, 14701.131, 14702.532, 14741.115, 14756.33, 14826.063], [45.937, 10.825, 15.287, 18.093, 17.371, 18.346, 15.958, 19.711, 21.051, 12.188, 19.555, 26.405, 29.183, 12.658, 36.238, 21.178, 20.415, 21.596, 15.883, 12.509], [3429.856125657955, 1851.406315706822, 1641.423076894943, 4615.772555420839, 4369.519588388559, 3469.604501433567, 3697.1754958074052, 1804.32048151311, 11487.030708552935, 43645.94719720609, 5419.221055224794, 10196.182126756044, 3586.8654939409475, 75887.19226435601, 1590.5338573643942, 1424.4392786543322, 1493.6795321971506, 1858.3071430831073, 12882.440086933877, 29524.56671460035], [366, 367, 368, 369, 370, 371, 372, 373, 374, 375, 376, 377, 378, 379, 380, 381, 382, 383, 384, 385]], [0, 1306, [11632, 11676, 11731, 11783, 11834, 11888, 11932], [6199.094, 6261.813, 6095.812, 6123.751, 6204.459, 6226.514, 6310.504], [14618.509, 14497.15, 14570.952, 14668.188, 14590.9, 14538.008, 14565.662], [27.049, 19.043, 28.773, 35.278, 17.831, 15.001, 15.266], [10199.475075704813, 11734.204354040156, 9211.131261220007, 2408.5341351163333, 10348.860833920937, 14456.187029598483, 4048.6921804504354], [367, 368, 369, 370, 371, 372, 373]], [1, 1307, [11716, 11767, 11824, 11874, 11921, 11967], [43419.589, 43522.252, 43393.022, 43511.042, 43531.623, 43363.315], [21824.991, 21698.457, 21821.31, 21686.271, 21685.861, 21866.2], [29.478, 11.986, 25.494, 12.378, 10.074, 29.744], [12382.600979786606, 2555.5134641309583, 17093.13231087456, 3223.5399718806843, 1894.5834323541117, 4820.8606376832995], [368, 369, 370, 371, 372, 373]], [1, 1308, [11666, 11718, 11772, 11827, 11875, 11923, 11968, 12021, 12059], [44463.124, 44433.912, 44491.325, 44386.805, 44389.232, 44423.944, 44409.555, 44461.926, 44486.597], [22560.615, 22488.533, 22491.08, 22503.567, 22476.983, 22487.759, 22468.519, 22541.284, 22549.296], [17.759, 15.573, 17.917, 24.376, 15.329, 10.679, 19.111, 19.689, 14.034], [3362.345608490229, 1610.4101914974258, 1283.8969562969767, 2253.58790648603, 2692.962176448931, 2837.5812000343712, 2560.381775815985, 1849.026910740517, 2306.3408586595474], [367, 368, 369, 370, 371, 372, 373, 374, 375]], [1, 1310, [11829, 11878, 11924, 11970, 12022], [44992.91, 44909.893, 44939.407, 44971.935, 44977.636], [23289.031, 23292.057, 23344.824, 23388.508, 23343.703], [16.464, 16.848, 18.912, 31.131, 20.393], [2801.661033117224, 5076.378685484763, 5271.379031451406, 2247.59869630976, 2810.0340184247893], [370, 371, 372, 373, 374]], [5, 1313, [11799, 11846, 11898, 11946, 11994, 12035], [20428.739, 20386.518, 20373.791, 20314.14, 20373.962, 20425.112], [72605.196, 72599.19, 72599.879, 72585.599, 72606.972, 72530.996], [22.465, 9.664, 19.489, 20.789, 19.685, 33.58], [1749.413017929545, 2433.3109842068543, 2688.56950078209, 13613.928506941225, 1150.177989751618, 3971.788314441833], [370, 371, 372, 373, 374, 375]], [2, 1314, [11847, 11899, 11947, 11995, 12036, 12075, 12114, 12156, 12200, 12237, 12274], [20682.245, 20667.889, 20685.658, 20698.872, 20670.201, 20624.34, 20674.402, 20741.737, 20805.396, 20852.341, 20740.609], [43220.364, 43370.952, 43193.059, 43228.74, 43170.918, 43298.442, 43298.32, 43517.255, 43560.166, 43582.073, 43607.246], [18.76, 27.53, 20.185, 18.531, 18.286, 20.777, 22.76, 34.35, 10.06, 11.819, 26.889], [6586.858378284103, 6672.554340919891, 2354.8357030435886, 6930.603291661655, 2134.380429493261, 9460.477878346435, 4481.488538202508, 2235.244631068393, 3116.6140854978266, 2420.088761266926, 3353.361942767791], [371, 372, 373, 374, 375, 376, 377, 378, 379, 380, 381]], [2, 1315, [11901, 11948, 11997, 12037, 12077, 12115, 12157], [21288.301, 21175.859, 21100.786, 21072.652, 21177.324, 21168.189, 21073.272], [43978.922, 43928.393, 44049.065, 44001.405, 44078.036, 44057.419, 43959.698], [22.065, 30.955, 16.656, 27.258, 32.44, 17.956, 36.369], [6607.370308361217, 6690.164069702297, 1525.2726945005297, 1551.1154914143438, 2491.1438991210357, 786.1717815211938, 845.7647521190495], [372, 373, 374, 375, 376, 377, 378]], [5, 1339, [11690, 11742, 11794, 11842, 11894], [19191.342, 19152.019, 19166.235, 19168.397, 19108.604], [72904.475, 72856.267, 72883.67, 72920.285, 72956.592], [3.308, 16.134, 11.072, 5.857, 15.373], [412.36402813990674, 1909.8141557494116, 3053.4188698401194, 4286.301006138868, 3292.0547317850787], [368, 369, 370, 371, 372]], [3, 1341, [11987, 12032, 12071, 12109, 12151, 12194, 12232, 12269, 12315, 12362, 12404, 12439, 12482], [18138.267, 18162.766, 18191.22, 18171.944, 18185.229, 18167.368, 18164.956, 18175.376, 18138.326, 18110.733, 18104.244, 18223.107, 18189.218], [46905.614, 46948.456, 46900.821, 46896.018, 46946.763, 46909.99, 46916.539, 46894.332, 46880.701, 46881.225, 47009.651, 47012.754, 46933.495], [9.919, 16.496, 9.216, 5.936, 10.196, 9.474, 13.264, 9.231, 13.298, 25.253, 27.084, 17.993, 18.953], [6560.2566242770845, 2989.7105439093903, 5851.829732560982, 6100.200131033878, 5071.542203160877, 3993.3051288005854, 3762.6386809262217, 5327.976923922933, 4392.381176741712, 1983.9472320349153, 2636.2737040953757, 25575.026263646083, 22167.397711340473], [374, 375, 376, 377, 378, 379, 380, 381, 382, 383, 384, 385, 386]], [1, 1344, [12020, 12058, 12095, 12133, 12176, 12214, 12254, 12299, 12343, 12385, 12423, 12460, 12501, 12541, 12582, 12614, 12649], [43437.3, 43400.647, 43351.766, 43394.441, 43447.464, 43373.324, 43408.112, 43377.909, 43372.464, 43332.386, 43328.81, 43300.181, 43233.548, 43280.152, 43229.198, 43287.21, 43352.383], [21455.456, 21426.291, 21450.358, 21429.823, 21466.185, 21439.028, 21461.993, 21433.517, 21442.647, 21461.934, 21493.45, 21512.068, 21589.584, 21441.591, 21660.699, 21501.548, 21497.453], [20.99, 10.539, 15.741, 18.713, 25.616, 15.0, 20.96, 14.681, 18.86, 10.065, 13.549, 15.465, 9.701, 24.401, 32.945, 16.042, 21.834], [4518.651844808182, 7753.638365676088, 3129.8368275246344, 2362.115534287261, 3884.337297372116, 2686.8100868360916, 5395.682482984019, 2319.8046826619784, 1351.1333697568075, 2896.427126053589, 5601.3058381821875, 5943.557055297547, 59528.41602202335, 1203.2917310416674, 2403.748096049529, 2946.4748996464027, 2469.769602235696], [374, 375, 376, 377, 378, 379, 380, 381, 382, 383, 384, 385, 386, 387, 388, 389, 390]], [1, 1346, [12060, 12097, 12138, 12179, 12217], [44984.542, 44976.808, 44957.457, 44974.095, 45023.808], [23598.502, 23621.159, 23641.781, 23663.439, 23642.702], [23.631, 15.203, 11.117, 9.016, 8.694], [2955.744772653705, 4504.363742093263, 4530.651801366672, 3916.4960080693986, 2422.179861314738], [375, 376, 377, 378, 379]], [1, 1361, [12136, 12177, 12216, 12256, 12301, 12344, 12387, 12425, 12463, 12503, 12542, 12583, 12615, 12652, 12682, 12712, 12747, 12767, 12798, 12825, 12848, 12874, 12901], [44360.018, 44482.823, 44503.765, 44510.043, 44480.009, 44431.896, 44463.753, 44502.737, 44364.643, 44493.552, 44498.44, 44521.961, 44511.578, 44491.605, 44524.383, 44504.277, 44514.919, 44550.395, 44494.603, 44519.643, 44564.639, 44585.597, 44492.909], [22597.08, 22648.648, 22565.666, 22549.539, 22527.166, 22513.67, 22486.094, 22539.463, 22557.823, 22501.28, 22533.69, 22520.967, 22537.266, 22535.416, 22540.461, 22529.956, 22568.046, 22538.592, 22607.411, 22631.549, 22550.516, 22534.448, 22527.887], [27.994, 22.762, 14.887, 17.306, 12.774, 19.098, 24.402, 12.883, 27.902, 15.19, 12.721, 15.8, 16.17, 10.273, 11.181, 8.217, 12.728, 15.662, 20.699, 17.111, 17.629, 25.174, 26.009], [5364.625147389549, 3466.351546469744, 2170.308703424399, 1583.8472122310084, 2859.837664419084, 1996.4792610822976, 3045.578424503276, 1840.434725590964, 3605.1029212047692, 2666.3212822587366, 2521.4179420353294, 2241.8312640907593, 2172.4624463603113, 3154.8243156353774, 1736.5217188260963, 2247.493617434619, 2161.7246635695283, 1926.2377404137374, 4534.12377977329, 3492.3774981644156, 993.4660137569238, 1240.0549496286992, 790.2933937988591], [377, 378, 379, 380, 381, 382, 383, 384, 385, 386, 387, 388, 389, 390, 391, 392, 393, 394, 395, 396, 397, 398, 399]], [0, 1390, [12306, 12354, 12396, 12433, 12471, 12511, 12549], [5241.034, 5222.025, 5298.935, 5264.234, 5191.852, 5177.818, 5253.169], [15140.604, 15242.013, 15225.524, 15229.146, 15220.199, 15193.479, 15093.294], [13.505, 22.371, 25.724, 15.781, 13.905, 20.272, 15.237], [26786.997973803365, 7998.970398629764, 5613.443471258154, 22807.783800360976, 13695.290211186388, 8725.879436929252, 48468.25910871256], [382, 383, 384, 385, 386, 387, 388]], [5, 1398, [12317, 12363, 12405, 12441, 12483, 12523], [19023.125, 18971.521, 18944.45, 18998.56, 18975.436, 19034.549], [72765.232, 72681.589, 72640.196, 72693.289, 72614.397, 72718.029], [32.357, 27.394, 22.288, 20.134, 23.353, 27.951], [1956.506313337706, 1642.0443455779427, 854.014449875777, 1491.0771802257211, 1597.2150242112064, 1081.3671278962693], [382, 383, 384, 385, 386, 387]], [0, 1406, [12512, 12550, 12589, 12621, 12658], [5466.621, 5432.987, 5441.928, 5507.3, 5488.172], [14955.209, 15077.416, 15291.527, 15278.667, 15241.473], [33.676, 19.333, 22.779, 16.697, 35.337], [2898.590591304553, 23843.29588694768, 3600.706843995155, 6083.540409833455, 2072.2455919982654], [387, 388, 389, 390, 391]], [3, 1417, [12697, 12730, 12758, 12785, 12811, 12839, 12863], [20214.612, 20186.959, 20228.363, 20290.936, 20195.12, 20291.458, 20273.36], [47029.007, 47009.669, 47062.53, 47015.345, 47076.207, 47013.021, 47073.869], [27.295, 32.496, 15.245, 18.446, 9.376, 47.149, 17.56], [1824.128062017644, 2268.412834075418, 973.6746814963639, 1991.4908794977061, 551.5576057930623, 2065.996236714928, 900.6637889389915], [392, 393, 394, 395, 396, 397, 398]], [4, 1418, [12787, 12813, 12842, 12865, 12894, 12913], [25491.53, 25544.667, 25497.163, 25574.788, 25552.022, 25559.66], [68368.476, 68386.856, 68386.907, 68376.702, 68403.497, 68397.724], [29.615, 13.178, 21.775, 13.769, 12.824, 13.214], [1329.0817530893864, 2568.417111570037, 1085.2692870859655, 2681.78767677343, 3220.6065397295943, 3424.2736532526205], [395, 396, 397, 398, 399, 400]], [0, 1420, [12660, 12688, 12723, 12751, 12775, 12801, 12831, 12853, 12880, 12905, 12930], [6237.624, 6254.649, 6213.65, 6348.898, 6311.356, 6337.544, 6395.848, 6340.634, 6337.208, 6140.92, 6350.639], [14521.913, 14494.372, 14678.892, 14627.59, 14521.611, 14641.165, 14659.903, 14669.417, 14590.708, 14711.398, 14668.827], [15.809, 14.498, 12.27, 15.271, 16.59, 11.156, 13.226, 10.332, 15.918, 19.269, 21.232], [15423.011252221591, 2633.882471455874, 66836.3700102081, 2910.350720821366, 1603.9817043199334, 2921.6828750278833, 2121.7266042011893, 2215.9681828720027, 3437.110429611592, 28032.359918088267, 1409.5672329371027], [391, 392, 393, 394, 395, 396, 397, 398, 399, 400, 401]], [1, 1444, [12873, 12900, 12924, 12953, 12974], [43180.985, 43257.267, 43318.191, 43361.159, 43255.42], [21799.452, 21740.036, 21726.613, 21758.032, 21849.612], [29.729, 21.546, 29.644, 11.848, 28.268], [988.4103900801846, 11167.784321170997, 4568.381201010632, 60807.214826217685, 1029.9897613647356], [398, 399, 400, 401, 402]], [5, 1454, [12910, 12940, 12963, 12987, 13024], [19556.657, 19604.278, 19540.207, 19528.881, 19571.548], [73215.828, 73207.316, 73214.664, 73242.526, 73182.088], [12.278, 9.936, 13.661, 23.814, 22.381], [2796.202365324153, 1952.6964400262916, 2261.081426056447, 3362.2277009011295, 1190.217804295082], [400, 401, 402, 403, 404]], [1, 1484, [13193, 13219, 13251, 13276, 13303, 13340, 13369, 13392], [43236.624, 43356.755, 43397.627, 43313.086, 43358.215, 43334.42, 43300.875, 43313.737], [21527.205, 21461.145, 21464.827, 21477.741, 21487.772, 21487.245, 21443.291, 21416.504], [22.655, 24.378, 23.2, 17.304, 23.264, 21.997, 18.006, 17.715], [876.1033612436011, 2786.7487155900603, 3673.6906326858852, 4813.976006973778, 1648.0623819356133, 1886.2758255224126, 1484.756008094816, 1957.87096789669], [410, 411, 412, 413, 414, 415, 416, 417]], [1, 1485, [13132, 13163, 13194, 13220, 13252, 13277, 13304, 13341, 13370, 13394, 13418, 13449], [43628.255, 43668.356, 43681.053, 43708.735, 43660.34, 43671.576, 43661.787, 43707.116, 43668.279, 43682.547, 43651.444, 43688.929], [21955.756, 21972.553, 21977.678, 21960.912, 21976.593, 21950.253, 21949.457, 21984.719, 21947.812, 21963.259, 21958.081, 21957.806], [26.471, 12.728, 9.932, 15.125, 11.784, 10.94, 17.37, 19.328, 22.438, 29.089, 11.413, 15.263], [1419.0762869587713, 2351.3911876184247, 2293.8674434382415, 1373.8573544268827, 2164.7961533899443, 2247.078478871547, 1519.929648526769, 1389.3397542011455, 1130.0682827913458, 1094.407337024032, 1915.8482299517436, 1459.5050520376292], [408, 409, 410, 411, 412, 413, 414, 415, 416, 417, 418, 419]], [0, 1486, [13135, 13166, 13198, 13225, 13254], [5434.939, 5377.415, 5335.293, 5413.444, 5311.746], [14538.053, 14542.858, 14533.473, 14523.224, 14494.902], [18.601, 21.936, 19.365, 28.59, 19.102], [875.7171428752564, 2654.711404135714, 2245.967958064328, 2160.7131516775853, 1516.9885873438236], [409, 410, 411, 412, 413]], [1, 1489, [13221, 13253, 13278, 13305, 13342], [44289.422, 44310.025, 44234.368, 44262.644, 44276.708], [23568.188, 23588.993, 23543.873, 23536.576, 23481.697], [26.773, 27.658, 28.239, 22.954, 22.738], [825.199754230362, 932.3394943127454, 1138.4042382474665, 2058.638973476579, 3355.66601549877], [411, 412, 413, 414, 415]], [2, 1502, [13295, 13324, 13356, 13379, 13407], [22535.546, 22587.958, 22518.062, 22576.679, 22554.191], [44155.669, 44151.031, 44114.92, 44175.984, 44228.747], [20.572, 12.613, 25.21, 31.624, 27.574], [1591.1033392626223, 1202.352991699401, 2547.7776243193102, 4494.588645439314, 5489.440745395343], [414, 415, 416, 417, 418]], [1, 1515, [13395, 13419, 13450, 13474, 13500], [44258.216, 44201.593, 44292.311, 44279.476, 44275.461], [23555.414, 23560.072, 23547.491, 23581.922, 23516.459], [19.462, 17.685, 34.359, 16.337, 23.0], [1092.297990688506, 1215.9081681375735, 1158.4422891779332, 1682.757315594897, 1422.726630611548], [417, 418, 419, 420, 421]], [1, 1538, [13551, 13577, 13600, 13630, 13651, 13674], [44273.751, 44277.383, 44303.01, 44255.173, 44259.32, 44281.76], [23494.923, 23550.946, 23521.722, 23542.407, 23562.763, 23517.036], [25.576, 20.78, 13.702, 21.504, 20.876, 34.743], [4146.375405414074, 701.6912683116551, 944.7859871549464, 1636.811998571362, 940.5019198310445, 901.0855419240239], [423, 424, 425, 426, 427, 428]], [5, 1540, [13562, 13589, 13613, 13638, 13660, 13687, 13715, 13739, 13767, 13798, 13834, 13864, 13890, 13917, 13946, 13975, 14012, 14047, 14076, 14102, 14127], [20204.975, 20198.23, 20240.772, 20224.99, 20208.832, 20211.852, 20223.972, 20196.974, 20268.71, 20206.34, 20241.559, 20243.932, 20251.987, 20219.168, 20204.886, 20258.562, 20242.168, 20242.143, 20247.713, 20238.244, 20264.146], [72163.47, 72175.229, 72180.71, 72108.817, 72146.154, 72157.084, 72192.332, 72193.315, 72195.917, 72251.631, 72155.337, 72184.742, 72203.307, 72160.369, 72164.911, 72151.766, 72138.894, 72168.371, 72148.976, 72182.979, 72165.682], [12.508, 13.51, 18.092, 14.74, 11.975, 12.702, 13.891, 19.194, 24.157, 18.964, 26.591, 17.622, 21.259, 23.962, 26.515, 38.264, 34.023, 32.257, 19.714, 25.508, 29.866], [1787.271588385851, 1926.4846589654173, 2179.3692486974132, 2525.6015525858675, 2395.382954060162, 2691.505849026917, 2477.808557658762, 1837.2847374486541, 1339.3001840378206, 13446.280544184528, 1522.258727732272, 1485.3878288677045, 3099.4261826820534, 1435.3542871240613, 1639.7402605012194, 1705.2220086459113, 1498.440158409209, 1758.9840621040275, 1078.2076881856624, 1386.0669834598432, 2017.2777404117303], [424, 425, 426, 427, 428, 429, 430, 431, 432, 433, 434, 435, 436, 437, 438, 439, 440, 441, 442, 443, 444]], [1, 1544, [13629, 13650, 13673, 13700, 13730, 13756, 13786, 13823, 13853, 13882, 13909, 13935, 13960, 13997, 14034, 14066], [44150.858, 44137.848, 44150.652, 44215.535, 44203.711, 44247.562, 44170.154, 44187.67, 44205.661, 44039.532, 44222.551, 44306.199, 44216.819, 44177.695, 44174.922, 44147.296], [22087.596, 22039.8, 22029.177, 22056.618, 22073.634, 22106.305, 22004.865, 22103.019, 22027.345, 22004.35, 22043.699, 22060.349, 22021.096, 22017.135, 22046.298, 22013.437], [26.376, 16.852, 23.09, 21.832, 22.407, 10.575, 15.937, 13.566, 18.429, 28.177, 24.545, 30.172, 14.615, 17.462, 11.964, 13.698], [1920.7398298717742, 1598.8617697811474, 1355.8876154603429, 2167.121963886983, 1597.6571941360419, 437.3472400300527, 1784.0896351982203, 1403.7611963622542, 1872.9013035972487, 1841.4037000418277, 2111.911452692549, 847.2098232195106, 1989.1757599659743, 1552.693239211581, 2290.848072242704, 2364.104262140945], [426, 427, 428, 429, 430, 431, 432, 433, 434, 435, 436, 437, 438, 439, 440, 441]], [1, 1545, [13631, 13652, 13675, 13701, 13732], [44719.267, 44751.528, 44764.944, 44756.827, 44794.115], [22768.942, 22743.383, 22754.787, 22735.709, 22770.215], [29.211, 33.487, 14.851, 20.927, 31.532], [1680.228101653705, 1793.9476406951273, 1998.454837870701, 1072.2590265694598, 1121.5347275743986], [426, 427, 428, 429, 430]], [3, 1548, [13688, 13717, 13740, 13766, 13800, 13835, 13865, 13892], [20360.26, 20290.279, 20336.312, 20309.605, 20280.62, 20264.699, 20331.22, 20392.348], [47343.02, 47327.467, 47366.16, 47330.842, 47331.511, 47370.622, 47366.063, 47306.436], [19.518, 16.924, 16.749, 25.339, 18.596, 22.604, 15.364, 17.403], [15394.946688081483, 3751.989476187106, 3470.4851598773535, 2962.933999782827, 4364.583307117618, 6259.884590474663, 30629.963113891547, 1529.1473310677795], [429, 430, 431, 432, 433, 434, 435, 436]], [0, 1560, [13760, 13793, 13828, 13856, 13885, 13911, 13939, 13964], [6748.751, 6857.807, 6829.451, 6799.139, 6816.883, 6815.001, 6829.103, 6795.35], [15014.124, 14870.292, 14907.118, 14925.233, 14918.026, 14919.668, 14908.235, 14893.429], [18.469, 19.563, 10.663, 15.116, 11.862, 13.064, 15.598, 10.693], [588.0858694395698, 1909.7240288661587, 2353.9206011512424, 2557.1297988345077, 2036.4158859946517, 2726.2234502214797, 2316.2640383769144, 1826.549395037125], [432, 433, 434, 435, 436, 437, 438, 439]], [2, 1561, [13769, 13801, 13836, 13866, 13893, 13919], [20654.19, 20647.091, 20658.017, 20607.073, 20627.398, 20641.229], [43594.791, 43536.699, 43564.718, 43596.226, 43544.976, 43550.669], [27.054, 19.192, 21.891, 24.829, 13.195, 12.28], [876.6707347166865, 1605.7453356778888, 1610.6069968051922, 2299.9399290783745, 1766.3702004041063, 1764.90647503397], [432, 433, 434, 435, 436, 437]], [2, 1570, [13868, 13895, 13920, 13947, 13979, 14015, 14048, 14078, 14104, 14129, 14154], [21616.067, 21610.849, 21625.853, 21665.791, 21651.647, 21623.495, 21623.406, 21591.063, 21637.961, 21663.874, 21643.149], [44441.345, 44354.114, 44432.538, 44398.483, 44449.612, 44448.71, 44349.549, 44317.355, 44386.388, 44432.812, 44370.077], [17.198, 23.809, 25.325, 28.909, 23.544, 19.69, 21.477, 23.96, 27.185, 10.462, 16.573], [1101.717147658609, 2917.7271814409264, 1473.4821206046552, 1947.363714836673, 1086.3856719819096, 791.7953570050184, 797.4535250365076, 866.2676760103326, 1350.7498967179145, 1283.2060369868664, 1669.9058456691084], [435, 436, 437, 438, 439, 440, 441, 442, 443, 444, 445]], [2, 1580, [14049, 14079, 14105, 14130, 14155, 14186, 14212], [22328.635, 22299.105, 22277.788, 22298.895, 22282.159, 22300.486, 22313.003], [44791.569, 44768.31, 44765.395, 44758.829, 44777.493, 44757.134, 44849.109], [10.87, 13.499, 9.981, 7.901, 10.463, 13.785, 15.404], [1531.3411478696862, 1960.2848461714495, 2366.94636965006, 2942.9931282861935, 2608.318502391211, 1868.069011689917, 1345.9587551014783], [441, 442, 443, 444, 445, 446, 447]], [5, 1609, [14206, 14231, 14255, 14284, 14316, 14342, 14367, 14384], [18010.264, 18071.814, 18055.586, 17973.917, 17987.872, 17969.352, 18002.322, 17952.718], [73555.238, 73524.732, 73530.071, 73456.447, 73520.32, 73497.196, 73490.945, 73469.162], [17.892, 36.447, 20.416, 26.303, 13.49, 11.683, 16.696, 24.47], [455.7939535413189, 1689.9908313336155, 1333.8221219017207, 2100.838512143895, 936.5835577676045, 1227.2352941779102, 1140.2825645413616, 760.0902563805377], [447, 448, 449, 450, 451, 452, 453, 454]], [2, 1628, [14456, 14476, 14498, 14523, 14543, 14569, 14594, 14616], [22269.247, 22201.519, 22276.501, 22254.873, 22231.253, 22291.155, 22115.848, 22245.646], [44746.607, 44783.977, 44716.487, 44769.309, 44682.343, 44719.561, 44759.893, 44745.345], [27.969, 29.039, 29.756, 28.939, 38.994, 19.136, 13.374, 23.132], [2062.4661658303035, 3688.1152112670597, 1024.5169241409876, 1195.3341786855617, 1605.394722642233, 1028.0243713567347, 56677.41864979246, 1374.2455274463598], [457, 458, 459, 460, 461, 462, 463, 464]], [3, 1645, [14567, 14592, 14613, 14642, 14660, 14674], [20057.202, 20151.659, 20218.09, 20173.096, 20172.909, 19996.172], [46702.929, 46765.337, 46791.052, 46755.161, 46734.602, 46724.788], [23.791, 25.35, 16.506, 20.092, 18.622, 22.223], [973.6013285724611, 2656.009006747762, 2827.851744914773, 3763.7937086276743, 4699.05075838311, 578.1469389043964], [462, 463, 464, 465, 466, 467]], [2, 1646, [14568, 14593, 14614, 14644, 14661, 14675, 14705, 14737, 14765, 14795, 14819, 14849, 14875, 14898, 14915, 14935, 14961, 14984, 15002, 15019, 15037, 15058], [21595.184, 21584.221, 21607.156, 21610.365, 21583.656, 21585.554, 21605.001, 21593.079, 21596.238, 21585.259, 21605.395, 21574.362, 21575.307, 21640.043, 21562.199, 21591.666, 21522.642, 21582.069, 21640.703, 21614.578, 21568.488, 21584.014], [44038.5, 44045.46, 44003.96, 44070.177, 44027.93, 44026.897, 44013.184, 44045.889, 44028.029, 44006.566, 44041.781, 43970.312, 44060.644, 44022.017, 44063.601, 44040.448, 43982.742, 44052.274, 43998.288, 44000.126, 44041.065, 44073.404], [12.102, 9.724, 11.89, 12.559, 14.438, 11.474, 13.173, 11.525, 11.405, 14.041, 18.674, 8.417, 18.932, 20.449, 22.13, 21.853, 38.781, 13.627, 30.322, 27.112, 22.188, 23.271], [2787.18367782198, 3245.2634476354388, 1829.9809580522244, 2066.786908313518, 1909.491157600013, 1400.3269985156226, 2241.5000253767826, 1984.3030032952756, 1367.707857989659, 1027.935603560799, 1434.6848245273568, 760.8754003117372, 1602.4804745752865, 1327.9315241205102, 1396.8225648471125, 1019.4062677634294, 1811.3435640671391, 1258.8925322432517, 2591.215838095554, 1431.7684307859167, 816.5391430946177, 1544.0104038431552], [462, 463, 464, 465, 466, 467, 468, 469, 470, 471, 472, 473, 474, 475, 476, 477, 478, 479, 480, 481, 482, 483]], [0, 1647, [14556, 14583, 14604, 14635, 14654], [5203.231, 5207.971, 5208.524, 5199.099, 5237.962], [14852.214, 14847.872, 14842.16, 14847.548, 14847.789], [10.738, 5.822, 4.986, 9.145, 10.179], [3152.1308185826183, 5450.438429835932, 5016.961189160792, 4025.937849747564, 3079.963521465047], [462, 463, 464, 465, 466]], [2, 1680, [14767, 14796, 14821, 14850, 14876, 14900], [22275.828, 22277.989, 22304.429, 22348.363, 22250.077, 22300.752], [44848.659, 44685.832, 44761.676, 44769.663, 44747.357, 44762.802], [23.7, 38.39, 28.675, 29.604, 25.835, 27.023], [687.79894867205, 4907.877722216119, 679.8652515564542, 867.7690606861926, 1595.385188231311, 1140.6585349408767], [470, 471, 472, 473, 474, 475]], [4, 1700, [15060, 15081, 15105, 15127, 15149, 15170], [24978.684, 24977.085, 24973.827, 24952.301, 24921.858, 24952.974], [68774.829, 68793.997, 68736.78, 68770.777, 68753.47, 68777.718], [17.566, 13.864, 10.222, 14.932, 13.404, 12.953], [1224.1277604346303, 2309.0081183255884, 1785.5663285303565, 2450.0029899150254, 2437.176057871682, 1278.213629219573], [483, 484, 485, 486, 487, 488]], [3, 1726, [15329, 15357, 15381, 15396, 15423, 15446], [19079.365, 19127.97, 19105.759, 19100.816, 19114.817, 19108.401], [47049.074, 47056.888, 47027.666, 47061.393, 47048.378, 47038.826], [15.783, 13.8, 14.239, 13.576, 11.794, 12.861], [1708.321358808778, 2718.193408774121, 2148.1022670817665, 2198.378424440868, 2062.325651436461, 1865.732717031229], [495, 496, 497, 498, 499, 500]], [3, 1742, [15539, 15558, 15580, 15600, 15619, 15642, 15655, 15669, 15689, 15707, 15736], [18639.759, 18625.167, 18652.579, 18602.362, 18638.619, 18653.176, 18627.405, 18648.072, 18622.848, 18642.564, 18628.938], [46799.416, 46787.587, 46773.869, 46768.521, 46760.534, 46819.718, 46758.086, 46768.6, 46756.216, 46755.53, 46765.07], [20.716, 11.735, 11.409, 15.49, 14.053, 16.005, 15.059, 12.79, 13.182, 16.583, 11.858], [1925.8617091720055, 2411.4738692637975, 2420.567739626364, 3475.2763282845895, 2744.961792032547, 2069.8407218150874, 2751.6454400133866, 1836.44094912159, 1905.7523353323427, 2404.8769489631763, 2795.6486760787834], [504, 505, 506, 507, 508, 509, 510, 511, 512, 513, 514]], [1, 1752, [15649, 15661, 15677, 15700, 15721, 15750], [43299.204, 43410.586, 43450.179, 43385.95, 43362.958, 43352.792], [21742.389, 21924.654, 21939.919, 21939.032, 21935.762, 21936.961], [21.104, 13.826, 17.05, 19.571, 16.098, 29.136], [7860.599622839591, 2758.811989793607, 2313.1061167572875, 2457.524491467301, 1786.077373629498, 1202.4524506846658], [509, 510, 511, 512, 513, 514]], [3, 1758, [15690, 15708, 15738, 15757, 15776, 15791, 15807, 15829], [19055.768, 19049.219, 19046.01, 19021.406, 19023.245, 19052.243, 19022.972, 18988.195], [47257.456, 47354.87, 47365.08, 47344.434, 47375.256, 47365.523, 47368.903, 47344.718], [31.306, 25.475, 17.268, 22.157, 9.378, 10.534, 16.246, 27.058], [1589.2587274118312, 2018.7762627324214, 2079.0301544354907, 1945.034689849365, 2859.354901051657, 3888.7111409663303, 2344.7131427323584, 6161.321044146251], [512, 513, 514, 515, 516, 517, 518, 519]], [1, 1777, [15861, 15877, 15905, 15946, 15994], [44242.594, 44272.615, 44245.443, 44228.455, 44282.347], [22351.439, 22362.588, 22334.611, 22340.549, 22350.59], [13.637, 9.54, 10.673, 14.589, 15.102], [1588.946644911753, 1962.2425776092177, 2620.834878871464, 2188.5645816428973, 1383.9139705588998], [520, 521, 522, 523, 524]], [5, 1781, [15893, 15919, 15968, 16010, 16045, 16088, 16122, 16161, 16206], [18342.988, 18347.168, 18412.352, 18371.339, 18371.692, 18361.997, 18394.218, 18362.741, 18413.235], [73762.114, 73694.459, 73771.289, 73775.338, 73772.702, 73763.606, 73766.177, 73764.747, 73716.318], [13.927, 23.758, 16.44, 11.353, 18.43, 11.102, 12.167, 14.812, 19.348], [793.7513101439524, 3498.4254566277464, 1863.840762548622, 2964.387899729763, 3075.12498591244, 4202.480780994321, 4806.890471489726, 2774.445046976806, 2068.980360250058], [522, 523, 524, 525, 526, 527, 528, 529, 530]], [5, 1789, [15922, 15971, 16011, 16046, 16090, 16124], [19043.462, 19020.832, 19076.647, 19118.12, 19128.137, 19125.298], [73459.06, 73459.763, 73437.325, 73450.249, 73402.331, 73373.069], [21.655, 19.362, 14.084, 19.792, 22.383, 28.854], [1844.9537392799646, 2113.0978108254844, 1590.1564356906033, 3451.748330960116, 1502.5616960933896, 1412.318645325642], [523, 524, 525, 526, 527, 528]], [3, 1790, [15926, 15974, 16015, 16050, 16096], [20195.216, 20321.206, 20240.104, 20385.843, 20365.849], [47158.222, 47285.124, 47076.858, 46918.05, 47010.26], [13.5, 19.234, 42.832, 15.912, 25.001], [49920.73186942453, 7687.398179417169, 6536.997673794845, 6477.463312727595, 5061.079745953706], [523, 524, 525, 526, 527]], [2, 1791, [15927, 15975, 16016, 16051, 16097, 16128, 16168], [20673.378, 20623.439, 20701.872, 20792.221, 20641.657, 20626.72, 20610.251], [43555.759, 43547.763, 43491.025, 43401.184, 43430.648, 43376.19, 43559.165], [29.088, 23.338, 25.733, 23.086, 14.366, 16.494, 32.03], [5693.633987584474, 5563.851787722519, 2376.33584476257, 5840.06755987342, 4811.718769222486, 4762.957984294936, 1132.6762121660984], [523, 524, 525, 526, 527, 528, 529]], [2, 1792, [15976, 16017, 16052, 16098, 16130, 16169, 16211, 16248, 16287, 16330, 16375, 16400], [21518.635, 21539.96, 21564.357, 21565.022, 21511.557, 21448.936, 21439.522, 21480.08, 21453.271, 21528.273, 21570.325, 21626.661], [43575.567, 43581.258, 43516.535, 43559.079, 43540.397, 43531.162, 43634.297, 43557.217, 43562.896, 43556.356, 43475.243, 43399.379], [16.675, 14.707, 9.657, 11.771, 13.914, 13.786, 28.852, 12.512, 10.633, 21.985, 22.009, 22.512], [1678.6819720969384, 3175.183028397311, 5786.779444035578, 5237.431265787042, 3210.040814212024, 1798.5266382086563, 2466.5164250174485, 2091.209484330195, 2437.460157047633, 3760.0061757005205, 2672.2993330860927, 2926.109721683153], [524, 525, 526, 527, 528, 529, 530, 531, 532, 533, 534, 535]], [4, 1794, [15978, 16019, 16054, 16101, 16133, 16173, 16214], [24477.189, 24380.371, 24361.284, 24382.802, 24359.874, 24485.798, 24487.641], [68028.073, 68009.272, 68013.843, 68056.756, 68034.255, 67945.855, 68024.89], [27.888, 27.71, 20.411, 13.914, 13.883, 14.943, 29.971], [2417.7606153148786, 2898.8433359491105, 2192.1033501887337, 1847.8581666011683, 4186.049932371502, 1085.8573617041316, 1855.4910572929825], [524, 525, 526, 527, 528, 529, 530]], [1, 1800, [15992, 16030, 16070, 16110, 16141, 16185], [43318.938, 43338.917, 43297.304, 43394.096, 43299.1, 43287.808], [21513.727, 21581.17, 21497.368, 21438.136, 21514.57, 21544.783], [24.049, 18.922, 15.519, 18.021, 16.702, 23.578], [2272.6753445551317, 4961.871209361364, 3537.4638285362275, 3826.9170795862174, 3207.5010404151526, 6838.099954959233], [524, 525, 526, 527, 528, 529]], [0, 1801, [15909, 15954, 15999, 16037, 16075, 16114, 16149, 16193, 16231, 16271, 16313, 16364], [5766.507, 5603.761, 5585.395, 5782.657, 5843.726, 5846.903, 5884.162, 5876.975, 5875.789, 5860.921, 5885.139, 5856.898], [14742.574, 14867.342, 14877.838, 14775.126, 14730.459, 14663.593, 14668.717, 14656.991, 14681.438, 14640.966, 14634.428, 14532.688], [36.954, 18.093, 15.255, 19.258, 19.549, 21.49, 16.58, 15.709, 13.144, 18.567, 25.884, 22.394], [4138.020919562695, 1466.9036527145481, 2220.5856546607315, 4415.010344590512, 7416.651274866922, 2648.1969436526347, 2008.210241693124, 1809.6429918105684, 1461.372981202916, 4803.886448292495, 1767.8655532696832, 5464.732238110368], [523, 524, 525, 526, 527, 528, 529, 530, 531, 532, 533, 534]], [1, 1802, [15993, 16031, 16071, 16112, 16143, 16187, 16226], [43952.67, 44053.535, 44146.531, 44149.028, 44218.548, 44256.583, 44217.605], [22257.164, 22455.264, 22484.001, 22497.509, 22465.92, 22386.56, 22399.251], [27.635, 25.477, 24.854, 20.457, 18.143, 16.353, 42.989], [2929.3919726579334, 6149.396788553112, 5431.42299151655, 15260.564260355333, 8001.353071229101, 2095.1741592600215, 1263.0439393268307], [524, 525, 526, 527, 528, 529, 530]], [2, 1811, [16099, 16131, 16170, 16212, 16249, 16288, 16331, 16374, 16399, 16434, 16469, 16512, 16546], [21533.731, 21480.096, 21418.102, 21425.429, 21506.056, 21454.172, 21461.349, 21466.345, 21492.29, 21450.476, 21393.255, 21365.298, 21409.942], [44179.0, 44197.4, 44206.015, 44126.959, 44205.897, 44283.284, 44185.742, 44233.909, 44204.593, 44173.856, 44129.81, 44009.421, 44114.224], [27.875, 16.879, 28.248, 25.312, 30.594, 27.101, 19.522, 16.133, 15.869, 18.977, 26.025, 18.788, 35.39], [2174.295007063527, 2769.46408772193, 1354.2431532896308, 3049.683634673668, 1398.7394997811814, 927.8836002887055, 1590.8600556863616, 1701.3233083257544, 5043.884453175925, 1640.8218265570592, 3301.7682142266704, 3719.7497968543903, 1621.88304706265], [527, 528, 529, 530, 531, 532, 533, 534, 535, 536, 537, 538, 539]], [1, 1816, [16111, 16142, 16186, 16225, 16267, 16303, 16355], [43623.969, 43681.311, 43664.337, 43642.878, 43630.595, 43729.533, 43629.568], [22378.845, 22427.236, 22377.237, 22349.856, 22374.43, 22401.762, 22377.901], [16.199, 23.798, 14.276, 21.664, 13.579, 29.297, 13.403], [2787.489459113497, 6358.562904672032, 3679.488073780814, 1856.2635707106895, 1918.2740156808256, 5638.524503987274, 1938.1664371209715], [527, 528, 529, 530, 531, 532, 533]], [0, 1817, [16074, 16113, 16148, 16190, 16230, 16270, 16311], [5087.562, 5140.178, 5146.1, 5122.961, 5105.474, 5109.631, 5092.875], [15092.785, 15088.297, 15111.255, 15080.118, 15078.809, 15123.645, 15099.441], [13.012, 14.734, 15.38, 20.528, 19.269, 14.303, 21.01], [2005.5702585475487, 3404.048112128032, 2183.845399346749, 3786.043166562936, 3263.102886893261, 3256.748361341565, 2152.2259481759793], [527, 528, 529, 530, 531, 532, 533]], [3, 1820, [16089, 16123, 16162, 16208, 16242, 16282, 16325, 16369, 16394, 16429, 16463, 16506, 16540, 16574, 16601, 16632, 16664], [19114.839, 19051.27, 19067.942, 19091.17, 19001.921, 19013.784, 19101.856, 19087.888, 19080.922, 19058.848, 19079.467, 19063.271, 19094.229, 19062.994, 19065.077, 19095.279, 19066.879], [47354.834, 47351.363, 47359.454, 47338.868, 47238.466, 47335.721, 47204.293, 47049.499, 47066.436, 47036.128, 47058.847, 47052.368, 47053.231, 47069.559, 47008.821, 47040.272, 46985.792], [19.337, 10.036, 19.925, 16.622, 18.324, 13.046, 24.375, 18.648, 13.697, 17.095, 13.589, 15.545, 12.892, 21.348, 14.498, 13.699, 16.552], [5807.413166278789, 3351.5993992466433, 2824.3593123728724, 1434.7342085213163, 8222.772947413627, 2027.490329588582, 9190.205104845565, 6362.608554320436, 6782.51954468984, 3961.0860621249503, 6354.498298003146, 4981.662786887401, 3686.2360341284193, 3846.1160700191704, 2465.621577069201, 2352.279804858744, 1939.7993919609482], [527, 528, 529, 530, 531, 532, 533, 534, 535, 536, 537, 538, 539, 540, 541, 542, 543]], [3, 1833, [16283, 16327, 16370, 16395, 16431], [19677.362, 19556.467, 19712.29, 19750.16, 19969.806], [46744.16, 46801.693, 46743.158, 46783.561, 46784.037], [20.695, 29.267, 20.383, 10.113, 16.236], [2173.10472240261, 7900.248762202252, 4327.01172945259, 65139.723353506386, 29359.082136813195], [532, 533, 534, 535, 536]], [5, 1834, [16329, 16372, 16397, 16432, 16466, 16509, 16543, 16576], [20229.407, 20230.065, 20215.283, 20243.864, 20214.36, 20242.413, 20206.959, 20213.354], [72688.306, 72679.42, 72671.529, 72644.522, 72686.878, 72706.024, 72712.617, 72758.995], [10.811, 11.604, 11.114, 12.765, 11.841, 9.596, 14.14, 13.847], [2455.4070468487316, 2249.5406754177884, 2426.5869475668396, 1313.3176411244542, 2946.9123985702777, 2283.423000388612, 1848.3026373568862, 1911.9068026195096], [533, 534, 535, 536, 537, 538, 539, 540]], [4, 1839, [16476, 16517, 16547, 16579, 16607, 16638, 16673, 16705, 16737, 16777, 16806, 16839, 16872, 16900, 16928, 16965, 16994, 17018, 17048, 17073, 17102], [25656.098, 25655.927, 25595.423, 25644.4, 25654.278, 25647.349, 25644.3, 25665.31, 25657.372, 25610.522, 25637.073, 25641.541, 25610.198, 25627.601, 25634.972, 25622.36, 25655.226, 25599.032, 25634.752, 25640.006, 25682.803], [68558.896, 68494.317, 68466.399, 68503.838, 68462.668, 68448.947, 68464.129, 68461.796, 68473.015, 68464.555, 68450.534, 68476.445, 68484.865, 68498.025, 68460.424, 68505.248, 68528.538, 68482.201, 68484.191, 68522.638, 68457.815], [32.972, 16.265, 11.897, 21.895, 14.471, 11.423, 19.766, 16.729, 11.261, 15.51, 15.219, 13.536, 17.432, 15.948, 11.863, 16.11, 17.892, 22.837, 25.439, 16.079, 30.035], [2650.891706344989, 1436.6012538050882, 2039.878299506431, 2791.5266292952087, 2559.470143544844, 2201.0376058731463, 1459.005662376056, 1093.9559263379897, 1891.5255533759998, 2631.8526824718265, 2687.9123106672937, 2137.5559067636464, 2061.150680827421, 2363.2823158236533, 1952.80586096267, 2309.143989945693, 3017.735701196307, 2296.3782013150612, 927.9498318475381, 1991.8177288432842, 1542.8700656145313], [537, 538, 539, 540, 541, 542, 543, 544, 545, 546, 547, 548, 549, 550, 551, 552, 553, 554, 555, 556, 557]], [0, 1847, [16388, 16420, 16453, 16494, 16533, 16566, 16596, 16622, 16659], [7196.791, 7057.637, 7021.269, 7004.422, 6956.244, 7049.695, 7011.009, 6990.153, 7036.601], [14778.907, 14701.503, 14623.961, 14568.935, 14625.435, 14598.999, 14613.949, 14628.528, 14605.147], [31.528, 21.987, 27.488, 31.588, 22.826, 29.123, 28.907, 28.289, 23.979], [900.820417762295, 1779.7768490340782, 809.5834037989983, 2128.858898725697, 634.6823381420991, 2139.0480066863915, 1055.540249716121, 1511.4832661596652, 1034.3455063471401], [535, 536, 537, 538, 539, 540, 541, 542, 543]], [1, 1849, [16412, 16444, 16488, 16528, 16561, 16593, 16621, 16651, 16686], [43602.754, 43666.908, 43629.511, 43576.462, 43546.059, 43656.183, 43628.655, 43558.804, 43582.071], [22396.308, 22359.286, 22362.86, 22358.841, 22293.46, 22216.046, 22349.186, 22321.1, 22442.827], [16.558, 21.119, 11.556, 15.067, 19.112, 17.426, 24.525, 31.968, 14.52], [1785.105911606063, 1520.5630405546353, 2105.915278209063, 1378.339379734512, 3595.4310647161988, 4470.529036926585, 9946.75469376883, 4148.897780378859, 1581.616314094882], [535, 536, 537, 538, 539, 540, 541, 542, 543]], [5, 1851, [16398, 16433, 16468, 16510, 16545, 16577, 16604, 16635, 16667], [20838.176, 20830.108, 20800.153, 20789.986, 20806.35, 20799.123, 20825.502, 20845.239, 20791.196], [72374.941, 72327.895, 72376.495, 72355.379, 72364.619, 72389.386, 72353.01, 72400.897, 72372.909], [15.573, 21.267, 19.286, 27.078, 18.419, 19.5, 28.423, 22.132, 25.011], [1660.051478703537, 1088.4427969588762, 3972.6117325807536, 937.151017260046, 657.3049427070821, 1464.1775329993623, 1090.3507428407154, 1341.5833515378747, 1022.5493501399915], [535, 536, 537, 538, 539, 540, 541, 542, 543]], [1, 1874, [16652, 16688, 16720, 16755, 16787, 16820, 16851], [44844.327, 44969.656, 45020.265, 44988.644, 44924.282, 44901.68, 44962.681], [23612.95, 23712.982, 23709.746, 23725.688, 23711.979, 23720.321, 23741.03], [26.934, 23.023, 13.012, 10.208, 21.202, 19.66, 17.864], [2578.5638557865677, 1042.9477179302935, 1968.2848488050329, 2298.762409433172, 2366.7912353165416, 5934.267812481302, 1393.2472350998298], [542, 543, 544, 545, 546, 547, 548]], [3, 1884, [16700, 16734, 16773, 16803, 16833], [20004.787, 20115.385, 20027.613, 20127.998, 19995.036], [46760.684, 46774.065, 46873.654, 46734.6, 46763.302], [32.737, 33.167, 14.277, 10.435, 10.691], [1060.5253760710489, 889.8080025899136, 54650.83992685215, 88977.7748194114, 580.719798446396], [544, 545, 546, 547, 548]], [5, 1899, [16799, 16830, 16867, 16894, 16917], [18130.781, 18139.022, 18136.523, 18114.249, 18130.893], [73576.836, 73679.725, 73584.987, 73559.737, 73550.279], [16.585, 25.879, 15.897, 27.664, 21.517], [586.8916613139061, 9220.740711270586, 1044.3320432225287, 5135.298024346114, 2242.2621900269683], [547, 548, 549, 550, 551]], [0, 1903, [16824, 16857, 16885, 16910, 16943, 16979, 17007, 17027], [5945.52, 5942.091, 5873.604, 5920.424, 5934.35, 5946.895, 5926.09, 5995.364], [14524.352, 14471.87, 14559.466, 14591.583, 14523.712, 14486.047, 14523.753, 14573.274], [29.932, 25.395, 13.28, 14.044, 25.316, 23.567, 26.111, 32.587], [2723.803339831447, 1649.9943535627199, 20135.300642501974, 28512.664427206542, 1207.6345951757687, 2119.7810553051577, 4440.503558341503, 3175.590324823842], [548, 549, 550, 551, 552, 553, 554, 555]], [5, 1904, [16866, 16893, 16915, 16956, 16987], [17823.914, 17963.642, 17851.902, 17874.226, 18079.238], [73696.162, 73577.745, 73675.048, 73697.548, 73615.667], [21.703, 23.537, 24.031, 19.926, 34.842], [4769.161317217453, 18191.16414698708, 5343.390536060002, 801.700642056719, 2161.490898727354], [549, 550, 551, 552, 553]], [3, 1908, [16896, 16919, 16958, 16990, 17014, 17040], [20443.984, 20371.839, 20490.053, 20498.47, 20502.302, 20546.043], [46938.145, 46972.945, 46982.371, 47008.105, 46961.599, 46904.025], [23.723, 24.146, 20.312, 32.957, 20.525, 34.95], [1389.6398243636647, 4900.300405779606, 1305.4215912636328, 2305.191671130471, 1960.3470145748315, 2225.873863563626], [550, 551, 552, 553, 554, 555]], [5, 1913, [16955, 16985, 17011, 17037, 17064, 17093, 17121, 17147, 17171, 17190, 17207], [17829.443, 17762.606, 17794.937, 17805.789, 17814.327, 17766.993, 17831.347, 17777.266, 17635.319, 17569.801, 17571.473], [73721.852, 73729.087, 73748.259, 73724.237, 73735.674, 73746.423, 73704.028, 73693.489, 73741.682, 73654.253, 73627.981], [25.281, 18.646, 16.796, 24.029, 19.334, 18.406, 27.675, 22.27, 24.99, 30.348, 29.322], [1361.1066920153833, 1968.3926140029387, 1991.66077708558, 4182.845794874371, 1473.726100185122, 1517.9971846073272, 5426.406246642027, 1962.7281136183665, 1025.56507716899, 6866.642314834748, 1755.8644663444081], [552, 553, 554, 555, 556, 557, 558, 559, 560, 561, 562]], [1, 1915, [16940, 16975, 17005, 17025, 17058, 17085], [44785.276, 44661.551, 44652.512, 44710.164, 44686.295, 44664.27], [23696.708, 23804.623, 23783.134, 23768.969, 23788.062, 23776.938], [23.887, 11.345, 9.893, 14.472, 10.405, 18.321], [14039.202374820134, 2264.6065416317815, 2014.0298842702064, 2959.181267786671, 2345.0631314378656, 1433.5841111130983], [551, 552, 553, 554, 555, 556]], [2, 1925, [17043, 17071, 17099, 17128, 17151, 17174, 17195], [22573.102, 22528.088, 22513.4, 22544.26, 22496.362, 22583.177, 22480.475], [44371.347, 44425.818, 44383.42, 44382.344, 44581.548, 44423.258, 44537.196], [16.365, 23.319, 20.945, 14.55, 24.701, 25.005, 11.547], [2903.670369818364, 1691.8473826239763, 2249.4650989146876, 965.3482675929046, 6008.409175254603, 4717.204379435277, 57774.488237282145], [555, 556, 557, 558, 559, 560, 561]], [2, 1934, [17194, 17211, 17231, 17252, 17276, 17293, 17319, 17332, 17349], [21038.544, 21062.933, 21061.129, 21035.146, 20989.215, 20988.36, 21056.397, 20994.975, 21019.765], [43645.872, 43629.372, 43659.169, 43658.297, 43687.496, 43729.113, 43777.958, 43773.717, 43759.228], [14.839, 7.597, 10.444, 9.068, 9.611, 15.371, 14.43, 12.285, 18.05], [2306.53553858397, 2330.9222592142446, 2325.2493119543497, 2758.671336387402, 2413.85558840405, 1496.2108506590464, 2030.9995298251029, 2297.655397481274, 739.1455196019941], [561, 562, 563, 564, 565, 566, 567, 568, 569]], [2, 1962, [17462, 17485, 17504, 17524, 17545], [21592.217, 21583.442, 21573.004, 21537.238, 21571.786], [43671.962, 43686.898, 43652.903, 43694.163, 43723.652], [8.485, 11.659, 9.59, 13.291, 16.844], [3329.397782459954, 2812.0632034541063, 1741.6760524082542, 2289.6399994652884, 1502.3379572759281], [575, 576, 577, 578, 579]], [1, 1972, [17535, 17552, 17569, 17593, 17614, 17634, 17657, 17682, 17703, 17730, 17757, 17789, 17811, 17843, 17872, 17898, 17922, 17960, 17994, 18015, 18041, 18060, 18091, 18119, 18144, 18169, 18189, 18210, 18236, 18261, 18286, 18307], [44126.984, 44217.684, 44306.36, 44288.022, 44316.346, 44306.897, 44295.476, 44322.002, 44318.883, 44328.733, 44330.779, 44342.256, 44302.956, 44331.314, 44316.479, 44338.082, 44355.538, 44327.612, 44283.466, 44306.408, 44325.064, 44319.385, 44306.698, 44325.84, 44317.026, 44319.798, 44328.63, 44330.383, 44322.692, 44300.824, 44332.076, 44253.043], [23331.629, 23330.305, 23354.444, 23371.488, 23362.958, 23371.837, 23343.884, 23349.729, 23359.984, 23384.799, 23405.174, 23364.681, 23348.528, 23376.121, 23330.652, 23358.348, 23365.195, 23424.972, 23353.514, 23345.787, 23354.247, 23399.368, 23377.686, 23351.969, 23344.004, 23371.761, 23375.412, 23367.966, 23378.185, 23369.56, 23388.338, 23376.774], [30.913, 18.951, 19.443, 13.925, 11.94, 15.625, 12.453, 13.486, 11.614, 10.692, 12.614, 17.879, 20.503, 8.844, 23.2, 14.615, 10.694, 21.338, 9.152, 12.438, 11.429, 16.637, 10.445, 11.728, 9.894, 8.612, 16.56, 19.413, 17.73, 16.483, 20.561, 25.987], [4004.052928700846, 1910.4056981013466, 2423.1216912390073, 2301.4039154058805, 2445.143670386073, 1454.8440616553219, 2376.9547717109167, 1984.9993225661997, 1599.5826194208844, 2258.555332741882, 1902.8880221521208, 2128.7198896341756, 1265.6158027754152, 1166.7116183969624, 1100.4247843291053, 1391.838599404588, 1392.7426171086197, 1212.368150742112, 1775.316650955536, 1826.9508053747861, 1769.1156698766688, 2178.1445110681575, 1876.0925788185348, 2145.997312991381, 1822.3021663843745, 1379.827018834854, 1749.2526209354007, 2011.3894313283208, 2252.120518606191, 1319.9545292887674, 2196.820325374322, 757.9165965229153], [578, 579, 580, 581, 582, 583, 584, 585, 586, 587, 588, 589, 590, 591, 592, 593, 594, 595, 596, 597, 598, 599, 600, 601, 602, 603, 604, 605, 606, 607, 608, 609]], [2, 1982, [17647, 17671, 17693, 17714, 17742, 17775, 17800, 17827, 17861, 17888, 17913, 17948, 17982, 18005, 18030], [22428.099, 22398.157, 22477.451, 22440.766, 22443.854, 22437.228, 22444.1, 22428.467, 22504.264, 22518.605, 22441.641, 22423.465, 22471.127, 22429.561, 22413.586], [44767.176, 44708.92, 44781.77, 44703.909, 44833.902, 44769.277, 44800.355, 44842.436, 44761.314, 44691.39, 44849.745, 44841.591, 44764.215, 44919.977, 44782.747], [21.641, 30.212, 27.67, 18.901, 25.596, 25.066, 15.919, 33.329, 21.144, 32.83, 14.371, 20.763, 21.234, 27.601, 17.66], [1036.0568517353195, 582.9844294145379, 4276.486706734064, 1276.513729879945, 851.7296141751309, 1357.9043666778432, 3141.2191287540536, 1823.4850474957605, 1823.4151951944377, 1521.8751144587102, 1628.9082232291544, 2113.5483580427986, 1302.935648480897, 4275.332076411063, 1694.829299874879], [584, 585, 586, 587, 588, 589, 590, 591, 592, 593, 594, 595, 596, 597, 598]], [4, 1984, [17674, 17695, 17716, 17745, 17777], [25653.999, 25613.816, 25652.325, 25586.711, 25738.296], [68430.534, 68471.645, 68473.879, 68451.763, 68416.931], [25.571, 17.324, 18.604, 22.659, 18.507], [1100.81404220717, 993.8280963375603, 1573.9293647399008, 2569.8025840504733, 609.5706767428994], [585, 586, 587, 588, 589]], [3, 2001, [17824, 17860, 17887, 17912, 17944], [20370.775, 20348.252, 20414.991, 20349.156, 20380.857], [47318.295, 47373.702, 47365.663, 47342.371, 47329.633], [24.747, 28.261, 22.788, 42.071, 24.293], [6279.492376406893, 3819.7493896964797, 2106.8330091300536, 1285.4429945068161, 691.651138911144], [591, 592, 593, 594, 595]], [0, 2003, [17814, 17848, 17876, 17900, 17928, 17967, 17996, 18019, 18044, 18062, 18093, 18121, 18147, 18171], [6440.557, 6469.412, 6456.358, 6479.97, 6429.775, 6437.716, 6427.287, 6438.924, 6446.239, 6463.875, 6459.479, 6400.891, 6413.975, 6494.507], [14585.658, 14544.469, 14578.813, 14591.002, 14552.604, 14552.618, 14572.976, 14550.806, 14563.129, 14542.065, 14570.782, 14544.013, 14574.51, 14553.384], [26.041, 9.292, 14.694, 19.144, 21.125, 11.33, 18.403, 15.883, 11.062, 12.274, 11.94, 18.857, 15.823, 15.012], [1139.0021473917657, 2262.9249179483522, 1603.0376571831728, 2057.8233732550098, 1373.2734300426682, 2015.074203620003, 1463.1132546495198, 1925.0924466521708, 1416.7514200681858, 1543.6087168688061, 1599.295397317161, 890.4578395189541, 980.7325564522059, 1306.7799327215953], [591, 592, 593, 594, 595, 596, 597, 598, 599, 600, 601, 602, 603, 604]], [5, 2005, [17820, 17856, 17884, 17908, 17939, 17975, 18002], [17733.51, 17697.056, 17743.557, 17792.159, 17721.597, 17774.905, 17781.602], [73698.729, 73749.044, 73735.566, 73751.02, 73730.564, 73735.471, 73727.072], [27.606, 15.0, 24.19, 19.285, 18.78, 30.657, 20.297], [1488.9642160140047, 577.0965465687945, 813.7376795813497, 1094.372244747911, 800.3788987239553, 1810.0133240672674, 1224.9105683369983], [591, 592, 593, 594, 595, 596, 597]], [4, 2012, [17949, 17984, 18007, 18031, 18053, 18077, 18106], [24523.73, 24533.907, 24507.36, 24520.681, 24529.758, 24622.212, 24630.664], [68005.685, 68010.078, 68006.713, 68080.127, 68006.808, 68073.046, 68114.49], [12.44, 15.863, 17.846, 25.295, 17.764, 41.679, 28.396], [2610.2519332313063, 1976.6741768628178, 1405.1586492269723, 4019.411413351897, 1357.3290377758708, 2718.325192779511, 2031.9128449238422], [595, 596, 597, 598, 599, 600, 601]], [5, 2018, [18049, 18073, 18103, 18131, 18158, 18181, 18199], [20697.857, 20672.205, 20704.097, 20698.019, 20690.113, 20766.032, 20670.747], [72638.007, 72664.98, 72632.086, 72648.214, 72650.846, 72641.448, 72551.0], [19.492, 11.42, 6.669, 8.549, 10.207, 38.843, 19.069], [1590.51392278038, 2424.5111883288805, 4096.421444339741, 3796.177158309974, 3163.8263346169992, 1258.12746657988, 6779.485673391668], [599, 600, 601, 602, 603, 604, 605]], [0, 2071, [18488, 18512, 18559, 18609, 18656, 18707], [6044.475, 5985.634, 6026.254, 6057.801, 6050.685, 6053.77], [15242.003, 15232.366, 15188.341, 15254.802, 15266.867, 15174.584], [22.223, 15.823, 24.228, 13.708, 14.634, 23.376], [1331.9846603725598, 11264.064885939712, 4092.724079859127, 2951.0221682186175, 1977.533390254878, 3896.055237274495], [619, 620, 621, 622, 623, 624]], [1, 2073, [18507, 18549, 18602, 18646, 18698, 18747, 18794, 18839, 18881, 18909, 18939, 18965], [43556.342, 43426.548, 43466.037, 43483.785, 43466.552, 43443.707, 43387.477, 43362.218, 43407.167, 43412.092, 43458.792, 43500.271], [21411.135, 21458.888, 21458.126, 21451.229, 21578.544, 21526.916, 21504.838, 21623.578, 21592.114, 21580.674, 21586.603, 21470.627], [21.555, 13.363, 21.59, 21.294, 19.183, 19.407, 16.632, 19.303, 15.844, 13.698, 26.25, 29.174], [6195.251623600252, 7045.200982221144, 8200.660653649868, 9562.319105577773, 22518.794388606493, 15159.293504618092, 16425.288686772023, 10834.246135157886, 13127.23199408924, 5600.628051860888, 4958.9143893508535, 4622.877033759713], [619, 620, 621, 622, 623, 624, 625, 626, 627, 628, 629, 630]], [0, 2078, [18562, 18610, 18658, 18708, 18754, 18803, 18847, 18885, 18916], [6296.109, 6306.348, 6286.287, 6295.757, 6326.343, 6263.559, 6278.179, 6359.831, 6273.499], [14537.221, 14429.994, 14516.777, 14458.66, 14533.34, 14586.719, 14523.638, 14553.092, 14545.95], [20.789, 18.574, 21.517, 18.237, 26.945, 16.297, 18.899, 19.282, 19.692], [7068.126354924052, 5431.264906065103, 11400.626712900585, 8014.446511477558, 3325.6797635477433, 9837.76527775619, 5826.313610053988, 8934.495976132903, 10709.253031040364], [621, 622, 623, 624, 625, 626, 627, 628, 629]], [5, 2080, [18525, 18570, 18617, 18670, 18713, 18763, 18812, 18854, 18889, 18920, 18947, 18976], [18225.766, 18290.632, 18222.294, 18219.474, 18300.919, 18212.405, 18220.937, 18219.831, 18218.211, 18174.924, 18202.192, 18195.897], [73455.726, 73467.539, 73470.28, 73444.763, 73617.858, 73473.463, 73445.129, 73501.927, 73455.367, 73460.039, 73486.969, 73427.751], [16.946, 7.133, 20.627, 11.521, 32.04, 13.858, 17.0, 12.778, 14.612, 22.594, 26.776, 10.503], [1852.6852748604647, 4587.7107774205415, 1782.0610501050242, 2412.7971019993083, 2495.192616590558, 1805.859355286703, 1858.9076556375728, 2085.022404041983, 1359.4501240657944, 964.8763652543213, 1416.829949499257, 1396.1749361955056], [620, 621, 622, 623, 624, 625, 626, 627, 628, 629, 630, 631]], [3, 2083, [18528, 18576, 18620, 18673, 18717, 18768, 18817, 18857, 18892], [19605.729, 19614.224, 19536.726, 19620.995, 19515.647, 19537.795, 19568.608, 19662.501, 19640.119], [47298.027, 47342.006, 47233.257, 47335.702, 47156.473, 47268.934, 47264.504, 47314.729, 47341.392], [15.547, 13.679, 21.238, 16.431, 29.951, 21.813, 18.4, 7.703, 12.554], [2432.4835292755397, 1639.1982167682745, 8607.916904255884, 2063.267542139744, 10121.553241986187, 4308.374300193574, 4426.316086923562, 3279.7830082864657, 2617.567113626988], [620, 621, 622, 623, 624, 625, 626, 627, 628]], [3, 2084, [18578, 18622, 18675, 18720, 18771, 18819, 18859, 18894, 18924, 18950, 18980, 19021, 19050, 19081], [20222.625, 20137.944, 20207.141, 20186.445, 20222.691, 20189.207, 20220.213, 20194.672, 20129.758, 19972.7, 20068.239, 20140.164, 20226.462, 20167.334], [46876.767, 46802.668, 46812.212, 46826.979, 46798.95, 46803.881, 46806.598, 46837.214, 46839.959, 46950.588, 47040.82, 46877.419, 46822.25, 46950.901], [23.231, 19.357, 12.181, 14.229, 10.7, 21.513, 11.636, 15.318, 20.167, 22.663, 20.804, 22.247, 25.79, 21.385], [3529.936856731117, 4694.490211952637, 2946.1670912950794, 3607.0684757585723, 2968.726243958349, 1678.605818239186, 3592.600013131287, 6379.730979545414, 5732.714511437552, 3002.423531804449, 18218.97765493153, 5688.9892219009425, 2412.9762174444813, 11404.978689722835], [621, 622, 623, 624, 625, 626, 627, 628, 629, 630, 631, 632, 633, 634]], [2, 2087, [18532, 18582, 18627, 18679, 18727], [22413.581, 22462.274, 22409.786, 22392.682, 22399.655], [44135.313, 44201.212, 44242.938, 44174.772, 44308.856], [21.364, 16.724, 12.584, 12.944, 18.424], [6972.319701907229, 9164.096750330029, 4306.765158023038, 3904.7830859324467, 1639.3841570520788], [620, 621, 622, 623, 624]], [4, 2089, [18534, 18585, 18630, 18682, 18728, 18777, 18824, 18864], [25053.078, 25061.597, 25051.387, 25065.279, 25056.029, 25068.452, 25061.364, 25075.417], [68483.59, 68441.792, 68433.37, 68551.945, 68460.279, 68470.5, 68589.324, 68598.562], [27.971, 12.244, 10.77, 15.089, 19.94, 15.238, 13.458, 17.015], [4149.761392577552, 1957.7030100423756, 3057.836944252941, 10991.669247339014, 7781.386044419339, 15478.088772014937, 16036.95412737078, 19461.51241437663], [620, 621, 622, 623, 624, 625, 626, 627]], [1, 2098, [18550, 18603, 18647, 18700, 18749, 18795], [43822.497, 43834.194, 43820.633, 43782.587, 43811.601, 43837.226], [22388.162, 22422.052, 22422.338, 22210.779, 22411.461, 22420.389], [21.615, 11.08, 17.138, 22.527, 11.619, 15.885], [1122.749723806194, 2418.9645684536686, 2857.310775705004, 30244.738529566417, 2945.8526762940346, 1579.9207040042625], [620, 621, 622, 623, 624, 625]], [0, 2099, [18558, 18607, 18654, 18706, 18753], [5324.99, 5298.927, 5366.951, 5366.519, 5398.616], [15061.004, 15100.028, 15217.044, 15234.736, 15226.489], [19.626, 13.976, 14.251, 11.726, 13.695], [22801.68267354709, 47295.141083555434, 3969.2448190650675, 4841.999423084236, 4278.7610515838305], [621, 622, 623, 624, 625]], [1, 2108, [18702, 18751, 18797, 18842, 18883], [44313.971, 44320.078, 44265.057, 44303.517, 44255.894], [23544.567, 23581.684, 23554.098, 23590.454, 23545.835], [17.585, 13.238, 17.384, 23.083, 21.255], [2952.1948137733198, 3086.2549588033858, 3944.688813278368, 2202.1687148775513, 1378.6518083004732], [623, 624, 625, 626, 627]], [0, 2113, [18846, 18884, 18914, 18942, 18970, 19007], [5461.359, 5479.835, 5417.787, 5432.701, 5412.655, 5488.802], [15228.439, 15239.837, 15220.19, 15175.155, 15284.601, 15332.324], [17.187, 10.678, 16.529, 29.274, 26.59, 27.234], [9090.880094434506, 93762.13054086776, 16951.523598330154, 7790.096015792452, 1986.507594117201, 3375.437266754583], [627, 628, 629, 630, 631, 632]], [3, 2115, [18766, 18814, 18855, 18891, 18922], [19069.31, 19086.857, 19146.622, 19325.808, 19329.199], [46911.314, 46879.184, 46789.672, 46706.18, 46765.529], [18.22, 20.378, 32.329, 18.07, 20.341], [7399.987731799988, 8609.91962122815, 2735.096983358877, 1019.7480053366675, 1686.5877299469241], [625, 626, 627, 628, 629]], [2, 2116, [18723, 18774, 18822, 18862, 18897, 18925, 18951, 18984, 19025, 19052, 19083, 19117, 19157, 19185], [21292.002, 21268.942, 21237.869, 21239.194, 21246.094, 21228.687, 21204.908, 21225.761, 21211.905, 21236.273, 21221.151, 21240.736, 21213.076, 21248.626], [44069.571, 44066.682, 44052.817, 44043.952, 44080.516, 44029.78, 44049.16, 44033.208, 44049.736, 44051.565, 44022.677, 44066.464, 44058.054, 44030.632], [21.094, 15.276, 13.01, 20.058, 23.162, 15.853, 20.437, 28.937, 18.336, 19.214, 16.295, 10.302, 23.289, 14.587], [1946.2390415677805, 1531.831614084153, 1185.4638288775252, 1741.4950716352732, 592.6779106763582, 1837.2620507589045, 733.2868212608944, 1702.5756315631936, 805.9100226717454, 1163.6739940226523, 1638.9522903809286, 1751.3857400493418, 2263.403927868208, 1212.339966621991], [624, 625, 626, 627, 628, 629, 630, 631, 632, 633, 634, 635, 636, 637]], [1, 2118, [18882, 18911, 18940, 18967, 19002, 19041, 19066, 19100, 19138, 19172, 19204, 19239, 19280, 19316, 19352, 19386, 19418, 19456, 19492], [44070.321, 44107.062, 44093.986, 44084.798, 44079.708, 44078.639, 44097.543, 44086.749, 44030.978, 44065.154, 44012.607, 44093.233, 44086.867, 44073.68, 44068.608, 44038.831, 44029.045, 44035.162, 44038.338], [22137.612, 22116.044, 22089.971, 22060.729, 22065.74, 22048.628, 21998.76, 21977.057, 22019.068, 22040.246, 22061.432, 22088.954, 22078.574, 22033.959, 22089.787, 22048.242, 22063.02, 22045.13, 22042.341], [14.892, 12.971, 13.871, 14.225, 16.11, 12.828, 12.423, 12.137, 16.22, 19.526, 18.754, 24.288, 14.824, 14.013, 15.2, 16.081, 15.498, 14.72, 17.46], [5131.014251623422, 5018.886303405889, 7356.166565682957, 3776.3511913824022, 4243.138715350446, 5645.453543221268, 5086.947645455427, 5740.118148961811, 2279.3234835367584, 3286.3182633112037, 2187.9659991451217, 1429.2869991447099, 2275.916703952695, 2931.022072764786, 3214.2720669044666, 3027.616168395411, 2683.774013958446, 3079.480138212166, 1355.6838918033197], [627, 628, 629, 630, 631, 632, 633, 634, 635, 636, 637, 638, 639, 640, 641, 642, 643, 644, 645]], [4, 2123, [18927, 18952, 18986, 19027, 19053, 19085, 19122, 19159, 19188, 19224, 19263, 19297, 19335], [25030.712, 25022.971, 25047.472, 25047.778, 25075.319, 25128.037, 25154.179, 25080.589, 25087.672, 25107.937, 25097.086, 25064.678, 25097.816], [68623.224, 68689.778, 68756.573, 68748.071, 68770.471, 68759.514, 68819.21, 68714.048, 68798.026, 68778.684, 68682.086, 68758.852, 68758.896], [18.161, 15.232, 9.969, 13.097, 11.908, 21.604, 20.553, 26.8, 17.564, 21.993, 20.252, 17.312, 29.665], [9813.675429988743, 3212.743183157241, 2440.62496668092, 3879.7413162305043, 8137.666271067562, 13329.121905372373, 3421.2838297001326, 6327.120252044944, 5401.035367569008, 7213.98048966136, 7226.954980257251, 2664.2473614667797, 4735.796023823969], [629, 630, 631, 632, 633, 634, 635, 636, 637, 638, 639, 640, 641]], [5, 2128, [18722, 18773, 18820, 18861, 18896], [20467.554, 20591.71, 20564.043, 20538.321, 20552.757], [72471.432, 72447.686, 72476.733, 72445.249, 72460.896], [41.496, 20.561, 14.103, 24.871, 27.609], [1482.4437721338504, 2577.369649342291, 2057.2485223881517, 4116.0174646412925, 3473.9448318329205], [624, 625, 626, 627, 628]], [1, 2132, [19040, 19067, 19101, 19139, 19173], [43935.544, 44043.774, 44046.786, 43985.541, 44047.64], [23224.699, 23375.114, 23210.551, 23285.994, 23294.366], [47.006, 23.643, 35.803, 25.793, 27.947], [3328.1111145408227, 1927.3406255677974, 1926.5499050571307, 798.7719930053327, 848.3466328025926], [632, 633, 634, 635, 636]], [3, 2135, [18981, 19022, 19051, 19082, 19114, 19155, 19183, 19216, 19257, 19292, 19331, 19371, 19402, 19436, 19471, 19506, 19541, 19574, 19615, 19651, 19676, 19707, 19745, 19779, 19808, 19834, 19858], [20250.722, 20145.405, 20246.295, 20256.57, 20127.934, 20227.125, 20090.375, 20056.274, 20178.793, 20211.545, 20182.443, 20293.232, 20339.047, 20338.597, 20329.283, 20312.222, 20310.506, 20317.025, 20324.724, 20334.444, 20312.022, 20334.792, 20332.606, 20316.392, 20332.635, 20315.43, 20323.984], [47329.186, 47264.404, 47421.586, 47359.511, 47278.464, 47260.592, 47313.324, 47246.275, 47305.752, 47201.504, 47393.994, 47179.398, 47163.977, 47149.381, 47153.647, 47160.264, 47151.47, 47156.413, 47176.952, 47160.564, 47174.722, 47129.427, 47148.989, 47140.494, 47156.093, 47141.829, 47122.637], [21.188, 25.326, 26.994, 19.89, 19.926, 11.798, 19.122, 9.525, 22.984, 10.762, 37.795, 24.186, 10.229, 14.436, 10.436, 12.36, 11.663, 16.827, 11.419, 9.872, 11.69, 11.891, 16.467, 13.682, 17.924, 24.796, 26.599], [7596.6719287806245, 9521.960404424375, 3956.595745470675, 4388.683256128212, 9536.991735461957, 37069.58875523379, 34194.17358872071, 133713.3352352214, 10899.520670345008, 81822.04255353966, 3682.845421781272, 3115.89628575863, 2792.1541645166253, 1900.242004611696, 2642.006277147143, 3297.453167146709, 3389.068174360362, 2470.386886415308, 2559.6783855600893, 2840.5495290408776, 2698.870231443929, 3172.8327896144433, 2790.515693430258, 4445.241487213717, 1905.4161082322764, 1452.563636860774, 4507.360218629742], [631, 632, 633, 634, 635, 636, 637, 638, 639, 640, 641, 642, 643, 644, 645, 646, 647, 648, 649, 650, 651, 652, 653, 654, 655, 656, 657]], [2, 2149, [19119, 19158, 19186, 19220, 19262, 19295, 19334], [22122.796, 22098.374, 22188.053, 22035.057, 22108.275, 22049.413, 22134.237], [44908.157, 44785.709, 44913.63, 44745.104, 44747.398, 44791.237, 44707.862], [30.51, 30.776, 19.197, 35.871, 31.685, 33.373, 16.665], [4122.182386223779, 3829.857765421091, 481.83518536369365, 4389.433985630801, 2515.538133672382, 2024.5527610162997, 21150.51737794904], [635, 636, 637, 638, 639, 640, 641]], [3, 2152, [19152, 19180, 19213, 19254, 19290, 19327, 19368, 19399, 19433, 19467, 19503, 19539, 19572, 19613], [19513.307, 19430.527, 19452.209, 19484.333, 19548.015, 19316.505, 19411.453, 19458.772, 19494.092, 19496.41, 19533.62, 19486.961, 19526.097, 19529.401], [47278.175, 47332.584, 47327.075, 47284.357, 47279.648, 47331.207, 47332.325, 47307.65, 47299.966, 47286.435, 47288.454, 47285.133, 47255.108, 47251.313], [13.462, 12.925, 14.023, 13.746, 37.349, 29.294, 15.056, 15.861, 13.546, 11.332, 11.419, 16.602, 14.174, 27.12], [3572.447662980367, 4731.675839167614, 6168.893482459909, 2565.50374096386, 790.9157215201766, 4593.118832917566, 3778.0099363903637, 2640.2232887888968, 1956.7387412909852, 1935.2707793085342, 2457.9693661286965, 2333.709617099885, 1505.8616079901617, 1635.2048407426532], [636, 637, 638, 639, 640, 641, 642, 643, 644, 645, 646, 647, 648, 649]], [4, 2163, [19264, 19299, 19338, 19375, 19407, 19443, 19476, 19514], [25810.84, 25655.885, 25581.98, 25497.163, 25581.573, 25596.976, 25468.307, 25465.918], [68773.483, 68936.807, 68889.109, 68919.335, 68923.083, 68922.374, 68858.007, 68832.152], [24.541, 30.62, 31.926, 19.728, 18.953, 20.24, 13.781, 16.377], [2449.2501661344645, 5010.948937695489, 2402.6079147059704, 9859.01879360359, 5025.142762736422, 2556.3111692054754, 3167.95600725838, 3244.3311959736243], [639, 640, 641, 642, 643, 644, 645, 646]], [5, 2171, [19329, 19369, 19400, 19434, 19468], [19443.503, 19419.987, 19486.633, 19461.036, 19486.617], [72853.434, 72836.117, 72848.837, 72857.274, 72905.094], [29.023, 31.469, 24.645, 16.974, 15.885], [675.2772871933231, 3079.656681857482, 921.3081014624695, 760.7208167164551, 537.6344504450427], [641, 642, 643, 644, 645]], [1, 2173, [19353, 19388, 19420, 19457, 19493, 19530, 19562, 19598, 19634, 19667, 19695], [44820.991, 44835.658, 44862.954, 44817.509, 44807.468, 44844.903, 44899.072, 44882.63, 44881.067, 44815.86, 44827.032], [23775.281, 23777.962, 23761.644, 23724.294, 23629.397, 23786.084, 23623.364, 23746.042, 23794.874, 23796.88, 23700.497], [17.984, 13.449, 11.936, 15.961, 14.96, 10.677, 12.289, 15.971, 14.964, 14.832, 27.639], [2161.2727873329786, 2792.3552254916663, 3548.3952323602107, 3786.9309999949787, 6140.229891434769, 2035.8480302521139, 6046.130649623645, 2546.7794699229366, 1653.4912759306094, 1296.7652523678098, 885.241321824795], [641, 642, 643, 644, 645, 646, 647, 648, 649, 650, 651]], [5, 2175, [19326, 19366, 19398, 19432, 19466, 19502, 19538, 19571, 19612, 19649], [19013.954, 19047.937, 19085.843, 19080.867, 18944.03, 19050.335, 18919.103, 18989.077, 19070.18, 19074.931], [72696.114, 72691.095, 72699.942, 72720.486, 72657.759, 72655.259, 72740.001, 72675.813, 72706.96, 72594.417], [25.22, 35.586, 25.512, 25.446, 22.21, 25.972, 31.777, 36.975, 33.534, 24.66], [1395.4947851347245, 1942.8242794741097, 3875.6755288191566, 4537.3573312384915, 1991.8905418260936, 1225.5284126428915, 2036.8117355030527, 1998.0540039073258, 3123.513975270705, 11979.451570796737], [641, 642, 643, 644, 645, 646, 647, 648, 649, 650]], [1, 2178, [19385, 19417, 19455, 19491, 19528, 19560, 19596, 19632], [43793.386, 43791.416, 43823.555, 43820.875, 43806.341, 43852.589, 43752.365, 43795.411], [22904.507, 22912.675, 22923.531, 22907.271, 22932.87, 22929.411, 22941.326, 22949.834], [27.356, 27.193, 17.748, 22.883, 25.058, 25.359, 30.019, 19.832], [1430.779605324047, 2879.319955867958, 2864.7559595114817, 3309.136250588871, 3858.108796318509, 2928.490739401808, 1275.819403458514, 1375.1906221304716], [642, 643, 644, 645, 646, 647, 648, 649]], [2, 2183, [19438, 19474, 19510, 19543, 19576, 19618, 19654, 19678, 19709, 19748, 19781, 19811, 19836, 19859, 19874, 19895, 19920, 19944, 19973, 19997, 20027, 20050], [22039.6, 22010.61, 22069.042, 22088.723, 22088.984, 22087.474, 22052.114, 22080.793, 22059.105, 22048.821, 22035.143, 22067.478, 22094.919, 22053.449, 22123.642, 22093.341, 22075.764, 22071.002, 22077.319, 22078.113, 22063.484, 22072.694], [44258.19, 44392.063, 44567.061, 44606.784, 44550.461, 44596.605, 44615.835, 44581.534, 44601.952, 44569.688, 44546.288, 44545.096, 44530.845, 44550.997, 44585.774, 44582.909, 44584.228, 44579.609, 44584.39, 44573.199, 44575.946, 44552.903], [11.073, 15.833, 15.252, 13.183, 20.256, 15.101, 13.019, 11.565, 20.05, 17.726, 17.58, 26.821, 11.282, 16.596, 14.346, 21.666, 14.828, 15.831, 15.47, 18.764, 14.453, 18.364], [3208.521733805296, 17038.726141178453, 2563.7939665847703, 2575.3002836346645, 1890.7464869620842, 1364.998970216928, 1536.832961905565, 2043.414001968155, 2092.8084076273103, 1957.3531285987688, 1404.4008838407567, 1176.5404817588112, 922.0932095565173, 2705.7284358602574, 2211.497950911153, 2680.465050897561, 1994.2104981989114, 1635.0940023335263, 1371.2867483515486, 2254.632957729668, 1692.3744657386712, 3304.5592209973493], [644, 645, 646, 647, 648, 649, 650, 651, 652, 653, 654, 655, 656, 657, 658, 659, 660, 661, 662, 663, 664, 665]], [0, 2188, [19462, 19497, 19534, 19567, 19603, 19639, 19670, 19698, 19735, 19772], [6460.033, 6575.809, 6498.939, 6450.433, 6439.342, 6364.971, 6410.147, 6420.607, 6464.446, 6429.355], [15052.24, 15105.064, 15062.079, 15060.777, 15014.566, 15043.03, 15042.829, 15010.464, 15041.024, 15028.232], [20.365, 11.735, 9.311, 11.246, 12.582, 15.604, 10.592, 9.676, 12.861, 15.576], [9305.253822423054, 2491.304380176135, 4954.095909904135, 3571.0849068850966, 3505.3065635685093, 1230.4985452302992, 2022.2896248692587, 3128.7394396970994, 1894.9248258877487, 2138.1168268557817], [645, 646, 647, 648, 649, 650, 651, 652, 653, 654]], [1, 2198, [19561, 19597, 19633, 19666, 19694, 19726, 19769, 19794, 19824], [44260.846, 44119.446, 44156.525, 44138.67, 44195.631, 44283.626, 44212.474, 44169.167, 44186.682], [22125.865, 22114.945, 22118.315, 22074.599, 22150.272, 22155.472, 22071.335, 22115.094, 22076.566], [29.347, 22.767, 21.648, 16.03, 17.607, 21.792, 26.489, 32.65, 22.216], [915.2378039782716, 4379.914679601052, 1492.7393215077002, 651.8590887506678, 985.944811164086, 610.0726078225649, 1152.1428772506797, 1228.1703050909205, 906.0204965175418], [647, 648, 649, 650, 651, 652, 653, 654, 655]], [3, 2212, [19611, 19648, 19674, 19704, 19741, 19774, 19804, 19831, 19856, 19872], [18556.698, 18543.143, 18527.45, 18650.304, 18613.071, 18593.705, 18606.488, 18658.069, 18594.504, 18604.316], [46935.425, 46961.927, 46966.623, 47109.108, 47090.163, 47074.013, 47109.732, 47109.914, 47090.695, 47118.902], [10.616, 15.368, 35.636, 13.2, 13.371, 17.149, 17.319, 14.268, 11.315, 19.433], [1731.612101804693, 2667.837653114871, 718.4338852919043, 79323.55134417675, 2097.772449444449, 2578.007264119263, 2082.576032869034, 2108.653175802976, 2961.5099094892125, 2638.314590851247], [649, 650, 651, 652, 653, 654, 655, 656, 657, 658]], [1, 2217, [19724, 19767, 19793, 19823, 19849, 19868, 19885, 19904, 19932, 19958, 19985, 20011, 20037, 20062, 20089], [43339.479, 43325.578, 43316.953, 43321.96, 43329.745, 43323.243, 43343.399, 43362.856, 43353.638, 43383.703, 43362.92, 43402.828, 43375.152, 43358.663, 43421.882], [21442.692, 21441.451, 21421.512, 21438.55, 21430.877, 21455.07, 21407.851, 21400.646, 21383.281, 21387.415, 21382.58, 21387.926, 21366.74, 21401.069, 21382.586], [9.718, 9.74, 7.57, 8.077, 9.396, 9.472, 10.011, 13.725, 12.872, 11.579, 13.177, 13.053, 14.954, 12.724, 17.257], [2668.9093388297474, 4314.517456191611, 4041.2957940089887, 4993.347420012996, 3637.09255990704, 4025.3435284213156, 4241.1654706436375, 4328.720713116344, 3186.723669401386, 2816.8875834061705, 5433.725061488427, 2106.595477799964, 2938.676309061022, 3394.740473516029, 2213.3462097623174], [652, 653, 654, 655, 656, 657, 658, 659, 660, 661, 662, 663, 664, 665, 666]], [2, 2233, [19875, 19896, 19921, 19945, 19974], [22276.828, 22301.296, 22187.175, 22215.273, 22165.239], [43753.388, 43887.096, 43808.096, 43819.105, 43811.294], [30.81, 21.051, 21.801, 18.115, 18.201], [2385.195108480658, 608.4579660321133, 5381.7857142703515, 1725.1975680253288, 1283.8057978614856], [658, 659, 660, 661, 662]], [0, 2244, [19989, 20014, 20042, 20065, 20095, 20118, 20141], [5148.376, 5129.48, 5145.109, 5136.432, 5118.185, 5103.64, 5088.971], [14924.556, 14967.192, 14921.728, 14946.752, 14964.171, 14953.597, 14955.633], [11.659, 14.704, 14.224, 18.914, 10.981, 13.586, 30.983], [3163.5341233029526, 2863.6187138752516, 2732.3390627207586, 2708.647672918526, 2418.4816901437684, 2717.8006802042687, 1063.1348047510164], [663, 664, 665, 666, 667, 668, 669]], [4, 2270, [20197, 20226, 20254, 20279, 20312, 20339, 20365, 20393, 20414, 20438, 20462, 20480, 20496], [24863.511, 24785.724, 24828.524, 24833.432, 24859.08, 24786.724, 24823.721, 24858.216, 24820.023, 24818.66, 24741.361, 24824.501, 24809.204], [68772.052, 68775.924, 68811.757, 68848.619, 68746.296, 68798.366, 68791.105, 68785.449, 68786.322, 68808.7, 68668.668, 68792.138, 68786.448], [26.28, 16.037, 27.664, 21.961, 31.175, 28.796, 15.845, 16.991, 16.255, 14.075, 25.621, 16.944, 25.797], [1767.425277007834, 1323.4072805918804, 2171.2092979179793, 1134.411507279267, 2237.7449817781426, 1588.4937793495171, 8813.260156259259, 3580.516050779816, 1747.1830191627948, 1457.2616022574016, 6590.880321296459, 1400.8688254891476, 2038.0572576326515], [671, 672, 673, 674, 675, 676, 677, 678, 679, 680, 681, 682, 683]], [0, 2281, [20210, 20242, 20269, 20301, 20323], [5739.393, 5735.626, 5727.512, 5672.191, 5739.77], [15314.656, 15295.717, 15308.867, 15148.845, 15124.366], [22.15, 23.257, 16.763, 15.291, 18.924], [13838.189870963974, 2254.357533171484, 3955.9097198238946, 46344.54672337301, 31726.89395203221], [672, 673, 674, 675, 676]], [1, 2293, [20350, 20374, 20401, 20425, 20451, 20469, 20488], [43357.481, 43379.721, 43389.486, 43493.15, 43504.042, 43461.453, 43428.087], [21397.592, 21450.585, 21409.156, 21363.374, 21366.803, 21430.944, 21453.83], [38.792, 26.716, 19.708, 12.72, 25.267, 28.228, 31.665], [745.4107151929222, 2469.8361627248396, 1745.9237504840883, 4338.91315101171, 1288.3422851742573, 939.3619218983067, 1920.1129527719836], [676, 677, 678, 679, 680, 681, 682]], [1, 2295, [20351, 20376, 20402, 20426, 20452], [44733.879, 44739.507, 44762.094, 44690.572, 44711.798], [23018.749, 22952.686, 22982.204, 22935.305, 23006.767], [16.168, 12.97, 8.341, 18.489, 24.279], [1693.0177448567847, 1806.747866358488, 3115.6993477045144, 644.1895609442842, 924.9072405105861], [676, 677, 678, 679, 680]], [2, 2301, [20390, 20413, 20437, 20461, 20478], [21247.833, 21239.561, 21218.53, 21221.597, 21240.818], [43849.449, 43847.779, 43873.25, 43863.166, 43841.703], [9.902, 8.06, 7.479, 9.65, 11.324], [1834.1274743918445, 3500.480798996502, 3867.238849215385, 2530.9353159504963, 1246.241728327539], [678, 679, 680, 681, 682]], [1, 2314, [20523, 20545, 20565, 20589, 20610], [43457.691, 43453.124, 43440.664, 43457.174, 43370.695], [21378.726, 21381.814, 21378.566, 21399.074, 21428.292], [32.208, 12.901, 18.384, 26.932, 18.658], [2169.573957314556, 2002.8652928193537, 1817.3696510775294, 1268.0553228706335, 644.4163595673683], [684, 685, 686, 687, 688]], [1, 2315, [20544, 20564, 20588, 20609, 20635, 20660, 20687, 20710, 20732, 20757, 20782], [43138.908, 43195.042, 43112.022, 43153.743, 43201.377, 43150.908, 43210.662, 43171.569, 43141.976, 43152.738, 43211.332], [21947.858, 21964.306, 21955.297, 21887.741, 21842.468, 21936.105, 21978.159, 21892.084, 21889.468, 21888.141, 21931.979], [25.617, 24.07, 33.475, 21.425, 25.668, 20.315, 24.061, 23.34, 20.504, 20.91, 22.371], [1342.0209463309454, 985.2875425654364, 832.2723494273556, 1463.7144297025256, 1451.8215699060681, 1285.647982810892, 3098.1822552378, 893.9034270187328, 911.3600757814336, 1166.9732197984267, 1439.8895973762376], [685, 686, 687, 688, 689, 690, 691, 692, 693, 694, 695]], [1, 2319, [20590, 20612, 20636, 20663, 20688, 20712], [44785.596, 44780.258, 44749.035, 44751.908, 44771.785, 44786.749], [23908.362, 23918.614, 23896.53, 23916.878, 23936.216, 23924.233], [34.334, 13.964, 13.139, 12.97, 11.6, 11.992], [2395.3974034630646, 1861.3634881505266, 2930.9656242981255, 2035.7512220332635, 2963.556197357793, 2474.3019860069826], [687, 688, 689, 690, 691, 692]], [3, 2324, [20622, 20647, 20671, 20699, 20722, 20742, 20768, 20792, 20811, 20833], [20332.135, 20295.25, 20352.989, 20267.212, 20345.824, 20355.779, 20336.743, 20321.703, 20276.913, 20347.6], [47030.58, 47136.947, 47152.419, 47047.815, 47054.734, 46988.378, 46948.301, 46955.883, 46834.102, 46917.363], [27.566, 20.386, 35.615, 23.053, 31.519, 28.609, 22.106, 38.286, 13.412, 27.442], [1521.3089161606435, 628.1556678634068, 2444.8930911145603, 9193.06142782949, 2283.0402944226867, 1658.4417969062226, 8052.033302557628, 2536.121907310187, 2935.0020026598654, 2010.1152850094659], [689, 690, 691, 692, 693, 694, 695, 696, 697, 698]], [2, 2326, [20648, 20672, 20700, 20723, 20743, 20769, 20793, 20812, 20834, 20854, 20877, 20900, 20916, 20941], [21250.564, 21287.075, 21372.17, 21370.693, 21367.166, 21342.324, 21315.699, 21326.71, 21284.126, 21275.113, 21277.553, 21270.909, 21162.542, 21304.299], [43894.876, 43875.916, 43821.035, 43829.131, 43833.366, 43835.664, 43812.65, 43825.645, 43847.522, 43841.608, 43881.438, 43848.023, 43836.655, 43826.878], [18.145, 19.031, 11.341, 8.832, 7.259, 5.943, 9.393, 7.314, 11.128, 20.582, 10.566, 21.537, 21.901, 19.03], [584.8650537427941, 756.2155961720789, 1842.7220735009605, 3659.951936466509, 4929.373980310147, 5144.8387040702155, 4526.134456688454, 5948.522364108383, 2332.6528522764315, 2182.013344522978, 532.4533615759564, 1277.5522044498027, 1102.1784803980745, 567.1148166295933], [690, 691, 692, 693, 694, 695, 696, 697, 698, 699, 700, 701, 702, 703]], [2, 2341, [20814, 20835, 20855, 20878, 20901], [22078.798, 21941.455, 21909.576, 21969.051, 21911.205], [43575.986, 43593.084, 43644.272, 43579.393, 43652.105], [37.81, 20.496, 20.574, 26.704, 17.48], [1879.5524507294467, 1190.2372060165796, 1894.4393949171538, 1430.8028106968363, 3341.0762068102945], [697, 698, 699, 700, 701]], [3, 2348, [20898, 20914, 20937, 20959, 20985, 21006], [19398.633, 19364.708, 19446.222, 19389.474, 19417.801, 19279.277], [46846.446, 46835.21, 46860.421, 46852.579, 46833.87, 46847.324], [17.174, 18.548, 17.852, 13.864, 19.744, 20.169], [1373.9724282868945, 725.5875834656197, 2054.2968137979715, 1312.2957125644748, 1266.8136447801169, 845.9574214421185], [701, 702, 703, 704, 705, 706]], [2, 2357, [21008, 21021, 21049, 21071, 21098, 21124, 21150, 21170, 21191, 21213, 21231, 21244, 21263], [20767.52, 20752.452, 20773.601, 20760.158, 20740.268, 20766.237, 20748.386, 20696.299, 20722.018, 20736.233, 20697.198, 20617.538, 20492.361], [43372.46, 43367.114, 43352.709, 43374.058, 43362.651, 43394.665, 43427.037, 43477.435, 43424.782, 43444.243, 43439.089, 43581.347, 43577.155], [16.479, 9.112, 9.864, 12.403, 7.159, 11.89, 17.395, 13.319, 16.912, 14.531, 15.366, 17.226, 24.594], [2295.180900390115, 2814.562078226943, 1901.2586298545687, 2468.2631954435064, 2345.6872132012363, 1596.9827030699466, 2476.3156510218405, 5053.205057660273, 2507.4323958709874, 3669.1560816361452, 5460.093686119818, 5220.588815196656, 923.6562217102], [706, 707, 708, 709, 710, 711, 712, 713, 714, 715, 716, 717, 718]], [3, 2368, [21046, 21069, 21096, 21121, 21146], [19378.006, 19369.948, 19410.263, 19388.959, 19399.852], [46812.229, 46838.504, 46843.229, 46832.111, 46849.248], [21.587, 28.291, 38.368, 12.411, 22.995], [1391.1108760677153, 922.5062636892222, 1192.6134072679006, 1575.7112791662707, 970.5217606730406], [708, 709, 710, 711, 712]], [3, 2391, [21284, 21298, 21317, 21337, 21356, 21377, 21400, 21422], [20303.253, 20267.657, 20275.287, 20301.207, 20307.56, 20271.952, 20245.652, 20285.245], [46756.495, 46767.631, 46713.864, 46743.277, 46770.812, 46766.762, 46771.762, 46683.464], [29.177, 19.215, 11.735, 21.863, 37.036, 32.624, 38.129, 17.463], [1583.5551104740339, 2667.1122235810226, 1910.836296216201, 1071.2521285921443, 1034.634733022045, 2510.911315481191, 1853.435625849309, 726.2521431187095], [719, 720, 721, 722, 723, 724, 725, 726]], [4, 2408, [21484, 21506, 21525, 21545, 21569, 21584, 21604, 21623, 21640, 21655, 21678], [23643.07, 23619.011, 23609.26, 23611.243, 23666.571, 23609.777, 23662.079, 23707.22, 23633.239, 23642.321, 23601.513], [68257.458, 68277.916, 68201.085, 68255.836, 68227.948, 68229.399, 68258.306, 68264.668, 68239.609, 68260.416, 68175.814], [20.671, 28.573, 23.031, 28.603, 29.221, 28.462, 26.067, 27.551, 14.298, 28.101, 21.292], [1785.3094557754812, 2167.207424375663, 1766.3005472837463, 2359.3111143015153, 2645.106223380918, 3953.820629691954, 2071.451263523747, 2756.519419565235, 1875.3628444895592, 3717.319093602159, 877.521567363316], [729, 730, 731, 732, 733, 734, 735, 736, 737, 738, 739]], [3, 2437, [21803, 21820, 21834, 21856, 21875, 21900, 21936, 21978, 22021, 22062, 22098, 22138, 22179, 22211, 22249, 22282, 22311, 22343, 22377], [20286.613, 20312.565, 20297.885, 20281.973, 20185.821, 20330.253, 20291.821, 20184.301, 20292.21, 20293.23, 20369.124, 20407.201, 20278.385, 20289.048, 20343.328, 20267.037, 20252.844, 20217.625, 20310.253], [47105.541, 47065.778, 47097.313, 47136.226, 47219.44, 47082.3, 47046.967, 47128.196, 47079.184, 47156.178, 47207.69, 47234.458, 47075.054, 47126.913, 47095.286, 47113.577, 47134.863, 47176.73, 47131.613], [12.83, 15.988, 19.894, 23.502, 12.459, 18.948, 29.459, 33.822, 18.868, 25.681, 16.253, 19.329, 18.207, 21.201, 29.713, 22.521, 24.453, 22.014, 25.108], [2366.7129500830306, 757.897889547541, 1667.071731639573, 2414.958595693156, 100697.55037791005, 2082.5424527576365, 1410.796280174921, 7160.2581433176265, 1474.560681971384, 3194.824301775817, 2511.7906495018083, 4366.081337575593, 1535.3342398172779, 1269.835605362158, 1188.5337660173468, 1193.303984349081, 2547.182551110568, 2009.1121021951658, 2798.5275676226793], [747, 748, 749, 750, 751, 752, 753, 754, 755, 756, 757, 758, 759, 760, 761, 762, 763, 764, 765]], [3, 2446, [21874, 21899, 21935, 21977, 22019, 22060], [19847.275, 19823.753, 19844.872, 19837.359, 19734.543, 19565.953], [47375.813, 47399.1, 47398.62, 47392.084, 47407.501, 47412.722], [12.825, 13.127, 11.33, 7.789, 10.792, 15.166], [2079.211944141748, 3188.4727899191535, 3689.721401697788, 3475.6982759811026, 4240.305119860016, 3250.5282919143933], [751, 752, 753, 754, 755, 756]], [2, 2455, [21901, 21937, 21980, 22022, 22064], [21125.648, 21228.586, 21130.922, 21155.571, 21139.572], [43482.719, 43547.434, 43460.16, 43506.972, 43568.954], [12.684, 22.391, 17.084, 10.881, 24.822], [3168.259832248735, 3261.5205349157172, 1423.9982746675457, 2193.9002369143286, 5294.947092484448], [752, 753, 754, 755, 756]], [4, 2456, [21905, 21942, 21986, 22026, 22068, 22104, 22144], [24683.946, 24698.104, 24722.611, 24598.188, 24682.833, 24559.213, 24541.434], [68784.913, 68763.415, 68775.864, 68731.858, 68711.625, 68713.246, 68712.693], [26.796, 12.352, 13.955, 21.615, 14.924, 19.066, 23.635], [3574.1077588313574, 3564.7743902995676, 7352.348895888037, 2736.1990429610737, 9552.476994964263, 4800.745699319555, 4633.7202040854], [752, 753, 754, 755, 756, 757, 758]], [1, 2462, [22005, 22048, 22086, 22123, 22165], [44453.494, 44479.55, 44488.834, 44575.742, 44546.64], [22677.967, 22702.354, 22716.639, 22756.602, 22827.274], [18.621, 13.738, 9.778, 19.898, 24.566], [1553.406718432441, 2852.9181690623655, 2841.5488300411675, 1744.863453950543, 1373.3054263172749], [754, 755, 756, 757, 758]], [5, 2463, [22018, 22059, 22097, 22137, 22178, 22209, 22247, 22280, 22309], [19339.265, 19347.963, 19294.333, 19311.748, 19404.063, 19446.873, 19449.236, 19468.994, 19471.191], [72626.33, 72679.68, 72668.125, 72644.091, 72541.227, 72662.737, 72659.625, 72597.619, 72659.715], [20.797, 18.727, 14.806, 25.713, 27.177, 16.949, 15.334, 30.7, 18.346], [5824.173659250075, 2405.840126784213, 3204.4006787705166, 2990.6669212478173, 2170.5585938475047, 1618.8314739914417, 1392.0399650522372, 981.2535068489706, 863.7743401378416], [755, 756, 757, 758, 759, 760, 761, 762, 763]], [2, 2465, [21982, 22023, 22065, 22100, 22140, 22180, 22213, 22250, 22284, 22313, 22345, 22380, 22414, 22443, 22465, 22487], [21448.492, 21479.955, 21458.181, 21380.743, 21434.609, 21369.023, 21352.419, 21347.744, 21345.397, 21384.444, 21420.132, 21472.623, 21327.679, 21354.323, 21483.095, 21559.437], [44075.95, 44185.878, 44137.601, 44202.239, 44229.332, 44242.046, 44256.535, 44214.915, 44232.662, 44265.668, 44244.402, 44232.052, 44344.452, 44252.492, 44280.712, 44317.355], [29.645, 15.874, 21.11, 18.486, 12.573, 17.862, 11.303, 16.671, 17.252, 14.286, 19.762, 19.731, 26.553, 21.483, 29.915, 35.381], [2729.5511408162797, 20052.101559347873, 12729.312108558785, 5409.582970859388, 7120.298568520392, 8904.769286997014, 3085.316448132732, 3508.173361418282, 8024.068007239548, 2373.3261507812026, 3904.8155817023694, 1883.773917755527, 3047.462865426631, 2206.3214302640163, 2810.6873492157924, 6053.364723593479], [754, 755, 756, 757, 758, 759, 760, 761, 762, 763, 764, 765, 766, 767, 768, 769]], [2, 2466, [21939, 21983, 22025, 22066, 22102, 22142, 22182, 22216, 22252, 22287, 22314, 22346, 22381, 22415, 22444], [22079.582, 22132.338, 22344.48, 22351.586, 22368.549, 22372.779, 22426.344, 22377.985, 22427.463, 22410.27, 22393.285, 22411.859, 22388.487, 22449.142, 22443.605], [44587.072, 44557.47, 44531.815, 44551.945, 44580.134, 44571.908, 44550.356, 44635.969, 44544.842, 44518.771, 44498.685, 44446.72, 44291.265, 44234.639, 44193.399], [12.728, 15.594, 16.615, 10.443, 16.074, 9.435, 9.48, 24.252, 13.479, 12.607, 14.165, 18.993, 15.718, 20.897, 17.399], [3902.013735649483, 2875.8119788863346, 3888.2167966078837, 4258.283978431467, 3397.6058675328127, 5554.9688097075195, 3161.78757290214, 2276.464340167441, 1708.0285350321315, 2903.2625234275856, 2306.774456299817, 3783.7321258322695, 3621.2266203620406, 3413.8566751622097, 4812.718886814028], [753, 754, 755, 756, 757, 758, 759, 760, 761, 762, 763, 764, 765, 766, 767]], [0, 2473, [22008, 22052, 22090, 22128, 22168, 22202, 22240, 22272], [5584.493, 5532.338, 5554.188, 5504.574, 5505.034, 5535.184, 5575.812, 5503.806], [15045.58, 15077.375, 15027.335, 15118.635, 15080.994, 15156.661, 15125.849, 15177.407], [12.623, 13.484, 18.731, 14.629, 17.407, 18.036, 15.443, 17.813], [35227.35099329177, 10519.529802128925, 14729.904345912297, 7772.555683524353, 7475.496244328568, 4508.048072055837, 8448.278172397728, 2806.8433988647685], [755, 756, 757, 758, 759, 760, 761, 762]], [5, 2476, [22014, 22058, 22096, 22134, 22176], [18051.56, 18082.865, 18035.177, 18015.005, 18092.111], [73033.305, 73017.278, 73018.497, 73046.262, 73126.556], [22.577, 24.53, 26.255, 23.588, 34.498], [2010.7771675677295, 2067.4253652692983, 2921.167181089019, 1449.5741665612704, 2399.9936451142885], [755, 756, 757, 758, 759]], [1, 2477, [22047, 22084, 22121, 22163, 22197, 22234], [43875.458, 43733.21, 43760.2, 43739.033, 43736.949, 43815.846], [22872.709, 22866.529, 22929.509, 22877.235, 22879.514, 22821.603], [24.125, 21.35, 36.261, 23.651, 18.618, 24.588], [4173.584807987062, 946.8667221563003, 1393.5010890701633, 1543.217225775227, 1398.6375326329148, 933.9431146880897], [755, 756, 757, 758, 759, 760]], [2, 2494, [22141, 22181, 22214, 22251, 22285, 22312], [21530.867, 21495.016, 21549.811, 21540.074, 21552.374, 21399.543], [43474.693, 43512.636, 43551.805, 43544.974, 43538.098, 43718.316], [16.127, 19.754, 13.479, 17.488, 16.641, 18.528], [8326.47826982539, 13568.29536562433, 18317.021629021765, 11495.632373191282, 6759.891001989697, 1871.7811133980883], [758, 759, 760, 761, 762, 763]], [5, 2499, [22243, 22277, 22305, 22338, 22371, 22406], [17387.269, 17478.738, 17421.248, 17409.036, 17465.595, 17464.415], [73583.43, 73567.005, 73572.905, 73619.988, 73588.176, 73585.53], [29.769, 25.689, 16.442, 22.989, 28.903, 22.244], [2249.571757791518, 4662.894855473211, 2284.0115134525586, 2014.2821653983135, 938.3894205718615, 1871.6286184077517], [761, 762, 763, 764, 765, 766]], [5, 2500, [22246, 22279, 22307, 22339, 22372, 22408, 22438], [18335.179, 18419.813, 18414.946, 18430.666, 18437.494, 18373.076, 18356.937], [73587.725, 73585.489, 73588.418, 73602.687, 73567.264, 73622.789, 73558.347], [19.005, 16.652, 7.836, 15.495, 13.917, 28.915, 19.552], [1174.0908676481997, 1554.1954213512165, 2920.184277608068, 2164.8587380118624, 1638.6252336516634, 1246.9506865557928, 3101.1315349748875], [761, 762, 763, 764, 765, 766, 767]], [1, 2502, [22269, 22296, 22328, 22363, 22395], [44600.482, 44592.923, 44592.056, 44602.063, 44543.394], [22745.106, 22800.893, 22786.419, 22792.116, 22804.19], [31.098, 11.593, 14.352, 15.886, 15.58], [840.6221835576894, 2792.3437101689797, 1758.8096706975819, 2286.5322690552402, 1866.436524310572], [761, 762, 763, 764, 765]], [1, 2503, [22236, 22270, 22299, 22330, 22365, 22397, 22427], [45055.611, 45056.85, 45039.216, 45017.18, 45054.336, 45064.463, 45028.534], [23324.729, 23303.979, 23318.079, 23325.821, 23300.249, 23267.327, 23270.169], [15.624, 14.015, 18.751, 16.08, 19.796, 21.271, 23.768], [2342.5933747826098, 2295.72638452373, 2043.439958074018, 3552.4498545810316, 1834.9418333138585, 1231.5751916832821, 1539.009448694909], [760, 761, 762, 763, 764, 765, 766]], [3, 2516, [22310, 22342, 22376, 22411, 22441, 22464], [19709.309, 19773.406, 19709.213, 19792.062, 19701.284, 19757.041], [47466.504, 47478.459, 47531.911, 47550.242, 47482.316, 47474.781], [9.741, 21.388, 18.942, 25.801, 30.066, 19.289], [104870.40750082838, 5859.620843382873, 1817.1458956491792, 2079.843765503285, 835.6808495052181, 22708.206305873642], [763, 764, 765, 766, 767, 768]], [1, 2521, [22327, 22362, 22394, 22425, 22454, 22474], [43820.847, 43801.13, 43776.235, 43782.306, 43750.708, 43701.861], [21621.126, 21580.861, 21563.21, 21595.368, 21548.524, 21528.064], [30.006, 30.503, 17.743, 23.711, 19.328, 32.594], [1238.6930969318332, 1924.329490736096, 5665.156060833283, 2711.602974058497, 6201.87217656291, 1238.0897121140786], [763, 764, 765, 766, 767, 768]], [2, 2536, [22516, 22542, 22573, 22604, 22631], [20798.524, 20913.411, 20739.921, 20781.715, 20784.937], [43734.823, 43781.584, 43715.193, 43725.729, 43703.961], [22.413, 28.978, 25.242, 20.18, 19.712], [1264.95996536796, 2666.837092589138, 1587.2226904113345, 856.7135926130858, 6500.027797226006], [770, 771, 772, 773, 774]], [2, 2537, [22519, 22545, 22576, 22607, 22634, 22655, 22682], [22395.572, 22346.747, 22342.468, 22329.545, 22368.901, 22314.511, 22375.371], [44576.486, 44819.986, 44895.251, 44890.013, 44898.933, 44906.809, 44792.152], [11.976, 19.646, 9.199, 13.328, 14.683, 13.455, 30.151], [1496.94926895401, 7927.830521407386, 2756.508028990823, 3387.653232103346, 4400.703957849533, 4774.961777546135, 2132.9427728295823], [770, 771, 772, 773, 774, 775, 776]], [2, 2544, [22544, 22574, 22605, 22633, 22654, 22681, 22708, 22727], [21999.83, 21971.474, 21970.879, 21935.541, 21942.76, 21941.899, 21956.242, 21919.506], [44313.897, 44329.717, 44299.791, 44298.921, 44315.85, 44294.77, 44266.405, 44307.873], [18.38, 12.035, 15.4, 8.894, 11.95, 18.276, 17.624, 20.486], [1824.2034155872607, 2420.523054713673, 1721.0648828943688, 2861.113335900834, 2304.351361048108, 1444.548430702647, 1062.3601633217907, 1247.0603208866123], [771, 772, 773, 774, 775, 776, 777, 778]], [5, 2550, [22650, 22677, 22703, 22725, 22747, 22769, 22784, 22797], [18391.538, 18400.944, 18370.186, 18389.835, 18388.007, 18403.884, 18361.767, 18394.907], [73602.604, 73609.3, 73605.025, 73616.704, 73620.002, 73570.924, 73584.212, 73576.075], [20.497, 11.209, 19.17, 14.67, 15.365, 13.7, 17.514, 12.679], [2862.340267034308, 2580.481356293477, 2850.4529292508128, 2499.1485093864817, 3076.5473847660237, 2639.436084760619, 2706.771740372408, 1445.35885805893], [775, 776, 777, 778, 779, 780, 781, 782]], [0, 2584, [22857, 22891, 22915, 22946, 22968, 22994, 23022, 23043, 23072, 23097, 23120, 23142, 23165], [7040.872, 7010.424, 6797.572, 6721.021, 6750.366, 6759.107, 6753.214, 6718.926, 6737.082, 6756.316, 6771.026, 6832.126, 6775.611], [14525.01, 14511.443, 14626.364, 14589.085, 14606.896, 14605.748, 14604.728, 14621.846, 14630.397, 14617.652, 14660.922, 14599.439, 14639.647], [29.825, 25.818, 23.909, 34.068, 12.073, 13.674, 13.711, 10.3, 10.793, 12.21, 18.398, 32.797, 18.661], [3886.4668022953806, 2301.9285412912277, 698.0787299784424, 3758.1265509756836, 3099.3793296832664, 3127.9885321470138, 4092.7997410185994, 3390.3803035387796, 2940.8087424469854, 1461.8961280813364, 737.3687690305804, 2966.2698645598607, 10548.182806910603], [785, 786, 787, 788, 789, 790, 791, 792, 793, 794, 795, 796, 797]], [1, 2585, [22908, 22939, 22964, 22990, 23020], [44721.223, 44704.879, 44750.21, 44687.817, 44705.27], [23959.698, 23978.783, 23916.603, 23875.138, 24001.021], [26.034, 19.739, 18.059, 33.51, 18.676], [2536.881976578885, 2809.530448636916, 473.6827835363668, 2012.881032694756, 1095.721200620821], [786, 787, 788, 789, 790]], [2, 2586, [22925, 22952, 22975, 23003, 23028, 23053, 23078, 23107, 23129, 23150], [21326.242, 21336.852, 21311.211, 21334.796, 21314.056, 21330.715, 21389.984, 21290.961, 21332.302, 21329.116], [43194.336, 43181.172, 43192.904, 43227.57, 43208.355, 43210.028, 43159.467, 43275.428, 43201.268, 43164.025], [15.727, 17.734, 13.407, 18.166, 13.496, 18.069, 28.236, 25.891, 11.199, 22.396], [2059.280267877838, 2512.806736784884, 1631.0666098356514, 2364.207906405027, 2019.6581843994347, 1028.0666319459579, 3162.641708142066, 3305.822531308804, 2300.8181938172424, 2721.7677390190142], [787, 788, 789, 790, 791, 792, 793, 794, 795, 796]], [3, 2591, [22974, 23000, 23025, 23050, 23076, 23104, 23126, 23146, 23167, 23192], [19510.733, 19442.895, 19593.625, 19611.128, 19570.992, 19578.245, 19405.28, 19453.914, 19602.868, 19408.956], [46902.21, 46800.523, 46906.361, 46894.243, 46917.541, 46882.329, 46820.586, 46922.818, 46952.711, 46907.309], [32.094, 37.869, 19.197, 12.736, 14.855, 17.452, 26.714, 28.375, 21.381, 36.121], [1211.6938186717107, 1625.0945283901488, 3325.3755689944264, 3051.35814880819, 4722.649046755125, 8508.17677952691, 1246.268259781152, 2119.1091799386695, 1054.726280807112, 1951.99213895034], [789, 790, 791, 792, 793, 794, 795, 796, 797, 798]], [3, 2596, [23106, 23128, 23147, 23168, 23193, 23207], [20160.789, 20212.675, 20216.588, 20318.762, 20253.306, 20207.725], [47069.352, 47172.165, 47126.4, 47122.384, 47168.649, 47295.166], [35.986, 13.118, 20.151, 20.209, 26.844, 27.689], [6003.4889794596365, 1171.3757357463626, 5557.241912459422, 1814.6242612392596, 1907.926054119325, 503.0998932072043], [794, 795, 796, 797, 798, 799]], [1, 2614, [23262, 23279, 23296, 23315, 23333, 23351, 23372, 23389, 23406, 23429, 23445, 23463], [44176.571, 44212.37, 44200.794, 44173.388, 44157.256, 44160.296, 44169.21, 44173.929, 44144.854, 44155.224, 44174.798, 44138.438], [22608.906, 22657.056, 22643.722, 22627.288, 22634.151, 22641.633, 22630.683, 22626.524, 22642.334, 22609.895, 22626.282, 22672.218], [13.375, 12.674, 15.69, 9.565, 9.296, 7.959, 10.846, 8.58, 13.832, 11.635, 11.57, 23.966], [1704.4820327830555, 2312.59077320997, 2319.379721475964, 1699.0691657689085, 2986.8554697751106, 2771.6427286506755, 2918.569572016737, 2110.7904377587124, 1549.4692367453804, 1631.451201322509, 1452.8841206918346, 826.1195916629406], [802, 803, 804, 805, 806, 807, 808, 809, 810, 811, 812, 813]], [0, 2643, [23483, 23496, 23515, 23528, 23548], [6990.95, 6940.939, 7020.065, 6795.445, 6876.233], [14682.012, 14767.236, 14802.887, 14742.488, 14752.615], [36.469, 33.477, 33.964, 21.556, 25.8], [2501.4772895083547, 3629.0470876122777, 2855.039058813849, 6774.564343527843, 2201.821997027622], [815, 816, 817, 818, 819]], [2, 2644, [23488, 23501, 23518, 23533, 23552, 23569], [21854.238, 21863.896, 21882.732, 21941.845, 21914.904, 21897.135], [43650.615, 43589.886, 43589.197, 43587.791, 43592.032, 43557.638], [26.874, 28.528, 20.418, 26.973, 35.012, 34.046], [2578.6813830102024, 1170.7754972767614, 749.613281651204, 811.9987036172595, 1239.6056959574632, 1688.195062057718], [815, 816, 817, 818, 819, 820]], [2, 2647, [23532, 23551, 23568, 23582, 23598], [20706.801, 20763.539, 20719.109, 20745.289, 20773.808], [43418.907, 43427.75, 43392.919, 43444.74, 43426.563], [17.974, 10.765, 13.606, 14.815, 34.586], [3433.167638770162, 2917.7682698152785, 1730.0186714767656, 2103.0508262121234, 865.790868502485], [818, 819, 820, 821, 822]], [2, 2660, [23660, 23673, 23686, 23699, 23708, 23723], [21195.982, 21216.865, 21228.62, 21208.702, 21198.578, 21192.032], [43855.625, 43829.915, 43837.134, 43814.566, 43839.171, 43776.62], [27.233, 11.876, 9.523, 10.855, 15.752, 19.121], [1467.342899420056, 1373.5141341657816, 2275.3004689972845, 1647.5939288518268, 1612.3621384206767, 1031.8527497005534], [826, 827, 828, 829, 830, 831]], [0, 2662, [23714, 23735, 23746, 23760, 23773, 23793], [5153.503, 5184.739, 5297.435, 5203.882, 5133.032, 5101.519], [15247.935, 15284.603, 15219.877, 15287.782, 15308.16, 15375.03], [30.238, 37.706, 27.319, 25.02, 29.724, 21.595], [2624.269516362084, 1340.6714457980163, 5689.567189505846, 4482.173760790081, 1632.1944010943416, 650.0431906048228], [831, 832, 833, 834, 835, 836]], [1, 2689, [23968, 24003, 24047, 24086, 24126, 24160, 24193, 24224, 24256, 24286], [43692.563, 43513.463, 43498.316, 43500.882, 43526.141, 43483.949, 43467.487, 43469.652, 43381.89, 43414.189], [21613.649, 21654.234, 21644.585, 21698.834, 21683.106, 21807.435, 21797.199, 21777.33, 21697.094, 21716.875], [23.587, 15.439, 12.759, 14.772, 18.887, 13.194, 16.149, 17.897, 24.906, 26.11], [1493.6784509221209, 19795.0371835449, 7149.164120690211, 8836.13874510295, 4735.685528034035, 1652.3201703710442, 1997.756173032776, 1988.8682973624054, 3305.5604012123617, 5896.261980282527], [846, 847, 848, 849, 850, 851, 852, 853, 854, 855]], [3, 2693, [23952, 23980, 24022, 24057, 24098, 24134], [18315.514, 18260.639, 18206.911, 18285.539, 18278.0, 18218.988], [47372.664, 47304.609, 47287.152, 47260.244, 47165.828, 47167.742], [29.839, 16.43, 12.497, 19.346, 19.04, 20.071], [1711.4573295092296, 12511.269736377268, 9979.462827013022, 14312.95845256368, 13992.402285339367, 1296.4416417459302], [846, 847, 848, 849, 850, 851]], [5, 2694, [23953, 23982, 24023, 24058, 24100], [19085.16, 18982.062, 18977.739, 18987.361, 19004.095], [72668.363, 72724.221, 72600.325, 72693.156, 72701.03], [33.319, 36.563, 36.584, 20.235, 15.112], [1985.8459593576797, 2071.6717632258496, 1856.5423980735588, 2759.9419026660244, 1830.4023469553392], [846, 847, 848, 849, 850]], [2, 2695, [23956, 23988, 24028, 24064, 24104, 24141, 24173, 24209], [21906.215, 21931.33, 21934.362, 21910.226, 21820.602, 21811.905, 21887.357, 21938.789], [43707.885, 43787.839, 43833.991, 43776.116, 43821.884, 43895.505, 43966.381, 43736.787], [13.111, 17.166, 15.302, 17.2, 26.165, 36.647, 18.034, 21.439], [2816.151200690047, 4105.279953700438, 7481.680395681939, 3140.8365131478417, 6070.901809720391, 10255.293433939396, 67870.52531599707, 1954.5852773988881], [846, 847, 848, 849, 850, 851, 852, 853]], [3, 2703, [24056, 24097, 24135, 24168, 24202, 24232, 24265, 24295, 24318, 24339, 24358, 24388, 24411, 24432, 24455, 24475, 24498, 24522], [18294.623, 18272.076, 18298.763, 18341.08, 18330.066, 18210.705, 18189.198, 18221.88, 18240.821, 18208.842, 18229.304, 18288.529, 18188.348, 18181.126, 18167.304, 18099.827, 18051.383, 18085.174], [47277.513, 47235.909, 47272.138, 47268.74, 47292.128, 47144.399, 47201.003, 47209.251, 47218.026, 47211.784, 47219.004, 47251.655, 47248.427, 47196.155, 47157.906, 47030.194, 46924.153, 46946.775], [23.753, 19.695, 18.466, 15.844, 26.849, 24.156, 30.761, 12.28, 10.829, 10.556, 8.437, 9.801, 12.435, 15.45, 14.336, 31.348, 27.759, 15.934], [9703.931522229585, 13752.83844409947, 19684.489319374105, 13205.454239085822, 5807.416611484348, 1167.7579497097618, 4642.62311200926, 1873.258473282422, 3313.212773274898, 3491.1302976641928, 2667.587962651162, 2377.674599442193, 2361.4729351205297, 2101.9673674842484, 5093.664579977535, 3352.2935548920163, 693.2290051236098, 15814.380516188483], [849, 850, 851, 852, 853, 854, 855, 856, 857, 858, 859, 860, 861, 862, 863, 864, 865, 866]], [2, 2704, [23986, 24027, 24062, 24102, 24139, 24171, 24207, 24236], [21019.743, 21174.704, 21229.49, 21273.856, 21184.465, 21263.427, 21409.24, 21369.664], [43204.554, 43246.592, 43143.855, 43204.398, 43178.822, 43189.421, 43174.633, 43241.16], [32.199, 30.153, 13.398, 23.126, 18.45, 22.887, 28.693, 32.339], [6043.774785931405, 3300.8339941343456, 1185.321700597812, 12237.523442493333, 5102.76284501415, 4374.63725833758, 1182.0040954184688, 1143.504183995255], [847, 848, 849, 850, 851, 852, 853, 854]], [2, 2705, [24103, 24140, 24172, 24208, 24237, 24269], [21628.661, 21519.313, 21680.432, 21653.681, 21459.729, 21469.321], [43971.762, 44017.88, 43920.312, 44011.721, 44054.62, 44015.09], [23.639, 11.527, 29.532, 22.197, 13.259, 22.606], [10479.688980478813, 2221.771172140605, 11174.66278097255, 16093.714794936763, 1564.7074127668266, 1885.4919374168308], [850, 851, 852, 853, 854, 855]], [2, 2706, [24030, 24066, 24105, 24142, 24174, 24210], [22103.25, 22249.034, 22373.147, 22375.168, 22183.169, 22123.183], [44182.89, 44151.692, 44208.134, 44186.547, 44092.731, 44307.504], [11.729, 17.333, 25.504, 26.885, 10.287, 9.078], [79825.10267086253, 31579.420839021197, 1223.2233823135198, 1530.097271567309, 123650.73679390598, 140453.5089448635], [848, 849, 850, 851, 852, 853]], [2, 2707, [23989, 24031, 24067, 24106, 24143, 24175, 24211, 24239], [22265.238, 22356.527, 22369.618, 22418.984, 22358.304, 22411.703, 22372.045, 22299.205], [44544.292, 44763.446, 44768.393, 44859.851, 44780.704, 44786.185, 44851.425, 44661.04], [18.032, 20.915, 14.534, 14.478, 12.991, 29.382, 44.198, 11.935], [17946.164225309873, 9131.228409458685, 15725.99053925718, 10938.489093622175, 11402.904132992342, 4090.2395624761975, 2435.68400997409, 96341.86024795996], [847, 848, 849, 850, 851, 852, 853, 854]], [4, 2708, [24147, 24178, 24213, 24242, 24272, 24300], [24883.438, 24933.823, 24938.304, 24847.522, 24901.49, 24940.682], [68826.394, 68781.49, 68835.388, 68809.489, 68693.038, 68817.912], [26.881, 28.279, 27.883, 27.24, 9.862, 32.092], [2579.724782950602, 6249.955616266103, 1276.3346450594913, 4228.823276374725, 114141.74403040437, 1731.8551623662365], [851, 852, 853, 854, 855, 856]], [1, 2720, [24004, 24048, 24087, 24127, 24161], [43890.053, 43913.794, 43911.163, 43908.972, 43872.572], [22760.431, 22759.585, 22752.812, 22768.04, 22776.73], [14.864, 11.509, 9.783, 13.48, 17.185], [1273.9301563563095, 2399.6343567897165, 2813.414597316493, 2144.607986406705, 1470.5713151920995], [847, 848, 849, 850, 851]], [1, 2733, [24287, 24309, 24331, 24350, 24376], [43493.642, 43509.139, 43475.886, 43471.276, 43431.089], [21824.933, 21796.557, 21756.115, 21818.035, 21770.814], [18.353, 17.457, 22.193, 20.86, 18.683], [1335.9779415824091, 1624.4484790827341, 5517.165149963018, 1535.9276652259168, 2946.3667352937705], [855, 856, 857, 858, 859]], [5, 2735, [24298, 24319, 24341, 24360, 24389, 24412, 24433, 24457, 24478, 24500, 24523, 24547, 24569, 24585, 24608, 24628, 24652, 24670], [20309.945, 20329.587, 20272.611, 20284.053, 20270.569, 20291.6, 20384.722, 20314.843, 20370.49, 20321.652, 20469.218, 20379.522, 20399.146, 20399.865, 20268.876, 20347.444, 20282.829, 20320.139], [72149.604, 72180.499, 72199.379, 72166.768, 72161.174, 72162.473, 72191.165, 72203.313, 72145.976, 72166.788, 72237.72, 72185.716, 72296.918, 72284.703, 72152.072, 72191.34, 72097.581, 72143.917], [22.638, 17.102, 19.264, 23.906, 10.722, 14.949, 23.379, 20.573, 23.335, 17.79, 24.461, 21.282, 28.578, 12.141, 17.025, 24.874, 28.452, 21.614], [1110.6287534227608, 1046.744075983194, 1820.2268117949852, 1895.1571051491708, 2310.967739953611, 1728.2842621049876, 3951.887507985358, 1698.4466201965424, 2858.6269352314976, 1704.013776000137, 5919.0665007000625, 4607.077481147648, 11756.74034927994, 54980.67868244229, 704.716665799836, 4385.815331789958, 2267.4829951228744, 1010.8435401978408], [856, 857, 858, 859, 860, 861, 862, 863, 864, 865, 866, 867, 868, 869, 870, 871, 872, 873]], [0, 2737, [24312, 24334, 24354, 24379, 24406], [5165.51, 5111.19, 5174.691, 5141.675, 5281.134], [14716.836, 14622.994, 14646.404, 14735.747, 14669.509], [25.17, 35.43, 19.765, 28.56, 33.177], [1291.317126152859, 1207.2339330341522, 1192.028442946527, 2133.768658160392, 4648.6251837935215], [857, 858, 859, 860, 861]], [4, 2741, [24416, 24437, 24459, 24483, 24504], [23858.074, 23857.814, 23740.581, 23717.947, 23900.603], [68384.479, 68404.464, 68274.534, 68184.108, 68055.283], [18.211, 16.07, 13.139, 24.236, 29.4], [2654.5638729182197, 1980.0065986606025, 39265.120955107814, 6916.921934022849, 774.9001462001344], [861, 862, 863, 864, 865]], [1, 2746, [24425, 24444, 24466, 24492, 24512], [43471.281, 43493.472, 43476.137, 43456.225, 43511.283], [21839.908, 21809.218, 21701.831, 21671.27, 21793.33], [15.246, 10.959, 32.271, 25.172, 25.945], [1425.1541845521751, 2235.13733645537, 3174.213390771501, 5208.181216193719, 1451.9143796813464], [861, 862, 863, 864, 865]], [0, 2749, [24449, 24469, 24494, 24517, 24540, 24563, 24578], [5664.691, 5724.047, 5713.106, 5688.017, 5712.619, 5655.495, 5744.276], [14534.895, 14636.368, 14484.898, 14520.559, 14570.834, 14519.043, 14563.808], [19.686, 31.754, 20.783, 34.939, 17.909, 18.138, 16.561], [1112.0902565335737, 2372.966736759786, 3322.877906914736, 1070.114765437344, 1041.5472892167993, 900.5169674028492, 1197.5946123472063], [863, 864, 865, 866, 867, 868, 869]], [2, 2758, [24570, 24586, 24609, 24629, 24653], [22151.577, 22176.457, 22111.732, 22186.288, 22066.214], [44834.554, 44817.191, 44733.769, 44727.483, 44686.503], [28.178, 25.334, 15.996, 36.633, 9.349], [7060.657793254588, 3878.9716652832467, 20984.11129040905, 2107.558172162575, 67288.0768005879], [868, 869, 870, 871, 872]], [0, 2765, [24623, 24645, 24664, 24689, 24708], [6398.075, 6309.832, 6336.23, 6311.075, 6350.545], [14391.123, 14456.529, 14371.481, 14431.78, 14462.606], [19.795, 18.652, 21.144, 28.179, 21.842], [962.7841178175753, 2477.5811621941666, 1723.3489224114828, 1740.8525289653546, 2225.671531098639], [871, 872, 873, 874, 875]], [0, 2775, [24686, 24707, 24728, 24749, 24771, 24793], [5752.24, 5649.907, 5650.659, 5655.829, 5678.349, 5757.793], [14545.175, 14589.234, 14544.432, 14518.205, 14508.886, 14551.347], [34.66, 21.396, 21.807, 23.637, 26.453, 23.932], [1996.8158125651403, 1657.885141113414, 3277.382734232526, 1076.9395641555298, 2372.8818427530223, 2143.2394578995722], [874, 875, 876, 877, 878, 879]], [1, 2783, [24747, 24770, 24791, 24812, 24832, 24856], [43932.67, 43930.553, 43930.642, 43905.554, 43922.394, 43918.794], [21927.424, 21921.407, 21910.678, 21933.226, 21918.623, 21897.181], [19.191, 10.353, 10.417, 12.954, 8.548, 19.146], [1539.25656676238, 2509.31454215816, 2111.271575772883, 2267.3013078658682, 2430.27533463858, 1680.0794370221918], [876, 877, 878, 879, 880, 881]], [2, 2786, [24757, 24780, 24801, 24822, 24843], [20585.441, 20605.106, 20635.705, 20695.991, 20653.932], [43420.809, 43408.285, 43432.516, 43380.066, 43426.66], [32.218, 14.73, 16.544, 24.62, 26.471], [2120.6851103098425, 2041.1883556786358, 3128.625701305291, 1452.9275460584995, 1544.7004894347326], [877, 878, 879, 880, 881]], [0, 2787, [24750, 24772, 24794, 24815, 24838], [5668.947, 5734.43, 5772.059, 5690.391, 5698.943], [15352.821, 15336.886, 15442.572, 15382.286, 15391.813], [18.886, 18.871, 26.988, 22.408, 33.741], [1165.1063302441735, 10419.614160346662, 1671.3130909904992, 634.1540328760714, 1508.558361264285], [877, 878, 879, 880, 881]], [1, 2800, [24877, 24894, 24913, 24922, 24941, 24957], [44605.657, 44636.374, 44475.396, 44478.032, 44509.185, 44450.708], [22744.801, 22644.504, 22533.218, 22602.726, 22483.005, 22620.968], [35.196, 28.746, 27.847, 23.884, 17.632, 23.904], [2917.241690141726, 2010.5412549219238, 853.8949557301097, 3198.8817553843905, 1075.209712626505, 1914.8985986557702], [882, 883, 884, 885, 886, 887]], [1, 2814, [24996, 25020, 25048, 25074, 25097, 25119], [43870.022, 43877.824, 43948.107, 43925.956, 43835.993, 43936.805], [21931.578, 21872.439, 21894.143, 22004.358, 22023.321, 22069.97], [25.171, 22.372, 22.003, 19.932, 43.877, 24.787], [883.1773402786059, 1166.825570099277, 929.5395256140597, 3142.3695510482157, 4138.032819218153, 2272.2745066679104], [889, 890, 891, 892, 893, 894]], [4, 2816, [24990, 25012, 25038, 25062, 25088], [25550.509, 25524.9, 25467.679, 25543.378, 25551.824], [68975.243, 68994.984, 68960.054, 68957.139, 68951.523], [17.27, 15.676, 21.637, 18.522, 27.916], [1226.0300873129738, 3475.3733013827127, 1790.4923201492975, 1910.9741815353718, 10491.36180330706], [889, 890, 891, 892, 893]], [2, 2820, [25007, 25035, 25061, 25085, 25108], [21579.633, 21616.389, 21633.549, 21635.566, 21549.63], [44437.086, 44357.474, 44339.728, 44432.239, 44340.395], [25.981, 11.872, 13.821, 18.433, 27.676], [1382.0445700105704, 2862.9719823666933, 2484.11443886975, 2799.110614509273, 1344.8172474515547], [890, 891, 892, 893, 894]], [2, 2824, [25083, 25106, 25127, 25147, 25166], [20712.403, 20666.121, 20711.623, 20788.594, 20757.308], [43537.532, 43492.292, 43573.787, 43599.259, 43551.825], [28.635, 29.653, 28.186, 29.69, 25.833], [1008.1596083131575, 1052.915504350873, 977.9007135609256, 674.8424765941498, 725.6177500435916], [893, 894, 895, 896, 897]], [1, 2826, [25139, 25161, 25178, 25199, 25216, 25230, 25247], [44377.895, 44339.923, 44338.626, 44349.993, 44307.146, 44346.211, 44272.495], [22428.014, 22392.55, 22387.401, 22370.532, 22361.786, 22323.275, 22490.75], [24.424, 13.666, 14.158, 12.228, 15.522, 19.357, 23.481], [1135.3900644283308, 2217.4544302153295, 2257.3213435738267, 1535.079042708618, 1628.9077339572202, 1918.8456726715644, 3707.3080339671915], [895, 896, 897, 898, 899, 900, 901]], [2, 2827, [25148, 25167, 25186, 25208, 25221, 25238, 25249, 25262, 25282], [22361.399, 22313.446, 22271.626, 22310.852, 22380.156, 22290.73, 22342.414, 22312.821, 22330.11], [44763.413, 44717.33, 44729.678, 44675.952, 44649.143, 44678.802, 44700.82, 44704.148, 44727.414], [26.906, 18.19, 12.751, 15.988, 46.437, 22.997, 23.426, 30.599, 31.319], [1888.5592046407712, 2376.0302925120177, 3156.4283662856624, 5345.486819962513, 1189.0890576476793, 3553.423188768729, 2972.7801442412247, 2963.106976463119, 3532.011789663667], [896, 897, 898, 899, 900, 901, 902, 903, 904]], [1, 2844, [25272, 25296, 25312, 25325, 25335], [44883.444, 44906.327, 44871.993, 44891.735, 44953.972], [23807.504, 23805.91, 23784.314, 23784.653, 23707.435], [20.499, 8.578, 11.184, 10.983, 31.052], [1072.9248519777132, 1875.3222923119022, 2423.3501769308755, 2241.031154389736, 1900.3252111815611], [903, 904, 905, 906, 907]], [0, 2865, [25428, 25453, 25474, 25506, 25545, 25580], [5308.497, 5376.528, 5235.314, 5155.201, 5193.269, 5138.79], [14818.716, 14787.857, 14877.248, 14723.454, 14799.306, 14748.564], [26.989, 33.678, 18.878, 21.564, 18.381, 17.871], [1361.8264540534908, 1790.89754502334, 10222.510576840132, 4067.779348001408, 12144.013257997784, 7956.318600100497], [913, 914, 915, 916, 917, 918]], [0, 2869, [25475, 25507, 25546, 25581, 25622], [5479.674, 5584.251, 5529.852, 5300.408, 5295.66], [15000.857, 15205.878, 15212.792, 15194.663, 15171.237], [29.501, 14.781, 15.55, 22.654, 27.958], [8690.592357330794, 2367.6748437074525, 1729.9008307240792, 1606.2015539957004, 7180.53521239115], [915, 916, 917, 918, 919]], [5, 2871, [25461, 25484, 25518, 25556, 25595, 25633, 25672, 25711, 25748, 25795, 25836, 25875, 25915, 25955, 25990, 26024, 26055, 26087, 26119], [20644.583, 20726.861, 20742.113, 20772.031, 20787.691, 20768.989, 20739.241, 20782.207, 20780.88, 20719.721, 20762.512, 20764.655, 20713.41, 20765.51, 20733.485, 20755.012, 20758.642, 20759.682, 20681.616], [72326.919, 72453.3, 72433.246, 72371.242, 72356.27, 72312.154, 72371.181, 72371.007, 72360.107, 72328.719, 72355.824, 72292.628, 72319.932, 72323.935, 72275.349, 72301.306, 72348.481, 72307.114, 72324.419], [20.447, 10.424, 31.421, 25.822, 16.17, 14.627, 15.233, 12.554, 22.638, 25.115, 27.747, 21.007, 24.84, 19.12, 14.596, 17.493, 13.119, 19.515, 31.115], [18957.44784489497, 52113.596220740015, 2916.4602095843816, 3959.684638105758, 3826.8392130257707, 3550.513823547395, 6237.843411455644, 7729.288785605786, 2864.7835473854725, 4098.586279376833, 1150.3170245969886, 2184.5736154581405, 3322.7568852925474, 2378.235197682739, 1679.6383518012808, 6898.113116353155, 1460.3705351231438, 1218.8250274345526, 2432.5729499235463], [914, 915, 916, 917, 918, 919, 920, 921, 922, 923, 924, 925, 926, 927, 928, 929, 930, 931, 932]], [4, 2873, [25489, 25523, 25559, 25601, 25641, 25677, 25717, 25754, 25802, 25840], [25599.48, 25534.772, 25484.186, 25554.144, 25506.385, 25473.367, 25416.097, 25628.666, 25686.809, 25596.258], [68641.299, 68710.347, 68739.754, 68737.355, 68753.745, 68742.963, 68907.238, 68950.003, 68891.402, 68910.619], [26.814, 23.569, 12.122, 12.254, 12.996, 15.795, 32.418, 29.829, 26.236, 34.286], [5368.210695121642, 5544.261857080812, 3096.4300885890348, 3176.0396166752053, 1829.637552493035, 1398.254397549723, 2382.4798093416716, 1912.516201047455, 6550.614693578956, 1531.0309936006481], [915, 916, 917, 918, 919, 920, 921, 922, 923, 924]], [1, 2880, [25499, 25539, 25572, 25615, 25654, 25689, 25729, 25768, 25815, 25851, 25890, 25928, 25972, 26009, 26042, 26076], [43310.801, 43372.261, 43313.176, 43432.524, 43325.022, 43307.367, 43297.334, 43397.211, 43407.856, 43333.231, 43428.013, 43408.956, 43504.341, 43370.392, 43494.216, 43435.547], [21498.01, 21529.93, 21493.396, 21587.216, 21578.88, 21583.98, 21534.709, 21601.403, 21665.237, 21639.689, 21552.969, 21523.267, 21427.387, 21536.677, 21523.111, 21394.142], [16.355, 13.558, 10.879, 17.971, 21.98, 17.347, 14.857, 21.306, 9.791, 17.563, 18.291, 18.734, 25.025, 26.662, 23.237, 22.68], [4300.545557032071, 9560.006394016564, 6276.999207684424, 30647.425687644016, 7438.65532720093, 10627.951843380311, 4878.626718631871, 6683.004234058696, 72594.45840862213, 11648.18283183272, 32593.20778054138, 12829.8254685309, 4350.463832345402, 4294.900863513859, 17300.861843348786, 1263.8858664566126], [915, 916, 917, 918, 919, 920, 921, 922, 923, 924, 925, 926, 927, 928, 929, 930]], [0, 2887, [25547, 25582, 25623, 25664, 25702], [5954.891, 5995.71, 6040.005, 5957.655, 5958.228], [14694.971, 14665.925, 14753.88, 14661.393, 14634.436], [16.957, 15.906, 38.21, 10.096, 11.927], [1353.724364025699, 1928.5268057859555, 2376.6689679287056, 998.4504078935133, 2558.5012517207792], [917, 918, 919, 920, 921]], [2, 2889, [25557, 25599, 25637, 25676, 25714, 25750, 25797, 25838, 25877, 25917, 25959], [22282.652, 22216.582, 22281.878, 22239.271, 22283.65, 22290.963, 22256.176, 22284.009, 22258.179, 22234.343, 22334.412], [44705.375, 44722.13, 44721.844, 44666.513, 44723.05, 44709.188, 44687.064, 44717.161, 44730.554, 44737.873, 44707.938], [23.849, 21.668, 11.942, 14.788, 14.989, 20.708, 19.457, 18.684, 18.263, 26.555, 39.265], [1444.2388818888307, 4210.178668769839, 804.6045791925037, 1471.6331460003325, 2747.519424672001, 1699.8648956657466, 1971.0773758656653, 1372.632060322927, 967.186203599104, 2067.851700257497, 2121.297538159263], [917, 918, 919, 920, 921, 922, 923, 924, 925, 926, 927]], [1, 2898, [25616, 25656, 25691, 25732, 25770, 25818, 25853, 25892, 25930], [43574.448, 43641.641, 43763.598, 43777.265, 43815.052, 43762.049, 43723.694, 43837.144, 43767.478], [21640.127, 21697.835, 21781.712, 21802.183, 21903.078, 21845.519, 21755.78, 21879.613, 21861.31], [38.535, 27.224, 31.308, 26.253, 21.624, 21.463, 16.329, 21.226, 30.938], [5950.12038260247, 9292.032863254937, 3001.0112408864, 1260.4487416606637, 2436.2674944138125, 3182.901154658374, 1843.2869092819956, 1699.0824812452088, 1686.9526485399551], [918, 919, 920, 921, 922, 923, 924, 925, 926]], [1, 2899, [25657, 25692, 25733, 25771, 25819, 25854, 25893, 25931, 25974, 26010, 26044, 26078, 26106, 26135], [44088.171, 44190.005, 44176.732, 44047.296, 43923.562, 44065.564, 44045.859, 43990.428, 43930.006, 43897.71, 43915.695, 43908.685, 43945.444, 43936.663], [22858.923, 22954.043, 22937.096, 22874.418, 22793.47, 22929.227, 22939.862, 22945.598, 22958.689, 22933.001, 22937.913, 22960.708, 23014.479, 23031.432], [23.258, 18.078, 13.746, 13.629, 22.0, 22.522, 15.245, 16.908, 16.744, 19.315, 23.305, 18.017, 12.184, 12.691], [5824.263640625207, 2221.742357002094, 2458.916837383555, 19378.642373156083, 6602.285833082318, 4749.880185927886, 4602.325898716031, 5339.236734955649, 2613.7245903598896, 964.3098390163415, 3645.9634801938396, 3748.9210869658373, 2285.488502229786, 2303.2559988459016], [919, 920, 921, 922, 923, 924, 925, 926, 927, 928, 929, 930, 931, 932]], [2, 2902, [25673, 25712, 25749, 25796, 25837, 25876, 25916, 25956, 25991, 26025, 26057, 26088, 26120, 26147, 26174, 26206, 26238], [21178.362, 21146.064, 21163.989, 21240.348, 21187.046, 21158.949, 21197.08, 21159.507, 21179.184, 21230.127, 21154.23, 21173.737, 21159.909, 21095.391, 21145.956, 21113.887, 21238.47], [43618.301, 43593.363, 43623.779, 43604.908, 43624.883, 43586.268, 43596.593, 43591.112, 43606.19, 43610.197, 43572.015, 43593.85, 43543.308, 43532.522, 43558.493, 43586.442, 43577.275], [12.531, 27.176, 11.812, 15.905, 9.22, 17.069, 16.729, 10.634, 19.864, 11.357, 16.093, 16.774, 18.6, 18.602, 22.183, 19.562, 16.292], [992.7264999457798, 2223.836119009353, 1927.3513951272755, 2643.7769990369516, 2928.694544137621, 1874.7811195677182, 2835.212953852155, 1908.8414811035525, 2921.767863180625, 1862.621911504633, 1500.494171637985, 1786.1722937074803, 2394.419496731442, 1949.0220881706346, 3661.5343113137283, 6759.915373067566, 698.7448014017011], [920, 921, 922, 923, 924, 925, 926, 927, 928, 929, 930, 931, 932, 933, 934, 935, 936]], [0, 2906, [25663, 25701, 25739, 25777, 25825], [5223.307, 5101.424, 5048.798, 5067.918, 5061.447], [14873.794, 14874.241, 14947.428, 14951.032, 14962.317], [11.703, 14.977, 13.095, 16.84, 25.11], [79946.32169535437, 27467.449066942376, 15563.539774877965, 13856.003176355554, 5976.228099243703], [920, 921, 922, 923, 924]], [0, 2911, [25703, 25740, 25780, 25826, 25863, 25904, 25942], [6865.469, 6771.532, 6881.51, 6897.747, 7004.292, 6959.042, 6942.689], [14586.181, 14730.289, 14747.223, 14538.233, 14486.512, 14509.334, 14559.258], [25.397, 21.933, 36.899, 20.047, 17.537, 25.412, 20.497], [7494.507054471263, 9223.343239399539, 1743.5949818870845, 5073.601820260583, 3287.5037877350132, 4702.054319226613, 5003.059620828476], [921, 922, 923, 924, 925, 926, 927]], [5, 2913, [25708, 25747, 25792, 25834, 25874, 25913, 25954], [19650.847, 19742.443, 19737.712, 19792.967, 19779.662, 19773.506, 19751.154], [73002.837, 72925.354, 72933.774, 72884.564, 72851.888, 72885.43, 72894.481], [3.626, 13.668, 17.579, 22.375, 22.522, 13.685, 10.303], [402.79081721407914, 1272.6098030959517, 1828.9649971589627, 1113.5256846630496, 850.7705173143025, 1794.7926887901413, 2162.8047896008393], [921, 922, 923, 924, 925, 926, 927]], [1, 2917, [25772, 25820, 25856, 25895, 25932, 25975, 26011, 26045], [44832.243, 44934.693, 44835.77, 44786.453, 44815.359, 44799.77, 44850.27, 44866.847], [23943.304, 23900.415, 23954.796, 23948.562, 23884.025, 23927.489, 23910.091, 23922.514], [18.638, 27.935, 31.147, 19.383, 23.815, 17.379, 21.282, 25.075], [813.0763520952063, 5854.3413041084705, 967.7449559035583, 1296.7849632379553, 1484.3957274360014, 1176.4191764392483, 1762.6884457238582, 1939.0493602882057], [922, 923, 924, 925, 926, 927, 928, 929]], [5, 2920, [25788, 25831, 25870, 25909, 25951, 25988, 26020], [18348.66, 18337.897, 18370.532, 18364.884, 18383.243, 18480.054, 18504.612], [73179.316, 73198.16, 73203.505, 73185.666, 73206.176, 73160.322, 73125.719], [16.338, 16.003, 21.54, 17.849, 19.314, 28.961, 12.932], [2221.657885325672, 2351.2566707090346, 2192.969067294749, 2632.1298280767965, 2016.549937389315, 2091.2598099380934, 675.6978489967337], [923, 924, 925, 926, 927, 928, 929]], [0, 2928, [25860, 25901, 25939, 25982, 26014], [5284.922, 5328.725, 5209.644, 5249.749, 5297.482], [15132.987, 15073.283, 15161.614, 15223.393, 15097.751], [28.547, 19.988, 27.103, 26.571, 35.816], [3541.7335824146935, 10795.511561310928, 4977.130142698484, 8714.95003673527, 3698.9404953010767], [925, 926, 927, 928, 929]], [5, 2930, [25872, 25911, 25952, 25989, 26021, 26052, 26085, 26115], [18967.99, 18949.894, 18946.386, 18973.126, 18978.039, 18978.505, 18972.3, 19020.953], [73449.695, 73469.343, 73461.779, 73458.448, 73454.612, 73473.945, 73477.471, 73366.045], [20.377, 12.452, 12.7, 17.096, 22.108, 15.793, 11.639, 33.047], [624.5490243879575, 1370.0692098069744, 1869.7186027598748, 1253.987512468843, 2889.982918559595, 1618.1554558083728, 1478.6030220612029, 2344.404029345498], [925, 926, 927, 928, 929, 930, 931, 932]], [2, 2934, [26026, 26058, 26089, 26121, 26148, 26176, 26207, 26239], [22140.807, 22175.565, 22237.409, 22147.516, 22197.558, 22154.767, 22152.482, 22229.347], [44844.52, 44862.215, 44772.806, 44852.821, 44809.036, 44875.513, 44778.36, 44780.015], [15.223, 17.39, 26.809, 18.035, 20.123, 25.195, 17.318, 36.969], [2803.58364471085, 1512.7037369113773, 1309.5116192877706, 1292.7392075229234, 3650.612139446349, 2818.5379752453796, 1815.1354705557926, 1571.293863027535], [929, 930, 931, 932, 933, 934, 935, 936]], [0, 2940, [26082, 26112, 26141, 26167, 26193, 26226, 26254], [6600.837, 6603.07, 6606.06, 6662.373, 6640.091, 6615.627, 6643.173], [15001.842, 14981.491, 15025.688, 15030.019, 15022.261, 15048.863, 14977.106], [18.573, 17.653, 27.579, 20.143, 28.644, 22.634, 22.712], [1760.413916993623, 10932.958375542448, 2203.843893704265, 2691.1660642834454, 3625.3346112812897, 2609.393836917905, 5343.5424041710985], [931, 932, 933, 934, 935, 936, 937]], [5, 2944, [26117, 26145, 26172, 26202, 26235, 26262, 26287, 26312, 26341, 26360], [19791.158, 19780.08, 19780.388, 19754.938, 19756.822, 19768.093, 19761.069, 19767.614, 19772.305, 19769.147], [72879.863, 72855.502, 72862.263, 72880.075, 72865.42, 72885.401, 72859.758, 72835.411, 72850.159, 72863.87], [16.456, 15.13, 18.262, 11.789, 11.972, 11.77, 14.362, 10.639, 16.715, 16.039], [1963.910660167574, 2069.755367206944, 1585.7000671002381, 2203.888963815854, 2026.142367182227, 1982.4449369155298, 1718.5174467494546, 1788.7411958748735, 1488.8375917736216, 1446.8716825928227], [932, 933, 934, 935, 936, 937, 938, 939, 940, 941]], [3, 2952, [26169, 26199, 26234, 26259, 26285, 26311, 26339, 26357], [18408.234, 18508.401, 18458.413, 18473.511, 18517.766, 18505.436, 18407.058, 18539.885], [46820.345, 46861.918, 46874.062, 46853.805, 46854.656, 46840.493, 46880.816, 46843.153], [28.763, 20.977, 14.14, 15.364, 13.554, 16.753, 20.804, 21.384], [2345.1779068378346, 2623.1213550094435, 2266.8878946536192, 3037.3792502100864, 1227.7878202152601, 2025.711567286025, 4937.779236504222, 1124.213058819662], [934, 935, 936, 937, 938, 939, 940, 941]], [5, 2956, [26237, 26263, 26288, 26313, 26343], [20733.258, 20755.779, 20685.44, 20707.46, 20787.085], [72345.578, 72203.009, 72291.036, 72208.505, 72338.227], [35.554, 20.953, 24.176, 26.904, 23.217], [1143.0999595084602, 1506.5831107102174, 3009.043283119585, 2124.0215024802515, 2200.7783700055343], [936, 937, 938, 939, 940]], [1, 2962, [26279, 26299, 26328, 26351, 26367], [43422.446, 43406.933, 43414.92, 43441.763, 43379.327], [21440.661, 21515.49, 21423.513, 21402.425, 21389.8], [21.997, 27.477, 19.863, 24.514, 34.823], [2889.5260184859753, 3613.150364420046, 2500.853061109641, 1883.3469480799408, 1618.3289766089852], [937, 938, 939, 940, 941]], [0, 2970, [26369, 26389, 26404, 26423, 26445, 26466, 26484, 26504, 26522, 26543, 26568, 26595, 26618, 26647, 26679, 26709], [5242.758, 5256.803, 5251.484, 5213.468, 5259.35, 5175.555, 5208.633, 5156.258, 5111.574, 5146.582, 5185.735, 5230.099, 5077.344, 5090.544, 5095.187, 5152.953], [15210.457, 15186.706, 15221.726, 15212.161, 15207.872, 15160.682, 15152.51, 15141.919, 15148.87, 15126.367, 15161.381, 15116.843, 15066.536, 15096.984, 15075.844, 15181.414], [28.828, 20.005, 3.174, 25.098, 29.452, 22.315, 15.955, 12.731, 17.6, 13.772, 16.038, 14.261, 17.676, 13.827, 12.55, 20.467], [1177.0639671706022, 1540.2662620041167, 397.5893364127765, 1352.7568402844772, 1524.5226485798698, 959.992883713104, 1784.4273009446254, 3461.5897439516493, 2321.3612190218505, 3766.6336966075605, 3323.469439455704, 11569.197587846696, 1278.883520670405, 2571.4031577921005, 1495.961785151808, 885.157868256962], [942, 943, 944, 945, 946, 947, 948, 949, 950, 951, 952, 953, 954, 955, 956, 957]], [2, 2972, [26374, 26395, 26409, 26430, 26452, 26469, 26494, 26510, 26526, 26551, 26579, 26605, 26630, 26659, 26690], [22424.342, 22336.338, 22413.861, 22391.031, 22396.118, 22420.906, 22419.129, 22441.021, 22473.506, 22431.596, 22449.518, 22449.994, 22443.714, 22406.508, 22444.797], [44868.629, 44780.183, 44830.334, 44762.103, 44774.13, 44736.279, 44885.864, 44857.468, 44859.554, 44868.466, 44866.061, 44857.128, 44790.859, 44864.734, 44871.561], [30.441, 30.784, 29.127, 20.957, 33.004, 28.778, 30.181, 31.165, 24.514, 37.334, 29.583, 20.449, 32.739, 33.796, 23.119], [1694.7108915526733, 1017.0338738049447, 1976.517038619754, 2671.3603078474243, 1527.1973481150774, 3782.932359438097, 1591.0669277782777, 2324.8242458605228, 2613.8017654346304, 2379.738117535581, 1902.3248866552967, 1816.604004639595, 657.2700544756416, 2293.119734143391, 2238.1033978345313], [942, 943, 944, 945, 946, 947, 948, 949, 950, 951, 952, 953, 954, 955, 956]], [0, 2994, [26570, 26597, 26620, 26648, 26681, 26710, 26736, 26760, 26783], [6183.038, 6256.726, 6280.094, 6266.034, 6096.129, 6120.865, 6013.453, 6044.831, 6003.725], [15304.142, 15297.563, 15176.262, 15272.289, 15269.402, 15298.648, 15273.967, 15230.176, 15279.042], [33.435, 21.579, 22.277, 24.979, 16.753, 18.206, 12.764, 21.032, 15.46], [1006.8969040745313, 1087.403296256924, 7414.460133698186, 3732.9759053606035, 1834.225013876563, 6514.620033804653, 2999.8704607709533, 3838.093131045642, 2005.6763468602624], [952, 953, 954, 955, 956, 957, 958, 959, 960]], [0, 2995, [26598, 26622, 26649, 26682, 26711, 26737, 26762], [6892.038, 6829.709, 6835.667, 6849.339, 6849.023, 6887.097, 6879.941], [14642.649, 14673.866, 14636.494, 14687.65, 14685.316, 14740.972, 14558.384], [22.598, 12.739, 20.175, 18.76, 22.783, 20.647, 21.326], [1009.3720340755525, 1913.0116735937293, 1769.6881833341315, 1640.7595045466737, 1058.7568615707282, 1336.0638747088049, 5038.86122918853], [953, 954, 955, 956, 957, 958, 959]], [5, 2997, [26575, 26602, 26627, 26655, 26689], [19292.28, 19221.685, 19261.339, 19159.392, 19232.071], [73404.817, 73348.612, 73348.739, 73382.489, 73376.092], [29.525, 30.76, 23.125, 22.508, 21.738], [1220.7563128189856, 4063.603254761077, 3521.352875496538, 3476.798841268154, 1214.5068301515075], [952, 953, 954, 955, 956]], [2, 3014, [26743, 26772, 26791, 26812, 26833], [22451.884, 22415.508, 22488.038, 22558.747, 22410.923], [44826.565, 44823.518, 44873.891, 44828.43, 44917.994], [16.398, 16.859, 21.33, 37.113, 20.166], [2135.732704592091, 1961.749493867423, 4691.413989832174, 722.5200744675693, 1724.5292335182976], [958, 959, 960, 961, 962]], [1, 3022, [26865, 26889, 26915, 26932, 26955], [43871.733, 43934.111, 43937.129, 43902.782, 43938.242], [22589.69, 22562.884, 22529.014, 22546.447, 22541.157], [23.438, 12.476, 11.421, 14.337, 9.168], [1814.0255056468382, 2151.9933245101683, 1759.0310864728942, 2102.331850925358, 2616.893619121452], [963, 964, 965, 966, 967]], [3, 3026, [26872, 26899, 26921, 26944, 26964, 26985, 27003, 27020], [19003.307, 18991.414, 19004.745, 19011.902, 18967.663, 18887.123, 18961.324, 18976.178], [47507.578, 47507.547, 47482.692, 47531.275, 47583.88, 47595.571, 47508.765, 47493.925], [35.081, 22.129, 24.903, 17.739, 20.533, 23.056, 23.45, 35.288], [2212.7108756112816, 2390.5233370290953, 1793.776660401151, 6461.967102899197, 1116.4950783031345, 1966.5700448178961, 2573.207915366818, 2672.4151421803986], [964, 965, 966, 967, 968, 969, 970, 971]], [1, 3034, [26977, 26996, 27012, 27033, 27052, 27067, 27087, 27112, 27136, 27156, 27183], [45081.497, 45132.965, 45117.897, 45117.706, 45041.181, 45082.168, 45038.499, 45032.724, 45121.647, 45104.84, 45027.496], [23559.098, 23531.54, 23552.339, 23533.954, 23586.785, 23521.393, 23544.233, 23563.352, 23537.448, 23540.516, 23585.459], [19.938, 13.043, 17.686, 13.16, 26.144, 19.37, 31.552, 23.419, 16.768, 13.208, 24.843], [533.4090048429715, 1768.075041757679, 1429.260369951471, 1851.0735450186035, 3960.5321081847824, 1767.07553236002, 1704.352574613285, 1279.7009258367698, 1962.905159939359, 1910.37984076244, 1705.7610851772142], [968, 969, 970, 971, 972, 973, 974, 975, 976, 977, 978]], [1, 3042, [27031, 27050, 27065, 27085, 27111, 27135, 27154], [43931.647, 43926.259, 43956.27, 43906.248, 43928.699, 43807.631, 43828.399], [22520.442, 22523.82, 22483.644, 22538.061, 22546.748, 22543.23, 22554.438], [23.882, 11.906, 14.823, 21.623, 13.859, 24.62, 31.615], [942.634271749654, 1641.2016293915785, 1448.5821411824736, 2316.387919519944, 1595.8125144858616, 3680.025357119342, 2843.3380960838], [971, 972, 973, 974, 975, 976, 977]], [0, 3045, [27055, 27069, 27090, 27115, 27138, 27159, 27184, 27209, 27233, 27250, 27269, 27285, 27310, 27335], [6254.612, 6207.792, 6245.496, 6245.894, 6236.874, 6194.913, 6220.487, 6257.788, 6246.314, 6249.331, 6293.723, 6283.823, 6165.283, 6228.316], [14945.143, 14921.954, 14965.259, 14969.349, 14949.994, 14963.448, 14958.019, 15008.716, 14959.0, 14928.322, 14953.217, 14953.831, 15005.417, 14940.422], [9.123, 18.521, 8.99, 11.922, 10.894, 13.112, 17.772, 16.902, 23.584, 14.615, 21.221, 36.588, 16.429, 12.785], [2304.9059880028854, 1418.588659384307, 2372.0932595948448, 1710.4555850098577, 1413.3411862902935, 1203.688042582803, 1019.5370302608395, 933.9412176701738, 1086.7384382266641, 1150.7131736299289, 1709.8503127744796, 943.6241527856733, 681.3581685227201, 1010.0201838172707], [973, 974, 975, 976, 977, 978, 979, 980, 981, 982, 983, 984, 985, 986]], [5, 3047, [27074, 27098, 27119, 27141, 27168, 27190, 27215, 27237], [20738.784, 20731.969, 20850.146, 20782.87, 20825.154, 20804.205, 20846.474, 20812.234], [72721.636, 72713.27, 72680.302, 72683.025, 72719.552, 72683.668, 72758.22, 72668.012], [18.179, 25.117, 18.54, 24.336, 18.068, 22.765, 22.637, 12.801], [550.0399232470567, 2695.764939620522, 912.2276448048507, 1788.449280584297, 1539.0901578175533, 665.7877239580265, 4775.519770413773, 1212.42127617116], [974, 975, 976, 977, 978, 979, 980, 981]], [2, 3049, [27100, 27121, 27142, 27169, 27191, 27217, 27238, 27255], [22345.412, 22381.632, 22318.891, 22317.408, 22369.526, 22329.516, 22318.188, 22313.622], [44684.065, 44773.265, 44760.088, 44869.092, 44772.905, 44810.527, 44892.742, 44750.613], [24.877, 26.491, 23.691, 20.534, 26.975, 36.624, 34.01, 36.124], [1759.3145786317934, 982.6091405340562, 2391.856059821709, 1498.8894053542474, 748.3335277449338, 3574.426363346089, 2225.003049599767, 1165.8138868713418], [975, 976, 977, 978, 979, 980, 981, 982]], [1, 3057, [27204, 27227, 27246, 27261, 27282, 27302, 27328, 27347, 27365, 27381], [43872.62, 43885.72, 43935.934, 43955.955, 43922.737, 43943.468, 43934.186, 43922.564, 43908.882, 43925.398], [22520.575, 22520.734, 22527.767, 22524.704, 22502.033, 22515.646, 22531.579, 22500.439, 22541.643, 22522.523], [19.039, 17.867, 17.356, 9.738, 14.13, 16.282, 11.434, 18.382, 19.402, 27.573], [1548.8802213478816, 3295.42393244979, 2713.7513336404945, 1083.9646469651275, 1386.096931357182, 2045.2871348559504, 1163.2735818219653, 1243.3688346607853, 863.4951401049177, 612.6389563427226], [979, 980, 981, 982, 983, 984, 985, 986, 987, 988]], [0, 3068, [27268, 27284, 27309, 27334, 27353, 27368, 27385, 27400, 27419, 27435], [5959.76, 5891.606, 5937.475, 5940.84, 5912.088, 5846.723, 5882.611, 5979.949, 5977.014, 5890.039], [14452.275, 14430.015, 14376.862, 14468.653, 14463.929, 14447.478, 14436.661, 14402.86, 14463.348, 14430.244], [21.628, 16.691, 26.647, 38.784, 38.953, 25.155, 22.325, 25.225, 37.808, 20.34], [1079.6009383303708, 913.897568740261, 928.3999665623658, 653.5782985340204, 1638.3873235694064, 1470.1033869478708, 700.551977628291, 1018.7386961210285, 4021.978769872591, 1313.6402524838106], [983, 984, 985, 986, 987, 988, 989, 990, 991, 992]], [1, 3081, [27382, 27396, 27413, 27431, 27449, 27459, 27479, 27496, 27511], [44664.327, 44673.097, 44650.735, 44674.824, 44637.329, 44669.132, 44640.452, 44666.161, 44622.376], [23743.336, 23768.027, 23799.392, 23804.168, 23772.813, 23762.695, 23757.949, 23791.406, 23792.551], [19.131, 11.471, 17.424, 13.194, 9.226, 7.611, 14.553, 11.335, 14.672], [1425.595227438208, 2085.319092655671, 565.2688854697418, 2477.8448942914633, 2836.9446821659617, 3740.6122737256, 2213.3268530457112, 1506.2571801962747, 1454.8506528787918], [988, 989, 990, 991, 992, 993, 994, 995, 996]], [0, 3102, [27515, 27538, 27557, 27573, 27586], [5192.653, 5112.459, 5085.545, 5137.032, 5139.033], [15085.764, 14864.618, 14879.579, 14946.87, 14880.252], [37.491, 16.184, 26.76, 23.459, 23.5], [2056.871695964235, 878.1286980710503, 754.0979365182177, 932.059771937531, 1259.5566948275716], [997, 998, 999, 1000, 1001]], [2, 3113, [27615, 27636, 27669, 27709, 27741, 27780, 27816], [21650.78, 21650.353, 21519.012, 21393.103, 21591.661, 21571.982, 21537.065], [44031.74, 43962.633, 43844.683, 43767.462, 43861.105, 43847.807, 43839.789], [24.434, 19.675, 26.979, 25.617, 32.03, 28.461, 31.644], [1540.192173493766, 1147.24824823367, 5904.971112275092, 1353.4549247998725, 4272.683773815214, 2867.195347920895, 7784.676713158179], [1002, 1003, 1004, 1005, 1006, 1007, 1008]], [1, 3125, [27687, 27728, 27758, 27795, 27833, 27874, 27915, 27957, 27991, 28028, 28063], [43282.839, 43442.479, 43382.168, 43434.751, 43541.511, 43558.52, 43500.897, 43449.62, 43467.75, 43397.611, 43408.174], [21531.478, 21389.188, 21454.195, 21491.736, 21462.309, 21455.821, 21393.096, 21458.421, 21407.173, 21389.855, 21380.073], [21.329, 12.117, 17.244, 23.388, 24.699, 32.846, 22.991, 28.936, 23.325, 12.686, 16.555], [2952.647826467077, 2264.844203247405, 1849.7612210805983, 8936.057925064963, 6457.250818330629, 2483.5308468187345, 4788.9762907766535, 3028.657292541334, 1758.0330712983225, 2381.8443557567493, 2016.514606658976], [1004, 1005, 1006, 1007, 1008, 1009, 1010, 1011, 1012, 1013, 1014]], [0, 3128, [27659, 27695, 27732, 27763, 27799, 27841], [6262.963, 6210.413, 6083.785, 6099.883, 6065.18, 6046.342], [14856.271, 14865.274, 14780.505, 14777.876, 14802.546, 14808.185], [18.587, 20.395, 15.653, 17.855, 12.65, 17.203], [8255.348496383816, 19459.434762580313, 2062.1722281643843, 1601.8815585556965, 2757.8402965502596, 1424.0546238198874], [1004, 1005, 1006, 1007, 1008, 1009]], [3, 3133, [27668, 27708, 27739, 27777, 27812, 27851, 27895, 27939], [20104.62, 20081.415, 20140.175, 20115.745, 20141.795, 20096.225, 20301.525, 20199.929], [47386.974, 47346.241, 47368.463, 47367.39, 47340.295, 47180.114, 47212.33, 47139.681], [17.411, 14.748, 18.548, 16.454, 23.103, 22.594, 12.988, 20.138], [1573.119063991593, 2493.7804815826516, 2032.1663653132896, 1649.424451573856, 2145.672491064425, 24318.433704271596, 1894.1338238159685, 6295.812252340271], [1004, 1005, 1006, 1007, 1008, 1009, 1010, 1011]], [2, 3134, [27639, 27670, 27712, 27742, 27782, 27817, 27854, 27898, 27942, 27979, 28015, 28048, 28085, 28122, 28159, 28197, 28225, 28260, 28294], [22679.54, 22552.624, 22689.082, 22636.815, 22597.129, 22721.574, 22695.83, 22681.563, 22634.344, 22667.553, 22610.26, 22482.721, 22671.056, 22645.342, 22622.085, 22598.667, 22651.708, 22699.532, 22666.68], [44581.974, 44553.147, 44524.58, 44518.253, 44574.789, 44493.571, 44478.293, 44466.207, 44448.172, 44437.596, 44332.163, 44253.168, 44378.568, 44353.102, 44340.975, 44410.223, 44312.091, 44433.985, 44503.364], [13.935, 20.009, 13.503, 19.974, 20.657, 20.887, 11.155, 13.794, 19.828, 25.003, 18.049, 40.639, 11.848, 20.423, 22.993, 19.631, 27.614, 13.105, 24.252], [1424.1610811240448, 2264.0670412286454, 2121.5033425257307, 4131.585744055555, 2074.2553997747286, 3425.682061247279, 5329.237270863678, 3588.8842088737492, 4104.418035472395, 2790.312189218128, 20534.834599986272, 1687.6052258637292, 41086.321630544946, 2077.7467008836315, 2083.301304244306, 8326.017272614909, 1686.1905975326688, 1581.344279194758, 2396.739418954658], [1003, 1004, 1005, 1006, 1007, 1008, 1009, 1010, 1011, 1012, 1013, 1014, 1015, 1016, 1017, 1018, 1019, 1020, 1021]], [0, 3147, [27692, 27731, 27762, 27798, 27840, 27881, 27923, 27963, 27996, 28033, 28069, 28104, 28142, 28183, 28215, 28242, 28274, 28311, 28344, 28381, 28408, 28432, 28463, 28494, 28518, 28545], [5203.045, 5211.279, 5224.954, 5187.324, 5160.959, 5097.376, 5140.253, 5117.702, 5102.696, 5124.976, 5127.896, 5089.948, 5107.494, 5181.373, 5165.223, 5130.701, 5205.725, 5159.618, 5177.614, 5236.201, 5211.59, 5203.56, 5188.763, 5133.693, 5174.442, 5125.869], [15162.911, 15117.475, 15052.66, 15109.839, 15126.717, 15176.989, 15175.532, 15207.352, 15178.55, 15221.262, 15209.868, 15198.428, 15181.321, 15237.898, 15254.434, 15248.628, 15287.226, 15296.378, 15281.971, 15308.295, 15290.868, 15274.818, 15250.427, 15234.733, 15322.912, 15308.963], [16.344, 14.233, 12.375, 12.839, 14.74, 9.051, 7.958, 8.799, 9.435, 14.076, 15.129, 15.767, 25.374, 14.295, 15.973, 24.731, 11.249, 22.087, 19.599, 23.955, 15.131, 19.15, 19.124, 24.668, 31.645, 33.926], [7005.119350785375, 12926.204093768607, 7197.602932135941, 8914.496827314128, 11417.643344581116, 4748.153893415123, 5306.98078043505, 6080.118094510968, 4855.001294080245, 3381.723548845741, 4687.3606914849925, 2047.6208494727405, 3436.5419066011946, 2557.826524230239, 1639.8288571647654, 1716.253396952944, 1908.7036818177075, 3624.4675056314345, 1727.685626690776, 2688.000973030089, 1968.9326053350098, 1306.408096788281, 1260.3933712345097, 1362.2033989033885, 2699.7007162764444, 1805.5884932223753], [1005, 1006, 1007, 1008, 1009, 1010, 1011, 1012, 1013, 1014, 1015, 1016, 1017, 1018, 1019, 1020, 1021, 1022, 1023, 1024, 1025, 1026, 1027, 1028, 1029, 1030]], [5, 3149, [27774, 27806, 27847, 27890, 27935, 27972, 28006, 28043, 28080, 28116, 28153, 28193, 28219, 28253, 28286], [18571.881, 18568.861, 18593.279, 18568.34, 18541.275, 18638.861, 18592.75, 18557.797, 18543.157, 18604.164, 18581.39, 18659.633, 18603.65, 18603.432, 18619.183], [73188.747, 73201.369, 73221.856, 73186.222, 73203.593, 73195.038, 73215.779, 73248.944, 73214.215, 73213.714, 73191.86, 73201.958, 73222.846, 73237.938, 73260.623], [18.917, 12.324, 17.24, 17.225, 18.749, 29.803, 18.656, 16.051, 19.073, 16.656, 18.059, 29.559, 12.637, 15.602, 26.012], [2087.2507219205168, 2266.559460029808, 869.2728178887344, 1306.6672893490124, 939.4623851703559, 2012.2306759036921, 943.9317649628058, 1732.0302980442198, 2002.0265679563959, 1144.7000199094687, 1470.3337656237372, 1214.7615999480158, 1322.5591104766654, 1382.0637622988156, 509.32193079480317], [1007, 1008, 1009, 1010, 1011, 1012, 1013, 1014, 1015, 1016, 1017, 1018, 1019, 1020, 1021]], [5, 3150, [27706, 27736, 27775, 27810, 27849, 27892, 27937, 27973, 28008, 28044, 28081, 28117, 28154, 28194, 28220, 28254, 28287, 28318, 28353, 28386, 28416, 28441, 28470, 28499, 28525, 28553, 28584, 28605, 28635, 28670], [19103.623, 19157.571, 19129.534, 19128.726, 19170.296, 19085.544, 19092.577, 19132.561, 19108.358, 19160.891, 19061.341, 19056.671, 19026.629, 19028.519, 19059.408, 19034.236, 19019.708, 19007.766, 19072.803, 19019.038, 19040.961, 18948.307, 19035.664, 19047.617, 18938.778, 19059.932, 19071.958, 19001.91, 19038.024, 18986.618], [72699.937, 72808.971, 72810.084, 72817.134, 72757.993, 72805.271, 72797.663, 72804.618, 72821.872, 72812.051, 72820.931, 72817.263, 72826.847, 72909.412, 72854.064, 72852.874, 72858.858, 72860.052, 72870.457, 72835.427, 72845.24, 72895.141, 72810.695, 72876.044, 72858.515, 72853.865, 72876.655, 72890.673, 72857.314, 72889.332], [29.641, 27.572, 29.164, 21.712, 24.469, 11.766, 13.196, 13.182, 18.751, 31.426, 14.132, 21.683, 16.96, 25.071, 17.606, 21.816, 19.463, 10.403, 17.524, 12.342, 15.574, 22.453, 11.717, 12.928, 20.084, 15.682, 14.479, 23.84, 18.752, 15.994], [684.8192078072873, 559.7594117099903, 3525.3930784655236, 973.0537588760337, 2038.3202446146804, 3056.9851081583497, 3435.9871464450766, 2766.1149833593163, 3135.5055552266995, 1333.4279951262688, 2324.829158858207, 1628.2357297688586, 1505.2567902599444, 1015.733851817249, 1213.5133332410792, 1631.414482833459, 1222.1333513262446, 596.4301402469764, 2117.5943914318686, 1716.0905618304141, 1271.1931384221593, 883.3730050816164, 597.1430761619586, 1614.4178996621386, 706.5325283067222, 1899.688713840988, 1541.4458761758435, 2015.826802676504, 2590.641039373367, 2711.0016696907946], [1005, 1006, 1007, 1008, 1009, 1010, 1011, 1012, 1013, 1014, 1015, 1016, 1017, 1018, 1019, 1020, 1021, 1022, 1023, 1024, 1025, 1026, 1027, 1028, 1029, 1030, 1031, 1032, 1033, 1034]], [3, 3154, [27811, 27850, 27893, 27938, 27975, 28009], [19950.065, 19941.236, 19829.012, 19830.794, 19818.502, 19806.135], [47109.441, 47075.367, 46963.116, 46926.341, 46929.337, 46916.359], [25.702, 30.587, 8.409, 11.784, 8.499, 8.84], [15720.040198204802, 11330.466076554678, 2839.715241981233, 2647.5843919225, 3699.7339254286026, 3219.9191275495564], [1008, 1009, 1010, 1011, 1012, 1013]], [1, 3158, [27832, 27873, 27912, 27956, 27990], [43273.332, 43339.596, 43192.467, 43222.436, 43213.669], [22024.799, 22105.053, 22008.154, 22031.778, 22059.71], [20.272, 22.353, 14.893, 21.846, 13.449], [2344.1746289822936, 8046.207020134967, 2238.5663224486425, 1271.916744775622, 1315.7095717047614], [1008, 1009, 1010, 1011, 1012]], [1, 3160, [27835, 27875, 27916, 27958, 27992, 28029, 28065, 28101, 28138, 28178, 28212], [43845.431, 43749.314, 43692.563, 43734.295, 43776.503, 43840.774, 43796.676, 43775.033, 43843.647, 43655.084, 43740.033], [22556.998, 22376.151, 22442.092, 22410.226, 22427.309, 22309.917, 22326.682, 22360.77, 22308.663, 22255.029, 22348.819], [11.467, 27.232, 28.525, 22.331, 28.132, 18.481, 23.351, 20.994, 15.867, 14.014, 30.532], [46860.36039023281, 2028.4502461100014, 5492.313249074292, 6295.64413799209, 4087.988460433092, 1462.4575936266897, 4909.0202908565525, 4648.26111874733, 1095.0020652572807, 102989.02079886796, 4014.586543253622], [1008, 1009, 1010, 1011, 1012, 1013, 1014, 1015, 1016, 1017, 1018]], [2, 3165, [27852, 27896, 27941, 27978, 28014, 28047, 28084], [21274.593, 21278.036, 21320.653, 21275.057, 21278.823, 21303.163, 21303.021], [43891.293, 43971.161, 43934.754, 43904.386, 43920.502, 43927.424, 43901.53], [18.924, 12.446, 16.125, 13.341, 13.935, 10.189, 17.739], [2427.543852421328, 2577.2760090033644, 2244.825399233311, 3552.364371745182, 3748.569292275013, 2872.7350333151717, 1560.4002811173602], [1009, 1010, 1011, 1012, 1013, 1014, 1015]], [5, 3171, [27940, 27977, 28013, 28046, 28083, 28120], [20779.81, 20808.161, 20776.602, 20811.541, 20797.97, 20792.972], [72448.792, 72417.558, 72453.713, 72381.717, 72394.094, 72327.526], [27.825, 14.962, 21.785, 24.49, 17.017, 18.376], [1281.4291930394763, 3983.3749284118517, 850.927935345818, 6430.85121751132, 1298.6504696720162, 4535.784254812458], [1011, 1012, 1013, 1014, 1015, 1016]], [0, 3172, [27884, 27925, 27964, 27999, 28035, 28071, 28107, 28145, 28185, 28216, 28243, 28276, 28313], [6725.152, 6783.304, 6798.802, 6765.677, 6673.397, 6671.932, 6642.461, 6646.818, 6643.02, 6734.288, 6652.479, 6637.238, 6614.139], [14477.528, 14477.889, 14488.676, 14561.402, 14492.602, 14399.266, 14420.849, 14434.084, 14458.788, 14472.243, 14377.357, 14359.52, 14407.02], [22.308, 20.597, 19.626, 14.973, 37.919, 17.784, 30.859, 19.332, 29.884, 17.4, 15.192, 15.296, 21.663], [6154.29818379671, 7723.694442882036, 7505.951700683921, 25770.121866853955, 3411.8232431734787, 2974.002194066342, 2414.9501630149934, 2967.2748735632244, 2547.5320791580752, 9591.79658835683, 1471.0716494218461, 2016.486724181716, 1982.6420431500462], [1010, 1011, 1012, 1013, 1014, 1015, 1016, 1017, 1018, 1019, 1020, 1021, 1022]], [0, 3180, [27998, 28036, 28072, 28108, 28146, 28186, 28217, 28244, 28277, 28314, 28347, 28383], [6743.662, 6723.238, 6758.309, 6744.105, 6725.559, 6782.22, 6745.805, 6721.14, 6657.052, 6758.058, 6805.783, 6752.788], [14836.247, 14895.667, 14878.64, 14888.728, 14818.646, 14912.789, 14882.198, 14897.583, 14896.904, 14889.06, 14844.871, 14851.137], [19.117, 10.849, 11.168, 8.106, 21.146, 7.546, 12.979, 13.395, 17.287, 16.232, 25.765, 25.062], [4459.582984574642, 3091.7283291234453, 3000.216243044662, 3965.3946638800185, 1912.395597922559, 4412.549482291485, 4541.0197904022425, 2567.6703448591493, 3485.4229612592394, 1986.0579960951454, 4151.390192077515, 2195.946512582798], [1013, 1014, 1015, 1016, 1017, 1018, 1019, 1020, 1021, 1022, 1023, 1024]], [1, 3181, [27993, 28030, 28066, 28102, 28139, 28179, 28213, 28240, 28272, 28308, 28342, 28377, 28405], [44510.387, 44441.758, 44498.029, 44473.567, 44473.102, 44553.558, 44511.839, 44397.091, 44519.763, 44526.12, 44541.43, 44469.391, 44487.484], [22857.006, 22911.235, 22894.522, 22881.213, 22881.12, 22962.71, 22922.246, 22893.015, 22908.323, 22944.636, 22946.974, 22880.01, 22893.042], [29.98, 18.399, 32.378, 25.317, 30.344, 17.339, 17.748, 22.163, 19.928, 16.837, 14.596, 19.869, 33.253], [841.8667934971875, 716.5220907964896, 1079.2335300792827, 1995.6848115050723, 1875.543018745779, 455.543460205412, 1320.4062283728738, 1792.4023966304408, 1628.216746628402, 1158.194505693736, 1091.1237772222373, 1223.5913721975821, 1160.5597188057563], [1012, 1013, 1014, 1015, 1016, 1017, 1018, 1019, 1020, 1021, 1022, 1023, 1024]], [4, 3189, [28086, 28124, 28163, 28199, 28227, 28261, 28296], [25544.216, 25515.291, 25507.5, 25502.62, 25468.579, 25432.274, 25516.338], [68337.141, 68340.653, 68351.434, 68339.762, 68324.695, 68325.206, 68324.398], [16.227, 9.285, 9.011, 12.297, 10.546, 13.043, 31.511], [1931.1844024659, 3298.533249247312, 2714.1227710792327, 3106.469490153507, 2289.193258284695, 2262.733632563375, 972.3662545692075], [1015, 1016, 1017, 1018, 1019, 1020, 1021]], [2, 3192, [28121, 28157, 28196, 28224, 28259, 28293, 28324, 28357, 28392], [21687.752, 21609.472, 21625.557, 21616.645, 21623.181, 21629.061, 21640.723, 21624.662, 21623.562], [44003.45, 43899.144, 43955.818, 43953.196, 43935.431, 43949.624, 43992.604, 43940.198, 43965.85], [15.764, 26.393, 20.036, 11.719, 13.775, 12.643, 12.92, 12.912, 13.384], [791.7612372862809, 685.4748811571809, 1491.1187437727053, 2078.4455140002715, 1890.8925468863797, 1588.707340120346, 1706.6621932825155, 1135.3562838251833, 1496.5615994474251], [1016, 1017, 1018, 1019, 1020, 1021, 1022, 1023, 1024]], [3, 3200, [28156, 28195, 28221, 28256, 28290, 28321], [20259.7, 20227.334, 20252.078, 20232.292, 20230.62, 20081.074], [47225.436, 47250.459, 47220.218, 47251.438, 47212.833, 47146.939], [8.136, 14.724, 13.573, 16.003, 21.786, 40.073], [2206.0375920283523, 1620.9347276431954, 1986.0435748879027, 1995.4204953891726, 1503.441140652052, 4068.1246083233427], [1017, 1018, 1019, 1020, 1021, 1022]], [4, 3207, [28295, 28326, 28358, 28395, 28420, 28447, 28476, 28502], [24642.222, 24691.805, 24536.794, 24515.811, 24616.13, 24650.009, 24583.414, 24547.211], [68247.915, 68189.238, 68192.235, 68196.815, 68196.707, 68115.336, 68198.957, 68184.185], [24.716, 37.307, 22.166, 32.473, 20.629, 30.238, 18.277, 32.097], [2971.248666734207, 1360.7084666385138, 3344.913420004666, 2605.148572127725, 1170.416157418771, 1113.306866473713, 1803.8430945469302, 1573.7355807575846], [1021, 1022, 1023, 1024, 1025, 1026, 1027, 1028]], [1, 3210, [28307, 28341, 28376, 28404, 28429, 28456, 28490], [43850.162, 43790.623, 43878.72, 43898.488, 43891.109, 43866.856, 43803.725], [22325.284, 22319.984, 22255.278, 22322.322, 22261.798, 22266.836, 22230.879], [16.384, 18.888, 23.594, 29.934, 14.497, 22.681, 27.896], [1171.1995677555476, 10013.211479909476, 1131.4862252831563, 2871.197646427535, 1283.3209637597959, 2092.7234296269626, 1228.020135284638], [1021, 1022, 1023, 1024, 1025, 1026, 1027]], [1, 3217, [28457, 28491, 28515, 28543, 28573], [44451.76, 44483.332, 44523.869, 44479.006, 44545.947], [22951.632, 22923.683, 22891.071, 22933.954, 22933.979], [33.623, 25.326, 20.24, 19.244, 22.787], [1003.0181291910999, 1262.264392526185, 1017.511698343312, 1678.0751545949834, 1305.7909552641452], [1026, 1027, 1028, 1029, 1030]], [3, 3228, [28551, 28583, 28604, 28633, 28669, 28702, 28728], [17995.311, 17961.995, 18008.012, 17965.488, 18010.738, 18029.458, 17946.029], [46975.844, 47013.264, 46995.808, 47016.075, 47024.148, 47009.286, 47024.917], [14.163, 14.955, 21.772, 19.603, 20.009, 24.366, 30.722], [2457.7889343116503, 1872.6433612513176, 1667.1068760763276, 3857.5921107661566, 2269.2715789426793, 5537.277134216026, 1329.8777493164298], [1030, 1031, 1032, 1033, 1034, 1035, 1036]], [4, 3230, [28528, 28558, 28587, 28609, 28638], [24799.512, 24682.618, 24469.774, 24574.934, 24563.198], [68232.748, 68189.139, 68246.395, 68231.173, 68204.816], [35.363, 15.222, 19.28, 26.202, 24.01], [3756.0132071675425, 662.401683228594, 1461.4569327973343, 946.2894261180644, 3737.464663523438], [1029, 1030, 1031, 1032, 1033]], [0, 3237, [28600, 28623, 28661, 28693, 28721, 28753, 28779, 28807, 28828, 28850, 28870, 28888], [5261.886, 5055.697, 5056.348, 5153.235, 5140.481, 5159.98, 5107.704, 5114.499, 5062.99, 4968.479, 5028.524, 4992.785], [15282.114, 15180.631, 15250.879, 15172.134, 15226.895, 15287.343, 15249.344, 15222.812, 15026.346, 14904.677, 15010.53, 14994.172], [31.915, 20.847, 17.79, 27.229, 18.968, 30.355, 24.868, 23.89, 25.432, 26.647, 14.352, 36.218], [5437.594179345026, 14735.246516403966, 1950.5100987742476, 1691.344277331869, 1800.7587077712753, 1509.416488482103, 3169.530621600634, 1842.577731195478, 4002.1732014784834, 1952.5537839439626, 25328.489139387984, 4051.0443332099617], [1032, 1033, 1034, 1035, 1036, 1037, 1038, 1039, 1040, 1041, 1042, 1043]], [3, 3256, [28839, 28859, 28876, 28894, 28914, 28939, 28961, 28986, 29012, 29034, 29055, 29071], [20363.006, 20426.616, 20394.26, 20394.374, 20396.169, 20397.698, 20386.894, 20378.5, 20377.336, 20358.214, 20413.695, 20330.62], [46794.465, 46894.115, 46884.735, 46863.103, 46871.637, 46842.789, 46829.55, 46845.611, 46798.289, 46821.323, 46867.137, 46839.694], [13.827, 23.546, 21.658, 10.491, 14.892, 12.362, 11.215, 12.251, 16.557, 25.909, 29.057, 17.686], [2750.645280627491, 726.7197704613731, 1214.2152716196456, 2484.559388998688, 4718.024884141463, 2622.4143669042123, 1625.9039566367755, 1908.77387578398, 2693.0462235117657, 1791.6990157745233, 1329.1685600825506, 573.2492170049928], [1040, 1041, 1042, 1043, 1044, 1045, 1046, 1047, 1048, 1049, 1050, 1051]], [3, 3262, [28893, 28911, 28936, 28959, 28984, 29011, 29032], [18296.809, 18262.182, 18270.396, 18326.612, 18351.651, 18292.255, 18283.714], [47257.898, 47286.525, 47253.998, 47319.116, 47242.767, 47301.297, 47316.315], [15.109, 16.394, 25.65, 13.826, 29.44, 13.944, 13.543], [3943.244935286891, 1520.7233572442865, 1331.0318084904382, 2205.2265698054657, 1658.7535404098185, 1882.9302052729042, 997.1563190792334], [1043, 1044, 1045, 1046, 1047, 1048, 1049]], [5, 3275, [29010, 29031, 29053, 29069, 29086], [18251.321, 18139.63, 18159.516, 18157.359, 18167.209], [73683.838, 73801.663, 73801.258, 73785.313, 73792.995], [38.219, 14.707, 9.204, 16.324, 17.283], [1734.6883710214113, 1285.1317601512735, 808.5541996523709, 2829.9015567044926, 1275.833286486581], [1048, 1049, 1050, 1051, 1052]], [2, 3276, [29013, 29035, 29056, 29072, 29091, 29124, 29145], [21837.594, 21876.94, 21879.687, 21912.732, 21836.767, 21842.076, 21873.38], [44378.165, 44428.741, 44399.093, 44429.958, 44467.659, 44448.623, 44381.432], [22.789, 12.275, 19.226, 17.275, 21.277, 19.087, 19.908], [1127.5036485553399, 2138.4820504710333, 1974.774648180168, 1358.7091045694508, 6794.19655202605, 1472.3384415797445, 3330.8701013248256], [1048, 1049, 1050, 1051, 1052, 1053, 1054]], [4, 3283, [29074, 29095, 29126, 29146, 29170, 29195, 29215, 29244, 29268, 29283, 29303], [25166.181, 25096.116, 25195.583, 25144.911, 25155.691, 25189.234, 25152.468, 25140.751, 25160.204, 25166.106, 25163.262], [68497.809, 68485.87, 68481.399, 68557.008, 68504.077, 68490.28, 68480.811, 68494.92, 68499.977, 68515.473, 68463.415], [17.785, 27.344, 24.345, 3.61, 17.884, 16.642, 9.114, 13.232, 16.633, 20.68, 14.092], [1004.654242589572, 1031.8753233133, 1324.3444616842548, 363.2249088579236, 936.2758728302465, 1432.501289036757, 1856.6586712083083, 1507.1459754020887, 1670.967979335006, 1421.5125987353483, 1402.5451187961457], [1051, 1052, 1053, 1054, 1055, 1056, 1057, 1058, 1059, 1060, 1061]], [3, 3285, [29070, 29087, 29119, 29141, 29164], [18275.304, 18303.326, 18291.956, 18271.189, 18264.47], [47261.869, 47264.261, 47248.61, 47243.141, 47254.495], [14.847, 12.609, 14.54, 32.569, 10.416], [1035.6219184007534, 2541.517209466259, 1853.837922002021, 1057.1713834243321, 861.0128524138895], [1051, 1052, 1053, 1054, 1055]], [0, 3287, [29112, 29137, 29157, 29183, 29208, 29230, 29258, 29275, 29294, 29320, 29346, 29367, 29384], [6135.79, 6022.326, 5997.894, 6052.463, 6002.192, 6135.77, 6180.968, 5994.692, 5973.853, 6040.633, 6108.505, 5979.875, 5913.192], [15317.983, 15285.259, 15259.339, 15182.822, 15249.199, 15234.795, 15261.743, 15237.852, 15248.808, 15235.99, 15270.692, 15252.869, 15234.606], [20.845, 12.508, 14.146, 13.841, 14.477, 25.352, 26.384, 10.786, 14.589, 19.534, 33.235, 16.084, 15.344], [2967.5542194281475, 4025.5719196690693, 3537.9208748578185, 8308.4334914826, 3169.1882692869203, 3406.873405024764, 3450.706918136922, 3241.014345030454, 2475.3418536900863, 4984.489008126985, 1006.8120995373831, 1773.1363374270181, 1525.0867784322018], [1053, 1054, 1055, 1056, 1057, 1058, 1059, 1060, 1061, 1062, 1063, 1064, 1065]], [0, 3288, [29113, 29138, 29158, 29185, 29210], [6796.201, 6760.922, 6719.902, 6724.739, 6788.975], [15065.446, 15010.924, 15004.668, 14951.427, 14998.625], [23.126, 19.865, 39.714, 11.686, 19.919], [3364.2093600701132, 5853.927696741501, 2243.7762786791136, 54200.405297097, 16211.139620890175], [1053, 1054, 1055, 1056, 1057]], [1, 3293, [29203, 29224, 29252, 29274, 29292, 29316], [43822.968, 43760.477, 43694.81, 43848.802, 43865.937, 43879.432], [22494.96, 22346.081, 22471.003, 22394.663, 22411.856, 22290.945], [24.45, 28.39, 21.359, 28.019, 17.678, 21.375], [6319.995049676441, 2049.8828905617265, 590.3738094817824, 1004.2449175966824, 30044.557911931744, 518.8207805976682], [1056, 1057, 1058, 1059, 1060, 1061]], [3, 3300, [29239, 29263, 29279, 29299, 29328, 29354], [18317.174, 18302.386, 18247.051, 18402.842, 18275.316, 18293.526], [47263.299, 47248.234, 47310.666, 47207.396, 47267.972, 47252.0], [18.906, 10.016, 25.809, 33.068, 10.817, 26.545], [1665.3785057352168, 1592.82675687817, 1428.750933178855, 1655.2486044360937, 2203.444880652784, 1113.5763161957534], [1058, 1059, 1060, 1061, 1062, 1063]], [2, 3303, [29281, 29302, 29330, 29357, 29375], [21855.17, 21895.35, 21870.94, 21849.117, 21852.21], [44484.151, 44421.07, 44463.062, 44433.118, 44391.954], [22.621, 18.376, 20.418, 24.216, 32.411], [1926.8850182166855, 880.629460498789, 1592.9042141671716, 921.68482255646, 1668.2821842112194], [1060, 1061, 1062, 1063, 1064]], [5, 3314, [29353, 29373, 29390, 29408, 29431, 29448, 29472, 29502, 29520, 29539], [18173.013, 18162.181, 18163.427, 18172.752, 18185.095, 18172.877, 18115.209, 18163.123, 18183.365, 18223.594], [73819.493, 73763.816, 73794.128, 73736.922, 73816.159, 73769.522, 73788.509, 73774.027, 73715.555, 73900.276], [26.467, 23.928, 17.173, 25.529, 20.034, 27.971, 25.496, 44.402, 24.862, 16.791], [948.7657156076305, 1146.0987067493663, 969.2765834513543, 1991.0293890627765, 908.0563167112873, 2507.1585505434136, 1145.2112781783146, 3152.2052128524238, 1121.561488781077, 613.917285460098], [1063, 1064, 1065, 1066, 1067, 1068, 1069, 1070, 1071, 1072]], [0, 3319, [29401, 29424, 29440, 29464, 29491], [6947.115, 6960.185, 6933.882, 6924.431, 6902.008], [14958.517, 14971.095, 14966.531, 14929.184, 14959.857], [9.864, 13.715, 12.042, 16.944, 13.88], [2252.8636263465346, 2056.3412211078366, 2128.1918427370406, 2297.5253616112773, 2282.4878085299424], [1066, 1067, 1068, 1069, 1070]], [0, 3347, [29596, 29610, 29629, 29642, 29663, 29681], [6435.623, 6453.788, 6394.169, 6408.892, 6407.079, 6480.138], [14906.664, 14882.658, 14903.51, 14934.065, 14877.149, 14873.192], [14.006, 12.655, 19.753, 18.024, 16.006, 19.168], [2174.902153879582, 2032.8947972568278, 2402.0453081366986, 1674.0415793413174, 1363.5711746830186, 1842.5569273596905], [1076, 1077, 1078, 1079, 1080, 1081]], [0, 3355, [29628, 29641, 29662, 29680, 29693, 29707, 29724, 29738, 29755, 29771], [6227.714, 6298.059, 6268.123, 6348.944, 6335.401, 6445.574, 6400.963, 6406.32, 6402.899, 6403.747], [15053.45, 15053.83, 15070.915, 14989.572, 14896.414, 14874.524, 14892.14, 14897.215, 14882.612, 14896.786], [21.291, 24.624, 23.949, 23.122, 42.787, 11.976, 13.713, 12.599, 13.495, 17.339], [53839.134692369495, 8349.83919860447, 13435.164841738013, 15944.386895157631, 1823.3451900695907, 2030.4480197320474, 1893.1827468212246, 1530.2398932103767, 1362.1934616764347, 1224.942924585545], [1078, 1079, 1080, 1081, 1082, 1083, 1084, 1085, 1086, 1087]], [3, 3363, [29714, 29727, 29740, 29760, 29774, 29798, 29814, 29830, 29844], [18316.325, 18271.082, 18298.114, 18328.377, 18290.036, 18317.766, 18318.818, 18297.117, 18286.184], [47277.237, 47302.117, 47281.382, 47247.879, 47294.784, 47261.752, 47294.522, 47246.687, 47267.375], [11.814, 17.682, 20.52, 15.022, 16.498, 19.939, 33.586, 11.327, 18.742], [16538.05240279979, 598.7245212876874, 974.3574176807141, 1525.436791743708, 1106.2643008271957, 1585.8083777260533, 1749.4129190604615, 1845.8562563374921, 791.5651572272236], [1083, 1084, 1085, 1086, 1087, 1088, 1089, 1090, 1091]], [5, 3404, [30113, 30124, 30140, 30156, 30177, 30196, 30214], [18155.21, 18163.121, 18166.257, 18157.184, 18147.477, 18202.307, 18139.662], [73729.485, 73836.449, 73796.8, 73836.954, 73705.35, 73830.48, 73801.248], [27.777, 18.803, 19.809, 18.214, 37.29, 23.187, 21.858], [3945.096744559168, 815.0809250956553, 877.8740708339785, 623.3158816025907, 1799.1649520279168, 724.7009853868657, 1125.1490388243626], [1108, 1109, 1110, 1111, 1112, 1113, 1114]], [4, 3408, [30160, 30180, 30200, 30219, 30237, 30254], [24876.025, 24835.333, 24871.878, 24881.208, 24831.573, 24941.579], [68901.942, 68869.76, 68853.614, 68868.572, 68894.031, 68796.03], [27.465, 19.417, 21.658, 20.914, 26.517, 25.632], [1948.3033864685824, 1788.1204438165341, 1485.644167287662, 2082.9514202223904, 2330.90467992681, 3005.3238706221277], [1111, 1112, 1113, 1114, 1115, 1116]], [0, 3415, [30189, 30209, 30230, 30244, 30266, 30295], [5676.011, 5766.725, 5740.664, 5710.886, 5742.68, 5749.007], [15038.063, 15034.226, 15049.815, 15241.969, 15185.893, 15193.713], [17.411, 36.588, 15.804, 20.119, 12.178, 21.565], [1556.3740413672945, 3462.410272690698, 3425.4016169440597, 6202.449876821743, 18558.283984135564, 9713.532439619883], [1113, 1114, 1115, 1116, 1117, 1118]], [0, 3417, [30231, 30245, 30267, 30297, 30334, 30368, 30401, 30432, 30464, 30495, 30522, 30554], [6361.138, 6329.84, 6278.352, 6249.188, 6295.546, 6301.312, 6334.958, 6219.675, 6246.044, 6195.463, 6158.349, 6131.989], [14394.276, 14425.756, 14454.247, 14562.575, 14457.598, 14551.053, 14650.533, 14858.35, 14832.102, 14815.21, 14837.829, 14620.656], [20.042, 17.476, 19.732, 20.659, 23.372, 28.214, 22.719, 19.866, 16.345, 27.185, 20.897, 41.096], [1088.4087284369748, 2481.34070173535, 5522.108175159666, 9894.163192756725, 3415.2179230532884, 7495.571098643155, 15042.757632673067, 2084.482368318499, 1053.5228822504978, 1056.4627133260421, 9752.96059379151, 3125.1412175980645], [1115, 1116, 1117, 1118, 1119, 1120, 1121, 1122, 1123, 1124, 1125, 1126]], [3, 3419, [30250, 30275, 30305, 30342, 30376, 30410, 30442, 30471, 30502, 30532], [19761.882, 19890.461, 19882.858, 19904.503, 20100.559, 20114.371, 20128.488, 20124.327, 20126.716, 20107.571], [46893.794, 46939.983, 46958.602, 46916.921, 47057.259, 47091.922, 47075.926, 47092.251, 47066.37, 47099.587], [35.142, 11.687, 26.862, 44.453, 19.255, 6.846, 7.484, 5.55, 10.175, 23.435], [743.3801179758774, 68640.73078642777, 2524.5008156380723, 1762.452899598613, 2558.593966423171, 2602.7559216620316, 3016.2263736588457, 3227.589439720656, 2238.159209172242, 491.3815221045913], [1116, 1117, 1118, 1119, 1120, 1121, 1122, 1123, 1124, 1125]], [2, 3420, [30251, 30277, 30307, 30344, 30377, 30411, 30444, 30473, 30503, 30534, 30566, 30593, 30623], [20969.787, 20941.418, 20976.316, 20980.814, 21039.648, 20934.922, 20857.259, 20861.626, 20965.87, 20840.716, 20841.428, 20861.441, 20839.156], [43635.462, 43583.26, 43577.229, 43602.975, 43671.668, 43717.704, 43659.412, 43668.508, 43646.184, 43654.171, 43688.77, 43687.182, 43663.426], [13.337, 22.982, 12.964, 16.762, 8.257, 14.006, 13.606, 10.585, 24.005, 13.885, 13.056, 14.256, 24.66], [28955.035152881897, 1337.1486984610494, 1628.1905271154856, 1346.4217385879033, 504.60589094889485, 18577.568283839664, 1327.0862118846908, 1104.0897717261075, 3985.636174127571, 2257.6897380790947, 1887.785626662006, 1707.4691289329776, 1735.4125400261964], [1116, 1117, 1118, 1119, 1120, 1121, 1122, 1123, 1124, 1125, 1126, 1127, 1128]], [3, 3425, [30273, 30302, 30339, 30374, 30404, 30437, 30466], [18052.243, 18062.793, 18044.236, 18040.578, 18086.649, 18066.011, 18226.476], [46970.664, 47062.163, 47052.095, 47048.151, 47034.677, 47067.442, 47167.949], [15.732, 8.105, 12.886, 8.129, 16.864, 20.528, 14.225], [4564.86820266406, 4998.3149031881, 2860.3376210795705, 3320.4395089044397, 3539.223645540622, 3345.4715407539757, 93210.42911584834], [1117, 1118, 1119, 1120, 1121, 1122, 1123]], [3, 3426, [30274, 30304, 30341, 30375, 30408, 30439, 30468, 30500], [19218.78, 19241.756, 19222.748, 19194.208, 19094.295, 19033.089, 18994.011, 19034.6], [47133.747, 47115.243, 47119.417, 47117.795, 47213.051, 47221.306, 47271.349, 47270.781], [22.52, 7.706, 16.129, 10.89, 16.334, 21.135, 14.918, 15.192], [929.9284217534399, 2610.2859205763007, 1941.8945910241885, 2944.254840669442, 3309.2186940862375, 1602.8262716073828, 2178.8936679896738, 2084.019147740649], [1117, 1118, 1119, 1120, 1121, 1122, 1123, 1124]], [2, 3427, [30279, 30308, 30345, 30378, 30412, 30445], [21529.134, 21539.888, 21526.946, 21530.885, 21556.556, 21493.797], [44071.761, 44110.715, 44146.941, 44035.477, 44101.879, 44107.875], [22.485, 15.943, 15.461, 31.679, 20.305, 26.631], [3057.6597128247613, 2677.603356789597, 2210.267040416374, 2118.4991990002145, 1190.5612182578764, 1180.6749129875914], [1117, 1118, 1119, 1120, 1121, 1122]], [1, 3429, [30289, 30323, 30363, 30394, 30426, 30458, 30490], [43392.817, 43302.108, 43400.826, 43383.592, 43267.526, 43235.299, 43225.938], [21836.522, 21756.381, 21698.567, 21750.047, 21806.838, 21800.797, 21713.663], [25.336, 20.011, 19.556, 24.57, 16.103, 21.009, 23.66], [19164.126979119446, 8222.335396782342, 15546.941269477999, 8876.433705956919, 6888.273838498247, 4458.007901933943, 2969.1441359951914], [1117, 1118, 1119, 1120, 1121, 1122, 1123]], [1, 3430, [30290, 30325, 30364, 30395, 30427], [43659.602, 43554.536, 43521.165, 43484.322, 43366.011], [21492.705, 21676.186, 21664.543, 21725.374, 21771.12], [22.667, 13.55, 23.021, 24.45, 25.305], [2711.1058332278976, 17502.132210300028, 4643.259506037302, 4759.896301671065, 7413.075332121996], [1117, 1118, 1119, 1120, 1121]], [0, 3431, [30265, 30294, 30331, 30366, 30399, 30429, 30462, 30494, 30521, 30553, 30584, 30613, 30642, 30673, 30699, 30720], [5567.552, 5519.213, 5402.338, 5448.149, 5490.448, 5417.213, 5454.829, 5446.649, 5421.255, 5426.177, 5484.621, 5432.058, 5417.802, 5371.651, 5324.81, 5438.309], [14828.962, 14746.644, 14593.752, 14640.792, 14690.75, 14548.758, 14556.378, 14576.671, 14563.522, 14579.114, 14582.723, 14588.88, 14590.227, 14584.252, 14627.065, 14598.961], [23.753, 10.188, 20.797, 16.708, 23.265, 17.724, 19.7, 18.135, 10.732, 15.037, 16.812, 21.77, 18.951, 17.516, 17.545, 26.007], [8819.471878313989, 64104.50940485944, 5240.26420943316, 5852.120216991892, 12352.140706502407, 1588.5072442300545, 1864.7990648433042, 2853.7795929650047, 2160.8057302032835, 2571.655458281386, 3095.196319961226, 2252.7335728742714, 1665.2497650131522, 2788.352934998962, 18043.74267021005, 2141.648245775712], [1117, 1118, 1119, 1120, 1121, 1122, 1123, 1124, 1125, 1126, 1127, 1128, 1129, 1130, 1131, 1132]], [4, 3434, [30314, 30350, 30381, 30415, 30449], [24966.5, 24900.812, 24934.247, 24967.084, 24998.629], [68369.299, 68349.501, 68357.168, 68344.385, 68425.628], [10.98, 12.668, 12.59, 17.615, 35.032], [1405.1766464098487, 2564.6692568003455, 2643.8502087577504, 1459.2140175192474, 1861.958959053247], [1118, 1119, 1120, 1121, 1122]], [0, 3435, [30296, 30332, 30367, 30400, 30430], [5755.188, 5827.962, 5765.105, 5798.647, 5881.83], [15182.542, 15162.58, 15162.298, 15116.018, 15157.017], [15.282, 21.948, 17.498, 26.678, 26.66], [17877.639620476104, 6036.915405566894, 8260.968852673368, 2145.247428690003, 9623.838765964187], [1118, 1119, 1120, 1121, 1122]], [0, 3439, [30402, 30433, 30465, 30496, 30523, 30556, 30587], [6826.18, 6840.36, 6846.515, 6827.786, 6857.0, 6839.892, 6664.091], [14537.157, 14520.691, 14522.651, 14533.394, 14527.058, 14524.154, 14636.145], [15.654, 10.646, 10.089, 10.888, 10.997, 8.171, 13.123], [3691.0120389415206, 2196.891167342588, 3325.7564522058215, 3620.283186537923, 2735.186449572522, 2445.8835154853346, 67961.5233494019], [1121, 1122, 1123, 1124, 1125, 1126, 1127]], [5, 3441, [30409, 30440, 30469, 30501, 30531, 30563, 30590, 30621, 30648, 30679, 30706, 30727, 30754, 30775, 30796, 30831, 30859, 30883, 30913, 30935], [19131.729, 19143.147, 19135.077, 19093.371, 19112.949, 19122.327, 19112.743, 19132.11, 19162.312, 19096.298, 19149.613, 19133.266, 19138.979, 19095.184, 19064.685, 19134.052, 19093.294, 19122.653, 19031.807, 19105.255], [73097.031, 73099.73, 73096.576, 73122.569, 73116.44, 73136.244, 73140.84, 73135.848, 73101.78, 73148.85, 73140.737, 73093.078, 73099.211, 73096.325, 73070.812, 73076.143, 73091.135, 73040.821, 73088.433, 73070.145], [13.553, 14.55, 23.38, 21.726, 19.174, 19.85, 11.518, 15.563, 23.528, 16.27, 18.555, 11.668, 20.727, 25.925, 23.534, 20.16, 27.687, 27.059, 31.676, 22.105], [1574.1525377115568, 1544.3392271346147, 1421.8332132308822, 1368.2474545103364, 1285.6503180778498, 879.5212016650435, 1219.8728456801352, 932.4988900042713, 2466.9343897714593, 1026.7158147034143, 1741.618163268608, 1185.6660655170217, 941.3593156279215, 1424.8992341347716, 2699.82398666253, 1154.390551969475, 1268.3028393893453, 1397.4235320123469, 808.4841858223156, 1225.9848481243362], [1121, 1122, 1123, 1124, 1125, 1126, 1127, 1128, 1129, 1130, 1131, 1132, 1133, 1134, 1135, 1136, 1137, 1138, 1139, 1140]], [2, 3442, [30414, 30447, 30477, 30505, 30536, 30568], [22630.078, 22541.193, 22652.534, 22691.183, 22702.045, 22639.973], [44507.826, 44682.674, 44592.826, 44522.027, 44532.204, 44521.906], [34.341, 29.565, 17.237, 11.872, 13.774, 16.065], [1021.1627771550233, 2184.419432965915, 591.0666703716668, 2123.1642635373632, 2400.2540181831423, 2792.7585756421063], [1121, 1122, 1123, 1124, 1125, 1126]], [4, 3443, [30417, 30451, 30478, 30506, 30539, 30570, 30598, 30631, 30656], [25654.892, 25620.896, 25637.976, 25612.6, 25586.91, 25615.653, 25587.16, 25647.646, 25640.899], [68346.352, 68327.585, 68284.441, 68362.72, 68300.284, 68286.2, 68362.56, 68325.037, 68341.314], [26.589, 16.96, 15.917, 20.028, 11.105, 17.4, 18.664, 17.934, 14.588], [2396.8530788581334, 2330.427765884945, 1332.473732094915, 1021.9209923539045, 769.9784687416156, 952.228416778132, 687.3100224673916, 1579.7934983204032, 1475.4506686616596], [1121, 1122, 1123, 1124, 1125, 1126, 1127, 1128, 1129]], [1, 3449, [30491, 30517, 30549, 30582, 30611, 30640, 30670, 30695, 30718, 30740, 30766, 30788, 30816], [43407.129, 43454.34, 43421.578, 43412.56, 43415.473, 43409.544, 43432.802, 43382.497, 43421.405, 43360.626, 43400.189, 43387.879, 43443.517], [22337.765, 22315.645, 22383.985, 22385.801, 22404.096, 22426.397, 22425.298, 22409.248, 22389.529, 22390.957, 22374.821, 22338.673, 22420.09], [24.687, 24.248, 9.153, 17.554, 12.102, 10.528, 11.03, 12.831, 44.098, 31.606, 17.655, 32.18, 12.503], [11340.286811537126, 6777.766062781759, 2302.8280019598974, 2393.9888255320566, 2606.4380545240183, 3870.373109807539, 3293.290534470862, 2823.4116699957876, 1277.447426538373, 887.6432139744253, 6178.232600989671, 1750.645934414457, 776.2232803457865], [1123, 1124, 1125, 1126, 1127, 1128, 1129, 1130, 1131, 1132, 1133, 1134, 1135]], [2, 3453, [30504, 30535, 30567, 30595, 30625, 30652], [21494.082, 21489.276, 21521.778, 21486.186, 21460.98, 21569.718], [44287.69, 44243.422, 44249.788, 44264.552, 44257.826, 44186.976], [23.266, 19.735, 14.571, 15.374, 16.162, 28.685], [3521.2309047277668, 3553.7727069127727, 7023.141088571204, 3846.7945793743347, 2807.0836256488196, 3776.7307125102457], [1124, 1125, 1126, 1127, 1128, 1129]], [3, 3454, [30530, 30560, 30589, 30619, 30647, 30677, 30704, 30725, 30752, 30773, 30795, 30830], [18134.238, 18104.202, 18139.685, 18088.83, 18084.974, 18115.076, 18116.8, 18100.837, 18117.888, 18099.205, 18076.304, 18088.065], [46999.938, 47145.67, 47112.114, 47119.945, 47091.145, 47133.457, 47112.042, 47171.048, 47183.284, 47192.821, 47166.03, 47135.368], [21.165, 9.102, 20.865, 13.857, 15.348, 10.333, 16.475, 10.504, 18.889, 13.49, 16.165, 20.951], [6249.614669900863, 3553.7316326960563, 2983.8326431291916, 2051.47166169955, 1798.138640745278, 3040.77100892883, 1869.0227871594952, 1871.9051674696825, 1494.5066888474466, 4932.173593262423, 2039.5021291560647, 1470.3828873818381], [1125, 1126, 1127, 1128, 1129, 1130, 1131, 1132, 1133, 1134, 1135, 1136]], [5, 3455, [30533, 30564, 30592, 30622, 30650, 30682, 30707, 30729, 30755, 30776, 30797, 30833, 30860, 30884, 30915], [20345.66, 20456.278, 20386.413, 20385.355, 20364.403, 20310.013, 20419.912, 20437.9, 20414.045, 20405.496, 20455.46, 20403.842, 20405.843, 20412.45, 20349.673], [72428.106, 72397.966, 72440.375, 72433.7, 72495.767, 72432.979, 72507.346, 72500.381, 72418.221, 72476.902, 72573.959, 72409.535, 72476.387, 72452.545, 72359.398], [13.081, 24.808, 29.98, 16.271, 21.773, 12.111, 24.327, 22.053, 26.051, 23.485, 33.484, 25.47, 21.295, 26.583, 35.806], [464.5054797987841, 1576.9979476424587, 1021.9149137835669, 928.5504868119808, 713.6819626725829, 40263.147491795215, 1187.8034647509508, 992.2679684633323, 714.4858155675245, 1876.873595285036, 3321.613794033161, 1139.544922041862, 1052.7158172023037, 1105.6538994839725, 1098.5453766704584], [1125, 1126, 1127, 1128, 1129, 1130, 1131, 1132, 1133, 1134, 1135, 1136, 1137, 1138, 1139]], [4, 3456, [30538, 30569, 30597, 30629, 30655, 30687, 30711, 30732], [24837.286, 24841.9, 24934.575, 24909.049, 24848.094, 24903.537, 24857.182, 24886.009], [68308.068, 68241.698, 68349.612, 68313.241, 68376.651, 68270.538, 68289.458, 68330.603], [20.534, 31.222, 26.022, 19.285, 43.336, 20.121, 17.901, 14.794], [688.8159939058261, 3821.8520849252027, 1286.4109421070586, 910.9812053540124, 1521.722471906895, 941.0267755629011, 2174.9748499166103, 1237.8203627835624], [1125, 1126, 1127, 1128, 1129, 1130, 1131, 1132]], [1, 3466, [30743, 30767, 30790, 30817, 30846, 30875, 30902], [44998.947, 44999.813, 44998.151, 45009.277, 44996.487, 45016.168, 45020.141], [23532.726, 23509.811, 23533.312, 23508.145, 23531.51, 23491.991, 23465.667], [28.002, 13.366, 15.759, 30.302, 22.782, 13.965, 23.444], [1895.602955350447, 2670.566549045781, 2727.156242914537, 1496.313381154456, 4311.251045251205, 1858.078598019361, 608.5553876755268], [1132, 1133, 1134, 1135, 1136, 1137, 1138]], [2, 3467, [30709, 30731, 30757, 30777, 30798], [21560.214, 21534.766, 21534.481, 21575.985, 21528.734], [44167.78, 44103.982, 44098.299, 44069.152, 44130.363], [23.278, 15.814, 23.163, 18.799, 31.403], [2750.776231515121, 1661.9960726887862, 2464.5698293047385, 703.551861474234, 887.4579765065045], [1131, 1132, 1133, 1134, 1135]], [5, 3487, [30934, 30956, 30979, 31001, 31019, 31036, 31054, 31073, 31087, 31115, 31142, 31163], [18482.674, 18508.913, 18448.122, 18453.323, 18485.11, 18479.119, 18508.313, 18499.721, 18487.149, 18500.6, 18485.3, 18498.041], [73053.117, 73097.548, 73086.341, 73082.049, 73076.077, 73062.324, 73047.534, 73064.971, 73065.111, 73041.22, 73036.376, 73063.595], [14.409, 18.929, 17.107, 15.096, 17.183, 11.064, 14.652, 13.984, 10.497, 16.595, 10.935, 14.157], [2205.1643010195944, 2798.724268418943, 2048.2670589851427, 1786.509659694929, 1744.9859128718779, 3021.302356515462, 1894.8383628137346, 2529.379816414179, 2477.0505462947826, 1563.1352322053704, 2123.199856883317, 1894.641915322058], [1140, 1141, 1142, 1143, 1144, 1145, 1146, 1147, 1148, 1149, 1150, 1151]], [0, 3501, [31033, 31047, 31068, 31083, 31106, 31135], [5289.902, 5336.008, 5414.839, 5335.642, 5406.884, 5400.611], [14913.072, 14922.088, 14864.373, 14815.62, 14674.136, 14686.203], [9.993, 11.933, 20.508, 24.863, 27.005, 19.57], [1180.4397156208713, 2132.248966590889, 11615.941343984477, 3646.435066390776, 8012.958709390951, 12202.860831483795], [1145, 1146, 1147, 1148, 1149, 1150]], [0, 3502, [31034, 31048, 31070, 31084, 31107, 31137], [6483.931, 6539.367, 6499.781, 6392.744, 6483.859, 6393.114], [15103.621, 15147.707, 15137.024, 15171.245, 14985.7, 15019.693], [18.841, 20.927, 14.466, 31.609, 20.321, 30.076], [1901.8491066337951, 1015.1644724350546, 658.8389876537726, 1979.89246377206, 1417.3730941451647, 7272.171619280444], [1145, 1146, 1147, 1148, 1149, 1150]], [5, 3503, [31037, 31055, 31074, 31088, 31116, 31144, 31164], [19081.521, 19128.492, 19115.388, 19124.68, 19157.796, 19153.847, 19135.96], [73057.898, 73084.198, 73081.835, 73103.154, 73101.985, 73100.741, 73122.497], [20.288, 14.505, 22.385, 18.349, 24.722, 16.983, 32.017], [4137.537108706418, 1468.0600865208244, 933.9474180124025, 1868.3559754419414, 999.7894741356131, 1039.5550651668327, 1241.5976204324747], [1145, 1146, 1147, 1148, 1149, 1150, 1151]], [2, 3508, [31075, 31093, 31120, 31147, 31167], [21793.458, 21813.923, 21771.587, 21766.414, 21773.958], [43744.723, 43797.968, 43784.499, 43759.362, 43740.525], [12.8, 18.549, 9.605, 11.853, 11.997], [1569.0779417271235, 2665.6826963545473, 2256.778385169909, 2340.783283509078, 2215.181412137152], [1147, 1148, 1149, 1150, 1151]], [3, 3510, [31091, 31117, 31145, 31165, 31188], [20072.818, 20177.817, 20108.302, 20137.936, 20189.54], [47148.332, 47039.402, 47068.519, 47158.595, 47045.238], [22.874, 27.945, 20.714, 19.329, 19.767], [9221.332174322315, 1636.6219186151122, 691.3510897534924, 832.5812100597898, 1069.1150797315277], [1148, 1149, 1150, 1151, 1152]], [0, 3516, [31136, 31155, 31179, 31199, 31218, 31243, 31273, 31293, 31321, 31339, 31370, 31398, 31422, 31446], [5397.574, 5364.633, 5359.433, 5454.073, 5297.904, 5305.282, 5296.186, 5318.377, 5348.281, 5305.718, 5319.378, 5379.161, 5365.015, 5413.126], [14695.252, 14755.379, 14802.326, 14843.681, 14884.423, 14903.603, 14897.802, 14893.355, 14788.111, 14897.889, 14831.828, 14689.281, 14765.118, 14665.877], [33.787, 18.953, 17.143, 17.551, 12.806, 18.127, 17.482, 18.232, 21.531, 13.476, 27.037, 18.006, 23.25, 13.199], [5101.799234074841, 7862.75998340488, 11563.815910627702, 6988.696254443919, 1022.5760757188832, 1376.8888458256772, 871.9589972692436, 1618.1764357299294, 5973.318351954504, 1533.2888770829834, 2838.436080696022, 9085.347828537873, 7132.469045457294, 42292.13344368807], [1150, 1151, 1152, 1153, 1154, 1155, 1156, 1157, 1158, 1159, 1160, 1161, 1162, 1163]], [1, 3519, [31174, 31194, 31209, 31236, 31268, 31288, 31315], [43665.043, 43695.842, 43675.451, 43729.089, 43681.637, 43699.43, 43720.796], [21931.952, 21826.794, 21809.922, 21829.641, 21818.722, 21799.394, 21836.24], [33.611, 21.805, 19.679, 23.451, 23.725, 36.627, 21.214], [2133.5422630551766, 828.3669336305887, 734.9877838751961, 461.49472365095636, 830.1736250808267, 1419.4882937476243, 1192.8217484882327], [1151, 1152, 1153, 1154, 1155, 1156, 1157]], [5, 3530, [31251, 31277, 31300, 31325, 31349, 31378], [19295.257, 19272.515, 19334.842, 19119.724, 19259.529, 19214.617], [73232.684, 73300.998, 73232.449, 73180.613, 73250.381, 73229.761], [29.579, 25.407, 9.823, 24.098, 24.069, 31.349], [6625.440329938354, 1291.9708339255146, 41571.4925627485, 1415.8687824441115, 4403.204697397926, 2826.5364072973457], [1155, 1156, 1157, 1158, 1159, 1160]], [1, 3535, [31313, 31337, 31365, 31393, 31413, 31438, 31459], [43363.744, 43448.596, 43533.268, 43446.466, 43522.687, 43473.92, 43441.187], [22421.851, 22384.774, 22276.229, 22357.599, 22404.634, 22435.826, 22410.115], [28.179, 21.671, 32.697, 21.726, 15.665, 32.839, 44.807], [934.047569761088, 898.8297760570874, 4990.53667150074, 916.0252781474677, 584.8368694713295, 549.747266594144, 1031.9729290691346], [1157, 1158, 1159, 1160, 1161, 1162, 1163]], [1, 3542, [31366, 31394, 31414, 31439, 31460, 31476, 31497], [43655.624, 43666.793, 43729.355, 43726.538, 43715.72, 43682.975, 43686.058], [21956.79, 21829.308, 21841.025, 21801.359, 21819.31, 21847.732, 21837.205], [15.948, 13.787, 18.575, 14.975, 12.837, 14.072, 27.793], [79546.31234765473, 1663.781339689459, 1733.5431311537047, 1186.7611555250144, 943.3216759849543, 1465.87491302266, 1006.4897161691267], [1159, 1160, 1161, 1162, 1163, 1164, 1165]], [1, 3543, [31367, 31395, 31416, 31440, 31461, 31478, 31498, 31522, 31548, 31572, 31592, 31609], [44985.531, 45018.247, 45011.206, 45026.035, 45030.715, 45032.094, 45011.048, 45012.194, 45011.092, 45026.715, 45010.999, 45000.168], [23497.314, 23482.226, 23491.027, 23481.238, 23491.25, 23494.003, 23488.045, 23511.846, 23479.777, 23498.908, 23491.954, 23507.704], [18.573, 10.081, 10.816, 6.93, 6.724, 6.442, 8.012, 11.405, 14.674, 9.411, 9.711, 9.904], [1826.4168539255095, 2616.411116426219, 3225.0043252413884, 3134.3364941317063, 2782.13870746971, 3664.765392425087, 3225.187141286046, 2431.7554629829506, 1706.1706984748284, 4111.219673214872, 2908.542132567658, 1562.2773345666153], [1159, 1160, 1161, 1162, 1163, 1164, 1165, 1166, 1167, 1168, 1169, 1170]], [5, 3545, [31347, 31375, 31404, 31430, 31451, 31470, 31487, 31509], [18461.809, 18474.457, 18492.123, 18478.325, 18432.108, 18423.231, 18540.805, 18459.462], [73074.52, 73062.956, 73078.948, 73064.51, 73057.93, 73056.201, 73060.104, 73071.518], [10.853, 12.401, 10.545, 12.09, 21.804, 29.756, 18.842, 20.112], [1959.0557245019918, 2111.236648657052, 1609.4972273649796, 2293.959133719251, 1490.6688978622954, 1774.0480294416868, 525.304527935779, 984.5801374440298], [1159, 1160, 1161, 1162, 1163, 1164, 1165, 1166]], [5, 3547, [31327, 31351, 31380, 31406, 31433, 31454, 31472, 31490, 31512], [19926.029, 19976.008, 19973.258, 20044.695, 19990.946, 19988.65, 20004.5, 20008.646, 20063.19], [72224.008, 72261.314, 72271.562, 72409.424, 72267.767, 72268.36, 72311.554, 72309.577, 72325.536], [17.939, 18.136, 14.368, 37.44, 10.365, 15.181, 14.219, 15.442, 17.878], [1167.4119537943423, 1056.729341401718, 1921.8436880800755, 8368.630795464189, 1631.7399781985146, 1947.5745046346979, 1412.255123448785, 1206.8857722457346, 889.2638362417151], [1158, 1159, 1160, 1161, 1162, 1163, 1164, 1165, 1166]], [3, 3556, [31435, 31455, 31473, 31491, 31513, 31536, 31560], [20545.322, 20451.296, 20405.486, 20455.643, 20434.209, 20514.468, 20507.548], [47081.603, 47106.399, 47070.429, 47044.665, 47139.901, 47050.163, 47054.646], [25.512, 19.583, 23.29, 21.018, 29.15, 26.573, 14.595], [2645.211453251447, 5382.096197089516, 4270.391265890779, 9818.223345548851, 4450.592916354573, 1106.8908601041837, 856.5433751376268], [1162, 1163, 1164, 1165, 1166, 1167, 1168]], [3, 3559, [31469, 31486, 31508, 31534, 31557, 31581, 31597], [18258.305, 18269.775, 18255.859, 18280.683, 18268.66, 18286.291, 18210.024], [46740.495, 46788.163, 46807.324, 46798.131, 46790.109, 46816.466, 46792.694], [32.406, 17.09, 16.34, 11.803, 17.629, 25.582, 11.696], [1390.4635367678413, 1084.8891661427072, 2315.8330780028386, 3128.855071093621, 1663.7303521369388, 953.7444738617503, 586.6194919867107], [1164, 1165, 1166, 1167, 1168, 1169, 1170]], [0, 3561, [31504, 31529, 31552, 31574, 31594, 31613, 31627, 31650, 31668, 31684], [5607.684, 5469.348, 5373.784, 5345.71, 5388.058, 5371.114, 5478.007, 5373.413, 5400.24, 5499.066], [14539.394, 14631.632, 14641.251, 14586.488, 14612.543, 14564.215, 14587.318, 14562.177, 14570.682, 14604.625], [26.115, 24.904, 28.336, 25.682, 23.492, 28.472, 20.93, 14.987, 21.546, 21.671], [879.6650446950357, 1432.9149443554923, 3076.4180608549104, 2379.120870619895, 3682.771065593854, 5876.337434490186, 1766.0325280490385, 2714.169103353235, 3093.0470663822316, 811.661274644828], [1166, 1167, 1168, 1169, 1170, 1171, 1172, 1173, 1174, 1175]], [5, 3565, [31489, 31511, 31535, 31558, 31582, 31599], [19295.62, 19277.978, 19267.823, 19264.19, 19291.33, 19255.839], [73308.841, 73250.275, 73344.709, 73281.037, 73329.63, 73336.805], [19.847, 14.784, 18.03, 21.073, 21.603, 13.465], [1467.729482800763, 29289.90727568927, 4401.218109277811, 4537.577618063919, 1632.1598664860073, 7471.610125720653], [1165, 1166, 1167, 1168, 1169, 1170]], [1, 3570, [31545, 31571, 31591, 31607, 31623], [43706.61, 43670.657, 43661.088, 43695.182, 43697.585], [21870.299, 21893.373, 21922.149, 21924.867, 21833.075], [42.527, 29.094, 22.448, 25.469, 17.969], [1829.0826380097885, 5012.616943630183, 953.0581195159039, 1844.0955039142427, 558.2438117560558], [1167, 1168, 1169, 1170, 1171]], [5, 3571, [31554, 31579, 31596, 31615, 31635, 31653, 31672, 31690], [17263.798, 17239.458, 17259.221, 17274.183, 17306.463, 17241.18, 17276.381, 17232.304], [73572.794, 73508.702, 73604.414, 73586.311, 73598.445, 73572.447, 73623.315, 73578.131], [22.884, 28.716, 32.56, 17.852, 20.285, 23.808, 28.723, 22.81], [1730.7765074972447, 1091.4332771990632, 1451.1987881906866, 1680.3516438855097, 563.8443274831398, 694.6689616330845, 2365.5840280297202, 1645.1264567702135], [1168, 1169, 1170, 1171, 1172, 1173, 1174, 1175]], [1, 3575, [31608, 31624, 31646, 31666, 31682, 31699], [44197.32, 44251.311, 44231.509, 44230.939, 44175.832, 44278.366], [23348.286, 23406.361, 23366.543, 23368.141, 23354.676, 23363.634], [39.12, 15.024, 18.143, 16.322, 20.163, 17.963], [1526.237895982879, 1018.6720874204706, 1177.1649671858693, 1292.448704830132, 703.0806511934677, 1227.5033118084089], [1170, 1171, 1172, 1173, 1174, 1175]], [5, 3577, [31598, 31616, 31636, 31657, 31674, 31693, 31709, 31726, 31739, 31759], [19259.339, 19332.684, 19242.731, 19223.902, 19255.136, 19274.361, 19259.259, 19277.164, 19237.243, 19234.4], [73289.33, 73232.524, 73241.31, 73206.873, 73205.75, 73212.413, 73227.56, 73214.171, 73235.152, 73156.39], [22.426, 22.291, 24.649, 34.157, 27.56, 14.239, 17.614, 23.981, 33.183, 29.779], [6093.665585288808, 5106.685746166706, 4829.983678179195, 3201.203043158861, 2523.058231883387, 44608.42468158154, 14912.45979222838, 4061.7056285912045, 3123.4525721133546, 3092.097184949782], [1170, 1171, 1172, 1173, 1174, 1175, 1176, 1177, 1178, 1179]], [1, 3582, [31647, 31667, 31683, 31700, 31718, 31734, 31749, 31766, 31784, 31800, 31815, 31830, 31845, 31865], [45044.675, 45012.891, 45019.408, 45026.361, 44972.397, 44951.429, 45010.823, 45014.799, 44995.879, 45004.079, 45025.796, 44965.476, 45002.332, 45009.775], [23476.01, 23478.434, 23472.401, 23477.627, 23525.944, 23521.818, 23467.667, 23454.543, 23500.051, 23477.111, 23439.423, 23484.574, 23479.862, 23488.79], [20.161, 7.236, 7.658, 6.239, 10.893, 12.696, 9.637, 18.374, 26.351, 12.961, 18.975, 18.661, 21.505, 16.88], [1445.512706517565, 2482.7666665441943, 3158.8412765852613, 3066.17424074278, 3709.0851618105144, 3163.943424761484, 2448.4423490028953, 504.5661037459998, 3251.1663335868334, 2050.1264610177336, 1413.233061353015, 2057.29199035069, 1176.1622289335091, 1135.7671396824926], [1172, 1173, 1174, 1175, 1176, 1177, 1178, 1179, 1180, 1181, 1182, 1183, 1184, 1185]], [3, 3587, [31694, 31711, 31727, 31740, 31760], [20555.464, 20514.973, 20459.134, 20476.231, 20560.857], [47129.585, 47119.101, 47088.554, 47082.437, 46997.935], [22.943, 20.424, 21.979, 25.775, 25.988], [1079.8677429271104, 4081.4443573015687, 1761.883934234696, 1649.258161369667, 4024.480683556396], [1175, 1176, 1177, 1178, 1179]], [2, 3588, [31712, 31728, 31742, 31761, 31775, 31794, 31808, 31822, 31838, 31856], [21241.69, 21317.28, 21200.774, 21201.406, 21235.782, 21249.78, 21203.937, 21284.836, 21181.508, 21210.407], [44141.072, 44141.969, 44191.951, 44088.636, 44136.683, 44112.852, 44099.954, 44129.939, 44175.955, 44130.898], [18.689, 29.063, 32.392, 33.146, 33.828, 26.233, 20.331, 24.284, 20.293, 20.7], [3262.6440489682595, 1298.7440272219226, 2662.129087241119, 1250.4599632457907, 1494.5334274764323, 1990.9829764920205, 1113.9620588598889, 7138.583374403459, 751.1412002713399, 963.0183008486583], [1176, 1177, 1178, 1179, 1180, 1181, 1182, 1183, 1184, 1185]], [0, 3591, [31702, 31720, 31736, 31753, 31767, 31789, 31802], [5290.478, 5299.64, 5316.903, 5295.466, 5325.756, 5323.613, 5327.933], [14912.263, 14891.694, 14925.15, 14923.591, 14883.22, 14880.037, 14891.786], [9.373, 11.093, 12.941, 12.44, 17.788, 17.129, 14.877], [1782.943663897201, 2305.7774506648116, 1361.414382044425, 1545.6070023377317, 4113.3418997046865, 2816.622428572761, 2893.786810419728], [1176, 1177, 1178, 1179, 1180, 1181, 1182]], [2, 3595, [31762, 31776, 31795, 31809, 31823], [21885.265, 21818.374, 21866.587, 21818.607, 21668.361], [43888.289, 43896.124, 43850.609, 43823.598, 43891.57], [20.199, 16.251, 14.792, 11.429, 31.207], [1110.9197109184745, 2395.490533974059, 2413.478198218848, 2368.9705719393755, 3596.3382340224616], [1179, 1180, 1181, 1182, 1183]], [0, 3602, [31835, 31850, 31866, 31880, 31892, 31901, 31911, 31929], [5303.341, 5314.535, 5322.968, 5317.676, 5363.034, 5344.756, 5336.115, 5322.914], [14893.363, 14891.521, 14895.533, 14921.652, 14901.927, 14931.539, 14889.369, 14823.558], [14.619, 9.631, 11.58, 12.025, 15.208, 15.418, 12.774, 23.621], [1612.6036384784184, 1824.1705481492568, 2996.071165699309, 1884.2063511961746, 4083.582419843933, 2723.005911551939, 4883.065223003202, 8501.08162674123], [1184, 1185, 1186, 1187, 1188, 1189, 1190, 1191]], [3, 3604, [31853, 31870, 31886, 31893, 31903], [18848.389, 18836.474, 18863.82, 18877.259, 18846.335], [46803.847, 46786.568, 46790.142, 46795.467, 46770.301], [12.477, 11.379, 13.38, 10.353, 12.833], [1262.2919351502462, 1663.7692437126607, 1545.3502483021603, 1655.1968768589543, 2151.690830899736], [1185, 1186, 1187, 1188, 1189]], [0, 3617, [31928, 31942, 31960, 31981, 32002, 32017, 32030, 32047, 32065, 32085, 32100], [5323.814, 5318.025, 5319.127, 5340.781, 5306.043, 5344.748, 5475.862, 5403.426, 5361.791, 5465.146, 5351.056], [14753.742, 14520.512, 14552.806, 14605.156, 14585.409, 14571.769, 14529.015, 14562.37, 14568.133, 14563.383, 14625.764], [26.216, 20.345, 13.517, 21.678, 14.979, 17.979, 21.705, 15.862, 12.95, 19.847, 22.776], [5574.200734808399, 936.6531687522355, 2025.0542493935911, 3186.10054873876, 2792.506081648919, 1492.9878863504202, 715.3754062481512, 2506.391886526456, 2205.4892210301723, 2324.4910689507474, 3413.3123709653873], [1191, 1192, 1193, 1194, 1195, 1196, 1197, 1198, 1199, 1200, 1201]], [4, 3619, [31948, 31969, 31990, 32010, 32023, 32044, 32056, 32074, 32094], [24011.277, 23976.876, 24002.469, 24003.154, 24031.8, 23978.791, 23957.215, 23908.977, 23936.59], [68431.19, 68436.614, 68364.353, 68421.33, 68449.107, 68404.21, 68420.32, 68401.471, 68433.051], [22.64, 18.705, 25.536, 22.097, 27.687, 20.91, 18.332, 17.364, 15.99], [1771.3779700456348, 1623.1381749706998, 1836.9849479167108, 1647.100202559013, 1740.9832469318344, 1267.1457171364277, 1987.8478697220876, 817.2061860316213, 922.109968893641], [1192, 1193, 1194, 1195, 1196, 1197, 1198, 1199, 1200]], [5, 3628, [32052, 32071, 32092, 32106, 32122, 32140, 32155, 32168, 32187, 32200, 32218, 32241, 32265, 32300, 32342, 32382, 32423, 32456], [19048.391, 18983.876, 18998.523, 19050.662, 19051.334, 19017.035, 19049.376, 19007.567, 19046.023, 19022.779, 19191.873, 19246.687, 19221.935, 19247.675, 19235.335, 19223.533, 19285.053, 19101.657], [72897.022, 72945.681, 72925.523, 72910.682, 72925.555, 72945.516, 72890.466, 72907.282, 72891.594, 72873.657, 72769.149, 72730.032, 72812.399, 72903.181, 72857.455, 72896.994, 72995.038, 72997.772], [23.511, 13.5, 13.404, 14.515, 17.336, 23.632, 26.524, 21.498, 24.676, 22.862, 19.081, 15.163, 16.607, 24.847, 30.479, 20.499, 27.664, 25.695], [1629.630973134468, 1533.8120283303308, 2305.129899391063, 5516.997147076669, 1277.7860888926764, 4442.502455109163, 2390.663842974015, 1196.2950754598373, 1212.2956781716039, 705.5160107337579, 2772.835853712589, 2739.726612240042, 1686.2538622947752, 7074.523625852036, 3278.6262647607405, 7915.567267637906, 8051.01560797104, 2144.725901230976], [1198, 1199, 1200, 1201, 1202, 1203, 1204, 1205, 1206, 1207, 1208, 1209, 1210, 1211, 1212, 1213, 1214, 1215]], [4, 3636, [32144, 32156, 32173, 32189, 32203], [24399.826, 24477.386, 24448.55, 24445.214, 24505.218], [68541.603, 68618.158, 68549.522, 68595.262, 68581.07], [40.72, 37.285, 31.465, 21.796, 30.575], [3051.305683794696, 724.4695240582669, 1232.928014007668, 3697.740463003241, 599.5973669296009], [1203, 1204, 1205, 1206, 1207]], [0, 3638, [32132, 32150, 32165, 32182, 32195], [5504.924, 5428.33, 5488.662, 5401.962, 5496.395], [14559.45, 14590.875, 14546.771, 14574.591, 14722.817], [16.181, 24.733, 30.642, 24.436, 9.424], [29584.390009961746, 4617.610506995449, 1416.1502972369005, 1971.9747626510618, 300.4075155365111], [1203, 1204, 1205, 1206, 1207]], [3, 3651, [32219, 32242, 32266, 32303, 32344, 32385, 32425], [19730.04, 19876.889, 19974.738, 19919.384, 19681.077, 19760.433, 19770.014], [46783.086, 46775.645, 46821.114, 46700.821, 46740.11, 46694.125, 46695.201], [28.381, 26.544, 17.961, 24.494, 25.29, 25.217, 16.486], [4071.797512991956, 9017.354817340285, 29738.04340537597, 2312.653116457735, 10492.049904064766, 2184.0498293948795, 2081.2642312140233], [1208, 1209, 1210, 1211, 1212, 1213, 1214]], [2, 3652, [32221, 32245, 32268, 32305, 32350], [21136.582, 21119.955, 21075.907, 21065.418, 21057.135], [43585.931, 43581.526, 43622.463, 43532.165, 43610.244], [16.56, 23.341, 19.075, 20.245, 17.844], [3026.898712677192, 2123.0098201890505, 2938.5417475196036, 2336.0229195832962, 1054.9700040422085], [1208, 1209, 1210, 1211, 1212]], [5, 3664, [32349, 32386, 32427, 32458, 32491, 32527, 32567, 32598], [20528.521, 20550.99, 20619.208, 20573.102, 20514.406, 20553.744, 20571.951, 20540.403], [72207.124, 72231.553, 72348.441, 72233.076, 72236.21, 72275.954, 72215.967, 72232.644], [20.695, 18.033, 18.326, 22.554, 19.587, 20.663, 17.471, 14.647], [2615.594627118775, 3701.807723768607, 4478.69786098103, 3716.7106675296864, 2776.8633220199954, 4457.22789488568, 3102.5407411665624, 4212.122483302696], [1212, 1213, 1214, 1215, 1216, 1217, 1218, 1219]], [2, 3666, [32306, 32351, 32388, 32431, 32460, 32493, 32528, 32569], [21670.762, 21646.466, 21656.077, 21653.925, 21646.844, 21631.746, 21654.55, 21665.766], [43925.062, 43900.302, 43902.574, 43870.621, 43884.471, 43894.95, 43873.338, 43900.453], [8.954, 11.442, 6.721, 9.101, 10.448, 16.879, 14.067, 9.441], [2030.9965203056277, 2866.1707231749447, 2615.3684575877523, 2808.633128236296, 3298.6357038767105, 2272.9205265210053, 2846.1870544461444, 2487.653352609885], [1211, 1212, 1213, 1214, 1215, 1216, 1217, 1218]], [0, 3671, [32331, 32372, 32414, 32449, 32482, 32515], [5627.14, 5571.534, 5678.566, 5637.441, 5561.852, 5591.067], [14610.52, 14580.389, 14615.296, 14573.439, 14625.748, 14590.205], [24.914, 21.303, 20.638, 18.704, 19.624, 36.895], [4469.829029321727, 1443.962210800314, 9054.124427640272, 5363.596458454626, 8849.009756129599, 1325.790890873385], [1212, 1213, 1214, 1215, 1216, 1217]], [0, 3672, [32257, 32290, 32332, 32373, 32415, 32451, 32484, 32517, 32554, 32587], [6285.351, 6220.712, 6263.729, 6265.53, 6269.276, 6227.274, 6278.076, 6274.73, 6280.209, 6290.977], [14453.631, 14449.029, 14455.126, 14454.158, 14435.1, 14445.28, 14432.721, 14450.941, 14440.179, 14442.368], [17.573, 8.263, 14.486, 13.654, 13.459, 18.959, 12.932, 19.917, 16.483, 12.908], [2262.95729729534, 2170.710489526561, 1561.2628755737685, 2949.1418874796027, 2390.4940281083536, 2901.468504830791, 2020.2170116308191, 1934.2218867185545, 2280.185310086236, 1688.6681144844708], [1210, 1211, 1212, 1213, 1214, 1215, 1216, 1217, 1218, 1219]], [0, 3673, [32259, 32292, 32334, 32374, 32417, 32453], [7103.231, 6908.071, 7059.926, 7064.473, 7052.617, 6993.895], [14529.644, 14615.74, 14534.027, 14526.043, 14487.026, 14515.354], [24.454, 25.055, 19.025, 19.385, 19.015, 26.776], [771.58095636699, 4418.332062580443, 2155.0039666969637, 2947.415711718411, 1089.2608254407496, 2494.145114120019], [1210, 1211, 1212, 1213, 1214, 1215]], [1, 3674, [32406, 32442, 32476, 32507, 32545, 32578, 32612, 32636, 32668], [43673.411, 43678.872, 43637.471, 43565.27, 43637.68, 43671.932, 43633.662, 43614.846, 43699.982], [21439.648, 21414.599, 21402.531, 21472.893, 21406.774, 21421.826, 21444.541, 21449.795, 21370.94], [19.968, 12.799, 11.93, 32.266, 27.679, 21.776, 20.603, 27.278, 31.402], [2864.180920771509, 1825.321415984628, 1909.7619391451133, 1345.9129680384353, 1032.9697180813837, 706.4161084510854, 1906.6005411567492, 4641.559484630469, 742.5840357998143], [1213, 1214, 1215, 1216, 1217, 1218, 1219, 1220, 1221]], [1, 3675, [32282, 32326, 32368, 32407, 32443, 32478, 32509, 32547, 32579], [44205.115, 44185.994, 44183.426, 44130.427, 44143.947, 44130.697, 44138.751, 44187.318, 44159.992], [22596.572, 22745.404, 22616.064, 22646.25, 22642.578, 22618.864, 22610.188, 22602.567, 22592.705], [14.449, 34.111, 13.172, 11.651, 19.084, 18.142, 17.166, 17.478, 14.021], [698.782302254945, 1900.9672360455888, 1814.4351476602794, 2680.052750793272, 2806.431192359502, 2615.165513544842, 2291.9593687935944, 1525.6601483445686, 2186.7981912021583], [1210, 1211, 1212, 1213, 1214, 1215, 1216, 1217, 1218]], [1, 3676, [32327, 32370, 32408, 32444, 32479, 32510], [44485.142, 44473.511, 44532.927, 44484.272, 44569.179, 44586.847], [23402.498, 23438.405, 23430.395, 23459.736, 23430.155, 23419.526], [24.171, 29.474, 22.267, 14.826, 16.802, 22.767], [5595.4173794634, 7085.279493264575, 5540.644788831057, 2969.1550027941053, 3208.2817406970134, 2628.8436251429193], [1211, 1212, 1213, 1214, 1215, 1216]], [5, 3678, [32263, 32298, 32339, 32379, 32419, 32454], [18534.82, 18479.05, 18508.753, 18512.98, 18501.226, 18453.39], [73648.73, 73608.848, 73642.334, 73643.739, 73620.737, 73716.192], [12.834, 19.811, 20.221, 11.91, 15.21, 26.548], [1240.677256851238, 2155.4002885341124, 1087.9634172703713, 1797.58475187536, 1668.8082699155539, 1963.0291173354358], [1210, 1211, 1212, 1213, 1214, 1215]], [3, 3679, [32380, 32420, 32455, 32487, 32522, 32562, 32592], [18647.019, 18686.157, 18710.95, 18699.582, 18688.823, 18665.806, 18627.788], [47224.551, 47200.921, 47225.416, 47207.163, 47228.702, 47222.526, 47198.779], [14.021, 9.965, 15.209, 15.83, 24.268, 16.798, 22.52], [1301.902214760498, 1866.1563580132863, 1838.2394327186078, 1240.0705140736763, 1195.0905563416316, 1163.4658585736, 786.551752954785], [1213, 1214, 1215, 1216, 1217, 1218, 1219]], [3, 3680, [32299, 32341, 32381, 32422, 32457, 32488, 32523, 32563, 32593, 32623, 32650, 32682, 32707, 32730, 32755, 32777, 32799, 32821, 32844, 32869], [19098.016, 19156.145, 19134.04, 19104.753, 19137.545, 19135.268, 19116.076, 19129.939, 19184.683, 19236.57, 19182.689, 19120.813, 19093.007, 19191.774, 19234.107, 19212.351, 19108.351, 19090.661, 19076.321, 19095.581], [46702.86, 46698.19, 46692.755, 46695.176, 46700.122, 46678.881, 46675.387, 46686.976, 46707.481, 46727.677, 46714.788, 46676.089, 46647.07, 46739.092, 46692.702, 46698.128, 46729.313, 46721.984, 46656.55, 46696.204], [16.259, 15.258, 15.434, 16.075, 13.675, 12.63, 11.889, 25.275, 18.478, 22.55, 21.841, 15.943, 21.32, 22.531, 16.886, 20.655, 21.33, 22.387, 34.743, 21.955], [2157.140419363254, 6292.61892087339, 6429.314297741469, 4062.6669267498983, 3500.4601159266845, 3714.76503890605, 3417.4157936752786, 2128.4036038636946, 2842.620633179332, 9427.996380376531, 2659.3006631147496, 3385.788795504546, 2225.2593745885124, 3795.700840902356, 928.9264592006165, 4896.31982678858, 4090.6953110743925, 5807.779994972574, 2060.0350761113327, 3034.8699116991907], [1211, 1212, 1213, 1214, 1215, 1216, 1217, 1218, 1219, 1220, 1221, 1222, 1223, 1224, 1225, 1226, 1227, 1228, 1229, 1230]], [3, 3699, [32526, 32565, 32596, 32625, 32653, 32684, 32709], [20015.383, 19882.26, 19833.567, 19883.108, 19830.524, 19772.746, 19713.185], [46796.903, 46741.656, 46745.863, 46676.648, 46702.447, 46742.607, 46762.368], [31.808, 21.66, 23.286, 23.392, 21.54, 14.001, 27.085], [3047.4503156356336, 2007.4859156231767, 4491.193334574702, 3634.6375915994195, 3756.138939868251, 4401.157411643957, 1358.555652829235], [1217, 1218, 1219, 1220, 1221, 1222, 1223]], [1, 3701, [32720, 32744, 32770, 32791, 32810, 32833, 32857, 32881, 32907, 32926], [43200.636, 43171.388, 43089.758, 43158.459, 43170.806, 43146.642, 43133.515, 43130.285, 43171.052, 43206.373], [21736.367, 21752.939, 21708.771, 21769.068, 21775.129, 21760.031, 21736.217, 21755.48, 21758.009, 21738.488], [18.567, 20.773, 22.467, 13.137, 17.341, 12.184, 11.843, 12.225, 14.481, 17.992], [2413.895086790932, 1599.9810192751745, 806.3073351706402, 2506.032674656249, 1821.3258010222617, 1715.9038102063346, 2204.6944175007493, 2053.971737045642, 2103.1257731943974, 974.693739205627], [1223, 1224, 1225, 1226, 1227, 1228, 1229, 1230, 1231, 1232]], [2, 3703, [32710, 32733, 32759, 32781, 32803, 32826, 32847, 32872, 32895], [21098.462, 21135.043, 21145.334, 21127.762, 21020.453, 21026.457, 21037.839, 21172.264, 21114.959], [43597.958, 43574.398, 43584.276, 43594.647, 43514.562, 43439.333, 43512.562, 43603.861, 43574.918], [12.241, 27.576, 13.829, 16.297, 14.081, 11.657, 27.115, 14.714, 25.029], [901.4617267830566, 882.8309885653659, 1425.3622239446406, 668.6911672743108, 44743.221113552805, 89260.45601838455, 2779.0328578495623, 996.5843816025911, 816.1205557200657], [1223, 1224, 1225, 1226, 1227, 1228, 1229, 1230, 1231]], [4, 3705, [32630, 32656, 32691, 32712, 32737, 32761, 32783], [24497.381, 24452.382, 24504.903, 24488.24, 24429.29, 24457.755, 24427.8], [68202.348, 68212.079, 68203.736, 68254.106, 68187.088, 68210.375, 68197.39], [17.082, 28.732, 39.575, 29.885, 23.395, 21.314, 23.96], [1702.1806709479097, 1668.139301448629, 1496.522979272853, 1459.485583513415, 900.4760062103666, 2557.3163441156576, 1077.4404747458013], [1220, 1221, 1222, 1223, 1224, 1225, 1226]], [0, 3706, [32640, 32671, 32700, 32726, 32749, 32773], [5373.381, 5339.954, 5326.239, 5286.465, 5459.051, 5317.84], [14689.319, 14653.006, 14745.449, 14683.024, 14661.932, 14704.391], [10.937, 19.009, 25.318, 26.494, 33.474, 35.768], [44894.1226189624, 9346.945976621877, 6347.544502524629, 1009.194931542437, 2060.499090953234, 1446.800925456911], [1221, 1222, 1223, 1224, 1225, 1226]], [0, 3708, [32618, 32643, 32673, 32702, 32727, 32750, 32774, 32797, 32815, 32836, 32865, 32887], [6471.403, 6429.116, 6359.049, 6455.938, 6452.819, 6427.186, 6416.636, 6500.81, 6545.623, 6486.77, 6403.993, 6515.926], [15001.003, 15011.822, 14852.648, 15016.912, 15005.75, 15042.058, 15002.431, 14959.807, 15000.133, 14960.071, 15034.174, 15053.553], [21.793, 19.958, 28.81, 18.404, 16.285, 11.614, 12.313, 18.09, 19.081, 21.33, 24.09, 15.598], [1453.6021310074857, 3639.529399538576, 6799.5094751629285, 2671.083907680076, 2542.3564534199327, 1368.519316916622, 2432.2687421391574, 2090.8694293701897, 4492.686149995084, 4306.829938404387, 2907.893005296838, 52053.18542654574], [1220, 1221, 1222, 1223, 1224, 1225, 1226, 1227, 1228, 1229, 1230, 1231]], [3, 3718, [32756, 32778, 32800, 32822, 32845, 32870, 32893, 32917, 32933, 32954, 32971, 32990, 33007, 33030, 33051, 33071, 33088, 33104, 33123, 33148, 33170, 33195, 33220, 33248, 33271, 33291], [19636.016, 19627.049, 19565.661, 19605.855, 19599.912, 19610.883, 19610.345, 19625.145, 19600.732, 19597.653, 19613.333, 19603.678, 19612.052, 19624.791, 19603.921, 19575.797, 19603.698, 19616.285, 19601.153, 19597.861, 19602.154, 19615.979, 19607.801, 19579.327, 19533.669, 19525.048], [46784.05, 46778.147, 46820.651, 46797.995, 46823.24, 46815.385, 46818.907, 46839.097, 46826.32, 46830.505, 46837.269, 46829.918, 46830.629, 46826.222, 46832.194, 46837.058, 46802.314, 46818.774, 46816.079, 46862.308, 46837.337, 46821.819, 46834.78, 46855.384, 46881.609, 46914.671], [17.51, 19.138, 14.539, 11.313, 8.527, 10.12, 11.322, 14.663, 10.386, 7.628, 7.258, 8.145, 8.697, 9.616, 12.478, 17.528, 8.152, 11.558, 12.1, 24.416, 11.256, 13.334, 13.651, 20.827, 15.946, 22.008], [1780.78673934375, 2270.573252271881, 2558.5447735709217, 4097.781569149966, 3311.628742551606, 3018.979043325671, 3103.9542274829546, 3415.639734093709, 3260.553771193924, 2843.7186969900818, 3225.5026737489684, 3972.074935242119, 2696.817597316546, 2703.887161937422, 2105.6048573123976, 1582.865816360272, 2292.38080293342, 2265.613174562977, 2365.370229240325, 1439.3445931733963, 1445.8254312065199, 2003.8136863289467, 1954.0713300655646, 1081.7461217655111, 2222.7510401328022, 3458.889549970557], [1225, 1226, 1227, 1228, 1229, 1230, 1231, 1232, 1233, 1234, 1235, 1236, 1237, 1238, 1239, 1240, 1241, 1242, 1243, 1244, 1245, 1246, 1247, 1248, 1249, 1250]], [5, 3719, [32779, 32801, 32823, 32846, 32871], [19876.996, 19899.743, 19905.091, 19855.258, 19831.16], [72587.064, 72569.634, 72591.398, 72576.993, 72529.852], [13.777, 18.72, 21.194, 32.446, 24.748], [1536.8286263134826, 1043.8951415254367, 1439.8300786719888, 1707.863313375144, 1633.409694380643], [1226, 1227, 1228, 1229, 1230]], [2, 3727, [32873, 32896, 32918, 32935, 32956], [21920.181, 21918.318, 21905.473, 21894.557, 21922.559], [43859.354, 43792.951, 43840.271, 43813.607, 43794.275], [27.032, 17.238, 19.527, 24.064, 22.014], [2755.220259365425, 1139.5599204791642, 1775.5791486324727, 1134.1890577268184, 735.9088541912402], [1230, 1231, 1232, 1233, 1234]], [4, 3728, [32875, 32897, 32919, 32937, 32959, 32974, 32995, 33011, 33034, 33056], [24905.843, 24905.884, 24874.516, 24921.075, 24906.309, 24894.701, 24914.53, 24920.466, 24891.336, 24937.471], [68703.579, 68698.11, 68675.013, 68644.14, 68674.219, 68656.988, 68640.797, 68697.457, 68690.616, 68669.018], [27.303, 15.693, 14.593, 20.423, 17.817, 13.261, 14.596, 9.065, 10.6, 12.477], [783.8397090997236, 1586.996707091977, 2414.9829031662034, 1171.9088453309091, 1271.32134546716, 2110.332950333858, 2722.772809957207, 2316.4160151413594, 3067.5321060930955, 1233.4036540685333], [1230, 1231, 1232, 1233, 1234, 1235, 1236, 1237, 1238, 1239]], [1, 3739, [32942, 32962, 32981, 32999, 33021, 33041, 33064], [43569.811, 43601.341, 43579.128, 43586.044, 43594.015, 43604.973, 43614.388], [22490.106, 22509.268, 22521.432, 22487.446, 22519.898, 22363.903, 22389.713], [19.503, 16.639, 10.57, 16.646, 14.897, 35.344, 23.778], [890.16690585449, 1354.2270787665843, 680.2088138347567, 1070.6223772313638, 963.6223901308639, 3459.9659232147246, 8736.069126564835], [1233, 1234, 1235, 1236, 1237, 1238, 1239]], [5, 3745, [32991, 33008, 33031, 33052, 33072, 33089, 33105, 33125, 33150, 33171, 33196, 33221, 33249, 33272, 33293], [20789.24, 20811.201, 20782.922, 20813.382, 20813.319, 20786.184, 20835.586, 20798.799, 20794.192, 20792.279, 20825.581, 20814.801, 20789.066, 20770.843, 20797.443], [72685.889, 72620.905, 72637.721, 72655.809, 72661.568, 72644.97, 72658.917, 72646.106, 72685.732, 72665.751, 72637.787, 72637.297, 72679.086, 72626.035, 72648.657], [13.109, 21.099, 26.295, 14.383, 21.138, 23.436, 19.31, 24.006, 21.737, 24.636, 27.688, 16.581, 42.089, 31.595, 22.783], [1205.5384980473768, 1571.375168770656, 655.3011629302853, 1146.0455398150618, 3088.899442050426, 1560.1948366933611, 1534.2995171779587, 1454.5386392842388, 1620.3891082085877, 1868.4691047487188, 1546.887152664297, 992.7325137654159, 1103.3697516075856, 797.7985261413003, 1445.0311139305022], [1236, 1237, 1238, 1239, 1240, 1241, 1242, 1243, 1244, 1245, 1246, 1247, 1248, 1249, 1250]], [4, 3753, [33073, 33090, 33107, 33128, 33152, 33175, 33199, 33222, 33251, 33276, 33296, 33316, 33333], [24483.392, 24459.338, 24478.468, 24498.462, 24588.079, 24671.048, 24647.939, 24623.883, 24658.366, 24644.339, 24662.535, 24654.454, 24505.032], [68413.542, 68375.523, 68360.891, 68339.163, 68282.859, 68293.214, 68237.092, 68248.966, 68207.796, 68210.371, 68184.683, 68228.162, 68295.473], [12.452, 9.126, 12.498, 16.1, 30.81, 20.917, 18.709, 19.206, 18.587, 33.234, 22.772, 15.007, 26.417], [2036.468527616323, 2923.3769042127487, 2062.140204077259, 2046.316148977574, 3642.0828169971014, 11670.289836487798, 7681.812583015061, 4616.207082908872, 2905.1063781978414, 1392.3278349781888, 2680.083664961253, 19626.23380420541, 712.7586225586294], [1240, 1241, 1242, 1243, 1244, 1245, 1246, 1247, 1248, 1249, 1250, 1251, 1252]], [3, 3755, [33103, 33122, 33147, 33169, 33193], [19071.519, 19101.619, 19077.776, 19102.618, 19060.836], [46702.62, 46762.864, 46740.506, 46762.243, 46660.494], [25.4, 21.436, 35.17, 26.827, 17.737], [2564.482737248488, 4613.231514000969, 3073.4390551336082, 7297.835807909497, 1069.9895694802815], [1242, 1243, 1244, 1245, 1246]], [4, 3760, [33153, 33176, 33200, 33223, 33252, 33277, 33297, 33317], [24902.493, 24886.793, 24908.462, 24936.718, 24872.771, 24910.644, 24853.486, 24964.202], [68697.971, 68679.573, 68718.714, 68661.498, 68659.815, 68710.847, 68680.338, 68649.164], [22.652, 14.842, 13.116, 21.916, 23.405, 22.689, 24.533, 20.471], [993.0097521632655, 1595.1469062808956, 1227.3879086988243, 2119.394723018532, 1252.1462254478288, 1272.0131047471752, 843.5319232042337, 548.0923092680886], [1244, 1245, 1246, 1247, 1248, 1249, 1250, 1251]], [0, 3772, [33237, 33265, 33286, 33308, 33323, 33339, 33358, 33376, 33396], [5900.522, 5907.844, 5867.089, 5866.945, 5877.37, 5893.644, 5873.994, 5907.704, 5908.844], [14690.891, 14694.734, 14660.216, 14674.682, 14673.506, 14657.778, 14683.317, 14681.592, 14657.734], [16.011, 18.582, 14.507, 10.237, 14.275, 11.792, 10.77, 8.399, 8.116], [1689.967429586849, 2120.254586572186, 1307.9692434527674, 1823.6541920739242, 2436.5380456106614, 1492.613684519981, 1381.548786567434, 2519.250404956628, 1611.847540111795], [1248, 1249, 1250, 1251, 1252, 1253, 1254, 1255, 1256]], [3, 3775, [33218, 33246, 33270, 33289, 33312, 33327, 33343, 33363, 33382, 33406, 33426, 33446, 33464, 33485, 33499, 33516, 33536, 33555, 33574, 33591, 33612, 33629], [18084.12, 17921.393, 18009.392, 17974.402, 17927.27, 17974.004, 17954.659, 17977.427, 17989.292, 17957.257, 17931.34, 17963.354, 17980.234, 17978.703, 17937.075, 17958.498, 17980.569, 17915.553, 17977.752, 17966.622, 17993.547, 18000.967], [47172.636, 47095.717, 47017.025, 47031.178, 47032.51, 47057.246, 47013.978, 47052.423, 47058.758, 47026.705, 47059.07, 47029.48, 47062.859, 47077.852, 47074.113, 47014.178, 47036.21, 47025.293, 47035.471, 47045.45, 47012.513, 47092.959], [32.792, 24.301, 28.904, 27.166, 26.696, 16.508, 20.733, 21.751, 18.042, 13.631, 20.477, 13.259, 20.993, 21.947, 18.707, 20.532, 21.334, 26.459, 21.331, 24.167, 25.782, 23.872], [742.6039550607974, 2297.9017475335345, 1099.6925033369082, 2204.0816465145663, 1183.6909323017303, 3642.9374156956937, 1988.153455138597, 2900.383941979043, 1799.9878663712643, 2676.958992400424, 2288.4893013477504, 1610.3055329550207, 1568.7092117601287, 1955.2289147437982, 3308.002437036529, 2986.7758787137823, 3267.250408138219, 1754.5361405690305, 2578.1321481021114, 3945.6817358608864, 5802.129114378268, 2735.858481104653], [1247, 1248, 1249, 1250, 1251, 1252, 1253, 1254, 1255, 1256, 1257, 1258, 1259, 1260, 1261, 1262, 1263, 1264, 1265, 1266, 1267, 1268]], [3, 3778, [33329, 33345, 33364, 33383, 33407, 33427, 33447, 33465, 33486, 33500, 33517, 33538, 33557, 33575, 33592, 33613, 33630, 33645, 33660, 33679, 33697, 33717, 33736], [19709.66, 19610.855, 19554.484, 19544.616, 19551.799, 19565.691, 19557.118, 19495.919, 19513.403, 19481.203, 19517.348, 19513.17, 19538.441, 19628.965, 19545.307, 19596.175, 19545.386, 19596.654, 19536.05, 19563.468, 19580.148, 19625.549, 19549.94], [46770.719, 46832.568, 46867.741, 46857.529, 46847.586, 46869.92, 46859.732, 46863.563, 46841.507, 46903.032, 46892.698, 46861.062, 46854.038, 46842.046, 46844.87, 46815.488, 46843.625, 46848.961, 46859.082, 46876.726, 46836.8, 46809.295, 46825.784], [7.736, 37.736, 19.892, 21.807, 12.279, 13.694, 17.5, 18.591, 17.011, 34.207, 15.564, 27.78, 10.364, 12.906, 12.828, 16.009, 16.691, 12.647, 12.771, 14.254, 9.67, 19.423, 15.449], [337.29288678404157, 1209.940571065261, 1487.642012843509, 1656.8110866682277, 814.4377847871755, 1646.82408999164, 2461.2123651364927, 1741.8087735106346, 1363.698491293222, 879.5497086149682, 2177.846583116171, 1133.1004799744433, 1109.7658073580153, 2446.125837484446, 1172.4362465658653, 1560.8676776073937, 1561.1525432008941, 1198.517783297885, 1339.7532175798383, 1785.2096050758782, 1468.7648946608745, 2194.964967045997, 828.9182088316853], [1252, 1253, 1254, 1255, 1256, 1257, 1258, 1259, 1260, 1261, 1262, 1263, 1264, 1265, 1266, 1267, 1268, 1269, 1270, 1271, 1272, 1273, 1274]], [1, 3788, [33420, 33436, 33457, 33477, 33495, 33510, 33530], [43825.419, 43777.728, 43800.879, 43855.335, 43797.701, 43856.214, 43878.707], [22982.072, 23067.722, 23046.711, 23037.61, 23094.162, 23062.364, 23040.609], [23.093, 19.765, 31.246, 24.008, 26.978, 25.416, 28.095], [1635.3281205761887, 1055.2514437706416, 1123.2014641173164, 995.5501000247925, 1959.8360128246177, 782.2799232145804, 1092.864435097478], [1256, 1257, 1258, 1259, 1260, 1261, 1262]], [1, 3791, [33456, 33476, 33494, 33509, 33529, 33551, 33568, 33584, 33601, 33618, 33637, 33651, 33670, 33686, 33707, 33728, 33748, 33765], [43588.322, 43550.892, 43477.465, 43431.257, 43406.223, 43421.432, 43406.319, 43379.309, 43403.255, 43415.663, 43449.553, 43538.901, 43448.154, 43513.81, 43456.898, 43488.259, 43617.224, 43707.341], [21731.616, 21579.542, 21505.714, 21472.654, 21446.051, 21445.485, 21548.874, 21462.359, 21475.5, 21453.861, 21467.195, 21497.295, 21483.864, 21440.42, 21437.186, 21516.886, 21434.276, 21462.161], [41.502, 22.755, 24.889, 13.631, 13.708, 11.595, 9.824, 19.835, 16.726, 12.629, 12.782, 18.329, 19.779, 16.987, 16.601, 19.043, 25.275, 30.027], [1885.4483850982356, 8278.789017157318, 3571.3483615581767, 2344.2678743725473, 2020.5117542407825, 1409.4351157991446, 79875.94974695607, 1318.634337907687, 1439.6084811033418, 1795.1334589211995, 1826.1658916586796, 6396.790947378434, 5314.827478105808, 5197.139967452065, 2812.705504702961, 7464.523681439899, 949.8089959273972, 941.5962336601865], [1258, 1259, 1260, 1261, 1262, 1263, 1264, 1265, 1266, 1267, 1268, 1269, 1270, 1271, 1272, 1273, 1274, 1275]], [5, 3800, [33515, 33535, 33556, 33573, 33590, 33611, 33628, 33644, 33658, 33678, 33695, 33716, 33735, 33757, 33772, 33786, 33800, 33822, 33841, 33853, 33868, 33887], [17866.586, 17859.02, 17845.829, 17808.166, 17805.243, 17820.144, 17834.026, 17847.44, 17857.76, 17820.804, 17854.271, 17793.603, 17809.895, 17757.001, 17842.388, 17786.258, 17833.264, 17793.378, 17867.998, 17799.222, 17885.916, 17861.882], [73791.034, 73751.252, 73763.11, 73766.49, 73766.131, 73766.535, 73782.813, 73755.565, 73743.841, 73809.535, 73786.589, 73762.564, 73771.328, 73788.232, 73761.763, 73752.349, 73779.679, 73790.777, 73760.796, 73758.165, 73756.911, 73762.976], [14.61, 14.608, 12.018, 15.217, 14.011, 11.484, 13.025, 11.588, 14.731, 14.955, 10.595, 19.493, 11.789, 24.0, 15.525, 13.832, 16.192, 23.474, 15.924, 25.237, 25.639, 17.098], [1629.1678658975532, 1555.776767799578, 1999.2017768861576, 1896.6413935838564, 1411.0024751193305, 1568.3966355373216, 1391.7274494785424, 1923.03027360686, 1408.7392913212643, 1640.6175649834909, 2218.1513908448887, 1131.0198884387146, 1722.2385448441944, 2411.3846526897005, 1428.3858315523812, 1344.0191970980534, 1551.1694358896473, 1195.650533850357, 1184.9914824791545, 1048.9693186122636, 2097.2965873292433, 1293.4546291008849], [1262, 1263, 1264, 1265, 1266, 1267, 1268, 1269, 1270, 1271, 1272, 1273, 1274, 1275, 1276, 1277, 1278, 1279, 1280, 1281, 1282, 1283]], [1, 3819, [33749, 33766, 33782, 33794, 33812], [43606.928, 43722.44, 43764.687, 43742.368, 43663.536], [22569.796, 22517.318, 22560.689, 22612.476, 22481.416], [25.261, 30.774, 17.752, 25.459, 26.899], [939.2265365033153, 718.0454904359057, 24952.80717771849, 1369.642463167869, 2718.6289901939103], [1274, 1275, 1276, 1277, 1278]], [2, 3825, [33843, 33854, 33870, 33888, 33907, 33923, 33936], [20669.012, 20746.082, 20741.632, 20758.817, 20713.364, 20738.609, 20706.594], [43583.482, 43511.582, 43457.379, 43470.319, 43477.397, 43497.47, 43489.934], [23.436, 21.719, 19.982, 32.277, 26.441, 20.174, 15.491], [527.2270335335733, 1330.3965211650652, 1056.0692136772673, 963.0501021379747, 1008.4156647702769, 1079.451258839004, 1594.5437240549886], [1280, 1281, 1282, 1283, 1284, 1285, 1286]], [0, 3845, [33976, 33994, 34014, 34028, 34046, 34060, 34076, 34089, 34099, 34118, 34130, 34144, 34154, 34171, 34193, 34213, 34235, 34246, 34266, 34284, 34302, 34319, 34340, 34354, 34370, 34386, 34404, 34415, 34428, 34443, 34456, 34471, 34477, 34492, 34510, 34524], [5738.691, 5729.312, 5726.75, 5763.473, 5704.88, 5749.431, 5683.623, 5701.159, 5765.392, 5729.671, 5710.727, 5702.67, 5734.151, 5724.71, 5738.098, 5680.163, 5779.661, 5728.055, 5726.739, 5755.757, 5749.009, 5788.533, 5777.701, 5724.921, 5730.741, 5748.212, 5722.754, 5753.095, 5741.533, 5736.977, 5775.722, 5774.189, 5668.997, 5720.784, 5694.62, 5799.329], [14558.953, 14573.352, 14546.482, 14592.309, 14571.601, 14590.311, 14571.779, 14626.391, 14563.219, 14583.353, 14626.899, 14638.219, 14588.483, 14598.003, 14603.471, 14581.572, 14538.374, 14619.513, 14569.407, 14543.741, 14599.577, 14602.328, 14589.748, 14578.16, 14603.253, 14576.365, 14584.028, 14586.0, 14596.091, 14578.418, 14570.392, 14570.37, 14630.723, 14575.705, 14602.659, 14591.044], [18.871, 13.107, 18.666, 19.003, 15.451, 17.9, 19.853, 22.151, 9.155, 17.95, 26.167, 14.442, 12.884, 15.043, 16.922, 28.831, 15.979, 19.375, 16.835, 19.273, 17.785, 20.648, 13.469, 13.601, 19.879, 17.53, 12.536, 22.525, 11.997, 16.545, 16.251, 14.046, 20.618, 18.366, 23.807, 20.337], [755.8205655031762, 1612.2622789441361, 1967.2815017403104, 1421.9842494134627, 2942.211010385338, 2004.293059895942, 1042.6618678777218, 1977.3780226231845, 1404.9145663550332, 2151.642958676926, 3317.3878030474957, 2447.147519075095, 1417.1335734604484, 2734.494782996362, 1182.9302830028462, 1265.450160573189, 1534.6760380966737, 1843.0116297335856, 2139.9138414023078, 2318.785697193045, 2042.224606458943, 2045.3634744906392, 1323.5074492175106, 991.8543415196515, 1253.3860437388605, 2117.5246229552495, 1410.3004820984893, 1332.4740739160795, 1952.447580581312, 1644.324789903162, 1481.9622546792145, 1115.0258999056666, 5094.322596911478, 1328.9438945216098, 2572.794554917145, 1636.5334432171735], [1289, 1290, 1291, 1292, 1293, 1294, 1295, 1296, 1297, 1298, 1299, 1300, 1301, 1302, 1303, 1304, 1305, 1306, 1307, 1308, 1309, 1310, 1311, 1312, 1313, 1314, 1315, 1316, 1317, 1318, 1319, 1320, 1321, 1322, 1323, 1324]], [5, 3847, [33983, 34000, 34016, 34032, 34048, 34064, 34080, 34090], [20219.557, 20234.442, 20216.568, 20255.673, 20406.701, 20247.665, 20333.607, 20270.44], [72334.409, 72296.718, 72283.729, 72299.706, 72311.735, 72301.64, 72317.931, 72252.719], [17.131, 15.716, 16.481, 24.448, 24.756, 18.085, 27.775, 23.809], [1530.8484088437567, 2127.0015717115325, 3798.226853676995, 2037.6597519923882, 4310.879764703257, 5590.014794757162, 1065.722187157065, 3084.005967721818], [1289, 1290, 1291, 1292, 1293, 1294, 1295, 1296]], [1, 3857, [34116, 34129, 34141, 34153, 34168, 34187], [43862.708, 43835.168, 43722.435, 43938.9, 43985.728, 43945.176], [21934.941, 21887.95, 21843.528, 21961.767, 21958.919, 21977.405], [23.711, 33.023, 27.655, 15.391, 25.465, 22.363], [934.4195396525513, 2010.066619455675, 9728.863158710741, 18030.770818750025, 3607.651704444637, 10717.092245945702], [1297, 1298, 1299, 1300, 1301, 1302]], [5, 3913, [34640, 34652, 34666, 34679, 34695, 34711, 34727, 34743, 34760, 34777, 34795, 34813, 34827, 34842, 34863, 34886, 34912], [19218.893, 19223.955, 19247.784, 19206.379, 19236.035, 19262.264, 19224.381, 19217.268, 19238.151, 19208.421, 19159.188, 19252.487, 19181.523, 19172.808, 19231.75, 19258.725, 19106.319], [73162.777, 73148.991, 73153.662, 73163.793, 73177.725, 73147.903, 73159.727, 73160.573, 73109.558, 73142.682, 73279.972, 73228.241, 73242.441, 73232.819, 73180.465, 73149.734, 73307.568], [15.233, 10.614, 16.091, 17.192, 13.824, 16.305, 17.339, 24.769, 22.095, 13.586, 26.466, 17.667, 28.986, 26.509, 19.87, 17.231, 13.233], [1253.5356472433225, 1336.0197908326795, 1530.014200452642, 1670.8674101033337, 1712.2364857052828, 829.1495242168526, 1622.7048555675806, 661.0838492215237, 1245.018677331428, 1667.1059398044954, 6443.643473559733, 2460.3731428784936, 6423.181365347383, 4152.690062494921, 1939.8006717884705, 966.3179438933353, 59510.266987959454], [1332, 1333, 1334, 1335, 1336, 1337, 1338, 1339, 1340, 1341, 1342, 1343, 1344, 1345, 1346, 1347, 1348]], [1, 3933, [34839, 34855, 34876, 34900, 34932, 34962, 34991], [43761.802, 43867.34, 43848.919, 43807.386, 43758.207, 43751.279, 43753.507], [21645.202, 21634.034, 21707.897, 21606.134, 21682.17, 21678.521, 21630.608], [23.016, 24.823, 36.7, 20.674, 32.699, 24.421, 13.572], [9515.764600799152, 3605.9320429057043, 1367.5766433233161, 2773.8781951860306, 5754.576872075912, 2658.30251510345, 13421.56403010029], [1344, 1345, 1346, 1347, 1348, 1349, 1350]], [2, 3934, [34830, 34843, 34864, 34889, 34915], [21360.855, 21306.542, 21275.273, 21368.099, 21338.455], [43429.745, 43448.179, 43439.265, 43447.201, 43417.53], [23.626, 16.126, 21.468, 16.918, 15.517], [1349.6197405198293, 1679.774341592754, 912.5931196928227, 2173.077691703436, 2744.54054801818], [1344, 1345, 1346, 1347, 1348]], [5, 3941, [34888, 34914, 34943, 34975, 35005, 35031], [20368.247, 20358.928, 20422.979, 20404.354, 20323.261, 20140.8], [72156.15, 72141.38, 72156.513, 72154.263, 72154.139, 72121.933], [26.946, 16.978, 15.838, 19.495, 28.624, 25.632], [1407.6287429577126, 1878.032005179225, 2022.6501812730035, 1168.8753509073258, 3644.805721665045, 1553.4839535309275], [1347, 1348, 1349, 1350, 1351, 1352]], [0, 3948, [34905, 34936, 34967, 34994, 35025, 35051, 35072, 35103, 35125, 35156, 35189, 35209, 35225, 35248, 35276, 35302], [6401.424, 6396.492, 6428.505, 6386.729, 6402.016, 6394.892, 6376.4, 6474.864, 6499.024, 6560.863, 6521.832, 6555.462, 6540.432, 6571.516, 6514.661, 6483.467], [14954.456, 14948.197, 14937.742, 14915.25, 14926.239, 14961.418, 14971.423, 14829.092, 15027.383, 15100.202, 15105.74, 15097.789, 15113.632, 15111.082, 15138.452, 15131.114], [8.799, 16.898, 9.733, 6.588, 14.8, 14.751, 17.12, 34.059, 18.704, 34.399, 14.126, 11.02, 13.246, 16.029, 16.749, 19.15], [2665.721373450773, 1068.0249834155006, 1171.880505311769, 2871.8256757098256, 1770.919825025861, 1252.9580022113046, 488.93350493493335, 5279.392248353675, 2465.7473616384746, 2805.483299292102, 2544.4187684050285, 2039.8497029578912, 1936.5705390911417, 2462.2598161053484, 1673.7439248761077, 1790.2693645078857], [1348, 1349, 1350, 1351, 1352, 1353, 1354, 1355, 1356, 1357, 1358, 1359, 1360, 1361, 1362, 1363]], [3, 3953, [34941, 34974, 35003, 35030, 35057, 35081, 35112], [19846.523, 19716.92, 19683.926, 19841.186, 19927.045, 19914.05, 19832.19], [46769.289, 46822.924, 46813.854, 46968.483, 47129.343, 47128.754, 47123.663], [20.587, 12.739, 44.429, 8.611, 12.097, 18.989, 27.482], [10764.288840801, 28175.8528737193, 1708.4437708095747, 112770.74653615746, 2686.929157117016, 2929.519404307194, 6350.410201909361], [1349, 1350, 1351, 1352, 1353, 1354, 1355]], [0, 3963, [35026, 35052, 35074, 35105, 35126, 35157, 35190, 35210, 35227, 35250, 35277], [6657.63, 6739.413, 6832.729, 6901.277, 6859.478, 6929.669, 6902.422, 6866.147, 6864.455, 6902.131, 6902.665], [14759.935, 14679.274, 14612.073, 14621.329, 14526.002, 14520.484, 14561.043, 14555.425, 14556.197, 14547.329, 14511.417], [22.849, 23.556, 21.159, 18.895, 14.57, 15.237, 9.182, 21.226, 16.254, 9.639, 13.348], [25169.187086805072, 12456.583958959382, 2966.241693969876, 1879.7992701294322, 3097.185988756284, 2264.8352029178172, 2242.3549028092875, 1097.8598978705027, 1523.0903905959635, 2705.005128388816, 1567.3505859350691], [1352, 1353, 1354, 1355, 1356, 1357, 1358, 1359, 1360, 1361, 1362]], [3, 3968, [35056, 35080, 35111, 35136, 35165, 35193, 35215, 35232, 35255, 35284, 35307, 35328, 35340, 35359, 35379, 35397], [19463.307, 19435.197, 19422.365, 19418.893, 19404.176, 19418.74, 19399.489, 19387.946, 19413.768, 19406.255, 19369.162, 19387.899, 19388.25, 19396.279, 19426.306, 19302.133], [46914.341, 46970.275, 46993.921, 46956.551, 46959.635, 46976.246, 46955.472, 46953.763, 46951.845, 46947.004, 46959.722, 46947.382, 46960.984, 46953.697, 46940.412, 46811.883], [28.404, 17.311, 18.403, 14.286, 9.967, 12.263, 10.287, 13.823, 14.655, 9.386, 11.01, 9.642, 11.532, 9.958, 23.532, 11.446], [2109.4044996418274, 2616.7130000257944, 3003.2520101805585, 2388.781632769927, 2541.8679377814647, 1881.2287059217517, 2534.57891705636, 1707.1897135768138, 1165.7027662777582, 2687.5754642919087, 2474.3774296243, 2331.8384655453506, 2635.534247249946, 2825.1653044966415, 1602.300506966886, 2374.5753266744623], [1353, 1354, 1355, 1356, 1357, 1358, 1359, 1360, 1361, 1362, 1363, 1364, 1365, 1366, 1367, 1368]], [2, 3969, [35059, 35084, 35113, 35140, 35168, 35197, 35217, 35234, 35258, 35286], [21473.698, 21488.421, 21471.604, 21280.297, 21323.013, 21322.298, 21354.48, 21329.009, 21335.964, 21367.052], [43523.702, 43482.511, 43459.056, 43481.764, 43520.769, 43455.198, 43495.909, 43452.073, 43477.664, 43368.904], [24.241, 26.802, 18.296, 19.037, 19.011, 16.442, 19.673, 12.388, 12.722, 16.363], [4920.307895849092, 3347.5651940607727, 9458.186619738564, 1351.5188498966133, 1437.9167915505084, 1519.5684623741085, 937.7391542703969, 1443.561346934693, 1456.8076222242516, 526.8035606772647], [1353, 1354, 1355, 1356, 1357, 1358, 1359, 1360, 1361, 1362]], [5, 3971, [35078, 35110, 35135, 35164, 35192, 35214, 35231], [19168.311, 19155.329, 19248.75, 19265.197, 19218.091, 19251.602, 19192.832], [73107.14, 73087.464, 73195.945, 73138.672, 73147.154, 73186.81, 73205.773], [24.29, 26.539, 23.397, 16.755, 15.065, 14.232, 13.531], [1341.9809045517407, 1820.7873172507586, 734.581446467382, 738.9017329249963, 1425.4765908335296, 1409.4284374728027, 2205.0736463911326], [1354, 1355, 1356, 1357, 1358, 1359, 1360]], [0, 3997, [35323, 35338, 35353, 35375, 35394, 35407, 35425, 35446, 35471, 35498, 35517, 35541, 35565, 35595, 35621, 35650, 35672, 35693, 35713, 35736, 35762, 35777, 35797, 35814, 35832, 35852, 35873, 35885, 35903, 35928], [6891.45, 6906.785, 6871.606, 6926.581, 6919.108, 6879.764, 6869.386, 6879.28, 6870.418, 6839.138, 6864.95, 6888.444, 6889.55, 6913.67, 6865.641, 6923.792, 6891.196, 6913.433, 6878.557, 6896.206, 6918.161, 6896.921, 6912.946, 6886.974, 6901.273, 6884.502, 6869.846, 6840.088, 6910.454, 6828.692], [14486.614, 14548.383, 14517.495, 14503.51, 14483.198, 14476.978, 14482.291, 14441.656, 14441.234, 14432.2, 14506.721, 14555.709, 14545.559, 14565.604, 14634.489, 14564.273, 14515.131, 14556.732, 14591.134, 14521.691, 14524.376, 14510.919, 14501.787, 14528.908, 14533.472, 14572.168, 14579.373, 14633.255, 14532.299, 14658.909], [16.493, 17.591, 17.736, 21.636, 20.606, 21.154, 13.164, 17.068, 12.938, 9.007, 16.234, 19.394, 10.674, 14.835, 22.272, 23.282, 19.178, 28.542, 12.013, 14.154, 15.484, 24.877, 17.319, 16.817, 16.736, 16.075, 23.716, 22.6, 20.328, 20.018], [1625.2668715514358, 1095.3233134050347, 1593.3075045799637, 1808.5401122730514, 1092.3481310158036, 1475.0355219495123, 2455.879327951469, 3167.991992576761, 2539.125478344685, 3257.0001706973276, 1995.2577562529204, 1751.925028665024, 1831.7450288090572, 1193.5617174393512, 2181.505743098854, 1282.0701192371753, 1321.3425582317475, 1733.4434376203053, 2036.6819394034294, 2472.386368692323, 945.6470952077681, 937.4070854435884, 1622.9481437028778, 1769.3536094666797, 1596.9806701696507, 1676.5646081350408, 847.7109767940722, 1192.011265782603, 832.84914556358, 6447.622873878915], [1364, 1365, 1366, 1367, 1368, 1369, 1370, 1371, 1372, 1373, 1374, 1375, 1376, 1377, 1378, 1379, 1380, 1381, 1382, 1383, 1384, 1385, 1386, 1387, 1388, 1389, 1390, 1391, 1392, 1393]], [1, 4001, [35390, 35404, 35421, 35439, 35465], [43128.341, 43164.409, 43205.656, 43222.353, 43190.506], [21447.292, 21603.58, 21593.663, 21586.201, 21536.93], [25.522, 27.511, 33.745, 20.617, 24.862], [707.7994321575933, 1026.336847981818, 968.470390670943, 4092.0319270520113, 1909.2371125037316], [1367, 1368, 1369, 1370, 1371]], [0, 4006, [35470, 35497, 35516, 35540, 35564], [6463.58, 6675.435, 6656.905, 6578.831, 6596.872], [15075.233, 14978.762, 14977.772, 15063.03, 15107.991], [31.449, 25.393, 31.203, 23.993, 22.147], [1646.290455443157, 4835.877089213625, 4638.922659309291, 2045.6994221919322, 2252.8526573731124], [1372, 1373, 1374, 1375, 1376]], [3, 4007, [35479, 35502, 35520, 35545, 35571, 35601, 35630, 35655, 35677, 35697, 35717], [18030.246, 18051.693, 18051.215, 18076.123, 18074.717, 18036.262, 18009.376, 18060.234, 18059.434, 18083.615, 18041.007], [47017.024, 47023.264, 47039.41, 47060.445, 47035.392, 47014.32, 47012.309, 46989.736, 47013.262, 46984.536, 47021.516], [20.444, 15.891, 20.255, 32.272, 32.835, 23.505, 21.085, 19.345, 15.413, 16.149, 17.962], [1686.7045786499384, 2315.7330726695945, 2357.065126941031, 1845.7992992294842, 1799.63259351671, 3435.5041178506285, 1732.626250310333, 2101.42857204454, 3431.566522173944, 3019.367406248103, 1786.5333048232528], [1372, 1373, 1374, 1375, 1376, 1377, 1378, 1379, 1380, 1381, 1382]], [5, 4008, [35503, 35521, 35546, 35572, 35603, 35631, 35656, 35678, 35698, 35718], [18674.91, 18697.694, 18677.513, 18770.049, 18818.769, 18808.442, 18663.195, 18654.598, 18714.691, 18714.901], [73029.222, 73108.631, 73090.849, 73089.467, 72998.196, 73017.156, 73118.05, 73127.092, 73110.936, 73096.688], [33.113, 18.546, 13.798, 24.324, 26.964, 30.589, 13.001, 27.453, 16.391, 15.585], [1531.4552580673972, 1271.7777476111744, 2094.36727787782, 2652.727397334428, 4372.25835258591, 4303.456514212074, 1830.2291425376445, 1144.4088827533049, 907.4429362455114, 1597.3895652366498], [1373, 1374, 1375, 1376, 1377, 1378, 1379, 1380, 1381, 1382]], [5, 4009, [35522, 35547, 35573, 35604, 35633], [19219.483, 19165.711, 19028.01, 18990.93, 19066.425], [73107.945, 73139.955, 73058.682, 72868.22, 72967.091], [16.846, 27.178, 25.96, 25.807, 31.328], [827.3995559001322, 2709.9924830950054, 4431.912931763889, 8258.17604311346, 4279.09023868105], [1374, 1375, 1376, 1377, 1378]], [1, 4013, [35533, 35560, 35588, 35614, 35644, 35667, 35690, 35709, 35730, 35753, 35773, 35792, 35812, 35828, 35849, 35870, 35883, 35897, 35923, 35942, 35966, 35983, 36001, 36026, 36047, 36069, 36090, 36107, 36127, 36142, 36157, 36175], [43316.006, 43294.005, 43224.614, 43236.683, 43329.613, 43404.919, 43365.947, 43423.436, 43424.769, 43384.874, 43450.666, 43454.592, 43501.454, 43467.987, 43434.204, 43479.003, 43431.768, 43441.265, 43457.395, 43527.19, 43497.014, 43422.466, 43411.473, 43431.869, 43432.499, 43419.482, 43412.72, 43416.608, 43429.593, 43434.356, 43416.108, 43364.274], [21530.134, 21553.652, 21547.429, 21626.17, 21555.484, 21531.062, 21555.069, 21532.528, 21509.897, 21532.742, 21507.313, 21551.148, 21524.278, 21539.098, 21528.262, 21530.343, 21543.998, 21487.36, 21481.445, 21484.904, 21482.669, 21476.072, 21486.093, 21516.744, 21525.745, 21485.783, 21475.807, 21451.061, 21450.757, 21472.071, 21459.652, 21424.981], [30.593, 22.738, 32.027, 24.379, 16.151, 14.325, 15.147, 11.084, 13.167, 11.149, 12.441, 19.059, 15.285, 11.534, 14.739, 17.13, 19.697, 18.913, 13.576, 15.913, 19.189, 25.375, 18.382, 16.528, 16.427, 14.76, 12.747, 9.174, 13.135, 10.032, 17.925, 34.112], [2336.3482469501764, 6261.883083998989, 1772.5678225298857, 4853.2783086616955, 4286.220639396496, 3563.3337494181, 3855.984613895376, 2070.404426216148, 2753.8886585678947, 4217.209069933898, 1383.4387941013904, 1406.5466692173077, 2074.1966448893168, 2201.8556559062936, 1287.2934263637612, 1038.2471816662858, 1163.5735859554113, 1826.2730801795522, 2005.0063946868174, 4110.359874423329, 1459.449714250058, 2260.4634131677694, 2299.286432709067, 1032.4618834590642, 630.7063443765467, 1277.9113791206917, 1610.9342874930253, 1611.9224961889508, 1211.410694146138, 1587.1228979976734, 1216.2156685867023, 1341.6989738338834], [1374, 1375, 1376, 1377, 1378, 1379, 1380, 1381, 1382, 1383, 1384, 1385, 1386, 1387, 1388, 1389, 1390, 1391, 1392, 1393, 1394, 1395, 1396, 1397, 1398, 1399, 1400, 1401, 1402, 1403, 1404, 1405]], [4, 4019, [35607, 35637, 35660, 35683, 35700, 35721], [24403.061, 24414.372, 24447.492, 24414.598, 24492.532, 24426.171], [68001.964, 68053.613, 67988.43, 67987.161, 68054.722, 68074.585], [17.202, 13.397, 15.737, 21.071, 21.968, 27.089], [1509.0611105827911, 1732.8394668739747, 3912.807658110829, 1907.8602625166372, 8117.715210824968, 2355.658415089454], [1377, 1378, 1379, 1380, 1381, 1382]], [4, 4025, [35685, 35701, 35722, 35746, 35768, 35784, 35804], [25064.542, 25053.979, 25065.784, 25068.084, 25053.108, 25050.115, 25102.215], [68593.568, 68529.516, 68566.661, 68568.836, 68578.268, 68570.771, 68563.068], [18.399, 15.037, 11.673, 12.109, 12.434, 12.087, 15.949], [492.98214287838016, 1625.4639622637746, 906.9662867605961, 1876.7196092717643, 2690.6415527570716, 1623.88935745839, 1533.8474209543701], [1380, 1381, 1382, 1383, 1384, 1385, 1386]], [2, 4029, [35744, 35767, 35781, 35800, 35821, 35837, 35857], [20604.198, 20533.738, 20594.671, 20618.438, 20611.517, 20598.87, 20630.362], [43555.476, 43537.405, 43577.722, 43574.947, 43563.368, 43559.404, 43561.947], [29.459, 27.632, 20.92, 23.195, 23.199, 20.997, 22.059], [5341.08374320832, 842.3352575068401, 1199.545630542036, 1693.7413202275059, 1268.568354199531, 1800.7867358032945, 954.8002785421696], [1383, 1384, 1385, 1386, 1387, 1388, 1389]], [2, 4031, [35782, 35802, 35822, 35838, 35858, 35877], [21382.622, 21421.584, 21330.757, 21305.702, 21308.321, 21341.364], [44309.41, 44364.079, 44336.29, 44309.445, 44259.396, 44253.066], [33.378, 9.677, 21.272, 14.439, 32.137, 11.972], [1349.794565266152, 94894.20401079868, 665.0158143000147, 980.206726157695, 1304.815749113599, 715.6161053382064], [1385, 1386, 1387, 1388, 1389, 1390]], [4, 4035, [35840, 35859, 35879, 35891, 35915, 35937, 35955, 35976, 35995, 36018, 36039], [25055.726, 25085.605, 25015.137, 25054.461, 25054.855, 25031.421, 25101.225, 25061.143, 25062.654, 25074.628, 25115.735], [68579.896, 68536.278, 68596.725, 68571.396, 68570.14, 68537.514, 68530.356, 68563.716, 68585.779, 68567.707, 68561.146], [14.599, 15.313, 17.895, 14.817, 13.882, 20.921, 17.48, 19.562, 18.396, 16.84, 19.131], [1589.0909072570198, 2269.9177067726923, 1181.6410109062506, 1052.8364080077554, 893.0806457753015, 1651.3545159131654, 1292.6924411768855, 1389.874315204116, 2047.8155552197782, 1492.9319292221624, 1443.510587001102], [1388, 1389, 1390, 1391, 1392, 1393, 1394, 1395, 1396, 1397, 1398]], [5, 4037, [35836, 35855, 35876, 35889, 35907], [18173.555, 18160.274, 18227.483, 18164.673, 18135.283], [73630.062, 73584.808, 73553.038, 73569.741, 73649.287], [31.683, 24.954, 19.185, 23.507, 29.06], [726.0354556576804, 1477.2342737537313, 1355.7591345648402, 1077.7087194929918, 811.8022336470626], [1388, 1389, 1390, 1391, 1392]], [5, 4039, [35890, 35909, 35932, 35951, 35972], [19842.6, 19789.301, 19750.411, 19793.585, 19777.73], [72947.624, 72890.398, 72857.263, 72900.855, 72904.968], [15.935, 20.043, 24.676, 22.94, 13.807], [451.7029752861941, 1161.6877870969265, 1072.585187764339, 1633.9912490641543, 1182.7155303980994], [1391, 1392, 1393, 1394, 1395]], [5, 4048, [35950, 35970, 35989, 36013, 36032], [18164.975, 18122.596, 18249.153, 18207.819, 18116.484], [73594.494, 73651.176, 73652.383, 73584.109, 73625.854], [25.06, 16.396, 30.873, 25.813, 22.823], [1746.20020882657, 524.7616561937399, 859.3731261674387, 1475.1089008005486, 650.4650842839734], [1394, 1395, 1396, 1397, 1398]], [5, 4049, [35971, 35990, 36014, 36033, 36060, 36076], [18692.971, 18753.54, 18688.839, 18662.829, 18651.351, 18690.688], [73114.504, 73168.604, 73091.927, 73123.845, 73096.648, 73113.202], [29.001, 38.511, 24.836, 19.28, 24.806, 9.578], [790.0748721702982, 619.5096984807583, 925.4606758364865, 925.1699872519129, 1259.1742734130848, 660.5823324492104], [1395, 1396, 1397, 1398, 1399, 1400]], [2, 4057, [36015, 36038, 36063, 36079, 36097, 36117, 36134, 36151, 36167, 36184, 36209, 36229, 36251, 36275], [20630.445, 20665.787, 20872.732, 20849.719, 20829.772, 20846.794, 20877.265, 20926.133, 20872.725, 20856.314, 20883.832, 20873.85, 20899.484, 20886.575], [43534.83, 43556.577, 43554.571, 43556.264, 43573.968, 43565.169, 43565.056, 43579.0, 43579.592, 43587.412, 43579.286, 43559.646, 43562.394, 43582.202], [24.64, 32.838, 13.564, 13.231, 15.21, 12.665, 11.601, 34.909, 19.349, 9.796, 8.957, 11.814, 10.658, 19.822], [1249.8611928732598, 1706.6531677967102, 1950.0508183126144, 2941.860467357943, 2356.6983636386885, 2687.4050404887016, 2587.4074278815997, 1929.0558744250663, 1822.9919614619673, 2508.4945888461034, 1488.7639424936606, 2729.1817544271453, 1630.802531523215, 651.9424666711795], [1397, 1398, 1399, 1400, 1401, 1402, 1403, 1404, 1405, 1406, 1407, 1408, 1409, 1410]], [5, 4058, [36037, 36062, 36078, 36096, 36115, 36132, 36150, 36166, 36183, 36208], [20426.479, 20429.574, 20392.501, 20402.514, 20500.734, 20482.456, 20539.563, 20365.906, 20402.331, 20405.877], [72249.778, 72304.704, 72196.65, 72267.874, 72428.382, 72370.741, 72317.371, 72271.864, 72191.125, 72265.545], [19.75, 28.859, 32.649, 26.468, 34.217, 23.771, 22.888, 31.37, 30.765, 22.183], [569.4371680383327, 1794.562835001602, 1272.3436228662686, 4205.04598869459, 3237.493320025936, 3786.907450956763, 20845.684800462783, 3755.8008391034864, 982.3800608045528, 512.5153692372481], [1398, 1399, 1400, 1401, 1402, 1403, 1404, 1405, 1406, 1407]], [5, 4070, [36165, 36181, 36207, 36226, 36249, 36271, 36292, 36316], [18671.89, 18660.825, 18642.783, 18680.198, 18686.177, 18676.353, 18626.332, 18755.504], [73112.176, 73113.056, 73129.468, 73129.612, 73128.24, 73102.707, 73134.483, 73099.037], [14.325, 14.121, 11.174, 12.508, 9.805, 12.69, 21.208, 18.174], [1962.101537209979, 1262.0761733874929, 1655.3879029603972, 1352.099580133693, 1567.349460841012, 1291.9851544022313, 911.7820186528285, 1052.0455178825514], [1405, 1406, 1407, 1408, 1409, 1410, 1411, 1412]], [0, 4080, [36202, 36220, 36243, 36266, 36289, 36309], [5483.26, 5482.048, 5501.124, 5515.132, 5413.675, 5449.082], [14564.134, 14580.425, 14554.048, 14484.148, 14540.359, 14514.904], [34.9, 26.933, 24.635, 27.963, 27.103, 27.942], [1072.4015407986685, 561.0277560457533, 1403.5538531760344, 751.4539569003734, 1943.9351639796507, 418.6530788556972], [1407, 1408, 1409, 1410, 1411, 1412]], [4, 4092, [36321, 36347, 36370, 36387, 36400, 36416], [25336.99, 25334.888, 25325.774, 25292.111, 25340.082, 25306.47], [68669.99, 68664.255, 68656.22, 68654.0, 68649.681, 68571.874], [13.282, 12.625, 10.69, 18.387, 13.008, 19.119], [1807.0311034961817, 1631.426663372205, 1802.1690308565203, 3243.133801183024, 860.5953368065725, 6548.645458224219], [1412, 1413, 1414, 1415, 1416, 1417]], [5, 4093, [36315, 36340, 36362, 36383, 36394, 36407, 36424], [17362.357, 17352.116, 17398.091, 17368.24, 17404.616, 17540.9, 17476.307], [73792.388, 73805.483, 73783.738, 73851.25, 73834.828, 73785.316, 73733.494], [24.956, 26.354, 23.454, 11.957, 27.516, 28.114, 25.58], [1092.2930075242425, 888.9623372156738, 1970.4333800758338, 17484.83241695596, 1385.238461472963, 6042.686150930758, 2550.8588511275775], [1412, 1413, 1414, 1415, 1416, 1417, 1418]], [2, 4096, [36368, 36386, 36399, 36414, 36428, 36443, 36462, 36475, 36490, 36509, 36531, 36555], [22367.392, 22391.861, 22385.677, 22366.573, 22374.268, 22392.456, 22366.428, 22399.359, 22391.571, 22387.192, 22395.11, 22373.898], [44287.57, 44326.966, 44277.116, 44320.507, 44331.328, 44364.889, 44337.512, 44325.265, 44317.838, 44326.711, 44316.302, 44261.518], [16.693, 8.243, 11.268, 10.886, 18.817, 14.869, 11.374, 7.879, 10.036, 10.162, 13.413, 16.948], [1295.1351818247306, 2460.582974728977, 1774.6331200492239, 1425.2002153865883, 1813.0038531500377, 962.6485817925826, 1550.3312826761785, 2720.7810818370135, 2162.927173457668, 2495.2739076917064, 1907.236863339305, 13133.95129053149], [1414, 1415, 1416, 1417, 1418, 1419, 1420, 1421, 1422, 1423, 1424, 1425]], [5, 4099, [36343, 36364, 36384, 36397, 36410, 36427], [20449.823, 20453.058, 20435.681, 20437.867, 20430.908, 20498.71], [72218.116, 72245.155, 72154.496, 72292.727, 72246.891, 72250.759], [18.348, 19.485, 10.865, 27.579, 26.684, 28.104], [1105.3677795662343, 1413.9435042850866, 476.1819958080161, 1111.2373005545705, 1060.473578875355, 748.0899661900968], [1413, 1414, 1415, 1416, 1417, 1418]], [3, 4100, [36344, 36365, 36385, 36398, 36411, 36426, 36441, 36460], [20502.214, 20486.307, 20523.072, 20532.666, 20510.005, 20556.361, 20508.637, 20461.268], [47099.717, 47052.058, 47060.466, 47027.593, 47052.984, 47115.936, 47064.847, 47036.331], [26.863, 11.728, 12.399, 12.546, 19.39, 20.47, 29.859, 26.97], [1228.2786950461611, 1769.8770103817012, 2527.089904344624, 2416.3431491308506, 3655.6357976498043, 1980.7104435017363, 1655.7026747809427, 879.8319780360677], [1413, 1414, 1415, 1416, 1417, 1418, 1419, 1420]], [5, 4104, [36396, 36409, 36425, 36440, 36459], [19251.408, 19142.342, 19085.885, 19089.785, 19033.888], [73292.864, 73368.965, 73354.93, 73409.015, 73378.449], [17.646, 18.367, 17.806, 16.569, 24.888], [1464.030538968437, 3928.0954786671286, 3057.2556571853534, 2111.7208464946643, 2683.8119033599], [1416, 1417, 1418, 1419, 1420]], [5, 4107, [36438, 36457, 36474, 36488, 36506, 36529, 36551], [17676.007, 17660.716, 17728.435, 17695.92, 17707.164, 17686.819, 17725.369], [73943.867, 73909.571, 73932.614, 73941.1, 73873.869, 73912.89, 73914.848], [23.104, 11.921, 15.517, 12.668, 26.496, 24.085, 18.81], [1376.6629502359585, 1184.8116222242463, 1866.6028880645185, 1223.398952840381, 1944.7951753754471, 4402.359503067082, 928.4252013502621], [1419, 1420, 1421, 1422, 1423, 1424, 1425]], [1, 4109, [36501, 36521, 36542, 36562, 36583, 36606, 36627, 36646, 36665, 36684, 36710], [43751.122, 43802.085, 43780.394, 43746.206, 43784.502, 43760.54, 43777.862, 43792.095, 43774.945, 43751.662, 43792.052], [22029.364, 22032.162, 22010.01, 22036.823, 22019.628, 22036.614, 22048.058, 22024.291, 22042.864, 22039.388, 22036.555], [6.736, 17.948, 22.233, 10.272, 21.111, 13.255, 12.802, 10.784, 10.85, 10.515, 16.313], [2118.974603603922, 1384.5776686414033, 2622.5123455565727, 1180.1207239653836, 1339.9931313279112, 1466.4204370004218, 1291.807496969996, 2251.617319747584, 1691.026569533678, 1437.0695342153126, 1419.886928562978], [1422, 1423, 1424, 1425, 1426, 1427, 1428, 1429, 1430, 1431, 1432]], [0, 4112, [36525, 36547, 36566, 36585, 36610, 36630, 36651, 36671, 36687], [5991.273, 6078.238, 6124.077, 6053.613, 5941.179, 5984.726, 6093.93, 6065.635, 6123.051], [14450.131, 14462.717, 14414.109, 14389.812, 14458.875, 14449.538, 14512.805, 14494.547, 14481.678], [34.452, 31.138, 22.452, 31.77, 22.312, 23.724, 34.731, 22.555, 23.892], [2427.7643549277177, 1622.1571355550868, 875.1795523879725, 1414.0787235328994, 4134.342254552591, 4262.374893529679, 2150.606352297031, 3429.3532801506312, 2595.8481811424276], [1424, 1425, 1426, 1427, 1428, 1429, 1430, 1431, 1432]], [1, 4113, [36543, 36563, 36584, 36608, 36628], [44411.81, 44433.059, 44373.581, 44328.285, 44376.627], [22376.209, 22368.239, 22278.091, 22338.873, 22316.97], [26.768, 22.128, 43.302, 32.222, 27.465], [1851.8860970658077, 1124.448796499718, 1767.5102785410013, 924.4686975596925, 952.3183866471338], [1424, 1425, 1426, 1427, 1428]], [5, 4122, [36590, 36614, 36638, 36656, 36674, 36693, 36719], [17715.234, 17744.169, 17655.092, 17714.482, 17713.633, 17687.611, 17765.187], [73959.123, 73906.817, 73915.323, 73899.11, 73879.069, 73900.991, 73948.576], [14.905, 19.055, 16.377, 23.015, 23.046, 16.957, 10.044], [1042.6906219112464, 1755.004163736847, 1608.1650632330425, 1505.9952318605642, 1661.5182438300774, 1332.3622530284986, 81161.67181138108], [1427, 1428, 1429, 1430, 1431, 1432, 1433]], [0, 4124, [36611, 36631, 36653, 36672, 36689], [6951.685, 6965.848, 6960.913, 6900.728, 6825.143], [14804.53, 14813.712, 14828.509, 14826.438, 14807.533], [16.092, 15.207, 14.69, 22.033, 19.183], [958.1815848684444, 1492.3748435270825, 1559.6354762415824, 2183.7638774836855, 8143.603755466214], [1428, 1429, 1430, 1431, 1432]], [2, 4126, [36660, 36676, 36698, 36728, 36757], [21637.815, 21699.342, 21746.66, 21760.388, 21792.819], [43917.482, 43961.17, 43984.556, 44024.416, 43999.814], [16.9, 13.646, 11.518, 9.147, 14.642], [432.30767517691163, 1641.067277431603, 3101.881163994978, 2275.8381244063135, 2932.9881535554573], [1430, 1431, 1432, 1433, 1434]], [1, 4133, [36709, 36742, 36772, 36802, 36842, 36873, 36905], [43750.569, 43720.213, 43771.143, 43773.418, 43714.411, 43744.247, 43727.445], [21709.098, 21614.784, 21601.202, 21620.654, 21608.3, 21626.636, 21553.411], [24.416, 11.587, 8.829, 8.217, 18.037, 15.714, 18.116], [4292.460005583596, 1847.9855066577816, 2618.9432686725204, 2664.26194729658, 2363.728472010328, 1373.9428242204208, 590.6955955818271], [1432, 1433, 1434, 1435, 1436, 1437, 1438]], [1, 4134, [36743, 36773, 36803, 36843, 36875, 36906], [44278.228, 44203.376, 44181.082, 44159.336, 44074.619, 44181.526], [22255.292, 22224.081, 22232.727, 22269.015, 22190.328, 22244.49], [11.475, 9.822, 13.414, 13.31, 22.743, 14.401], [2336.871100183184, 1709.5678989953653, 1034.2225475542318, 1081.7287423817525, 3851.0928120967906, 905.7774606779492], [1433, 1434, 1435, 1436, 1437, 1438]], [0, 4135, [36688, 36717, 36746, 36777, 36808, 36846, 36877, 36909], [6252.016, 6213.432, 6156.308, 6229.251, 6211.217, 6292.519, 6296.113, 6217.174], [15093.674, 15179.176, 15128.454, 15184.489, 15212.63, 15237.839, 15157.731, 15081.943], [18.915, 19.809, 19.384, 14.112, 14.795, 15.466, 26.133, 23.162], [9621.799730998599, 2157.7377089469805, 3526.4918969594028, 2677.7980640988108, 23648.909501126644, 3931.07347466486, 5625.965677697284, 15103.74078154106], [1432, 1433, 1434, 1435, 1436, 1437, 1438, 1439]], [3, 4136, [36695, 36722, 36752, 36780, 36812, 36851, 36883, 36914, 36941, 36966], [18895.259, 18921.693, 18974.793, 18992.75, 18951.202, 18939.702, 18954.789, 18921.071, 18927.348, 18977.964], [46773.69, 46787.17, 46783.771, 46815.633, 46835.805, 46818.668, 46851.101, 46858.693, 46858.419, 46831.568], [21.463, 11.168, 11.873, 6.129, 12.228, 19.273, 18.433, 17.944, 13.836, 12.733], [708.3660968539332, 3826.3861872779685, 5736.58315862217, 3519.8452359946723, 2812.4144163674014, 2999.21258923496, 2266.5128340888446, 2831.5860316043154, 2162.6865676349084, 1555.2924433082712], [1432, 1433, 1434, 1435, 1436, 1437, 1438, 1439, 1440, 1441]], [5, 4138, [36725, 36754, 36782, 36815, 36853, 36886, 36916, 36943, 36968, 36993, 37020], [19833.77, 19880.089, 19915.031, 19922.798, 19932.088, 20065.373, 19964.078, 19881.691, 19827.674, 19770.195, 19759.81], [72526.347, 72496.325, 72441.114, 72507.382, 72481.426, 72401.182, 72509.785, 72529.488, 72457.373, 72483.572, 72545.923], [17.041, 16.338, 18.63, 29.363, 25.127, 25.709, 22.751, 27.345, 29.412, 24.905, 22.976], [6499.316098241785, 7031.214541553289, 4488.060797211602, 3947.4338862285376, 2350.2147194867266, 8734.970860875337, 9098.026595423049, 4622.3559453193, 3141.8522287419732, 645.0908366838526, 739.9276001889546], [1433, 1434, 1435, 1436, 1437, 1438, 1439, 1440, 1441, 1442, 1443]], [5, 4139, [36696, 36726, 36755, 36783, 36816, 36854, 36887, 36917, 36944, 36969, 36994, 37022, 37051, 37081], [19991.155, 19908.707, 19972.223, 19999.212, 20016.933, 19986.844, 19959.378, 19939.315, 20030.632, 20025.853, 20064.74, 20130.152, 20092.446, 20128.919], [72892.248, 72811.825, 72825.397, 72887.061, 72892.59, 72880.881, 72783.612, 72755.537, 72909.237, 72861.589, 72958.038, 72939.146, 72924.855, 72955.757], [20.071, 21.396, 22.316, 11.499, 10.521, 13.219, 24.094, 22.172, 9.234, 14.471, 22.661, 17.781, 19.753, 14.529], [1800.7286942300866, 9612.362579920304, 5404.376809386177, 2295.4200975756953, 3473.749817974145, 2544.1589275375372, 3319.587438190813, 8915.002248016099, 3697.5852893098486, 1550.6020012790436, 1325.3621098761591, 1699.3326075594925, 1214.0120424378422, 1297.637173981776], [1432, 1433, 1434, 1435, 1436, 1437, 1438, 1439, 1440, 1441, 1442, 1443, 1444, 1445]], [2, 4141, [36729, 36758, 36787, 36821, 36856, 36892, 36922, 36948, 36974, 36997, 37026, 37055, 37084, 37109, 37132, 37155, 37177, 37202, 37224], [22547.168, 22637.314, 22551.459, 22484.707, 22515.998, 22506.042, 22505.24, 22532.399, 22492.311, 22441.946, 22435.497, 22410.402, 22427.148, 22432.196, 22437.843, 22437.425, 22315.806, 22399.146, 22435.204], [44484.183, 44534.079, 44522.117, 44443.074, 44504.593, 44468.093, 44477.684, 44486.855, 44454.096, 44453.416, 44419.591, 44454.675, 44458.72, 44468.753, 44431.391, 44538.806, 44474.064, 44456.195, 44449.993], [26.497, 17.059, 24.47, 14.609, 10.418, 14.196, 16.488, 23.216, 12.206, 6.67, 10.29, 15.308, 15.696, 15.416, 12.949, 14.133, 27.666, 17.372, 13.936], [5772.935171603666, 1974.6045189287875, 2368.148727957998, 3132.987142624785, 4754.784198322274, 3806.4279208840812, 3960.2466951063875, 4414.754506339479, 2787.847733100712, 2542.612173979206, 2506.8029222534688, 961.1011198632757, 1576.1558203195382, 2227.533738423287, 1867.9867195500228, 598.6227858703122, 1697.4929991490326, 1786.4481334360075, 1489.0559273830274], [1433, 1434, 1435, 1436, 1437, 1438, 1439, 1440, 1441, 1442, 1443, 1444, 1445, 1446, 1447, 1448, 1449, 1450, 1451]], [4, 4142, [36730, 36761, 36788, 36823, 36857], [24098.704, 24109.68, 24068.99, 24049.061, 24053.294], [68676.126, 68667.27, 68629.04, 68629.456, 68588.226], [19.175, 18.756, 17.1, 18.209, 18.132], [2392.548345443928, 3721.1544114974417, 6100.520104333021, 1920.6093063543897, 2079.816184444529], [1433, 1434, 1435, 1436, 1437]], [4, 4143, [36700, 36732, 36763, 36789, 36824, 36860], [24848.586, 24921.942, 24903.6, 24851.421, 24861.431, 25027.239], [68648.226, 68637.602, 68400.433, 68637.953, 68615.964, 68675.639], [26.203, 21.829, 42.629, 19.725, 16.29, 27.913], [3510.1389234245016, 2794.7942945248083, 2511.7316933427087, 2023.9755122846568, 2118.072676993565, 625.0947051363243], [1432, 1433, 1434, 1435, 1436, 1437]], [5, 4147, [36750, 36779, 36811, 36850, 36882, 36913, 36940, 36965, 36992, 37019, 37049, 37079, 37103], [18751.905, 18746.255, 18730.199, 18727.779, 18713.876, 18749.299, 18821.301, 18771.244, 18789.203, 18828.537, 18852.852, 18828.159, 18868.138], [73690.975, 73664.03, 73704.247, 73668.708, 73707.356, 73661.304, 73648.876, 73632.489, 73675.406, 73622.196, 73624.724, 73650.054, 73649.526], [31.264, 25.148, 21.222, 34.788, 20.889, 19.031, 14.394, 17.421, 14.777, 12.855, 11.971, 10.361, 14.752], [4169.064467125105, 3063.6329364720027, 3546.77501698216, 800.3229188233299, 7404.6182530284905, 3542.4347844004888, 4354.252838361937, 2479.054082883449, 3236.2239910875587, 2678.822580135958, 2367.5783907745654, 1643.2518864961667, 1501.0633980235407], [1434, 1435, 1436, 1437, 1438, 1439, 1440, 1441, 1442, 1443, 1444, 1445, 1446]], [3, 4148, [36753, 36781, 36814, 36852, 36885, 36915, 36942], [19687.207, 19658.378, 19649.8, 19654.8, 19666.282, 19678.351, 19694.852], [47328.991, 47327.541, 47335.391, 47320.855, 47342.889, 47328.036, 47346.833], [27.62, 12.222, 10.456, 9.123, 14.086, 17.836, 20.998], [780.7868135048504, 2513.1786234628134, 2104.6032858987837, 2885.5646777086927, 1749.0793560944835, 1272.0561305486399, 1940.771621611651], [1434, 1435, 1436, 1437, 1438, 1439, 1440]], [2, 4149, [36784, 36818, 36855, 36889, 36919, 36946, 36971], [20689.213, 20697.746, 20691.839, 20733.422, 20821.784, 20826.212, 20831.804], [43149.763, 43291.453, 43180.298, 43195.109, 43252.359, 43268.841, 43246.736], [17.693, 29.882, 15.197, 16.457, 11.097, 14.089, 12.329], [588.4452589990534, 3841.135039996931, 2668.253479594368, 4346.053939956702, 2184.7500251316806, 2234.903943660507, 2964.209253070794], [1435, 1436, 1437, 1438, 1439, 1440, 1441]], [0, 4158, [36847, 36878, 36910, 36935, 36960, 36986, 37012, 37044, 37072, 37099, 37123, 37149, 37172, 37192], [6468.406, 6429.518, 6466.288, 6435.767, 6461.78, 6482.313, 6436.053, 6454.46, 6444.296, 6443.3, 6464.116, 6448.108, 6413.509, 6435.62], [14555.194, 14594.571, 14577.852, 14595.62, 14613.071, 14638.395, 14595.107, 14596.906, 14636.941, 14636.707, 14602.889, 14635.464, 14607.81, 14682.198], [15.543, 16.579, 30.445, 15.435, 12.852, 18.152, 10.175, 12.109, 15.143, 17.124, 14.241, 15.409, 21.287, 23.283], [2234.9903046987965, 915.2131271028895, 2009.7636050907836, 1301.6393904849542, 1762.2547946845752, 1138.2160021782597, 1984.5346466914639, 1856.1660129594356, 1354.1764201067656, 2548.5919060526176, 1290.6431974669301, 2352.934398917735, 1502.0447425287473, 5526.707964081775], [1437, 1438, 1439, 1440, 1441, 1442, 1443, 1444, 1445, 1446, 1447, 1448, 1449, 1450]], [3, 4159, [36849, 36881, 36911, 36939, 36964, 36991, 37017, 37047, 37078, 37102, 37127], [18070.297, 18037.816, 18015.453, 18059.831, 18040.288, 17982.387, 18004.231, 17981.108, 18018.744, 17984.423, 17987.575], [47104.803, 46986.294, 46994.756, 47037.23, 47026.213, 47026.656, 46989.78, 47000.866, 47064.234, 46992.14, 47057.647], [20.768, 26.925, 17.868, 21.886, 13.979, 20.292, 17.025, 20.525, 22.461, 15.62, 24.349], [17528.761505854243, 1387.2969725951475, 5629.865519825877, 11117.165505571606, 8174.1325996823725, 4019.3644326172666, 2712.4745824631527, 3583.681126888402, 2732.179040410416, 2739.3492481279527, 2117.0057398658437], [1437, 1438, 1439, 1440, 1441, 1442, 1443, 1444, 1445, 1446, 1447]], [2, 4161, [36891, 36921, 36947, 36972, 36996, 37025, 37054, 37083, 37108, 37131, 37154, 37176], [21796.867, 21803.855, 21849.236, 21794.9, 21800.397, 21773.059, 21696.197, 21704.095, 21665.334, 21727.422, 21843.221, 21799.284], [44005.924, 44024.649, 43980.747, 44046.129, 44021.712, 44063.953, 44036.585, 44043.671, 44059.836, 44105.275, 44056.391, 44080.338], [20.233, 10.497, 20.977, 11.414, 18.524, 19.532, 8.258, 10.978, 11.032, 27.409, 13.346, 24.628], [1691.7199430378685, 1200.0428069083243, 1784.518057231587, 1607.114942228473, 1435.6849204964044, 3010.10952797574, 2960.386309427236, 2023.547743142918, 2375.3576407711266, 3400.2918423647784, 1847.1505123548868, 1386.4372423736538], [1438, 1439, 1440, 1441, 1442, 1443, 1444, 1445, 1446, 1447, 1448, 1449]], [3, 4164, [36918, 36945, 36970, 36995, 37021, 37052, 37080, 37105, 37129, 37153, 37175, 37200, 37223, 37245, 37276, 37301], [20302.934, 20228.346, 20158.044, 20176.997, 20118.671, 20239.908, 20182.737, 20197.255, 20137.637, 20166.59, 20162.82, 20163.383, 20220.892, 20196.224, 20144.584, 20161.77], [47257.83, 47264.859, 47278.633, 47299.838, 47302.291, 47283.294, 47302.878, 47341.237, 47279.915, 47306.745, 47313.004, 47300.407, 47285.646, 47281.752, 47340.951, 47304.828], [11.034, 15.259, 11.27, 11.083, 10.905, 10.044, 8.268, 8.716, 12.949, 10.539, 13.215, 12.166, 27.239, 17.262, 15.424, 17.917], [1955.2066433441057, 6445.8210926483225, 4734.610411497111, 4145.458330141555, 2433.1930271117667, 4853.0244146995565, 2646.4643000540696, 2075.5976536079816, 2421.7792725967015, 2451.593689854855, 1754.0296351240222, 1919.8764325020202, 1233.5881587806255, 1750.2377253389411, 1053.6172958663792, 968.3463394378941], [1439, 1440, 1441, 1442, 1443, 1444, 1445, 1446, 1447, 1448, 1449, 1450, 1451, 1452, 1453, 1454]], [1, 4169, [36982, 37007, 37038, 37064, 37095, 37120], [43266.953, 43275.111, 43293.855, 43246.794, 43238.243, 43351.895], [21581.453, 21512.352, 21538.568, 21549.271, 21543.917, 21538.375], [13.886, 10.639, 10.369, 10.197, 17.641, 22.161], [2501.833366430982, 1750.6281612603095, 1807.107940294795, 1787.4343232027131, 1407.04527132054, 2731.1405440230346], [1441, 1442, 1443, 1444, 1445, 1446]], [4, 4193, [37203, 37227, 37246, 37280, 37306, 37328, 37353, 37376, 37403, 37433], [23764.539, 23753.23, 23789.069, 23919.789, 23789.657, 23806.422, 23843.433, 23754.699, 23772.669, 23878.342], [68131.175, 68104.809, 68149.452, 68184.03, 68133.912, 68141.891, 68202.17, 68118.359, 68186.765, 68286.416], [19.003, 19.406, 15.326, 23.214, 21.23, 30.892, 19.802, 22.168, 23.925, 16.251], [949.8366905047936, 1285.7630117741478, 1191.3961503643777, 16122.624949213217, 1482.1405657472635, 1813.5337296360885, 9371.064905955149, 1058.361794836794, 4498.780556062558, 27087.17652780402], [1450, 1451, 1452, 1453, 1454, 1455, 1456, 1457, 1458, 1459]], [0, 4198, [37266, 37294, 37320, 37347, 37369, 37394, 37426, 37452, 37479, 37498, 37518, 37538], [6808.425, 6666.44, 6757.656, 6886.424, 6843.088, 6847.457, 6815.668, 6790.905, 6868.647, 6911.948, 6802.441, 6912.049], [15098.001, 15020.561, 15051.39, 15080.534, 15078.23, 15040.204, 15050.805, 15024.322, 15053.493, 14981.888, 15003.843, 15041.943], [22.383, 29.472, 28.688, 18.195, 18.369, 24.121, 17.455, 26.65, 18.306, 18.171, 27.34, 32.962], [1914.2952612383901, 1776.2781487314562, 3477.1134301606244, 2670.7599463995184, 2415.51337835599, 3355.124110049585, 4159.224791739514, 4682.220039576529, 2136.365266335149, 2881.9360055323477, 1498.7025106980898, 1345.8977995674738], [1453, 1454, 1455, 1456, 1457, 1458, 1459, 1460, 1461, 1462, 1463, 1464]], [2, 4203, [37302, 37324, 37350, 37374, 37398, 37430, 37458, 37480, 37501, 37524, 37543], [20679.774, 20647.774, 20634.669, 20625.771, 20676.413, 20647.748, 20648.276, 20700.017, 20655.554, 20640.394, 20607.5], [43134.041, 43315.174, 43171.49, 43225.474, 43227.43, 43195.201, 43264.759, 43205.858, 43232.41, 43234.532, 43363.957], [37.863, 36.516, 19.568, 20.922, 19.553, 24.877, 23.156, 24.515, 19.098, 21.685, 22.797], [1714.7647209789986, 2747.3488647368613, 1311.9258274450845, 2619.744901597853, 689.7116452699225, 1576.2728019487176, 4000.0866422216377, 1236.7295920975582, 830.258070677117, 2548.8721649055788, 7536.0230133116065], [1454, 1455, 1456, 1457, 1458, 1459, 1460, 1461, 1462, 1463, 1464]], [2, 4204, [37305, 37327, 37352, 37375, 37401, 37432, 37459, 37481, 37502], [22465.153, 22479.54, 22467.107, 22471.609, 22497.051, 22413.432, 22477.764, 22479.13, 22388.544], [44423.239, 44423.073, 44397.203, 44465.368, 44405.178, 44484.727, 44443.863, 44445.733, 44467.85], [15.211, 20.211, 15.371, 20.881, 11.718, 13.136, 24.892, 19.147, 16.43], [2832.796917411576, 2047.636258587794, 1293.3271469422873, 1602.5971464099584, 1487.6773735187373, 1200.30961958227, 1552.3181209338907, 1500.548921477882, 636.365497842542], [1454, 1455, 1456, 1457, 1458, 1459, 1460, 1461, 1462]], [4, 4206, [37329, 37354, 37377, 37404, 37434, 37460, 37482], [23895.634, 23890.727, 23959.276, 23899.504, 23899.185, 23913.565, 23965.729], [68559.977, 68518.004, 68573.799, 68538.088, 68564.392, 68573.543, 68589.794], [16.276, 17.313, 15.953, 15.9, 15.562, 14.838, 21.033], [1920.5397089287703, 2259.8017774531186, 1952.7923403925502, 2558.711342968597, 3449.883069305713, 1635.979536243009, 1682.3517482474274], [1455, 1456, 1457, 1458, 1459, 1460, 1461]], [1, 4218, [37447, 37470, 37491, 37511, 37532, 37551, 37571, 37593, 37618], [43661.194, 43683.298, 43666.257, 43674.474, 43663.339, 43673.001, 43690.588, 43641.307, 43637.332], [21555.195, 21547.2, 21576.137, 21554.385, 21545.165, 21561.69, 21584.005, 21560.445, 21612.848], [15.102, 11.692, 7.51, 14.385, 7.404, 12.588, 16.154, 12.807, 29.672], [1687.2289447400208, 1811.196898856204, 2175.3468208089316, 1915.9089332428296, 2159.9480933736377, 1725.2710814542174, 2282.2086448637115, 1802.8427468794332, 2091.798542576964], [1459, 1460, 1461, 1462, 1463, 1464, 1465, 1466, 1467]], [1, 4219, [37450, 37473, 37493, 37514, 37535, 37554, 37573, 37596], [44878.528, 44909.93, 44901.004, 44888.393, 44809.223, 44882.797, 44818.205, 44908.505], [23977.426, 24006.024, 24035.188, 23977.623, 23895.333, 24001.886, 24004.532, 23975.174], [24.604, 19.075, 23.481, 24.958, 30.88, 20.388, 26.114, 23.746], [1839.3463708289669, 3509.123342823765, 1295.2451556892631, 2295.519803998835, 4480.922866966944, 3109.728499114004, 1684.0867752628765, 2340.7031096016935], [1459, 1460, 1461, 1462, 1463, 1464, 1465, 1466]], [2, 4227, [37562, 37586, 37612, 37640, 37662, 37679, 37699], [22442.534, 22460.14, 22446.279, 22481.08, 22577.474, 22569.258, 22658.197], [44415.055, 44407.448, 44433.48, 44455.171, 44588.624, 44734.874, 44661.006], [12.438, 15.418, 12.788, 14.719, 24.464, 28.032, 28.43], [1559.158493610307, 3049.1530739236664, 1525.4433415811145, 2146.3258051673038, 2272.0204690154287, 2660.1828446757045, 794.9315490294983], [1465, 1466, 1467, 1468, 1469, 1470, 1471]], [1, 4230, [37650, 37669, 37691, 37708, 37734, 37762, 37783, 37801], [44893.263, 44866.767, 44896.408, 44922.616, 44893.726, 44904.187, 44960.795, 44887.618], [23974.833, 23957.162, 23897.672, 23962.418, 23920.278, 23967.513, 23883.927, 24005.224], [24.581, 14.78, 28.053, 23.041, 30.35, 35.709, 15.545, 32.606], [1732.639091405667, 32621.936422931038, 755.3532904266032, 4539.977537589552, 3305.006955927376, 1825.3823349671902, 18914.375395407093, 4365.325074689434], [1468, 1469, 1470, 1471, 1472, 1473, 1474, 1475]], [0, 4233, [37578, 37597, 37625, 37652, 37670, 37695, 37711, 37739, 37764, 37784, 37804, 37819, 37838, 37855, 37874, 37901, 37920, 37944, 37966, 37990, 38012, 38035, 38053, 38070, 38088, 38105, 38118, 38139, 38155, 38171, 38192, 38211], [5127.604, 5135.252, 5119.443, 5117.484, 5146.868, 5128.832, 5121.793, 5124.562, 5106.709, 5155.893, 5135.399, 5154.574, 5152.366, 5096.238, 5138.674, 5147.941, 5237.569, 5202.097, 5167.952, 5155.109, 5070.235, 5149.477, 5117.474, 5108.603, 5079.059, 5159.623, 5127.567, 5117.0, 5095.289, 5152.139, 5148.07, 5087.577], [14820.925, 14808.693, 14832.877, 14813.33, 14835.879, 14867.065, 14855.389, 14849.602, 14771.998, 14741.952, 14786.996, 14847.749, 14907.168, 14867.667, 14907.521, 14911.386, 14917.581, 14935.308, 14888.688, 14885.121, 14864.317, 14897.378, 14928.257, 14867.705, 14831.123, 14839.96, 14869.777, 14820.683, 14827.144, 14840.341, 14805.64, 14811.149], [11.293, 11.583, 10.853, 13.368, 15.372, 15.1, 15.059, 11.038, 13.679, 21.114, 12.858, 16.364, 14.5, 10.999, 15.721, 19.48, 11.973, 17.143, 14.65, 21.087, 15.546, 12.782, 15.747, 18.938, 35.508, 18.178, 28.766, 20.991, 12.536, 9.863, 30.879, 22.422], [1640.2392050321837, 2091.613498401524, 1906.580431145364, 1474.655523497191, 1628.768373617508, 1695.9038771444054, 1835.1546372276157, 1311.5688561442366, 2225.3337331672615, 1970.3513475837055, 2835.925627818179, 1409.700641706267, 2739.010995652423, 3046.23568578324, 2263.505809430942, 1876.200588421078, 1297.372406582353, 1978.3976663238673, 1810.6038694680483, 1383.2666087225293, 1146.5861557515443, 2326.6357405229937, 2183.12635295979, 1248.4720513697246, 1096.3639816174327, 869.3085880508555, 1054.3995344938867, 1108.4544467513067, 596.6445932947515, 408.2746252579709, 876.9267080158679, 942.1393213968202], [1466, 1467, 1468, 1469, 1470, 1471, 1472, 1473, 1474, 1475, 1476, 1477, 1478, 1479, 1480, 1481, 1482, 1483, 1484, 1485, 1486, 1487, 1488, 1489, 1490, 1491, 1492, 1493, 1494, 1495, 1496, 1497]], [1, 4241, [37733, 37761, 37782, 37800, 37817, 37837, 37852, 37870, 37897, 37919, 37941], [44525.42, 44531.692, 44570.767, 44487.046, 44497.876, 44516.485, 44543.862, 44538.677, 44526.91, 44524.182, 44500.254], [22700.167, 22693.635, 22704.615, 22687.216, 22695.302, 22705.08, 22660.586, 22695.092, 22710.757, 22729.171, 22686.362], [14.015, 8.815, 10.109, 16.665, 18.66, 13.639, 12.77, 10.351, 11.539, 14.385, 26.504], [2199.548438251683, 1979.7524507233807, 1257.4528497169224, 2326.272122143215, 2939.6662144539578, 2377.8112803994723, 1842.1065371203977, 1694.7506517845302, 1584.0311574895597, 1643.1735960293745, 1024.1837172478265], [1472, 1473, 1474, 1475, 1476, 1477, 1478, 1479, 1480, 1481, 1482]], [2, 4252, [37791, 37811, 37828, 37843, 37862], [20807.381, 20606.669, 20759.277, 20650.461, 20828.923], [43546.42, 43544.505, 43614.026, 43572.741, 43611.385], [22.42, 19.165, 28.558, 18.696, 29.023], [491.91070542953963, 692.2589575559421, 562.8920693642993, 770.2517836369105, 994.5302712682566], [1475, 1476, 1477, 1478, 1479]], [3, 4273, [37951, 37974, 38001, 38017, 38038, 38056], [18117.049, 18090.082, 18013.136, 18149.027, 18170.245, 18158.826], [47421.696, 47317.013, 47270.579, 47286.802, 47366.758, 47287.062], [25.67, 26.57, 15.179, 15.955, 43.556, 12.314], [6693.833200061355, 3190.5335512545835, 973.9832052709442, 12551.85991381974, 3108.5963870517157, 52790.603200988764], [1483, 1484, 1485, 1486, 1487, 1488]], [3, 4274, [37976, 38003, 38018, 38042, 38058], [20096.394, 20317.701, 20306.555, 20440.973, 20339.263], [46932.088, 46901.866, 46922.952, 46904.197, 46996.607], [27.741, 28.714, 26.304, 23.21, 37.072], [894.5865900963861, 1903.071717466372, 2826.1379974121464, 1871.5821301592414, 1028.494131592642], [1484, 1485, 1486, 1487, 1488]], [3, 4283, [38094, 38109, 38129, 38148, 38161, 38182], [20366.68, 20425.778, 20397.08, 20425.64, 20442.079, 20381.05], [46842.134, 46869.302, 46863.203, 46891.019, 46841.629, 46860.029], [27.907, 35.784, 31.911, 36.514, 26.648, 21.29], [1549.894082090677, 875.6228649115594, 770.792557409892, 1255.3135006747154, 1070.549747575162, 1210.8488331550109], [1490, 1491, 1492, 1493, 1494, 1495]], [3, 4284, [38127, 38146, 38159, 38179, 38196], [17966.077, 18018.45, 18015.507, 18034.97, 18086.475], [47236.702, 47243.277, 47239.38, 47182.169, 47126.735], [17.931, 23.433, 25.971, 22.441, 21.328], [604.6568594153206, 5031.2454639516445, 1252.6697556811978, 1317.0852239510316, 532.6443858687508], [1492, 1493, 1494, 1495, 1496]], [5, 4285, [38147, 38160, 38181, 38198, 38215, 38232], [19526.644, 19641.376, 19541.358, 19524.787, 19570.491, 19541.087], [72307.229, 72345.99, 72374.296, 72341.654, 72389.729, 72374.512], [21.989, 29.151, 24.701, 34.081, 34.375, 21.821], [5695.957162278894, 764.4187725470066, 5931.288609182256, 3015.4160789135476, 4912.87991174408, 2422.6763388573368], [1493, 1494, 1495, 1496, 1497, 1498]], [5, 4294, [38230, 38246, 38268, 38287, 38300, 38315, 38337, 38355, 38369, 38381, 38399, 38421, 38440, 38458, 38480], [19117.341, 19137.324, 19133.906, 19118.602, 19101.677, 19103.0, 19111.575, 19075.28, 19086.871, 19057.195, 19113.904, 19093.005, 19091.118, 19183.758, 19127.772], [72985.489, 73080.614, 73045.916, 73045.124, 73072.342, 73063.846, 73091.304, 73000.87, 73102.694, 73038.288, 73046.178, 73133.326, 72993.801, 73128.885, 73045.174], [24.599, 20.091, 16.488, 20.23, 16.181, 19.755, 20.155, 29.736, 14.369, 27.184, 16.89, 15.383, 22.616, 4.207, 30.251], [4496.877194414947, 1541.7548568966056, 3124.365440897578, 2947.2036917077103, 1064.1646765592493, 2663.566497760196, 3052.6967195731663, 1876.5127975648224, 1491.162835022157, 4103.751503813833, 3180.415583975335, 1402.3333412618379, 4064.2921660222432, 391.4038796685438, 918.641099146019], [1498, 1499, 1500, 1501, 1502, 1503, 1504, 1505, 1506, 1507, 1508, 1509, 1510, 1511, 1512]], [3, 4308, [38336, 38354, 38368, 38380, 38398], [18885.59, 18892.071, 18935.344, 18930.468, 18902.722], [47400.405, 47425.476, 47384.247, 47396.949, 47411.303], [11.328, 9.653, 10.317, 9.604, 14.593], [710.6038615691956, 2190.6730567440686, 1612.6392419063968, 2927.4062757402785, 894.6915158212573], [1504, 1505, 1506, 1507, 1508]], [1, 4322, [38470, 38492, 38508, 38524, 38541, 38557, 38571], [44946.37, 44999.193, 44963.53, 44941.596, 44901.248, 44983.323, 44937.436], [23197.672, 23223.429, 23219.139, 23212.689, 23211.998, 23165.507, 23183.739], [19.705, 28.935, 22.415, 27.279, 24.64, 22.397, 31.326], [7344.668387280151, 836.2833858720106, 1457.2073101654632, 1421.6776554118542, 1908.8487860116925, 641.1251179820194, 1105.7689566919314], [1511, 1512, 1513, 1514, 1515, 1516, 1517]], [0, 4328, [38543, 38560, 38574, 38587, 38601, 38615, 38629], [5987.28, 5780.124, 5808.828, 5876.318, 5862.537, 5862.172, 5845.891], [14413.941, 14467.919, 14540.758, 14500.806, 14531.039, 14487.603, 14482.272], [24.71, 23.358, 19.682, 19.269, 21.811, 24.814, 23.164], [919.1780066837841, 2030.750577767428, 1358.783186296986, 5175.877856708307, 1241.481962613836, 2242.854078157293, 783.7960195981207], [1516, 1517, 1518, 1519, 1520, 1521, 1522]], [2, 4336, [38618, 38640, 38665, 38691, 38719, 38747, 38772, 38801, 38824, 38847, 38870, 38896, 38921, 38940], [21837.575, 21794.845, 21951.348, 22008.348, 21989.108, 22023.75, 22015.77, 21992.595, 22074.75, 22099.146, 22061.497, 21993.841, 22090.699, 22015.631], [43944.499, 43948.279, 43825.313, 43871.723, 43909.036, 43901.852, 43964.81, 43928.469, 43982.998, 43972.295, 43949.071, 44033.641, 43922.942, 43862.74], [28.33, 30.937, 19.916, 12.596, 14.694, 18.453, 26.557, 14.226, 15.981, 14.782, 13.454, 15.049, 28.534, 20.569], [1288.4940772535037, 1907.5235219154486, 7539.152085547771, 20003.612353167602, 8032.623756605175, 7515.765308810001, 9989.423438300186, 14458.692012964291, 3449.4523218909694, 2463.3077032602196, 4431.321350352296, 13838.94746812993, 3696.754365407389, 10266.060092847287], [1521, 1522, 1523, 1524, 1525, 1526, 1527, 1528, 1529, 1530, 1531, 1532, 1533, 1534]], [1, 4340, [38649, 38674, 38699, 38732, 38758, 38784, 38812, 38836, 38857, 38881, 38905, 38927, 38954, 38976, 38999, 39019], [43617.961, 43623.098, 43601.931, 43611.803, 43612.027, 43603.593, 43506.298, 43543.726, 43602.216, 43612.577, 43584.293, 43596.374, 43599.343, 43590.342, 43633.119, 43629.026], [21573.565, 21416.246, 21438.103, 21447.646, 21435.635, 21460.867, 21525.562, 21492.132, 21452.844, 21418.731, 21493.221, 21422.536, 21408.032, 21427.024, 21401.111, 21429.117], [27.966, 15.199, 14.682, 15.705, 12.402, 13.041, 12.221, 16.005, 12.632, 12.468, 19.89, 14.436, 13.851, 14.728, 21.936, 26.276], [4839.924072066221, 1155.3789814585898, 1352.468525575195, 2192.3353643558467, 2962.4372666179297, 2795.92314404179, 28074.36072464583, 3373.6339299466563, 3235.2570612107143, 2313.932554533016, 2034.5530058193187, 2539.125895096513, 1635.9952568731262, 2087.4925324896576, 1394.4232590992, 1155.9672325064698], [1522, 1523, 1524, 1525, 1526, 1527, 1528, 1529, 1530, 1531, 1532, 1533, 1534, 1535, 1536, 1537]], [3, 4341, [38636, 38661, 38687, 38712, 38741, 38766, 38793, 38818, 38841, 38865, 38890, 38916, 38935, 38963, 38986, 39009, 39028, 39053, 39081], [18092.022, 18052.852, 18069.465, 18102.662, 18049.924, 18108.984, 18044.033, 18140.632, 18062.538, 18083.5, 18097.927, 18069.908, 18016.228, 18041.242, 18046.166, 18022.764, 18069.425, 18015.295, 18020.856], [47400.409, 47366.044, 47402.93, 47421.481, 47451.241, 47402.843, 47443.977, 47473.349, 47393.818, 47380.277, 47443.443, 47397.93, 47243.684, 47276.944, 47342.01, 47265.47, 47346.605, 47327.061, 47239.66], [19.484, 21.507, 17.886, 12.477, 21.051, 15.175, 20.046, 13.901, 36.101, 23.566, 24.939, 19.29, 24.687, 16.888, 19.122, 22.33, 23.519, 23.857, 18.247], [1825.2963551020737, 3021.8053270621394, 2424.4642785298324, 4463.891234559047, 1534.589757352864, 2156.534233038531, 1533.3265866912818, 20738.68744556363, 954.2647043845417, 3685.336750024791, 1778.5920942847952, 2492.9641016374444, 2791.8730692107697, 10021.976545115893, 4644.567615165772, 4768.343798019752, 3585.667912875296, 4015.8885164915937, 5410.044143503465], [1522, 1523, 1524, 1525, 1526, 1527, 1528, 1529, 1530, 1531, 1532, 1533, 1534, 1535, 1536, 1537, 1538, 1539, 1540]], [2, 4354, [38774, 38802, 38825, 38848, 38871], [22346.202, 22364.098, 22380.301, 22416.985, 22403.369], [44580.806, 44566.471, 44583.376, 44595.206, 44543.086], [13.223, 7.217, 7.703, 10.223, 18.612], [2633.0911762999385, 3820.402106960141, 4651.29980012397, 3620.370917616334, 2316.707680493524], [1527, 1528, 1529, 1530, 1531]], [2, 4356, [38800, 38823, 38846, 38869, 38894], [21727.933, 21500.94, 21545.006, 21545.819, 21659.204], [43994.95, 44087.891, 44106.201, 44081.882, 44140.905], [20.63, 17.825, 20.069, 23.471, 23.54], [13230.17629352346, 1468.9560340422518, 2034.3518728117479, 1925.233202983465, 5622.2627794050195], [1528, 1529, 1530, 1531, 1532]], [5, 4358, [38819, 38843, 38866, 38891, 38918, 38938, 38966, 38990, 39012, 39031, 39057, 39084, 39106, 39126, 39144, 39163, 39183], [19680.904, 19668.07, 19649.82, 19695.967, 19673.857, 19678.782, 19673.997, 19667.342, 19701.002, 19690.112, 19669.074, 19666.739, 19682.514, 19678.338, 19704.817, 19691.371, 19632.099], [72915.98, 72928.84, 72907.304, 72912.985, 72918.223, 72946.697, 72888.897, 72901.595, 72911.74, 72867.404, 72913.534, 72928.011, 72920.964, 72913.965, 72918.019, 72914.112, 72942.503], [11.16, 8.613, 11.163, 13.089, 11.69, 11.889, 12.272, 11.53, 11.157, 19.582, 12.744, 13.835, 11.786, 13.734, 17.733, 12.815, 21.29], [2632.2411053606943, 2120.716932057813, 2395.6185576251073, 1825.5252785029707, 2117.2921931327483, 1163.2050688460665, 1654.2860915837064, 2053.389268945124, 1750.010216097623, 1835.9553422760018, 1718.863449897678, 1757.473993947263, 1526.8180420549957, 2096.3864676816625, 1450.12528985726, 1428.7031721899593, 2520.087558775903], [1529, 1530, 1531, 1532, 1533, 1534, 1535, 1536, 1537, 1538, 1539, 1540, 1541, 1542, 1543, 1544, 1545]], [0, 4362, [38861, 38884, 38912, 38931, 38957, 38980, 39003, 39022], [4983.371, 5016.198, 5030.733, 5002.375, 5038.304, 5049.164, 5011.505, 5115.043], [14795.144, 14857.602, 14747.65, 14798.607, 14761.675, 14759.537, 14741.311, 14786.084], [26.208, 13.952, 16.932, 21.582, 16.92, 13.967, 15.823, 30.239], [2077.597991473963, 22259.293664795867, 2340.922378620027, 2436.9023563480428, 4506.109915660573, 2123.9606298252093, 1890.6854279874597, 1812.213020746474], [1531, 1532, 1533, 1534, 1535, 1536, 1537, 1538]], [3, 4369, [38917, 38937, 38965, 38989, 39011, 39030, 39056, 39083, 39105, 39125, 39143], [19493.484, 19548.194, 19538.484, 19452.44, 19471.688, 19446.191, 19439.116, 19458.364, 19436.339, 19482.218, 19513.647], [47516.567, 47457.775, 47449.669, 47432.229, 47466.281, 47440.285, 47420.579, 47446.64, 47412.267, 47407.34, 47477.392], [25.864, 11.745, 12.56, 11.099, 16.975, 11.174, 12.584, 15.484, 10.231, 12.76, 27.358], [1148.800899707737, 3955.7775504650067, 3349.8234739112013, 1954.5643480203564, 1546.0147553285933, 1736.3517397963503, 1653.643974051529, 1755.8893694510984, 2141.013908689492, 1521.1913317946564, 563.0478597516981], [1533, 1534, 1535, 1536, 1537, 1538, 1539, 1540, 1541, 1542, 1543]], [0, 4373, [38932, 38958, 38981, 39004, 39023, 39048, 39074], [5454.911, 5434.969, 5460.813, 5464.154, 5507.909, 5477.827, 5497.347], [15337.29, 15345.569, 15371.931, 15335.338, 15337.263, 15366.768, 15360.1], [18.958, 18.986, 14.217, 22.811, 17.161, 18.393, 16.857], [1207.4998436824278, 1349.692774352548, 1557.7870589802762, 6234.505777231821, 2192.1523883556165, 2031.7842638749066, 1231.2680928003629], [1534, 1535, 1536, 1537, 1538, 1539, 1540]], [0, 4377, [38959, 38982, 39005, 39025, 39049, 39076, 39102, 39117, 39137, 39155, 39174, 39196, 39219], [6514.303, 6721.433, 6735.055, 6758.832, 6759.613, 6729.633, 6726.838, 6742.606, 6757.358, 6682.257, 6756.401, 6723.97, 6686.754], [14682.022, 14555.44, 14565.979, 14612.735, 14541.753, 14570.683, 14535.272, 14550.984, 14539.565, 14519.125, 14558.339, 14556.657, 14585.114], [21.652, 10.117, 12.188, 17.921, 11.108, 11.662, 11.16, 14.562, 11.882, 36.688, 11.859, 20.04, 22.126], [369.36985254711954, 2073.847205245363, 1896.5601058130262, 2074.596589562303, 1650.257749901033, 1469.6328521318196, 1632.6416559410638, 1454.8251040685118, 1641.335016377128, 1929.810367066791, 1468.707234253206, 1005.9945509722177, 1710.6911878220608], [1535, 1536, 1537, 1538, 1539, 1540, 1541, 1542, 1543, 1544, 1545, 1546, 1547]], [5, 4379, [38964, 38987, 39010, 39029, 39054, 39082, 39104, 39124, 39142, 39162, 39182, 39201, 39224, 39249, 39273], [18894.945, 18895.29, 18933.877, 18952.65, 18960.353, 18957.859, 18954.098, 18945.069, 18916.253, 19020.893, 18969.108, 18975.586, 18964.86, 18963.382, 18968.894], [73540.742, 73559.046, 73454.872, 73382.583, 73400.573, 73362.83, 73388.576, 73418.376, 73370.608, 73225.995, 73282.712, 73267.936, 73264.847, 73236.283, 73265.541], [11.006, 12.849, 18.057, 24.411, 22.125, 21.306, 20.594, 18.825, 18.266, 25.372, 11.582, 10.964, 11.847, 12.242, 17.164], [360.36979030771676, 1253.449530866484, 3718.955816471869, 3196.892109560681, 6610.334980264874, 2779.500378135333, 3216.199183955689, 4659.081673905868, 3839.709192507327, 2032.8339326698936, 2834.8903001987383, 1993.4902106562804, 2066.5706992726678, 1739.8565923401763, 943.2910496829647], [1535, 1536, 1537, 1538, 1539, 1540, 1541, 1542, 1543, 1544, 1545, 1546, 1547, 1548, 1549]], [0, 4394, [39173, 39195, 39218, 39241, 39265, 39290, 39310, 39326, 39342], [5854.882, 5857.264, 5815.829, 5816.306, 5889.031, 5860.613, 5858.85, 5831.531, 5831.972], [14640.029, 14640.6, 14647.024, 14615.227, 14671.597, 14656.865, 14595.167, 14623.831, 14519.442], [12.711, 10.887, 12.558, 25.841, 21.892, 10.148, 19.152, 16.486, 33.309], [1514.297040686641, 1184.9204976228782, 1560.6091449435924, 1465.5403746545362, 690.1791408307572, 663.1496322432989, 1293.3234036351255, 2072.176227060363, 2512.9038381083196], [1545, 1546, 1547, 1548, 1549, 1550, 1551, 1552, 1553]], [5, 4396, [39204, 39225, 39250, 39274, 39295, 39315, 39332, 39347, 39362, 39379, 39403], [19575.064, 19560.629, 19567.314, 19618.231, 19556.903, 19599.664, 19600.159, 19683.004, 19737.724, 19676.982, 19629.6], [72628.646, 72654.879, 72635.961, 72724.025, 72628.016, 72658.275, 72720.619, 72735.254, 72965.968, 72917.06, 72779.301], [27.226, 11.763, 12.699, 19.027, 20.067, 15.519, 17.324, 29.204, 25.907, 21.948, 26.503], [1911.138129157718, 1191.9668613194485, 1591.3536819327592, 2711.0958802753903, 1000.59868497471, 1558.7724346544128, 1505.0735657424261, 6811.553922166127, 629.6335622105202, 887.9121148290717, 3211.7017129207215], [1546, 1547, 1548, 1549, 1550, 1551, 1552, 1553, 1554, 1555, 1556]], [2, 4398, [39227, 39251, 39275, 39296, 39316], [21819.459, 21800.112, 21822.018, 21844.38, 21829.994], [44665.182, 44653.218, 44620.588, 44691.649, 44802.674], [18.87, 22.99, 24.328, 20.296, 33.462], [1233.531962823746, 1626.239419107083, 1751.8543799501876, 977.5787413373125, 1151.222208695781], [1547, 1548, 1549, 1550, 1551]], [1, 4403, [39302, 39323, 39339, 39357, 39374, 39391], [44941.321, 44988.693, 44956.294, 44842.384, 44920.556, 44799.564], [23121.497, 23278.035, 23124.587, 23093.953, 23121.268, 23113.268], [18.762, 17.486, 18.629, 19.386, 12.983, 30.79], [525.4489585381065, 17602.018827865126, 1371.0036990959309, 10031.490979313892, 2316.2665252393485, 2253.455079571261], [1550, 1551, 1552, 1553, 1554, 1555]], [5, 4404, [39314, 39330, 39346, 39361, 39378, 39401, 39417, 39439, 39464, 39480, 39495, 39513, 39536], [18976.83, 18989.2, 18955.993, 18969.145, 18953.612, 18987.896, 18992.145, 18947.82, 18966.621, 18989.67, 19021.453, 19065.777, 19028.629], [73296.354, 73264.198, 73289.599, 73287.234, 73298.834, 73278.144, 73300.515, 73286.843, 73276.045, 73296.704, 73244.348, 73167.227, 73215.772], [11.284, 12.133, 11.929, 10.943, 11.725, 13.327, 13.242, 12.633, 12.544, 21.948, 29.742, 29.17, 32.42], [1838.1206703120165, 1698.5120742690656, 2020.1550150821274, 2815.6505005094527, 2051.108954189199, 2138.566532733287, 3234.541628302802, 1916.02799554879, 2019.6374094716546, 1009.4374270610385, 2574.072725690094, 2711.1462331573966, 762.3535255910358], [1551, 1552, 1553, 1554, 1555, 1556, 1557, 1558, 1559, 1560, 1561, 1562, 1563]], [2, 4407, [39348, 39365, 39380, 39405, 39419, 39443, 39466, 39482], [21728.79, 21743.759, 21686.918, 21704.461, 21693.762, 21734.548, 21700.875, 21734.258], [43885.728, 43797.404, 43904.135, 43899.601, 43851.698, 43916.263, 43884.174, 43904.051], [21.554, 38.937, 9.296, 13.382, 15.629, 18.149, 16.366, 20.821], [1656.792864468324, 3618.8353298454363, 2053.502654864639, 2009.2931218155588, 1542.4660542511701, 2326.8483381094034, 1988.184351216439, 1158.9705063508743], [1553, 1554, 1555, 1556, 1557, 1558, 1559, 1560]], [5, 4417, [39440, 39465, 39481, 39497, 39515, 39538, 39557, 39578, 39593, 39609, 39634, 39655, 39681], [19798.768, 19820.127, 19986.048, 19850.508, 20012.674, 20019.499, 20008.912, 20033.158, 20014.471, 20006.727, 19995.785, 20027.024, 20026.471], [72832.055, 72788.741, 72738.782, 72821.472, 72686.629, 72652.513, 72691.809, 72696.588, 72733.229, 72724.753, 72703.593, 72711.465, 72719.159], [48.962, 25.973, 20.911, 33.268, 13.44, 13.811, 15.293, 16.785, 14.803, 14.727, 12.141, 15.121, 16.435], [2228.753129525862, 4760.781784315057, 1644.8093929662623, 4109.338167099361, 932.4976949672804, 1715.8804798215874, 1069.4803186704419, 1854.8404362857486, 1675.1382132429353, 1433.0002511245532, 1318.479504782549, 1257.4145774399683, 1154.7408720789217], [1558, 1559, 1560, 1561, 1562, 1563, 1564, 1565, 1566, 1567, 1568, 1569, 1570]], [2, 4426, [39516, 39539, 39559, 39579, 39594, 39610, 39635, 39656, 39682], [21682.965, 21720.886, 21706.393, 21731.267, 21750.482, 21737.453, 21709.324, 21733.941, 21716.429], [43919.106, 43891.77, 43903.803, 43887.62, 43841.124, 43893.633, 43926.956, 43888.773, 43927.795], [13.623, 33.102, 19.086, 19.486, 25.985, 26.508, 20.691, 14.53, 24.164], [2018.0529396656239, 1697.7376075523064, 1539.2541273550466, 1851.0551578361947, 2622.712213667897, 1427.778005815087, 1878.1536460513619, 1502.935038498366, 1439.8475746126205], [1562, 1563, 1564, 1565, 1566, 1567, 1568, 1569, 1570]], [1, 4430, [39527, 39549, 39568, 39584, 39602, 39619, 39648], [44498.869, 44469.234, 44457.661, 44406.698, 44415.44, 44428.498, 44429.707], [22525.23, 22474.176, 22484.253, 22429.394, 22491.806, 22510.648, 22520.905], [39.291, 11.712, 10.472, 29.456, 16.184, 21.946, 24.3], [1464.7212161401817, 1254.870986235075, 1104.166382094836, 1822.836358226633, 930.7140662082927, 1573.7643816348818, 1002.7783676307238], [1562, 1563, 1564, 1565, 1566, 1567, 1568]], [2, 4432, [39560, 39580, 39595, 39611, 39636, 39657, 39683, 39701, 39721], [22345.096, 22344.81, 22355.917, 22377.391, 22358.398, 22357.752, 22359.829, 22362.052, 22346.52], [44131.036, 44182.485, 44182.315, 44151.011, 44187.076, 44177.166, 44171.921, 44198.448, 44121.969], [10.686, 10.474, 12.099, 10.51, 7.376, 10.869, 8.876, 9.2, 10.903], [658.3923379955937, 2553.4992376357814, 2315.3025327636533, 2553.7283780360913, 2176.479176529273, 2720.930699958139, 2255.456522236599, 1621.738096574206, 1183.7618357241472], [1564, 1565, 1566, 1567, 1568, 1569, 1570, 1571, 1572]], [5, 4433, [39577, 39592, 39607, 39633, 39654, 39680, 39697, 39717, 39741, 39756, 39774, 39794], [18990.542, 18995.621, 18989.626, 19000.776, 18976.771, 18988.368, 19015.047, 19017.416, 18949.988, 18920.99, 18983.781, 18994.623], [73189.582, 73291.788, 73217.387, 73225.344, 73251.383, 73192.717, 73186.056, 73167.172, 73262.594, 73243.619, 73245.128, 73250.915], [23.69, 24.367, 24.526, 18.06, 16.774, 15.926, 21.979, 26.678, 17.514, 19.056, 17.636, 31.656], [1667.7041302174323, 1140.6431330063883, 1073.2307275180667, 1164.2467161579912, 1350.0754557800237, 1072.846900620596, 4975.600154115518, 1998.8059602978926, 1454.3305603119816, 1508.8235792859575, 1615.2311973399167, 1534.765817195152], [1565, 1566, 1567, 1568, 1569, 1570, 1571, 1572, 1573, 1574, 1575, 1576]], [4, 4436, [39613, 39639, 39658, 39684, 39704, 39722, 39744, 39761, 39778], [25034.711, 25035.747, 25039.691, 24985.343, 25086.481, 24982.313, 25082.474, 25043.986, 25039.58], [68067.053, 68057.139, 68078.488, 68101.167, 68057.859, 68071.507, 68039.554, 68064.229, 67996.162], [15.246, 19.725, 25.893, 19.928, 16.876, 15.617, 17.53, 27.245, 30.5], [2630.2184613245668, 1697.9282710314105, 1388.237005945475, 1350.8566619656904, 2126.852018613879, 1595.9067444512884, 1460.9556208817569, 1277.00590120184, 1425.1636558350071], [1567, 1568, 1569, 1570, 1571, 1572, 1573, 1574, 1575]], [2, 4441, [39760, 39777, 39795, 39813, 39831, 39851, 39861], [22346.187, 22344.985, 22266.423, 22333.192, 22326.211, 22383.526, 22326.655], [44167.815, 44190.028, 44191.252, 44192.849, 44166.115, 44183.97, 44183.277], [12.935, 14.201, 39.593, 20.45, 19.414, 11.786, 26.049], [789.4445372514106, 1435.2773312123227, 2059.5146183864344, 1027.483440051359, 1917.2907369062539, 1662.2257419889713, 1299.142373635957], [1574, 1575, 1576, 1577, 1578, 1579, 1580]], [1, 4449, [39802, 39820, 39836, 39854, 39865], [44542.464, 44568.549, 44559.124, 44568.662, 44567.116], [22834.337, 22851.973, 22808.263, 22838.382, 22848.154], [12.033, 12.581, 17.867, 13.042, 13.806], [1321.0017499600087, 1626.8802475684424, 1696.4504207069087, 2205.8687959300732, 1385.8413632992992], [1576, 1577, 1578, 1579, 1580]], [5, 4455, [39860, 39869, 39884, 39901, 39914], [18523.819, 18570.482, 18550.884, 18575.117, 18596.234], [73031.353, 73128.168, 73132.689, 73099.061, 73100.198], [24.787, 13.068, 17.373, 17.093, 19.372], [957.4567789813481, 4804.974988540557, 2186.5614910952436, 2409.3132848047503, 2023.0029735829467], [1580, 1581, 1582, 1583, 1584]], [2, 4457, [39915, 39927, 39943, 39955, 39974, 39994, 40008, 40023], [22355.568, 22365.191, 22351.228, 22357.07, 22306.669, 22374.774, 22191.176, 22357.928], [44167.488, 44159.93, 44161.872, 44129.505, 44179.726, 44174.498, 44198.579, 44164.696], [21.385, 12.142, 8.012, 20.87, 12.278, 17.978, 27.038, 10.526], [2065.764935722917, 1330.2248450639206, 1129.451265820355, 710.3299358681493, 1299.0569429323596, 1439.8517343118287, 6255.313548142741, 1660.0000047551248], [1584, 1585, 1586, 1587, 1588, 1589, 1590, 1591]], [3, 4466, [39971, 39990, 40005, 40018, 40031], [18514.651, 18536.98, 18542.786, 18563.943, 18537.781], [47021.11, 47015.987, 46996.401, 46990.14, 46976.572], [11.345, 12.352, 16.697, 31.442, 36.721], [51053.924254981386, 2502.089091156402, 700.4001703712432, 708.0661237836763, 732.5106663030662], [1588, 1589, 1590, 1591, 1592]], [3, 4472, [40061, 40076, 40094, 40107, 40120, 40139], [18548.137, 18492.616, 18566.858, 18615.161, 18548.895, 18391.189], [46992.329, 46937.102, 47002.285, 46937.762, 47020.226, 47008.276], [18.145, 24.318, 28.172, 36.338, 29.154, 43.807], [813.784596278793, 1962.3698321437762, 699.6510873827266, 827.1999917652494, 780.3286357633464, 1408.5632434694326], [1594, 1595, 1596, 1597, 1598, 1599]], [2, 4478, [40124, 40141, 40159, 40175, 40186, 40205, 40221, 40237], [21068.207, 21109.508, 21131.081, 21067.168, 21096.845, 21042.344, 21066.612, 21048.87], [43762.109, 43717.452, 43783.885, 43761.282, 43750.128, 43755.473, 43750.21, 43769.599], [37.287, 14.789, 11.859, 14.611, 26.201, 21.471, 12.857, 23.315], [1132.4922119546372, 1420.1407218778759, 1018.182866562093, 1610.090413497125, 942.4083085248169, 991.9299943373123, 767.9473872948412, 861.2598382708279], [1598, 1599, 1600, 1601, 1602, 1603, 1604, 1605]], [1, 4483, [40212, 40225, 40249, 40267, 40281, 40295, 40314], [44557.352, 44538.402, 44548.535, 44563.558, 44528.916, 44550.333, 44570.775], [23936.679, 23930.977, 23912.115, 23950.761, 24018.699, 23939.58, 23875.16], [25.499, 17.448, 28.664, 17.497, 23.483, 21.491, 17.494], [1603.535803638435, 756.7009107898405, 1228.358317399988, 1518.959475655682, 2115.373067426231, 1084.1741557364053, 1010.3095082773355], [1603, 1604, 1605, 1606, 1607, 1608, 1609]], [5, 4494, [40289, 40303, 40320, 40343, 40358, 40372, 40387, 40401], [18494.655, 18503.887, 18506.8, 18457.457, 18500.018, 18489.014, 18500.951, 18512.583], [72977.002, 72975.864, 73004.958, 73045.155, 72997.253, 73025.157, 73013.375, 73028.365], [21.233, 13.271, 20.87, 16.611, 17.108, 18.01, 20.497, 20.459], [716.3510771915256, 530.9871992984192, 1165.1272352148574, 832.423347601236, 1201.7612910942937, 886.6744112275785, 799.1932960161248, 651.3829293715752], [1608, 1609, 1610, 1611, 1612, 1613, 1614, 1615]], [1, 4496, [40329, 40351, 40363, 40381, 40395, 40410, 40427, 40441, 40458, 40478, 40499], [44352.227, 44350.407, 44340.692, 44355.408, 44349.836, 44307.911, 44371.188, 44355.18, 44353.29, 44381.047, 44334.958], [22459.336, 22458.988, 22457.806, 22419.183, 22444.523, 22438.336, 22416.823, 22445.252, 22424.214, 22444.047, 22470.391], [16.992, 10.643, 12.11, 8.897, 13.623, 15.248, 10.557, 13.991, 9.543, 20.667, 23.334], [2727.7819786088407, 2386.0673681287453, 2027.5765496521838, 1392.9469081243806, 1231.324517244603, 1633.8839685896155, 956.090232586336, 1585.5870864395636, 1455.5825730147437, 1198.0271685366367, 754.9289915581586], [1610, 1611, 1612, 1613, 1614, 1615, 1616, 1617, 1618, 1619, 1620]], [5, 4502, [40436, 40450, 40468, 40489, 40505, 40521], [18495.659, 18484.438, 18481.241, 18521.095, 18547.374, 18491.745], [73005.314, 73024.579, 72991.787, 73053.002, 72999.529, 72999.001], [21.845, 18.652, 17.589, 16.033, 16.234, 17.435], [1147.45939814593, 1236.8962304276765, 1678.4408619647143, 938.6422423142985, 668.3241776965617, 913.3453285334383], [1617, 1618, 1619, 1620, 1621, 1622]], [2, 4524, [40683, 40700, 40722, 40739, 40758, 40779, 40799, 40823, 40861, 40902, 40933, 40967, 40999, 41034, 41063, 41092], [22490.024, 22491.746, 22474.527, 22457.692, 22473.468, 22438.823, 22440.066, 22368.656, 22277.786, 22135.114, 22081.984, 22050.187, 22181.21, 22271.415, 22229.369, 22202.865], [44862.691, 44826.062, 44833.024, 44925.329, 44862.96, 44828.081, 44822.972, 44740.197, 44733.34, 44735.395, 44699.025, 44735.252, 44675.749, 44708.747, 44585.634, 44680.946], [19.992, 39.452, 20.025, 21.14, 14.68, 15.641, 15.089, 13.109, 15.754, 12.151, 20.646, 26.086, 25.309, 19.47, 10.189, 30.405], [1544.7287865835385, 3639.1328283230932, 3182.357354282663, 1657.0677918704266, 2498.2024597050295, 8301.900744135493, 6883.925442018425, 4372.489680986371, 2409.1075542274634, 2948.7897834342666, 2358.9916049708486, 898.7425544210885, 812.7324743104471, 1424.5809478615608, 130369.77600358328, 2910.4371962850123], [1631, 1632, 1633, 1634, 1635, 1636, 1637, 1638, 1639, 1640, 1641, 1642, 1643, 1644, 1645, 1646]], [1, 4527, [40731, 40747, 40765, 40787, 40810, 40840, 40884, 40917, 40951, 40984, 41019, 41049], [44534.705, 44558.347, 44519.099, 44580.521, 44625.754, 44621.095, 44611.347, 44617.09, 44650.736, 44654.596, 44685.683, 44673.1], [22845.821, 22858.058, 22841.844, 22851.405, 22863.9, 22871.08, 22842.559, 22842.127, 22831.941, 22863.879, 22863.22, 22801.774], [8.657, 11.679, 9.051, 13.849, 10.472, 9.925, 9.346, 10.985, 17.274, 22.702, 16.151, 20.825], [2825.698571734562, 2151.079807274065, 2511.1631250497244, 2954.9544806781905, 3682.4309187054923, 4062.0968362150534, 2721.568037439833, 2981.1934525725137, 2968.4926671374983, 5321.216878310696, 1902.6806808856309, 2917.046167177432], [1633, 1634, 1635, 1636, 1637, 1638, 1639, 1640, 1641, 1642, 1643, 1644]], [1, 4532, [40748, 40766, 40786, 40809, 40839, 40883, 40916, 40950, 40983, 41018, 41048, 41075, 41114, 41146, 41179, 41210, 41234, 41263, 41292, 41320, 41349, 41379], [44470.151, 44531.675, 44562.89, 44526.361, 44524.016, 44553.528, 44578.96, 44606.576, 44594.406, 44520.48, 44567.567, 44541.402, 44584.704, 44538.933, 44553.844, 44616.644, 44561.631, 44594.661, 44598.052, 44569.541, 44585.791, 44575.908], [23881.171, 23877.314, 23856.707, 23907.635, 23885.43, 23918.759, 23889.634, 23847.252, 23893.894, 23878.724, 23844.228, 23890.109, 23855.446, 23883.941, 23884.993, 23888.752, 23850.752, 23901.959, 23901.328, 23918.101, 23896.704, 23919.4], [14.728, 21.122, 16.867, 10.562, 13.056, 14.856, 12.826, 21.387, 15.685, 9.96, 15.338, 16.362, 15.053, 21.038, 23.316, 19.439, 26.657, 21.314, 18.038, 16.104, 27.343, 17.164], [901.954815373907, 939.4300624996051, 2024.5980885310378, 1223.6071886790976, 1975.1696153898404, 3016.6448641066304, 2864.264459939473, 4440.353592089287, 2565.1787547701165, 2168.2381931153777, 1190.308501512419, 2467.3861346506246, 2318.9485853007964, 1272.0615184342555, 2649.530479716262, 1378.5721594026904, 1410.6775944903852, 5018.917439191313, 620.3309810422766, 2631.784349877727, 3216.6792304840324, 2364.893162511929], [1634, 1635, 1636, 1637, 1638, 1639, 1640, 1641, 1642, 1643, 1644, 1645, 1646, 1647, 1648, 1649, 1650, 1651, 1652, 1653, 1654, 1655]], [2, 4536, [40777, 40798, 40822, 40860, 40901, 40932, 40965, 40998, 41033, 41062, 41091, 41130, 41164, 41192, 41221, 41245, 41274, 41305, 41332], [20792.296, 20781.38, 20757.293, 20735.09, 20753.648, 20731.517, 20738.453, 20719.934, 20733.509, 20748.073, 20764.559, 20765.664, 20746.98, 20767.635, 20715.321, 20749.534, 20759.503, 20782.348, 20724.342], [43179.208, 43151.253, 43144.827, 43159.368, 43137.572, 43142.229, 43154.703, 43140.304, 43110.844, 43127.22, 43139.869, 43139.003, 43107.479, 43108.548, 43079.022, 43149.252, 43161.21, 43097.575, 43142.301], [15.788, 13.37, 13.201, 7.411, 8.746, 14.183, 10.539, 9.108, 11.533, 11.014, 15.591, 11.999, 13.362, 13.043, 18.828, 11.962, 9.856, 12.571, 18.586], [1926.7354385681303, 4212.353624285951, 3832.245658490117, 4858.015702003559, 3454.282437532648, 2752.5156037360257, 4159.111700760525, 3709.3655889755305, 3381.414865947327, 2046.8223117135014, 2853.7738307308887, 2696.4323631529555, 2242.621762603187, 3402.6427185630723, 1376.455171326024, 2040.3366836085697, 1826.4878894728413, 1040.878527777073, 2423.2341739757726], [1636, 1637, 1638, 1639, 1640, 1641, 1642, 1643, 1644, 1645, 1646, 1647, 1648, 1649, 1650, 1651, 1652, 1653, 1654]], [3, 4546, [40859, 40900, 40931, 40964, 40997, 41032, 41061, 41090, 41129, 41162, 41190, 41220, 41244, 41272, 41304], [20083.717, 20079.506, 20096.641, 20106.853, 20097.543, 20113.376, 20142.523, 20019.767, 20123.372, 20010.712, 20102.207, 20111.989, 20096.301, 20135.591, 20111.211], [46823.39, 46781.234, 46812.863, 46823.377, 46817.145, 46774.055, 46804.54, 46871.524, 46864.494, 46839.244, 46845.94, 46798.731, 46820.516, 46829.237, 46838.12], [11.02, 8.5, 13.286, 15.706, 11.266, 20.371, 31.224, 16.138, 29.684, 34.083, 18.769, 23.372, 17.012, 20.771, 21.631], [2026.3425016689641, 1467.493709138893, 2074.387445996301, 2085.163291887124, 1557.2129419999233, 1563.9516143680798, 1214.4234056975647, 524.5006222278474, 928.7851607155113, 904.7348986418099, 860.8319632007579, 705.7873179369954, 1398.0227692662008, 1475.5490513935642, 631.4619610158695], [1639, 1640, 1641, 1642, 1643, 1644, 1645, 1646, 1647, 1648, 1649, 1650, 1651, 1652, 1653]], [1, 4551, [40882, 40915, 40949, 40982, 41017, 41047, 41074, 41113, 41145, 41178, 41208, 41233], [44108.598, 44090.44, 44161.37, 44099.321, 44109.369, 44163.654, 44301.47, 44260.985, 44328.902, 44326.115, 44308.862, 44336.014], [22450.233, 22487.886, 22478.033, 22456.797, 22487.315, 22445.492, 22265.066, 22230.889, 22217.248, 22259.396, 22265.773, 22296.66], [26.254, 14.094, 20.029, 16.789, 10.65, 21.895, 23.466, 21.083, 22.173, 27.185, 22.494, 37.983], [699.2673509277153, 1915.205077934496, 3949.345955763766, 2509.3062751102566, 1467.974246244186, 12259.541257963483, 1833.2118063152745, 1233.5654729478717, 814.597784645301, 743.22971313809, 2901.268766747965, 3232.508876757381], [1639, 1640, 1641, 1642, 1643, 1644, 1645, 1646, 1647, 1648, 1649, 1650]], [0, 4552, [40846, 40889, 40920, 40955, 40987, 41021, 41052, 41077, 41117, 41153, 41182, 41213, 41236, 41265, 41297, 41322, 41352], [5304.361, 5275.546, 5293.532, 5252.036, 5220.631, 5232.474, 5185.366, 5126.817, 5060.52, 5027.15, 5139.669, 5107.839, 5052.183, 5160.463, 5142.043, 5122.983, 5106.117], [15270.646, 15163.117, 15178.94, 15180.288, 15088.557, 15105.072, 15083.56, 14970.675, 14964.908, 15002.656, 15016.139, 14983.16, 14998.327, 15081.274, 15034.882, 15026.283, 15007.094], [31.095, 29.934, 28.743, 37.656, 17.853, 16.513, 15.803, 10.976, 18.718, 18.838, 16.246, 17.819, 23.496, 26.254, 23.182, 21.127, 40.318], [1182.38690907742, 1639.4087202924422, 3372.4590703476906, 2046.9529813953043, 1212.7357679512477, 1089.5221147079933, 1171.822559249173, 45853.47250756467, 6748.323195332753, 3511.23126718664, 510.9910109760984, 8303.579674869876, 6070.997000984355, 8242.273912513981, 3614.3382531321176, 7665.557413226707, 7012.649205760584], [1639, 1640, 1641, 1642, 1643, 1644, 1645, 1646, 1647, 1648, 1649, 1650, 1651, 1652, 1653, 1654, 1655]], [5, 4563, [40960, 40994, 41029, 41056, 41086], [17805.99, 17793.49, 17837.574, 17810.502, 17825.073], [73816.193, 73838.08, 73829.045, 73796.451, 73833.593], [17.725, 14.142, 16.591, 11.436, 14.872], [2277.5163194827246, 1617.002438876811, 1760.2984064053849, 1426.2647374635203, 1444.9323145571034], [1642, 1643, 1644, 1645, 1646]], [5, 4564, [40929, 40962, 40995, 41031, 41059], [19555.136, 19506.257, 19553.059, 19521.757, 19527.226], [72842.284, 72862.75, 72853.535, 72862.24, 72850.667], [23.819, 14.617, 22.822, 12.451, 14.237], [3874.7181013628374, 2684.435377454747, 2614.3635990603034, 2805.9056375765967, 1919.51275405562], [1641, 1642, 1643, 1644, 1645]], [5, 4565, [40930, 40963, 40996, 41030, 41060], [19504.84, 19511.352, 19513.355, 19522.947, 19526.326], [72890.711, 72873.808, 72874.273, 72865.962, 72870.073], [18.014, 12.853, 16.251, 14.25, 11.828], [4750.227582326193, 2581.0986481846635, 2753.285832465733, 3031.0231274702305, 2061.3596211323916], [1641, 1642, 1643, 1644, 1645]], [0, 4570, [40956, 40988, 41022, 41053, 41078, 41118], [5760.098, 5715.377, 5722.565, 5761.092, 5783.423, 5726.3], [14979.102, 15010.577, 14955.204, 14994.383, 14967.559, 14981.768], [32.25, 21.644, 27.885, 20.01, 15.142, 11.413], [1013.31061180285, 6236.233299685609, 805.9452637855396, 1372.2870025050904, 990.7891840054075, 1202.205495812655], [1642, 1643, 1644, 1645, 1646, 1647]], [5, 4574, [41089, 41127, 41161, 41189, 41219, 41243, 41271, 41303], [19224.864, 19337.276, 19173.84, 19150.9, 18986.954, 18943.87, 19039.461, 18988.675], [73181.951, 73034.086, 73193.283, 73172.415, 73148.212, 73095.167, 73177.849, 73063.868], [19.427, 23.995, 13.793, 16.617, 23.234, 17.704, 32.34, 22.21], [2135.541739084962, 5981.170120598639, 1799.9222672273743, 3597.975785963986, 850.8434823952092, 747.4354665735897, 2387.9522454808925, 1142.1199949829283], [1646, 1647, 1648, 1649, 1650, 1651, 1652, 1653]], [1, 4576, [41115, 41147, 41180, 41211, 41235], [44657.918, 44701.723, 44713.788, 44706.529, 44626.297], [22914.008, 22876.211, 22851.368, 22948.737, 22779.181], [31.408, 18.128, 12.724, 22.627, 34.411], [2256.1619967337706, 1463.5077570340607, 942.974788524832, 7604.841833063105, 1152.5737759691544], [1646, 1647, 1648, 1649, 1650]], [0, 4577, [41119, 41155, 41184, 41214, 41237, 41269, 41299, 41327, 41354, 41384, 41410, 41435, 41456, 41470], [6565.737, 6558.171, 6564.113, 6577.674, 6600.052, 6568.647, 6564.176, 6565.08, 6587.218, 6555.183, 6584.678, 6588.941, 6634.267, 6653.37], [14489.333, 14509.677, 14506.809, 14490.278, 14515.007, 14490.189, 14493.963, 14521.812, 14513.385, 14514.61, 14511.429, 14510.246, 14470.029, 14478.268], [14.9, 24.671, 11.402, 13.945, 13.381, 10.24, 10.479, 18.052, 11.079, 12.667, 9.218, 10.693, 17.358, 18.597], [1589.469713631697, 2615.1527056883338, 2239.4245008923344, 1589.9519460403585, 1546.2536935158428, 1694.5852981217613, 1726.7140752196826, 1945.7533512951534, 2906.6809872029294, 2334.179938017627, 2146.1191036501423, 3076.3201824310822, 1858.4537226708098, 1314.0056507444053], [1647, 1648, 1649, 1650, 1651, 1652, 1653, 1654, 1655, 1656, 1657, 1658, 1659, 1660]], [2, 4588, [41247, 41275, 41306, 41333, 41362, 41392, 41415, 41438], [22212.649, 22223.143, 22188.206, 22190.143, 22191.676, 22111.36, 22163.888, 22165.981], [44695.088, 44732.975, 44730.51, 44750.348, 44715.717, 44739.846, 44749.8, 44800.447], [22.367, 14.531, 24.788, 18.324, 17.477, 17.43, 30.25, 15.157], [1471.5087554887225, 1532.240388612983, 2176.310175946162, 1244.1501238268086, 964.8614745905015, 990.9136646859388, 948.9104904750109, 1829.6955322702124], [1651, 1652, 1653, 1654, 1655, 1656, 1657, 1658]], [1, 4594, [41348, 41378, 41404, 41429, 41452, 41466, 41486], [44275.22, 44340.025, 44277.059, 44418.684, 44287.077, 44294.326, 44403.084], [22273.97, 22185.485, 22152.016, 22092.623, 22177.659, 22169.385, 22221.652], [23.186, 22.084, 20.567, 39.387, 18.497, 11.369, 22.989], [798.5981872032462, 1131.8155762114907, 869.0799863754067, 1166.6741342687512, 1104.6141359451037, 450.0379330702824, 3359.7806223958755], [1654, 1655, 1656, 1657, 1658, 1659, 1660]], [0, 4598, [41382, 41407, 41434, 41454, 41468, 41489, 41505, 41528, 41552, 41576, 41596], [5273.842, 5302.045, 5349.311, 5245.205, 5204.127, 5215.377, 5169.036, 5212.089, 5260.749, 5148.954, 5114.418], [15254.362, 15275.767, 15293.719, 15139.156, 15303.594, 15253.11, 15232.832, 15243.221, 15264.295, 15185.993, 15318.755], [17.612, 14.071, 21.542, 55.138, 14.17, 17.025, 25.392, 15.611, 19.731, 37.114, 25.237], [1086.7958232415954, 1128.6984379982441, 1070.0478973070817, 1096.9127891611945, 1013.546925967002, 1289.2461413796045, 1378.9327347553906, 1785.6372741285822, 1052.7170062894304, 2739.3111069887973, 2265.5670320285763], [1656, 1657, 1658, 1659, 1660, 1661, 1662, 1663, 1664, 1665, 1666]], [5, 4599, [41359, 41390, 41414, 41437, 41458, 41475, 41494, 41515, 41539, 41559, 41582, 41602, 41631, 41651], [20230.148, 20227.107, 20247.261, 20241.276, 20258.942, 20284.916, 20226.114, 20217.741, 20233.46, 20226.51, 20230.194, 20209.724, 20245.808, 20203.512], [72633.017, 72671.095, 72621.813, 72637.769, 72616.58, 72635.541, 72605.593, 72652.56, 72612.123, 72604.042, 72600.842, 72580.947, 72631.444, 72652.531], [17.383, 17.001, 11.678, 16.646, 21.099, 21.869, 22.198, 16.132, 10.414, 17.092, 16.484, 27.958, 18.456, 20.001], [1444.3693534369395, 2013.7655754345456, 1682.286874425233, 1748.2140371028386, 3419.841341540261, 1121.6906341039794, 1468.2743671752937, 1806.2820678265693, 1725.675923085412, 1817.9260385850323, 1654.7765993919334, 3204.420195378106, 1117.919633995664, 1060.6214652910198], [1655, 1656, 1657, 1658, 1659, 1660, 1661, 1662, 1663, 1664, 1665, 1666, 1667, 1668]], [0, 4604, [41469, 41492, 41508, 41531, 41553, 41578, 41598, 41622, 41647, 41667, 41692, 41716, 41734, 41745, 41756, 41770, 41790, 41810, 41828, 41843], [6608.101, 6611.706, 6589.138, 6583.614, 6595.497, 6598.881, 6586.434, 6581.967, 6604.801, 6576.349, 6588.569, 6565.033, 6568.332, 6601.927, 6609.071, 6606.369, 6554.616, 6625.147, 6591.135, 6574.403], [14491.64, 14486.388, 14492.143, 14486.117, 14478.429, 14492.143, 14473.75, 14471.394, 14491.034, 14485.85, 14480.028, 14503.622, 14481.25, 14474.767, 14503.962, 14491.55, 14489.747, 14484.143, 14488.818, 14491.68], [19.789, 15.686, 12.319, 6.914, 10.135, 6.429, 7.355, 8.726, 10.126, 8.886, 8.447, 7.262, 8.999, 9.75, 13.45, 9.116, 5.399, 9.934, 15.497, 12.513], [1889.7765702188312, 2734.425511582729, 2380.5852796938016, 3043.099037856972, 1787.3525332522697, 3217.6871210491404, 3995.5648974100895, 2775.6440586435647, 2790.587802512358, 2620.1799833575483, 3861.754477732726, 2690.4484226981135, 2371.595577184092, 2688.3591147112093, 2927.3464194283715, 2448.2730078211926, 2508.8739014565117, 3306.7429390402476, 2630.6849102749584, 1653.3492366132823], [1660, 1661, 1662, 1663, 1664, 1665, 1666, 1667, 1668, 1669, 1670, 1671, 1672, 1673, 1674, 1675, 1676, 1677, 1678, 1679]], [0, 4621, [41646, 41666, 41689, 41715, 41733], [5785.017, 5798.745, 5762.906, 5785.571, 5701.706], [14941.962, 14924.857, 14905.153, 14984.385, 15031.991], [31.239, 10.714, 15.013, 27.824, 22.81], [1981.8352951942484, 707.3704257895109, 981.4666104006101, 852.7333444214655, 1495.466415209625], [1668, 1669, 1670, 1671, 1672]], [1, 4622, [41685, 41710, 41729, 41743, 41755, 41767, 41785, 41803, 41822, 41841, 41858, 41875, 41894], [44623.486, 44724.929, 44705.33, 44713.409, 44647.194, 44698.303, 44669.701, 44679.781, 44667.751, 44687.806, 44689.743, 44639.497, 44728.904], [22825.685, 22821.19, 22850.125, 22860.658, 22906.782, 22834.654, 22771.896, 22778.959, 22852.051, 22788.348, 22845.154, 22782.866, 22841.989], [22.909, 18.482, 16.263, 14.638, 20.985, 19.711, 19.818, 15.514, 14.95, 18.42, 15.647, 19.618, 21.174], [419.55544003918305, 1038.0583265987475, 1228.7844117094373, 1697.8164385669784, 10925.264729290622, 2169.9943412514326, 2725.156185160988, 1403.4303338861384, 748.9301622056558, 991.9257651109834, 551.8346927897213, 876.5592632459775, 1271.1657859965349], [1669, 1670, 1671, 1672, 1673, 1674, 1675, 1676, 1677, 1678, 1679, 1680, 1681]], [0, 4630, [41769, 41789, 41808, 41827, 41842, 41860, 41880, 41900, 41915, 41935, 41945], [5803.666, 5789.348, 5712.696, 5757.329, 5704.672, 5706.443, 5757.718, 5774.808, 5781.794, 5717.356, 5790.635], [14991.935, 14943.802, 14959.929, 14982.6, 14949.046, 14957.665, 14956.477, 14963.614, 14932.78, 14967.591, 14920.596], [25.567, 11.073, 30.551, 14.527, 22.485, 25.477, 17.139, 8.767, 19.494, 29.719, 15.986], [661.6363627800963, 51994.709445707085, 1217.0359405955573, 464.4835747493385, 1070.3245698978924, 1162.8769212115726, 925.3575687655928, 506.57230141816376, 728.4318349453613, 1042.0831085838943, 584.3267375623111], [1675, 1676, 1677, 1678, 1679, 1680, 1681, 1682, 1683, 1684, 1685]], [0, 4641, [41901, 41916, 41936, 41946, 41962, 41978, 41993, 42011, 42028, 42040, 42059, 42078, 42092, 42108], [6580.199, 6598.048, 6596.474, 6584.277, 6603.664, 6584.503, 6574.77, 6570.822, 6594.363, 6560.119, 6581.765, 6562.125, 6599.821, 6637.771], [14502.452, 14493.018, 14511.854, 14507.456, 14511.605, 14513.121, 14492.085, 14508.494, 14511.191, 14483.448, 14510.402, 14496.281, 14495.939, 14545.725], [10.872, 12.53, 10.944, 10.37, 16.124, 15.128, 9.427, 8.852, 8.896, 8.436, 13.452, 10.546, 10.986, 21.954], [2190.944964189403, 2647.5389263048405, 2038.9973176913938, 1945.0116120429452, 1809.8636610234582, 1540.1693143819334, 2006.39229437265, 1767.2174084538092, 2208.8814008689465, 2043.0338160589831, 1701.3232895305896, 1551.7580871106704, 2546.1744793923517, 700.7049888588176], [1682, 1683, 1684, 1685, 1686, 1687, 1688, 1689, 1690, 1691, 1692, 1693, 1694, 1695]], [5, 4643, [41952, 41970, 41983, 41997, 42016, 42031, 42046, 42066, 42081, 42099, 42117, 42134, 42148, 42163], [20540.926, 20532.509, 20531.722, 20536.882, 20507.012, 20500.823, 20542.966, 20515.808, 20522.648, 20493.368, 20499.113, 20529.346, 20534.958, 20517.681], [72303.651, 72294.859, 72306.383, 72291.497, 72310.594, 72300.475, 72305.069, 72283.154, 72305.056, 72270.736, 72271.381, 72317.909, 72290.305, 72271.064], [15.219, 11.404, 16.672, 15.07, 10.635, 11.049, 12.186, 13.199, 9.959, 10.324, 16.905, 16.24, 11.296, 13.042], [2036.0618568376863, 1631.248870768519, 1177.7134760946433, 1893.9534282637394, 2832.5360783009687, 1617.932037241988, 2913.2122554175744, 1818.7299251320046, 2069.4656032354883, 2160.65284375966, 1696.3607362097353, 1255.9026169870094, 1743.0253813966401, 1651.615088302557], [1685, 1686, 1687, 1688, 1689, 1690, 1691, 1692, 1693, 1694, 1695, 1696, 1697, 1698]], [0, 4653, [42039, 42058, 42077, 42090, 42107], [5788.846, 5743.777, 5735.786, 5731.437, 5705.891], [14981.73, 14964.821, 14962.12, 14931.742, 15017.458], [23.282, 3.384, 16.551, 23.831, 14.316], [852.5460629870216, 340.0202176987206, 807.5520496842461, 2289.887360440703, 756.9239053672056], [1691, 1692, 1693, 1694, 1695]], [5, 4659, [42113, 42132, 42145, 42161, 42175, 42190, 42206, 42229], [18555.603, 18543.629, 18637.911, 18600.714, 18553.652, 18557.689, 18573.876, 18622.208], [73742.131, 73733.41, 73734.937, 73746.62, 73749.675, 73716.068, 73783.04, 73699.312], [27.155, 20.159, 28.287, 14.39, 25.936, 20.231, 28.484, 35.694], [571.7726315178647, 1048.2700023724553, 1233.2322957785923, 1089.953778319695, 2993.3232248234426, 1105.5710981554105, 1883.9073203724329, 1384.5195189388828], [1695, 1696, 1697, 1698, 1699, 1700, 1701, 1702]], [0, 4664, [42157, 42170, 42185, 42205, 42224, 42239, 42252, 42270, 42289, 42310], [5126.848, 5132.445, 5127.508, 5115.378, 5193.126, 5108.887, 5104.8, 5143.358, 5133.761, 5113.92], [15273.058, 15368.538, 15354.518, 15397.402, 15385.556, 15355.053, 15347.637, 15370.067, 15326.714, 15343.754], [10.517, 25.39, 16.027, 18.007, 16.94, 14.168, 13.8, 17.962, 19.716, 23.571], [284.7377619241906, 830.1660064365569, 1547.8679164858256, 1046.419470493984, 1186.7859732744103, 1026.1820055199544, 1920.3748051246469, 1663.9552683212223, 1264.437764046518, 1571.4786959166956], [1698, 1699, 1700, 1701, 1702, 1703, 1704, 1705, 1706, 1707]], [5, 4671, [42256, 42278, 42296, 42320, 42339, 42358, 42378, 42402, 42422, 42437, 42462, 42475, 42488, 42498, 42517], [18513.245, 18547.382, 18657.516, 18762.592, 18771.57, 18833.31, 18798.05, 18957.41, 18979.344, 18876.928, 18911.884, 18965.981, 18903.176, 18922.265, 18796.024], [73761.399, 73676.833, 73723.627, 73697.565, 73638.009, 73625.681, 73685.151, 73591.495, 73588.056, 73681.546, 73618.277, 73542.759, 73563.647, 73653.824, 73618.861], [31.809, 20.949, 25.771, 35.938, 17.522, 20.893, 23.666, 36.328, 17.317, 27.759, 27.402, 34.912, 33.067, 19.368, 20.587], [795.6203033930628, 602.364093201401, 3946.7807700371204, 1111.7348672640421, 1605.9039241619082, 1722.2053962009213, 1097.7659949283798, 1154.308767699911, 1101.577532703232, 2701.089453738916, 2552.966139676224, 1738.4863981119847, 485.4409060481202, 632.5881398913176, 1623.7765660421137], [1704, 1705, 1706, 1707, 1708, 1709, 1710, 1711, 1712, 1713, 1714, 1715, 1716, 1717, 1718]], [5, 4675, [42280, 42299, 42321, 42340, 42361, 42379, 42403, 42423, 42440, 42463, 42476, 42490, 42500, 42519, 42531], [20687.216, 20642.887, 20641.257, 20594.607, 20626.262, 20632.033, 20623.616, 20610.463, 20632.12, 20609.747, 20625.32, 20635.155, 20638.5, 20643.491, 20661.952], [72337.096, 72326.084, 72400.173, 72317.936, 72355.097, 72419.344, 72390.331, 72432.222, 72342.332, 72394.436, 72363.703, 72335.068, 72302.997, 72325.033, 72331.728], [15.266, 15.21, 21.929, 40.251, 17.372, 12.534, 10.808, 8.097, 11.957, 11.788, 16.093, 12.694, 28.508, 13.464, 9.544], [1571.4882960664931, 1848.355304660527, 7407.6192673607175, 1053.132016295173, 2000.8898349196959, 2368.915288902477, 5006.938914730863, 2108.0375377023315, 3015.479334012659, 3410.5826900914562, 1973.5957005647074, 2417.553272918653, 2299.182812015616, 1924.2688904826505, 2687.451616840162], [1705, 1706, 1707, 1708, 1709, 1710, 1711, 1712, 1713, 1714, 1715, 1716, 1717, 1718, 1719]], [1, 4679, [42331, 42346, 42368, 42388, 42414], [44478.841, 44445.723, 44470.715, 44455.359, 44427.955], [22441.199, 22422.604, 22439.321, 22445.101, 22444.949], [15.262, 15.968, 13.448, 13.528, 12.817], [1517.8504411326762, 2196.6049960904165, 1800.2186123912986, 1364.0036982781312, 1547.945931953052], [1707, 1708, 1709, 1710, 1711]], [0, 4686, [42417, 42433, 42456, 42472, 42485, 42495, 42508], [5936.682, 5804.234, 5747.063, 5734.749, 5787.939, 5737.078, 5779.809], [14849.647, 14933.152, 14960.442, 14915.43, 14835.744, 14969.475, 14947.39], [32.742, 25.923, 17.015, 19.661, 28.083, 18.026, 14.928], [2256.4755516033556, 1204.979458367951, 707.5016201847594, 2898.3848123620955, 4392.229375323839, 952.0078765140364, 1751.7844899077468], [1712, 1713, 1714, 1715, 1716, 1717, 1718]], [1, 4695, [42551, 42562, 42575, 42591, 42604], [43557.066, 43604.654, 43605.29, 43573.887, 43670.153], [22495.104, 22509.682, 22498.469, 22505.708, 22519.27], [21.083, 10.597, 6.802, 15.782, 23.995], [832.177999184172, 1520.2155643120325, 1939.698531557236, 1383.3542580635196, 1354.8654899999087], [1720, 1721, 1722, 1723, 1724]], [0, 4697, [42565, 42578, 42596, 42606, 42618, 42630, 42644], [5730.188, 5795.764, 5771.437, 5758.732, 5796.934, 5765.489, 5776.22], [14947.593, 14887.01, 14910.519, 14950.867, 14951.521, 14965.787, 14738.085], [12.889, 19.134, 35.256, 17.686, 18.749, 14.237, 25.761], [548.0425111821663, 6008.515247775337, 1115.5301085322105, 1584.21143987278, 1949.4798794169874, 1461.7106407668891, 671.6730410169992], [1722, 1723, 1724, 1725, 1726, 1727, 1728]], [5, 4700, [42611, 42624, 42635, 42650, 42668, 42681, 42694, 42713, 42728], [20689.78, 20690.37, 20647.865, 20650.667, 20679.39, 20652.922, 20655.378, 20596.884, 20639.159], [72330.847, 72422.791, 72342.108, 72333.74, 72336.35, 72310.553, 72380.193, 72328.763, 72298.953], [14.875, 13.911, 15.497, 12.567, 21.609, 23.411, 18.582, 16.41, 23.755], [1239.3920393835763, 3219.2411904208425, 1633.2903503640666, 1819.7687445065437, 1362.5957650615314, 3006.4080739115743, 1995.2453417383572, 1419.7387799782089, 2782.3250680357733], [1725, 1726, 1727, 1728, 1729, 1730, 1731, 1732, 1733]], [1, 4703, [42642, 42658, 42674, 42689, 42704, 42722, 42734, 42746, 42764, 42785, 42800, 42814, 42826, 42838, 42860, 42874, 42887], [43616.352, 43607.163, 43629.738, 43604.43, 43599.524, 43570.119, 43561.431, 43643.57, 43572.031, 43595.916, 43548.546, 43620.797, 43587.591, 43571.896, 43630.843, 43605.136, 43569.345], [22546.114, 22491.453, 22511.335, 22529.776, 22428.155, 22545.152, 22492.517, 22502.252, 22484.997, 22531.661, 22558.006, 22468.246, 22464.852, 22495.64, 22533.395, 22498.907, 22488.611], [19.856, 11.47, 17.101, 15.858, 35.276, 9.105, 10.999, 24.922, 20.473, 21.481, 15.147, 3.308, 18.372, 18.37, 11.276, 19.01, 18.71], [1521.7343712282575, 1426.389136876343, 1012.7760860184707, 1073.2406325122708, 2037.6032036132358, 580.6895344137428, 820.5372400638103, 1846.2343811761098, 1493.0562149399984, 779.6578685291091, 585.706093949889, 335.91420163734193, 915.7527271174451, 614.5464550370478, 564.9354093829552, 1175.4482972437154, 474.6390906877236], [1727, 1728, 1729, 1730, 1731, 1732, 1733, 1734, 1735, 1736, 1737, 1738, 1739, 1740, 1741, 1742, 1743]], [0, 4711, [42709, 42723, 42739, 42748, 42767, 42786], [5768.822, 5773.468, 5788.128, 5781.411, 5736.807, 5764.885], [14927.269, 14924.008, 14955.526, 14916.339, 14898.391, 14942.683], [30.526, 15.293, 9.861, 11.757, 20.652, 10.965], [830.4085746267981, 872.1628818679775, 1234.7734135826493, 1515.8926949723327, 2746.3714495875984, 1542.3762499715465], [1732, 1733, 1734, 1735, 1736, 1737]], [2, 4714, [42755, 42774, 42792, 42807, 42818, 42835, 42852, 42871], [22466.785, 22512.027, 22530.666, 22486.318, 22518.874, 22516.949, 22446.826, 22479.048], [44810.732, 44882.292, 44812.664, 44815.826, 44864.059, 44856.225, 44865.788, 44845.145], [23.956, 15.538, 17.665, 17.973, 29.332, 16.371, 18.276, 29.744], [2467.0002737730592, 2961.3379392934094, 1663.334878360623, 2864.739632885765, 2432.189430466595, 2239.6268092060686, 3371.6678086762536, 3742.224945273482], [1735, 1736, 1737, 1738, 1739, 1740, 1741, 1742]], [2, 4718, [42806, 42817, 42834, 42851, 42870], [22034.379, 22011.447, 22067.863, 22069.039, 22028.495], [43705.319, 43714.2, 43702.36, 43725.233, 43750.21], [16.75, 18.84, 16.124, 13.354, 22.945], [1123.8687930454612, 1560.6673872413342, 1499.5695776042728, 1455.767992411825, 738.2485386659246], [1738, 1739, 1740, 1741, 1742]], [0, 4719, [42815, 42829, 42839, 42861, 42879, 42889, 42902, 42913, 42924, 42937, 42946, 42955], [5763.302, 5761.314, 5742.234, 5711.616, 5742.888, 5709.213, 5752.816, 5715.116, 5703.158, 5719.809, 5773.784, 5646.182], [14931.385, 14896.61, 14893.843, 14861.095, 14765.306, 14736.346, 14707.808, 14735.305, 14682.427, 14762.668, 14676.361, 14595.32], [15.526, 19.052, 12.955, 17.721, 26.717, 28.023, 29.357, 17.321, 23.51, 15.702, 27.44, 32.428], [1034.6495280794245, 1795.283241592957, 2569.7219644679253, 2264.79795357302, 1317.2080813608186, 1573.167380169241, 1082.43893819199, 2966.164480937302, 2366.9462612760212, 1491.5715466287265, 845.9549087799696, 1499.4641186031897], [1739, 1740, 1741, 1742, 1743, 1744, 1745, 1746, 1747, 1748, 1749, 1750]], [5, 4728, [42951, 42962, 42973, 42983, 42992], [20679.909, 20641.297, 20664.757, 20642.329, 20712.489], [72458.42, 72491.163, 72483.4, 72344.615, 72534.338], [28.368, 24.911, 39.513, 17.081, 23.439], [1639.6066147486642, 1941.656762286635, 1059.8488135366836, 1379.2161116364105, 3452.602847000757], [1749, 1750, 1751, 1752, 1753]], [5, 4734, [43019, 43033, 43049, 43064, 43073, 43096, 43119, 43155, 43189, 43217, 43246, 43281, 43315, 43337, 43358, 43380], [20611.096, 20686.457, 20705.711, 20810.741, 20792.562, 20786.536, 20777.734, 20824.915, 20789.153, 20662.43, 20716.599, 20808.173, 20756.268, 20696.308, 20747.071, 20678.158], [72266.129, 72436.545, 72384.293, 72494.677, 72465.302, 72507.349, 72469.962, 72513.636, 72495.169, 72336.2, 72397.959, 72401.195, 72354.026, 72335.008, 72327.619, 72332.192], [26.784, 26.347, 24.111, 12.854, 22.498, 18.354, 14.053, 14.767, 17.059, 15.939, 19.267, 26.865, 25.978, 17.296, 24.674, 23.042], [927.1737163819971, 2111.3683100082367, 1501.1892081429614, 2152.558329659763, 1459.653906844122, 2206.2181241133585, 2615.7657778127677, 2439.9450165021203, 1684.894834943505, 958.8655517419713, 3863.757572158051, 3395.426393694698, 2195.0045219448643, 698.1652483896578, 2473.110179173931, 1304.2503300009814], [1756, 1757, 1758, 1759, 1760, 1761, 1762, 1763, 1764, 1765, 1766, 1767, 1768, 1769, 1770, 1771]], [4, 4739, [43077, 43099, 43125, 43160, 43192, 43222, 43252, 43284, 43321, 43342, 43361, 43382, 43402, 43422, 43445], [25280.432, 25186.233, 25163.844, 25273.407, 25202.479, 25181.724, 25145.783, 25191.995, 25195.629, 25174.447, 25153.003, 25126.127, 25250.127, 25217.668, 25138.511], [68882.504, 68915.479, 68908.891, 68914.486, 68902.897, 68951.989, 68972.029, 68828.333, 68948.581, 68954.497, 68913.579, 68941.209, 68906.12, 68927.576, 68922.414], [33.694, 15.784, 17.07, 13.724, 15.92, 36.96, 27.052, 13.083, 34.344, 20.428, 15.201, 29.576, 30.757, 29.491, 26.158], [7609.138701152556, 6028.990936396435, 4818.991280063463, 1504.8503097174705, 1871.18410877365, 2525.5664980309584, 1088.4319854602736, 24459.905856370315, 1715.8730823976618, 1408.1894710170081, 1847.7923805319379, 2074.166219994251, 1026.3496353766589, 930.0253964747941, 3941.857672034042], [1760, 1761, 1762, 1763, 1764, 1765, 1766, 1767, 1768, 1769, 1770, 1771, 1772, 1773, 1774]], [1, 4746, [43108, 43137, 43177, 43205, 43233, 43266, 43304, 43332], [43877.93, 43861.343, 43905.207, 43781.881, 43888.852, 43852.805, 43825.912, 43882.853], [21729.645, 21673.486, 21714.996, 21661.479, 21687.133, 21682.004, 21712.44, 21692.098], [14.453, 14.62, 20.854, 30.443, 28.325, 25.261, 26.259, 23.606], [646.7618078242834, 1750.732004175019, 735.700155611202, 2748.3901997525218, 1405.6082015139477, 1113.168345042798, 11573.612989822775, 834.8852599687211], [1761, 1762, 1763, 1764, 1765, 1766, 1767, 1768]], [3, 4749, [43095, 43118, 43152, 43186, 43216, 43244, 43280, 43314, 43336, 43357, 43379, 43399, 43419, 43441, 43466, 43489, 43505, 43525, 43548, 43566, 43584, 43599, 43622, 43642, 43660, 43676, 43698, 43708], [19894.828, 19892.013, 19925.554, 19922.046, 19913.417, 19923.363, 19912.074, 19904.264, 19897.297, 19919.139, 19887.171, 19924.312, 19941.427, 19908.26, 19937.628, 19920.185, 19912.943, 19903.819, 19939.741, 19928.597, 19903.867, 19931.659, 19898.565, 19905.006, 19857.23, 19950.643, 19942.215, 19905.533], [47263.994, 47285.864, 47287.98, 47270.851, 47275.183, 47281.311, 47274.952, 47273.949, 47268.824, 47273.475, 47264.348, 47258.962, 47250.789, 47279.676, 47288.205, 47245.549, 47261.413, 47241.184, 47264.553, 47259.248, 47254.929, 47245.378, 47240.083, 47237.861, 47265.626, 47258.407, 47215.679, 47244.841], [15.513, 12.208, 11.805, 14.276, 13.422, 9.563, 12.66, 12.867, 8.653, 12.019, 11.509, 10.689, 9.642, 16.527, 13.742, 12.47, 15.158, 12.323, 25.95, 11.754, 10.044, 11.43, 14.58, 16.333, 20.486, 23.176, 34.868, 17.451], [2467.097681795651, 2291.9489162634986, 1953.2445979290087, 2147.270948054624, 1490.866128492501, 1514.7836377552032, 2004.0135883050978, 2275.4765040080465, 1704.2431480843006, 1942.0173028489776, 1914.3863648376732, 1601.468587035448, 2361.057925860371, 1615.4950907286247, 1250.7027162822678, 1251.2818076196631, 1739.6594077929512, 2122.96889313565, 952.3624516080246, 1610.1289619736926, 2159.442998443688, 1837.6348633872349, 1498.10012248143, 1602.8422327069322, 2746.3900717157658, 897.6241056750553, 1294.7994505868257, 824.1069728306576], [1761, 1762, 1763, 1764, 1765, 1766, 1767, 1768, 1769, 1770, 1771, 1772, 1773, 1774, 1775, 1776, 1777, 1778, 1779, 1780, 1781, 1782, 1783, 1784, 1785, 1786, 1787, 1788]], [0, 4753, [43143, 43182, 43211, 43237, 43271], [5764.72, 5798.158, 5689.985, 5739.964, 5725.105], [14922.449, 14913.829, 14699.072, 14568.528, 14572.912], [16.035, 7.967, 32.559, 24.604, 9.704], [1673.7498387311098, 1873.139476241212, 1516.6261820192099, 4960.738387453794, 45130.34159517128], [1763, 1764, 1765, 1766, 1767]], [2, 4761, [43191, 43221, 43249, 43282, 43317, 43339, 43359, 43381], [22701.629, 22751.765, 22701.032, 22691.195, 22679.662, 22690.631, 22669.891, 22612.325], [44451.195, 44439.32, 44546.117, 44539.421, 44557.647, 44560.976, 44516.535, 44603.668], [14.234, 14.822, 16.522, 20.801, 16.524, 22.964, 25.765, 28.264], [2039.9348437483725, 1460.377628394113, 1677.0579636919056, 2657.8975477908257, 1810.7928162607466, 1844.6551914628844, 1474.0580024020835, 1200.2112227695236], [1764, 1765, 1766, 1767, 1768, 1769, 1770, 1771]], [5, 4772, [43242, 43279, 43312, 43335, 43356, 43377], [18718.068, 18676.011, 18722.261, 18676.833, 18693.448, 18718.748], [73425.11, 73417.546, 73434.602, 73415.168, 73406.496, 73428.078], [15.163, 14.426, 12.616, 20.109, 14.481, 11.542], [1528.294719997095, 1810.5714681611055, 1583.104580173592, 1263.5654363119338, 1209.8235581806869, 1623.479665445976], [1766, 1767, 1768, 1769, 1770, 1771]], [1, 4786, [43478, 43500, 43517, 43541, 43561], [43943.369, 43891.516, 43955.156, 43875.439, 43889.948], [21647.984, 21642.932, 21691.647, 21665.221, 21684.052], [18.68, 18.105, 23.051, 18.909, 21.97], [1135.357852868759, 839.6496375094232, 1279.5501023914803, 1625.1751575363683, 1588.2775722332244], [1775, 1776, 1777, 1778, 1779]], [0, 4796, [43575, 43595, 43614, 43634, 43655, 43672, 43684], [5791.183, 5769.482, 5751.275, 5773.652, 5804.242, 5764.263, 5759.783], [14865.416, 14899.045, 14853.29, 14895.211, 14938.878, 14929.647, 14829.899], [19.106, 10.094, 15.049, 18.522, 20.968, 31.054, 23.608], [1321.4705760242555, 2202.1875310907603, 1631.4745194381292, 909.0725020720469, 2135.2067874098825, 1407.7957979880016, 4767.252297734586], [1781, 1782, 1783, 1784, 1785, 1786, 1787]], [1, 4803, [43713, 43726, 43743, 43758, 43776, 43794, 43806, 43827, 43844, 43860, 43875, 43890, 43904, 43919, 43934, 43949], [44571.025, 44558.352, 44575.833, 44552.929, 44562.21, 44541.318, 44547.108, 44575.078, 44559.066, 44559.924, 44571.976, 44601.891, 44566.407, 44569.255, 44556.537, 44550.446], [23911.991, 23875.08, 23885.723, 23903.841, 23896.386, 23862.462, 23864.264, 23879.673, 23904.785, 23903.287, 23862.214, 23852.58, 23888.554, 23923.328, 23883.936, 23883.802], [23.88, 14.234, 14.647, 14.949, 19.709, 17.567, 19.575, 16.997, 14.101, 17.64, 25.169, 28.758, 14.557, 14.037, 21.344, 14.654], [690.7661323898195, 1567.1971687101825, 1880.6658205557821, 1762.5754722525246, 1455.2214359379782, 771.69216396176, 1495.9442485607315, 1678.3367752203158, 1001.8797753805425, 1365.100380814329, 1195.8769890624221, 645.276468362724, 1200.1400054510782, 736.2210088873416, 1660.875288584592, 1256.4212618948166], [1788, 1789, 1790, 1791, 1792, 1793, 1794, 1795, 1796, 1797, 1798, 1799, 1800, 1801, 1802, 1803]], [3, 4809, [43754, 43768, 43785, 43801, 43820, 43834, 43850, 43870, 43882, 43897, 43912, 43928, 43940, 43953, 43970, 43984, 44000], [19916.375, 19939.873, 19898.58, 19947.063, 19916.445, 19927.025, 19922.453, 19895.15, 19878.251, 19900.064, 19811.685, 19879.129, 19921.927, 19926.165, 19894.083, 19923.073, 19924.459], [47271.251, 47259.235, 47259.287, 47250.507, 47253.032, 47243.784, 47300.056, 47261.25, 47301.133, 47270.151, 47242.217, 47235.904, 47292.52, 47286.159, 47251.116, 47263.816, 47262.989], [11.124, 19.487, 13.597, 22.486, 12.863, 19.038, 19.522, 12.411, 24.918, 15.274, 20.823, 15.559, 18.261, 11.776, 21.194, 18.134, 12.876], [1486.314904359781, 1551.3599392723788, 1267.2582297363006, 1370.888089291042, 1205.4474774143177, 1093.1014542626383, 1249.3303540941085, 1300.1415823112357, 1432.0754373440784, 1575.2078066334839, 2861.0140338024225, 1326.0676994065814, 900.1368467694458, 1134.658621084972, 1348.767659207722, 1031.4242131072008, 685.0302035553092], [1791, 1792, 1793, 1794, 1795, 1796, 1797, 1798, 1799, 1800, 1801, 1802, 1803, 1804, 1805, 1806, 1807]], [0, 4816, [43847, 43863, 43879, 43894, 43907, 43921, 43936], [5478.363, 5473.844, 5474.982, 5509.73, 5450.378, 5420.286, 5411.289], [14584.876, 14563.256, 14561.717, 14608.868, 14530.151, 14605.184, 14616.27], [26.279, 17.869, 20.775, 18.859, 13.395, 18.596, 14.227], [1222.3092558525334, 1072.3018800468196, 1754.1862449607381, 831.9709395154072, 892.2140470080593, 976.0747787401343, 537.1550177237182], [1797, 1798, 1799, 1800, 1801, 1802, 1803]], [0, 4827, [43967, 43980, 43994, 44009, 44021, 44035, 44050, 44066, 44080, 44090, 44108, 44122, 44140, 44158, 44172, 44187, 44202, 44213], [6151.895, 6095.934, 6134.114, 6125.09, 6139.841, 6111.578, 6033.466, 6112.331, 6072.862, 6088.441, 6118.956, 6127.823, 6072.393, 6114.319, 6039.543, 6093.014, 6114.581, 6142.192], [14624.211, 14640.71, 14617.5, 14627.111, 14644.459, 14639.674, 14620.376, 14638.68, 14633.368, 14598.829, 14624.195, 14599.891, 14612.36, 14624.683, 14620.827, 14646.117, 14635.027, 14625.994], [16.208, 12.342, 15.925, 16.448, 10.771, 13.015, 32.388, 11.345, 13.642, 15.639, 8.311, 15.825, 11.251, 19.912, 24.816, 14.352, 14.8, 22.039], [1096.8896269611437, 1127.0616817752677, 715.6582494532728, 1410.8303613586877, 1117.2089297771943, 1361.2194638936264, 1742.888097314229, 1266.1995041632763, 1835.8632491127876, 1552.6645830902771, 1326.4884419443042, 1266.7252972319852, 2117.7932064113666, 2325.876917568603, 2163.07891065905, 1586.1747980946411, 1751.4331192446498, 1252.4578292334004], [1805, 1806, 1807, 1808, 1809, 1810, 1811, 1812, 1813, 1814, 1815, 1816, 1817, 1818, 1819, 1820, 1821, 1822]], [3, 4829, [44001, 44013, 44024, 44042, 44056], [20492.409, 20488.973, 20447.231, 20587.157, 20580.392], [47244.399, 47207.265, 47040.971, 47175.755, 47193.973], [38.377, 42.616, 13.189, 29.454, 31.666], [1108.2674774406194, 827.5907507530424, 442.1537886763132, 5111.313918537833, 1136.9317531407776], [1807, 1808, 1809, 1810, 1811]], [1, 4830, [44006, 44018, 44031, 44046, 44063, 44076, 44089, 44102, 44118, 44135, 44152, 44167], [44553.18, 44563.624, 44659.035, 44568.11, 44585.404, 44576.942, 44568.281, 44547.566, 44570.61, 44596.153, 44556.951, 44515.356], [23866.429, 23916.766, 23849.842, 23872.307, 23877.734, 23875.332, 23886.306, 23887.876, 23876.071, 23868.428, 23822.848, 23878.737], [21.551, 15.766, 40.92, 14.012, 10.308, 8.232, 10.99, 16.647, 16.063, 18.349, 25.504, 22.298], [839.9182898183531, 2534.5033318177348, 1647.3780547697656, 1281.5128689337366, 1796.1728158281894, 2102.76299233304, 1720.1715534367538, 2159.9267538857184, 1515.7880774009868, 776.2106686251647, 868.3997702677365, 928.8987174984132], [1807, 1808, 1809, 1810, 1811, 1812, 1813, 1814, 1815, 1816, 1817, 1818]], [0, 4835, [44106, 44120, 44139, 44156, 44170], [5012.633, 4973.116, 5072.973, 4924.512, 5023.024], [15052.674, 15098.524, 15071.516, 14978.359, 15102.985], [20.212, 28.63, 28.282, 1.83, 26.65], [618.061747516848, 810.9846389257921, 1869.012254392062, 341.12178214680944, 606.3788563678912], [1815, 1816, 1817, 1818, 1819]], [0, 4841, [44186, 44201, 44212, 44224, 44240, 44255, 44270], [5545.552, 5540.543, 5568.836, 5513.142, 5513.838, 5471.708, 5469.203], [14561.156, 14572.198, 14531.458, 14521.055, 14604.331, 14602.414, 14565.051], [19.243, 22.101, 14.034, 25.59, 12.605, 21.132, 20.461], [940.871080580106, 1097.2333159246102, 942.2266432828936, 387.01848191741175, 426.4983961107952, 1003.2960388749162, 853.1559557974534], [1820, 1821, 1822, 1823, 1824, 1825, 1826]], [1, 4864, [44390, 44417, 44449, 44479, 44504, 44535, 44568, 44596], [44640.551, 44548.48, 44648.083, 44798.522, 44790.727, 44765.587, 44790.07, 44772.357], [22784.015, 22846.328, 23043.204, 23096.501, 23077.763, 23056.802, 23014.848, 23067.009], [24.976, 29.265, 27.187, 15.032, 20.253, 12.489, 15.692, 18.247], [1555.6203127827482, 4923.168595799504, 6376.09500306624, 1487.5076350761806, 1615.712015879673, 2174.316050912706, 1311.5654694959126, 1487.4160367215911], [1833, 1834, 1835, 1836, 1837, 1838, 1839, 1840]], [3, 4870, [44402, 44434, 44461, 44485, 44515, 44544, 44577, 44610, 44642, 44669, 44701, 44740, 44774, 44804, 44825, 44851, 44871], [19256.625, 19213.659, 19202.814, 19216.752, 19230.319, 19219.042, 19212.398, 19224.225, 19225.662, 19221.522, 19230.66, 19249.433, 19240.591, 19233.686, 19222.26, 19210.135, 19257.688], [47010.473, 46953.215, 46985.264, 46965.791, 46978.917, 46936.14, 46966.284, 46975.82, 46980.167, 46943.446, 46975.064, 46977.679, 46987.189, 46958.889, 46936.375, 46955.767, 46939.558], [8.316, 12.069, 13.74, 12.757, 9.089, 8.043, 10.83, 12.693, 9.174, 12.679, 21.722, 16.61, 22.898, 11.369, 11.893, 14.22, 23.689], [424.41604719435264, 2618.1262157747583, 2575.696682918673, 1065.784527210548, 2104.6113296738986, 2066.9723534358486, 1949.47368599257, 1542.5146488905468, 1992.1099679444844, 1648.379573783125, 974.5547097262312, 1003.1268934069954, 1510.926593896215, 1523.6383426998375, 1547.160179402879, 1226.4285822612949, 623.0937365619685], [1834, 1835, 1836, 1837, 1838, 1839, 1840, 1841, 1842, 1843, 1844, 1845, 1846, 1847, 1848, 1849, 1850]], [4, 4877, [44438, 44468, 44493, 44522, 44551, 44585, 44619, 44648, 44674, 44707, 44746, 44776, 44808, 44829], [25809.106, 25903.983, 25945.485, 25972.741, 25930.587, 25931.603, 25945.927, 25917.329, 25899.178, 25954.93, 25928.62, 25907.586, 25983.469, 25963.621], [68575.936, 68545.412, 68550.121, 68611.975, 68592.629, 68558.688, 68563.825, 68642.857, 68590.055, 68527.896, 68605.788, 68594.318, 68575.564, 68539.949], [30.729, 22.388, 16.122, 9.095, 20.174, 20.422, 12.216, 24.139, 22.487, 18.95, 22.499, 32.294, 21.197, 15.484], [2267.6023888524833, 7152.05095673119, 2166.8057959718476, 579.93399925134, 3152.810029236687, 1420.8536097734195, 753.8416211115459, 3690.038855372619, 2909.511211886424, 1459.6859547282766, 4152.049259794094, 2771.235528705555, 2448.388442004103, 637.3079947944209], [1835, 1836, 1837, 1838, 1839, 1840, 1841, 1842, 1843, 1844, 1845, 1846, 1847, 1848]], [1, 4881, [44503, 44534, 44567, 44595, 44631, 44657, 44685, 44725, 44761, 44792], [44541.793, 44615.456, 44514.858, 44524.397, 44507.967, 44539.238, 44489.626, 44524.972, 44518.845, 44539.264], [23538.278, 23494.083, 23556.37, 23547.227, 23564.222, 23553.98, 23558.721, 23519.774, 23566.198, 23572.726], [19.205, 25.937, 13.958, 12.782, 14.061, 15.059, 18.696, 11.047, 12.797, 10.752], [1707.481493215031, 5902.814375419783, 1530.782268793017, 825.0745057993514, 2035.6901541697005, 1346.6005663057986, 1481.310623463097, 1281.6437501619507, 1068.3524190794217, 1185.4128771061032], [1837, 1838, 1839, 1840, 1841, 1842, 1843, 1844, 1845, 1846]], [3, 4883, [44545, 44578, 44611, 44643, 44670, 44702], [19311.141, 19362.673, 19421.947, 19420.207, 19400.07, 19374.979], [47504.202, 47521.888, 47439.819, 47357.399, 47538.466, 47530.67], [28.48, 23.104, 31.36, 23.332, 19.951, 27.905], [2034.3687830234037, 4069.1325816532158, 2900.639639441231, 8045.019058814368, 2340.7374393553278, 1827.8029904286002], [1839, 1840, 1841, 1842, 1843, 1844]], [2, 4886, [44549, 44581, 44615, 44646, 44672], [21536.795, 21603.257, 21600.937, 21604.326, 21599.144], [44109.689, 43980.922, 43992.246, 43977.899, 43985.106], [15.592, 9.274, 9.983, 15.415, 9.804], [25771.470332439807, 1764.255799480345, 1509.628374934885, 1035.129617269823, 1362.0099423424417], [1839, 1840, 1841, 1842, 1843]], [3, 4892, [44541, 44576, 44609, 44641, 44666, 44699], [19038.157, 18838.206, 18827.122, 18841.971, 18816.779, 18834.909], [47490.212, 47526.753, 47527.013, 47571.371, 47556.201, 47596.549], [34.261, 29.439, 20.931, 25.459, 16.107, 20.389], [3298.1960080176214, 1493.3942847507026, 2462.7447655015117, 1539.5095539348083, 1763.9351950678529, 2303.2924791150967], [1839, 1840, 1841, 1842, 1843, 1844]], [1, 4897, [44632, 44658, 44686, 44726, 44762, 44791, 44816], [44576.558, 44604.394, 44622.552, 44621.691, 44599.068, 44538.653, 44568.697], [22683.915, 22658.143, 22693.561, 22659.766, 22687.609, 22675.963, 22661.28], [19.942, 17.007, 15.452, 16.011, 15.839, 19.976, 19.756], [3444.9962548694857, 1772.1600915762715, 1664.2039451860649, 1146.9257015602775, 2446.479074123861, 440.910656110815, 377.17796843851505], [1841, 1842, 1843, 1844, 1845, 1846, 1847]], [2, 4916, [44828, 44854, 44876, 44905, 44930, 44961, 44992, 45011, 45033], [22134.634, 22125.762, 22105.952, 22129.987, 22178.684, 22190.27, 22188.148, 22262.721, 22262.079], [44834.109, 44832.575, 44808.866, 44829.449, 44794.452, 44799.427, 44842.841, 44850.747, 44847.11], [28.399, 21.143, 10.847, 12.117, 11.865, 18.416, 18.631, 20.274, 16.319], [989.0528552194149, 2821.322742666968, 2441.8251017592984, 2423.232509874697, 2135.862412651105, 3431.158885262253, 1827.3313242505994, 2468.6035942817402, 1481.2069669471948], [1848, 1849, 1850, 1851, 1852, 1853, 1854, 1855, 1856]], [2, 4919, [44853, 44874, 44904, 44928, 44960], [20969.807, 20923.367, 20921.258, 20871.223, 20887.882], [43888.718, 43887.127, 43798.97, 43863.7, 43825.329], [18.103, 21.906, 19.497, 36.391, 31.781], [825.9857244345018, 2858.961533743761, 6990.350021385463, 1892.0781052991356, 899.0202664860374], [1849, 1850, 1851, 1852, 1853]], [4, 4924, [44877, 44906, 44932, 44962, 44994], [25280.527, 25285.55, 25242.636, 25249.391, 25282.345], [68169.499, 68243.927, 68230.971, 68290.269, 68217.298], [23.895, 19.557, 14.959, 25.685, 24.434], [1854.753069185755, 968.9507075225164, 1310.1192752324475, 2576.4836833641984, 1405.5218266705376], [1850, 1851, 1852, 1853, 1854]], [3, 4931, [44900, 44926, 44959, 44991, 45010, 45030], [19594.509, 19585.244, 19583.534, 19598.96, 19667.545, 19580.789], [47240.47, 47247.955, 47233.185, 47217.086, 47239.316, 47250.068], [15.317, 16.906, 22.346, 13.585, 22.851, 15.15], [1489.0953083521983, 1218.5601840615195, 1022.0683124108207, 1329.3513371117651, 857.5421228545881, 1609.406687604506], [1851, 1852, 1853, 1854, 1855, 1856]], [0, 4934, [44892, 44921, 44947, 44977, 45006, 45023, 45048], [5116.951, 5007.555, 5058.73, 5054.183, 5081.04, 5083.764, 5089.562], [14987.186, 15024.538, 14938.768, 15015.048, 14925.669, 14908.02, 14934.685], [15.181, 9.922, 16.119, 24.395, 23.364, 38.196, 30.645], [1460.4564271866639, 601.1465305175033, 1283.21284359826, 790.2777284615937, 1542.9936254288104, 959.7082423115011, 3293.861303173733], [1851, 1852, 1853, 1854, 1855, 1856, 1857]], [4, 4942, [45012, 45035, 45060, 45088, 45111], [25952.779, 25850.268, 25742.46, 25724.816, 25711.128], [68547.515, 68616.38, 68733.275, 68632.323, 68805.936], [26.532, 33.252, 27.16, 31.148, 28.072], [636.5653830514715, 2327.4325334879472, 661.8053428893622, 2177.493335474244, 1445.489522416808], [1855, 1856, 1857, 1858, 1859]], [1, 4944, [45002, 45018, 45045, 45075, 45097, 45117], [43680.338, 43679.456, 43659.426, 43666.336, 43659.063, 43658.707], [21591.051, 21517.229, 21551.031, 21556.721, 21569.404, 21563.049], [15.0, 19.842, 13.235, 12.377, 11.721, 9.578], [1654.0247561650915, 351.39743299533484, 845.7310402400075, 1422.9802732986625, 2076.684774647159, 1666.8277886588874], [1854, 1855, 1856, 1857, 1858, 1859]], [3, 4946, [45027, 45053, 45081, 45105, 45124, 45142], [18079.994, 17962.182, 18040.588, 17977.244, 18144.276, 18055.329], [46913.599, 47025.457, 46944.014, 46993.862, 46961.843, 46910.218], [36.691, 40.584, 45.682, 30.131, 37.504, 34.29], [1532.4890793587745, 1195.7467517548205, 928.6011224867635, 4189.985372393874, 2061.8723618162085, 2378.4984433952386], [1856, 1857, 1858, 1859, 1860, 1861]], [5, 4947, [45029, 45057, 45086, 45107, 45128, 45144], [19138.765, 19090.1, 19159.918, 19119.555, 19120.971, 19078.289], [73444.003, 73501.834, 73386.052, 73426.317, 73423.824, 73515.186], [23.187, 19.298, 15.868, 17.38, 27.287, 30.667], [604.3922936637398, 643.9632730485984, 408.1020803545057, 663.6171094367123, 3554.4309359637055, 908.8841164865844], [1856, 1857, 1858, 1859, 1860, 1861]], [0, 4952, [45140, 45162, 45186, 45219, 45247, 45266, 45290, 45312, 45337], [6745.004, 6811.066, 6902.319, 6943.691, 6975.95, 6954.657, 6970.908, 6980.378, 6994.752], [15078.545, 14891.94, 14778.689, 14816.731, 14807.248, 14825.933, 14819.229, 14828.921, 14850.2], [25.896, 23.919, 17.291, 9.493, 11.907, 10.874, 9.325, 13.987, 15.852], [1294.668721241323, 5815.769934522611, 2075.953804824885, 2386.174687385848, 1760.1381124484385, 2448.6075390021506, 1592.866747673754, 1230.2989301362334, 619.9692380374651], [1861, 1862, 1863, 1864, 1865, 1866, 1867, 1868, 1869]], [2, 4953, [45146, 45172, 45199, 45230, 45255, 45273, 45298], [22517.472, 22538.949, 22551.775, 22730.875, 22550.641, 22667.313, 22600.102], [44633.456, 44660.023, 44573.743, 44634.37, 44737.828, 44604.783, 44566.795], [33.087, 24.553, 15.979, 29.562, 18.608, 29.488, 25.966], [587.9076425939533, 5793.243332474575, 1113.5803261828655, 915.3862642557585, 495.0470355530723, 1748.2155719610907, 610.5619941648187], [1861, 1862, 1863, 1864, 1865, 1866, 1867]], [0, 4958, [45161, 45185, 45217, 45245, 45265, 45289, 45311, 45336, 45355, 45383, 45405, 45433], [5342.928, 5337.001, 5311.557, 5212.247, 5285.872, 5261.951, 5207.367, 5140.555, 5266.741, 5297.821, 5293.192, 5246.851], [14773.967, 14765.465, 14698.62, 14675.878, 14705.657, 14686.831, 14700.438, 14719.574, 14750.802, 14732.219, 14710.87, 14700.003], [17.708, 16.519, 13.249, 12.028, 17.153, 14.947, 17.376, 21.51, 20.617, 20.03, 14.777, 14.817], [1086.524706971889, 1443.0172612198098, 2016.8052092306557, 3177.6708187058766, 2708.42036387, 4792.3123514401805, 1100.7869844449158, 5709.594216762384, 1996.389007984257, 1613.8665285504205, 2701.160797778638, 695.1874551335103], [1862, 1863, 1864, 1865, 1866, 1867, 1868, 1869, 1870, 1871, 1872, 1873]], [1, 4969, [45281, 45306, 45330, 45350, 45377, 45402, 45428, 45450, 45474, 45498], [44273.423, 44275.422, 44273.272, 44256.642, 44273.898, 44240.204, 44287.583, 44270.997, 44277.162, 44272.153], [22578.952, 22597.187, 22590.633, 22562.526, 22596.745, 22559.273, 22600.831, 22585.291, 22582.733, 22602.125], [10.012, 8.35, 9.165, 9.603, 9.019, 18.58, 10.164, 12.201, 14.266, 12.311], [1561.8968912274634, 2592.113161651138, 1772.857304243153, 1650.139432188537, 1345.4055856873445, 1381.5639810201644, 1784.8230815518386, 1962.0810481531212, 1140.2594038397394, 2026.368596128787], [1866, 1867, 1868, 1869, 1870, 1871, 1872, 1873, 1874, 1875]], [4, 4975, [45299, 45322, 45343, 45368, 45393, 45415, 45439, 45463, 45485, 45516, 45535], [25635.78, 25620.259, 25485.825, 25652.632, 25633.957, 25708.933, 25666.941, 25597.138, 25630.684, 25466.911, 25491.465], [68694.765, 68767.774, 68894.849, 68825.508, 68757.11, 68802.308, 68778.526, 68740.349, 68802.612, 68927.581, 68845.038], [28.888, 34.596, 29.428, 25.648, 31.662, 12.487, 21.774, 13.063, 3.713, 26.653, 40.339], [938.7308700034143, 1603.5716647467857, 1642.7591237843278, 2417.2336334223637, 2275.1525816570515, 786.8205576945211, 718.389161236778, 337.098484211986, 331.7640917135778, 1260.2410895637647, 2072.0590549645704], [1867, 1868, 1869, 1870, 1871, 1872, 1873, 1874, 1875, 1876, 1877]], [4, 4984, [45342, 45367, 45392, 45414, 45438, 45462, 45484, 45515, 45533, 45549, 45569, 45596, 45622, 45642], [24982.451, 24952.291, 24944.76, 24847.177, 24842.774, 24865.033, 24776.784, 24729.869, 24773.602, 24804.969, 24755.894, 24833.211, 24809.199, 24779.924], [68219.041, 68174.275, 68171.509, 68171.146, 68195.106, 68151.1, 68172.467, 68165.468, 68169.685, 68184.825, 68176.801, 68143.637, 68126.4, 68123.042], [18.263, 22.386, 25.131, 19.221, 28.486, 33.106, 21.007, 20.233, 28.733, 17.491, 17.991, 29.082, 30.608, 30.719], [1932.4127522252168, 1051.0085751279746, 1434.558741542957, 963.7270830946493, 877.0930709848433, 1590.411184720004, 1429.1024393684197, 957.7584906241684, 1123.0012577801972, 1223.437004431799, 1527.7559109351635, 2561.127508145913, 1519.9485023723746, 1322.1520857364148], [1869, 1870, 1871, 1872, 1873, 1874, 1875, 1876, 1877, 1878, 1879, 1880, 1881, 1882]], [5, 4986, [45362, 45386, 45410, 45437, 45460, 45481, 45513, 45531, 45548], [19128.486, 19187.443, 19244.472, 19256.06, 19223.79, 19228.47, 19257.01, 19262.361, 19211.255], [73495.082, 73484.687, 73401.452, 73431.017, 73406.465, 73419.204, 73369.395, 73377.422, 73464.678], [27.455, 22.998, 15.934, 23.595, 25.296, 20.049, 30.335, 37.733, 9.321], [817.1200201857109, 748.4317372088349, 6133.1227060311985, 1408.8572916419773, 1917.2662566249862, 2000.991674358874, 2854.93051666297, 1224.6623554286898, 412.778588961222], [1870, 1871, 1872, 1873, 1874, 1875, 1876, 1877, 1878]], [3, 5014, [45591, 45617, 45638, 45662, 45680], [17962.28, 17973.842, 17973.043, 17936.516, 18053.183], [47116.519, 47137.598, 47046.806, 47103.287, 47055.006], [32.933, 16.76, 22.005, 22.275, 27.652], [1830.2142486082855, 2317.189451908698, 4594.098368427716, 858.6223787953163, 1641.1162274978803], [1880, 1881, 1882, 1883, 1884]], [4, 5018, [45668, 45682, 45700, 45713, 45729, 45750, 45770, 45793, 45814, 45846, 45880, 45914, 45945, 45979, 46019, 46051, 46080], [25382.766, 25561.554, 25567.999, 25519.163, 25575.0, 25636.261, 25678.38, 25652.03, 25681.543, 25715.574, 25675.048, 25615.766, 25667.593, 25732.716, 25733.634, 25698.689, 25694.477], [68939.35, 68787.615, 68816.018, 68756.787, 68748.7, 68720.856, 68790.342, 68790.086, 68798.697, 68786.182, 68771.92, 68730.852, 68808.501, 68804.63, 68705.42, 68775.933, 68732.658], [18.461, 30.028, 49.35, 32.167, 11.213, 19.48, 18.946, 33.414, 26.093, 24.933, 20.948, 21.417, 17.751, 14.523, 20.293, 24.706, 38.724], [400.4195998704319, 5341.028628876586, 1862.9488227362422, 4155.869860293517, 73474.51426963156, 485.2411091969077, 1861.7363099230843, 2420.009706333267, 1201.930485118751, 1006.4351125001623, 1650.6190495949818, 4968.679294924156, 1763.4036344619124, 885.8917378830677, 12562.363452363576, 3981.1380568447385, 3436.5459448739875], [1883, 1884, 1885, 1886, 1887, 1888, 1889, 1890, 1891, 1892, 1893, 1894, 1895, 1896, 1897, 1898, 1899]], [4, 5031, [45792, 45813, 45845, 45879, 45913, 45944, 45978, 46018, 46050, 46078, 46102, 46125, 46148], [24864.651, 24832.133, 24815.702, 24899.294, 24834.64, 24838.795, 24823.221, 24827.183, 24916.091, 24946.995, 25021.853, 24956.986, 24917.984], [68193.017, 68275.692, 68217.901, 68264.629, 68228.995, 68255.008, 68269.172, 68223.12, 68203.641, 68184.825, 68214.571, 68197.831, 68235.061], [34.218, 20.714, 16.835, 27.702, 14.656, 14.356, 27.343, 27.207, 3.075, 26.79, 10.836, 18.561, 31.403], [884.5018623585248, 992.1476742117537, 1125.0276506447667, 1842.01356914618, 1997.7426822750604, 1473.1108712193416, 5501.698118399688, 3031.297674928602, 388.255660891701, 2910.3826586746923, 40816.21769343395, 7441.716959901324, 2608.8492813270727], [1890, 1891, 1892, 1893, 1894, 1895, 1896, 1897, 1898, 1899, 1900, 1901, 1902]], [5, 5035, [45790, 45811, 45841, 45876, 45909, 45937, 45972, 46010, 46043, 46074], [19693.746, 19671.482, 19642.842, 19651.142, 19646.757, 19670.664, 19657.909, 19622.235, 19633.801, 19680.331], [73077.808, 73152.758, 73116.784, 73039.17, 72922.34, 72936.227, 72927.332, 72961.78, 72937.53, 72947.513], [32.671, 20.873, 21.745, 22.641, 13.577, 13.297, 19.739, 15.076, 15.666, 18.389], [2574.371438777302, 1429.465659984831, 3947.057256228863, 1606.8019154330161, 1392.709736552363
[truncated: 1,005,699 more chars]
