# Supplementary material for: The lipoprotein Pal stabilises the bacterial outer membrane during constriction by a mobilisation-and-capture mechanism
Source: Nat Commun. 2020 Mar 11;11:1305. doi: 10.1038/s41467-020-15083-5 (PMC7066135; doi:10.1038/s41467-020-15083-5)
Supplement: Supplementary file 3 — Source Data [file 41467_2020_15083_MOESM3_ESM.zip › source_files/PGI_Raw_Data_Figure_1/RKCK16_n27_c1_f3_Checked.txt]

[[2, 9, [84, 102, 121, 138, 158, 169, 184, 207], [10548.589, 10462.499, 10495.977, 10474.808, 10502.568, 10508.392, 10495.81, 10507.721], [11071.212, 11078.017, 11115.641, 11102.407, 11099.664, 11091.153, 11103.315, 11123.619], [28.276, 22.347, 13.297, 10.762, 21.788, 15.678, 22.651, 17.744], [2102.7796389328246, 1427.215851923797, 1439.2831076964871, 927.1589534071347, 1748.8551917017567, 2070.9700438798673, 1320.6395033221895, 1201.5881397372584], [5, 6, 7, 8, 9, 10, 11, 12]], [13, 17, [178, 201, 225, 251, 274], [46382.385, 46400.421, 46376.818, 46440.852, 46455.985], [60706.086, 60671.228, 60711.362, 60644.214, 60732.237], [23.053, 16.884, 21.185, 23.167, 21.922], [3215.654930650432, 1459.905984012685, 9875.578459620281, 982.9287670323359, 1090.3555579156803], [10, 11, 12, 13, 14]], [2, 24, [233, 257, 284, 309, 338, 396, 477, 573, 672, 770, 861], [11097.097, 11111.785, 11109.252, 11108.595, 11054.083, 11072.211, 11079.483, 11061.75, 11071.643, 11126.865, 11060.508], [11068.027, 11097.192, 11065.731, 11098.118, 11107.693, 11021.497, 11044.191, 11073.962, 10886.566, 10796.145, 10737.85], [19.854, 14.786, 16.975, 17.173, 28.575, 17.169, 12.934, 25.267, 19.832, 19.009, 17.796], [1472.2369601643436, 4098.041748399824, 1788.15759250281, 24392.414708198423, 5000.1135453649085, 1060.3135944129767, 1761.7148131785157, 3063.4062769417133, 7501.365228957937, 5007.020781834938, 1095.499104540872], [13, 14, 15, 16, 17, 18, 19, 20, 21, 22, 23]], [2, 29, [285, 308, 339, 397, 478, 574, 673, 771], [11063.415, 11129.612, 11049.62, 11044.662, 11005.944, 11038.899, 11070.65, 11112.787], [11396.94, 11455.641, 11283.04, 11481.061, 11432.158, 11449.228, 11526.27, 11526.265], [20.996, 30.528, 39.82, 23.494, 11.354, 19.069, 15.103, 36.557], [6497.829878459423, 3089.3503986202727, 3136.664350014098, 1995.283456273986, 54207.69644426332, 7186.541560692095, 1016.5417602432238, 5464.700262211541], [15, 16, 17, 18, 19, 20, 21, 22]], [6, 44, [540, 639, 740, 829, 927], [45113.492, 45093.926, 45078.711, 45128.521, 45214.656], [30607.752, 30686.511, 30537.611, 30618.374, 30649.539], [29.358, 31.877, 28.768, 15.705, 33.985], [5091.227843561998, 4308.072441488291, 4335.863716728414, 11801.162497371433, 2243.822464777506], [19, 20, 21, 22, 23]], [13, 45, [455, 543, 640, 742, 830, 929, 1016, 1109, 1205, 1298], [46306.767, 46380.682, 46333.219, 46264.372, 46353.958, 46385.651, 46376.243, 46300.259, 46441.872, 46416.683], [60608.125, 60553.079, 60546.517, 60522.76, 60593.91, 60574.358, 60547.249, 60527.95, 60628.462, 60717.799], [17.389, 18.85, 19.587, 17.763, 12.734, 18.247, 14.866, 19.91, 28.475, 24.008], [2633.7062867569543, 6543.837787528486, 3618.788071711735, 4023.589199882321, 7597.9091603741535, 4286.464123578175, 14558.1292436379, 1089.6935042698253, 1123.3747357575432, 997.4482726326306], [18, 19, 20, 21, 22, 23, 24, 25, 26, 27]], [3, 50, [379, 462, 550, 648, 750], [717.396, 711.083, 775.092, 755.706, 741.953], [18697.073, 18715.801, 18709.825, 18655.434, 18721.744], [18.706, 20.616, 22.307, 18.04, 21.632], [1696.994185411037, 6779.34673484547, 6315.140746710723, 6598.403079825605, 7024.2837978646685], [18, 19, 20, 21, 22]], [11, 58, [476, 571, 670, 768, 857], [9718.602, 9692.74, 9684.154, 9766.696, 9856.66], [54462.401, 54457.859, 54457.928, 54506.283, 54480.279], [13.439, 14.425, 9.723, 28.839, 20.147], [1642.9870070988025, 2552.995713236129, 2910.216287634599, 2333.3433856794322, 582.8765276849937], [19, 20, 21, 22, 23]], [2, 59, [340, 398, 479, 577, 674, 773, 863, 957, 1049, 1145, 1237, 1334, 1434, 1523, 1606, 1680, 1743, 1804, 1867, 1930, 1983, 2042, 2093], [11874.269, 11909.491, 11914.924, 11913.273, 11906.171, 11928.875, 11906.046, 11928.189, 11858.438, 11805.494, 11801.678, 11757.571, 11737.094, 11743.27, 11749.221, 11722.143, 11742.831, 11737.111, 11753.112, 11705.2, 11732.896, 11719.57, 11757.931], [12263.721, 12264.077, 12279.436, 12255.905, 12271.186, 12256.247, 12217.582, 12214.806, 12187.716, 12139.511, 12160.23, 12100.562, 12115.857, 12126.519, 12110.627, 12087.466, 12150.286, 12128.934, 12137.607, 12112.092, 12112.746, 12105.361, 12112.487], [20.166, 15.613, 11.493, 22.33, 11.381, 14.134, 20.151, 13.261, 29.59, 27.13, 21.289, 10.436, 14.741, 8.608, 8.858, 19.658, 14.775, 17.811, 15.479, 10.445, 10.515, 7.747, 14.518], [3520.8932524234006, 2978.3831444162743, 4677.518395794403, 5275.963905945041, 3823.3950584436107, 3696.993315027452, 5840.375324493378, 10049.292606888923, 4433.927592110065, 5127.620673537186, 5063.55743814169, 2851.9980412730442, 4337.535150970294, 1729.2866471237196, 4238.704700886062, 2364.1268889044827, 2461.298152549411, 1824.1657313058288, 2124.8288022883303, 2068.146291636466, 3513.2201176289755, 3872.293912945708, 2503.239725549423], [17, 18, 19, 20, 21, 22, 23, 24, 25, 26, 27, 28, 29, 30, 31, 32, 33, 34, 35, 36, 37, 38, 39]], [7, 63, [487, 586, 684, 783, 872, 967, 1058, 1150], [18435.768, 18476.815, 18463.234, 18505.11, 18501.577, 18459.785, 18443.88, 18494.66], [33554.902, 33681.119, 33734.304, 33718.022, 33695.862, 33721.921, 33745.875, 33624.915], [26.582, 16.101, 8.35, 7.665, 10.781, 16.705, 18.769, 18.423], [5084.99647735605, 3122.304242404383, 5559.464742045005, 5603.264331794118, 4976.0380647408365, 5416.373956053167, 5101.954726308576, 1462.2399595364175], [19, 20, 21, 22, 23, 24, 25, 26]], [14, 73, [349, 415, 499, 597, 695, 789], [21303.216, 21338.07, 21319.971, 21258.955, 21202.954, 21247.569], [62914.107, 62854.335, 62823.489, 62898.525, 62898.471, 62877.944], [37.231, 24.764, 18.439, 46.68, 11.024, 22.131], [1618.5594771787976, 1666.4538390401779, 5008.172531421638, 1754.955982506293, 78701.32400910798, 9226.327203025448], [17, 18, 19, 20, 21, 22]], [14, 76, [502, 601, 701, 793, 889, 980, 1068, 1164, 1254, 1354, 1452, 1539, 1627], [22375.39, 22307.7, 22311.551, 22341.865, 22286.416, 22296.397, 22289.642, 22265.916, 22290.88, 22254.562, 22273.004, 22203.617, 22186.491], [62548.539, 62586.095, 62566.287, 62572.822, 62602.205, 62607.285, 62618.928, 62542.664, 62420.543, 62511.32, 62321.123, 62414.559, 62408.745], [15.791, 12.452, 13.061, 20.903, 14.84, 19.28, 12.301, 19.543, 27.325, 31.37, 23.227, 28.511, 31.08], [1690.134111967454, 2532.917813517583, 3481.1783615397694, 2857.3895171017507, 1183.7645703234937, 4005.8660583550695, 2136.009307542763, 2156.040128697661, 3150.2662619794432, 5120.290174004294, 1155.561059563337, 1461.5096166767614, 2095.573992603652], [19, 20, 21, 22, 23, 24, 25, 26, 27, 28, 29, 30, 31]], [12, 79, [351, 420, 505, 604, 703, 795, 891, 981, 1069], [22809.405, 22805.374, 22791.315, 22805.436, 22795.323, 22803.898, 22798.148, 22805.062, 22789.868], [56946.07, 56929.502, 56947.341, 56952.706, 56927.523, 56868.32, 56891.446, 56936.422, 56953.631], [6.912, 7.744, 5.639, 5.181, 8.962, 15.119, 11.35, 6.507, 6.163], [4453.635305008822, 4244.436106754475, 4995.635493504322, 5562.378775204665, 4911.4896515762375, 9183.708965899015, 6458.109831503449, 5001.660041355327, 4563.155897705544], [17, 18, 19, 20, 21, 22, 23, 24, 25]], [5, 92, [553, 650, 753, 837, 935, 1023, 1114], [1592.384, 1571.45, 1531.087, 1592.192, 1560.117, 1581.198, 1544.171], [28431.004, 28329.646, 28354.017, 28351.574, 28330.514, 28347.695, 28347.923], [27.817, 16.669, 11.726, 12.13, 13.808, 12.077, 15.004], [4066.845115434006, 1360.2104041672576, 2847.24084621278, 3022.335347576203, 2545.372598292041, 3201.726751588371, 1723.563985327053], [20, 21, 22, 23, 24, 25, 26]], [3, 105, [651, 754, 838, 938, 1025, 1117, 1212, 1306], [1841.436, 1830.556, 1856.951, 1888.384, 1906.071, 1882.09, 1855.65, 1907.476], [19040.964, 19067.776, 19039.011, 19092.959, 19091.56, 19052.531, 19110.727, 19106.87], [13.69, 18.842, 26.53, 14.269, 14.975, 19.7, 11.669, 32.007], [1693.4139555787729, 2530.5869731441203, 1828.2340649996938, 2153.79387954276, 2141.741849201785, 864.2944569057391, 1673.4442599339395, 1561.4174688561818], [21, 22, 23, 24, 25, 26, 27, 28]], [9, 111, [946, 1034, 1127, 1223, 1318], [4517.491, 4510.397, 4513.517, 4490.708, 4523.525], [47028.096, 46913.252, 46969.342, 46954.158, 46987.063], [25.81, 20.132, 13.248, 23.256, 20.63], [1407.73515511898, 1559.992152719881, 1293.3908659439571, 1371.3879913497701, 912.1020613883825], [24, 25, 26, 27, 28]], [12, 120, [982, 1070, 1166, 1256, 1356, 1453], [23004.54, 23085.029, 23088.607, 22999.07, 23054.853, 23066.28], [59301.153, 59265.216, 59256.001, 59236.861, 59274.842, 59276.327], [18.441, 17.019, 18.909, 14.5, 14.202, 16.01], [735.5098516029977, 5744.731607738078, 3460.8887299612466, 1565.79799985935, 2636.045175094779, 2179.4161455422586], [24, 25, 26, 27, 28, 29]], [4, 122, [984, 1073, 1168, 1260, 1361], [23924.109, 23946.525, 23802.153, 23890.426, 23928.991], [27605.701, 27625.851, 27672.674, 27595.595, 27735.279], [26.096, 28.647, 20.696, 27.66, 29.703], [2726.3367863896847, 2979.2729870915286, 6634.858060684675, 3580.472935722866, 3036.0786871687665], [24, 25, 26, 27, 28]], [4, 123, [893, 985, 1074, 1169, 1264, 1363, 1457, 1543, 1629], [24073.466, 24075.272, 24045.915, 24033.842, 24031.209, 24024.764, 24037.497, 24062.723, 24034.175], [28185.387, 28211.224, 28208.588, 28189.727, 28222.865, 28168.147, 28208.84, 28201.865, 28247.152], [12.538, 19.06, 13.869, 16.44, 16.497, 17.173, 15.639, 15.81, 17.957], [2703.181460739924, 3655.4436898729195, 3106.0205022523533, 3383.630958591112, 2302.919071750122, 5011.893784565788, 1802.0264999305605, 1691.4947302988435, 1987.5242294771974], [23, 24, 25, 26, 27, 28, 29, 30, 31]], [0, 128, [813, 914, 1002, 1094, 1188, 1285, 1388, 1478, 1564], [34353.482, 34290.385, 34198.831, 34185.974, 34244.848, 34273.41, 34157.668, 34170.938, 34224.736], [2725.608, 2731.166, 2765.923, 2714.63, 2739.754, 2693.948, 2680.689, 2683.902, 2670.191], [33.322, 22.298, 29.585, 13.508, 30.146, 20.457, 47.171, 25.611, 21.185], [5401.377932241055, 6811.821173049275, 2216.48310749492, 509.67253253290676, 1971.1570481120318, 5435.962954573562, 1510.517619921657, 1278.2213889424006, 1770.4086158171162], [22, 23, 24, 25, 26, 27, 28, 29, 30]], [1, 167, [1051, 1146, 1240, 1339, 1436, 1525], [13306.392, 13392.705, 13330.679, 13372.251, 13368.943, 13338.319], [5453.034, 5438.066, 5413.267, 5465.346, 5457.407, 5424.54], [23.715, 18.153, 18.553, 19.603, 16.68, 34.906], [1836.7249134967367, 1497.0139086758495, 2440.45382331951, 1830.0856340696555, 2806.9236934147043, 2996.330996227488], [25, 26, 27, 28, 29, 30]], [8, 168, [1052, 1147, 1239, 1340, 1437, 1527, 1609, 1683], [13380.061, 13359.03, 13329.618, 13361.626, 13399.462, 13284.194, 13334.664, 13388.976], [41351.525, 41347.494, 41343.248, 41377.907, 41365.355, 41341.789, 41362.593, 41401.606], [11.49, 21.698, 12.007, 15.46, 15.452, 22.332, 15.024, 21.939], [1346.0785116955506, 2068.657561901851, 2562.963603707801, 1923.58443974552, 1262.7836881767307, 2159.3929678604254, 3249.002418743655, 1965.1646911817043], [25, 26, 27, 28, 29, 30, 31, 32]], [0, 176, [1091, 1185, 1281, 1385, 1474, 1561, 1641, 1709, 1769], [33603.528, 33623.283, 33627.975, 33631.638, 33618.808, 33610.049, 33650.652, 33616.573, 33633.94], [3641.978, 3612.966, 3576.719, 3615.562, 3576.021, 3621.904, 3589.83, 3609.723, 3648.701], [19.501, 10.889, 11.696, 11.58, 12.936, 12.222, 9.637, 11.279, 10.527], [1946.2387944675572, 3822.00887426332, 2379.6454189679644, 3158.9483860493056, 3689.5503569613793, 3929.2990810950114, 3165.737520579453, 2258.5094684024803, 1408.4535290079216], [25, 26, 27, 28, 29, 30, 31, 32, 33]], [10, 182, [1350, 1450, 1537, 1621, 1694, 1754, 1815, 1873, 1937, 1989, 2052, 2101, 2148, 2207, 2252, 2298, 2351, 2406, 2467, 2528, 2576, 2625, 2669, 2707, 2745, 2789], [20613.661, 20572.082, 20613.823, 20655.812, 20687.917, 20694.877, 20602.02, 20580.338, 20636.474, 20559.876, 20574.672, 20569.75, 20556.387, 20552.997, 20625.058, 20662.192, 20707.875, 20716.689, 20706.911, 20660.599, 20633.661, 20627.482, 20577.462, 20595.881, 20572.649, 20579.753], [48459.497, 48525.132, 48524.84, 48532.903, 48491.294, 48430.613, 48538.424, 48528.159, 48566.75, 48549.906, 48543.213, 48530.502, 48510.336, 48566.946, 48495.845, 48476.06, 48430.746, 48388.585, 48477.199, 48466.352, 48483.715, 48594.946, 48543.454, 48522.859, 48511.498, 48517.787], [30.364, 25.897, 18.757, 18.952, 23.033, 20.904, 29.883, 21.244, 19.674, 23.595, 19.466, 19.821, 15.489, 23.127, 18.44, 20.392, 14.056, 14.823, 15.315, 14.884, 22.74, 22.001, 19.914, 14.2, 12.703, 15.053], [1142.846481620838, 824.2692916297068, 2474.37972938792, 1048.0547384866177, 937.3009204323429, 7252.090190010846, 1791.9239313469698, 1208.1492866049805, 2485.558218347847, 3425.4258825728807, 3364.1551803716056, 4020.244140949462, 1502.8244883526945, 785.1844476045636, 1774.4678196802377, 5115.0386999879665, 6442.562856430137, 5151.119399287008, 1965.0732217083823, 3014.4754410587466, 1471.5489721618483, 6409.55723517019, 1621.2822460443824, 1670.7402329184351, 2077.598430336988, 1089.370117606281], [28, 29, 30, 31, 32, 33, 34, 35, 36, 37, 38, 39, 40, 41, 42, 43, 44, 45, 46, 47, 48, 49, 50, 51, 52, 53]], [4, 186, [1371, 1460, 1547, 1631, 1700, 1762, 1824, 1880, 1943, 1996, 2060, 2106, 2153, 2210, 2255, 2302, 2357, 2409, 2477], [25376.378, 25458.407, 25397.688, 25430.115, 25467.799, 25441.417, 25489.097, 25446.725, 25414.298, 25487.434, 25470.237, 25469.716, 25324.691, 25325.87, 25208.543, 25213.377, 25247.895, 25230.906, 25246.254], [29511.42, 29589.323, 29575.351, 29579.711, 29589.394, 29612.655, 29618.223, 29595.583, 29526.541, 29560.466, 29559.637, 29575.703, 29608.867, 29598.343, 29653.31, 29650.357, 29660.972, 29648.715, 29634.258], [34.601, 25.683, 18.964, 19.829, 15.831, 16.594, 14.05, 22.103, 28.755, 23.706, 23.601, 22.583, 24.031, 21.599, 17.246, 15.762, 28.276, 17.98, 20.772], [2750.9851840546435, 2592.465393964847, 4734.242240865861, 1172.245863687402, 1532.428574403509, 3493.8854420564535, 2570.8076002577504, 1664.3387004761075, 5031.908225810646, 1656.7189242046097, 991.4624339822749, 2332.8049880735807, 2765.086476825826, 3850.253935058638, 1612.2219373130122, 1149.0592085049866, 1034.3972501285807, 1318.3338095846984, 1632.5325365862627], [28, 29, 30, 31, 32, 33, 34, 35, 36, 37, 38, 39, 40, 41, 42, 43, 44, 45, 46]], [3, 191, [1210, 1303, 1409, 1496, 1582, 1657], [804.549, 633.238, 627.257, 679.0, 770.786, 801.276], [18969.525, 18844.947, 18837.226, 18946.368, 19015.825, 19024.706], [15.951, 16.333, 17.85, 25.745, 18.128, 20.06], [47340.10756219631, 7905.435464329584, 4281.932087350035, 2097.8815648861364, 4852.958478597081, 3606.4020988501097], [27, 28, 29, 30, 31, 32]], [5, 192, [1304, 1411, 1497, 1583, 1658, 1728, 1788, 1851, 1912, 1968, 2030], [1565.938, 1554.724, 1582.979, 1596.923, 1552.554, 1586.91, 1568.474, 1543.349, 1581.47, 1515.236, 1579.811], [28357.357, 28319.191, 28364.081, 28350.089, 28347.93, 28328.032, 28320.972, 28323.313, 28342.887, 28329.255, 28308.029], [9.775, 18.061, 21.217, 17.148, 21.362, 14.293, 16.683, 23.584, 17.587, 13.09, 20.071], [1816.9945421049952, 896.0059284219707, 1700.6328888529588, 1459.47694728165, 7260.582676969992, 1859.0364726351897, 1537.6899318784356, 1452.3700392284643, 1321.546431292107, 1419.654239180908, 2422.681783210271], [28, 29, 30, 31, 32, 33, 34, 35, 36, 37, 38]], [5, 195, [1500, 1587, 1662, 1731, 1789], [2401.32, 2368.329, 2481.103, 2452.523, 2434.689], [28868.363, 28922.035, 28857.201, 28855.9, 28852.287], [21.937, 39.518, 25.78, 28.048, 32.143], [5811.15367256134, 2061.608050720867, 2471.7626285692254, 2249.930319989211, 1207.5813584450518], [30, 31, 32, 33, 34]], [2, 207, [1331, 1433, 1522, 1605, 1679], [10666.818, 10734.133, 10779.096, 10784.287, 10705.866], [10493.256, 10456.805, 10441.933, 10372.245, 10368.818], [28.146, 27.637, 28.76, 12.04, 37.689], [6233.464691842837, 993.7172462389829, 1213.3288108723768, 1087.7146070829776, 1338.4595449049439], [28, 29, 30, 31, 32]], [1, 208, [1238, 1335, 1435, 1524, 1607, 1681, 1744, 1805, 1868], [12653.297, 12671.602, 12637.862, 12712.658, 12650.533, 12597.918, 12708.976, 12691.196, 12665.436], [5092.214, 5062.843, 5087.796, 5101.188, 5170.881, 5157.693, 5050.72, 5072.446, 5088.728], [23.829, 25.334, 22.002, 18.028, 21.412, 19.227, 30.49, 22.585, 19.121], [1460.509611422648, 3296.5337259237444, 2606.8993119545694, 688.1879857280679, 3772.7338209743452, 1191.4263543451016, 909.455339965874, 957.8997689603668, 1689.5339043888061], [27, 28, 29, 30, 31, 32, 33, 34, 35]], [8, 209, [1241, 1341, 1438, 1528, 1610, 1684, 1746, 1806, 1871, 1933], [13669.264, 13620.607, 13654.505, 13671.609, 13658.693, 13706.918, 13656.955, 13717.243, 13668.354, 13692.237], [40191.341, 40254.209, 40179.031, 40231.455, 40285.689, 40229.851, 40241.531, 40193.508, 40217.63, 40211.922], [25.051, 30.82, 16.874, 31.156, 16.55, 29.693, 26.757, 22.87, 25.216, 27.135], [1899.538963736661, 1634.2667508613229, 1135.496540636028, 1372.647309263016, 2886.6919805960974, 4292.9975846610805, 1399.7280686160418, 1216.681750043289, 1807.3162857775424, 1536.1474886210895], [27, 28, 29, 30, 31, 32, 33, 34, 35, 36]], [7, 212, [1346, 1444, 1534, 1619, 1690, 1753, 1813], [18408.454, 18418.815, 18453.513, 18457.753, 18462.711, 18414.881, 18424.241], [33278.413, 33199.756, 33250.591, 33282.712, 33240.602, 33231.262, 33210.823], [17.424, 15.701, 12.292, 21.559, 31.524, 18.809, 17.613], [4446.28683761757, 3294.42107554133, 1982.5061997732355, 1508.600346247574, 1645.1685004252408, 2371.7638681627614, 1977.0156994484737], [28, 29, 30, 31, 32, 33, 34]], [9, 214, [1921, 1978, 2036, 2088, 2138, 2194, 2240, 2284], [4485.733, 4473.124, 4486.05, 4466.452, 4405.409, 4502.8, 4478.855, 4492.727], [47876.157, 47904.566, 47901.741, 47874.146, 47925.298, 47870.285, 47903.03, 47902.541], [9.42, 12.11, 12.644, 10.973, 20.954, 21.926, 19.455, 16.913], [2315.381691655421, 1656.982846992718, 2415.439618915645, 1877.0854420899273, 2254.6785550398363, 2279.197931915757, 805.3144666054401, 2425.419587027816], [36, 37, 38, 39, 40, 41, 42, 43]], [3, 230, [1787, 1850, 1910, 1967, 2029, 2081], [601.903, 507.377, 512.998, 457.516, 497.582, 503.542], [19030.885, 19076.311, 19091.507, 19011.749, 19003.296, 19039.031], [21.265, 28.721, 25.753, 30.168, 26.067, 30.056], [2348.5410255914685, 785.4494935368069, 2387.406874137855, 2765.57637354226, 4733.346878895494, 2746.467721330846], [34, 35, 36, 37, 38, 39]], [5, 231, [1852, 1914, 1971, 2033, 2085], [2491.91, 2505.642, 2498.442, 2485.988, 2487.706], [30022.573, 30049.105, 30084.618, 30078.007, 30042.073], [15.906, 18.256, 14.474, 22.19, 20.655], [2165.301729234249, 1452.7401407110008, 1778.888367790709, 1299.0150742627845, 1571.2316315134592], [35, 36, 37, 38, 39]], [6, 263, [2074, 2126, 2182, 2229, 2273, 2322], [44314.912, 44301.434, 44326.727, 44344.844, 44306.733, 44310.325], [31035.013, 31056.803, 31045.479, 31053.71, 31045.583, 31039.535], [15.57, 15.527, 12.25, 13.535, 10.038, 16.565], [1877.866533687529, 1354.017004856811, 2022.3805912605574, 1757.3428707386167, 2019.5266551580353, 2393.7921543123043], [38, 39, 40, 41, 42, 43]], [8, 265, [2044, 2097, 2146, 2202, 2249, 2294], [13687.527, 13649.009, 13669.297, 13658.802, 13670.017, 13693.083], [40124.626, 40180.599, 40140.197, 40183.677, 40304.831, 40213.827], [16.692, 15.896, 25.813, 25.895, 21.916, 38.719], [2242.7252547490057, 4882.438953612799, 3443.925495544227, 3062.1119349395863, 1950.9087820897846, 1357.7497466535522], [38, 39, 40, 41, 42, 43]], [5, 288, [2280, 2331, 2383, 2436, 2509, 2561, 2605, 2655], [2489.21, 2480.489, 2498.319, 2505.631, 2496.69, 2516.35, 2528.025, 2517.951], [30085.854, 30067.862, 30080.433, 30091.893, 30056.987, 30060.923, 30061.575, 30056.882], [15.514, 15.957, 15.907, 11.208, 14.382, 18.133, 17.384, 19.875], [1769.1917504458659, 2061.9949164086383, 1389.9527582269327, 1766.4089781156317, 2420.146443218845, 2694.3653253257403, 1410.873472590821, 1848.3019955821692], [43, 44, 45, 46, 47, 48, 49, 50]], [12, 334, [2473, 2531, 2578, 2627, 2671, 2709, 2750, 2792, 2835], [22942.658, 22887.243, 22852.089, 22977.964, 22882.352, 22840.197, 22844.623, 22853.708, 22891.699], [57476.673, 57529.41, 57628.025, 57416.151, 57533.298, 57632.771, 57592.453, 57562.571, 57632.921], [18.06, 21.798, 21.444, 32.658, 18.897, 15.72, 20.263, 22.606, 27.273], [7530.909785945565, 2131.72571867648, 524.2986369106688, 5028.759518934815, 3166.103005899024, 801.1415828650969, 2172.5110625610587, 2136.673060387406, 1611.3349391983731], [46, 47, 48, 49, 50, 51, 52, 53, 54]], [2, 342, [2451, 2520, 2572, 2615, 2661, 2698], [11721.47, 11762.641, 11764.292, 11717.197, 11740.891, 11747.311], [12140.411, 12111.928, 12104.058, 12103.782, 12098.898, 12130.472], [28.7, 11.814, 9.486, 6.462, 10.375, 9.219], [2956.7828983249456, 5669.114226451168, 4561.803092534063, 4348.200349363841, 4130.8228465266375, 3378.762819435359], [46, 47, 48, 49, 50, 51]], [6, 343, [2553, 2595, 2645, 2684, 2724, 2766, 2808, 2860], [44704.488, 44745.768, 44692.842, 44675.106, 44702.423, 44631.51, 44571.555, 44651.558], [30360.354, 30399.534, 30350.587, 30387.343, 30382.612, 30316.325, 30359.337, 30404.515], [25.469, 11.732, 19.866, 29.148, 26.535, 34.627, 9.458, 29.859], [2009.0106640987074, 85042.95911370729, 1287.643607513889, 1801.8760170444427, 836.0849277619882, 1099.6139554586987, 394.77944543235134, 1173.3607990523687], [47, 48, 49, 50, 51, 52, 53, 54]], [1, 355, [2660, 2697, 2742, 2782, 2829, 2881, 2927, 2968, 3002, 3040, 3073], [11679.513, 11672.046, 11661.131, 11629.467, 11667.553, 11707.004, 11658.769, 11671.619, 11684.059, 11646.507, 11648.316], [6331.764, 6285.511, 6356.288, 6342.834, 6312.614, 6310.469, 6284.321, 6315.657, 6303.055, 6266.094, 6284.221], [13.07, 14.012, 14.096, 18.119, 11.916, 22.001, 18.088, 16.034, 15.59, 18.215, 22.607], [1901.7974922988997, 2487.939264283011, 1650.6744485582797, 1750.713429376276, 2554.9848448484286, 3924.6265907055463, 3759.170675544884, 3727.0883297562023, 2814.9092943768883, 6938.5016149518815, 2494.465400964931], [50, 51, 52, 53, 54, 55, 56, 57, 58, 59, 60]], [2, 378, [2827, 2880, 2926, 2966, 3001, 3038], [10508.637, 10449.031, 10496.872, 10487.405, 10527.74, 10435.957], [11107.929, 11059.848, 11000.812, 11031.753, 11080.713, 11108.911], [38.033, 18.938, 19.168, 30.012, 18.622, 29.968], [1924.2665289828424, 1452.045095593352, 1224.1869388235564, 952.6288615041115, 14544.847597584376, 4746.309496280904], [54, 55, 56, 57, 58, 59]], [5, 393, [2690, 2730, 2770, 2812, 2870], [1382.255, 1391.33, 1383.647, 1368.091, 1462.006], [27978.392, 27972.745, 27952.224, 27976.192, 27962.645], [9.512, 10.513, 11.895, 10.714, 25.949], [3123.7963446099598, 4427.476630501006, 4683.34815265559, 3396.6037995515603, 1052.8545702682402], [51, 52, 53, 54, 55]], [5, 394, [2733, 2772, 2814, 2871, 2914, 2956, 2990, 3027], [2510.973, 2516.38, 2479.475, 2526.308, 2455.777, 2507.126, 2477.371, 2574.347], [30018.6, 30134.716, 30125.321, 30109.25, 30186.013, 30033.719, 30071.987, 30174.557], [19.815, 20.274, 14.294, 30.739, 29.602, 26.792, 30.397, 1.852], [1523.7081299732235, 1394.0488710316351, 1018.6581257999196, 1120.8956231228667, 2263.3022658034665, 979.5870252597987, 855.7212786040172, 333.3675671366774], [52, 53, 54, 55, 56, 57, 58, 59]], [9, 395, [2773, 2815, 2872, 2917, 2960, 2991], [4213.413, 4165.487, 4165.899, 4192.232, 4234.94, 4150.966], [48884.352, 48787.826, 48817.024, 48816.052, 48844.276, 48861.788], [2.932, 18.629, 23.987, 16.77, 14.878, 20.16], [417.1521241782148, 5417.4508484639455, 764.7932147251122, 1410.8588598674926, 880.7666914243208, 647.7163452473595], [53, 54, 55, 56, 57, 58]], [12, 421, [3082, 3108, 3138, 3170, 3198], [22700.541, 22716.356, 22669.738, 22699.307, 22697.881], [58055.277, 58018.142, 58014.65, 58032.376, 58054.018], [17.648, 17.196, 16.281, 17.84, 23.317], [2550.4192618071484, 3164.177609149825, 2443.5597904252345, 1784.0682561319334, 800.57232312777], [60, 61, 62, 63, 64]], [3, 442, [3216, 3250, 3287, 3324, 3364], [2103.354, 2112.666, 2116.311, 2077.173, 2184.536], [18404.077, 18366.163, 18385.368, 18361.754, 18376.344], [22.505, 30.335, 18.969, 21.27, 26.609], [878.8571665000452, 1721.7027769588958, 1623.731900489383, 561.6477766603738, 773.2929739813168], [65, 66, 67, 68, 69]], [5, 443, [3217, 3251, 3288, 3325, 3365], [2158.89, 2186.43, 2170.296, 2146.745, 2174.837], [29170.01, 29168.14, 29162.939, 29203.692, 29160.298], [15.876, 15.364, 8.846, 12.729, 8.778], [1271.745353384928, 2183.992549891362, 2612.734697538982, 2206.7133876442444, 2926.991659095827], [65, 66, 67, 68, 69]], [1, 450, [3262, 3293, 3335, 3372, 3406, 3434, 3465, 3498, 3528, 3555, 3588, 3624, 3659, 3684, 3712, 3737, 3768, 3789, 3811, 3839, 3872, 3898, 3929], [11784.055, 11681.947, 11651.996, 11727.562, 11756.792, 11750.147, 11787.811, 11704.259, 11679.94, 11600.096, 11698.203, 11660.451, 11747.198, 11770.945, 11676.851, 11757.868, 11648.436, 11666.888, 11715.256, 11723.852, 11668.649, 11673.97, 11700.082], [6141.43, 6060.995, 6099.613, 6149.93, 6182.228, 6131.387, 6136.757, 6095.494, 6114.227, 6092.163, 6105.933, 6073.008, 6061.683, 6148.231, 6086.996, 6067.19, 6060.047, 6135.798, 6133.431, 6057.444, 6113.762, 6072.823, 6116.62], [24.323, 12.166, 18.005, 27.36, 17.988, 14.294, 21.318, 20.808, 15.139, 26.775, 30.396, 15.807, 18.45, 26.589, 13.406, 19.322, 15.392, 32.574, 19.629, 25.405, 16.668, 21.582, 15.999], [1921.5491412171818, 1575.0646539247975, 1825.2999082627146, 1189.87870167378, 2456.7310897995644, 1373.868908355319, 3324.0538977781125, 1257.7555600922312, 1390.1361294949284, 1012.0200707410279, 1359.2602052561642, 1738.2095644378223, 1314.0592791625884, 3769.132817640304, 1453.1237322799054, 1554.913967419799, 1549.0801365714844, 841.9806499544771, 1311.7338532960555, 879.0982959260122, 1457.4546432562895, 1696.5574808938, 2512.7148173503274], [66, 67, 68, 69, 70, 71, 72, 73, 74, 75, 76, 77, 78, 79, 80, 81, 82, 83, 84, 85, 86, 87, 88]], [3, 454, [3361, 3395, 3428, 3458, 3490, 3523, 3547, 3575, 3615], [341.878, 358.068, 501.427, 509.661, 535.171, 466.642, 507.883, 570.91, 741.572], [18995.342, 18997.005, 18916.928, 18890.011, 18876.315, 18932.778, 18950.012, 18888.82, 18829.634], [32.889, 14.882, 18.804, 20.517, 24.47, 24.062, 24.696, 18.367, 19.333], [2252.5943952539433, 1227.0938026508588, 3158.709576766967, 3769.1821586317233, 2598.2230854973895, 3354.458773283825, 2358.9391684007683, 1867.4170940254066, 721.3104442013217], [69, 70, 71, 72, 73, 74, 75, 76, 77]], [2, 458, [3466, 3500, 3530, 3557, 3590, 3626, 3660, 3685, 3713, 3738, 3769, 3790, 3812, 3840, 3873, 3899, 3931, 3958, 3983, 4001, 4022], [11809.028, 11868.32, 11851.189, 11850.988, 11842.065, 11892.296, 11870.578, 11880.562, 11864.832, 11873.844, 11858.015, 11827.741, 11863.91, 11877.506, 11855.953, 11851.209, 11839.729, 11864.945, 11962.395, 11858.126, 11856.3], [12134.687, 12211.973, 12192.779, 12179.889, 12193.97, 12169.452, 12185.178, 12194.305, 12182.952, 12184.055, 12181.161, 12162.034, 12191.564, 12171.233, 12221.29, 12241.641, 12166.476, 12295.69, 12183.445, 12243.053, 12193.383], [29.826, 13.701, 16.163, 13.748, 12.023, 14.549, 11.308, 13.759, 17.268, 11.809, 15.098, 15.312, 17.51, 8.985, 13.677, 14.622, 18.708, 19.614, 21.837, 24.101, 38.618], [6512.661476949547, 2146.1872633719554, 2210.712663955013, 2162.9379247770826, 1811.814724815926, 2562.4687606172106, 1675.430636022071, 1933.7763966536613, 2929.024756591673, 2930.1593997358264, 2888.6202979430236, 3735.3655486295397, 2147.1723609010733, 2834.9331367917825, 2278.9357288754813, 1245.4653811276855, 1841.621228272458, 434.24925564298627, 2043.737086776249, 1640.7454398113045, 770.5618368262584], [72, 73, 74, 75, 76, 77, 78, 79, 80, 81, 82, 83, 84, 85, 86, 87, 88, 89, 90, 91, 92]], [1, 459, [3407, 3435, 3467, 3503, 3531], [13001.159, 13048.258, 12994.386, 13027.215, 13017.491], [5549.222, 5550.264, 5471.159, 5526.558, 5510.472], [12.271, 17.569, 21.605, 10.251, 18.741], [1966.24682293737, 2085.1122324526114, 2143.810163457859, 1536.0413379888848, 1763.9692517185752], [70, 71, 72, 73, 74]], [9, 489, [3681, 3706, 3731, 3765, 3788, 3808, 3835, 3863], [4624.65, 4675.758, 4681.511, 4679.098, 4674.838, 4658.366, 4628.534, 4644.223], [47444.31, 47495.925, 47498.569, 47501.827, 47479.13, 47515.159, 47497.193, 47499.684], [28.832, 16.813, 16.048, 12.848, 19.337, 22.713, 33.767, 20.093], [2040.963117634585, 2262.960182322309, 3400.900087331477, 2988.0276643108737, 2677.2591273438607, 2400.7477020880397, 3092.046517046317, 2987.31835661611], [79, 80, 81, 82, 83, 84, 85, 86]], [9, 494, [3764, 3786, 3807, 3833, 3861], [4292.449, 4283.399, 4313.681, 4286.128, 4362.554], [46945.095, 46908.878, 46904.959, 46822.869, 46930.032], [24.99, 16.66, 27.995, 25.578, 26.727], [3108.968638585255, 8169.932599723887, 1456.0626944827413, 761.2209957850087, 2260.9860153752625], [82, 83, 84, 85, 86]], [5, 508, [3832, 3859, 3888, 3922, 3948, 3974, 3994, 4016, 4037], [1566.289, 1491.107, 1512.355, 1518.187, 1498.342, 1494.475, 1510.525, 1522.53, 1551.68], [28315.329, 28335.314, 28315.6, 28303.261, 28288.724, 28334.576, 28320.945, 28304.085, 28323.271], [25.66, 13.631, 10.441, 13.341, 14.295, 16.18, 19.792, 24.685, 26.565], [1180.8609686147638, 2011.8225844722217, 2271.973043433408, 2583.0855361617228, 1984.304665575574, 1618.3035792610426, 1671.6407808699716, 1159.7234621849218, 3431.1791131986834], [85, 86, 87, 88, 89, 90, 91, 92, 93]], [5, 512, [3860, 3889, 3923, 3949, 3977], [2239.542, 2128.399, 2249.458, 2221.794, 2192.141], [29149.283, 29075.988, 29259.973, 29159.17, 29156.153], [12.78, 28.916, 19.344, 33.123, 17.84], [583.8243914411277, 1167.4706961111574, 1303.176309452287, 2009.0210856876445, 1157.5168331959833], [86, 87, 88, 89, 90]], [10, 525, [4027, 4044, 4062, 4098, 4122, 4151], [20103.649, 20125.618, 20162.138, 20157.344, 20154.349, 20146.833], [48743.271, 48671.422, 48698.123, 48711.495, 48695.662, 48708.742], [14.339, 21.773, 21.489, 31.286, 15.244, 25.513], [1396.0423798194179, 2568.7583010038607, 1959.9481378614744, 5169.649935275592, 1376.5149027207933, 699.1243617358065], [92, 93, 94, 95, 96, 97]], [4, 552, [4245, 4271, 4297, 4323, 4349], [23999.101, 24103.066, 24063.595, 24068.763, 24002.809], [27675.492, 27539.155, 27510.562, 27537.481, 27557.432], [11.255, 20.029, 20.763, 27.531, 23.096], [80993.55395283154, 1113.5048968201556, 3125.851486598982, 1233.8541456223554, 531.2313555223493], [100, 101, 102, 103, 104]], [10, 563, [4293, 4321, 4347, 4366, 4388], [20189.107, 20152.853, 20171.714, 20258.421, 20155.005], [48594.684, 48704.009, 48692.955, 48649.354, 48649.314], [21.755, 16.866, 21.338, 30.163, 27.852], [972.6598042255974, 803.1428862985147, 1129.8754124811562, 1701.5129303482931, 2576.97172714105], [102, 103, 104, 105, 106]], [1, 592, [4612, 4630, 4658, 4722, 4803, 4901], [13320.369, 13318.617, 13376.555, 13323.355, 13310.409, 13292.766], [4716.282, 4767.051, 4769.115, 4792.234, 4778.757, 4733.639], [20.944, 17.633, 23.132, 33.808, 18.619, 14.702], [2028.780385654034, 1104.839052359778, 2525.8613144562287, 3258.6375239033055, 1392.6573721540574, 1737.1706842001133], [117, 118, 119, 120, 121, 122]], [4, 606, [4677, 4740, 4828, 4938, 5057, 5165], [25417.782, 25458.424, 25433.89, 25395.186, 25516.366, 25463.581], [29715.477, 29708.372, 29650.799, 29550.641, 29468.426, 29539.656], [21.976, 25.48, 24.999, 16.75, 28.628, 24.09], [4367.56492576436, 4946.937170853102, 4560.276034461762, 14795.52846643692, 7935.748267120139, 12349.032133647099], [119, 120, 121, 122, 123, 124]], [6, 611, [4693, 4766, 4861, 4977, 5092, 5187, 5291, 5383, 5473, 5549, 5613], [45113.575, 45107.758, 45084.09, 45042.203, 45012.069, 45118.298, 45106.29, 45158.937, 45050.848, 44989.967, 44996.143], [30609.331, 30631.495, 30602.445, 30631.808, 30533.202, 30605.671, 30559.643, 30498.602, 30471.556, 30465.853, 30502.425], [18.647, 16.256, 14.231, 17.725, 21.037, 26.983, 26.877, 18.177, 26.617, 24.811, 22.47], [2443.472375043247, 2225.433352482414, 3932.830370669953, 8470.090735654203, 7208.070175715995, 2046.2875283275969, 3682.906418732098, 3054.3725828234346, 5092.400219996276, 4600.776541845687, 531.1042648493967], [119, 120, 121, 122, 123, 124, 125, 126, 127, 128, 129]], [1, 619, [4657, 4718, 4800, 4898, 5019, 5130, 5233, 5332], [12709.572, 12744.261, 12661.854, 12674.388, 12682.577, 12699.297, 12823.875, 12774.11], [5934.743, 5879.121, 5992.178, 6021.594, 6021.083, 5974.379, 5942.268, 5894.08], [32.188, 26.673, 39.251, 27.945, 23.995, 24.849, 27.368, 27.367], [1506.3239129894578, 3919.1997207626086, 2776.4258266385464, 2902.613618693487, 3218.860522048043, 3935.4118715766695, 935.5338209404597, 3609.711311464803], [119, 120, 121, 122, 123, 124, 125, 126]], [14, 622, [4667, 4731, 4815, 4913, 5037, 5147, 5249, 5344], [20421.973, 20507.946, 20346.278, 20304.803, 20278.407, 20371.555, 20368.172, 20319.748], [63565.649, 63575.256, 63453.52, 63434.092, 63594.625, 63552.69, 63609.875, 63435.309], [32.576, 27.921, 22.66, 23.68, 35.698, 37.072, 26.48, 27.908], [4375.896314845398, 3006.552467445382, 7630.681625676413, 1208.962365634936, 2183.0437284469326, 2475.392595470158, 1735.6693760483572, 2762.492160295091], [119, 120, 121, 122, 123, 124, 125, 126]], [2, 625, [4895, 5017, 5128, 5229, 5329, 5414, 5504, 5573, 5634, 5719], [10682.043, 10679.681, 10705.595, 10679.876, 10742.247, 10732.973, 10753.761, 10866.636, 10798.378, 10919.759], [10736.484, 10761.581, 10795.612, 10758.442, 10665.614, 10710.851, 10701.615, 10661.377, 10628.445, 10587.062], [17.823, 19.767, 16.119, 14.134, 14.698, 14.473, 24.258, 31.766, 30.218, 26.426], [1400.396129874186, 2961.204871927125, 5368.5681435949755, 4695.159392528115, 2592.22319480066, 16379.646036555547, 3585.9988880614924, 1783.2686283757273, 4835.135951237961, 1157.0130834900913], [122, 123, 124, 125, 126, 127, 128, 129, 130, 131]], [7, 627, [5026, 5136, 5240, 5337, 5419, 5508, 5577, 5645, 5729, 5803, 5873, 5933, 6009], [17772.609, 17754.281, 17720.734, 17679.293, 17459.98, 17469.667, 17497.108, 17439.439, 17397.982, 17421.961, 17489.696, 17467.204, 17480.265], [33203.215, 33018.17, 33243.56, 33210.101, 33154.969, 33168.806, 33166.335, 33155.182, 33110.918, 33095.338, 33122.484, 33173.588, 33178.844], [16.801, 28.257, 20.106, 18.568, 18.868, 13.131, 19.639, 18.061, 37.302, 17.197, 26.286, 14.606, 21.817], [520.613238860079, 3803.7268704746225, 2267.1865346280047, 5149.897856413939, 2313.285982903211, 3048.9689411501936, 3174.6836273189433, 3690.180429128823, 3566.499597012318, 4723.7021761060005, 6503.605644649606, 2408.79820511702, 516.8958927134164], [123, 124, 125, 126, 127, 128, 129, 130, 131, 132, 133, 134, 135]], [14, 633, [4924, 5046, 5152, 5256, 5348, 5434, 5520, 5588, 5660], [22771.627, 22731.054, 22745.07, 22745.704, 22731.829, 22657.801, 22674.833, 22663.233, 22736.907], [62816.801, 62803.597, 62735.32, 62771.212, 62814.992, 62752.857, 62735.828, 62729.458, 62833.516], [31.045, 16.063, 17.179, 21.882, 13.603, 21.925, 24.776, 30.896, 26.096], [1106.8276392562561, 2073.8720065223, 1831.6423838925623, 1987.987092708349, 1484.4112654109617, 5114.641882694293, 1672.5268820973033, 1118.3491985564765, 7414.116063403639], [122, 123, 124, 125, 126, 127, 128, 129, 130]], [12, 634, [4926, 5047, 5153, 5257, 5349, 5433, 5521, 5589, 5661, 5742], [22941.315, 22904.347, 22869.273, 22900.709, 22910.888, 22823.154, 22929.385, 22963.418, 23041.42, 22998.99], [56654.398, 56607.236, 56546.37, 56592.993, 56584.394, 56479.787, 56591.565, 56740.483, 56727.869, 56804.173], [19.305, 22.112, 18.832, 22.936, 22.969, 19.004, 20.835, 28.075, 23.554, 15.321], [2207.82880410723, 6128.223034530557, 2868.8213914066037, 9521.982821088215, 2955.645490536763, 2635.9160790914393, 8471.52048160601, 2206.921347170035, 1404.1065205812336, 569.3687010349594], [122, 123, 124, 125, 126, 127, 128, 129, 130, 131]], [4, 637, [5443, 5527, 5593, 5667, 5748], [25389.021, 25364.041, 25356.248, 25402.79, 25334.237], [29452.315, 29489.661, 29448.193, 29468.398, 29405.892], [28.566, 11.846, 32.87, 23.581, 32.62], [4805.216634396741, 4340.950378973669, 1964.3517446414728, 3436.574129022666, 4146.808898918045], [127, 128, 129, 130, 131]], [3, 646, [4700, 4778, 4870, 4990, 5102, 5201, 5300, 5392, 5481, 5557, 5619, 5701, 5774, 5845, 5911, 5981, 6056, 6128, 6200, 6264], [566.87, 518.457, 600.838, 579.251, 629.537, 608.132, 629.581, 592.095, 616.71, 542.705, 602.87, 574.929, 592.118, 561.346, 586.618, 537.345, 545.424, 545.614, 566.954, 612.333], [19009.619, 19029.576, 19090.969, 19138.746, 19192.095, 19203.833, 19206.09, 19152.052, 19171.815, 19216.125, 19167.848, 19168.793, 19181.659, 19165.331, 19069.318, 18948.529, 19031.645, 19007.346, 19057.658, 19008.481], [32.337, 30.171, 14.285, 12.065, 11.539, 16.928, 21.699, 17.411, 10.929, 15.562, 21.397, 29.063, 22.912, 22.554, 18.978, 22.294, 12.409, 19.127, 13.164, 16.464], [4286.021440209074, 2635.8417050642306, 7108.829144774156, 14815.548008338954, 10817.953710725482, 3814.423108576796, 3355.5168106265796, 4913.31156883334, 8265.552790805257, 11479.810358172705, 4792.539923367147, 3821.2422098148063, 2106.4994917602703, 4299.309138528233, 7183.823464700328, 1266.0823242497206, 13234.804218041509, 3822.9396408683997, 28434.14437021186, 4823.359688016596], [120, 121, 122, 123, 124, 125, 126, 127, 128, 129, 130, 131, 132, 133, 134, 135, 136, 137, 138, 139]], [5, 650, [4991, 5104, 5204, 5303, 5396, 5483, 5559, 5620], [1598.683, 1760.845, 1705.724, 1725.853, 1674.657, 1645.597, 1613.935, 1512.302], [28821.466, 28733.61, 28716.207, 28890.146, 29058.866, 29056.536, 29009.122, 28952.794], [18.637, 41.311, 32.407, 33.335, 21.529, 25.824, 23.128, 32.402], [22425.93987157842, 1821.5355947191288, 1687.4242157472672, 1509.2157208476588, 3467.3382083512492, 5735.482986642101, 8031.914139804126, 732.5225788492248], [123, 124, 125, 126, 127, 128, 129, 130]], [5, 652, [5397, 5486, 5561, 5622, 5705, 5776], [1986.479, 2087.105, 2018.044, 2020.906, 1990.213, 2020.236], [29528.288, 29702.864, 29682.324, 29675.622, 29643.873, 29651.66], [27.102, 34.48, 33.38, 23.919, 13.04, 35.262], [6986.1576017725565, 690.0821185824655, 2383.020571455567, 4902.715027235933, 788.3900057698953, 1025.5592187040538], [127, 128, 129, 130, 131, 132]], [0, 665, [4754, 4844, 4959, 5079, 5176, 5278, 5370, 5457], [33343.074, 33332.601, 33363.52, 33356.945, 33355.656, 33359.794, 33329.115, 33272.929], [4606.551, 4587.811, 4598.889, 4648.324, 4596.314, 4626.628, 4602.34, 4634.01], [16.82, 18.537, 18.511, 12.85, 12.859, 11.949, 15.942, 19.185], [2823.2389502486467, 2346.4084584578727, 1604.87040267426, 3314.005109412365, 1808.0873672575487, 1899.8588019786955, 1943.1136188975747, 633.8056771749019], [120, 121, 122, 123, 124, 125, 126, 127]], [5, 669, [4703, 4781, 4872, 4992, 5106, 5207, 5305], [2131.981, 2075.484, 2059.331, 2048.658, 2094.921, 2011.218, 2041.934], [29864.753, 29793.329, 29811.153, 29782.132, 29783.246, 29742.404, 29785.667], [31.379, 25.571, 19.846, 30.269, 26.503, 21.901, 18.788], [1665.630041212027, 2425.0000510159766, 3536.9883129799678, 2084.863180809856, 3565.9105222435014, 2235.7472392247605, 2564.784839518836], [120, 121, 122, 123, 124, 125, 126]], [8, 677, [4721, 4802, 4900, 5022, 5132, 5235, 5334, 5418, 5507], [13083.014, 13166.589, 13155.72, 13069.862, 13047.715, 13040.467, 13062.429, 13059.64, 13015.988], [41444.103, 41486.106, 41491.376, 41396.169, 41441.792, 41434.967, 41490.992, 41458.39, 41412.697], [24.476, 17.169, 10.895, 20.007, 19.045, 15.508, 13.621, 16.184, 33.128], [2818.8378158651603, 8434.37644207308, 5183.037857272424, 9460.520491034284, 2593.2715382576343, 2472.3867411573724, 1847.721789371136, 1480.4613284850673, 5724.918209817579], [120, 121, 122, 123, 124, 125, 126, 127, 128]], [10, 680, [4730, 4813, 4911, 5036, 5146, 5248, 5343, 5426, 5516], [19848.369, 19832.503, 19885.026, 19874.571, 19947.578, 19910.796, 19951.543, 19919.499, 19855.897], [48037.062, 48045.944, 48061.06, 48036.311, 48017.812, 48048.51, 48053.434, 48057.396, 47985.449], [18.412, 16.262, 16.047, 10.805, 18.194, 15.941, 18.282, 15.949, 16.896], [3816.6123984320134, 5005.025861411252, 2238.2715317533475, 4750.263160827601, 4847.647779575073, 3554.518137291969, 2180.866849030521, 7757.8463581721935, 3164.1526577732097], [120, 121, 122, 123, 124, 125, 126, 127, 128]], [14, 681, [4733, 4818, 4919, 5039, 5150, 5254], [21227.596, 21326.544, 21417.926, 21340.45, 21300.012, 21302.578], [63348.777, 63293.836, 63307.521, 63304.358, 63309.691, 63320.571], [27.084, 22.335, 25.834, 27.083, 16.611, 29.171], [3800.64916468091, 1709.9348481216023, 5135.967744984834, 2778.2694545731056, 1387.6922820280702, 1791.839653830089], [120, 121, 122, 123, 124, 125]], [14, 683, [4823, 4927, 5049, 5156, 5258, 5351], [23114.537, 23051.175, 23043.784, 22966.124, 22988.38, 23064.826], [62373.581, 62390.653, 62466.794, 62451.099, 62421.593, 62315.094], [16.985, 23.35, 24.056, 33.525, 27.44, 23.85], [983.2134078706913, 1809.440161024881, 6581.835121588614, 6356.946859129522, 4143.091610815989, 764.1981464253548], [121, 122, 123, 124, 125, 126]], [4, 684, [5050, 5157, 5259, 5352, 5436], [23686.208, 23704.901, 23575.075, 23687.642, 23841.866], [27754.305, 27779.023, 27681.631, 27731.732, 27737.077], [16.608, 12.632, 17.052, 14.404, 42.046], [9055.823775396448, 53542.04577869653, 1625.7142674010333, 23437.890902608662, 4726.964227830901], [123, 124, 125, 126, 127]], [4, 686, [4933, 5052, 5159, 5262, 5355], [24515.961, 24480.103, 24376.302, 24363.416, 24402.037], [28855.193, 28725.619, 28622.928, 28592.078, 28626.007], [18.5, 16.189, 17.6, 25.956, 15.49], [20180.784890300987, 6281.394434870025, 3037.865052112203, 2781.836627193635, 1919.064382644433], [122, 123, 124, 125, 126]], [6, 694, [5091, 5185, 5289, 5382, 5472], [43868.398, 43961.025, 43932.341, 43963.346, 43997.318], [31196.433, 31217.081, 31194.761, 31182.99, 31217.661], [26.798, 18.601, 13.999, 14.634, 24.558], [1876.8674629335906, 3444.3970372607614, 2158.7390100630414, 2616.151620653269, 1382.0037574096827], [123, 124, 125, 126, 127]], [3, 698, [5105, 5205, 5304, 5398, 5485], [2040.243, 1983.465, 1995.698, 2006.548, 1932.677], [18847.885, 18895.644, 18875.359, 18848.595, 18869.821], [36.266, 16.105, 23.597, 18.145, 24.105], [1048.7082829568155, 2766.5496502961837, 2260.2509491725305, 2030.4779711464696, 1554.4294676340521], [124, 125, 126, 127, 128]], [9, 702, [4880, 5001, 5115, 5214, 5314], [3993.617, 3802.977, 3764.441, 3778.13, 3836.394], [48727.208, 48865.015, 48850.153, 48870.063, 48839.344], [11.433, 17.468, 14.02, 16.619, 27.725], [183054.03774246952, 2421.809406826912, 1654.0238889679497, 1737.889809069441, 1263.4829645871412], [122, 123, 124, 125, 126]], [9, 703, [4786, 4882, 5002, 5116, 5215, 5316, 5403, 5492], [4099.375, 4067.947, 4050.254, 4057.906, 4069.374, 4077.874, 4181.377, 4071.58], [47996.757, 47993.542, 47910.976, 47937.291, 47916.487, 48019.171, 47843.536, 47877.472], [14.741, 26.208, 22.489, 16.17, 17.739, 20.072, 47.435, 25.496], [4005.2589118456576, 1211.1904450869122, 2033.5131938010677, 2801.155408466827, 3109.4603608353923, 7313.851315272386, 5142.6988202239045, 8267.601748779829], [121, 122, 123, 124, 125, 126, 127, 128]], [7, 712, [5033, 5142, 5245, 5340, 5423, 5514], [18838.9, 19014.774, 19071.406, 18953.719, 19060.886, 19078.55], [33739.307, 33694.306, 33609.454, 33653.987, 33637.186, 33668.085], [31.127, 32.61, 19.407, 25.631, 17.364, 21.381], [6067.728233743319, 1718.3221610927887, 1065.6793583706738, 9226.377281294239, 4024.213776372203, 4076.722765646964], [123, 124, 125, 126, 127, 128]], [3, 716, [5621, 5704, 5775, 5846, 5912, 5985, 6059, 6131], [1965.426, 1966.459, 2106.035, 2019.133, 1998.917, 1988.406, 1967.069, 1915.062], [18862.268, 18869.969, 18876.669, 18826.325, 18811.863, 18895.627, 18864.35, 18927.109], [16.869, 26.108, 28.049, 34.45, 23.511, 17.374, 20.97, 14.323], [1244.6002933698758, 1809.431454178749, 2228.771502235001, 2183.043990255218, 2849.3731551780493, 1877.9411672334006, 1683.538304288409, 9110.174687101975], [130, 131, 132, 133, 134, 135, 136, 137]], [9, 722, [5625, 5710, 5781, 5853, 5916, 5992, 6065, 6140, 6209, 6274, 6332, 6393, 6451], [4230.176, 4091.681, 4075.991, 4045.257, 4030.946, 4035.915, 4040.578, 4044.043, 4067.48, 4032.386, 4018.915, 3967.379, 4015.922], [47995.812, 48024.008, 48003.944, 48046.131, 48046.53, 47969.572, 48019.499, 48017.43, 48002.943, 47984.309, 47970.918, 48035.835, 47966.135], [35.127, 24.367, 17.515, 18.443, 11.845, 17.55, 16.698, 18.009, 27.063, 18.055, 21.915, 26.401, 25.403], [3101.722080563128, 941.0515051296485, 1604.3892475550035, 1849.5343752891479, 2874.0131999099744, 3351.87785518981, 1806.1796179034047, 1771.4974604458266, 1296.41816088118, 1879.9721881200226, 8511.225694842218, 1766.3140757878712, 2843.5398171089246], [130, 131, 132, 133, 134, 135, 136, 137, 138, 139, 140, 141, 142]], [2, 725, [5722, 5796, 5868, 5927, 6004, 6076, 6148, 6218, 6281], [11813.287, 11808.599, 11847.142, 11891.246, 11807.664, 11883.252, 11875.634, 11864.505, 11877.872], [12241.908, 12293.468, 12188.377, 12295.879, 12276.586, 12298.203, 12322.108, 12295.797, 12294.315], [17.591, 24.488, 25.904, 15.936, 32.496, 25.761, 16.53, 20.7, 16.605], [1619.5254880604957, 3368.8968872053597, 3627.503135053055, 1233.7170492765747, 1692.736561945245, 859.6057394118471, 1515.2204349234535, 1932.9125242216544, 1455.0488448091498], [131, 132, 133, 134, 135, 136, 137, 138, 139]], [1, 726, [5641, 5723, 5798, 5869, 5928, 6005, 6078, 6150, 6221, 6282, 6343, 6402, 6465, 6528], [12904.706, 12768.797, 12586.897, 12641.488, 12618.292, 12596.074, 12575.276, 12583.602, 12603.941, 12614.422, 12577.664, 12572.611, 12550.936, 12571.787], [5248.855, 5228.535, 5303.16, 5317.34, 5320.683, 5321.598, 5314.102, 5322.928, 5354.293, 5258.099, 5297.717, 5301.654, 5345.068, 5237.984], [31.202, 23.197, 13.811, 16.676, 13.241, 21.013, 17.943, 13.621, 13.17, 21.383, 9.584, 11.438, 12.841, 18.608], [3129.795936849866, 6853.330943635788, 1204.4341853741585, 3383.5777474433585, 5202.456551725211, 2326.090606467784, 1575.732919962936, 2061.8396018854137, 1403.1126317257147, 2958.4794029825043, 2904.932628699253, 2686.8659667567836, 2954.0020527314546, 2171.981625655398], [130, 131, 132, 133, 134, 135, 136, 137, 138, 139, 140, 141, 142, 143]], [7, 728, [5648, 5732, 5806, 5876, 5936, 6013], [19076.874, 19054.415, 19006.615, 19059.304, 19060.115, 19077.546], [33758.099, 33677.487, 33649.832, 33657.214, 33618.265, 33675.992], [21.195, 26.121, 25.305, 34.189, 20.025, 20.451], [900.3926327361906, 979.8577640527363, 1894.4268932548143, 1105.6398050625792, 1527.5030949842153, 932.4733016422091], [130, 131, 132, 133, 134, 135]], [0, 736, [5679, 5758, 5829, 5896, 5960, 6038, 6107, 6181, 6250], [33350.301, 33303.173, 33306.104, 33337.955, 33365.912, 33339.913, 33333.072, 33360.856, 33306.359], [4607.486, 4574.633, 4608.735, 4571.375, 4637.772, 4618.103, 4657.492, 4670.125, 4599.748], [15.753, 18.498, 13.045, 19.808, 16.874, 14.254, 15.587, 16.735, 25.397], [1443.4617233880324, 5921.36803304443, 3354.8927572681096, 1923.7582760276794, 2442.722047777607, 1843.919604109049, 2284.4435414037694, 1219.8568426714226, 2665.6444764215817], [130, 131, 132, 133, 134, 135, 136, 137, 138]], [4, 758, [5882, 5945, 6023, 6093, 6167], [24504.391, 24599.26, 24556.95, 24521.528, 24720.458], [28550.335, 28494.855, 28548.334, 28542.186, 28486.006], [26.839, 27.071, 18.166, 12.399, 30.828], [654.4145343073873, 4050.4137778261374, 2150.352648989831, 1404.9458054423737, 7122.752279994515], [133, 134, 135, 136, 137]], [4, 759, [5886, 5948, 6027, 6096, 6170, 6241, 6299, 6359, 6423], [25407.888, 25432.771, 25435.804, 25455.126, 25418.189, 25380.016, 25370.096, 25366.248, 25363.681], [29542.573, 29585.831, 29617.123, 29536.866, 29514.31, 29527.75, 29508.723, 29475.025, 29530.072], [17.315, 28.858, 20.479, 17.077, 22.429, 24.525, 18.401, 15.396, 23.055], [17096.183207725124, 1368.7228234043484, 5456.393783637527, 4343.576891545013, 2635.665738243027, 1576.8162292124555, 1539.1875440464066, 1873.8167331068555, 3221.458339075416], [133, 134, 135, 136, 137, 138, 139, 140, 141]], [1, 763, [4798, 4897, 5018, 5129, 5231], [12245.103, 12225.542, 12270.269, 12275.66, 12279.87], [6165.652, 6147.638, 6170.499, 6169.927, 6214.905], [21.016, 14.509, 17.676, 18.542, 20.804], [1854.2014169540714, 1267.9551688891243, 1732.901144035328, 2241.0022666903087, 2153.5625845582013], [121, 122, 123, 124, 125]], [10, 796, [5940, 6018, 6089, 6161, 6231, 6288, 6353, 6412, 6476, 6536], [20577.333, 20623.021, 20594.7, 20599.217, 20741.531, 20622.122, 20651.927, 20635.046, 20613.887, 20646.36], [49034.107, 49052.752, 49000.448, 49017.962, 49213.154, 49121.708, 49141.296, 48984.395, 49060.409, 48952.695], [12.945, 22.603, 17.12, 22.359, 21.624, 23.383, 23.958, 16.654, 30.328, 25.453], [3239.0917853402852, 2364.8887063660018, 2436.7947955841664, 3693.9383294407535, 17576.854061448055, 8843.822269987888, 5966.483477368509, 26219.262495090403, 2939.979523952805, 6725.514834314268], [134, 135, 136, 137, 138, 139, 140, 141, 142, 143]], [9, 803, [5990, 6064, 6139, 6207, 6271, 6331, 6392, 6449, 6516, 6577], [3926.497, 3941.205, 3903.256, 3901.278, 3919.324, 3819.432, 3845.778, 3840.665, 3892.37, 3902.454], [49525.276, 49502.237, 49488.68, 49473.729, 49500.536, 49463.578, 49396.679, 49460.122, 49517.362, 49532.22], [25.155, 13.018, 11.974, 13.55, 21.486, 26.901, 39.088, 27.48, 28.994, 21.825], [1750.061081646077, 3782.791685604928, 1248.2832707404332, 1457.874194047154, 2263.920440769251, 1010.3159188380445, 1439.2218035150463, 6453.475562758577, 2492.2265363829397, 853.9413575815395], [135, 136, 137, 138, 139, 140, 141, 142, 143, 144]], [14, 832, [6162, 6233, 6289, 6354, 6413, 6477, 6537, 6602, 6673, 6746, 6809, 6877, 6946, 7009, 7074, 7134], [20985.406, 21029.732, 21058.195, 21081.143, 21005.695, 20981.057, 21020.534, 21045.414, 20987.797, 21055.137, 21010.884, 21000.444, 21076.184, 21021.935, 21048.276, 20944.334], [63417.871, 63306.555, 63364.418, 63387.554, 63330.226, 63274.055, 63411.045, 63347.496, 63375.486, 63344.401, 63367.355, 63402.649, 63344.573, 63389.721, 63367.072, 63315.882], [15.25, 24.835, 23.902, 26.658, 21.785, 16.391, 34.326, 26.447, 24.302, 25.096, 18.197, 22.73, 18.951, 21.576, 21.657, 38.912], [11472.955495349748, 548.9547317063885, 892.5516630763983, 1995.6902493636794, 1226.7744089933653, 1126.3797125303088, 2783.227350338927, 1172.4849099294652, 940.2536280226054, 992.5715022690028, 1104.6083636223495, 1937.3456545268734, 706.0645080809734, 1180.162072482674, 1109.846024750575, 1503.5918234751523], [137, 138, 139, 140, 141, 142, 143, 144, 145, 146, 147, 148, 149, 150, 151, 152]], [2, 852, [6341, 6400, 6461, 6525, 6588, 6656, 6733, 6799, 6867], [11382.859, 11426.727, 11485.156, 11530.12, 11454.637, 11527.177, 11452.958, 11458.91, 11352.815], [12269.269, 12182.637, 12248.403, 12245.395, 12260.757, 12244.972, 12276.088, 12285.63, 12306.22], [27.222, 11.278, 28.623, 34.699, 37.365, 20.343, 25.877, 24.585, 18.268], [2844.6851891991882, 77813.76682008711, 4427.217749408907, 973.7557109587141, 2929.783582627428, 23662.383067817314, 3145.0721028734924, 1548.5939460186876, 1742.8888136816865], [140, 141, 142, 143, 144, 145, 146, 147, 148]], [0, 859, [6366, 6430, 6493, 6548, 6613, 6689, 6758, 6824], [33360.947, 33307.113, 33475.093, 33363.45, 33332.551, 33348.409, 33365.045, 33313.081], [4583.321, 4611.846, 4569.847, 4590.139, 4610.184, 4637.617, 4631.424, 4604.386], [17.794, 22.864, 29.516, 19.911, 18.617, 11.915, 17.078, 30.584], [1224.5728439503912, 1374.6771782419785, 4666.435865817989, 983.3901523311993, 980.0172087266563, 1365.0948659506812, 1159.7344071464959, 1454.2801082576118], [140, 141, 142, 143, 144, 145, 146, 147]], [3, 862, [6386, 6444, 6509, 6570, 6633], [665.221, 679.617, 569.853, 590.304, 571.365], [19204.602, 19174.177, 19121.884, 18934.803, 18907.953], [25.656, 19.063, 21.197, 28.974, 32.103], [8171.525682874095, 1148.140122721385, 21085.532017790872, 2763.7352232727085, 2342.5689550052666], [141, 142, 143, 144, 145]], [5, 875, [6445, 6510, 6572, 6635, 6714, 6778, 6845], [1359.037, 1435.872, 1401.697, 1417.654, 1351.068, 1345.116, 1449.296], [28024.317, 27942.03, 27973.447, 27966.187, 28008.443, 27954.142, 27914.13], [28.066, 20.52, 21.306, 16.329, 16.449, 15.496, 30.107], [4581.317327766408, 7354.962273180378, 2986.6004381095513, 3045.9643931284763, 1944.3406124027258, 2030.592430194639, 4875.29219776569], [142, 143, 144, 145, 146, 147, 148]], [1, 888, [6660, 6737, 6802, 6872, 6937, 7000, 7067, 7124, 7198, 7262, 7319, 7375, 7422, 7483, 7538, 7591, 7658, 7733, 7799, 7872, 7933, 8007, 8087, 8153, 8212, 8276, 8338, 8398, 8464, 8537, 8607, 8675, 8745, 8803, 8872, 8940, 9002], [12623.913, 12562.04, 12568.592, 12572.54, 12604.787, 12582.231, 12586.308, 12552.466, 12574.989, 12582.35, 12598.726, 12590.713, 12608.752, 12590.374, 12615.006, 12523.661, 12557.917, 12565.202, 12576.844, 12574.184, 12580.801, 12570.956, 12583.997, 12542.609, 12582.826, 12564.809, 12494.921, 12601.857, 12581.301, 12604.708, 12601.423, 12585.254, 12601.443, 12576.106, 12570.355, 12615.237, 12622.763], [5328.507, 5306.356, 5312.564, 5289.247, 5341.784, 5290.642, 5309.212, 5323.604, 5325.16, 5316.57, 5302.813, 5289.792, 5288.436, 5312.658, 5320.88, 5362.881, 5328.267, 5324.829, 5288.536, 5325.842, 5307.465, 5296.622, 5374.07, 5343.618, 5343.572, 5311.836, 5376.73, 5432.74, 5490.376, 5554.089, 5516.372, 5443.021, 5527.144, 5415.621, 5438.524, 5358.237, 5391.099], [19.21, 14.276, 12.11, 9.25, 17.501, 11.915, 7.648, 15.177, 15.903, 9.188, 18.818, 10.854, 14.478, 18.087, 35.315, 18.164, 13.025, 10.124, 13.14, 11.206, 10.561, 13.204, 15.596, 19.75, 17.362, 13.231, 26.877, 17.399, 20.503, 26.945, 25.678, 26.252, 26.203, 25.242, 24.004, 22.018, 31.514], [2568.4192717667206, 2394.9710880791063, 2175.0737909104037, 2557.4988483182824, 4932.578841325831, 2547.814609955652, 2158.146973785724, 1919.5548456673218, 1660.5235941668025, 1865.2240114963404, 2682.6278302054016, 2466.84532465321, 3396.4971029875624, 1371.5347443664546, 1578.278841949371, 2684.149083269663, 1959.3335592558585, 2952.1052493032767, 3558.2653026460844, 2098.7572324803486, 2497.7777706969982, 2296.2311824977883, 1829.3474608585484, 1545.3210129371641, 1377.3259590097903, 949.7282075322368, 1034.7775028013425, 2908.779203906331, 7157.843885072361, 2757.135599480633, 3266.108184367286, 3021.9914519285135, 4256.422111807066, 1524.4096698465735, 1924.223219624479, 648.6516719475485, 1771.8162748616655], [145, 146, 147, 148, 149, 150, 151, 152, 153, 154, 155, 156, 157, 158, 159, 160, 161, 162, 163, 164, 165, 166, 167, 168, 169, 170, 171, 172, 173, 174, 175, 176, 177, 178, 179, 180, 181]], [10, 892, [6672, 6745, 6808, 6875, 6945, 7008], [20666.72, 20544.31, 20623.467, 20577.214, 20502.315, 20513.441], [48871.634, 48962.337, 48838.72, 48978.211, 49068.899, 49126.186], [25.597, 31.454, 19.671, 27.163, 26.66, 18.703], [966.8817650602261, 4036.7028373767275, 917.6356497055151, 8829.831011599175, 2182.3422548002395, 1200.9304834093805], [145, 146, 147, 148, 149, 150]], [3, 902, [6511, 6573, 6636, 6715, 6779, 6846, 6911, 6972, 7041, 7094, 7174, 7237, 7296, 7356, 7403, 7462, 7524, 7572, 7628, 7709, 7779, 7840, 7915, 7983, 8063, 8134, 8198, 8259, 8325, 8380, 8447, 8519, 8586], [1889.18, 1893.633, 1897.816, 1904.079, 1882.871, 1887.592, 1967.786, 1918.349, 1915.694, 1905.624, 1903.661, 1878.258, 1936.863, 1847.696, 1851.77, 1780.732, 1890.392, 1896.745, 1892.243, 1850.734, 1907.986, 1883.203, 1890.481, 1927.179, 1849.465, 1890.103, 1872.728, 1859.596, 1890.948, 1903.902, 1909.886, 1911.402, 1919.773], [18982.817, 18995.869, 18961.689, 18966.726, 18931.756, 18942.198, 18998.114, 18973.413, 18947.586, 18985.388, 18952.762, 18945.245, 18960.772, 19016.586, 18971.695, 19084.245, 18997.235, 19016.886, 18954.613, 18953.079, 18943.672, 18918.209, 18959.832, 19018.423, 18974.188, 18923.464, 18935.915, 18982.517, 18940.077, 18921.008, 18945.351, 18999.606, 18971.925], [25.126, 14.55, 20.351, 19.907, 20.342, 20.147, 18.614, 12.068, 25.388, 23.824, 12.83, 15.945, 16.136, 20.604, 17.814, 29.339, 30.806, 21.777, 18.617, 19.116, 17.909, 17.307, 16.794, 20.088, 10.355, 15.496, 17.867, 19.221, 11.513, 14.375, 14.623, 16.732, 24.467], [2160.504117030195, 1411.41216450537, 2153.880272580674, 2021.4390407535225, 1685.6499147600755, 2354.7784641116045, 1082.3160447501061, 2829.9999102411603, 2692.5749927295606, 910.6042603316021, 1310.057129199957, 3408.301501768974, 2817.8486287826927, 2114.0729319671955, 1384.720572901772, 4371.444984094487, 1659.6671171258743, 937.1295857374057, 1941.1469491428663, 1378.585944838571, 2035.3228402827863, 1275.9344016787206, 1619.4942378729486, 1672.653383272104, 1770.6232452137617, 1534.9809324009186, 1683.6589424621066, 3250.524791557274, 1335.3888761315025, 1028.0793056161262, 2029.6267467903801, 1744.4239004532894, 1192.2081575604366], [143, 144, 145, 146, 147, 148, 149, 150, 151, 152, 153, 154, 155, 156, 157, 158, 159, 160, 161, 162, 163, 164, 165, 166, 167, 168, 169, 170, 171, 172, 173, 174, 175]], [9, 909, [6645, 6722, 6789, 6857, 6919, 6982, 7051, 7108, 7183, 7249, 7307, 7367, 7414, 7472], [4554.094, 4582.931, 4578.722, 4582.232, 4590.449, 4602.921, 4612.996, 4569.308, 4595.053, 4581.534, 4610.267, 4622.854, 4583.654, 4571.073], [47472.816, 47493.142, 47508.622, 47499.611, 47505.126, 47498.727, 47526.456, 47485.512, 47497.962, 47489.774, 47496.377, 47502.919, 47503.839, 47510.531], [26.124, 8.086, 9.459, 16.07, 9.715, 15.228, 10.799, 11.226, 9.977, 8.781, 7.989, 15.613, 7.713, 11.492], [1725.885191956221, 3966.392570298334, 3130.9610751665527, 1838.6221918659019, 1711.3327837829606, 2903.2704983423155, 1563.0920600353488, 3489.9174006794597, 4311.101505325648, 2865.497195021064, 3064.100457636279, 4096.039775292545, 3961.025437678188, 2420.880009649359], [145, 146, 147, 148, 149, 150, 151, 152, 153, 154, 155, 156, 157, 158]], [2, 919, [7117, 7193, 7258, 7316, 7372], [10706.002, 10731.583, 10723.129, 10705.62, 10667.489], [10592.837, 10613.601, 10618.974, 10666.631, 10632.315], [17.918, 13.46, 12.171, 18.363, 19.305], [1969.04664241257, 1697.8901158871984, 1675.2849395202088, 1763.9096380672681, 2516.155960650151], [152, 153, 154, 155, 156]], [2, 920, [6866, 6932, 6997, 7063, 7119, 7195, 7260, 7317], [11321.242, 11248.461, 11264.983, 11292.492, 11258.326, 11263.585, 11223.122, 11275.522], [11040.778, 11097.733, 11034.727, 11022.043, 11054.115, 11050.095, 11086.719, 11103.696], [12.811, 18.952, 10.274, 13.383, 12.282, 12.444, 23.773, 15.191], [759.4386269358577, 2226.8183191267685, 1304.82329420879, 1492.356033781757, 1653.0608817851883, 1653.5088674742785, 2485.8463192486543, 1806.9777133311518], [148, 149, 150, 151, 152, 153, 154, 155]], [7, 924, [7128, 7200, 7266, 7322, 7380, 7428, 7489], [17992.601, 17963.631, 18013.192, 17885.446, 18001.952, 17978.324, 17889.261], [33433.557, 33408.727, 33386.095, 33495.516, 33392.901, 33419.994, 33519.686], [15.805, 9.651, 14.007, 23.355, 15.924, 20.104, 20.256], [1593.2182398615182, 3135.201326284162, 1687.6694401383545, 8004.672881364222, 2634.5369676837154, 4977.089779688474, 7967.315068074647], [152, 153, 154, 155, 156, 157, 158]], [14, 926, [7072, 7132, 7204, 7270, 7325], [20223.512, 20234.812, 20349.013, 20162.958, 20295.342], [63520.217, 63524.013, 63546.282, 63487.9, 63491.995], [24.815, 24.673, 24.904, 33.606, 28.648], [1054.401418818258, 2254.631625301575, 1771.1097668984007, 787.7452352256074, 2977.147792651267], [151, 152, 153, 154, 155]], [5, 934, [6974, 7043, 7096, 7175, 7238], [2130.133, 2231.823, 2123.902, 2127.427, 2183.811], [29912.508, 29966.659, 29914.693, 29949.934, 30026.267], [15.202, 27.201, 26.659, 18.757, 40.676], [686.2939405960813, 4284.026929596173, 773.5459569089528, 1818.8208677967657, 4191.24910808157], [150, 151, 152, 153, 154]], [5, 955, [6780, 6847, 6912, 6973, 7042, 7095], [2212.574, 2095.24, 2130.35, 2151.305, 2104.529, 2135.661], [28273.647, 28212.659, 28225.405, 28302.974, 28281.697, 28236.54], [27.139, 21.386, 31.388, 27.799, 27.804, 21.78], [833.3416690356919, 10682.151590833932, 2996.6337146732562, 975.4056841585367, 1706.8032091798664, 4833.425550785717], [147, 148, 149, 150, 151, 152]], [5, 956, [7176, 7239, 7297, 7359, 7406, 7464, 7525, 7573, 7629, 7710, 7780, 7842, 7917, 7985, 8065, 8137], [2363.82, 2381.027, 2383.58, 2327.564, 2356.713, 2399.099, 2343.244, 2354.753, 2337.534, 2344.957, 2330.515, 2348.496, 2352.199, 2391.823, 2352.998, 2230.789], [30328.799, 30344.853, 30334.127, 30237.622, 30265.057, 30306.825, 30296.767, 30315.952, 30288.666, 30326.409, 30341.269, 30288.235, 30308.719, 30322.067, 30329.498, 30201.244], [19.219, 11.918, 14.252, 26.641, 25.747, 14.788, 23.95, 10.2, 17.129, 9.282, 15.561, 16.173, 16.348, 14.683, 12.327, 37.03], [1440.4809778187507, 1988.0745064554358, 2385.2930054678322, 5822.734786152249, 4502.424457218028, 2442.357842241478, 1355.618870346376, 1947.9498802822166, 3311.4523315257284, 2269.6806275756503, 2372.9910165449865, 3616.7885844463367, 1391.7854665587563, 2135.0385138683555, 1882.681402476719, 4123.635023603312], [153, 154, 155, 156, 157, 158, 159, 160, 161, 162, 163, 164, 165, 166, 167, 168]], [4, 993, [7434, 7498, 7548, 7602, 7680, 7749, 7815, 7888, 7950, 8022, 8104, 8167, 8223, 8288, 8348, 8409, 8484, 8554, 8626, 8694, 8762, 8818, 8897, 8957, 9017, 9082, 9155, 9260, 9408, 9568, 9737, 9911, 10081, 10267, 10433, 10576, 10714, 10851, 10991, 11130, 11264, 11399, 11517, 11638], [24831.743, 24906.854, 24834.632, 24939.577, 25026.968, 24908.831, 24881.96, 24900.888, 24957.052, 24950.018, 24961.412, 24943.185, 24938.195, 24914.221, 24950.089, 24875.068, 24888.921, 24964.287, 24889.019, 24890.71, 24931.286, 24939.885, 24927.206, 24946.483, 24935.88, 24904.525, 24848.276, 24789.959, 24880.764, 24862.388, 24839.057, 24858.151, 24874.887, 24911.534, 24927.71, 24920.827, 24923.467, 24889.867, 24869.169, 24735.158, 24813.262, 24750.891, 24860.937, 25062.115], [28365.704, 28330.219, 28418.521, 28393.111, 28457.644, 28416.569, 28423.428, 28387.99, 28423.612, 28446.204, 28374.571, 28418.053, 28396.589, 28371.088, 28381.405, 28417.592, 28392.74, 28368.86, 28340.052, 28355.354, 28385.099, 28410.857, 28409.831, 28412.908, 28397.374, 28380.809, 28407.435, 28430.477, 28379.586, 28403.445, 28381.095, 28395.02, 28385.622, 28372.699, 28365.267, 28370.001, 28375.131, 28340.755, 28358.197, 28373.597, 28332.19, 28438.647, 28396.46, 28542.248], [23.349, 23.611, 23.758, 30.339, 33.302, 17.882, 19.062, 15.846, 15.759, 19.218, 23.652, 22.677, 22.719, 10.323, 16.714, 14.062, 18.763, 14.561, 9.461, 24.817, 20.737, 21.512, 17.519, 17.207, 18.732, 12.838, 21.226, 20.139, 11.509, 16.211, 12.295, 8.616, 11.737, 13.783, 14.389, 14.332, 14.168, 17.666, 16.726, 24.314, 31.182, 26.348, 17.572, 36.748], [2262.4846911279215, 1164.9870781247976, 1767.80700049301, 1221.242551622492, 1839.5331198170702, 1779.470051030452, 1789.1097321583247, 2594.9650114021815, 3829.5531113827633, 7525.895319383739, 2146.28741700525, 9452.152669178984, 4605.6594529546655, 3723.39549129625, 4487.407356897012, 2076.3514121307735, 4229.836882892832, 3412.5635223739446, 1106.562860345445, 607.2384700996693, 1803.0566924490001, 1914.7960209833493, 4225.294690172812, 2763.9209480073728, 3141.5923462957494, 2172.6581087969685, 4018.902005758773, 12176.23074632094, 3357.830481430141, 4703.744082621271, 4268.741863546286, 3766.822231428174, 3556.4951702212084, 2681.300658110775, 3054.0660109352184, 5332.841267431262, 4882.5140899848675, 2904.1289974693373, 3512.2705946025453, 3978.6304240519694, 1343.8605884091503, 4219.448271582852, 520.3263305131361, 5903.043171892281], [157, 158, 159, 160, 161, 162, 163, 164, 165, 166, 167, 168, 169, 170, 171, 172, 173, 174, 175, 176, 177, 178, 179, 180, 181, 182, 183, 184, 185, 186, 187, 188, 189, 190, 191, 192, 193, 194, 195, 196, 197, 198, 199, 200]], [7, 1001, [7487, 7541, 7596, 7665, 7738, 7805, 7877, 7939], [17853.715, 17752.991, 17706.778, 17805.312, 17779.004, 17794.656, 17781.409, 17770.53], [33488.089, 33621.211, 33597.698, 33682.179, 33651.817, 33666.804, 33651.84, 33702.864], [13.599, 18.656, 19.357, 12.227, 12.663, 14.392, 8.648, 19.239], [44319.21287147399, 3851.679320494226, 3772.368528012356, 1662.0945281730599, 2884.827651355678, 1786.6393045147972, 2501.780029137034, 735.3864012658809], [158, 159, 160, 161, 162, 163, 164, 165]], [12, 1045, [7675, 7746, 7811, 7885, 7945], [22192.525, 22238.096, 22239.712, 22225.426, 22258.605], [56469.906, 56446.778, 56442.04, 56451.589, 56451.395], [18.282, 11.094, 13.343, 19.864, 18.313], [2088.735126845616, 2785.0084700389502, 3472.2683653659105, 1830.4348909643809, 1709.7720279109571], [161, 162, 163, 164, 165]], [4, 1047, [7816, 7889, 7949, 8021, 8103, 8168, 8224, 8289, 8349, 8410, 8485, 8553], [24876.402, 24939.584, 24923.429, 24952.166, 24869.004, 24881.381, 24932.08, 24901.222, 24974.326, 24917.55, 24850.173, 24792.353], [29709.158, 29688.524, 29673.726, 29651.086, 29673.15, 29682.911, 29709.421, 29682.372, 29707.631, 29669.457, 29640.943, 29669.884], [18.112, 15.729, 17.794, 16.904, 18.36, 14.462, 16.256, 10.551, 22.755, 19.299, 18.061, 27.321], [1928.2115585136983, 2020.2976895961838, 2371.2410840232224, 2908.300088877781, 4755.277981957316, 2731.743829181335, 2465.376108883458, 2150.2947709725695, 2145.724235495777, 2413.4006498324597, 5235.813672616905, 1091.3055285537127], [163, 164, 165, 166, 167, 168, 169, 170, 171, 172, 173, 174]], [4, 1113, [8222, 8287, 8347, 8407, 8481, 8552, 8623], [23582.433, 23616.015, 23594.384, 23631.206, 23683.445, 23589.176, 23583.773], [27716.122, 27816.937, 27758.396, 27843.353, 27879.378, 27827.863, 27852.841], [26.85, 21.874, 22.716, 15.414, 15.358, 30.705, 24.823], [606.0982315286111, 1048.3443103942814, 4095.2356377207107, 21129.077576591066, 32081.545617723572, 1201.7779349923992, 1609.8173220162828], [169, 170, 171, 172, 173, 174, 175]], [12, 1128, [8286, 8346, 8404, 8479, 8548, 8620], [22256.283, 22267.354, 22299.724, 22234.526, 22217.634, 22216.603], [56419.974, 56442.306, 56391.28, 56425.351, 56422.418, 56498.971], [14.072, 18.453, 32.037, 14.855, 22.945, 20.986], [2342.678423489587, 2716.4899177085126, 1075.5750375790774, 3754.009239473681, 1988.393891041979, 5343.223478978071], [170, 171, 172, 173, 174, 175]], [11, 1134, [8334, 8393, 8460, 8531, 8598, 8671, 8740, 8799, 8865], [8550.517, 8615.999, 8639.534, 8558.991, 8566.786, 8755.994, 8662.831, 8766.434, 8698.249], [54949.197, 55021.468, 55014.887, 54982.106, 55028.513, 54975.306, 55030.135, 54990.594, 54963.119], [27.474, 14.048, 16.384, 16.827, 17.659, 27.374, 15.209, 30.176, 36.649], [854.5459860453899, 1968.1963211941134, 1729.7378757939912, 727.748954698264, 882.4131320381452, 2294.2796708312935, 1680.7000938545464, 2679.3835849520774, 1834.768913866799], [171, 172, 173, 174, 175, 176, 177, 178, 179]], [8, 1143, [8399, 8466, 8538, 8608, 8676, 8747, 8804, 8874, 8941], [12795.578, 12796.976, 12801.084, 12768.101, 12783.473, 12775.725, 12785.508, 12796.855, 12677.604], [41325.945, 41366.738, 41311.058, 41365.292, 41343.08, 41335.525, 41377.432, 41340.25, 41341.093], [10.871, 13.537, 12.406, 12.982, 13.485, 16.227, 18.079, 12.558, 14.065], [1785.3930387662274, 2791.912424100636, 2474.2166286390075, 2854.9256959953414, 1667.6228160543308, 1497.3274607764313, 1135.5796977026414, 3094.0412885928354, 528.1783536655997], [172, 173, 174, 175, 176, 177, 178, 179, 180]], [14, 1144, [8405, 8480, 8550, 8622, 8690, 8757, 8815, 8890], [22675.086, 22706.311, 22715.663, 22700.728, 22671.982, 22683.928, 22739.814, 22747.117], [63024.442, 63012.876, 63027.78, 63023.398, 63050.77, 63009.07, 63021.572, 62992.54], [35.002, 13.386, 16.985, 19.127, 25.871, 17.963, 24.825, 35.848], [1160.1639606742997, 1800.2947502968627, 1507.0648330553915, 1742.424945763902, 3385.080082979217, 966.5662826619705, 1917.9040141981882, 2650.4444848653075], [172, 173, 174, 175, 176, 177, 178, 179]], [5, 1174, [8664, 8732, 8790, 8852, 8927, 8986, 9053, 9110, 9193, 9318, 9476], [2397.081, 2465.672, 2439.073, 2454.562, 2466.92, 2457.485, 2474.13, 2447.894, 2446.708, 2482.637, 2447.511], [30575.478, 30563.985, 30616.323, 30572.286, 30597.299, 30603.925, 30595.072, 30605.199, 30571.707, 30379.44, 30506.282], [16.137, 20.885, 15.501, 13.438, 16.82, 18.069, 11.632, 16.055, 19.378, 29.939, 27.873], [1113.9581775431525, 2063.2543560389763, 2269.668219842858, 2431.7806310650494, 1955.5248499263728, 1743.286334680502, 1655.5868890994454, 1605.6135979283895, 1713.5817001264288, 10338.572119826258, 6167.157462385254], [176, 177, 178, 179, 180, 181, 182, 183, 184, 185, 186]], [10, 1177, [8546, 8615, 8684, 8753, 8811], [19823.034, 20011.927, 19983.723, 19924.866, 20010.161], [47902.991, 47936.818, 47994.669, 47893.156, 48030.565], [19.633, 15.346, 25.187, 29.504, 24.738], [11900.841146312889, 1593.1027039610378, 987.9853262506998, 3867.5420996458975, 1157.4417716019448], [174, 175, 176, 177, 178]], [14, 1179, [8547, 8619, 8686, 8756, 8814, 8887, 8950, 9012, 9079], [21329.131, 21317.665, 21333.879, 21346.91, 21349.631, 21294.675, 21320.888, 21306.737, 21322.824], [63543.998, 63520.286, 63537.787, 63510.9, 63497.198, 63556.928, 63553.002, 63545.426, 63528.663], [12.253, 10.309, 11.774, 12.897, 10.383, 13.762, 10.167, 10.298, 13.165], [1675.754106199629, 2176.0586932918095, 2027.470196905406, 1825.772945237804, 1047.9299797402703, 3250.104034157264, 1999.4001725918738, 1268.339046216311, 1676.404353847322], [174, 175, 176, 177, 178, 179, 180, 181, 182]], [3, 1194, [8727, 8788, 8848, 8923, 8982, 9049, 9106, 9188, 9311, 9469, 9637, 9809, 9987, 10161, 10345, 10495, 10633, 10766, 10909, 11051, 11184, 11326, 11455, 11562, 11686, 11810, 11934, 12051, 12168, 12281, 12390, 12505, 12609, 12719, 12830, 12926, 13018, 13118], [533.497, 547.175, 564.206, 451.51, 449.391, 458.531, 413.795, 455.705, 445.936, 493.363, 510.266, 508.882, 506.668, 509.228, 493.943, 519.922, 490.54, 533.902, 520.605, 557.223, 527.498, 508.964, 556.891, 534.928, 532.079, 543.767, 561.832, 550.951, 568.826, 583.888, 561.063, 591.835, 639.299, 595.752, 628.652, 622.067, 651.753, 586.368], [18962.857, 18931.264, 18862.355, 18951.187, 18974.392, 18962.136, 18963.529, 18979.0, 18999.311, 18957.55, 18953.743, 18934.05, 18930.786, 18918.283, 18932.978, 18963.908, 18959.877, 18965.72, 18976.756, 18992.539, 18937.606, 18956.976, 18919.373, 18944.202, 18943.756, 18906.814, 18909.073, 18870.739, 18852.687, 18902.066, 18886.844, 18856.387, 18808.163, 18863.32, 18970.812, 18857.998, 19032.762, 18904.594], [18.724, 18.604, 12.557, 11.604, 13.445, 15.937, 11.365, 14.79, 17.374, 10.291, 6.389, 8.793, 8.299, 7.936, 10.137, 8.965, 7.699, 8.964, 7.351, 6.497, 7.713, 8.456, 9.171, 12.394, 11.675, 13.043, 15.469, 11.646, 11.147, 14.001, 16.016, 20.053, 28.514, 17.827, 11.189, 28.334, 29.298, 20.851], [3502.4448892152213, 5197.655549207419, 1755.0224630683347, 7884.208047528199, 7866.6868895312, 9137.714984386976, 6633.131599167141, 5891.898338419188, 4969.693681267716, 11836.727678500572, 11631.405603732142, 10793.845074771925, 10364.711873818043, 9568.884285634604, 11442.032953583888, 12495.160946518876, 15213.031125239993, 13841.821550791077, 14809.555109548464, 9575.589846944013, 8718.223321254782, 8712.462582805865, 5154.140543737734, 7469.001143238557, 6351.106415044007, 6058.822388965313, 5206.397680887179, 3589.546382586079, 3420.1136680755612, 3191.152157353077, 3407.9908934367445, 3677.2224855747177, 6401.639713789587, 2127.2857145521143, 48031.97403476054, 2712.3077646085853, 9110.856615528877, 8019.423541912435], [177, 178, 179, 180, 181, 182, 183, 184, 185, 186, 187, 188, 189, 190, 191, 192, 193, 194, 195, 196, 197, 198, 199, 200, 201, 202, 203, 204, 205, 206, 207, 208, 209, 210, 211, 212, 213, 214]], [2, 1211, [8801, 8870, 8938, 8998, 9067, 9129, 9218, 9347, 9511, 9685, 9854, 10031], [11326.294, 11288.358, 11278.937, 11286.374, 11278.539, 11319.113, 11248.489, 11288.068, 11278.633, 11083.58, 11175.415, 11149.978], [11071.575, 11064.017, 11062.473, 11045.786, 11072.732, 11061.647, 11173.782, 11228.553, 11063.11, 11019.41, 11105.875, 11145.935], [14.85, 15.896, 7.446, 10.872, 12.731, 10.81, 19.791, 27.446, 14.646, 17.426, 17.899, 28.294], [1089.4127991106798, 1880.6759564653664, 1871.1212010405322, 1725.0744362166201, 3090.1075076399393, 2574.564980152555, 9376.493665717098, 10753.071631170636, 1670.6245660889779, 39805.964890438714, 7996.635284773971, 6947.652834985831], [178, 179, 180, 181, 182, 183, 184, 185, 186, 187, 188, 189]], [3, 1228, [8984, 9051, 9109, 9192, 9317, 9473, 9643, 9815, 9992, 10166, 10350, 10499, 10637, 10771, 10912, 11054, 11187, 11329, 11458, 11566], [2019.173, 1947.322, 2065.525, 2009.136, 2007.907, 2041.093, 2022.593, 2025.153, 2043.991, 1999.858, 2033.472, 2042.359, 2063.481, 2077.302, 1904.636, 1885.491, 1859.576, 1837.687, 1871.024, 1830.169], [18883.29, 18847.543, 18962.239, 18915.581, 19103.827, 19061.828, 19000.046, 18998.82, 18988.907, 18932.144, 18933.519, 18851.118, 18826.494, 18798.066, 18822.377, 18744.053, 18757.782, 18738.874, 18640.223, 18690.604], [27.229, 20.814, 14.199, 20.545, 25.781, 17.12, 10.488, 11.243, 13.817, 21.101, 17.045, 18.057, 11.459, 18.303, 22.778, 21.183, 24.665, 27.355, 27.107, 20.617], [859.3225145616149, 706.271398817778, 2346.116731491202, 1978.2686350100062, 1144.5814352990944, 4811.859067784801, 3646.956847375329, 3895.7633364638873, 2511.93660428403, 9737.061814114579, 2826.7681077341285, 16919.209234574006, 28248.130052753553, 14566.458932241365, 6500.054373155456, 6156.214806450632, 5983.216647375379, 950.6645159298328, 4895.682414255697, 1519.0138792937641], [181, 182, 183, 184, 185, 186, 187, 188, 189, 190, 191, 192, 193, 194, 195, 196, 197, 198, 199, 200]], [14, 1252, [9080, 9149, 9250, 9399, 9557, 9727, 9899, 10070, 10257], [22832.54, 22756.696, 22729.214, 22807.841, 22740.051, 22842.271, 22900.869, 22906.836, 22868.442], [62962.214, 62965.623, 62947.146, 62889.173, 62933.996, 62824.651, 62864.278, 62894.077, 62860.753], [14.878, 23.192, 20.598, 12.78, 22.347, 25.123, 29.366, 20.608, 20.302], [1014.3563750258536, 1410.0448682761585, 1958.9751296646007, 2929.256046233807, 1634.6579443325843, 1534.4301209764117, 987.3059357361976, 2285.3486151828442, 1806.662857901423], [182, 183, 184, 185, 186, 187, 188, 189, 190]], [9, 1254, [9117, 9203, 9331, 9490, 9659, 9834], [4387.645, 4388.151, 4412.202, 4374.804, 4373.136, 4384.352], [49143.322, 49132.237, 49132.8, 49163.388, 49130.069, 49105.813], [11.941, 18.206, 12.552, 19.552, 15.141, 15.917], [3067.2050430441586, 1816.863396689138, 1572.9633597288687, 2050.424819035745, 1123.4907068838552, 3839.879621052718], [183, 184, 185, 186, 187, 188]], [11, 1255, [9128, 9217, 9344, 9507, 9681, 9850], [10165.829, 10202.123, 10250.567, 10286.893, 10273.591, 10208.439], [53699.944, 53719.945, 53764.373, 53791.954, 53833.51, 53761.617], [7.861, 18.473, 15.182, 13.231, 24.199, 20.614], [455.1234199979781, 5133.998417318938, 18075.40753783835, 16904.470046161823, 12040.083664019528, 8306.743945459917], [183, 184, 185, 186, 187, 188]], [1, 1256, [9131, 9222, 9350, 9513, 9688, 9857, 10033, 10208, 10386, 10535], [12599.469, 12538.432, 12562.39, 12692.925, 12587.893, 12545.22, 12579.068, 12581.23, 12681.758, 12518.31], [5381.754, 5356.851, 5370.649, 5449.421, 5417.67, 5378.292, 5429.065, 5386.702, 5399.196, 5415.25], [28.316, 16.683, 25.814, 11.414, 27.254, 21.175, 20.882, 23.278, 26.232, 19.379], [2462.591943497296, 1059.8893488594824, 1132.0176505348834, 66083.10910242578, 1843.6438534298725, 1927.7350331948753, 1537.2658624198743, 2079.123310676716, 2733.5001942853864, 1922.2184084057774], [183, 184, 185, 186, 187, 188, 189, 190, 191, 192]], [6, 1274, [9178, 9293, 9442, 9611, 9781, 9956, 10126, 10316, 10472, 10608, 10746, 10887], [44118.245, 44172.129, 44197.612, 44272.665, 44329.46, 44378.393, 44392.077, 44407.965, 44429.438, 44456.568, 44431.556, 44486.463], [31521.19, 31513.209, 31537.219, 31518.076, 31499.87, 31458.09, 31470.7, 31491.638, 31336.812, 31140.715, 30992.627, 31150.368], [21.796, 12.302, 10.094, 15.323, 16.501, 18.118, 15.71, 17.399, 27.945, 40.41, 12.081, 15.053], [1684.7851836676214, 1974.869537079143, 4173.314313091473, 4087.622969543127, 4718.156547732543, 2302.9591131297084, 7748.571185150949, 3394.6040325458666, 5447.115644403966, 1356.161710456909, 136464.42037938375, 544.6041475395349], [183, 184, 185, 186, 187, 188, 189, 190, 191, 192, 193, 194]], [1, 1283, [9221, 9349, 9512, 9687, 9856, 10032, 10207, 10384, 10534, 10669, 10805, 10944, 11084, 11223, 11360], [12127.427, 12049.239, 12090.641, 12099.551, 12058.602, 12067.607, 12091.074, 12106.467, 12178.641, 12203.875, 12112.308, 12054.849, 12046.903, 12061.721, 11962.489], [6121.573, 6021.944, 6060.827, 6045.294, 6018.176, 6093.226, 6106.398, 6133.913, 6192.366, 6075.855, 6075.422, 6033.056, 6001.635, 6063.717, 6106.097], [24.493, 12.607, 14.95, 12.434, 10.986, 20.426, 27.184, 20.026, 32.973, 33.112, 21.36, 10.339, 12.018, 13.277, 20.638], [2401.5605778794898, 3691.363223982989, 2486.3977313841524, 3601.106012341081, 3066.4846164335627, 6253.774120096704, 2548.370875536987, 3809.9231775213325, 1628.5178133698594, 1937.1522437498913, 2431.4954700840176, 2798.4645508219596, 2599.8390898953476, 3544.81325344773, 10755.137447014684], [184, 185, 186, 187, 188, 189, 190, 191, 192, 193, 194, 195, 196, 197, 198]], [7, 1285, [9229, 9363, 9524, 9697, 9868, 10042, 10218], [17246.091, 17279.79, 17295.295, 17293.312, 17264.699, 17282.758, 17318.31], [33058.239, 33077.999, 33023.248, 33009.881, 33055.131, 33056.267, 33021.129], [16.295, 19.282, 14.737, 9.506, 17.646, 17.381, 16.944], [3953.1647998315766, 6894.092319301526, 6176.788413503951, 6379.038723485812, 6572.196383263248, 2380.758704907599, 7833.896976916494], [184, 185, 186, 187, 188, 189, 190]], [7, 1286, [9230, 9362, 9523, 9696, 9867, 10041, 10217, 10395], [17279.959, 17204.551, 17166.261, 17232.567, 17173.958, 17212.076, 17228.274, 17228.774], [33605.007, 33548.458, 33556.957, 33511.84, 33581.247, 33603.983, 33610.301, 33654.421], [14.202, 14.703, 17.855, 10.29, 11.808, 9.718, 13.894, 13.239], [17286.802604555196, 8658.55941163634, 15698.378746372915, 97044.10885054042, 4046.6438062715742, 7967.029872467698, 9560.653715211016, 3226.2276829402576], [184, 185, 186, 187, 188, 189, 190, 191]], [7, 1287, [9233, 9365, 9525, 9701, 9872, 10044, 10221, 10397, 10544, 10681], [17938.319, 18060.853, 18123.06, 18162.945, 18108.088, 18088.306, 18193.707, 18117.462, 18137.388, 18132.931], [33701.595, 33755.062, 33776.533, 33752.599, 33773.52, 33778.599, 33767.582, 33780.253, 33767.11, 33771.289], [21.598, 16.512, 12.133, 9.989, 5.723, 4.551, 7.064, 6.815, 9.941, 12.05], [11811.664958055368, 2090.1212125614397, 5052.273146621802, 8402.040703817653, 7220.207454062793, 6893.931336342383, 5854.491369093807, 6905.089058346852, 4951.50662123044, 4270.3673201043985], [184, 185, 186, 187, 188, 189, 190, 191, 192, 193]], [10, 1291, [9245, 9384, 9541, 9714, 9887, 10059, 10241, 10409, 10557, 10693, 10831, 10968], [20762.822, 20968.111, 20948.806, 20941.354, 20936.647, 20885.121, 20879.267, 20760.726, 20863.248, 20817.547, 20693.98, 20759.255], [48997.91, 49009.391, 48987.483, 48968.372, 48925.915, 48913.199, 48877.061, 48903.729, 48881.563, 48886.847, 48786.324, 48752.908], [19.184, 41.145, 22.42, 22.003, 21.989, 14.408, 12.551, 18.097, 15.929, 16.414, 12.295, 26.286], [27918.89020464277, 4691.095522168986, 4377.985252853633, 6489.031389581035, 7768.322408859477, 15194.677655482457, 52570.42132514647, 18999.82669297175, 9532.0560376634, 6704.936078623076, 2968.2919016757432, 3678.0283172118257], [184, 185, 186, 187, 188, 189, 190, 191, 192, 193, 194, 195]], [14, 1292, [9247, 9387, 9544, 9716, 9890], [21209.397, 21198.652, 21147.692, 21133.155, 21183.33], [63319.947, 63243.17, 63320.28, 63337.496, 63323.72], [13.787, 15.466, 22.559, 11.846, 14.192], [2235.026701617912, 5949.815421841583, 1804.8639456813182, 1484.325086068213, 1655.753956935274], [184, 185, 186, 187, 188]], [14, 1295, [9253, 9400, 9559, 9728, 9900, 10071], [22945.146, 22939.672, 22958.674, 22955.644, 22955.674, 22976.85], [62263.644, 62247.475, 62286.05, 62276.252, 62271.875, 62267.324], [18.064, 11.653, 17.759, 18.556, 12.878, 9.123], [1773.3454644880408, 2303.9811002768315, 1390.1068977767156, 1348.4725826897356, 3128.2698457396577, 1792.0735939289461], [184, 185, 186, 187, 188, 189]], [4, 1296, [9255, 9403, 9563, 9731, 9903, 10074, 10260, 10423, 10569], [23782.415, 23808.384, 23829.983, 23822.221, 23860.25, 23843.459, 23813.852, 23857.928, 23951.428], [28120.825, 28151.159, 28169.114, 28150.288, 28160.052, 28108.232, 28108.723, 28144.426, 28115.587], [15.95, 13.396, 12.245, 8.867, 17.916, 11.854, 12.075, 21.643, 30.161], [1563.4930074611198, 3597.875790555781, 5045.749493493254, 3847.4664503305703, 3281.6374354659465, 3929.810588446996, 3392.982086372581, 4108.757147656547, 3808.7147914613497], [184, 185, 186, 187, 188, 189, 190, 191, 192]], [4, 1298, [9259, 9406, 9567, 9736, 9908], [24522.282, 24539.812, 24550.637, 24575.081, 24603.801], [29180.454, 29073.246, 29155.341, 29155.935, 29186.65], [17.275, 17.092, 25.439, 19.893, 13.588], [4929.491077752143, 6038.007883030923, 4207.225459104968, 13314.664490895173, 22351.105192594627], [184, 185, 186, 187, 188]], [6, 1312, [9291, 9440, 9609, 9777, 9953, 10124, 10314, 10471], [43138.061, 42969.96, 42992.918, 43011.046, 43009.415, 43130.752, 43155.984, 43254.329], [31925.229, 31868.461, 31876.485, 31946.791, 31911.958, 31997.548, 31995.83, 32041.832], [19.928, 18.405, 18.597, 21.1, 21.636, 23.051, 18.052, 14.904], [11733.880394330952, 6835.372610526648, 17301.63674738379, 6802.797893215485, 4670.252165680349, 2876.182591563458, 4394.100768344052, 3260.7483876301353], [184, 185, 186, 187, 188, 189, 190, 191]], [13, 1316, [9303, 9459, 9627, 9798, 9973, 10144], [48331.498, 48346.871, 48329.135, 48304.845, 48126.69, 48153.896], [61446.177, 61333.203, 61415.884, 61433.912, 61380.74, 61366.395], [27.447, 12.713, 22.137, 21.018, 18.163, 12.273], [1155.625951872731, 2038.0658623007298, 1397.4791407020214, 1913.3985161861713, 1940.7238382105295, 1660.3254666122966], [184, 185, 186, 187, 188, 189]], [5, 1321, [9194, 9319, 9477, 9647, 9821, 9998], [2555.942, 2552.581, 2563.925, 2616.843, 2556.065, 2570.653], [29334.578, 29344.647, 29435.98, 29507.759, 29393.9, 29397.921], [18.987, 12.912, 18.525, 18.722, 15.621, 16.813], [1228.166582416507, 1214.9552849755119, 3046.1135827054204, 5964.3609122914095, 4938.336155930198, 2798.6601162269826], [184, 185, 186, 187, 188, 189]], [9, 1323, [9201, 9327, 9487, 9653, 9829, 10007, 10177, 10359, 10510, 10642, 10777, 10919, 11061, 11195], [3937.447, 3864.173, 3968.639, 3974.489, 3832.003, 3886.791, 3764.385, 3804.669, 3762.814, 3930.097, 3793.698, 3770.474, 3775.318, 3780.642], [49516.939, 49570.51, 49518.875, 49491.461, 49468.744, 49532.112, 49515.607, 49517.516, 49529.523, 49526.99, 49485.57, 49535.318, 49512.878, 49473.667], [20.367, 18.009, 38.68, 24.06, 19.762, 25.282, 12.667, 21.401, 16.536, 27.656, 17.185, 37.766, 22.939, 21.689], [11961.596245628958, 6851.384589218717, 3539.7360533185215, 11828.396001390396, 3688.921330636193, 1846.7045135425415, 906.4633149875543, 1646.182393469941, 1297.4653971097302, 8616.816311755732, 2130.041673096017, 2167.962866956585, 1935.4296365424154, 1805.6690491421925], [184, 185, 186, 187, 188, 189, 190, 191, 192, 193, 194, 195, 196, 197]], [5, 1328, [9989, 10163, 10347, 10497, 10635, 10768, 10911, 11053, 11186, 11328, 11457, 11564, 11688, 11813, 11936, 12053, 12170, 12283, 12393, 12510, 12611, 12722, 12834, 12929, 13021], [1424.806, 1419.598, 1450.385, 1427.35, 1391.477, 1425.527, 1374.75, 1409.095, 1386.614, 1446.174, 1401.81, 1331.602, 1464.539, 1411.334, 1471.653, 1392.598, 1425.067, 1423.659, 1388.079, 1400.316, 1413.571, 1403.013, 1495.071, 1538.107, 1405.609], [27993.849, 28032.397, 28030.383, 27942.085, 28023.428, 27994.324, 27995.811, 28014.494, 28042.112, 28031.625, 28052.863, 28061.955, 28102.319, 28021.836, 28051.342, 28037.819, 28015.097, 28033.223, 28030.567, 28041.812, 27992.78, 28005.87, 27996.613, 28068.592, 28025.072], [26.433, 21.848, 29.279, 30.365, 26.022, 22.864, 17.192, 28.09, 24.253, 20.135, 17.046, 11.801, 20.01, 20.151, 29.746, 15.131, 15.07, 20.018, 20.439, 18.635, 23.63, 21.959, 23.66, 24.207, 23.049], [2634.553101727234, 4229.957538933343, 2605.260690007647, 1485.3408736329955, 1739.1854712736438, 3036.070346103514, 1531.957092267056, 2146.412008663451, 1879.6565775881763, 1217.9494145869498, 956.4471183812981, 1124.8791975810798, 13553.428227080552, 3274.698827912014, 2256.4947368160106, 2451.946519856517, 2748.064982351564, 2090.678585819407, 1023.7874186294429, 1149.4942174017508, 1719.0023722200838, 1379.0237709419648, 1385.8140365251797, 8841.231647348255, 1443.2576738595308], [189, 190, 191, 192, 193, 194, 195, 196, 197, 198, 199, 200, 201, 202, 203, 204, 205, 206, 207, 208, 209, 210, 211, 212, 213]], [5, 1336, [9822, 9999, 10171, 10355, 10504, 10640], [2607.856, 2666.686, 2648.85, 2739.854, 2762.275, 2778.6], [29715.052, 29847.61, 29739.277, 29821.776, 29855.615, 29844.744], [19.847, 8.212, 28.217, 14.003, 16.174, 12.404], [10817.010828318385, 3340.989914578829, 4352.319548320436, 4413.015758420706, 5842.496815589831, 2702.558942340239], [188, 189, 190, 191, 192, 193]], [9, 1340, [9833, 10011, 10181, 10362, 10513, 10647, 10783, 10924, 11066, 11201, 11342, 11470], [4464.877, 4557.73, 4429.274, 4401.53, 4405.203, 4378.572, 4416.256, 4396.099, 4404.638, 4405.213, 4523.435, 4524.646], [47853.63, 47921.06, 47848.284, 47702.208, 47786.2, 47688.633, 47774.529, 47691.174, 47667.774, 47668.778, 47694.575, 47781.293], [35.587, 31.367, 22.18, 22.073, 21.202, 18.551, 23.569, 23.758, 18.277, 18.464, 22.956, 25.363], [6541.856540068631, 3487.99702401473, 6760.611870746716, 2669.8163235661864, 3768.1017742670056, 1478.2000112284684, 4766.902899504715, 860.2634418407574, 1156.19337247494, 1674.8817183671551, 1387.2008181344893, 4205.004370033398], [188, 189, 190, 191, 192, 193, 194, 195, 196, 197, 198, 199]], [2, 1350, [9508, 9683, 9851, 10029, 10201, 10379, 10530, 10665, 10800, 10941, 11080, 11217, 11355, 11480, 11591, 11714, 11842, 11969, 12074, 12197, 12309], [10431.715, 10461.998, 10390.662, 10365.034, 10393.177, 10407.287, 10475.286, 10433.048, 10414.284, 10417.992, 10418.39, 10390.376, 10378.763, 10444.696, 10429.209, 10390.898, 10444.71, 10527.365, 10504.789, 10399.827, 10371.219], [10486.328, 10498.528, 10462.85, 10443.977, 10396.019, 10364.856, 10379.365, 10366.453, 10360.32, 10344.594, 10364.381, 10360.466, 10373.403, 10395.993, 10360.129, 10395.271, 10453.049, 10550.116, 10520.205, 10520.855, 10364.577], [19.563, 13.946, 15.297, 16.88, 9.925, 13.091, 17.426, 10.214, 16.612, 12.692, 12.799, 14.325, 15.081, 22.773, 15.949, 23.97, 22.602, 11.662, 34.022, 27.858, 16.788], [7782.802678984964, 22540.249226898053, 6331.055909390929, 4665.96567660642, 2422.4452615527302, 3870.5558687465623, 4279.693112791141, 3763.7812707232683, 3275.2696777854644, 3323.6714617072093, 3422.048879606309, 3374.2740826242034, 4500.754278329322, 2762.5700055364264, 2027.3498241556329, 2751.240144695689, 8912.129759459174, 63362.55566778492, 7618.177547806592, 11343.089898612789, 899.7935919280692], [186, 187, 188, 189, 190, 191, 192, 193, 194, 195, 196, 197, 198, 199, 200, 201, 202, 203, 204, 205, 206]], [2, 1351, [10030, 10203, 10380, 10531, 10666, 10801], [10914.761, 10837.531, 10932.701, 10871.787, 10878.805, 10850.305], [11201.445, 11232.74, 11227.959, 11193.252, 11222.097, 11214.37], [23.214, 16.129, 23.52, 16.899, 16.285, 20.207], [5778.501163733108, 2066.5461224408373, 876.5012743522657, 776.362805716741, 1110.0812199646311, 1924.3148302357165], [189, 190, 191, 192, 193, 194]], [2, 1352, [10206, 10382, 10532, 10668, 10802], [11361.707, 11481.729, 11366.797, 11380.301, 11386.973], [12265.048, 12253.072, 12287.18, 12310.697, 12299.318], [17.35, 21.982, 20.628, 15.869, 17.85], [3217.9258159266055, 11710.72388135209, 2869.0598598968163, 1557.261275680522, 3348.267181346606], [190, 191, 192, 193, 194]], [1, 1353, [10392, 10537, 10671, 10807, 10949, 11089, 11228, 11365, 11487, 11602, 11726, 11853], [13383.389, 13277.608, 13230.271, 13235.92, 13264.636, 13337.288, 13275.873, 13268.278, 13308.574, 13242.879, 13382.92, 13345.701], [5225.6, 5207.986, 5181.752, 5197.986, 5223.455, 5283.68, 5238.603, 5259.92, 5386.833, 5279.509, 5349.48, 5309.503], [17.527, 12.2, 14.127, 16.131, 15.298, 19.619, 14.513, 20.433, 24.469, 26.075, 25.565, 32.341], [18991.105829899894, 4829.88870857414, 3051.1170272491254, 3390.81752923811, 5717.113485310456, 4414.771318846073, 4058.1500872876504, 2639.0203687285366, 6024.964126654845, 2705.4987951519856, 4011.5780264883438, 4331.610191809872], [191, 192, 193, 194, 195, 196, 197, 198, 199, 200, 201, 202]], [8, 1354, [9693, 9863, 10037, 10212, 10390, 10538, 10673, 10809, 10950, 11091, 11229, 11367], [13269.253, 13301.887, 13290.036, 13288.165, 13237.945, 13239.844, 13254.627, 13242.548, 13252.075, 13266.135, 13251.461, 13335.657], [41152.307, 41191.633, 41232.436, 41232.91, 41288.594, 41281.814, 41249.76, 41289.184, 41323.079, 41272.696, 41307.847, 41155.993], [16.991, 34.29, 11.325, 10.968, 9.608, 10.066, 7.595, 7.525, 6.426, 14.397, 9.569, 23.279], [5139.8310967234665, 1720.7140796779772, 2875.380757089749, 2365.136963582105, 6640.98612304571, 4362.728643040023, 7680.916530325922, 5785.270452599567, 6453.104754053615, 8073.013334647591, 6126.193525376735, 7680.154004468756], [187, 188, 189, 190, 191, 192, 193, 194, 195, 196, 197, 198]], [8, 1355, [9357, 9520, 9694, 9864, 10038, 10213, 10391, 10539, 10672], [13377.085, 13538.189, 13464.572, 13371.795, 13443.035, 13474.672, 13379.643, 13368.319, 13297.33], [40592.807, 40661.894, 40712.106, 40659.536, 40537.275, 40358.69, 40515.523, 40501.693, 40642.049], [14.465, 19.917, 27.619, 32.363, 18.464, 23.653, 32.272, 26.146, 21.413], [2106.780420111519, 3155.668083560249, 12966.821027706108, 1376.8242043596533, 2966.9841230722786, 4555.83689810822, 1602.7570774303063, 1678.024626373602, 1911.1114994510556], [185, 186, 187, 188, 189, 190, 191, 192, 193]], [7, 1358, [9873, 10047, 10222, 10398, 10546, 10682, 10816, 10958], [18422.632, 18357.379, 18459.809, 18460.441, 18430.269, 18485.985, 18345.989, 18307.214], [33180.599, 33171.77, 33096.764, 33136.956, 33111.475, 33109.936, 33139.528, 33131.264], [10.979, 21.64, 17.157, 17.953, 27.916, 29.078, 28.8, 14.61], [44995.430061987725, 6759.012207790356, 2533.113777799213, 2987.867940143153, 1156.5381790773247, 3052.725124251901, 2564.4962950987087, 28141.79979386518], [188, 189, 190, 191, 192, 193, 194, 195]], [10, 1361, [9707, 9881, 10053, 10230, 10404, 10552, 10687, 10824], [19730.161, 19667.945, 19703.18, 19677.584, 19672.805, 19664.755, 19648.394, 19718.24], [48106.923, 48125.61, 48100.837, 48113.042, 48128.816, 48109.439, 48096.724, 48088.071], [17.532, 14.033, 11.1, 11.433, 13.832, 14.201, 9.694, 17.698], [6433.523340457389, 4191.621242965385, 3305.9140553921875, 2865.1887477061837, 1396.215641795894, 2442.7779100118687, 2136.8022144266706, 1546.380032601425], [187, 188, 189, 190, 191, 192, 193, 194]], [14, 1364, [9380, 9537, 9709, 9884, 10056, 10236, 10408, 10555, 10690, 10827, 10966, 11107, 11245], [20417.891, 20287.342, 20244.796, 20388.114, 20368.013, 20452.672, 20475.047, 20527.608, 20524.791, 20509.118, 20533.372, 20546.705, 20548.936], [63509.228, 63502.503, 63496.328, 63522.825, 63536.415, 63548.232, 63550.586, 63565.561, 63563.849, 63552.973, 63549.621, 63536.542, 63538.305], [23.728, 17.438, 13.042, 16.294, 16.204, 9.963, 15.522, 26.112, 9.18, 9.836, 8.203, 10.432, 11.69], [3179.9159696539164, 3227.4248039786053, 4095.7373886357614, 6815.55977147163, 5497.83832996491, 3316.3323453681965, 3178.6055258385313, 1152.6854317204775, 3576.9001369721805, 2896.743593365918, 3499.019470888273, 2697.5462995806565, 1722.3728649615987], [185, 186, 187, 188, 189, 190, 191, 192, 193, 194, 195, 196, 197]], [14, 1366, [10559, 10694, 10833, 10972, 11111], [21172.616, 21184.748, 21156.821, 21243.585, 21193.101], [63381.235, 63351.778, 63344.584, 63332.326, 63341.092], [21.454, 12.77, 13.997, 12.977, 16.81], [3293.269967099307, 1308.237325968807, 2441.9492478162692, 1737.464059064105, 1132.6486990572032], [192, 193, 194, 195, 196]], [14, 1368, [9391, 9549, 9721, 9897, 10065, 10251, 10416, 10562, 10698, 10837, 10975, 11114, 11248, 11385, 11505, 11624, 11747, 11872, 11993, 12105, 12224, 12334, 12443, 12559, 12662], [21933.27, 21887.978, 21855.697, 21919.123, 21866.813, 21895.841, 21863.406, 21867.118, 21875.191, 21767.243, 21809.543, 21845.363, 21886.083, 21873.688, 21962.407, 22005.954, 22050.729, 22090.663, 22012.676, 22093.79, 22118.61, 21943.274, 21888.06, 21866.78, 21896.575], [63310.904, 63355.425, 63360.52, 63334.185, 63353.667, 63336.56, 63357.174, 63348.46, 63340.924, 63275.57, 63343.516, 63350.051, 63328.503, 63323.14, 63327.488, 63338.012, 63291.55, 63267.309, 63303.31, 63276.553, 63274.491, 63336.132, 63288.776, 63353.528, 63301.416], [14.009, 18.166, 19.931, 12.143, 11.696, 10.408, 11.982, 11.841, 16.161, 28.954, 26.28, 17.702, 16.201, 25.286, 18.921, 19.017, 12.714, 16.271, 17.211, 19.257, 17.789, 14.55, 18.442, 12.615, 15.342], [971.6591192640099, 1715.014389006759, 2224.9562291549337, 3249.1568435511717, 4075.4412850126405, 3030.525660626741, 3632.763804993769, 3955.223317788488, 2454.4202250259887, 5666.647928959343, 3113.0638487391025, 1857.2648931175663, 1083.7891847558801, 2323.676958760755, 2084.0466071297033, 2062.0788745728964, 3434.965161514783, 3153.766638364888, 7967.113433614327, 3665.4770327834876, 3895.405620971821, 1403.3221325469888, 1085.2528584984743, 1627.2240704042115, 1374.277357572746], [185, 186, 187, 188, 189, 190, 191, 192, 193, 194, 195, 196, 197, 198, 199, 200, 201, 202, 203, 204, 205, 206, 207, 208, 209]], [12, 1369, [10563, 10699, 10838, 10978, 11115, 11249, 11386], [22346.72, 22282.527, 22203.498, 22202.588, 22237.139, 22249.055, 22225.004], [56440.331, 56495.643, 56493.702, 56490.231, 56513.419, 56491.745, 56466.745], [15.386, 21.519, 18.946, 14.324, 18.867, 26.357, 14.204], [22251.04808000975, 3389.405710494627, 1926.3960649556439, 2103.806462412214, 3783.5766304333997, 3855.175503248774, 2306.54090332444], [192, 193, 194, 195, 196, 197, 198]], [12, 1371, [10420, 10565, 10703, 10840, 10983, 11120, 11253], [23191.451, 23189.487, 23188.569, 23265.39, 23213.984, 23218.797, 23212.242], [57990.275, 57831.455, 57831.118, 57968.177, 57802.696, 57794.512, 57818.065], [28.872, 35.078, 39.085, 34.604, 15.174, 17.656, 21.604], [5467.557835468892, 1227.7322499512766, 2303.926743918736, 3280.9771716792857, 2697.1793977533143, 3541.7756974700437, 2502.439210143725], [191, 192, 193, 194, 195, 196, 197]], [4, 1372, [10422, 10568, 10706, 10843, 10985, 11123, 11256, 11392, 11513, 11632], [23914.064, 23897.206, 23949.954, 23827.785, 23860.503, 23836.411, 23852.414, 23854.642, 23841.408, 23853.329], [27414.338, 27464.391, 27490.729, 27467.929, 27487.871, 27422.153, 27459.219, 27413.174, 27427.868, 27437.793], [16.082, 15.27, 28.952, 16.871, 18.091, 25.545, 26.248, 28.416, 20.535, 20.47], [4896.972350598242, 3963.7514432149883, 6528.384297165385, 3034.8444609738926, 4153.5858156338, 1336.6740666047106, 2183.84487502629, 2698.0008730950553, 3043.981833922875, 5814.6409042844025], [191, 192, 193, 194, 195, 196, 197, 198, 199, 200]], [4, 1373, [10571, 10710, 10847, 10988, 11126, 11260, 11395, 11515, 11635], [24349.869, 24286.678, 24279.455, 24294.666, 24275.105, 24246.668, 24235.871, 24265.401, 24286.806], [28660.336, 28711.553, 28707.578, 28635.546, 28671.884, 28697.295, 28679.967, 28630.729, 28701.159], [15.397, 9.003, 8.134, 15.517, 11.701, 7.393, 13.027, 13.388, 15.742], [5785.235206182051, 4581.378420771192, 4713.564940530506, 3886.221195551063, 4439.853115231887, 5945.712580799943, 2057.19049785749, 2254.085945771075, 1470.5951123500013], [192, 193, 194, 195, 196, 197, 198, 199, 200]], [0, 1385, [10593, 10732, 10872, 11013, 11147, 11283, 11420, 11532, 11657, 11775, 11900, 12015, 12138, 12254, 12364, 12476, 12582, 12687, 12802, 12901, 12992, 13094], [33945.317, 33936.518, 33952.844, 33956.781, 33929.603, 33962.407, 33933.145, 33958.235, 33959.491, 33966.093, 33950.174, 33963.477, 33970.893, 33956.957, 33964.098, 33954.781, 33948.138, 33950.403, 33948.188, 33971.464, 33957.77, 33973.536], [3276.393, 3252.202, 3258.803, 3245.07, 3241.661, 3225.357, 3246.191, 3241.456, 3263.394, 3269.524, 3256.287, 3247.162, 3245.52, 3262.16, 3243.616, 3245.212, 3259.099, 3263.948, 3271.622, 3255.688, 3274.769, 3236.682], [17.565, 15.713, 10.796, 15.994, 12.669, 9.995, 11.956, 16.904, 11.239, 6.865, 7.805, 7.614, 7.892, 10.257, 11.864, 13.741, 8.599, 12.467, 9.669, 10.918, 10.286, 13.631], [1612.8738748098576, 1783.079354271596, 1739.389663099284, 1402.8502876939322, 2018.9913263959684, 2339.6680804361076, 2087.607575308837, 1963.2751706074077, 1872.1128687232929, 2510.6901225780043, 3007.4464689737288, 2465.025339675066, 3160.7353036825743, 2284.4006736634847, 2164.8419022519097, 2119.8719211872744, 2227.8460724181855, 2021.6154930828789, 1503.0632940040616, 2348.7820108959936, 1955.9881551223452, 2145.562880649918], [192, 193, 194, 195, 196, 197, 198, 199, 200, 201, 202, 203, 204, 205, 206, 207, 208, 209, 210, 211, 212, 213]], [0, 1388, [9937, 10108, 10290, 10457, 10596, 10734, 10874, 11015, 11149], [34417.626, 34389.806, 34374.999, 34345.838, 34358.29, 34187.166, 34162.093, 34170.747, 34191.245], [2915.454, 2945.105, 2914.906, 2886.355, 2911.036, 3018.575, 3096.174, 3069.455, 2985.219], [17.378, 28.38, 14.182, 14.281, 14.547, 25.753, 18.678, 27.671, 35.566], [672.7485654649894, 1524.67209434198, 1378.5804426996863, 1472.3837617599845, 1726.4142486688477, 13105.16407582866, 55591.74490422555, 13820.79479576631, 5195.367498946889], [188, 189, 190, 191, 192, 193, 194, 195, 196]], [6, 1395, [9957, 10127, 10317, 10473, 10609, 10747, 10888, 11028, 11162, 11303, 11435, 11546], [44956.895, 45050.966, 45067.614, 45058.988, 45031.648, 44981.857, 45051.608, 45052.719, 45007.271, 45042.971, 45018.954, 45108.783], [30404.493, 30430.67, 30484.568, 30489.008, 30442.474, 30396.727, 30378.146, 30446.423, 30476.085, 30406.394, 30413.328, 30568.109], [12.316, 21.531, 24.512, 20.054, 19.327, 24.494, 20.897, 28.74, 26.878, 15.583, 29.496, 31.963], [51132.76669643734, 3267.6880329654928, 2880.380150623695, 4905.245894663849, 4861.447689419429, 2346.638530728911, 1911.6379912264833, 3540.589296507758, 7079.527808590583, 16057.085897970552, 2821.924462655205, 2570.8992498792672], [188, 189, 190, 191, 192, 193, 194, 195, 196, 197, 198, 199]], [9, 1406, [10646, 10781, 10923, 11065, 11200, 11340, 11468, 11576, 11701, 11826, 11950, 12063], [4195.171, 4081.41, 4249.487, 4190.975, 4285.375, 4287.039, 4309.575, 4265.417, 4214.763, 4141.373, 4176.738, 4202.931], [49715.413, 49668.582, 49850.234, 49718.269, 49769.35, 49840.274, 49767.802, 49807.596, 49778.663, 49749.131, 49724.262, 49718.665], [32.137, 41.298, 13.987, 32.684, 17.136, 18.696, 29.459, 22.294, 23.214, 12.671, 13.257, 18.611], [2277.719081003716, 7832.316940775039, 1649.4434889095496, 2686.015147131449, 1601.2607647232644, 1533.6974700510327, 2289.339450281454, 1201.674894408004, 1011.8975756097601, 3608.678725138822, 3659.061900284324, 1886.442955664709], [193, 194, 195, 196, 197, 198, 199, 200, 201, 202, 203, 204]], [7, 1411, [10679, 10814, 10955, 11097, 11234, 11371, 11490, 11609, 11729], [17580.936, 17561.654, 17551.437, 17587.388, 17548.09, 17565.425, 17538.702, 17572.489, 17552.416], [33521.967, 33523.956, 33530.082, 33555.036, 33571.348, 33534.318, 33577.289, 33566.383, 33563.754], [13.839, 10.65, 7.496, 9.859, 17.403, 18.587, 19.263, 24.614, 22.742], [2469.581599822132, 4608.875665887721, 6185.757941978314, 3148.7057105938966, 1863.5918806315078, 3512.5174767002104, 3711.984358146924, 6133.025711266334, 2066.2711353072154], [193, 194, 195, 196, 197, 198, 199, 200, 201]], [5, 1425, [10773, 10918, 11059, 11192, 11332, 11462, 11569, 11693, 11820, 11943], [2837.079, 2836.127, 2860.686, 2890.2, 2872.347, 2876.492, 2799.812, 2816.88, 2845.732, 2821.489], [30279.465, 30292.565, 30286.97, 30285.141, 30216.834, 30291.264, 30281.927, 30120.667, 30130.34, 30262.403], [19.161, 13.704, 15.059, 18.2, 20.972, 14.875, 22.825, 18.027, 19.112, 29.225], [5866.094899086634, 3523.3278799676314, 5959.860075845586, 1501.8120779663723, 3957.249905711998, 3608.107354453961, 8138.032217511235, 2918.1490291426708, 2057.339047787161, 1048.876281867441], [194, 195, 196, 197, 198, 199, 200, 201, 202, 203]], [12, 1439, [10841, 10984, 11122, 11255, 11391], [23373.101, 23344.17, 23344.011, 23388.407, 23374.304], [59347.496, 59326.306, 59276.917, 59329.77, 59332.29], [13.049, 25.379, 16.254, 15.411, 16.37], [3493.558311644154, 3045.105765971116, 8325.371301347157, 6104.999186759866, 2948.9738110899916], [194, 195, 196, 197, 198]], [9, 1449, [9334, 9492, 9662, 9838, 10013], [4575.095, 4584.28, 4572.706, 4545.098, 4571.696], [48132.941, 48117.574, 48075.787, 48109.339, 48076.23], [14.697, 15.337, 16.146, 19.175, 20.032], [3490.9783386038234, 2814.971485638681, 5577.985267875408, 5545.983256004907, 2517.3354798447454], [185, 186, 187, 188, 189]], [11, 1457, [9345, 9509, 9682, 9852, 10028, 10202, 10378], [10260.091, 10287.703, 10340.661, 10300.984, 10236.411, 10253.495, 10268.418], [53858.354, 53878.73, 54055.226, 53991.493, 53902.762, 53918.053, 54064.0], [20.596, 17.533, 12.74, 25.102, 21.423, 26.999, 20.427], [16867.53735973646, 16492.30687647311, 36349.846981214934, 4925.533224920585, 5654.660866491997, 5138.004298037637, 3098.496382699366], [185, 186, 187, 188, 189, 190, 191]], [8, 1460, [9355, 9517, 9691, 9861, 10035], [13178.58, 13146.523, 13243.763, 13246.784, 13250.856], [39486.139, 39562.643, 39544.093, 39517.053, 39579.768], [19.556, 19.214, 17.922, 16.127, 17.301], [12906.726336399523, 9155.912005090124, 13692.569843738576, 13095.198817483566, 13353.211493623634], [185, 186, 187, 188, 189]], [1, 1461, [9358, 9519, 9692, 9862, 10036, 10211, 10389], [13336.634, 13323.573, 13278.917, 13289.491, 13318.481, 13343.123, 13383.029], [5108.39, 5185.244, 5188.866, 5232.651, 5275.471, 5239.897, 5238.369], [21.345, 21.111, 14.328, 15.516, 16.367, 17.349, 19.949], [14544.409359070043, 3227.064394297729, 1636.2952495543327, 2916.509898457418, 6840.222152454962, 6658.37047023702, 12201.189783470923], [185, 186, 187, 188, 189, 190, 191]], [12, 1470, [9398, 9556, 9726, 9898, 10069, 10256, 10419], [22938.666, 22851.94, 22805.785, 22781.448, 22801.229, 22804.759, 22845.391], [59037.041, 59010.737, 58977.048, 58945.531, 58985.336, 59032.858, 58987.656], [17.236, 11.839, 12.943, 11.116, 11.877, 10.098, 19.362], [38771.55670348599, 12817.81787107697, 7445.840777934528, 8161.622907010585, 9995.240325766279, 4009.4213275064294, 7858.796764512073], [185, 186, 187, 188, 189, 190, 191]], [12, 1471, [9560, 9730, 9902, 10072, 10259], [23256.308, 23122.364, 23177.279, 23121.787, 23011.323], [58287.033, 58180.117, 58313.83, 58305.32, 58316.493], [20.039, 24.734, 22.534, 31.107, 36.611], [8615.555303591216, 11053.312850781189, 18940.415647726142, 4385.5216531409715, 2885.722618714912], [186, 187, 188, 189, 190]], [4, 1472, [9405, 9566, 9733, 9907, 10078, 10263], [24257.806, 24310.929, 24336.447, 24266.101, 24229.405, 24344.682], [27651.415, 27631.998, 27689.924, 27666.751, 27648.238, 27611.731], [29.539, 21.277, 22.34, 16.522, 12.073, 22.197], [8558.027719802083, 10067.931770504869, 4050.0653044168685, 17159.406346992728, 38120.36486791718, 3038.910482635962], [185, 186, 187, 188, 189, 190]], [6, 1483, [9610, 9779, 9954, 10125, 10315], [43458.222, 43478.82, 43472.051, 43459.317, 43395.586], [31386.483, 31376.439, 31395.604, 31409.979, 31403.024], [14.621, 18.391, 12.39, 14.413, 20.396], [1782.6619856351208, 1430.7134157457351, 1898.0791886781446, 1456.9745321895643, 665.403385903436], [186, 187, 188, 189, 190]], [13, 1484, [9447, 9614, 9784, 9959, 10129, 10319], [46048.739, 45999.091, 46009.815, 46039.564, 46016.758, 46068.096], [60508.517, 60611.49, 60573.807, 60646.601, 60629.179, 60670.029], [31.395, 18.977, 21.614, 15.057, 16.232, 21.465], [1010.6976526077901, 2531.2945891854897, 1514.5424967980173, 1668.7961934056616, 2729.567088449316, 1379.9395988684591], [185, 186, 187, 188, 189, 190]], [9, 1505, [9836, 10012, 10182, 10364, 10514], [4378.205, 4421.762, 4436.181, 4426.256, 4385.645], [48782.213, 48679.438, 48691.285, 48759.634, 48724.149], [21.745, 21.266, 13.427, 17.294, 17.766], [25742.74269134372, 2143.152314164987, 2482.7364577896633, 3420.224203079053, 7596.999892185333], [188, 189, 190, 191, 192]], [2, 1580, [11082, 11219, 11357, 11482, 11595, 11718, 11846], [11235.168, 11296.471, 11235.424, 11204.469, 11221.946, 11209.175, 11231.714], [10965.589, 10951.326, 10975.813, 10984.673, 11000.994, 10983.554, 11000.436], [10.365, 11.956, 15.637, 15.85, 19.357, 15.178, 19.564], [2557.0678004076235, 1618.6786781595788, 1731.9877516694537, 3471.8308372314764, 2624.8763603509174, 3324.542165278828, 1565.9695212707568], [196, 197, 198, 199, 200, 201, 202]], [1, 1582, [10945, 11087, 11226, 11361, 11484, 11599, 11721], [12635.903, 12577.227, 12561.373, 12577.898, 12594.724, 12600.732, 12561.428], [5356.763, 5406.164, 5331.645, 5363.373, 5404.303, 5320.821, 5383.99], [23.853, 15.165, 25.897, 17.473, 20.732, 17.831, 21.119], [3822.5456073526834, 967.4943708005853, 859.4903748076913, 1466.9882524570423, 3391.698599256307, 2922.9738170649975, 2397.8917495679434], [195, 196, 197, 198, 199, 200, 201]], [9, 1606, [11339, 11467, 11575, 11704, 11828], [4272.494, 4267.624, 4275.337, 4332.762, 4490.024], [46903.765, 46904.144, 46916.327, 46920.661, 46842.787], [15.161, 9.855, 9.876, 20.881, 17.588], [2743.79037309573, 2920.1150814292364, 3427.042275928955, 1799.994432389109, 564.7414404582237], [198, 199, 200, 201, 202]], [2, 1611, [11218, 11356, 11481, 11590, 11715, 11843], [10447.132, 10442.64, 10468.719, 10435.527, 10521.485, 10660.808], [11061.453, 11140.156, 11030.056, 11042.142, 10950.161, 10870.242], [27.709, 30.17, 26.635, 20.012, 21.514, 24.007], [7445.968385252334, 1383.2508095047378, 5369.528912858903, 6425.171396164512, 19009.063838043836, 20073.399235686506], [197, 198, 199, 200, 201, 202]], [1, 1612, [11359, 11483, 11597, 11719, 11847, 11971, 12077, 12202, 12311, 12420, 12538, 12640, 12753, 12860, 12958, 13046], [11707.627, 11514.023, 11558.994, 11529.215, 11523.414, 11537.638, 11572.075, 11566.714, 11581.358, 11581.273, 11588.786, 11515.957, 11508.052, 11659.249, 11473.056, 11483.87], [6165.438, 6272.768, 6332.072, 6289.029, 6330.239, 6265.545, 6314.876, 6311.715, 6301.929, 6322.795, 6316.884, 6294.295, 6313.237, 6282.626, 6307.482, 6315.892], [28.051, 21.773, 30.801, 24.217, 23.116, 16.281, 10.744, 9.074, 13.327, 10.744, 11.613, 19.304, 25.195, 10.958, 23.774, 12.324], [5065.618594940259, 1086.0959426810646, 1851.4183760697388, 756.1397206504838, 849.4761095833213, 1049.993187161343, 2301.7700673680633, 3218.185959977311, 3018.8206442362025, 4407.541409509592, 3500.7344678884647, 675.9547443751125, 2439.35776567624, 75275.792152262, 1478.1853069062013, 1595.9999966607934], [198, 199, 200, 201, 202, 203, 204, 205, 206, 207, 208, 209, 210, 211, 212, 213]], [8, 1613, [11364, 11485, 11600, 11723, 11851, 11975, 12079, 12205, 12315, 12424], [13106.54, 13101.675, 13119.382, 13105.193, 13016.351, 13070.981, 13060.381, 13187.751, 13052.5, 13101.283], [41407.348, 41459.247, 41446.866, 41418.466, 41559.938, 41628.882, 41538.993, 41497.352, 41574.855, 41420.461], [22.764, 23.211, 15.646, 15.286, 13.655, 36.313, 29.553, 36.96, 30.407, 26.324], [6137.457465709666, 4939.895433843574, 5067.984713466772, 15117.771150065853, 1576.5741317849383, 2168.1891018783635, 2482.8247734070196, 1497.188154218816, 646.9827127232575, 19979.996907651934], [198, 199, 200, 201, 202, 203, 204, 205, 206, 207]], [8, 1614, [11366, 11486, 11601, 11724, 11850, 11976, 12080, 12204, 12316], [13309.426, 13324.682, 13224.115, 13116.211, 13102.08, 13185.687, 13233.781, 13145.22, 13133.414], [39218.998, 39326.046, 39362.806, 39439.619, 39486.624, 39446.426, 39456.832, 39468.565, 39452.162], [22.936, 30.005, 28.492, 20.366, 17.919, 19.474, 32.971, 22.128, 12.647], [1878.917992647342, 1678.6327538768755, 2174.631188007677, 1060.902954237272, 1643.434161765297, 4737.17633935297, 1674.8663316692139, 1047.8200472987053, 1831.4977786388383], [198, 199, 200, 201, 202, 203, 204, 205, 206]], [14, 1624, [11496, 11616, 11739, 11864, 11987, 12098, 12218, 12328, 12436, 12554, 12658], [20355.937, 20336.009, 20351.351, 20356.949, 20309.078, 20339.135, 20362.144, 20373.462, 20344.956, 20323.205, 20481.79], [63722.275, 63701.248, 63687.039, 63663.451, 63720.609, 63640.639, 63698.484, 63679.448, 63683.514, 63676.915, 63695.204], [13.563, 16.273, 14.02, 19.678, 14.001, 17.871, 11.148, 18.243, 12.0, 11.946, 19.881], [3121.0607053642643, 1981.5132982088762, 2413.2735505100504, 2277.323011163336, 1231.0226693565137, 2038.4333016716691, 983.4886455123042, 1474.377715706107, 3800.5909523083924, 2038.3031925485197, 680.2104137652607], [199, 200, 201, 202, 203, 204, 205, 206, 207, 208, 209]], [12, 1628, [11506, 11625, 11748, 11871, 11994], [22261.111, 22245.697, 22287.5, 22257.22, 22244.845], [57059.111, 57062.432, 56948.34, 56954.45, 56905.682], [24.86, 30.773, 23.524, 20.969, 22.54], [990.0038463417936, 3088.099562512962, 1417.6943854887109, 2925.6801633324053, 12348.132326686415], [199, 200, 201, 202, 203]], [12, 1629, [11510, 11630, 11753, 11879, 12000, 12111], [23193.918, 23236.443, 23174.568, 23181.561, 23184.809, 23206.464], [57804.337, 57794.01, 57762.91, 57777.808, 57787.51, 57778.379], [25.005, 10.218, 12.177, 15.846, 11.819, 10.942], [1969.417769384258, 2001.5952918245805, 2147.846212228752, 1907.282226952793, 2060.4957041606626, 2030.6616164698735], [199, 200, 201, 202, 203, 204]], [8, 1650, [11604, 11727, 11854, 11979, 12084, 12207, 12319], [13779.586, 13738.245, 13589.852, 13617.661, 13687.982, 13689.234, 13657.199], [39590.673, 39534.352, 39596.894, 39564.515, 39582.342, 39617.033, 39584.662], [31.053, 31.549, 27.213, 37.369, 35.045, 26.633, 22.228], [1690.6094453834812, 2062.7822940980136, 3999.729703179852, 1644.3842777735288, 1652.5994119605016, 2035.310926941469, 1629.5591867394676], [200, 201, 202, 203, 204, 205, 206]], [7, 1651, [11610, 11730, 11858, 11982, 12090, 12211, 12321, 12430, 12546, 12652, 12760], [18149.464, 18212.736, 18219.851, 18258.885, 18211.762, 18198.61, 18201.558, 18234.699, 18181.198, 18199.757, 18205.902], [33699.527, 33680.632, 33645.597, 33594.773, 33691.586, 33670.436, 33692.34, 33683.866, 33562.606, 33643.736, 33692.4], [19.602, 9.778, 11.42, 7.3, 7.943, 9.894, 9.531, 19.649, 19.381, 23.099, 20.858], [2301.0997657663943, 4400.186232952576, 2726.7637634284674, 6915.303726182779, 1817.1789582715958, 2616.65740193641, 2532.005622820455, 1994.263514717756, 22572.028401876632, 2378.0656044868247, 952.9538136586543], [200, 201, 202, 203, 204, 205, 206, 207, 208, 209, 210]], [12, 1654, [11627, 11750, 11876, 11996, 12107, 12226, 12336, 12445], [22588.041, 22623.871, 22609.938, 22591.194, 22558.047, 22483.16, 22494.706, 22482.587], [56277.147, 56303.904, 56306.809, 56307.497, 56339.856, 56365.176, 56372.289, 56374.668], [10.23, 13.638, 11.458, 9.88, 7.553, 7.232, 8.935, 11.106], [2596.375747407283, 2114.2746481361937, 2962.688666773368, 2796.2773736890854, 7241.778275031787, 3684.9877291465914, 3267.9410578187876, 2841.625347026123], [200, 201, 202, 203, 204, 205, 206, 207]], [9, 1672, [11827, 11952, 12065, 12182, 12296], [4531.025, 4598.209, 4597.755, 4563.607, 4532.423], [47673.305, 47440.465, 47525.467, 47427.77, 47559.163], [31.658, 32.513, 32.93, 21.197, 32.943], [5344.712264537998, 2269.6917164519764, 1606.5616822254187, 23678.403065173516, 5674.249572221347], [202, 203, 204, 205, 206]], [1, 1676, [12083, 12206, 12317, 12423, 12542, 12644, 12756, 12864, 12962, 13049, 13140], [13448.083, 13410.538, 13431.167, 13315.18, 13480.762, 13439.953, 13429.274, 13367.942, 13486.386, 13389.055, 13367.918], [5409.794, 5395.781, 5415.252, 5376.105, 5396.198, 5456.505, 5448.596, 5466.839, 5352.259, 5460.249, 5439.242], [16.457, 25.042, 34.603, 37.555, 20.251, 21.248, 23.051, 26.82, 27.514, 16.238, 43.488], [1213.8320192109256, 1411.337346931086, 1291.6162556554073, 3797.343874928986, 2032.368197847627, 962.309889210142, 1004.7729765632716, 3249.9687848027856, 4884.383052721634, 2199.1777994346326, 1567.0372099879257], [204, 205, 206, 207, 208, 209, 210, 211, 212, 213, 214]], [7, 1677, [11856, 11980, 12087, 12208, 12320, 12428, 12545, 12651, 12759, 12866, 12964, 13054, 13144], [17305.545, 17368.318, 17482.577, 17596.427, 17539.87, 17530.19, 17555.893, 17509.881, 17387.169, 17435.898, 17267.176, 17273.216, 17331.406], [32887.513, 32860.755, 32988.676, 33012.112, 33035.234, 33037.373, 33068.126, 33071.716, 32989.447, 32958.23, 32888.685, 32859.844, 32958.112], [23.377, 22.911, 19.923, 16.066, 14.037, 26.479, 25.711, 24.784, 22.425, 26.31, 25.363, 16.593, 31.995], [956.8233661705301, 3143.324440982993, 7576.050536373162, 3981.021904671277, 3846.8278585259122, 5012.442023732178, 1820.570917919631, 2702.523364575812, 3622.6780553482513, 3745.847897374097, 2488.2154724158645, 737.3879429881043, 4040.315051306188], [202, 203, 204, 205, 206, 207, 208, 209, 210, 211, 212, 213, 214]], [3, 1730, [12512, 12613, 12725, 12837, 12930, 13023, 13121, 13194, 13266, 13339, 13422, 13503, 13576, 13641, 13717], [2316.716, 2283.66, 2285.996, 2311.278, 2314.394, 2289.478, 2254.68, 2259.068, 2265.044, 2282.219, 2241.355, 2239.093, 2284.39, 2285.234, 2257.257], [18482.634, 18499.994, 18404.28, 18326.93, 18310.786, 18323.349, 18403.946, 18320.912, 18349.459, 18341.793, 18350.223, 18313.706, 18344.962, 18333.365, 18326.185], [34.482, 24.557, 18.397, 6.955, 7.053, 14.117, 19.717, 17.422, 15.808, 12.086, 13.907, 13.387, 11.345, 11.108, 21.136], [3373.3646819216106, 6285.604633975453, 10937.763461819544, 3895.871255616334, 3306.149874513156, 2162.809944324493, 5982.416266705509, 2749.2549749211003, 2816.4870662691433, 2586.662543748586, 2436.5580612496888, 2103.9224331412156, 1709.347262840562, 1524.2997861948434, 1534.9896953848342], [208, 209, 210, 211, 212, 213, 214, 215, 216, 217, 218, 219, 220, 221, 222]], [5, 1731, [12615, 12727, 12839, 12932, 13025, 13123], [2664.281, 2662.938, 2705.865, 2667.683, 2683.754, 2703.063], [29443.079, 29413.659, 29423.691, 29410.039, 29482.643, 29413.254], [20.152, 15.05, 15.115, 19.742, 26.72, 16.242], [4547.27702897082, 1470.98467403382, 1787.847338544149, 1324.2737907089474, 823.4166183013893, 2007.8534414572646], [209, 210, 211, 212, 213, 214]], [9, 1734, [12176, 12290, 12400, 12520, 12621, 12732, 12843, 12936, 13028, 13126], [3712.895, 3690.496, 3697.701, 3760.014, 3743.694, 3743.641, 3673.125, 3663.458, 3628.792, 3708.052], [49248.724, 49218.619, 49179.263, 49414.054, 49372.08, 49362.677, 49196.751, 49151.529, 49101.75, 49092.774], [11.188, 26.925, 29.607, 12.176, 11.159, 14.879, 22.221, 21.862, 33.307, 21.608], [66037.23480571278, 1580.4351233506795, 1279.4316204386582, 3196.023804741491, 4671.730033157155, 4144.437535169577, 1238.514025224344, 1230.6213495513814, 1012.0424717905469, 2220.6235611254033], [205, 206, 207, 208, 209, 210, 211, 212, 213, 214]], [9, 1735, [12181, 12294, 12404, 12523, 12624, 12735, 12845, 12939, 13032], [4609.742, 4507.52, 4521.862, 4580.482, 4644.262, 4662.676, 4616.475, 4649.562, 4602.604], [47673.213, 47610.168, 47599.89, 47504.618, 47495.979, 47402.793, 47407.978, 47401.528, 47415.251], [26.355, 29.796, 22.565, 35.175, 30.92, 32.022, 16.549, 14.879, 20.768], [18599.609942828058, 3419.7234137848595, 5117.295570164608, 1329.4208870533416, 3636.6066296577987, 1664.9912917895513, 1571.8053076305716, 1135.5397325917324, 1127.9180413718439], [205, 206, 207, 208, 209, 210, 211, 212, 213]], [11, 1739, [12635, 12749, 12856, 12952, 13042, 13135, 13207, 13278, 13354, 13435, 13517, 13586, 13655, 13730, 13816, 13889], [9634.187, 9652.785, 9645.032, 9654.31, 9625.16, 9701.319, 9639.03, 9672.536, 9622.968, 9608.412, 9660.416, 9631.09, 9662.08, 9616.156, 9641.569, 9565.227], [54443.857, 54466.989, 54433.746, 54463.282, 54457.773, 54395.36, 54464.618, 54459.25, 54457.217, 54452.794, 54467.954, 54432.759, 54460.563, 54457.706, 54477.897, 54514.47], [14.641, 8.86, 14.235, 23.782, 21.704, 24.834, 17.505, 22.345, 12.02, 14.684, 11.281, 23.035, 16.65, 8.51, 23.291, 8.825], [1208.8037522687343, 2071.9929486101223, 1874.5916490388245, 1455.2368863493477, 1068.6889850800833, 730.3827296717558, 1309.480354050693, 781.2730640092096, 2224.519716559973, 1704.3694213902718, 2197.9509160552007, 1498.0747215001702, 1752.7542127883492, 2782.4349865208223, 2247.9372824722336, 488.9182592273475], [209, 210, 211, 212, 213, 214, 215, 216, 217, 218, 219, 220, 221, 222, 223, 224]], [2, 1740, [12956, 13044, 13138, 13211, 13281, 13358, 13439, 13521, 13589, 13659, 13733, 13819, 13891, 13954], [11210.476, 11224.363, 11207.127, 11235.925, 11232.587, 11273.377, 11251.877, 11272.353, 11256.604, 11275.529, 11271.078, 11276.501, 11249.496, 11234.009], [10968.855, 10980.471, 10969.666, 10963.393, 10940.3, 10958.794, 10960.989, 10967.677, 10963.382, 10969.885, 10980.815, 10986.454, 10981.699, 11007.373], [21.577, 15.998, 13.181, 18.172, 15.754, 9.318, 10.089, 13.74, 15.035, 10.486, 8.912, 12.138, 10.218, 22.275], [1546.5028474041278, 2741.822394746215, 2194.8108642097523, 1217.0739997533367, 1372.156230463548, 2842.49923077978, 2193.9491025066723, 2729.4959739827377, 2601.52866569192, 2150.5730984492598, 2172.2897859391433, 2374.555972849285, 2992.5645220513616, 996.9781020673256], [212, 213, 214, 215, 216, 217, 218, 219, 220, 221, 222, 223, 224, 225]], [14, 1752, [12560, 12664, 12774, 12882, 12979, 13073, 13160, 13230, 13298, 13380, 13462, 13539, 13605], [22112.546, 22066.603, 22104.013, 22099.332, 22132.804, 22123.565, 22149.179, 22114.327, 22115.672, 22168.173, 22145.299, 22126.89, 22127.662], [62502.381, 62478.006, 62497.175, 62450.479, 62446.289, 62476.656, 62473.317, 62428.749, 62450.156, 62446.368, 62472.355, 62453.745, 62496.262], [18.504, 31.129, 14.766, 17.069, 22.618, 13.741, 16.584, 13.642, 16.628, 25.895, 26.75, 18.771, 24.204], [1100.4637104049486, 1098.9247113762542, 1569.0813065759394, 1429.350681787821, 1382.2851460613304, 1258.4198292801552, 1772.380175286125, 1219.3601582812037, 2269.082906808623, 749.6536821847986, 1413.5962177320341, 1780.6391302749323, 1308.0965636897129], [208, 209, 210, 211, 212, 213, 214, 215, 216, 217, 218, 219, 220]], [4, 1754, [12982, 13075, 13163, 13232, 13299, 13381], [23901.758, 23922.432, 23916.521, 23945.953, 23881.287, 23895.063], [27829.567, 27824.335, 27838.771, 27813.574, 27871.731, 27833.163], [9.45, 8.864, 9.733, 16.91, 13.557, 35.725], [2374.6262234777178, 1762.9092597541896, 2393.777940725629, 3981.7204501332203, 2342.205519881562, 740.364986495321], [212, 213, 214, 215, 216, 217]], [0, 1758, [12250, 12361, 12470, 12579, 12684, 12797, 12898, 12990, 13090, 13169, 13244, 13315, 13393, 13478, 13551, 13620, 13688, 13768, 13854, 13918], [33388.694, 33418.147, 33389.3, 33433.842, 33388.742, 33385.336, 33417.728, 33387.682, 33329.201, 33370.059, 33381.388, 33349.121, 33290.475, 33264.906, 33147.379, 33216.89, 33339.516, 33273.282, 33261.616, 33250.798], [4196.627, 4157.96, 4142.272, 4122.808, 4184.054, 4179.308, 4132.397, 4111.983, 4224.097, 4105.025, 4195.228, 4103.348, 4061.061, 3972.374, 4072.247, 4027.822, 4028.487, 4022.4, 4077.863, 3984.578], [17.854, 17.894, 13.416, 11.291, 8.39, 14.649, 13.319, 17.279, 36.939, 26.995, 22.405, 19.243, 12.135, 21.884, 30.331, 19.131, 17.243, 29.502, 18.967, 15.67], [2571.84948304597, 4027.624597262876, 1736.012298033188, 1360.5424838764684, 1478.6355562609447, 1399.0925205068718, 1289.1137362934503, 1351.852861977116, 2718.618019186085, 683.9600870440688, 8614.082323735562, 1945.7936680197306, 1352.6966647431643, 981.3433542990253, 1724.6833610486099, 2426.1507383862736, 686.2598449638803, 2156.454069691411, 2113.807077736798, 1928.7944125034771], [205, 206, 207, 208, 209, 210, 211, 212, 213, 214, 215, 216, 217, 218, 219, 220, 221, 222, 223, 224]], [6, 1766, [12487, 12593, 12703, 12818, 12915, 13005, 13104], [43124.212, 43080.038, 43067.592, 43076.833, 43077.13, 43088.95, 43052.019], [32017.759, 31959.464, 31967.311, 31916.268, 31908.318, 31951.559, 31871.389], [19.65, 16.557, 19.264, 10.631, 10.535, 14.875, 15.972], [939.5554518121213, 1674.3075439809386, 2147.06484998234, 2714.3597632070423, 3045.8916308185885, 2535.9190164239376, 593.7331652431769], [207, 208, 209, 210, 211, 212, 213]], [6, 1768, [12819, 12916, 13007, 13106, 13181], [44787.751, 44867.09, 44837.579, 44809.476, 44805.026], [31157.316, 31021.834, 31075.396, 31034.765, 30973.305], [25.051, 26.169, 20.611, 27.457, 32.048], [5419.241955276095, 1802.7573128431081, 1506.4504423605965, 1626.8759282862077, 4044.0915543695437], [210, 211, 212, 213, 214]], [3, 1773, [12506, 12606, 12720, 12831, 12927, 13019, 13119, 13190], [601.632, 556.919, 597.246, 618.38, 610.337, 637.138, 684.609, 625.689], [19326.064, 19422.409, 19233.079, 19193.954, 19397.295, 19398.986, 19331.502, 19206.711], [31.181, 11.501, 24.953, 18.418, 15.78, 14.025, 15.073, 28.518], [3327.115738358333, 4691.400607855116, 8344.939411917941, 5969.612513700551, 2293.853034350162, 7364.179616313596, 10033.289326366988, 5779.558647952439], [208, 209, 210, 211, 212, 213, 214, 215]], [2, 1794, [12310, 12419, 12536, 12639, 12752, 12858, 12955], [10401.954, 10270.954, 10401.804, 10366.017, 10417.532, 10376.89, 10383.138], [11100.276, 11135.602, 11138.446, 11135.283, 11069.794, 11170.576, 11137.935], [23.368, 15.282, 33.732, 14.848, 26.421, 17.78, 20.45], [2363.8631381976293, 721.3554872327701, 1318.0239829191846, 1846.3358690197797, 1083.8263304110794, 1179.995109463326, 1389.3562155432196], [206, 207, 208, 209, 210, 211, 212]], [2, 1824, [13280, 13357, 13438, 13520, 13588], [10653.444, 10688.439, 10685.693, 10659.231, 10675.226], [11415.275, 11442.718, 11449.692, 11487.519, 11474.3], [20.23, 20.589, 19.073, 17.427, 26.202], [3367.376332234341, 2420.4422640034727, 2129.020574402745, 1525.7023083005106, 758.8183932858755], [216, 217, 218, 219, 220]], [1, 1825, [13212, 13282, 13361, 13440, 13524, 13591, 13661], [12039.865, 12037.086, 12092.691, 12069.047, 12087.824, 12052.172, 12120.595], [6433.973, 6330.33, 6314.671, 6374.419, 6361.986, 6346.185, 6382.709], [3.053, 3.806, 25.157, 14.445, 12.078, 11.926, 10.574], [527.207536891055, 377.4706432943712, 4101.627963685443, 1195.2742637754804, 2132.2812199327745, 2434.329913467108, 2128.6358693795773], [215, 216, 217, 218, 219, 220, 221]], [3, 1837, [12284, 12394, 12511, 12612, 12726], [2250.802, 2274.238, 2255.461, 2290.983, 2306.079], [18674.195, 18685.643, 18700.042, 18505.723, 18457.155], [16.945, 12.705, 22.221, 36.28, 29.07], [3687.8043534250924, 1765.103272366607, 1416.981978422465, 2677.227198419958, 6103.621459331588], [206, 207, 208, 209, 210]], [14, 1844, [13379, 13461, 13538, 13604, 13678, 13746, 13836], [21930.884, 21906.849, 21932.81, 21835.789, 21887.577, 21897.619, 21923.024], [63312.427, 63306.608, 63353.981, 63332.99, 63348.975, 63342.457, 63343.875], [19.484, 25.469, 17.225, 21.517, 14.228, 11.459, 16.622], [2425.7547075347547, 2139.3882714992283, 1744.0788195946338, 2448.6813649078645, 2267.3054453062, 1901.2148498354031, 1960.653855024613], [217, 218, 219, 220, 221, 222, 223]], [4, 1846, [13386, 13469, 13542, 13611, 13684], [24836.65, 24873.36, 24943.279, 24828.483, 24833.392], [28361.035, 28440.171, 28367.086, 28435.913, 28362.916], [12.213, 30.786, 23.907, 20.934, 26.581], [1300.8347899251341, 939.712706333351, 1020.4102452940934, 1750.105674462838, 484.16541522824593], [217, 218, 219, 220, 221]], [2, 1855, [13356, 13437, 13519, 13587, 13657, 13731, 13818, 13890], [10509.048, 10490.632, 10529.464, 10447.993, 10511.043, 10534.277, 10479.61, 10474.096], [10336.156, 10280.255, 10353.663, 10321.316, 10353.666, 10405.628, 10389.042, 10359.485], [10.345, 21.507, 11.62, 21.04, 14.772, 16.326, 22.361, 19.501], [575.8634034643122, 1330.9399616924338, 557.6535837078782, 635.2185668664885, 1431.8735539036454, 2193.8418709945645, 2735.315779807784, 1200.4727391555693], [217, 218, 219, 220, 221, 222, 223, 224]], [6, 1905, [13779, 13867, 13930, 13990, 14059, 14139], [44902.093, 44922.672, 44875.354, 44930.807, 44945.367, 44918.196], [31032.365, 31045.155, 31038.352, 31014.486, 31049.893, 31029.932], [8.091, 8.757, 8.194, 13.397, 12.82, 10.241], [3086.445592073053, 2858.548980633098, 2330.554040298821, 2684.334497120794, 4337.949155568074, 2463.382285588376], [222, 223, 224, 225, 226, 227]], [8, 1916, [13527, 13594, 13664, 13736, 13824, 13896, 13958], [13716.211, 13581.532, 13630.305, 13584.087, 13659.317, 13694.747, 13546.644], [39321.46, 39342.863, 39327.575, 39311.725, 39373.029, 39365.252, 39457.954], [25.57, 15.567, 33.485, 26.486, 29.22, 17.394, 29.478], [3491.0445943864256, 20208.842254906358, 4880.6480192620675, 2811.9010490554865, 3502.311369551863, 3764.0416473644073, 1506.8353679026982], [219, 220, 221, 222, 223, 224, 225]], [10, 1920, [13536, 13602, 13676, 13743, 13832, 13901, 13965, 14036, 14109, 14178], [20735.09, 20747.353, 20754.335, 20724.104, 20729.829, 20734.43, 20746.395, 20759.311, 20787.168, 20769.106], [48550.188, 48457.505, 48478.058, 48485.045, 48491.245, 48451.738, 48479.36, 48511.877, 48476.027, 48468.193], [26.542, 13.206, 18.729, 11.469, 10.603, 11.949, 23.072, 27.528, 17.529, 29.375], [2382.1890635201607, 1611.9748831397421, 1591.790601146975, 1210.5129734084726, 1539.8113117340079, 2337.201396099009, 945.5260276534817, 2148.9040808274767, 1487.6824316861337, 1815.2181070819688], [219, 220, 221, 222, 223, 224, 225, 226, 227, 228]], [12, 1924, [13606, 13680, 13750, 13838, 13904, 13969], [23087.225, 22990.506, 23056.637, 23052.677, 23120.161, 23073.899], [59317.435, 59294.922, 59327.502, 59334.447, 59341.722, 59248.608], [30.818, 24.557, 22.611, 22.214, 23.051, 21.08], [1455.2293112192085, 2681.9166341822256, 1953.9838513885286, 1746.85991875313, 678.5664693784424, 2547.671423624266], [220, 221, 222, 223, 224, 225]], [1, 1935, [13821, 13893, 13956, 14020, 14094, 14166, 14236, 14308], [12112.536, 12121.59, 12125.813, 12110.041, 12083.381, 12100.012, 12164.938, 12065.11], [6400.782, 6381.341, 6358.875, 6363.026, 6401.154, 6411.976, 6234.583, 6434.925], [10.983, 12.133, 19.403, 22.106, 25.457, 27.309, 29.957, 2.917], [2841.889252101885, 2268.01497364309, 1387.7643282674906, 1335.5349874085493, 1296.7186333114084, 836.9126604864088, 1298.8062694323244, 468.02436527324426], [223, 224, 225, 226, 227, 228, 229, 230]], [14, 1955, [14112, 14180, 14250, 14321, 14402], [22076.439, 22133.306, 22090.52, 22176.179, 22164.503], [62494.27, 62528.048, 62498.285, 62497.356, 62484.986], [22.817, 22.581, 26.971, 20.062, 20.235], [1984.9192742158991, 1002.8161336851591, 2288.3905211570222, 1305.0150767288121, 1131.2744519534274], [227, 228, 229, 230, 231]], [4, 1957, [13971, 14038, 14115, 14182, 14252, 14323, 14405], [23879.705, 23963.15, 23999.882, 23966.056, 24082.356, 24018.135, 24034.081], [27467.191, 27471.447, 27463.931, 27503.252, 27489.388, 27511.903, 27515.035], [30.414, 22.981, 21.55, 22.81, 21.184, 25.715, 17.129], [1096.3982338740816, 1478.2144191533675, 7577.109909861373, 3057.231360000202, 2097.297118203793, 1688.4046673156377, 6688.182894468575], [225, 226, 227, 228, 229, 230, 231]], [0, 1962, [14052, 14130, 14198, 14268, 14337, 14420, 14496, 14565], [33325.691, 33241.472, 33302.455, 33300.826, 33299.773, 33267.185, 33264.258, 33272.347], [4031.018, 4024.126, 3939.466, 3980.456, 3948.508, 3957.647, 3824.395, 3985.472], [22.237, 13.907, 24.361, 24.458, 25.436, 29.972, 28.98, 26.795], [1801.606479844763, 1537.2284352805048, 1768.7671867770987, 1945.2688807349823, 1412.4521302122998, 947.7030284138441, 3959.0156933623593, 1470.0045433228825], [226, 227, 228, 229, 230, 231, 232, 233]], [5, 1966, [14074, 14149, 14219, 14293, 14363, 14446], [1731.763, 1600.951, 1392.282, 1448.338, 1408.683, 1430.72], [27955.989, 28039.218, 28058.905, 28012.849, 28001.115, 28029.298], [11.856, 29.369, 29.194, 29.05, 24.087, 23.485], [66266.40028348843, 5186.74592887664, 7014.722496069985, 1038.9466751197342, 1192.0511923045735, 3053.9207548437275], [227, 228, 229, 230, 231, 232]], [6, 1967, [14138, 14209, 14282, 14348, 14436], [43196.007, 43176.347, 43165.043, 43194.825, 43164.157], [31431.304, 31433.581, 31423.574, 31431.308, 31444.772], [13.723, 16.487, 13.223, 16.596, 11.351], [3482.339394792251, 2351.082000769574, 1968.584090715052, 994.0067644281104, 2468.0629739064643], [227, 228, 229, 230, 231]], [3, 2000, [14216, 14291, 14361, 14444, 14516, 14588, 14651, 14717, 14763, 14816, 14866, 14923, 14972, 15020, 15067, 15115], [584.858, 570.788, 564.216, 628.737, 610.666, 665.69, 697.595, 687.218, 670.628, 692.459, 625.532, 656.789, 711.772, 666.652, 677.707, 729.145], [19205.898, 19171.731, 19208.814, 19172.032, 19283.223, 19161.723, 19170.884, 19247.737, 19112.074, 19224.5, 19243.71, 19200.863, 19091.147, 19209.428, 19176.73, 19174.738], [13.553, 10.73, 21.195, 25.774, 23.319, 20.564, 16.876, 15.932, 16.765, 24.306, 22.397, 17.949, 35.673, 28.247, 19.527, 27.181], [4846.718894786931, 3637.6078722708544, 2426.7125111494283, 8027.028313473829, 4029.192907069583, 11492.522470618316, 22963.6983242498, 23296.691189259145, 3969.519074363993, 5102.685749616086, 4924.50439357464, 5532.231110289833, 2915.74603613106, 2731.7338277107924, 2075.757471696702, 3580.836686771057], [229, 230, 231, 232, 233, 234, 235, 236, 237, 238, 239, 240, 241, 242, 243, 244]], [10, 2012, [14319, 14398, 14478, 14549, 14617, 14680, 14737, 14788, 14836, 14890, 14947, 15002, 15043, 15090], [21288.58, 21283.156, 21289.32, 21297.214, 21313.099, 21175.082, 21241.191, 21257.94, 21253.554, 21289.785, 21320.176, 21276.278, 21251.995, 21268.491], [48916.881, 48965.652, 48968.487, 48936.179, 48948.536, 48962.541, 48996.76, 48934.175, 48964.09, 48951.55, 48929.871, 48963.556, 48973.569, 48931.477], [14.222, 9.249, 12.852, 11.571, 9.114, 29.274, 30.878, 28.07, 16.258, 16.03, 16.075, 22.153, 17.094, 13.455], [1869.8881509095015, 2220.1374068349014, 2863.326903641469, 2527.7637387899267, 2470.1689235999565, 2079.946293146581, 3307.0541655816683, 794.1827971482896, 2088.36842492992, 1968.7307276675351, 1343.5327669840428, 2060.3624993389244, 1808.569987181058, 1061.943144052538], [230, 231, 232, 233, 234, 235, 236, 237, 238, 239, 240, 241, 242, 243]], [11, 2029, [14381, 14464, 14534, 14606, 14664, 14727], [9606.415, 9641.845, 9648.898, 9589.628, 9521.211, 9625.88], [54452.947, 54439.309, 54480.216, 54482.266, 54430.152, 54291.923], [18.663, 22.041, 27.538, 17.229, 32.338, 24.719], [1068.9884049359014, 1163.901034369553, 1022.7207536370481, 1382.5940101625245, 967.0435339026749, 19428.14562845139], [231, 232, 233, 234, 235, 236]], [12, 2034, [14683, 14739, 14790, 14839, 14893], [22659.155, 22687.633, 22709.566, 22736.352, 22725.92], [56803.0, 56806.888, 57011.313, 56957.513, 56973.975], [14.981, 30.03, 42.531, 26.218, 26.52], [2034.2197233661907, 1721.7050318214433, 5859.09277964639, 7591.423757300028, 6408.020129800387], [235, 236, 237, 238, 239]], [0, 2042, [14700, 14751, 14803, 14850, 14908, 14959, 15014, 15056, 15103, 15155, 15205], [33286.288, 33300.969, 33299.124, 33323.334, 33312.035, 33266.528, 33329.255, 33256.58, 33332.803, 33256.044, 33208.105], [3950.255, 3963.245, 3970.642, 3843.371, 3901.754, 3939.785, 3875.234, 3978.297, 4030.982, 4019.017, 4033.863], [21.73, 21.051, 17.272, 23.292, 24.298, 24.836, 21.671, 32.129, 17.555, 31.507, 20.604], [3614.036365283386, 3836.0453706555118, 659.0396312757185, 4856.66884617482, 1751.522357965912, 7534.764769268386, 5529.87029622306, 1124.410596119257, 1762.2595252825788, 3372.783421875716, 1453.2640171078597], [235, 236, 237, 238, 239, 240, 241, 242, 243, 244, 245]], [0, 2043, [14497, 14566, 14632, 14702, 14752], [34070.391, 34089.303, 34105.523, 34050.991, 34087.287], [4008.57, 4009.718, 4084.34, 3983.6, 4031.662], [23.941, 23.024, 19.7, 22.095, 9.948], [538.3355191018258, 1282.2855717169718, 905.4185847876423, 1828.0617057276588, 1604.0621910227223], [232, 233, 234, 235, 236]], [6, 2044, [14507, 14577, 14641, 14708, 14757, 14811, 14859], [44877.66, 44893.358, 44801.737, 44876.487, 44891.385, 44939.966, 44904.046], [30923.98, 31013.837, 30943.643, 31088.17, 31057.394, 31023.177, 31015.025], [25.856, 20.047, 19.625, 24.738, 21.296, 16.439, 15.692], [4015.1097162027095, 1515.3050969046546, 25141.783298357754, 1472.8474614879046, 984.9806889083277, 1865.5260328201218, 3490.986670554472], [232, 233, 234, 235, 236, 237, 238]], [5, 2049, [14590, 14652, 14718, 14764, 14817], [1385.887, 1372.388, 1399.494, 1441.702, 1467.131], [27932.724, 27970.613, 28049.19, 28086.191, 28009.255], [14.388, 15.648, 27.213, 16.78, 18.105], [2261.6678139756937, 2957.1467742999284, 2166.3308267520574, 766.2103922269806, 844.0485295998051], [234, 235, 236, 237, 238]], [12, 2061, [14792, 14840, 14895, 14948, 15003], [22796.385, 22748.116, 22770.091, 22767.321, 22752.353], [57220.816, 57248.698, 57213.108, 57245.866, 57247.925], [20.232, 9.139, 11.288, 9.198, 8.557], [844.1223197701844, 3100.0818508672805, 3979.461113253405, 3956.030043386487, 3331.289881800232], [237, 238, 239, 240, 241]], [5, 2068, [14765, 14819, 14867, 14927, 14974, 15023, 15070, 15119, 15170, 15226], [2321.268, 2368.958, 2375.065, 2317.065, 2366.29, 2405.236, 2359.139, 2368.296, 2319.052, 2335.301], [28693.231, 28642.978, 28721.73, 28727.448, 28704.462, 28683.235, 28681.895, 28672.943, 28780.005, 28717.175], [17.934, 24.11, 30.946, 23.246, 18.011, 23.216, 23.353, 15.318, 26.446, 24.968], [1348.1732940987536, 720.8345410271875, 1700.6369281672053, 2299.5267244166453, 1950.7328360132626, 9944.819554091, 805.3051624913467, 1607.8181383443386, 3372.659236348188, 1657.015013399195], [237, 238, 239, 240, 241, 242, 243, 244, 245, 246]], [8, 2071, [14780, 14830, 14884, 14939, 14993, 15034, 15081], [13033.872, 13013.569, 13012.691, 12994.754, 13002.153, 13030.446, 12999.087], [40805.344, 40807.569, 40818.097, 40795.997, 40790.147, 40854.253, 40808.136], [16.345, 13.692, 11.295, 12.264, 11.59, 24.129, 10.815], [1741.193935278128, 3812.592073585863, 2678.05350718834, 2288.4737123563705, 1505.7675866034588, 2024.197062369746, 2298.8780800132986], [237, 238, 239, 240, 241, 242, 243]], [11, 2091, [14882, 14935, 14989, 15030, 15076, 15129], [8978.138, 8795.151, 8736.86, 8705.833, 8781.65, 8668.972], [54191.57, 54313.711, 54367.564, 54357.633, 54330.688, 54352.511], [39.097, 27.546, 12.017, 17.3, 19.388, 19.622], [2128.9154142836733, 4223.527141939211, 2226.496716097645, 2419.5200087555904, 3052.5793496731826, 938.542114918459], [239, 240, 241, 242, 243, 244]], [12, 2093, [14894, 14949, 15004, 15046, 15094, 15145, 15194, 15247, 15303, 15369, 15433, 15480, 15524, 15574, 15621, 15667, 15716, 15771, 15830, 15890, 15948, 16003], [22719.91, 22735.217, 22738.496, 22723.051, 22744.695, 22757.634, 22760.856, 22808.124, 22726.469, 22740.338, 22747.591, 22803.764, 22745.239, 22734.576, 22736.153, 22695.046, 22698.749, 22690.872, 22764.138, 22696.757, 22716.349, 22730.248], [58862.16, 58858.54, 58846.001, 58861.124, 58836.199, 58867.828, 58886.771, 58857.997, 58865.155, 58864.554, 58838.705, 58874.327, 58839.79, 58864.488, 58856.901, 58915.883, 58871.074, 58914.184, 58880.556, 58870.949, 58894.401, 58801.403], [16.642, 11.834, 17.663, 9.877, 17.035, 18.132, 15.317, 22.099, 14.931, 19.493, 16.286, 25.398, 23.544, 15.602, 13.722, 13.013, 16.621, 21.151, 22.697, 17.203, 17.261, 31.925], [657.0932345027544, 4258.129620290943, 2763.0846942178796, 3075.7216335914077, 2118.012223873548, 2151.583178314065, 2334.585325403851, 4158.570243883683, 1514.6088296853623, 1520.4399297389152, 2285.9855651121725, 1420.7726052181722, 2304.600396035334, 1847.9470567010733, 1415.5831946964593, 2079.8026797186976, 1428.4801239514122, 1387.446584763001, 2218.1778475763863, 2152.210860626934, 2537.9427672126426, 2337.09450641347], [239, 240, 241, 242, 243, 244, 245, 246, 247, 248, 249, 250, 251, 252, 253, 254, 255, 256, 257, 258, 259, 260]], [0, 2094, [15015, 15059, 15104, 15156, 15208, 15261, 15315, 15381, 15444, 15486, 15529, 15585, 15630, 15679, 15728, 15784, 15841, 15905], [34248.079, 34276.405, 34261.815, 34283.717, 34260.028, 34264.177, 34276.167, 34261.117, 34265.29, 34270.869, 34255.795, 34262.096, 34254.283, 34267.772, 34282.355, 34252.443, 34264.633, 34222.582], [3577.657, 3584.477, 3551.811, 3556.005, 3553.312, 3530.68, 3563.673, 3553.2, 3505.157, 3563.307, 3555.198, 3552.009, 3557.737, 3542.769, 3541.75, 3566.064, 3557.135, 3592.16], [16.707, 11.852, 16.838, 13.931, 10.766, 8.506, 6.53, 10.275, 9.214, 14.811, 14.599, 10.304, 9.554, 13.662, 9.642, 10.079, 13.187, 23.585], [1701.8078543331565, 1495.1277168236486, 2037.9383407109053, 1587.4666704242395, 1395.4893078633295, 1687.5586630261116, 2415.8144013367446, 2515.603692470104, 2631.6609158605124, 3054.7855927669843, 1898.1891180606526, 3068.149519740184, 2043.3505919885422, 2642.387136884149, 2164.1267588745222, 1771.1144776971437, 2096.1949429879774, 1571.5652048330696], [241, 242, 243, 244, 245, 246, 247, 248, 249, 250, 251, 252, 253, 254, 255, 256, 257, 258]], [7, 2095, [14994, 15036, 15082, 15136, 15182, 15238, 15292, 15354], [16884.063, 16833.445, 16837.041, 16860.981, 16814.161, 16825.408, 16816.073, 16917.71], [33078.231, 33114.204, 33134.361, 33087.449, 33101.412, 33095.069, 33116.159, 33066.418], [31.745, 20.341, 15.251, 16.224, 11.05, 14.458, 14.829, 24.232], [1370.6587400528526, 4115.578158907264, 2563.6064818799923, 2478.652427988122, 2098.4301880740563, 3093.4299233956804, 2543.0881125652654, 5850.473652783039], [241, 242, 243, 244, 245, 246, 247, 248]], [14, 2100, [14945, 15000, 15042, 15089, 15142, 15191, 15244], [20993.14, 21019.718, 21008.407, 21012.928, 21037.84, 20999.773, 21053.291], [63329.228, 63272.737, 63300.997, 63302.988, 63301.278, 63299.115, 63316.958], [10.808, 10.235, 12.032, 10.849, 9.651, 7.732, 15.842], [1998.4827485485541, 2705.337159433601, 2743.16940064441, 2393.8396995183234, 2433.1393585425953, 2455.942553863637, 1430.9867482692907], [240, 241, 242, 243, 244, 245, 246]], [5, 2101, [14926, 14973, 15021, 15069, 15117, 15169, 15225, 15277, 15334, 15406, 15456, 15500, 15547], [2007.795, 1982.946, 2015.308, 2012.299, 1984.386, 1993.372, 1970.247, 1977.778, 2001.173, 2009.977, 1992.754, 1967.099, 2074.27], [29706.202, 29685.842, 29737.791, 29717.172, 29692.468, 29677.902, 29728.385, 29728.636, 29704.005, 29700.74, 29733.014, 29709.674, 29872.297], [14.735, 11.834, 14.208, 10.399, 16.529, 15.038, 7.831, 10.551, 11.847, 9.338, 15.63, 21.511, 17.33], [1519.4101943276708, 2331.429895048399, 2739.1686082948986, 2852.9669424329873, 2908.8209609146793, 1858.2867582479564, 2001.9501515944628, 2188.5242239148774, 2968.5487929115375, 2142.3103807497105, 4012.3064623960445, 1415.1202485201734, 33757.95326799273], [240, 241, 242, 243, 244, 245, 246, 247, 248, 249, 250, 251, 252]], [9, 2110, [15073, 15122, 15174, 15230, 15283, 15340, 15411, 15461, 15506], [3934.082, 3969.092, 3938.824, 3898.538, 3889.834, 3907.624, 3878.764, 3852.848, 3932.599], [49805.78, 49776.9, 49764.722, 49774.098, 49782.006, 49818.201, 49786.424, 49823.633, 49833.439], [9.87, 12.76, 13.617, 16.172, 12.666, 13.02, 10.968, 21.184, 23.4], [1532.337435201613, 4345.2142982520945, 4657.080392275241, 1927.1209024253617, 2209.070099203818, 1833.6198867070748, 3467.6578299580356, 1121.003768916371, 1851.3087042540926], [243, 244, 245, 246, 247, 248, 249, 250, 251]], [2, 2112, [15031, 15078, 15132, 15179, 15234, 15290], [10779.685, 10820.03, 10754.762, 10803.825, 10828.401, 10766.907], [10673.129, 10695.448, 10698.566, 10748.275, 10722.753, 10719.051], [10.469, 15.514, 16.947, 12.161, 13.97, 16.418], [2709.348909409875, 1744.0533868336406, 3028.557004534298, 1402.9561934023918, 1661.765844068962, 1894.8203760178433], [242, 243, 244, 245, 246, 247]], [12, 2114, [15146, 15195, 15250, 15305, 15372, 15436], [23255.893, 23284.115, 23272.976, 23322.15, 23324.047, 23251.521], [59368.367, 59425.764, 59422.189, 59401.539, 59462.104, 59392.705], [29.101, 18.375, 20.898, 15.239, 18.533, 31.769], [1631.8603464353018, 1875.470933307781, 879.7827294144342, 2108.9568866896666, 2494.309924129112, 1319.0610919258927], [244, 245, 246, 247, 248, 249]], [10, 2130, [15189, 15242, 15300, 15363, 15428, 15476, 15518], [20209.005, 20260.573, 20244.67, 20259.416, 20274.412, 20284.666, 20331.799], [48884.116, 48840.714, 48919.32, 48857.487, 48866.113, 48874.3, 48908.761], [16.488, 17.777, 15.452, 15.267, 14.766, 24.9, 13.351], [926.0000328781044, 1331.3889930657742, 1108.287385294811, 1525.114089169898, 1562.4072295035503, 1281.646133776336, 721.6626837476633], [245, 246, 247, 248, 249, 250, 251]], [14, 2131, [15429, 15477, 15519, 15569, 15615, 15661, 15710, 15766, 15823, 15881, 15942, 15998, 16054], [20366.89, 20387.16, 20352.358, 20350.984, 20340.644, 20378.956, 20394.876, 20338.271, 20359.27, 20406.177, 20371.107, 20384.764, 20366.833], [63871.285, 63846.263, 63857.985, 63869.979, 63900.396, 63814.117, 63827.418, 63809.648, 63820.795, 63855.057, 63833.904, 63866.6, 63855.975], [12.33, 26.554, 11.956, 9.689, 13.065, 16.082, 14.519, 18.376, 19.813, 26.433, 15.616, 15.614, 21.429], [1056.4474704164459, 3947.3604546211163, 2713.24497772676, 2066.171088707027, 2112.533233453435, 1865.4648832648184, 1811.728360542128, 5706.351430494888, 1131.449542113131, 1502.2623741337, 2561.7120289997556, 1937.7305718312255, 2243.004871883058], [249, 250, 251, 252, 253, 254, 255, 256, 257, 258, 259, 260, 261]], [12, 2135, [15249, 15304, 15370, 15435, 15481], [23183.345, 23131.337, 23166.509, 23156.664, 23182.809], [57121.779, 57225.856, 57208.625, 57215.925, 57259.451], [25.691, 32.18, 11.416, 28.93, 25.964], [3379.622534791255, 2961.944100105301, 410.46910889468097, 4105.40404513909, 4182.949457106395], [246, 247, 248, 249, 250]], [11, 2142, [15348, 15418, 15465, 15509, 15561], [10054.754, 10018.449, 10052.949, 9976.412, 10017.586], [53811.603, 53770.867, 53790.582, 53872.153, 53836.015], [13.615, 42.594, 37.701, 18.643, 26.202], [2129.4616641929347, 2785.8785851631696, 2802.896350835005, 1092.168115890742, 1030.7893565929612], [248, 249, 250, 251, 252]], [7, 2160, [15470, 15512, 15566, 15609, 15658, 15706, 15761, 15818, 15877, 15937, 15991, 16051, 16092], [17002.65, 16977.934, 16800.732, 16853.699, 16826.738, 16828.364, 16846.895, 16835.46, 16798.666, 16817.237, 16855.672, 16819.115, 16798.041], [33053.142, 33010.03, 33123.604, 33089.6, 33100.809, 33091.226, 33105.574, 33087.645, 33112.12, 33114.275, 33136.102, 33093.392, 33140.655], [19.081, 24.012, 13.321, 13.127, 13.874, 11.729, 11.967, 12.238, 11.612, 8.233, 13.443, 15.525, 24.438], [14359.8307018791, 7298.964864424002, 1635.2666388508846, 2299.211107145134, 3031.820229832535, 3042.290357039622, 3853.5749305546274, 1863.5192783593377, 1755.3594975008948, 3769.454993662919, 2692.0791159315795, 1403.4766183137133, 1970.4831210496186], [250, 251, 252, 253, 254, 255, 256, 257, 258, 259, 260, 261, 262]], [2, 2180, [15562, 15607, 15655, 15702, 15754, 15815, 15872, 15934, 15989, 16048], [10967.139, 11003.341, 11017.398, 11035.976, 11021.316, 10997.14, 11003.562, 11008.66, 11060.852, 11009.929], [11044.577, 11040.24, 11042.878, 11020.662, 11045.038, 11062.995, 11054.047, 11068.938, 11072.81, 10997.447], [14.703, 12.921, 11.022, 12.449, 7.492, 11.271, 10.875, 15.136, 19.654, 26.129], [1908.855732733163, 1715.8599871834242, 2667.445475145844, 3183.842776189572, 2438.3639538153643, 2610.8646612108464, 1919.02868695427, 1505.945065148799, 863.804903306572, 2462.347885927194], [252, 253, 254, 255, 256, 257, 258, 259, 260, 261]], [10, 2183, [15663, 15712, 15767, 15826, 15885, 15945, 16001], [21369.667, 21273.203, 21266.236, 21256.649, 21290.103, 21282.834, 21264.453], [48948.835, 48955.574, 48922.88, 48894.696, 48962.034, 49038.685, 48998.722], [24.782, 13.043, 13.038, 27.463, 11.109, 24.426, 34.29], [1790.2018563488316, 980.2088687114633, 872.496424887855, 1101.3090231679112, 2011.4347594801873, 5146.299178210251, 1104.2368778087998], [254, 255, 256, 257, 258, 259, 260]], [5, 2199, [15692, 15746, 15806, 15860, 15925, 15980, 16036, 16081, 16127, 16167, 16218, 16261, 16308, 16357, 16402, 16444, 16502, 16546, 16597, 16647, 16707, 16764, 16819, 16869], [2704.227, 2777.023, 2705.249, 2670.591, 2701.539, 2716.229, 2691.578, 2672.441, 2684.592, 2734.221, 2703.427, 2673.643, 2646.485, 2658.022, 2662.325, 2677.22, 2631.145, 2659.2, 2675.739, 2673.555, 2646.551, 2676.222, 2644.341, 2669.494], [30108.187, 30061.483, 30059.158, 30054.144, 30099.058, 30024.951, 29981.906, 29939.44, 29790.335, 29795.885, 29901.596, 29966.623, 29995.94, 29974.027, 29992.358, 29915.388, 29993.96, 29873.959, 29905.138, 29951.353, 29912.267, 29846.785, 29960.156, 29842.314], [19.048, 24.627, 16.992, 22.237, 6.675, 19.589, 16.882, 18.558, 12.746, 13.354, 14.024, 14.088, 9.948, 12.787, 12.811, 20.202, 13.03, 22.686, 19.314, 23.664, 21.874, 27.414, 20.753, 30.866], [1170.5758668460214, 1592.3348707022603, 1560.3105248881602, 828.3305596109409, 1039.3685315618202, 1078.0645820362008, 2112.018084622634, 3890.30844490786, 2610.820298351217, 2860.081669650895, 4602.777648778386, 3860.6041494566275, 3885.3176094589735, 2128.9871915005865, 2798.9883880297048, 4215.104877825408, 3973.163093549898, 2980.24834729515, 5780.548195691472, 5700.542210119974, 3749.6707917740537, 2839.604191834339, 5348.035457096179, 4767.967706537784], [255, 256, 257, 258, 259, 260, 261, 262, 263, 264, 265, 266, 267, 268, 269, 270, 271, 272, 273, 274, 275, 276, 277, 278]], [3, 2208, [15688, 15743, 15802, 15858, 15922, 15977, 16034, 16079, 16124], [2015.988, 1953.628, 2021.341, 1986.578, 2036.416, 1996.373, 1957.773, 1999.489, 2218.294], [18381.099, 18372.886, 18380.601, 18351.667, 18358.988, 18377.79, 18391.736, 18383.664, 18406.134], [27.926, 24.31, 16.59, 13.258, 15.223, 20.144, 17.321, 14.377, 38.866], [1848.2699356851492, 1574.8428469190949, 2085.219135940034, 1995.306453553223, 1865.2218715162223, 2209.0499549552655, 2480.33399819807, 3426.2620085225994, 1967.6798340299206], [255, 256, 257, 258, 259, 260, 261, 262, 263]], [4, 2211, [15950, 16006, 16059, 16098, 16146, 16199], [24322.388, 24294.845, 24257.206, 24260.964, 24338.239, 24373.173], [28823.923, 28802.23, 28779.28, 28815.809, 28797.631, 28762.464], [22.322, 23.782, 18.993, 28.379, 29.252, 31.417], [5557.7660146622675, 1560.0826999175774, 714.9135610431063, 2249.466272981402, 2206.328043100721, 4061.295580934566], [259, 260, 261, 262, 263, 264]], [6, 2217, [15845, 15913, 15964, 16023, 16070, 16114, 16161], [44000.49, 44078.248, 44085.952, 44059.32, 44100.812, 44089.202, 44077.87], [30642.159, 30715.694, 30669.73, 30753.977, 30706.313, 30690.034, 30650.325], [4.074, 22.914, 15.663, 28.001, 26.098, 20.833, 26.026], [404.15141251717057, 1896.5431232889116, 2032.845196541391, 2500.3368412608725, 2470.3307264867726, 1093.3166066397814, 6542.700811581238], [257, 258, 259, 260, 261, 262, 263]], [0, 2246, [16150, 16203, 16247, 16294, 16342, 16389, 16430, 16484, 16533, 16582, 16636, 16683, 16747], [33455.126, 33531.203, 33511.448, 33506.978, 33517.066, 33461.29, 33400.101, 33449.98, 33463.958, 33472.039, 33435.863, 33430.788, 33404.964], [4571.661, 4497.846, 4531.738, 4537.216, 4527.179, 4586.125, 4586.766, 4592.533, 4604.268, 4543.557, 4614.425, 4678.694, 4603.833], [20.459, 11.654, 10.087, 7.139, 15.933, 14.54, 24.312, 9.394, 12.919, 20.627, 14.703, 11.348, 24.305], [1637.4244903102372, 1744.5899597346352, 2477.348846600145, 4413.437254396847, 2164.833227376826, 2378.3244534131195, 1830.6149817924575, 2802.040832107885, 2987.7171520362426, 762.4496779959985, 1775.8229947809116, 1518.1113728189853, 3054.572223667931], [263, 264, 265, 266, 267, 268, 269, 270, 271, 272, 273, 274, 275]], [2, 2292, [16370, 16413, 16459, 16511, 16559, 16614, 16663, 16727, 16782, 16834, 16880, 16926, 16976, 17031], [11417.582, 11414.486, 11423.909, 11417.955, 11408.515, 11396.248, 11378.012, 11371.826, 11402.408, 11432.339, 11383.667, 11387.565, 11400.732, 11394.227], [11653.882, 11665.957, 11625.916, 11680.259, 11636.629, 11645.667, 11612.531, 11603.016, 11649.605, 11616.474, 11610.972, 11639.004, 11566.698, 11648.567], [18.156, 17.338, 11.524, 16.221, 11.939, 14.727, 13.574, 14.873, 23.947, 16.027, 14.514, 26.681, 25.815, 23.187], [1324.7107060664757, 1577.385344462163, 1095.9936122885056, 2241.347326277043, 1750.6503180866944, 1437.9428367219991, 1075.8746965237256, 789.6659436707952, 760.6777935285191, 1259.8087702810924, 1723.5466872717313, 1462.6400173514967, 2292.0483583204527, 1134.6820282588023], [268, 269, 270, 271, 272, 273, 274, 275, 276, 277, 278, 279, 280, 281]], [14, 2295, [16421, 16468, 16522, 16571, 16623, 16674, 16736, 16792, 16844, 16890, 16935], [20625.84, 20636.358, 20630.197, 20679.468, 20654.861, 20644.814, 20647.164, 20663.192, 20679.762, 20703.792, 20664.131], [63872.562, 63842.972, 63877.273, 63939.848, 63897.858, 63874.866, 63881.807, 63853.137, 63892.057, 63880.938, 63919.439], [36.749, 24.831, 42.351, 9.218, 10.369, 9.498, 7.89, 9.447, 18.585, 37.384, 30.075], [2425.267475625113, 7410.165017934068, 1833.6917320353316, 1737.4747338213422, 3053.1406259581136, 3877.5474029724487, 4976.785747427545, 3352.6383375950904, 2971.613107476559, 1458.2404260361518, 1171.6307545699929], [269, 270, 271, 272, 273, 274, 275, 276, 277, 278, 279]], [4, 2296, [16384, 16426, 16477, 16528, 16576, 16629, 16678, 16741, 16800, 16852, 16898, 16941], [24257.783, 24277.718, 24225.27, 24292.778, 24268.911, 24265.923, 24292.406, 24217.804, 24275.153, 24251.35, 24324.829, 24264.743], [28839.955, 28842.05, 28906.651, 28799.899, 28828.286, 28874.121, 28892.157, 28741.8, 28817.146, 28884.042, 28888.617, 28806.258], [28.638, 20.243, 20.901, 27.504, 18.847, 19.833, 18.028, 22.637, 32.053, 10.543, 22.208, 22.894], [555.7683261374876, 2126.5933406963404, 4483.834759990184, 999.7843364455284, 771.7544743670591, 1178.980937554736, 1709.8410789069883, 854.6918592644645, 1199.8219342418217, 53745.05683760827, 1114.1504944755748, 1703.6328775499794], [268, 269, 270, 271, 272, 273, 274, 275, 276, 277, 278, 279]], [11, 2329, [16556, 16611, 16661, 16725, 16780, 16831, 16877, 16923, 16974], [9164.56, 9232.239, 9228.947, 9281.615, 9224.689, 9125.943, 9129.715, 9196.331, 9239.022], [54213.878, 54153.196, 54185.623, 54078.005, 54162.574, 54188.024, 54259.394, 54141.71, 54226.825], [27.554, 16.26, 26.525, 28.045, 19.039, 35.79, 25.565, 32.072, 18.63], [4301.107572396399, 1374.6744175614094, 1789.1415913462886, 1191.564803917006, 781.8323731574261, 1091.3426128942904, 4265.505417699848, 580.6246470242323, 1123.4725179565016], [272, 273, 274, 275, 276, 277, 278, 279, 280]], [3, 2346, [16704, 16759, 16817, 16866, 16914, 16960, 17012, 17057, 17100, 17147, 17205, 17255], [2312.624, 2285.282, 2202.704, 2278.944, 2280.191, 2264.235, 2306.839, 2292.886, 2290.01, 2266.575, 2270.622, 2293.117], [18702.516, 18747.665, 18697.936, 18671.701, 18703.256, 18762.136, 18695.637, 18677.672, 18695.228, 18700.793, 18692.984, 18720.837], [16.923, 21.886, 21.206, 35.54, 24.069, 17.689, 18.729, 20.351, 15.302, 22.162, 19.592, 10.268], [1716.6576881701835, 1211.995693541215, 1019.1900379481195, 1079.7827839512804, 1562.9945241616356, 758.63611458859, 883.3484967422457, 1377.48706741536, 572.6365679002857, 1103.8607037082106, 1238.6160363602992, 422.24381635954023], [275, 276, 277, 278, 279, 280, 281, 282, 283, 284, 285, 286]], [9, 2349, [16599, 16651, 16711, 16766, 16822, 16870, 16916], [4017.05, 4011.837, 4029.457, 4033.131, 4036.614, 4011.434, 4037.595], [48275.598, 48266.749, 48255.884, 48249.739, 48267.754, 48265.479, 48228.381], [11.711, 8.093, 5.88, 10.451, 9.304, 15.861, 9.042], [1359.4499802569837, 2783.2850895655342, 2757.8630299260285, 2781.165281356309, 2568.75329470163, 1998.7729242871724, 2062.799843179024], [273, 274, 275, 276, 277, 278, 279]], [5, 2364, [16820, 16868, 16915, 16961, 17015, 17059, 17101, 17148, 17206, 17256, 17303, 17343, 17393], [2711.63, 2709.507, 2701.932, 2707.719, 2691.171, 2725.453, 2738.985, 2659.558, 2675.299, 2695.595, 2714.004, 2696.617, 2660.771], [29611.326, 29601.083, 29613.547, 29520.947, 29522.145, 29513.306, 29527.318, 29473.886, 29506.553, 29540.902, 29512.226, 29549.134, 29735.959], [18.548, 31.833, 18.005, 34.324, 21.337, 22.293, 22.816, 22.874, 23.531, 24.249, 26.698, 28.085, 41.704], [1345.3814785322452, 1835.9948719086258, 2779.8676535919435, 2688.4362314760792, 2246.85823343447, 1037.7515677015597, 2022.4017567104106, 1020.3763117489591, 1513.5150891269116, 1252.9606112869599, 1184.4213391492456, 2011.3185220845107, 3156.752457441853], [277, 278, 279, 280, 281, 282, 283, 284, 285, 286, 287, 288, 289]], [5, 2378, [16912, 16958, 17010, 17056, 17099, 17146, 17204, 17254, 17301, 17341, 17392, 17440, 17494, 17543], [2004.919, 2043.273, 2031.563, 2024.748, 2035.963, 2004.857, 2009.2, 1953.935, 1990.351, 2022.421, 2039.693, 2010.797, 2026.098, 1988.747], [28915.237, 28967.764, 28985.322, 28945.355, 28962.085, 28973.297, 28964.791, 28928.231, 28912.678, 28973.559, 28964.84, 28963.361, 28958.247, 28946.519], [17.579, 12.883, 8.466, 17.786, 19.694, 8.911, 14.29, 42.971, 31.029, 13.252, 11.776, 16.029, 11.71, 26.598], [28916.82633825367, 1713.5305633547625, 2719.43808954903, 1151.3469994914146, 1549.425762111583, 1998.1475492680481, 1937.0913003959015, 1523.724742536093, 1322.84652982535, 1954.942458386276, 2293.2880937599343, 2303.290388054906, 1961.383547113316, 2119.2544235139585], [279, 280, 281, 282, 283, 284, 285, 286, 287, 288, 289, 290, 291, 292]], [9, 2388, [17016, 17063, 17103, 17150, 17209], [4024.548, 4039.685, 4033.388, 4040.266, 4000.129], [48254.781, 48243.463, 48248.513, 48250.251, 48234.851], [10.751, 14.277, 12.532, 9.85, 14.226], [2700.935661115697, 1592.0477476893293, 2022.3189385603407, 2582.718284050669, 1944.611591460676], [281, 282, 283, 284, 285]], [14, 2435, [17273, 17321, 17362, 17415, 17462, 17520, 17565, 17613, 17656, 17688, 17720, 17748, 17779, 17817, 17853, 17887], [22870.709, 22856.904, 22790.058, 22839.209, 22896.627, 22843.573, 22839.669, 22897.443, 22824.767, 22828.982, 22863.655, 22726.02, 22871.589, 22843.835, 22946.802, 22858.619], [62848.596, 62881.009, 62842.335, 62852.998, 62861.012, 62852.475, 62844.034, 62821.419, 62793.095, 62892.695, 62860.708, 62878.902, 62827.28, 62828.046, 62851.65, 62851.426], [12.416, 19.751, 23.17, 11.702, 17.575, 14.178, 11.17, 15.397, 28.139, 16.715, 11.814, 28.559, 22.6, 11.335, 21.366, 16.759], [1950.4619754406551, 1140.1707599031147, 802.4452047750548, 2368.668925143844, 1584.954044049952, 3056.1629826956328, 2577.7457027609435, 1366.8645340620399, 2417.5841538448954, 777.5731550737092, 2749.999671112135, 1018.2560591573383, 1353.2374738083813, 575.4773935182434, 1096.536199253593, 714.1529598567613], [286, 287, 288, 289, 290, 291, 292, 293, 294, 295, 296, 297, 298, 299, 300, 301]], [4, 2436, [17323, 17363, 17416, 17466, 17522, 17566, 17615, 17657, 17689], [24097.437, 24026.845, 23992.092, 24090.201, 24054.182, 23998.409, 24063.304, 24051.218, 23997.746], [27480.54, 27429.937, 27502.8, 27448.236, 27516.189, 27407.548, 27444.307, 27470.946, 27430.783], [41.452, 21.714, 14.502, 32.734, 31.506, 22.318, 19.62, 30.786, 26.672], [1729.6274554192087, 2150.4609224859673, 817.0781896844021, 1982.610587300285, 1481.9606088376684, 633.3086332033729, 1040.8502682544583, 1271.568688690294, 2360.958637856042], [287, 288, 289, 290, 291, 292, 293, 294, 295]], [0, 2441, [17375, 17427, 17482, 17534, 17577, 17626, 17664], [33494.961, 33447.983, 33467.339, 33522.933, 33491.181, 33440.143, 33396.992], [4677.278, 4662.812, 4590.722, 4652.494, 4633.897, 4649.946, 4644.255], [20.892, 17.679, 17.492, 16.434, 17.151, 23.642, 24.682], [917.352515803411, 1296.51904590704, 1710.2300458172326, 741.8098001355281, 978.5799240744515, 2428.8562524996323, 1474.4418080979997], [288, 289, 290, 291, 292, 293, 294]], [13, 2443, [17389, 17435, 17489, 17539, 17587], [48323.92, 48347.065, 48362.17, 48343.659, 48355.188], [61837.445, 61779.786, 61814.306, 61775.963, 61783.16], [22.997, 11.978, 10.356, 14.002, 10.071], [822.6006660552185, 2812.795906007376, 2455.83910008459, 2338.8775293807453, 2493.271725393508], [288, 289, 290, 291, 292]], [5, 2446, [17302, 17344, 17394, 17441, 17495, 17545], [2608.626, 2670.842, 2653.325, 2629.965, 2631.781, 2564.962], [30025.665, 29897.855, 29932.263, 30039.714, 30048.99, 29911.162], [10.661, 24.185, 30.405, 15.327, 16.731, 25.194], [1209.8523346429752, 4631.448448663062, 4604.5314240327725, 1523.7170346648404, 1022.3229056303101, 9263.03478001377], [287, 288, 289, 290, 291, 292]], [5, 2466, [17674, 17705, 17734, 17764, 17799, 17837, 17866, 17913, 17954], [1877.148, 1929.795, 1902.11, 1866.273, 1810.748, 1786.354, 1878.614, 1733.916, 1733.54], [28184.599, 28104.11, 28179.477, 28110.371, 28051.542, 28084.015, 28102.828, 28033.336, 27879.477], [19.203, 26.805, 22.69, 20.287, 23.61, 40.705, 27.175, 41.711, 12.955], [3105.5108760809894, 4205.553297208542, 2006.3852214929718, 3563.8282400098456, 10523.142785623751, 7449.93499746149, 2497.3894574211768, 5232.759258950823, 82177.13271133872], [295, 296, 297, 298, 299, 300, 301, 302, 303]], [2, 2506, [17924, 17968, 18013, 18063, 18097, 18133, 18173, 18201, 18236, 18265, 18303, 18338, 18368, 18400, 18437, 18469, 18494, 18539, 18575], [10824.176, 10823.91, 10838.389, 10846.487, 10854.72, 10813.336, 10827.019, 10841.473, 10866.824, 10833.26, 10803.788, 10759.856, 10799.33, 10777.855, 10803.169, 10809.061, 10794.466, 10823.241, 10825.742], [10649.93, 10627.581, 10644.137, 10644.51, 10633.411, 10657.298, 10614.597, 10638.826, 10670.236, 10624.309, 10654.322, 10631.959, 10625.162, 10628.003, 10641.526, 10624.72, 10637.507, 10627.895, 10645.269], [12.294, 12.446, 12.965, 11.878, 13.536, 15.817, 14.642, 12.104, 15.492, 35.902, 17.095, 17.736, 16.918, 11.455, 11.627, 13.239, 12.442, 11.622, 9.914], [1345.4228115593453, 1896.657581003717, 2478.233178053791, 1854.37865262769, 1686.9794062057765, 1803.2894238993376, 2196.705820434035, 2206.9870613608755, 2046.9365981786332, 1960.6278845716854, 1441.644701906191, 1439.9161137820277, 2099.6269581537, 1801.491435553987, 1881.6841671306472, 2608.9639042233835, 2162.7771604711265, 1689.7957618239236, 2102.3762103881827], [302, 303, 304, 305, 306, 307, 308, 309, 310, 311, 312, 313, 314, 315, 316, 317, 318, 319, 320]], [6, 2516, [17906, 17949, 17993, 18043, 18087], [45225.647, 45217.257, 45255.214, 45278.639, 45164.868], [30581.083, 30599.735, 30601.389, 30678.959, 30619.318], [16.176, 27.394, 26.035, 25.138, 27.717], [1915.0188691109122, 5684.840560455763, 1160.3355338775286, 3517.4862800464944, 5825.973833700856], [301, 302, 303, 304, 305]], [5, 2525, [17955, 18002, 18052, 18092, 18127], [1911.521, 1906.82, 1901.931, 1937.841, 1938.997], [28279.913, 28134.295, 28205.093, 28182.258, 28180.671], [28.628, 20.616, 22.711, 20.241, 20.042], [1234.7841202900102, 2449.9407576820786, 1098.2405716316107, 865.5763733693916, 967.9519613673662], [303, 304, 305, 306, 307]], [8, 2534, [18017, 18065, 18098, 18135, 18175, 18202], [13670.168, 13723.18, 13664.147, 13681.535, 13627.258, 13672.457], [39438.928, 39479.888, 39450.121, 39432.22, 39430.754, 39461.356], [23.615, 16.222, 14.711, 31.658, 12.923, 28.576], [745.6755019763528, 808.428696634093, 1501.5967390669512, 1326.4190168937132, 496.96426455673964, 2729.183436039052], [304, 305, 306, 307, 308, 309]], [4, 2547, [18073, 18105, 18146, 18181, 18209, 18248, 18275], [25427.119, 25428.572, 25436.127, 25428.496, 25413.585, 25433.476, 25444.262], [29431.608, 29427.868, 29432.881, 29427.686, 29460.86, 29426.597, 29443.27], [10.196, 9.906, 6.823, 17.759, 12.953, 8.729, 16.373], [1610.1183664757825, 1984.744154064433, 2493.532859393111, 1540.5479091091145, 1934.7571497488161, 2218.3892892140825, 1858.8279683685867], [305, 306, 307, 308, 309, 310, 311]], [7, 2565, [18307, 18342, 18373, 18404, 18441, 18472, 18501, 18544, 18580, 18615, 18652], [18826.776, 18843.425, 18827.54, 18834.116, 18820.992, 18840.802, 18838.505, 18841.15, 18825.092, 18852.722, 18842.274], [33741.708, 33707.891, 33730.343, 33735.786, 33705.543, 33729.224, 33706.143, 33707.981, 33705.648, 33739.497, 33723.866], [11.23, 12.593, 9.786, 10.186, 14.156, 13.259, 9.398, 12.277, 9.205, 11.06, 8.719], [2632.2572361370367, 1868.382145006819, 2235.009092971359, 4202.686311947698, 2096.803302060244, 2595.862935315761, 2413.714698827498, 2684.0540233668376, 1993.1512088543152, 2126.96856377445, 2156.1676336711002], [312, 313, 314, 315, 316, 317, 318, 319, 320, 321, 322]], [8, 2579, [18340, 18371, 18402, 18439, 18471, 18496, 18540], [13735.718, 13718.902, 13691.911, 13686.752, 13653.27, 13724.312, 13666.599], [39446.019, 39463.91, 39483.507, 39428.824, 39458.555, 39358.301, 39450.707], [13.903, 16.737, 29.082, 19.179, 19.58, 21.54, 21.048], [860.9530392766194, 2183.9459623289954, 1724.3117617320115, 751.5016516755496, 1731.5410393167388, 2181.2924710983752, 2476.1616391400466], [313, 314, 315, 316, 317, 318, 319]], [13, 2599, [18522, 18563, 18602, 18635, 18671], [47219.002, 47192.716, 47174.497, 47188.773, 47197.11], [60838.336, 60843.643, 60825.476, 60824.611, 60824.29], [17.173, 12.402, 16.327, 14.998, 17.824], [1472.0463843681684, 2303.0686417509082, 2595.250109217332, 1825.4756066383263, 1455.3537441121673], [318, 319, 320, 321, 322]], [3, 2601, [18529, 18569, 18606, 18640, 18677], [2453.665, 2440.818, 2453.894, 2452.226, 2434.0], [18428.325, 18434.063, 18430.356, 18429.748, 18401.281], [8.772, 7.837, 10.359, 11.817, 25.676], [2415.785108848248, 2402.2015538964565, 1889.882042849955, 2643.95156621803, 1098.2244845333382], [319, 320, 321, 322, 323]], [9, 2602, [18531, 18570, 18608, 18642, 18681, 18741, 18870, 19035, 19197, 19353, 19501, 19645, 19787], [4101.173, 4066.81, 4117.235, 4099.673, 4200.176, 4164.132, 4149.701, 4145.167, 4121.422, 4075.131, 4190.651, 4407.231, 4447.353], [48948.673, 48890.608, 48921.842, 48946.757, 49048.475, 49148.761, 49126.069, 49112.801, 49020.82, 49049.393, 48997.09, 48894.825, 48879.11], [19.882, 34.424, 19.432, 12.918, 17.934, 14.897, 16.74, 18.826, 19.781, 18.356, 18.149, 11.273, 11.88], [1009.2030087675985, 1624.5907314189215, 905.1948673217738, 881.9551441443127, 2320.8278505715753, 8452.127186914277, 8862.285259927017, 9177.375623661614, 3524.767946368853, 8187.358505474781, 5897.966228625938, 10137.136357785932, 5550.55994744361], [319, 320, 321, 322, 323, 324, 325, 326, 327, 328, 329, 330, 331]], [5, 2623, [18639, 18676, 18734, 18861, 19023, 19187, 19344, 19493, 19629], [2423.518, 2387.383, 2364.915, 2357.658, 2403.02, 2367.413, 2400.097, 2365.437, 2323.348], [29231.11, 29232.551, 29198.902, 29200.288, 29226.695, 29225.206, 29232.55, 29184.202, 29232.682], [10.221, 11.102, 14.509, 15.88, 8.711, 17.845, 21.081, 20.45, 28.325], [1830.4228034343014, 2229.384770083415, 1266.415540588547, 2247.0032483827404, 3214.353270618571, 2166.8251218955966, 1617.288859894632, 1408.6985095028683, 1140.525443936246], [322, 323, 324, 325, 326, 327, 328, 329, 330]], [0, 2642, [18824, 18971, 19138, 19291, 19441, 19582], [33475.367, 33420.634, 33412.134, 33407.909, 33451.265, 33390.418], [3712.212, 3657.257, 3619.285, 3573.503, 3483.213, 3546.605], [19.231, 13.682, 13.929, 17.662, 14.86, 26.31], [4737.418409338002, 2795.973570224824, 2263.93075395676, 1447.077744667589, 1503.0204618943676, 1076.4786730989103], [324, 325, 326, 327, 328, 329]], [6, 2649, [18718, 18837, 18989, 19153, 19311, 19463, 19598, 19739, 19882, 20025, 20171, 20322, 20477, 20617, 20733, 20849, 20972, 21080], [43874.786, 43833.992, 43830.094, 43902.069, 43939.886, 43960.843, 43951.346, 44007.624, 43929.741, 44049.534, 44003.781, 44012.379, 43864.473, 43927.796, 43873.026, 43930.805, 43909.452, 43855.485], [31525.768, 31521.631, 31487.121, 31564.263, 31576.868, 31712.548, 31664.078, 31746.138, 31523.321, 31648.979, 31624.998, 31617.163, 31515.837, 31636.726, 31684.756, 31527.671, 31542.322, 31525.505], [11.888, 14.944, 20.603, 24.181, 20.622, 32.723, 17.421, 20.813, 10.989, 29.489, 29.683, 11.593, 16.004, 20.741, 26.107, 25.54, 18.898, 15.915], [1925.4377456021632, 1717.0063882688717, 1088.5715045472125, 3213.2577686040026, 16989.56741155581, 6927.647786180073, 17931.586567150804, 9361.37233633189, 153849.98284204106, 8824.007198061972, 11812.85513639119, 67210.19712652313, 969.8092263141367, 3598.401315718318, 5267.309748378753, 8985.485328863484, 798.0216834316255, 1891.5416189613147], [323, 324, 325, 326, 327, 328, 329, 330, 331, 332, 333, 334, 335, 336, 337, 338, 339, 340]], [6, 2650, [18719, 18839, 18991, 19155, 19313], [45099.099, 44948.839, 45015.135, 44911.459, 45092.436], [30706.623, 30798.276, 30713.075, 30795.577, 30726.512], [14.49, 26.627, 28.981, 36.371, 17.374], [2147.440795867417, 7569.5668643752, 1325.1586572433423, 6779.291201435515, 2921.9904334464222], [323, 324, 325, 326, 327]], [13, 2654, [18846, 19007, 19174, 19330, 19481, 19614, 19756, 19900], [48546.504, 48552.637, 48529.943, 48536.647, 48566.209, 48452.34, 48478.42, 48439.129], [61706.101, 61705.495, 61740.156, 61746.167, 61727.601, 61766.794, 61734.363, 61672.758], [38.12, 16.69, 21.715, 16.293, 23.248, 20.691, 23.432, 11.221], [2994.595857962483, 3610.6172331326234, 3564.975905385668, 3302.1088550406243, 1659.840220683915, 1906.72316472735, 4721.08558648126, 59649.064942261044], [324, 325, 326, 327, 328, 329, 330, 331]], [3, 2657, [18725, 18852, 19012, 19181, 19338, 19488, 19623, 19766, 19908, 20053, 20198, 20352, 20505, 20643, 20758, 20869], [461.295, 542.836, 536.597, 528.762, 540.444, 593.075, 692.985, 584.755, 530.085, 581.816, 564.191, 556.658, 564.79, 558.93, 518.152, 515.157], [19033.782, 18963.841, 18956.856, 18972.739, 19002.296, 19040.69, 19042.602, 19083.795, 19160.844, 19154.183, 19155.393, 19074.995, 19090.915, 19136.643, 19102.088, 19029.059], [19.409, 13.191, 10.948, 11.136, 13.159, 16.623, 15.185, 14.754, 13.815, 12.562, 17.242, 15.915, 12.611, 15.649, 16.386, 16.294], [4556.077826525375, 8036.9272220315725, 10423.479464793172, 8075.802530985904, 7596.718259129552, 10031.647692495584, 11554.004878156813, 18529.25747866117, 5061.911691764536, 11333.145636714384, 4428.168459713958, 8564.994327019947, 13011.685888149723, 6306.216582112388, 3924.0009388001417, 3624.3883432697967], [324, 325, 326, 327, 328, 329, 330, 331, 332, 333, 334, 335, 336, 337, 338, 339]], [5, 2660, [18730, 18859, 19020, 19185, 19342], [1878.625, 1863.362, 1935.034, 1911.216, 1906.118], [28034.771, 28111.591, 28167.95, 28153.679, 28133.087], [11.129, 16.574, 9.551, 14.566, 15.33], [2541.297042677414, 4000.9729140389622, 5322.862276455698, 4360.856483001913, 3724.6133297497595], [324, 325, 326, 327, 328]], [3, 2661, [18674, 18732, 18860, 19022, 19186], [2055.62, 2114.456, 2053.783, 2052.649, 2050.118], [19169.567, 19076.065, 18999.588, 19029.418, 18960.48], [14.846, 22.882, 26.126, 26.018, 30.501], [1076.237380763424, 2934.1149565995906, 6345.862171993931, 6122.248831426733, 3190.4517398684375], [323, 324, 325, 326, 327]], [11, 2673, [18758, 18889, 19057, 19217, 19371], [9077.367, 9136.438, 9180.252, 9230.01, 9233.129], [54211.232, 54063.593, 54068.429, 54135.96, 54048.532], [21.89, 12.093, 16.299, 12.772, 20.398], [5171.028352451794, 4646.5024891697285, 6698.838510026241, 52865.49995374582, 9397.558319174897], [324, 325, 326, 327, 328]], [2, 2675, [18763, 18896, 19061, 19220, 19378, 19519, 19664, 19805, 19945, 20093, 20246, 20395, 20540], [10444.66, 10560.445, 10532.163, 10537.575, 10474.656, 10560.387, 10584.884, 10394.457, 10589.932, 10544.716, 10541.354, 10711.934, 10699.253], [10637.067, 10726.743, 10841.836, 10844.493, 10795.042, 10842.13, 10856.706, 10906.036, 10759.859, 10838.314, 10843.565, 10692.876, 10666.499], [25.62, 17.128, 9.804, 12.288, 10.689, 18.895, 21.138, 24.276, 16.656, 15.224, 15.605, 27.416, 21.565], [6097.6044582979575, 15649.047242363305, 4863.908695371534, 4195.423119427435, 111183.20958607913, 4963.020610494871, 13815.9922143512, 2452.56711352627, 32635.5955235773, 5555.645194891258, 3665.7825680921947, 11992.585363949232, 27528.827634049565], [324, 325, 326, 327, 328, 329, 330, 331, 332, 333, 334, 335, 336]], [2, 2678, [18693, 18768, 18901, 19062, 19223, 19379, 19520, 19666, 19807, 19947, 20095, 20248, 20397, 20542, 20676, 20789], [11428.573, 11292.208, 11312.948, 11236.981, 11127.935, 11159.22, 11128.41, 11113.427, 11066.923, 11086.205, 11095.264, 11094.4, 11072.601, 11090.384, 11080.102, 11094.256], [11362.546, 11452.743, 11476.032, 11352.807, 11533.343, 11513.26, 11531.473, 11612.714, 11664.994, 11635.145, 11681.932, 11685.276, 11684.758, 11720.576, 11697.153, 11670.712], [20.657, 34.688, 35.939, 15.637, 14.448, 17.549, 17.526, 19.923, 11.32, 9.196, 20.617, 13.667, 12.773, 10.113, 13.77, 20.135], [1272.3835165012867, 734.7445465742334, 5466.691099588063, 3622.4213553649315, 21363.543450983892, 10020.55160861245, 9477.100689037692, 4072.1749732436747, 3502.486618072386, 3444.07176916157, 1242.606541884298, 1379.4636242423003, 2030.6582631951337, 2815.7599035564567, 1209.3925809510808, 2272.758676488087], [323, 324, 325, 326, 327, 328, 329, 330, 331, 332, 333, 334, 335, 336, 337, 338]], [1, 2682, [18772, 18904, 19067, 19227, 19383, 19522, 19670, 19812, 19952, 20102, 20253, 20402, 20547, 20680, 20792, 20910, 21024, 21135, 21236, 21344, 21453, 21549, 21639], [12100.982, 12237.295, 12244.583, 12246.924, 12251.86, 12270.291, 12271.866, 12309.557, 12330.975, 12366.28, 12396.319, 12360.341, 12415.781, 12335.209, 12336.564, 12376.267, 12367.427, 12417.126, 12283.806, 12373.257, 12425.685, 12379.636, 12475.82], [6301.885, 6221.025, 6223.062, 6217.164, 6234.53, 6223.131, 6196.38, 6221.049, 6277.261, 6201.525, 6205.05, 6190.085, 6236.329, 6252.973, 6191.049, 6235.87, 6218.523, 6205.734, 6245.689, 6275.965, 6205.603, 6242.24, 6303.485], [35.8, 12.937, 16.104, 19.372, 18.023, 21.358, 22.601, 18.856, 27.668, 15.274, 21.594, 20.566, 12.727, 20.511, 21.664, 15.725, 19.329, 16.121, 31.887, 19.617, 21.73, 22.397, 17.437], [2442.2265875797602, 2965.3401909538184, 3941.160631498089, 2899.334983689952, 3774.066267187339, 1632.5843234286372, 4629.713666981044, 2439.173167695928, 1527.1757723221597, 4792.252023992828, 2736.120450026693, 2456.931019226751, 2524.6002359376953, 2774.9649109353004, 4623.057473278284, 5472.170411317257, 1918.3128252134595, 2587.724059476895, 1698.6215319591931, 3333.9439286267925, 4326.182389841312, 1521.2506407983599, 840.3506619190886], [324, 325, 326, 327, 328, 329, 330, 331, 332, 333, 334, 335, 336, 337, 338, 339, 340, 341, 342, 343, 344, 345, 346]], [8, 2683, [18694, 18773, 18905, 19071, 19231, 19385, 19525, 19673, 19816, 19956, 20107, 20257, 20406, 20549], [12895.889, 12905.921, 12914.547, 12996.31, 13093.387, 13021.06, 13040.836, 13061.521, 13057.702, 13087.022, 13103.195, 13052.73, 13003.011, 12935.81], [41496.942, 41526.649, 41529.082, 41498.491, 41494.525, 41483.765, 41513.57, 41493.282, 41483.589, 41510.292, 41501.915, 41582.416, 41516.103, 41379.246], [16.935, 12.432, 8.512, 9.288, 12.362, 10.676, 15.095, 14.155, 15.691, 13.978, 21.528, 17.628, 25.476, 25.797], [1839.6832929862933, 3658.9104282717244, 4052.663735286881, 9302.352460619933, 5396.418362818938, 6759.37949402232, 4347.9369279447565, 7028.056626914692, 3991.90212679242, 5901.226949758252, 5339.870635523795, 4032.7763651753467, 6078.7672327976225, 2896.752368372881], [323, 324, 325, 326, 327, 328, 329, 330, 331, 332, 333, 334, 335, 336]], [14, 2691, [18790, 18926, 19092, 19250, 19404, 19540, 19693, 19837, 19973, 20123, 20273, 20422, 20571], [20716.979, 20747.712, 20731.39, 20706.385, 20661.599, 20686.465, 20787.962, 20755.868, 20688.057, 20711.133, 20744.046, 20762.702, 20705.964], [63889.708, 63876.786, 63858.112, 63857.012, 63798.755, 63829.421, 63771.226, 63843.276, 63864.852, 63906.37, 63853.722, 63891.463, 63854.447], [22.409, 17.663, 14.372, 22.316, 37.436, 25.371, 23.912, 29.044, 22.351, 24.386, 26.001, 19.854, 22.593], [3416.8438753741243, 3910.7501722621664, 6370.779991292578, 6844.244514523064, 3104.2060753834235, 4763.505112550622, 8310.390469906313, 5787.901325786483, 9209.532113005966, 1265.6403904467209, 2547.6350129249304, 2433.6022705036303, 4706.000986112777], [324, 325, 326, 327, 328, 329, 330, 331, 332, 333, 334, 335, 336]], [14, 2693, [18792, 18930, 19096, 19253, 19406, 19550, 19694], [21682.273, 21648.286, 21659.518, 21671.686, 21666.687, 21655.366, 21722.748], [63014.243, 62992.922, 62912.819, 62751.61, 62870.069, 62965.635, 62746.139], [11.388, 15.64, 17.095, 13.961, 15.886, 16.766, 11.318], [1261.665688000367, 3214.3510386907046, 4599.471751339746, 14866.021918359964, 4168.436491744675, 3337.015219791637, 31652.393540446425], [324, 325, 326, 327, 328, 329, 330]], [12, 2696, [18703, 18795, 18937, 19101, 19258, 19410, 19555, 19698, 19841], [22731.585, 22662.133, 22609.285, 22695.631, 22756.92, 22695.781, 22672.082, 22616.004, 22635.402], [56709.416, 56472.698, 56435.769, 56471.224, 56562.59, 56534.86, 56460.523, 56448.933, 56420.763], [13.614, 19.026, 12.412, 14.024, 14.009, 17.774, 18.726, 15.187, 22.389], [80573.76772919609, 4425.682281859481, 2885.2972650910447, 16555.65321816169, 33775.53177690158, 18598.47749956512, 2316.3261966345085, 3807.376342096361, 2059.8329508043466], [323, 324, 325, 326, 327, 328, 329, 330, 331]], [14, 2697, [18797, 18939, 19104, 19261, 19414, 19558, 19701, 19844, 19981, 20132, 20281, 20433, 20576], [23088.215, 23075.143, 23053.35, 23025.552, 23080.798, 23041.82, 23085.968, 23108.588, 23076.854, 23084.073, 23107.248, 23105.659, 23138.18], [62587.398, 62548.096, 62397.153, 62588.356, 62600.006, 62590.536, 62598.52, 62578.031, 62574.746, 62583.352, 62615.501, 62642.813, 62572.629], [13.299, 12.798, 30.096, 21.091, 19.46, 20.868, 21.539, 18.479, 13.889, 13.622, 11.096, 13.217, 13.718], [2428.71509345647, 2771.9131395028144, 1762.2346804707422, 856.7392323475863, 2395.227285462683, 2893.364470263103, 2889.9285759684194, 1772.565110694261, 1678.7310193025612, 1998.9906215699216, 2119.08899878166, 1843.2375612822473, 1169.5499473596906], [324, 325, 326, 327, 328, 329, 330, 331, 332, 333, 334, 335, 336]], [12, 2698, [18798, 18938, 19103, 19262, 19413, 19557], [23184.207, 23122.771, 23100.626, 23080.172, 23028.765, 23083.82], [57883.18, 57747.967, 57743.932, 57599.517, 57528.508, 57612.293], [33.457, 10.869, 22.697, 19.956, 22.258, 21.565], [933.2262803046121, 26188.376108138615, 7750.127582059381, 2467.5703041040915, 9294.921898784223, 2557.670677492432], [324, 325, 326, 327, 328, 329]], [0, 2714, [19448, 19587, 19729, 19871, 20015, 20156, 20312, 20462, 20605], [34323.062, 34358.61, 34320.472, 34369.621, 34341.185, 34337.146, 34316.425, 34341.093, 34432.689], [2828.162, 2811.911, 2828.142, 2858.976, 2800.27, 2785.909, 2828.479, 2820.561, 2898.528], [17.183, 22.694, 17.99, 26.391, 12.204, 11.053, 13.171, 16.223, 27.845], [1437.852067909568, 2738.432946042514, 3113.4768068021967, 3140.5361995574112, 2544.07050247658, 2455.071634338084, 2362.439017668148, 2284.807529362789, 5640.508031212799], [328, 329, 330, 331, 332, 333, 334, 335, 336]], [6, 2720, [18990, 19154, 19312, 19464, 19599, 19740, 19884, 20026, 20172, 20323], [44397.832, 44348.776, 44359.516, 44382.512, 44358.784, 44348.348, 44434.664, 44387.496, 44383.634, 44385.98], [31408.257, 31425.614, 31414.254, 31381.461, 31401.59, 31401.174, 31325.526, 31387.552, 31395.12, 31351.868], [9.389, 16.384, 17.063, 13.91, 19.127, 34.834, 30.175, 22.476, 12.945, 25.564], [2592.752647465557, 2435.1301422637302, 2109.731698015248, 2236.5185604336893, 4187.528515940964, 2157.5864275746294, 2977.979017888411, 1603.4058598221682, 1785.5838428553825, 1675.0150416747017], [325, 326, 327, 328, 329, 330, 331, 332, 333, 334]], [13, 2723, [19160, 19317, 19468, 19602, 19744, 19889, 20032, 20179, 20329, 20482], [46724.627, 46707.991, 46779.571, 46764.866, 46768.16, 46789.226, 46743.177, 46707.464, 46645.964, 46683.7], [60280.956, 60336.086, 60344.814, 60314.184, 60374.325, 60343.984, 60342.239, 60327.047, 60341.616, 60358.002], [16.156, 15.208, 15.974, 21.145, 20.03, 26.711, 24.433, 17.492, 19.319, 17.951], [2168.3743527800484, 2450.8596136847395, 4171.600267329188, 2572.701833649133, 6522.416836441989, 3294.6192304605543, 1744.4860936709458, 607.9566371278619, 1770.9948968476451, 1236.5198073233037], [326, 327, 328, 329, 330, 331, 332, 333, 334, 335]], [13, 2728, [19322, 19473, 19606, 19750, 19895, 20037, 20185, 20336, 20487, 20627], [47224.092, 47228.51, 47219.476, 47255.088, 47179.646, 47216.068, 47222.776, 47252.128, 47234.61, 47202.807], [61558.812, 61580.784, 61568.316, 61564.207, 61599.907, 61587.882, 61550.39, 61600.968, 61585.329, 61490.754], [20.584, 22.675, 25.82, 17.54, 23.635, 17.477, 20.893, 24.788, 17.028, 29.605], [2004.6334053106598, 2051.6646534723627, 1696.1220717284132, 1691.6594262871943, 1042.2216174249945, 1695.450858849031, 1531.720889823292, 1814.7514960727729, 1125.8238775607329, 2111.9949449711207], [327, 328, 329, 330, 331, 332, 333, 334, 335, 336]], [3, 2737, [19340, 19489, 19625, 19769, 19909, 20054], [1604.062, 1548.103, 1570.469, 1553.545, 1450.559, 1528.273], [19034.627, 19034.025, 19062.831, 19044.838, 19032.574, 19037.876], [20.805, 15.56, 14.554, 22.052, 24.026, 37.874], [3188.101804268963, 4595.688299477318, 4461.401645939224, 2927.850502417641, 7889.095411004286, 1541.1236160947835], [328, 329, 330, 331, 332, 333]], [5, 2738, [19341, 19491, 19626, 19770, 19910, 20055], [1853.085, 1808.501, 1820.028, 1744.46, 1722.845, 1731.519], [28077.825, 28058.02, 28118.964, 28082.974, 28040.593, 28091.985], [19.041, 19.778, 17.874, 12.845, 12.585, 15.657], [41289.00927074673, 5104.07621848106, 3751.7479419990004, 4395.75183433352, 8049.002353674262, 1660.7666786445711], [328, 329, 330, 331, 332, 333]], [5, 2742, [19026, 19190, 19346, 19495, 19633, 19776, 19914, 20061], [2811.928, 2800.538, 2735.01, 2712.963, 2857.028, 2909.822, 2851.734, 2837.171], [30177.687, 30059.821, 29978.128, 30048.295, 30032.736, 30033.727, 30023.15, 29967.59], [24.972, 23.646, 29.11, 30.873, 17.452, 22.95, 17.644, 15.303], [1220.2725702465743, 5605.198169322454, 7621.739007254604, 3158.342303176094, 2763.7356388262097, 2121.6315494976693, 2933.9634130412473, 11109.559311852921], [326, 327, 328, 329, 330, 331, 332, 333]], [9, 2745, [19640, 19783, 19921, 20070, 20214, 20372, 20521, 20654, 20773, 20882, 21002], [4258.885, 4139.596, 4161.146, 4194.435, 4121.734, 4194.022, 4163.628, 4163.136, 4144.842, 4122.339, 4158.222], [46856.949, 46825.518, 46866.433, 46877.778, 46864.605, 46856.874, 46854.305, 46882.777, 46893.771, 46867.982, 46889.184], [30.538, 30.996, 28.7, 22.827, 22.493, 16.228, 18.821, 22.529, 28.658, 16.904, 24.005], [2868.2878289615105, 983.0173194486165, 1702.4846438610332, 2060.2339531026305, 4362.237956255213, 2668.2448593250915, 2717.440316684312, 3841.3755467846286, 2979.5855053682817, 7951.165045795804, 2205.5432586667184], [330, 331, 332, 333, 334, 335, 336, 337, 338, 339, 340]], [11, 2755, [19215, 19368, 19511, 19659, 19799, 19939, 20088, 20238, 20388], [8664.534, 8771.479, 8712.611, 8608.599, 8675.901, 8576.175, 8547.957, 8613.879, 8703.384], [54671.796, 54475.027, 54435.573, 54416.704, 54399.267, 54373.182, 54427.746, 54412.242, 54579.152], [14.15, 9.172, 12.501, 14.129, 23.023, 22.161, 24.005, 26.555, 41.138], [35750.282009241215, 79775.55757480601, 33878.459622512615, 8999.205658342, 2422.1530773380437, 949.0987994994338, 1591.2551083812705, 1396.6068461058335, 4335.530075338282], [327, 328, 329, 330, 331, 332, 333, 334, 335]], [11, 2756, [19369, 19513, 19660, 19800, 19940], [8816.533, 8828.686, 9069.403, 8845.862, 8977.863], [54890.874, 54855.143, 54878.624, 54927.887, 55037.044], [16.511, 9.188, 28.183, 8.946, 26.329], [19160.23549668996, 53186.52170237208, 21090.790248375943, 93638.41049327116, 1312.153092214558], [328, 329, 330, 331, 332]], [11, 2757, [19661, 19802, 19941, 20090, 20242, 20391, 20537, 20668, 20783, 20902, 21017, 21126], [9257.32, 9272.458, 9297.829, 9374.54, 9365.831, 9385.857, 9295.086, 9421.856, 9373.455, 9389.847, 9401.549, 9386.027], [54051.955, 54043.756, 53953.215, 54121.242, 54187.025, 54209.621, 54161.282, 54185.95, 54157.54, 54154.904, 54212.002, 54143.578], [15.345, 14.745, 16.104, 19.503, 13.384, 10.805, 20.57, 14.078, 11.177, 19.497, 24.815, 19.016], [12696.704536047437, 8516.191289265264, 7523.635604533122, 2205.3894957759876, 2483.8197427940713, 2870.0646144480233, 12591.094301982645, 3677.8751676465386, 2456.8949785839554, 2904.200819046953, 1753.0484067483333, 2180.4267056533517], [330, 331, 332, 333, 334, 335, 336, 337, 338, 339, 340, 341]], [11, 2758, [19221, 19374, 19517, 19662, 19804, 19944], [10196.105, 10009.388, 10030.486, 10050.47, 10058.422, 10067.127], [54193.865, 54333.856, 54352.921, 54403.807, 54409.623, 54439.726], [19.852, 23.549, 16.621, 18.216, 9.606, 9.483], [23502.713835623188, 9902.91782942517, 22250.742392175925, 9722.503537920164, 6431.551613525757, 4361.8591819013545], [327, 328, 329, 330, 331, 332]], [2, 2759, [19665, 19806, 19946, 20094, 20247, 20396, 20541, 20675, 20788], [10804.861, 10815.882, 10814.476, 10769.684, 10777.944, 10771.015, 10727.46, 10746.377, 10624.5], [10729.133, 10636.165, 10700.98, 10733.136, 10629.091, 10662.442, 10681.256, 10670.782, 10815.091], [15.118, 22.212, 19.208, 22.961, 18.94, 18.87, 19.339, 17.042, 21.136], [20640.57618504502, 8223.908319870568, 10579.729920476586, 16636.63093416111, 15963.166060482363, 19535.344138440287, 21904.53752792518, 20567.987926110487, 31082.595138599867], [330, 331, 332, 333, 334, 335, 336, 337, 338]], [8, 2762, [19230, 19384, 19524, 19672, 19815, 19955, 20106], [13184.8, 13094.256, 13050.49, 13098.454, 13093.173, 13118.342, 13113.415], [40082.812, 40289.056, 40314.294, 40279.226, 40265.265, 40319.166, 40248.006], [20.845, 19.752, 12.09, 14.201, 14.151, 23.596, 17.588], [21722.168203014324, 8438.272627621185, 6449.150592315154, 4783.065883574309, 3515.2726443737392, 4057.7991591868727, 44018.30502467454], [327, 328, 329, 330, 331, 332, 333]], [8, 2763, [19074, 19233, 19388, 19527, 19674, 19819, 19957, 20110, 20260, 20409, 20553], [13587.554, 13560.333, 13541.935, 13501.223, 13519.754, 13594.667, 13486.559, 13619.857, 13509.336, 13515.938, 13625.186], [40919.895, 40929.717, 40956.54, 40910.871, 40964.475, 40903.913, 41067.458, 41013.568, 40938.331, 40931.233, 40893.903], [16.942, 20.137, 24.231, 30.767, 36.723, 23.936, 11.982, 26.635, 25.53, 19.154, 23.436], [1358.5897433416726, 4046.1672380921545, 1776.5635162334117, 5461.048875160953, 3427.5266213257255, 2376.9445632878146, 57936.97779192615, 853.9384646097261, 4371.413078433604, 6597.582773229572, 602.5912757467636], [326, 327, 328, 329, 330, 331, 332, 333, 334, 335, 336]], [7, 2765, [19529, 19678, 19822, 19961, 20112, 20262, 20413], [17383.028, 17540.302, 17564.272, 17574.089, 17523.993, 17568.058, 17509.579], [32921.754, 33015.429, 32881.122, 32928.532, 32974.849, 33052.419, 32980.471], [29.617, 27.222, 23.946, 18.035, 22.785, 25.949, 19.335], [1121.8745054190229, 5491.159038509389, 1860.1021492041314, 1805.6817579222006, 6492.388954105938, 9943.453437287495, 7109.248863301681], [329, 330, 331, 332, 333, 334, 335]], [7, 2767, [19238, 19394, 19534, 19683, 19826], [18785.332, 18792.904, 18729.388, 18759.588, 18799.376], [33207.132, 33209.087, 33193.42, 33193.027, 33321.703], [18.349, 20.63, 18.661, 19.481, 18.581], [2037.9317385869901, 1660.853825987144, 1971.71790809551, 1470.3292751189747, 20446.03007507312], [327, 328, 329, 330, 331]], [7, 2768, [18916, 19082, 19240, 19396, 19536, 19686, 19828, 19966, 20117, 20266, 20417, 20562, 20686], [19008.367, 18992.094, 19004.22, 18936.079, 19025.369, 19023.858, 19058.206, 19074.407, 19082.6, 19002.761, 18933.906, 18966.06, 18868.776], [33827.734, 33869.282, 33880.756, 33866.464, 33869.613, 33707.344, 33604.54, 33708.095, 33586.305, 33520.316, 33427.041, 33411.101, 33370.636], [24.045, 19.197, 26.673, 23.13, 29.201, 21.688, 22.317, 22.544, 23.421, 19.89, 19.85, 18.939, 20.369], [3712.722173088524, 3563.3180485970606, 2286.328876918942, 4073.753081333398, 3105.6281216312127, 3009.6934152325757, 7358.6418068972425, 3370.1021615368227, 4045.639971797131, 8143.058242456975, 3275.8836754195067, 5129.7533816989335, 4659.244322198445], [325, 326, 327, 328, 329, 330, 331, 332, 333, 334, 335, 336, 337]], [10, 2770, [19247, 19401, 19544, 19689, 19833], [20637.687, 20609.655, 20564.441, 20524.273, 20494.615], [48934.668, 48931.714, 49006.711, 48958.525, 49070.827], [12.134, 14.21, 39.156, 17.746, 22.241], [3559.6231062398188, 2717.352028822463, 2160.876740012277, 10605.648938203813, 934.2912861739758], [327, 328, 329, 330, 331]], [10, 2773, [19249, 19403, 19546, 19692, 19836], [20682.446, 20730.164, 20784.427, 20708.649, 20730.597], [48529.211, 48424.01, 48451.46, 48478.892, 48464.855], [17.245, 15.577, 24.028, 18.58, 29.531], [34169.88246968518, 2577.5383089438023, 3090.8832068248935, 5389.288653026784, 3079.9275626509675], [327, 328, 329, 330, 331]], [14, 2776, [19099, 19256, 19409, 19553, 19697, 19840, 19977], [22359.028, 22385.507, 22409.869, 22476.096, 22504.539, 22410.479, 22444.541], [63032.483, 63028.561, 63100.109, 63135.186, 63130.435, 63165.074, 63203.278], [9.749, 11.247, 12.827, 16.569, 20.877, 35.308, 31.269], [2267.708848545608, 2172.92352788217, 2401.4706151628425, 2413.015348277613, 2396.5326907967947, 1549.4329584333407, 1855.9476832683652], [326, 327, 328, 329, 330, 331, 332]], [12, 2778, [19260, 19412, 19556, 19700, 19843, 19980, 20131], [22903.539, 22849.418, 22834.624, 22999.625, 22997.032, 23095.124, 23128.208], [56923.258, 57038.719, 56986.597, 57102.218, 57009.409, 57090.603, 57137.096], [27.828, 16.14, 9.825, 23.721, 10.712, 23.484, 21.748], [1192.5959493148123, 4190.280616979373, 112654.41152482243, 4571.611270182459, 84758.28616230215, 1853.8128431467417, 1515.2072615702953], [327, 328, 329, 330, 331, 332, 333]], [4, 2779, [19706, 19848, 19989, 20137, 20285, 20439, 20583], [24697.096, 24793.814, 24799.127, 24808.884, 24792.913, 24783.376, 24771.618], [29040.452, 29174.137, 29162.054, 29207.717, 29226.378, 29248.699, 29323.314], [14.002, 19.86, 14.183, 8.936, 10.482, 13.025, 22.89], [62395.05922957911, 1994.5781873089263, 2815.9779718055224, 3252.41270464377, 3537.6363360141354, 3343.252181029236, 2224.8880654019686], [330, 331, 332, 333, 334, 335, 336]], [4, 2862, [19845, 19983, 20134, 20282, 20434, 20578], [24059.627, 23865.593, 23947.729, 23868.632, 23867.147, 23892.975], [27596.332, 27581.189, 27516.231, 27570.931, 27558.795, 27576.46], [21.807, 33.622, 22.755, 9.401, 7.97, 15.203], [4519.594582428619, 1883.991843378212, 971.2280818377836, 2779.67688177687, 2957.9911363454426, 2424.301077265612], [331, 332, 333, 334, 335, 336]], [6, 2871, [20027, 20173, 20325, 20478, 20618, 20734, 20850, 20974, 21081], [44864.113, 44865.252, 44866.711, 44845.759, 44866.78, 44887.541, 44894.862, 45033.942, 45061.396], [30685.274, 30691.495, 30561.488, 30534.05, 30555.397, 30529.739, 30528.905, 30448.241, 30451.844], [26.122, 23.848, 9.975, 9.604, 17.592, 20.588, 21.863, 25.28, 19.35], [3932.0653928967135, 2081.8499520310247, 81215.32491184256, 36901.771524495336, 635.1702828101467, 3964.96972033065, 7629.449651777128, 3263.8131788130113, 3916.589665341606], [332, 333, 334, 335, 336, 337, 338, 339, 340]], [3, 2879, [19911, 20056, 20203, 20358, 20511], [2118.544, 2050.335, 2055.164, 2091.71, 1989.616], [19060.738, 19099.614, 19156.277, 19110.188, 19094.771], [18.786, 19.504, 19.531, 26.578, 23.095], [13858.703593311451, 4805.457886426325, 1039.5833501583777, 1651.6400974572168, 4635.649851371948], [332, 333, 334, 335, 336]], [5, 2880, [19771, 19912, 20058, 20205, 20359, 20512, 20647, 20763, 20875, 20995, 21102], [2122.987, 2179.314, 2215.502, 2263.144, 2255.531, 2221.768, 2249.993, 2248.656, 2235.965, 2183.352, 2210.609], [28769.08, 28766.596, 28753.317, 28904.412, 28846.788, 28762.59, 28930.432, 28787.897, 28905.259, 28863.128, 28865.098], [19.556, 18.299, 18.472, 9.279, 15.784, 19.857, 19.468, 29.445, 15.027, 21.155, 14.803], [3010.7753402370518, 2116.679623843947, 1120.680762263369, 4078.1237939662674, 2953.2325655536692, 1625.253106225495, 1145.1627259988659, 772.4599828403854, 3206.773739091973, 2810.0534766607143, 4558.511364400314], [331, 332, 333, 334, 335, 336, 337, 338, 339, 340, 341]], [9, 2882, [19782, 19920, 20068, 20212, 20370], [4146.191, 4205.876, 4007.308, 4021.365, 4008.421], [49068.277, 49112.554, 49253.736, 49248.716, 49261.993], [24.52, 26.324, 16.322, 17.047, 15.033], [14810.943258442907, 16484.93762786925, 1171.9061180732156, 1371.1100348619293, 1565.9804018643406], [331, 332, 333, 334, 335]], [11, 2886, [19803, 19943, 20092, 20245, 20393, 20539, 20671, 20785, 20904, 21019, 21128, 21229, 21337, 21446, 21542, 21634, 21715, 21799, 21894, 21976], [10060.418, 10096.808, 10109.735, 10083.254, 10124.855, 10099.63, 10124.12, 10077.252, 10113.976, 10093.118, 10085.848, 10103.292, 10077.463, 10067.841, 10093.218, 10130.861, 10129.839, 10074.696, 10111.888, 10126.726], [53712.199, 53677.184, 53670.857, 53699.958, 53683.282, 53665.847, 53698.937, 53637.237, 53693.478, 53671.325, 53684.23, 53668.744, 53673.599, 53666.892, 53677.614, 53696.966, 53644.374, 53606.704, 53678.38, 53631.223], [16.672, 15.649, 14.963, 15.161, 13.64, 13.167, 15.541, 12.719, 10.914, 16.714, 11.504, 10.783, 13.988, 17.697, 34.841, 19.176, 15.992, 18.96, 15.663, 19.92], [5890.862981623854, 1962.1146730487396, 2722.5027013195368, 1861.229840134152, 3341.666898422002, 2885.3265387064207, 5603.051740243242, 2015.1068147978242, 2125.2914597493113, 3842.02519099701, 2724.0596379390545, 2171.225939991942, 3465.422966431026, 1991.2328401252335, 1694.3666322828578, 2519.422485103889, 1933.280565025464, 2125.999451862968, 1246.4876511402822, 2362.175334550255], [331, 332, 333, 334, 335, 336, 337, 338, 339, 340, 341, 342, 343, 344, 345, 346, 347, 348, 349, 350]], [1, 2887, [19950, 20099, 20251, 20400, 20545, 20678], [11715.06, 11712.593, 11614.331, 11662.339, 11707.664, 11712.693], [5749.141, 5920.905, 5810.924, 5886.349, 5776.516, 5751.116], [11.547, 15.659, 25.975, 26.721, 19.322, 20.155], [778.7517622935295, 40300.71950649105, 3690.0189389055004, 6263.154610391865, 1481.6781162506757, 2201.2541390433744], [332, 333, 334, 335, 336, 337]], [5, 2910, [20355, 20509, 20645, 20760, 20870, 20989, 21096, 21201], [1721.59, 1608.962, 1444.056, 1411.608, 1425.438, 1474.476, 1434.738, 1441.711], [28104.391, 28015.2, 27891.532, 27850.46, 27797.525, 27788.122, 27823.158, 27831.54], [10.958, 29.279, 14.513, 13.055, 15.773, 13.533, 16.031, 28.196], [2292.23394169632, 11306.08691750881, 8749.930580222956, 2821.925872626737, 2483.684101384327, 2611.268036876201, 2036.4603335888485, 1946.773710693858], [335, 336, 337, 338, 339, 340, 341, 342]], [5, 2912, [20361, 20513, 20648, 20764, 20876, 20996, 21104, 21209, 21312], [2618.237, 2570.757, 2642.895, 2600.839, 2584.092, 2544.696, 2552.258, 2583.427, 2589.492], [30625.134, 30646.868, 30603.84, 30706.213, 30633.331, 30662.255, 30598.291, 30617.729, 30755.518], [25.822, 22.047, 22.25, 38.839, 18.064, 41.589, 30.093, 24.759, 32.788], [4912.910851874707, 730.7759422848227, 778.4864336347117, 3465.230122585156, 667.8185699038604, 2217.0277601355124, 1138.4338041924773, 1672.8652670003164, 1429.5654671165823], [335, 336, 337, 338, 339, 340, 341, 342, 343]], [5, 2913, [20362, 20514, 20649, 20767, 20878, 20998], [2838.076, 2864.506, 2857.3, 2872.694, 2826.154, 2861.074], [29919.618, 30076.719, 30089.764, 30080.55, 30061.101, 30030.625], [30.824, 12.274, 21.712, 19.719, 30.922, 25.923], [2254.3984867684585, 1361.070388196091, 1563.5882250391312, 1402.057640429036, 2182.9259651306943, 942.480297766206], [335, 336, 337, 338, 339, 340]], [8, 2924, [20408, 20552, 20681, 20793, 20914, 21026, 21137, 21237], [13073.554, 13155.346, 13089.798, 13126.109, 13109.518, 13158.262, 13197.253, 13156.107], [40256.856, 40148.026, 40104.703, 40146.579, 39990.661, 39814.632, 39753.044, 39751.623], [25.711, 25.472, 12.368, 24.752, 20.757, 23.902, 13.532, 17.979], [3948.8097489483102, 2873.049551422109, 4353.734813997114, 2912.386885656082, 693.3551765866483, 2726.074477684502, 2150.0142036330426, 1247.4297853236121], [335, 336, 337, 338, 339, 340, 341, 342]], [4, 2927, [20437, 20581, 20702, 20818, 20937], [24340.662, 24340.077, 24355.002, 24367.029, 24295.648], [28766.591, 28731.612, 28759.274, 28760.887, 28767.363], [23.571, 18.956, 38.396, 21.036, 22.332], [2552.4152953943258, 3477.4482556185117, 2798.8188389716092, 5598.185829603119, 504.5000107959423], [335, 336, 337, 338, 339]], [3, 2950, [20508, 20646, 20762, 20871, 20991, 21097, 21202, 21308, 21424], [1749.923, 1772.685, 1759.437, 1754.575, 1690.952, 1720.294, 1712.996, 1741.63, 1771.106], [19088.572, 19115.681, 19117.28, 19151.555, 19167.166, 19171.433, 19157.13, 19144.211, 19162.085], [36.765, 12.386, 13.053, 16.077, 21.337, 13.067, 11.89, 13.764, 11.233], [2461.1078593404295, 3370.7912293442546, 3905.490190527833, 3297.790619764491, 6773.238528687522, 3647.9373707960026, 2977.0460986601765, 4745.542500683497, 3384.982466640759], [336, 337, 338, 339, 340, 341, 342, 343, 344]], [9, 2971, [20653, 20771, 20881, 21001, 21113, 21215, 21316, 21431, 21525, 21621, 21695, 21784], [4031.488, 4036.911, 4038.459, 3960.201, 4029.316, 4018.945, 4034.216, 4107.898, 4030.588, 4015.718, 4110.666, 3962.34], [49213.526, 49248.442, 49243.833, 49236.618, 49269.766, 49217.561, 49244.679, 49119.278, 49236.462, 49229.591, 49199.149, 49337.354], [39.917, 12.952, 17.67, 25.516, 15.852, 28.11, 8.118, 26.304, 11.496, 14.136, 30.977, 33.556], [1715.2005159180922, 1008.5539560541827, 1295.4310646963695, 772.1902015095817, 1053.3605425670469, 813.3915438908481, 1831.1197522011219, 16116.260217348368, 2647.5619474151963, 3645.1625401944666, 1223.7579227264064, 1782.0997093139072], [337, 338, 339, 340, 341, 342, 343, 344, 345, 346, 347, 348]], [11, 2976, [20672, 20786, 20905, 21020, 21129, 21230, 21338, 21447, 21543, 21635, 21713, 21800, 21895], [10114.765, 10104.115, 10058.276, 10127.973, 10123.167, 10134.902, 10102.217, 10100.337, 10100.604, 9994.37, 10035.923, 10069.314, 10052.54], [54346.866, 54341.87, 54358.051, 54300.681, 54358.913, 54386.018, 54362.704, 54335.904, 54321.722, 54316.46, 54379.356, 54306.163, 54341.526], [13.356, 7.932, 29.83, 20.486, 10.513, 11.508, 14.411, 11.171, 13.76, 26.925, 22.188, 9.876, 12.691], [2294.611283090313, 3606.5033112337323, 1570.8739907440045, 1676.0927536231543, 1606.598684114958, 1563.5683710330811, 1863.8340792832919, 1710.0567131150249, 1364.4231788039801, 3077.3958202241056, 1134.9940941712466, 1858.8947182892964, 973.2283781817367], [337, 338, 339, 340, 341, 342, 343, 344, 345, 346, 347, 348, 349]], [2, 2977, [20907, 21021, 21131, 21233, 21342, 21449, 21545, 21636, 21717, 21802, 21897, 21978, 22056, 22136, 22209, 22302, 22409, 22504, 22604, 22709, 22811, 22901, 22979, 23064, 23154, 23235, 23319, 23397, 23487, 23565, 23641], [10816.019, 10855.038, 10870.104, 10880.702, 10767.226, 10788.931, 10822.247, 10805.833, 10844.157, 10833.712, 10777.093, 10732.733, 10855.535, 10940.197, 10938.286, 10955.119, 10890.57, 10921.618, 10948.408, 10884.953, 10862.458, 10853.346, 10811.127, 10859.139, 10851.719, 10867.602, 10831.434, 10856.497, 10867.852, 10834.588, 10805.965], [10613.638, 10580.333, 10641.104, 10651.469, 10651.833, 10657.161, 10672.866, 10617.084, 10653.102, 10679.211, 10637.363, 10645.006, 10626.61, 10754.078, 10788.657, 10795.297, 10746.982, 10731.021, 10758.343, 10632.47, 10643.02, 10636.259, 10668.435, 10643.275, 10645.031, 10634.317, 10622.536, 10621.535, 10625.671, 10653.765, 10652.439], [12.66, 9.975, 10.731, 11.611, 20.0, 18.113, 16.34, 12.849, 16.88, 18.78, 18.705, 26.183, 16.47, 18.699, 16.882, 17.946, 20.526, 19.826, 19.362, 10.064, 11.307, 13.215, 14.609, 11.831, 15.581, 8.798, 11.828, 8.654, 21.52, 21.511, 18.685], [6317.396090301619, 7876.056538733998, 6762.903484166549, 5615.345146156873, 7777.003305265811, 4050.6876554844075, 5247.663954083412, 4608.800127444828, 2417.9972163222787, 4107.025108196014, 3422.5419021274315, 3269.0074799693234, 2290.285326238159, 5971.526122334718, 10474.348494481568, 6974.3999608411295, 7687.295806762256, 6786.714971427379, 7625.721761751887, 2748.274169758049, 3690.582187309469, 2742.156339862486, 4511.483202759416, 3437.4682216868514, 3761.7870554531455, 4842.761775712856, 4317.935864154738, 2865.518643899586, 2027.0090968487539, 2191.1548457502977, 3930.5744226883153], [339, 340, 341, 342, 343, 344, 345, 346, 347, 348, 349, 350, 351, 352, 353, 354, 355, 356, 357, 358, 359, 360, 361, 362, 363, 364, 365, 366, 367, 368, 369]], [8, 2978, [20794, 20915, 21027, 21139, 21238, 21348, 21457, 21553], [13643.659, 13693.827, 13683.178, 13670.856, 13697.045, 13683.151, 13688.892, 13707.814], [39509.338, 39459.52, 39481.567, 39462.81, 39466.036, 39441.591, 39471.66, 39436.845], [33.62, 17.902, 22.601, 20.289, 11.898, 12.662, 14.31, 16.331], [1640.0398103925488, 1250.1522057080417, 811.3028695543558, 1688.1916249468338, 2839.8277962783804, 2937.001779843445, 3786.0903336359656, 2800.5615745229375], [338, 339, 340, 341, 342, 343, 344, 345]], [12, 2983, [20698, 20811, 20932, 21038, 21156, 21254, 21368, 21470, 21569, 21654, 21740], [23242.54, 23206.858, 23251.849, 23244.652, 23248.109, 23375.045, 23383.284, 23446.075, 23353.97, 23421.97, 23283.256], [58118.883, 58103.806, 58120.056, 58144.409, 58165.132, 58321.591, 58355.434, 58332.44, 58327.52, 58353.831, 58334.037], [35.071, 11.881, 8.606, 14.743, 17.616, 12.365, 19.892, 16.19, 30.168, 31.164, 39.221], [2333.807697387956, 2760.9740167426457, 3309.2922735664647, 4367.052437577702, 6382.105469261196, 1085.8998511154464, 2461.91767160473, 1613.688968821487, 2922.845817331906, 3291.5021010279406, 2529.455461015905], [337, 338, 339, 340, 341, 342, 343, 344, 345, 346, 347]], [0, 2994, [20839, 20959, 21068, 21179, 21276, 21391, 21487, 21587, 21667, 21757], [34395.683, 34355.571, 34327.606, 34314.136, 34331.067, 34318.126, 34331.684, 34284.168, 34338.955, 34349.515], [2834.24, 2835.679, 2814.977, 2834.558, 2811.576, 2808.471, 2821.882, 2828.278, 2836.456, 2844.032], [24.02, 18.424, 12.624, 16.669, 14.626, 14.067, 12.159, 22.948, 28.263, 23.557], [2392.026034154114, 1316.4732294074454, 2032.9112030850695, 2507.7360436916233, 2820.1150749229405, 2313.1915056030602, 1813.8945741806097, 3639.5019179883648, 2583.6992722366326, 1233.3605691560485], [338, 339, 340, 341, 342, 343, 344, 345, 346, 347]], [3, 3003, [21094, 21200, 21307, 21420, 21513, 21612, 21684, 21776, 21872, 21956, 22031, 22114, 22187, 22268, 22370, 22470, 22577, 22677, 22779, 22872, 22956, 23043, 23132, 23213, 23294], [563.794, 482.336, 489.503, 472.703, 501.77, 522.013, 535.941, 541.307, 469.391, 517.044, 490.484, 556.346, 577.502, 585.527, 549.414, 487.032, 458.772, 479.628, 521.276, 509.696, 515.693, 418.699, 511.475, 583.63, 555.062], [19035.222, 19027.251, 19054.888, 19086.549, 19018.35, 19084.425, 19047.099, 19078.268, 19086.183, 19096.245, 19100.025, 19168.738, 19216.842, 19100.719, 19052.52, 19055.591, 19057.816, 19064.585, 19059.667, 19108.348, 19064.601, 19041.756, 19135.574, 19010.124, 19040.848], [19.947, 15.362, 9.337, 14.497, 14.335, 14.871, 13.722, 16.27, 11.892, 13.562, 14.82, 13.478, 19.605, 19.558, 25.379, 16.287, 13.866, 14.093, 17.005, 18.046, 15.743, 14.664, 16.947, 34.668, 31.521], [8556.342208528613, 7663.607336274069, 9971.523867162423, 9745.674493908611, 4941.593709216593, 7440.963003331917, 10370.501148975442, 16481.583070404668, 6414.563550104641, 12832.159661046464, 12057.284917782348, 7988.667966850806, 3266.5689587743204, 6404.091623461805, 5821.883031034103, 6332.837052579802, 5228.2286479409295, 5976.821386123538, 9468.134248579045, 6016.1630267922055, 4957.754163866936, 2238.7592551542216, 2850.834031177052, 4533.762655626459, 9366.478877784248], [341, 342, 343, 344, 345, 346, 347, 348, 349, 350, 351, 352, 353, 354, 355, 356, 357, 358, 359, 360, 361, 362, 363, 364, 365]], [3, 3006, [21426, 21517, 21618, 21688, 21783, 21876], [2097.364, 2160.77, 2239.537, 2143.631, 2161.616, 2164.861], [18526.509, 18576.252, 18577.763, 18584.651, 18602.356, 18635.437], [24.327, 18.75, 19.435, 30.469, 19.872, 25.045], [1089.1041740785638, 1820.0630935051072, 3594.678049337087, 2431.357101700715, 1233.707859986677, 606.5017216258022], [344, 345, 346, 347, 348, 349]], [5, 3007, [21518, 21617, 21689, 21781, 21877], [2104.406, 2091.385, 2119.773, 2023.637, 2055.089], [28457.887, 28368.454, 28449.105, 28354.418, 28300.869], [21.855, 31.156, 25.931, 34.882, 27.112], [3935.4779373283454, 3512.2421206000354, 2219.949595977594, 965.6102943095444, 2809.0870710312406], [345, 346, 347, 348, 349]], [9, 3009, [21112, 21214, 21315, 21430, 21524, 21620, 21694], [3836.778, 3805.507, 3813.898, 3789.394, 3803.641, 3861.046, 3786.804], [48109.033, 48093.707, 48103.512, 48078.026, 48143.638, 48098.586, 48055.165], [22.235, 23.724, 14.307, 17.035, 19.829, 26.303, 28.379], [3426.601998265498, 830.6156794848591, 2099.7998080060593, 1594.4243831882695, 2415.3976859499458, 3475.893458577514, 783.6660730814093], [341, 342, 343, 344, 345, 346, 347]], [2, 3017, [21127, 21231, 21339, 21448, 21544, 21632], [10389.675, 10437.887, 10530.109, 10519.722, 10409.006, 10318.069], [10834.081, 10741.537, 10796.107, 10821.726, 10835.969, 10897.905], [26.089, 27.974, 24.67, 28.126, 25.487, 26.442], [14860.413103340223, 11178.060493330084, 9485.892402980606, 20683.321870625907, 6090.259196878948, 3998.5606070129916], [341, 342, 343, 344, 345, 346]], [2, 3018, [21343, 21450, 21546, 21637, 21718], [11285.621, 11274.931, 11304.089, 11276.08, 11367.142], [11612.271, 11598.866, 11606.323, 11593.074, 11644.57], [12.889, 11.991, 17.899, 15.016, 34.529], [2619.7572848749787, 2091.6366789126355, 2507.6053096939927, 1132.5439267438048, 2137.890155310132], [343, 344, 345, 346, 347]], [8, 3019, [21345, 21455, 21551, 21640, 21722], [12997.944, 13037.717, 13006.924, 12965.713, 12954.912], [41529.148, 41563.249, 41554.009, 41321.728, 41543.01], [19.771, 21.278, 29.955, 11.224, 23.594], [15782.227066450361, 2586.135527859345, 1183.833677253604, 141178.88066143333, 6943.838062290901], [343, 344, 345, 346, 347]], [7, 3021, [21028, 21140, 21241, 21350, 21458, 21554, 21643, 21726, 21813, 21903, 21985, 22063, 22144], [16927.884, 16981.739, 16933.479, 16982.915, 16969.688, 16934.434, 16966.632, 16981.433, 16977.044, 16963.228, 16948.121, 16951.053, 16920.96], [33166.685, 33045.227, 32926.205, 32943.999, 32908.184, 32938.587, 33009.518, 32990.703, 32970.278, 32968.956, 32922.852, 32947.257, 32960.502], [36.321, 16.611, 19.312, 15.507, 15.748, 12.069, 23.343, 15.011, 14.395, 24.983, 16.26, 23.672, 30.145], [6355.027280572539, 15414.561492711486, 1191.8900967212712, 4478.824295818426, 2406.2379189247476, 2968.802141169818, 3349.5874450095057, 4213.187974935588, 6023.738049009493, 1731.0177472935432, 2095.0138059870014, 2322.4254217080843, 971.1317029600298], [340, 341, 342, 343, 344, 345, 346, 347, 348, 349, 350, 351, 352]], [14, 3023, [21561, 21647, 21733, 21820, 21907], [20682.342, 20712.269, 20675.272, 20777.013, 20759.773], [63757.677, 63768.681, 63768.827, 63900.484, 63835.761], [24.251, 11.562, 18.048, 19.685, 18.526], [7296.283534568796, 49740.627444495556, 38432.24321875207, 3291.935202084412, 12817.235020173333], [345, 346, 347, 348, 349]], [14, 3025, [21249, 21360, 21467, 21564, 21650, 21735, 21823, 21910], [21688.913, 21703.934, 21712.399, 21696.139, 21591.325, 21658.514, 21684.548, 21719.079], [62991.084, 63015.733, 62986.474, 62936.799, 62886.542, 62859.167, 62882.23, 62839.613], [20.224, 13.148, 19.008, 23.393, 33.104, 28.762, 21.166, 35.334], [1579.2956598535677, 1895.3306303937134, 3290.142983343022, 1749.2267397554742, 2326.8204489177124, 2382.7126683201896, 1592.9949792684345, 2780.1098833530195], [342, 343, 344, 345, 346, 347, 348, 349]], [4, 3027, [21572, 21656, 21745, 21829, 21917, 21999, 22077, 22161, 22234, 22333, 22432, 22534, 22630, 22735, 22835, 22924, 23006, 23095, 23183, 23267, 23344, 23422, 23509, 23588, 23664, 23741, 23816, 23889, 23972, 24057, 24135, 24207, 24268, 24325, 24380, 24445, 24509, 24568, 24636, 24704], [24669.816, 24675.678, 24727.498, 24677.061, 24721.88, 24736.68, 24757.709, 24808.544, 24749.993, 24853.951, 24837.653, 24800.41, 24899.072, 24885.992, 24891.078, 24845.303, 24880.035, 24837.308, 24872.623, 24846.679, 24851.609, 24856.152, 24948.105, 24915.446, 24944.166, 25014.092, 24916.14, 24913.927, 24860.401, 24890.285, 24887.668, 24908.21, 24898.346, 24904.63, 24917.504, 24881.346, 24912.439, 24920.259, 24907.732, 24916.442], [29293.343, 29203.513, 29149.332, 29156.193, 29152.376, 29192.437, 29201.577, 29220.887, 29179.439, 29289.184, 29289.087, 29294.599, 29263.982, 29263.949, 29315.869, 29293.899, 29319.138, 29300.273, 29269.149, 29311.393, 29303.294, 29295.986, 29283.974, 29310.594, 29216.919, 29256.564, 29244.045, 29249.378, 29288.751, 29248.629, 29252.226, 29273.126, 29231.739, 29237.68, 29239.149, 29224.17, 29246.576, 29288.017, 29219.114, 29277.093], [19.532, 24.373, 12.387, 13.273, 7.998, 11.38, 10.686, 11.593, 12.091, 10.692, 13.041, 19.844, 13.783, 24.717, 24.244, 11.53, 15.819, 29.529, 10.71, 12.316, 15.998, 24.516, 26.751, 28.116, 23.353, 20.624, 14.702, 15.528, 14.624, 19.305, 25.919, 21.223, 31.775, 17.171, 22.34, 11.657, 20.703, 21.826, 23.3, 36.21], [932.9218980932205, 2607.4629795449264, 3342.5981976045437, 3398.8969838723847, 3089.9738702511886, 6100.135709852383, 8349.309716756125, 7592.036170290968, 4684.624250798138, 3818.086039549473, 4308.900722010851, 2697.025464659359, 2351.6689988633398, 1040.2210934615214, 1511.356728695986, 2823.9810174828867, 2968.115018352225, 2288.737045892385, 2322.469813063552, 1973.526170076669, 2450.629619426267, 1296.2829697197378, 1262.227989239056, 1979.1248977390762, 1384.9868535709727, 10822.156072696018, 2055.5095091615594, 2038.4745467746827, 1250.9700368611052, 1504.2804722770377, 1856.844147071613, 1832.739843837921, 1144.7098976373184, 2679.6599864078826, 1879.6756136328313, 1079.6203912863687, 2210.030935683059, 2031.241563362396, 2768.8035723215985, 1781.6464078020397], [345, 346, 347, 348, 349, 350, 351, 352, 353, 354, 355, 356, 357, 358, 359, 360, 361, 362, 363, 364, 365, 366, 367, 368, 369, 370, 371, 372, 373, 374, 375, 376, 377, 378, 379, 380, 381, 382, 383, 384]], [6, 3036, [21189, 21287, 21406, 21501, 21597, 21676, 21767, 21862, 21946], [43422.968, 43481.401, 43473.657, 43435.436, 43453.297, 43489.087, 43458.522, 43447.626, 43378.513], [32075.246, 32082.482, 32075.006, 32098.41, 32093.517, 32104.834, 32139.386, 32102.81, 32104.535], [12.432, 29.032, 8.836, 14.81, 14.184, 34.009, 13.696, 13.383, 18.771], [2414.534851820312, 1872.948666070567, 1757.2953892067453, 1749.9582032021428, 1261.4679131012724, 1697.252421394056, 3977.034917981001, 1814.9739605726327, 1391.367518439732], [341, 342, 343, 344, 345, 346, 347, 348, 349]], [5, 3040, [20994, 21101, 21206, 21309, 21427], [2104.671, 2145.643, 2159.858, 2043.949, 2124.915], [28535.974, 28505.758, 28522.345, 28664.642, 28719.353], [22.366, 28.873, 22.002, 29.623, 36.161], [6349.3545318989545, 6648.385086881081, 4568.707463528967, 4398.5358559054985, 2612.012381331148], [340, 341, 342, 343, 344]], [1, 3056, [21638, 21719, 21804, 21898, 21980, 22059], [12035.962, 12233.887, 12272.35, 12245.594, 12442.98, 12364.638], [6343.347, 6325.044, 6301.343, 6294.437, 6227.965, 6254.333], [23.181, 25.54, 19.643, 20.203, 20.576, 28.793], [8290.109476983209, 1026.569007623281, 16684.95565140059, 13139.24967946658, 616.8674987583385, 2348.076413917191], [346, 347, 348, 349, 350, 351]], [0, 3057, [21664, 21754, 21846, 21930, 22009, 22090], [33688.625, 33738.816, 33733.673, 33716.881, 33719.617, 33821.141], [3994.756, 3986.925, 3990.317, 3987.5, 4005.73, 3984.084], [18.531, 10.733, 13.444, 10.525, 11.286, 20.977], [1987.4077525238358, 1985.9467786443445, 1956.6329804912216, 2173.0578010317704, 2192.460261939183, 1942.221582751007], [346, 347, 348, 349, 350, 351]], [13, 3071, [21196, 21297, 21413, 21507, 21603], [47282.045, 47282.224, 47235.058, 47284.904, 47262.551], [61552.827, 61537.468, 61528.642, 61563.827, 61485.643], [16.973, 20.979, 19.382, 17.267, 17.818], [1086.958678482809, 1271.7589644052357, 1874.8802969674487, 1072.4599206142418, 958.5397384507486], [341, 342, 343, 344, 345]], [0, 3098, [21758, 21848, 21933, 22012, 22092, 22173, 22247, 22349], [34568.078, 34637.628, 34611.52, 34592.832, 34590.292, 34564.719, 34648.142, 34605.982], [3409.284, 3405.376, 3448.783, 3551.738, 3500.629, 3439.897, 3439.174, 3389.752], [31.456, 26.576, 14.074, 16.234, 15.247, 16.589, 20.623, 24.045], [3626.9497110824436, 3745.4031359512096, 1429.8295083793387, 1868.662476570919, 1649.9500365500114, 28231.635305784243, 4053.949160604655, 2095.091603728103], [347, 348, 349, 350, 351, 352, 353, 354]], [5, 3105, [22036, 22119, 22190, 22272, 22377, 22475, 22582, 22680, 22783, 22876], [2128.383, 2150.833, 2081.985, 2126.156, 2116.199, 2171.231, 2156.68, 2146.913, 2125.393, 2211.832], [28403.091, 28465.523, 28399.333, 28429.707, 28347.27, 28341.556, 28352.389, 28342.896, 28400.649, 28347.239], [14.32, 32.768, 21.859, 17.854, 20.726, 10.195, 24.64, 27.725, 26.618, 18.253], [1340.1095810607683, 1251.0142606519933, 728.9118214732094, 1683.1268842637603, 1423.8371487600098, 1529.885347880456, 1093.7472067275037, 1186.09144487314, 1438.6391958681681, 1663.6414101511039], [351, 352, 353, 354, 355, 356, 357, 358, 359, 360]], [2, 3115, [22053, 22135, 22208, 22301, 22408], [10342.597, 10353.357, 10408.8, 10416.462, 10501.442], [10738.876, 10793.511, 10700.892, 10820.124, 10682.373], [16.449, 24.007, 10.962, 22.518, 24.159], [23028.897501073443, 7646.408979278059, 39491.922736127184, 7950.969177507223, 8305.416539774244], [351, 352, 353, 354, 355]], [8, 3118, [22140, 22213, 22307, 22413, 22511, 22609, 22713, 22814], [13133.592, 13066.04, 13181.504, 13082.601, 13037.328, 13146.573, 13069.177, 13044.849], [41591.813, 41567.37, 41630.501, 41551.591, 41489.906, 41577.215, 41571.797, 41548.075], [21.492, 22.626, 25.81, 29.18, 24.18, 14.487, 30.482, 19.749], [1806.1696940777513, 1149.1314724068297, 1201.307602043964, 3187.0001521287422, 4282.5464775046, 2984.883935392711, 2458.457626378852, 7213.19116345962], [352, 353, 354, 355, 356, 357, 358, 359]], [8, 3119, [22142, 22216, 22309, 22417, 22515, 22613, 22717, 22818, 22906, 22985, 23073, 23162, 23243], [13771.607, 13803.24, 13789.5, 13788.519, 13794.734, 13795.067, 13796.686, 13747.633, 13794.817, 13743.066, 13802.554, 13789.651, 13804.149], [39905.212, 40040.802, 39919.492, 39966.51, 39936.051, 39912.505, 39930.974, 39939.265, 39915.428, 39928.245, 39920.361, 39901.917, 39901.215], [19.929, 26.254, 12.609, 17.835, 25.098, 16.288, 19.208, 29.439, 25.688, 13.051, 20.812, 24.281, 15.903], [2397.4743449784446, 4828.586785088585, 1568.7392632301671, 1736.7975682944639, 1507.0001983603465, 2683.9750014499173, 2372.691235363094, 1642.0024642508392, 2676.5819152525455, 913.3210242457089, 1420.525108625267, 2101.4993089945756, 2309.407943755592], [352, 353, 354, 355, 356, 357, 358, 359, 360, 361, 362, 363, 364]], [3, 3123, [21779, 21875, 21958, 22035, 22117], [1806.345, 1702.641, 1687.032, 1761.469, 1744.911], [19235.978, 19289.645, 19284.893, 19287.911, 19291.045], [32.373, 26.729, 26.845, 26.71, 28.325], [4486.0350933196, 1685.772243226409, 3060.9556263093164, 756.7536528480912, 3235.520956981717], [348, 349, 350, 351, 352]], [11, 3127, [21798, 21892, 21975, 22052, 22134], [9572.524, 9381.119, 9610.782, 9614.154, 9603.789], [54694.908, 54721.186, 54677.496, 54670.763, 54726.802], [27.474, 42.302, 26.927, 17.284, 29.67], [1020.3900854907951, 2564.599050172728, 4623.656924315675, 2540.730270637023, 1201.0369325719234], [348, 349, 350, 351, 352]], [8, 3142, [21720, 21805, 21899, 21982, 22060], [12780.465, 12749.505, 12734.1, 12774.775, 12765.028], [41175.183, 41174.325, 41170.355, 41252.854, 41255.08], [16.983, 18.723, 22.312, 29.71, 23.081], [1839.3911354449529, 2605.9492714159132, 1786.3284211832558, 1633.715699764103, 2250.914618133774], [347, 348, 349, 350, 351]], [3, 3162, [22192, 22274, 22379, 22476, 22581, 22682, 22782, 22878], [2021.463, 2150.086, 2243.648, 2152.4, 2206.771, 2222.424, 2189.899, 2175.81], [18896.892, 18897.097, 18844.238, 18864.534, 18815.969, 18761.339, 18669.91, 18676.815], [22.421, 33.684, 17.349, 28.796, 18.953, 29.392, 17.304, 28.666], [19533.62865820691, 4044.2179684575535, 4602.959936539611, 6481.509978821413, 3429.2151576618917, 3673.3398233373587, 1076.0466950700238, 1607.201411591179], [353, 354, 355, 356, 357, 358, 359, 360]], [11, 3171, [22207, 22299, 22407, 22503, 22602, 22707, 22807, 22898, 22976, 23061, 23151, 23232, 23317], [10116.574, 10092.967, 10107.011, 10108.947, 10148.095, 10081.987, 10128.827, 10154.511, 10144.931, 10178.704, 10153.34, 10127.108, 10064.896], [53632.69, 53625.876, 53611.293, 53625.451, 53587.98, 53642.662, 53613.1, 53643.041, 53627.002, 53637.269, 53654.077, 53637.174, 53638.911], [14.337, 21.18, 9.798, 14.257, 27.13, 16.722, 13.874, 19.668, 11.857, 12.924, 12.36, 17.764, 21.117], [1380.1543670967083, 1955.7779767970774, 2274.3204765535343, 1963.5055777969114, 7404.029460042022, 2200.511785513442, 1591.008487726456, 1648.617392555464, 2051.7421767335327, 1393.4695581866908, 2632.6481916926114, 1096.7488367426884, 1248.1902799723357], [353, 354, 355, 356, 357, 358, 359, 360, 361, 362, 363, 364, 365]], [6, 3180, [22355, 22454, 22562, 22661, 22760, 22856], [44333.338, 44365.182, 44380.994, 44315.577, 44298.687, 44285.056], [31402.077, 31422.189, 31378.699, 31440.7, 31476.04, 31480.907], [14.752, 13.627, 16.399, 18.337, 10.586, 9.651], [1520.8339263534897, 1941.4157182622507, 1998.624312079737, 1581.5603933701445, 3240.4136476291997, 2232.3837285955387], [354, 355, 356, 357, 358, 359]], [13, 3181, [22356, 22457, 22564, 22663, 22762], [46453.141, 46397.336, 46397.299, 46435.742, 46382.608], [60499.941, 60573.428, 60530.999, 60537.884, 60543.398], [21.716, 18.09, 18.046, 23.417, 18.93], [1087.0455672549565, 1220.6372483272464, 1987.610723362692, 4608.398672108762, 948.75503867103], [354, 355, 356, 357, 358]], [13, 3184, [22260, 22362, 22462, 22572, 22671, 22772, 22864, 22951, 23036, 23126], [47981.7, 47966.381, 47953.999, 47993.642, 47995.75, 47951.256, 47956.753, 47947.638, 47965.858, 47918.359], [62031.992, 61985.452, 62014.191, 62021.929, 61990.178, 62018.431, 61992.228, 62048.942, 61994.728, 62008.399], [32.172, 16.478, 16.588, 25.022, 12.449, 12.345, 15.731, 14.715, 21.438, 21.225], [1692.763347136255, 2077.108213957651, 1650.0762843989191, 1284.5343844474871, 1734.3273661135029, 2354.912815968165, 1924.9325039942614, 1208.0128447427408, 1471.132422061375, 3060.259135896601], [353, 354, 355, 356, 357, 358, 359, 360, 361, 362]], [5, 3188, [22191, 22271, 22375, 22474, 22580, 22679, 22781, 22875], [2094.211, 2054.196, 2017.658, 2008.73, 2014.705, 2033.78, 1961.76, 1982.567], [29278.503, 29339.996, 29426.71, 29382.167, 29419.496, 29442.751, 29421.88, 29461.751], [22.84, 7.984, 8.26, 9.656, 11.002, 13.013, 22.271, 12.355], [1289.464136188611, 2367.4114645578443, 2808.2123191162536, 3330.542225223638, 2157.6124604427864, 2570.9958333695754, 1808.08579029375, 1317.3040159919872], [353, 354, 355, 356, 357, 358, 359, 360]], [11, 3203, [22808, 22899, 22977, 23062, 23152, 23233], [10041.184, 10124.991, 10151.777, 10159.34, 10146.918, 10149.343], [54464.171, 54506.185, 54479.566, 54465.716, 54476.267, 54511.903], [24.863, 21.977, 17.408, 28.905, 16.423, 26.245], [2472.8178475880427, 1313.274276563331, 957.835355535345, 1555.8847083012658, 848.311410195509, 1299.2434918463516], [359, 360, 361, 362, 363, 364]], [2, 3204, [22603, 22708, 22810, 22900, 22978, 23063, 23153, 23234, 23318, 23394, 23486, 23564, 23640, 23713, 23789, 23863, 23944, 24029, 24106, 24185, 24247, 24306, 24364, 24427, 24493, 24547, 24619, 24678], [10325.141, 10315.228, 10325.527, 10343.565, 10406.714, 10349.241, 10345.629, 10335.563, 10458.661, 10334.133, 10332.533, 10378.45, 10288.858, 10304.707, 10319.796, 10349.24, 10260.616, 10244.751, 10291.948, 10327.921, 10317.162, 10313.573, 10274.1, 10303.421, 10331.339, 10357.281, 10553.772, 10351.713], [10856.366, 10769.812, 10814.715, 10814.296, 10795.325, 10849.849, 10853.166, 10836.256, 10738.584, 10777.972, 10842.432, 10790.393, 10804.188, 10817.6, 10814.477, 10841.879, 10838.699, 10847.315, 10837.679, 10825.725, 10824.43, 10866.104, 10854.539, 10822.805, 10841.91, 10784.285, 10730.783, 10803.317], [19.861, 17.32, 21.897, 18.147, 19.693, 23.459, 18.746, 18.186, 22.014, 25.539, 20.426, 15.037, 12.281, 13.654, 14.388, 23.885, 12.426, 15.178, 10.531, 15.648, 13.945, 10.023, 8.903, 17.71, 24.35, 11.512, 30.972, 24.858], [3097.8227126811717, 5623.215753967419, 4203.338117947061, 4983.923513422193, 8628.312567871662, 3976.689167695787, 5050.527940543824, 5560.789183061202, 15747.559180896167, 5951.283450635912, 10303.035371682288, 24863.34083980984, 6286.647423120502, 8310.620547041646, 12615.245080299677, 4690.890980129748, 4140.239949933664, 3938.0495550938476, 3433.8957919321288, 3414.2378374204786, 7818.040339158101, 4604.488046124242, 4569.070452950343, 4372.403863959217, 1520.5762587305862, 43417.383644021844, 3821.464988830735, 5151.040024637153], [357, 358, 359, 360, 361, 362, 363, 364, 365, 366, 367, 368, 369, 370, 371, 372, 373, 374, 375, 376, 377, 378, 379, 380, 381, 382, 383, 384]], [2, 3205, [22606, 22712, 22812, 22903, 22980, 23065, 23155, 23237, 23320], [11544.915, 11609.626, 11627.504, 11609.9, 11660.145, 11720.816, 11673.797, 11715.137, 11643.038], [11428.564, 11447.65, 11484.685, 11463.098, 11461.568, 11511.871, 11525.581, 11556.873, 11546.186], [24.117, 18.795, 19.929, 20.289, 14.979, 12.148, 10.739, 14.392, 20.37], [3331.4657480430683, 2665.7444890243723, 2890.4876255846348, 3470.6196048097854, 5873.471740149036, 3143.311114467488, 6111.175651368108, 7130.4848208574585, 3494.1315394075305], [357, 358, 359, 360, 361, 362, 363, 364, 365]], [8, 3206, [22416, 22514, 22612, 22715, 22817, 22905, 22984, 23072, 23161], [13660.964, 13670.969, 13796.636, 13686.21, 13696.678, 13674.153, 13709.239, 13710.266, 13697.746], [39458.362, 39440.364, 39551.354, 39434.839, 39577.119, 39637.278, 39549.119, 39456.717, 39471.299], [17.818, 13.957, 11.165, 20.943, 17.862, 24.115, 21.333, 19.581, 14.729], [1296.1727672777342, 1847.8300094744916, 52644.79480910411, 1985.1477367969571, 11656.185223863724, 9176.994289062251, 7474.702859167314, 2106.747137195702, 1659.9055137700186], [355, 356, 357, 358, 359, 360, 361, 362, 363]], [4, 3211, [22428, 22532, 22628, 22731, 22832, 22920, 23003, 23091], [23907.372, 23961.291, 23980.579, 23948.873, 23926.561, 23957.279, 23894.631, 23954.649], [28385.012, 28353.335, 28399.967, 28366.934, 28391.049, 28352.852, 28412.022, 28372.486], [11.374, 17.092, 18.946, 15.392, 10.699, 10.198, 14.394, 22.174], [765.536020943522, 2415.5876759212674, 2179.344065683977, 2202.849178338292, 2222.4581336497963, 2326.5480957245213, 978.2249068459262, 1423.214211321358], [355, 356, 357, 358, 359, 360, 361, 362]], [4, 3215, [22536, 22632, 22737, 22838, 22927, 23008], [25111.23, 25122.914, 25120.938, 25116.527, 25130.896, 25140.68], [28639.701, 28631.769, 28621.511, 28593.75, 28598.566, 28577.636], [21.171, 11.56, 12.025, 14.791, 19.629, 17.94], [1166.767207758509, 1490.6064132241465, 2309.3093415408953, 1663.5634938000462, 2418.8481095451134, 1006.9434335994655], [356, 357, 358, 359, 360, 361]], [5, 3230, [22372, 22472, 22579, 22678, 22780, 22874, 22960, 23044], [1299.298, 1275.232, 1347.764, 1364.549, 1315.973, 1324.514, 1345.799, 1388.53], [28057.527, 27991.929, 27956.368, 27882.989, 27911.129, 27931.786, 27936.342, 27956.341], [25.052, 19.137, 20.48, 24.828, 29.139, 22.199, 20.808, 27.829], [4238.379953590478, 1310.021495638244, 3631.452395524067, 1494.6499410091697, 1384.5996740259282, 5382.925166204309, 2882.4824535667653, 7758.857081812942], [355, 356, 357, 358, 359, 360, 361, 362]], [10, 3233, [23085, 23175, 23257, 23335, 23415, 23503, 23582, 23655, 23732, 23806, 23880, 23962, 24046, 24126, 24200, 24263, 24319], [21558.114, 21563.709, 21589.003, 21567.436, 21595.381, 21586.188, 21553.665, 21485.864, 21563.115, 21574.575, 21573.069, 21561.258, 21585.061, 21579.431, 21603.883, 21597.819, 21590.937], [48876.423, 48932.759, 48868.326, 48898.789, 48893.506, 48850.1, 48805.124, 48744.282, 48829.884, 48894.375, 48906.492, 48829.17, 48822.713, 48883.588, 48895.553, 48856.125, 48916.824], [24.917, 22.517, 29.381, 24.868, 12.854, 12.139, 13.171, 17.436, 21.163, 11.194, 16.96, 12.32, 10.504, 9.616, 11.755, 15.409, 20.142], [6480.762655309796, 1600.6649160211302, 2744.0050536452873, 2982.7946285981443, 1769.6220428121837, 5228.287615225954, 3222.615479628242, 1880.5348771989795, 3505.010510884721, 6528.974739941075, 3951.1678749321763, 5117.786972935347, 5146.293497008018, 2672.5087379733645, 2463.8617676268236, 1202.299758098397, 2460.7261968810653], [362, 363, 364, 365, 366, 367, 368, 369, 370, 371, 372, 373, 374, 375, 376, 377, 378]], [5, 3262, [23216, 23300, 23377, 23467, 23543], [2361.433, 2339.154, 2353.195, 2338.954, 2332.413], [30055.215, 30060.948, 30024.972, 30095.215, 30080.939], [10.934, 9.164, 17.642, 21.142, 13.903], [3543.3765975201964, 2758.179726247913, 1830.878822709051, 1054.4593446342337, 2218.405834934577], [364, 365, 366, 367, 368]], [11, 3265, [23230, 23315, 23392, 23485, 23562, 23636, 23710, 23787], [9467.719, 9507.399, 9543.043, 9586.268, 9469.704, 9560.764, 9565.87, 9516.361], [54862.534, 54855.017, 54838.412, 54765.591, 54779.187, 54806.828, 54836.448, 54737.252], [29.537, 24.517, 22.089, 20.375, 26.235, 25.11, 28.041, 33.814], [2953.1722679132463, 1925.1724195854338, 10808.935884081808, 853.2471103771795, 2681.688682009214, 1168.226506667387, 2545.5018129590517, 3251.1553461142544], [364, 365, 366, 367, 368, 369, 370, 371]], [8, 3319, [23642, 23715, 23791, 23866, 23947, 24033], [12733.191, 12767.886, 12750.524, 12732.938, 12740.968, 12743.352], [41148.281, 41145.674, 41135.341, 41159.583, 41148.155, 41123.862], [17.127, 19.69, 9.901, 15.029, 19.453, 29.171], [1320.6628786754404, 3694.4471434778316, 2915.134820481603, 3074.157279270588, 2025.576054975115, 1873.229208760056], [369, 370, 371, 372, 373, 374]], [8, 3321, [23323, 23402, 23491, 23568, 23644, 23718, 23793, 23868, 23951], [13672.417, 13689.729, 13664.79, 13675.591, 13645.33, 13693.056, 13686.875, 13632.785, 13602.209], [39448.398, 39464.764, 39465.16, 39451.963, 39477.322, 39457.184, 39487.415, 39468.855, 39532.723], [11.421, 15.924, 25.923, 17.403, 20.706, 22.959, 15.571, 26.964, 26.213], [1748.2171677569543, 2162.988133669898, 1217.2466820782754, 1894.9652904299771, 992.580858370666, 1689.26011964145, 2122.511374359455, 1039.6640180344618, 2670.42281700158], [365, 366, 367, 368, 369, 370, 371, 372, 373]], [10, 3326, [23501, 23579, 23654, 23731, 23804, 23878, 23960, 24044, 24125, 24199, 24261, 24317], [20769.851, 20737.604, 20721.391, 20772.412, 20773.675, 20745.491, 20759.006, 20724.518, 20640.474, 20713.908, 20767.185, 20721.497], [48374.34, 48363.448, 48435.522, 48409.191, 48354.603, 48401.691, 48360.162, 48392.94, 48354.931, 48393.875, 48396.321, 48388.295], [21.466, 28.645, 28.867, 20.9, 17.527, 19.749, 27.668, 27.979, 22.612, 22.08, 24.437, 21.6], [1170.1985537800097, 1863.937000784736, 3107.2779913013032, 1744.7520629896098, 1319.0913605004223, 2144.5636145092344, 2007.9772918335718, 2079.3039992761805, 9576.826992033222, 1883.8212349494963, 1485.5105544229482, 2173.7579324887947], [367, 368, 369, 370, 371, 372, 373, 374, 375, 376, 377, 378]], [4, 3328, [23661, 23739, 23813, 23887, 23970, 24054, 24134, 24206, 24267], [24439.423, 24387.515, 24439.058, 24384.894, 24417.189, 24415.482, 24395.066, 24433.432, 24478.562], [28812.179, 28859.413, 28870.613, 28897.83, 28915.96, 28911.667, 28872.779, 28887.011, 28876.709], [26.933, 15.493, 19.103, 16.431, 13.139, 14.391, 13.874, 14.519, 21.187], [2887.904686880804, 2703.776320187674, 2325.4276938801704, 3547.2025896367895, 1715.60483300663, 2855.8712211576753, 3374.1960801339005, 3319.7784293685695, 3353.8200592452], [369, 370, 371, 372, 373, 374, 375, 376, 377]], [12, 3350, [23882, 23965, 24048, 24127, 24202, 24264, 24320], [22355.024, 22424.369, 22372.41, 22414.789, 22435.131, 22448.953, 22409.685], [56341.394, 56294.508, 56333.668, 56354.425, 56340.184, 56297.692, 56472.532], [21.007, 17.993, 15.179, 13.755, 12.409, 20.492, 31.539], [1560.0572407035136, 1934.8187287179915, 1767.745823364523, 885.9432391726158, 2407.178414381843, 1872.4089899892288, 1481.0702280617477], [372, 373, 374, 375, 376, 377, 378]], [9, 3358, [23850, 23927, 24013, 24095, 24168], [3800.222, 3791.878, 3770.813, 3775.423, 3769.727], [48407.932, 48493.529, 48471.395, 48528.269, 48474.295], [17.587, 22.086, 18.113, 22.664, 14.987], [2270.7012235588845, 1300.0587246231105, 1602.1120706232996, 1741.0409911502481, 1948.7188512592045], [372, 373, 374, 375, 376]], [0, 3367, [23986, 24066, 24146, 24218, 24277], [34735.532, 34718.139, 34720.627, 34689.519, 34730.706], [3212.458, 3252.619, 3208.082, 3221.462, 3241.511], [18.279, 20.43, 19.73, 23.655, 30.046], [1538.380234545619, 1375.754302199193, 1543.9811831015052, 3636.6666967513324, 2216.113025305505], [373, 374, 375, 376, 377]], [3, 3370, [24009, 24088, 24162, 24233, 24291, 24348, 24412, 24475, 24532], [2010.368, 2043.607, 1979.263, 2031.31, 2029.458, 2018.363, 2022.208, 2002.429, 2014.021], [18213.051, 18243.923, 18231.48, 18192.701, 18210.301, 18246.884, 18223.292, 18216.502, 18243.742], [12.609, 14.763, 13.131, 16.85, 15.568, 16.466, 21.76, 16.283, 22.901], [3680.1572241737854, 4932.210450846258, 3620.451421925777, 3870.5141418543953, 2396.6259861480307, 7119.662502818366, 5535.341610649216, 1351.0082618742758, 2539.024963410919], [374, 375, 376, 377, 378, 379, 380, 381, 382]], [11, 3375, [23942, 24027, 24105, 24182, 24245, 24304, 24362], [9550.075, 9585.699, 9550.345, 9552.224, 9546.056, 9540.436, 9513.513], [53875.773, 53878.481, 53880.19, 53900.397, 53886.541, 53884.515, 53909.914], [12.358, 9.756, 12.806, 12.751, 10.729, 16.674, 13.717], [3079.461374727467, 1661.8355300313171, 2869.4399617826643, 2107.3648770631858, 2331.245462890277, 2837.626541951591, 1481.7707911512343], [373, 374, 375, 376, 377, 378, 379]], [8, 3378, [24190, 24252, 24311, 24368, 24432, 24496], [13623.729, 13687.319, 13703.992, 13640.556, 13645.917, 13637.457], [39466.2, 39566.033, 39522.732, 39507.449, 39460.605, 39481.853], [27.336, 22.634, 28.638, 32.922, 25.658, 31.803], [1189.1783776097996, 11229.749960316673, 719.1223069014146, 2035.1296500946949, 1948.070052505828, 1085.8866439446178], [376, 377, 378, 379, 380, 381]], [6, 3394, [24284, 24340, 24403, 24466, 24524, 24588, 24655, 24724, 24785, 24857, 24907], [43159.461, 43133.09, 43166.447, 43134.233, 43169.308, 43191.334, 43231.626, 43233.925, 43348.709, 43368.512, 43218.16], [31796.459, 31730.385, 31759.808, 31747.331, 31791.77, 31796.506, 31776.315, 31773.14, 31844.736, 31806.098, 31785.377], [28.915, 20.555, 14.877, 22.919, 13.174, 15.129, 14.157, 18.752, 30.386, 36.289, 20.981], [1325.8285237590599, 1172.6338285364855, 1644.4688064007823, 994.1135114180865, 1861.6538793569105, 2065.3062017233615, 2120.472846282748, 1862.5657094166727, 1668.7722759003816, 2731.6289995108286, 787.8496040479628], [377, 378, 379, 380, 381, 382, 383, 384, 385, 386, 387]], [14, 3397, [24321, 24376, 24440, 24505, 24564], [22927.382, 22923.209, 22902.152, 22912.997, 22921.015], [62856.307, 62869.439, 62790.532, 62861.676, 62834.793], [18.157, 26.683, 36.245, 34.075, 28.645], [1344.1759385373473, 1854.292861385363, 1985.2353401633027, 1244.1625662692898, 2892.6073518179005], [378, 379, 380, 381, 382]], [10, 3418, [24435, 24500, 24558, 24627, 24691, 24756, 24822, 24881, 24936, 25001, 25053], [19755.419, 19754.728, 19747.867, 19765.614, 19778.165, 19650.6, 19758.867, 19709.007, 19682.923, 19739.984, 19666.801], [47866.13, 47824.126, 47875.18, 47860.746, 47828.805, 47834.665, 47877.165, 47830.37, 47861.388, 47881.28, 47826.773], [18.831, 22.746, 13.401, 15.048, 17.421, 19.451, 15.171, 23.185, 21.588, 16.889, 12.168], [2790.9744681212915, 2379.6175706518025, 2457.0062345475567, 1688.3554441883455, 2142.6831392105123, 1682.710653576721, 1790.9452690065427, 2092.1911299230815, 2155.214333050255, 2364.9187434369037, 1351.3314211829588], [380, 381, 382, 383, 384, 385, 386, 387, 388, 389, 390]], [0, 3439, [24647, 24713, 24778, 24845, 24899, 24957, 25019], [33211.748, 33206.138, 33223.568, 33180.928, 33217.344, 33185.32, 33177.818], [3998.519, 4016.905, 3987.547, 3960.688, 3981.917, 3980.851, 4060.533], [25.893, 26.504, 34.898, 30.428, 30.501, 14.294, 23.448], [1922.0602227260806, 3089.727522955804, 2192.994079586933, 2613.140387257745, 1382.7830512812181, 1292.8087998029214, 2272.9257468690416], [383, 384, 385, 386, 387, 388, 389]], [2, 3451, [24494, 24548, 24620, 24679, 24744, 24810, 24871, 24928, 24989], [10711.823, 10734.023, 10746.756, 10789.876, 10716.756, 10769.525, 10643.13, 10733.398, 10634.212], [10726.413, 10664.033, 10675.632, 10651.157, 10667.814, 10665.078, 10715.959, 10703.486, 10682.392], [49.338, 20.316, 14.797, 13.882, 18.247, 9.958, 21.516, 13.679, 31.761], [2057.613110974053, 1311.5987757687956, 2079.6127063941317, 2082.5590580327594, 3150.057343877208, 2242.41104199268, 11866.761450975382, 4118.2526868695295, 5928.612776387571], [381, 382, 383, 384, 385, 386, 387, 388, 389]], [8, 3452, [24550, 24621, 24682, 24747, 24815, 24873, 24931, 24993, 25045], [13041.927, 12935.727, 12953.842, 12942.208, 12925.933, 12995.634, 12856.896, 13058.96, 13112.761], [40820.395, 40675.6, 40722.12, 40669.104, 40692.777, 40741.2, 40648.397, 40725.271, 40681.746], [33.263, 8.589, 12.638, 22.343, 17.787, 25.054, 22.033, 36.724, 27.78], [2092.834505215701, 2240.409396467093, 822.3145262584425, 1420.305577731746, 1634.2575789023738, 1154.0269850532093, 996.1185088988758, 2049.253653380459, 4042.19686464199], [382, 383, 384, 385, 386, 387, 388, 389, 390]], [8, 3453, [24623, 24684, 24750, 24817, 24876, 24934, 24996, 25048, 25096, 25147, 25207, 25270, 25335], [13611.125, 13730.877, 13689.09, 13641.32, 13674.512, 13684.193, 13658.094, 13666.092, 13670.737, 13652.87, 13704.204, 13727.119, 13702.42], [39494.322, 39466.645, 39480.088, 39445.759, 39469.529, 39479.547, 39486.331, 39492.9, 39485.822, 39524.336, 39581.966, 39544.511, 39587.08], [27.17, 16.324, 19.046, 12.476, 13.085, 10.119, 9.284, 9.972, 10.243, 17.878, 21.859, 25.607, 20.542], [1449.6717211504874, 2065.2420035392456, 1106.9573535720558, 2846.402059714387, 3129.401460439953, 3288.03605700226, 3186.362298872483, 3476.966156907437, 2523.482478937951, 1639.9883569284336, 5684.019136401833, 4871.5394875688, 4157.180348956232], [383, 384, 385, 386, 387, 388, 389, 390, 391, 392, 393, 394, 395]], [12, 3464, [24698, 24763, 24827, 24888, 24944], [23166.566, 23099.563, 23153.675, 23143.233, 23115.976], [57650.971, 57622.745, 57717.134, 57660.534, 57663.914], [10.595, 29.664, 17.242, 10.026, 21.214], [1864.4575779474478, 741.1556461823412, 1725.0585146338722, 1664.4843519797632, 3066.8378881013227], [384, 385, 386, 387, 388]], [4, 3465, [24701, 24764, 24830, 24889, 24945], [23984.773, 24003.866, 23986.316, 23992.423, 23999.689], [28235.665, 28217.22, 28215.104, 28177.15, 28199.862], [12.304, 14.968, 10.374, 13.024, 19.065], [3802.6752735978016, 3066.4867028138833, 3065.6991019100374, 2671.104845536147, 1930.0640676913565], [384, 385, 386, 387, 388]], [11, 3482, [24926, 24986, 25041, 25090, 25139, 25198, 25259, 25328, 25384], [9845.229, 9802.73, 9892.966, 9764.105, 9809.687, 9823.774, 9800.81, 9797.301, 9786.99], [54676.543, 54604.713, 54582.444, 54561.105, 54600.027, 54619.668, 54643.035, 54569.178, 54606.141], [26.397, 12.01, 16.735, 29.167, 15.863, 23.789, 22.488, 24.407, 16.58], [6201.324112167816, 708.1614241906998, 859.879083787874, 2805.017688368584, 1090.6886987955197, 1773.1864127450003, 662.4479285255572, 1516.7570096479988, 1255.5372015620133], [388, 389, 390, 391, 392, 393, 394, 395, 396]], [2, 3483, [24927, 24988, 25042, 25091, 25141, 25200, 25260, 25329], [10469.05, 10346.174, 10378.698, 10332.668, 10301.313, 10321.609, 10340.554, 10292.811], [10727.181, 10770.429, 10767.205, 10787.682, 10787.301, 10850.15, 10806.148, 10792.744], [26.268, 12.353, 21.508, 14.943, 18.826, 14.114, 10.439, 25.973], [8388.378736190672, 2764.2275843713264, 3286.501827790804, 10215.537496851113, 2442.350370309261, 2357.5451359941103, 4569.720009837287, 1655.047425316604], [388, 389, 390, 391, 392, 393, 394, 395]], [5, 3499, [23297, 23375, 23464, 23539, 23615, 23694], [1322.67, 1348.244, 1292.252, 1284.743, 1302.398, 1361.107], [27981.539, 27966.846, 27946.758, 27942.233, 27965.829, 27957.086], [34.306, 26.496, 15.024, 15.419, 11.629, 28.494], [1422.6490838878763, 4018.959683741057, 3361.622876515745, 2643.6303037558932, 1817.7080575683594, 5809.96887172817], [365, 366, 367, 368, 369, 370]], [0, 3528, [25113, 25163, 25230, 25295, 25355, 25411, 25457], [33176.38, 33189.43, 33223.851, 33169.422, 33190.195, 33272.914, 33215.073], [4027.09, 4018.64, 3973.276, 3999.661, 3965.141, 3978.224, 3974.709], [31.689, 27.894, 2.87, 28.73, 23.398, 29.971, 17.552], [1232.5565457917387, 1149.646995377344, 510.5021523049226, 2608.3053550182035, 1983.0885211330603, 1652.5551671753046, 11642.221791131182], [391, 392, 393, 394, 395, 396, 397]], [11, 3539, [25136, 25195, 25256, 25326, 25382], [8455.152, 8430.611, 8455.744, 8446.191, 8450.424], [54799.243, 54790.53, 54753.93, 54715.905, 54755.381], [21.52, 17.762, 10.986, 18.152, 26.404], [623.1390596947773, 2651.66554259495, 2104.2794058659183, 1182.0927639998574, 1096.1968472235005], [392, 393, 394, 395, 396]], [7, 3544, [24999, 25051, 25100, 25149, 25212, 25278, 25337, 25395, 25444, 25492, 25551], [17780.048, 17818.676, 17799.842, 17778.872, 17779.073, 17789.739, 17790.878, 17813.911, 17803.56, 17777.607, 17787.494], [33523.562, 33544.579, 33523.575, 33541.852, 33563.402, 33545.518, 33508.386, 33540.837, 33531.459, 33525.139, 33529.042], [10.961, 20.962, 12.567, 14.662, 12.557, 17.482, 11.201, 17.064, 13.554, 14.143, 13.827], [1694.566512642807, 1128.61410200642, 1486.4591633934408, 2874.588014053483, 2163.9689392875266, 2009.0002277214587, 2297.6987793910916, 2503.7379847824177, 2425.288897168956, 2164.419371290049, 3029.8226853332885], [389, 390, 391, 392, 393, 394, 395, 396, 397, 398, 399]], [8, 3555, [25206, 25268, 25333, 25388, 25442, 25488, 25544, 25605, 25647, 25699, 25749], [13320.522, 13373.339, 13382.54, 13358.994, 13367.388, 13354.658, 13428.595, 13381.489, 13347.544, 13351.282, 13323.177], [40639.929, 40639.523, 40644.719, 40624.886, 40641.63, 40686.346, 40705.224, 40691.209, 40721.762, 40739.562, 40715.023], [26.86, 13.073, 13.306, 15.122, 13.173, 10.606, 21.498, 11.56, 9.336, 11.867, 12.522], [1052.0418936100255, 1840.6724319256423, 1527.9936592610138, 1111.3982091469513, 3470.1714564757685, 2748.8084173008397, 13401.710641160797, 1945.769851719481, 2652.5207211716324, 2183.096387313153, 2281.3316763836547], [393, 394, 395, 396, 397, 398, 399, 400, 401, 402, 403]], [9, 3562, [25428, 25474, 25528, 25590, 25634], [3897.779, 3855.766, 3861.802, 3884.218, 3906.479], [49675.737, 49674.188, 49647.002, 49617.25, 49683.718], [12.174, 13.271, 11.726, 25.686, 22.441], [1569.6726248311427, 1802.4810885683983, 2657.616277931023, 4471.6978030750415, 1300.0234090099334], [397, 398, 399, 400, 401]], [4, 3571, [25220, 25285, 25347, 25402, 25451], [23963.671, 23985.902, 24026.604, 23993.907, 23946.612], [27883.865, 27876.606, 27840.216, 27798.154, 27642.818], [18.703, 26.212, 29.729, 24.702, 34.604], [1044.514319996485, 6431.261082356543, 2707.2366257754447, 1017.5457732425051, 1436.1046117123278], [393, 394, 395, 396, 397]], [2, 3583, [25539, 25602, 25644, 25697, 25745, 25808, 25869], [11105.353, 11188.318, 11164.451, 11270.244, 11231.832, 11209.442, 11157.512], [11922.286, 11892.647, 11891.122, 11841.339, 11826.681, 11814.127, 11801.221], [23.006, 22.915, 22.644, 18.261, 8.087, 14.446, 20.205], [1288.4908909744204, 2268.951693277511, 6985.524014131561, 12113.229524543793, 62408.16278681824, 31414.93405756773, 9831.099878291405], [399, 400, 401, 402, 403, 404, 405]], [8, 3584, [25545, 25606, 25648, 25700, 25750, 25812, 25873], [13662.657, 13734.939, 13702.468, 13769.596, 13570.225, 13712.706, 13691.697], [39517.902, 39451.053, 39509.022, 39533.268, 39438.314, 39502.975, 39490.261], [39.448, 14.78, 26.055, 9.294, 22.798, 23.965, 27.427], [1197.4935555097875, 745.4697718438301, 2108.6202365477916, 515.5679259967269, 10395.429368745285, 2224.603551423951, 1431.6563237913092], [399, 400, 401, 402, 403, 404, 405]], [14, 3596, [25662, 25709, 25760, 25825, 25890, 25945, 26009, 26068, 26120], [22945.398, 22909.899, 22907.824, 22911.804, 22898.32, 22889.728, 22913.345, 22919.335, 22900.109], [62429.301, 62394.758, 62409.499, 62397.775, 62404.201, 62396.651, 62441.432, 62413.705, 62399.496], [15.46, 10.081, 10.475, 7.454, 10.093, 11.013, 29.188, 20.226, 13.394], [938.0631890870959, 1797.3617658945145, 2209.8421345150336, 3263.5194480906985, 1821.7763787357226, 2401.772979464765, 957.5397208536587, 1208.8302266171368, 1075.12905308858], [401, 402, 403, 404, 405, 406, 407, 408, 409]], [5, 3600, [25686, 25730, 25788, 25853, 25916, 25970, 26034, 26091, 26145, 26202, 26254, 26301, 26343, 26396, 26454, 26520, 26587, 26636, 26689, 26734, 26789, 26832, 26879, 26917, 26954, 26999, 27048, 27092, 27132, 27172], [1822.457, 1794.426, 1806.217, 1836.622, 1812.301, 1843.337, 1807.61, 1799.983, 1814.378, 1808.013, 1800.748, 1806.747, 1811.146, 1815.986, 1808.317, 1800.501, 1789.756, 1801.036, 1741.252, 1702.831, 1756.576, 1716.418, 1725.222, 1791.229, 1737.031, 1757.057, 1760.596, 1681.075, 1692.73, 1676.488], [28916.71, 28932.557, 28934.183, 28926.179, 28923.305, 28939.37, 28921.208, 28923.731, 28894.477, 28902.126, 28902.184, 28922.539, 28917.009, 28925.829, 28920.136, 28932.072, 28915.415, 28955.544, 28970.039, 29016.732, 28969.653, 29002.053, 28962.939, 28937.337, 28941.053, 28966.012, 28961.888, 29039.165, 29002.943, 29036.753], [28.341, 16.926, 7.545, 13.686, 15.022, 12.721, 9.925, 9.51, 10.488, 11.975, 14.539, 15.275, 12.78, 10.507, 10.546, 10.083, 10.531, 10.034, 10.139, 9.399, 8.878, 8.099, 11.131, 17.038, 9.904, 6.757, 7.968, 12.528, 10.943, 8.812], [1490.7941837540636, 2136.8565938939296, 2276.9217733008068, 1576.5691858719392, 1190.876641546018, 2557.141835066516, 1858.5393258951055, 2042.1601543707375, 1928.3239856316688, 2169.523836912372, 2187.3843918153175, 1514.935567645628, 3407.867924225021, 2910.1911560280328, 1359.614476615996, 2701.1284821247273, 2449.739346359962, 2501.396922727847, 3687.6212387466667, 2554.448492079084, 3539.569322853276, 3239.394252412195, 4650.949237601884, 2367.1936066712947, 3539.149128342201, 4767.035624355132, 4421.228802130084, 1835.894694605566, 2839.923859230834, 2612.4684617424164], [402, 403, 404, 405, 406, 407, 408, 409, 410, 411, 412, 413, 414, 415, 416, 417, 418, 419, 420, 421, 422, 423, 424, 425, 426, 427, 428, 429, 430, 431]], [14, 3630, [25758, 25824, 25889, 25943, 26007, 26065, 26117, 26176], [22092.294, 22122.039, 22095.79, 22079.799, 22084.436, 22107.79, 22103.242, 22085.861], [63183.254, 63178.678, 63173.53, 63207.123, 63177.232, 63183.324, 63131.011, 63188.911], [14.058, 12.839, 11.749, 13.864, 16.652, 9.187, 12.807, 13.577], [3141.2403546192336, 2046.878783118381, 1906.8325105751546, 3308.630582355095, 2510.938212045584, 2480.55112533578, 3205.924592145845, 2219.7157450277887], [403, 404, 405, 406, 407, 408, 409, 410]], [7, 3653, [25997, 26055, 26108, 26163, 26223, 26270, 26314, 26360, 26416, 26480, 26547, 26609, 26655], [16964.378, 16940.563, 16947.718, 17017.026, 16957.583, 16947.97, 16882.841, 16881.511, 16905.276, 16955.634, 16900.948, 16934.27, 16939.003], [33341.073, 33342.917, 33282.1, 33325.194, 33331.343, 33326.563, 33370.397, 33341.301, 33336.438, 33345.25, 33349.209, 33262.751, 33333.029], [22.352, 18.044, 10.538, 27.956, 24.555, 33.41, 15.628, 19.948, 16.387, 11.862, 11.232, 15.427, 12.311], [4530.212685499857, 1790.184147202665, 491.814269682832, 923.4330036913809, 1053.9281317026155, 2184.9216032283284, 1962.9979678274685, 2942.7212683514895, 2397.2424062232467, 2664.9777772326456, 2720.185905664113, 5441.821281524791, 2864.1233104315957], [407, 408, 409, 410, 411, 412, 413, 414, 415, 416, 417, 418, 419]], [10, 3662, [26115, 26174, 26232, 26277, 26321, 26371, 26427, 26489, 26556], [21372.624, 21351.351, 21397.769, 21394.368, 21336.227, 21325.374, 21394.577, 21389.259, 21380.335], [48651.229, 48692.854, 48675.86, 48703.979, 48711.132, 48687.938, 48705.732, 48635.962, 48678.567], [21.435, 13.782, 9.773, 17.227, 29.276, 17.338, 15.795, 18.011, 17.357], [2619.7724816222512, 3234.588456418489, 1680.4968047273146, 2436.5567418771875, 2654.798004212721, 2414.8237388109005, 3596.255976737482, 2214.603590225915, 1378.952737955566], [409, 410, 411, 412, 413, 414, 415, 416, 417]], [2, 3670, [26049, 26105, 26159, 26218, 26265, 26313, 26357], [11094.239, 11124.964, 11132.989, 11115.235, 11212.569, 11089.612, 11093.526], [11378.305, 11434.153, 11365.851, 11386.482, 11441.209, 11378.779, 11420.59], [14.768, 15.546, 21.662, 11.322, 34.373, 18.058, 13.067], [1400.8284430427461, 3957.8756013970733, 1484.373791307864, 1077.7427238570892, 1125.9416628351812, 4028.6137264268605, 53847.88891404322], [408, 409, 410, 411, 412, 413, 414]], [7, 3693, [26315, 26363, 26418, 26481, 26550, 26610], [18549.171, 18521.49, 18547.711, 18510.205, 18544.465, 18527.213], [33323.896, 33289.351, 33301.796, 33319.462, 33296.591, 33291.34], [15.833, 11.249, 10.763, 14.582, 12.48, 12.813], [2875.600300707418, 2242.919993385133, 3303.24052336583, 1757.589701706432, 2132.632708664805, 1460.559822599923], [413, 414, 415, 416, 417, 418]], [0, 3701, [26383, 26441, 26504, 26572, 26624, 26675, 26722, 26769, 26818, 26857], [33199.207, 33159.906, 33242.154, 33244.621, 33167.825, 33237.371, 33228.835, 33167.667, 33240.364, 33177.819], [3934.411, 3945.918, 3991.736, 4054.85, 4002.771, 3963.704, 4018.471, 3973.321, 3895.936, 4001.311], [18.212, 26.185, 25.066, 19.719, 21.936, 25.63, 31.468, 22.072, 27.432, 32.539], [1765.7739348483963, 1669.1268303793495, 1895.2595952769134, 5210.6052685948, 2630.1244852587447, 1608.8356530613103, 1029.0683966797153, 1784.5859093805043, 1717.2051850187668, 1174.457949685772], [414, 415, 416, 417, 418, 419, 420, 421, 422, 423]], [6, 3709, [26447, 26511, 26579, 26630, 26681, 26727], [44040.515, 44024.518, 44013.278, 44061.578, 44029.032, 43999.412], [31382.437, 31377.838, 31405.673, 31390.483, 31387.231, 31364.476], [24.323, 7.358, 9.066, 9.671, 11.763, 14.399], [1360.4017694887984, 2417.1666405285114, 2265.2386285970456, 1816.7191966074624, 2109.7125135754254, 2633.0661701070776], [415, 416, 417, 418, 419, 420]], [11, 3732, [26475, 26539, 26603, 26651, 26699, 26746], [10377.49, 10368.019, 10411.933, 10341.576, 10352.248, 10323.441], [53992.797, 54002.722, 53994.845, 53990.49, 53982.464, 53998.552], [11.009, 15.475, 8.21, 13.029, 11.523, 7.894], [1371.0888585404814, 2886.296023382313, 2328.136140602059, 2400.131631719764, 2305.064063396681, 2920.2212569192316], [416, 417, 418, 419, 420, 421]], [8, 3734, [26542, 26606, 26654, 26702, 26751, 26800, 26840, 26889, 26927], [13691.983, 13630.977, 13639.14, 13585.567, 13676.384, 13679.922, 13718.133, 13693.264, 13689.975], [39507.693, 39443.503, 39405.855, 39458.432, 39487.144, 39451.83, 39561.721, 39555.11, 39489.182], [26.603, 23.969, 34.015, 30.577, 22.305, 17.32, 29.503, 31.929, 16.89], [1825.80862534847, 987.8413870820859, 1803.6677516438276, 1182.3113654668934, 1332.6266477042147, 2506.5140229780673, 2739.657275286613, 2632.4578154716164, 1445.949581719121], [417, 418, 419, 420, 421, 422, 423, 424, 425]], [6, 3747, [26631, 26682, 26728, 26776, 26824, 26871, 26913, 26948, 26993], [44771.884, 44807.254, 44795.814, 44722.477, 44785.401, 44774.067, 44785.733, 44783.666, 44830.713], [30861.664, 30855.723, 30905.657, 30887.896, 30924.668, 30908.617, 30966.145, 30865.158, 30899.665], [12.349, 10.846, 33.208, 27.126, 22.975, 30.592, 20.006, 19.826, 16.884], [2030.382316151013, 1694.6573235533228, 808.3792944352396, 1020.2524409101727, 655.478382979201, 1068.6525690036106, 906.1560253766701, 1754.4413159553653, 1210.6650252991744], [418, 419, 420, 421, 422, 423, 424, 425, 426]], [11, 3757, [26839, 26886, 26925, 26965, 27007], [10350.935, 10290.551, 10282.87, 10349.909, 10293.252], [53995.186, 53953.319, 53931.556, 53928.684, 53949.729], [10.063, 11.729, 14.064, 12.753, 11.978], [2312.5734975748815, 3817.077453986762, 3512.612616292013, 2840.0766822346345, 2594.0479998633427], [423, 424, 425, 426, 427]], [10, 3760, [26757, 26806, 26847, 26897, 26933, 26975, 27021, 27073], [21347.049, 21399.146, 21364.813, 21283.064, 21326.911, 21312.569, 21319.463, 21396.22], [48686.85, 48680.363, 48734.176, 48706.426, 48694.411, 48673.247, 48711.409, 48717.882], [23.101, 13.308, 13.417, 33.365, 37.048, 27.558, 29.752, 31.946], [1083.6978687925696, 1407.474013458831, 630.9986087707284, 1329.559315691121, 1993.4858837280442, 797.1728866790836, 2318.640622461469, 1640.368998038142], [421, 422, 423, 424, 425, 426, 427, 428]], [2, 3790, [27010, 27063, 27102, 27148, 27187], [11853.515, 11848.052, 11854.026, 11934.255, 11917.195], [11849.815, 11860.69, 11825.345, 12037.459, 12046.406], [15.754, 16.061, 15.576, 18.927, 17.756], [2478.9303909777145, 2583.564660184444, 2106.544310298549, 1102.822601186951, 2743.471831010801], [427, 428, 429, 430, 431]], [10, 3793, [27016, 27071, 27110, 27156, 27195, 27246, 27298], [19852.314, 19923.836, 20009.509, 19921.604, 19948.426, 19892.851, 19944.083], [48766.674, 48772.536, 48708.587, 48808.375, 48726.876, 48732.386, 48765.583], [32.938, 18.46, 28.461, 21.857, 28.031, 20.537, 24.937], [1111.7398295234284, 1038.626884989976, 3216.503394339674, 1196.2458240218386, 1153.1261611965313, 3411.485825470013, 1083.643373445845], [427, 428, 429, 430, 431, 432, 433]], [2, 3797, [27006, 27061, 27100, 27146, 27184, 27238, 27288], [10296.54, 10257.615, 10285.862, 10372.342, 10310.307, 10329.962, 10317.224], [10637.095, 10622.286, 10676.639, 10529.925, 10655.418, 10677.453, 10685.579], [29.974, 24.331, 24.183, 36.515, 29.672, 28.531, 25.186], [3020.907823439798, 1809.48957579635, 2980.5185924393663, 1829.4894907549149, 970.1454147372061, 2917.581657171626, 1133.7554193724286], [427, 428, 429, 430, 431, 432, 433]], [3, 3806, [27093, 27134, 27174, 27224, 27271, 27322, 27370, 27420, 27469, 27509, 27553, 27597, 27634, 27678, 27738, 27794, 27841, 27895], [2215.234, 2178.498, 2133.946, 2156.354, 2135.792, 2150.086, 2181.993, 2179.864, 2214.136, 2222.349, 2174.329, 2188.525, 2248.242, 2218.784, 2151.948, 2193.974, 2168.051, 2167.703], [18832.31, 18814.091, 18804.49, 18794.657, 18814.496, 18823.673, 18790.056, 18760.833, 18828.503, 18802.523, 18829.653, 18810.485, 18845.197, 18812.817, 18849.138, 18864.334, 18880.97, 18832.853], [23.762, 14.502, 12.049, 15.369, 17.151, 13.722, 13.375, 13.079, 19.406, 17.98, 11.036, 9.359, 14.244, 8.868, 10.749, 15.471, 18.161, 11.514], [1048.171115212823, 1990.9196548306727, 1769.279607365793, 1834.774961619923, 1909.875474477189, 2539.83381450459, 815.5021781899346, 1716.962443664213, 1223.408218919154, 1708.1489268142125, 2334.459987135978, 855.3831175676722, 1701.236754182851, 1362.065344731018, 2372.033474091205, 1366.5157260648377, 1854.0142632102604, 1704.6558070249505], [429, 430, 431, 432, 433, 434, 435, 436, 437, 438, 439, 440, 441, 442, 443, 444, 445, 446]], [11, 3809, [27101, 27147, 27185, 27239, 27287, 27333, 27386, 27431, 27478, 27519, 27563, 27606, 27645, 27695], [10335.387, 10351.751, 10342.893, 10322.278, 10277.616, 10304.62, 10287.293, 10287.766, 10293.268, 10242.094, 10321.646, 10325.446, 10315.156, 10252.732], [53941.825, 53954.593, 53953.383, 53943.108, 53928.383, 53931.616, 53895.663, 53926.136, 53902.119, 53908.529, 53893.621, 53894.272, 53903.397, 53909.983], [12.011, 9.49, 9.996, 10.02, 10.178, 7.79, 11.915, 15.251, 16.206, 25.392, 15.66, 17.435, 8.439, 15.222], [2585.092602972175, 2806.3618392395347, 2436.409591705568, 3099.575076304928, 2811.763378994635, 2922.248304267285, 2973.319534240934, 2020.7209931328186, 2469.6597789739285, 3458.54812662845, 1831.8917611114427, 2286.1496701114097, 3522.1930889588934, 719.38927089468], [429, 430, 431, 432, 433, 434, 435, 436, 437, 438, 439, 440, 441, 442]], [3, 3821, [27269, 27321, 27368, 27417, 27468, 27508, 27552, 27594, 27632, 27676, 27735, 27791], [742.996, 759.749, 818.31, 799.721, 766.909, 789.245, 800.865, 750.312, 759.296, 771.845, 796.283, 790.925], [19401.687, 19359.736, 19368.805, 19349.969, 19360.173, 19376.528, 19397.548, 19321.999, 19332.48, 19359.125, 19359.434, 19344.398], [15.517, 12.319, 16.21, 10.859, 20.938, 12.401, 24.289, 13.231, 11.541, 14.858, 11.825, 16.524], [2408.9715808604924, 1509.4164117934617, 1278.6401096595287, 1920.7410281511877, 2231.140718287196, 2038.0069706804043, 1148.2928855264845, 5349.466609534926, 3484.4530095716514, 1814.8579347263608, 2053.287151428106, 1949.1669258846916], [433, 434, 435, 436, 437, 438, 439, 440, 441, 442, 443, 444]], [2, 3843, [27432, 27479, 27520, 27564, 27607, 27646, 27696, 27753, 27806, 27856, 27914, 27966, 28013, 28065], [10868.191, 10913.28, 10993.333, 10872.868, 10951.505, 10941.386, 10944.98, 10980.259, 10976.057, 10972.25, 10932.956, 10906.722, 10931.12, 10927.482], [11794.643, 11792.084, 11868.18, 11856.952, 11820.907, 11807.074, 11789.104, 11800.243, 11817.457, 11828.049, 11792.64, 11803.965, 11771.081, 11884.148], [43.11, 26.42, 31.263, 21.6, 12.91, 13.009, 16.63, 19.622, 26.869, 13.161, 17.929, 25.099, 28.981, 28.8], [1361.7552432255877, 954.3606774889934, 3250.8097985507065, 650.282527175322, 2454.696474004935, 1874.4028877420042, 1894.5239747608748, 1303.601160497497, 2319.1278173048354, 2154.4113800067375, 495.1852670287998, 1228.3128722419017, 1735.4661528453387, 913.6076266589272], [436, 437, 438, 439, 440, 441, 442, 443, 444, 445, 446, 447, 448, 449]], [12, 3846, [27528, 27572, 27611, 27657, 27709, 27767], [22541.625, 22497.076, 22496.179, 22518.834, 22497.135, 22529.297], [56830.245, 56799.226, 56790.889, 56786.224, 56790.352, 56803.904], [29.476, 13.351, 8.93, 9.693, 6.446, 7.855], [1474.5793759184048, 1655.9923419852366, 4198.635534858926, 2821.967736604702, 3529.5990364269614, 2510.7134138073925], [438, 439, 440, 441, 442, 443]], [6, 3869, [27670, 27728, 27784, 27837, 27887, 27943, 27993, 28046, 28092, 28146, 28210], [44099.618, 44093.167, 44091.178, 44104.283, 44097.678, 44116.263, 44086.275, 44116.547, 44081.957, 44083.25, 44059.724], [31432.643, 31419.604, 31387.321, 31412.007, 31399.008, 31382.889, 31370.191, 31395.46, 31351.228, 31406.557, 31345.199], [12.605, 10.778, 13.567, 10.725, 10.445, 10.705, 9.775, 11.913, 11.735, 9.291, 10.856], [1557.7208996394354, 3206.0675977488277, 1944.283766777333, 2174.800194528019, 2585.6772991683524, 2443.593926295398, 2572.0036707216045, 2103.07524264577, 3212.9029843552944, 2480.305252774813, 604.4233535285402], [441, 442, 443, 444, 445, 446, 447, 448, 449, 450, 451]], [2, 3888, [27752, 27805, 27857, 27915, 27967, 28012, 28064], [10957.774, 11017.597, 11023.13, 11012.688, 11043.014, 10980.887, 10953.08], [10806.966, 10770.522, 10804.199, 10762.198, 10808.552, 10824.548, 10823.901], [13.561, 28.535, 19.412, 17.537, 11.894, 19.723, 21.861], [1146.6603427434993, 1372.0964132339739, 1741.423454880254, 1427.5005419642396, 1758.8123352357695, 1101.9288965611515, 1821.8661593072056], [443, 444, 445, 446, 447, 448, 449]], [11, 3906, [27855, 27913, 27965, 28011, 28063], [10605.231, 10581.064, 10576.992, 10605.726, 10574.41], [54079.877, 54120.702, 54113.843, 54059.259, 54086.823], [14.797, 19.213, 16.965, 14.524, 14.22], [953.8249088465268, 1403.1539875123967, 1602.7137569275246, 1570.9785902039878, 1321.7204100111564], [445, 446, 447, 448, 449]], [9, 3918, [27956, 28002, 28053, 28100, 28156, 28222, 28275, 28327, 28371, 28423, 28477, 28527], [4291.326, 4304.382, 4304.46, 4309.913, 4227.259, 4266.587, 4223.703, 4231.208, 4257.426, 4209.061, 4177.652, 4107.013], [47732.086, 47680.663, 47683.584, 47664.259, 47606.102, 47512.203, 47614.316, 47598.451, 47623.176, 47638.154, 47677.37, 47695.734], [15.353, 10.069, 14.687, 15.882, 9.573, 7.879, 13.286, 10.324, 14.671, 12.021, 8.49, 13.861], [1175.0482183448078, 3197.754934250241, 2845.82174631965, 2156.877711915269, 3062.0558081550603, 2445.182775792752, 2870.1783046250985, 2264.6431648448397, 2249.104433230863, 2268.441572685535, 3168.4620158642997, 921.6317307096998], [447, 448, 449, 450, 451, 452, 453, 454, 455, 456, 457, 458]], [2, 3921, [28010, 28062, 28105, 28164, 28229, 28281, 28333], [10360.844, 10315.361, 10361.88, 10372.809, 10329.976, 10324.188, 10326.573], [10851.294, 10856.23, 10908.383, 10882.182, 10889.652, 10911.117, 10874.826], [29.959, 25.128, 12.502, 13.631, 9.703, 12.445, 10.458], [2324.90228210461, 7941.8888542671775, 2254.0815277504425, 2083.3271088448296, 2009.8889595740118, 2443.9141312341826, 1688.9554376898564], [448, 449, 450, 451, 452, 453, 454]], [8, 3936, [28068, 28113, 28172, 28237, 28288, 28339, 28383, 28434, 28487], [13747.48, 13701.925, 13686.984, 13785.974, 13722.543, 13747.04, 13756.514, 13735.284, 13748.466], [39726.756, 39652.363, 39651.788, 39680.523, 39689.31, 39681.29, 39646.535, 39641.139, 39685.151], [23.573, 35.217, 17.18, 35.852, 18.273, 26.738, 28.428, 22.14, 13.437], [4654.516295366183, 1120.9631155730783, 2045.2014998010604, 1561.4903918979355, 1641.8900036935634, 1204.5025230350018, 2225.3849375979235, 1917.561128056471, 1463.875144698331], [449, 450, 451, 452, 453, 454, 455, 456, 457]], [14, 3939, [28184, 28247, 28299, 28345, 28393, 28446, 28499], [21688.333, 21697.295, 21699.26, 21665.514, 21650.9, 21645.014, 21695.645], [63272.621, 63263.843, 63261.381, 63271.654, 63264.224, 63274.942, 63313.007], [17.968, 14.611, 17.595, 21.917, 17.554, 25.74, 31.923], [1248.0084192584602, 865.6750582942947, 3199.2677207706156, 2390.424300654762, 1652.5096392825135, 1389.5430128656324, 1974.4148188927668], [451, 452, 453, 454, 455, 456, 457]], [5, 3947, [28218, 28272, 28323, 28366, 28420, 28474], [1241.296, 1239.889, 1227.394, 1250.039, 1230.067, 1247.44], [28130.892, 28118.938, 28096.446, 28131.845, 28152.672, 28119.164], [8.698, 9.136, 10.645, 9.586, 7.835, 10.615], [3127.739438874032, 3791.2773241594746, 3496.1072655078688, 2892.14699487325, 2717.153757393323, 2497.494872778221], [452, 453, 454, 455, 456, 457]], [2, 3951, [28166, 28231, 28283, 28335, 28378, 28429, 28483, 28535, 28591, 28639, 28691, 28729, 28770, 28807, 28847, 28892, 28942, 29003, 29091, 29203], [11018.891, 11022.983, 11001.142, 10983.662, 11059.768, 11035.705, 10985.971, 11027.022, 11014.732, 11051.489, 10994.661, 11011.045, 11028.344, 10993.319, 10982.719, 11036.69, 11001.995, 11041.429, 10995.931, 10990.797], [10760.971, 10806.255, 10801.111, 10770.963, 10767.91, 10815.762, 10785.566, 10780.493, 10776.306, 10756.351, 10810.922, 10805.426, 10791.377, 10776.287, 10795.946, 10787.628, 10812.453, 10933.731, 10966.439, 10873.936], [17.325, 12.604, 14.799, 14.376, 12.395, 16.734, 9.615, 9.526, 13.094, 26.701, 32.332, 18.337, 15.753, 24.075, 14.578, 11.406, 10.38, 27.976, 26.484, 25.946], [1563.8186054345294, 1564.3671968517729, 1860.9509113401646, 2104.853121805357, 1504.9899186399036, 2151.315610623807, 2309.2953268851984, 2732.2475723410976, 1453.6103505389449, 819.8637070094782, 942.7904544734481, 2337.785658296687, 1402.9729829519324, 1502.9317983876851, 836.5400446956614, 1339.6439186946116, 2176.479065830316, 6057.059209766178, 6646.262724141784, 6227.224264569494], [451, 452, 453, 454, 455, 456, 457, 458, 459, 460, 461, 462, 463, 464, 465, 466, 467, 468, 469, 470]], [8, 3953, [28111, 28171, 28236, 28287, 28338, 28382, 28433, 28486, 28540], [13063.49, 13086.259, 13079.216, 13076.143, 13094.204, 13064.529, 13066.972, 13036.589, 13096.467], [40057.715, 40088.874, 40104.462, 40116.942, 40093.851, 40088.873, 40102.766, 40109.753, 40113.498], [12.942, 10.016, 9.95, 10.734, 11.127, 11.094, 13.583, 11.279, 9.32], [712.995752387218, 3536.338100455652, 1941.5136756557595, 2316.928224143546, 3280.157674257451, 3070.033329054534, 2447.712454493432, 2016.5646983638567, 2631.1938152660923], [450, 451, 452, 453, 454, 455, 456, 457, 458]], [0, 3978, [28559, 28615, 28662, 28713, 28749, 28788, 28823, 28861, 28912, 28963, 29038], [33237.723, 33244.354, 33261.639, 33282.8, 33259.875, 33235.382, 33281.355, 33301.733, 33257.761, 33293.399, 33271.859], [4692.269, 4675.202, 4677.883, 4662.716, 4652.611, 4661.718, 4710.844, 4676.894, 4673.1, 4672.642, 4669.046], [13.765, 13.317, 21.619, 20.436, 24.966, 18.764, 18.359, 15.877, 24.127, 14.042, 16.409], [3250.5721468323964, 1232.5849494409242, 1804.0907425082219, 1118.3591579845008, 1487.775033527719, 535.3418456790497, 2788.4655178435846, 4073.1540967062065, 1904.2776656381118, 2478.4586122928486, 836.7336808704362], [458, 459, 460, 461, 462, 463, 464, 465, 466, 467, 468]], [8, 3997, [28596, 28644, 28695, 28730, 28772], [12993.821, 13058.002, 13070.155, 13025.713, 13067.427], [40820.129, 40791.625, 40798.714, 40812.99, 40822.098], [28.8, 14.163, 12.746, 11.343, 17.446], [1482.7282026324265, 1759.380208693155, 1798.475685497265, 2283.766146773609, 2672.9198833380597], [459, 460, 461, 462, 463]], [14, 3998, [28605, 28654, 28705, 28740, 28779, 28815, 28854, 28905, 28951, 29023, 29113], [21733.327, 21881.404, 21822.386, 21801.623, 21753.212, 21780.261, 21870.393, 21878.299, 21841.13, 21788.523, 21721.908], [63284.012, 63288.765, 63280.805, 63304.56, 63270.911, 63266.316, 63271.459, 63295.945, 63286.972, 63321.273, 63363.646], [26.043, 12.641, 12.212, 13.189, 13.838, 13.892, 14.299, 11.604, 11.472, 19.694, 21.066], [1402.2717909967407, 2157.4015816022015, 4627.318003010478, 4294.410892746668, 2633.4440509921333, 3014.415982490093, 3012.987875070716, 2076.310210349825, 1884.5388519499693, 3355.452469347388, 13035.038787454729], [459, 460, 461, 462, 463, 464, 465, 466, 467, 468, 469]], [4, 4014, [28742, 28781, 28816, 28855, 28908, 28956, 29028, 29121, 29240], [24486.973, 24500.055, 24483.643, 24503.215, 24474.009, 24469.51, 24491.414, 24450.867, 24500.517], [27677.484, 27702.767, 27702.041, 27712.059, 27722.436, 27687.894, 27702.166, 27753.844, 27926.719], [27.514, 19.142, 12.804, 14.843, 12.587, 25.608, 14.876, 21.567, 27.243], [2273.7458712182943, 918.3184981814283, 2663.054477014858, 2875.2103413709797, 3232.2672853079416, 2483.044144853172, 739.926314836885, 7494.934994210991, 27918.80774886947], [462, 463, 464, 465, 466, 467, 468, 469, 470]], [6, 4018, [28796, 28832, 28871, 28923, 28972, 29048, 29148, 29277, 29428, 29586, 29756, 29922, 30085, 30232, 30386], [43031.515, 42934.111, 43069.734, 43041.74, 43113.628, 43065.771, 43135.351, 43205.212, 43158.022, 43204.596, 43194.202, 43035.208, 43054.537, 43047.329, 43081.456], [31560.176, 31551.837, 31496.319, 31574.422, 31504.93, 31516.763, 31512.775, 31537.222, 31524.632, 31443.986, 31544.058, 31527.74, 31568.533, 31533.958, 31515.569], [24.145, 18.154, 19.637, 31.344, 18.442, 19.258, 20.276, 22.153, 23.313, 17.621, 27.976, 21.642, 15.678, 31.913, 26.831], [1123.0473659684621, 18991.111979611294, 6169.602816021676, 966.8064274000966, 1243.3655994983806, 2371.5479123935634, 16094.641701165241, 13040.970274840478, 4229.827224680464, 3808.8192366384883, 1928.4308669223224, 1473.6272262805967, 1377.9400030819857, 1167.5155921702624, 2097.259143877606], [463, 464, 465, 466, 467, 468, 469, 470, 471, 472, 473, 474, 475, 476, 477]], [13, 4046, [28873, 28925, 28977, 29053, 29153, 29285, 29434], [46201.029, 46213.722, 46273.141, 46280.043, 46287.917, 46243.619, 46143.387], [60925.623, 61017.261, 61004.674, 61039.812, 60950.945, 60918.933, 60853.603], [25.888, 21.653, 18.229, 28.256, 28.245, 22.531, 17.318], [1009.7122184693967, 2389.1582243759917, 1196.0523879004809, 1710.3360221018397, 2292.1819814602254, 4173.804534315556, 4584.974412871098], [465, 466, 467, 468, 469, 470, 471]], [12, 4048, [28906, 28954, 29025, 29116, 29234, 29375, 29528, 29694, 29870], [23177.918, 23208.188, 23186.789, 23227.494, 23195.546, 23255.571, 23201.525, 23211.122, 23131.191], [57838.323, 57816.438, 57841.283, 57770.99, 57575.602, 57631.814, 57559.277, 57561.439, 57519.907], [11.669, 9.007, 7.653, 15.378, 27.212, 26.829, 24.754, 29.407, 27.13], [1697.857269107697, 2167.123880411362, 3858.4039615792626, 2735.978849502178, 11187.796091689166, 3851.4029801036736, 2945.153131801537, 2092.7080482837573, 5922.062213023419], [466, 467, 468, 469, 470, 471, 472, 473, 474]], [11, 4073, [29002, 29088, 29200, 29342, 29494, 29651, 29831, 29993, 30158, 30308, 30449], [10056.857, 10116.096, 10112.369, 10178.771, 10085.889, 10069.574, 10044.893, 10050.915, 10154.777, 10150.219, 10103.364], [53675.068, 53651.421, 53655.247, 53687.826, 53662.372, 53639.141, 53657.716, 53686.279, 53711.93, 53701.116, 53705.532], [33.392, 14.436, 19.608, 17.422, 16.827, 15.392, 23.536, 27.721, 19.055, 14.594, 25.49], [1948.6500876952239, 1819.9245852373015, 5827.6050161468365, 3607.5002161157454, 4056.1386537423036, 2628.947751952291, 6024.859702377912, 2828.689419853892, 4384.530799462568, 3154.5410874476343, 11385.606162957785], [468, 469, 470, 471, 472, 473, 474, 475, 476, 477, 478]], [2, 4074, [29004, 29092, 29205, 29344, 29498, 29654, 29834, 29996, 30159, 30313, 30451, 30585], [11103.313, 11117.86, 11138.737, 11154.917, 11160.097, 11154.13, 11153.857, 11185.275, 11169.847, 10965.303, 10821.708, 10757.411], [11246.579, 11262.052, 11286.196, 11303.74, 11313.632, 11330.593, 11282.898, 11294.667, 11327.914, 11318.514, 11422.595, 11381.588], [13.535, 13.55, 9.823, 9.369, 8.694, 10.106, 9.779, 11.696, 8.974, 13.328, 15.8, 21.482], [1297.5500414171393, 2309.2295319890864, 2515.5242067356917, 4239.294419396769, 3710.798255153678, 4184.187300318846, 2136.228064253553, 1903.529591206367, 2937.4114274352205, 75687.59393143827, 2674.0800480146895, 7082.7175839032025], [468, 469, 470, 471, 472, 473, 474, 475, 476, 477, 478, 479]], [7, 4076, [29016, 29099, 29216, 29354, 29505, 29664], [17654.049, 17593.378, 17632.594, 17592.705, 17617.589, 17606.667], [33626.895, 33648.783, 33678.622, 33660.902, 33649.05, 33621.091], [14.117, 13.213, 14.084, 25.56, 15.534, 8.379], [1768.2219769676296, 2772.985231118252, 3151.3862890291675, 1834.8804776554266, 2032.24049518074, 3884.6875511264952], [468, 469, 470, 471, 472, 473]], [0, 4083, [29039, 29137, 29260, 29406, 29564, 29735, 29907, 30065, 30219, 30368, 30512, 30644, 30773, 30891, 31005], [33927.082, 33928.359, 33898.22, 33893.514, 33941.352, 33916.814, 33920.728, 33911.862, 33902.449, 33911.451, 33910.118, 33856.52, 33891.086, 33874.343, 33991.838], [3060.448, 3104.381, 3125.197, 3097.784, 3102.572, 3115.792, 3116.004, 3108.176, 3122.113, 3106.632, 3140.612, 3130.323, 3104.389, 3088.359, 3157.786], [11.281, 13.283, 21.671, 12.237, 15.852, 20.554, 14.745, 9.319, 11.71, 16.828, 24.588, 18.838, 11.021, 21.348, 18.12], [493.99136597032094, 1351.0003670891533, 1567.5718562178142, 1705.9355519320056, 2298.9979065377997, 912.5940966973612, 1388.1435919167343, 2691.1104148747, 1805.6460664970066, 2041.937081690298, 1612.9924191501286, 2378.4317850032016, 1237.2861027298743, 1158.551970283591, 900.6257446153795], [468, 469, 470, 471, 472, 473, 474, 475, 476, 477, 478, 479, 480, 481, 482]], [5, 4087, [28980, 29061, 29173, 29308, 29460, 29615, 29792, 29961, 30125, 30271, 30414, 30555, 30689, 30814, 30928, 31043, 31151, 31268, 31372], [2204.881, 2276.896, 2209.387, 2218.214, 2205.785, 2241.768, 2232.274, 2269.045, 2240.436, 2174.119, 2203.258, 2200.435, 2184.592, 2229.982, 2223.173, 2193.527, 2138.335, 2204.833, 2328.167], [30398.023, 30309.165, 30427.295, 30420.253, 30421.854, 30425.736, 30402.165, 30361.082, 30416.631, 30412.537, 30386.75, 30399.604, 30399.371, 30387.322, 30408.655, 30366.476, 30380.048, 30414.945, 30449.298], [4.149, 33.987, 19.899, 10.777, 12.681, 11.104, 10.45, 26.195, 18.719, 10.395, 21.314, 16.07, 22.571, 20.043, 16.179, 24.255, 23.934, 27.724, 24.824], [319.7663715026717, 3574.557494305821, 3074.615646158723, 5589.695621791565, 5238.771395832128, 5619.8395332310365, 5579.7785607661945, 4727.4167800239375, 5141.931665376685, 28437.284325430195, 7711.926908300076, 2886.0532356576246, 1323.4608070806783, 1882.2518563065887, 3186.3251433922565, 1577.8182629417804, 3129.128608970639, 2413.0912272195183, 3998.271716468893], [468, 469, 470, 471, 472, 473, 474, 475, 476, 477, 478, 479, 480, 481, 482, 483, 484, 485, 486]], [3, 4088, [28981, 29065, 29176, 29310, 29461, 29619, 29796, 29965, 30128, 30274], [2472.844, 2620.084, 2623.824, 2593.806, 2580.625, 2578.485, 2645.363, 2648.878, 2590.268, 2557.45], [18303.661, 18336.095, 18298.681, 18307.532, 18369.182, 18363.891, 18408.907, 18380.474, 18352.488, 18583.897], [25.321, 11.372, 17.064, 17.384, 19.421, 22.099, 24.503, 25.499, 23.742, 37.733], [2135.967127054983, 6141.394698479036, 3070.3893630595535, 2382.8447527102917, 4753.012217962118, 5125.960139264585, 2690.625314953871, 2411.867161711971, 5677.286077778225, 5668.36570265332], [468, 469, 470, 471, 472, 473, 474, 475, 476, 477]], [9, 4092, [28986, 29071, 29183, 29320, 29469, 29626, 29805, 29971], [3749.327, 3737.835, 3769.837, 3781.966, 3766.708, 3761.941, 3764.488, 3834.805], [48819.424, 48696.317, 48635.283, 48676.387, 48650.236, 48710.12, 48781.652, 48805.349], [14.772, 23.269, 13.114, 14.744, 15.586, 19.172, 27.09, 12.941], [1884.839270105063, 2090.5816048847823, 2030.114793063677, 4115.860775226958, 4909.803599741091, 3504.234849794142, 1917.202132519934, 2230.0251134787172], [468, 469, 470, 471, 472, 473, 474, 475]], [11, 4106, [29089, 29201, 29341, 29495, 29652, 29832, 29994, 30157, 30309, 30450, 30584, 30716, 30842, 30955, 31062], [10086.205, 10131.012, 10108.106, 10063.685, 10073.914, 10106.064, 10058.64, 10019.385, 9928.861, 9992.014, 10111.723, 10107.693, 10135.296, 10127.023, 10178.35], [54275.512, 54373.595, 54386.429, 54452.391, 54449.421, 54473.49, 54402.859, 54424.838, 54413.13, 54370.926, 54374.188, 54402.338, 54368.615, 54378.2, 54376.991], [32.471, 12.816, 14.844, 15.242, 15.133, 21.042, 26.456, 13.326, 25.398, 24.73, 17.143, 22.795, 11.309, 21.687, 32.188], [4705.736838550722, 2049.136376781542, 2855.1496728942393, 9083.562695576655, 6408.359170637013, 3939.237142532123, 4067.0612868239327, 56209.370634065555, 3624.980505698051, 4408.909797692817, 2200.5740762873093, 1774.240563248779, 1069.7797163110467, 721.6280803125401, 1148.1780845373846], [469, 470, 471, 472, 473, 474, 475, 476, 477, 478, 479, 480, 481, 482, 483]], [8, 4108, [29098, 29211, 29349, 29503, 29660, 29839, 30003, 30164, 30320, 30457, 30590, 30723], [13478.407, 13502.375, 13435.308, 13385.257, 13391.448, 13342.212, 13326.128, 13308.689, 13298.556, 13341.224, 13272.738, 13241.168], [39547.552, 39619.925, 39603.86, 39732.46, 39690.979, 39663.579, 39614.994, 39402.426, 39517.023, 39578.658, 39590.417, 39569.508], [29.09, 25.518, 15.257, 15.826, 15.845, 15.498, 10.503, 22.587, 12.352, 27.467, 14.396, 31.192], [9201.644586931234, 6860.409754326268, 6750.523362996808, 24866.891611711868, 18385.81574710355, 7825.315158684225, 3997.9315805629035, 2385.9259335360694, 28429.63686859414, 13754.24892597688, 69985.00051256742, 6681.534972903471], [469, 470, 471, 472, 473, 474, 475, 476, 477, 478, 479, 480]], [10, 4110, [29109, 29225, 29369, 29521, 29684, 29861, 30021, 30181, 30337], [20771.208, 20773.678, 20787.938, 20801.653, 20825.664, 20812.134, 20775.44, 20755.281, 20859.83], [48523.812, 48487.885, 48517.039, 48501.781, 48479.518, 48457.001, 48507.109, 48630.867, 48604.782], [12.713, 8.558, 16.03, 10.624, 7.768, 10.436, 12.568, 23.082, 14.815], [2893.1244434347363, 4679.158141696121, 4627.160745196396, 4628.463126729335, 5012.550965672332, 3025.3519339331356, 3411.941562259394, 10077.448021223363, 36232.27055324886], [469, 470, 471, 472, 473, 474, 475, 476, 477]], [14, 4112, [29111, 29231, 29372, 29523, 29686, 29863, 30023, 30184, 30340, 30481, 30614, 30746, 30868, 30979, 31088, 31200, 31309, 31415, 31514, 31615, 31705, 31801, 31899, 31992, 32075, 32171, 32265, 32348, 32431, 32508, 32592, 32670, 32738, 32810, 32873, 32946], [21600.624, 21479.94, 21317.909, 21309.33, 21230.27, 21252.775, 21280.353, 21440.31, 21263.279, 21353.146, 21364.613, 21330.545, 21322.581, 21366.539, 21352.164, 21374.79, 21391.163, 21503.913, 21508.607, 21504.966, 21498.594, 21498.719, 21495.964, 21471.131, 21482.784, 21455.736, 21481.075, 21478.651, 21484.24, 21482.184, 21509.641, 21400.242, 21508.753, 21506.113, 21482.68, 21499.032], [63396.848, 63438.363, 63380.094, 63376.826, 63303.105, 63361.305, 63401.865, 63470.023, 63428.581, 63452.27, 63425.157, 63388.332, 63381.329, 63373.339, 63372.283, 63380.422, 63383.025, 63449.299, 63474.851, 63388.885, 63420.482, 63478.608, 63445.689, 63461.047, 63461.328, 63460.565, 63452.042, 63435.66, 63428.625, 63447.862, 63423.444, 63489.432, 63453.358, 63446.294, 63455.906, 63442.224], [25.781, 16.997, 21.991, 20.246, 12.79, 20.532, 17.814, 15.094, 17.539, 28.164, 22.523, 16.99, 20.029, 18.433, 25.383, 18.802, 20.009, 12.842, 15.145, 21.456, 11.025, 11.554, 11.256, 16.298, 11.862, 10.009, 10.597, 12.435, 17.613, 12.644, 16.792, 12.765, 10.888, 15.704, 10.831, 14.062], [5755.051863015171, 2217.533251901733, 5744.045056009356, 4425.6462845591395, 2805.6138156038382, 7085.391058086977, 8112.836976575022, 3365.479190176684, 18829.01400735737, 9965.822735152808, 5691.446176688453, 8046.600428911275, 4775.117668382318, 2994.0803560080763, 5300.572372759403, 6948.02596820983, 3214.1927548852486, 2620.5579575864176, 1848.254956943554, 1310.5533767526326, 1683.2678448522765, 1279.264711050765, 2001.681088523001, 2215.625201416992, 1434.9292271853246, 1336.2174803451512, 1712.9461176233847, 2126.4286929914206, 1947.1804438637766, 2288.7507036539437, 1314.0313979537605, 2415.4370523021466, 1266.4453802721785, 1853.009534195512, 1591.5777274209108, 1700.3044210172575], [469, 470, 471, 472, 473, 474, 475, 476, 477, 478, 479, 480, 481, 482, 483, 484, 485, 486, 487, 488, 489, 490, 491, 492, 493, 494, 495, 496, 497, 498, 499, 500, 501, 502, 503, 504]], [11, 4134, [29199, 29337, 29490, 29647, 29825, 29988, 30153, 30303, 30446, 30580, 30712, 30838, 30950, 31059, 31169, 31279], [8529.577, 8573.798, 8765.508, 8547.906, 8624.48, 8664.533, 8593.817, 8492.316, 8572.449, 8573.817, 8564.264, 8549.819, 8561.57, 8493.075, 8495.974, 8555.781], [54649.741, 54615.858, 54669.399, 54672.489, 54541.806, 54573.465, 54637.298, 54663.006, 54597.959, 54656.157, 54654.358, 54644.443, 54608.732, 54616.879, 54701.77, 54740.353], [10.915, 16.853, 25.676, 24.563, 11.077, 24.549, 27.801, 18.359, 24.851, 28.182, 31.805, 29.487, 32.678, 25.98, 29.948, 3.217], [3144.858694563981, 4925.315356021089, 14762.789699874751, 2368.5986794345454, 69077.63138680138, 25676.78749239056, 1454.4111996817292, 1840.5486281168187, 5363.2352462060935, 1419.9539278202833, 1302.1378569480878, 1315.3156919069497, 937.1601152541019, 1019.740163717709, 1221.5495405369236, 371.79951682154336], [470, 471, 472, 473, 474, 475, 476, 477, 478, 479, 480, 481, 482, 483, 484, 485]], [2, 4135, [29202, 29343, 29496, 29653, 29833, 29995], [10353.077, 10423.315, 10419.322, 10407.105, 10450.043, 10492.861], [10747.083, 10734.333, 10741.452, 10725.208, 10651.182, 10505.818], [18.838, 17.886, 12.694, 12.316, 16.857, 19.444], [1464.866841414734, 4782.173457000639, 4675.2162196496365, 3614.2797500894326, 6031.037030651153, 1745.7783904972785], [470, 471, 472, 473, 474, 475]], [1, 4136, [29209, 29348, 29501, 29659, 29837, 30001, 30162, 30318], [13092.763, 12968.13, 13027.395, 12955.478, 13013.515, 12962.681, 13066.644, 13101.945], [5207.771, 5316.244, 5325.503, 5352.256, 5331.778, 5313.545, 5435.741, 5303.47], [27.889, 16.091, 13.097, 17.823, 22.44, 12.594, 29.5, 33.573], [749.6717179962718, 1658.6247882516634, 1757.5827397959881, 1725.793017377438, 1432.460887874457, 1686.299068641164, 2596.607863882775, 1417.8847011328576], [470, 471, 472, 473, 474, 475, 476, 477]], [6, 4160, [29278, 29430, 29587, 29757, 29923, 30088, 30233, 30387, 30530], [43325.432, 43285.591, 43370.988, 43352.087, 43345.388, 43317.74, 43354.196, 43371.622, 43327.776], [32155.84, 32130.884, 32123.138, 32141.126, 32191.853, 32065.34, 32091.441, 32236.58, 32192.296], [31.415, 31.777, 36.227, 29.464, 22.226, 22.998, 25.729, 14.536, 26.499], [2558.376792553958, 1754.63553191763, 2420.804557467342, 1697.3551748075358, 2696.973365734901, 5658.039038534678, 5435.500312027132, 532.6720313015188, 1350.6671459525733], [470, 471, 472, 473, 474, 475, 476, 477, 478]], [6, 4161, [29280, 29431, 29588, 29759, 29925, 30090, 30235, 30388, 30531, 30663, 30792], [44215.416, 44378.671, 44164.39, 44170.022, 43965.31, 43995.93, 43982.217, 43927.349, 43958.997, 44018.551, 44016.681], [31283.575, 31232.259, 31275.445, 31247.673, 31278.28, 31330.355, 31308.772, 31253.45, 31295.625, 31322.878, 31274.389], [26.102, 22.39, 16.23, 15.528, 14.237, 11.053, 12.51, 16.657, 8.522, 9.627, 29.466], [2669.1910273064323, 3377.02032686437, 11833.66868738092, 14763.631758589278, 2181.010314334751, 3190.734871317308, 3555.1805911050164, 4037.572274452538, 4318.854523457745, 2984.0046036599183, 2645.866022623421], [470, 471, 472, 473, 474, 475, 476, 477, 478, 479, 480]], [3, 4164, [29166, 29302, 29454, 29610, 29784, 29953, 30121, 30265, 30409, 30553], [623.954, 661.384, 640.687, 628.288, 608.869, 625.769, 602.81, 581.633, 630.76, 637.248], [19162.139, 19263.198, 19303.655, 19249.884, 19238.376, 19383.824, 19341.542, 19230.587, 19279.25, 19140.551], [27.377, 18.0, 15.606, 17.183, 22.004, 15.084, 21.224, 19.464, 17.953, 16.884], [4195.978815661672, 8374.326907185401, 6392.817461863053, 16735.84181796977, 13876.362917862241, 2493.0977211708623, 1465.0214291139532, 10847.52974909377, 11063.846702970592, 22412.2140212813], [470, 471, 472, 473, 474, 475, 476, 477, 478, 479]], [5, 4165, [29167, 29304, 29455, 29611, 29785, 29954], [1473.685, 1428.13, 1440.798, 1431.503, 1401.003, 1471.899], [28497.196, 28490.966, 28455.594, 28471.81, 28390.899, 28438.978], [18.911, 9.573, 16.084, 12.353, 34.471, 30.734], [1871.7453714399198, 1969.5390443647534, 1644.759138894022, 2705.0247919482267, 3110.3657821465004, 5697.974489258089], [470, 471, 472, 473, 474, 475]], [7, 4173, [30596, 30729, 30849, 30963, 31070], [16870.327, 16920.545, 16870.497, 16863.663, 16903.643], [33331.951, 33313.396, 33351.508, 33313.703, 33367.103], [19.57, 9.842, 29.347, 30.094, 25.015], [2691.0654348286685, 88887.72873982352, 7405.968197203381, 1982.829403536626, 1448.9746820780913], [479, 480, 481, 482, 483]], [7, 4174, [29842, 30007, 30166, 30321, 30463, 30597, 30731, 30851, 30964, 31073, 31186, 31295, 31402, 31499], [17892.27, 18031.418, 17985.584, 18003.342, 18013.286, 18037.647, 18019.333, 18026.238, 18048.059, 18041.039, 18055.409, 18001.367, 18039.658, 18036.354], [32975.698, 33074.518, 33067.234, 33022.276, 33051.576, 33020.949, 32997.461, 32947.124, 32945.592, 32955.72, 32970.984, 32949.995, 32963.075, 32992.836], [26.771, 17.794, 13.087, 19.698, 11.246, 8.908, 10.689, 10.964, 18.323, 17.879, 16.113, 19.085, 18.403, 22.206], [3351.770413730361, 1908.4505749309699, 2707.2628094277147, 2670.514318620446, 3418.311958814256, 3764.042515989096, 3976.45640486037, 2946.0938830577493, 2431.1801647481, 4462.777196050468, 2571.42046837936, 1599.8150973266693, 2485.70389057901, 1962.9630888490408], [474, 475, 476, 477, 478, 479, 480, 481, 482, 483, 484, 485, 486, 487]], [10, 4182, [30179, 30334, 30478, 30612, 30744, 30864, 30976, 31086, 31198, 31307, 31413, 31512, 31612], [20733.489, 20812.856, 20789.759, 20789.45, 20796.622, 20740.754, 20764.421, 20749.376, 20769.228, 20754.769, 20791.735, 20758.339, 20800.466], [48636.562, 48561.835, 48489.461, 48489.828, 48494.718, 48510.52, 48510.61, 48524.582, 48483.179, 48484.325, 48511.807, 48510.734, 48494.853], [29.31, 37.19, 10.699, 7.94, 9.577, 22.226, 14.807, 14.703, 8.495, 12.536, 13.166, 8.129, 13.696], [7419.077632638485, 4475.765756388229, 3987.490959516552, 4377.766108649106, 4307.359973653505, 1704.0203253440925, 2411.947685287326, 3346.028278916049, 1210.2887520838465, 1787.3624163585976, 2968.2032181579234, 2461.8474652030686, 2170.6036437137436], [476, 477, 478, 479, 480, 481, 482, 483, 484, 485, 486, 487, 488]], [14, 4183, [30027, 30186, 30343, 30485, 30615, 30749, 30869, 30982, 31090, 31201], [22658.227, 22659.482, 22618.11, 22633.917, 22655.965, 22667.127, 22680.551, 22667.835, 22634.107, 22636.105], [62368.885, 62433.039, 62344.811, 62396.155, 62383.089, 62381.654, 62379.026, 62401.046, 62364.816, 62444.321], [15.321, 16.215, 15.805, 11.773, 7.323, 9.079, 11.956, 12.967, 6.482, 13.006], [1629.205009959809, 2400.9979279017566, 2772.456728610548, 2469.949050192171, 3107.6447948689174, 3231.327305101914, 2362.7975848482183, 3336.7531595708883, 2961.9567030693943, 902.6040631694182], [475, 476, 477, 478, 479, 480, 481, 482, 483, 484]], [4, 4186, [30494, 30622, 30755, 30875, 30988], [24419.52, 24494.925, 24412.658, 24505.726, 24474.135], [27626.202, 27741.557, 27704.307, 27711.216, 27747.145], [36.618, 26.676, 32.271, 23.225, 17.448], [2211.6514350055577, 956.953524415878, 1661.0134956037882, 1734.0848557851382, 2256.406581582212], [478, 479, 480, 481, 482]], [4, 4189, [30201, 30352, 30498, 30625, 30760], [25347.015, 25313.24, 25189.661, 25117.924, 25264.361], [28909.797, 28904.507, 28867.491, 28756.107, 28911.126], [34.771, 31.054, 39.293, 33.726, 4.412], [3815.9532865587475, 1419.0183059839474, 3453.183793846256, 3694.711965093092, 376.86168861333465], [476, 477, 478, 479, 480]], [0, 4194, [29560, 29732, 29905, 30063, 30217, 30367, 30511, 30643, 30771, 30889, 31002], [33443.55, 33489.374, 33461.68, 33529.124, 33470.411, 33503.472, 33458.535, 33525.514, 33502.993, 33537.814, 33520.558], [4633.358, 4697.613, 4713.096, 4671.973, 4753.986, 4712.682, 4665.694, 4713.396, 4697.506, 4669.341, 4647.318], [19.747, 25.684, 11.338, 27.953, 33.606, 25.628, 24.821, 25.485, 24.352, 27.59, 21.769], [3057.7322050475736, 3548.790373140361, 46944.536488274105, 677.0324841990989, 2243.5619673526335, 1090.57281852097, 1087.1311966251835, 1695.4549250767823, 1385.829469191066, 2861.807663548544, 2741.632812486191], [472, 473, 474, 475, 476, 477, 478, 479, 480, 481, 482]], [0, 4197, [30372, 30515, 30647, 30777, 30895, 31009, 31112], [34692.465, 34659.464, 34725.663, 34714.03, 34680.84, 34698.692, 34691.135], [3208.447, 3179.263, 3176.485, 3190.595, 3169.194, 3197.02, 3214.132], [25.885, 12.206, 14.634, 18.819, 12.558, 17.142, 14.632], [1482.6642722292293, 1733.2014475320427, 1782.169903358366, 1375.5054356709109, 1520.334916751953, 1942.0495152464207, 584.4561030589092], [477, 478, 479, 480, 481, 482, 483]], [13, 4208, [30534, 30669, 30794, 30913, 31028, 31130, 31246, 31353, 31454, 31556], [46387.714, 46395.092, 46292.306, 46334.173, 46360.455, 46350.706, 46371.081, 46436.316, 46394.889, 46464.388], [61039.212, 61011.508, 61034.535, 61008.732, 61053.051, 61066.319, 61005.338, 61064.486, 61023.403, 61073.761], [26.501, 28.107, 15.919, 26.759, 23.971, 40.851, 26.36, 14.834, 16.694, 15.47], [597.0471539801321, 1710.9718595935553, 1077.3070349393313, 1210.9005256599833, 6169.601439609564, 1876.3371764231067, 2834.0225125374222, 1469.4650068407716, 886.5795013753929, 1118.729150753406], [478, 479, 480, 481, 482, 483, 484, 485, 486, 487]], [5, 4222, [29618, 29794, 29963, 30127, 30273, 30417, 30557, 30691, 30816, 30929, 31045, 31153, 31269, 31373, 31471], [2503.115, 2488.483, 2482.789, 2556.377, 2545.49, 2540.94, 2573.228, 2539.424, 2548.443, 2500.319, 2558.443, 2446.302, 2486.821, 2457.639, 2469.492], [29245.147, 29179.524, 29140.193, 29248.613, 29212.195, 29213.006, 29182.458, 29231.501, 29194.268, 29193.907, 29236.591, 29250.84, 29270.469, 29243.877, 29150.463], [15.551, 13.885, 14.011, 20.1, 16.191, 7.6, 10.88, 12.156, 16.543, 22.321, 19.7, 20.123, 21.305, 23.298, 28.849], [6072.192193049083, 4624.01790180905, 5653.471245789508, 3600.172194519397, 3694.823704816052, 5441.631651116531, 3005.6535558901496, 3206.162606081699, 2744.0095461266724, 2223.176770966834, 3281.913862934713, 2446.247879214533, 3251.3269542912285, 3813.533778582764, 2513.7720112122793], [473, 474, 475, 476, 477, 478, 479, 480, 481, 482, 483, 484, 485, 486, 487]], [9, 4226, [29974, 30136, 30282, 30426, 30565, 30701, 30826, 30935, 31049, 31157, 31273, 31380], [3918.93, 3946.867, 3953.185, 3975.965, 3925.259, 3999.08, 3937.481, 3940.557, 3955.292, 3954.458, 3965.695, 3962.493], [49837.833, 49781.64, 49751.933, 49768.747, 49822.389, 49795.227, 49786.753, 49806.629, 49781.936, 49816.418, 49804.864, 49777.938], [22.677, 21.132, 21.846, 35.523, 15.929, 19.244, 13.823, 18.711, 12.96, 14.721, 21.033, 15.138], [798.4673988258415, 2310.574995416462, 3753.2473287244916, 1520.27338304544, 2962.0918396406405, 1788.1756425993437, 2873.144544972365, 2380.5450276786414, 1952.91854762831, 1924.0678418227974, 2536.836207755713, 2356.2314777888014], [475, 476, 477, 478, 479, 480, 481, 482, 483, 484, 485, 486]], [2, 4235, [30160, 30314, 30453, 30587, 30719], [11643.8, 11499.937, 11471.953, 11433.008, 11457.587], [11709.503, 11869.818, 11897.63, 11892.388, 11897.794], [41.122, 23.941, 13.999, 10.029, 18.156], [669.9979791620837, 4471.881317289639, 1958.0940626389945, 1500.5213239639102, 1210.4457693570403], [476, 477, 478, 479, 480]], [12, 4240, [29866, 30028, 30187, 30344, 30486], [22740.72, 22743.235, 22742.436, 22807.616, 22727.968], [58990.09, 58939.058, 58967.5, 58963.477, 58921.5], [16.074, 17.088, 19.255, 30.947, 28.931], [1507.3669924527403, 2011.8258154657744, 1447.862024240229, 3170.9773535196064, 1173.819494946513], [474, 475, 476, 477, 478]], [13, 4246, [29439, 29596, 29767, 29934, 30102, 30246, 30397, 30537], [46929.545, 46985.306, 47021.64, 47031.405, 46995.147, 47041.982, 47100.596, 47015.055], [60674.491, 60719.144, 60642.062, 60683.86, 60689.854, 60709.751, 60753.385, 60725.015], [28.067, 16.595, 32.336, 18.684, 21.316, 28.156, 25.942, 27.03], [3813.973609441958, 23125.064948038565, 1176.687286976147, 5802.194557956044, 6114.526080667931, 4383.468288581407, 8029.1005959023305, 1049.890087031565], [471, 472, 473, 474, 475, 476, 477, 478]], [5, 4247, [29790, 29958, 30124, 30270, 30413], [1969.721, 1957.285, 1846.212, 1964.737, 1976.489], [28048.701, 28048.559, 28105.951, 28022.352, 28011.658], [17.706, 17.449, 22.955, 27.941, 18.473], [1305.2521187547627, 1000.2810285835757, 18306.141407120587, 1270.8857362684091, 1780.1538815873294], [474, 475, 476, 477, 478]], [9, 4251, [29807, 29973, 30135, 30281, 30425], [3960.406, 3941.045, 3926.623, 3998.436, 4057.782], [48188.907, 48172.609, 48156.57, 48178.976, 48254.013], [15.222, 7.857, 15.856, 22.362, 22.274], [1719.700468909649, 3820.520010936721, 2264.239909465056, 6546.553993936427, 14810.246951666992], [474, 475, 476, 477, 478]], [9, 4253, [29473, 29629, 29810, 29972, 30138, 30285, 30430, 30568], [4126.638, 4084.694, 4093.659, 4076.528, 4166.703, 4177.132, 4223.72, 4232.564], [47189.886, 47292.976, 47341.156, 47223.625, 47300.754, 47408.741, 47411.198, 47385.338], [7.859, 15.883, 18.763, 19.486, 26.676, 12.612, 10.254, 15.026], [76673.00756268196, 10999.592762059421, 6784.427496399212, 6501.868239944478, 2873.328394609002, 3308.5578653526563, 2917.670151365913, 1933.5905798281651], [472, 473, 474, 475, 476, 477, 478, 479]], [11, 4257, [29340, 29493, 29648, 29827, 29991, 30155, 30305, 30447], [9466.984, 9443.304, 9456.03, 9559.344, 9576.678, 9603.22, 9733.725, 9704.136], [54401.222, 54435.19, 54438.509, 54393.456, 54410.26, 54428.768, 54454.692, 54399.392], [21.646, 24.82, 23.106, 12.802, 13.494, 18.585, 13.88, 13.894], [4234.403264071719, 9808.76549076945, 4374.901112586491, 3079.14641517541, 2439.4191684046277, 1963.2442231968905, 12254.805645551303, 3178.170924654131], [471, 472, 473, 474, 475, 476, 477, 478]], [2, 4260, [29655, 29835, 29997, 30161, 30316, 30455, 30588], [11913.43, 11948.899, 11879.565, 11927.842, 11888.172, 11910.301, 11913.903], [12129.085, 12142.479, 12084.812, 12151.617, 12152.423, 12137.082, 12178.241], [20.436, 15.068, 24.782, 19.88, 20.869, 22.757, 18.456], [1861.1157619454052, 2718.997933344405, 2513.1692109362652, 2786.5848964675174, 3693.3171695940177, 3014.133007904052, 1055.4275852500878], [473, 474, 475, 476, 477, 478, 479]], [3, 4272, [29301, 29453, 29609, 29783, 29952, 30120], [634.349, 608.687, 556.302, 539.517, 558.6, 568.764], [19052.712, 19092.552, 18976.225, 18929.105, 18985.673, 19006.26], [19.351, 17.546, 14.789, 15.13, 14.14, 20.085], [11543.679942928793, 17212.955704699918, 8159.874197132218, 4451.852579867984, 12052.41919912038, 13346.659608580107], [471, 472, 473, 474, 475, 476]], [3, 4273, [29306, 29458, 29614, 29789, 29957, 30123, 30268], [1916.53, 1804.848, 1864.393, 1847.937, 1833.378, 1808.529, 1856.326], [18641.859, 18607.746, 18590.7, 18605.934, 18570.081, 18554.184, 18588.924], [21.16, 10.298, 12.175, 19.285, 13.663, 14.876, 16.133], [1803.013530778271, 71032.21928695928, 2229.632840165898, 2540.9807546360494, 1748.344367870261, 3984.1353505036604, 3357.3090791430973], [471, 472, 473, 474, 475, 476, 477]], [7, 4276, [29357, 29510, 29668, 29846, 30009], [18443.974, 18432.853, 18444.37, 18404.22, 18409.458], [33693.049, 33676.474, 33693.385, 33688.504, 33692.247], [16.069, 6.993, 6.542, 9.692, 15.349], [3883.5034281342387, 6250.033662696079, 4748.73025223654, 2519.5275718657504, 873.7222506199419], [471, 472, 473, 474, 475]], [6, 4291, [29432, 29589, 29760, 29927, 30091, 30237, 30390], [44564.42, 44781.051, 44786.05, 44806.202, 44848.336, 44826.652, 44896.14], [31140.569, 31029.049, 31080.612, 31054.762, 30953.509, 31020.369, 30881.675], [26.253, 15.571, 10.22, 13.84, 27.954, 12.204, 22.594], [12740.734593140347, 2718.4510954763628, 3876.701190726493, 2603.9343857512295, 682.2416314682055, 527.9081811458117, 720.2301225750506], [471, 472, 473, 474, 475, 476, 477]], [2, 4347, [30720, 30844, 30957, 31064, 31178, 31289], [11588.602, 11583.481, 11758.499, 11652.941, 11685.197, 11698.218], [11829.07, 11810.711, 11710.403, 11647.804, 11781.133, 11747.738], [33.176, 28.974, 25.004, 19.651, 14.067, 29.833], [4517.787519288217, 3057.144041945397, 1383.3133539306739, 982.4287562677034, 821.8233643841339, 1309.322208188489], [480, 481, 482, 483, 484, 485]], [1, 4348, [30721, 30845, 30958, 31065, 31180, 31290, 31397, 31493], [12003.505, 11953.426, 12003.664, 11970.635, 11996.639, 11987.841, 11929.988, 11758.049], [6244.86, 6263.571, 6230.355, 6244.878, 6240.296, 6252.691, 6251.03, 6312.405], [11.717, 16.239, 10.27, 10.432, 10.262, 18.32, 20.152, 35.8], [1938.9356680023282, 2138.0548180732962, 3264.721198007991, 1260.68035971385, 1914.0713945965, 1897.6369994412232, 3643.392407830129, 5639.441178994921], [480, 481, 482, 483, 484, 485, 486, 487]], [2, 4363, [30717, 30841, 30953, 31061, 31173], [10456.219, 10259.497, 10156.539, 10337.217, 10424.146], [10966.307, 10948.789, 10848.9, 10879.529, 10994.818], [12.287, 38.371, 25.659, 25.495, 3.004], [125437.47361015664, 4566.355871563061, 987.8128394749639, 7406.614663791681, 428.6541785570815], [480, 481, 482, 483, 484]], [11, 4364, [30718, 30843, 30954, 31060, 31172, 31283, 31392, 31488, 31586, 31677, 31780, 31878, 31972], [10153.534, 10184.55, 10193.129, 10139.748, 10141.525, 10106.255, 10218.1, 10227.144, 10271.485, 10284.579, 10223.757, 10297.269, 10380.581], [53609.84, 53700.319, 53673.161, 53674.999, 53647.385, 53630.931, 53664.66, 53708.337, 53757.395, 53785.561, 53726.497, 53780.695, 53847.42], [27.69, 22.334, 28.465, 13.494, 27.085, 26.29, 20.722, 13.187, 17.427, 19.792, 15.386, 26.411, 27.396], [4583.1106098380105, 818.1350594042676, 1633.6911698726867, 1047.8149766620159, 1771.5419992590205, 1002.0022153707322, 9105.676365236102, 2789.5234609837635, 5289.645590097766, 4243.522888365516, 3157.9733185875375, 2833.421278220495, 3705.3527425627512], [480, 481, 482, 483, 484, 485, 486, 487, 488, 489, 490, 491, 492]], [10, 4365, [30857, 30972, 31081, 31194, 31303], [20042.722, 20206.994, 20124.066, 20132.199, 20149.086], [48847.359, 48906.933, 48900.931, 48929.622, 48934.254], [28.921, 20.718, 26.789, 35.087, 21.493], [2158.3256109316803, 1058.5038700130176, 2331.2197114878268, 2816.6535367944116, 965.7862708392707], [481, 482, 483, 484, 485]], [9, 4376, [31381, 31476, 31579, 31668, 31764], [4230.746, 4333.26, 4385.418, 4251.631, 4168.549], [48017.293, 47950.188, 48031.848, 48087.954, 48073.105], [9.051, 22.391, 19.343, 11.424, 8.963], [1447.7072145874747, 9516.20311357102, 8727.339607979173, 3128.251274009685, 2872.556291355663], [486, 487, 488, 489, 490]], [2, 4380, [31287, 31393, 31489, 31587, 31678], [10822.162, 10831.838, 10841.04, 10803.293, 10830.893], [11090.153, 11073.981, 11076.528, 11098.529, 11090.096], [16.23, 11.045, 8.718, 10.779, 15.296], [1705.1050633947914, 1951.244426002376, 2367.915179760915, 1760.9854156741005, 2062.783010691607], [485, 486, 487, 488, 489]], [2, 4381, [31063, 31175, 31286, 31394, 31490, 31588, 31679, 31781, 31879, 31973], [10786.23, 10798.345, 10752.032, 10799.0, 10849.099, 10848.622, 10865.654, 10841.02, 10857.152, 10892.179], [11552.21, 11598.152, 11517.462, 11559.279, 11529.222, 11651.053, 11656.677, 11636.852, 11603.329, 11646.6], [25.461, 22.007, 24.842, 23.889, 25.803, 15.42, 22.913, 14.15, 20.865, 24.804], [2183.292637759893, 3879.3961299041457, 7926.55525929033, 1798.7426578363147, 4867.657582275464, 1831.7928510598629, 1275.3995729525711, 971.8232843299434, 2627.981720073426, 3754.3188016917975], [483, 484, 485, 486, 487, 488, 489, 490, 491, 492]], [1, 4382, [31176, 31288, 31395, 31491, 31590, 31680, 31782, 31880, 31974], [11657.444, 11664.102, 11652.8, 11564.127, 11569.715, 11539.32, 11522.725, 11521.785, 11529.196], [6299.162, 6330.307, 6282.311, 6330.254, 6301.574, 6341.93, 6337.796, 6345.938, 6331.456], [34.244, 22.786, 22.151, 16.582, 18.035, 13.642, 13.721, 13.137, 14.558], [3110.345373805655, 11893.624863339677, 4653.8296872966275, 1982.3627161144195, 5322.873097328821, 1733.6735529449204, 2213.64526187583, 2046.7119918896879, 1930.9264738990894], [484, 485, 486, 487, 488, 489, 490, 491, 492]], [8, 4384, [31067, 31183, 31292, 31401, 31496, 31593], [13420.809, 13342.81, 13306.256, 13327.94, 13315.392, 13375.617], [39502.099, 39443.283, 39440.569, 39398.954, 39456.845, 39331.314], [9.175, 29.075, 20.937, 20.012, 36.056, 22.314], [54715.03886018681, 2245.877975781624, 6034.3112164570375, 4236.165880513919, 1913.7208448147712, 530.6394862854143], [483, 484, 485, 486, 487, 488]], [4, 4389, [31207, 31316, 31421, 31521, 31620, 31711, 31808], [24495.614, 24527.953, 24503.944, 24539.928, 24535.729, 24469.162, 24469.319], [27784.926, 27708.844, 27694.266, 27666.614, 27687.671, 27701.885, 27665.012], [25.583, 19.634, 16.955, 16.624, 27.455, 17.444, 18.037], [5734.800059135573, 1823.8259468309377, 834.6583799804728, 1698.8845716837948, 1273.4663894922603, 1680.6842192054592, 1449.5151815450984], [484, 485, 486, 487, 488, 489, 490]], [6, 4400, [31349, 31452, 31555, 31649, 31741, 31838, 31934], [43768.315, 43757.17, 43759.101, 43784.737, 43780.577, 43857.409, 43814.139], [30939.894, 30903.47, 31036.553, 31086.664, 30965.948, 31154.938, 31096.06], [29.991, 16.078, 23.825, 26.666, 22.362, 25.063, 29.012], [639.4378723380053, 3351.097070751826, 1892.117222361185, 4765.805760148142, 2242.804922577103, 6405.985619452228, 7436.682607386603], [485, 486, 487, 488, 489, 490, 491]], [8, 4416, [30960, 31066, 31182, 31291, 31399], [12949.445, 12836.543, 12816.986, 12845.802, 12777.197], [40555.264, 40550.601, 40596.305, 40656.226, 40690.068], [37.118, 29.262, 22.049, 17.175, 13.044], [806.0265577673987, 2449.4022569405474, 3569.3639008578407, 2798.025407460303, 4130.749189354602], [482, 483, 484, 485, 486]], [5, 4438, [31470, 31568, 31662, 31755, 31858, 31952], [2087.802, 2097.32, 2099.939, 2089.64, 2121.154, 2114.987], [28878.789, 28903.67, 28922.461, 28918.693, 28916.513, 28914.316], [24.639, 10.751, 13.636, 10.052, 9.847, 11.541], [1374.52729626197, 2586.622680734992, 2168.2948007648806, 2691.508599909548, 2297.4180059643186, 1897.427571609993], [487, 488, 489, 490, 491, 492]], [9, 4443, [31576, 31666, 31763, 31866, 31959, 32041, 32134, 32234], [3906.91, 3923.322, 3956.624, 3952.648, 3929.643, 3927.67, 3948.692, 3889.194], [49807.54, 49764.044, 49762.159, 49735.569, 49749.684, 49772.76, 49761.971, 49766.559], [16.215, 15.551, 25.345, 18.288, 20.3, 19.7, 19.172, 26.058], [2221.6806001700597, 5491.489425594221, 3457.8254615579294, 2445.563873583662, 2910.336297022754, 852.6774572274836, 4545.201677136491, 4157.429797443438], [488, 489, 490, 491, 492, 493, 494, 495]], [9, 4445, [31767, 31869, 31962, 32043, 32137, 32236, 32318, 32401], [4443.11, 4534.255, 4547.021, 4523.328, 4540.938, 4555.041, 4545.329, 4604.537], [48144.796, 48244.018, 48232.111, 48274.062, 48290.849, 48269.837, 48288.047, 48268.947], [24.504, 26.964, 20.824, 20.468, 17.925, 13.545, 18.611, 16.75], [12688.879055418152, 1155.0155460617643, 2999.850708754797, 2640.7174020311545, 964.9816451820068, 1938.0086285940065, 1106.6607897546648, 670.8892033249283], [490, 491, 492, 493, 494, 495, 496, 497]], [11, 4446, [31674, 31774, 31876, 31970, 32052, 32148, 32248, 32328, 32409, 32491, 32566, 32653, 32723], [8563.817, 8472.679, 8536.436, 8489.465, 8492.811, 8530.43, 8510.583, 8502.313, 8483.328, 8534.6, 8485.769, 8505.114, 8545.793], [54622.588, 54660.455, 54660.06, 54599.022, 54640.622, 54592.222, 54563.546, 54635.564, 54569.017, 54618.944, 54634.103, 54639.194, 54603.522], [26.264, 30.211, 28.377, 22.523, 17.438, 18.471, 16.653, 16.537, 16.861, 24.409, 28.187, 11.407, 19.166], [3413.7302241425677, 2483.877107390166, 2420.6071600520017, 1341.0783953778637, 1232.8324867269566, 4589.916574515598, 2630.652132934667, 1862.4749737873813, 2150.276312581601, 2227.158749354463, 1050.3638283281084, 2034.1921816940383, 1586.9195437127019], [489, 490, 491, 492, 493, 494, 495, 496, 497, 498, 499, 500, 501]], [7, 4451, [31505, 31605, 31695, 31792, 31891], [18837.413, 18852.272, 18795.581, 18743.158, 18708.816], [33139.524, 33214.619, 33144.876, 33160.382, 33207.397], [14.804, 16.075, 25.181, 32.586, 25.679], [1899.0254923697396, 16707.74511447968, 1724.2367237683354, 986.3897061021519, 2474.9897943994006], [487, 488, 489, 490, 491]], [10, 4453, [31614, 31706, 31800, 31898, 31991, 32074, 32170, 32264, 32347, 32430, 32509, 32591, 32671, 32737], [21419.665, 21522.663, 21461.326, 21456.469, 21487.575, 21472.703, 21522.644, 21432.56, 21482.876, 21431.889, 21496.429, 21395.266, 21443.693, 21459.146], [48927.063, 48941.22, 48941.343, 48908.884, 48972.751, 49003.457, 48907.652, 48951.866, 48930.697, 48999.386, 48945.493, 48928.621, 48916.363, 49008.074], [19.377, 14.257, 14.948, 21.826, 26.872, 32.014, 18.829, 35.044, 18.343, 31.722, 30.169, 30.584, 17.585, 23.199], [3331.530492970713, 2975.873169594253, 2054.86794313509, 1031.401407632813, 925.91478965376, 818.7754544420476, 1500.0178125559592, 690.2853137013999, 435.53406213857147, 948.1744969257742, 2815.724082868552, 6395.601997894023, 1983.1852598976013, 993.0567996789321], [488, 489, 490, 491, 492, 493, 494, 495, 496, 497, 498, 499, 500, 501]], [6, 4462, [31839, 31933, 32014, 32111, 32209, 32293, 32380, 32459, 32537, 32621, 32696], [43866.444, 43907.663, 43944.605, 43959.44, 44056.986, 44095.769, 43994.821, 43999.505, 43985.917, 43977.506, 43999.966], [31155.811, 31134.441, 31285.144, 31269.608, 31364.694, 31236.894, 31289.91, 31322.254, 31298.471, 31311.743, 31202.877], [25.698, 36.687, 19.192, 12.174, 28.932, 23.78, 12.177, 23.496, 27.628, 19.486, 24.13], [5486.4707060235305, 5791.439773746607, 1901.5532131708947, 2468.259437084062, 2500.1930488770254, 9912.722472464067, 960.7714190684002, 3314.0215988864265, 834.8329031950822, 981.0558293537188, 973.564742837657], [490, 491, 492, 493, 494, 495, 496, 497, 498, 499, 500]], [2, 4469, [31883, 31977, 32058, 32155, 32253, 32333, 32413, 32495, 32575, 32659, 32729, 32800, 32866, 32937, 33017, 33090], [11710.218, 11718.407, 11714.19, 11697.936, 11693.932, 11720.052, 11695.247, 11742.727, 11713.22, 11704.005, 11737.058, 11606.785, 11714.733, 11755.771, 11714.261, 11718.382], [11710.256, 11760.11, 11741.351, 11720.481, 11718.183, 11695.684, 11751.841, 11710.608, 11703.444, 11739.461, 11694.998, 11861.098, 11765.518, 11777.687, 11760.761, 11724.741], [20.181, 22.02, 20.799, 19.659, 22.621, 11.622, 9.155, 26.491, 18.179, 17.67, 25.86, 22.858, 20.983, 17.902, 18.962, 19.349], [2280.5041156711936, 1743.814307076503, 2297.7867205020802, 2023.2660105824154, 1036.3663441028405, 1289.2593191717758, 468.91315876484146, 912.9980229477196, 1810.7215961410452, 1977.5154589979918, 1534.6314485760581, 11942.796560809313, 1502.215291514236, 966.6871032849391, 1788.3632287394612, 611.5008389611444], [491, 492, 493, 494, 495, 496, 497, 498, 499, 500, 501, 502, 503, 504, 505, 506]], [14, 4471, [31896, 31989, 32072, 32168, 32262, 32346, 32428, 32507, 32590], [20786.449, 20800.3, 20792.333, 20775.431, 20766.697, 20771.756, 20785.929, 20754.769, 20811.977], [63542.954, 63474.995, 63483.871, 63501.911, 63494.86, 63488.462, 63454.779, 63482.91, 63496.821], [13.741, 10.922, 12.217, 8.756, 13.568, 10.066, 14.668, 11.93, 27.768], [1748.1503615907504, 1828.8124287870992, 2079.7436807185622, 2895.5473692293567, 2018.110205170342, 2574.603057987963, 2028.4576644419794, 2262.6100998468564, 1207.3792305928619], [491, 492, 493, 494, 495, 496, 497, 498, 499]], [12, 4472, [31901, 31993, 32076, 32172, 32266, 32349, 32432], [22260.092, 22200.527, 22220.807, 22176.168, 22230.16, 22231.914, 22198.232], [56536.031, 56556.233, 56530.398, 56508.263, 56504.251, 56538.927, 56627.398], [35.288, 13.016, 21.414, 21.573, 28.213, 26.528, 25.508], [1830.3130154152375, 3598.356302719203, 3602.8389927531794, 2468.556486647162, 2275.1786639792845, 4412.523155622708, 1012.4554519117535], [491, 492, 493, 494, 495, 496, 497]], [4, 4474, [31907, 31995, 32080, 32176, 32269], [24452.204, 24446.539, 24475.926, 24451.897, 24447.798], [27934.335, 27917.275, 27815.814, 27858.064, 27721.66], [18.62, 22.633, 32.828, 21.201, 30.354], [4537.6749862247625, 4176.751119505356, 1804.012464512017, 6723.02935707524, 3371.1924205092155], [491, 492, 493, 494, 495]], [4, 4475, [31912, 32000, 32083, 32179, 32271, 32357], [25053.875, 25042.912, 25046.638, 25046.542, 25026.317, 25056.131], [28816.324, 28675.579, 28697.146, 28768.915, 28727.106, 28790.775], [19.776, 27.372, 21.452, 17.651, 11.119, 13.159], [920.011050055019, 6746.437004945723, 1878.3575147690078, 2160.3493979052646, 821.8354224430105, 855.8003683404356], [491, 492, 493, 494, 495, 496]], [5, 4502, [32130, 32230, 32312, 32396, 32476], [2233.842, 2343.671, 2307.582, 2360.883, 2306.296], [30378.216, 30334.119, 30343.965, 30228.317, 30374.94], [24.192, 25.841, 30.071, 31.484, 16.918], [1273.7801925588303, 2040.9677357876897, 2714.8970831200822, 1965.5450028561145, 620.7460257058331], [494, 495, 496, 497, 498]], [2, 4517, [32411, 32493, 32570, 32656, 32725, 32797, 32863, 32934, 33013, 33087], [10603.706, 10551.44, 10551.577, 10544.758, 10576.803, 10482.711, 10568.272, 10521.851, 10555.998, 10523.958], [10734.111, 10766.048, 10719.785, 10763.042, 10765.359, 10742.239, 10818.814, 10782.604, 10810.217, 10769.617], [15.23, 11.621, 22.498, 12.84, 24.731, 11.387, 13.85, 27.817, 28.873, 2.514], [2419.8695618729134, 1312.3572003144302, 1010.8966073579406, 1543.8856381541589, 994.8610736323917, 636.1701964418777, 1234.2155055650355, 1211.060304660033, 748.6753327653967, 561.7588322724487], [497, 498, 499, 500, 501, 502, 503, 504, 505, 506]], [1, 4518, [32412, 32496, 32577, 32660, 32730], [11726.382, 11943.185, 12059.624, 12087.539, 12014.293], [5833.539, 5739.375, 5603.235, 5645.721, 5698.302], [22.312, 33.699, 14.523, 18.485, 23.088], [13653.722358178356, 3762.6992499613693, 1302.5463607299323, 1193.704297897381, 656.9747064175716], [497, 498, 499, 500, 501]], [5, 4570, [32552, 32636, 32712, 32780, 32845, 32915, 32995, 33070, 33143, 33212, 33279, 33349, 33426], [2034.433, 2120.696, 2080.77, 1985.748, 2116.454, 2190.466, 2136.723, 2086.066, 2048.3, 2093.06, 2082.759, 2123.172, 2060.395], [28946.293, 28937.463, 28922.69, 28977.371, 28866.297, 28820.382, 28940.359, 28902.513, 28927.114, 28916.876, 28963.965, 28919.378, 28905.48], [19.101, 13.802, 18.478, 25.507, 25.275, 21.58, 24.678, 18.851, 27.69, 17.788, 15.849, 16.624, 27.016], [1055.537591081421, 1190.3690549274952, 1317.262047381129, 8609.30453093578, 2350.5004177236756, 2932.974953741099, 1487.5002594068342, 1755.6605991441033, 1843.1668824189883, 1693.6811343178495, 1195.6096652544893, 1588.8381111714064, 2223.627229282052], [499, 500, 501, 502, 503, 504, 505, 506, 507, 508, 509, 510, 511]], [5, 4572, [32637, 32713, 32781, 32846, 32916], [2312.87, 2260.155, 2214.911, 2181.582, 2309.386], [30407.352, 30339.149, 30373.34, 30324.701, 30276.518], [29.176, 20.517, 29.62, 19.789, 23.632], [1505.4721331361889, 3026.406299539931, 6037.532078886785, 771.8084426855439, 6787.751363976916], [500, 501, 502, 503, 504]], [9, 4573, [32557, 32642, 32716, 32783, 32851, 32921, 33001], [4016.427, 4085.299, 4166.455, 4029.829, 3993.92, 4050.388, 4017.037], [47610.614, 47644.326, 47725.352, 47659.865, 47634.888, 47647.968, 47625.757], [32.016, 11.302, 32.092, 13.385, 17.419, 18.917, 15.002], [1056.6594272941272, 1064.243074580334, 2517.87006183976, 1665.422635849343, 889.2608896777433, 1296.4652022161295, 2444.870749613482], [499, 500, 501, 502, 503, 504, 505]], [1, 4578, [32731, 32802, 32867, 32939, 33019], [12435.111, 12438.753, 12453.858, 12426.601, 12382.706], [5271.077, 5279.952, 5255.919, 5258.562, 5313.417], [11.878, 12.746, 10.682, 15.57, 22.508], [1994.5904290518827, 1646.899198988899, 2640.6713724740093, 2740.5983607530065, 4703.701266536648], [501, 502, 503, 504, 505]], [4, 4583, [32744, 32812, 32877, 32949, 33032, 33098, 33170, 33241, 33311, 33381, 33457, 33523, 33585, 33647, 33708, 33776, 33839, 33905, 33968, 34014], [24578.061, 24572.731, 24530.629, 24477.819, 24600.127, 24621.129, 24574.497, 24611.539, 24621.567, 24597.874, 24566.775, 24600.616, 24654.116, 24591.447, 24584.673, 24582.677, 24617.035, 24599.338, 24582.071, 24599.464], [29079.639, 29024.457, 29080.181, 28987.955, 29109.533, 29100.336, 29106.26, 29098.048, 29085.663, 29122.117, 29089.033, 29130.533, 29169.93, 29165.408, 29116.213, 29107.235, 29097.147, 29093.996, 29061.348, 29117.722], [26.14, 18.274, 35.314, 27.593, 14.257, 13.234, 15.745, 10.98, 12.085, 17.627, 21.044, 16.087, 21.717, 18.201, 16.649, 18.234, 15.428, 18.34, 18.098, 18.536], [2586.163761646084, 2618.233833534572, 2809.1783608359056, 7923.5786575018, 2216.1615353264824, 1755.381270156327, 2127.928976384921, 2596.0581393782827, 2476.7283928806924, 3287.660237301756, 2163.3470711976393, 1506.295483622717, 1793.3424480479944, 1037.833675924448, 903.212882032732, 1346.123628329978, 929.3139831527386, 1751.7367959186881, 1270.0779229130706, 839.7954110771628], [501, 502, 503, 504, 505, 506, 507, 508, 509, 510, 511, 512, 513, 514, 515, 516, 517, 518, 519, 520]], [6, 4587, [32762, 32828, 32902, 32986, 33057, 33130, 33198, 33263, 33337, 33414, 33481, 33546], [44853.744, 44840.683, 44807.786, 44816.47, 44753.099, 44801.408, 44803.921, 44847.171, 44821.548, 44776.804, 44861.486, 44800.489], [30358.147, 30359.393, 30365.161, 30378.356, 30422.632, 30377.573, 30390.368, 30386.965, 30378.92, 30363.217, 30406.752, 30360.723], [16.561, 20.73, 15.451, 18.502, 10.19, 24.773, 17.242, 22.331, 19.676, 23.587, 26.698, 23.11], [1556.2005775524324, 2200.289984653141, 1573.9587525260476, 1280.5698971879892, 62333.289847891145, 971.8829475490422, 1303.9283652263957, 2904.6229796651387, 1601.4060140611252, 907.0923087203137, 2250.81402547803, 971.7648779573329], [501, 502, 503, 504, 505, 506, 507, 508, 509, 510, 511, 512]], [1, 4606, [33091, 33163, 33230, 33298, 33371, 33446], [12060.637, 12066.707, 12058.547, 12072.316, 12061.316, 12111.503], [5593.096, 5626.608, 5679.374, 5637.307, 5695.637, 5664.982], [27.189, 14.782, 18.031, 21.757, 24.619, 28.649], [1310.3137097945155, 2506.3573518767334, 1232.9379843927384, 917.2357599476703, 1084.1841110339126, 867.5466631533008], [506, 507, 508, 509, 510, 511]], [6, 4620, [32900, 32985, 33056, 33129, 33197, 33262, 33336, 33411, 33479, 33545, 33606, 33664, 33728, 33796], [44035.201, 43988.035, 43981.598, 43966.475, 43956.294, 43961.676, 43936.011, 43949.5, 44073.398, 43978.155, 43970.87, 43957.211, 43965.152, 43924.27], [31365.144, 31304.046, 31310.815, 31321.828, 31307.61, 31310.913, 31307.659, 31325.439, 31311.378, 31322.145, 31314.246, 31296.809, 31296.014, 31296.586], [25.142, 11.499, 16.852, 10.178, 12.799, 7.659, 17.832, 11.579, 25.998, 14.022, 15.504, 12.321, 11.456, 11.414], [13257.179049074955, 2099.983565756278, 2813.8687756821328, 2447.1131402093024, 2693.175754008043, 2032.6942693191293, 2399.7627089876696, 2776.5420672716855, 607.5364315603691, 1956.8532021915676, 2030.4225456695813, 1630.2064513009475, 2352.9499752298993, 2240.1277140761777], [503, 504, 505, 506, 507, 508, 509, 510, 511, 512, 513, 514, 515, 516]], [5, 4668, [33424, 33491, 33557, 33617, 33679], [1307.646, 1309.794, 1322.701, 1312.073, 1424.73], [28061.136, 28078.266, 28112.935, 28076.754, 27982.639], [10.42, 8.338, 16.799, 11.964, 27.155], [2085.0234471364697, 2896.2005359119694, 1909.1052946798482, 2083.5515997540565, 3754.8579048727697], [511, 512, 513, 514, 515]], [9, 4671, [33285, 33354, 33432, 33498, 33562, 33625], [4542.315, 4563.959, 4542.141, 4569.98, 4534.297, 4583.149], [48345.245, 48374.832, 48382.784, 48381.923, 48386.815, 48378.756], [11.152, 22.288, 13.771, 7.824, 10.372, 10.092], [1912.7717335214616, 1960.0849027680504, 2389.4774805365937, 3027.4312036246747, 2717.240538090315, 2572.407234729936], [509, 510, 511, 512, 513, 514]], [11, 4678, [33295, 33366, 33442, 33508, 33572], [8473.714, 8533.602, 8499.209, 8536.419, 8488.935], [54686.921, 54672.798, 54662.912, 54648.166, 54651.544], [29.465, 13.356, 29.053, 18.185, 20.349], [1030.5507538605789, 1035.0729055515865, 655.6885112595372, 2049.8998696333542, 3208.6035327021027], [509, 510, 511, 512, 513]], [14, 4681, [33376, 33453, 33517, 33580, 33643, 33704, 33771, 33832, 33899, 33964], [20804.544, 20796.94, 20795.428, 20801.775, 20813.461, 20850.897, 20851.085, 20840.656, 20869.766, 20821.556], [63878.4, 63886.297, 63918.711, 63884.738, 63796.43, 63873.812, 63800.002, 63800.694, 63806.72, 63667.767], [17.838, 22.725, 15.782, 19.239, 21.953, 12.9, 23.708, 19.137, 21.655, 19.639], [3033.2060302754953, 3016.187484507597, 3020.137054025966, 5129.284350263928, 3893.090818332296, 3110.8450893065374, 5189.240027711043, 6071.914851481041, 4524.502491107753, 21150.380185286132], [510, 511, 512, 513, 514, 515, 516, 517, 518, 519]], [4, 4683, [33309, 33380, 33456, 33521, 33583, 33644, 33706, 33773], [23690.032, 23646.439, 23678.386, 23572.912, 23563.244, 23573.21, 23607.958, 23541.905], [27574.385, 27586.387, 27596.523, 27590.128, 27585.234, 27588.078, 27620.856, 27553.882], [12.615, 26.439, 22.169, 13.191, 19.984, 15.119, 16.797, 17.377], [1540.8468127862823, 873.0106850057543, 1123.7945375292, 2359.682502567131, 1712.0467089529093, 1518.2555510573886, 2216.24187402343, 1399.973840289749], [509, 510, 511, 512, 513, 514, 515, 516]], [14, 4693, [33166, 33237, 33306, 33378, 33454], [21567.323, 21495.041, 21480.685, 21485.67, 21505.979], [63401.831, 63431.195, 63456.837, 63460.632, 63454.283], [23.483, 14.242, 12.654, 12.716, 13.573], [997.6396369348205, 2314.7223019272324, 1702.210506156247, 1797.7979468375584, 1722.784167331699], [507, 508, 509, 510, 511]], [5, 4723, [33558, 33618, 33680, 33741, 33809, 33872, 33936, 33992, 34049, 34107, 34167, 34215, 34278, 34329], [2077.2, 2135.937, 2252.117, 2226.013, 2223.829, 2178.538, 2248.829, 2308.946, 2269.281, 2285.697, 2212.229, 2112.53, 2140.589, 2092.01], [28873.638, 29031.202, 28898.099, 28841.828, 28864.578, 28893.878, 28911.053, 28926.3, 28974.16, 28963.099, 28931.349, 28915.665, 28930.333, 28956.282], [25.172, 18.152, 13.919, 10.432, 9.596, 11.231, 10.284, 11.188, 17.932, 13.419, 12.393, 14.058, 29.165, 21.758], [1150.9235893102812, 9696.560031360588, 8911.108781633875, 3327.662149863341, 3953.433468012898, 3268.8007040329176, 3452.245050253037, 2873.355635281416, 4211.271451431329, 3704.8529016941925, 2894.9442754388256, 1459.3982943264907, 1107.1694371398814, 3284.4390042856635], [513, 514, 515, 516, 517, 518, 519, 520, 521, 522, 523, 524, 525, 526]], [1, 4728, [33575, 33637, 33697, 33760, 33822], [11615.014, 11585.961, 11607.046, 11588.992, 11593.743], [6191.489, 6241.591, 6224.928, 6221.492, 6178.127], [15.119, 18.743, 8.92, 15.017, 14.867], [1011.0458615233645, 1239.7359875950572, 1996.8168025099212, 852.2211402138595, 713.2272732507762], [513, 514, 515, 516, 517]], [1, 4743, [33698, 33761, 33825, 33887, 33951, 34005, 34065, 34126, 34175, 34228, 34290, 34344, 34393], [12073.51, 12051.773, 12116.99, 12064.26, 12050.949, 12051.374, 12067.133, 12056.203, 12092.805, 12066.588, 12070.296, 12100.201, 12062.497], [5624.101, 5635.296, 5639.295, 5648.619, 5616.649, 5636.024, 5618.764, 5593.376, 5589.315, 5546.449, 5561.577, 5450.494, 5465.453], [14.121, 15.935, 15.521, 27.982, 20.39, 10.915, 20.268, 18.874, 14.244, 11.246, 15.084, 16.727, 27.624], [1346.7341094771048, 790.9091319535105, 1951.2758779905857, 1304.2405826359504, 826.6344800763737, 1009.2712592312763, 834.2147575382379, 2047.4204183266538, 1764.023680366135, 2513.7429706791413, 1495.765597034805, 1358.8355494122782, 1401.64555880073], [515, 516, 517, 518, 519, 520, 521, 522, 523, 524, 525, 526, 527]], [14, 4745, [33770, 33831, 33898, 33963, 34012, 34070, 34133, 34182], [20742.426, 20753.407, 20790.399, 20797.052, 20753.544, 20757.458, 20757.879, 20763.301], [63504.447, 63491.888, 63560.108, 63575.741, 63479.752, 63483.316, 63484.719, 63481.082], [12.614, 13.004, 20.155, 26.341, 11.42, 9.134, 10.459, 9.775], [2259.414487860386, 2581.667905226119, 6212.492302430672, 5713.190806524248, 2150.182606863963, 2305.627584179733, 3070.2221935445054, 2554.8412768763624], [516, 517, 518, 519, 520, 521, 522, 523]], [6, 4764, [33922, 33983, 34039, 34098, 34155, 34202, 34264, 34319], [43159.539, 43197.305, 43161.681, 43132.414, 43158.982, 43166.029, 43165.629, 43171.083], [31547.067, 31531.437, 31548.477, 31542.481, 31534.519, 31538.529, 31530.665, 31544.557], [11.97, 11.42, 14.647, 10.497, 10.089, 9.802, 7.062, 7.034], [2191.1152286355614, 2331.3380359136604, 1747.4357049439418, 3126.230250686315, 3754.1442066386026, 2921.5210911514155, 3539.985755249621, 3817.79178481467], [518, 519, 520, 521, 522, 523, 524, 525]], [6, 4790, [34156, 34203, 34265, 34320, 34372, 34416, 34469, 34521, 34571, 34623, 34679], [44807.96, 44836.082, 44832.805, 44836.2, 44832.923, 44844.097, 44854.804, 44835.182, 44854.892, 44829.531, 44835.687], [30299.492, 30346.666, 30354.156, 30357.627, 30346.785, 30361.794, 30338.142, 30341.254, 30339.914, 30352.261, 30343.428], [16.086, 12.172, 12.64, 10.044, 9.385, 19.028, 10.334, 8.507, 10.579, 11.289, 17.81], [1220.2738380988746, 1889.6878620099492, 2858.4693261428415, 2452.416997881063, 2754.58074101813, 1581.4361396234349, 2053.879499537921, 3242.341154102804, 2587.536287356495, 2406.1599622673702, 1320.16509575598], [522, 523, 524, 525, 526, 527, 528, 529, 530, 531, 532]], [5, 4793, [34214, 34277, 34328, 34380, 34424, 34478], [1315.083, 1314.941, 1312.841, 1332.565, 1325.676, 1312.664], [28065.043, 28061.17, 28038.827, 28051.519, 28056.568, 28026.792], [10.857, 13.533, 13.822, 13.962, 9.023, 19.614], [2499.0842579117925, 2631.301560460965, 2410.2438343438535, 6077.64911226506, 2304.131194688345, 1714.3522229903938], [524, 525, 526, 527, 528, 529]], [10, 4799, [34131, 34180, 34237, 34294, 34351, 34396, 34444, 34498, 34549], [19859.361, 19920.665, 19900.965, 19888.221, 19899.753, 19871.179, 19871.238, 19903.01, 19798.761], [48182.874, 48177.968, 48169.25, 48169.309, 48187.386, 48199.521, 48186.01, 48179.309, 48361.6], [24.003, 11.675, 8.859, 8.98, 12.608, 13.468, 15.28, 12.848, 31.842], [1638.4023030854955, 1684.1184799417208, 2055.2778320176585, 1848.265180672454, 2469.0741034525304, 1531.3459239483698, 2806.5676241156953, 2116.6530625525984, 5491.514584202657], [522, 523, 524, 525, 526, 527, 528, 529, 530]], [7, 4815, [34349, 34394, 34440, 34496, 34545, 34595, 34645], [17008.922, 16990.661, 16993.449, 16996.463, 17003.368, 16981.624, 17010.658], [33379.583, 33418.575, 33437.628, 33411.077, 33413.051, 33440.158, 33368.45], [20.057, 10.15, 17.12, 22.403, 16.898, 14.821, 17.498], [1203.749272546762, 1531.5234616621578, 1445.035534697171, 2207.217908906437, 2272.1661868161254, 1261.6110163106791, 1991.1486229795614], [526, 527, 528, 529, 530, 531, 532]], [7, 4816, [34497, 34546, 34596, 34647, 34700], [17821.826, 17816.348, 17788.979, 17830.833, 17821.275], [32842.85, 32824.725, 32879.368, 32780.496, 32763.58], [21.031, 18.237, 22.221, 22.959, 34.557], [2630.8377366513996, 2823.205895719972, 1840.3529361891904, 1983.1691614222302, 991.0781127507038], [529, 530, 531, 532, 533]], [4, 4817, [34446, 34502, 34555, 34603, 34655, 34703, 34749], [24466.875, 24272.566, 24290.669, 24288.824, 24295.75, 24331.524, 24284.941], [28643.264, 28505.997, 28561.114, 28541.952, 28547.044, 28519.398, 28583.538], [11.979, 24.197, 17.59, 11.096, 11.83, 9.624, 16.053], [100966.14509151674, 593.7642108478826, 2235.549517474463, 2260.9699879107784, 2992.82450832764, 1851.6948433087023, 3953.5762768723393], [528, 529, 530, 531, 532, 533, 534]], [8, 4831, [34439, 34492, 34541, 34592, 34643, 34696, 34742], [12854.887, 12867.002, 12897.687, 12865.45, 12913.835, 12899.783, 12887.173], [40586.327, 40553.75, 40565.048, 40539.62, 40528.872, 40547.996, 40398.247], [11.394, 9.814, 16.501, 16.559, 16.806, 33.409, 10.957], [1898.1041104937974, 2661.533790028051, 2370.940065439965, 2331.096071113147, 1830.7350818142659, 658.9221732241444, 76024.36269018892], [528, 529, 530, 531, 532, 533, 534]], [6, 4873, [34811, 34856, 34890, 34927, 34974, 35021], [43992.716, 43963.311, 44052.03, 43921.852, 43951.291, 43933.586], [31841.739, 31839.275, 31712.701, 31855.715, 31836.836, 31837.901], [40.317, 24.982, 11.889, 13.807, 27.08, 22.26], [2600.0764975706306, 2137.591416069197, 112528.45647039272, 14010.265177094312, 2499.5697476386704, 4000.542298905762], [535, 536, 537, 538, 539, 540]], [6, 4874, [34891, 34928, 34975, 35022, 35068, 35113, 35151, 35199, 35251, 35302, 35351, 35407], [44221.111, 44207.21, 44200.124, 44181.496, 44212.535, 44192.979, 44231.592, 44158.271, 44231.346, 44187.102, 44197.521, 44180.184], [31219.141, 31214.887, 31245.105, 31223.441, 31230.798, 31224.138, 31217.221, 31228.441, 31205.594, 31233.31, 31240.429, 31211.834], [16.798, 18.746, 10.785, 16.442, 11.708, 13.318, 8.88, 12.849, 7.507, 9.309, 8.489, 21.886], [3247.939049380509, 2298.6849740322436, 2281.277783340929, 2783.523128240749, 3412.345869298173, 3299.378957235168, 2115.019794428164, 2640.2845048239747, 2950.2429044987603, 2371.2210122693727, 2336.5227491669775, 1406.1803776476622], [537, 538, 539, 540, 541, 542, 543, 544, 545, 546, 547, 548]], [5, 4875, [34817, 34865, 34898, 34933, 34985], [1542.432, 1524.28, 1546.421, 1547.607, 1529.617], [27863.612, 27801.754, 27753.602, 27774.852, 27790.936], [13.701, 21.468, 20.008, 14.704, 17.421], [49304.88649984777, 2676.7829269719373, 3074.2897582777914, 2555.7520096902344, 2578.1092647262476], [536, 537, 538, 539, 540]], [2, 4888, [34945, 34998, 35044, 35085, 35131], [11279.879, 11299.141, 11246.041, 11242.839, 11297.895], [11736.309, 11775.741, 11706.97, 11753.671, 11748.255], [14.357, 15.295, 18.165, 15.415, 13.402], [1547.4025500992489, 1496.819597677657, 2221.40521268354, 2402.1430671280004, 1933.97586954234], [539, 540, 541, 542, 543]], [11, 4936, [35167, 35216, 35266, 35320, 35369, 35422], [8316.602, 8336.363, 8364.574, 8335.991, 8354.588, 8312.121], [54732.822, 54758.186, 54735.235, 54736.399, 54772.482, 54752.341], [17.963, 18.651, 15.326, 19.609, 23.087, 16.699], [1459.2998969288317, 2112.705607980323, 2184.0100325965072, 2053.534680725039, 1491.458599522842, 1948.9674590693735], [544, 545, 546, 547, 548, 549]], [0, 4946, [35240, 35296, 35343, 35399, 35444, 35487, 35531, 35571, 35622], [33223.19, 33228.528, 33221.668, 33209.047, 33247.945, 33256.319, 33246.969, 33253.975, 33144.838], [4584.711, 4632.821, 4620.021, 4639.997, 4613.546, 4653.431, 4622.031, 4602.225, 4595.943], [24.016, 12.06, 14.775, 15.263, 17.849, 23.011, 14.928, 14.602, 16.573], [1242.881227473372, 2461.6524166689437, 1518.3805494755093, 1229.9884034561867, 1796.4676206566476, 1049.4958664322594, 1555.7723602602348, 1387.4737229048294, 519.0640665151581], [545, 546, 547, 548, 549, 550, 551, 552, 553]], [11, 4952, [35268, 35321, 35370, 35423, 35467, 35512, 35554, 35597, 35656, 35696], [8702.501, 8800.927, 8817.628, 8807.143, 8816.786, 8838.779, 8830.998, 8826.563, 8817.944, 8857.703], [54631.005, 54586.628, 54573.397, 54552.021, 54572.941, 54588.039, 54575.522, 54567.883, 54588.74, 54581.936], [33.559, 13.564, 11.926, 13.527, 12.788, 14.562, 17.015, 14.508, 8.923, 16.055], [7490.817191662494, 1106.8746404022982, 1572.7147323457743, 1643.5273183780007, 2540.0745580023336, 2403.2260541967476, 1725.4830964735215, 1664.1675597910016, 1825.1602254531742, 1864.0749293445958], [546, 547, 548, 549, 550, 551, 552, 553, 554, 555]], [1, 4970, [35371, 35425, 35469, 35514, 35556, 35601, 35657, 35697, 35751, 35797], [12911.41, 12898.271, 12878.136, 12928.164, 13012.687, 12925.558, 12911.127, 12919.022, 12949.471, 12936.515], [5310.689, 5343.323, 5315.818, 5277.897, 5224.309, 5271.022, 5301.421, 5319.785, 5352.527, 5357.001], [13.938, 10.649, 19.375, 26.511, 9.422, 14.873, 16.209, 23.154, 22.178, 19.189], [2107.8196986978264, 1326.4818004989422, 1483.8544054604506, 1449.4505882831306, 355.9987242437097, 1390.675321131203, 1072.234325724784, 1715.4863776181944, 1520.5158061086722, 1036.894223055222], [548, 549, 550, 551, 552, 553, 554, 555, 556, 557]], [10, 5013, [35699, 35758, 35802, 35846, 35883, 35920, 35966, 36014, 36058, 36099, 36141], [19347.063, 19352.214, 19349.718, 19360.944, 19345.808, 19400.179, 19352.252, 19357.808, 19368.396, 19341.435, 19399.974], [48120.878, 48124.042, 48124.819, 48155.107, 48150.7, 48117.615, 48144.023, 48148.356, 48141.7, 48188.222, 48156.476], [21.733, 16.263, 16.969, 12.722, 14.334, 13.969, 13.829, 13.492, 9.22, 17.359, 28.413], [1678.248255249053, 4829.5138423996195, 1935.8037762866877, 2901.810776948151, 2182.2816157015095, 3490.4320303093828, 2063.230642214565, 3586.015239550697, 2603.808575627262, 1184.3158328913094, 1537.0780918123232], [555, 556, 557, 558, 559, 560, 561, 562, 563, 564, 565]], [0, 5031, [35975, 36026, 36067, 36108, 36153, 36199, 36244, 36284, 36335], [33708.874, 33790.161, 33840.518, 33880.003, 33858.918, 33872.652, 33884.277, 33919.715, 33875.919], [3140.417, 3011.894, 2896.569, 2962.077, 2899.543, 2918.665, 2971.709, 2942.843, 2954.246], [22.905, 19.985, 15.157, 26.44, 17.828, 14.834, 19.279, 3.094, 26.973], [1556.866166305252, 2822.4333665117992, 1195.3201984090133, 874.5830093046332, 990.8936135212638, 1562.6065548339975, 2167.030587131927, 395.4414914412358, 1074.1670878900381], [561, 562, 563, 564, 565, 566, 567, 568, 569]], [5, 5032, [35866, 35905, 35944, 35989, 36040], [2948.684, 2945.415, 2895.334, 2917.454, 2861.278], [30367.24, 30355.418, 30331.117, 30419.968, 30380.238], [21.473, 34.622, 21.108, 22.986, 19.461], [3423.278818996181, 1588.0276074060803, 1141.4959258064696, 1118.9919819632319, 1014.9663758590486], [559, 560, 561, 562, 563]], [4, 5043, [35967, 36017, 36060, 36102, 36145], [24181.712, 24191.48, 24180.687, 24174.649, 24187.967], [27909.829, 27924.931, 27926.986, 27907.022, 27924.296], [15.553, 10.099, 16.163, 22.131, 28.491], [895.6436155690803, 2148.1963652958716, 1328.9901829308326, 620.3883771605432, 2025.9489589437362], [561, 562, 563, 564, 565]], [5, 5115, [36353, 36445, 36585, 36744, 36914, 37077], [2725.203, 2709.414, 2708.671, 2700.403, 2683.317, 2666.179], [30025.111, 29987.541, 29999.787, 29977.062, 30001.036, 30019.259], [30.843, 20.384, 10.652, 13.086, 19.732, 13.489], [911.8512719796344, 2969.093140933562, 2767.388073512746, 2290.8341486941836, 2045.2390291108245, 1989.1072439721754], [570, 571, 572, 573, 574, 575]], [2, 5122, [36370, 36472, 36616, 36778, 36948, 37112, 37273, 37427, 37578, 37733, 37874, 38014, 38148, 38281], [10569.013, 10670.02, 10677.228, 10687.053, 10728.914, 10667.722, 10644.798, 10665.172, 10635.586, 10649.222, 10635.706, 10642.964, 10658.094, 10644.507], [10512.542, 10462.583, 10438.325, 10436.578, 10460.334, 10446.532, 10448.943, 10442.208, 10446.5, 10417.491, 10444.355, 10462.051, 10420.506, 10445.271], [25.203, 13.009, 13.108, 11.705, 12.278, 10.271, 15.933, 14.859, 15.311, 11.054, 12.769, 9.403, 12.179, 15.182], [2221.387392475182, 4021.2864775184516, 2688.5962157295567, 2162.266003131966, 3662.0845179120956, 2509.642612420254, 3146.3628550890153, 2676.1896712359085, 2328.9886435948606, 2428.8910589131115, 2383.7974945535098, 1555.419902876457, 2946.3753254824383, 1891.2967692205536], [570, 571, 572, 573, 574, 575, 576, 577, 578, 579, 580, 581, 582, 583]], [8, 5123, [36314, 36373, 36476, 36621, 36784, 36955, 37119], [13052.832, 12956.221, 12926.531, 12908.285, 12906.538, 12972.19, 12956.907], [40851.901, 40720.968, 40671.687, 40702.317, 40721.678, 40650.498, 40858.21], [21.89, 34.087, 16.571, 12.385, 12.16, 23.878, 39.263], [1500.1906404037784, 763.90100359609, 1739.7443154253262, 2407.0628907253777, 2174.4002129483224, 2304.8412482061167, 4404.149430551259], [569, 570, 571, 572, 573, 574, 575]], [8, 5124, [36374, 36478, 36622, 36785, 36956], [13153.84, 13125.728, 13044.466, 12973.635, 12994.455], [41544.725, 41437.446, 41476.523, 41508.898, 41487.139], [30.058, 13.609, 10.365, 28.288, 19.87], [839.856848926585, 5575.9050845244765, 6499.717300554104, 2615.2744072645437, 7442.6768763658865], [570, 571, 572, 573, 574]], [7, 5126, [36378, 36484, 36625, 36790, 36960, 37124, 37289, 37440, 37595, 37746, 37892, 38031, 38162, 38295, 38421], [17682.353, 17692.254, 17686.026, 17686.735, 17677.894, 17659.448, 17701.87, 17681.261, 17637.761, 17691.602, 17694.519, 17673.065, 17706.502, 17685.188, 17647.258], [33519.304, 33515.22, 33525.289, 33545.186, 33525.696, 33514.248, 33513.587, 33482.167, 33508.541, 33507.491, 33525.119, 33542.268, 33517.775, 33516.578, 33492.644], [12.007, 11.231, 8.973, 15.528, 17.768, 13.183, 12.451, 19.969, 18.66, 9.255, 11.762, 14.909, 10.018, 14.446, 16.547], [1358.1291138412912, 2217.063306310422, 1723.1978389469048, 1861.4265286686662, 1874.6959054628712, 2100.1309139270447, 2630.8563820107497, 1861.950562989226, 2402.600795376503, 2293.902243233531, 2618.58912734278, 2239.9256463557736, 2391.485464351969, 1570.5842815979217, 1953.220306679662], [570, 571, 572, 573, 574, 575, 576, 577, 578, 579, 580, 581, 582, 583, 584]], [4, 5130, [36393, 36512, 36661, 36823, 36996], [24560.502, 24497.79, 24572.88, 24454.392, 24585.133], [27902.08, 27950.413, 27915.693, 27933.455, 27883.717], [32.849, 20.95, 18.384, 23.233, 13.881], [2714.0436273875844, 11900.015572344439, 3061.1470182229255, 10173.273145981168, 2345.408143818051], [570, 571, 572, 573, 574]], [4, 5132, [36398, 36515, 36664, 36825, 36998, 37156, 37321, 37470, 37625], [25264.571, 25230.989, 25278.3, 25232.709, 25188.852, 25226.867, 25226.348, 25177.773, 25179.071], [28865.039, 28833.57, 28791.717, 28853.619, 28905.251, 28838.939, 28889.329, 28846.421, 28904.059], [31.077, 19.891, 21.009, 24.64, 25.242, 27.073, 17.006, 23.555, 14.533], [2358.5350989151643, 1591.0885001593983, 3467.330569902279, 1941.0836335851286, 7673.382312288985, 4213.830082020997, 8458.687304364925, 5905.223924757352, 57968.95979995554], [570, 571, 572, 573, 574, 575, 576, 577, 578]], [6, 5146, [36428, 36552, 36711, 36873, 37042, 37202], [43636.301, 43491.097, 43487.874, 43439.824, 43330.224, 43426.785], [31819.387, 31872.366, 31859.938, 31864.699, 31974.854, 31893.026], [26.517, 25.088, 23.589, 22.341, 25.422, 37.664], [1353.578155311916, 10338.51070895005, 7223.290497473245, 8792.680744887606, 12857.632671167723, 5353.957737089151], [570, 571, 572, 573, 574, 575]], [3, 5156, [36349, 36440, 36579, 36736, 36907, 37069, 37233, 37387, 37542, 37693, 37834, 37980, 38115, 38247], [558.481, 477.847, 544.21, 590.506, 580.58, 558.027, 605.284, 595.171, 560.145, 605.279, 586.049, 650.895, 518.961, 502.351], [19185.54, 19039.305, 19089.023, 19068.021, 19059.93, 19051.349, 19033.943, 19069.116, 19008.899, 18966.833, 18984.241, 19081.3, 19096.05, 19134.758], [20.714, 18.035, 7.739, 8.169, 9.636, 13.074, 12.388, 17.825, 18.567, 15.257, 12.891, 24.989, 29.176, 19.064], [2424.308768892399, 4950.920188094434, 60772.21917602069, 65356.29147682812, 60905.42499077905, 9936.188125082359, 16189.638077558317, 10781.604206255724, 7172.622300909372, 4757.800423160679, 5631.899056974371, 7107.340581014417, 7229.017410795095, 14253.178046138217], [570, 571, 572, 573, 574, 575, 576, 577, 578, 579, 580, 581, 582, 583]], [3, 5158, [36443, 36583, 36739, 36911, 37074, 37240, 37390], [1942.531, 1958.654, 1967.91, 1998.472, 1974.97, 1995.059, 2038.732], [18518.537, 18429.318, 18319.184, 18302.316, 18326.621, 18364.503, 18363.643], [17.337, 24.133, 17.997, 10.456, 17.464, 21.445, 32.778], [10967.848540599498, 6689.518614003219, 1670.1601757346086, 1793.0657483473929, 1603.3792552447292, 3275.0251599445655, 3897.901304744639], [571, 572, 573, 574, 575, 576, 577]], [9, 5159, [36451, 36594, 36753, 36924, 37087, 37250, 37400, 37556, 37709], [4011.655, 4038.302, 4049.232, 4038.898, 4035.292, 4006.457, 4042.267, 3972.962, 4035.074], [49630.795, 49739.747, 49733.643, 49741.52, 49689.278, 49616.448, 49602.82, 49630.623, 49591.237], [12.775, 7.067, 14.436, 7.24, 14.729, 24.226, 16.776, 11.617, 19.844], [2486.570401329432, 5079.732716984581, 6226.946124924615, 5826.39465706404, 2620.3768595009915, 2255.9306158115123, 4239.698160466731, 1951.4576424891047, 13453.37356394467], [571, 572, 573, 574, 575, 576, 577, 578, 579]], [2, 5167, [36475, 36618, 36781, 36951, 37116, 37277, 37431, 37581, 37736, 37878, 38018, 38152, 38284, 38411, 38520, 38635, 38749, 38859, 38956], [11845.816, 11816.539, 11866.532, 11889.929, 11919.849, 11936.236, 11989.061, 11940.941, 11938.953, 11920.628, 11962.24, 11959.948, 11923.384, 11942.246, 11970.299, 11954.234, 11931.534, 11947.476, 11897.826], [12201.217, 12211.437, 12135.975, 12114.638, 12135.045, 12041.134, 12107.754, 12099.093, 12052.608, 12001.936, 12044.289, 12057.279, 12040.393, 12067.978, 12096.987, 12088.02, 12010.425, 12051.83, 11995.964], [13.995, 10.185, 5.481, 10.053, 14.65, 12.693, 9.368, 9.681, 13.393, 17.006, 9.068, 10.533, 12.44, 11.982, 11.671, 17.881, 24.67, 19.177, 26.115], [6649.96555731833, 11102.310706551145, 7201.738545974902, 4484.437898490348, 2577.7111530122793, 6384.419834924995, 3567.396408816548, 5573.949128682164, 6244.517260268764, 6599.381312317527, 5840.96510922119, 6224.450849472557, 5232.818049024914, 5556.062522278418, 5930.113387466792, 3772.92953329148, 7770.007820560596, 4961.651614574689, 6552.831212016805], [571, 572, 573, 574, 575, 576, 577, 578, 579, 580, 581, 582, 583, 584, 585, 586, 587, 588, 589]], [10, 5172, [36493, 36642, 36804, 36977, 37136, 37300, 37452, 37609, 37758, 37902, 38041, 38171, 38304, 38432, 38540, 38658, 38766, 38873, 38974], [20626.751, 20697.341, 20852.279, 20827.783, 20864.369, 20843.849, 20846.041, 20916.659, 20848.575, 20681.902, 20606.186, 20574.467, 20580.524, 20818.174, 20834.991, 20849.544, 20955.36, 20948.203, 20907.336], [48851.951, 48754.706, 48618.507, 48555.182, 48516.301, 48528.407, 48576.903, 48670.961, 48669.413, 48850.358, 48921.275, 48872.526, 48881.302, 48906.949, 48844.573, 48756.847, 48963.321, 48849.693, 48929.966], [32.897, 13.093, 16.986, 12.957, 24.898, 14.953, 17.604, 13.923, 17.859, 17.788, 15.432, 17.763, 22.733, 27.045, 16.745, 11.732, 20.425, 34.412, 40.589], [3040.6798928184776, 58465.24918680849, 13568.504827542289, 6389.283143828123, 3892.9991379593243, 6809.293416820417, 11553.036872793647, 17941.45771409862, 21167.292546597066, 8711.01192978266, 6081.3630766913575, 4552.1615516927195, 11126.080618565822, 2202.274210729658, 28400.648785401998, 105798.59809996079, 1185.7630064180173, 1909.9351922530764, 3313.7026970509064], [571, 572, 573, 574, 575, 576, 577, 578, 579, 580, 581, 582, 583, 584, 585, 586, 587, 588, 589]], [12, 5178, [36500, 36650, 36811, 36984, 37143, 37309, 37458, 37613, 37763], [22431.173, 22466.815, 22462.857, 22440.496, 22472.469, 22461.753, 22466.265, 22444.529, 22377.027], [56357.284, 56381.135, 56336.778, 56401.083, 56382.712, 56401.8, 56368.047, 56386.371, 56411.997], [11.63, 10.711, 18.02, 11.587, 16.695, 12.913, 11.41, 9.313, 30.372], [2330.512201121391, 3743.521703834494, 2741.3920099234833, 3723.429651521745, 2568.7520756274625, 3646.3291125362116, 3009.515319541337, 2663.4267172399664, 2071.787101237492], [571, 572, 573, 574, 575, 576, 577, 578, 579]], [12, 5180, [36503, 36653, 36815, 36989, 37148, 37312, 37462], [23235.614, 23205.837, 23358.656, 23406.873, 23399.821, 23409.982, 23438.985], [58920.252, 58921.442, 58990.582, 59059.99, 59033.965, 59038.784, 59008.736], [18.411, 26.404, 32.505, 10.508, 11.882, 12.066, 12.729], [14476.473882677104, 3066.9144673250794, 4183.616200564226, 2645.035336868975, 3307.18839806344, 4322.386496073863, 1742.3042696623534], [571, 572, 573, 574, 575, 576, 577]], [6, 5200, [36555, 36713, 36875, 37044, 37205], [44838.807, 44877.718, 44956.704, 44907.691, 44936.731], [30947.237, 31042.024, 31062.819, 30901.234, 30973.786], [25.567, 16.42, 26.462, 27.605, 36.739], [8723.707850924156, 11795.28709923132, 2021.3467798993279, 6660.692652876111, 1521.4178079293515], [571, 572, 573, 574, 575]], [0, 5215, [37486, 37639, 37791, 37935, 38069], [33300.367, 33287.877, 33286.242, 33308.495, 33297.243], [4194.898, 4210.102, 4212.363, 4203.968, 4234.251], [16.044, 10.953, 11.499, 14.167, 11.58], [1835.773183191544, 2727.3030989991803, 2485.7221783589234, 2981.420749811173, 2295.867301053955], [577, 578, 579, 580, 581]], [0, 5217, [36688, 36848, 37016, 37175, 37339, 37488, 37642, 37794, 37939, 38072, 38206, 38331, 38455], [33957.485, 33934.52, 33854.137, 33768.812, 33654.88, 33778.64, 33780.594, 33756.161, 33687.117, 33759.913, 33630.073, 33764.52, 33739.971], [4378.23, 4505.553, 4535.719, 4599.956, 4622.301, 4655.389, 4648.752, 4664.771, 4625.937, 4662.262, 4643.268, 4649.589, 4508.718], [19.93, 22.696, 26.036, 12.895, 19.194, 20.788, 22.921, 29.361, 38.033, 16.111, 26.412, 20.224, 23.84], [856.0540686295756, 1578.9562559769406, 2178.120597114309, 35254.776330245695, 2615.0907947186574, 1904.4384892608896, 1373.0809857796219, 1044.3104450173093, 1922.7602138951936, 1074.7060491831314, 4195.865799194327, 1412.545660230258, 10138.481840034807], [572, 573, 574, 575, 576, 577, 578, 579, 580, 581, 582, 583, 584]], [6, 5226, [37203, 37361, 37513, 37662, 37813, 37958, 38092], [43682.67, 43602.407, 43661.358, 43686.953, 43693.726, 43677.115, 43633.164], [31357.631, 31428.073, 31358.886, 31318.509, 31312.294, 31315.79, 31353.155], [20.606, 18.308, 17.64, 9.461, 18.102, 11.423, 33.245], [2698.8662030716955, 6532.418721443434, 3888.870227793973, 1994.271420384259, 854.524191267991, 3475.2235526654276, 3259.8787003867997], [575, 576, 577, 578, 579, 580, 581]], [13, 5230, [36889, 37055, 37218, 37370, 37526, 37671, 37821, 37967, 38101], [47753.815, 47759.22, 47747.296, 47824.242, 47777.902, 47747.137, 47846.579, 47769.71, 47913.908], [61755.237, 61818.642, 61803.448, 61795.001, 61808.799, 61813.155, 61727.614, 61797.322, 61678.186], [17.85, 17.732, 17.732, 20.769, 18.986, 11.624, 26.235, 20.039, 28.147], [1883.5740707667712, 3493.5513785291605, 3029.1877839131876, 3074.6853652968575, 3098.060063942644, 2111.3088161537244, 7946.291112870842, 2649.744076047052, 14890.466154459229], [573, 574, 575, 576, 577, 578, 579, 580, 581]], [5, 5241, [36581, 36738, 36908, 37071, 37236, 37388, 37544, 37697, 37837, 37984, 38118], [1685.929, 1486.456, 1488.602, 1478.713, 1511.793, 1521.363, 1499.514, 1504.968, 1557.281, 1500.633, 1519.27], [28754.874, 28715.506, 28743.079, 28717.515, 28792.922, 28761.476, 28797.255, 28843.431, 28764.632, 28762.196, 28783.211], [23.614, 13.98, 12.828, 12.637, 25.202, 12.016, 11.8, 16.484, 20.289, 14.411, 12.735], [28766.45529986148, 3147.6311340953152, 2223.303665258442, 3962.6552801029143, 2774.646895880757, 1747.3495801923689, 2410.674420407273, 3364.0093704452206, 3442.714824391798, 2159.2722944704196, 2537.1989503005707], [572, 573, 574, 575, 576, 577, 578, 579, 580, 581, 582]], [5, 5243, [36582, 36740, 36909, 37072, 37239, 37389, 37546, 37699], [1866.499, 1899.654, 1843.02, 1872.764, 1908.291, 1906.059, 1888.177, 1923.739], [28096.037, 28078.396, 28137.44, 28120.546, 28099.401, 28113.309, 28094.051, 28086.256], [13.774, 12.716, 11.779, 11.643, 14.166, 12.332, 14.517, 11.658], [2472.2619430180175, 3914.2166403558367, 2091.5843220680363, 3925.4757220661986, 2924.199375223279, 2308.661764120359, 2607.993097516538, 2569.1036241615066], [572, 573, 574, 575, 576, 577, 578, 579]], [5, 5244, [37075, 37241, 37391, 37547, 37700, 37840, 37987], [2540.854, 2468.549, 2376.8, 2393.565, 2380.026, 2356.948, 2360.822], [30343.666, 30467.846, 30493.474, 30563.327, 30556.688, 30581.528, 30474.656], [30.319, 18.806, 16.621, 19.644, 17.608, 29.865, 29.849], [8174.6613156676385, 14382.139053973775, 4732.079603587157, 2122.111342282124, 3878.76201708743, 1369.6307345974558, 889.3321397795229], [575, 576, 577, 578, 579, 580, 581]], [11, 5261, [36612, 36773, 36944, 37107, 37270, 37421, 37573, 37726, 37869, 38010, 38142], [9036.476, 9095.222, 9098.27, 9097.382, 9110.078, 9066.619, 9096.877, 9095.349, 9093.173, 9097.891, 9084.42], [54238.591, 54324.37, 54317.043, 54337.021, 54318.656, 54315.11, 54315.135, 54299.032, 54355.543, 54301.686, 54292.141], [20.089, 9.962, 8.186, 10.964, 19.207, 19.844, 11.473, 17.067, 14.902, 17.838, 18.692], [1309.3772401171464, 3307.048742922558, 3070.5318314260862, 2289.931321137261, 1944.5329603398284, 1919.48698674381, 2168.0616802569307, 2816.5610962448286, 1568.5293968662702, 2437.8732111735235, 1350.4065157243629], [572, 573, 574, 575, 576, 577, 578, 579, 580, 581, 582]], [11, 5264, [37271, 37423, 37576, 37730, 37872, 38012, 38144, 38278], [9646.275, 9635.11, 9611.236, 9617.718, 9621.763, 9715.447, 9732.885, 9687.72], [53664.365, 53674.233, 53751.35, 53671.764, 53691.085, 53714.268, 53674.847, 53733.985], [20.998, 23.797, 22.235, 12.354, 20.077, 17.098, 25.283, 31.804], [1147.5577537123725, 756.5140591642447, 4458.9224826815525, 848.5771456721036, 1404.8508066602392, 3479.5641662391577, 762.7294267197703, 2305.7772173475164], [576, 577, 578, 579, 580, 581, 582, 583]], [2, 5266, [37113, 37274, 37428, 37579, 37734], [10823.382, 10789.177, 10710.197, 10753.334, 10696.377], [11440.836, 11466.495, 11535.068, 11575.78, 11575.685], [29.123, 13.011, 19.014, 13.89, 26.748], [3240.0335166146174, 4333.3802792926435, 2148.5256857807058, 393.32346762098945, 2031.8965811100732], [575, 576, 577, 578, 579]], [1, 5268, [36619, 36782, 36952, 37117, 37279, 37432, 37582, 37737, 37880, 38019, 38153, 38286, 38413], [12051.477, 12019.408, 12048.916, 12165.472, 12265.361, 12238.648, 12249.509, 12311.761, 12310.266, 12363.407, 12306.291, 12336.893, 12370.396], [6398.168, 6454.437, 6441.923, 6414.06, 6333.356, 6350.062, 6318.917, 6269.76, 6278.505, 6222.796, 6272.137, 6251.223, 6106.915], [27.595, 25.996, 17.808, 20.124, 22.208, 18.852, 18.384, 14.176, 16.902, 12.492, 18.258, 14.893, 28.083], [12962.946840095863, 1408.710994239817, 1620.5612388129214, 5069.6210230053075, 3461.4649178550785, 2544.975388062686, 2512.0142975408803, 4883.699830722097, 5708.233700636246, 2942.8592520109096, 7064.106964048262, 4379.518833717394, 8038.627439040751], [572, 573, 574, 575, 576, 577, 578, 579, 580, 581, 582, 583, 584]], [8, 5269, [37436, 37584, 37739, 37883, 38021, 38155, 38288], [12976.838, 12961.263, 12950.586, 12981.229, 12977.438, 12953.88, 12936.71], [40287.542, 40293.409, 40309.174, 40357.521, 40295.438, 40296.133, 40244.471], [12.988, 12.464, 20.282, 15.409, 15.242, 15.073, 23.629], [2580.045039683903, 2645.9849299076377, 5252.672530819016, 20429.8801155248, 3905.0297312177167, 2928.629554696137, 807.7673721544127], [577, 578, 579, 580, 581, 582, 583]], [1, 5270, [37435, 37586, 37740, 37884, 38023], [12916.244, 12951.511, 12995.462, 12983.938, 12967.937], [5781.85, 5754.507, 5737.809, 5650.068, 5691.527], [22.649, 25.347, 17.632, 22.104, 20.596], [4804.840332443565, 5286.020440732011, 5061.42781163004, 8446.449765781113, 6731.813676236737], [577, 578, 579, 580, 581]], [7, 5272, [37593, 37745, 37891, 38030, 38159, 38294, 38420, 38526, 38645, 38756], [17100.177, 17042.071, 16975.176, 16971.267, 17025.991, 17012.936, 17027.769, 16997.867, 17001.467, 17042.671], [32984.506, 32956.819, 32956.182, 33001.808, 32991.977, 32949.7, 32965.873, 32986.742, 33007.219, 32901.016], [36.604, 16.891, 15.806, 28.162, 20.112, 17.278, 26.402, 22.729, 24.977, 19.469], [4331.474699855906, 2473.4262092363438, 2843.7708867137985, 1557.352989298229, 4425.912414424932, 2514.481519816201, 2660.16326393177, 5117.714283738841, 2969.7614332104013, 1048.716920784614], [578, 579, 580, 581, 582, 583, 584, 585, 586, 587]], [7, 5274, [37443, 37599, 37750, 37895, 38035], [18832.461, 18901.362, 18933.452, 19027.9, 19123.628], [33884.958, 33860.059, 33882.112, 33711.713, 33787.8], [36.126, 21.749, 23.623, 28.66, 22.288], [1633.2508970532747, 3883.7000395657133, 2444.4414184046504, 1202.038048180106, 675.5158395498482], [577, 578, 579, 580, 581]], [10, 5275, [37444, 37600, 37752, 37896, 38036, 38166, 38301, 38427], [19471.207, 19459.563, 19465.329, 19552.502, 19573.475, 19435.425, 19456.564, 19430.008], [48241.863, 48183.578, 48209.374, 48156.922, 48157.234, 48201.088, 48192.966, 48196.358], [20.763, 12.253, 15.232, 31.896, 35.307, 13.407, 22.462, 20.865], [2070.1102003248784, 2671.7331044053876, 2114.4847855504127, 2104.556471561196, 4897.598199884898, 2299.5446059464844, 1504.5597840084786, 1879.5172984608791], [577, 578, 579, 580, 581, 582, 583, 584]], [14, 5278, [37606, 37755, 37901, 38039, 38172], [20624.286, 20513.305, 20584.812, 20498.204, 20611.0], [63253.943, 63215.507, 63155.849, 63210.011, 63172.828], [35.237, 15.499, 22.613, 19.923, 25.668], [3673.7486107349, 2111.2548347325096, 1747.5014108709777, 9895.47262786069, 2006.3793443479408], [578, 579, 580, 581, 582]], [14, 5281, [36807, 36978, 37137, 37302, 37454, 37610, 37759, 37907, 38045, 38176], [21415.529, 21380.063, 21407.391, 21408.132, 21369.089, 21386.835, 21325.386, 21405.146, 21373.591, 21434.916], [62861.417, 62811.191, 62848.503, 62862.361, 62834.13, 62846.475, 62840.817, 62809.446, 62884.871, 62865.625], [16.975, 11.347, 13.787, 21.826, 15.521, 11.308, 20.164, 24.471, 25.435, 22.656], [2528.1822159009057, 2833.5351540215356, 1587.0451565555886, 1397.120579118328, 2711.631099954122, 1973.6140133368526, 1859.5345982336667, 1878.8434916379397, 2414.8568769694966, 1606.263569681574], [573, 574, 575, 576, 577, 578, 579, 580, 581, 582]], [14, 5283, [36987, 37145, 37310, 37461, 37615, 37768, 37916, 38055, 38185, 38311, 38438, 38544, 38661, 38770, 38878, 38977], [22857.905, 22895.241, 22971.343, 22966.814, 23032.979, 22998.154, 22999.452, 22998.028, 22995.404, 23001.853, 23034.838, 22975.347, 22962.847, 23005.28, 22986.74, 22918.992], [62338.259, 62360.1, 62500.626, 62397.673, 62483.647, 62430.154, 62459.553, 62412.043, 62417.556, 62432.144, 62452.833, 62405.617, 62380.684, 62432.472, 62410.481, 62386.721], [17.771, 32.861, 28.87, 16.029, 16.593, 10.9, 17.384, 10.873, 11.527, 17.628, 17.407, 30.877, 33.236, 25.31, 16.714, 21.623], [1649.3243425324952, 1961.0040031759663, 4191.6271363516835, 3061.3296261982696, 10576.229040936252, 6654.50597638113, 8040.141026279927, 4029.3377999815643, 2423.0426034075285, 1465.8954236351956, 1394.7465040235193, 2062.164099618177, 625.4271051806587, 1958.1374471055062, 1126.1262885434537, 3197.7971700505054], [574, 575, 576, 577, 578, 579, 580, 581, 582, 583, 584, 585, 586, 587, 588, 589]], [6, 5306, [37043, 37201, 37360, 37512, 37661], [43319.177, 43367.525, 43376.79, 43256.651, 43261.711], [31967.707, 31932.192, 31934.767, 32051.899, 32020.058], [30.809, 25.979, 25.296, 12.289, 29.204], [13563.214069627396, 11520.066502771611, 6278.1220520081715, 3851.1509931168994, 1374.3168760176657], [574, 575, 576, 577, 578]], [7, 5313, [36624, 36789, 36959, 37122, 37287], [16973.894, 16994.829, 17069.527, 17012.192, 17004.693], [33504.736, 33427.604, 33492.397, 33425.778, 33394.821], [22.213, 14.887, 16.159, 12.958, 17.716], [2538.556296546524, 10147.943823928745, 4390.777779487583, 5744.056049333026, 12153.876113346982], [572, 573, 574, 575, 576]], [8, 5335, [37741, 37886, 38025, 38157, 38291, 38416, 38524, 38640, 38754, 38864, 38959, 39068, 39180], [13160.831, 13163.742, 13210.389, 13256.801, 13171.46, 13199.861, 13051.064, 13056.147, 13042.036, 13077.887, 13074.927, 13063.59, 12975.054], [41471.064, 41483.855, 41498.777, 41473.721, 41445.633, 41476.952, 41457.618, 41499.565, 41567.69, 41574.845, 41574.206, 41560.733, 41464.807], [18.987, 21.269, 24.32, 17.569, 25.78, 22.721, 23.937, 20.551, 13.555, 7.389, 8.691, 16.975, 31.103], [12718.712338546427, 5013.942515336755, 5707.177561653217, 2865.0004567880524, 8820.135604401825, 3661.46976378785, 12338.511624801078, 8185.50314400013, 3182.178405910018, 4985.4690397398335, 6112.354252471511, 3952.320387444227, 1509.837584063438], [579, 580, 581, 582, 583, 584, 585, 586, 587, 588, 589, 590, 591]], [6, 5348, [37814, 37957, 38091, 38224, 38347], [43662.815, 43651.749, 43666.789, 43590.738, 43594.901], [31787.206, 31628.352, 31796.744, 31773.209, 31844.937], [24.511, 24.923, 33.186, 30.348, 25.696], [2127.6936172363376, 15042.460761860886, 3755.6761339794916, 1700.4980552843933, 2139.309038770077], [579, 580, 581, 582, 583]], [10, 5349, [37898, 38037, 38167, 38302, 38428, 38535, 38653], [19918.113, 19914.781, 19947.051, 19951.872, 19946.033, 19935.712, 19966.654], [48008.126, 47956.505, 47991.552, 47981.45, 47932.589, 47934.184, 47918.799], [23.353, 14.957, 28.586, 15.806, 20.902, 18.671, 19.384], [6890.791362270189, 2255.4214348602072, 2205.1719327526175, 2864.3739911786965, 1918.3090778580365, 2196.4458384390255, 1251.9437962313762], [580, 581, 582, 583, 584, 585, 586]], [9, 5361, [37852, 37994, 38127, 38260, 38385], [4404.029, 4270.435, 4280.906, 4206.702, 4087.167], [48835.954, 49034.367, 49082.371, 49034.088, 49100.424], [19.618, 23.548, 15.782, 3.71, 14.973], [14482.263645508185, 599.3872363392097, 760.2157370283215, 355.18447532100544, 30160.606237431322], [580, 581, 582, 583, 584]], [1, 5363, [37879, 38020, 38154, 38285, 38412, 38521, 38636], [12383.627, 12449.162, 12487.11, 12491.554, 12481.238, 12612.274, 12457.646], [5217.192, 5225.791, 5304.612, 5408.526, 5447.804, 5498.516, 5509.662], [20.945, 13.062, 22.158, 14.379, 22.896, 16.454, 23.204], [1385.3130078812248, 1889.0171986331404, 6019.425538690983, 51421.97382078694, 13248.524795425279, 1260.8186613060445, 16721.69608234255], [580, 581, 582, 583, 584, 585, 586]], [0, 5421, [38073, 38207, 38332, 38456, 38560, 38679, 38792, 38897, 39001, 39109, 39214, 39309, 39411, 39505, 39597, 39683], [33881.091, 33815.796, 33893.377, 33912.437, 33783.594, 33804.348, 33844.989, 33813.121, 33808.406, 33817.663, 33771.964, 33805.939, 33781.573, 33793.278, 33761.347, 33719.372], [2958.902, 3032.4, 2916.974, 2963.831, 3034.201, 3009.326, 3090.929, 3074.831, 2960.573, 3054.085, 3052.939, 3052.969, 3083.488, 3089.853, 3088.812, 3114.295], [22.238, 32.316, 13.402, 24.315, 16.201, 17.617, 15.778, 26.056, 25.282, 29.81, 18.613, 16.507, 19.739, 21.809, 30.26, 10.416], [1373.865244656778, 1694.5412349154694, 959.7017982668727, 611.206355254172, 9646.155538758023, 3794.7880778846547, 14753.420837279024, 1614.7581848778468, 1227.9770141621507, 1575.599710962959, 1628.880749632727, 2902.2722532916805, 1534.5621546844466, 1928.4639409401336, 1917.882544901729, 30343.020693850005], [581, 582, 583, 584, 585, 586, 587, 588, 589, 590, 591, 592, 593, 594, 595, 596]], [5, 5443, [38119, 38252, 38376, 38493, 38602, 38716, 38828], [1928.343, 1927.385, 1905.556, 1870.973, 1925.918, 1906.938, 1889.657], [28130.478, 28089.947, 28106.886, 28143.678, 28092.493, 28102.007, 28089.632], [9.113, 13.289, 11.015, 15.947, 13.06, 10.427, 10.475], [1898.8356902780681, 1672.6862426690614, 1977.2730335511453, 1986.903209210961, 1916.4077787576541, 2156.048523658211, 1476.2721546464288], [582, 583, 584, 585, 586, 587, 588]], [1, 5449, [38283, 38407, 38517, 38632, 38745], [11757.07, 11669.723, 11621.804, 11689.013, 11663.075], [6393.071, 6375.279, 6416.2, 6377.388, 6409.926], [10.155, 25.211, 16.55, 36.575, 25.194], [62542.04598088624, 4900.0075641125995, 1228.2471260613102, 2334.0317368739707, 2258.0933321243338], [583, 584, 585, 586, 587]], [8, 5452, [38289, 38415, 38523, 38639, 38751, 38862], [12897.227, 12910.569, 12910.567, 12896.927, 12883.667, 12972.376], [40676.518, 40880.817, 40730.018, 40762.109, 40842.715, 40722.833], [21.791, 24.754, 18.604, 26.323, 29.269, 21.049], [793.6659642421838, 11231.873476013128, 1350.7357332346598, 2664.8442375189775, 3040.0409681782517, 2881.788522769745], [583, 584, 585, 586, 587, 588]], [7, 5453, [38297, 38423, 38528, 38648, 38758, 38869], [18485.938, 18486.168, 18513.126, 18490.541, 18488.392, 18494.344], [33472.973, 33471.302, 33448.214, 33433.104, 33476.274, 33461.711], [12.732, 10.112, 14.981, 16.252, 9.653, 11.427], [1481.2975178909983, 1838.3087923560104, 1427.5135111046948, 1551.684384597576, 1720.783500733049, 1603.4397164922927], [583, 584, 585, 586, 587, 588]], [4, 5456, [38315, 38442, 38548, 38666, 38775, 38883], [25020.625, 25086.768, 25200.535, 25184.153, 25261.58, 25184.933], [29140.014, 29072.078, 29017.334, 29099.658, 29024.574, 28938.222], [30.304, 39.253, 23.655, 22.753, 13.722, 21.582], [8252.288849533721, 1388.4820823602506, 1971.8570921723915, 4404.226661237174, 609.9749882579633, 850.0919735043284], [583, 584, 585, 586, 587, 588]], [11, 5488, [38513, 38628, 38741, 38855, 38951, 39059, 39170, 39272], [9648.378, 9614.583, 9619.372, 9546.699, 9533.392, 9550.772, 9589.251, 9557.671], [54682.377, 54692.204, 54755.596, 54688.818, 54716.022, 54702.266, 54656.778, 54639.59], [24.571, 14.112, 17.051, 17.846, 22.224, 15.691, 18.966, 27.656], [2199.428213272508, 3200.504498611509, 8396.62210094885, 3061.0701970895384, 2631.1953369704006, 2160.757605443671, 3438.7716112588246, 2576.882531951221], [585, 586, 587, 588, 589, 590, 591, 592]], [9, 5495, [38611, 38723, 38837, 38937, 39045], [4152.8, 4017.421, 3951.739, 3967.854, 4076.606], [47213.276, 47026.783, 47032.7, 47087.018, 47031.761], [15.798, 23.364, 17.723, 31.603, 28.821], [32198.07990867173, 729.1715060615018, 1032.2399311652389, 2566.0622856509954, 2200.6807403917214], [586, 587, 588, 589, 590]], [11, 5499, [38736, 38853, 38947, 39056, 39164, 39268], [8889.833, 8872.779, 8862.079, 8865.843, 8866.445, 8875.327], [54964.888, 54981.013, 54962.209, 54990.668, 55029.431, 54987.527], [19.366, 15.545, 13.873, 14.395, 24.209, 10.03], [1717.7153564590012, 1049.9983518831905, 1644.842781377317, 2038.395269921214, 2283.061397489078, 1371.8594383321472], [587, 588, 589, 590, 591, 592]], [1, 5502, [38637, 38750, 38861, 38957, 39065, 39178, 39275, 39371, 39465, 39559, 39648, 39733, 39815, 39905, 39999, 40083, 40173, 40269, 40345, 40415, 40481, 40556, 40640, 40713, 40801, 40872, 40936], [12470.877, 12540.901, 12650.035, 12640.043, 12584.205, 12511.501, 12508.801, 12544.183, 12555.555, 12499.888, 12537.632, 12497.893, 12504.979, 12515.855, 12497.05, 12518.001, 12535.639, 12519.097, 12549.178, 12567.89, 12534.558, 12529.852, 12500.156, 12489.765, 12499.907, 12492.31, 12504.689], [5377.023, 5426.454, 5512.979, 5501.989, 5512.594, 5550.736, 5561.931, 5550.587, 5534.335, 5549.292, 5538.391, 5554.568, 5548.43, 5545.741, 5547.015, 5561.301, 5548.407, 5546.293, 5544.655, 5540.964, 5540.994, 5570.375, 5544.013, 5548.197, 5537.516, 5534.532, 5538.266], [15.099, 29.032, 12.493, 17.725, 16.696, 8.262, 8.376, 14.295, 11.26, 12.962, 12.022, 10.22, 6.753, 10.331, 6.929, 6.968, 10.025, 10.91, 12.919, 12.52, 13.975, 11.177, 8.457, 7.019, 6.59, 6.353, 12.423], [53538.121383757025, 2080.5927927077887, 2006.460949696684, 3459.356970815502, 2697.7395301632396, 2969.0040409708668, 2524.693723207557, 2515.9405435511435, 2719.245075518975, 2375.1430812319086, 3718.4168169560844, 3524.022006760241, 3299.677219511977, 3276.5272650572065, 2556.779859894168, 2828.0529200974142, 1992.3287540694905, 2067.0257895531277, 3260.1794288891606, 2213.76137232787, 2349.9182121569374, 1228.266781779774, 3570.4890049568144, 3054.8355210404543, 3833.0664036256217, 3937.4150470915915, 1669.7574889359078], [586, 587, 588, 589, 590, 591, 592, 593, 594, 595, 596, 597, 598, 599, 600, 601, 602, 603, 604, 605, 606, 607, 608, 609, 610, 611, 612]], [7, 5504, [38866, 38963, 39071, 39184, 39278, 39378, 39470, 39565, 39652, 39738, 39821, 39911, 40003, 40089, 40177, 40274, 40350, 40418, 40483, 40559, 40646, 40717, 40807], [17687.447, 17723.929, 17713.298, 17699.184, 17694.875, 17707.059, 17692.383, 17674.735, 17628.609, 17713.334, 17698.649, 17701.409, 17694.036, 17652.818, 17711.1, 17678.602, 17719.255, 17702.821, 17690.971, 17740.648, 17702.944, 17699.942, 17714.481], [33518.128, 33521.028, 33488.706, 33530.907, 33535.382, 33520.705, 33537.551, 33524.231, 33443.481, 33491.631, 33511.407, 33532.589, 33506.994, 33535.079, 33518.612, 33493.086, 33538.054, 33515.38, 33487.415, 33542.921, 33513.895, 33547.0, 33466.55], [35.743, 23.697, 25.078, 17.408, 17.081, 21.419, 22.461, 18.376, 14.2, 15.148, 10.047, 17.74, 10.058, 17.559, 17.687, 17.553, 20.3, 18.946, 11.54, 19.966, 12.035, 10.471, 18.352], [682.6323966932697, 1174.5700234257106, 3177.13382605426, 1156.3161952295254, 1105.3849852620933, 1085.9684715922344, 1410.1847791056443, 1122.3089433386772, 3085.539053020536, 1258.1953343003552, 1683.4381135093788, 1715.52435991279, 1389.51199040431, 1112.909940011502, 2237.9528729817835, 792.0625360447331, 3354.5129976384223, 1623.9896198318277, 3233.800985556486, 1229.2311075043015, 2082.324591439545, 2114.8207998160037, 1738.1225708938568], [588, 589, 590, 591, 592, 593, 594, 595, 596, 597, 598, 599, 600, 601, 602, 603, 604, 605, 606, 607, 608, 609, 610]], [2, 5545, [38955, 39064, 39176, 39274, 39368], [11878.261, 11890.804, 11922.434, 11904.874, 11918.473], [11906.948, 11911.26, 11996.724, 12009.573, 12047.379], [21.788, 17.486, 18.541, 17.67, 14.551], [6318.807699009438, 8312.780986385871, 3276.5518812022947, 5103.542705665212, 4159.603301862439], [589, 590, 591, 592, 593]], [8, 5546, [39066, 39179, 39276, 39373, 39466, 39560, 39650], [12960.049, 12880.516, 12901.013, 12935.173, 12985.384, 12944.954, 12968.556], [40792.37, 40704.834, 40706.473, 40760.988, 40755.514, 40779.72, 40695.916], [31.37, 13.807, 14.682, 10.209, 19.058, 28.059, 16.602], [1638.309683185803, 970.2397621243492, 1887.3271620741039, 1492.0386638334062, 2264.2744577100343, 1406.4345462194412, 1586.5755305709497], [590, 591, 592, 593, 594, 595, 596]], [10, 5549, [38969, 39076, 39191, 39286, 39384, 39478, 39573], [20450.681, 20561.103, 20351.903, 20322.513, 20353.641, 20374.723, 20413.361], [48949.781, 48945.482, 48984.947, 49001.759, 49039.294, 48954.479, 48982.359], [25.946, 40.339, 17.32, 11.529, 15.626, 16.443, 19.739], [4470.915190130479, 2110.3720609791967, 3602.663075036369, 6100.412386660782, 3045.35090263777, 9345.205109706556, 14221.31312729967], [589, 590, 591, 592, 593, 594, 595]], [14, 5550, [39077, 39193, 39288, 39386, 39479], [20671.361, 20615.938, 20672.359, 20639.634, 20590.122], [63900.879, 63997.169, 63945.537, 63975.48, 63976.255], [17.513, 23.671, 27.027, 35.018, 19.472], [11020.320000683814, 3129.1481096235966, 4800.431596988054, 2096.6412462847647, 1576.0794145734349], [590, 591, 592, 593, 594]], [14, 5552, [39082, 39197, 39291, 39389, 39483, 39577, 39667], [21481.602, 21395.832, 21437.206, 21462.629, 21424.474, 21406.983, 21384.281], [62859.072, 62956.713, 62865.864, 62832.586, 62842.123, 62856.365, 62770.348], [21.34, 22.188, 34.967, 23.719, 9.961, 19.551, 20.561], [7832.104282688896, 12531.792783913448, 2706.8250772835677, 552.7721817857594, 62300.59578761081, 3521.5264724711474, 12909.102900909516], [590, 591, 592, 593, 594, 595, 596]], [3, 5562, [39034, 39136, 39248, 39339, 39442, 39531], [718.486, 694.106, 671.882, 719.053, 603.175, 581.061], [19032.542, 18956.189, 18971.508, 19052.086, 19110.032, 18971.045], [23.844, 22.755, 20.655, 22.471, 18.898, 15.7], [10172.76183570126, 4359.117083358421, 8451.804196317788, 30525.761854915556, 16250.287261325368, 20151.117023074996], [590, 591, 592, 593, 594, 595]], [3, 5564, [39038, 39140, 39251, 39343, 39445, 39535, 39622, 39713, 39788, 39881, 39970, 40055], [1560.057, 1581.779, 1553.67, 1506.255, 1479.723, 1547.901, 1512.742, 1495.328, 1585.424, 1580.333, 1565.346, 1562.298], [18821.319, 18804.505, 18798.371, 18820.228, 18802.382, 18771.941, 18778.663, 18789.725, 18728.927, 18701.44, 18773.643, 18710.229], [15.71, 9.907, 6.951, 12.195, 11.508, 9.431, 15.825, 19.768, 17.818, 14.186, 24.991, 16.477], [2486.567284817732, 3325.180711357371, 2250.874294348344, 1859.9447417424062, 1994.3691278423132, 1730.5432558671098, 2006.054270287446, 1278.9314113672722, 997.0608588845984, 1789.7653966477214, 1021.8546067039211, 565.2456379372312], [590, 591, 592, 593, 594, 595, 596, 597, 598, 599, 600, 601]], [6, 5581, [39323, 39428, 39519, 39607, 39693, 39771, 39860, 39955, 40039, 40128, 40223, 40311, 40382, 40453], [43604.689, 43548.327, 43606.063, 43569.015, 43647.171, 43600.411, 43556.315, 43555.946, 43552.146, 43572.307, 43593.131, 43540.442, 43579.788, 43540.357], [31780.389, 31817.102, 31778.493, 31810.746, 31801.62, 31801.158, 31802.719, 31785.846, 31804.485, 31809.608, 31799.9, 31712.719, 31828.604, 31790.128], [25.699, 21.65, 14.36, 13.365, 9.367, 8.366, 12.406, 21.428, 12.288, 15.237, 12.129, 28.213, 18.031, 12.637], [840.3505857606194, 2096.79990793436, 1288.720385741644, 1656.7801507458164, 5351.9218943687565, 3767.525540178192, 2159.86646551515, 1789.804206079829, 1686.623258982813, 3016.733608728845, 2316.644165347121, 1684.1766893219842, 1554.941789486675, 2430.418240960195], [592, 593, 594, 595, 596, 597, 598, 599, 600, 601, 602, 603, 604, 605]], [5, 5587, [39147, 39255, 39347, 39449, 39540], [2771.648, 2804.527, 2851.732, 2754.372, 2674.905], [30498.796, 30455.051, 30450.846, 30446.077, 30477.129], [33.157, 24.33, 25.991, 32.702, 24.857], [4708.965064206504, 1936.303159770349, 859.6450394971433, 2834.2555307586554, 6547.930283146488], [591, 592, 593, 594, 595]], [3, 5596, [39340, 39443, 39530, 39620, 39711, 39785, 39878, 39968, 40051, 40143, 40239, 40326], [648.46, 629.964, 518.141, 533.896, 535.193, 538.946, 553.754, 497.005, 510.792, 555.85, 571.148, 518.092], [19316.834, 19255.252, 19226.975, 19228.258, 19189.119, 19222.965, 19177.98, 19185.807, 19136.854, 19088.031, 19202.328, 19164.84], [21.636, 20.311, 14.313, 15.131, 16.189, 14.808, 21.22, 13.116, 14.987, 15.713, 19.548, 21.388], [5512.665755705952, 13785.480786610424, 2999.053251882309, 2825.2261662308406, 12179.254238289877, 2516.559269157864, 9890.85971117579, 4642.513884096603, 5530.856728626609, 20394.04357654918, 3682.1953937933563, 4872.771878051864], [593, 594, 595, 596, 597, 598, 599, 600, 601, 602, 603, 604]], [1, 5602, [39366, 39463, 39557, 39645, 39731, 39812, 39902, 39995, 40079, 40170, 40265], [11693.022, 11791.489, 11710.653, 11623.352, 11512.439, 11536.11, 11617.648, 11513.802, 11558.149, 11589.581, 11612.201], [6371.119, 6398.681, 6411.947, 6306.82, 6275.072, 6250.501, 6274.441, 6244.07, 6265.902, 6259.955, 6241.148], [22.888, 20.849, 23.345, 33.844, 23.557, 15.057, 21.138, 13.492, 18.739, 16.156, 26.026], [2726.3307414136175, 10430.600481895402, 2491.9148639746986, 1630.2256762218733, 2226.556426624768, 1999.9779822115895, 4556.041122427471, 1360.9347047521478, 1770.7549932712193, 2092.826810442817, 1891.7191416914825], [593, 594, 595, 596, 597, 598, 599, 600, 601, 602, 603]], [14, 5607, [39390, 39486, 39578, 39668, 39749], [22007.311, 22012.848, 21991.125, 22011.209, 22015.248], [63181.725, 63260.309, 63254.466, 63159.331, 63223.377], [21.768, 14.059, 25.351, 31.264, 14.538], [3122.989756762266, 784.1964281085603, 1727.510723947455, 2756.460411352318, 2807.0256841923], [593, 594, 595, 596, 597]], [2, 5616, [39464, 39558, 39646, 39732, 39814, 39904], [11739.431, 11838.472, 11792.672, 11896.195, 11872.768, 11865.495], [11795.16, 11808.981, 11822.56, 11902.332, 11938.358, 11895.483], [24.741, 29.773, 19.48, 14.107, 7.31, 12.258], [6093.902513418192, 2454.2824344688565, 6791.418038732693, 4825.8574526298025, 3863.354180051941, 3671.7350454344582], [594, 595, 596, 597, 598, 599]], [10, 5618, [39474, 39568, 39658, 39741, 39824, 39917], [19491.215, 19545.5, 19506.104, 19589.131, 19454.625, 19458.342], [48218.706, 48169.624, 48129.116, 48182.348, 48169.942, 48176.839], [14.118, 27.17, 20.279, 26.951, 23.19, 20.172], [1688.6429591841145, 1822.502698872581, 1565.8064308125045, 5949.819618799864, 645.1142492637186, 1617.2768689549753], [594, 595, 596, 597, 598, 599]], [0, 5623, [39502, 39595, 39680, 39759, 39843, 39938, 40026, 40116], [33134.957, 33149.896, 33124.634, 33119.387, 33142.824, 33149.778, 33226.826, 33212.674], [4492.212, 4490.247, 4491.789, 4465.626, 4478.044, 4496.783, 4494.387, 4549.323], [24.363, 14.672, 24.002, 19.177, 14.494, 15.971, 15.068, 24.188], [1199.7604090314353, 1303.204435469914, 2499.0098576713985, 1134.9328958749234, 1291.7457610421404, 819.2699659000348, 19298.295251768453, 3574.840175719361], [594, 595, 596, 597, 598, 599, 600, 601]], [13, 5648, [39697, 39777, 39867, 39961, 40043, 40133, 40229], [47224.088, 47174.825, 47194.207, 47189.941, 47182.876, 47201.237, 47148.484], [60970.781, 60964.415, 60940.614, 61006.825, 60963.713, 60936.928, 60993.366], [26.755, 15.848, 12.814, 19.774, 20.059, 9.796, 18.993], [7372.172358545282, 2464.637967286047, 2447.837944874635, 1744.1861570853885, 3998.781584524398, 2379.2625236001195, 1258.0551666646713], [596, 597, 598, 599, 600, 601, 602]], [5, 5664, [39884, 39975, 40060, 40151, 40245, 40331, 40397, 40471, 40535, 40613], [2568.568, 2594.368, 2539.31, 2583.72, 2595.02, 2550.633, 2589.275, 2422.394, 2547.623, 2573.657], [29249.503, 29215.68, 29213.885, 29226.786, 29229.087, 29230.53, 29210.471, 29253.53, 29234.179, 29188.932], [16.584, 15.127, 12.512, 11.476, 18.013, 17.007, 33.715, 33.986, 26.463, 14.703], [1832.6000024815196, 1600.3319030975115, 1462.420488893256, 2652.824753746341, 1555.9564221570693, 2614.5353365960977, 1000.666015481288, 1410.6322639059545, 1200.4044471176296, 1177.209487217481], [599, 600, 601, 602, 603, 604, 605, 606, 607, 608]], [11, 5670, [39809, 39899, 39990, 40075, 40166, 40261, 40342, 40410, 40476], [8306.678, 8289.687, 8351.335, 8327.692, 8323.592, 8374.97, 8315.766, 8318.166, 8383.358], [54679.132, 54647.33, 54622.587, 54639.198, 54645.069, 54667.911, 54612.711, 54679.951, 54611.502], [15.786, 12.837, 11.378, 13.453, 10.679, 16.164, 23.266, 28.688, 25.102], [2585.3409725115785, 2246.8063109994514, 1625.7126278629946, 1476.0675026315587, 1869.6909678084735, 1788.4610734631203, 1184.7373600045378, 1553.2743945625923, 2208.4016198969875], [598, 599, 600, 601, 602, 603, 604, 605, 606]], [9, 5692, [40250, 40334, 40400, 40473, 40541, 40618, 40702], [4127.806, 4039.4, 4041.01, 4038.085, 3936.298, 4045.958, 4014.551], [48593.8, 48652.979, 48642.391, 48648.174, 48753.221, 48624.837, 48664.352], [25.514, 19.225, 14.539, 12.957, 23.544, 12.539, 17.113], [1042.2319226389668, 2695.1344070305026, 2899.889053001492, 2647.203522455892, 21212.113458842363, 1779.1311266396046, 1568.3418327602542], [603, 604, 605, 606, 607, 608, 609]], [1, 5695, [40412, 40479, 40553, 40635, 40710], [11544.656, 11557.226, 11527.012, 11506.758, 11602.812], [6208.203, 6288.721, 6236.372, 6194.061, 6251.96], [24.091, 31.301, 13.237, 16.34, 12.87], [1230.0340354471323, 1974.7596044684344, 1980.9010121873555, 1251.4811442864266, 506.2598914690191], [605, 606, 607, 608, 609]], [2, 5696, [40081, 40171, 40267, 40344, 40414, 40480, 40554, 40638, 40712, 40800, 40870, 40934, 41003, 41068, 41135, 41197], [11898.081, 11876.754, 11881.527, 11902.063, 11906.646, 11862.891, 11895.075, 11950.824, 11918.541, 11893.851, 11877.174, 11889.504, 11871.509, 11869.319, 11887.115, 11895.582], [12024.306, 11956.687, 11986.166, 12010.456, 12030.759, 12028.074, 11963.691, 12021.709, 12046.565, 11982.364, 11953.243, 11954.082, 11947.696, 11953.342, 11996.135, 11972.352], [14.411, 11.04, 14.365, 12.84, 16.624, 18.494, 18.001, 14.705, 14.498, 16.066, 11.118, 17.351, 13.681, 16.784, 13.736, 20.985], [2245.2267569163464, 2404.239385582613, 3232.9850066813483, 3883.2796858214247, 3631.827163644319, 3270.9540627236966, 1986.2194999613055, 1348.196242623636, 3490.7178733993196, 1474.8670214055, 1519.7682347879672, 995.2796204635832, 1712.2922844838824, 1772.6257356977212, 2575.5622901752795, 1955.5390473380312], [601, 602, 603, 604, 605, 606, 607, 608, 609, 610, 611, 612, 613, 614, 615, 616]], [10, 5698, [40094, 40181, 40278, 40353, 40425, 40490], [19439.601, 19462.867, 19485.314, 19500.739, 19505.19, 19432.264], [48176.893, 48172.163, 48158.912, 48191.741, 48163.732, 48188.748], [16.291, 21.424, 29.555, 30.918, 23.689, 32.746], [1623.0948042049713, 1460.6231127558085, 1431.5684074085848, 1956.501344586945, 995.448503594728, 2550.3883563099616], [601, 602, 603, 604, 605, 606]], [0, 5719, [40582, 40669, 40739, 40829, 40899, 40964, 41027, 41096, 41157, 41223, 41289, 41360], [33131.291, 33120.161, 33118.175, 33159.993, 33106.824, 33122.793, 33121.659, 33102.848, 33156.324, 33137.07, 33115.526, 33110.6], [4506.857, 4444.305, 4501.138, 4504.303, 4507.719, 4441.706, 4277.18, 4362.016, 4450.687, 4422.134, 4417.917, 4336.195], [17.906, 18.165, 23.454, 16.977, 21.446, 24.726, 35.559, 29.824, 30.48, 21.2, 12.277, 33.153], [1503.4411304613473, 448.05752893813235, 1253.680530510998, 823.4813142830301, 1603.4795564235258, 1542.1782720322235, 3216.152654359061, 2486.148620229827, 2524.876740617322, 4252.660279139883, 45503.67245531601, 2958.2673261922955], [607, 608, 609, 610, 611, 612, 613, 614, 615, 616, 617, 618]], [2, 5731, [40551, 40634, 40709, 40798, 40869], [11023.341, 11024.943, 11024.877, 11037.427, 11014.118], [11315.097, 11331.174, 11328.305, 11312.486, 11287.841], [12.949, 15.663, 10.174, 10.221, 20.378], [2417.1799720173276, 826.202538254749, 1617.9530174297906, 1469.551701250464, 1337.433677288755], [607, 608, 609, 610, 611]], [4, 5752, [40104, 40189, 40287, 40360, 40429], [24352.974, 24349.822, 24388.238, 24350.294, 24378.569], [28193.351, 28144.947, 28149.816, 28152.531, 28130.91], [44.16, 27.828, 22.503, 18.912, 12.737], [1386.177377301605, 1358.4419056591946, 1873.420909659594, 1984.1446889534168, 1690.261933019458], [601, 602, 603, 604, 605]], [4, 5774, [40727, 40815, 40889, 40950, 41016, 41082, 41145, 41211, 41280, 41349], [24081.844, 24109.577, 24125.415, 24102.522, 24105.474, 24116.432, 24082.338, 24071.036, 24070.073, 24072.809], [27820.306, 27824.531, 27824.451, 27832.137, 27818.095, 27810.908, 27795.647, 27808.034, 27791.022, 27860.369], [9.555, 8.777, 11.118, 7.925, 8.49, 11.23, 20.188, 9.85, 8.001, 26.923], [3278.674836695733, 2695.803321303557, 3312.713827173113, 3344.459176267002, 2928.9039872151266, 2380.0788506384415, 1441.8442409169725, 1757.715842173498, 2759.308549185928, 2234.704256808026], [609, 610, 611, 612, 613, 614, 615, 616, 617, 618]], [5, 5788, [40986, 41050, 41113, 41178, 41240, 41310], [1710.604, 1738.26, 1746.103, 1704.749, 1755.708, 1735.104], [29260.367, 29264.121, 29249.294, 29303.63, 29248.026, 29336.246], [22.446, 36.378, 28.556, 21.004, 15.776, 15.426], [2922.261537464872, 1842.959390651571, 1349.7996058315584, 2419.131472400938, 2082.3183690951546, 1356.7739599414049], [613, 614, 615, 616, 617, 618]], [5, 5789, [40852, 40916, 40987, 41052, 41115, 41179, 41239, 41311, 41379, 41432, 41485, 41526, 41579, 41638], [1808.535, 1790.397, 1786.212, 1800.481, 1771.484, 1805.542, 1781.488, 1815.187, 1786.434, 1767.218, 1658.721, 1768.996, 1795.272, 1743.409], [27899.854, 27880.156, 27894.691, 27913.222, 27900.354, 27932.917, 27915.383, 27943.083, 27893.682, 27946.996, 27912.077, 27957.16, 27974.129, 27950.005], [15.635, 14.555, 15.655, 14.501, 15.14, 18.577, 15.121, 17.15, 17.891, 22.248, 42.433, 18.103, 27.478, 27.635], [2574.4844272379637, 3878.963531917082, 1893.1023395110103, 1485.286825333752, 3155.208578342477, 3095.4076641390257, 2667.787469164748, 1788.6996918356174, 1347.145409001845, 7785.022443301436, 2943.4702055268936, 4738.72049239583, 2241.588731573788, 3045.7491052693263], [611, 612, 613, 614, 615, 616, 617, 618, 619, 620, 621, 622, 623, 624]], [5, 5790, [40989, 41056, 41116, 41181, 41243, 41313], [2547.846, 2582.087, 2531.423, 2497.527, 2556.384, 2451.466], [29188.951, 29174.798, 29133.962, 29198.156, 29209.475, 29170.397], [20.062, 23.782, 30.054, 42.532, 28.028, 22.962], [2232.5109942201566, 1722.0107139432464, 1855.8306576854507, 1317.8676880779065, 3192.8547884007635, 4821.0660777430785], [613, 614, 615, 616, 617, 618]], [7, 5795, [41007, 41070, 41137, 41201, 41265, 41340, 41399, 41451, 41500, 41544, 41595, 41656, 41712, 41762], [17712.882, 17766.414, 17717.507, 17689.835, 17703.43, 17706.213, 17710.656, 17724.972, 17682.264, 17708.879, 17725.8, 17723.979, 17669.573, 17696.426], [33473.897, 33241.199, 33411.052, 33515.151, 33516.139, 33501.083, 33508.843, 33439.061, 33443.028, 33445.536, 33523.523, 33516.838, 33526.911, 33539.83], [11.278, 16.309, 18.886, 6.831, 7.944, 7.774, 7.688, 21.783, 18.962, 21.187, 18.253, 18.332, 15.069, 9.432], [3122.723869546709, 3496.705056675489, 3524.8039237293433, 3234.1672674084743, 3677.0175568975874, 3661.8866648147145, 3799.3246793365224, 3451.695023644751, 7299.302455452385, 4221.524046931367, 2302.5281958938717, 1016.413537485108, 2191.032441707634, 2452.953971646529], [613, 614, 615, 616, 617, 618, 619, 620, 621, 622, 623, 624, 625, 626]], [3, 5805, [41046, 41111, 41176, 41237, 41308, 41377, 41429, 41482, 41524], [591.326, 597.249, 551.418, 550.049, 578.54, 627.777, 613.204, 534.291, 538.333], [18757.792, 18786.78, 18799.901, 18844.142, 18787.553, 18760.682, 18826.265, 18717.847, 18847.688], [17.979, 13.731, 15.649, 26.141, 22.203, 14.19, 34.814, 20.165, 23.186], [1926.725363762523, 2201.8616486364954, 2776.29252537974, 7316.3707614774485, 2285.4574417539116, 4002.171890859915, 1658.4877737517795, 7001.312427318859, 4713.987372271769], [614, 615, 616, 617, 618, 619, 620, 621, 622]], [2, 5826, [41131, 41195, 41260, 41333, 41394, 41446, 41494, 41533, 41587, 41648, 41706], [10496.276, 10482.337, 10495.355, 10479.546, 10471.804, 10459.343, 10512.717, 10479.407, 10489.644, 10454.092, 10498.866], [10864.435, 10824.656, 10795.968, 10812.389, 10797.622, 10848.247, 10802.075, 10836.231, 10802.274, 10690.636, 10553.985], [2.702, 15.803, 7.709, 10.189, 13.792, 20.94, 20.371, 15.463, 19.356, 24.054, 31.965], [351.0850764243331, 2062.495959040726, 2341.5480653893524, 1912.1532895890082, 1596.8390389674512, 959.6108533734987, 1386.5749132778255, 1209.4330668352575, 2410.2895167096144, 4679.882557020328, 6495.87530674057], [615, 616, 617, 618, 619, 620, 621, 622, 623, 624, 625]], [1, 5850, [41263, 41335, 41396, 41447, 41495, 41537, 41590, 41649, 41709, 41759, 41812, 41854, 41904, 41953], [12626.368, 12611.321, 12616.358, 12620.32, 12646.491, 12628.924, 12608.055, 12619.841, 12623.582, 12654.976, 12622.407, 12633.566, 12625.118, 12608.274], [5774.269, 5769.606, 5782.646, 5770.448, 5735.919, 5749.088, 5789.063, 5772.34, 5773.159, 5761.288, 5770.767, 5784.943, 5788.329, 5771.047], [15.072, 8.521, 12.321, 16.132, 22.438, 17.942, 11.937, 9.536, 9.751, 10.844, 9.467, 11.786, 11.43, 9.432], [905.9045433511667, 1554.0772057286774, 1846.4733987218458, 2581.983692511433, 2111.149632287753, 2735.0432148081, 1885.2915887157194, 1773.1895825247716, 2274.3691943601007, 1619.605521496817, 2573.9646647338063, 1691.5025568807453, 2231.6202438479145, 1971.0573285577987], [617, 618, 619, 620, 621, 622, 623, 624, 625, 626, 627, 628, 629, 630]], [6, 5865, [41517, 41567, 41627, 41687, 41734, 41783, 41834, 41885, 41933, 41982], [43354.922, 43367.728, 43423.36, 43356.587, 43353.106, 43354.426, 43369.915, 43400.989, 43364.394, 43373.366], [31287.372, 31287.939, 31268.625, 31263.525, 31272.242, 31269.994, 31293.702, 31292.702, 31275.123, 31266.189], [25.391, 19.16, 25.777, 11.958, 21.977, 14.271, 17.569, 9.608, 13.159, 14.451], [3063.9959223567375, 1632.0178972093977, 3656.233796858946, 1793.9515300425069, 1715.116480168946, 1397.808361443714, 1723.7549961560662, 1475.596128793917, 1778.8690869335608, 1210.4742446775842], [621, 622, 623, 624, 625, 626, 627, 628, 629, 630]], [5, 5870, [41641, 41697, 41746, 41800, 41847, 41894, 41941, 41992], [2409.094, 2381.43, 2434.454, 2414.117, 2449.993, 2442.791, 2460.493, 2517.079], [30455.678, 30533.364, 30449.084, 30520.583, 30471.998, 30474.156, 30520.377, 30475.031], [19.263, 29.361, 25.9, 25.527, 31.627, 38.74, 24.473, 25.851], [1156.1511551171116, 4254.523920248567, 5815.161604987321, 901.0574633788068, 2583.3153548164455, 1378.3394216894346, 2094.9374974053712, 3437.8210865547926], [624, 625, 626, 627, 628, 629, 630, 631]], [7, 5874, [41599, 41660, 41715, 41763, 41815, 41861], [18995.841, 18996.373, 19011.54, 19052.727, 19046.218, 19107.693], [33453.516, 33464.359, 33442.953, 33462.26, 33479.167, 33483.039], [13.238, 15.106, 11.35, 21.011, 18.744, 26.399], [2313.0614385489903, 2473.678508822907, 2023.272692347775, 1396.7330967394505, 1804.0906143805914, 2516.312080082939], [623, 624, 625, 626, 627, 628]], [2, 5927, [41952, 42005, 42057, 42119, 42179, 42242, 42306, 42372, 42437, 42486, 42543], [11887.941, 11897.523, 11889.833, 11882.513, 11913.185, 11883.426, 11891.878, 11885.514, 11928.833, 11917.797, 11886.005], [11953.024, 12000.596, 12081.745, 12103.21, 12012.349, 12057.823, 12022.342, 12054.234, 11989.992, 12044.944, 11958.232], [20.678, 18.068, 19.149, 30.9, 13.411, 20.903, 14.946, 22.436, 14.191, 15.425, 13.641], [695.4647828030277, 791.6252832122393, 2890.745403760731, 2263.1518988769362, 2157.369670487317, 2916.1985743994037, 2119.825274218871, 1243.2429070572507, 2942.194271546938, 2038.71421346228, 951.3518083297939], [630, 631, 632, 633, 634, 635, 636, 637, 638, 639, 640]], [4, 5932, [41965, 42022, 42071, 42134, 42191], [25668.567, 25698.807, 25756.79, 25696.906, 25693.644], [29626.343, 29699.001, 29547.143, 29607.739, 29714.958], [34.526, 18.43, 21.356, 26.339, 24.524], [1130.1201325424904, 549.176907757703, 778.8761059173589, 1066.2449696166118, 1336.7688428997724], [630, 631, 632, 633, 634]], [0, 5945, [42031, 42085, 42147, 42207, 42273, 42333, 42409, 42461, 42513, 42564], [34744.301, 34767.161, 34768.856, 34805.221, 34768.095, 34797.005, 34737.513, 34829.404, 34710.764, 34753.887], [3014.121, 2980.854, 3010.209, 2994.915, 2967.401, 2978.657, 2978.05, 2975.323, 2986.615, 3029.089], [15.243, 11.411, 13.481, 14.647, 27.014, 15.194, 30.404, 16.736, 19.05, 29.98], [1750.8621444623009, 2165.3346461901074, 1991.120225879787, 1742.4187552752758, 1378.6281752646937, 1157.28745295818, 2496.4929593845977, 1271.526568571831, 1004.1212808919224, 860.7043389502626], [631, 632, 633, 634, 635, 636, 637, 638, 639, 640]], [5, 5970, [41431, 41486, 41525, 41578, 41637], [1728.922, 1721.214, 1721.523, 1763.602, 1700.935], [29235.685, 29278.411, 29300.571, 29191.915, 29265.67], [19.901, 21.704, 23.272, 26.951, 19.967], [2377.454035894213, 4443.925055527214, 3981.9077522255498, 8902.89125337815, 1887.0524682827547], [620, 621, 622, 623, 624]], [8, 5974, [41448, 41496, 41539, 41592, 41652], [13030.198, 13057.799, 13154.902, 13172.499, 13216.477], [41564.974, 41548.067, 41624.911, 41551.269, 41623.232], [23.214, 17.88, 34.34, 39.065, 18.267], [2631.961578550461, 2992.6858284649024, 1599.700421205301, 1982.590152730265, 917.9347211656449], [620, 621, 622, 623, 624]], [10, 5980, [42186, 42251, 42313, 42385, 42445, 42493, 42548, 42605, 42661, 42719], [19419.939, 19390.257, 19387.051, 19355.313, 19362.084, 19374.647, 19297.444, 19407.256, 19406.788, 19381.652], [48150.602, 48147.08, 48151.161, 48158.674, 48148.155, 48122.657, 48176.243, 48134.595, 48133.885, 48153.555], [16.727, 25.007, 33.489, 21.146, 21.912, 29.399, 26.618, 33.328, 30.165, 24.729], [1290.7612792948387, 939.805108207898, 2349.2682918964506, 1543.1559257614783, 1586.8831720409423, 859.7792638989383, 886.3176297864264, 1012.252940375799, 931.4866286116089, 897.1876491746881], [634, 635, 636, 637, 638, 639, 640, 641, 642, 643]], [14, 5981, [42188, 42252, 42319, 42390, 42449, 42499], [21602.224, 21515.818, 21718.02, 21652.877, 21657.049, 21615.152], [62702.59, 62673.572, 62648.896, 62652.699, 62629.077, 62632.852], [20.386, 27.824, 30.528, 10.134, 16.248, 23.815], [1464.2168212770846, 1241.4271596250876, 1084.8368757653125, 752.1757344332528, 1186.673740523301, 1742.4295981005046], [634, 635, 636, 637, 638, 639]], [11, 5993, [42114, 42174, 42237, 42301, 42368], [8871.565, 8879.558, 8882.043, 8870.224, 8843.429], [55113.474, 55115.122, 55081.196, 55079.3, 55045.964], [37.738, 26.265, 17.828, 21.179, 17.874], [3925.4693687684735, 2097.0455208808808, 549.4962788761655, 1645.5418796249558, 787.5275943845181], [633, 634, 635, 636, 637]], [11, 6011, [42435, 42483, 42540, 42592, 42651, 42710], [9549.112, 9567.548, 9554.968, 9586.186, 9590.984, 9610.434], [54243.956, 54231.661, 54232.623, 54231.981, 54254.425, 54265.884], [10.444, 15.609, 5.673, 5.835, 12.45, 11.154], [2706.545780726335, 3518.8183571103, 3229.0780313626487, 3193.1038083846547, 1669.614488467088, 2200.089904967609], [638, 639, 640, 641, 642, 643]], [6, 6029, [42573, 42630, 42683, 42749, 42802], [43622.567, 43630.002, 43639.578, 43639.876, 43623.207], [30959.507, 30980.506, 30983.064, 31001.466, 31020.181], [28.22, 13.538, 13.452, 17.66, 17.031], [2518.0090463289707, 2458.793983668137, 2421.0031058938775, 1626.173659479609, 2154.7455076928304], [640, 641, 642, 643, 644]], [5, 6043, [42580, 42640, 42694, 42763, 42810, 42863, 42922], [2267.583, 2258.946, 2264.349, 2237.85, 2257.283, 2272.802, 2218.004], [28471.868, 28489.837, 28498.608, 28456.803, 28483.914, 28496.988, 28456.382], [17.006, 43.763, 17.524, 24.186, 25.123, 24.53, 20.497], [627.3285902241488, 1219.7001393135315, 1946.7320477946778, 1309.7507626641493, 1712.805217707758, 803.818117052454, 1678.021351201197], [641, 642, 643, 644, 645, 646, 647]], [2, 6048, [42599, 42654, 42713, 42774, 42824, 42877], [11962.235, 11908.932, 11922.263, 11891.062, 11878.197, 11930.519], [12199.425, 12094.952, 12076.573, 12212.049, 12209.543, 12288.043], [29.117, 23.221, 21.51, 33.525, 27.544, 19.038], [1713.5806801239853, 3755.3869300487218, 4329.266729759868, 1182.5321127223872, 1316.355697125121, 1258.7376888890713], [641, 642, 643, 644, 645, 646]], [3, 6057, [42692, 42760, 42809, 42860, 42919, 42977, 43034, 43102, 43151, 43209, 43271], [558.977, 601.382, 570.693, 527.964, 499.929, 528.237, 543.203, 536.321, 555.067, 474.625, 475.769], [19081.808, 19094.082, 19107.689, 19111.837, 19083.385, 19134.53, 19094.032, 19188.117, 19135.949, 19243.077, 19183.576], [13.469, 17.325, 17.039, 16.072, 17.965, 14.533, 11.862, 30.512, 15.366, 30.843, 28.713], [3124.29619535579, 3816.134897506325, 1988.1959503682413, 2139.469815990657, 940.1294077713097, 8063.439097498941, 2828.3152268968543, 4511.292679062087, 844.2050408040897, 2239.9785711236705, 2816.6047836373773], [643, 644, 645, 646, 647, 648, 649, 650, 651, 652, 653]], [1, 6063, [42775, 42826, 42879, 42939, 42998, 43057, 43119], [13317.721, 13325.126, 13386.85, 13317.021, 13336.916, 13354.93, 13349.026], [4648.935, 4712.538, 4613.497, 4667.201, 4669.477, 4637.814, 4672.899], [19.235, 25.325, 14.879, 20.137, 16.342, 24.377, 21.058], [803.620448832771, 2330.1175543567724, 974.5142155342924, 1444.278399878962, 1378.9487814108095, 1717.694205717586, 1417.0546764275973], [644, 645, 646, 647, 648, 649, 650]], [7, 6122, [43064, 43125, 43176, 43233, 43299], [18576.319, 18573.851, 18578.185, 18542.516, 18530.341], [33813.954, 33809.353, 33816.43, 33797.045, 33811.292], [33.71, 21.838, 15.236, 16.549, 29.265], [859.4805069379751, 2063.6990414077313, 2049.7668571508593, 923.9227379178005, 772.397777551607], [649, 650, 651, 652, 653]], [10, 6124, [42891, 42947, 43006, 43069, 43128, 43178, 43234, 43303, 43364, 43418, 43477], [19473.166, 19480.912, 19456.356, 19484.547, 19457.841, 19413.214, 19414.523, 19449.535, 19441.904, 19410.008, 19422.472], [48175.515, 48168.818, 48149.883, 48185.032, 48132.225, 48197.592, 48196.742, 48125.341, 48177.403, 48143.263, 48160.602], [14.552, 18.638, 11.629, 22.45, 14.28, 12.973, 18.756, 19.909, 15.827, 19.742, 21.484], [1357.1788252889173, 1616.53288608729, 1552.5293892473335, 957.0832233036773, 1915.1375825803439, 2143.4970039431296, 1689.63510127109, 1079.0300788003758, 1336.091576441674, 1291.916041943781, 1484.021284756334], [646, 647, 648, 649, 650, 651, 652, 653, 654, 655, 656]], [2, 6144, [43170, 43224, 43287, 43352, 43406, 43463], [11960.383, 11963.703, 11942.114, 11884.847, 11909.68, 11994.939], [12271.809, 12257.257, 12281.91, 12259.743, 12270.075, 12315.4], [24.925, 12.464, 12.488, 16.012, 46.616, 25.515], [2027.36563312785, 1812.0426592608426, 1704.533261531176, 2725.6863031116804, 2011.312577543333, 615.7911432821419], [651, 652, 653, 654, 655, 656]], [1, 6167, [43227, 43290, 43355, 43409, 43466, 43523, 43586, 43655, 43767, 43934, 44127, 44318, 44511, 44702, 44870, 45045, 45217, 45381, 45518, 45656, 45805, 45936, 46072, 46195, 46331, 46462, 46571, 46688, 46796, 46902, 47011, 47119, 47215, 47309, 47405, 47482, 47576, 47661, 47761, 47856, 47941, 48033, 48121, 48206, 48299, 48393, 48473, 48568], [13320.589, 13323.608, 13311.818, 13313.776, 13347.963, 13322.506, 13328.557, 13393.535, 13524.974, 13517.943, 13533.189, 13583.765, 13548.56, 13580.801, 13565.304, 13568.898, 13561.827, 13547.815, 13548.826, 13533.907, 13492.321, 13519.585, 13499.973, 13530.77, 13493.121, 13562.637, 13565.485, 13545.717, 13546.146, 13494.4, 13413.411, 13479.296, 13506.486, 13450.954, 13447.73, 13477.836, 13540.643, 13514.167, 13521.127, 13487.397, 13504.439, 13531.696, 13521.267, 13515.467, 13515.493, 13508.234, 13491.81, 13515.826], [4655.599, 4655.431, 4713.244, 4651.626, 4664.569, 4670.04, 4655.368, 4680.062, 4880.836, 4874.693, 4932.704, 5059.836, 5077.858, 5135.253, 5138.622, 5116.378, 4969.48, 5001.42, 4982.443, 4992.009, 4917.601, 5010.688, 4944.439, 4994.653, 4920.257, 4987.845, 4984.726, 4999.603, 5074.266, 4920.065, 4860.854, 4901.366, 4948.197, 5026.006, 4927.386, 4872.735, 4950.959, 5031.84, 4988.97, 5073.009, 4991.721, 5078.617, 4988.419, 5000.361, 4956.578, 5042.169, 4935.086, 4954.718], [15.007, 16.719, 30.952, 15.784, 19.422, 15.596, 29.962, 24.031, 19.59, 10.699, 19.454, 18.514, 20.041, 16.109, 16.263, 14.637, 15.659, 16.498, 16.724, 20.004, 21.578, 18.542, 21.446, 25.437, 28.895, 19.398, 17.053, 17.746, 19.247, 22.312, 23.115, 24.546, 23.88, 27.851, 23.691, 24.906, 16.658, 22.286, 18.869, 10.905, 28.798, 31.274, 25.716, 23.208, 20.25, 22.273, 20.074, 18.147], [2086.8262691458467, 1855.3816213890527, 1152.8292961788986, 2121.8580942258195, 2570.4562899886682, 977.3329595464847, 1618.7414783193487, 1257.3854891679819, 2383.453508829576, 2205.733749677861, 6442.479462962116, 5849.4707167913275, 5576.242447647148, 11189.147641339936, 8334.868054039032, 6980.5653054415125, 5878.1575784346805, 12462.122285332358, 4705.554953948615, 3389.659619464848, 5801.1190135985835, 2300.867839162647, 3817.441218308664, 4381.127245366465, 2620.245469132718, 3226.4514512415235, 5417.063225152969, 10031.692268892302, 2154.313031435385, 2572.324279435583, 8350.706192941194, 3572.5901850079467, 1893.299268110405, 3424.6852992182344, 3795.1662830757773, 2428.089428444294, 2386.4180592950074, 7714.689891273801, 1893.8528449744633, 67827.57967599876, 2943.5154232051345, 1479.4913041131615, 3035.936172175949, 2109.9656125187653, 1670.917642655005, 5368.098336736607, 3127.498260502968, 1671.4351803937557], [652, 653, 654, 655, 656, 657, 658, 659, 660, 661, 662, 663, 664, 665, 666, 667, 668, 669, 670, 671, 672, 673, 674, 675, 676, 677, 678, 679, 680, 681, 682, 683, 684, 685, 686, 687, 688, 689, 690, 691, 692, 693, 694, 695, 696, 697, 698, 699]], [1, 6168, [43228, 43291, 43356, 43410, 43467, 43524, 43587, 43656], [13637.669, 13651.427, 13624.926, 13670.211, 13626.346, 13670.553, 13661.003, 13664.164], [5184.962, 5220.072, 5226.568, 5164.703, 5204.936, 5230.823, 5243.484, 5229.756], [16.1, 33.66, 18.176, 23.66, 16.533, 16.242, 19.108, 19.29], [1695.6241375882407, 1000.03949249599, 1726.635062117095, 1079.275340540957, 1543.396363378584, 1674.3600429540254, 926.7269881257919, 1961.5959157012358], [652, 653, 654, 655, 656, 657, 658, 659]], [2, 6178, [43348, 43403, 43461, 43517, 43579], [10483.248, 10585.398, 10549.47, 10590.828, 10556.196], [11214.801, 11310.768, 11336.24, 11338.386, 11376.791], [31.918, 21.82, 31.367, 21.081, 32.575], [971.9301989987408, 1226.5588692395715, 1634.5871042859874, 1543.717071101487, 795.3044888744438], [654, 655, 656, 657, 658]], [2, 6179, [43349, 43404, 43462, 43518, 43580, 43649], [11076.436, 11100.883, 11122.322, 11093.075, 11030.529, 10861.225], [10661.99, 10705.006, 10685.011, 10682.329, 10672.764, 10786.114], [22.372, 11.651, 14.611, 11.645, 19.437, 38.46], [2569.105404351461, 1356.6175974785945, 1507.6860803680622, 2745.756113672545, 1548.919110726858, 3728.606523744304], [654, 655, 656, 657, 658, 659]], [8, 6181, [43292, 43357, 43411, 43468, 43525, 43588, 43657, 43768], [13681.802, 13740.063, 13722.44, 13712.003, 13752.416, 13714.651, 13722.282, 13739.655], [39948.576, 39960.57, 39953.849, 39947.631, 39950.193, 39958.987, 39947.474, 39978.522], [20.019, 9.712, 12.949, 11.615, 13.614, 15.72, 10.081, 15.273], [1276.1619672708503, 2030.035574646136, 1952.060247523703, 2067.906925108479, 2484.872288760375, 1664.125269982916, 2679.500579636693, 1670.719044031513], [653, 654, 655, 656, 657, 658, 659, 660]], [7, 6183, [43301, 43363, 43417, 43475, 43534, 43593, 43669, 43778], [18966.73, 18982.181, 19019.721, 19044.535, 19033.663, 18956.476, 19018.483, 18918.826], [33471.721, 33475.926, 33472.426, 33453.221, 33410.026, 33410.743, 33423.784, 33546.038], [27.061, 22.2, 12.976, 20.9, 21.444, 27.68, 22.529, 38.152], [1524.3207826193545, 2509.77409330203, 3143.6329508544773, 873.7680640973157, 1080.3273288767539, 1611.2630183052777, 1784.2707602062421, 3403.8344117288934], [653, 654, 655, 656, 657, 658, 659, 660]], [0, 6191, [43324, 43379, 43436, 43494, 43555, 43610, 43702], [34833.039, 34728.604, 34749.974, 34818.719, 34772.286, 34799.501, 34790.533], [2994.939, 3011.432, 3024.186, 2988.018, 3001.879, 2990.589, 3021.688], [24.435, 17.68, 29.117, 11.066, 11.866, 18.507, 26.398], [773.5060607590779, 1319.5435213436456, 1296.7863795863477, 1112.5202230032512, 1942.363736171717, 2128.961282675481, 954.157741282717], [653, 654, 655, 656, 657, 658, 659]], [2, 6222, [43648, 43760, 43921, 44114, 44306, 44498, 44689, 44861, 45034, 45206], [10549.52, 10598.241, 10439.744, 10494.24, 10536.813, 10421.092, 10341.161, 10451.499, 10380.435, 10352.866], [10548.89, 10630.164, 10623.233, 10614.647, 10461.803, 10408.246, 10478.98, 10503.705, 10461.143, 10525.945], [33.325, 29.467, 10.169, 14.345, 14.759, 15.705, 20.636, 21.201, 25.136, 24.642], [3110.5020809689186, 1285.695704145612, 37611.80980822341, 16045.103266089018, 26750.45948740371, 5828.609608507077, 2402.845670290513, 8582.258848969286, 2996.180701287238, 5447.636994448253], [659, 660, 661, 662, 663, 664, 665, 666, 667, 668]], [2, 6223, [43650, 43761, 43923, 44115, 44310, 44501, 44693, 44864, 45037, 45208, 45375, 45510, 45646, 45797, 45929, 46064, 46190, 46325, 46454, 46566, 46683, 46792, 46897, 47002, 47111], [10988.97, 10914.492, 11020.234, 11001.0, 11232.527, 11281.523, 11302.127, 11268.404, 11270.928, 11247.842, 11246.964, 11261.195, 11258.087, 11275.929, 11387.517, 11245.62, 11292.175, 11233.988, 11276.109, 11308.636, 11240.857, 11386.901, 11259.157, 11306.276, 11300.52], [11264.551, 11363.026, 11435.338, 11440.657, 11525.103, 11613.061, 11580.879, 11630.821, 11691.165, 11616.333, 11619.705, 11593.121, 11678.366, 11850.847, 12063.819, 11952.337, 11957.017, 12010.661, 11913.333, 11977.946, 11912.4, 11862.807, 11968.562, 11813.327, 11739.382], [24.225, 18.894, 19.868, 24.249, 13.39, 13.449, 15.267, 19.714, 15.491, 11.345, 13.182, 21.043, 20.172, 20.329, 22.661, 19.322, 22.127, 13.325, 28.384, 16.095, 16.9, 11.609, 21.352, 38.499, 26.318], [3488.352195660299, 3829.6131455308137, 9727.837393278734, 5360.53289660153, 30947.007422160972, 6757.556095288575, 5817.963615830673, 5755.6330640448605, 20013.421035232856, 3603.4222435201004, 2718.8729282608747, 1942.2021418234508, 8534.482949871133, 11197.687661737982, 27931.543385098954, 2793.781668495075, 3266.544513800376, 1816.5440955774015, 2379.1388017470294, 11912.677205247332, 1540.698134465356, 92139.43716952499, 1141.8661634994044, 1634.553925660674, 3833.847712784853], [659, 660, 661, 662, 663, 664, 665, 666, 667, 668, 669, 670, 671, 672, 673, 674, 675, 676, 677, 678, 679, 680, 681, 682, 683]], [2, 6224, [43651, 43762, 43925, 44117, 44311], [11248.248, 11249.917, 11265.81, 11262.877, 11253.345], [11983.521, 11951.063, 11811.37, 11870.752, 11793.052], [19.622, 17.945, 20.136, 29.067, 20.034], [620.2387475307523, 1126.7687426879859, 7708.942472443705, 5058.325848984035, 12733.014108749136], [659, 660, 661, 662, 663]], [10, 6229, [43675, 43784, 43953, 44146, 44335, 44529, 44719, 44890, 45062, 45232], [20159.708, 20190.592, 20129.491, 20081.441, 20064.572, 20081.288, 20159.701, 20125.479, 20063.447, 19970.241], [48684.282, 48655.723, 48492.028, 48506.422, 48441.241, 48485.139, 48565.356, 48541.782, 48502.591, 48413.395], [11.399, 38.043, 17.156, 22.889, 22.919, 17.68, 17.463, 17.957, 20.746, 16.897], [4067.3444392762694, 2102.7548576173026, 8136.764896174751, 4642.016740530425, 4992.890372175805, 6202.164362333323, 2954.5612190383777, 3057.4334789256427, 6135.58096339899, 1511.335178287073], [659, 660, 661, 662, 663, 664, 665, 666, 667, 668]], [4, 6236, [43685, 43804, 43981, 44173, 44363, 44556], [24188.784, 24063.302, 24228.232, 24207.275, 24203.95, 24137.401], [27489.059, 27635.155, 27629.348, 27603.805, 27653.782, 27602.143], [22.792, 26.652, 25.272, 16.852, 17.708, 22.15], [1312.5799535362685, 9403.910299892843, 6312.574527849575, 6365.125122227818, 17717.921936114326, 8462.641285285363], [659, 660, 661, 662, 663, 664]], [0, 6246, [43700, 43837, 44012, 44206, 44399], [34238.637, 34250.081, 34334.892, 34272.862, 34273.221], [3770.598, 3809.607, 3768.971, 3678.993, 3678.071], [17.671, 21.663, 16.235, 18.11, 23.583], [1184.1726788372507, 3998.615682969532, 1161.831101592595, 18487.567916016415, 9582.566862618482], [659, 660, 661, 662, 663]], [3, 6259, [43623, 43728, 43874, 44065, 44259, 44454, 44642, 44818, 44994], [712.561, 645.676, 702.491, 722.233, 759.246, 740.476, 750.123, 706.116, 642.161], [18958.591, 19015.859, 18988.529, 18957.229, 18929.781, 18945.086, 18849.894, 18953.563, 19072.106], [23.515, 18.869, 9.27, 11.435, 9.419, 10.94, 14.687, 15.772, 30.461], [3737.7335025776833, 9440.067498708388, 11163.199794779337, 15567.456232116248, 37224.990506881484, 43957.61265898704, 33495.6252857129, 34859.993002412586, 8224.994039153788], [659, 660, 661, 662, 663, 664, 665, 666, 667]], [5, 6261, [43626, 43731, 43876, 44069, 44264], [1751.747, 1722.71, 1748.879, 1705.236, 1620.815], [27679.109, 27743.575, 27746.967, 27745.756, 27793.145], [18.855, 13.916, 16.767, 20.445, 28.057], [1166.888986184917, 4572.114336484148, 1521.2435869617227, 2149.760614288193, 2866.0184008564584], [659, 660, 661, 662, 663]], [3, 6263, [43568, 43629, 43733, 43878, 44073, 44268, 44462, 44653, 44828, 45003, 45172, 45340, 45479, 45615, 45759, 45902, 46038, 46162, 46294, 46428, 46540, 46652, 46770, 46870, 46982, 47089, 47185], [2281.434, 2292.168, 2268.09, 2265.464, 2240.769, 2229.763, 2218.18, 2215.418, 2219.984, 2239.255, 2238.443, 2222.55, 2111.546, 2116.571, 2188.589, 2156.516, 2227.534, 2123.116, 2264.704, 2210.196, 2250.692, 2228.017, 2246.1, 2039.819, 2191.52, 2228.988, 2227.62], [18933.2, 18914.503, 19040.007, 19010.83, 18983.029, 18942.387, 18928.488, 18948.201, 18919.314, 18928.045, 18927.565, 18925.229, 18949.403, 18933.99, 18934.483, 18942.255, 18939.554, 18989.284, 18908.061, 18912.212, 18929.754, 18877.171, 19005.494, 19054.008, 18959.985, 18966.107, 19053.669], [23.694, 8.812, 13.13, 17.597, 16.079, 11.345, 9.703, 12.072, 14.151, 10.203, 8.827, 11.746, 28.767, 25.159, 14.035, 17.708, 16.795, 19.545, 12.22, 11.899, 19.733, 18.978, 17.692, 23.335, 25.693, 21.744, 32.127], [1652.635584059984, 3927.1010898933714, 2007.5858266865723, 2688.6729103517177, 2571.5593882220933, 6116.843811031009, 5810.944860035905, 5340.695910404318, 6759.727229569681, 3453.452510673774, 4355.0007585012945, 3928.315547540078, 3202.4077267467833, 4360.303760803767, 4727.651922580037, 5453.781271664884, 3188.519282599961, 4495.39102533777, 2611.371228766282, 2450.23400164688, 3591.288412196358, 2401.271557690677, 1813.2140674229468, 6709.026143558096, 3655.0303682486056, 13532.34283386556, 2668.3069792736032], [658, 659, 660, 661, 662, 663, 664, 665, 666, 667, 668, 669, 670, 671, 672, 673, 674, 675, 676, 677, 678, 679, 680, 681, 682, 683, 684]], [9, 6265, [43634, 43740, 43888, 44083, 44277], [3815.744, 3832.588, 3791.522, 3836.193, 3887.393], [48063.365, 48091.554, 48080.936, 48043.225, 48101.839], [16.862, 19.632, 17.701, 16.764, 17.366], [1995.5695159903294, 1920.4317435476087, 1679.4334171558944, 1622.5585756227667, 1736.9316353764852], [659, 660, 661, 662, 663]], [9, 6267, [43636, 43745, 43894, 44088, 44280], [4373.748, 4426.869, 4367.078, 4384.403, 4393.836], [49692.078, 49706.48, 49666.989, 49688.876, 49693.672], [19.709, 32.373, 14.987, 14.315, 24.277], [1242.9073309896685, 1063.57441338979, 1550.4148045974903, 1522.8804834410553, 888.1395812769873], [659, 660, 661, 662, 663]], [9, 6268, [43637, 43746, 43896, 44092, 44285], [4502.086, 4481.022, 4300.465, 4420.79, 4587.724], [47600.308, 47619.536, 47486.361, 47349.18, 47427.107], [11.82, 11.876, 9.346, 15.18, 9.553], [1344.2733523979186, 4230.953471459807, 159115.29145631535, 18838.89282920701, 2999.84062856922], [659, 660, 661, 662, 663]], [10, 6276, [43783, 43949, 44141, 44332, 44526, 44716, 44886, 45057, 45229], [19750.233, 19523.581, 19417.073, 19558.011, 19479.757, 19371.855, 19349.616, 19381.346, 19469.244], [48006.229, 48053.98, 48080.432, 48070.533, 48070.379, 48131.293, 48138.58, 48127.817, 48230.59], [16.236, 14.639, 22.16, 26.279, 20.159, 16.778, 16.484, 14.22, 36.498], [1655.7085968947167, 19286.35942387363, 3904.6332842775932, 4813.751675937705, 20873.994016867244, 2303.3199577322894, 2966.396522857839, 3594.775181517861, 2978.990965423289], [660, 661, 662, 663, 664, 665, 666, 667, 668]], [12, 6278, [43800, 43975, 44168, 44356, 44552], [23073.141, 23198.54, 23103.745, 22896.8, 23031.368], [57849.647, 57834.148, 57898.242, 57935.308, 57900.649], [20.401, 24.651, 28.937, 38.875, 2.519], [1133.8626304830066, 4256.3731402473795, 1170.122324580361, 2707.191249435213, 577.1494988675156], [660, 661, 662, 663, 664]], [0, 6288, [43834, 44006, 44200, 44391, 44583, 44764, 44940, 45105, 45282, 45434, 45568], [33133.815, 33100.727, 33053.089, 33170.17, 33179.286, 33190.827, 33198.904, 33276.641, 33118.277, 33146.72, 33159.723], [4135.213, 4188.789, 4179.253, 4056.71, 4075.828, 4075.75, 3993.389, 4015.01, 4203.25, 4019.266, 4025.328], [26.366, 19.851, 21.259, 21.386, 26.957, 21.784, 17.856, 27.227, 21.62, 27.24, 27.002], [901.4252525031665, 4289.4574349832865, 582.2427681136797, 3864.7386142477294, 4048.720258303589, 23949.33921066625, 2828.297056583449, 890.3117308574582, 2176.397543765663, 1422.5753615277345, 1365.1003108526395], [660, 661, 662, 663, 664, 665, 666, 667, 668, 669, 670]], [0, 6291, [43839, 44015, 44208, 44398, 44591], [34549.509, 34601.553, 34403.147, 34385.521, 34489.474], [2921.949, 2986.568, 2844.119, 2841.429, 2860.807], [35.841, 29.2, 11.504, 11.846, 30.441], [1506.2446636403997, 6246.834250288051, 1065.1780351742264, 2062.090336749647, 2146.258005826491], [660, 661, 662, 663, 664]], [6, 6295, [43852, 44033, 44226, 44417, 44609, 44788, 44963, 45129, 45307], [44519.772, 44504.636, 44544.838, 44484.287, 44503.125, 44490.219, 44492.494, 44435.196, 44484.984], [30378.636, 30396.534, 30386.059, 30426.511, 30410.664, 30379.185, 30444.577, 30475.072, 30391.192], [17.127, 11.801, 10.224, 21.851, 13.733, 13.138, 19.569, 16.348, 16.27], [2132.5433072706214, 3029.364389024155, 3714.472503714934, 6887.044077252074, 4382.767120363166, 3082.1373435667465, 6784.710174492261, 5564.7923864945005, 1018.4643421159304], [660, 661, 662, 663, 664, 665, 666, 667, 668]], [6, 6296, [43854, 44034, 44227, 44419, 44610], [45181.018, 45165.665, 45166.687, 45180.076, 45128.042], [30542.67, 30512.248, 30520.83, 30528.077, 30626.077], [18.354, 20.149, 26.235, 16.68, 31.026], [2620.486461845409, 3084.237689389678, 1278.6101782512799, 1721.767639137075, 9985.93190457962], [660, 661, 662, 663, 664]], [9, 6305, [43741, 43889, 44084, 44276, 44470, 44663], [3869.616, 3843.931, 3870.43, 3827.59, 3754.888, 3749.576], [49079.304, 49089.881, 49087.865, 49095.144, 49122.82, 49166.916], [14.48, 7.954, 10.796, 15.509, 8.189, 22.15], [2411.893600351639, 4487.68364337429, 5884.405411382714, 4028.6758361131715, 2386.836861730681, 1454.5041228019525], [660, 661, 662, 663, 664, 665]], [1, 6312, [43763, 43927, 44118, 44312, 44503, 44694, 44865, 45038, 45210, 45376, 45513, 45649], [11749.109, 11905.578, 11797.209, 11731.477, 11759.149, 11714.571, 11750.497, 11816.826, 11785.192, 11793.779, 11765.676, 11795.505], [6414.291, 6339.462, 6425.064, 6514.064, 6438.769, 6394.536, 6348.336, 6425.987, 6328.551, 6362.382, 6411.506, 6361.012], [25.991, 28.835, 20.319, 18.68, 19.787, 15.951, 12.353, 15.64, 11.11, 25.268, 13.105, 27.955], [4282.199241412142, 5449.585096109948, 7322.2309364460825, 1668.8671297350393, 10322.65284973851, 10807.362665377992, 18879.54830619854, 11473.450391786844, 65439.57685631435, 10132.688072947649, 28390.779531260556, 4531.102490258363], [660, 661, 662, 663, 664, 665, 666, 667, 668, 669, 670, 671]], [1, 6313, [43765, 43930, 44121, 44313, 44505, 44695, 44866, 45039, 45212], [12258.789, 12247.063, 12187.288, 12242.492, 12159.112, 12121.085, 12153.346, 12184.671, 12208.374], [5738.659, 5748.519, 5786.718, 5755.67, 5809.325, 5805.169, 5833.125, 5823.017, 5832.531], [11.792, 15.997, 15.195, 10.666, 10.576, 13.477, 16.86, 9.341, 19.325], [1854.7836773011404, 2226.9463121503604, 1573.7662141220728, 2259.997627388736, 2902.675380706365, 4253.920142619042, 1905.846028323644, 2080.588932376139, 1035.75405015896], [660, 661, 662, 663, 664, 665, 666, 667, 668]], [13, 6318, [44049, 44241, 44440, 44626, 44804, 44981, 45144, 45320, 45464, 45597], [48028.354, 48015.501, 48007.596, 47923.21, 47933.376, 47918.336, 47927.298, 47930.131, 47952.596, 47994.381], [61547.67, 61582.566, 61547.492, 61408.337, 61408.699, 61424.922, 61414.585, 61411.248, 61387.691, 61382.899], [35.354, 29.267, 21.699, 9.35, 10.653, 9.563, 11.796, 6.843, 14.047, 22.963], [4405.55053510217, 8745.040671137804, 15013.95832881755, 2665.6248678505963, 2102.676201019923, 2316.588383447215, 2883.559611644185, 3808.368297118937, 3614.601472123922, 1833.8981717353615], [661, 662, 663, 664, 665, 666, 667, 668, 669, 670]], [5, 6323, [43875, 44070, 44262, 44457, 44647, 44823, 44999, 45166, 45333, 45476, 45611], [1594.09, 1706.629, 1589.111, 1551.141, 1576.78, 1567.445, 1554.9, 1502.794, 1492.202, 1481.962, 1579.89], [28687.776, 28800.333, 28698.554, 28729.248, 28778.33, 28764.386, 28764.14, 28777.602, 28820.337, 28815.17, 28761.305], [20.566, 24.611, 20.475, 19.096, 12.149, 8.083, 11.324, 9.301, 12.406, 10.495, 21.858], [7390.363451611658, 12881.237999662042, 6361.232936175366, 7137.007310547961, 5793.79412137704, 6303.348564335072, 8519.216021751698, 4852.137097275055, 4709.803451174761, 3844.8351127943147, 7463.907216567746], [661, 662, 663, 664, 665, 666, 667, 668, 669, 670, 671]], [3, 6324, [44068, 44263, 44458, 44648, 44822, 44998, 45167, 45335, 45477, 45612, 45756, 45898], [1552.126, 1544.45, 1574.864, 1686.797, 1613.561, 1591.552, 1583.457, 1596.198, 1670.424, 1642.956, 1668.599, 1749.809], [18995.405, 19058.011, 19122.15, 19058.284, 19184.016, 19205.302, 19196.409, 19187.987, 19107.911, 19136.664, 19043.715, 19001.775], [32.067, 18.623, 13.394, 19.45, 8.312, 5.697, 7.987, 11.661, 18.568, 14.919, 18.798, 21.141], [1697.43766942127, 4283.178675238592, 2349.869324106444, 16493.392738341223, 3258.3033434701583, 5231.909032255271, 4541.151931341471, 3649.6631274029023, 3227.814174255867, 4261.639174652087, 4016.2785195170864, 4518.84929946867], [662, 663, 664, 665, 666, 667, 668, 669, 670, 671, 672, 673]], [5, 6326, [45171, 45337, 45478, 45613, 45757, 45899, 46036, 46161, 46293, 46427, 46539, 46651], [2066.029, 2024.011, 2065.526, 1972.467, 2033.763, 2032.859, 2014.201, 2047.731, 2078.484, 1965.619, 1963.19, 1976.545], [28355.658, 28319.878, 28330.784, 28415.964, 28340.699, 28327.083, 28366.854, 28302.797, 28299.217, 28490.675, 28377.634, 28454.896], [24.133, 14.519, 11.49, 30.923, 15.333, 13.98, 18.285, 10.978, 10.212, 23.891, 24.431, 24.441], [1045.3628591513043, 2038.5186610534072, 2131.070788995567, 5001.424944585904, 2051.481603318459, 1471.8148912658185, 2856.0595002915893, 2459.1030307552082, 2527.1442576033546, 4959.395936354018, 7407.568068475521, 7956.055586890158], [668, 669, 670, 671, 672, 673, 674, 675, 676, 677, 678, 679]], [11, 6341, [44112, 44304, 44497, 44687, 44859, 45033, 45204, 45370, 45506, 45642, 45790, 45924, 46059, 46187], [9384.379, 9547.901, 9594.075, 9485.282, 9368.998, 9212.044, 9414.538, 9569.939, 9590.268, 9698.398, 9687.494, 9703.204, 9701.103, 9578.168], [54576.347, 54510.995, 54400.555, 54444.272, 54492.107, 54511.888, 54442.164, 54451.034, 54462.687, 54444.914, 54446.431, 54444.827, 54455.756, 54421.411], [23.175, 22.618, 13.924, 25.147, 21.802, 25.251, 16.39, 24.504, 17.744, 11.762, 13.167, 13.42, 16.459, 15.305], [17008.911627015535, 7449.2237047985445, 1787.0640563694785, 3626.9950529429866, 7420.125246018667, 4183.370509753776, 4939.819617541795, 4947.883033416714, 6020.757378560078, 4220.305117185376, 6340.216695191016, 3255.2501435976465, 2857.914623373691, 2005.163888129701], [662, 663, 664, 665, 666, 667, 668, 669, 670, 671, 672, 673, 674, 675]], [2, 6342, [44862, 45035, 45207, 45373, 45508], [10679.418, 10660.948, 10764.257, 10743.24, 10685.69], [11208.016, 11157.87, 10948.622, 11175.57, 11173.768], [15.583, 28.297, 11.11, 12.319, 13.054], [11452.996128973522, 4387.22709989779, 2413.329848807484, 100823.84085547026, 48614.24904607848], [666, 667, 668, 669, 670]], [8, 6344, [44124, 44315, 44507, 44697, 44868, 45041, 45214, 45378, 45515, 45652, 45802, 45934, 46069, 46192], [12965.413, 12943.305, 12820.503, 12798.337, 12809.105, 12810.515, 12807.391, 12791.062, 12791.042, 12802.078, 12784.727, 12839.279, 12809.537, 12831.331], [41137.491, 41138.737, 41090.057, 41020.163, 41041.023, 41001.761, 40993.49, 41029.332, 41007.45, 41048.111, 40918.667, 41057.56, 41088.984, 41120.037], [29.355, 20.517, 15.799, 16.601, 15.781, 14.539, 12.893, 12.944, 19.233, 19.521, 30.01, 14.763, 21.684, 31.766], [12241.644418520398, 6657.360056164947, 2560.092077546606, 2600.871172882353, 3357.5130682122012, 4350.412946667653, 5919.712698318575, 4520.953668299372, 4986.250537323591, 2991.5604761022873, 2458.213277017454, 1031.2795398509807, 1190.2498401879252, 4091.2269621259493], [662, 663, 664, 665, 666, 667, 668, 669, 670, 671, 672, 673, 674, 675]], [14, 6355, [44893, 45065, 45238, 45399, 45530], [20570.85, 20574.441, 20570.007, 20561.049, 20529.338], [63274.235, 63267.858, 63290.729, 63266.804, 63263.745], [12.638, 13.23, 21.395, 18.85, 17.651], [2125.8974675875606, 1939.6846869343553, 1913.1990592065672, 4820.46318016799, 1845.0807777995349], [666, 667, 668, 669, 670]], [10, 6357, [45068, 45241, 45401, 45533, 45677, 45824, 45954, 46087, 46210, 46348, 46474, 46588, 46702, 46811, 46916, 47025], [20702.057, 20755.207, 20755.509, 20769.497, 20727.387, 20745.228, 20732.849, 20718.43, 20751.135, 20733.059, 20737.478, 20720.401, 20748.739, 20748.821, 20751.315, 20728.741], [48457.083, 48429.011, 48509.438, 48532.333, 48457.229, 48540.767, 48516.949, 48515.023, 48538.179, 48549.827, 48585.92, 48571.867, 48558.64, 48547.441, 48566.25, 48562.264], [25.463, 25.651, 10.781, 15.179, 23.376, 10.826, 11.363, 16.374, 9.27, 13.224, 8.681, 8.647, 9.258, 14.954, 12.75, 19.73], [6536.531388899908, 1998.315317413442, 3404.7814104533727, 2936.5294573469246, 5609.945496018546, 3682.414392807147, 3165.6591922415523, 1967.4638990976898, 2411.276684165011, 3009.735847909156, 3263.566044642224, 3760.8435495618974, 2809.1294016439915, 2337.379147274453, 1488.2959326148004, 1386.2455813579668], [667, 668, 669, 670, 671, 672, 673, 674, 675, 676, 677, 678, 679, 680, 681, 682]], [4, 6363, [43979, 44170, 44359, 44553, 44739,
[truncated: 3,933,328 more chars]
