# Supplementary material for: The lipoprotein Pal stabilises the bacterial outer membrane during constriction by a mobilisation-and-capture mechanism
Source: Nat Commun. 2020 Mar 11;11:1305. doi: 10.1038/s41467-020-15083-5 (PMC7066135; doi:10.1038/s41467-020-15083-5)
Supplement: Supplementary file 3 — Source Data [file 41467_2020_15083_MOESM3_ESM.zip › source_files/PGI_Raw_Data_Figure_1/RKCK16_nCC26_c1_f1_Checked.txt]

[[4, 42, [435, 482, 522, 561, 613, 661, 709, 760], [18616.979, 18683.678, 18612.639, 18625.339, 18665.382, 18630.423, 18644.173, 18620.542], [58609.705, 58641.344, 58612.96, 58570.705, 58559.865, 58579.345, 58592.214, 58598.59], [3.247, 19.417, 13.824, 15.227, 16.148, 18.923, 8.633, 21.338], [467.8173712589535, 1165.6597400300495, 1471.9532250037712, 1214.3291415782721, 1202.4162928220398, 1391.5658669064494, 1565.7065287701398, 1123.3507637688344], [9, 10, 11, 12, 13, 14, 15, 16]], [0, 231, [2196, 2246, 2290, 2335, 2374, 2424, 2470, 2524, 2567, 2606, 2652, 2702, 2748, 2798], [23941.818, 23947.015, 23947.67, 23954.16, 23945.549, 23947.148, 23948.842, 23946.479, 23950.604, 23943.171, 23945.11, 23945.992, 23947.075, 23946.225], [10455.175, 10455.27, 10453.41, 10456.371, 10457.357, 10455.97, 10454.223, 10451.087, 10457.888, 10458.692, 10460.548, 10458.389, 10457.447, 10462.317], [3.608, 2.283, 2.203, 3.046, 1.992, 1.715, 1.946, 2.1, 2.022, 1.927, 2.694, 2.043, 2.095, 2.457], [8048.917393389715, 14656.96788551687, 14502.352001381954, 14571.995247692248, 16223.909295674426, 15245.1773341759, 15232.867495201774, 14447.329541166328, 14359.518786442277, 15199.086146359898, 14442.295596015021, 14218.311564625108, 14654.210825943781, 8470.948799741565], [43, 44, 45, 46, 47, 48, 49, 50, 51, 52, 53, 54, 55, 56]], [4, 288, [2791, 2833, 2877, 2931, 2994], [18604.372, 18673.056, 18661.105, 18645.741, 18682.242], [56016.341, 56042.156, 56022.923, 55988.587, 55990.498], [21.64, 11.977, 11.36, 14.758, 17.608], [615.1681083170612, 2340.296623596267, 2295.9709594696533, 2473.162407851503, 3166.224529098973], [56, 57, 58, 59, 60]], [6, 327, [3208, 3310, 3440, 3586, 3730, 3883, 4044, 4190, 4328, 4474], [26340.146, 26305.866, 26286.076, 26278.621, 26317.142, 26281.355, 26267.404, 26258.23, 26334.112, 26334.539], [61562.752, 61533.294, 61489.237, 61518.544, 61538.752, 61519.225, 61501.836, 61482.465, 61514.113, 61542.019], [24.941, 10.236, 12.043, 12.49, 13.826, 11.341, 11.244, 10.052, 8.678, 11.672], [682.7037400872479, 2677.6030891957303, 2591.8746547621545, 2139.4434939810308, 2403.060670965859, 2107.3606319145506, 4150.40497135187, 4050.864100290248, 1096.1938316360647, 1096.4728781524389], [63, 64, 65, 66, 67, 68, 69, 70, 71, 72]], [2, 409, [3390, 3536, 3681, 3841, 3992], [15252.859, 15260.204, 15338.742, 15188.999, 15180.126], [53002.602, 53009.611, 53134.745, 52975.779, 52964.922], [25.196, 15.591, 23.897, 17.766, 14.748], [1502.987552880101, 2248.872143945241, 13423.681032942986, 873.6362341365169, 2285.0894892431606], [65, 66, 67, 68, 69]], [4, 411, [3396, 3544, 3689, 3848, 4001, 4149, 4285, 4429, 4569, 4708, 4831, 4963, 5100, 5234, 5356, 5478, 5598, 5710, 5836, 5959, 6080, 6209, 6322, 6425], [18612.296, 18762.425, 18934.946, 18868.791, 18913.446, 18936.406, 18982.197, 18989.057, 18990.913, 18983.682, 19011.144, 19006.185, 19001.458, 19050.429, 19060.061, 18993.764, 19030.936, 19058.534, 19051.397, 19148.749, 19107.357, 19096.703, 19133.006, 19223.306], [56079.757, 56035.847, 56079.141, 56069.492, 56091.044, 56095.054, 56135.176, 56136.108, 56180.735, 56147.527, 56115.793, 56149.487, 56122.084, 56111.751, 56150.318, 56111.765, 56123.522, 56147.632, 56158.853, 56308.349, 56289.73, 56277.955, 56282.401, 56211.086], [21.134, 22.656, 9.647, 17.986, 10.061, 13.265, 8.84, 8.376, 8.549, 10.384, 10.85, 10.854, 11.22, 11.169, 11.412, 14.782, 12.441, 12.298, 17.019, 14.609, 23.417, 17.407, 20.866, 16.82], [1738.221689886402, 3509.0536072047357, 1782.8878116237443, 2852.355983924286, 4410.325793742692, 2829.9321120133095, 6525.24952541685, 6225.977331381653, 4808.308721770039, 6006.9555820826345, 2986.159006113837, 2985.4577278229594, 3237.9950357662738, 3367.253586074467, 4478.614306662773, 3988.3386468559256, 2980.976923631056, 3022.4105462368907, 2675.245297601754, 1060.0782318178397, 1172.927409010644, 1277.6306622142554, 1241.9205904737998, 624.5464448720279], [65, 66, 67, 68, 69, 70, 71, 72, 73, 74, 75, 76, 77, 78, 79, 80, 81, 82, 83, 84, 85, 86, 87, 88]], [4, 412, [3401, 3549, 3693, 3851, 4005], [19355.148, 19341.854, 19365.172, 19363.935, 19385.048], [58906.132, 58951.351, 58959.588, 58924.636, 58911.284], [17.321, 11.595, 8.202, 11.344, 14.816], [2214.181577989746, 3016.6764757463925, 2772.0756052147904, 2858.1507109471836, 3346.4210256909705], [65, 66, 67, 68, 69]], [0, 417, [3426, 3576, 3721, 3871, 4028, 4174], [23985.3, 23755.437, 23734.491, 23723.802, 23768.966, 23652.732], [10276.147, 10196.846, 10179.992, 10203.27, 10166.408, 10234.445], [12.294, 13.982, 23.905, 17.356, 18.393, 17.479], [83171.59214284188, 8167.454214609633, 4964.195302508626, 5226.191510185541, 9972.647137050171, 2673.2000996513307], [65, 66, 67, 68, 69, 70]], [3, 420, [3443, 3588, 3732, 3887, 4048, 4197], [27650.269, 27663.901, 27544.312, 27558.058, 27535.485, 27667.346], [53096.297, 53091.502, 53096.451, 53096.295, 53067.535, 53140.944], [22.993, 14.615, 15.863, 16.602, 15.053, 15.061], [1559.4315218389156, 2312.625104824747, 3902.3343544372738, 3161.3817520357734, 2737.634095814993, 1490.6089997491977], [65, 66, 67, 68, 69, 70]], [7, 430, [3491, 3641, 3799, 3948, 4100], [4385.82, 4418.009, 4408.784, 4454.129, 4430.274], [65888.872, 65690.69, 65766.509, 65601.505, 65563.619], [19.839, 21.484, 25.199, 22.393, 42.308], [14781.07398162733, 931.0374748568033, 624.186265405656, 4809.418834953423, 3907.429412598282], [66, 67, 68, 69, 70]], [4, 443, [3550, 3692, 3850, 4004, 4151, 4288, 4431], [19336.191, 19322.682, 19340.598, 19304.2, 19314.903, 19301.099, 19266.962], [58261.544, 58266.927, 58279.806, 58293.971, 58265.637, 58235.838, 58183.384], [22.743, 9.85, 11.373, 18.791, 9.048, 32.649, 20.255], [7188.165000946705, 5896.64763664722, 4836.812099610246, 4747.887953572943, 3739.047650622778, 2499.2398755417967, 7253.687416090773], [66, 67, 68, 69, 70, 71, 72]], [2, 464, [3683, 3844, 3994, 4145, 4279, 4420, 4562], [15448.715, 15454.783, 15353.924, 15464.339, 15473.669, 15465.459, 15453.374], [53365.91, 53405.143, 53311.453, 53382.551, 53388.779, 53390.007, 53390.893], [14.592, 18.554, 30.779, 14.817, 16.051, 19.455, 25.572], [1856.5369055929527, 961.9219671009371, 4428.390517579253, 1218.7206191734724, 1709.315898425358, 1005.98374477259, 1346.1261894673219], [67, 68, 69, 70, 71, 72, 73]], [5, 472, [3917, 4075, 4225, 4352, 4497, 4636, 4767], [39854.529, 39831.555, 39834.058, 39880.959, 39862.728, 39866.206, 39886.568], [57873.998, 57889.895, 57856.673, 57837.486, 57854.55, 57893.455, 57882.307], [10.778, 14.291, 16.337, 10.922, 10.208, 10.002, 9.448], [2644.7656084052796, 2696.6047052132644, 2139.8590308040975, 2815.4785558566637, 2885.791898192099, 4435.517923708062, 2013.8682146875958], [68, 69, 70, 71, 72, 73, 74]], [8, 478, [4081, 4230, 4358, 4504, 4640], [43550.967, 43400.434, 43393.497, 43428.304, 43434.159], [69648.067, 69632.71, 69646.627, 69594.158, 69597.165], [28.999, 36.836, 29.087, 16.523, 20.446], [1364.2090784970499, 1368.6150900318712, 974.2884957277993, 953.1094803145273, 651.7266943185165], [69, 70, 71, 72, 73]], [7, 479, [3800, 3946, 4103, 4251, 4381], [4292.302, 4339.655, 4500.127, 4519.747, 4681.458], [67078.037, 67090.198, 67122.224, 67131.032, 67108.231], [15.408, 26.61, 22.205, 15.579, 27.984], [464.4266860356659, 2029.7513193785887, 2037.9391800624037, 16961.633338915006, 1994.3917532909577], [68, 69, 70, 71, 72]], [8, 480, [3922, 4080, 4231, 4359, 4506, 4641], [43635.826, 43680.811, 43614.392, 43672.667, 43707.365, 43629.822], [69019.598, 69053.251, 68996.858, 69017.891, 69025.727, 69046.687], [29.832, 24.815, 18.785, 23.075, 17.213, 14.328], [1806.2938181388051, 5348.966340297289, 1039.98538553687, 1060.0426017425618, 982.4636211551075, 1174.2102458995705], [68, 69, 70, 71, 72, 73]], [7, 481, [3806, 3951, 4107, 4254, 4383, 4531], [4869.929, 4893.909, 4897.84, 4879.969, 4855.227, 4787.752], [64706.834, 64718.729, 64786.984, 64762.365, 64731.758, 64876.36], [20.908, 13.646, 14.603, 17.606, 28.367, 25.958], [1708.7060973958664, 1869.666963435065, 2712.4584139792196, 2059.27557340054, 2665.8975097808084, 10194.95871901351], [68, 69, 70, 71, 72, 73]], [7, 482, [3953, 4108, 4257, 4387, 4536, 4666], [5071.77, 5039.809, 5059.685, 5100.588, 5030.082, 5066.715], [65824.464, 65775.724, 65823.264, 65863.067, 65796.172, 65759.376], [18.636, 20.737, 17.74, 10.606, 32.745, 23.406], [768.1839621689873, 1876.6032784212018, 2942.048906066012, 2469.99625692397, 2815.444190281032, 2313.3192987819034], [69, 70, 71, 72, 73, 74]], [2, 491, [3991, 4144, 4277, 4418, 4560, 4698, 4822, 4957, 5093, 5227], [14947.184, 14993.958, 15023.68, 14949.428, 14973.543, 14975.773, 14961.737, 14952.92, 14984.129, 14957.368], [54360.801, 54341.475, 54364.201, 54402.561, 54391.478, 54356.613, 54384.558, 54425.184, 54372.5, 54430.104], [19.668, 20.894, 17.531, 13.385, 16.433, 15.8, 13.86, 17.693, 16.159, 22.839], [5607.13047248112, 4624.429675183914, 4275.308922114615, 4676.361936417868, 4016.2812916627076, 4620.231678826341, 4814.68168974635, 3492.9035394598254, 7071.338775126113, 3227.790674897888], [69, 70, 71, 72, 73, 74, 75, 76, 77, 78]], [4, 493, [3847, 4000, 4147, 4283, 4427, 4568, 4706, 4829], [18826.449, 18743.29, 18720.349, 18681.709, 18801.618, 18680.414, 18737.89, 18674.819], [58004.04, 58067.285, 58029.784, 57995.081, 57952.137, 58016.518, 57942.022, 57895.899], [21.652, 16.358, 13.311, 14.668, 11.968, 11.085, 21.597, 28.899], [16764.041636086553, 8978.512707353952, 2940.307464547513, 1640.6775620951312, 60333.40195917785, 1855.2842985745915, 3749.643834429049, 3270.4461860965203], [68, 69, 70, 71, 72, 73, 74, 75]], [6, 507, [4045, 4191, 4326, 4473, 4609, 4741, 4869, 5002], [26275.903, 26284.769, 26293.9, 26261.722, 26280.876, 26315.784, 26275.49, 26317.728], [62688.874, 62694.725, 62679.275, 62673.88, 62664.662, 62705.543, 62665.97, 62650.023], [11.092, 10.237, 12.743, 18.977, 16.943, 18.684, 23.811, 10.468], [2041.3293728051094, 2187.288399298427, 2007.819811266726, 2264.0752923332448, 1268.3457649251307, 1715.429560776859, 1963.4680698623588, 1390.3526319136429], [69, 70, 71, 72, 73, 74, 75, 76]], [1, 527, [4487, 4628, 4759, 4887, 5020, 5164], [35330.2, 35417.335, 35416.518, 35415.017, 35399.376, 35403.558], [40049.463, 40010.833, 40005.967, 40033.002, 39969.991, 40037.523], [23.957, 17.743, 17.835, 16.44, 15.307, 15.145], [5362.018361621067, 1825.477258990394, 1534.700001999539, 1730.7539474427333, 2413.030664105009, 2134.64725236727], [72, 73, 74, 75, 76, 77]], [1, 528, [4629, 4760, 4889, 5021, 5165, 5287], [35756.132, 35771.438, 35746.818, 35743.432, 35754.489, 35837.666], [40817.758, 40824.186, 40770.66, 40827.178, 40830.556, 40780.688], [14.864, 14.89, 18.907, 16.996, 15.272, 13.912], [1725.8426047335977, 1574.565462780663, 1255.7032014440242, 1471.5877900421851, 999.8800652923804, 523.1630499891594], [73, 74, 75, 76, 77, 78]], [8, 584, [4906, 5039, 5180, 5300, 5421, 5547, 5663], [43203.96, 43210.133, 43185.939, 43190.844, 43194.239, 43197.452, 43245.119], [70201.914, 70171.21, 70190.12, 70163.789, 70185.662, 70180.482, 70061.619], [27.232, 19.153, 20.249, 19.575, 24.621, 16.184, 24.416], [3685.044429374101, 1588.0046276813118, 1688.6158289248222, 1015.4552038890565, 1378.8687156945223, 1203.1138688133517, 5748.536433144873], [75, 76, 77, 78, 79, 80, 81]], [2, 595, [4823, 4959, 5094, 5229, 5351, 5469, 5590, 5706, 5829, 5950, 6076, 6199, 6318, 6422, 6526, 6631, 6736, 6831, 6920, 7011, 7112, 7201, 7295, 7385], [15322.844, 15538.603, 15406.436, 15529.816, 15498.749, 15425.018, 15575.547, 15426.723, 15367.986, 15388.009, 15351.135, 15391.538, 15371.61, 15466.097, 15370.99, 15308.89, 15146.481, 14957.081, 14982.007, 14936.856, 14952.634, 14963.047, 14927.526, 14936.752], [54340.968, 54231.742, 54223.886, 54217.809, 54231.183, 54231.203, 54212.053, 54283.932, 54350.766, 54385.594, 54373.734, 54331.627, 54393.985, 54294.68, 54403.35, 54434.379, 54486.142, 54570.815, 54574.761, 54560.439, 54562.651, 54592.049, 54573.416, 54562.545], [25.739, 19.645, 20.344, 26.721, 31.823, 20.068, 15.077, 19.162, 18.489, 11.142, 20.509, 29.959, 16.284, 23.376, 16.874, 16.031, 24.364, 14.224, 13.087, 19.273, 12.16, 14.655, 17.05, 13.741], [10208.919017603414, 2247.4387969413683, 12286.400094102319, 2357.7043720813217, 1620.1630091897632, 4758.516028317192, 1306.0243011441582, 5952.450889415925, 5690.587686215898, 3291.6901820080952, 2214.289376932459, 2855.683218490308, 1110.1652603648492, 2849.6165525045208, 2530.1687284118275, 1888.9121276167793, 3014.7434690275895, 1602.3518250355187, 1114.8706529704825, 2044.0950208553256, 1381.9810607146667, 1309.0488294108964, 1046.7312138041798, 1162.9447453273824], [75, 76, 77, 78, 79, 80, 81, 82, 83, 84, 85, 86, 87, 88, 89, 90, 91, 92, 93, 94, 95, 96, 97, 98]], [4, 596, [4832, 4964, 5101, 5235, 5355, 5479, 5599], [19009.797, 19024.173, 19049.503, 19040.466, 19044.745, 19015.833, 19053.969], [59079.534, 59058.32, 59036.277, 59052.48, 59057.454, 59068.892, 59124.228], [6.637, 5.647, 8.682, 11.253, 9.574, 8.021, 23.79], [2619.668376986569, 2533.1717906512094, 4853.72368629254, 3002.522199168504, 3666.0960638642973, 3450.486150217375, 2110.91195742792], [75, 76, 77, 78, 79, 80, 81]], [5, 623, [5174, 5293, 5415, 5544, 5659, 5777, 5896], [39954.316, 39936.256, 39987.586, 39929.41, 39913.544, 39965.234, 39910.42], [57122.273, 57106.597, 57057.926, 57027.533, 57075.089, 57007.206, 57074.533], [26.914, 28.958, 25.328, 23.96, 20.41, 26.12, 21.8], [936.4915428484217, 1472.118897249497, 3068.086675781855, 2724.5348927442246, 3369.635675196495, 3964.0218102189738, 3917.0008966580763], [77, 78, 79, 80, 81, 82, 83]], [2, 631, [5228, 5350, 5468, 5589, 5705, 5828], [15335.246, 15450.545, 15352.06, 15288.861, 15283.316, 15392.119], [53404.012, 53355.731, 53375.729, 53380.903, 53452.824, 53362.656], [26.162, 16.865, 19.751, 33.317, 15.334, 17.807], [2041.5520847746955, 1596.558893959868, 1858.5284705913512, 3355.59176011572, 24669.453287786084, 1264.4422581984484], [78, 79, 80, 81, 82, 83]], [7, 651, [5318, 5437, 5560, 5677, 5798, 5914], [4535.855, 4581.316, 4557.501, 4570.352, 4649.844, 4526.877], [65189.948, 65178.396, 65165.334, 65141.031, 65013.855, 65089.948], [15.668, 12.649, 12.727, 17.595, 24.436, 37.433], [1891.8491196382329, 1706.9709892577287, 1708.000755207775, 2587.1279431360817, 6655.882582494601, 3998.7436586920735], [79, 80, 81, 82, 83, 84]], [1, 664, [5537, 5648, 5765, 5888, 6017, 6143, 6261, 6373], [35381.093, 35531.929, 35511.591, 35591.539, 35655.57, 35640.37, 35733.838, 35730.903], [42185.483, 42178.339, 42114.101, 42034.952, 41958.763, 42035.973, 41811.147, 41942.855], [30.299, 22.761, 30.163, 24.894, 32.349, 20.944, 16.888, 27.907], [2196.6381446293362, 1728.130771233559, 1964.8177271425895, 2811.8990627389894, 3103.5113998369666, 5712.1974479962755, 26817.533078348773, 3228.087207365458], [80, 81, 82, 83, 84, 85, 86, 87]], [4, 669, [5480, 5597, 5709, 5835, 5958], [18908.922, 18822.55, 18717.841, 18768.016, 18699.796], [57995.458, 57946.543, 58005.527, 57956.32, 58006.712], [52.738, 27.335, 19.252, 22.666, 11.177], [6205.103762059948, 3599.5325203714265, 1856.3636320990772, 3184.452551371655, 748.4906054920255], [80, 81, 82, 83, 84]], [8, 723, [6031, 6159, 6275, 6385, 6491, 6594, 6697], [43750.514, 43710.931, 43737.097, 43741.959, 43736.746, 43785.144, 43746.331], [68875.23, 68864.716, 68944.517, 68837.052, 68824.67, 68861.77, 68880.729], [16.885, 21.883, 25.419, 21.599, 17.235, 12.598, 12.977], [1232.9885275894949, 2047.8902800823091, 2695.6730817639404, 1237.5275170099032, 1760.3260743858802, 1466.9133738504725, 1929.1240946211472], [84, 85, 86, 87, 88, 89, 90]], [3, 751, [6352, 6456, 6561, 6660, 6769], [27986.539, 27912.924, 27835.389, 27850.283, 27970.725], [53219.875, 53291.572, 53248.828, 53225.594, 53280.956], [17.058, 11.726, 23.033, 32.958, 14.245], [483.06805643988673, 2794.744554045958, 3913.8463718127223, 3700.79979055407, 1662.3768006503376], [87, 88, 89, 90, 91]], [1, 755, [6141, 6259, 6371, 6476, 6581, 6678, 6783, 6869, 6964], [34960.652, 35101.146, 35204.334, 35142.618, 35251.734, 35078.339, 34978.886, 35019.351, 34941.899], [40282.116, 40234.739, 40186.282, 40219.13, 40199.684, 40228.113, 40264.903, 40259.316, 40259.15], [13.578, 24.749, 26.838, 25.632, 22.323, 23.811, 10.641, 29.578, 20.176], [1535.5984079505638, 3341.704018524895, 8581.9267073324, 6656.280072090544, 3297.5305233838885, 3276.8587094739446, 1606.0691069621826, 1792.384609353142, 1691.091550181449], [85, 86, 87, 88, 89, 90, 91, 92, 93]], [1, 756, [6260, 6372, 6477, 6582, 6679, 6784, 6870, 6965, 7062, 7154, 7251, 7335, 7427, 7510, 7616], [35405.361, 35417.745, 35409.54, 35364.738, 35394.716, 35480.041, 35417.405, 35458.157, 35444.614, 35446.49, 35416.761, 35493.193, 35410.337, 35308.585, 35288.14], [40099.636, 40115.385, 40102.969, 40135.222, 40064.021, 40048.521, 40068.565, 39994.992, 40043.748, 40035.997, 40053.741, 40021.557, 40053.179, 40142.598, 40130.323], [17.793, 13.782, 12.846, 15.335, 16.569, 18.504, 25.473, 13.295, 17.101, 15.219, 18.919, 14.089, 26.158, 34.062, 27.648], [4089.4118985846744, 6561.210672193705, 5832.185230702459, 4218.330210337302, 6470.560374031807, 1131.8097102677816, 2372.4794153119396, 2153.7607183235154, 2259.0727444404833, 1992.47873794908, 4788.983791582071, 2294.7104827694707, 2057.9083100606226, 2198.723105485558, 1334.879078953729], [86, 87, 88, 89, 90, 91, 92, 93, 94, 95, 96, 97, 98, 99, 100]], [6, 771, [6453, 6557, 6657, 6767, 6852, 6950], [25663.347, 25683.215, 25682.636, 25655.892, 25696.477, 25640.05], [62538.06, 62612.397, 62577.238, 62545.917, 62580.824, 62545.709], [29.548, 30.484, 11.498, 13.814, 13.521, 17.07], [1292.2066013425144, 656.8808484963957, 1553.9574728864768, 1332.617322647838, 2391.117761078778, 1198.1107687720937], [88, 89, 90, 91, 92, 93]], [4, 782, [6529, 6637, 6742, 6834, 6927, 7015, 7116, 7207, 7301, 7391, 7479, 7573], [18709.835, 18676.054, 18735.599, 18686.211, 18673.082, 18625.159, 18634.994, 18637.608, 18669.245, 18637.446, 18628.173, 18589.457], [58036.615, 58025.324, 58032.219, 58010.599, 58020.603, 58079.191, 58100.699, 58075.219, 58077.915, 58072.938, 58122.754, 58099.751], [19.639, 16.471, 13.319, 23.945, 15.324, 10.367, 11.737, 15.949, 12.102, 14.802, 17.989, 10.892], [1819.9656885006332, 1927.6205438881045, 1371.118216207246, 4396.4737601435945, 1141.1732840164984, 3708.7030909130067, 2436.136520685716, 2587.287806799096, 2099.3212507414287, 2196.9947065459974, 2928.8336078681664, 1607.678686027486], [89, 90, 91, 92, 93, 94, 95, 96, 97, 98, 99, 100]], [8, 800, [6696, 6793, 6882, 6979, 7074, 7165], [43468.053, 43470.813, 43437.514, 43471.298, 43454.851, 43467.586], [69668.669, 69650.742, 69686.208, 69634.392, 69589.139, 69682.63], [13.268, 30.573, 22.703, 22.53, 19.134, 32.563], [478.92929370744247, 1128.0197839778482, 702.57245188026, 846.9061362620735, 714.5631191869247, 953.5629307080441], [90, 91, 92, 93, 94, 95]], [0, 808, [6650, 6758, 6846, 6945, 7037], [24497.188, 24281.261, 24272.559, 24276.332, 24323.635], [12120.692, 12047.155, 11987.104, 11939.811, 11975.177], [24.123, 32.693, 30.23, 32.978, 30.547], [20967.98266814082, 1835.9397224378836, 3097.941581387401, 2188.8219690765422, 1453.8496005001182], [90, 91, 92, 93, 94]], [4, 828, [7208, 7302, 7392, 7480, 7574, 7678, 7769], [18662.418, 18655.572, 18663.203, 18663.666, 18643.551, 18681.81, 18685.332], [58665.06, 58666.3, 58625.082, 58635.331, 58658.297, 58649.541, 58676.996], [20.713, 13.309, 13.073, 12.009, 6.01, 8.266, 12.304], [834.1000150786161, 1620.8877552020535, 2339.9741055259988, 1676.4995183462395, 2409.626493445714, 2461.805303319348, 1940.500301253], [96, 97, 98, 99, 100, 101, 102]], [4, 829, [6928, 7017, 7118, 7209, 7303], [19152.07, 19163.524, 19122.77, 19169.871, 19180.909], [56306.294, 56239.904, 56216.14, 56254.413, 56220.848], [16.68, 25.032, 14.333, 21.112, 19.102], [707.2211243704868, 909.5360984129934, 2185.7652365437607, 1526.8142194269572, 2111.0813091716914], [93, 94, 95, 96, 97]], [3, 956, [7794, 7889, 7979, 8076, 8166, 8253, 8346], [27493.239, 27479.899, 27492.897, 27486.778, 27507.737, 27528.691, 27508.077], [53086.58, 53076.607, 53060.657, 53043.196, 53058.79, 53066.679, 53078.607], [14.36, 10.194, 12.675, 11.828, 11.614, 28.281, 24.537], [2468.954040665411, 1417.798317538235, 2128.050534587982, 1391.1202666824977, 2046.3706511886314, 783.4633828253774, 2154.4908415795794], [102, 103, 104, 105, 106, 107, 108]], [3, 957, [7795, 7890, 7980, 8078, 8168, 8254], [27697.457, 27693.309, 27769.944, 27687.75, 27794.499, 27721.045], [53851.241, 53842.844, 53907.13, 53853.714, 53840.658, 53848.076], [17.761, 24.493, 40.148, 20.474, 35.223, 33.659], [1183.938386030619, 3082.0643501152654, 3278.0971138622667, 2116.8495558014706, 949.0425704079441, 2169.110786611498], [102, 103, 104, 105, 106, 107]], [1, 960, [7815, 7900, 7989, 8089, 8173, 8269, 8355, 8436, 8531, 8626], [35321.703, 35410.122, 35437.788, 35475.016, 35419.351, 35435.44, 35453.886, 35412.237, 35386.338, 35443.673], [40085.774, 40052.797, 40010.694, 40036.589, 40022.407, 40049.208, 40015.107, 40016.899, 40047.226, 40047.534], [28.015, 13.111, 21.173, 15.664, 19.041, 26.104, 12.58, 20.582, 16.115, 16.729], [1568.19388957562, 1422.5395292475894, 1705.3432327250484, 1246.0205518920238, 2067.477545153157, 1941.407815668403, 2008.2909125673336, 3881.410908851662, 2686.6032501190753, 2143.1669315148706], [102, 103, 104, 105, 106, 107, 108, 109, 110, 111]], [4, 965, [7869, 7955, 8044, 8136, 8227, 8323, 8402], [18649.249, 18656.657, 18619.018, 18651.486, 18559.71, 18665.682, 18735.623], [58032.688, 58055.564, 58110.41, 58065.496, 58082.638, 58042.298, 57924.413], [12.911, 12.503, 18.087, 19.978, 13.1, 12.534, 35.439], [1865.454682641524, 1779.4448937683553, 1806.5760986852624, 1233.7104837644965, 908.4354055280944, 1172.610118628217, 4083.274277210432], [103, 104, 105, 106, 107, 108, 109]], [2, 997, [8218, 8317, 8398, 8488, 8582, 8671, 8757, 8844], [15028.505, 15018.865, 15003.321, 15002.071, 15041.187, 15041.291, 15043.412, 15036.641], [54567.017, 54585.818, 54570.492, 54575.012, 54590.47, 54572.769, 54590.835, 54588.757], [29.681, 10.989, 14.876, 16.984, 9.404, 8.289, 15.256, 10.378], [663.015674415065, 1991.6126451762407, 885.8340714998592, 1634.19100869643, 2104.829654372135, 2618.7536501793334, 2421.4564233201995, 1136.8991871948438], [107, 108, 109, 110, 111, 112, 113, 114]], [6, 1004, [8075, 8164, 8251, 8343, 8419], [25505.282, 25454.238, 25440.055, 25473.566, 25501.409], [62096.989, 62135.494, 62103.062, 62082.618, 62076.019], [16.254, 20.703, 26.397, 12.975, 19.431], [2340.8746362135034, 3938.3002570640374, 2054.164768029575, 1837.0345056540903, 1776.5671424189152], [105, 106, 107, 108, 109]], [0, 1023, [8413, 8507, 8600, 8686, 8770, 8858, 8933, 9021, 9097, 9182, 9262, 9346, 9436, 9520, 9596, 9679, 9750, 9824, 9904, 9974, 10053, 10130, 10208, 10279, 10361, 10445], [24128.492, 24162.305, 24133.193, 24153.04, 24147.704, 24130.644, 24165.849, 24187.592, 24102.606, 24131.213, 24113.982, 24102.449, 24084.034, 24071.913, 24042.159, 24071.509, 24014.825, 24031.063, 24045.578, 24059.343, 24074.118, 24098.301, 24089.76, 24081.088, 24085.232, 24038.742], [10284.237, 10314.241, 10340.596, 10331.481, 10344.921, 10316.571, 10343.826, 10303.978, 10255.52, 10243.094, 10195.496, 10269.445, 10224.568, 10221.802, 10250.038, 10205.173, 10227.622, 10260.203, 10305.613, 10263.404, 10314.983, 10246.396, 10248.428, 10246.348, 10276.634, 10227.96], [21.719, 12.655, 10.489, 11.667, 9.421, 10.541, 18.199, 11.911, 14.822, 15.067, 9.23, 33.484, 14.919, 26.639, 27.064, 12.522, 13.277, 13.889, 14.666, 14.296, 19.082, 10.328, 10.706, 9.285, 16.188, 18.064], [1110.9360346706762, 2388.3759685815535, 2613.3127843896505, 2268.281723378507, 3163.629587052789, 3156.0446412686288, 848.5059950714323, 2407.4893505053083, 2117.576896150833, 1912.1348199748834, 1677.6661850046796, 784.000332091281, 1668.862015628713, 1071.431568427667, 1202.9041852958235, 1636.2995450231388, 1672.1222081622236, 1675.2472815523383, 1686.0225083853861, 1201.6473693849928, 1676.5715577350102, 1601.2023097410217, 1587.639089807344, 2095.9096663440073, 1419.786892231595, 849.1299571961106], [109, 110, 111, 112, 113, 114, 115, 116, 117, 118, 119, 120, 121, 122, 123, 124, 125, 126, 127, 128, 129, 130, 131, 132, 133, 134]], [1, 1064, [8798, 8877, 8958, 9041, 9120, 9204, 9282, 9371, 9461, 9544, 9622, 9697, 9766, 9839], [35447.873, 35447.825, 35420.912, 35444.318, 35414.264, 35448.712, 35460.76, 35423.84, 35451.113, 35460.658, 35436.615, 35514.907, 35528.542, 35507.274], [40075.151, 40030.973, 40007.754, 39989.51, 40059.158, 40054.595, 40005.19, 40035.223, 40025.75, 40054.266, 40041.052, 40011.386, 40022.862, 40024.697], [21.399, 15.07, 18.945, 19.689, 18.482, 15.082, 13.064, 17.49, 15.342, 14.013, 11.801, 14.87, 14.876, 17.09], [2964.4038206946257, 2694.7909796218028, 4415.593311237894, 1505.2926639120326, 1967.04220097545, 1972.122634209945, 3895.6388054359395, 4960.4577508076945, 2175.6133141450473, 4870.7918575573485, 3678.197987808866, 2110.4158019500833, 2618.016207112621, 1009.795892142396], [113, 114, 115, 116, 117, 118, 119, 120, 121, 122, 123, 124, 125, 126]], [7, 1065, [8739, 8825, 8899, 8985, 9067, 9147, 9230, 9312], [4914.413, 4958.598, 4841.748, 4918.945, 4914.7, 4854.932, 4853.839, 4879.07], [66429.666, 66303.553, 66216.628, 66270.667, 66302.04, 66254.596, 66295.86, 66304.884], [23.801, 22.282, 30.694, 17.77, 31.713, 23.729, 24.37, 18.402], [2558.4111882815373, 911.0276870308481, 2630.1392707760697, 816.2492833645747, 1552.2714271657328, 2673.966919094137, 2285.7462592550432, 1646.3430559121946], [113, 114, 115, 116, 117, 118, 119, 120]], [2, 1102, [9085, 9164, 9245, 9330, 9421, 9505], [15296.548, 15277.77, 15254.552, 15252.977, 15244.38, 15256.344], [54522.343, 54519.471, 54533.288, 54510.445, 54527.637, 54523.237], [12.623, 13.041, 8.939, 8.292, 11.316, 9.641], [3645.1202135196772, 1481.4108861056322, 2624.3218316141474, 3380.153967002381, 3174.22828668953, 3019.4473261891876], [117, 118, 119, 120, 121, 122]], [7, 1126, [9565, 9643, 9715, 9786, 9865, 9935, 10015, 10092], [4591.442, 4589.555, 4594.155, 4550.737, 4588.106, 4571.745, 4570.925, 4613.539], [64785.861, 64787.714, 64762.869, 64806.727, 64784.068, 64772.053, 64766.003, 64783.996], [24.864, 19.063, 20.03, 2.799, 16.795, 21.248, 19.978, 16.083], [892.1371664026847, 1283.035966800636, 674.9051795926288, 428.1211181222885, 1160.4974909795462, 724.3083987495663, 992.0144828596905, 1299.6160675782924], [123, 124, 125, 126, 127, 128, 129, 130]], [2, 1137, [9663, 9739, 9810, 9884, 9959, 10033, 10110, 10190, 10259, 10340, 10431, 10497, 10563, 10630, 10688, 10767, 10840, 10906, 10980], [15285.734, 15268.279, 15269.678, 15235.8, 15241.639, 15274.094, 15270.988, 15261.937, 15269.969, 15300.7, 15270.941, 15240.751, 15272.162, 15311.054, 15304.412, 15286.885, 15322.917, 15359.863, 15375.107], [54470.861, 54516.981, 54519.951, 54528.929, 54518.123, 54522.96, 54519.706, 54482.648, 54530.015, 54528.094, 54503.262, 54528.626, 54524.72, 54506.34, 54498.223, 54395.481, 54383.382, 54327.421, 54298.508], [15.776, 8.995, 9.943, 11.299, 11.401, 10.291, 12.502, 12.077, 11.953, 13.872, 16.922, 10.931, 11.697, 9.816, 13.396, 12.126, 13.033, 8.085, 10.274], [1990.1471961160175, 2591.0319903402506, 2014.1880187277684, 1459.822904815665, 1939.9423086522625, 2162.6108717736192, 2178.7242185559653, 2374.215305790784, 2162.5979753846896, 2021.706691734388, 1780.0952159959268, 1553.616723605806, 1365.3829773008292, 1198.1340675180854, 1699.3633523847668, 2150.092965425482, 1716.5534848188577, 1275.9175982716595, 879.0865793500768], [124, 125, 126, 127, 128, 129, 130, 131, 132, 133, 134, 135, 136, 137, 138, 139, 140, 141, 142]], [4, 1140, [9894, 9965, 10040, 10117, 10196], [18613.058, 18646.343, 18616.391, 18679.859, 18577.249], [58322.729, 58292.17, 58330.446, 58466.413, 58300.55], [23.803, 22.564, 24.699, 20.588, 21.717], [907.9535435681989, 1376.4635977928292, 1911.6483664191387, 871.9534427361041, 667.5524039288913], [127, 128, 129, 130, 131]], [6, 1211, [9981, 10059, 10134, 10214, 10284, 10369], [25154.888, 25175.131, 25189.82, 25154.181, 25104.933, 25149.317], [63941.194, 63955.633, 63930.479, 63976.714, 64018.014, 63970.341], [22.19, 20.07, 25.214, 13.093, 16.639, 18.845], [1038.3824611994887, 957.7685291597442, 642.489475619784, 491.9719235349795, 424.9657064738969, 1066.4667028027825], [128, 129, 130, 131, 132, 133]], [7, 1226, [10240, 10323, 10407, 10478, 10547, 10611, 10674, 10746, 10824, 10885, 10959, 11028, 11087, 11148, 11211, 11275, 11337, 11391, 11456], [4525.661, 4597.637, 4585.034, 4543.169, 4560.581, 4559.748, 4575.792, 4572.804, 4570.475, 4549.004, 4576.155, 4573.422, 4607.488, 4596.226, 4571.63, 4614.694, 4595.943, 4560.103, 4587.549], [64767.646, 64759.154, 64770.057, 64781.249, 64775.25, 64748.336, 64781.46, 64806.529, 64783.805, 64763.127, 64795.962, 64783.143, 64812.458, 64803.053, 64783.632, 64737.176, 64781.442, 64765.31, 64743.748], [30.491, 9.626, 13.291, 8.242, 11.205, 12.046, 12.313, 13.072, 13.768, 7.215, 12.706, 15.137, 14.164, 14.085, 6.712, 13.565, 7.838, 9.666, 13.43], [1978.4860897855208, 678.7250844365209, 1826.7944423757363, 1899.0523374885008, 1150.7434990985807, 1183.699423105715, 1943.7019075009855, 1416.051675059931, 1398.316954776477, 1628.791441691612, 1822.8483200742057, 1731.2713314475727, 2592.5688439989, 1839.1918281183684, 1922.0174653086756, 1865.4796351752573, 1297.9951000104497, 1587.8773810355915, 962.606920267966], [132, 133, 134, 135, 136, 137, 138, 139, 140, 141, 142, 143, 144, 145, 146, 147, 148, 149, 150]], [1, 1239, [10225, 10297, 10384, 10457, 10521, 10592], [35687.041, 35721.111, 35715.475, 35789.375, 35715.836, 35673.55], [41665.427, 41707.547, 41667.03, 41699.287, 41661.274, 41608.006], [25.684, 20.195, 23.559, 29.101, 24.005, 20.924], [2381.2331414463843, 1762.6133279908026, 738.048420309727, 2515.334298306047, 1679.868287000833, 1069.3108450330851], [131, 132, 133, 134, 135, 136]], [6, 1254, [10710, 10788, 10856, 10929, 11004, 11058, 11117, 11184, 11248], [26503.302, 26455.556, 26402.174, 26417.645, 26426.589, 26384.266, 26437.816, 26413.181, 26437.445], [61700.011, 61583.369, 61647.382, 61636.985, 61664.767, 61631.025, 61656.09, 61639.724, 61631.569], [27.063, 23.149, 9.871, 16.053, 18.445, 17.817, 14.993, 25.692, 18.074], [3277.4013285088768, 2168.8993637522813, 2468.4949963202253, 2079.859753849549, 1112.7195402241673, 1373.8408351408307, 2156.1518522506212, 1236.498108527197, 1513.4625720660056], [138, 139, 140, 141, 142, 143, 144, 145, 146]], [1, 1410, [11943, 12008, 12078, 12140, 12204, 12271, 12336, 12408, 12481, 12542], [35027.971, 35048.707, 35041.145, 35053.64, 35024.493, 34992.588, 35022.852, 35007.111, 35023.415, 35041.106], [40363.214, 40346.78, 40347.594, 40307.883, 40323.198, 40248.574, 40350.426, 40263.506, 40304.158, 40288.526], [16.975, 8.49, 12.536, 9.646, 12.2, 16.046, 24.034, 13.224, 26.811, 12.238], [916.7399714130662, 1420.5491457418943, 1583.9001395827054, 2241.387729788026, 2401.9845083054315, 634.6410516657126, 2884.489609458756, 960.8793267518778, 1190.4156599949038, 579.6970278557176], [156, 157, 158, 159, 160, 161, 162, 163, 164, 165]], [7, 1412, [11804, 11882, 11959, 12029, 12093], [4602.578, 4611.929, 4588.304, 4606.533, 4611.717], [64735.473, 64776.111, 64790.676, 64769.084, 64780.293], [20.605, 12.666, 9.224, 20.503, 18.81], [862.718318220758, 1682.0827865649142, 1260.4899510195978, 1565.1008920114311, 586.6665073772351], [155, 156, 157, 158, 159]], [4, 1472, [12447, 12512, 12577, 12647, 12709, 12777, 12829, 12882, 12938], [18588.07, 18599.133, 18599.253, 18611.929, 18596.495, 18627.17, 18582.779, 18636.024, 18518.593], [57495.364, 57510.225, 57507.374, 57508.464, 57500.095, 57497.022, 57491.206, 57495.415, 57459.701], [11.623, 8.944, 7.351, 7.198, 11.906, 8.765, 16.551, 19.102, 22.544], [877.2245592080318, 2208.290403175272, 2349.012131699535, 3082.263839367985, 2048.4513204539617, 2363.8516451939295, 2364.495676639037, 1973.5435913422687, 1169.0536136127337], [164, 165, 166, 167, 168, 169, 170, 171, 172]], [3, 1477, [12466, 12528, 12590, 12659, 12726, 12792, 12841, 12896, 12956, 13017, 13083, 13150, 13211, 13271, 13331, 13387, 13450, 13529], [27362.063, 27423.426, 27408.878, 27415.677, 27423.113, 27450.008, 27379.584, 27365.118, 27450.121, 27429.954, 27437.946, 27437.188, 27413.208, 27424.913, 27457.044, 27452.628, 27442.571, 27435.398], [53102.514, 53083.644, 53047.171, 53104.306, 53078.714, 53089.954, 53069.169, 53080.549, 53045.401, 53104.941, 53114.653, 53107.503, 53080.303, 53104.3, 53080.822, 53069.727, 53058.567, 53124.787], [15.134, 19.061, 32.151, 20.822, 21.753, 22.771, 18.789, 11.994, 19.891, 9.49, 11.324, 12.679, 12.631, 22.807, 21.147, 19.667, 17.72, 27.034], [2413.6370635363983, 1980.4706441537232, 1612.4571065820091, 1721.0115290016663, 1302.7330902559863, 1366.1824039180574, 1169.699669811872, 2170.576285509656, 1618.2202767699475, 2180.73069862537, 3308.765401201788, 2063.632419727088, 1353.5416903250753, 1321.2119892428111, 1309.9962660821006, 2297.04436070986, 1771.053540370418, 917.7074277794422], [164, 165, 166, 167, 168, 169, 170, 171, 172, 173, 174, 175, 176, 177, 178, 179, 180, 181]], [6, 1512, [13016, 13079, 13143, 13209, 13269], [25083.261, 25141.448, 25099.751, 25109.688, 25123.065], [63878.0, 63842.593, 63858.682, 63857.63, 63840.213], [20.46, 18.419, 10.006, 14.058, 12.993], [2429.927859355011, 784.7576656519283, 2743.464523520417, 2546.7314657869506, 1489.9937083292707], [173, 174, 175, 176, 177]], [1, 1526, [12800, 12847, 12903, 12961, 13026, 13092], [35772.896, 35829.332, 35760.892, 35822.955, 35788.147, 35824.919], [41482.106, 41506.539, 41509.671, 41474.517, 41519.54, 41536.484], [17.296, 16.701, 16.887, 14.123, 20.737, 20.822], [1754.145369601428, 2685.427349254665, 1521.5270396321125, 1899.6500934524545, 1730.3094477702211, 1301.447216933159], [169, 170, 171, 172, 173, 174]], [1, 1588, [13650, 13699, 13754, 13811, 13871, 13920, 13972, 14036, 14099], [34939.966, 34922.359, 34941.3, 34930.501, 34959.987, 34949.523, 34979.364, 34946.731, 34970.843], [40232.248, 40259.763, 40246.501, 40259.121, 40252.36, 40224.831, 40242.901, 40230.949, 40240.83], [27.139, 11.688, 15.112, 15.615, 15.526, 18.248, 16.167, 19.08, 15.44], [798.188778175898, 1299.7328038714331, 3541.0876669756517, 2205.2049816962726, 3109.9908447100506, 1345.925484076279, 1124.2403172831453, 2214.383271076981, 1026.6677110816697], [183, 184, 185, 186, 187, 188, 189, 190, 191]], [1, 1739, [15020, 15081, 15138, 15202, 15263, 15326, 15380], [35089.231, 35180.088, 35131.166, 35152.216, 35165.953, 35159.055, 35145.874], [40798.666, 40846.044, 40846.385, 40875.295, 40882.978, 40850.059, 40878.174], [29.552, 9.427, 5.767, 13.52, 7.829, 12.844, 16.682], [1206.3203991583327, 2678.231548476527, 2684.239640619463, 1820.8789211651917, 2376.7104506680707, 1994.0352812684685, 1569.9027217592843], [207, 208, 209, 210, 211, 212, 213]], [2, 1768, [15055, 15112, 15172, 15233, 15293, 15351, 15399, 15444, 15488], [15044.272, 15100.248, 15068.64, 15109.466, 15092.523, 15083.727, 15081.256, 15077.321, 15098.004], [53921.703, 53950.993, 53970.928, 53941.374, 53954.292, 53946.933, 53948.494, 53963.284, 53943.276], [14.691, 12.001, 8.564, 9.717, 13.285, 9.359, 10.128, 8.63, 7.705], [1193.3827736248682, 1382.3724330213447, 2213.875484204722, 2275.0691200806186, 2680.9421975568694, 2476.7932308846994, 2048.3765942478776, 3621.5409379643256, 2269.069813891095], [208, 209, 210, 211, 212, 213, 214, 215, 216]], [7, 1901, [16594, 16646, 16691, 16732, 16778, 16855, 16949, 17088, 17232, 17372, 17518, 17659, 17789], [5097.401, 5129.49, 5085.939, 5112.273, 5080.726, 5134.695, 5111.909, 5078.825, 5135.454, 5050.956, 5088.703, 5010.762, 5058.654], [65059.565, 65035.582, 64985.433, 65040.327, 65048.106, 65034.605, 65089.426, 65140.25, 65117.744, 65066.842, 65024.563, 65026.477, 65054.108], [25.59, 21.174, 22.963, 18.712, 13.52, 21.222, 14.515, 21.266, 21.58, 14.871, 17.655, 28.483, 21.601], [1022.7002768485844, 1455.1235425495374, 1441.1616303297396, 901.4390190736993, 836.647088776013, 1373.198116698444, 1914.9325210354923, 2519.570807636338, 3044.0120110259554, 1756.2149722970985, 886.164458913797, 1442.4796090992288, 1232.2601564486147], [240, 241, 242, 243, 244, 245, 246, 247, 248, 249, 250, 251, 252]], [0, 1918, [16896, 17014, 17162, 17298, 17432, 17581, 17715, 17850, 17974, 18109, 18241, 18360], [23918.88, 24100.033, 24127.752, 24142.301, 24141.69, 24114.819, 24045.257, 24073.646, 24198.583, 24168.766, 24106.648, 24157.368], [10127.84, 10064.125, 10057.233, 10049.966, 10127.866, 10121.379, 10189.486, 10255.656, 10113.394, 10145.378, 10119.952, 9976.899], [29.704, 24.493, 25.466, 17.777, 22.176, 17.27, 18.981, 24.125, 25.965, 26.88, 27.182, 18.066], [3679.9371245703664, 2934.5089337307486, 2073.561288868621, 1718.4997299049774, 3369.6263982250566, 1738.9212657861408, 10427.353799712919, 4957.622698352498, 2321.2435596053706, 3396.7250385130737, 3659.689609967701, 835.0035124491976], [245, 246, 247, 248, 249, 250, 251, 252, 253, 254, 255, 256]], [5, 1933, [16925, 17058, 17210, 17347, 17489, 17637], [39384.512, 39446.695, 39484.793, 39379.258, 39496.978, 39421.076], [56566.972, 56533.87, 56542.912, 56613.029, 56569.697, 56583.356], [24.235, 28.419, 25.644, 20.528, 17.484, 28.554], [2859.331999158495, 2959.552351115894, 2270.694410220753, 6449.236113701255, 17323.01528005518, 4877.474774980351], [245, 246, 247, 248, 249, 250]], [2, 1949, [16797, 16874, 16978, 17120, 17256, 17394, 17542], [14569.106, 14593.048, 14576.391, 14573.289, 14560.262, 14583.462, 14569.387], [53026.163, 53034.339, 53046.351, 53035.828, 53038.476, 53047.58, 53048.059], [7.304, 10.513, 11.23, 13.802, 17.325, 17.117, 16.009], [1787.38650193266, 3355.5511714781233, 2171.8696292821523, 2518.809512761482, 1896.062360149085, 1635.693943767542, 1215.5810101449895], [244, 245, 246, 247, 248, 249, 250]], [2, 1950, [16875, 16981, 17122, 17258, 17396, 17543, 17681, 17816, 17940, 18079, 18205, 18331, 18446, 18561, 18668], [14934.021, 14869.982, 14848.159, 14850.366, 14860.927, 14795.79, 14741.888, 14801.848, 14792.844, 14872.519, 14963.327, 14990.567, 14999.132, 14982.695, 14898.906], [54528.027, 54480.53, 54506.413, 54476.678, 54421.094, 54310.604, 54282.348, 54325.609, 54353.568, 54495.506, 54533.515, 54565.853, 54555.629, 54549.594, 54558.149], [16.521, 16.02, 11.895, 15.905, 12.34, 22.252, 12.171, 18.888, 13.186, 18.736, 12.993, 13.619, 14.126, 7.637, 20.667], [867.9877780068771, 2837.228999420787, 5225.702928492211, 1154.4434307340016, 8624.469639374005, 5315.977638507855, 3358.050236452826, 4165.080839691393, 3658.0598527590646, 2317.301839249746, 2216.7656547553433, 2451.373854292746, 2384.4007823985976, 2408.624304023022, 2210.9123587196264], [245, 246, 247, 248, 249, 250, 251, 252, 253, 254, 255, 256, 257, 258, 259]], [2, 1962, [17121, 17257, 17395, 17544, 17682, 17815, 17941], [14771.844, 14828.245, 14821.004, 14831.865, 14789.7, 14814.624, 14887.812], [52324.005, 52302.637, 52298.375, 52311.782, 52352.761, 52341.714, 52369.786], [23.205, 13.154, 20.214, 27.967, 14.878, 15.682, 17.536], [1962.59494191126, 1928.2043960635701, 1737.4237227706997, 2839.4571477097625, 2729.9035774725758, 2151.8237900673844, 2114.481568562512], [247, 248, 249, 250, 251, 252, 253]], [2, 1963, [17123, 17259, 17397, 17545, 17683, 17818], [14877.509, 14895.537, 14908.187, 14891.221, 14880.782, 14893.322], [53467.746, 53467.917, 53472.34, 53504.74, 53468.334, 53493.397], [14.005, 11.6, 14.783, 11.208, 7.695, 16.147], [1564.994621870355, 1784.9827589487502, 1261.619683261824, 1708.3772355198826, 1691.1039796920145, 1400.967288377593], [247, 248, 249, 250, 251, 252]], [2, 1964, [17125, 17261, 17398, 17546, 17685, 17819, 17943, 18082, 18207], [15453.102, 15450.647, 15465.623, 15457.607, 15441.914, 15519.846, 15413.659, 15492.589, 15424.409], [54453.607, 54418.443, 54443.932, 54402.59, 54425.225, 54429.413, 54391.392, 54389.46, 54382.46], [13.113, 14.779, 11.931, 18.053, 17.354, 24.119, 17.796, 26.338, 21.511], [927.616604891017, 3542.643455207148, 1839.4166553899604, 3513.512204163059, 2044.602952853746, 873.6324673054991, 2176.2886140349287, 2072.2546505675186, 5606.0212267808665], [247, 248, 249, 250, 251, 252, 253, 254, 255]], [4, 1965, [16987, 17128, 17263, 17401, 17552, 17687, 17824, 17947], [18429.419, 18478.268, 18466.464, 18460.36, 18532.611, 18532.947, 18514.489, 18522.234], [56428.341, 56445.974, 56459.942, 56448.13, 56259.304, 56251.967, 56258.27, 56244.06], [11.018, 9.178, 10.454, 10.394, 23.077, 12.223, 9.929, 12.487], [2191.8592951128394, 2321.61249629842, 1418.6310666586883, 1808.4587917141887, 1392.3416305204491, 1274.0097056650834, 1351.7045619312116, 1107.5292671289433], [246, 247, 248, 249, 250, 251, 252, 253]], [4, 1966, [17264, 17402, 17553, 17686, 17823], [18461.525, 18510.391, 18570.91, 18507.496, 18501.273], [57094.024, 57080.055, 57149.932, 57142.81, 57086.048], [22.012, 20.494, 25.467, 20.04, 33.034], [1113.3311665177703, 8908.91727187592, 3991.6957218577663, 6306.083203919569, 3913.1842566184464], [248, 249, 250, 251, 252]], [4, 1968, [17267, 17403, 17557, 17690, 17826, 17950], [19079.897, 18995.966, 18990.166, 19067.15, 19128.081, 19130.95], [56873.5, 56914.522, 56949.037, 56850.418, 56697.452, 56577.682], [32.061, 19.069, 24.164, 26.488, 20.502, 17.892], [2158.6270221570053, 12558.65219802647, 4378.760226782008, 3313.3616441671447, 1441.965421803631, 2554.8554233168434], [248, 249, 250, 251, 252, 253]], [4, 1969, [17269, 17405, 17559, 17692, 17827, 17952, 18088, 18216, 18339, 18451, 18568], [19246.219, 19237.742, 19259.018, 19304.807, 19310.126, 19242.543, 19247.682, 19221.85, 19227.092, 19255.425, 19244.583], [58932.759, 58928.408, 58985.528, 59063.174, 58995.015, 58965.034, 58942.312, 58935.853, 58935.504, 58935.793, 58942.027], [13.091, 12.849, 12.61, 19.978, 16.642, 12.008, 8.435, 13.455, 10.081, 10.047, 9.195], [1023.389083872332, 1929.8092164374357, 1587.5593042960616, 4225.710204427686, 3731.9025162526355, 1832.2321156914709, 1846.854533467155, 1112.0144114154543, 1448.8099011504376, 1757.5823619846233, 1853.013440283031], [248, 249, 250, 251, 252, 253, 254, 255, 256, 257, 258]], [0, 1978, [17577, 17712, 17844, 17971, 18106, 18238, 18357, 18474, 18588, 18692, 18787, 18896, 18999], [23534.376, 23614.391, 23577.0, 23578.683, 23609.514, 23600.028, 23574.708, 23560.553, 23596.22, 23605.886, 23601.194, 23584.141, 23519.504], [10538.529, 10683.06, 10590.743, 10687.052, 10674.119, 10616.067, 10673.712, 10715.222, 10724.023, 10749.37, 10780.602, 10697.213, 10753.846], [16.536, 29.013, 20.92, 14.61, 28.978, 24.366, 22.646, 22.46, 17.376, 19.944, 14.4, 21.835, 25.683], [2181.9087406651634, 3061.8659807353934, 2583.492671400296, 1998.3958562025434, 2883.4744365808315, 4440.019632135179, 2886.3390527633687, 1916.0594313227582, 8413.576457001653, 2184.8150302778604, 600.7819875303769, 4784.137343883869, 747.7246841554129], [250, 251, 252, 253, 254, 255, 256, 257, 258, 259, 260, 261, 262]], [6, 1985, [17023, 17172, 17308, 17443, 17591, 17728, 17859], [25365.443, 25325.609, 25348.463, 25426.77, 25281.702, 25336.103, 25369.668], [62765.717, 62861.131, 62802.468, 62765.578, 62733.462, 62846.081, 62786.842], [13.68, 10.544, 24.159, 21.045, 15.765, 17.217, 18.342], [2059.218813905688, 2557.62213428518, 2116.4674320703607, 3431.6491578713, 1953.5178432470818, 1525.1405975688945, 632.215778857669], [246, 247, 248, 249, 250, 251, 252]], [6, 1988, [17313, 17448, 17595, 17733, 17863, 17991, 18123, 18258, 18373], [26396.673, 26389.756, 26411.623, 26421.538, 26411.917, 26409.181, 26418.821, 26412.147, 26434.315], [61893.567, 61883.5, 61925.587, 61903.482, 61883.138, 61866.474, 61845.79, 61844.826, 61856.011], [10.329, 8.181, 13.529, 7.624, 6.384, 9.845, 10.006, 7.411, 21.825], [3229.915335482305, 2826.188644887313, 2135.3997271149087, 2487.8762087049804, 2617.766826257471, 3381.228286299688, 2734.8596114343686, 3290.4612114250476, 2101.022002080319], [248, 249, 250, 251, 252, 253, 254, 255, 256]], [3, 1989, [17028, 17177, 17316, 17450, 17598, 17735, 17865, 17992, 18124, 18261, 18375], [27560.625, 27512.628, 27481.704, 27551.709, 27516.1, 27476.022, 27460.672, 27471.704, 27431.442, 27471.877, 27487.887], [55541.74, 55573.086, 55605.161, 55543.067, 55539.537, 55550.125, 55573.5, 55513.939, 55595.034, 55575.799, 55563.768], [19.873, 14.397, 17.661, 28.985, 20.995, 26.269, 19.246, 18.58, 20.408, 18.311, 24.641], [664.0337863701259, 2469.2406263003854, 1450.5733205864656, 1998.270727153843, 2857.8520132668955, 855.8113850076395, 1469.219393510231, 2341.3622266111524, 1092.933515397062, 1757.5926566259725, 936.9703917658506], [246, 247, 248, 249, 250, 251, 252, 253, 254, 255, 256]], [3, 1990, [17452, 17599, 17736, 17866, 17994, 18125, 18262, 18376, 18490, 18606], [27677.043, 27656.556, 27637.371, 27641.6, 27666.57, 27661.99, 27622.686, 27672.006, 27676.506, 27620.927], [53868.204, 53878.38, 53842.561, 53911.14, 53893.915, 53921.003, 53885.989, 53914.864, 53916.942, 53917.3], [14.73, 10.288, 13.005, 14.811, 18.743, 15.719, 20.136, 16.871, 19.784, 24.979], [2590.2673836774584, 2592.4625467132178, 1432.5656103121798, 1745.78770058639, 1340.1186024043045, 1155.1602002088437, 1486.1198351530259, 668.143122605775, 1045.4028196405175, 578.3595928988884], [249, 250, 251, 252, 253, 254, 255, 256, 257, 258]], [1, 1998, [17335, 17471, 17621, 17757, 17884], [35128.164, 35064.6, 34931.445, 34949.062, 34969.848], [42414.067, 42358.947, 42366.696, 42228.888, 42149.268], [24.097, 16.063, 13.896, 21.169, 26.82], [4764.372606818373, 3752.38776477566, 997.0352022813025, 3978.452106507354, 2811.4940386939334], [248, 249, 250, 251, 252]], [1, 1999, [17192, 17336, 17472, 17622, 17759, 17886, 18017, 18148, 18281, 18393, 18505], [35106.273, 35126.823, 35195.237, 35215.072, 35220.368, 35148.157, 35197.87, 35165.227, 35264.301, 35316.093, 35240.199], [40085.895, 40124.54, 40193.928, 40257.724, 40272.623, 40156.565, 40187.488, 40188.795, 40244.791, 40319.951, 40305.54], [21.896, 18.777, 20.78, 14.154, 19.019, 16.235, 17.97, 17.263, 27.312, 27.934, 14.0], [1235.8482325309433, 2574.0507475088184, 5485.7614976449995, 15434.217549174344, 7548.710001014524, 3199.858391546215, 4688.229010036444, 6374.232910591554, 4209.132785736834, 1076.6913071461643, 17119.222714154013], [247, 248, 249, 250, 251, 252, 253, 254, 255, 256, 257]], [1, 2000, [17473, 17623, 17760, 17888, 18019, 18149, 18282, 18394], [35516.698, 35423.483, 35445.556, 35475.223, 35483.298, 35457.745, 35510.075, 35473.282], [40804.751, 40726.551, 40783.544, 40806.212, 40878.132, 40877.567, 40841.321, 40867.458], [16.679, 22.481, 22.397, 11.918, 14.504, 11.005, 12.954, 10.541], [2275.7659963386354, 7314.98723212844, 3429.2649745429826, 1836.422107625501, 1594.0209399107068, 1637.1849017693355, 1485.2132622558368, 1408.8194673402984], [249, 250, 251, 252, 253, 254, 255, 256]], [1, 2001, [17624, 17761, 17889, 18020, 18150, 18283, 18395, 18506, 18625], [35728.032, 35760.263, 35751.882, 35750.309, 35744.779, 35741.234, 35772.764, 35748.637, 35771.935], [41419.557, 41427.217, 41423.842, 41414.48, 41435.548, 41424.902, 41437.869, 41382.95, 41387.518], [18.246, 10.753, 8.145, 16.817, 14.038, 11.464, 10.736, 12.099, 21.541], [1786.9352865910419, 2203.2296003232086, 2317.0606359430176, 1230.315358397732, 1758.8211790089188, 1837.8394017132389, 2394.7891104147334, 1647.4037855204338, 1045.0322710057485], [250, 251, 252, 253, 254, 255, 256, 257, 258]], [5, 2013, [17059, 17208, 17349, 17490, 17638, 17767, 17898], [39437.654, 39414.284, 39464.953, 39356.966, 39367.213, 39341.035, 39402.773], [57365.896, 57464.5, 57542.372, 57465.735, 57395.985, 57420.757, 57425.938], [16.542, 18.963, 19.97, 16.354, 15.2, 22.642, 9.442], [2494.222689702975, 3269.0414542547546, 12543.429951046393, 11151.99272698606, 11453.64288001302, 1644.6625338660115, 61553.92942963556], [246, 247, 248, 249, 250, 251, 252]], [5, 2014, [17491, 17639, 17768, 17899, 18028, 18159, 18292], [39818.611, 39962.128, 39956.529, 39976.259, 39921.338, 39903.032, 39819.336], [56564.669, 56632.301, 56604.671, 56606.955, 56519.547, 56502.061, 56528.591], [35.755, 9.3, 9.982, 25.476, 11.362, 23.825, 28.625], [2754.1602381040143, 2745.111966366175, 2762.7748109150093, 1263.3668786415406, 3405.2174063515613, 5360.478416974525, 2074.234643775157], [249, 250, 251, 252, 253, 254, 255]], [7, 2050, [17782, 17912, 18046, 18174, 18306], [4160.493, 4160.409, 4151.231, 4159.75, 4150.46], [66884.993, 66847.889, 66869.251, 66856.949, 66861.633], [14.065, 12.208, 28.94, 10.098, 13.018], [1909.167249259279, 1780.0731892568356, 1433.766138139674, 1730.1003039645364, 1387.601949068056], [252, 253, 254, 255, 256]], [7, 2052, [17786, 17917, 18052, 18180, 18311, 18430, 18536, 18652, 18746, 18849, 18950, 19071, 19183, 19311, 19432, 19539], [4872.469, 4895.434, 4910.972, 4902.672, 4867.733, 4906.857, 4889.498, 4873.507, 4873.614, 4866.597, 4872.071, 4852.366, 4866.979, 4869.307, 4860.429, 4883.337], [66204.217, 66193.146, 66269.076, 66262.099, 66082.571, 66099.034, 66044.385, 66071.26, 66106.905, 66086.382, 66096.629, 66074.523, 66092.735, 66038.069, 66062.317, 66091.504], [29.835, 22.719, 18.753, 26.568, 13.485, 20.991, 13.035, 11.863, 11.198, 9.021, 8.8, 16.531, 11.459, 9.746, 9.868, 19.928], [4147.811795888347, 4343.668145365987, 8451.931725636789, 5331.494441184404, 2249.3964963800413, 703.6806466677857, 3471.711798441442, 2182.7238505423493, 2306.1469935491764, 2133.5339794697616, 1873.5750162683278, 2193.636671984462, 1521.7496087273892, 1930.3744380878586, 2232.298440218439, 1282.243817099637], [252, 253, 254, 255, 256, 257, 258, 259, 260, 261, 262, 263, 264, 265, 266, 267]], [3, 2058, [17026, 17175, 17314, 17449, 17596], [27195.499, 27127.526, 27140.301, 27158.295, 27130.889], [54481.228, 54331.133, 54363.311, 54389.86, 54319.737], [28.413, 16.521, 13.922, 16.815, 19.5], [6722.381427631245, 1882.4314674064656, 3091.080112279041, 2435.249728611695, 4257.667295884749], [246, 247, 248, 249, 250]], [2, 2122, [18328, 18443, 18558, 18667, 18764, 18867, 18973, 19086, 19205, 19333, 19448, 19559], [14624.22, 14667.662, 14662.922, 14657.886, 14605.929, 14622.614, 14634.275, 14706.526, 14714.15, 14672.528, 14656.455, 14685.4], [53933.971, 53956.453, 53925.497, 53904.148, 53960.887, 53939.885, 53941.508, 54071.889, 54042.651, 54018.565, 54071.886, 53982.364], [32.239, 14.133, 22.587, 18.349, 14.471, 11.399, 23.863, 17.588, 16.782, 16.135, 25.261, 32.9], [1239.7530548048533, 1297.8019967417463, 1661.4840637034383, 1520.2427519270132, 1129.0078786508898, 1431.3184274866444, 2071.444092588275, 7911.512602002605, 4668.319026091288, 5413.239482514506, 1633.691105523567, 5244.954155167269], [256, 257, 258, 259, 260, 261, 262, 263, 264, 265, 266, 267]], [2, 2125, [18333, 18447, 18562, 18671, 18766], [15385.805, 15385.132, 15404.046, 15320.707, 15428.86], [54079.884, 54076.461, 54073.385, 54135.53, 54063.079], [14.515, 8.811, 15.733, 23.789, 10.371], [2055.7276737979814, 2284.690238571656, 2142.745092482573, 9687.79997464365, 2633.783913312756], [256, 257, 258, 259, 260]], [4, 2127, [18341, 18453, 18569, 18678, 18772, 18878, 18982], [19407.446, 19381.452, 19311.934, 19420.888, 19387.939, 19273.48, 19376.177], [57652.776, 57730.74, 57768.157, 57653.053, 57648.958, 57818.254, 57678.068], [18.41, 16.817, 20.301, 18.451, 24.103, 13.773, 22.736], [1066.6933995736158, 1622.0576244574615, 3617.434979559095, 1119.3146358868316, 1038.7324284544748, 72312.58852573718, 1708.704918438087], [256, 257, 258, 259, 260, 261, 262]], [6, 2135, [18485, 18600, 18700, 18797, 18905, 19011, 19125, 19244, 19373, 19491, 19614], [25654.085, 25628.831, 25624.629, 25588.514, 25550.283, 25581.176, 25549.888, 25548.046, 25564.704, 25640.664, 25639.131], [62908.041, 62914.883, 62950.308, 62974.455, 62959.054, 62948.415, 62949.781, 62950.798, 62952.61, 62948.985, 62923.323], [11.279, 12.064, 13.815, 12.305, 12.391, 10.799, 9.438, 8.936, 16.386, 27.69, 19.381], [2291.2939617166603, 2579.1767179809744, 1997.7681479727737, 1987.176155097568, 2078.2136661382333, 1885.031429481813, 2529.460769405032, 1106.6977303538476, 1784.5582815206706, 777.3900154037856, 776.4726912893577], [257, 258, 259, 260, 261, 262, 263, 264, 265, 266, 267]], [5, 2148, [18409, 18516, 18636, 18726, 18829], [39618.185, 39621.828, 39707.852, 39733.414, 39691.732], [58658.072, 58681.25, 58607.39, 58632.887, 58620.378], [23.955, 12.739, 14.214, 20.82, 19.36], [907.7551790304991, 1652.818351063607, 2799.5179939128566, 2894.622964695838, 1528.9534202102507], [256, 257, 258, 259, 260]], [1, 2206, [18624, 18717, 18821, 18926, 19041, 19150, 19271, 19397, 19509, 19633, 19748, 19846], [35109.193, 35123.835, 35140.861, 35113.123, 35132.873, 35137.149, 35130.295, 35101.064, 35130.476, 35058.15, 35064.495, 35078.874], [40612.802, 40589.97, 40620.405, 40594.153, 40631.749, 40605.441, 40607.559, 40621.441, 40593.909, 40485.351, 40543.314, 40577.209], [12.766, 15.639, 11.383, 13.891, 9.296, 14.924, 15.508, 17.812, 11.963, 20.623, 23.243, 17.972], [2568.8437268762414, 1629.043980376623, 1280.3213496323278, 1849.1193219861286, 1736.6615920899833, 1531.3070371980425, 1866.8658771479336, 1533.7392408818703, 1587.5312069820523, 4136.768768566919, 6713.067194556945, 6938.363793501234], [258, 259, 260, 261, 262, 263, 264, 265, 266, 267, 268, 269]], [8, 2211, [18735, 18837, 18935, 19056, 19166, 19288, 19413, 19524, 19651], [43348.806, 43338.031, 43342.225, 43410.625, 43248.109, 43257.466, 43159.694, 43238.118, 43267.969], [69902.257, 69922.21, 69946.182, 69916.812, 69941.714, 69872.902, 69942.029, 69908.199, 69900.839], [16.751, 15.069, 18.428, 21.342, 16.417, 24.373, 4.069, 25.834, 23.755], [2709.0247225222156, 1857.84804658901, 1597.543641328848, 1471.6054498365907, 1594.0792497182965, 647.9690814054328, 299.82370840638106, 1437.0861822726094, 1409.085298447122], [259, 260, 261, 262, 263, 264, 265, 266, 267]], [3, 2226, [18802, 18910, 19020, 19131, 19249, 19379, 19494, 19620, 19730, 19826], [27446.91, 27542.548, 27546.261, 27563.072, 27486.806, 27567.763, 27468.076, 27536.198, 27556.856, 27432.053], [53293.437, 53472.953, 53468.248, 53442.352, 53398.879, 53457.863, 53343.297, 53423.374, 53475.395, 53390.111], [15.799, 36.623, 18.512, 20.735, 18.313, 16.882, 23.353, 13.697, 17.217, 27.107], [1718.3285762808284, 3137.8981629972686, 3291.1327735821387, 3683.1370533635454, 5262.321495206865, 3009.0413514694264, 2781.544788130005, 4069.757308306664, 2277.921709990896, 2422.3558115405726], [260, 261, 262, 263, 264, 265, 266, 267, 268, 269]], [3, 2227, [18704, 18804, 18912, 19021, 19132, 19252, 19380, 19496, 19621, 19732, 19828, 19927, 20028], [27797.261, 27954.806, 27944.095, 27864.445, 27912.414, 27958.154, 27891.644, 27935.924, 27949.591, 27963.467, 27899.879, 28001.088, 27839.549], [54567.424, 54580.232, 54584.407, 54686.366, 54624.268, 54585.622, 54593.614, 54564.572, 54572.554, 54533.419, 54525.491, 54531.71, 54608.566], [20.672, 22.465, 11.002, 32.167, 24.039, 15.597, 14.245, 11.732, 12.117, 13.616, 18.524, 15.833, 33.796], [8279.958122700902, 1148.9347513338157, 770.7701302483706, 2719.3830602924522, 962.1239418056535, 777.978773524305, 2962.075688251126, 2818.3864829745403, 1817.4145328566362, 574.6032299165922, 954.3495869780961, 428.64073293652535, 1714.8765613148819], [259, 260, 261, 262, 263, 264, 265, 266, 267, 268, 269, 270, 271]], [5, 2252, [19051, 19161, 19280, 19404, 19519, 19643, 19756, 19854], [39942.552, 39960.446, 39901.717, 39969.175, 39948.114, 39903.05, 39963.588, 39993.709], [56586.006, 56586.923, 56567.812, 56607.84, 56590.268, 56637.622, 56622.258, 56656.594], [11.963, 12.156, 13.278, 32.119, 12.388, 2.11, 18.482, 15.16], [2502.60304717393, 1808.8316638943727, 2793.0668132297374, 1593.8662136147286, 1462.1169233668575, 356.9509976854953, 1751.645412949312, 805.3142504073409], [262, 263, 264, 265, 266, 267, 268, 269]], [1, 2276, [19746, 19845, 19942, 20045, 20146, 20248, 20346, 20445, 20545], [35000.708, 35041.296, 35158.962, 35095.351, 35020.356, 35019.47, 35016.072, 35024.249, 35103.89], [40276.67, 40263.901, 40148.643, 40179.62, 40213.647, 40215.103, 40259.303, 40259.998, 40325.371], [27.725, 36.046, 27.023, 22.325, 11.464, 8.152, 10.379, 10.39, 31.813], [5476.482338480998, 3145.388702209945, 5978.19231028597, 1474.1540078097917, 4180.715685659015, 3938.714674812146, 4810.378878443291, 5089.2545829736555, 4832.437728844613], [268, 269, 270, 271, 272, 273, 274, 275, 276]], [5, 2280, [19279, 19403, 19518, 19642, 19755, 19853, 19952, 20057, 20156, 20254, 20355, 20451, 20552, 20641, 20732, 20823, 20913, 20999, 21082, 21159, 21238, 21322, 21398, 21465], [39533.217, 39475.665, 39476.048, 39469.128, 39488.639, 39416.363, 39369.256, 39416.838, 39382.112, 39427.254, 39463.859, 39503.884, 39561.624, 39562.321, 39513.829, 39592.755, 39587.266, 39563.695, 39555.732, 39549.099, 39587.958, 39630.058, 39565.721, 39519.463], [57378.165, 57448.36, 57437.107, 57459.804, 57459.322, 57488.542, 57494.756, 57484.41, 57501.201, 57489.467, 57446.15, 57438.949, 57435.805, 57498.881, 57414.446, 57466.091, 57433.605, 57453.146, 57463.439, 57489.316, 57470.35, 57439.691, 57483.146, 57495.527], [21.761, 12.107, 9.423, 17.067, 10.799, 10.77, 13.648, 12.761, 8.772, 16.333, 13.799, 10.479, 19.074, 12.447, 11.06, 13.789, 18.067, 19.544, 13.975, 19.126, 11.518, 21.669, 13.704, 23.44], [708.022253059578, 2343.956406233397, 2105.3785814041794, 1955.9965465398298, 3610.7364088808977, 4177.939099210615, 7231.522439844283, 6155.607126884529, 5605.618639638739, 6577.960078755443, 2911.9932642318195, 3564.9467284355364, 2465.7876046126066, 1447.377946721311, 387.9532781863796, 1474.7571301234839, 1510.6220315544533, 1205.14824649204, 1411.5110685228722, 1069.984510222377, 1361.2144993089807, 1157.7500468081648, 1884.3654161510826, 859.3625504332226], [264, 265, 266, 267, 268, 269, 270, 271, 272, 273, 274, 275, 276, 277, 278, 279, 280, 281, 282, 283, 284, 285, 286, 287]], [2, 2293, [19558, 19686, 19790, 19892, 19985, 20094, 20191, 20296, 20397, 20492, 20582, 20679, 20764, 20859, 20946, 21032, 21118, 21192, 21273, 21356], [14685.642, 14632.348, 14739.878, 14649.477, 14659.323, 14722.121, 14731.168, 14734.287, 14704.158, 14709.794, 14709.99, 14688.551, 14720.904, 14734.181, 14707.233, 14700.504, 14706.676, 14730.838, 14721.912, 14729.23], [53970.177, 53946.462, 53994.689, 53917.245, 53967.126, 54132.499, 54221.207, 54223.839, 54197.728, 54154.33, 54060.734, 54036.015, 54186.792, 54234.068, 54239.32, 54216.638, 54212.839, 54214.588, 54248.689, 54175.126], [41.819, 23.56, 28.119, 15.63, 14.265, 18.669, 16.749, 16.021, 10.551, 15.077, 20.512, 28.391, 25.585, 15.772, 17.192, 14.851, 13.358, 14.321, 14.548, 16.011], [1367.8520069028086, 1124.0215258170977, 7573.162867350071, 1077.7598433336004, 815.951720163066, 1534.1662876649236, 2097.4984886515495, 2049.7536538393642, 2234.984372803183, 3649.140174703677, 4315.8701533167805, 3589.3261920881832, 1377.7214862448843, 1384.895260192312, 1816.0469071579364, 2165.8901141390625, 1709.3151655652623, 1179.5633435901523, 1832.9391178965495, 1765.4464843078615], [267, 268, 269, 270, 271, 272, 273, 274, 275, 276, 277, 278, 279, 280, 281, 282, 283, 284, 285, 286]], [4, 2297, [19214, 19345, 19460, 19577, 19693, 19799, 19901, 19992, 20105, 20201, 20305, 20407, 20505, 20590, 20687, 20775, 20868], [19398.915, 19415.202, 19368.354, 19350.665, 19383.856, 19348.341, 19332.815, 19333.986, 19331.178, 19350.35, 19340.09, 19331.756, 19352.399, 19338.202, 19336.154, 19375.296, 19343.254], [57748.186, 57645.106, 57651.208, 57651.988, 57613.884, 57660.584, 57637.062, 57646.886, 57618.097, 57641.649, 57654.755, 57647.739, 57639.981, 57643.78, 57620.459, 57852.504, 57853.435], [20.189, 18.076, 15.183, 20.972, 21.692, 11.813, 12.696, 9.126, 6.519, 7.399, 8.145, 10.065, 7.785, 10.192, 9.386, 20.874, 26.23], [1218.6004829942879, 1081.9029927941992, 1157.4714225405678, 1204.886365096764, 690.9517894181802, 2233.4849553481986, 3462.083235239161, 3569.3364360981404, 3705.6650937561194, 3914.8356636461053, 3705.4662885293556, 3600.8712165680695, 3628.0963106460854, 2315.300656750631, 2468.6408596192873, 8067.1492080339685, 4448.3225696799755], [264, 265, 266, 267, 268, 269, 270, 271, 272, 273, 274, 275, 276, 277, 278, 279, 280]], [0, 2303, [19481, 19601, 19713, 19814, 19914, 20009, 20121, 20216, 20320, 20419, 20521, 20610, 20698, 20788, 20880, 20966], [24572.053, 24555.764, 24602.562, 24572.788, 24513.483, 24508.571, 24566.44, 24579.646, 24579.159, 24580.627, 24563.761, 24627.564, 24578.619, 24652.068, 24630.381, 24618.346], [11186.897, 11207.638, 11171.59, 11151.439, 11132.078, 11114.697, 11148.907, 11167.682, 11106.635, 11121.756, 11138.18, 11156.951, 11126.451, 11164.367, 11189.712, 11167.395], [20.953, 15.271, 12.114, 8.417, 13.813, 16.629, 14.875, 24.12, 21.461, 16.522, 15.359, 22.26, 22.682, 19.112, 17.8, 15.205], [2036.1575405271294, 3597.789991391402, 2794.6585076169818, 4081.0211048205742, 1635.0713826836748, 1118.5067757368217, 3876.8469491387946, 1462.5571269073646, 1112.8128432951057, 2594.5722861910413, 1763.8403250711592, 1447.2511277029187, 1188.310710223664, 1873.782757570372, 1836.733429843465, 2185.7460379650847], [266, 267, 268, 269, 270, 271, 272, 273, 274, 275, 276, 277, 278, 279, 280, 281]], [6, 2307, [19493, 19617, 19729, 19825, 19924], [26230.974, 26222.57, 26292.031, 26279.63, 26279.169], [62128.388, 62108.053, 62151.7, 62195.836, 62160.985], [20.596, 14.765, 22.008, 18.234, 29.619], [1377.7393467547236, 2058.860744074425, 3501.015899827364, 1944.0598960233212, 2199.421678062273], [266, 267, 268, 269, 270]], [3, 2308, [19251, 19378, 19495, 19619, 19731, 19827, 19926, 20025, 20130, 20226, 20333], [27580.204, 27482.639, 27548.041, 27484.527, 27504.899, 27483.634, 27447.09, 27547.708, 27566.195, 27778.315, 27735.049], [55587.068, 55573.336, 55524.729, 55540.527, 55484.515, 55542.474, 55389.82, 55565.629, 55357.214, 55290.951, 55283.414], [21.184, 15.281, 21.412, 20.967, 27.281, 28.687, 27.059, 13.474, 40.143, 26.24, 16.247], [2638.728442136498, 1857.0343810198472, 1838.7088424713345, 2847.93016544484, 2988.0034810468915, 2395.2654034397065, 6568.15351751828, 1615.2828969427208, 852.748407794939, 8766.182193614952, 1141.5657017718745], [264, 265, 266, 267, 268, 269, 270, 271, 272, 273, 274]], [0, 2321, [19361, 19478, 19596, 19709, 19811], [23585.663, 23536.182, 23649.071, 23589.624, 23677.78], [10690.019, 10524.62, 10599.312, 10722.306, 10744.277], [35.188, 19.172, 26.36, 31.208, 32.039], [3246.9041648703715, 906.4064117014467, 5716.89215856094, 930.5611015347845, 6207.939795221096], [265, 266, 267, 268, 269]], [0, 2360, [19912, 20006, 20118, 20214, 20318, 20417, 20519, 20608, 20697, 20787], [24186.47, 24151.81, 24170.233, 24173.98, 24159.572, 24206.865, 24182.088, 24191.332, 24168.956, 24139.114], [10199.25, 10200.356, 10214.917, 10232.792, 10157.842, 10170.415, 10201.409, 10199.641, 10206.566, 10194.785], [10.872, 11.017, 13.471, 15.246, 11.586, 11.637, 9.511, 11.657, 10.752, 21.531], [1351.7935990301978, 2025.1254652679927, 2677.7045803762944, 1100.7634094162286, 1472.4729263501727, 2116.869336787987, 2415.043813919009, 2044.8014991871314, 1955.3854536097845, 1408.383957949993], [270, 271, 272, 273, 274, 275, 276, 277, 278, 279]], [3, 2362, [20024, 20129, 20227, 20332, 20429, 20533, 20621, 20711, 20799], [27433.796, 27574.716, 27523.241, 27461.264, 27387.963, 27404.967, 27375.576, 27438.945, 27320.72], [53503.866, 53490.493, 53435.59, 53410.383, 53260.056, 53272.277, 53408.163, 53296.977, 53330.194], [22.077, 14.451, 25.473, 16.505, 11.187, 12.001, 44.097, 31.052, 29.404], [25741.552299201805, 2186.750162142452, 2881.181055679112, 5683.082772598793, 1726.0808853496683, 1470.9450040801714, 1904.3058713420235, 3498.487079817443, 2255.0791877555775], [271, 272, 273, 274, 275, 276, 277, 278, 279]], [7, 2371, [19875, 19965, 20078, 20173, 20273, 20374, 20472, 20569, 20661, 20750, 20842], [5076.669, 5025.447, 5049.021, 5068.353, 5069.71, 5056.301, 5052.087, 5055.372, 5054.959, 5051.343, 5043.831], [65824.742, 65808.313, 65832.809, 65845.639, 65804.739, 65792.767, 65811.2, 65840.962, 65817.756, 65789.255, 65806.377], [7.746, 11.296, 10.814, 12.672, 12.14, 13.007, 14.991, 9.524, 11.202, 12.084, 20.243], [2060.107007066856, 1840.9213754913728, 1191.5600624994488, 2391.3939010215777, 2008.530832739668, 2123.7376106032066, 1087.5172209373334, 1777.0847496142073, 1793.229108302109, 1563.1458336966443, 835.2305183692414], [270, 271, 272, 273, 274, 275, 276, 277, 278, 279, 280]], [4, 2386, [20302, 20404, 20500, 20586, 20683, 20771, 20864, 20951, 21038, 21125], [19005.765, 18917.908, 18867.639, 18944.137, 18922.175, 18849.802, 18959.399, 18978.722, 18989.389, 18983.495], [56110.387, 56178.858, 56249.067, 56194.462, 56254.083, 56233.319, 56168.744, 56152.636, 56229.606, 56173.389], [16.173, 33.037, 28.058, 27.926, 31.74, 30.106, 43.369, 37.639, 27.691, 26.155], [643.4989321415726, 1290.9463410070268, 834.604318275528, 1861.7712370523905, 1523.5571741008202, 683.9672186052159, 1981.1865567163782, 6106.677782742086, 1271.8932914219627, 1163.4917658536322], [274, 275, 276, 277, 278, 279, 280, 281, 282, 283]], [3, 2396, [20330, 20427, 20532, 20620, 20708, 20798, 20891, 20976, 21059, 21142, 21217, 21300, 21379, 21447], [27115.066, 27181.226, 27164.168, 27127.93, 27233.281, 27162.285, 27401.789, 27449.205, 27432.008, 27438.904, 27482.66, 27333.193, 27210.376, 27242.119], [53916.264, 53938.494, 53938.422, 53959.712, 53988.136, 53898.464, 53836.129, 53811.873, 53823.671, 53837.259, 53857.236, 53975.567, 53992.988, 54057.639], [22.171, 28.434, 17.436, 20.958, 29.463, 21.338, 13.91, 9.822, 11.692, 7.417, 17.724, 30.55, 22.436, 29.863], [704.8925339918364, 945.1266099137766, 1087.3384472636274, 2544.0425930619913, 2442.9873772003807, 3260.425462889812, 3157.3819044265865, 1949.851568489254, 2336.031873350958, 2504.6411193417925, 1825.092760448302, 8871.943666542504, 4895.289516597008, 8388.477885843362], [274, 275, 276, 277, 278, 279, 280, 281, 282, 283, 284, 285, 286, 287]], [3, 2397, [20623, 20712, 20800, 20892, 20977, 21060], [27518.777, 27443.131, 27473.4, 27514.969, 27489.681, 27507.869], [55555.741, 55557.484, 55496.56, 55566.56, 55546.114, 55507.202], [23.304, 20.124, 38.084, 18.635, 22.29, 21.448], [900.6826081194641, 1470.274479423492, 3057.625222898475, 1391.7929155414429, 2717.8038297946614, 1649.491982254006], [277, 278, 279, 280, 281, 282]], [1, 2406, [20635, 20724, 20816, 20906, 20990, 21075, 21153, 21228, 21313, 21390, 21459, 21523, 21598], [35270.908, 35091.269, 35068.379, 35118.343, 35123.454, 35123.873, 35120.967, 35169.331, 35103.433, 35157.762, 35236.646, 35105.954, 34942.369], [40138.165, 40170.118, 40159.935, 40054.997, 40061.321, 40046.346, 40055.623, 40060.702, 40169.675, 40119.405, 40071.192, 40093.776, 40259.534], [12.578, 29.185, 23.324, 11.195, 10.968, 12.169, 11.41, 18.068, 28.308, 27.203, 17.631, 24.922, 36.29], [2593.883794229732, 6220.188009160739, 2972.531012239935, 3407.558916293485, 2975.7574492470535, 3718.9336149545966, 3201.5330548330867, 3320.152633750224, 922.6398669375891, 3626.6845721706914, 3499.610699354067, 2367.079147628286, 2001.5952374721987], [277, 278, 279, 280, 281, 282, 283, 284, 285, 286, 287, 288, 289]], [2, 2429, [20945, 21031, 21117, 21191, 21272, 21355, 21427, 21496, 21566, 21650, 21729, 21807, 21873], [14669.873, 14701.583, 14711.812, 14650.479, 14691.43, 14686.456, 14678.459, 14715.457, 14680.231, 14651.828, 14687.56, 14681.559, 14647.404], [52386.512, 52437.024, 52369.74, 52409.099, 52419.526, 52351.652, 52436.326, 52392.224, 52378.297, 52459.185, 52385.351, 52418.545, 52376.323], [10.912, 20.648, 19.991, 14.667, 11.544, 15.411, 13.965, 24.737, 25.617, 16.649, 17.019, 15.073, 18.805], [1763.940262696217, 1643.7055926693008, 1504.166693157425, 1969.9336358210405, 2280.425010210501, 6551.024395080603, 1788.9574805453822, 1376.538984652782, 1329.6129730592552, 2553.2576253397215, 1433.674141016578, 1718.681528125763, 1328.0392799580661], [281, 282, 283, 284, 285, 286, 287, 288, 289, 290, 291, 292, 293]], [4, 2459, [20405, 20502, 20587, 20684, 20772], [19131.591, 19121.004, 19113.651, 19126.784, 19262.603], [59306.515, 59295.912, 59294.215, 59295.57, 59090.248], [17.01, 8.222, 10.265, 10.286, 33.71], [952.9495507620607, 1689.6548098846629, 2964.7434248460213, 3338.4750736477013, 4379.672850361291], [275, 276, 277, 278, 279]], [3, 2489, [21299, 21380, 21448, 21517, 21590, 21673, 21750, 21827, 21902, 21968, 22031], [27302.822, 27229.95, 27353.13, 27449.214, 27477.187, 27471.739, 27441.461, 27499.507, 27449.376, 27467.597, 27422.842], [53925.777, 53970.66, 53895.07, 53834.231, 53830.255, 53845.952, 53831.191, 53836.565, 53848.542, 53807.501, 53851.367], [20.142, 28.613, 12.805, 12.43, 11.643, 9.119, 12.959, 19.321, 11.357, 19.001, 16.103], [23221.731890618477, 4545.059328651894, 70845.70316434902, 2062.4992817165385, 2051.694476875365, 1220.2988746896756, 1889.3006871268965, 1315.9046780412532, 1461.712407437728, 758.8752215651258, 515.3044420686773], [285, 286, 287, 288, 289, 290, 291, 292, 293, 294, 295]], [4, 2504, [21203, 21280, 21360, 21433, 21504, 21572, 21657], [19574.579, 19594.84, 19526.848, 19520.668, 19529.545, 19440.909, 19542.079], [58776.3, 58666.689, 58659.264, 58749.872, 58716.601, 58711.443, 58709.17], [29.992, 18.417, 15.568, 21.504, 19.875, 33.575, 21.694], [2006.3555438886208, 1456.9230676136701, 815.1734318503258, 1926.2349324492875, 866.0182312860036, 1087.0433350594337, 1178.0319585979137], [284, 285, 286, 287, 288, 289, 290]], [0, 2507, [21438, 21509, 21582, 21664, 21739, 21819, 21893], [23538.798, 23525.517, 23492.424, 23592.337, 23577.729, 23533.302, 23539.8], [10466.551, 10358.851, 10359.93, 10323.524, 10302.997, 10265.277, 10341.807], [16.373, 18.593, 23.519, 20.015, 18.481, 27.093, 20.243], [19619.211820637076, 2409.946096287624, 1940.0965630194507, 2659.731231276206, 1736.8470252775446, 1031.95194288181, 2061.928590050156], [287, 288, 289, 290, 291, 292, 293]], [5, 2557, [21611, 21693, 21771, 21843, 21916, 21986, 22047, 22116], [39571.994, 39529.187, 39552.423, 39522.723, 39631.459, 39572.115, 39592.069, 39508.002], [57452.301, 57508.545, 57469.389, 57483.294, 57452.839, 57457.842, 57517.69, 57476.543], [16.759, 12.486, 13.78, 15.902, 22.978, 17.548, 22.098, 20.406], [1162.6359302569683, 1083.979946805463, 1389.6717047029324, 971.2155007815331, 535.3796118195767, 901.9832155747773, 691.8179882778047, 1820.2112500031083], [289, 290, 291, 292, 293, 294, 295, 296]], [3, 2710, [22499, 22562, 22636, 22696, 22755, 22820, 22883, 22947, 23012, 23077, 23144, 23220, 23288, 23350, 23427, 23493, 23551, 23622, 23697, 23766, 23836, 23899, 23956, 24025, 24089], [27184.172, 27205.308, 27206.005, 27177.303, 27188.2, 27201.414, 27194.746, 27210.59, 27154.245, 27286.401, 27217.92, 27182.86, 27197.564, 27180.407, 27149.104, 27302.057, 27185.801, 27255.574, 27217.565, 27214.436, 27178.847, 27186.02, 27161.644, 27195.415, 27172.667], [55255.339, 55205.534, 55228.395, 55234.634, 55228.187, 55235.856, 55246.495, 55191.619, 55213.532, 55202.589, 55177.297, 55218.437, 55179.91, 55196.061, 55218.523, 55227.524, 55239.021, 55270.6, 55189.749, 55213.069, 55186.946, 55210.882, 55236.144, 55200.964, 55237.402], [14.671, 11.827, 6.867, 7.934, 9.35, 10.391, 12.724, 16.699, 17.052, 16.857, 19.175, 10.364, 17.527, 28.813, 15.358, 27.292, 24.232, 30.243, 27.421, 22.528, 12.477, 13.787, 12.688, 10.284, 17.872], [2197.130114267138, 2914.0200264116725, 4363.177156683886, 2953.439946793115, 2944.4773906237783, 1573.71202865383, 1065.9892092581103, 1054.7787994188807, 841.6125000827, 23284.45014866832, 2642.559685710647, 702.1169606913929, 843.3215761611875, 637.2500988682004, 1493.0690458379172, 1049.7920739537537, 1308.923547727884, 1651.9334777317006, 2858.253983140717, 1683.510400091805, 793.5296167225415, 1856.3151247193978, 1807.2947456996646, 971.0722832930697, 1110.2488611160422], [302, 303, 304, 305, 306, 307, 308, 309, 310, 311, 312, 313, 314, 315, 316, 317, 318, 319, 320, 321, 322, 323, 324, 325, 326]], [7, 2717, [22458, 22526, 22596, 22662, 22722, 22779], [4523.945, 4530.14, 4566.242, 4504.306, 4504.183, 4540.765], [67202.848, 67158.652, 67166.928, 67101.619, 67080.156, 67133.892], [19.754, 30.486, 22.957, 19.85, 17.214, 19.452], [2366.076376163934, 1969.7845787112306, 2656.651887333133, 2648.817164648841, 2528.7751198468522, 1950.184356098558], [302, 303, 304, 305, 306, 307]], [2, 2727, [22734, 22792, 22865, 22926, 22991, 23056, 23124, 23197, 23268, 23328, 23398, 23471], [14908.629, 14871.826, 14861.064, 14871.709, 14825.825, 14905.554, 14841.01, 14853.192, 14904.818, 14840.638, 14882.897, 14827.805], [53485.459, 53474.653, 53462.345, 53471.394, 53476.474, 53478.825, 53451.96, 53479.104, 53465.142, 53452.083, 53459.583, 53492.433], [20.236, 9.989, 15.575, 10.37, 16.357, 22.41, 12.586, 21.523, 23.25, 17.079, 12.498, 17.422], [886.8954864809004, 1943.0653135822192, 1233.1081435545448, 1815.786317862755, 631.5553104649629, 1029.7089871713983, 1050.879341046862, 1724.1605977260695, 1196.2187757029285, 1687.5533219844078, 1910.3028414921932, 782.0198531355073], [306, 307, 308, 309, 310, 311, 312, 313, 314, 315, 316, 317]], [4, 2729, [22544, 22619, 22678, 22739, 22798, 22868, 22935], [19542.609, 19501.803, 19544.449, 19543.494, 19538.274, 19507.878, 19432.033], [58681.756, 58652.732, 58694.573, 58664.936, 58651.117, 58597.219, 58592.703], [28.902, 22.862, 26.002, 18.371, 23.674, 33.096, 27.1], [2288.959381935868, 4426.3762440702085, 2290.9430979585873, 1614.1280188003536, 2058.613058962257, 1924.4330042050944, 9175.081256000627], [303, 304, 305, 306, 307, 308, 309]], [3, 2736, [22638, 22697, 22756, 22821, 22884, 22948, 23013, 23078, 23145, 23221, 23289], [27344.489, 27447.336, 27427.327, 27440.284, 27458.385, 27457.015, 27448.851, 27504.465, 27493.562, 27547.598, 27493.833], [53125.698, 53121.474, 53139.33, 53148.635, 53132.207, 53151.827, 53149.632, 53156.697, 53078.586, 53086.528, 53076.887], [17.812, 13.686, 15.247, 18.516, 21.485, 17.993, 26.818, 15.675, 11.809, 15.091, 37.981], [3346.5170399516496, 3922.145044148397, 4470.978882008293, 5043.63160735443, 3272.5793467622016, 3378.2505498881915, 2155.1833597941804, 3404.4500543327213, 2193.2092534391077, 1432.7498702306198, 1327.537085283241], [304, 305, 306, 307, 308, 309, 310, 311, 312, 313, 314]], [1, 2738, [22761, 22827, 22891, 22954, 23018, 23087, 23162, 23230], [34990.73, 34937.238, 34982.377, 34968.15, 34956.642, 34975.619, 34960.487, 34919.196], [40217.293, 40237.537, 40233.266, 40263.314, 40227.341, 40212.543, 40263.333, 40242.499], [13.366, 18.554, 14.031, 26.751, 18.435, 15.467, 14.111, 26.182], [3086.4032491954604, 2437.6087095782427, 1857.478572196641, 2991.922232385754, 2634.0205206461383, 1643.0064595080482, 1805.3160373823848, 1020.5685579650745], [306, 307, 308, 309, 310, 311, 312, 313]], [5, 2783, [23024, 23094, 23164, 23236, 23298, 23361, 23437, 23499], [40026.518, 39978.02, 39979.198, 40033.793, 40116.649, 40099.725, 40109.929, 40130.766], [56930.095, 56869.963, 56841.351, 56827.25, 56992.682, 57090.233, 57078.315, 57138.848], [10.476, 5.527, 5.305, 18.43, 5.928, 12.868, 14.79, 18.229], [4357.655110948495, 3435.6073241886916, 4568.196994713049, 8828.963020528277, 4549.376912770824, 1040.8631118269761, 3017.0293906999214, 1286.7306551306242], [310, 311, 312, 313, 314, 315, 316, 317]], [7, 2788, [22910, 22971, 23037, 23103, 23178], [4541.161, 4523.434, 4528.903, 4519.086, 4572.927], [67165.316, 67107.348, 67159.656, 66995.441, 67149.251], [23.515, 24.739, 20.991, 40.304, 16.799], [871.0984617779053, 2649.3751714813693, 1024.3937045216521, 3655.403468323604, 1186.807980578405], [309, 310, 311, 312, 313]], [4, 2822, [23202, 23273, 23332, 23406, 23478, 23536, 23597, 23672, 23745, 23815, 23882, 23943, 24008, 24075, 24130, 24195, 24260, 24321, 24387, 24457, 24517, 24572, 24637, 24708, 24780, 24837], [19332.58, 19296.556, 19317.545, 19331.385, 19297.76, 19327.545, 19315.284, 19317.392, 19326.708, 19309.853, 19312.306, 19324.577, 19310.953, 19310.743, 19297.175, 19321.331, 19403.2, 19344.106, 19391.138, 19361.713, 19348.516, 19468.411, 19304.15, 19325.587, 19364.229, 19342.611], [57844.759, 57871.052, 57891.729, 57868.21, 57920.824, 57913.373, 57875.039, 57856.571, 57905.376, 57902.21, 57906.211, 57877.015, 57908.699, 57920.3, 57870.656, 57817.14, 57671.874, 57677.168, 57628.419, 57663.891, 57681.529, 57628.054, 57459.225, 57567.78, 57680.225, 57665.027], [16.687, 12.092, 10.791, 13.323, 16.52, 11.146, 15.176, 12.533, 12.946, 9.603, 14.359, 13.88, 11.908, 10.601, 18.235, 16.512, 16.504, 21.751, 20.967, 13.474, 20.957, 17.722, 26.819, 32.353, 26.09, 19.623], [1514.3677716202794, 3224.2639021326977, 2955.498802020011, 2251.8031261957603, 2856.264466117778, 2121.6092813519163, 3021.4701695889053, 2409.792189376552, 2302.188247927943, 2312.61100673197, 2462.438897845635, 1966.200372562521, 2055.936518990953, 2597.861108437006, 2321.509967298066, 2717.159472075494, 1092.778899062304, 865.2041891487335, 699.827077504856, 976.728713112904, 1158.6476849604812, 1178.7232199772257, 4280.493629879439, 3163.2932483078043, 767.1722034211081, 1286.6632578153228], [313, 314, 315, 316, 317, 318, 319, 320, 321, 322, 323, 324, 325, 326, 327, 328, 329, 330, 331, 332, 333, 334, 335, 336, 337, 338]], [1, 2842, [23433, 23498, 23560, 23633, 23704, 23771], [35157.066, 35170.113, 35156.585, 35145.385, 35195.091, 35151.875], [41410.686, 41413.243, 41459.63, 41396.379, 41426.018, 41397.632], [9.696, 10.568, 10.726, 10.053, 15.077, 28.246], [2263.9205066344025, 2930.97573419512, 1935.1175570457674, 2052.6670953677644, 983.4454376016313, 911.1681582732521], [316, 317, 318, 319, 320, 321]], [2, 2881, [23668, 23739, 23812, 23878, 23937, 24004, 24068, 24126, 24186, 24252, 24314, 24379, 24446, 24510, 24566, 24628, 24701], [15275.388, 15256.831, 15231.371, 15249.95, 15246.135, 15272.031, 15240.04, 15244.41, 15251.09, 15246.73, 15253.539, 15264.535, 15271.961, 15258.117, 15261.777, 15259.663, 15240.179], [54417.94, 54449.442, 54438.572, 54456.616, 54459.023, 54446.886, 54441.002, 54406.728, 54437.788, 54459.162, 54464.755, 54432.373, 54450.34, 54451.651, 54443.742, 54455.863, 54450.281], [22.437, 8.008, 6.609, 7.091, 7.367, 5.044, 9.107, 11.699, 10.474, 20.18, 7.253, 6.441, 6.24, 7.275, 7.68, 8.291, 17.685], [743.3826201892865, 2445.739526717508, 3427.579960961894, 2852.9005028235106, 4197.61045934319, 2570.2353496578207, 2242.396642748997, 1967.3238688382426, 1503.605056285581, 711.779825713058, 3035.8744066269983, 2884.9407238027648, 3057.44614014037, 2820.7337869310813, 3253.7196661658145, 3211.1175763875535, 1622.378274993437], [320, 321, 322, 323, 324, 325, 326, 327, 328, 329, 330, 331, 332, 333, 334, 335, 336]], [5, 2909, [23975, 24041, 24106, 24167, 24226, 24290, 24354, 24425, 24483, 24543], [39500.984, 39462.81, 39448.193, 39449.955, 39457.824, 39484.491, 39517.364, 39451.788, 39470.635, 39430.661], [57458.977, 57419.365, 57442.195, 57422.529, 57452.625, 57507.941, 57386.414, 57397.661, 57389.566, 57399.671], [18.963, 25.141, 19.056, 19.856, 15.805, 20.032, 8.788, 19.499, 24.616, 2.452], [1220.3468654027868, 2595.8591301093966, 2276.0401475686435, 1531.2876917766787, 1730.13383391412, 1784.145446896012, 491.45450038598415, 599.3756755820125, 2381.532610973121, 485.8588308358359], [324, 325, 326, 327, 328, 329, 330, 331, 332, 333]], [3, 2947, [24210, 24272, 24333, 24404, 24468, 24529, 24586, 24658, 24725, 24795], [27164.798, 27166.709, 27193.803, 27234.315, 27140.716, 27198.619, 27178.263, 27170.608, 27169.947, 27177.622], [55200.486, 55208.503, 55178.043, 55245.933, 55176.179, 55214.258, 55237.946, 55214.026, 55241.844, 55180.274], [11.197, 12.839, 13.521, 11.775, 19.497, 19.173, 11.117, 13.482, 12.659, 15.752], [1474.9982983286777, 1905.7438312055053, 1089.467700984294, 1322.9515576530994, 1960.7447021977077, 1389.1210385125944, 1860.3857988980271, 1765.9601917342582, 1547.8438622153637, 2183.8695102337947], [328, 329, 330, 331, 332, 333, 334, 335, 336, 337]], [3, 2948, [24211, 24273, 24334, 24405, 24469], [27392.366, 27468.904, 27369.092, 27416.003, 27367.881], [53267.885, 53327.389, 53299.586, 53265.783, 53302.692], [20.449, 27.366, 11.284, 11.58, 23.561], [1663.245329740926, 2798.128700789587, 1216.468384159861, 1255.692495336641, 711.5105298114432], [328, 329, 330, 331, 332]], [2, 3024, [25002, 25058, 25120, 25186, 25251, 25310, 25363, 25419, 25474, 25533, 25584, 25632, 25683, 25735], [15318.522, 15384.26, 15364.631, 15369.695, 15342.847, 15342.571, 15355.97, 15329.55, 15378.803, 15343.236, 15322.244, 15379.161, 15347.599, 15390.669], [53026.266, 53141.577, 53146.057, 53159.495, 53156.057, 53138.553, 53101.975, 53172.453, 53202.813, 53139.869, 53104.014, 53158.772, 53114.425, 53064.959], [24.918, 31.481, 27.945, 23.855, 32.975, 19.654, 23.774, 2.821, 23.221, 23.136, 35.357, 26.262, 22.716, 32.933], [6585.262798614013, 2918.3469269910165, 1352.6776425474532, 2602.809546335467, 1512.0686301862074, 1483.2701489109759, 5957.056024892885, 465.51504441605437, 1178.5076434940295, 1100.9897278278706, 1487.434835732528, 1190.3230091376445, 1931.4922847790572, 1569.9600802261746], [341, 342, 343, 344, 345, 346, 347, 348, 349, 350, 351, 352, 353, 354]], [3, 3028, [24912, 24969, 25014, 25073, 25138, 25199, 25264, 25319, 25376, 25431, 25493, 25545], [27169.957, 27184.61, 27148.757, 27215.04, 27180.725, 27208.2, 27203.971, 27187.788, 27211.759, 27217.428, 27264.952, 27311.162], [55220.8, 55204.227, 55216.375, 55227.338, 55219.371, 55185.289, 55186.085, 55199.448, 55186.895, 55201.344, 55245.67, 55185.007], [11.351, 9.799, 15.942, 12.478, 20.061, 13.21, 10.509, 15.482, 18.138, 14.466, 26.739, 28.332], [1530.9555215828343, 1058.1748462224018, 1369.3125780823207, 1842.8764532191092, 967.3485302068046, 1866.8593369149444, 1376.652915475897, 1769.513590103762, 1690.299233254025, 1347.2909309552895, 1462.407686783535, 3654.970770123015], [339, 340, 341, 342, 343, 344, 345, 346, 347, 348, 349, 350]], [3, 3029, [25320, 25378, 25432, 25495, 25546, 25592], [27952.123, 27980.711, 27928.466, 27979.431, 27936.82, 27939.083], [53602.184, 53623.871, 53552.633, 53583.688, 53560.092, 53587.343], [39.492, 27.592, 23.011, 27.251, 24.859, 25.551], [1654.594745800301, 2299.461535504957, 1193.8396254720444, 2582.679553477692, 1158.9847748332047, 1205.4415340730986], [346, 347, 348, 349, 350, 351]], [3, 3126, [25749, 25797, 25852, 25907, 25961, 26009, 26055, 26103, 26153, 26205], [27545.613, 27579.311, 27546.353, 27560.211, 27579.358, 27583.297, 27558.298, 27583.756, 27555.01, 27565.673], [55238.093, 55269.506, 55313.605, 55287.084, 55304.753, 55281.384, 55295.961, 55280.084, 55273.183, 55282.896], [20.334, 8.175, 11.315, 9.056, 9.454, 9.147, 8.532, 6.722, 8.413, 5.761], [1068.9641809830769, 2584.896235168905, 2402.0224887955146, 2369.0552908152, 2667.341035586878, 2704.8562256187397, 2823.083221997826, 2476.6554230263177, 3432.430936551649, 3051.687196020999], [354, 355, 356, 357, 358, 359, 360, 361, 362, 363]], [3, 3188, [26054, 26102, 26151, 26204, 26252], [27123.438, 27127.901, 27120.03, 27122.294, 27161.996], [54465.61, 54442.805, 54472.498, 54514.469, 54430.89], [17.088, 17.329, 27.531, 31.658, 28.272], [2986.8825535097144, 1621.1404107892572, 2725.6835239126663, 1120.0139848051929, 1033.18261312818], [360, 361, 362, 363, 364]], [2, 3196, [26139, 26187, 26236, 26300, 26356, 26411, 26464, 26525], [15365.854, 15379.808, 15329.861, 15367.114, 15355.162, 15306.795, 15345.059, 15369.995], [53164.647, 53125.657, 53129.032, 53085.887, 53089.101, 53095.203, 53129.4, 53110.072], [24.635, 21.734, 28.443, 32.36, 19.646, 22.19, 28.749, 22.461], [3978.506270732869, 1147.1412084854292, 3818.974108173593, 769.2142522612312, 4903.4513015706925, 9042.9273945142, 1586.446233415348, 2272.5000993531817], [362, 363, 364, 365, 366, 367, 368, 369]], [4, 3328, [27495, 27562, 27617, 27689, 27742, 27796, 27845, 27899, 27951], [19392.178, 19369.131, 19398.389, 19329.62, 19369.767, 19396.123, 19399.096, 19352.865, 19315.173], [58066.959, 58098.809, 58105.317, 58138.448, 58083.547, 58083.494, 58124.003, 58128.95, 58130.615], [25.105, 24.515, 14.684, 23.148, 15.252, 24.231, 20.331, 26.079, 9.734], [3114.400766237339, 778.8004739180208, 1369.377207400783, 1057.6769461902538, 1766.608716957677, 930.706350774012, 1155.0177919888117, 854.748779909425, 77333.08752730508], [388, 389, 390, 391, 392, 393, 394, 395, 396]], [0, 3344, [27575, 27628, 27700, 27756, 27803, 27857, 27907, 27956], [24633.826, 24665.318, 24660.426, 24671.809, 24627.608, 24646.933, 24686.992, 24658.954], [12366.667, 12355.366, 12344.059, 12338.69, 12349.858, 12348.303, 12357.503, 12344.959], [14.622, 10.279, 13.502, 17.385, 10.726, 8.652, 23.085, 9.004], [595.9868846682378, 1835.5484175924198, 1967.1574878611875, 1884.7582477638057, 1326.5490527013774, 2080.915937445086, 880.0366444673213, 1918.4648411282978], [389, 390, 391, 392, 393, 394, 395, 396]], [6, 3396, [28050, 28098, 28136, 28178, 28218, 28267, 28307, 28357, 28407, 28446, 28492, 28532, 28584, 28625, 28681, 28724, 28767, 28818, 28870, 28916, 28955, 28985, 29026, 29065], [25352.647, 25357.613, 25345.294, 25375.528, 25371.985, 25353.029, 25377.472, 25349.399, 25428.435, 25370.919, 25392.866, 25360.53, 25364.186, 25424.362, 25370.267, 25302.603, 25415.169, 25370.574, 25359.608, 25408.882, 25380.81, 25357.7, 25407.897, 25317.569], [63311.4, 63297.044, 63313.619, 63282.264, 63295.409, 63259.03, 63288.463, 63294.227, 63274.516, 63295.392, 63259.186, 63267.221, 63247.571, 63299.996, 63286.222, 63262.505, 63277.395, 63286.295, 63303.815, 63308.223, 63287.627, 63265.516, 63260.378, 63235.744], [26.965, 11.696, 11.723, 8.527, 13.483, 9.964, 13.695, 17.46, 13.044, 16.961, 19.779, 14.47, 14.809, 25.787, 19.091, 34.247, 13.272, 15.485, 18.827, 16.962, 10.372, 20.29, 22.765, 22.164], [964.1847599808293, 1964.6088060164457, 1439.7138538769782, 2039.9589687339396, 1787.3247337059397, 1729.7022651660607, 901.4531277681634, 1282.4047752121025, 1755.5468649140655, 995.7115647701044, 1131.5674668749257, 1222.1377850862586, 1232.5662172178452, 1440.112796471923, 1244.9824030693378, 1175.3472912131442, 581.0093552262717, 1036.3903761466927, 1309.5997981155135, 1668.1913166019392, 453.1284022994828, 741.6081040232827, 941.86507431428, 1505.2061775718905], [398, 399, 400, 401, 402, 403, 404, 405, 406, 407, 408, 409, 410, 411, 412, 413, 414, 415, 416, 417, 418, 419, 420, 421]], [0, 3442, [28531, 28583, 28624, 28680, 28723], [24516.376, 24478.355, 24468.548, 24500.689, 24472.966], [12209.703, 12221.417, 12223.403, 12185.297, 12204.604], [12.666, 13.965, 12.689, 9.156, 10.226], [778.6183773113975, 1137.3328350999202, 2263.3364826055426, 1955.1278159575782, 553.3107213745293], [409, 410, 411, 412, 413]], [4, 3524, [29219, 29264, 29305, 29344, 29383, 29430, 29463, 29502, 29542, 29580, 29623, 29663, 29696, 29737, 29774, 29822, 29856, 29895, 29927, 29959, 30000, 30057], [19458.262, 19409.415, 19352.175, 19298.858, 19358.63, 19419.602, 19419.014, 19324.458, 19436.928, 19446.611, 19435.911, 19436.718, 19438.229, 19408.377, 19371.292, 19341.046, 19414.712, 19388.641, 19416.318, 19387.888, 19375.929, 19313.363], [58040.06, 58050.052, 58153.422, 58199.369, 58053.723, 58092.668, 58106.677, 58134.933, 58084.987, 58091.114, 58071.402, 58058.865, 58084.213, 58032.13, 58090.865, 58155.772, 58094.439, 58080.178, 58062.289, 58095.583, 58084.767, 58152.26], [34.449, 27.016, 34.557, 26.616, 28.317, 21.391, 15.46, 20.803, 23.375, 11.409, 12.657, 15.753, 18.839, 18.182, 17.84, 20.613, 20.624, 19.795, 23.748, 19.797, 19.899, 21.414], [1230.5848043414705, 1667.3463518715546, 868.4060484013493, 3646.1729125160837, 1856.3824251921633, 3504.6790856880575, 2471.5812842570067, 1310.1714059429867, 2731.635231796688, 3065.8743626967384, 3214.9674314768713, 2692.7007878414397, 1916.6500904463112, 2272.6604849018204, 1757.5754271578546, 1331.1749127488588, 3761.947019673167, 1024.5097569999416, 3334.78358683006, 2092.3055286035683, 780.0221974411152, 1144.7561151359628], [425, 426, 427, 428, 429, 430, 431, 432, 433, 434, 435, 436, 437, 438, 439, 440, 441, 442, 443, 444, 445, 446]], [4, 3560, [29622, 29662, 29695, 29736, 29772, 29820, 29855, 29893, 29926, 29958, 29998, 30054, 30109, 30157, 30213, 30253, 30291, 30342], [19015.025, 19018.048, 19020.068, 19019.268, 18971.38, 19012.53, 18997.595, 18991.653, 19000.762, 18962.218, 18989.006, 18991.971, 19016.146, 18970.521, 19022.504, 18994.773, 19018.333, 18992.795], [56116.359, 56165.445, 56116.68, 56133.561, 56110.961, 56146.905, 56120.891, 56127.1, 56110.416, 56128.002, 56121.947, 56118.053, 56103.073, 56134.245, 56140.545, 56130.57, 56152.396, 56135.81], [9.375, 9.506, 8.486, 9.45, 11.403, 9.987, 7.075, 9.934, 11.578, 7.314, 6.233, 10.602, 9.384, 12.078, 8.324, 10.041, 12.65, 12.397], [2626.09665718325, 1824.4084677825597, 2084.4387234393325, 2439.842777664887, 2284.1897470916206, 2737.533955549484, 1963.0530922757966, 2390.5771347127034, 2825.5312969086403, 2253.938616486427, 3269.2682908601, 2988.926822477151, 2460.60262505177, 2391.3796450881828, 3529.279238051334, 2704.142522490656, 2172.5294346992027, 2725.1523416616033], [435, 436, 437, 438, 439, 440, 441, 442, 443, 444, 445, 446, 447, 448, 449, 450, 451, 452]], [4, 3608, [30212, 30252, 30289, 30341, 30412, 30522, 30662, 30805, 30971], [18574.716, 18559.302, 18575.588, 18613.103, 18591.712, 18637.006, 18750.038, 18764.071, 18672.025], [58125.895, 58152.757, 58154.431, 58049.899, 57995.827, 57803.332, 57758.793, 57847.83, 57869.749], [15.956, 17.446, 16.871, 14.824, 16.641, 17.602, 19.707, 18.376, 29.971], [2389.153616223456, 2353.1357566945444, 2557.1160031401014, 3465.923773802572, 15810.778875861974, 7368.924249634592, 9388.799323777208, 15431.152297942086, 1385.1509132346612], [449, 450, 451, 452, 453, 454, 455, 456, 457]], [3, 3636, [30301, 30353, 30438, 30561, 30703, 30855, 31020, 31175, 31338, 31484, 31627, 31771], [27859.657, 27824.645, 27773.491, 27781.287, 27811.741, 27662.405, 27705.899, 27706.814, 27823.935, 27643.227, 27792.936, 27675.774], [55303.062, 55348.052, 55368.386, 55398.483, 55354.117, 55246.869, 55247.657, 55166.127, 55145.67, 55294.826, 55254.899, 55344.768], [21.394, 12.389, 17.026, 12.102, 8.858, 20.917, 18.844, 16.082, 20.192, 31.359, 23.461, 40.117], [1789.8204377210825, 1581.6507499492718, 3164.8219337086152, 4552.331019402626, 3178.237331320615, 10787.26546522491, 1777.3027941685405, 19124.547000875413, 8482.324852701158, 13125.162083537978, 4650.738923664023, 7674.247860226956], [451, 452, 453, 454, 455, 456, 457, 458, 459, 460, 461, 462]], [7, 3653, [30321, 30382, 30487, 30624, 30762, 30926, 31095, 31243, 31392], [4976.588, 4967.946, 4984.95, 5028.235, 4999.054, 4973.569, 4924.078, 5017.378, 5000.166], [66703.693, 66725.861, 66662.893, 66657.333, 66605.422, 66573.367, 66592.407, 66645.086, 66584.142], [13.612, 22.312, 12.352, 16.164, 17.598, 20.789, 15.762, 16.991, 19.223], [1294.731418609737, 733.2415719504713, 2067.2072077758535, 1058.9791205968522, 1293.004257461114, 1405.960726544564, 1682.9143175917573, 1633.0581795030294, 1152.0037601365743], [452, 453, 454, 455, 456, 457, 458, 459, 460]], [4, 3676, [30411, 30521, 30661, 30804, 30970, 31129, 31283, 31432, 31583, 31730, 31865, 31997, 32116, 32227, 32332], [18409.914, 18432.52, 18383.986, 18440.574, 18438.054, 18457.439, 18444.171, 18479.437, 18498.222, 18471.488, 18496.126, 18723.381, 18722.847, 18735.678, 18795.404], [56619.757, 56676.338, 56657.838, 56447.539, 56528.223, 56551.438, 56447.144, 56449.984, 56452.262, 56420.768, 56400.501, 56427.476, 56410.215, 56423.454, 56378.573], [21.889, 27.835, 39.008, 13.573, 13.732, 13.965, 11.158, 13.052, 11.938, 14.045, 13.705, 8.062, 7.803, 18.343, 23.647], [2743.539387415668, 4052.7057925656372, 2128.618523045982, 3752.210549507415, 10411.519140275554, 7659.028202049671, 4809.232509157295, 3855.841233460837, 4135.963619952079, 4299.2159478099775, 1589.0161386713728, 2311.1098038578966, 2704.293293400834, 1755.1276603516235, 2823.9282702911514], [453, 454, 455, 456, 457, 458, 459, 460, 461, 462, 463, 464, 465, 466, 467]], [5, 3697, [30462, 30595, 30729, 30896, 31060, 31216, 31367, 31518, 31653, 31798], [39538.524, 39454.422, 39413.593, 39441.335, 39519.029, 39367.044, 39407.884, 39382.656, 39401.012, 39342.521], [58781.055, 58733.127, 58706.92, 58711.75, 58760.51, 58701.285, 58471.943, 58575.449, 58627.454, 58452.541], [21.432, 14.509, 24.295, 22.952, 20.58, 29.298, 18.842, 15.238, 19.934, 31.136], [1059.7626440376353, 6362.431836895225, 5390.1427614080485, 3284.396663966794, 3495.4809583585884, 3631.4206219066696, 3079.0490357251574, 3238.0719758781634, 3257.182802261913, 2983.7832739409455], [453, 454, 455, 456, 457, 458, 459, 460, 461, 462]], [7, 3707, [30489, 30622, 30761, 30925, 31093, 31241, 31391, 31538, 31679], [5025.324, 5001.481, 4926.03, 4928.529, 4886.298, 4901.054, 4943.015, 4877.434, 4895.594], [64915.127, 64954.536, 64904.773, 64801.844, 64776.478, 64783.025, 64813.378, 64753.642, 64835.11], [24.9, 15.752, 17.492, 19.83, 18.753, 12.221, 11.262, 17.906, 13.776], [2106.8590249338154, 2803.7051599205356, 9364.765468162983, 4784.560739235597, 4471.5408418383595, 4218.897276019753, 5699.902568562554, 4973.73632683929, 1122.2829219006944], [454, 455, 456, 457, 458, 459, 460, 461, 462]], [2, 3714, [30513, 30653, 30798, 30962, 31123], [14931.873, 14945.612, 14943.725, 14940.771, 14953.362], [54118.506, 54076.114, 54074.696, 54083.821, 54105.69], [26.296, 17.09, 15.169, 9.688, 8.158], [3290.5580169913846, 627.6583533819819, 884.5610797088435, 1801.1737510075898, 1620.0443981341618], [454, 455, 456, 457, 458]], [4, 3716, [30526, 30664, 30808, 30976, 31132, 31289], [18998.436, 19111.088, 19173.81, 19217.881, 19180.652, 19122.314], [57241.698, 57263.455, 57171.476, 57191.392, 57245.063, 57165.811], [22.989, 31.79, 19.207, 10.847, 9.098, 49.565], [14701.712633791247, 2112.1369693620563, 1116.6920518846578, 4003.65567310874, 2878.3486312656846, 1987.3199211648773], [454, 455, 456, 457, 458, 459]], [0, 3723, [30552, 30691, 30839, 31004, 31160, 31319, 31467, 31607], [24267.875, 24317.361, 24302.908, 24351.682, 24405.267, 24348.847, 24333.499, 24310.567], [12299.636, 12273.457, 12267.081, 12343.363, 12378.881, 12352.769, 12342.219, 12342.116], [19.894, 35.307, 22.498, 12.119, 16.255, 14.05, 8.983, 25.562], [1544.2124427921044, 2781.7107326247037, 2394.0699549165543, 1469.7984303173296, 701.9085993170138, 1951.6486723801438, 3371.5177450557853, 1494.952660284171], [454, 455, 456, 457, 458, 459, 460, 461]], [1, 3727, [30580, 30718, 30875, 31043, 31199, 31355, 31503, 31643, 31785, 31914, 32046], [34911.808, 34900.141, 34922.061, 34909.155, 34862.436, 34869.142, 34887.987, 34881.736, 34885.47, 34862.499, 34899.105], [40675.61, 40680.276, 40726.535, 40674.491, 40674.992, 40683.657, 40623.78, 40711.813, 40697.966, 40725.028, 40673.939], [13.532, 17.355, 19.442, 22.69, 17.407, 13.574, 18.142, 14.351, 17.844, 16.902, 15.532], [1939.9296084704852, 2457.6015837554264, 1522.3163280799445, 2063.8576401727946, 2093.5280366835855, 1959.9637311678775, 2120.8730110443726, 1799.625187129016, 2046.8186688159772, 2117.733858863064, 2465.951607249915], [454, 455, 456, 457, 458, 459, 460, 461, 462, 463, 464]], [1, 3735, [31506, 31645, 31787, 31920, 32049, 32160, 32268, 32381], [35657.229, 35683.988, 35698.625, 35675.137, 35666.751, 35748.027, 35693.047, 35733.275], [42159.632, 42154.239, 42153.248, 42143.012, 42157.073, 42099.88, 42112.484, 42118.763], [7.583, 7.071, 5.47, 8.866, 8.444, 15.109, 15.176, 18.125], [3268.4651288602154, 5258.7587674083725, 5581.35592306492, 4642.6539425195915, 2760.608184925955, 815.6294985184014, 1738.8394591093306, 1773.5264331085125], [460, 461, 462, 463, 464, 465, 466, 467]], [7, 3744, [30755, 30920, 31090, 31239, 31388, 31537], [4599.183, 4602.629, 4603.914, 4583.684, 4624.297, 4605.988], [65982.472, 65949.445, 65974.385, 65991.132, 65962.956, 65975.333], [10.227, 13.316, 11.429, 12.474, 11.633, 12.021], [1191.020484636638, 1713.5640897438432, 1842.3554054624492, 1482.5678519396154, 1549.84877847246, 1569.6306697498894], [456, 457, 458, 459, 460, 461]], [8, 3748, [30903, 31070, 31222, 31371, 31522, 31659], [44026.903, 44007.754, 44120.853, 44058.679, 44165.075, 44136.928], [68523.202, 68502.237, 68419.789, 68372.103, 68316.232, 68285.548], [25.997, 24.524, 28.425, 28.976, 18.991, 21.005], [1017.128666086904, 2341.48464401414, 2521.644135201742, 2455.0911024495012, 1760.036480465518, 1000.251100607284], [456, 457, 458, 459, 460, 461]], [2, 3767, [30963, 31124, 31279, 31427, 31578, 31725, 31862], [14990.766, 14956.433, 15038.725, 15002.134, 15009.179, 15059.272, 15036.423], [54550.454, 54464.284, 54528.235, 54561.759, 54619.124, 54530.751, 54555.96], [28.468, 31.476, 26.342, 13.182, 16.675, 24.79, 28.645], [1538.3049636700666, 3981.8534566241833, 1597.0231817557642, 2964.7385608889685, 663.1341728331289, 1848.9651357709347, 2613.7048291888777], [457, 458, 459, 460, 461, 462, 463]], [2, 3768, [30799, 30964, 31125, 31281, 31428, 31579, 31726], [15129.779, 15304.124, 15228.292, 15351.676, 15170.594, 15187.876, 15150.564], [53230.468, 53267.618, 53220.893, 53330.907, 53203.051, 53209.384, 53166.771], [26.299, 18.214, 22.629, 26.391, 12.065, 15.172, 34.911], [2229.6032562275273, 6075.956367443549, 4658.32734281206, 983.4121342633092, 67386.00215137076, 33472.78535106188, 2507.494673677537], [456, 457, 458, 459, 460, 461, 462]], [4, 3770, [31433, 31584, 31731, 31866, 31996], [18629.459, 18650.852, 18641.658, 18647.642, 18650.101], [57910.371, 57875.05, 57889.639, 57910.297, 57925.178], [13.015, 15.46, 13.757, 12.429, 14.28], [2253.011552213109, 4159.218606693585, 3559.169623250596, 2325.816335872838, 2017.9303889481398], [460, 461, 462, 463, 464]], [0, 3783, [30688, 30837, 31002, 31158, 31316, 31463, 31605, 31756, 31887], [23973.51, 24018.608, 23992.222, 23996.056, 24026.772, 24023.218, 23983.129, 23965.316, 24016.178], [11117.4, 11189.058, 11208.904, 11217.513, 11360.705, 11356.46, 11353.243, 11204.135, 11245.316], [14.964, 27.457, 24.612, 33.062, 9.834, 22.361, 24.174, 30.673, 14.763], [656.5999618666391, 848.8752986030033, 1056.0981877716267, 1623.2056523108615, 52129.27835488322, 10571.216411323137, 5760.1272239249, 1522.3367818264592, 933.7600514240173], [455, 456, 457, 458, 459, 460, 461, 462, 463]], [0, 3784, [30836, 31001, 31157, 31315, 31464, 31604, 31757, 31886, 32015, 32137, 32246, 32357, 32467, 32565, 32659, 32769, 32869, 32976, 33076, 33173, 33255, 33350, 33433, 33520, 33596, 33674, 33754, 33836, 33912, 33976], [23997.553, 23947.655, 24003.826, 24016.958, 24044.778, 24087.555, 24065.095, 24041.181, 24056.22, 24055.243, 24079.11, 24077.396, 24089.417, 24152.826, 24092.802, 24131.293, 24125.562, 24104.25, 24136.832, 24117.965, 24133.961, 24158.777, 24166.26, 24135.136, 24136.67, 24124.331, 24144.767, 24128.985, 24087.777, 23946.445], [10079.762, 10124.985, 10068.38, 10050.908, 10046.627, 10059.11, 10042.924, 10031.422, 10026.203, 10057.398, 10063.347, 10041.992, 10020.84, 10023.796, 10022.3, 10064.944, 10043.535, 10055.299, 10087.192, 10072.179, 10078.584, 10064.202, 10095.165, 10054.655, 10056.814, 10053.865, 10071.236, 10082.102, 10089.81, 10101.315], [22.641, 25.037, 8.662, 10.132, 6.22, 6.305, 6.26, 6.631, 10.534, 8.895, 5.625, 7.103, 10.322, 17.56, 14.707, 7.177, 13.166, 13.411, 6.697, 8.652, 7.582, 6.7, 9.114, 7.203, 6.555, 8.49, 8.704, 9.197, 12.823, 24.504], [1993.9048560550798, 3141.695463246473, 5500.784994658463, 4641.6332335213965, 5931.464147695797, 5699.360521493315, 5853.652852296703, 5252.946671766996, 2458.041492143352, 3795.6627031670214, 3907.9478879241938, 3575.78993625402, 1617.0057076381092, 485.2739907191199, 1171.1070811464642, 3914.0113557609734, 2146.4583640998276, 1285.4012114113398, 2505.896338637749, 3614.288895290007, 4633.014316947736, 4440.792730347063, 3702.063586547409, 3234.710168209551, 3855.1206510741513, 3471.9856696393754, 4126.342043914941, 3874.4435634658576, 3288.874007175128, 8570.574040445086], [456, 457, 458, 459, 460, 461, 462, 463, 464, 465, 466, 467, 468, 469, 470, 471, 472, 473, 474, 475, 476, 477, 478, 479, 480, 481, 482, 483, 484, 485]], [6, 3789, [30698, 30848, 31012, 31168, 31329, 31477, 31616, 31766, 31894, 32022, 32146], [25547.811, 25586.386, 25621.913, 25695.733, 25668.383, 25728.732, 25731.174, 25685.397, 25767.923, 25736.048, 25806.525], [61896.38, 61904.112, 61746.171, 61606.836, 61606.362, 61598.882, 61652.358, 61670.629, 61671.615, 61571.855, 61546.817], [19.677, 10.571, 20.715, 14.209, 13.906, 12.11, 23.022, 14.671, 23.741, 9.286, 24.608], [894.558952259581, 3250.8331381513476, 5942.156670310798, 2113.2876784957766, 2460.922717303197, 1784.8620753144426, 5647.192272626976, 4532.548813109118, 4611.365563970129, 3695.3990902570004, 1794.3147258276904], [455, 456, 457, 458, 459, 460, 461, 462, 463, 464, 465]], [3, 3791, [31015, 31172, 31332, 31481, 31621], [27085.32, 27086.581, 27042.81, 27125.827, 27043.675], [54058.098, 54087.41, 54129.314, 54050.587, 54137.781], [34.05, 16.605, 26.417, 27.017, 19.546], [951.5145360106047, 1446.7411533032127, 1698.3258930161132, 1229.4953048808648, 1025.6945094627918], [457, 458, 459, 460, 461]], [3, 3792, [31333, 31482, 31623, 31769, 31899, 32027], [27502.683, 27525.441, 27504.074, 27431.415, 27456.52, 27470.99], [55258.653, 55362.622, 55449.203, 55528.716, 55547.324, 55539.76], [31.417, 24.283, 21.189, 11.984, 13.19, 9.729], [6098.736999802644, 13107.168761684103, 13413.320235465062, 3263.900591135164, 2156.917976940833, 2666.260880302428], [459, 460, 461, 462, 463, 464]], [3, 3793, [30856, 31018, 31174, 31336, 31483, 31625], [27817.612, 27843.117, 27728.01, 27782.285, 27835.852, 27820.904], [53844.707, 53932.347, 53873.59, 53786.195, 53983.503, 53837.913], [21.46, 47.167, 15.651, 35.561, 28.749, 30.481], [2449.886025140952, 5245.845836411917, 1201.9651895046113, 3662.7812883855813, 20755.712275833437, 3220.9051975563425], [456, 457, 458, 459, 460, 461]], [3, 3794, [30857, 31021, 31176, 31337, 31485, 31626, 31770, 31900, 32028, 32149, 32254, 32370], [27881.099, 27884.946, 27870.664, 27879.052, 27915.471, 27917.523, 27946.257, 27961.827, 27914.91, 27896.892, 27860.183, 27924.011], [54586.264, 54597.584, 54675.423, 54814.643, 54629.472, 54668.625, 54723.028, 54671.32, 54617.454, 54609.143, 54673.555, 54642.157], [14.302, 23.227, 14.232, 22.97, 12.678, 18.14, 16.828, 8.993, 14.61, 13.857, 20.504, 27.753], [2075.5071075401734, 2063.305797898993, 2194.6194373899048, 10652.329934301586, 2159.0814296668327, 2654.7926819714908, 3159.7900874876786, 3299.1494940160474, 2189.081613982716, 1856.4696417313446, 2018.6865106485425, 648.4192810922043], [456, 457, 458, 459, 460, 461, 462, 463, 464, 465, 466, 467]], [6, 3815, [30699, 30850, 31014, 31171, 31330, 31479], [26092.084, 26093.188, 25951.314, 26174.276, 26199.145, 26186.438], [61656.873, 61658.474, 61594.433, 61550.133, 61458.275, 61492.765], [18.165, 30.841, 28.56, 25.94, 11.9, 17.122], [911.1007684038211, 2825.283806613094, 8750.093141197553, 4106.9926773065945, 1051.0126067057931, 3100.3229220094686], [455, 456, 457, 458, 459, 460]], [1, 3865, [31786, 31919, 32047, 32159, 32267, 32380, 32483, 32587, 32681, 32787, 32893, 33001, 33100, 33196], [35403.84, 35369.068, 35345.426, 35414.249, 35370.138, 35407.247, 35323.761, 35356.025, 35378.526, 35381.383, 35376.208, 35367.207, 35388.334, 35348.556], [41230.803, 41252.353, 41248.872, 41228.009, 41232.703, 41282.056, 41351.934, 41442.63, 41353.23, 41261.259, 41238.647, 41243.506, 41301.056, 41252.214], [12.72, 10.027, 14.606, 10.291, 10.182, 14.995, 31.12, 16.732, 16.381, 11.479, 10.64, 17.509, 24.689, 19.754], [1499.2630840769896, 2484.793958394342, 2581.8795303397224, 2091.011593336193, 1988.3581378376598, 1752.4360324577872, 2761.476188118335, 5196.865818016681, 3561.6673522393276, 1977.0922302834977, 1496.9584809504786, 1736.8175528155061, 1367.7690754818307, 695.6141134748918], [462, 463, 464, 465, 466, 467, 468, 469, 470, 471, 472, 473, 474, 475]], [7, 3871, [31682, 31820, 31958, 32083, 32190, 32296], [5035.447, 4984.157, 5034.513, 5012.195, 4992.681, 5018.128], [66585.158, 66540.516, 66581.381, 66546.352, 66573.565, 66585.887], [18.796, 20.297, 17.154, 20.816, 12.73, 23.391], [1867.315887331442, 3047.7324066883275, 1796.135124116327, 2573.886478398485, 589.8466717106347, 1410.8760693187749], [462, 463, 464, 465, 466, 467]], [7, 3900, [31815, 31949, 32076, 32182, 32289, 32405, 32506, 32605, 32703, 32810, 32917, 33020], [4345.885, 4312.129, 4336.236, 4363.706, 4319.059, 4361.652, 4331.225, 4334.335, 4304.976, 4307.364, 4320.494, 4269.822], [64932.937, 64925.946, 64921.949, 64914.356, 64926.755, 64903.36, 64936.037, 64919.622, 64915.086, 64925.475, 64926.536, 64927.434], [10.243, 9.489, 11.445, 19.524, 9.289, 16.322, 15.798, 17.486, 12.405, 9.117, 17.119, 12.643], [1820.1365766401943, 1717.2891673734262, 2633.956073034999, 3292.479694956266, 1463.7278239329532, 2123.912480801522, 2718.243284030682, 2215.9229853861602, 1384.2263261910207, 1881.0315793382988, 1701.4490722944959, 1353.6567245839913], [463, 464, 465, 466, 467, 468, 469, 470, 471, 472, 473, 474]], [7, 3933, [32079, 32185, 32292, 32408, 32508], [4631.359, 4600.811, 4605.207, 4606.219, 4544.686], [65967.605, 65946.387, 65974.231, 65786.302, 65942.209], [13.437, 20.074, 16.538, 30.116, 30.766], [588.3264028371935, 1078.4056464392759, 791.7785923203005, 7171.960755925132, 900.1816495252509], [465, 466, 467, 468, 469]], [4, 3966, [32450, 32543, 32640, 32745, 32849, 32960], [18883.28, 18894.102, 18885.805, 18906.684, 18886.861, 18916.329], [56686.56, 56745.695, 56746.944, 56736.654, 56753.615, 56749.14], [13.866, 10.172, 8.614, 7.877, 7.09, 9.632], [2934.930709477142, 3070.3485341993337, 2364.0846554123004, 3141.3561891146605, 2145.0636752083565, 1782.6473412770247], [468, 469, 470, 471, 472, 473]], [4, 3967, [32545, 32641, 32746, 32850, 32962, 33062, 33156, 33243, 33333], [18985.47, 18956.466, 19037.0, 19087.461, 19092.002, 19081.538, 19108.554, 19238.333, 19102.998], [59173.302, 59158.853, 59160.275, 59139.501, 59164.517, 59130.833, 58972.239, 58904.277, 58951.726], [27.856, 31.457, 27.698, 22.714, 29.722, 26.441, 25.847, 17.751, 16.548], [3812.179123446665, 6219.615530292048, 3271.49063345856, 2689.2939446442124, 1151.407782267462, 4156.472195809765, 5470.399112511283, 1278.1555448935264, 16725.591943064297], [469, 470, 471, 472, 473, 474, 475, 476, 477]], [0, 3973, [32563, 32657, 32767, 32866, 32974, 33073, 33170], [23662.624, 23672.209, 23657.532, 23655.254, 23647.991, 23631.413, 23722.067], [10945.759, 10924.121, 10962.729, 10893.846, 10913.049, 10956.73, 10918.007], [14.778, 18.102, 21.913, 18.282, 16.862, 15.153, 10.914], [2576.191318739522, 3655.1934061728343, 918.8228582453381, 2542.4613356390087, 2495.166668464989, 1179.2255556684152, 443.4808581060877], [469, 470, 471, 472, 473, 474, 475]], [6, 3979, [32670, 32777, 32876, 32983, 33083, 33178, 33261, 33357, 33441, 33527, 33600, 33679, 33758, 33843, 33917, 33983, 34054], [26161.266, 26201.984, 26250.095, 26210.952, 26222.14, 26187.553, 26258.989, 26124.858, 26262.14, 26236.381, 26206.534, 26247.308, 26239.024, 26253.535, 26225.11, 26275.539, 26228.535], [61467.442, 61471.743, 61446.182, 61513.041, 61479.753, 61460.751, 61449.4, 61515.471, 61544.682, 61637.662, 61623.861, 61607.438, 61584.24, 61546.69, 61490.933, 61443.701, 61437.342], [28.814, 14.358, 22.659, 20.021, 19.707, 17.495, 13.664, 22.203, 28.716, 7.38, 9.548, 40.813, 15.073, 23.6, 20.627, 23.948, 16.856], [1912.7429427666793, 1483.2551314790908, 1190.819446273927, 2600.4073824728553, 1355.8156381043614, 3180.9443752036204, 833.2655987368902, 6364.107096748198, 1757.8652362243483, 2648.44660672517, 3779.0482339407486, 1322.3719854159322, 1588.1692542919325, 1362.4708102382901, 2115.1485364300843, 788.5289745321992, 1374.0333455889875], [470, 471, 472, 473, 474, 475, 476, 477, 478, 479, 480, 481, 482, 483, 484, 485, 486]], [1, 3982, [32586, 32680, 32786, 32891, 33000], [34973.251, 34944.603, 34973.315, 34927.57, 34935.92], [40507.521, 40501.589, 40512.901, 40520.086, 40564.182], [28.485, 16.296, 24.32, 27.524, 25.21], [2272.711408989313, 1085.1446857172393, 3021.9906987881654, 2306.0100803199557, 4222.13215407468], [469, 470, 471, 472, 473]], [5, 3988, [32595, 32691, 32798, 32902, 33007, 33108, 33202, 33282, 33375], [39343.251, 39309.754, 39342.978, 39342.002, 39457.802, 39426.937, 39432.76, 39358.103, 39332.501], [58736.43, 58694.289, 58662.501, 58742.606, 58589.303, 58658.702, 58690.949, 58749.379, 58712.144], [13.17, 17.746, 15.689, 26.637, 11.607, 16.255, 25.222, 23.54, 29.945], [2381.29493282651, 1987.1305198109433, 6038.607158883327, 1725.3781504322192, 34326.8277249198, 9299.13724506808, 4041.2334194313826, 2232.296691072294, 1532.0338102529745], [469, 470, 471, 472, 473, 474, 475, 476, 477]], [7, 3995, [32606, 32704, 32811, 32918, 33021, 33122, 33216, 33300], [4282.686, 4342.329, 4272.837, 4269.0, 4229.299, 4253.505, 4246.985, 4271.067], [65514.578, 65541.56, 65427.954, 65483.293, 65436.627, 65469.921, 65444.723, 65447.937], [21.726, 23.622, 13.507, 20.299, 18.569, 19.085, 10.22, 23.252], [4089.563110639913, 3032.239873401072, 1576.5479187067895, 1288.0502049242273, 771.4938422628377, 1062.4987043707679, 1185.3339415027956, 846.7117893027724], [470, 471, 472, 473, 474, 475, 476, 477]], [2, 4007, [32634, 32737, 32845, 32951, 33055], [15295.27, 15297.148, 15274.949, 15285.013, 15303.608], [54563.579, 54583.442, 54609.476, 54574.002, 54553.032], [10.771, 10.099, 13.022, 14.686, 14.049], [1796.5841368205765, 2207.6364283042344, 2691.1664804817506, 2808.6719691814355, 1943.8575139945438], [470, 471, 472, 473, 474]], [2, 4046, [33053, 33147, 33241, 33324, 33409], [14842.926, 14840.353, 15008.177, 14985.941, 14923.919], [54065.834, 54016.937, 54056.987, 54075.527, 54088.6], [23.783, 23.844, 37.444, 3.45, 44.936], [731.0198259477938, 2343.1333647748615, 1033.0531196470956, 435.12932521898534, 854.1067988216732], [474, 475, 476, 477, 478]], [3, 4071, [33180, 33262, 33359, 33443, 33529, 33603, 33681, 33760, 33845, 33918, 33984, 34055], [27507.794, 27497.248, 27510.054, 27623.196, 27478.986, 27493.18, 27551.027, 27578.126, 27513.779, 27514.55, 27661.484, 27619.781], [54871.6, 54994.529, 54920.4, 55043.305, 55121.405, 55124.734, 55046.672, 55038.589, 55029.934, 55004.866, 55146.912, 55041.871], [21.388, 22.85, 33.136, 43.63, 21.514, 20.675, 19.663, 16.24, 17.542, 20.943, 18.636, 27.575], [1742.3034618783497, 1945.4201337026627, 1683.9293010472047, 1958.6282501816852, 5365.158675104499, 2815.1563802398186, 1138.0657232005963, 2063.4082511434494, 1342.1761487728486, 1688.7607936105471, 14532.515575725478, 2743.5878753624092], [475, 476, 477, 478, 479, 480, 481, 482, 483, 484, 485, 486]], [7, 4081, [33305, 33393, 33481, 33555, 33636], [5090.975, 5120.909, 5098.076, 5106.829, 5157.297], [65845.669, 65854.686, 65852.775, 65846.055, 65866.98], [9.342, 15.17, 8.187, 11.159, 20.099], [1300.6147157308365, 1695.6331272815291, 1155.0853919878898, 2033.369338853284, 13364.523261372546], [477, 478, 479, 480, 481]], [4, 4087, [33330, 33414, 33501, 33578, 33657, 33740, 33823, 33901, 33968], [18534.199, 18543.523, 18513.124, 18513.617, 18526.166, 18428.476, 18570.861, 18568.862, 18528.974], [56760.866, 56779.246, 56727.484, 56721.897, 56729.674, 56613.555, 56713.048, 56743.219, 56762.411], [19.678, 12.695, 32.031, 18.257, 23.633, 26.591, 23.637, 21.576, 17.38], [1085.9661008832215, 1655.5195683078293, 1520.5768719944278, 1078.7950340975315, 673.021515529766, 4161.214996440619, 1138.6055153540094, 1504.4717720400424, 937.592009246852], [477, 478, 479, 480, 481, 482, 483, 484, 485]], [5, 4126, [33861, 33937, 34002, 34074, 34146, 34221], [39296.931, 39326.7, 39337.819, 39325.889, 39342.558, 39366.495], [56851.279, 56841.608, 56814.83, 56849.761, 56851.652, 56832.805], [13.65, 8.076, 9.557, 22.168, 15.058, 20.607], [2396.985246571913, 3251.90093056109, 2394.603610814161, 1280.5637114199112, 773.0156103803934, 727.2932076073266], [483, 484, 485, 486, 487, 488]], [2, 4136, [33734, 33820, 33899, 33967, 34032, 34110, 34177, 34250, 34331, 34410, 34485, 34569, 34644, 34719, 34780, 34850, 34926, 35006, 35074, 35142, 35209, 35279, 35350, 35418, 35483, 35545, 35614, 35681, 35748, 35811, 35870, 35935, 35998], [15124.138, 15122.164, 15150.723, 15124.31, 15085.915, 15084.268, 15080.068, 15062.529, 15011.126, 14996.796, 15001.161, 14998.301, 14998.501, 15012.799, 15093.223, 14993.448, 15096.915, 15070.074, 15031.958, 14893.754, 14993.871, 15035.498, 15029.657, 15062.58, 14970.38, 14963.182, 14955.459, 14954.049, 15002.238, 14960.63, 14965.413, 14974.323, 14947.408], [52457.904, 52375.954, 52367.363, 52412.849, 52433.946, 52407.764, 52443.963, 52493.72, 52553.219, 52574.703, 52581.469, 52577.171, 52569.248, 52580.062, 52417.258, 52588.063, 52445.574, 52432.284, 52566.787, 52616.818, 52591.493, 52576.645, 52544.115, 52581.389, 52624.372, 52639.414, 52652.765, 52637.776, 52649.486, 52641.836, 52653.062, 52633.702, 52664.447], [27.179, 8.25, 13.831, 14.221, 14.35, 9.663, 19.399, 13.057, 15.324, 16.047, 15.91, 13.535, 15.071, 12.589, 13.055, 16.361, 11.615, 15.093, 22.971, 12.52, 15.789, 18.259, 16.179, 22.992, 8.835, 14.296, 18.595, 16.148, 8.684, 27.947, 8.468, 14.034, 14.578], [2280.4776494099615, 851.2682094804334, 1846.5074113980631, 1316.3801176226884, 2154.0299376320568, 2884.7068589597807, 4299.624628299511, 2186.314192169981, 5734.889882818012, 4119.71057869457, 3479.813073410998, 3302.135699135101, 4303.829830477213, 5090.331180532388, 2904.3562363637266, 3497.3050130133793, 2172.6956123229193, 1792.7701944267387, 2837.410419272469, 6875.922716358361, 3521.4549876823617, 4094.3876370297526, 3277.2435946410646, 2406.3029612065666, 2023.5198775189633, 2290.829257025214, 3034.439600952809, 1611.194822521155, 2139.0863899891337, 5186.006546536647, 1948.5215342451927, 2067.7034826669706, 2190.6247087381516], [482, 483, 484, 485, 486, 487, 488, 489, 490, 491, 492, 493, 494, 495, 496, 497, 498, 499, 500, 501, 502, 503, 504, 505, 506, 507, 508, 509, 510, 511, 512, 513, 514]], [0, 4166, [33975, 34045, 34122, 34189, 34264, 34345, 34427, 34506, 34585, 34657, 34733, 34794], [23802.937, 23758.752, 23711.362, 23768.528, 23751.336, 23791.881, 23707.117, 23710.603, 23706.143, 23703.056, 23729.139, 23803.76], [10125.713, 10115.474, 10140.817, 10142.874, 10128.981, 10105.572, 10117.126, 10128.842, 10129.029, 10121.859, 10175.173, 10142.651], [22.5, 15.941, 19.39, 23.992, 20.277, 24.148, 11.48, 11.276, 18.469, 16.362, 16.54, 28.182], [4267.631969840621, 2095.7549893788378, 3244.858732232869, 4550.914823387065, 7009.013939717635, 3083.263977932682, 1819.7901526579878, 2337.6562680059455, 1558.5216798998936, 1552.6202459297363, 650.3436918736857, 2542.729221943662], [485, 486, 487, 488, 489, 490, 491, 492, 493, 494, 495, 496]], [7, 4172, [34015, 34090, 34166, 34237, 34311, 34396, 34471, 34549], [4843.675, 4813.532, 4847.677, 4779.816, 4783.044, 4809.924, 4793.736, 4764.505], [67236.694, 67201.42, 67277.897, 67195.116, 67209.576, 67214.419, 67244.0, 67171.876], [32.584, 26.675, 29.7, 16.741, 12.986, 14.364, 24.261, 24.842], [1568.0432148528375, 1577.2143777688002, 1624.982051019834, 1942.7758064073007, 1264.1660948983576, 2054.583663999856, 2411.922533089348, 1929.5855813184696], [486, 487, 488, 489, 490, 491, 492, 493]], [3, 4193, [34206, 34279, 34355, 34437, 34516, 34596, 34673, 34743, 34807, 34881, 34954, 35034], [27690.546, 27727.846, 27743.424, 27736.332, 27749.469, 27713.866, 27720.309, 27710.248, 27715.567, 27719.943, 27734.7, 27792.219], [53412.631, 53421.477, 53384.989, 53411.99, 53439.796, 53389.54, 53403.291, 53414.193, 53384.934, 53416.795, 53411.813, 53410.433], [12.888, 11.465, 8.698, 14.398, 25.437, 10.123, 10.444, 13.131, 8.895, 14.756, 12.044, 15.131], [2352.014131254099, 3682.6535844825585, 1704.6755874937214, 1712.0537948853348, 3877.0977381533567, 1738.0214021367424, 2140.4152637864877, 2134.4396676333754, 2222.2889908597817, 1879.391955621425, 1761.3283429754624, 2446.372135341336], [488, 489, 490, 491, 492, 493, 494, 495, 496, 497, 498, 499]], [3, 4213, [34354, 34436, 34515, 34595, 34672, 34742, 34806, 34880, 34953], [27472.525, 27506.844, 27540.357, 27562.602, 27485.142, 27581.128, 27561.704, 27593.287, 27556.505], [55023.416, 55076.576, 55148.815, 55096.16, 55150.775, 55244.811, 55277.913, 55303.968, 55230.97], [29.136, 14.957, 15.153, 19.534, 20.036, 14.792, 14.354, 14.204, 26.716], [4892.690401585132, 2436.399051875099, 1429.5814187357848, 6146.52135829016, 2277.3298520484154, 2583.1130994683863, 2911.0286777347956, 2260.148033802114, 793.3700932941736], [490, 491, 492, 493, 494, 495, 496, 497, 498]], [5, 4255, [34823, 34893, 34969, 35046, 35109], [39219.619, 39195.666, 39279.966, 39226.267, 39231.019], [58247.188, 58290.887, 58324.858, 58354.323, 58278.081], [23.422, 17.092, 27.996, 24.139, 28.63], [858.3997543698993, 2058.9334879809744, 3273.7890769710752, 2392.864836348118, 1945.6967272066402], [496, 497, 498, 499, 500]], [0, 4278, [34430, 34508, 34586, 34662, 34734], [24507.31, 24575.496, 24562.599, 24565.613, 24496.485], [10929.625, 11102.465, 11140.083, 11155.687, 11112.796], [22.258, 11.054, 12.6, 19.643, 26.641], [623.9485439071217, 1549.8851837330278, 2569.322214918307, 3253.182611300883, 5043.6660957215545], [491, 492, 493, 494, 495]], [0, 4289, [34946, 35028, 35094, 35162, 35228, 35294, 35363, 35439, 35505], [24574.39, 24579.399, 24559.585, 24581.796, 24563.211, 24571.018, 24551.509, 24501.168, 24541.522], [11133.715, 11099.144, 11118.467, 11129.258, 11074.73, 11082.937, 11101.016, 11126.253, 11080.234], [22.383, 11.251, 14.091, 23.873, 15.315, 20.589, 12.721, 19.803, 22.12], [2073.7144210671577, 3416.2953816148884, 2708.900998276293, 1504.9099426068801, 1382.748106173141, 1505.638168849476, 1563.4107847812663, 1769.1042446624072, 1507.7930758944628], [498, 499, 500, 501, 502, 503, 504, 505, 506]], [3, 4291, [34952, 35033, 35100, 35170, 35235, 35300, 35372, 35446, 35512, 35570, 35639, 35708, 35770, 35840, 35898, 35961, 36021, 36081, 36148, 36211, 36276], [27269.381, 27253.106, 27235.521, 27319.914, 27248.109, 27271.036, 27239.548, 27275.727, 27259.838, 27281.766, 27268.12, 27257.356, 27264.87, 27257.463, 27212.896, 27242.862, 27256.149, 27266.67, 27247.036, 27268.589, 27290.94], [54841.045, 54812.17, 54811.666, 54919.848, 54814.98, 54802.174, 54802.379, 54784.608, 54816.904, 54811.449, 54812.565, 54776.102, 54798.337, 54775.121, 54786.079, 54786.985, 54780.569, 54806.269, 54789.509, 54762.364, 54738.13], [17.71, 10.794, 15.854, 42.342, 11.072, 11.161, 11.701, 14.33, 11.395, 15.356, 9.338, 10.752, 12.07, 14.425, 16.247, 14.965, 12.234, 12.427, 11.876, 23.258, 16.284], [795.0882943778927, 1977.3062407063383, 1688.9330827182441, 1717.572813514228, 2082.1330034702, 1806.2363012349604, 2174.168708365959, 1473.0795808767002, 2188.518183290476, 1183.0331341769786, 1640.3848135198486, 1765.527513305664, 975.0967947593367, 2253.744225914362, 1073.8895018303447, 1409.3036519155312, 1230.264284297968, 1570.6385217285701, 2310.7945586506976, 1447.8311113337052, 1078.038788288955], [498, 499, 500, 501, 502, 503, 504, 505, 506, 507, 508, 509, 510, 511, 512, 513, 514, 515, 516, 517, 518]], [2, 4322, [35141, 35208, 35278, 35349, 35417, 35484], [14852.056, 14829.733, 14901.509, 14855.067, 14901.528, 14911.722], [53465.862, 53480.584, 53471.052, 53482.479, 53443.346, 53459.17], [10.489, 33.836, 17.455, 24.182, 19.268, 12.61], [600.8102793150988, 1196.6214686315848, 753.8608381789428, 972.449740339709, 644.3269590488072, 805.3598269183686], [501, 502, 503, 504, 505, 506]], [4, 4324, [35284, 35356, 35425, 35488, 35552, 35621, 35689, 35754, 35818, 35879, 35942, 36006], [19088.06, 19102.454, 19177.381, 19211.379, 19217.345, 19201.504, 19087.517, 19192.034, 19051.041, 19220.638, 19183.917, 19182.992], [59187.795, 59195.206, 59276.002, 59264.265, 59249.614, 59249.416, 59147.431, 59255.082, 59125.352, 59246.822, 59250.318, 59255.768], [31.83, 29.544, 18.008, 16.069, 10.908, 11.629, 34.734, 21.523, 24.768, 9.88, 11.598, 13.855], [3273.4812182541114, 3202.612943086324, 1699.3483465252568, 2268.539998455125, 2039.1680684308935, 2326.759776452387, 4685.031273943002, 1269.6542546262312, 11953.946951538708, 2583.713313346981, 2436.100775421079, 1776.742520093252], [503, 504, 505, 506, 507, 508, 509, 510, 511, 512, 513, 514]], [0, 4328, [35027, 35093, 35160, 35226, 35291, 35361, 35437], [24464.983, 24317.774, 24259.007, 24227.854, 24080.307, 24115.437, 24087.323], [12271.065, 12217.822, 12249.443, 12200.129, 12233.641, 12236.074, 12270.814], [14.686, 33.976, 33.036, 21.931, 12.46, 22.497, 22.84], [650.9498546430922, 2131.426258293368, 1340.3156637102568, 608.1399077893215, 1855.6754263810926, 1957.8782175367878, 1144.8423660921533], [499, 500, 501, 502, 503, 504, 505]], [4, 4342, [35353, 35423, 35487, 35549, 35619, 35687, 35752, 35816], [18769.453, 18788.766, 18813.005, 18775.249, 18878.255, 18792.528, 18802.49, 18901.014], [59020.712, 58999.024, 59009.654, 59011.526, 59081.564, 59000.854, 59018.403, 59089.97], [14.333, 17.452, 23.664, 16.119, 24.439, 9.603, 17.098, 25.146], [1664.486701086323, 1895.2960203011555, 1961.8371352701668, 1955.1455018887982, 8607.286310327592, 2085.032887846806, 1686.3570120503616, 5412.5796160498], [504, 505, 506, 507, 508, 509, 510, 511]], [2, 4404, [35812, 35871, 35936, 35999, 36060, 36126, 36187, 36253], [15501.707, 15467.23, 15518.426, 15499.152, 15458.528, 15421.945, 15439.271, 15457.089], [53925.37, 53887.928, 53856.101, 53833.834, 53858.501, 53850.694, 53907.595, 53907.741], [10.833, 9.157, 9.856, 24.675, 16.018, 19.026, 16.052, 16.566], [2140.9741855046555, 2115.8262474093644, 1610.5522240207736, 1196.1203527287644, 1213.3927011962428, 1903.098888073878, 2027.1968374538276, 1175.8533560317926], [511, 512, 513, 514, 515, 516, 517, 518]], [4, 4405, [35878, 35941, 36007, 36065, 36130, 36191], [19217.338, 19220.602, 19222.867, 19268.799, 19173.616, 19209.022], [57643.147, 57669.438, 57656.015, 57564.221, 57628.321, 57705.791], [13.687, 10.554, 12.548, 18.282, 21.723, 21.77], [1803.4106572245717, 3622.750635403899, 2784.605887871288, 2266.9113230729226, 1845.3371112941104, 1702.0977837016726], [512, 513, 514, 515, 516, 517]], [0, 4439, [36205, 36270, 36322, 36386, 36450, 36521, 36592], [23958.952, 23960.643, 23821.689, 23886.662, 23858.368, 23778.638, 23795.962], [10019.212, 9990.618, 10029.005, 10091.7, 10065.272, 10138.637, 10007.423], [24.203, 13.854, 25.683, 27.789, 22.035, 20.987, 46.748], [2087.7795651441297, 1944.9629665178425, 1366.3803285854299, 8233.842121281456, 11005.180186376243, 535.3229818348224, 2349.033650105285], [517, 518, 519, 520, 521, 522, 523]], [4, 4497, [36577, 36654, 36732, 36804, 36877], [18433.433, 18470.483, 18485.533, 18422.031, 18475.203], [57402.496, 57374.665, 57427.065, 57347.062, 57358.552], [28.482, 16.58, 25.564, 13.697, 13.896], [1232.2491061391772, 4070.451961780895, 1811.043825850555, 1857.9027272101278, 2916.552978199474], [523, 524, 525, 526, 527]], [4, 4498, [36510, 36578, 36658, 36733, 36805, 36879, 36938, 37004, 37061, 37118, 37173, 37231, 37298, 37351, 37405], [19186.969, 19195.799, 19174.663, 19212.78, 19256.032, 19203.542, 19239.767, 19199.188, 19232.084, 19223.241, 19201.708, 19213.314, 19253.866, 19232.916, 19270.711], [57672.772, 57649.873, 57673.671, 57640.859, 57634.563, 57647.719, 57666.773, 57641.612, 57604.217, 57621.657, 57668.889, 57665.31, 57544.094, 57582.657, 57710.727], [11.143, 10.305, 19.819, 14.681, 17.507, 13.865, 13.478, 13.206, 17.009, 18.126, 16.741, 13.347, 19.683, 33.348, 24.693], [2561.6894236833086, 2643.4367399825865, 3400.101604068297, 1680.970724445616, 576.752200724414, 2057.9719802186833, 2779.837879453706, 2514.4961990019265, 1033.394319437966, 1989.3834411312196, 2672.707046593561, 1275.7785664508785, 484.1120746110278, 2234.2375026432405, 807.086851683679], [522, 523, 524, 525, 526, 527, 528, 529, 530, 531, 532, 533, 534, 535, 536]], [7, 4538, [37043, 37106, 37156, 37216, 37281, 37336, 37389, 37446, 37514, 37581, 37647, 37707, 37778, 37833, 37901, 37959, 38015, 38069, 38135, 38204], [4606.238, 4607.861, 4619.387, 4598.439, 4620.926, 4611.8, 4615.6, 4604.93, 4616.814, 4614.203, 4588.406, 4604.249, 4591.015, 4600.341, 4619.339, 4624.852, 4551.085, 4557.605, 4693.521, 4620.676], [64734.931, 64745.913, 64723.559, 64754.376, 64766.167, 64785.366, 64750.926, 64747.494, 64743.037, 64773.889, 64754.429, 64778.566, 64760.705, 64798.542, 64765.761, 64699.711, 64687.493, 64743.99, 64792.533, 64780.07], [22.026, 25.409, 15.817, 9.873, 17.11, 11.358, 16.067, 11.157, 7.838, 19.843, 14.709, 13.717, 13.685, 12.166, 24.365, 22.955, 19.488, 26.913, 34.083, 28.115], [1199.6940121827342, 688.8663449027543, 1576.3641692722583, 1717.2599004203864, 1783.634926017856, 1831.7894607870794, 1773.1730427570858, 2328.287774104867, 2066.1973236056497, 2025.491297782152, 1795.5722161238, 1428.4111557833087, 1559.1276554223539, 1784.8727344561564, 1086.0183823184145, 989.8884815565153, 856.5726789127187, 1008.7092625338491, 1845.6804940942855, 791.0838357481903], [530, 531, 532, 533, 534, 535, 536, 537, 538, 539, 540, 541, 542, 543, 544, 545, 546, 547, 548, 549]], [9, 4585, [37500, 37569, 37637, 37695, 37767, 37823, 37886, 37943, 38003], [40322.949, 40294.59, 40336.966, 40302.987, 40310.612, 40315.563, 40318.72, 40381.819, 40319.117], [75859.105, 75829.097, 75857.522, 75853.791, 75867.531, 75855.586, 75844.074, 75873.247, 75796.091], [23.105, 13.759, 16.434, 11.108, 11.195, 17.967, 20.011, 19.993, 16.256], [1244.5925387201817, 1251.0969454280396, 1389.716123820027, 1416.5037190941139, 1788.5603912253462, 1783.1197732850892, 1385.081561552599, 5106.884152199241, 1279.3130221822921], [537, 538, 539, 540, 541, 542, 543, 544, 545]], [2, 4593, [37462, 37529, 37598, 37663, 37731, 37790, 37849], [15178.869, 15152.934, 15154.238, 15166.95, 15149.527, 15173.127, 15105.118], [54580.686, 54566.449, 54595.918, 54526.516, 54540.999, 54575.511, 54560.151], [31.543, 16.691, 16.865, 17.156, 17.282, 28.09, 16.352], [3438.5370728397825, 2093.5984998126055, 1304.7391514140077, 6865.716867199448, 3464.4168083590457, 1835.52901572931, 1709.0101916292856], [537, 538, 539, 540, 541, 542, 543]], [6, 4597, [37618, 37674, 37747, 37806, 37867, 37923, 37984, 38043, 38108], [25575.893, 25531.101, 25592.244, 25475.45, 25548.158, 25590.748, 25534.172, 25554.896, 25583.0], [64209.317, 64282.109, 64241.502, 64270.196, 64233.483, 64249.307, 64245.13, 64239.717, 64225.918], [26.922, 20.418, 18.414, 22.056, 16.289, 10.758, 11.23, 11.013, 12.051], [1222.871452891611, 1196.6979712864668, 1032.3596389633722, 3797.804815858777, 1754.0766967750012, 750.0056737622489, 2652.4308266856833, 2265.602916944601, 2225.4515109892664], [539, 540, 541, 542, 543, 544, 545, 546, 547]], [2, 4628, [37788, 37848, 37914, 37969, 38030], [14697.296, 14646.659, 14741.246, 14628.088, 14724.441], [53933.759, 53986.252, 54018.193, 53946.044, 54006.731], [23.184, 17.424, 16.7, 24.196, 24.685], [1982.8919246368582, 1172.462973070998, 14462.790634816123, 1752.3535721891874, 994.5867299932974], [542, 543, 544, 545, 546]], [3, 4633, [37678, 37750, 37808, 37870, 37927, 37986, 38044, 38111, 38173, 38234, 38300, 38353, 38419, 38474, 38536, 38605, 38667, 38718, 38776, 38833, 38888, 38944, 38999, 39055], [27091.222, 27106.122, 27117.845, 27124.147, 27135.491, 27103.056, 27053.79, 27087.212, 27088.255, 27136.112, 27054.981, 27111.927, 27117.634, 27145.047, 27164.74, 27107.509, 27132.329, 27109.395, 27089.462, 27098.872, 27143.89, 27112.759, 27097.085, 27196.152], [54837.261, 54828.861, 54817.239, 54827.125, 54873.449, 54798.625, 54793.215, 54844.346, 54844.66, 54791.355, 54843.656, 54823.821, 54868.208, 54828.955, 54835.478, 54848.884, 54859.681, 54846.712, 54821.229, 54862.541, 54842.4, 54855.072, 54832.358, 54753.113], [25.274, 18.971, 18.657, 12.168, 20.568, 12.322, 22.964, 14.416, 16.814, 21.256, 20.972, 20.275, 17.994, 15.684, 17.199, 10.575, 16.408, 24.906, 12.147, 23.579, 17.799, 21.557, 16.589, 14.009], [3828.535433765885, 1419.9363524290154, 2421.7784069911154, 2300.97401361255, 1867.7812105096464, 639.7402266256623, 1200.295639511216, 1469.7681746059811, 1467.1883357091574, 2813.871272619014, 1413.8989535898827, 1355.5028805423221, 1687.497455372251, 1601.7790224426892, 1323.435213204526, 1112.3946593117043, 1902.0160949231536, 1463.1212934139664, 1170.3046727003707, 826.9131224300235, 1559.6883891864595, 2198.2541264929255, 1576.4363783978547, 626.2271477250389], [540, 541, 542, 543, 544, 545, 546, 547, 548, 549, 550, 551, 552, 553, 554, 555, 556, 557, 558, 559, 560, 561, 562, 563]], [2, 4666, [38089, 38151, 38220, 38285, 38339, 38401, 38459, 38522, 38588, 38651, 38703], [15138.338, 15128.803, 15158.569, 15166.358, 15132.347, 15137.179, 15140.805, 15145.666, 15141.964, 15135.491, 15142.296], [52763.686, 52782.455, 52795.251, 52803.608, 52784.162, 52783.216, 52783.548, 52809.93, 52775.837, 52837.466, 52788.408], [12.426, 8.785, 8.243, 6.706, 8.463, 7.687, 10.058, 9.294, 11.139, 10.269, 7.861], [1438.8383237899343, 2626.862646603467, 2738.5052364411945, 2804.4405637412333, 2689.592490948048, 2649.557034216695, 2310.4107171079313, 2623.9015981607004, 2348.837200365132, 1994.6583698031698, 4250.663264313552], [547, 548, 549, 550, 551, 552, 553, 554, 555, 556, 557]], [3, 4671, [38112, 38174, 38235, 38301, 38354], [27288.081, 27313.46, 27285.578, 27327.436, 27290.636], [53745.362, 53737.368, 53760.688, 53737.767, 53757.664], [15.52, 20.34, 9.221, 15.702, 11.721], [818.477624881847, 1704.8445775745215, 1207.8235413868824, 1181.5161894274838, 1540.2135779141852], [547, 548, 549, 550, 551]], [8, 4688, [38372, 38433, 38493, 38557, 38620], [44480.782, 44524.644, 44528.837, 44534.538, 44511.098], [69272.452, 69326.925, 69305.748, 69286.8, 69359.135], [16.335, 21.077, 22.168, 19.494, 13.127], [899.0275910156882, 2204.8984303331786, 1333.530633694642, 1040.9480524849434, 1804.8922875389453], [551, 552, 553, 554, 555]], [7, 4691, [38322, 38383, 38441, 38501, 38573], [4976.069, 4853.435, 4866.587, 4993.998, 4952.089], [64881.679, 64835.723, 64777.119, 64770.589, 64741.691], [24.034, 27.43, 26.857, 15.787, 24.368], [1011.3744185152239, 4947.298937857629, 2284.2682346956985, 758.0400424904998, 951.2787479328025], [551, 552, 553, 554, 555]], [2, 4737, [38820, 38877, 38931, 38986, 39042, 39099, 39161, 39207, 39255], [15163.205, 15144.258, 15150.774, 15125.111, 15174.052, 15145.078, 15140.276, 15134.528, 15154.774], [52804.937, 52800.225, 52803.266, 52783.793, 52791.992, 52783.668, 52789.389, 52799.453, 52795.722], [17.632, 6.664, 7.869, 12.549, 8.292, 7.269, 8.897, 8.781, 9.481], [1229.307814091238, 2777.8508871008703, 2856.439016268328, 1757.3048517202267, 2706.9963556744146, 3386.771618811453, 2660.106256030336, 2815.3120188304165, 2344.2718463957062], [559, 560, 561, 562, 563, 564, 565, 566, 567]], [4, 4765, [38937, 38992, 39046, 39104, 39166, 39211, 39259, 39309, 39360, 39398, 39453, 39500, 39556], [19142.932, 19140.482, 19130.015, 19096.408, 19083.123, 19079.405, 19103.917, 19099.1, 19090.152, 19074.88, 19108.27, 19078.975, 19078.344], [59138.644, 59118.398, 59172.743, 59150.257, 59176.406, 59184.082, 59161.848, 59184.463, 59171.796, 59166.887, 59158.723, 59206.592, 59166.053], [12.634, 10.515, 10.219, 10.564, 8.985, 6.651, 8.382, 12.349, 10.982, 13.685, 11.233, 10.71, 12.33], [2049.087317170698, 3260.6370806055525, 2200.21185080282, 3253.1608353761403, 2688.717777253532, 2516.036227060573, 2536.5141025383264, 2307.3065958223942, 2776.8795218234304, 2246.5896270430076, 1752.161161629968, 1734.1144572114697, 1962.8201092940164], [561, 562, 563, 564, 565, 566, 567, 568, 569, 570, 571, 572, 573]], [3, 4769, [39001, 39056, 39119, 39175, 39224, 39272], [27764.469, 27735.567, 27709.223, 27722.022, 27711.338, 27698.734], [54578.589, 54575.1, 54560.224, 54560.832, 54570.573, 54561.575], [14.872, 10.153, 8.283, 11.753, 7.978, 11.13], [1287.8560997734928, 2334.533174165777, 2816.194950860232, 2113.601614892149, 1243.2308086922133, 1106.1617355627443], [562, 563, 564, 565, 566, 567]], [6, 4796, [39365, 39406, 39462, 39510, 39566], [25431.421, 25328.993, 25418.334, 25438.913, 25452.053], [62703.406, 62709.881, 62724.97, 62703.292, 62714.028], [20.56, 25.469, 11.652, 11.655, 18.455], [1172.2402762432787, 4447.69103350065, 1722.8649214137229, 2091.5025365138367, 1834.2335683300798], [569, 570, 571, 572, 573]], [7, 4837, [39590, 39638, 39695, 39751, 39799, 39847, 39899, 39945, 39999, 40049], [4179.534, 4191.333, 4181.009, 4181.45, 4180.011, 4160.61, 4175.369, 4226.06, 4196.311, 4163.366], [66380.673, 66324.867, 66312.947, 66344.518, 66400.434, 66385.906, 66434.972, 66358.755, 66266.825, 66214.065], [17.874, 19.139, 10.151, 11.586, 13.693, 16.615, 12.175, 17.989, 22.441, 21.153], [1940.1704987409573, 2933.0475690448193, 2429.5068805125134, 2807.0823581290874, 2088.4114579983093, 2914.9177265026856, 2261.7310558109425, 2664.897996853891, 1298.9880908181674, 2081.636530352054], [574, 575, 576, 577, 578, 579, 580, 581, 582, 583]], [6, 4844, [39724, 39778, 39828, 39878, 39927, 39974, 40032, 40076, 40144], [25370.87, 25444.529, 25408.557, 25393.677, 25411.924, 25409.216, 25387.724, 25395.283, 25413.444], [62761.209, 62736.711, 62743.278, 62768.209, 62698.78, 62748.75, 62758.249, 62758.4, 62724.604], [18.231, 18.165, 23.152, 7.817, 11.684, 19.584, 20.361, 11.751, 16.045], [1069.929430042259, 901.6322167942385, 906.3796220363197, 600.5765515163788, 1314.8114557805275, 727.407855961654, 1265.8972791103658, 1913.3808130962113, 2386.68967006351], [576, 577, 578, 579, 580, 581, 582, 583, 584]], [2, 4866, [39865, 39915, 39958, 40014, 40065, 40125, 40191, 40249, 40305, 40355, 40417, 40459, 40513, 40572, 40617, 40668, 40719, 40768, 40824], [15154.729, 15138.35, 15154.432, 15161.386, 15147.338, 15140.852, 15117.108, 15164.63, 15140.304, 15241.878, 15156.769, 15150.709, 15153.065, 15133.521, 15128.426, 15162.121, 15152.012, 15147.758, 15157.848], [52794.195, 52795.143, 52807.416, 52815.84, 52803.696, 52799.752, 52779.791, 52815.237, 52802.605, 52900.041, 52791.8, 52798.471, 52815.005, 52787.161, 52828.876, 52811.575, 52802.172, 52774.03, 52807.445], [14.466, 12.293, 15.733, 14.394, 11.267, 10.991, 12.031, 14.386, 10.779, 34.587, 9.251, 6.857, 12.067, 6.374, 13.378, 11.132, 11.461, 8.269, 25.143], [1530.4593055784753, 2098.4086430103544, 1237.1146239006284, 1795.2985421053359, 2352.906384606281, 1819.685140156587, 1665.9411857717846, 1758.0383523388523, 1219.8580670866731, 3435.8200005750123, 2635.915369155347, 3130.337050573759, 3666.6479744845656, 3142.5825764845667, 2030.3085931753103, 2017.873604363987, 2137.93623598381, 2036.6617885959088, 1272.8075495553835], [579, 580, 581, 582, 583, 584, 585, 586, 587, 588, 589, 590, 591, 592, 593, 594, 595, 596, 597]], [5, 4887, [40278, 40328, 40382, 40437, 40486, 40545, 40597, 40641, 40696, 40741, 40794, 40853, 40917], [39609.056, 39567.767, 39592.927, 39529.238, 39619.478, 39642.828, 39570.911, 39493.477, 39657.663, 39607.789, 39588.674, 39668.034, 39567.75], [58674.979, 58671.43, 58667.287, 58631.809, 58714.176, 58662.065, 58687.986, 58662.556, 58673.745, 58719.05, 58705.495, 58645.071, 58663.623], [15.244, 14.493, 14.936, 26.269, 31.648, 25.676, 19.29, 16.526, 26.053, 15.211, 13.951, 20.24, 25.215], [1340.0507022924728, 715.2326998599513, 1285.784747846735, 1132.429482071387, 703.7581333620188, 1077.1093351610139, 979.353422496894, 1104.799265034216, 1452.2272430880303, 949.1864857770091, 514.1044116968558, 1876.807651947596, 1475.1544330336458], [586, 587, 588, 589, 590, 591, 592, 593, 594, 595, 596, 597, 598]], [4, 4895, [40067, 40131, 40197, 40253, 40308], [18736.135, 18707.879, 18717.933, 18748.806, 18700.665], [58550.232, 58607.291, 58538.144, 58550.523, 58591.192], [25.239, 14.951, 19.368, 12.236, 18.561], [1701.7042708483225, 2610.594227880589, 3098.017179248594, 1243.7842700860833, 923.5369894092826], [583, 584, 585, 586, 587]], [2, 4906, [40514, 40571, 40618, 40669, 40720], [15176.515, 15104.303, 15134.075, 15187.907, 15140.018], [54466.596, 54527.881, 54490.456, 54526.035, 54516.607], [28.575, 21.162, 20.831, 30.041, 28.969], [1000.4233837589629, 1761.1038334825794, 2306.216829670612, 2735.7958077707467, 1988.9210451173506], [591, 592, 593, 594, 595]], [6, 4916, [40366, 40427, 40470, 40525, 40585, 40626], [25820.595, 25817.47, 25839.758, 25814.82, 25794.596, 25776.65], [62600.528, 62573.33, 62578.984, 62609.205, 62574.911, 62627.147], [9.236, 13.856, 11.115, 11.405, 13.38, 15.475], [2207.653194891385, 1400.1954604332295, 1541.6761462607385, 2928.2510438747054, 2311.6703025454826, 1625.2770952622004], [588, 589, 590, 591, 592, 593]], [3, 4919, [40317, 40367, 40428, 40471, 40527, 40586], [27215.176, 27164.307, 27218.694, 27255.455, 27186.505, 27242.425], [53252.191, 53188.061, 53193.237, 53189.358, 53195.204, 53164.575], [31.713, 19.086, 31.884, 16.442, 20.238, 19.831], [2722.358807513637, 1255.3538443870957, 2242.3378610173186, 2559.6443585175966, 1316.3929517760598, 2443.3074663469833], [587, 588, 589, 590, 591, 592]], [0, 4984, [41221, 41270, 41333, 41391, 41440, 41485, 41534, 41578, 41637], [24403.299, 24348.186, 24391.759, 24376.718, 24403.12, 24394.312, 24349.966, 24377.4, 24398.1], [10573.832, 10574.725, 10601.419, 10609.573, 10609.146, 10567.212, 10607.589, 10585.958, 10596.72], [16.384, 20.959, 17.771, 15.44, 14.512, 23.241, 28.739, 27.122, 17.689], [981.5385885402816, 1042.6242325648584, 1338.7131571853506, 1351.8884449141628, 2551.6045010443336, 1083.9885670272004, 962.8208824602275, 898.3751420788712, 1193.7073476015385], [604, 605, 606, 607, 608, 609, 610, 611, 612]], [3, 5072, [41985, 42032, 42087, 42138, 42184, 42229], [27383.647, 27425.356, 27432.114, 27465.035, 27387.788, 27439.541], [53855.044, 53875.559, 53876.92, 53875.892, 53871.166, 53835.183], [22.754, 10.759, 7.043, 13.62, 12.652, 19.901], [1109.2353147633619, 2205.452390432681, 2806.8407502383625, 2164.9814839213927, 739.931216163165, 852.0108121350429], [619, 620, 621, 622, 623, 624]], [4, 5127, [42263, 42357, 42500, 42672, 42842, 43001, 43174, 43338, 43509, 43657, 43806, 43963, 44100, 44231, 44372, 44499, 44636, 44756, 44879, 45004, 45115, 45221, 45339, 45443, 45542, 45636, 45740, 45840, 45927], [18842.663, 18842.855, 18820.125, 18828.575, 18821.496, 18842.463, 18839.574, 18846.925, 18789.989, 18789.285, 18806.858, 18776.106, 18810.572, 18795.671, 18793.143, 18801.092, 18812.913, 18758.701, 18819.837, 18856.55, 18927.031, 18963.848, 18957.222, 18900.591, 18953.751, 18947.251, 18913.237, 18944.022, 18935.911], [57638.892, 57682.837, 57867.795, 57852.661, 57854.793, 57815.345, 57816.495, 57786.088, 57838.669, 57953.618, 57942.691, 57931.042, 57927.378, 57921.185, 57939.042, 57945.086, 57938.18, 57937.914, 57943.265, 57901.112, 57876.902, 57899.758, 57859.595, 57887.325, 57876.803, 57885.07, 57915.427, 57919.242, 57915.194], [18.665, 10.142, 12.461, 12.364, 13.425, 13.836, 21.861, 13.774, 21.426, 17.328, 13.62, 12.212, 12.588, 15.661, 15.524, 24.216, 22.634, 11.98, 13.788, 10.32, 11.945, 15.961, 14.158, 12.993, 15.166, 15.508, 12.425, 11.168, 12.126], [1025.9825951423668, 2601.0977649542, 5607.873730409512, 5568.464421229334, 5122.607559700508, 4700.478178530166, 2853.1138968191626, 7698.3824927107735, 4186.289145509327, 1742.9727402264555, 1579.433317766345, 2043.610434223447, 2983.905594255499, 1924.7165147598043, 1938.8942436237285, 1447.9359174137596, 2560.5326421475097, 3142.057083396851, 2517.2151051478027, 3695.7556220757538, 2944.4088701704954, 3044.058987146466, 3115.2523492306673, 3470.7085432476533, 3335.5636225762037, 2048.504873761291, 2185.4558870291776, 2315.6944673449657, 2626.7323556043766], [625, 626, 627, 628, 629, 630, 631, 632, 633, 634, 635, 636, 637, 638, 639, 640, 641, 642, 643, 644, 645, 646, 647, 648, 649, 650, 651, 652, 653]], [1, 5149, [42298, 42421, 42587, 42749, 42922, 43080, 43254, 43414, 43578, 43729, 43882, 44030, 44159, 44297], [35129.233, 35069.501, 35096.058, 35044.683, 35028.248, 35062.486, 35114.274, 35116.724, 35049.207, 35033.975, 35058.235, 35164.371, 35178.859, 35173.9], [40201.004, 40135.789, 40134.086, 40240.064, 40232.279, 40199.348, 40257.934, 40251.822, 40174.671, 40141.056, 40154.209, 40275.828, 40257.872, 40161.773], [21.093, 12.358, 12.399, 14.186, 16.13, 17.1, 26.254, 22.971, 13.52, 14.911, 19.048, 22.335, 20.939, 20.423], [851.2731205196583, 1900.3714454112903, 4930.50571092882, 8263.6253727512, 4493.106324052427, 1856.0827414106177, 5035.234647741705, 3908.882227778923, 3424.814909898294, 1503.0823309894608, 2796.7984103227686, 13154.137204160752, 12327.08555515441, 5504.356238687925], [625, 626, 627, 628, 629, 630, 631, 632, 633, 634, 635, 636, 637, 638]], [6, 5166, [42397, 42556, 42723, 42897, 43054, 43228], [26329.614, 26373.001, 26319.413, 26302.678, 26341.088, 26343.848], [62299.737, 62274.045, 62255.357, 62184.826, 62280.639, 62258.314], [18.414, 14.062, 11.698, 26.285, 14.355, 15.907], [2082.3167739280198, 2255.7462169207297, 2664.7533420714494, 6510.24027106676, 2426.0071161283518, 2369.0538098558995], [626, 627, 628, 629, 630, 631]], [1, 5173, [42423, 42589, 42753, 42924, 43081, 43257, 43416, 43581, 43731, 43886, 44032], [35471.088, 35525.191, 35531.794, 35579.039, 35577.04, 35582.981, 35542.665, 35509.09, 35514.527, 35488.031, 35451.028], [41986.986, 42026.323, 42069.414, 42126.608, 42101.351, 42084.993, 42069.597, 42050.606, 42041.31, 42033.391, 42020.438], [21.616, 8.621, 11.202, 15.762, 14.423, 11.93, 16.575, 8.972, 8.989, 10.424, 30.314], [1661.6724551686384, 2984.654056762263, 3718.7528791714512, 7166.952635366006, 6433.944817621978, 5673.826289058902, 2967.2582219822343, 2747.8144436976872, 3588.6886670799545, 2811.3040647856938, 1292.5534533964922], [626, 627, 628, 629, 630, 631, 632, 633, 634, 635, 636]], [5, 5175, [42433, 42600, 42767, 42938, 43097, 43271, 43430, 43594, 43742, 43897, 44041, 44173, 44312, 44435, 44576, 44703, 44823, 44944, 45062, 45171, 45284, 45403, 45500, 45592], [39394.447, 39539.911, 39587.278, 39629.928, 39699.763, 39781.291, 39754.079, 39766.712, 39875.833, 39881.115, 39880.647, 39873.051, 39856.567, 39897.471, 39805.049, 39844.668, 39799.465, 39776.484, 39775.562, 39718.293, 39724.123, 39732.283, 39668.295, 39580.492], [58722.403, 58679.655, 58728.006, 58712.143, 58693.585, 58616.023, 58637.535, 58631.307, 58548.542, 58537.029, 58569.219, 58559.898, 58559.339, 58545.281, 58636.587, 58620.675, 58626.639, 58654.031, 58636.527, 58680.24, 58648.359, 58671.984, 58694.878, 58579.303], [18.797, 20.124, 11.22, 16.36, 17.702, 18.703, 16.399, 19.884, 10.106, 18.516, 14.239, 13.042, 12.372, 12.284, 16.001, 12.182, 17.438, 18.994, 18.455, 16.137, 15.886, 14.563, 11.762, 34.617], [2098.087837657156, 7437.588413835319, 3182.4674598759116, 3758.9267452135214, 4505.944417728053, 4317.716715001934, 3945.7558501196395, 4830.1752964628495, 1426.4227943811477, 2312.4525630021926, 1691.7281998971748, 3244.579946015104, 1763.688546584838, 1550.8417530499512, 1873.5842375781137, 3448.621968828086, 3108.6875015618693, 7507.013637090103, 4385.984924552427, 4529.410711014234, 3870.514989080438, 2809.707435174517, 2063.7796622005226, 1889.7430876885903], [626, 627, 628, 629, 630, 631, 632, 633, 634, 635, 636, 637, 638, 639, 640, 641, 642, 643, 644, 645, 646, 647, 648, 649]], [2, 5189, [42349, 42497, 42666, 42835, 42996, 43165, 43333, 43497, 43653, 43801, 43958, 44097], [14935.624, 15121.486, 15299.063, 15320.721, 15313.936, 15301.633, 15342.612, 15336.09, 15337.934, 15346.222, 15344.667, 15316.118], [54263.404, 54371.56, 54431.785, 54377.987, 54343.583, 54415.869, 54484.072, 54507.946, 54509.653, 54480.724, 54475.582, 54428.137], [30.176, 11.768, 15.794, 13.651, 15.743, 13.94, 18.134, 12.727, 13.236, 18.433, 17.809, 17.55], [15103.234867412606, 41681.33949663694, 13063.21058438176, 12905.960972280183, 10349.459372966343, 8962.29295316667, 5774.145441034692, 4909.2154111616255, 4187.060435306258, 6994.600341604748, 1875.141540624615, 5784.803096451238], [626, 627, 628, 629, 630, 631, 632, 633, 634, 635, 636, 637]], [2, 5190, [42350, 42495, 42661, 42830, 42994, 43164, 43332, 43496, 43652, 43800, 43956], [14880.321, 14647.453, 14626.736, 14699.471, 14665.305, 14690.306, 14678.583, 14703.124, 14620.133, 14593.18, 14627.348], [53603.993, 53584.534, 53526.506, 53476.083, 53566.12, 53595.875, 53524.74, 53563.432, 53567.877, 53584.752, 53529.805], [13.157, 17.996, 20.925, 17.702, 13.093, 25.105, 27.115, 21.612, 16.112, 21.406, 17.601], [689.535054769026, 2773.5977465605833, 1917.4811925927743, 16834.576326706374, 1150.037149030243, 1982.3359037118023, 1984.9809658538645, 11546.71740231033, 1497.482083657953, 1814.3836391294028, 3042.4274815656545], [626, 627, 628, 629, 630, 631, 632, 633, 634, 635, 636]], [4, 5191, [42359, 42506, 42676, 42847, 43005, 43180], [19323.101, 19240.036, 19217.428, 19235.166, 19196.41, 19139.286], [58341.263, 58413.193, 58387.502, 58432.306, 58382.141, 58363.087], [27.206, 16.385, 12.173, 15.522, 16.537, 20.032], [4903.27176695528, 1328.1704604566553, 1296.8491452728852, 1350.2215979009077, 2277.0651799654647, 5077.47605900006], [626, 627, 628, 629, 630, 631]], [2, 5197, [42993, 43163, 43331, 43495, 43651, 43799, 43955, 44095, 44224, 44362, 44491, 44626, 44750, 44870, 44995, 45104, 45211, 45332, 45439, 45536, 45627, 45732, 45831, 45919, 46016, 46107, 46207, 46309, 46409, 46496, 46581, 46675, 46753, 46841, 46928, 47008, 47094, 47181, 47265, 47337, 47410, 47495, 47573, 47647, 47733, 47807, 47887, 47956, 48022, 48094, 48164, 48229, 48282, 48340, 48404, 48473, 48533, 48603, 48665, 48728, 48793, 48857, 48927, 49008, 49066, 49133, 49207, 49265, 49321, 49384, 49438, 49503, 49558], [14471.926, 14470.389, 14468.848, 14469.623, 14471.599, 14471.01, 14469.169, 14470.164, 14467.68, 14475.469, 14469.668, 14477.919, 14479.425, 14477.345, 14479.897, 14473.842, 14473.265, 14465.69, 14474.737, 14471.174, 14473.478, 14463.486, 14471.714, 14473.855, 14464.489, 14464.364, 14467.658, 14468.01, 14479.785, 14477.137, 14466.476, 14472.616, 14472.779, 14475.006, 14468.396, 14465.716, 14473.77, 14467.463, 14484.082, 14477.97, 14472.444, 14470.774, 14472.879, 14474.688, 14474.361, 14472.12, 14468.483, 14466.225, 14469.719, 14472.171, 14472.636, 14471.027, 14472.258, 14472.191, 14470.196, 14470.705, 14468.823, 14471.324, 14472.195, 14470.956, 14472.472, 14466.05, 14475.159, 14463.468, 14475.67, 14471.301, 14475.015, 14467.171, 14460.918, 14468.878, 14474.845, 14467.862, 14504.463], [52465.4, 52469.757, 52471.286, 52472.116, 52470.576, 52469.881, 52472.782, 52470.243, 52468.557, 52462.4, 52466.603, 52466.541, 52474.247, 52470.983, 52475.121, 52471.602, 52477.422, 52473.09, 52478.042, 52469.346, 52474.61, 52478.649, 52472.541, 52473.953, 52480.425, 52478.919, 52477.101, 52480.517, 52478.093, 52480.488, 52485.253, 52477.965, 52479.916, 52474.335, 52473.524, 52473.104, 52466.064, 52469.467, 52472.812, 52468.081, 52470.719, 52472.366, 52471.801, 52474.864, 52470.721, 52476.916, 52468.968, 52467.684, 52472.881, 52470.991, 52477.421, 52475.851, 52477.733, 52474.699, 52473.049, 52481.274, 52476.017, 52470.644, 52471.79, 52486.203, 52476.682, 52478.715, 52477.997, 52476.119, 52481.532, 52472.519, 52491.917, 52484.41, 52481.785, 52476.795, 52486.772, 52486.032, 52517.064], [4.03, 2.151, 2.32, 1.656, 2.177, 2.238, 2.263, 1.892, 2.122, 3.99, 2.434, 3.075, 4.408, 5.694, 4.16, 3.182, 2.725, 2.524, 3.542, 3.464, 3.052, 2.506, 2.103, 2.635, 2.573, 2.868, 3.229, 3.984, 3.244, 2.481, 2.858, 2.668, 2.506, 2.965, 3.163, 4.245, 2.619, 2.53, 5.028, 6.181, 3.424, 2.648, 2.847, 4.018, 2.693, 2.947, 2.27, 2.968, 2.517, 2.54, 2.893, 3.052, 2.398, 2.617, 3.096, 2.614, 2.449, 2.711, 2.347, 2.578, 3.011, 3.341, 3.098, 2.744, 2.674, 2.555, 2.923, 2.833, 2.697, 2.941, 2.948, 2.821, 16.636], [8453.508913624373, 19558.43055679898, 19854.909271714052, 19365.284213356375, 19794.345771917608, 20122.659971653204, 20701.82190773772, 21617.773784795674, 18604.401948828327, 5557.105414963922, 10559.531104987942, 9405.01103502664, 8673.707031027809, 8271.938942576182, 10087.819059371304, 9564.700888283189, 8964.704053284526, 9130.561516109085, 9577.896713587426, 9195.258574683634, 9552.863395189666, 8399.072389897654, 9294.392370406198, 8961.98026660213, 8748.869770970343, 8859.871493670076, 8921.579766606717, 10203.203434121238, 9339.557806261731, 9323.030695128404, 8656.4932839299, 9473.602929507368, 10112.762344690724, 9606.813192007263, 8862.593033638737, 9134.198913888364, 8456.441376200071, 8845.946431290871, 9253.98754501834, 8916.520481014648, 9013.709761839022, 9710.494178253834, 9040.65275284574, 6246.616640295878, 9358.871241233519, 9449.883196397825, 9574.977706474983, 9999.815896742512, 9889.710849640835, 9193.76560258017, 8681.013696942355, 9498.929684316443, 9551.62342674367, 9407.76168709151, 9803.310381692776, 9999.356990125421, 8943.473534808561, 8993.472730527148, 9961.367611405149, 9780.196202345885, 9645.931055158786, 9205.407648749973, 8538.442774675368, 9079.482232486867, 8215.342065685565, 10243.344275215368, 9567.849404755152, 8100.79357675131, 8938.333630635045, 7491.492787723691, 9010.180211256795, 8938.299798710661, 892.1642615148332], [630, 631, 632, 633, 634, 635, 636, 637, 638, 639, 640, 641, 642, 643, 644, 645, 646, 647, 648, 649, 650, 651, 652, 653, 654, 655, 656, 657, 658, 659, 660, 661, 662, 663, 664, 665, 666, 667, 668, 669, 670, 671, 672, 673, 674, 675, 676, 677, 678, 679, 680, 681, 682, 683, 684, 685, 686, 687, 688, 689, 690, 691, 692, 693, 694, 695, 696, 697, 698, 699, 700, 701, 702]], [4, 5198, [42843, 43002, 43176, 43339, 43511, 43658, 43808], [18939.606, 18966.88, 18933.973, 18954.704, 18925.631, 18929.617, 18955.683], [56419.981, 56432.59, 56405.282, 56401.537, 56372.875, 56404.162, 56400.361], [8.657, 29.539, 14.063, 7.255, 13.977, 8.574, 18.084], [1851.580410288251, 1388.0076460472844, 1741.6287883188008, 3526.015845586269, 1340.6617846968913, 2687.2876236352054, 1604.7704688575668], [629, 630, 631, 632, 633, 634, 635]], [4, 5199, [43516, 43661, 43812, 43967, 44103, 44235, 44375, 44503, 44641, 44761], [19142.866, 19232.778, 19231.614, 19217.061, 19242.515, 19234.179, 19260.967, 19208.74, 19246.914, 19352.766], [58364.169, 58410.707, 58400.513, 58373.426, 58404.074, 58370.84, 58364.259, 58368.504, 58395.912, 58355.512], [21.016, 12.644, 9.88, 11.71, 10.4, 11.227, 10.877, 9.186, 14.323, 21.602], [5156.030091413128, 2041.9059369587237, 2088.4836321654357, 2087.4723334828213, 1992.4578999371424, 2610.62985910434, 2987.990374676855, 3385.1227036328205, 3077.0125109998817, 1820.0762845171712], [633, 634, 635, 636, 637, 638, 639, 640, 641, 642]], [0, 5212, [43685, 43838, 43988, 44122, 44257, 44397, 44526, 44660, 44778, 44904], [23952.754, 23883.389, 23862.679, 23776.58, 23807.785, 23794.079, 23821.701, 23934.363, 23964.56, 23920.26], [10375.326, 10420.081, 10418.571, 10404.568, 10431.842, 10421.376, 10443.554, 10461.962, 10464.094, 10418.584], [15.383, 12.673, 11.501, 15.242, 12.934, 8.866, 11.628, 11.463, 11.891, 12.892], [2113.855129090002, 2192.065542999741, 2972.003231190434, 4602.346870208343, 4694.790132145087, 3523.4598326197006, 3811.501536279847, 1828.843535063748, 1210.2471314198997, 1667.090846336804], [634, 635, 636, 637, 638, 639, 640, 641, 642, 643]], [0, 5215, [43372, 43542, 43689, 43841, 43993, 44125, 44262, 44400, 44528, 44663, 44781, 44905, 45027], [24301.054, 24277.763, 24297.624, 24337.987, 24276.635, 24184.79, 24259.312, 24154.723, 24219.843, 24150.98, 24249.476, 24184.471, 24176.072], [12365.46, 12313.057, 12294.581, 12359.005, 12327.876, 12254.969, 12358.398, 12226.034, 12248.414, 12207.47, 12282.505, 12273.513, 12264.184], [26.791, 12.831, 10.249, 9.734, 17.322, 15.298, 24.944, 19.361, 24.652, 16.798, 22.929, 17.799, 19.272], [4873.9088192945155, 3530.768612396301, 4874.786723701516, 4927.454572914306, 4370.349365349688, 3135.46518421521, 3300.423914029316, 3443.794950036013, 2684.8270478561053, 2724.8862363296607, 1015.4703082583924, 1683.019430651637, 2066.966600957367], [632, 633, 634, 635, 636, 637, 638, 639, 640, 641, 642, 643, 644]], [0, 5217, [42881, 43039, 43215, 43378, 43545, 43692, 43843], [24497.754, 24481.65, 24519.218, 24501.231, 24537.127, 24523.107, 24540.774], [10958.342, 11058.871, 11044.839, 11003.075, 11012.783, 11014.08, 11069.771], [18.192, 17.959, 18.76, 23.013, 23.726, 24.456, 37.944], [10316.533380919813, 9101.845248373444, 3788.8654636638494, 2788.8992511901797, 4190.666444953574, 4236.8598684453145, 1238.8323512260713], [629, 630, 631, 632, 633, 634, 635]], [0, 5218, [42547, 42712, 42884, 43044, 43217, 43380, 43546, 43694, 43846, 43997], [24812.725, 24773.46, 24783.433, 24810.813, 24742.688, 24717.35, 24721.093, 24626.317, 24620.131, 24769.31], [11804.045, 11891.852, 11795.819, 11798.856, 11578.378, 11505.771, 11568.055, 11402.804, 11487.321, 11490.731], [17.199, 23.995, 16.624, 14.569, 18.505, 14.527, 14.732, 30.667, 13.989, 14.84], [3575.4963765840057, 5780.765781224824, 3089.5249573289498, 2512.0566801196132, 3972.286558401348, 1929.5221844373555, 2180.524615842817, 3135.6812859425127, 59212.29729923181, 1579.7134424253923], [627, 628, 629, 630, 631, 632, 633, 634, 635, 636]], [6, 5221, [43389, 43555, 43705, 43855, 44004, 44134, 44273, 44408, 44539, 44674, 44794, 44918, 45036, 45146, 45251], [26072.741, 26009.021, 26013.84, 25949.556, 26003.673, 26146.981, 26172.073, 26183.95, 26290.131, 26308.474, 26259.548, 26070.347, 25963.427, 26026.682, 26027.507], [61382.226, 61369.686, 61423.185, 61533.382, 61364.063, 61466.811, 61469.778, 61444.37, 61475.574, 61566.676, 61489.709, 61438.131, 61444.414, 61460.454, 61426.578], [26.065, 11.076, 16.978, 23.528, 19.635, 27.791, 15.573, 18.025, 23.103, 21.288, 22.948, 26.92, 21.062, 28.542, 21.278], [947.4743326809481, 2663.548130517131, 1851.01154234726, 854.8873590184609, 4113.994610777363, 4518.778820576258, 5836.381419287906, 3503.0203829654506, 3430.1135603633315, 2563.6028011782664, 4554.855736050946, 4759.685686188731, 1116.1739891275333, 5239.854766214703, 1950.3542490606012], [632, 633, 634, 635, 636, 637, 638, 639, 640, 641, 642, 643, 644, 645, 646]], [3, 5222, [43229, 43392, 43557, 43706, 43857, 44008], [27455.688, 27490.318, 27512.501, 27414.47, 27391.861, 27467.198], [53889.448, 53849.36, 53751.52, 53862.22, 53906.342, 53867.997], [22.028, 21.526, 29.213, 14.716, 17.275, 16.786], [1297.196659762402, 3015.006507666074, 4015.1767915905607, 1605.7837673021975, 970.3258984504686, 1453.641163183431], [631, 632, 633, 634, 635, 636]], [1, 5232, [43256, 43415, 43579, 43730, 43883], [35227.81, 35204.998, 35187.289, 35134.379, 35135.924], [40920.64, 40923.815, 40951.902, 40921.546, 40913.24], [17.682, 11.39, 10.661, 11.136, 13.242], [1949.8658205486058, 3007.291651632879, 990.5217031442255, 3602.4775550487016, 2788.201585561732], [631, 632, 633, 634, 635]], [7, 5237, [43112, 43281, 43442, 43606, 43754, 43913, 44056, 44189, 44325, 44449, 44593, 44721, 44837], [4397.377, 4273.727, 4225.557, 4187.875, 4188.451, 4200.678, 4206.162, 4187.656, 4217.561, 4219.861, 4226.993, 4216.022, 4257.081], [66089.771, 66030.256, 65950.785, 65939.153, 65892.88, 65877.385, 65890.956, 65892.73, 65919.103, 65925.989, 66086.172, 65926.517, 66040.181], [24.95, 27.911, 16.059, 11.515, 10.544, 13.265, 14.753, 14.122, 21.067, 18.778, 32.716, 13.967, 26.957], [10676.058562414182, 4095.8485001880817, 3759.3691864250623, 4106.301964767455, 3497.966031224593, 4850.348227012755, 3700.760212483478, 2700.575832228247, 2957.447763602139, 4275.020333508097, 3494.157886441094, 3227.6073736451826, 3077.5975412908792], [631, 632, 633, 634, 635, 636, 637, 638, 639, 640, 641, 642, 643]], [7, 5243, [42957, 43119, 43289, 43450, 43610, 43759], [4885.371, 4939.964, 4979.96, 4885.833, 4743.068, 4701.264], [64877.127, 64826.53, 64868.163, 64819.283, 64710.772, 64752.804], [18.559, 20.582, 23.627, 29.709, 24.696, 24.081], [24181.39543833497, 1307.5239771611589, 1950.8873044567174, 1722.4974851933327, 1224.4870619751418, 2690.210088755227], [630, 631, 632, 633, 634, 635]], [5, 5246, [42598, 42764, 42935, 43095, 43268, 43428, 43592, 43740, 43895, 44040, 44172, 44311, 44434, 44575, 44702, 44822, 44943, 45061, 45170], [39219.729, 39192.886, 39236.958, 39204.344, 39236.924, 39208.941, 39219.472, 39297.111, 39255.902, 39283.513, 39236.971, 39231.866, 39207.937, 39272.695, 39220.622, 39197.195, 39121.664, 39095.098, 39226.723], [57694.271, 57641.382, 57667.055, 57619.374, 57606.553, 57566.703, 57605.023, 57527.953, 57467.978, 57464.6, 57492.761, 57457.501, 57491.9, 57507.863, 57643.05, 57580.487, 57612.609, 57760.219, 57609.098], [27.508, 17.141, 13.779, 9.172, 14.341, 13.114, 12.536, 16.827, 12.441, 9.617, 10.183, 9.643, 12.744, 36.697, 28.677, 25.036, 24.502, 39.204, 27.64], [2755.894813177795, 4609.743767623162, 18933.729835521888, 27881.86715255484, 10829.796127292577, 6563.710871058175, 13980.543102944757, 8555.422849568728, 3091.813321233137, 3929.5017998873977, 5098.371228780915, 4755.2538456165, 4555.875833775622, 3205.0858735761553, 4823.979837502178, 1568.3102726433096, 2819.3986861607395, 1621.0137336918717, 2224.924788362561], [627, 628, 629, 630, 631, 632, 633, 634, 635, 636, 637, 638, 639, 640, 641, 642, 643, 644, 645]], [5, 5277, [42769, 42939, 43099, 43272, 43432, 43596, 43743], [40013.113, 39925.762, 39994.15, 40008.388, 40026.044, 40025.54, 39859.045], [57315.013, 57424.397, 57374.55, 57394.19, 57345.219, 57367.64, 57495.036], [14.755, 19.307, 15.577, 16.521, 19.845, 19.558, 10.428], [3240.5088068878163, 7619.99582657974, 4323.655300554897, 8319.324578993395, 6012.784965287325, 5307.358441201913, 162208.22824373184], [628, 629, 630, 631, 632, 633, 634]], [7, 5307, [42613, 42782, 42951, 43114, 43282, 43444], [4395.624, 4395.569, 4381.222, 4392.076, 4381.181, 4411.331], [66424.113, 66407.66, 66454.246, 66426.414, 66426.39, 66420.478], [7.185, 8.059, 13.021, 13.2, 8.575, 13.86], [3739.078921188964, 3346.6356663733054, 3547.7433288393827, 2320.402348259032, 3290.4813617753753, 1230.5219347570255], [628, 629, 630, 631, 632, 633]], [4, 5321, [42499, 42669, 42841, 42999, 43171], [18568.984, 18545.747, 18559.223, 18426.844, 18591.164], [57249.095, 57243.122, 57128.235, 57249.079, 57368.339], [18.096, 24.394, 44.116, 33.97, 18.841], [11891.517652209543, 2056.728418536685, 2711.0286207032946, 1167.6957874152522, 41070.97926596657], [627, 628, 629, 630, 631]], [0, 5329, [42538, 42703, 42877, 43035, 43211, 43374], [24094.392, 24191.138, 24259.707, 24296.853, 24326.938, 24318.484], [12165.526, 12247.54, 12325.754, 12356.98, 12378.194, 12365.811], [28.096, 21.521, 16.578, 14.394, 16.149, 22.331], [1948.7128781414026, 2090.2231032866357, 16372.846822472004, 3283.0564855063217, 4779.800129017814, 8720.18673612066], [627, 628, 629, 630, 631, 632]], [6, 5333, [42719, 42891, 43048, 43224, 43386, 43554], [25435.587, 25418.149, 25449.852, 25419.516, 25419.284, 25401.16], [62631.432, 62528.68, 62527.804, 62444.058, 62422.581, 62507.836], [22.92, 12.78, 37.235, 21.417, 30.575, 24.1], [5776.255462742487, 1033.417403256277, 2791.173794390062, 1604.9686717323118, 4132.66923405767, 684.5185362567338], [628, 629, 630, 631, 632, 633]], [6, 5336, [42555, 42722, 42896, 43052, 43227, 43390], [26258.863, 26279.544, 26284.681, 26282.031, 26290.037, 26252.633], [61817.908, 61785.772, 61813.028, 61808.521, 61813.763, 61764.106], [10.318, 9.981, 9.594, 8.465, 10.101, 28.407], [2802.4841357683918, 2601.120513369043, 2770.876845710686, 3369.7720999496732, 3001.639795996541, 5588.798622336101], [627, 628, 629, 630, 631, 632]], [3, 5337, [42557, 42725, 42899, 43055, 43230], [27324.652, 27393.699, 27416.569, 27499.68, 27450.883], [53542.604, 53645.872, 53737.088, 53699.655, 53786.831], [21.417, 13.035, 33.559, 15.971, 14.142], [10221.784774621568, 3214.255434527333, 3602.8890191710875, 5077.213329954435, 3875.784280328024], [627, 628, 629, 630, 631]], [1, 5344, [42586, 42751, 42921, 43079, 43255], [35019.407, 35034.04, 35014.748, 35046.177, 35295.617], [41844.504, 41918.549, 41947.211, 41955.357, 41947.937], [18.657, 19.265, 9.503, 24.366, 33.03], [9312.741256668482, 4469.595045717323, 5462.892770338121, 4108.298779551778, 5313.636195311544], [627, 628, 629, 630, 631]], [8, 5397, [44046, 44177, 44315, 44439, 44579, 44709, 44825], [43614.812, 43620.396, 43588.7, 43591.858, 43593.484, 43591.471, 43514.561], [69971.377, 69933.566, 69902.876, 69981.471, 69980.11, 69929.832, 69814.617], [13.27, 12.774, 31.435, 20.567, 23.662, 28.12, 30.938], [1640.3565652303269, 2245.0130366422927, 2318.209188242293, 1228.2036494666543, 1856.5821809710437, 1826.017237794739, 2947.94053526325], [636, 637, 638, 639, 640, 641, 642]], [2, 5401, [43957, 44096, 44225, 44364, 44493, 44627, 44751, 44871, 44996], [14824.007, 14773.629, 14811.29, 14772.045, 14756.019, 14900.7, 14789.512, 14776.035, 14970.449], [54118.473, 54115.012, 54142.888, 54175.854, 54164.53, 54121.386, 54098.93, 54146.118, 54192.386], [27.222, 13.622, 21.36, 19.553, 13.491, 17.868, 18.863, 16.598, 15.111], [4583.456931525955, 1406.8717594218108, 7826.784872417998, 2397.833801888998, 2677.1547592687216, 16575.88926624708, 5273.127093722266, 2194.084533479946, 50925.64768558916], [636, 637, 638, 639, 640, 641, 642, 643, 644]], [3, 5439, [44137, 44277, 44410, 44547, 44675, 44796], [27860.049, 27873.466, 27726.38, 27797.254, 27624.977, 27589.853], [53263.411, 53236.645, 53191.182, 53191.303, 53125.611, 53183.831], [9.775, 20.208, 18.932, 33.024, 10.883, 18.944], [72875.40284893208, 1615.0119721799986, 3342.20989364566, 2136.158951002216, 2734.244607127601, 1568.7177669889306], [637, 638, 639, 640, 641, 642]], [3, 5443, [44409, 44546, 44676, 44797, 44919, 45039, 45150, 45258, 45376, 45473, 45565, 45665], [27661.727, 27645.626, 27677.435, 27689.972, 27671.796, 27657.09, 27641.705, 27592.815, 27616.195, 27660.665, 27710.65, 27676.426], [55452.1, 55418.021, 55456.777, 55464.505, 55459.821, 55448.853, 55470.419, 55422.666, 55443.476, 55456.75, 55443.37, 55509.602], [11.596, 17.319, 11.593, 8.795, 11.858, 11.441, 10.721, 15.819, 14.506, 12.823, 13.356, 17.895], [2789.296120694297, 2048.424701088132, 2154.257922531616, 2187.5092925306594, 2019.68897559719, 3715.1766055332473, 4364.900364062689, 3005.1738817412797, 1955.2055340469965, 1703.8481792919663, 2210.975132388841, 765.4293253217686], [639, 640, 641, 642, 643, 644, 645, 646, 647, 648, 649, 650]], [1, 5451, [44298, 44425, 44565, 44692, 44816, 44934, 45055, 45164, 45275, 45396, 45488, 45586], [35140.681, 35100.109, 35034.458, 34992.387, 34969.81, 34979.404, 34882.487, 34984.037, 34968.708, 34952.97, 34938.781, 34937.409], [40839.559, 40900.528, 40832.284, 40972.073, 40888.389, 40898.91, 40900.094, 40852.232, 40898.053, 41075.65, 41117.011, 40871.371], [19.05, 10.788, 30.042, 27.719, 24.127, 26.232, 25.708, 25.463, 26.488, 21.649, 16.606, 28.788], [5430.474700514706, 2826.108280149784, 1883.2151758871053, 3119.3093047134357, 7541.055698246678, 974.592565498097, 2194.0135782233806, 1679.2740989040565, 3584.7685629479456, 2415.973023482891, 1580.9338057254574, 1819.46543925013], [638, 639, 640, 641, 642, 643, 644, 645, 646, 647, 648, 649]], [8, 5453, [44580, 44708, 44824, 44949, 45067], [43597.855, 43562.698, 43521.654, 43496.688, 43505.28], [69948.434, 69794.374, 69797.927, 69594.034, 69627.438], [18.707, 30.674, 25.49, 15.853, 16.648], [1174.4336860461697, 4784.870382064295, 4765.650072423864, 1058.9984724589965, 2945.6336813790613], [640, 641, 642, 643, 644]], [8, 5455, [44440, 44581, 44711, 44827, 44951, 45068, 45175, 45292], [44084.34, 44035.992, 44035.113, 44051.778, 44015.613, 44095.49, 44071.912, 44056.38], [68359.076, 68327.677, 68349.659, 68342.536, 68394.908, 68328.484, 68357.713, 68375.16], [26.947, 15.132, 22.568, 25.214, 25.628, 14.953, 19.145, 21.87], [2084.542579978599, 1138.5400089451077, 1040.2748266408476, 1131.440415511935, 1741.4528249127893, 1584.1874723864175, 1389.7190762290527, 821.7258182627725], [639, 640, 641, 642, 643, 644, 645, 646]], [4, 5463, [44230, 44371, 44498, 44635, 44755, 44878, 45003, 45112], [18386.586, 18438.854, 18462.351, 18462.293, 18420.254, 18441.481, 18473.636, 18459.51], [56095.686, 56184.373, 56240.536, 56243.542, 56206.009, 56213.29, 56187.147, 56355.824], [29.867, 27.289, 23.552, 12.973, 18.793, 19.892, 23.775, 27.022], [1569.808076647289, 727.3949116446382, 817.3779476809805, 2423.043528818977, 1707.0689155466416, 1422.1726622597625, 1122.4006682380996, 3315.6574779264033], [638, 639, 640, 641, 642, 643, 644, 645]], [7, 5496, [44838, 44965, 45082, 45186, 45300, 45417, 45512, 45603, 45705, 45806], [4407.938, 4407.092, 4393.514, 4397.341, 4378.698, 4382.734, 4377.648, 4388.062, 4385.295, 4402.474], [66392.507, 66426.111, 66418.08, 66392.751, 66416.965, 66427.035, 66423.917, 66395.119, 66410.729, 66426.755], [15.961, 9.684, 8.773, 9.704, 7.556, 8.711, 12.803, 8.531, 12.96, 16.981], [1467.0903124283782, 1604.2998590495233, 2790.1508077058857, 2031.0651584124648, 1869.0428103178176, 2602.431871666014, 1570.0860556064563, 2782.116550413224, 1545.4468312572078, 761.8745360877707], [643, 644, 645, 646, 647, 648, 649, 650, 651, 652]], [4, 5507, [45116, 45223, 45341, 45446, 45543, 45638, 45743, 45844, 45931, 46025, 46117, 46219, 46319, 46418, 46504, 46592, 46683, 46765, 46851, 46937, 47014, 47103, 47189, 47272, 47345], [19132.826, 19207.935, 19175.99, 19215.191, 19227.534, 19163.303, 19261.935, 19213.845, 19240.813, 19200.801, 19203.017, 19211.869, 19209.924, 19228.19, 19251.548, 19223.519, 19245.96, 19209.526, 19223.285, 19202.336, 19215.463, 19257.962, 19241.14, 19240.186, 19251.347], [56761.926, 56800.058, 56844.932, 56745.026, 56764.92, 56726.821, 56728.014, 56754.171, 56754.389, 56709.635, 56768.622, 56738.406, 56744.852, 56798.728, 56793.095, 56793.729, 56764.366, 56794.352, 56790.524, 56784.267, 56731.087, 56798.62, 56769.143, 56746.813, 56765.933], [25.807, 18.5, 20.904, 17.983, 19.95, 24.87, 16.695, 14.219, 27.096, 16.672, 30.172, 17.26, 25.971, 16.149, 18.155, 19.346, 18.935, 20.668, 24.599, 19.415, 23.242, 19.503, 26.318, 35.194, 25.326], [6149.887292153845, 1967.9007409271285, 1945.8043284469186, 2415.2476051001427, 2780.1996324387123, 3418.8220390978477, 2488.652349301623, 3037.8280530183783, 2509.369971191337, 1585.5276098431398, 2779.0962818200624, 3215.602880812986, 1941.6927910040297, 4159.003847912323, 3036.79231334611, 2178.779747907974, 3118.212236847304, 2222.704445820891, 3238.499818539251, 1679.7823714619988, 6693.203116707061, 2111.956331196462, 2161.516101924012, 2042.9150555373799, 2061.2678347065316], [645, 646, 647, 648, 649, 650, 651, 652, 653, 654, 655, 656, 657, 658, 659, 660, 661, 662, 663, 664, 665, 666, 667, 668, 669]], [6, 5516, [44791, 44914, 45033, 45144, 45249, 45370], [25475.211, 25524.759, 25531.266, 25557.831, 25557.923, 25535.988], [62184.95, 62173.088, 62214.916, 62245.781, 62277.01, 62233.781], [36.935, 12.46, 15.224, 13.71, 16.789, 12.493], [1535.1977686900475, 2224.1040516696175, 2025.863777929787, 2509.3793867652457, 2398.3039937778353, 2016.8312014767491], [642, 643, 644, 645, 646, 647]], [3, 5517, [45038, 45148, 45254, 45373, 45471, 45563], [27380.838, 27385.895, 27388.125, 27548.15, 27419.531, 27437.379], [53773.075, 53818.881, 53740.389, 53857.746, 53908.837, 53868.944], [17.257, 18.648, 17.815, 25.551, 14.442, 14.44], [7539.006141076773, 3938.1092075452857, 4620.028632264008, 5353.298369498039, 2495.6804663036382, 2391.7139427510115], [644, 645, 646, 647, 648, 649]], [3, 5518, [45149, 45256, 45374, 45472, 45564, 45662, 45764, 45863, 45957, 46046, 46145, 46246, 46350], [27563.577, 27532.047, 27521.595, 27563.31, 27560.843, 27512.583, 27500.557, 27646.542, 27699.267, 27468.56, 27310.255, 27339.688, 27327.487], [53101.316, 53096.344, 53108.476, 53138.941, 53119.832, 53139.129, 53150.945, 53269.168, 53443.025, 53374.906, 53489.117, 53683.162, 53682.489], [17.739, 8.957, 11.329, 17.841, 19.124, 24.508, 29.111, 36.079, 26.439, 39.429, 29.773, 23.647, 21.322], [1621.7894440330026, 3387.303048152676, 3049.730780822056, 3767.0673499131685, 1927.2780972176902, 1833.539297472191, 1676.3480882610324, 1863.629099445194, 2298.804194197834, 3723.3411559110896, 3754.331309639522, 5586.950582531653, 3177.518780792993], [645, 646, 647, 648, 649, 650, 651, 652, 653, 654, 655, 656, 657]], [8, 5524, [45174, 45291, 45407, 45504, 45597, 45696, 45798, 45886], [43596.144, 43608.241, 43588.584, 43601.899, 43587.976, 43580.02, 43589.126, 43602.031], [69917.332, 69952.532, 69968.145, 69966.247, 69960.922, 69957.636, 69976.093, 69967.389], [18.465, 11.206, 15.5, 6.828, 7.565, 15.277, 10.258, 8.72], [1105.9644613713372, 2106.204820200417, 1784.5521669982154, 3248.734990021801, 1750.9315041919883, 2431.2309495950844, 2297.5892126271765, 1193.3738687903624], [645, 646, 647, 648, 649, 650, 651, 652]], [2, 5531, [45212, 45333, 45440, 45538, 45628, 45734], [14755.748, 14726.143, 14758.754, 14764.191, 14729.381, 14753.921], [54181.901, 54149.896, 54183.279, 54128.484, 54174.373, 54171.691], [19.276, 15.116, 11.47, 16.915, 18.268, 13.324], [1901.1077387610558, 1397.363214899919, 1804.0789758464348, 1337.274175931333, 817.0446872587654, 2394.0093141198977], [646, 647, 648, 649, 650, 651]], [6, 5536, [45250, 45371, 45470, 45561, 45660], [25931.756, 25855.143, 25842.261, 25900.856, 25861.732], [63801.629, 63885.551, 63872.263, 63846.948, 63803.532], [32.481, 25.158, 20.185, 16.673, 15.234], [783.0021388982987, 1550.4684922093065, 1938.7491272007496, 1510.2834524418597, 1045.2721136967125], [646, 647, 648, 649, 650]], [5, 5568, [45402, 45499, 45591, 45689, 45789], [39473.573, 39435.855, 39434.128, 39440.614, 39408.625], [58126.582, 58129.019, 58145.155, 58221.356, 58139.216], [10.65, 8.553, 12.183, 20.481, 20.153], [1864.1193812143026, 3061.892128615941, 2500.4900389863205, 2415.598657788511, 2405.0517617515375], [647, 648, 649, 650, 651]], [0, 5580, [45460, 45553, 45650, 45750, 45856, 45945], [23899.13, 23889.179, 23918.425, 23855.728, 23910.378, 23922.249], [10437.801, 10436.06, 10429.142, 10437.814, 10431.566, 10434.127], [16.845, 19.804, 15.838, 15.122, 10.166, 24.72], [764.9568082711332, 1733.7213939315934, 1338.790513969913, 3029.3915882603023, 1441.8186172778874, 903.4503572946142], [648, 649, 650, 651, 652, 653]], [2, 5593, [45832, 45920, 46017, 46109, 46208, 46310, 46410, 46497, 46582, 46676, 46755, 46842, 46929, 47009, 47095, 47182, 47267, 47338, 47411, 47496, 47574, 47648, 47734, 47808, 47888], [14619.591, 14648.812, 14648.868, 14616.988, 14635.985, 14648.955, 14604.507, 14627.698, 14625.465, 14619.993, 14595.267, 14637.743, 14640.209, 14616.292, 14636.652, 14613.933, 14688.635, 14656.179, 14640.09, 14613.369, 14598.738, 14665.813, 14668.477, 14631.952, 14647.635], [53482.335, 53446.911, 53464.321, 53467.662, 53480.412, 53475.796, 53473.914, 53476.105, 53471.903, 53494.336, 53466.948, 53476.235, 53466.836, 53451.779, 53450.118, 53480.751, 53448.847, 53416.545, 53504.024, 53472.584, 53461.178, 53445.193, 53469.534, 53470.389, 53488.379], [14.74, 16.916, 13.399, 14.775, 8.399, 12.563, 9.314, 8.897, 10.641, 10.407, 9.074, 10.899, 12.009, 11.453, 12.599, 19.163, 15.359, 19.371, 18.786, 11.549, 16.686, 18.725, 21.107, 19.668, 18.734], [1880.4909219270157, 2570.1546281765454, 2421.0841603017725, 781.7423928124405, 2297.352935078733, 2715.466305543516, 2427.4751221136494, 2260.9988152521005, 2586.7921559650463, 2266.604178632676, 2563.921223415751, 2906.9028383289933, 2306.0122546586367, 2445.3916639072304, 1263.2279711482806, 1667.023705719806, 1169.6415557123767, 4586.291262399818, 1434.454004108034, 1298.0854548865855, 1504.4381606473964, 1927.5556057182241, 1709.2108666160739, 2065.4218468200024, 2054.900503271552], [652, 653, 654, 655, 656, 657, 658, 659, 660, 661, 662, 663, 664, 665, 666, 667, 668, 669, 670, 671, 672, 673, 674, 675, 676]], [2, 5595, [45629, 45735, 45836, 45922, 46019], [15389.571, 15432.496, 15421.877, 15399.383, 15372.361], [53936.847, 53921.77, 53953.535, 53930.841, 53747.803], [21.622, 22.773, 20.691, 22.743, 25.38], [2546.3892857159813, 1701.7314528417292, 3368.2465316225307, 2843.707776731702, 3114.531821264529], [650, 651, 652, 653, 654]], [4, 5596, [45634, 45738, 45838, 45925, 46022, 46114, 46214, 46315, 46416, 46501, 46588, 46680, 46758, 46848, 46933], [18503.536, 18476.301, 18541.047, 18470.323, 18476.328, 18497.267, 18489.51, 18491.733, 18470.92, 18515.094, 18459.115, 18520.287, 18481.242, 18451.668, 18437.867], [57287.684, 57304.436, 57289.447, 57248.144, 57303.493, 57251.965, 57248.805, 57279.982, 57272.928, 57261.988, 57242.327, 57281.618, 57330.579, 57306.391, 57248.016], [21.584, 15.483, 18.121, 18.305, 18.923, 19.325, 21.902, 15.887, 14.009, 23.362, 14.942, 29.705, 27.141, 15.705, 17.864], [5528.673742869936, 2484.2845792746175, 5349.526002041282, 1826.612683916262, 3270.181368876997, 3989.0358321201197, 1036.6378671826326, 2909.113450463302, 1916.3448265514553, 3728.1616227256604, 1594.5163893563986, 2433.0358758717575, 2887.103366937584, 1380.6126460936382, 495.70052608176906], [650, 651, 652, 653, 654, 655, 656, 657, 658, 659, 660, 661, 662, 663, 664]], [5, 5610, [45790, 45880, 45981, 46066, 46171], [39605.659, 39615.034, 39675.926, 39631.025, 39615.474], [58684.017, 58679.275, 58706.114, 58768.315, 58666.334], [25.733, 33.195, 16.058, 31.464, 30.215], [3636.085437352775, 1041.0297785705652, 1148.6230857839496, 2126.0912715066406, 3265.520386605021], [651, 652, 653, 654, 655]], [7, 5634, [45992, 46084, 46184, 46287, 46385], [4609.757, 4647.559, 4639.198, 4639.822, 4602.355], [64685.619, 64691.594, 64665.672, 64693.029, 64702.321], [15.267, 9.867, 10.078, 9.34, 23.055], [1691.2634881344293, 2807.6994388852427, 1387.0251224770861, 2337.750395550059, 1519.0048391704656], [654, 655, 656, 657, 658]], [1, 5655, [46059, 46162, 46264, 46365, 46456, 46546], [35091.673, 35038.02, 35102.374, 35148.412, 35165.97, 35162.91], [39995.661, 40175.246, 40097.719, 40103.511, 40107.296, 40095.914], [3.512, 13.127, 9.237, 8.937, 8.499, 10.343], [417.6543657874532, 1933.000689731436, 2596.0525861334204, 3530.067928795577, 3202.0770105027036, 2432.392647292834], [654, 655, 656, 657, 658, 659]], [4, 5659, [46115, 46218, 46318, 46417, 46502, 46591, 46682, 46764, 46850, 46936, 47013, 47102, 47188, 47271, 47344, 47423, 47500], [19129.138, 19124.081, 19103.717, 19119.041, 19113.075, 19112.331, 19090.065, 19104.816, 19105.61, 19094.888, 19099.429, 19138.245, 19116.855, 19093.491, 19091.61, 19123.415, 19132.904], [59166.181, 59294.237, 59258.429, 59299.492, 59297.474, 59302.621, 59285.004, 59271.148, 59237.493, 59162.978, 59112.631, 59277.376, 59147.733, 59280.004, 59104.181, 59174.994, 59294.509], [19.207, 11.21, 15.281, 10.837, 10.121, 10.636, 16.619, 15.728, 15.595, 24.832, 35.449, 13.011, 12.146, 22.005, 21.718, 33.065, 13.572], [3360.4547508465166, 3041.094146456563, 2868.376324055085, 3591.483356208879, 3092.5620990246957, 3463.3022830511486, 5112.1840068906395, 2842.691888328444, 4887.626850049164, 6587.959566700556, 4299.571443574231, 2910.0836837729194, 50382.92988518675, 3846.377650952713, 23431.263539863703, 4431.6718629809575, 2463.719114190603], [655, 656, 657, 658, 659, 660, 661, 662, 663, 664, 665, 666, 667, 668, 669, 670, 671]], [3, 5663, [46146, 46247, 46351, 46443, 46532, 46622, 46711, 46790, 46880, 46963, 47045, 47127, 47216, 47292, 47367], [27640.965, 27607.389, 27766.594, 27844.857, 27821.757, 27764.031, 27753.226, 27712.991, 27684.838, 27600.421, 27650.736, 27645.368, 27663.63, 27629.776, 27659.974], [53254.724, 53152.093, 53162.976, 53168.051, 53196.87, 53157.964, 53166.677, 53155.052, 53086.776, 53116.805, 53118.974, 53098.349, 53111.201, 53107.362, 53083.635], [13.533, 22.528, 20.599, 15.867, 14.48, 15.305, 16.669, 17.921, 17.929, 13.722, 12.798, 15.153, 9.108, 15.477, 13.69], [96969.19021066804, 3373.0761787052747, 1662.4924589852415, 3319.4648227890284, 2212.220208364675, 2849.3322513520843, 2090.580381577289, 1291.8663546719329, 1518.1030282332438, 2123.7200650792, 2197.947682660442, 3142.021939655826, 2805.4714434235343, 2625.866807268669, 2067.2958408314753], [655, 656, 657, 658, 659, 660, 661, 662, 663, 664, 665, 666, 667, 668, 669]], [1, 5667, [46164, 46265, 46366, 46458, 46548, 46636], [35555.367, 35553.35, 35636.478, 35639.238, 35623.799, 35556.365], [42187.052, 42220.527, 42309.789, 42288.863, 42279.379, 42223.719], [23.532, 22.882, 17.614, 16.911, 14.335, 36.709], [794.2506118566597, 734.2584442440331, 1586.887624203311, 2759.226362638284, 3097.499555901598, 2929.0188902459627], [655, 656, 657, 658, 659, 660]], [5, 5668, [46170, 46272, 46373, 46463, 46552], [39300.984, 39261.841, 39353.348, 39357.782, 39381.681], [57402.467, 57425.78, 57437.214, 57424.68, 57523.342], [39.645, 21.207, 11.804, 32.163, 30.605], [1874.6785798595204, 1382.5372385264134, 2499.7188586323755, 942.223540143305, 769.167384488421], [655, 656, 657, 658, 659]], [6, 5676, [46243, 46347, 46438, 46527, 46619, 46706, 46785, 46874, 46958, 47039, 47124, 47213], [25561.919, 25543.174, 25613.157, 25564.296, 25557.034, 25568.606, 25585.22, 25549.037, 25565.531, 25540.831, 25584.139, 25571.724], [61832.152, 61833.64, 61795.547, 61760.894, 61877.904, 61824.708, 61828.203, 61752.569, 61820.187, 61817.379, 61834.415, 61823.712], [17.983, 22.067, 15.388, 20.636, 32.85, 17.622, 17.795, 24.983, 24.663, 18.774, 25.304, 20.915], [2269.8037273465575, 1365.1515535343065, 1482.1315597820276, 1019.50689627843, 2302.3690537151424, 1927.7361000946141, 2333.8294377375705, 2122.298787439115, 4801.0732870145675, 2720.4041692479555, 1782.0858018467723, 604.8706634460829], [656, 657, 658, 659, 660, 661, 662, 663, 664, 665, 666, 667]], [4, 5722, [46681, 46762, 46849, 46935, 47012, 47101, 47187, 47270, 47343, 47422, 47499], [19032.88, 18998.946, 19025.351, 19051.775, 19084.215, 19056.795, 19073.168, 19088.694, 19052.984, 19086.865, 19094.142], [59028.152, 58946.607, 58827.988, 58817.454, 58824.138, 58819.75, 58834.111, 58815.47, 58868.845, 58951.104, 58819.232], [29.319, 25.967, 14.528, 12.722, 13.184, 11.039, 17.96, 17.749, 20.0, 28.715, 23.949], [15575.798478782763, 8208.899629291795, 2526.2881069152486, 2895.6760632881537, 3023.7037532550885, 1984.180490503082, 2995.328845300005, 3951.939361816643, 3144.7752819569077, 3504.0865787116572, 1363.3103145253015], [661, 662, 663, 664, 665, 666, 667, 668, 669, 670, 671]], [0, 5728, [46703, 46782, 46870, 46952, 47033, 47121], [24453.108, 24557.652, 24561.516, 24550.039, 24561.668, 24602.28], [11012.916, 11129.787, 11081.639, 11105.352, 11175.93, 11122.953], [23.265, 16.886, 14.951, 16.004, 16.734, 24.139], [9747.751570090864, 1559.746718991018, 2383.4553580173642, 1319.2604767469422, 1962.0097235170094, 767.7319286896787], [661, 662, 663, 664, 665, 666]], [3, 5733, [46621, 46710, 46789, 46879, 46962, 47044], [27216.134, 27291.922, 27192.412, 27300.897, 27329.907, 27270.958], [54423.902, 54521.623, 54608.59, 54443.114, 54546.727, 54569.397], [22.122, 23.55, 24.518, 31.403, 19.903, 17.443], [2581.7279478901437, 1240.7010242282158, 4240.073988447717, 2464.3389354114033, 1272.7199235073303, 1773.4811458295546], [660, 661, 662, 663, 664, 665]], [5, 5743, [46812, 46897, 46975, 47061, 47145, 47238], [40012.033, 40012.716, 39995.143, 39992.786, 40029.878, 40075.077], [57589.985, 57622.464, 57653.256, 57718.178, 57651.591, 57484.481], [16.307, 16.271, 9.102, 11.952, 17.618, 24.348], [1495.3376496594244, 2180.5470245079496, 2734.370257315863, 2220.3501887407606, 2318.3058993459454, 2653.3129667052376], [662, 663, 664, 665, 666, 667]], [2, 5777, [46930, 47010, 47096, 47183, 47269, 47340, 47412, 47497, 47575, 47649, 47735, 47810, 47889, 47957], [15102.338, 15088.813, 15101.693, 15072.463, 15125.269, 15135.688, 15107.252, 15131.317, 15070.81, 15096.689, 15058.948, 15114.405, 15084.278, 15056.351], [53024.906, 53016.535, 53043.932, 53021.924, 53044.572, 53053.35, 53030.892, 53032.481, 53025.493, 53053.792, 53046.798, 53028.296, 53037.691, 53036.408], [13.187, 19.648, 17.78, 16.414, 16.529, 16.076, 12.844, 12.416, 15.318, 19.081, 13.766, 12.103, 13.716, 16.715], [1551.0293243262, 1330.73660167231, 1328.7318520237952, 1984.0299833058884, 1420.8784390040519, 1637.9620820050714, 1652.2680317906973, 1875.6549082369945, 1150.202280351366, 1553.966588052707, 1259.01295878944, 1639.4758081901762, 2202.4086063599325, 2138.2055601133134], [664, 665, 666, 667, 668, 669, 670, 671, 672, 673, 674, 675, 676, 677]], [1, 5786, [46973, 47060, 47142, 47233, 47306], [34939.219, 34894.444, 34901.539, 34970.422, 35104.686], [42184.938, 42201.953, 42214.665, 42217.463, 42264.133], [28.176, 19.134, 13.242, 21.255, 34.178], [984.4155886716968, 2434.8754792519567, 1082.9069456178777, 4283.195791829504, 1449.5095967538482], [664, 665, 666, 667, 668]], [2, 5814, [47415, 47498, 47576, 47650, 47736, 47811, 47891], [15351.442, 15347.34, 15341.628, 15359.266, 15365.919, 15336.269, 15332.961], [54500.224, 54507.792, 54518.518, 54516.704, 54480.776, 54533.285, 54509.626], [16.969, 8.854, 16.818, 9.165, 9.526, 9.29, 13.736], [1338.3717216407838, 2617.7962215809575, 2555.689114338931, 3250.6513458930835, 2218.806805914611, 2182.6947774180194, 2182.8814197335596], [670, 671, 672, 673, 674, 675, 676]], [4, 5841, [47656, 47740, 47817, 47896, 47958], [19109.531, 19119.776, 19129.939, 19089.372, 19080.234], [59248.438, 59293.395, 59291.543, 59292.41, 59194.132], [20.414, 13.524, 13.865, 11.103, 26.057], [2628.375692755581, 2564.5916126990405, 2676.6422881728176, 2127.0013077101585, 3200.080953338911], [673, 674, 675, 676, 677]], [1, 5850, [47692, 47774, 47851, 47923, 47988, 48059], [34985.265, 34933.321, 34951.421, 34954.06, 34964.402, 34941.505], [41929.647, 41783.128, 41800.27, 41811.504, 41842.036, 41844.028], [29.347, 21.238, 16.11, 19.507, 25.809, 21.097], [3621.8376431229367, 5395.767534924946, 2285.1984944081237, 2342.7895428605702, 2111.9003801407234, 688.4891763800546], [673, 674, 675, 676, 677, 678]], [5, 5854, [47700, 47777, 47857, 47928, 47993, 48064, 48133, 48198, 48257, 48314, 48375], [39473.134, 39445.705, 39491.081, 39556.352, 39396.01, 39449.747, 39481.715, 39447.083, 39407.927, 39455.844, 39454.618], [58153.736, 58135.808, 58088.758, 58133.853, 58119.395, 58146.946, 58124.003, 58123.396, 58111.924, 58092.846, 58181.813], [18.645, 13.091, 20.257, 21.894, 21.565, 18.606, 21.508, 26.744, 32.587, 8.832, 18.87], [505.3123265575548, 1590.446262934249, 1046.5947279338948, 4835.269242941179, 843.0945610929367, 798.9897771050155, 1433.220992968199, 1216.8529407413291, 856.1912756982447, 624.4273881287108, 786.5891771039608], [673, 674, 675, 676, 677, 678, 679, 680, 681, 682, 683]], [3, 5890, [47974, 48046, 48115, 48182, 48247, 48300, 48361], [27749.752, 27833.288, 27878.17, 27836.031, 27895.712, 27861.101, 27824.872], [55177.046, 55105.018, 55117.353, 55177.07, 55090.608, 55116.039, 55098.163], [42.159, 15.955, 13.21, 21.865, 17.453, 14.798, 35.455], [5879.2453269569105, 934.5880872801149, 1461.7079413654933, 1231.3284199592824, 1504.3874107618763, 2049.9929002710346, 1336.7827882557322], [677, 678, 679, 680, 681, 682, 683]], [3, 5891, [48047, 48117, 48184, 48248, 48302, 48362], [28005.716, 28018.43, 27984.952, 27979.586, 28003.673, 27953.77], [54146.023, 54198.924, 54173.718, 54200.077, 54154.095, 54159.58], [15.842, 10.99, 15.112, 11.887, 14.621, 12.931], [1641.784785225479, 2480.1972645665955, 1547.2335454758886, 2174.248065925766, 1303.5681356254654, 409.8914796494351], [678, 679, 680, 681, 682, 683]], [4, 5930, [48345, 48411, 48480, 48540, 48608, 48673], [19115.569, 19143.337, 19144.819, 19177.981, 19195.675, 19178.092], [59259.11, 59295.376, 59224.297, 59275.479, 59210.784, 59117.429], [11.974, 11.935, 12.486, 21.336, 36.746, 30.56], [2340.135031431436, 2251.838239365661, 1952.378113037905, 2330.036226469001, 2418.4530780488158, 1028.935617783488], [683, 684, 685, 686, 687, 688]], [6, 5937, [48491, 48557, 48626, 48690, 48748, 48811, 48875], [25560.252, 25532.138, 25563.682, 25542.689, 25593.483, 25524.207, 25493.924], [62335.824, 62350.975, 62335.644, 62325.842, 62330.013, 62343.749, 62326.353], [10.508, 10.154, 10.329, 16.334, 16.601, 28.034, 34.033], [1491.7639100927959, 2782.243823414141, 1610.3495722609898, 1633.880023803966, 2609.1835983333904, 1444.5226780216774, 2257.020674192641], [685, 686, 687, 688, 689, 690, 691]], [4, 5982, [48794, 48860, 48933, 49010, 49071, 49140, 49211, 49270, 49324, 49387, 49443, 49507, 49566, 49624, 49690, 49759], [18853.476, 18878.177, 18891.925, 18848.639, 18854.641, 18874.365, 18875.88, 18882.475, 18862.401, 18902.718, 18897.355, 18869.096, 18894.448, 18865.445, 18860.522, 18886.37], [56101.037, 56102.807, 56095.005, 56105.885, 56095.581, 56115.328, 56110.933, 56135.612, 56095.978, 56163.508, 56197.034, 56168.592, 56252.302, 56146.794, 56099.291, 56104.197], [7.471, 8.132, 14.377, 10.03, 6.948, 6.146, 6.198, 8.861, 10.78, 18.261, 16.153, 14.566, 16.283, 19.971, 11.083, 8.681], [2511.2552501195246, 2657.8998525838524, 1299.6512800951568, 1591.121598702594, 2442.9825018613383, 2908.937230649677, 2456.6183712379125, 2426.8755992332076, 1715.9368962460348, 588.2137418550169, 627.5366484416479, 3109.4768621564403, 2042.5562827945778, 1328.0646952023396, 1581.2797667323837, 858.1127556289646], [690, 691, 692, 693, 694, 695, 696, 697, 698, 699, 700, 701, 702, 703, 704, 705]], [5, 6038, [49296, 49352, 49413, 49475, 49540, 49598, 49651, 49728, 49789], [39456.818, 39490.31, 39459.506, 39538.88, 39558.472, 39497.536, 39485.158, 39519.905, 39529.808], [58826.894, 58797.019, 58784.013, 58778.368, 58738.052, 58799.294, 58817.469, 58757.695, 58824.783], [22.683, 22.926, 19.667, 17.235, 9.822, 24.769, 23.982, 21.024, 21.243], [928.068661312874, 2346.6939125494923, 2832.7272277386605, 1474.3193664205244, 3180.3357990122904, 1950.5796137509028, 2179.616096937276, 4720.62313720067, 817.3123868761496], [697, 698, 699, 700, 701, 702, 703, 704, 705]], [5, 6099, [49412, 49474, 49538, 49597, 49650], [39453.707, 39411.811, 39416.649, 39476.776, 39448.453], [56475.693, 56441.288, 56458.843, 56469.444, 56451.547], [14.667, 16.192, 17.558, 22.007, 26.186], [2394.5380050871286, 5226.357149181969, 1873.5107027851302, 3241.8686986320586, 1445.1258789421688], [699, 700, 701, 702, 703]], [1, 6108, [49920, 49984, 50035, 50100, 50161, 50227, 50294, 50357, 50418, 50483, 50549, 50608, 50665, 50729, 50787, 50832, 50888, 50939, 51004, 51061, 51123, 51177, 51232, 51276, 51340, 51408, 51476], [35134.31, 35148.171, 35144.408, 35149.816, 35162.821, 35123.973, 35163.314, 35159.779, 35153.965, 35168.06, 35172.694, 35161.5, 35158.619, 35165.903, 35165.894, 35170.739, 35171.3, 35177.897, 35147.45, 35154.205, 35139.101, 35144.43, 35157.963, 35166.847, 35206.612, 35201.214, 35159.037], [40077.896, 40154.228, 40110.469, 40314.422, 40225.095, 40281.762, 40224.854, 40100.963, 40111.096, 40096.23, 40087.784, 40077.267, 40220.209, 40108.081, 40086.134, 40104.448, 40118.081, 40085.364, 40083.54, 40088.327, 40075.466, 40104.705, 40080.233, 40122.387, 40110.488, 40105.563, 40084.31], [13.128, 12.988, 18.424, 20.939, 12.384, 12.572, 20.588, 9.847, 8.178, 9.776, 6.685, 10.033, 15.24, 9.556, 8.197, 9.093, 13.291, 11.342, 11.918, 11.81, 17.463, 8.519, 15.763, 16.807, 22.273, 21.492, 9.886], [1816.484858590742, 1348.8490429390602, 2255.730252139698, 5021.547596576963, 5681.022423051167, 4202.688155084818, 7975.0222105894545, 3101.030875129103, 5153.074398737881, 3553.223583420594, 3099.6931612432395, 2102.62845004845, 39899.36290907071, 3102.6184734304147, 3497.6805969789225, 3496.190986170959, 2203.0146291153474, 3442.7055595146862, 2775.2588041037734, 2265.9406302932075, 1730.055963774338, 2765.67615610685, 2042.5193320733888, 2009.0255914798258, 2154.284680840025, 1107.722468861103, 1383.0590992167877], [707, 708, 709, 710, 711, 712, 713, 714, 715, 716, 717, 718, 719, 720, 721, 722, 723, 724, 725, 726, 727, 728, 729, 730, 731, 732, 733]], [5, 6109, [49863, 49925, 49985, 50041, 50107, 50167, 50232, 50296, 50362, 50421], [39324.802, 39313.33, 39318.315, 39313.307, 39313.691, 39344.527, 39334.144, 39274.445, 39290.349, 39311.214], [57157.576, 57164.575, 57166.902, 57160.649, 57174.332, 57149.315, 57138.725, 57144.19, 57178.548, 57113.049], [17.051, 27.276, 10.496, 14.93, 17.37, 16.686, 14.176, 11.483, 12.069, 13.849], [685.6958367051409, 557.3517800880763, 1654.482159097594, 3522.6856964999884, 1165.697469613175, 1556.4983963881075, 1306.7401826649448, 2882.419270183759, 1645.2532799316475, 736.2294506532081], [706, 707, 708, 709, 710, 711, 712, 713, 714, 715]], [6, 6117, [49972, 50024, 50086, 50146, 50214, 50280, 50340], [25165.729, 25211.526, 25131.607, 25169.853, 25228.878, 25146.008, 25234.565], [63876.842, 63855.375, 63781.396, 63779.618, 63860.241, 63833.1, 63841.28], [23.172, 23.923, 24.63, 29.539, 19.41, 18.785, 23.979], [929.6636545304041, 1345.979506013146, 1433.5929934557487, 1753.276181328255, 1158.5153946628507, 616.0081985544077, 893.8580761919344], [708, 709, 710, 711, 712, 713, 714]], [7, 6136, [50058, 50123, 50182, 50245, 50308, 50374, 50434], [4187.31, 4238.751, 4214.226, 4206.127, 4190.902, 4175.926, 4181.766], [65961.524, 65963.009, 65980.694, 66050.087, 65981.781, 65970.155, 65982.253], [17.086, 13.349, 14.969, 29.478, 18.451, 18.007, 26.1], [3421.199742891792, 1494.971642170316, 1665.885713191161, 1720.9046754320668, 1389.123685039133, 1389.7558421096412, 790.201415608687], [710, 711, 712, 713, 714, 715, 716]], [0, 6211, [50649, 50713, 50771, 50819, 50874, 50925, 50986], [23869.621, 23883.66, 23908.479, 23860.167, 23866.039, 23854.765, 23910.823], [11002.655, 11027.368, 11038.655, 11020.212, 11070.205, 11012.539, 11024.113], [26.131, 17.097, 16.638, 19.341, 25.483, 15.684, 22.466], [1547.3258539327583, 2717.601993425473, 1455.1024149232724, 2816.0468413874605, 1543.53918173248, 2215.065205704929, 2298.1421434709223], [719, 720, 721, 722, 723, 724, 725]], [0, 6246, [51160, 51215, 51263, 51326, 51391], [23863.638, 23865.657, 23825.309, 23846.705, 23827.761], [10985.295, 11016.673, 11027.943, 10994.929, 10975.272], [13.415, 20.872, 26.068, 26.315, 26.525], [1313.9508583491047, 1557.9767162465898, 863.7662725994021, 2173.8207601727972, 974.3961319344955], [728, 729, 730, 731, 732]], [6, 6301, [51329, 51397, 51464, 51531, 51603, 51669], [26150.038, 26083.315, 26084.825, 26064.616, 26067.547, 26012.509], [61426.355, 61407.445, 61399.359, 61412.952, 61362.856, 61340.867], [16.522, 18.156, 17.588, 18.639, 27.567, 20.917], [1038.5367779805952, 2489.65483173221, 1421.996891462469, 1534.7192169648886, 1937.734954945294, 1149.7290644619432], [731, 732, 733, 734, 735, 736]], [3, 6302, [51399, 51465, 51532, 51604, 51671, 51733, 51798, 51865, 51937, 52005, 52071], [27683.309, 27691.676, 27780.631, 27725.248, 27735.728, 27749.57, 27724.209, 27715.215, 27741.755, 27644.971, 27730.054], [55091.32, 55098.403, 55123.829, 55100.37, 55096.103, 55086.67, 55093.171, 55100.826, 55125.989, 55137.33, 55132.676], [32.858, 20.181, 9.208, 25.018, 21.539, 34.965, 20.809, 6.68, 21.287, 13.301, 21.8], [1267.150990489961, 1131.0184219245277, 100333.37642240025, 2386.0495896451785, 2256.749959599512, 2166.5906126725476, 690.505826584076, 455.8011525094378, 1318.751481137108, 927.5894817587042, 910.7927389340861], [732, 733, 734, 735, 736, 737, 738, 739, 740, 741, 742]], [4, 6313, [51449, 51507, 51587, 51656, 51720, 51779, 51845, 51921], [19086.1, 18882.875, 18841.53, 18876.925, 18868.294, 18884.473, 18858.708, 18854.548], [59162.655, 59141.174, 59139.852, 59149.574, 59168.151, 59177.285, 59159.243, 59161.712], [29.41, 20.375, 13.083, 8.257, 12.361, 19.408, 12.077, 11.844], [18133.481313665947, 1798.591561165459, 2103.639220575073, 1942.4234026223635, 1598.8185013088644, 1518.4942264193596, 1768.8201466473024, 1802.4490971245837], [733, 734, 735, 736, 737, 738, 739, 740]], [4, 6315, [51315, 51380, 51451, 51511, 51588], [19323.161, 19332.468, 19334.609, 19248.382, 19294.769], [59254.582, 59295.613, 59278.765, 59276.981, 59240.368], [12.93, 11.444, 9.732, 20.234, 26.746], [2579.564197392261, 1669.2250490275098, 1960.8723436119815, 3158.2126151303855, 1199.1508541189517], [731, 732, 733, 734, 735]], [0, 6349, [51791, 51857, 51930, 51998, 52065, 52136, 52197, 52258, 52316], [23935.624, 23885.294, 23926.998, 23952.751, 23939.806, 23944.862, 23966.872, 23954.727, 23961.521], [11124.182, 11158.746, 11257.4, 11222.81, 11278.716, 11257.59, 11239.988, 11264.559, 11267.622], [32.92, 15.446, 8.393, 8.215, 12.806, 12.069, 12.094, 9.713, 7.918], [2390.011467219447, 3692.491089815123, 1700.7913067752581, 2314.0095022080095, 2249.4181499840415, 2110.995666701138, 2558.283466202083, 2290.5876371163754, 1928.900661573548], [738, 739, 740, 741, 742, 743, 744, 745, 746]], [7, 6357, [51756, 51826, 51896, 51973, 52032, 52094, 52163, 52227], [4201.139, 4196.28, 4230.492, 4200.368, 4210.635, 4233.408, 4205.301, 4172.561], [65844.918, 65842.593, 65774.107, 65862.731, 65824.461, 65822.416, 65880.091, 65877.927], [18.435, 16.002, 14.747, 20.709, 12.626, 17.719, 11.565, 24.087], [1583.5417650452025, 2011.9531610903032, 805.1007843062437, 1299.0028634146568, 70205.43474079172, 1828.899362303759, 683.9354080726465, 2193.9175127674953], [738, 739, 740, 741, 742, 743, 744, 745]], [3, 6406, [52139, 52200, 52261, 52321, 52379], [27134.802, 27157.835, 27124.871, 27162.008, 27190.797], [53532.153, 53474.85, 53552.202, 53522.131, 53470.605], [15.464, 21.578, 16.798, 20.337, 22.592], [4877.921550462431, 5212.148684049364, 1461.8044021724054, 1113.275434914791, 9347.560507524147], [743, 744, 745, 746, 747]], [3, 6407, [52201, 52262, 52322, 52380, 52438], [27735.692, 27715.622, 27802.183, 27771.255, 27819.597], [55163.539, 55020.823, 55074.539, 55005.837, 55075.21], [29.686, 25.775, 17.455, 10.21, 21.086], [967.7143817544892, 1300.452658581861, 2623.114074981058, 70358.72728083888, 2274.868280780279], [744, 745, 746, 747, 748]], [4, 6440, [52477, 52532, 52591, 52643, 52696], [18420.601, 18404.893, 18370.946, 18381.0, 18382.463], [57126.568, 57186.132, 57108.526, 57138.793, 57134.68], [19.509, 28.908, 19.825, 19.451, 23.041], [846.8737389394896, 2034.387148313328, 1184.2753991971176, 1576.5651896966747, 1179.8812726224082], [749, 750, 751, 752, 753]], [2, 6446, [52691, 52750, 52805, 52857, 52905, 52952, 53008, 53057, 53110, 53160, 53199, 53248], [14693.298, 14696.854, 14711.108, 14690.555, 14703.586, 14693.03, 14702.368, 14691.627, 14739.162, 14683.165, 14782.101, 14671.009], [53669.46, 53645.271, 53648.057, 53659.548, 53637.978, 53629.702, 53650.834, 53621.295, 53648.601, 53626.651, 53593.264, 53683.95], [25.08, 10.257, 10.551, 9.794, 11.269, 15.267, 8.821, 14.085, 20.569, 13.373, 34.917, 22.117], [791.3076868432161, 3282.2546878801154, 2563.813595102681, 1528.4097985920082, 3045.3953701059886, 1670.0822298673702, 1968.8217745632026, 2112.719770921336, 975.5265740719759, 794.2530588141359, 2318.1216533844545, 904.5343137471502], [753, 754, 755, 756, 757, 758, 759, 760, 761, 762, 763, 764]], [6, 6451, [52549, 52604, 52656, 52706, 52766, 52816, 52868], [25953.717, 26117.696, 26117.673, 26054.156, 26098.643, 26093.808, 26087.498], [61339.874, 61396.726, 61377.373, 61424.841, 61437.588, 61386.978, 61352.914], [18.652, 27.131, 20.813, 14.801, 20.495, 24.609, 14.461], [430.8203936096864, 1014.7224759421366, 1853.4004552370582, 765.9688440304963, 756.1539642558439, 836.7583082697032, 1114.8984555838501], [750, 751, 752, 753, 754, 755, 756]], [0, 6469, [52915, 52966, 53020, 53072, 53118, 53165, 53209, 53255, 53299, 53332, 53375, 53421, 53464, 53502, 53537, 53583, 53634, 53682, 53730, 53784, 53839], [23606.492, 23603.366, 23505.889, 23603.319, 23544.57, 23554.405, 23582.726, 23540.688, 23529.345, 23574.249, 23575.333, 23591.425, 23544.481, 23655.412, 23553.023, 23562.784, 23627.021, 23590.602, 23526.004, 23602.433, 23574.171], [10487.092, 10635.847, 10536.208, 10470.164, 10577.924, 10580.215, 10544.438, 10517.279, 10531.544, 10584.232, 10562.96, 10565.96, 10572.696, 10608.894, 10543.168, 10568.742, 10546.404, 10542.157, 10588.354, 10551.046, 10565.304], [23.017, 23.274, 29.999, 36.572, 21.081, 11.494, 12.995, 15.989, 19.955, 11.448, 22.419, 25.389, 22.508, 20.002, 21.298, 16.738, 21.325, 17.12, 16.989, 18.384, 20.071], [822.6861233368649, 16138.078417090275, 1652.3404484992125, 803.2779020860838, 3117.2061360468806, 2480.379726918426, 1807.2762882207464, 1114.6775668404573, 1794.1575676013204, 1460.3729046555675, 987.8251342401624, 2005.386745580069, 1141.8075652227778, 1002.7521007758932, 1847.7341756682624, 1552.7293617009564, 1798.9712893373644, 1032.2012794914979, 2052.300042569699, 1269.8751500590681, 1520.6799423858995], [757, 758, 759, 760, 761, 762, 763, 764, 765, 766, 767, 768, 769, 770, 771, 772, 773, 774, 775, 776, 777]], [3, 6494, [53169, 53211, 53259, 53304, 53335, 53378], [27229.07, 27255.494, 27256.991, 27298.126, 27311.907, 27275.439], [53813.248, 53749.957, 53767.847, 53778.844, 53766.325, 53768.649], [21.064, 9.822, 19.307, 9.369, 11.401, 12.522], [1531.1973351655965, 575.5275679590443, 1530.724830605349, 1090.0460979045642, 1816.1814020512552, 1253.7149945791696], [762, 763, 764, 765, 766, 767]], [4, 6511, [53293, 53326, 53366, 53414, 53458, 53493, 53533], [19442.627, 19452.792, 19441.715, 19428.098, 19425.6, 19460.111, 19459.946], [58422.707, 58438.246, 58409.098, 58427.858, 58452.027, 58465.962, 58410.846], [11.278, 9.73, 17.4, 17.954, 9.967, 14.869, 18.785], [1614.1615448767132, 1886.9660447420795, 1488.1634283386732, 2041.3739430503267, 2318.24417009474, 1318.99158324426, 1216.1202651950564], [765, 766, 767, 768, 769, 770, 771]], [7, 6563, [53808, 53865, 53921, 53973, 54021], [4265.28, 4237.608, 4238.115, 4226.264, 4260.886], [67119.203, 67075.359, 67081.134, 67055.034, 67059.534], [9.001, 12.777, 15.64, 25.984, 21.868], [2035.8996974983795, 1796.968794667768, 1863.4382901862175, 1518.876173543488, 2031.6315722683717], [777, 778, 779, 780, 781]], [1, 6569, [53848, 53903, 53959, 54004, 54054, 54107, 54159, 54206, 54266, 54317, 54363, 54410, 54461, 54512, 54560, 54609, 54651, 54702, 54756, 54803, 54850], [35112.545, 35128.406, 35127.981, 35135.67, 35132.037, 35117.423, 35143.49, 35133.035, 35180.293, 35132.597, 35127.432, 35166.649, 35159.617, 35193.828, 35154.155, 35162.926, 35123.162, 35156.601, 35148.742, 35175.389, 35133.736], [41970.834, 41962.754, 41990.15, 42002.369, 41976.294, 41963.555, 41950.946, 41956.241, 41989.035, 41969.385, 41980.398, 41946.576, 41989.8, 41997.229, 41946.162, 41927.808, 41948.848, 41935.899, 41950.176, 41947.892, 41967.797], [12.078, 8.173, 11.436, 18.714, 12.616, 19.294, 18.14, 16.428, 21.213, 12.631, 9.132, 15.536, 17.32, 20.165, 8.7, 14.281, 8.953, 15.868, 10.52, 13.66, 13.925], [2188.137105307713, 2526.010809009328, 1491.9906565413316, 1017.4607091376586, 1144.6786169333682, 1893.5820964899792, 1071.323949722979, 2364.2386676517226, 1564.0876031204934, 1888.3441949613027, 2000.0536056581084, 1401.5404926860979, 3016.242808905053, 1808.0082266376162, 1957.3030506149385, 1427.3145173672185, 1754.4132191802848, 2174.861244178606, 1595.4715708388276, 1018.0042685322716, 1378.6781122411567], [777, 778, 779, 780, 781, 782, 783, 784, 785, 786, 787, 788, 789, 790, 791, 792, 793, 794, 795, 796, 797]], [5, 6572, [53854, 53910, 53967, 54009, 54060], [39255.465, 39286.976, 39270.506, 39259.627, 39322.662], [57536.309, 57563.618, 57517.724, 57594.505, 57574.669], [21.773, 14.651, 18.556, 24.482, 18.498], [1330.2277323935973, 1399.5625617403632, 1599.2292819712181, 1061.5155937614543, 863.1436437400939], [777, 778, 779, 780, 781]], [4, 6575, [53723, 53776, 53828, 53885, 53943, 53991], [18856.772, 18925.81, 18922.179, 18906.989, 18932.367, 18908.15], [57305.207, 57248.773, 57270.061, 57294.883, 57269.753, 57183.043], [20.568, 14.103, 11.983, 12.901, 16.215, 37.913], [1539.4586472490935, 1792.4654129413939, 2000.5488318926689, 1367.1606377322785, 1495.7478034277765, 1414.6636465026722], [775, 776, 777, 778, 779, 780]], [8, 6620, [54118, 54165, 54219, 54276, 54322, 54371, 54416], [43680.132, 43649.751, 43680.378, 43705.374, 43692.179, 43600.221, 43724.687], [69150.862, 69168.19, 69177.339, 69201.861, 69241.518, 69275.435, 69251.297], [26.009, 23.324, 22.44, 27.763, 28.698, 28.168, 17.414], [1049.2979564986795, 1351.2123891172064, 1247.1067998822214, 1037.0265624605536, 1189.5793512419214, 1378.7567278701817, 581.6740852073767], [782, 783, 784, 785, 786, 787, 788]], [3, 6697, [54845, 54891, 54933, 54988, 55035, 55079, 55126, 55179, 55226], [27832.656, 27796.501, 27805.54, 27811.672, 27862.315, 27781.435, 27784.965, 27783.162, 27887.014], [55376.403, 55407.187, 55386.0, 55393.984, 55405.484, 55368.471, 55368.39, 55380.436, 55385.091], [17.946, 11.264, 17.7, 14.299, 16.165, 22.352, 18.682, 16.966, 19.994], [2075.220601658678, 1644.409782072631, 2714.852880481945, 1603.6905007833918, 1356.368842737935, 2607.63200440745, 1392.6330996277886, 1946.6560029828358, 781.3415111024891], [797, 798, 799, 800, 801, 802, 803, 804, 805]], [2, 6706, [54977, 55021, 55067, 55111, 55165, 55212, 55258, 55299, 55356, 55405], [15270.392, 15226.727, 15256.51, 15272.483, 15257.049, 15232.439, 15267.381, 15326.676, 15260.829, 15288.432], [54574.134, 54627.614, 54607.43, 54572.478, 54598.736, 54602.063, 54585.766, 54586.274, 54597.144, 54659.325], [23.107, 32.848, 11.968, 22.309, 23.956, 21.683, 21.7, 15.959, 18.956, 28.222], [1060.1329461085695, 1810.8600796415333, 1528.8492009688753, 3717.8572765375925, 2352.14628817883, 1492.6622222950878, 2495.814947929104, 955.8120482309039, 1841.7442256163936, 600.4923306848684], [800, 801, 802, 803, 804, 805, 806, 807, 808, 809]], [1, 6709, [54939, 54990, 55041, 55083, 55134, 55187, 55233, 55272, 55320, 55374, 55429, 55487, 55533, 55579, 55627, 55687], [35122.205, 35151.114, 35168.481, 35129.567, 35119.926, 35104.588, 35137.026, 35180.96, 35125.968, 35131.669, 35156.507, 35110.985, 35150.467, 35151.013, 35192.885, 35090.125], [41955.724, 41939.118, 41975.061, 41961.82, 41948.669, 41942.869, 41944.528, 41955.432, 41943.645, 41967.228, 41985.021, 41956.535, 42000.816, 41976.189, 41968.465, 41969.082], [12.249, 18.674, 18.46, 16.355, 13.369, 12.497, 13.355, 27.998, 16.687, 14.704, 23.062, 11.33, 14.2, 11.445, 16.239, 20.265], [1369.9204698328604, 1001.7975540126496, 1040.5404112066722, 1253.542710805322, 1396.6848999795616, 1469.9800346820002, 1585.1586692896408, 1154.9655379260334, 1113.5352846748488, 1455.7576432649178, 1586.387930970175, 1939.552883267737, 1592.2814610079097, 1501.6838000912726, 1367.7438564550607, 1007.3884166871471], [799, 800, 801, 802, 803, 804, 805, 806, 807, 808, 809, 810, 811, 812, 813, 814]], [1, 6722, [55082, 55133, 55186, 55232, 55271, 55319], [34846.254, 34890.907, 34891.514, 34878.29, 34910.07, 34825.708], [41119.124, 41142.474, 41166.079, 41174.138, 41170.872, 41149.177], [14.128, 17.468, 15.401, 14.015, 24.647, 26.938], [799.4383732792012, 1330.2759640160343, 1386.1776239957444, 1294.604129946747, 2108.7930964150164, 2444.7681280170978], [802, 803, 804, 805, 806, 807]], [0, 6767, [55417, 55472, 55519, 55569, 55614, 55677, 55731, 55781], [24657.696, 24739.582, 24731.811, 24780.054, 24751.573, 24739.28, 24715.138, 24677.818], [11662.019, 11704.281, 11617.612, 11629.552, 11593.274, 11662.219, 11712.394, 11539.553], [34.246, 31.354, 23.21, 19.399, 21.09, 19.936, 29.247, 40.611], [901.3937432806022, 926.2194681959346, 6332.835211186402, 3471.4221609329766, 1847.1286704888641, 1569.6589960007575, 1815.4365196357157, 2060.8352457021506], [809, 810, 811, 812, 813, 814, 815, 816]], [1, 6797, [55841, 55883, 55937, 55978, 56037], [35171.033, 35121.497, 35147.804, 35180.505, 35118.189], [41944.789, 41951.821, 41981.483, 41940.972, 41971.772], [15.743, 13.146, 11.598, 26.449, 9.318], [802.1661027992302, 1856.564587898475, 2095.1910538270204, 2457.057776279982, 1220.4967196942735], [817, 818, 819, 820, 821]], [4, 6809, [55918, 55959, 56012, 56064, 56105, 56151, 56196, 56233], [18457.359, 18438.558, 18460.177, 18474.442, 18472.873, 18460.239, 18477.979, 18500.059], [56728.063, 56750.204, 56726.308, 56752.338, 56753.859, 56779.259, 56699.941, 56709.894], [10.025, 12.548, 14.137, 19.439, 10.451, 18.372, 12.088, 19.525], [2100.188143210987, 3195.2048498185177, 2978.325980648798, 2740.7778969787387, 2620.0976289475684, 2758.9047152207254, 2600.791509488894, 903.3024912004707], [819, 820, 821, 822, 823, 824, 825, 826]], [2, 6813, [56008, 56060, 56102, 56147, 56191, 56230, 56287], [15298.543, 15282.779, 15276.988, 15319.347, 15273.772, 15296.772, 15296.709], [54383.495, 54419.906, 54415.277, 54368.325, 54387.767, 54398.852, 54374.647], [18.872, 12.691, 9.697, 16.747, 6.517, 7.641, 11.792], [1634.0003184939208, 3135.0524970417177, 1991.480118805321, 1782.9732483909502, 3256.7537420617473, 3328.0269002070518, 1370.2586126558276], [821, 822, 823, 824, 825, 826, 827]], [2, 6862, [56433, 56477, 56522, 56560, 56595], [14804.081, 14854.782, 14825.145, 14773.046, 14836.387], [54445.611, 54428.176, 54439.289, 54425.561, 54348.584], [17.773, 18.727, 14.857, 17.209, 21.889], [1882.541629634926, 1640.25286125332, 953.0034709659881, 1380.9212261600521, 560.3824389064195], [830, 831, 832, 833, 834]], [2, 7035, [58015, 58050, 58088, 58132, 58173, 58209, 58249], [14515.725, 14533.794, 14617.052, 14575.02, 14439.962, 14573.22, 14631.838], [53473.825, 53415.977, 53451.302, 53528.466, 53488.839, 53452.064, 53504.205], [25.373, 27.082, 32.029, 15.39, 19.103, 15.784, 18.616], [867.851922198099, 981.001843321302, 1514.268181338812, 2071.02424484471, 580.4939948029481, 545.5496051750529, 824.7471761292214], [867, 868, 869, 870, 871, 872, 873]], [9, 7053, [58232, 58265, 58300, 58333, 58374, 58406, 58444], [40870.206, 40867.559, 40876.005, 40808.876, 40876.024, 40877.052, 40876.167], [75384.386, 75342.816, 75330.817, 75349.555, 75354.621, 75351.517, 75308.843], [17.172, 25.315, 17.393, 12.606, 7.646, 10.728, 23.415], [812.3240270386385, 937.7172676456197, 1412.3639169467262, 1872.1815791006668, 2542.308261338558, 2074.7360076808764, 927.1769927930916], [872, 873, 874, 875, 876, 877, 878]], [9, 7090, [58531, 58581, 58626, 58659, 58691, 58730, 58767, 58803, 58840, 58877], [40863.403, 40843.02, 40848.546, 40891.472, 40864.824, 40865.459, 40878.64, 40883.521, 40876.328, 40829.354], [75299.482, 75351.428, 75356.646, 75366.791, 75331.205, 75304.149, 75385.625, 75360.882, 75345.795, 75371.949], [10.535, 16.126, 20.693, 11.938, 12.083, 16.758, 22.095, 15.551, 12.16, 15.766], [889.7919931826666, 1049.3917444379206, 1157.0978622801829, 1093.9270028231751, 888.0226912757803, 942.6400249105512, 1445.9052785486956, 913.9841538288337, 1101.5303272019603, 1361.945251528629], [880, 881, 882, 883, 884, 885, 886, 887, 888, 889]], [1, 7100, [58689, 58726, 58763, 58801, 58839], [35578.138, 35564.099, 35571.385, 35563.184, 35521.93], [42444.773, 42458.157, 42454.61, 42465.676, 42398.016], [6.961, 10.529, 10.167, 11.151, 13.835], [2443.781724183785, 2328.4289536626775, 2316.247441128732, 2170.8051797796584, 448.21520092358446], [884, 885, 886, 887, 888]], [4, 7101, [58679, 58712, 58748, 58789, 58821, 58856, 58901, 58937, 58968, 59002], [18625.052, 18596.779, 18644.485, 18694.576, 18599.274, 18658.248, 18692.984, 18666.559, 18670.041, 18630.9], [56326.86, 56430.085, 56436.212, 56469.421, 56390.354, 56439.018, 56452.28, 56439.974, 56481.961, 56511.58], [27.174, 26.379, 23.413, 11.985, 21.523, 14.942, 14.814, 15.313, 13.414, 17.193], [1022.3244021102576, 1069.7008551258425, 1867.6272991249898, 1828.7532134091134, 3483.4870117790974, 1684.0477428333863, 1867.0394393216598, 1961.0609117930765, 1189.9128388148736, 3308.356434795445], [884, 885, 886, 887, 888, 889, 890, 891, 892, 893]], [9, 7122, [58915, 58949, 58983, 59014, 59057], [40249.593, 40233.995, 40221.717, 40287.986, 40164.861], [76732.582, 76614.456, 76740.954, 76745.651, 76733.011], [16.108, 30.6, 17.928, 16.518, 23.89], [976.331907142519, 1517.686272872761, 1148.3047606145967, 842.2857650208703, 2529.8287669956894], [890, 891, 892, 893, 894]], [4, 7136, [59113, 59141, 59180, 59212, 59250, 59292], [18742.077, 18709.871, 18712.877, 18716.104, 18723.817, 18713.65], [56178.255, 56149.541, 56177.307, 56170.61, 56169.111, 56169.031], [8.156, 12.606, 8.531, 8.453, 10.218, 10.576], [2301.4292049720325, 2541.451135143656, 1977.0167270328607, 2199.328616169061, 2100.448140464003, 2153.6973259856854], [896, 897, 898, 899, 900, 901]], [9, 7166, [59232, 59267, 59311, 59340, 59377, 59414, 59454, 59496, 59525, 59561, 59595, 59623, 59667, 59702, 59736], [40773.149, 40750.626, 40743.731, 40766.857, 40745.51, 40728.663, 40734.098, 40719.31, 40750.534, 40728.883, 40760.785, 40744.113, 40730.749, 40770.852, 40776.106], [76577.46, 76546.6, 76598.554, 76595.215, 76594.106, 76545.802, 76562.883, 76564.447, 76579.241, 76549.551, 76528.028, 76550.814, 76568.918, 76551.775, 76540.7], [20.213, 24.209, 10.906, 11.688, 15.347, 6.329, 9.675, 11.835, 13.598, 13.955, 8.375, 15.079, 10.61, 15.667, 12.975], [971.5310655131057, 1015.624099640574, 914.4724044697646, 788.4627375099344, 2203.996108428924, 1753.3413786361698, 1993.9685018297425, 1905.6644633517226, 1478.2037444404784, 1433.2389857872456, 1527.658047247525, 1356.3678106089799, 1538.212217553102, 1063.7293554357907, 1228.4255388825552], [899, 900, 901, 902, 903, 904, 905, 906, 907, 908, 909, 910, 911, 912, 913]], [7, 7184, [59387, 59425, 59464, 59506, 59540], [4965.524, 4945.635, 4977.256, 4798.004, 4886.908], [65237.516, 65226.375, 65213.016, 65259.25, 65229.932], [12.119, 9.746, 14.552, 30.044, 17.234], [1532.1089424621798, 1731.7313485428879, 989.589070245489, 2846.1179465558375, 3551.12686820701], [904, 905, 906, 907, 908]], [9, 7222, [59804, 59841, 59881, 59928, 59967, 60015, 60066], [40719.051, 40739.92, 40722.637, 40743.426, 40755.606, 40733.044, 40716.805], [76578.246, 76572.758, 76562.907, 76576.007, 76540.62, 76599.101, 76549.491], [16.738, 13.134, 9.168, 9.584, 21.353, 24.544, 30.169], [1338.6204229171838, 2197.5128934975914, 1266.0451661246054, 1231.484140815412, 552.622359327069, 582.5511603833061, 932.3534326302102], [915, 916, 917, 918, 919, 920, 921]], [5, 7226, [59877, 59924, 59965, 60011, 60064, 60118], [39244.788, 39226.554, 39218.603, 39263.702, 39218.756, 39335.038], [57850.535, 57811.474, 57797.444, 57810.126, 57775.649, 57824.111], [20.95, 8.963, 10.44, 17.512, 15.147, 30.708], [1643.5929497638033, 1534.016512745351, 2058.185145326413, 1398.0176358614096, 1274.559344896641, 1400.3340543273634], [917, 918, 919, 920, 921, 922]], [0, 7252, [60053, 60107, 60179, 60282, 60409, 60537], [23880.035, 23889.457, 23877.804, 23885.566, 23906.572, 23939.808], [11223.704, 11246.851, 11284.364, 11279.377, 11410.246, 11329.912], [15.294, 26.278, 25.308, 14.192, 29.083, 26.266], [1318.733804220435, 4773.786772318027, 1262.8627586976434, 1146.0719568159932, 4120.3259193500035, 1530.352223021393], [921, 922, 923, 924, 925, 926]], [4, 7264, [60163, 60259, 60383, 60513, 60636, 60765, 60891, 61022, 61143, 61274, 61417, 61542, 61661, 61776], [19257.28, 19385.118, 19317.769, 19343.975, 19318.216, 19235.53, 19347.294, 19270.712, 19404.418, 19422.935, 19402.003, 19423.133, 19420.825, 19412.38], [58206.379, 58025.055, 58085.76, 58048.116, 58029.095, 57932.466, 57998.187, 57939.449, 58023.172, 58049.633, 58029.098, 58008.075, 58042.208, 58002.736], [30.275, 14.773, 18.039, 26.319, 21.065, 22.423, 25.195, 10.792, 16.019, 13.29, 12.045, 12.442, 15.861, 19.525], [552.2092982694446, 2614.496160040652, 11816.66612696068, 3069.695396322298, 11459.856932628, 21873.5208997674, 5918.812292050911, 92900.11134126977, 4323.943192369303, 3059.5741445815434, 2418.6355092759945, 1472.9772655251322, 2425.016541906101, 2164.3338635687055], [923, 924, 925, 926, 927, 928, 929, 930, 931, 932, 933, 934, 935, 936]], [0, 7273, [60178, 60281, 60408, 60536, 60659, 60790], [23768.025, 23810.423, 23918.922, 23943.21, 23953.053, 23961.911], [10214.831, 10187.849, 10096.076, 10034.176, 9998.653, 9996.791], [33.279, 32.252, 16.231, 12.459, 11.309, 12.772], [766.4048511474692, 852.6873038896576, 1069.4275947632152, 3094.2960938272768, 3533.395494483574, 3028.793337745356], [923, 924, 925, 926, 927, 928]], [6, 7279, [60187, 60297, 60420, 60548, 60672, 60804, 60928, 61061, 61172, 61309, 61450], [25743.647, 25753.142, 25832.583, 25760.43, 25747.061, 25746.066, 25760.488, 25760.826, 25729.445, 25752.225, 25751.393], [61485.489, 61443.53, 61416.426, 61488.217, 61493.845, 61478.087, 61484.205, 61483.233, 61500.654, 61479.953, 61471.425], [19.235, 12.386, 22.239, 29.642, 22.004, 16.122, 15.666, 12.147, 15.642, 10.34, 13.974], [965.6974011126346, 1507.0807988615354, 1447.695816072656, 1959.649897305914, 1039.8824900118354, 2448.3569008109657, 2627.448594420362, 2694.8294294410425, 2647.0374567793797, 2019.1423554416995, 1145.6965313799426], [923, 924, 925, 926, 927, 928, 929, 930, 931, 932, 933]], [7, 7291, [60138, 60230, 60355, 60479, 60604, 60730, 60855], [4861.536, 4874.039, 4933.87, 4893.268, 4893.806, 4896.642, 4872.509], [66705.695, 66829.428, 66614.07, 66589.063, 66566.981, 66531.037, 66504.188], [14.826, 15.943, 21.752, 13.735, 16.399, 14.969, 28.657], [1426.7070674972006, 4500.531618557412, 5118.18570516215, 4718.351354734916, 6086.619305716004, 4978.705428326148, 1162.5303361837082], [923, 924, 925, 926, 927, 928, 929]], [2, 7300, [60159, 60250, 60373, 60505, 60627, 60753, 60883, 61012, 61134], [15094.631, 14983.268, 15111.71, 15173.269, 15219.099, 15234.1, 15229.523, 15205.051, 15217.994], [54468.412, 54457.123, 54533.973, 54578.563, 54636.013, 54644.386, 54646.028, 54615.552, 54539.727], [32.905, 24.741, 20.833, 14.926, 7.601, 12.128, 10.49, 11.82, 17.64], [1432.7661412345392, 4128.0673886246495, 9815.818092938078, 5271.614653832149, 3119.7597553477267, 3037.179102883312, 2556.1778432745577, 3177.767587269129, 6630.89049210758], [923, 924, 925, 926, 927, 928, 929, 930, 931]], [1, 7308, [60319, 60440, 60571, 60692, 60821, 60948, 61075, 61200, 61335, 61473], [34969.997, 34992.868, 34996.005, 35025.975, 35033.733, 34985.901, 34941.431, 34981.505, 34991.973, 34926.716], [41071.484, 41073.125, 41086.504, 41088.983, 41085.158, 41132.477, 41099.368, 41166.834, 41067.393, 41106.378], [12.457, 12.432, 9.847, 15.012, 20.888, 12.946, 14.973, 20.551, 20.61, 25.346], [2717.313178267094, 2092.8705787323056, 3392.2060814201695, 12152.786847688865, 2677.435122089911, 2545.830738666841, 4158.945658718568, 2735.333340785398, 1822.804621557962, 1185.5533591613573], [924, 925, 926, 927, 928, 929, 930, 931, 932, 933]], [1, 7309, [60320, 60441, 60572, 60693, 60819, 60949, 61076], [34940.891, 34950.068, 34929.723, 34941.983, 34948.763, 34932.146, 34923.691], [42062.438, 42052.604, 42047.986, 42030.157, 42043.059, 42048.682, 42029.333], [9.572, 10.835, 10.066, 11.849, 13.973, 7.956, 14.312], [2854.8652317238552, 2310.6341077708535, 2986.17391041332, 5150.603467475517, 3159.126541805765, 2495.6476040218545, 2630.141433207429], [924, 925, 926, 927, 928, 929, 930]], [1, 7310, [60322, 60444, 60573, 60695, 60823, 60952, 61077, 61202, 61337, 61475, 61597, 61720, 61823, 61918, 62020, 62121], [35657.542, 35608.318, 35608.613, 35587.588, 35567.48, 35575.72, 35531.621, 35646.286, 35712.355, 35682.37, 35729.628, 35736.794, 35734.284, 35694.006, 35711.611, 35706.984], [40481.961, 40543.806, 40503.279, 40493.801, 40502.996, 40559.316, 40532.194, 40457.046, 40496.078, 40495.098, 40520.809, 40588.047, 40583.836, 40588.613, 40580.409, 40629.324], [12.153, 20.969, 14.234, 15.603, 22.81, 16.297, 15.619, 29.046, 16.212, 27.356, 19.257, 16.07, 17.965, 14.716, 14.097, 15.31], [7410.784636934708, 6585.579325427627, 5356.414418884113, 4466.705779964109, 3308.0380679796767, 2029.0893376819301, 3765.389828464389, 2158.28724481026, 1543.4331295598226, 1142.1944279222414, 898.3998996600478, 1223.053502082424, 1691.2664919206168, 1438.7979041916892, 1434.5460683916328, 2446.631621807696], [924, 925, 926, 927, 928, 929, 930, 931, 932, 933, 934, 935, 936, 937, 938, 939]], [6, 7328, [60421, 60550, 60673, 60805, 60929], [26076.59, 26159.251, 25989.353, 26056.781, 26002.063], [63104.536, 63049.804, 63134.859, 63057.127, 63065.808], [21.218, 33.1, 27.961, 25.348, 29.944], [1601.3340544407727, 1378.4315386011262, 2898.2694850409052, 1232.4327718368597, 4437.659945947826], [925, 926, 927, 928, 929]], [2, 7349, [60372, 60503, 60625, 60750, 60880], [14684.976, 14675.774, 14682.547, 14698.639, 14688.373], [53408.064, 53411.366, 53412.239, 53396.409, 53389.305], [9.457, 6.661, 11.989, 17.659, 18.465], [2059.7749965952557, 1926.7947908573894, 2112.179078798608, 1580.4210894535822, 1699.1365549418792], [925, 926, 927, 928, 929]], [0, 7360, [60412, 60540, 60664, 60794, 60920, 61052, 61164, 61297, 61439, 61564, 61682], [24525.283, 24558.72, 24593.016, 24561.71, 24569.449, 24559.311, 24532.821, 24549.341, 24520.032, 24580.006, 24581.838], [11169.486, 11184.777, 11187.811, 11161.91, 11169.729, 11156.802, 11117.05, 11130.402, 11254.001, 11221.408, 11260.662], [19.239, 10.663, 15.037, 9.825, 13.256, 7.811, 10.244, 18.464, 11.951, 27.676, 24.194], [624.838033065186, 1973.2343672654365, 1226.9331914642046, 3537.089226753592, 3629.473713100938, 3981.940589484536, 3741.505458680799, 2054.5267503365935, 26035.94553492602, 3552.107167839772, 2505.3855545264405], [925, 926, 927, 928, 929, 930, 931, 932, 933, 934, 935]], [4, 7381, [60757, 60886, 61018, 61138, 61268, 61411, 61538, 61656, 61772, 61875, 61970], [18812.226, 18801.763, 18815.513, 18787.538, 18812.964, 18765.358, 18780.753, 18775.467, 18777.181, 18796.141, 18897.516], [59057.74, 59076.647, 59040.745, 59103.182, 58981.453, 59104.933, 59065.448, 59075.615, 59079.587, 59029.457, 59018.696], [17.303, 13.425, 16.001, 27.858, 26.47, 13.259, 15.395, 11.512, 15.271, 26.966, 21.672], [2119.183199381818, 1505.2324043962549, 3061.967104189931, 1554.324966105476, 5179.964390998138, 1842.3762582255358, 2077.3463527766394, 1071.5896934990856, 1236.6995321568581, 2292.9391682916544, 2975.137747919379], [928, 929, 930, 931, 932, 933, 934, 935, 936, 937, 938]], [4, 7382, [60758, 60884, 61015, 61136, 61266], [18589.767, 18565.279, 18602.104, 18599.925, 18703.719], [56188.069, 56186.291, 56202.437, 56252.186, 56156.02], [29.803, 11.279, 16.062, 24.315, 26.818], [1676.0919848435626, 4820.269633722684, 8840.394904319666, 4603.795955051472, 2882.146432185361], [928, 929, 930, 931, 932]], [4, 7383, [60763, 60890, 61021, 61142, 61272, 61415, 61540, 61660, 61774, 61877, 61972, 62078, 62190, 62295], [19076.631, 19295.465, 19285.936, 19219.898, 19181.54, 19185.844, 19270.405, 19234.502, 19313.47, 19315.464, 19313.634, 19282.417, 19177.807, 19113.126], [57470.724, 57483.148, 57480.38, 57409.805, 57361.621, 57319.148, 57389.191, 57376.957, 57422.382, 57431.161, 57438.532, 57425.472, 57332.581, 57356.93], [24.293, 12.236, 22.499, 26.029, 27.589, 25.102, 13.904, 23.974, 11.859, 10.383, 10.512, 13.186, 18.812, 32.379], [15541.248986187544, 4107.75355574144, 3689.179874716735, 11079.52320278083, 22756.240223657096, 13607.53808236486, 3607.361381604558, 9973.832192124764, 2490.6786600924347, 5176.7833591766075, 4153.861709855313, 3924.7595476834017, 15724.494280370252, 5033.532937881664], [928, 929, 930, 931, 932, 933, 934, 935, 936, 937, 938, 939, 940, 941]], [4, 7384, [60766, 60892, 61023, 61144, 61275], [19445.018, 19341.246, 19308.047, 19303.612, 19264.816], [58557.71, 58454.058, 58523.222, 58527.437, 58470.103], [17.175, 28.014, 22.134, 19.09, 15.541], [2605.2589992597545, 3830.2150961416946, 7169.218558584836, 10460.21663049812, 36809.18999883154], [928, 929, 930, 931, 932]], [1, 7395, [61201, 61336, 61474, 61595, 61718], [35282.986, 35248.676, 35341.081, 35269.889, 35300.378], [40069.034, 39980.043, 39972.257, 40064.422, 40017.743], [29.766, 18.827, 9.065, 22.259, 16.483], [3784.6369362747687, 1076.7150857455165, 1680.4845612016288, 2681.00352232334, 1446.6180847971884], [931, 932, 933, 934, 935]], [5, 7399, [60961, 61087, 61210, 61345, 61485], [39380.986, 39408.26, 39367.237, 39357.672, 39498.674], [57968.598, 57992.582, 57918.633, 58047.214, 58037.175], [12.819, 10.938, 18.807, 26.788, 33.897], [2430.7022053386095, 2390.7835839241648, 3295.725486907849, 1816.3460926605592, 2884.1550993372266], [929, 930, 931, 932, 933]], [9, 7401, [60964, 61090, 61212, 61348, 61486, 61606, 61730, 61833, 61927, 62030, 62136, 62248], [40697.996, 40668.564, 40723.873, 40718.211, 40722.008, 40727.923, 40716.668, 40686.676, 40677.795, 40704.848, 40730.856, 40726.934], [77305.45, 77329.866, 77292.253, 77346.567, 77349.066, 77291.05, 77331.032, 77328.135, 77294.728, 77313.805, 77320.7, 77307.99], [11.648, 21.157, 14.361, 17.913, 15.061, 12.015, 13.486, 15.413, 14.712, 14.866, 18.396, 9.84], [765.6966185171225, 1266.5264528885398, 1552.1680105800995, 1923.5374228445146, 1927.780637169029, 1100.1914900931067, 1199.2981503903818, 1501.116780339616, 1383.732586711415, 1331.2825490591213, 2039.0469798476636, 890.8032543532431], [929, 930, 931, 932, 933, 934, 935, 936, 937, 938, 939, 940]], [8, 7403, [61215, 61352, 61491, 61613, 61734, 61838, 61934, 62035, 62142, 62253, 62342, 62439, 62539, 62634, 62734, 62809, 62896, 62989, 63087, 63178, 63268, 63355, 63438, 63525, 63611, 63691, 63760, 63817, 63888, 63960, 64035, 64109, 64186, 64256], [43943.283, 43893.421, 43940.771, 43982.278, 43829.131, 43829.749, 43844.649, 43852.58, 43804.291, 43764.899, 43831.922, 43810.47, 43856.455, 43794.596, 43798.755, 43792.987, 43758.407, 43786.362, 43834.531, 43822.063, 43766.357, 43819.643, 43837.357, 43832.696, 43855.768, 43891.272, 43852.651, 43851.388, 43842.279, 43809.793, 43826.409, 43813.765, 43792.121, 43802.688], [70122.876, 70154.109, 70146.326, 70102.295, 70125.721, 70153.347, 70185.766, 70156.066, 70116.322, 70146.643, 70161.053, 70104.479, 70203.672, 70063.378, 70123.964, 70139.034, 70119.279, 70105.935, 70161.066, 70135.587, 70083.844, 70098.176, 70066.907, 70179.377, 70088.95, 70142.406, 70128.107, 70096.739, 70159.478, 70124.398, 70152.949, 70155.28, 70148.478, 70145.174], [24.307, 19.132, 25.798, 24.725, 14.32, 11.383, 20.15, 9.224, 11.863, 19.464, 18.423, 13.658, 23.441, 18.652, 16.804, 16.181, 15.344, 19.67, 12.963, 18.826, 16.436, 17.554, 17.246, 14.171, 12.822, 17.946, 19.332, 22.229, 13.214, 23.665, 14.799, 18.893, 16.074, 13.087], [3297.1149224569945, 1334.6927541856278, 3090.9858272126967, 2053.4295288040225, 1574.481601380374, 1390.003234270788, 1955.8524564323623, 1985.9380345274728, 1847.4019542510287, 897.7485910014163, 1927.911189010752, 1232.9590621456896, 1729.1827600018516, 3898.0274844504575, 1502.1524289415286, 1321.746926323135, 1759.7258789298335, 2003.4793621695665, 593.6050996352554, 1633.3899095427666, 1434.5770105776442, 2060.4839161577893, 1780.8206860121093, 1348.6032102175484, 1116.2945468904384, 789.6470356643722, 1431.5297933583433, 1066.1546327842668, 972.9750397729568, 1458.079746720044, 1405.6273729242944, 659.5326901172405, 1118.456874185289, 2188.238765404638], [931, 932, 933, 934, 935, 936, 937, 938, 939, 940, 941, 942, 943, 944, 945, 946, 947, 948, 949, 950, 951, 952, 953, 954, 955, 956, 957, 958, 959, 960, 961, 962, 963, 964]], [7, 7410, [61108, 61228, 61370, 61508, 61631, 61746, 61852, 61946, 62052, 62161], [4817.907, 4781.68, 4756.589, 4745.25, 4741.046, 4740.841, 4706.92, 4650.069, 4743.776, 4651.568], [66429.714, 66424.885, 66424.634, 66440.44, 66419.779, 66436.523, 66581.189, 66514.133, 66444.747, 66524.405], [22.206, 13.831, 14.737, 13.502, 13.056, 11.396, 26.143, 21.406, 11.754, 24.919], [1557.9161963206614, 3043.788958956946, 2014.0718478419458, 1892.1756350598716, 1493.3105973671788, 1706.5950991447, 4842.182245005092, 17081.84876431587, 1807.2447756527213, 7446.117547695149], [931, 932, 933, 934, 935, 936, 937, 938, 939, 940]], [4, 7419, [60885, 61016, 61137, 61267, 61409, 61536], [18627.897, 18641.466, 18696.823, 18671.389, 18726.289, 18703.453], [57972.875, 57976.351, 57998.032, 57980.666, 58060.959, 58057.34], [22.38, 19.194, 17.608, 19.293, 30.68, 17.01], [4118.853722483639, 6282.304854972678, 2827.173928747961, 2810.4156722169787, 4344.578331748281, 12499.390124611977], [929, 930, 931, 932, 933, 934]], [4, 7420, [60887, 61019, 61139, 61269, 61412], [18931.642, 18979.113, 19071.218, 19117.792, 19195.062], [57026.684, 57078.445, 57191.59, 57179.061, 57265.838], [15.163, 17.007, 19.636, 24.265, 25.37], [1424.955825083005, 1789.9823378049816, 34734.86184183835, 16674.868098271127, 12681.111925982521], [929, 930, 931, 932, 933]], [3, 7438, [61313, 61453, 61579, 61697, 61805, 61901, 62002, 62104, 62220], [27401.505, 27409.395, 27416.242, 27387.997, 27385.98, 27392.435, 27391.749, 27380.253, 27334.336], [53094.803, 53146.427, 53159.073, 53129.339, 53167.636, 53118.914, 53123.007, 53131.591, 53099.413], [19.063, 14.158, 23.993, 14.692, 16.485, 11.602, 9.885, 15.614, 21.59], [2945.8722358425175, 4628.715284312158, 2284.061503585054, 3641.8803070326694, 3222.387762461028, 2743.125980689899, 2091.542298482908, 3356.3163091968845, 1309.4431139549363], [932, 933, 934, 935, 936, 937, 938, 939, 940]], [6, 7458, [61307, 61449, 61575, 61693, 61800, 61898, 61999], [25603.134, 25576.264, 25643.407, 25565.598, 25615.958, 25565.202, 25589.291], [63416.435, 63420.139, 63449.08, 63372.041, 63403.074, 63416.72, 63398.963], [10.534, 9.241, 10.031, 20.149, 12.234, 18.381, 30.468], [1920.4507658790696, 2470.045859333517, 2069.5919956161188, 924.2418000630888, 1126.505451838455, 1598.7314096594087, 1028.0138486329345], [932, 933, 934, 935, 936, 937, 938]], [6, 7473, [61451, 61576, 61695, 61801, 61899], [25946.327, 25996.981, 25975.509, 25962.837, 25944.256], [62616.891, 62621.553, 62621.079, 62611.947, 62624.079], [17.412, 15.36, 20.022, 11.366, 8.235], [1094.5474267031097, 2907.9795468375005, 1428.71847021543, 1567.658211426266, 961.1142771625307], [933, 934, 935, 936, 937]], [7, 7491, [61628, 61742, 61850, 61944, 62049, 62154], [4252.945, 4220.761, 4192.418, 4252.808, 4219.058, 4221.873], [66872.774, 67040.51, 67058.122, 66911.121, 67041.045, 67044.585], [27.843, 15.1, 15.596, 28.446, 20.263, 15.043], [4998.194048415927, 2550.531380578763, 2014.686002181892, 6047.520077545582, 2033.5778702168398, 2220.9033486813237], [935, 936, 937, 938, 939, 940]], [4, 7496, [61537, 61654, 61770, 61872, 61966, 62073, 62185, 62290], [18648.683, 18429.861, 18383.123, 18368.607, 18393.541, 18389.668, 18329.404, 18354.475], [56197.223, 56256.53, 56275.047, 56280.304, 56281.758, 56236.347, 56276.383, 56286.563], [30.998, 16.955, 11.967, 12.373, 16.995, 23.342, 19.917, 20.254], [1041.1806988135113, 4894.580206121711, 3501.166449554285, 2231.961735998013, 1844.1682721538666, 2012.6609358047608, 1778.2144011112393, 9446.53565064744], [934, 935, 936, 937, 938, 939, 940, 941]], [4, 7497, [61655, 61771, 61874, 61968, 62075], [18719.075, 18717.716, 18676.312, 18730.512, 18717.524], [58406.576, 58380.255, 58464.99, 58399.451, 58426.528], [25.17, 17.327, 13.19, 22.47, 20.693], [5825.705711426472, 5208.177922222432, 2093.0753064004707, 8004.650641833431, 13515.611469088], [935, 936, 937, 938, 939]], [1, 7508, [61820, 61915, 62015, 62118, 62237, 62331, 62425, 62520, 62614, 62717, 62796, 62881, 62971, 63069, 63157, 63250, 63339, 63425, 63510, 63595, 63675, 63750, 63807, 63875], [34910.422, 34966.613, 34935.527, 34973.569, 34903.335, 34866.368, 34940.268, 34919.683, 34928.732, 34888.119, 34967.808, 34931.087, 34885.82, 34881.316, 34925.124, 34957.1, 34917.533, 34943.543, 34963.43, 35036.234, 34968.757, 34938.468, 34947.77, 35085.453], [42239.425, 42239.412, 42224.898, 42295.668, 42239.579, 42320.125, 42262.6, 42282.322, 42266.06, 42301.455, 42108.439, 42134.827, 42127.218, 42156.739, 42154.415, 42200.126, 42167.958, 42105.72, 42134.45, 42014.148, 42173.511, 42264.565, 42277.55, 42090.776], [17.988, 16.581, 19.225, 25.45, 25.087, 19.313, 15.73, 26.58, 22.343, 17.775, 27.378, 12.386, 10.303, 9.636, 13.761, 16.395, 16.141, 11.442, 19.529, 31.346, 28.655, 11.512, 30.172, 40.177], [1462.2956995772947, 1826.9025493089741, 614.6752341172828, 1552.230916792909, 910.9587046582556, 1100.6169761841165, 1183.2966037219055, 1949.9164886663325, 2035.4839242247826, 1754.4820098755117, 1385.4549653928925, 3538.090720660586, 2702.273982325775, 4216.497164734772, 3374.564259536084, 3116.1470375734175, 1739.4789906112298, 1054.3199790573206, 4883.350723957737, 2737.595799599516, 1787.1486762058255, 604.9797705519301, 1061.9846861243063, 4472.136425937007], [936, 937, 938, 939, 940, 941, 942, 943, 944, 945, 946, 947, 948, 949, 950, 951, 952, 953, 954, 955, 956, 957, 958, 959]], [1, 7510, [61596, 61719, 61822, 61917, 62019, 62120, 62238, 62332, 62426, 62521, 62615, 62718, 62797], [35490.038, 35464.725, 35470.75, 35479.178, 35500.172, 35489.142, 35444.742, 35469.342, 35514.822, 35490.589, 35471.88, 35542.931, 35471.211], [41816.136, 41854.782, 41821.27, 41836.252, 41840.34, 41875.152, 41878.275, 41845.954, 41843.463, 41862.734, 41836.961, 41869.541, 41871.045], [6.942, 7.875, 7.919, 9.084, 11.018, 11.204, 13.589, 9.097, 17.506, 24.443, 24.104, 12.754, 27.837], [3051.1801311915365, 3000.4781852210454, 2937.075871202195, 2958.3032411298786, 1808.840561060088, 2079.6329732422196, 2358.437506622067, 2136.877122684681, 1595.599943447256, 966.6128428046567, 789.7063864343384, 521.1154495648118, 750.9140174546421], [934, 935, 936, 937, 938, 939, 940, 941, 942, 943, 944, 945, 946]], [5, 7513, [61924, 62026, 62132, 62246, 62336, 62432], [39335.291, 39481.741, 39540.1, 39345.887, 39348.766, 39389.952], [56601.841, 56519.691, 56513.414, 56565.109, 56594.925, 56609.152], [13.121, 31.22, 38.915, 15.959, 14.126, 19.354], [1881.6720077240795, 5788.370667027563, 2316.599064961203, 1301.050996224043, 1461.943620964636, 631.9800919287156], [937, 938, 939, 940, 941, 942]], [8, 7517, [61839, 61936, 62037, 62143, 62254, 62343, 62440, 62540, 62635, 62735, 62810, 62897, 62990, 63088], [44524.978, 44490.774, 44362.783, 44321.154, 44464.41, 44335.159, 44372.717, 44357.613, 44242.883, 44262.803, 44231.203, 44230.429, 44291.841, 44266.52], [68153.896, 68220.487, 68294.353, 68293.638, 68190.749, 68308.333, 68260.13, 68304.708, 68305.044, 68388.028, 68332.151, 68294.425, 68321.353, 68356.147], [32.348, 21.947, 20.129, 24.106, 27.431, 29.105, 24.252, 27.218, 16.8, 14.084, 12.381, 16.277, 15.349, 21.186], [740.5531799748711, 1870.5950329922612, 13355.739596547679, 7936.659373835729, 2108.973877290786, 2318.909663555068, 6612.485470968559, 3179.14131502632, 1138.5531563235545, 1211.7494001078996, 1783.7038308420438, 2000.2692999516469, 2088.1788596698684, 881.3661499001479], [936, 937, 938, 939, 940, 941, 942, 943, 944, 945, 946, 947, 948, 949]], [2, 7521, [61963, 62071, 62183, 62285, 62381, 62482, 62573, 62676], [14994.126, 14956.218, 15136.081, 15007.998, 15104.562, 15046.385, 15093.188, 15140.004], [53931.9, 53956.144, 53950.18, 53829.227, 53849.678, 53851.44, 53887.204, 53895.406], [31.712, 31.7, 31.064, 25.623, 29.771, 16.103, 27.886, 21.843], [960.7012289140172, 4872.196949642319, 3222.7664390164305, 614.3545089004863, 1627.7564487495451, 1156.4861254409584, 2306.9672116030392, 1574.4799076844174], [938, 939, 940, 941, 942, 943, 944, 945]], [7, 7550, [62051, 62158, 62264, 62352, 62456, 62549, 62650, 62745, 62819, 62907, 63000, 63096], [4663.163, 4635.072, 4687.101, 4653.034, 4731.364, 4620.812, 4646.234, 4633.458, 4591.015, 4718.624, 4659.183, 4709.424], [64691.445, 64741.595, 64695.354, 64743.154, 64796.709, 64688.172, 64757.465, 64721.301, 64727.521, 64755.232, 64722.079, 64764.237], [22.452, 13.885, 17.671, 19.598, 27.428, 17.7, 16.042, 12.79, 13.986, 26.057, 15.567, 29.298], [1415.2246631553528, 3230.5003970451958, 1413.0424493586067, 2059.759814003986, 941.9153172844208, 808.6505414190433, 1149.151191501871, 1300.302864339534, 2400.2708437087317, 5619.070641868027, 1614.3678572105168, 2211.91791094795], [939, 940, 941, 942, 943, 944, 945, 946, 947, 948, 949, 950]], [2, 7553, [62070, 62182, 62287, 62380, 62481, 62572, 62675], [14975.832, 15083.91, 15092.113, 15074.492, 15071.91, 15072.891, 15078.224], [52777.287, 52778.901, 52779.893, 52773.523, 52791.368, 52793.807, 52777.817], [26.951, 7.994, 8.874, 11.42, 9.622, 11.714, 6.349], [6163.617834948419, 2943.6306207784673, 2657.3959760775892, 2312.2467968820183, 2373.0879189857915, 1438.943015460051, 1865.4786273922703], [939, 940, 941, 942, 943, 944, 945]], [7, 7564, [62353, 62457, 62550, 62652, 62746, 62820, 62908, 63001, 63097, 63188, 63275, 63367, 63449], [4724.69, 4737.403, 4729.03, 4728.615, 4724.517, 4732.315, 4755.537, 4698.964, 4736.15, 4675.197, 4655.383, 4681.184, 4696.06], [66453.567, 66427.172, 66456.62, 66428.393, 66418.122, 66496.391, 66441.188, 66450.063, 66425.661, 66482.149, 66476.114, 66561.473, 66385.404], [11.198, 9.361, 12.707, 12.351, 11.706, 20.963, 17.622, 14.623, 8.947, 26.632, 31.845, 27.326, 15.858], [1971.992512943368, 1808.2974667339688, 1782.9226541420715, 2065.22466781488, 2038.453062998292, 5430.359937663838, 1682.877249842958, 2004.336273050048, 1843.0716148848283, 2511.470397942972, 1979.840570502191, 2794.206607943094, 1183.3501062804457], [942, 943, 944, 945, 946, 947, 948, 949, 950, 951, 952, 953, 954]], [4, 7574, [62386, 62487, 62578, 62678, 62767, 62847, 62936, 63025, 63120, 63213, 63303, 63391, 63479, 63562, 63637, 63717, 63783, 63847, 63920, 63996, 64066, 64140, 64214], [18974.137, 18993.403, 18978.675, 18908.397, 18857.017, 18877.575, 18825.65, 19037.288, 18931.466, 19053.404, 19038.052, 18965.27, 18940.346, 19040.208, 19118.174, 19109.388, 19142.548, 19222.418, 19220.873, 19037.744, 19018.381, 19004.481, 18909.862], [57081.506, 57121.634, 57204.107, 57346.286, 57370.23, 57354.939, 57421.978, 57438.375, 57279.613, 57333.939, 57285.19, 57252.943, 57134.861, 57198.165, 57214.487, 57252.807, 57219.593, 57275.336, 57343.717, 57423.046, 57225.508, 57155.348, 57067.762], [14.929, 19.448, 25.571, 21.04, 17.154, 26.333, 12.983, 37.18, 21.838, 17.791, 14.722, 20.207, 28.982, 28.087, 28.342, 30.554, 33.954, 41.055, 26.346, 35.933, 20.116, 30.857, 13.566], [1375.6801024519866, 2191.1583493101034, 5375.289823544213, 7033.482865840767, 3495.3468533876553, 3370.2772853358883, 1971.1246882232754, 9295.060612735968, 10368.375470284873, 32837.170400828465, 24861.437815803652, 16082.239027799298, 2328.329895575802, 3057.4612799357424, 1842.876610797924, 1755.6538946334163, 3395.7225893886875, 1211.8963267773768, 633.8163824391346, 3574.398450287098, 14029.144221798364, 4478.607840088909, 935.8617068059799], [942, 943, 944, 945, 946, 947, 948, 949, 950, 951, 952, 953, 954, 955, 956, 957, 958, 959, 960, 961, 962, 963, 964]], [3, 7582, [62221, 62316, 62412, 62508, 62601, 62703], [27887.902, 27720.309, 27727.832, 27801.625, 27766.863, 27760.815], [53637.158, 53711.782, 53771.104, 53727.944, 53777.424, 53848.87], [8.786, 24.693, 20.14, 16.599, 13.662, 10.827], [2968.8760336115884, 10074.993974824309, 8729.591601501497, 8390.497008920698, 7446.778656618044, 2587.095038892774], [940, 941, 942, 943, 944, 945]], [6, 7611, [62701, 62783, 62864, 62954, 63047, 63141, 63231, 63321, 63409], [26246.992, 26238.338, 26189.232, 26249.507, 26243.847, 26234.924, 26072.975, 26027.692, 26046.506], [62565.567, 62556.661, 62568.376, 62537.647, 62508.025, 62504.356, 62606.875, 62614.141, 62627.747], [7.639, 7.222, 7.524, 6.931, 9.81, 15.076, 12.715, 9.621, 10.896], [3431.492119632103, 4114.563286602105, 6117.11915101721, 4169.895195419115, 6629.692679330505, 5291.593024534272, 1256.3812027636993, 1591.7070713165674, 1316.926915522125], [945, 946, 947, 948, 949, 950, 951, 952, 953]], [7, 7613, [62648, 62744, 62818, 62906, 62999, 63094, 63186], [4210.554, 4360.538, 4419.752, 4441.702, 4470.58, 4465.598, 4430.01], [65821.997, 65731.906, 65574.049, 65629.443, 65514.45, 65493.392, 65513.993], [21.641, 22.151, 26.385, 28.528, 14.656, 22.774, 25.797], [834.0512095460598, 20612.90583295267, 1229.3491805727606, 3397.6267679129473, 895.026688643043, 1045.220338366953, 754.2344355869556], [945, 946, 947, 948, 949, 950, 951]], [2, 7638, [62765, 62842, 62931, 63022, 63116], [14741.457, 14719.145, 14784.208, 14807.414, 14805.678], [54231.488, 54233.315, 54377.439, 54381.645, 54466.135], [15.048, 14.437, 16.314, 17.395, 22.357], [3162.7533687589007, 2851.4262280815783, 2547.399552486238, 3671.735955034062, 3250.6404887626427], [946, 947, 948, 949, 950]], [0, 7645, [62777, 62859, 62948, 63039, 63134, 63225], [23911.428, 23924.893, 23940.628, 23891.841, 23941.765, 23841.222], [11803.164, 11776.566, 11745.423, 11768.635, 11811.568, 11860.344], [16.833, 33.155, 21.784, 23.161, 23.242, 18.253], [1971.3094564171363, 1227.1183326014507, 1197.3790927001241, 872.2535057513921, 1954.0762019468991, 875.9090475350297], [946, 947, 948, 949, 950, 951]], [3, 7651, [62958, 63050, 63144, 63234, 63324, 63412], [27382.093, 27399.02, 27418.864, 27426.216, 27494.135, 27663.224], [53248.654, 53210.36, 53245.657, 53215.353, 53166.063, 53061.399], [9.085, 15.795, 12.449, 18.682, 16.864, 37.017], [2798.9836462175813, 3484.6689026064164, 2999.5658228575135, 3666.818367125478, 4458.989598557972, 2335.7630555211927], [948, 949, 950, 951, 952, 953]], [5, 7660, [62802, 62890, 62983, 63080, 63170], [39961.818, 39931.612, 39928.043, 39861.394, 39810.877], [56461.689, 56520.136, 56522.274, 56400.145, 56517.443], [21.86, 28.773, 35.586, 28.775, 16.365], [850.1527563881772, 1226.6202872893339, 1282.033201718584, 2221.061132491431, 1041.9193375450868], [946, 947, 948, 949, 950]], [7, 7662, [63276, 63365, 63448, 63533, 63619, 63702, 63765], [4710.613, 4601.11, 4645.177, 4679.223, 4693.138, 4659.415, 4689.184], [64723.591, 64680.986, 64665.362, 64712.334, 64755.415, 64699.106, 64678.642], [20.95, 20.503, 18.216, 15.929, 19.725, 22.266, 21.748], [2770.858774445042, 1358.35102797698, 1035.7765305015616, 1108.1832438048914, 3935.890825185155, 1782.6005286411937, 933.8381078568304], [952, 953, 954, 955, 956, 957, 958]], [2, 7670, [63203, 63298, 63386, 63474, 63556, 63631, 63714], [15158.032, 15138.791, 15052.969, 15183.48, 15120.493, 15119.609, 15064.072], [54465.184, 54558.234, 54530.403, 54541.166, 54590.389, 54514.75, 54529.714], [32.092, 22.745, 20.307, 31.06, 32.475, 25.87, 30.354], [1565.9900324872242, 1263.3371448120383, 577.254608020747, 3544.001673458502, 1397.4703733353815, 1516.9571420543018, 2033.9337932203703], [951, 952, 953, 954, 955, 956, 957]], [4, 7671, [63209, 63301, 63390, 63478, 63561], [18842.992, 18781.321, 18887.794, 18816.929, 18779.221], [59105.632, 59071.682, 59142.653, 59097.424, 59072.621], [31.626, 23.755, 16.611, 17.147, 14.935], [1133.62781538619, 650.8357360571845, 656.7300858036901, 2404.319814840298, 425.0797427469186], [951, 952, 953, 954, 955]], [6, 7676, [63140, 63232, 63322, 63410, 63497, 63577, 63656], [26148.095, 26176.463, 26126.12, 26171.917, 26165.695, 26143.788, 26148.192], [61422.522, 61441.548, 61393.039, 61427.11, 61414.641, 61456.454, 61437.026], [19.528, 13.531, 10.233, 27.668, 18.804, 13.108, 18.241], [794.4626405050842, 1642.228071564101, 1779.4560240932046, 1641.2392391890537, 1489.3121497920617, 1597.1191638760683, 1340.0895834642479], [950, 951, 952, 953, 954, 955, 956]], [5, 7687, [63350, 63434, 63518, 63605, 63686], [39871.669, 39742.695, 39881.378, 39876.358, 39878.014], [56416.021, 56598.781, 56531.584, 56437.307, 56496.656], [28.4, 28.7, 26.57, 32.957, 23.392], [683.0210803905011, 909.702298773211, 5032.021928205099, 1350.7534743667095, 2213.3248520264233], [952, 953, 954, 955, 956]], [1, 7720, [63511, 63597, 63678, 63752, 63809], [35743.193, 35736.136, 35743.017, 35745.159, 35762.902], [41223.655, 41215.813, 41221.202, 41195.879, 41238.002], [12.587, 26.004, 22.83, 25.815, 9.859], [1310.8537400424477, 768.1924705625862, 1145.5385037990902, 2321.9566078411494, 526.5320099284035], [954, 955, 956, 957, 958]], [7, 7725, [63364, 63447, 63532, 63618, 63701, 63764, 63823, 63893, 63968, 64041, 64116, 64192, 64268], [4427.913, 4424.673, 4331.166, 4499.125, 4461.731, 4490.458, 4472.234, 4510.989, 4542.506, 4494.503, 4477.525, 4451.053, 4484.32], [65542.607, 65563.101, 65700.97, 65558.521, 65547.165, 65533.9, 65525.085, 65558.734, 65520.826, 65548.051, 65576.339, 65550.814, 65554.785], [25.756, 32.073, 39.892, 16.923, 19.159, 20.264, 15.58, 24.028, 13.449, 26.258, 23.34, 24.195, 16.781], [863.0746308556973, 5508.33290240604, 2017.5700661735189, 1341.294135450011, 1659.043123047425, 1022.7061047633122, 1362.0631197155049, 1864.002877024264, 1032.1683790148884, 1169.0798164559737, 1059.8137885364026, 1330.9090732404713, 2056.392037303121], [953, 954, 955, 956, 957, 958, 959, 960, 961, 962, 963, 964, 965]], [4, 7729, [63476, 63560, 63635, 63716, 63782, 63846, 63917, 63994, 64064, 64138, 64213, 64288, 64356, 64424, 64490, 64560, 64640, 64715, 64791], [18367.397, 18366.037, 18383.652, 18369.313, 18394.062, 18374.552, 18373.995, 18386.377, 18364.8, 18375.745, 18355.489, 18380.748, 18377.079, 18385.274, 18368.942, 18412.444, 18384.401, 18359.463, 18363.985], [56499.09, 56516.536, 56502.657, 56471.216, 56479.528, 56480.153, 56480.831, 56411.908, 56492.924, 56530.23, 56504.39, 56491.008, 56479.55, 56498.988, 56465.806, 56477.898, 56488.606, 56508.726, 56528.625], [10.809, 10.964, 10.223, 12.696, 11.607, 10.173, 10.69, 29.762, 10.159, 12.077, 10.402, 11.072, 11.437, 9.017, 26.005, 21.836, 20.099, 22.305, 18.86], [2659.6574058119404, 2161.646483653266, 2161.449054694546, 3467.7384455156343, 3460.600857794342, 2754.9661860676556, 2399.9161933080677, 1875.7699472508684, 2730.229501759448, 1603.6130709379906, 2090.351881999544, 2454.388590568846, 1929.6948052381629, 1955.7959543875784, 1244.4605460030427, 1200.527120599049, 1764.8147085427074, 1237.0527816666083, 894.4432639159712], [954, 955, 956, 957, 958, 959, 960, 961, 962, 963, 964, 965, 966, 967, 968, 969, 970, 971, 972]], [6, 7737, [63659, 63733, 63797, 63865, 63935, 64009, 64080, 64159], [26279.873, 26300.214, 26285.183, 26245.062, 26270.112, 26288.708, 26263.442, 26308.315], [62196.183, 62224.556, 62187.566, 62196.166, 62179.609, 62171.744, 62188.082, 62217.055], [21.676, 7.06, 8.05, 15.301, 10.306, 7.257, 9.657, 22.661], [1250.9177779386391, 2556.61143452306, 2303.507700821142, 1221.984654954617, 1621.572507680223, 1890.9859946482786, 2926.9075880091477, 1130.265733890899], [956, 957, 958, 959, 960, 961, 962, 963]], [1, 7742, [63596, 63676, 63751, 63808, 63878, 63944, 64022, 64097, 64173, 64245, 64323, 64388, 64453, 64518, 64599], [35464.605, 35429.597, 35482.507, 35326.301, 35472.244, 35484.084, 35488.138, 35487.243, 35480.087, 35480.37, 35435.702, 35493.97, 35408.534, 35438.037, 35466.156], [41843.215, 41855.75, 41861.566, 41802.919, 41841.19, 41863.142, 41848.871, 41831.981, 41894.542, 41832.795, 41852.48, 41885.168, 41819.736, 41843.533, 41839.387], [28.56, 27.051, 9.516, 28.37, 29.783, 14.618, 15.502, 16.039, 12.987, 17.43, 8.821, 12.799, 16.908, 17.598, 14.403], [1972.2037448548692, 3249.559335670435, 985.2056775122808, 1679.353226148027, 1027.7808411802018, 1224.9063426106209, 1539.658717728941, 1370.422393884528, 1448.4577111756448, 1399.4176608070886, 1642.5209295026366, 1014.2945312422387, 1531.446163064571, 1374.0912516758399, 1277.3400257332223], [955, 956, 957, 958, 959, 960, 961, 962, 963, 964, 965, 966, 967, 968, 969]], [6, 7757, [63795, 63863, 63933, 64007, 64079, 64158, 64233, 64310, 64377, 64441, 64506, 64582, 64659, 64737, 64806, 64873, 64943, 65011, 65081, 65156, 65223, 65288, 65354, 65419, 65480, 65537, 65595, 65655, 65711, 65761, 65825, 65891, 65955, 66015, 66066, 66129, 66190], [26148.871, 26050.998, 25972.687, 25976.626, 25988.79, 26028.189, 26131.13, 26149.575, 26183.365, 26117.875, 26202.912, 26159.637, 26156.625, 26091.495, 26139.527, 26113.945, 26103.781, 26157.167, 26140.318, 26121.055, 26168.802, 26150.989, 26167.113, 26205.637, 26195.086, 26077.797, 26115.087, 26103.425, 26100.215, 26131.156, 26113.708, 26167.902, 26162.226, 26149.001, 26171.004, 26167.615, 26194.053], [61437.457, 61448.473, 61471.676, 61479.418, 61458.227, 61496.935, 61455.053, 61484.434, 61464.874, 61427.458, 61460.929, 61422.648, 61436.964, 61451.185, 61470.879, 61464.532, 61475.118, 61456.139, 61488.497, 61467.526, 61439.858, 61459.292, 61473.788, 61436.154, 61435.319, 61450.634, 61439.935, 61426.337, 61424.955, 61446.399, 61414.007, 61417.214, 61448.136, 61431.843, 61434.566, 61483.341, 61429.633], [14.266, 18.534, 13.304, 11.173, 9.648, 17.507, 15.861, 36.161, 14.948, 15.055, 24.356, 15.115, 26.226, 24.327, 11.881, 13.457, 16.538, 13.944, 15.282, 17.216, 11.842, 16.016, 12.571, 12.894, 11.486, 13.914, 12.271, 9.592, 8.399, 8.676, 8.132, 18.914, 11.602, 11.229, 12.968, 13.766, 21.817], [1960.5966464468756, 5194.452205549132, 3212.956994890609, 4530.300369637184, 4262.829324478789, 3516.1150545268006, 2610.797306647218, 1324.8022552846242, 1313.7368014497733, 1684.90102487475, 1893.336692370599, 1307.0169735514135, 1725.0665143030794, 1544.9808250774968, 1295.6098499538484, 2800.934459447208, 3214.7219284258554, 2060.481007210143, 1288.9395765905342, 1752.8130426345788, 1780.199544916566, 2077.9267566006843, 1475.5748226500316, 1345.0892060500835, 942.1637818727279, 773.5389704614822, 2891.0355223765287, 3570.126648427402, 4181.454985896146, 3834.5657671210793, 2355.85200885967, 2468.5676180480964, 2149.8079741585198, 1719.1206585116, 1541.2186369865544, 1751.6049055107535, 1074.6264078413271], [958, 959, 960, 961, 962, 963, 964, 965, 966, 967, 968, 969, 970, 971, 972, 973, 974, 975, 976, 977, 978, 979, 980, 981, 982, 983, 984, 985, 986, 987, 988, 989, 990, 991, 992, 993, 994]], [1, 7765, [63945, 64023, 64099, 64174, 64246, 64325, 64389, 64454, 64519, 64600], [35790.897, 35789.326, 35750.452, 35730.297, 35730.374, 35722.61, 35758.112, 35672.453, 35781.175, 35827.197], [41212.129, 41182.596, 41206.523, 41204.995, 41189.045, 41179.806, 41260.314, 41171.542, 41198.006, 41189.98], [8.488, 29.995, 18.8, 19.261, 16.8, 22.702, 23.129, 28.479, 19.556, 13.577], [864.8308263683182, 1898.0799274381454, 1352.2904035419867, 1855.6861113346713, 1031.2693395807846, 1978.8985539138132, 1286.513561981872, 8445.032013524118, 1278.007171099466, 1082.5565375423714], [960, 961, 962, 963, 964, 965, 966, 967, 968, 969]], [4, 7775, [63918, 63995, 64065, 64139, 64215, 64291, 64358, 64425, 64491, 64562], [18870.255, 18892.44, 18879.891, 18890.716, 18901.946, 18888.108, 18874.292, 18894.177, 18869.448, 18840.329], [57900.524, 57906.196, 57891.741, 57896.342, 57933.902, 57922.916, 57900.777, 57919.415, 57915.011, 57908.184], [8.916, 10.361, 11.412, 8.053, 12.259, 11.049, 11.333, 9.243, 14.276, 19.525], [2251.9344981676236, 2294.045412201285, 2597.930531136065, 2753.7315215730077, 2729.200359980041, 2566.0125403079173, 2234.2485556099923, 1837.6522874480613, 1467.0372443217632, 528.0880637232108], [960, 961, 962, 963, 964, 965, 966, 967, 968, 969]], [5, 7795, [64103, 64179, 64252, 64329, 64396, 64460, 64525, 64610, 64678, 64760], [39330.875, 39339.927, 39354.052, 39377.166, 39313.143, 39365.974, 39379.54, 39405.701, 39383.568, 39370.812], [57950.108, 57947.35, 57972.678, 57986.412, 57949.877, 58000.773, 57990.844, 58003.495, 57985.053, 58031.165], [15.413, 18.694, 18.952, 15.02, 19.433, 15.585, 12.534, 13.639, 12.834, 14.179], [2891.5184259702237, 3995.871529469518, 1952.9698775109478, 2917.544704613365, 3552.0326861804188, 2905.400773330141, 1384.2414561821038, 1622.0447346018796, 2102.8899094857966, 1766.9225286476658], [962, 963, 964, 965, 966, 967, 968, 969, 970, 971]], [2, 7800, [64134, 64210, 64285, 64352, 64421, 64487, 64559, 64636, 64711, 64789, 64853, 64922, 64993, 65057, 65129, 65202, 65270, 65329, 65398, 65453, 65512, 65577, 65634, 65691, 65743, 65806, 65872, 65933], [14651.125, 14631.05, 14638.957, 14680.144, 14722.781, 14662.451, 14666.154, 14700.648, 14686.987, 14693.583, 14718.801, 14658.219, 14676.426, 14680.189, 14669.862, 14745.298, 14705.239, 14656.37, 14631.426, 14686.152, 14645.189, 14675.45, 14676.725, 14671.13, 14663.537, 14667.027, 14657.654, 14641.42], [53839.804, 53755.491, 53805.905, 53831.244, 53769.646, 53790.058, 53838.864, 53831.467, 53828.55, 53816.067, 53837.058, 53819.486, 53788.927, 53880.624, 53824.87, 53824.599, 53880.635, 53814.077, 53839.768, 53866.41, 53827.4, 53818.919, 53839.779, 53813.794, 53805.031, 53816.46, 53796.736, 53898.813], [16.567, 11.709, 25.361, 18.403, 11.92, 17.599, 11.878, 11.632, 14.671, 14.128, 21.008, 19.381, 10.617, 19.134, 18.047, 21.572, 20.157, 14.515, 8.817, 17.209, 10.082, 13.008, 15.029, 12.767, 17.253, 10.8, 8.776, 12.443], [605.6638009697842, 518.0998432956068, 879.7782230683885, 1116.690528567107, 456.44396274998326, 1153.4494088325048, 2021.3771754346917, 1275.6250881801373, 2593.949878978769, 1145.3164215134286, 1737.6927977348575, 1420.748023846829, 1126.4201731426615, 3014.453443545053, 1764.7174566862527, 3040.70694315936, 1731.1683924225388, 2069.8119003045463, 1315.2585910326582, 1967.5591430347463, 2073.836798950559, 3282.851575248782, 2129.7355958498683, 1657.71266437865, 1931.3818763401864, 1719.2725842931795, 2874.70872593031, 74809.35636926677], [963, 964, 965, 966, 967, 968, 969, 970, 971, 972, 973, 974, 975, 976, 977, 978, 979, 980, 981, 982, 983, 984, 985, 986, 987, 988, 989, 990]], [8, 7823, [64402, 64466, 64533, 64614, 64684, 64766, 64834, 64900, 64970], [43797.21, 43854.525, 43862.059, 43809.991, 43837.846, 43840.354, 43817.756, 43852.576, 43830.446], [70168.63, 70166.372, 70126.787, 70155.791, 70154.191, 70088.532, 70090.777, 70157.924, 70172.818], [21.116, 25.175, 24.009, 8.79, 14.67, 13.708, 21.673, 22.237, 24.4], [1002.2614810973204, 710.8510766023373, 1202.7478854316028, 911.4747123777244, 1439.363405951585, 763.4545920594708, 1800.4292502720798, 1312.360787009216, 1255.611286566383], [966, 967, 968, 969, 970, 971, 972, 973, 974]], [7, 7825, [64270, 64342, 64409, 64473, 64543], [4700.823, 4693.993, 4662.439, 4632.265, 4626.149], [64789.678, 64653.094, 64690.541, 64718.808, 64776.412], [26.242, 23.201, 36.569, 29.927, 20.953], [2352.486335326409, 1102.2246051682164, 1371.550844311276, 699.215604273978, 712.0096122695148], [965, 966, 967, 968, 969]], [7, 7842, [64407, 64474, 64541, 64622, 64695, 64776], [4547.273, 4663.38, 4488.114, 4478.969, 4456.087, 4490.453], [65606.082, 65449.554, 65558.327, 65532.499, 65543.138, 65545.757], [11.882, 20.072, 26.326, 8.027, 10.241, 15.619], [2174.9613259977937, 2101.1343778028, 1269.4550530334584, 1362.4240444640968, 1446.4601907670449, 2147.7180706384943], [967, 968, 969, 970, 971, 972]], [6, 7872, [64803, 64870, 64941, 65009, 65079, 65154, 65221, 65286, 65353, 65417], [25453.971, 25470.218, 25477.712, 25515.307, 25490.408, 25457.796, 25490.103, 25482.627, 25470.709, 25501.575], [64030.992, 63940.328, 63948.206, 63947.219, 63966.068, 63918.45, 63939.444, 63936.176, 63954.547, 63942.859], [21.308, 10.401, 14.424, 8.928, 11.858, 13.036, 12.807, 8.496, 11.937, 21.789], [671.2406276585992, 1413.987321745075, 1712.304610023875, 1450.2355299423934, 1920.9404755845796, 1538.8467959148734, 1720.376806209186, 2176.7965305880366, 1177.8599155787608, 1239.2263896239458], [972, 973, 974, 975, 976, 977, 978, 979, 980, 981]], [1, 7878, [64671, 64752, 64823, 64886, 64957, 65024], [35352.119, 35457.734, 35597.655, 35550.383, 35597.72, 35697.991], [41476.376, 41582.921, 41468.414, 41437.311, 41422.791, 41543.78], [12.722, 30.679, 22.084, 29.173, 31.245, 22.831], [1402.8209098291322, 6652.585937607991, 25713.755943978522, 10311.918364719535, 9184.905896758024, 34069.77228445514], [970, 971, 972, 973, 974, 975]], [7, 7904, [64980, 65045, 65115, 65188, 65256, 65315], [4462.36, 4477.787, 4467.225, 4453.197, 4457.086, 4448.683], [65553.995, 65538.974, 65550.429, 65541.113, 65552.906, 65522.224], [14.577, 17.904, 13.058, 13.979, 21.92, 20.339], [1352.3589625359357, 1010.2544053737574, 2771.240537520467, 1497.9522419652078, 1536.2332999274822, 633.7828998889237], [975, 976, 977, 978, 979, 980]], [1, 7918, [65095, 65172, 65235, 65299, 65364, 65428, 65486, 65543, 65602, 65663], [35791.909, 35749.457, 35763.937, 35822.024, 35768.508, 35759.305, 35774.145, 35774.89, 35779.563, 35758.817], [41162.174, 41138.697, 41128.679, 41053.333, 41196.167, 41186.491, 41164.252, 41186.739, 41136.994, 41184.993], [25.562, 19.527, 19.321, 27.279, 19.496, 11.306, 11.064, 22.442, 18.59, 12.989], [2210.567637972894, 3087.6423035247954, 2288.3075438482915, 1946.0362209605967, 1254.6897488186032, 486.0908442567656, 2595.702796755642, 2056.83612384474, 1217.0658363469531, 1473.365789528267], [976, 977, 978, 979, 980, 981, 982, 983, 984, 985]], [0, 7928, [65284, 65349, 65414, 65476, 65533], [24335.928, 24357.19, 24360.42, 24418.835, 24345.946], [11272.854, 11264.041, 11238.484, 11248.842, 11252.083], [21.909, 15.317, 19.662, 27.472, 22.546], [1671.3183783813747, 1556.6250613688833, 1465.639192136428, 569.4495653668336, 1027.4134787844148], [979, 980, 981, 982, 983]], [4, 7994, [65809, 65874, 65938, 65997, 66048, 66111, 66171, 66230, 66300, 66363, 66420, 66473, 66543, 66610, 66668, 66730, 66789, 66845, 66914], [18369.351, 18402.92, 18387.681, 18389.901, 18391.426, 18395.559, 18375.718, 18401.12, 18402.201, 18377.887, 18370.744, 18401.433, 18388.111, 18365.44, 18409.744, 18372.904, 18396.959, 18397.301, 18389.305], [56529.049, 56495.163, 56537.636, 56504.563, 56525.435, 56513.997, 56530.132, 56514.972, 56515.304, 56528.613, 56480.358, 56455.286, 56518.051, 56396.786, 56493.685, 56516.062, 56413.503, 56414.654, 56470.851], [13.001, 8.44, 9.318, 8.282, 10.952, 9.402, 9.058, 14.378, 11.309, 16.167, 31.202, 21.864, 16.555, 20.551, 15.286, 14.256, 40.605, 21.507, 12.669], [994.285034843106, 2695.8392907837874, 2803.7208611573506, 2684.079008166509, 2518.780605803258, 3031.8167074503226, 2586.8698159303653, 2802.3652017597105, 3189.13965481645, 1919.735961075904, 1892.878175620898, 2832.7412872065, 2086.083302300969, 7759.461172759968, 2633.163544953491, 1634.2407126893866, 1268.6464547122575, 1803.0778546677034, 1231.1121820278042], [988, 989, 990, 991, 992, 993, 994, 995, 996, 997, 998, 999, 1000, 1001, 1002, 1003, 1004, 1005, 1006]], [6, 7996, [65824, 65890, 65954, 66013, 66065], [25405.044, 25496.999, 25507.245, 25468.867, 25504.25], [63859.836, 63973.403, 63927.765, 63953.832, 63941.304], [30.66, 9.565, 9.787, 9.641, 8.378], [3445.4364109933495, 1763.9536135036897, 2362.959129466699, 1845.802520368614, 1510.000401038816], [988, 989, 990, 991, 992]], [7, 8009, [65854, 65916, 65981, 66039, 66092, 66155, 66214, 66281, 66348, 66408, 66460, 66524, 66595, 66654], [4752.405, 4661.547, 4637.547, 4621.224, 4637.061, 4621.126, 4626.891, 4625.856, 4603.457, 4595.18, 4622.39, 4624.094, 4622.807, 4633.203], [64824.028, 64763.092, 64730.683, 64733.26, 64726.645, 64720.939, 64739.079, 64724.658, 64737.261, 64735.965, 64748.352, 64703.019, 64733.201, 64750.69], [40.389, 11.949, 10.695, 14.093, 10.422, 16.617, 10.643, 11.959, 17.047, 8.768, 16.206, 11.764, 14.07, 17.869], [4707.879649802127, 967.14148467972, 1822.5934715929332, 1853.0632371685301, 2236.779484749419, 1766.1364523800232, 1678.063421294624, 1938.9240025338431, 968.6278668810572, 1688.2979049591247, 1145.5496841223878, 2232.3054607783333, 815.5045851946428, 724.6974323584602], [989, 990, 991, 992, 993, 994, 995, 996, 997, 998, 999, 1000, 1001, 1002]], [1, 8012, [65964, 66023, 66075, 66140, 66201, 66261, 66330], [35236.046, 35173.301, 35158.92, 35208.122, 35194.676, 35185.916, 35180.854], [40599.08, 40610.867, 40599.58, 40618.202, 40611.725, 40575.98, 40616.158], [22.506, 9.857, 12.757, 14.045, 11.0, 13.394, 19.762], [983.1435914615778, 2084.781321292062, 2116.7934739871143, 1313.8667153588021, 2303.292636389306, 1392.5386061588658, 946.8758866292843], [990, 991, 992, 993, 994, 995, 996]], [1, 8047, [66141, 66202, 66263, 66332, 66394, 66444, 66507, 66576, 66642, 66694, 66754, 66812, 66872, 66939, 67004, 67061, 67123, 67179], [35710.933, 35672.322, 35779.552, 35750.243, 35783.8, 35731.243, 35741.312, 35685.234, 35766.212, 35766.157, 35769.0, 35826.862, 35722.953, 35768.743, 35756.287, 35827.022, 35770.514, 35751.578], [41225.146, 41167.257, 41218.797, 41216.108, 41219.152, 41210.451, 41251.958, 41214.591, 41161.377, 41192.226, 41200.824, 41195.093, 41183.348, 41191.66, 41189.355, 41227.439, 41185.608, 41175.489], [14.535, 26.848, 15.191, 19.96, 12.21, 20.322, 15.995, 24.095, 27.481, 17.765, 22.636, 22.818, 22.502, 23.687, 22.916, 17.044, 24.135, 21.433], [804.99018446543, 1206.2482468115534, 15611.933485723754, 1293.8898405204363, 986.4962962498712, 1376.2393351293044, 1018.0045684977775, 2063.0514125735463, 682.5589517281693, 1303.3363486306298, 1190.9617241558828, 1609.9732779363271, 857.0870881809965, 2089.509042419479, 1443.5555229286872, 869.0120835180791, 1530.265623729759, 643.1997240364107], [993, 994, 995, 996, 997, 998, 999, 1000, 1001, 1002, 1003, 1004, 1005, 1006, 1007, 1008, 1009, 1010]], [5, 8069, [66447, 66512, 66579, 66645, 66701, 66758, 66816, 66877, 66945, 67009, 67067, 67127, 67183, 67243, 67300, 67359, 67415, 67479, 67545, 67595, 67645, 67702, 67747, 67804], [39676.855, 39748.365, 39778.441, 39758.107, 39797.857, 39678.928, 39648.899, 39653.443, 39639.441, 39655.328, 39655.533, 39617.412, 39710.565, 39730.553, 39762.352, 39678.346, 39720.036, 39740.864, 39633.681, 39570.006, 39630.501, 39704.433, 39658.233, 39656.925], [56444.328, 56400.717, 56374.464, 56463.906, 56461.607, 56514.009, 56539.671, 56562.495, 56601.282, 56566.443, 56546.518, 56546.742, 56503.786, 56539.728, 56538.398, 56506.317, 56545.794, 56534.276, 56492.021, 56460.881, 56527.53, 56593.727, 56564.696, 56480.943], [21.111, 18.656, 22.419, 23.214, 14.378, 13.481, 13.408, 12.707, 20.85, 18.547, 16.147, 18.014, 16.019, 16.466, 13.672, 19.349, 18.021, 17.489, 20.943, 23.377, 23.792, 13.218, 17.571, 26.932], [3852.5430863389493, 5932.403841128767, 2699.8792652396965, 2361.396880290414, 2820.783817840164, 4874.0906808221125, 3215.107501211735, 2797.0032976323555, 1306.1852938665556, 2592.615407101324, 2851.095563712061, 1865.2798945522902, 1412.2755349502652, 1386.45986095787, 1404.9530880240357, 2745.9163641737614, 2287.004944883301, 1343.1327703788718, 1980.4292031570512, 2459.624702004136, 1719.2950288359657, 693.0722155636034, 1513.6947684603056, 1486.4452192657948], [998, 999, 1000, 1001, 1002, 1003, 1004, 1005, 1006, 1007, 1008, 1009, 1010, 1011, 1012, 1013, 1014, 1015, 1016, 1017, 1018, 1019, 1020, 1021]], [1, 8087, [66505, 66573, 66639, 66691, 66752], [34945.022, 35006.366, 34979.95, 34990.515, 34938.093], [40193.658, 40345.047, 40356.478, 40310.782, 40217.648], [20.615, 32.278, 29.753, 26.156, 19.018], [731.3418607287773, 3330.2843305190627, 4890.642031455908, 3816.3720210037186, 1923.7104976198557], [999, 1000, 1001, 1002, 1003]], [3, 8096, [66563, 66628, 66682, 66746, 66802, 66863, 66930, 66993, 67052, 67116, 67170], [27342.007, 27388.331, 27393.967, 27389.187, 27393.902, 27391.444, 27366.267, 27392.0, 27348.667, 27389.744, 27361.923], [54224.41, 54252.622, 54212.773, 54252.433, 54206.294, 54243.956, 54232.457, 54235.931, 54249.697, 54249.084, 54240.338], [18.29, 18.941, 13.226, 10.845, 21.825, 10.383, 25.57, 10.473, 14.385, 12.989, 20.575], [1525.9392493649816, 1524.5066451875118, 1338.8744707168312, 1374.46358975809, 2468.159572723192, 1284.3501344892134, 901.2219590933447, 982.7063812541453, 921.7467754513191, 1441.368411116531, 1399.161875050488], [1000, 1001, 1002, 1003, 1004, 1005, 1006, 1007, 1008, 1009, 1010]], [2, 8116, [66728, 66784, 66841, 66909, 66968, 67035], [15373.325, 15337.173, 15331.787, 15477.211, 15350.371, 15342.618], [52530.818, 52521.197, 52553.512, 52445.241, 52561.314, 52593.227], [18.093, 38.235, 21.84, 24.903, 26.429, 20.938], [2096.0612010783134, 2086.013756147743, 1451.9787717826455, 3573.015930696795, 1169.6133685459902, 2808.7935687493305], [1003, 1004, 1005, 1006, 1007, 1008]], [6, 8121, [66860, 66929, 66991, 67051, 67115, 67168, 67224, 67283, 67341, 67398, 67456], [25375.195, 25369.037, 25377.058, 25367.525, 25387.755, 25361.227, 25369.288, 25373.868, 25354.705, 25380.035, 25375.272], [63766.77, 63779.193, 63768.825, 63792.341, 63772.735, 63750.295, 63755.51, 63764.905, 63743.735, 63783.953, 63815.847], [7.397, 9.883, 7.767, 10.314, 9.748, 7.094, 8.164, 10.947, 11.576, 18.747, 27.19], [2200.0152080487865, 2201.99632022739, 2574.7453829574583, 2302.3590356910163, 1989.4179210515658, 2844.9348610167685, 2588.381205474952, 2090.838198752738, 1649.8583059079363, 1511.2066593780448, 2005.5997099414092], [1005, 1006, 1007, 1008, 1009, 1010, 1011, 1012, 1013, 1014, 1015]], [3, 8122, [66747, 66805, 66864, 66933, 66994, 67054, 67118, 67172, 67227], [28024.729, 27864.918, 27945.381, 27899.851, 27932.38, 27852.612, 27845.01, 27853.407, 27875.536], [53611.045, 53585.088, 53533.909, 53547.81, 53580.413, 53562.347, 53521.327, 53541.763, 53571.206], [19.088, 25.999, 19.823, 22.081, 18.248, 16.638, 14.76, 11.702, 21.371], [608.9788367824164, 973.2457957818265, 1936.481938482035, 2481.9164599940955, 1455.496215767334, 1961.0460600133677, 2899.5529060943786, 5312.140552452032, 1628.9142458034794], [1003, 1004, 1005, 1006, 1007, 1008, 1009, 1010, 1011]], [9, 8127, [66702, 66759, 66817, 66879, 66947, 67010], [40063.924, 40069.704, 40003.323, 40048.985, 40026.758, 40106.08], [76482.071, 76466.817, 76474.666, 76457.278, 76456.503, 76486.515], [17.877, 14.455, 14.195, 17.162, 13.984, 29.798], [3725.0251848506377, 1455.568221907752, 1002.6004652188652, 1752.6499473968527, 1166.0733753958434, 1071.2439469604476], [1002, 1003, 1004, 1005, 1006, 1007]], [8, 8191, [67601, 67650, 67707, 67751, 67807, 67857, 67906], [43900.079, 43870.332, 43898.894, 43890.945, 43895.746, 43888.197, 43849.777], [70441.348, 70437.766, 70441.32, 70446.976, 70437.432, 70446.316, 70429.454], [15.424, 22.643, 9.893, 18.427, 19.823, 16.184, 22.122], [2039.3816144248672, 2248.601181323247, 1527.5418056530953, 1667.7695778923207, 2460.7733433458347, 2027.3151935495441, 1333.1959228690018], [1017, 1018, 1019, 1020, 1021, 1022, 1023]], [1, 8232, [67852, 67900, 67962, 68013, 68064, 68119, 68164], [35761.525, 35790.397, 35742.444, 35753.599, 35756.655, 35804.173, 35748.595], [41018.515, 40949.625, 41076.622, 40985.279, 41054.723, 41066.93, 41034.898], [16.355, 24.2, 21.951, 26.011, 25.098, 19.339, 17.309], [1003.7458424891188, 1456.2908248341587, 2007.8534906707416, 1987.8852560400126, 556.8329701354006, 1259.4910298565162, 898.9719195237212], [1022, 1023, 1024, 1025, 1026, 1027, 1028]], [1, 8257, [68011, 68062, 68118, 68161, 68206, 68245, 68291, 68342, 68403, 68452, 68506, 68563, 68617, 68674], [35179.136, 35181.511, 35170.67, 35150.284, 35159.989, 35174.648, 35122.535, 35126.032, 35159.03, 35172.378, 35176.681, 35188.871, 35162.75, 35144.758], [41671.284, 41669.69, 41676.249, 41663.985, 41671.115, 41684.957, 41665.544, 41682.469, 41657.964, 41677.539, 41643.685, 41672.107, 41683.348, 41661.204], [14.751, 8.589, 9.21, 12.321, 15.39, 5.858, 6.245, 23.983, 14.969, 9.239, 16.057, 12.288, 9.414, 13.927], [1684.0289081950882, 2315.4781204196, 1821.5635160179418, 1730.751525761214, 938.8370918687843, 1985.1209918673912, 1111.0015619943024, 1205.9240184832518, 1571.0773394749756, 1849.1594041867518, 2180.1964099222982, 1610.1378144719931, 2088.2216184833032, 1003.0853078589231], [1025, 1026, 1027, 1028, 1029, 1030, 1031, 1032, 1033, 1034, 1035, 1036, 1037, 1038]], [7, 8265, [68213, 68255, 68302, 68360, 68414, 68465], [4450.313, 4418.53, 4456.045, 4341.419, 4428.089, 4441.659], [65537.616, 65556.466, 65558.26, 65567.171, 65562.672, 65499.721], [15.248, 9.134, 22.907, 17.952, 17.044, 16.877], [1704.5640142481402, 2115.7704981697484, 1244.8445411728894, 599.9614579395219, 1710.56577564531, 1011.9490204440035], [1030, 1031, 1032, 1033, 1034, 1035]], [8, 8282, [68296, 68352, 68408, 68461, 68518, 68573, 68631, 68680, 68730, 68781, 68831, 68874, 68928, 68990], [43785.219, 43760.749, 43739.098, 43780.524, 43839.669, 43817.629, 43754.23, 43699.871, 43717.149, 43622.23, 43636.04, 43662.037, 43591.284, 43527.509], [70408.042, 70353.538, 70399.557, 70401.853, 70391.497, 70379.422, 70395.504, 70377.583, 70364.453, 70326.819, 70391.15, 70336.596, 70298.562, 70294.265], [19.354, 10.688, 10.196, 8.629, 12.066, 10.78, 10.78, 12.391, 13.179, 20.685, 9.4, 8.063, 20.597, 20.781], [1414.0587708451894, 2053.210304594788, 1958.5583436025788, 1858.078234119875, 2004.7979691108492, 1951.1241284524137, 2131.950349231495, 2027.3253977797633, 1202.8916773890169, 2400.788016142722, 2104.2308407329274, 1546.7641548169445, 3062.8499340910716, 3689.3732235520265], [1031, 1032, 1033, 1034, 1035, 1036, 1037, 1038, 1039, 1040, 1041, 1042, 1043, 1044]], [2, 8327, [68701, 68749, 68799, 68844, 68894, 68949, 69007, 69059, 69112, 69169, 69225], [15390.196, 15492.361, 15442.33, 15432.946, 15449.614, 15454.588, 15450.476, 15454.632, 15440.802, 15473.797, 15444.108], [54481.809, 54427.11, 54496.411, 54451.105, 54471.1, 54457.571, 54483.923, 54461.448, 54467.427, 54456.758, 54433.443], [23.563, 31.226, 13.888, 17.532, 13.894, 13.82, 9.977, 13.02, 26.552, 11.47, 20.983], [1668.715316261615, 838.2270442119897, 1557.854545270589, 1047.5519570559713, 1268.6429727513369, 1700.6957365847945, 1547.1050591845622, 2394.750925193125, 2066.629492171309, 1989.2356285552014, 2180.399621746202], [1039, 1040, 1041, 1042, 1043, 1044, 1045, 1046, 1047, 1048, 1049]], [5, 8335, [68776, 68827, 68872, 68925, 68989], [39934.315, 39778.181, 39909.409, 39939.928, 39938.451], [57966.149, 57809.143, 57944.15, 57946.257, 57969.936], [25.654, 7.754, 17.533, 16.158, 19.875], [1018.2596681943843, 4515.075226055058, 1092.5963790759142, 1873.8415662284845, 985.8736371769103], [1040, 1041, 1042, 1043, 1044]], [0, 8364, [69023, 69075, 69129, 69183, 69241, 69298, 69355], [24729.295, 24521.964, 24653.78, 24675.442, 24669.757, 24666.742, 24766.03], [11600.922, 11680.954, 11555.074, 11647.417, 11553.842, 11505.194, 11546.631], [25.374, 17.358, 36.006, 24.55, 28.079, 30.56, 31.695], [5848.335209356315, 391.80485264802087, 1563.6620897500025, 1125.617908676552, 557.9184596958944, 4173.997321730053, 1902.9939972790419], [1045, 1046, 1047, 1048, 1049, 1050, 1051]], [3, 8366, [68971, 69026, 69078, 69130, 69189], [27447.954, 27409.243, 27444.2, 27457.861, 27435.671], [54735.622, 54745.115, 54754.39, 54737.222, 54774.324], [14.235, 9.119, 9.183, 10.928, 14.277], [2365.2644865099983, 2585.7175015000234, 2256.165762259839, 2334.361782045196, 1354.7564061344924], [1044, 1045, 1046, 1047, 1048]], [1, 8379, [69086, 69141, 69198, 69252, 69310, 69366, 69414, 69465], [35389.381, 35259.592, 35283.901, 35267.003, 35267.238, 35270.511, 35234.493, 35292.384], [41087.578, 41130.458, 41129.527, 41098.953, 41017.104, 41028.467, 41029.759, 41058.914], [15.986, 18.499, 7.842, 14.856, 12.561, 15.116, 14.414, 20.631], [1431.9412039193946, 1288.8285880851618, 2075.2011916800207, 1691.2189065663567, 1921.7658603285029, 1700.4782750756294, 1883.3358325942231, 1118.182828019248], [1046, 1047, 1048, 1049, 1050, 1051, 1052, 1053]], [5, 8381, [69091, 69148, 69206, 69257, 69318], [39923.008, 39961.519, 39905.801, 39891.177, 39915.865], [57985.176, 57943.098, 57918.37, 57956.649, 57960.322], [23.835, 7.965, 18.77, 12.878, 23.975], [901.5152814100325, 915.3987429577874, 1586.006081935355, 1228.6056787670623, 2038.971461626039], [1046, 1047, 1048, 1049, 1050]], [6, 8395, [69245, 69301, 69358, 69407, 69452, 69505, 69547, 69595, 69644], [26168.336, 26215.953, 26220.656, 26182.556, 26244.438, 26218.073, 26198.244, 26244.505, 26225.501], [61949.875, 61966.848, 61934.977, 61963.408, 61969.717, 61962.17, 61930.131, 61960.074, 61976.039], [13.203, 8.845, 20.818, 16.583, 29.752, 18.108, 17.449, 18.746, 14.126], [827.8470208581335, 1997.5020929404734, 2094.6060454049752, 1130.1646485712545, 643.6828509046057, 1064.7394146359504, 1013.4088360705816, 1382.7157553922018, 1362.539619372322], [1049, 1050, 1051, 1052, 1053, 1054, 1055, 1056, 1057]], [4, 8411, [69394, 69439, 69491, 69533, 69579, 69635, 69691, 69739, 69780, 69827, 69876, 69925, 69966, 70016, 70062, 70100, 70144, 70187, 70227, 70270, 70313, 70356, 70400], [18764.738, 18786.494, 18792.117, 18779.501, 18775.89, 18769.867, 18763.791, 18767.397, 18765.033, 18786.431, 18783.765, 18800.898, 18765.219, 18766.016, 18815.615, 18785.545, 18772.424, 18796.849, 18789.912, 18763.259, 18805.0, 18817.001, 18765.309], [58750.518, 58749.425, 58747.806, 58766.635, 58751.295, 58762.83, 58767.834, 58738.856, 58758.743, 58759.86, 58771.424, 58795.503, 58748.869, 58751.459, 58782.266, 58757.126, 58773.904, 58759.538, 58763.246, 58743.437, 58743.711, 58772.243, 58751.6], [23.527, 9.148, 10.123, 10.941, 9.423, 9.215, 10.893, 10.331, 11.619, 10.682, 14.206, 22.514, 20.751, 15.917, 21.719, 15.024, 9.044, 9.87, 11.269, 13.125, 10.919, 18.415, 13.499], [1442.7136407423466, 2623.6401768033875, 2845.750858722278, 3008.8492427763144, 2526.124798884718, 2225.2728153929643, 2526.7921557331424, 1884.931585403052, 1746.0727586285998, 1780.0621473318904, 1612.144648839895, 1346.6701938122064, 1368.6490164432234, 1728.397253140266, 2647.7575850742205, 2335.5915218893842, 1820.4508259026618, 2135.6645182232987, 2381.1246131086255, 1239.5621737166582, 2159.8521198601043, 1982.1979273345503, 1961.8398217992053], [1052, 1053, 1054, 1055, 1056, 1057, 1058, 1059, 1060, 1061, 1062, 1063, 1064, 1065, 1066, 1067, 1068, 1069, 1070, 1071, 1072, 1073, 1074]], [5, 8432, [69605, 69655, 69708, 69757, 69807, 69852], [39504.82, 39502.057, 39517.947, 39495.017, 39511.082, 39580.934], [56426.678, 56424.553, 56439.957, 56430.205, 56433.643, 56449.024], [20.482, 26.697, 23.896, 20.297, 21.51, 19.446], [834.9190960625225, 1908.8156866790027, 2075.1164195287192, 1174.6158202367935, 960.4182918300158, 812.3625670153147], [1056, 1057, 1058, 1059, 1060, 1061]], [2, 8448, [69734, 69774, 69825, 69873, 69920, 69961, 70011, 70053, 70095, 70139, 70180, 70223], [14699.275, 14789.129, 14734.272, 14778.991, 14720.226, 14726.042, 14755.131, 14732.928, 14719.141, 14745.538, 14730.756, 14730.431], [54447.16, 54453.892, 54422.036, 54339.243, 54327.773, 54216.069, 54371.022, 54349.062, 54419.369, 54350.306, 54430.471, 54378.025], [19.323, 17.696, 24.249, 17.526, 20.229, 27.616, 17.298, 19.72, 25.031, 29.862, 21.391, 17.164], [546.366140685519, 1469.4762306479918, 1294.9972605917653, 1351.2007721830748, 2920.559007721469, 5356.192998864725, 2102.690218774968, 1116.2361270194094, 1177.6221168112677, 1493.0480463819367, 1098.4452815180675, 1662.803326464525], [1059, 1060, 1061, 1062, 1063, 1064, 1065, 1066, 1067, 1068, 1069, 1070]], [6, 8458, [69840, 69886, 69936, 69978, 70022], [26223.321, 26158.508, 26133.47, 26094.439, 26183.139], [61963.844, 61921.315, 61904.318, 61903.747, 61795.761], [26.148, 29.802, 27.207, 21.579, 24.277], [740.8653544459305, 1301.721754420731, 1170.8512330317326, 770.3976792758983, 974.3610846676987], [1061, 1062, 1063, 1064, 1065]], [1, 8473, [69943, 69986, 70032, 70079, 70120, 70164, 70203], [35453.439, 35469.558, 35458.374, 35436.938, 35468.539, 35467.494, 35435.061], [42555.238, 42536.682, 42548.392, 42515.647, 42532.439, 42542.434, 42581.35], [9.255, 7.49, 11.698, 10.541, 7.571, 8.48, 34.768], [759.3427012888418, 2617.011363282811, 2706.102484878068, 2119.4286722373295, 1814.0230456226955, 2969.176941867723, 1704.159058700601], [1063, 1064, 1065, 1066, 1067, 1068, 1069]], [6, 8479, [69937, 69979, 70023, 70072, 70111], [26102.656, 26142.511, 26189.155, 26111.739, 26120.56], [63089.059, 63047.854, 62945.028, 62918.77, 62958.311], [28.171, 15.1, 26.64, 25.045, 20.685], [831.9113938291586, 472.584839837039, 772.6201252599418, 1604.2232544068497, 1995.436543357689], [1063, 1064, 1065, 1066, 1067]], [8, 8495, [70088, 70130, 70169, 70213, 70253, 70296, 70335, 70379, 70426, 70463, 70504, 70541, 70585, 70625], [43936.151, 43958.153, 43960.419, 43962.328, 43987.429, 43920.253, 43930.061, 43919.693, 43918.143, 43920.951, 43950.719, 43912.153, 43948.83, 43901.446], [70267.332, 70243.748, 70257.596, 70226.547, 70248.527, 70262.439, 70265.915, 70260.663, 70263.291, 70251.035, 70270.701, 70259.331, 70260.619, 70248.97], [15.794, 13.061, 14.178, 20.482, 17.117, 16.271, 18.583, 19.529, 16.053, 12.323, 11.491, 16.637, 17.416, 11.64], [732.6499979544396, 1992.180959802006, 1477.5547636735132, 2009.0717464856273, 1091.926470831608, 1390.9921036220987, 1452.5592606874086, 2573.2740966147117, 1968.5383838511718, 1904.038672167627, 1855.2590422323065, 1440.8750207966998, 1345.6977830486119, 1905.1457906015376], [1066, 1067, 1068, 1069, 1070, 1071, 1072, 1073, 1074, 1075, 1076, 1077, 1078, 1079]], [6, 8533, [70366, 70411, 70453, 70489, 70528, 70571, 70608, 70650], [26340.389, 26385.983, 26354.057, 26327.895, 26368.238, 26356.252, 26347.073, 26327.59], [61525.446, 61606.073, 61586.561, 61596.623, 61596.51, 61629.382, 61602.507, 61615.661], [32.011, 16.094, 19.286, 16.508, 27.09, 27.058, 18.411, 29.288], [1700.4751504875414, 2330.050142369292, 1918.4026641878295, 1568.7649561916196, 1782.884758441565, 1224.0148721719765, 2263.5588289620973, 1085.7868561225937], [1073, 1074, 1075, 1076, 1077, 1078, 1079, 1080]], [8, 8564, [70659, 70704, 70740, 70784, 70819, 70856, 70895, 70935, 70979, 71025, 71071, 71116, 71156, 71205, 71250, 71293, 71336, 71377], [44074.585, 43923.09, 43949.796, 43960.273, 43949.348, 43920.545, 43830.037, 43879.716, 43920.707, 43939.146, 43953.177, 43943.903, 43919.869, 43919.506, 43901.876, 43963.633, 43939.255, 43939.343], [70431.628, 70250.592, 70275.592, 70247.831, 70263.392, 70251.598, 70225.653, 70208.278, 70258.684, 70240.397, 70299.265, 70269.067, 70237.462, 70277.658, 70238.963, 70282.958, 70267.907, 70229.407], [36.083, 16.784, 12.258, 13.124, 13.92, 15.162, 22.049, 21.224, 13.235, 16.905, 12.492, 11.967, 17.973, 13.656, 15.211, 12.547, 10.1, 20.139], [4414.815918092882, 1808.446561689693, 1285.558748253691, 964.2817072820927, 1388.7466124647642, 1156.2712909541458, 5103.187919198272, 3382.8694771248506, 1456.0105290704084, 1239.7184623172482, 2139.120788728431, 1834.5299462152946, 1511.9302175148005, 2306.6152500823905, 2430.2467059417613, 1640.1483833319237, 2027.334891372195, 900.3271027401515], [1080, 1081, 1082, 1083, 1084, 1085, 1086, 1087, 1088, 1089, 1090, 1091, 1092, 1093, 1094, 1095, 1096, 1097]], [6, 8566, [70649, 70687, 70728, 70767, 70804, 70840, 70881, 70916, 70963, 71010, 71054, 71100, 71142, 71186, 71233, 71278, 71320, 71363, 71409, 71449, 71496, 71536], [25581.471, 25558.486, 25566.118, 25553.699, 25558.494, 25572.296, 25568.513, 25564.96, 25556.757, 25575.416, 25555.497, 25567.888, 25570.881, 25564.309, 25600.358, 25539.204, 25557.243, 25566.028, 25581.415, 25570.017, 25566.133, 25563.2], [62107.618, 62120.044, 62131.208, 62111.676, 62095.311, 62125.835, 62107.147, 62136.02, 62128.135, 62131.121, 62123.488, 62117.136, 62107.754, 62125.408, 62109.305, 62149.773, 62123.69, 62150.604, 62109.916, 62120.021, 62122.609, 62133.526], [20.526, 8.977, 8.421, 9.203, 6.96, 9.626, 7.014, 10.823, 8.556, 10.386, 8.891, 8.885, 12.369, 7.884, 11.244, 13.503, 7.713, 10.211, 8.517, 9.912, 9.874, 10.21], [1218.1938208647289, 2979.12763311915, 2681.5532375312832, 3107.282407695982, 2338.2193280841416, 2464.2317871992213, 2868.131073781893, 2404.8472615368855, 2106.9658224170566, 2768.3916460905384, 2935.030768922162, 2220.057981285478, 1311.6851552385908, 2456.390951705234, 2426.2180727962186, 2536.861549473695, 2738.2087600340456, 2590.6711242370925, 1968.780669923467, 1770.535329657317, 1803.0274748971583, 2102.5713797907033], [1080, 1081, 1082, 1083, 1084, 1085, 1086, 1087, 1088, 1089, 1090, 1091, 1092, 1093, 1094, 1095, 1096, 1097, 1098, 1099, 1100, 1101]], [7, 8589, [70865, 70902, 70942, 70987, 71035, 71081, 71123], [4832.746, 4866.687, 4812.972, 4814.342, 4829.392, 4813.079, 4787.677], [64822.579, 64839.558, 64798.226, 64773.736, 64807.622, 64830.931, 64840.224], [23.504, 12.232, 10.377, 16.614, 10.431, 13.876, 21.303], [1518.3294274280024, 1265.428488318431, 1850.4364283575796, 1195.7061713105932, 2267.2748313009615, 2033.998116757401, 1233.2636321849614], [1086, 1087, 1088, 1089, 1090, 1091, 1092]], [8, 8591, [70857, 70896, 70936, 70980, 71026, 71072, 71117, 71157, 71206, 71251, 71294, 71337, 71378, 71422], [44441.293, 44318.537, 44452.554, 44438.049, 44433.264, 44394.667, 44423.86, 44366.431, 44445.421, 44411.509, 44403.339, 44405.788, 44415.898, 44332.939], [68364.392, 68450.453, 68361.188, 68415.515, 68335.181, 68356.384, 68361.694, 68347.68, 68381.784, 68398.151, 68382.459, 68365.082, 68383.044, 68370.812], [32.97, 13.673, 9.26, 12.649, 16.662, 21.062, 15.235, 25.888, 20.145, 11.08, 10.552, 12.857, 8.189, 12.295], [1080.6801607896875, 54951.687255781886, 2032.2121124913565, 1615.4720244732212, 1310.6946430873281, 1383.4671447961318, 1094.2782591755802, 2425.987833095672, 1194.131689161644, 1261.0625529776976, 1403.9004625007071, 1157.2959456357287, 1458.17775258568, 2312.5065914841775], [1085, 1086, 1087, 1088, 1089, 1090, 1091, 1092, 1093, 1094, 1095, 1096, 1097, 1098]], [4, 8593, [70873, 70912, 70953, 70998, 71044, 71088, 71133, 71179, 71226, 71272, 71312], [18701.777, 18810.367, 18785.542, 18781.176, 18780.178, 18828.464, 18793.037, 18759.484, 18770.19, 18796.577, 18781.666], [56211.744, 56199.797, 56222.44, 56198.391, 56201.319, 56189.116, 56211.608, 56185.254, 56238.35, 56216.939, 56188.327], [19.78, 9.709, 15.841, 11.499, 8.094, 14.844, 16.819, 21.291, 26.933, 18.711, 30.523], [987.1312500903458, 2344.3515986567177, 1446.6360767271797, 1924.9016198724871, 2013.026910877275, 2172.543372448454, 1656.0115410942599, 706.2808615756668, 950.5059403689474, 888.7875454659062, 1133.0898655852593], [1086, 1087, 1088, 1089, 1090, 1091, 1092, 1093, 1094, 1095, 1096]], [4, 8678, [71572, 71617, 71665, 71716, 71761], [18958.789, 18970.007, 19032.513, 19025.475, 19041.11], [56956.929, 56986.733, 56932.258, 56949.627, 56953.745], [15.8, 18.598, 23.346, 21.797, 28.929], [1137.4919611324265, 679.6401095589206, 641.9295091250339, 2788.978890475275, 1038.39906554897], [1102, 1103, 1104, 1105, 1106]], [6, 8806, [72837, 72880, 72924, 72961, 73002, 73042], [26021.915, 26093.221, 26096.223, 26045.572, 26092.199, 26088.465], [62290.867, 62284.175, 62303.533, 62266.806, 62356.697, 62291.425], [20.629, 11.65, 12.959, 12.488, 7.857, 19.822], [855.959557721127, 1644.3567492279342, 682.9169175830273, 937.4828371900433, 3645.7604238862464, 1368.438722658483], [1130, 1131, 1132, 1133, 1134, 1135]], [3, 8807, [72840, 72882, 72926, 72963, 73004, 73044, 73088], [27732.374, 27722.435, 27743.689, 27730.399, 27703.241, 27728.156, 27786.419], [53463.905, 53471.925, 53491.165, 53424.88, 53465.642, 53493.199, 53509.6], [8.439, 21.901, 12.092, 31.596, 12.499, 12.988, 23.209], [2542.0332552621335, 921.4818445605572, 2188.700752587522, 2529.0487527661644, 1535.858158321323, 1380.9367725818463, 1814.1445988947798], [1130, 1131, 1132, 1133, 1134, 1135, 1136]], [1, 8836, [73011, 73051, 73095, 73141, 73184, 73227, 73269, 73305, 73348, 73401, 73457, 73541, 73645, 73768], [35593.839, 35652.145, 35580.191, 35604.444, 35624.071, 35695.637, 35677.259, 35625.773, 35668.834, 35660.537, 35644.564, 35635.799, 35535.519, 35654.215], [40180.873, 40152.714, 40143.28, 40173.493, 40228.93, 40201.965, 40187.838, 40144.051, 40192.666, 40171.15, 40162.603, 40189.325, 40262.485, 40178.976], [23.289, 15.849, 18.411, 25.303, 35.008, 17.314, 10.593, 12.277, 14.341, 15.518, 17.824, 24.98, 26.878, 13.688], [873.1730384508767, 995.3729888817033, 847.1873655552963, 1481.7128223851478, 3322.7728776884865, 705.7108432414732, 2522.18266441071, 1386.2764944911166, 737.0053940837308, 1740.973689477741, 1250.4949853584985, 617.3727209597369, 967.0270144134752, 1462.5750863624335], [1134, 1135, 1136, 1137, 1138, 1139, 1140, 1141, 1142, 1143, 1144, 1145, 1146, 1147]], [6, 8846, [73220, 73260, 73297, 73341, 73392, 73447, 73525, 73632, 73744, 73873, 74007, 74144, 74273, 74391, 74522, 74646, 74766, 74883, 74999, 75115, 75231, 75338], [26099.139, 26223.515, 26126.469, 26115.007, 26097.627, 26114.649, 26097.474, 26166.114, 26071.12, 26100.633, 26164.558, 26201.739, 26202.366, 26137.093, 26167.139, 26184.558, 26154.698, 26154.365, 26151.542, 26169.278, 26176.447, 26204.183], [62212.065, 62207.859, 62248.79, 62250.934, 62282.239, 62334.178, 62271.58, 62360.443, 62313.365, 62328.668, 62403.48, 62450.689, 62437.936, 62422.646, 62399.396, 62412.322, 62382.751, 62400.29, 62376.85, 62390.171, 62392.031, 62385.873], [15.249, 21.476, 22.007, 17.669, 17.991, 20.674, 13.562, 28.21, 15.934, 11.828, 13.452, 13.083, 13.507, 13.983, 13.141, 11.42, 16.081, 17.008, 15.193, 17.66, 14.732, 22.33], [1405.095560583014, 5416.043674666261, 1783.45037633365, 1921.17244637926, 1829.2956347746522, 1120.7921827719638, 1081.9095284174814, 1784.0353824304848, 1643.30313010278, 1095.1055662855536, 2178.4856872150663, 2358.3986306989204, 2355.8113635141967, 2315.8208452357017, 4009.4909634368937, 3880.1281460144783, 2663.519421310501, 4335.946210935323, 1870.1129941200036, 3639.3972913159046, 2976.861106672681, 1340.242472899103], [1139, 1140, 1141, 1142, 1143, 1144, 1145, 1146, 1147, 1148, 1149, 1150, 1151, 1152, 1153, 1154, 1155, 1156, 1157, 1158, 1159, 1160]], [3, 8860, [73261, 73299, 73342, 73394, 73448, 73526, 73634], [27791.467, 27626.572, 27613.29, 27703.221, 27762.666, 27755.395, 27851.366], [53533.25, 53464.449, 53428.167, 53483.332, 53490.804, 53368.451, 53399.79], [11.137, 14.248, 25.009, 7.798, 17.359, 16.263, 17.694], [71933.2573706484, 444.2533661168849, 887.5349198132266, 3063.550560743586, 1623.4158747396775, 1714.9246432949606, 1733.2159792958735], [1140, 1141, 1142, 1143, 1144, 1145, 1146]], [2, 8900, [73432, 73503, 73596, 73705, 73838, 73965, 74104, 74236, 74356, 74487, 74608, 74727, 74852, 74966, 75078, 75198, 75305], [15328.091, 15328.351, 15322.761, 15352.38, 15349.082, 15374.371, 15335.0, 15197.622, 15344.071, 15311.933, 15301.755, 15321.783, 15326.747, 15339.729, 15350.672, 15345.51, 15222.102], [54490.391, 54531.922, 54534.694, 54550.756, 54528.921, 54549.38, 54553.989, 54550.622, 54560.883, 54550.228, 54563.327, 54556.138, 54525.095, 54530.01, 54518.586, 54519.122, 54506.849], [20.502, 15.865, 10.888, 6.467, 8.693, 13.023, 22.749, 31.86, 9.051, 6.9, 11.834, 9.487, 13.615, 27.554, 13.975, 7.733, 28.91], [2318.5079158278295, 2155.449185407423, 4680.3154813438705, 3771.2343119302686, 3990.883742967292, 2927.632790562511, 1847.407205943492, 5514.449276685338, 1757.0665690609903, 6350.710954570376, 3808.775426124146, 4810.390519363284, 4399.827946582773, 1311.6499427806148, 2263.5633275484283, 4485.658639943453, 4272.944644639379], [1144, 1145, 1146, 1147, 1148, 1149, 1150, 1151, 1152, 1153, 1154, 1155, 1156, 1157, 1158, 1159, 1160]], [0, 8906, [73444, 73519, 73620, 73731, 73859], [23951.685, 23989.042, 23964.535, 23982.231, 23871.211], [10427.921, 10373.681, 10389.561, 10340.154, 10328.157], [11.635, 9.856, 21.752, 20.623, 20.122], [1257.3569703936855, 1997.756881872729, 1282.794315351782, 2568.6735150559084, 12792.65063768106], [1144, 1145, 1146, 1147, 1148]], [2, 8920, [73501, 73594, 73702, 73836, 73962, 74101, 74234, 74354, 74485, 74607, 74725, 74851, 74965, 75077, 75196], [15126.997, 15113.078, 15175.767, 15107.593, 15095.966, 15109.638, 15081.483, 15092.085, 15116.812, 15053.733, 15109.118, 15108.643, 15079.668, 15088.77, 15097.685], [52388.989, 52323.789, 52417.703, 52308.928, 52268.093, 52282.858, 52245.315, 52256.757, 52278.66, 52239.997, 52255.382, 52247.007, 52285.068, 52259.622, 52246.323], [33.52, 9.465, 20.969, 7.299, 9.322, 12.299, 21.37, 14.992, 24.04, 25.782, 13.01, 16.0, 16.233, 20.48, 23.484], [2223.9074344263227, 3989.834310252202, 3130.3565320717903, 2158.5150253566944, 1649.831098663112, 1888.6297736706895, 1591.873123868591, 1382.0010464134778, 1362.4779942106422, 1348.8845194582507, 1474.3782319089692, 1677.7636858919768, 950.2982940564011, 670.2265196649146, 1615.7092191608042], [1145, 1146, 1147, 1148, 1149, 1150, 1151, 1152, 1153, 1154, 1155, 1156, 1157, 1158, 1159]], [2, 8921, [73502, 73595, 73703, 73837, 73963, 74102, 74235, 74355], [15191.719, 15123.538, 15117.709, 15111.176, 15115.946, 15093.165, 15127.799, 15060.9], [53533.046, 53486.947, 53497.7, 53406.321, 53412.108, 53410.193, 53454.025, 53337.943], [10.357, 8.418, 9.099, 21.223, 11.281, 9.408, 26.133, 24.255], [2304.064687536157, 3740.2367213942703, 2996.0849179551437, 1282.1704504431902, 2145.9903351075313, 2579.2147588603216, 1503.5735022187987, 549.4596979835208], [1145, 1146, 1147, 1148, 1149, 1150, 1151, 1152]], [5, 8964, [73653, 73779, 73914, 74041, 74175, 74303, 74429, 74558], [39575.687, 39458.617, 39475.51, 39503.836, 39455.186, 39429.061, 39472.633, 39277.372], [56741.618, 56903.021, 56777.88, 56746.064, 56888.422, 56822.509, 56771.597, 56890.128], [10.787, 27.529, 13.567, 9.761, 22.478, 21.935, 22.471, 43.975], [2301.945111079456, 6561.938031875021, 2857.1225624512617, 1429.8562194295355, 6146.1919176463025, 4172.5193648775985, 657.8024235079289, 825.4929261026384], [1146, 1147, 1148, 1149, 1150, 1151, 1152, 1153]], [5, 8965, [73654, 73780, 73915, 74042, 74176, 74304, 74430, 74560], [39576.673, 39680.928, 39601.605, 39567.262, 39519.011, 39545.396, 39503.573, 39600.866], [58759.555, 58665.732, 58721.705, 58785.008, 58760.724, 58778.924, 58764.13, 58733.197], [13.625, 32.262, 20.428, 25.05, 31.165, 21.811, 30.225, 16.74], [1673.2092548274748, 5934.657586253395, 2695.533913220169, 1539.780030573967, 1471.3312088033235, 919.6194460132132, 2010.8273101514435, 778.1619863028026], [1146, 1147, 1148, 1149, 1150, 1151, 1152, 1153]], [0, 8977, [73860, 73992, 74130, 74264, 74381, 74515, 74634, 74753, 74872], [23869.084, 23932.099, 23961.652, 24120.139, 24063.384, 24125.28, 24089.239, 24062.803, 23980.788], [10322.76, 10177.181, 10053.236, 10123.873, 10096.563, 10114.273, 10102.617, 10092.629, 10175.052], [29.586, 12.547, 21.15, 17.839, 14.909, 16.873, 18.653, 22.993, 35.368], [5485.992386629821, 44628.85359631786, 2940.8224507419236, 3753.6436950117168, 15776.338234487412, 4255.579754204728, 5276.112602153533, 4935.977190568799, 1782.5940955317365], [1148, 1149, 1150, 1151, 1152, 1153, 1154, 1155, 1156]], [3, 8982, [73745, 73875, 74009, 74145, 74274, 74392, 74525, 74647], [27388.945, 27309.756, 27309.011, 27187.558, 27184.887, 27178.863, 27170.61, 27168.202], [54601.473, 54646.356, 54555.195, 54595.213, 54637.437, 54630.223, 54606.514, 54525.502], [20.27, 14.254, 31.625, 9.604, 10.491, 9.118, 16.021, 39.603], [1230.179260325575, 1272.7483033572269, 5137.362310082321, 1986.0658843320803, 2184.903288730425, 2226.730389181131, 1000.4282907524695, 2066.3770216401645], [1147, 1148, 1149, 1150, 1151, 1152, 1153, 1154]], [3, 8984, [73747, 73877, 74011, 74148, 74277, 74395, 74528, 74650, 74768, 74886, 75005], [27669.849, 27662.328, 27659.591, 27712.751, 27691.261, 27684.419, 27646.236, 27611.287, 27657.495, 27663.11, 27563.548], [53164.329, 53162.469, 53118.83, 53123.911, 53163.642, 53108.93, 53140.85, 53144.62, 53133.233, 53152.046, 53135.748], [14.582, 21.497, 17.731, 22.803, 17.361, 8.825, 11.921, 16.135, 12.295, 10.627, 9.942], [3502.2272476140342, 4940.692789758511, 3305.2214679319504, 1319.9563887624874, 2844.119291334971, 5165.548675462464, 5565.386609934153, 5758.286136727314, 3344.8148234977834, 3472.4806691741624, 3864.1714161970467], [1147, 1148, 1149, 1150, 1151, 1152, 1153, 1154, 1155, 1156, 1157]], [3, 8985, [73876, 74010, 74147, 74276, 74394, 74527, 74648, 74767, 74885, 75004, 75120, 75236], [27419.789, 27387.596, 27402.069, 27412.676, 27418.445, 27400.63, 27377.351, 27404.227, 27382.337, 27409.866, 27410.809, 27430.581], [53692.378, 53704.946, 53670.809, 53691.944, 53695.824, 53706.667, 53731.138, 53701.615, 53722.352, 53707.349, 53716.783, 53743.511], [14.741, 2.508, 13.051, 14.664, 8.697, 11.167, 18.344, 12.957, 9.921, 8.621, 6.593, 20.545], [1488.539351572783, 646.1369933293792, 989.822610054348, 1331.3713027227163, 1978.9806280510095, 2285.794551877986, 2682.244164978368, 1678.384288208327, 2954.879208634324, 1944.6065465992024, 2813.979664959806, 900.9827295994933], [1148, 1149, 1150, 1151, 1152, 1153, 1154, 1155, 1156, 1157, 1158, 1159]], [3, 8986, [73748, 73878, 74013, 74149, 74278, 74397, 74530, 74652, 74769, 74888, 75006, 75122, 75237, 75343, 75450, 75557, 75660, 75755, 75856, 75940, 76030, 76110, 76204], [27914.279, 27880.068, 27903.719, 27861.501, 27929.118, 27845.21, 27839.007, 27867.092, 27914.548, 27856.135, 27850.894, 27833.452, 27835.546, 27883.278, 27839.682, 27902.987, 27909.845, 27922.516, 27908.59, 27873.921, 27905.211, 27900.154, 27864.373], [55052.471, 55076.799, 55071.843, 55047.833, 55042.201, 55067.914, 55081.418, 55101.593, 55099.928, 55057.7, 55083.373, 55136.221, 55075.339, 55079.557, 55088.636, 55108.967, 55062.971, 55094.51, 55042.74, 55065.67, 55096.46, 55048.535, 54928.045], [13.884, 17.115, 18.788, 21.905, 19.386, 17.406, 18.712, 11.385, 14.775, 21.366, 13.465, 22.309, 17.32, 23.052, 37.774, 14.691, 14.292, 19.448, 12.42, 18.347, 17.639, 17.897, 34.992], [1530.2775874328293, 1422.4633950238212, 1868.1344046675467, 1423.1980832703669, 1423.0287981459808, 2586.854983367777, 2714.894432844652, 2200.420219216475, 1844.4224393337192, 3467.773550169286, 2235.1695060955603, 3150.7784189032113, 3117.3898789485293, 883.9414025359437, 1086.0296222417567, 1288.5501289893532, 1445.052878417779, 1085.0637597550701, 1087.735877595749, 2415.728739891508, 1858.6464884435225, 2745.4878408766267, 2529.9404870221606], [1147, 1148, 1149, 1150, 1151, 1152, 1153, 1154, 1155, 1156, 1157, 1158, 1159, 1160, 1161, 1162, 1163, 1164, 1165, 1166, 1167, 1168, 1169]], [1, 8995, [73905, 74033, 74167, 74296, 74418, 74550, 74670, 74788, 74905, 75024], [35425.688, 35443.394, 35422.31, 35412.829, 35402.925, 35358.437, 35388.275, 35408.471, 35425.948, 35283.705], [42616.591, 42631.335, 42667.621, 42658.507, 42665.36, 42630.404, 42639.137, 42596.268, 42647.475, 42618.582], [20.571, 12.773, 15.27, 13.161, 15.289, 39.772, 21.182, 20.24, 26.144, 31.877], [625.4779724550592, 1623.8850322526941, 2563.7266065537888, 2255.6315656221677, 2135.452640004631, 946.1030932915507, 1934.8894732282254, 735.860563458744, 1542.0241603703334, 2817.328637772634], [1148, 1149, 1150, 1151, 1152, 1153, 1154, 1155, 1156, 1157]], [1, 8996, [73769, 73906, 74034, 74168, 74297], [35675.632, 35648.377, 35684.286, 35670.941, 35685.65], [41588.761, 41593.992, 41550.391, 41652.004, 41567.218], [34.446, 12.129, 24.088, 15.434, 27.596], [1073.650202907331, 1252.857714917432, 1307.4205966211887, 568.3541877436155, 1106.605536687945], [1147, 1148, 1149, 1150, 1151]], [9, 8999, [73783, 73917, 74046, 74179, 74306], [40522.835, 40535.803, 40541.254, 40566.865, 40559.53], [75146.337, 75186.928, 75214.056, 75144.251, 75181.85], [18.033, 26.452, 14.975, 26.539, 16.759], [1281.1668984613898, 1031.6541399505422, 1491.084674287271, 1039.84210490095, 1449.2761400546544], [1147, 1148, 1149, 1150, 1151]], [4, 9021, [73710, 73843, 73972, 74108, 74244, 74357, 74493, 74613, 74733, 74854, 74970, 75083, 75201], [19388.326, 19380.102, 19387.656, 19314.309, 19353.034, 19253.166, 19370.981, 19359.576, 19359.37, 19373.055, 19306.66, 19340.343, 19341.428], [58141.698, 58145.022, 58041.769, 58095.219, 58129.833, 58222.78, 58129.289, 58112.656, 58117.734, 58119.248, 58116.349, 58130.302, 58092.398], [13.386, 16.72, 13.156, 16.784, 19.644, 17.51, 16.887, 18.859, 10.005, 14.322, 24.567, 10.761, 22.615], [1670.864770023324, 1510.7366419523066, 3685.5646329986316, 7285.84694356235, 1555.0255082580545, 18978.811883358085, 1728.8212997913229, 4244.5868779485645, 2115.6450970996757, 2259.494823491364, 3818.9081650085936, 1454.8977905495644, 423.9810788142942], [1147, 1148, 1149, 1150, 1151, 1152, 1153, 1154, 1155, 1156, 1157, 1158, 1159]], [6, 9032, [74005, 74141, 74270, 74388, 74519, 74640, 74761], [25456.257, 25444.896, 25431.055, 25419.253, 25462.729, 25395.952, 25388.68], [62818.852, 62791.507, 62755.336, 62745.288, 62692.673, 62626.838, 62601.415], [20.681, 10.354, 12.237, 13.346, 18.63, 12.06, 22.474], [1293.0540166331389, 3002.6765839421028, 4805.610360229805, 4456.093510384884, 1991.8088163055602, 2173.2694301329766, 1535.4142330607729], [1149, 1150, 1151, 1152, 1153, 1154, 1155]], [3, 9034, [74146, 74275, 74393, 74526, 74649], [27348.764, 27295.956, 27453.207, 27329.013, 27432.209], [55411.048, 55224.095, 55272.64, 55265.37, 55253.817], [23.415, 13.2, 25.827, 18.483, 19.1], [674.1990508144402, 666.7974341981751, 7090.18838102986, 2305.1392685759465, 7279.145456547767], [1150, 1151, 1152, 1153, 1154]], [7, 9050, [74071, 74206, 74329, 74460, 74580, 74698, 74822], [4888.559, 4905.811, 4868.232, 4883.115, 4954.399, 4962.459, 5014.718], [64997.535, 65042.509, 65044.241, 65052.718, 65053.288, 65030.569, 65020.433], [20.251, 21.37, 9.21, 9.067, 11.054, 15.693, 22.088], [4196.688506557546, 1297.0131338768313, 1727.8068110485153, 1998.2466519551533, 3352.8108579000223, 1815.1665635500972, 1277.2686910625132], [1150, 1151, 1152, 1153, 1154, 1155, 1156]], [1, 9085, [74904, 75023, 75136, 75251, 75358, 75457, 75568, 75672, 75766, 75866, 75950], [35120.232, 35141.705, 35048.744, 35143.218, 35120.923, 35145.67, 35037.211, 35028.388, 35013.114, 34979.308, 34948.515], [42593.735, 42629.667, 42618.176, 42611.073, 42639.518, 42600.362, 42600.727, 42578.041, 42511.311, 42570.557, 42569.263], [32.001, 25.397, 20.935, 33.345, 29.453, 28.113, 12.09, 15.567, 28.489, 15.142, 19.736], [1874.6877723370847, 7060.627803691094, 4262.938910701245, 2696.016150631468, 4309.081060284611, 3631.6609263347896, 1956.6577268774297, 1211.6307386519277, 2646.009450814282, 677.797700556804, 534.3364686916751], [1156, 1157, 1158, 1159, 1160, 1161, 1162, 1163, 1164, 1165, 1166]], [5, 9086, [74915, 75031, 75141, 75259, 75367, 75463, 75574, 75680, 75772, 75872, 75959, 76041, 76132, 76222, 76307, 76400, 76490, 76558, 76623, 76690, 76763, 76829, 76894, 76959, 77029, 77094, 77158, 77222], [39528.961, 39586.094, 39595.448, 39610.714, 39615.979, 39590.447, 39602.399, 39592.442, 39601.03, 39607.165, 39618.083, 39592.51, 39589.286, 39574.578, 39665.812, 39584.388, 39592.486, 39584.694, 39526.068, 39585.648, 39571.695, 39613.949, 39573.407, 39618.524, 39594.457, 39590.635, 39601.66, 39462.595], [58777.443, 58811.523, 58786.945, 58764.462, 58782.733, 58794.584, 58757.73, 58789.52, 58794.534, 58784.357, 58788.431, 58792.914, 58811.744, 58804.481, 58713.362, 58761.338, 58778.295, 58779.658, 58772.509, 58803.898, 58793.494, 58788.397, 58790.882, 58786.967, 58814.196, 58753.528, 58805.656, 58784.268], [26.194, 22.675, 10.849, 17.597, 10.966, 7.572, 12.974, 11.678, 12.864, 10.251, 21.43, 12.953, 15.416, 10.153, 29.04, 17.914, 15.251, 13.231, 24.75, 18.771, 19.845, 12.56, 20.215, 22.555, 17.242, 17.836, 16.28, 40.115], [1203.5257229792676, 869.09063512217, 1966.271559324775, 2493.263758843523, 2118.9007747789756, 2697.824300260778, 1848.3672879707306, 2129.0412279806014, 1159.0636559419404, 1934.9071881381724, 864.2735543722711, 1347.534633432285, 1441.9075674335372, 2304.5235177846725, 5784.038163529848, 659.3640717634149, 1468.340475889746, 3508.1714353497105, 1161.6784036869822, 2260.9371263055004, 1781.4635833572481, 1844.4589946617637, 1297.72168302946, 1376.5968039194051, 1629.2087481911205, 1373.4554918256088, 1475.5972334507233, 1120.4102492264947], [1156, 1157, 1158, 1159, 1160, 1161, 1162, 1163, 1164, 1165, 1166, 1167, 1168, 1169, 1170, 1171, 1172, 1173, 1174, 1175, 1176, 1177, 1178, 1179, 1180, 1181, 1182, 1183]], [5, 9087, [75033, 75143, 75261, 75369, 75465, 75576], [39732.447, 39744.293, 39739.642, 39751.615, 39760.369, 39744.302], [56417.528, 56357.705, 56397.206, 56374.738, 56352.097, 56486.613], [15.662, 18.738, 13.319, 15.588, 18.596, 19.396], [3509.419229143493, 2555.7724043897097, 2217.121478302788, 1522.4950208338382, 1066.5595958563601, 524.8425913414244], [1157, 1158, 1159, 1160, 1161, 1162]], [8, 9089, [74684, 74803, 74922, 75038, 75150, 75266, 75375, 75472, 75580, 75685, 75780, 75877, 75964], [44015.274, 43974.45, 44001.449, 44002.562, 43999.361, 44000.985, 43985.175, 43953.333, 43908.613, 43966.882, 43933.233, 43954.992, 44043.18], [69115.068, 69117.073, 69095.714, 69081.726, 69074.944, 69079.877, 69021.093, 69037.927, 69012.086, 69044.267, 69088.069, 69078.435, 69056.807], [18.514, 19.156, 8.838, 6.953, 9.651, 12.191, 16.915, 21.513, 28.281, 25.197, 32.826, 10.42, 22.618], [1821.0667060199423, 1248.0036873554839, 1407.982178180187, 2211.78216649703, 2007.3867438409245, 1742.4695956533978, 1312.950173130998, 1060.1326591471109, 698.5493650030922, 1050.5789171649153, 2019.2767597222157, 532.9144317012793, 702.0986213289976], [1154, 1155, 1156, 1157, 1158, 1159, 1160, 1161, 1162, 1163, 1164, 1165, 1166]], [0, 9112, [74871, 74988, 75100, 75216, 75325, 75429, 75537, 75640, 75735, 75834, 75928, 76013, 76096, 76189], [23806.623, 23773.538, 23832.975, 23771.684, 23810.163, 23799.523, 23776.733, 23808.592, 23799.161, 23818.097, 23776.292, 23802.213, 23803.314, 23809.764], [10965.635, 11019.161, 11062.287, 11052.748, 11047.53, 11047.103, 11020.265, 11033.314, 11013.254, 11078.878, 11101.403, 11045.857, 11029.624, 10970.197], [36.836, 15.188, 16.7, 14.488, 13.946, 19.463, 16.8, 16.722, 23.72, 28.388, 22.627, 15.658, 14.654, 22.352], [1108.3095001339823, 1753.820233217786, 3571.364803792845, 2681.2672240057836, 2976.6945404729404, 3389.538772738626, 2128.2264071334685, 2898.6620349071527, 3111.816812689233, 1800.0889031228048, 1719.030695505931, 816.4591752766455, 2593.1258227578282, 1304.5823357836687], [1156, 1157, 1158, 1159, 1160, 1161, 1162, 1163, 1164, 1165, 1166, 1167, 1168, 1169]], [6, 9116, [74997, 75113, 75227, 75336, 75443], [25526.557, 25527.18, 25548.724, 25665.112, 25798.618], [64139.342, 64025.164, 64151.581, 64039.167, 63885.763], [20.638, 28.597, 27.618, 30.254, 36.905], [4716.939310283062, 3432.153784969205, 4169.537714980244, 1044.437244122593, 3971.3362121097525], [1157, 1158, 1159, 1160, 1161]], [6, 9117, [74882, 74998, 75114, 75230, 75337], [25954.111, 25951.234, 25980.415, 25974.495, 25942.483], [63638.38, 63660.585, 63621.654, 63648.68, 63642.706], [10.08, 15.49, 12.457, 11.178, 17.169], [1957.554153491908, 1031.5132990568482, 2463.6118795804387, 2280.5215068864427, 2407.2276719713673], [1156, 1157, 1158, 1159, 1160]], [0, 9159, [75104, 75220, 75327, 75433, 75541, 75646], [24160.181, 24207.526, 24210.057, 24198.954, 24093.288, 24115.683], [10161.312, 10135.908, 10210.915, 10133.569, 10155.751, 10144.149], [20.365, 16.52, 20.747, 24.196, 20.741, 19.398], [1946.187351859045, 1445.9504407380043, 2432.3237942156284, 2065.994725621448, 6305.872271965254, 4702.399600580516], [1158, 1159, 1160, 1161, 1162, 1163]], [6, 9166, [75232, 75339, 75445, 75552, 75656, 75752], [26238.693, 26129.952, 26192.1, 26192.524, 26229.339, 26168.248], [62729.756, 62916.139, 62916.798, 62883.276, 62873.798, 62942.676], [31.306, 19.464, 20.927, 25.495, 29.433, 29.145], [2278.0415283201105, 953.7603842704183, 1875.2883935389966, 3056.6653076979887, 1387.9966517632397, 1205.7344664991185], [1159, 1160, 1161, 1162, 1163, 1164]], [3, 9167, [75555, 75658, 75753, 75852, 75938, 76028, 76108, 76200], [27287.531, 27436.396, 27246.656, 27258.127, 27267.739, 27274.179, 27246.879, 27314.921], [53362.17, 53235.889, 53353.078, 53367.843, 53344.848, 53391.116, 53361.453, 53345.159], [17.096, 21.895, 13.76, 13.787, 15.073, 12.973, 16.156, 25.293], [2026.2435573277235, 14911.401273535595, 2090.215068050058, 2079.7725587208784, 1984.8037002827302, 2447.397826822804, 1292.2403283756266, 3216.219449238906], [1162, 1163, 1164, 1165, 1166, 1167, 1168, 1169]], [3, 9168, [75447, 75556, 75659, 75754, 75854], [27272.188, 27342.217, 27474.921, 27711.658, 27669.442], [53257.681, 53334.05, 53228.0, 53200.835, 53170.912], [17.67, 16.683, 42.654, 30.853, 29.009], [2983.768970026209, 769.1272866399797, 4918.551464658703, 7583.114518226464, 1786.3132849341948], [1161, 1162, 1163, 1164, 1165]], [2, 9190, [75194, 75302, 75411, 75514, 75619, 75715, 75814, 75907], [14930.973, 15004.909, 14857.851, 14866.302, 14868.729, 14841.828, 14846.31, 14777.566], [54495.556, 54528.33, 54524.358, 54566.694, 54565.175, 54552.115, 54511.397, 54290.722], [25.912, 32.919, 15.276, 18.35, 18.306, 20.869, 17.264, 20.903], [4025.6307609018504, 2687.8315334438194, 2397.1871583997277, 1748.2477191241553, 1917.1484249861533, 1729.6652804625521, 3712.3552338792897, 20702.648955254666], [1159, 1160, 1161, 1162, 1163, 1164, 1165, 1166]], [0, 9210, [75641, 75736, 75835, 75929, 76015, 76097, 76190, 76282, 76371, 76461, 76532], [23939.989, 23926.383, 23950.48, 23993.625, 23893.183, 23900.206, 23975.482, 23917.048, 23922.606, 23966.097, 23941.619], [11636.642, 11681.121, 11715.455, 11760.567, 11686.262, 11687.599, 11683.735, 11755.83, 11729.088, 11755.322, 11754.035], [20.85, 30.851, 18.964, 42.919, 27.365, 15.97, 21.774, 17.372, 15.727, 14.87, 16.563], [2433.403872265372, 3498.259584887627, 3047.9634262635955, 1746.4209529429543, 1520.3234347319974, 2067.872202477924, 1971.511741356161, 1783.9896846580398, 1460.226954606546, 8584.820029202368, 904.4274965140087], [1163, 1164, 1165, 1166, 1167, 1168, 1169, 1170, 1171, 1172, 1173]], [4, 9233, [75911, 75998, 76080, 76175, 76264, 76351, 76448], [19347.376, 19345.143, 19324.078, 19333.925, 19312.484, 19328.562, 19324.531], [57814.75, 57813.957, 57838.077, 57731.118, 57731.899, 57785.0, 57740.018], [14.666, 12.582, 26.156, 11.958, 13.235, 11.691, 10.023], [2374.003084462187, 4239.90239099568, 1974.984680638789, 1638.5401497770536, 1530.9630066975842, 1839.3591989799793, 2081.7442769837194], [1166, 1167, 1168, 1169, 1170, 1171, 1172]], [5, 9241, [75957, 76040, 76129, 76221, 76305, 76399, 76489, 76557, 76621, 76688, 76762, 76828, 76893, 76958, 77027, 77093, 77156], [39330.052, 39323.171, 39286.089, 39344.535, 39309.382, 39340.298, 39340.778, 39332.919, 39321.184, 39348.161, 39371.906, 39365.14, 39326.571, 39331.713, 39308.659, 39315.555, 39325.065], [57962.564, 57937.417, 57925.572, 57927.353, 57928.71, 57906.436, 57959.641, 57935.985, 57936.602, 57944.186, 57948.795, 57924.097, 57926.229, 57912.186, 57967.8, 57946.336, 57938.228], [13.646, 9.428, 10.708, 12.848, 10.15, 9.558, 7.549, 13.079, 16.615, 13.96, 11.591, 12.304, 15.914, 14.387, 9.692, 13.31, 17.806], [1819.9532337667345, 2216.0353973354586, 2603.9584003451687, 2041.0216774623568, 3834.9901766260286, 3699.2611556780053, 2680.583990866262, 3272.29038251757, 2092.1158277532836, 1695.2407827544253, 2346.16432176798, 2274.214630470732, 2491.627082065269, 3088.644051559488, 1773.0898144286807, 1645.1726372530545, 1872.8463205998007], [1166, 1167, 1168, 1169, 1170, 1171, 1172, 1173, 1174, 1175, 1176, 1177, 1178, 1179, 1180, 1181, 1182]], [2, 9251, [75992, 76073, 76167, 76257, 76339], [14828.612, 14998.865, 14982.192, 14967.047, 14988.969], [53852.8, 53948.577, 53956.198, 53945.946, 53952.548], [21.534, 9.382, 11.437, 10.917, 10.894], [4550.604334359781, 1835.4155918587842, 2457.710850806036, 1880.2429303995887, 1044.103902017664], [1167, 1168, 1169, 1170, 1171]], [4, 9258, [76077, 76171, 76263, 76349, 76446], [18882.234, 18901.244, 18924.836, 18897.64, 18927.506], [56064.762, 56106.014, 56022.497, 56057.302, 56107.935], [21.636, 46.536, 29.448, 19.785, 31.94], [776.7751009222069, 978.6602353500771, 1475.49087528143, 2569.437743225343, 1127.4579964103048], [1168, 1169, 1170, 1171, 1172]], [3, 9266, [76109, 76203, 76291, 76378, 76471, 76541, 76607, 76676, 76747, 76815, 76876, 76941, 77011, 77079, 77147, 77209, 77276, 77340, 77403, 77468], [27591.17, 27667.331, 27694.177, 27688.002, 27695.22, 27750.77, 27687.129, 27706.945, 27674.71, 27644.622, 27686.904, 27696.351, 27685.384, 27689.391, 27707.064, 27692.903, 27692.464, 27668.248, 27688.369, 27712.808], [53214.637, 53124.435, 53130.256, 53117.207, 53090.96, 53123.317, 53085.893, 53087.416, 53152.055, 53098.201, 53067.414, 53094.725, 53130.924, 53145.371, 53096.297, 53143.401, 53123.051, 53118.108, 53125.034, 53127.885], [38.782, 28.759, 12.865, 19.7, 17.982, 21.76, 25.421, 12.212, 23.839, 17.789, 16.851, 11.966, 19.592, 14.956, 17.691, 22.413, 12.582, 11.793, 15.581, 20.529], [4015.433449019878, 1570.8628456313145, 1673.714774101408, 1864.484499596243, 1532.325644964718, 1741.6368587358693, 1156.753512679521, 1270.6064669121488, 1682.0792559696547, 952.821108099573, 1853.5177317198136, 2061.137304952041, 1503.7279352874846, 2197.2819488779196, 1981.4832228326768, 1959.7434768331714, 1948.7627586001531, 1876.677600376969, 2873.3512021030306, 971.2573517266264], [1168, 1169, 1170, 1171, 1172, 1173, 1174, 1175, 1176, 1177, 1178, 1179, 1180, 1181, 1182, 1183, 1184, 1185, 1186, 1187]], [8, 9285, [76313, 76405, 76494, 76562, 76627, 76694, 76770, 76832, 76898, 76962], [43899.387, 43939.248, 43884.111, 43883.454, 43937.617, 43922.522, 43864.289, 43882.208, 43854.178, 43838.808], [68953.935, 69021.774, 68944.268, 68988.394, 69017.504, 69050.233, 69037.335, 69010.212, 68976.457, 68917.063], [17.92, 25.709, 27.442, 23.589, 24.859, 21.611, 30.266, 25.689, 19.808, 22.904], [4825.44646609289, 1316.3371651701455, 1396.206756661856, 2556.4659820057063, 1383.9836810434103, 840.7103447079197, 2090.588110446343, 2549.154297789503, 2465.7371729904185, 1123.0384017590623], [1170, 1171, 1172, 1173, 1174, 1175, 1176, 1177, 1178, 1179]], [2, 9318, [76521, 76585, 76650, 76721, 76791, 76856, 76918, 76988, 77056], [15142.329, 15068.414, 15099.517, 15113.878, 15211.653, 15177.977, 15107.896, 15183.749, 15290.322], [54559.403, 54610.806, 54567.277, 54630.224, 54598.593, 54608.173, 54589.475, 54552.038, 54511.081], [36.225, 22.695, 21.73, 19.371, 26.289, 24.742, 27.653, 28.277, 12.709], [2579.464406605615, 1322.9334972641693, 5657.036638046663, 1158.4536469582704, 2261.801292010618, 3236.9250082411804, 1321.9350651541388, 3734.6984220716067, 13883.382024418574], [1173, 1174, 1175, 1176, 1177, 1178, 1179, 1180, 1181]], [0, 9325, [76460, 76530, 76599, 76665, 76735], [23850.331, 23876.546, 23773.763, 23824.001, 23923.362], [11023.97, 11030.43, 11000.135, 11053.472, 10991.839], [30.298, 27.931, 17.714, 18.449, 33.823], [1792.2555467383654, 3185.2761686279405, 1074.2664725326974, 1858.8662155381412, 5726.8833931381705], [1172, 1173, 1174, 1175, 1176]], [0, 9340, [76667, 76736, 76803, 76865, 76930, 76999, 77068, 77139, 77201, 77267], [24005.782, 23940.128, 23918.536, 24067.98, 23989.296, 23889.005, 23938.721, 23936.628, 23891.069, 23922.549], [11780.652, 11708.784, 11679.284, 11743.589, 11776.33, 11703.316, 11702.477, 11690.662, 11705.247, 11715.885], [10.288, 13.268, 14.944, 30.085, 28.663, 14.028, 12.301, 25.525, 17.896, 8.246], [84954.81462287212, 1014.2416912939962, 1190.327521344983, 2067.4970783359026, 3542.9071811106196, 2018.472031512683, 1416.5314821304435, 2170.365698268584, 1350.8017742123793, 1171.5709007142464], [1175, 1176, 1177, 1178, 1179, 1180, 1181, 1182, 1183, 1184]], [6, 9345, [76744, 76813, 76873, 76940, 77010, 77076, 77144, 77208], [26155.174, 26195.635, 26181.711, 26198.771, 26183.269, 26182.716, 26182.286, 26204.994], [61500.56, 61466.283, 61458.835, 61473.904, 61468.466, 61453.443, 61451.84, 61455.087], [17.405, 8.919, 9.63, 8.923, 7.733, 9.074, 7.168, 11.27], [1013.4079060581615, 3015.0538355098165, 3358.5763008686954, 3282.595687535929, 2173.5439405375196, 2853.8261387691878, 2695.029198758341, 2159.653531476447], [1176, 1177, 1178, 1179, 1180, 1181, 1182, 1183]], [5, 9351, [76761, 76826, 76891, 76956, 77026, 77091], [39273.981, 39291.303, 39289.267, 39276.397, 39270.787, 39289.174], [56818.557, 56786.699, 56808.277, 56827.698, 56817.774, 56837.863], [7.831, 13.105, 10.972, 9.966, 12.4, 15.795], [2948.114407812362, 3095.424157551641, 3877.1669276024872, 2212.212055506538, 2079.2140530601337, 1399.408544056425], [1176, 1177, 1178, 1179, 1180, 1181]], [6, 9375, [76936, 77007, 77073, 77142, 77205, 77273, 77335, 77402], [25225.474, 25178.486, 25187.852, 25215.807, 25211.747, 25221.504, 25211.48, 25271.111], [63785.219, 63769.278, 63793.355, 63723.204, 63724.443, 63805.312, 63792.791, 63866.94], [27.848, 20.48, 18.562, 37.385, 35.983, 20.468, 21.433, 30.399], [2827.7503323825044, 1119.2220804616247, 3137.0305735678544, 858.6917478525012, 973.5983728858328, 2095.565552142227, 2736.177274430003, 5484.827109938299], [1179, 1180, 1181, 1182, 1183, 1184, 1185, 1186]], [4, 9393, [77190, 77256, 77323, 77386, 77450, 77519, 77590, 77662, 77727, 77790, 77850, 77910, 77967, 78028, 78094], [18314.055, 18421.43, 18409.95, 18383.7, 18381.294, 18358.944, 18395.753, 18393.612, 18362.814, 18405.098, 18383.879, 18421.118, 18424.24, 18376.621, 18422.07], [56903.945, 56827.354, 56871.658, 56839.107, 56825.293, 56833.673, 56835.386, 56809.039, 56836.558, 56867.839, 56831.875, 56850.234, 56866.516, 56820.214, 56884.383], [27.238, 21.74, 14.102, 14.639, 13.414, 13.304, 11.686, 18.992, 17.17, 22.148, 18.0, 13.707, 27.203, 27.101, 21.901], [674.4955415964961, 895.4942783643902, 2045.85160069002, 4411.901604259405, 1540.6887225666744, 1553.546965183338, 1349.0212409441733, 892.9128365195938, 2044.290809937262, 997.6032581579142, 1620.055443590771, 1334.9899837301473, 1294.1776255453512, 911.4816550209656, 1470.8243228412682], [1183, 1184, 1185, 1186, 1187, 1188, 1189, 1190, 1191, 1192, 1193, 1194, 1195, 1196, 1197]], [7, 9427, [77300, 77365, 77430, 77495, 77567, 77641, 77704], [4922.576, 4894.248, 4826.344, 4900.736, 4890.796, 4935.588, 4856.474], [66752.337, 66684.748, 66843.231, 66744.189, 66786.548, 66726.183, 66750.961], [25.461, 26.101, 8.742, 15.048, 31.626, 18.8, 23.777], [1100.1256536481487, 4018.341507205524, 97829.93939598389, 1227.4831834261022, 1388.556963236654, 1661.760398314205, 8273.74525635103], [1185, 1186, 1187, 1188, 1189, 1190, 1191]], [2, 9440, [77513, 77587, 77658, 77723, 77786, 77845, 77906, 77965], [15311.8, 15297.163, 15254.2, 15236.608, 15324.271, 15202.703, 15173.298, 15263.396], [54594.885, 54585.509, 54559.78, 54542.176, 54562.89, 54599.579, 54559.335, 54569.862], [16.393, 21.387, 18.019, 13.782, 23.451, 18.505, 19.435, 19.645], [1783.9343368641958, 1252.7276111015738, 4426.069786479132, 5818.5364591346815, 3495.2614016225175, 6626.853393720734, 4729.212581475544, 2082.510985025407], [1188, 1189, 1190, 1191, 1192, 1193, 1194, 1195]], [0, 9446, [77397, 77460, 77531, 77605, 77671, 77741, 77800, 77861], [23908.82, 23865.083, 23896.227, 23896.51, 23920.434, 23957.451, 23885.149, 23934.505], [11725.362, 11727.112, 11708.99, 11697.568, 11708.821, 11719.351, 11699.172, 11717.852], [22.622, 19.551, 21.488, 19.443, 15.398, 24.876, 19.256, 18.377], [1214.4012631267253, 1239.613326103417, 824.1473236217537, 1015.8885842180587, 2377.0259901257973, 4185.5279202057945, 1281.3567954971834, 1737.8747738824397], [1186, 1187, 1188, 1189, 1190, 1191, 1192, 1193]], [0, 9448, [77463, 77534, 77608, 77673, 77742], [24520.874, 24512.041, 24465.889, 24519.077, 24524.835], [11174.843, 11185.831, 11091.876, 11131.496, 11153.777], [26.316, 15.112, 29.796, 17.494, 14.449], [656.9204481827021, 1176.33982775815, 2495.959012025691, 985.5781984475215, 462.53966959622267], [1187, 1188, 1189, 1190, 1191]], [3, 9450, [77538, 77613, 77677, 77750, 77805, 77869], [27187.566, 27169.619, 27189.489, 27095.797, 27153.166, 27057.655], [54035.433, 53899.983, 53879.234, 53775.123, 53947.163, 53847.693], [28.348, 18.086, 17.988, 23.876, 48.319, 25.244], [5967.915814637617, 7765.106958296377, 17193.213754216773, 1840.1300212603987, 2212.8149489902676, 694.3508290625346], [1188, 1189, 1190, 1191, 1192, 1193]], [6, 9451, [77676, 77746, 77804, 77866, 77926, 77980, 78046, 78110], [25908.796, 25876.462, 25897.249, 25910.398, 25928.86, 25868.636, 25813.671, 25897.331], [63732.02, 63814.441, 63795.137, 63787.46, 63758.991, 63779.558, 63820.287, 63820.523], [22.837, 10.715, 10.365, 16.364, 23.777, 41.519, 30.228, 29.102], [1182.2363501862205, 2020.798068961792, 2045.4799569364502, 1725.9486007816504, 6633.557540585383, 1044.2310173076353, 1417.7881316367777, 1967.067369874541], [1190, 1191, 1192, 1193, 1194, 1195, 1196, 1197]], [7, 9474, [77700, 77773, 77824, 77893, 77946, 78011, 78071, 78135, 78191], [4439.651, 4405.806, 4404.136, 4412.646, 4421.571, 4389.794, 4432.63, 4395.857, 4421.645], [66269.65, 66276.091, 66277.191, 66278.314, 66270.985, 66281.498, 66282.001, 66272.704, 66274.473], [14.31, 17.375, 13.795, 12.57, 11.002, 11.353, 12.057, 14.12, 19.744], [1852.3645088042422, 1914.600347742437, 2088.87856943552, 2106.7209570779905, 2566.0173569652497, 2031.068109131151, 2657.999481291985, 2477.6572311250106, 2556.235914552212], [1191, 1192, 1193, 1194, 1195, 1196, 1197, 1198, 1199]], [4, 9475, [77730, 77791, 77852, 77913, 77969, 78031, 78095, 78154, 78208], [19325.38, 19405.936, 19396.736, 19389.029, 19398.366, 19406.004, 19384.926, 19383.206, 19323.699], [58038.861, 58026.209, 57993.315, 58004.034, 57979.212, 57993.377, 58003.801, 58006.443, 57856.981], [30.435, 18.195, 12.305, 17.99, 15.945, 14.363, 13.666, 15.561, 31.247], [2214.6157249245566, 1937.2420619401576, 1946.3492723972167, 1459.3035870816918, 1612.0893196671393, 1496.6647937890104, 1569.4646131320637, 1079.0934906805307, 1571.2554889117553], [1191, 1192, 1193, 1194, 1195, 1196, 1197, 1198, 1199]], [3, 9490, [77927, 77982, 78049, 78111, 78168, 78226, 78277], [27305.688, 27285.46, 27482.881, 27564.637, 27525.902, 27557.613, 27612.238], [53170.86, 53129.619, 53163.105, 53086.488, 53166.139, 53075.978, 53138.423], [13.828, 26.891, 35.395, 15.661, 17.047, 22.099, 25.202], [2191.378456401066, 2515.9297685192046, 1969.744135816131, 1023.3338170875832, 1714.583403906838, 892.203835039896, 1467.3555587904764], [1194, 1195, 1196, 1197, 1198, 1199, 1200]], [1, 9495, [77993, 78059, 78123, 78179, 78232, 78286, 78345], [35185.161, 35091.73, 35208.232, 35145.172, 35068.781, 35080.642, 35116.647], [40067.678, 40098.427, 40080.048, 40046.813, 40095.224, 40096.019, 40056.27], [17.275, 21.667, 26.948, 20.717, 19.363, 11.824, 13.03], [1774.4344215168617, 1413.9442898918485, 3094.154870241538, 2722.907628406223, 1131.388252218346, 1317.1677373660434, 1402.467975142738], [1195, 1196, 1197, 1198, 1199, 1200, 1201]], [5, 9498, [77938, 77998, 78066, 78128, 78186, 78238, 78289, 78351, 78404, 78463, 78524, 78577, 78640, 78705], [39658.231, 39641.504, 39670.124, 39654.13, 39662.578, 39506.953, 39385.401, 39352.392, 39314.997, 39313.192, 39321.98, 39363.145, 39328.075, 39348.334], [56944.575, 56951.545, 56927.983, 56916.74, 56912.226, 56836.342, 56820.375, 56765.659, 56718.351, 56747.307, 56758.134, 56803.363, 56766.339, 56732.3], [11.749, 9.257, 10.732, 13.1, 15.669, 30.762, 31.372, 14.459, 16.116, 17.64, 10.125, 18.079, 13.119, 15.566], [1721.3413397694817, 1910.0621308399216, 2191.1114851539296, 1793.86664811757, 809.5655003238141, 7401.054391431937, 2120.034364112826, 2000.6385923529217, 1660.3776488554408, 1350.0882478663896, 1717.3851722400134, 1500.1959138148725, 1975.040114336542, 1374.4696500055943], [1194, 1195, 1196, 1197, 1198, 1199, 1200, 1201, 1202, 1203, 1204, 1205, 1206, 1207]], [7, 9524, [78296, 78361, 78414, 78470, 78530, 78584, 78650, 78718, 78781, 78855, 78911, 78971, 79029, 79083, 79143, 79209, 79271], [4395.728, 4432.469, 4413.984, 4443.606, 4436.978, 4426.805, 4412.351, 4416.319, 4443.554, 4409.247, 4419.535, 4420.394, 4400.398, 4429.911, 4422.34, 4430.886, 4433.62], [66268.961, 66257.709, 66266.014, 66281.544, 66301.498, 66265.102, 66255.585, 66272.602, 66310.951, 66283.719, 66311.086, 66264.516, 66248.88, 66298.546, 66257.657, 66296.381, 66288.473], [16.233, 10.118, 10.096, 14.221, 17.132, 11.415, 10.644, 11.244, 12.604, 18.022, 10.849, 10.313, 19.301, 19.575, 13.621, 13.856, 12.327], [2280.303168830826, 2510.24088268038, 2395.0795702251453, 1570.5377511241227, 1728.5587559110845, 2228.750994755878, 1541.5576263143178, 921.0773554785928, 1006.892444924426, 1502.732405175796, 1298.856981414223, 2191.4042066176953, 1512.7758582806143, 1294.996379225212, 660.186508403993, 1877.1041644601305, 1411.7819985462638], [1201, 1202, 1203, 1204, 1205, 1206, 1207, 1208, 1209, 1210, 1211, 1212, 1213, 1214, 1215, 1216, 1217]], [4, 9531, [78260, 78314, 78374, 78428, 78487], [19245.863, 19249.202, 19221.809, 19227.734, 19221.53], [57610.499, 57614.986, 57641.687, 57641.102, 57656.771], [11.734, 11.529, 11.371, 14.857, 12.827], [1867.0382254463414, 2173.9470250341724, 1670.4983420440367, 1763.3629940440544, 2041.4243787721541], [1200, 1201, 1202, 1203, 1204]], [3, 9534, [78389, 78447, 78507, 78564, 78625, 78695, 78757], [27553.169, 27557.002, 27549.366, 27582.734, 27557.017, 27616.8, 27545.395], [53127.059, 53047.16, 53153.489, 53112.317, 53119.234, 53150.919, 53099.539], [21.143, 16.427, 25.419, 25.902, 27.208, 15.702, 19.69], [1959.2739127313168, 1146.4364695268348, 1306.477779769613, 3072.8591736043645, 1771.1951241190684, 567.837765720369, 1406.6786990087294], [1202, 1203, 1204, 1205, 1206, 1207, 1208]], [3, 9535, [78390, 78448, 78509, 78567, 78628, 78696, 78758, 78823, 78892, 78945], [27923.721, 27915.459, 27927.472, 27917.943, 27921.05, 27930.732, 27905.899, 27909.536, 27919.517, 27935.504], [54008.228, 54026.409, 53955.941, 54037.622, 53991.946, 54034.053, 54039.037, 53999.984, 54028.867, 54050.389], [10.975, 8.761, 25.951, 11.404, 13.369, 15.206, 11.219, 14.683, 16.985, 17.462], [2203.7448162176115, 2166.080115380881, 3779.125547366224, 1560.7225585632034, 1455.2785540409154, 1787.3162818000962, 1654.187158647215, 947.4421766028976, 2049.870420525679, 1154.6026386627814], [1202, 1203, 1204, 1205, 1206, 1207, 1208, 1209, 1210, 1211]], [0, 9565, [78439, 78498, 78558, 78614, 78685, 78749], [24013.605, 23875.703, 24003.263, 23906.628, 23872.557, 23936.753], [11802.911, 11704.937, 11775.482, 11698.494, 11694.028, 11699.613], [38.393, 20.799, 25.432, 28.206, 28.205, 20.016], [2676.7363380100305, 1944.9593460845417, 7294.794358873878, 2415.2228088627294, 1693.3864482903855, 734.9810966031185], [1203, 1204, 1205, 1206, 1207, 1208]], [0, 9566, [78442, 78501, 78559, 78617, 78688, 78753, 78818, 78886, 78936, 78993, 79055], [24553.548, 24537.034, 24538.101, 24497.573, 24531.925, 24561.305, 24529.195, 24511.186, 24570.974, 24534.86, 24500.173], [11186.603, 11221.884, 11179.096, 11186.686, 11180.265, 11227.444, 11180.762, 11225.568, 11213.815, 11217.631, 11239.571], [19.492, 13.216, 19.904, 16.694, 18.285, 20.17, 18.439, 26.518, 38.638, 5.841, 17.261], [1309.4953874544049, 2571.3655345730217, 904.6346111959176, 1973.0093293281532, 1664.7294239976932, 1970.0791653955825, 3075.015672818354, 3094.152365039276, 1320.4458285517208, 444.06689012442956, 894.8975942086959], [1203, 1204, 1205, 1206, 1207, 1208, 1209, 1210, 1211, 1212, 1213]], [1, 9583, [78573, 78637, 78701, 78766, 78831, 78899, 78953, 79008], [35147.931, 35115.817, 35110.102, 35129.645, 35132.981, 35129.807, 35046.039, 35090.267], [40071.872, 40071.648, 40032.603, 40103.213, 40076.117, 40054.81, 40134.732, 40100.061], [19.889, 13.249, 17.976, 16.105, 16.192, 15.875, 22.994, 19.42], [949.271169963916, 1262.4858081327216, 1588.3441472031298, 844.7902589075363, 1316.5337758456087, 2213.5611067529408, 2591.6110738349103, 1188.3463757737384], [1205, 1206, 1207, 1208, 1209, 1210, 1211, 1212]], [9, 9585, [78644, 78709, 78773, 78844, 78909], [40950.604, 40967.776, 41001.28, 41039.849, 40991.054], [75524.526, 75600.748, 75530.011, 75507.02, 75608.006], [32.775, 18.285, 30.012, 18.948, 32.035], [2046.639165081565, 1183.170480336387, 1588.8032856968143, 2291.672769621195, 1429.6729174081563], [1206, 1207, 1208, 1209, 1210]], [6, 9599, [78822, 78891, 78943, 78998, 79059, 79116, 79180], [26224.736, 26251.467, 26176.745, 26192.556, 26190.067, 26212.905, 26192.715], [61751.633, 61771.89, 61774.386, 61810.077, 61668.424, 61728.298, 61798.676], [9.827, 7.757, 13.551, 20.065, 13.195, 15.069, 13.283], [5575.887786048535, 3545.7527938018497, 924.7589454491932, 1537.7324062028206, 6336.2739869146835, 4288.793643161046, 1385.0436499361404], [1209, 1210, 1211, 1212, 1213, 1214, 1215]], [3, 9601, [78893, 78946, 79000, 79060, 79117, 79183, 79248], [27958.066, 27934.393, 27947.703, 27930.53, 27963.395, 27946.544, 27939.207], [54539.554, 54515.633, 54531.505, 54509.735, 54466.324, 54501.599, 54416.381], [11.911, 10.255, 11.47, 14.58, 15.239, 16.002, 26.382], [2159.616283050688, 2984.8350724069123, 4395.149804290751, 3428.5904812321915, 1750.9447796280801, 3856.964425064516, 2351.4947409191564], [1210, 1211, 1212, 1213, 1214, 1215, 1216]], [5, 9607, [78841, 78907, 78960, 79018, 79074, 79132, 79199, 79262, 79319, 79376], [39380.392, 39298.692, 39305.362, 39359.605, 39367.585, 39325.594, 39316.195, 39332.921, 39258.615, 39349.398], [56728.704, 56784.122, 56864.13, 56795.326, 56741.689, 56754.042, 56777.153, 56828.352, 56842.933, 56811.883], [21.446, 18.266, 27.355, 16.614, 12.829, 25.4, 13.696, 16.318, 17.277, 33.715], [946.9217257679021, 1425.1199423593437, 2358.4423784023534, 1695.5600070283672, 1671.7416883510002, 850.1395263481489, 2025.8934415937424, 749.0034925780476, 757.5141584220449, 1183.4072729240418], [1209, 1210, 1211, 1212, 1213, 1214, 1215, 1216, 1217, 1218]], [5, 9653, [79377, 79431, 79493, 79544, 79594, 79648, 79713, 79764, 79826, 79895, 79950, 80005, 80061, 80111, 80163, 80207, 80259, 80317, 80382, 80444, 80508, 80572, 80632, 80684, 80734, 80799, 80860, 80914, 80978, 81026, 81068, 81123, 81169], [39627.078, 39630.504, 39598.321, 39635.187, 39585.438, 39588.262, 39631.095, 39626.268, 39593.503, 39614.504, 39559.006, 39505.124, 39568.855, 39528.318, 39492.035, 39451.76, 39516.155, 39468.619, 39449.063, 39496.711, 39438.019, 39467.302, 39469.476, 39483.386, 39487.968, 39511.042, 39492.019, 39498.55, 39554.634, 39482.976, 39467.973, 39518.483, 39464.034], [57430.953, 57406.928, 57419.047, 57421.458, 57443.937, 57396.763, 57430.344, 57414.929, 57408.354, 57429.319, 57522.767, 57579.388, 57517.382, 57578.88, 57619.748, 57623.925, 57635.287, 57597.514, 57659.152, 57615.297, 57614.156, 57625.441, 57645.274, 57633.808, 57632.704, 57637.508, 57607.157, 57627.316, 57616.744, 57631.19, 57591.963, 57621.151, 57499.61], [16.587, 18.546, 14.013, 9.592, 15.788, 17.157, 14.463, 10.71, 17.197, 9.043, 16.935, 13.106, 11.069, 10.879, 22.422, 15.264, 13.413, 14.765, 14.899, 21.374, 15.115, 18.733, 14.589, 12.551, 10.516, 16.459, 10.078, 14.882, 32.111, 18.159, 17.883, 24.828, 25.01], [1096.3577762779569, 1435.4850245033358, 750.0120592690344, 1245.6692765850478, 1578.7382693839986, 720.1317147362041, 1079.6870750802182, 1338.6210874481383, 898.717511709608, 1956.348547116191, 3499.50713223009, 4257.030453368181, 3675.268448581879, 4299.149050905853, 1827.0534714906482, 2268.459491778529, 2023.4061148717444, 1069.263927976784, 1828.72693152951, 1765.273052463652, 1533.0607564711106, 1806.9760769117077, 1468.0666771980057, 2324.112529205876, 1817.4366549531694, 1123.9186202970316, 1634.9876149263478, 2123.8215207926887, 1482.6302351301147, 1732.8497904781018, 2141.531088878306, 2495.9502871661252, 883.2424788875938], [1218, 1219, 1220, 1221, 1222, 1223, 1224, 1225, 1226, 1227, 1228, 1229, 1230, 1231, 1232, 1233, 1234, 1235, 1236, 1237, 1238, 1239, 1240, 1241, 1242, 1243, 1244, 1245, 1246, 1247, 1248, 1249, 1250]], [7, 9655, [79383, 79439, 79499, 79551, 79607, 79660, 79722], [4392.64, 4417.564, 4413.917, 4423.875, 4420.304, 4442.578, 4416.472], [66280.272, 66288.2, 66285.855, 66299.601, 66265.812, 66262.662, 66265.433], [32.213, 10.486, 10.496, 16.645, 21.129, 18.457, 16.549], [1471.3433572417453, 2401.4970014435107, 976.5913705120925, 971.6951343568898, 928.9141555850358, 790.8028547494139, 472.41552559221685], [1219, 1220, 1221, 1222, 1223, 1224, 1225]], [0, 9675, [79241, 79299, 79353, 79418, 79472, 79527], [24480.518, 24459.464, 24462.837, 24451.217, 24467.628, 24477.863], [12131.477, 12150.823, 12129.33, 12132.318, 12125.223, 12149.877], [12.6, 16.023, 18.793, 12.775, 13.416, 16.706], [1420.7999788153143, 1851.0850000086875, 2155.5874897401536, 1478.2391308762528, 1368.243477608904, 1984.9214686650419], [1216, 1217, 1218, 1219, 1220, 1221]], [1, 9679, [79485, 79539, 79591, 79645, 79710, 79760, 79816, 79887, 79946, 80001, 80056], [35509.529, 35522.591, 35541.111, 35485.377, 35492.819, 35518.543, 35498.634, 35483.57, 35489.416, 35480.022, 35493.534], [42569.118, 42541.876, 42596.213, 42549.645, 42554.532, 42596.329, 42543.496, 42573.71, 42589.873, 42561.452, 42572.069], [17.287, 18.516, 13.68, 17.576, 17.199, 15.469, 14.896, 11.735, 12.617, 17.594, 16.369], [2170.8134604199313, 1334.6808860685376, 1167.2000059131453, 1511.10121383777, 2705.7807646181996, 1211.133380944848, 1533.0119590371896, 3112.105025649449, 2814.613238466766, 2114.2617210910103, 1925.3768710828308], [1220, 1221, 1222, 1223, 1224, 1225, 1226, 1227, 1228, 1229, 1230]], [1, 9684, [79538, 79590, 79644, 79709, 79759, 79815, 79886, 79945], [35325.869, 35395.152, 35392.277, 35368.068, 35355.64, 35358.946, 35370.665, 35398.415], [39953.803, 39980.175, 40015.655, 39983.365, 40037.323, 40015.057, 40048.719, 40042.073], [13.052, 22.975, 16.545, 18.442, 17.879, 13.587, 18.217, 21.814], [649.9909050153126, 984.4283604349991, 2764.0451108284424, 1243.403778821087, 1605.1716446500707, 1624.1159035878693, 1756.1649833891804, 982.9045908694126], [1221, 1222, 1223, 1224, 1225, 1226, 1227, 1228]], [1, 9699, [79125, 79195, 79257, 79314, 79370, 79426], [35073.429, 35206.662, 35249.842, 35266.594, 35283.939, 35325.66], [40111.294, 40038.811, 40017.258, 40006.393, 40029.341, 40074.137], [17.567, 25.664, 21.107, 16.569, 14.882, 14.154], [830.8500123042285, 1875.4619826714315, 2172.3360804304175, 2596.1403410367407, 2038.7212159261803, 3391.8282976442842], [1214, 1215, 1216, 1217, 1218, 1219]], [4, 9738, [79741, 79794, 79858, 79923, 79976, 80034], [19219.574, 19233.142, 19224.234, 19221.575, 19265.735, 19288.096], [57615.428, 57608.053, 57626.806, 57578.849, 57609.402, 57616.561], [28.388, 14.529, 19.54, 24.348, 8.527, 22.206], [991.5427115171324, 1732.1202983218243, 1495.4925510473572, 1261.8383550209342, 2419.132380675111, 1407.585741458056], [1225, 1226, 1227, 1228, 1229, 1230]], [4, 9739, [79685, 79742, 79795, 79859, 79924, 79977, 80035, 80086, 80139, 80185, 80234, 80288, 80352, 80414, 80480, 80545, 80603, 80659, 80704, 80766, 80834], [19191.764, 19268.85, 19303.686, 19269.423, 19207.148, 19208.36, 19228.626, 19227.473, 19213.333, 19215.584, 19233.27, 19228.372, 19230.898, 19209.537, 19256.175, 19243.224, 19232.292, 19223.799, 19238.806, 19180.622, 19204.043], [58312.638, 58261.713, 58212.702, 58193.933, 58265.06, 58288.677, 58286.55, 58328.916, 58276.945, 58284.051, 58307.122, 58307.095, 58294.366, 58290.369, 58289.119, 58307.31, 58260.645, 58265.779, 58340.909, 58262.948, 58301.369], [22.113, 12.022, 14.158, 19.653, 31.966, 9.519, 8.762, 15.174, 9.349, 6.471, 8.246, 12.251, 16.016, 9.847, 8.204, 10.394, 11.642, 9.958, 12.594, 11.884, 25.019], [1912.3839297561126, 2974.0593096335056, 5355.6706405342, 2766.9322262936967, 2540.7270607628748, 2004.750806733007, 2387.0552766777373, 1457.862890336585, 2333.208376755791, 1851.0942369710613, 1879.216461498953, 1909.4327287771919, 2137.323123658735, 2151.7109246793784, 1976.1435787790344, 1497.406565035649, 2238.2320435160586, 3110.102552906684, 1106.2018213851065, 781.3563022144833, 1275.6739347904693], [1224, 1225, 1226, 1227, 1228, 1229, 1230, 1231, 1232, 1233, 1234, 1235, 1236, 1237, 1238, 1239, 1240, 1241, 1242, 1243, 1244]], [4, 9755, [79792, 79857, 79921, 79974, 80032, 80085], [18467.989, 18467.197, 18464.941, 18461.842, 18430.244, 18470.888], [56351.461, 56356.834, 56348.981, 56368.224, 56377.641, 56325.873], [13.49, 11.844, 11.95, 12.982, 14.085, 17.219], [2938.1812643330218, 2323.9523505997063, 2184.6796495633203, 2229.79992695724, 807.17066935317, 1040.0831900100552], [1226, 1227, 1228, 1229, 1230, 1231]], [0, 9758, [79869, 79930, 79987, 80045, 80093], [23699.192, 23706.052, 23606.624, 23685.008, 23672.987], [10102.976, 10173.526, 10144.8, 10097.645, 10132.465], [23.249, 32.237, 14.955, 23.482, 25.6], [847.332325519678, 1196.6879471535776, 935.9801966107575, 2042.8240715120812, 1023.4670646334321], [1227, 1228, 1229, 1230, 1231]], [3, 9780, [80097, 80147, 80196, 80248, 80302], [27564.67, 27631.757, 27587.181, 27612.401, 27579.603], [53264.14, 53206.153, 53211.814, 53217.061, 53224.306], [25.586, 10.048, 13.92, 19.478, 22.042], [1080.7897668002825, 1926.165142479477, 1099.0839551133815, 1383.9024668852758, 718.2250935704517], [1231, 1232, 1233, 1234, 1235]], [4, 9789, [80183, 80232, 80286, 80350, 80413, 80478, 80543], [18794.261, 18786.521, 18758.036, 18731.696, 18761.801, 18775.277, 18791.262], [56007.586, 56021.407, 56004.068, 56054.292, 55995.997, 56009.307, 56028.31], [15.677, 14.099, 13.051, 28.011, 19.306, 9.173, 12.504], [2510.7813033227367, 2082.3153314003657, 1876.2673478701035, 2439.475785088044, 1422.904013793218, 2165.8794287811984, 1473.7298498148332], [1233, 1234, 1235, 1236, 1237, 1238, 1239]], [2, 9812, [80280, 80342, 80406, 80470, 80535, 80597, 80652, 80698, 80758], [14683.541, 14718.081, 14730.062, 14799.695, 14910.755, 14868.499, 14864.868, 14873.381, 14864.553], [53947.258, 53875.931, 53898.065, 53785.098, 53608.303, 53768.951, 53749.675, 53746.248, 53767.816], [32.569, 27.252, 27.533, 13.464, 20.749, 10.226, 14.798, 11.789, 11.827], [1244.0618485490024, 1889.5727090394128, 2072.6704450593006, 2327.351904602402, 9644.651608421946, 1932.7977246910486, 2234.8673987947486, 2224.6754383841044, 2415.4959315014053], [1235, 1236, 1237, 1238, 1239, 1240, 1241, 1242, 1243]], [3, 9830, [80427, 80491, 80553, 80614, 80669, 80715, 80784], [27213.072, 27219.825, 27196.562, 27246.772, 27165.812, 27223.422, 27188.074], [55122.798, 55110.305, 55092.382, 55091.619, 55076.717, 55116.428, 55086.234], [8.485, 13.931, 15.384, 23.668, 19.414, 16.629, 9.313], [1951.980418375393, 1395.60491992651, 1123.4797387081062, 1015.1112029898867, 1118.0772889562977, 1318.3282331599983, 1433.2658188519563], [1237, 1238, 1239, 1240, 1241, 1242, 1243]], [1, 9832, [80437, 80500, 80565, 80624, 80679, 80725, 80793, 80854, 80905, 80970], [35348.664, 35391.417, 35417.556, 35368.333, 35400.221, 35382.042, 35381.714, 35400.785, 35361.473, 35391.166], [41251.287, 41259.034, 41252.372, 41275.218, 41180.032, 41138.794, 41297.35, 41221.973, 41308.136, 41249.47], [16.67, 15.242, 10.653, 12.572, 30.855, 26.509, 14.11, 13.953, 21.538, 24.611], [2349.48239852273, 1393.2083183847806, 1936.6280257909964, 1612.783555817208, 3053.761476090246, 2499.3780740669717, 1190.4866002424378, 1176.392436367002, 1154.5482549130668, 3189.7889233670044], [1237, 1238, 1239, 1240, 1241, 1242, 1243, 1244, 1245, 1246]], [2, 9872, [80759, 80822, 80879, 80939, 80995, 81045], [14962.863, 14945.781, 15088.691, 15050.926, 14989.329, 14996.997], [54573.837, 54609.943, 54609.418, 54590.987, 54614.651, 54596.77], [23.477, 23.204, 28.892, 30.468, 30.399, 31.05], [705.4693599543207, 1197.2625240014438, 3267.2139798587414, 1081.3271905148274, 1915.529510399369, 967.2844679292211], [1243, 1244, 1245, 1246, 1247, 1248]], [5, 9875, [81028, 81070, 81125, 81171, 81213, 81256, 81306], [40102.838, 40041.664, 40120.106, 40087.583, 40080.443, 40106.412, 40064.611], [57725.636, 57728.125, 57693.845, 57686.367, 57657.712, 57694.281, 57661.658], [29.257, 21.079, 18.103, 25.556, 17.769, 23.927, 23.469], [700.0827452922689, 2953.1901659530663, 2217.376151794372, 2885.244713205208, 1486.9627450746955, 1205.6927344512355, 1897.0573363464737], [1247, 1248, 1249, 1250, 1251, 1252, 1253]], [7, 9951, [81596, 81641, 81689, 81733, 81784], [4756.231, 4801.699, 4728.642, 4785.045, 4836.331], [67163.945, 67161.076, 67177.066, 67141.704, 67101.502], [17.569, 16.655, 18.783, 22.334, 28.667], [1366.987890771354, 2091.443420915259, 1233.496078350454, 1917.4284904224057, 2515.8977969044], [1260, 1261, 1262, 1263, 1264]], [5, 9983, [81812, 81864, 81907, 81957, 82011, 82052], [39507.137, 39475.969, 39506.967, 39459.789, 39430.611, 39488.19], [57658.262, 57627.758, 57584.21, 57569.945, 57572.775, 57589.953], [16.054, 25.857, 16.528, 24.011, 21.587, 22.054], [1223.1630170822723, 2015.2147486874442, 10635.652815177615, 1015.3489632365731, 1112.279952551387, 688.8829421995384], [1264, 1265, 1266, 1267, 1268, 1269]], [3, 10029, [82088, 82135, 82182, 82234, 82286, 82326, 82356, 82392, 82425, 82459, 82488, 82529, 82569, 82607, 82641, 82678, 82715, 82759, 82809, 82857, 82905, 82940], [28037.148, 28051.397, 28025.635, 28015.285, 28001.128, 28061.449, 28078.107, 28039.72, 28032.143, 28067.075, 28020.062, 28039.005, 28011.832, 28008.237, 28059.861, 28024.529, 28007.16, 28031.927, 28085.946, 28014.793, 28036.525, 28017.803], [53707.344, 53615.46, 53665.538, 53677.954, 53680.386, 53703.921, 53712.999, 53647.905, 53722.377, 53686.384, 53663.373, 53699.646, 53693.233, 53697.386, 53714.708, 53715.398, 53689.84, 53704.483, 53710.023, 53720.546, 53664.675, 53691.009], [23.726, 27.105, 18.217, 15.458, 16.076, 16.896, 22.461, 22.395, 17.975, 13.535, 21.136, 17.233, 20.026, 19.877, 19.914, 23.51, 13.152, 12.399, 29.093, 22.606, 22.978, 26.395], [680.280264646858, 637.2508685922486, 1549.0319406970877, 2150.529367348896, 1459.9163637360168, 1322.7061552856655, 2112.004856932337, 1220.3150746819135, 1874.8826640228906, 1958.2183060672617, 1189.1928475036002, 1350.2951970749307, 1457.3253669850376, 1798.9057958141989, 3452.9428675578965, 1548.0670059937922, 1372.6159936679653, 1614.1526633012559, 795.870312381548, 1439.721551205763, 2538.0887772901942, 936.4940636072995], [1270, 1271, 1272, 1273, 1274, 1275, 1276, 1277, 1278, 1279, 1280, 1281, 1282, 1283, 1284, 1285, 1286, 1287, 1288, 1289, 1290, 1291]], [5, 10032, [82102, 82149, 82199, 82251, 82298, 82335, 82364], [39821.953, 39811.994, 39807.764, 39812.846, 39789.479, 39827.986, 39809.104], [58426.239, 58423.21, 58432.519, 58445.161, 58393.194, 58430.257, 58417.766], [10.284, 7.987, 16.922, 10.971, 11.842, 16.922, 12.459], [1548.5789393825146, 1636.4575216595053, 1637.3777952467897, 1759.6417413142829, 1609.3335527766583, 1671.0710092341558, 970.3558910802938], [1270, 1271, 1272, 1273, 1274, 1275, 1276]], [7, 10048, [82258, 82305, 82343, 82372, 82403, 82436], [4242.986, 4268.52, 4283.548, 4289.763, 4287.892, 4291.151], [66695.057, 66643.502, 66680.595, 66756.484, 66754.196, 66836.602], [16.07, 12.162, 17.319, 20.009, 31.683, 15.895], [1312.5091957937825, 1779.4010083457235, 1422.1644458543215, 1062.2226215881606, 1270.9514422505633, 592.3143373037246], [1274, 1275, 1276, 1277, 1278, 1279]], [4, 10052, [82275, 82321, 82352, 82384, 82415, 82452, 82481, 82521, 82559, 82599], [18983.645, 18990.333, 19039.543, 19019.09, 19011.834, 19050.487, 19017.038, 19014.226, 19040.17, 19025.54], [58825.62, 58863.549, 58865.168, 58837.459, 58838.74, 58869.458, 58793.64, 58817.733, 58830.811, 58784.467], [17.58, 14.437, 30.2, 14.986, 13.11, 18.303, 29.483, 12.972, 9.316, 31.128], [1766.31184966148, 2789.0847722088693, 1185.0151852169204, 1669.3126192482255, 1426.6742113012278, 1141.7174140113402, 1234.2538366845608, 2031.3087306688878, 1679.7723862918133, 4042.1637752410525], [1274, 1275, 1276, 1277, 1278, 1279, 1280, 1281, 1282, 1283]], [2, 10060, [82380, 82413, 82446, 82477, 82514, 82554], [14587.828, 14609.853, 14574.75, 14598.05, 14572.286, 14596.557], [52889.09, 52942.006, 52850.475, 52892.492, 52895.466, 52863.192], [28.161, 20.369, 14.62, 16.451, 12.214, 10.906], [4384.354203499338, 3143.2211309688028, 3091.4906185245673, 1811.2141192533788, 2263.199988319388, 1665.993929830926], [1277, 1278, 1279, 1280, 1281, 1282]], [2, 10077, [82556, 82596, 82630, 82665, 82700, 82739], [15060.926, 14977.132, 14942.937, 14985.566, 15038.567, 15071.301], [52724.563, 52795.222, 52760.884, 52771.868, 52700.679, 52770.984], [31.477, 31.141, 38.71, 38.838, 17.895, 19.51], [2033.2456658471122, 6502.116597571312, 4486.437298913422, 4849.475288770662, 1261.8207967800524, 1287.0732472729017], [1282, 1283, 1284, 1285, 1286, 1287]], [4, 10080, [82672, 82704, 82746, 82794, 82845, 82891, 82927, 82975, 83031, 83084, 83137], [18386.963, 18411.389, 18386.963, 18431.655, 18409.89, 18407.158, 18405.677, 18365.367, 18415.326, 18353.959, 18407.545], [56803.769, 56852.608, 56874.934, 56856.124, 56852.476, 56872.584, 56841.141, 56856.326, 56879.168, 56859.55, 57014.876], [19.564, 21.586, 17.595, 12.283, 17.009, 16.05, 13.999, 12.656, 12.576, 16.346, 23.902], [11725.652908912209, 2202.0489312758946, 1953.637381973746, 1263.5344473409928, 1227.604845762626, 1996.9725975118647, 1693.6239798100644, 1771.5002531829539, 2514.9837380744666, 1737.228248160895, 844.9610343221163], [1285, 1286, 1287, 1288, 1289, 1290, 1291, 1292, 1293, 1294, 1295]], [3, 10118, [82901, 82936, 82989, 83043, 83093], [27185.176, 27090.087, 27092.544, 27117.356, 27091.046], [54915.731, 54788.986, 54857.366, 54793.377, 54832.397], [25.917, 22.319, 23.051, 15.89, 21.978], [598.3614115594272, 1947.7040055355712, 1397.8230350282397, 1856.4631056085357, 1586.1497443523797], [1290, 1291, 1292, 1293, 1294]], [7, 10138, [82954, 83011, 83065, 83117, 83167, 83212], [4223.937, 4221.189, 4217.194, 4196.506, 4221.951, 4173.726], [66918.898, 66931.265, 66971.705, 66933.29, 66979.114, 66895.718], [20.443, 10.303, 15.814, 12.35, 26.588, 26.17], [2002.1980114231676, 1087.7088538911764, 1692.109547104335, 1215.0587606845597, 1282.1191817952595, 843.2586385907364], [1292, 1293, 1294, 1295, 1296, 1297]], [2, 10149, [83025, 83080, 83134, 83179, 83221, 83271], [15076.426, 15106.147, 15124.378, 15085.661, 15040.32, 15026.08], [52762.741, 52737.865, 52755.928, 52775.7, 52766.688, 52695.894], [25.153, 23.874, 12.552, 19.732, 29.215, 32.739], [741.1052683390249, 1601.934669870989, 795.862895589521, 637.6108313853472, 1186.3275172286042, 1747.3151257634142], [1293, 1294, 1295, 1296, 1297, 1298]], [1, 10153, [83048, 83101, 83151, 83198, 83243], [35030.008, 35035.837, 35012.863, 35016.653, 34986.779], [42408.279, 42492.839, 42446.739, 42418.304, 42420.413], [25.02, 30.608, 23.289, 19.055, 20.83], [775.4474258722732, 1994.0452413483176, 606.1067273080223, 884.8361929792829, 1956.6870444320896], [1293, 1294, 1295, 1296, 1297]], [7, 10195, [83524, 83556, 83597, 83641, 83692, 83740, 83792], [4295.49, 4308.418, 4345.82, 4321.981, 4356.711, 4337.391, 4352.276], [67096.758, 67088.201, 67089.472, 67071.607, 67118.351, 67043.661, 67065.485], [12.034, 15.815, 14.762, 8.971, 16.745, 11.724, 12.931], [1717.7842508488525, 1933.1932141153793, 1158.2340678406604, 1923.9184833014328, 1161.2110046255073, 1842.4691995886697, 1787.7572425233986], [1304, 1305, 1306, 1307, 1308, 1309, 1310]], [2, 10249, [83913, 83958, 83998, 84044, 84095, 84139, 84183, 84228, 84272, 84323, 84370, 84414, 84468, 84519, 84563, 84604, 84636, 84677, 84718, 84760, 84815, 84856, 84899, 84941, 84972, 85012, 85061, 85126, 85226, 85363, 85486, 85631, 85783, 85923], [15345.842, 15356.92, 15336.879, 15350.727, 15350.405, 15311.91, 15341.816, 15416.359, 15348.725, 15349.344, 15349.189, 15333.099, 15379.237, 15309.185, 15331.47, 15332.842, 15330.059, 15354.774, 15316.408, 15364.186, 15338.585, 15356.265, 15339.99, 15342.584, 15360.24, 15330.094, 15338.272, 15388.48, 15384.632, 15359.186, 15321.77, 15340.865, 15275.083, 15301.738], [52714.482, 52722.479, 52712.784, 52708.968, 52724.643, 52720.664, 52723.214, 52714.432, 52704.426, 52720.222, 52707.595, 52702.971, 52734.247, 52767.64, 52703.419, 52711.531, 52703.173, 52722.852, 52683.039, 52705.675, 52713.396, 52695.867, 52673.857, 52689.232, 52686.572, 52732.144, 52686.945, 52683.614, 52664.635, 52680.205, 52646.122, 52634.838, 52642.024, 52649.438], [9.664, 7.474, 6.628, 21.009, 17.746, 13.564, 16.106, 14.996, 6.983, 9.476, 11.017, 18.847, 25.41, 16.432, 15.085, 13.934, 11.721, 11.035, 13.116, 11.749, 12.974, 12.846, 16.42, 18.907, 25.395, 13.747, 15.721, 16.341, 10.324, 14.318, 22.648, 21.584, 21.835, 15.74], [1825.4307942094124, 3226.3296220725797, 2339.9738699684904, 1583.3861631180075, 1567.8158950162394, 1356.6450065188576, 2033.6007066944421, 1710.3959984188036, 3119.2354391952767, 1623.995606645838, 1607.416288206967, 1165.9632700151458, 2319.1213606777, 756.8883563549044, 1387.6161189690993, 1399.1955363054217, 1553.6896251772641, 1341.641255030005, 1362.9392908424854, 1241.6356919640007, 1029.9917504564091, 1620.5991780854463, 1607.3689249337574, 1129.457351985457, 930.1888358968183, 1504.3662579399531, 1234.7970217608386, 1508.6136854581785, 3107.51349543397, 3534.7539262468185, 7876.63014598295, 3787.3609220042295, 2116.142504287581, 1311.2036856172215], [1312, 1313, 1314, 1315, 1316, 1317, 1318, 1319, 1320, 1321, 1322, 1323, 1324, 1325, 1326, 1327, 1328, 1329, 1330, 1331, 1332, 1333, 1334, 1335, 1336, 1337, 1338, 1339, 1340, 1341, 1342, 1343, 1344, 1345]], [1, 10257, [84027, 84063, 84116, 84160, 84199, 84246], [34995.904, 35039.85, 35025.546, 34990.236, 34981.353, 34992.027], [40296.404, 40162.579, 40149.19, 40224.474, 40215.874, 40157.898], [36.295, 17.505, 20.979, 25.255, 15.375, 20.252], [3017.747689414738, 681.135306830309, 859.8693023037644, 2719.127937932056, 1786.756955870847, 1576.6026867570695], [1314, 1315, 1316, 1317, 1318, 1319]], [0, 10271, [84234, 84282, 84333, 84378, 84422, 84475, 84523, 84570], [24153.434, 24161.173, 24148.066, 24159.571, 24171.085, 24176.645, 24205.369, 24158.221], [10874.042, 10879.362, 10921.599, 10916.892, 10879.695, 10877.763, 10864.914, 10929.581], [13.47, 13.059, 24.009, 21.358, 15.344, 18.602, 10.878, 13.058], [2278.4538231144024, 1439.1714401524225, 985.8843291020801, 1476.0589832819844, 983.084331585612, 1698.3104747297396, 1074.447599120589, 1198.8310939645994], [1319, 1320, 1321, 1322, 1323, 1324, 1325, 1326]], [1, 10279, [84346, 84391, 84435, 84490, 84537], [34894.704, 34983.129, 34820.679, 35023.41, 34937.648], [41469.414, 41454.035, 41432.187, 41392.474, 41339.402], [26.281, 11.181, 24.509, 32.833, 19.138], [966.890626996043, 58105.4860393249, 1647.4165023421035, 5484.748416434623, 822.3744571759413], [1321, 1322, 1323, 1324, 1325]], [1, 10308, [84651, 84695, 84734, 84784, 84832], [35760.814, 35722.259, 35698.522, 35861.593, 35743.484], [41048.668, 41040.763, 41007.075, 41054.789, 41063.337], [28.007, 23.489, 30.004, 22.785, 32.134], [3082.40227004971, 1767.6303252726584, 1835.3538449623327, 1260.769991690522, 846.1344162032965], [1328, 1329, 1330, 1331, 1332]], [6, 10387, [85078, 85154, 85268, 85408, 85544, 85684, 85831, 85977, 86116, 86240, 86357, 86484, 86605, 86724, 86827, 86928, 87039, 87141, 87234, 87340, 87435, 87524, 87605, 87693, 87785, 87883, 87965], [26143.745, 26222.276, 26234.197, 26243.364, 26240.419, 26279.447, 26218.087, 26217.564, 26226.001, 26222.987, 26219.018, 26252.445, 26241.926, 26205.025, 26218.528, 26217.002, 26235.679, 26254.108, 26233.401, 26234.704, 26224.601, 26233.313, 26214.422, 26248.641, 26227.823, 26257.43, 26229.808], [62656.759, 62634.407, 62615.371, 62654.056, 62670.443, 62659.288, 62646.419, 62620.757, 62643.322, 62644.727, 62617.51, 62642.39, 62661.835, 62656.103, 62779.228, 62673.197, 62664.144, 62674.948, 62659.317, 62674.119, 62677.093, 62656.447, 62647.031, 62599.979, 62629.774, 62626.935, 62637.782], [26.105, 17.293, 16.092, 19.183, 10.172, 26.784, 20.829, 14.702, 11.885, 11.351, 32.856, 29.95, 20.511, 18.159, 3.622, 13.94, 11.611, 11.458, 10.209, 10.826, 12.264, 22.907, 17.742, 21.599, 18.973, 21.143, 15.077], [908.5632861533556, 1878.7009992944916, 3128.984226797551, 1646.7700255546404, 1215.6090566700557, 1554.2079197595283, 939.1437379910594, 1120.5203285313262, 1428.6157723915562, 1778.6549637167363, 2185.3569065126994, 1749.1340852966978, 1396.0432541036273, 1378.5335894634125, 375.4640422260623, 1689.492889796829, 1875.9271302244463, 1498.1081898658645, 1757.7996340046532, 1920.0300235342356, 1154.1345784869438, 1319.5637295194874, 1466.963379004, 1232.7134997651647, 876.6931224891246, 1170.933536399476, 1105.5039439462223], [1338, 1339, 1340, 1341, 1342, 1343, 1344, 1345, 1346, 1347, 1348, 1349, 1350, 1351, 1352, 1353, 1354, 1355, 1356, 1357, 1358, 1359, 1360, 1361, 1362, 1363, 1364]], [1, 10391, [85087, 85169, 85285, 85425, 85563, 85707, 85847], [35162.103, 35177.618, 35301.932, 35282.54, 35311.827, 35314.846, 35222.602], [42684.903, 42695.354, 42694.798, 42685.642, 42712.33, 42695.804, 42619.47], [12.018, 17.453, 13.279, 17.705, 11.213, 17.894, 23.613], [1521.2247375828279, 2314.7464935496687, 2634.1342883792768, 2277.415883189599, 2669.9850844242387, 2475.9826418120047, 8304.963791301823], [1338, 1339, 1340, 1341, 1342, 1343, 1344]], [5, 10394, [85092, 85179, 85298, 85439, 85581], [39704.774, 39774.805, 39772.531, 39642.421, 39611.138], [58550.449, 58565.551, 58563.236, 58484.086, 58526.65], [23.018, 21.198, 13.441, 15.484, 27.091], [3727.270317275254, 2575.17885047401, 3901.741182542758, 20407.724318741188, 7881.767248996003], [1338, 1339, 1340, 1341, 1342]], [7, 10398, [85043, 85105, 85195, 85319, 85454], [4369.49, 4447.212, 4385.661, 4403.978, 4413.003], [67058.182, 66974.521, 67062.894, 66992.212, 67016.536], [16.252, 21.053, 14.875, 19.131, 17.379], [978.232875806214, 3273.025883193426, 1722.5475864364867, 860.0905833826345, 1435.4531421836007], [1338, 1339, 1340, 1341, 1342]], [6, 10415, [85151, 85265, 85406, 85542, 85682, 85828, 85972, 86112, 86237, 86355, 86482, 86602, 86722], [25842.07, 25824.509, 25805.486, 25796.268, 25830.606, 25838.219, 25826.399, 25830.433, 25807.67, 25838.321, 25818.853, 25796.511, 25802.142], [63667.829, 63687.152, 63676.427, 63696.804, 63681.556, 63691.439, 63682.538, 63697.144, 63688.853, 63689.302, 63679.667, 63688.117, 63700.777], [20.016, 8.283, 10.12, 13.251, 9.655, 12.03, 9.494, 10.844, 13.888, 11.179, 10.774, 11.549, 17.409], [1159.2521068885756, 2104.54708316371, 2239.811774768634, 1826.4543838640102, 2226.05751915839, 1634.9796980213575, 1410.9433614493612, 1973.240713335525, 1312.69770686806, 1532.7695592122286, 1771.6810071634975, 1408.657748651378, 1426.2839296719312], [1339, 1340, 1341, 1342, 1343, 1344, 1345, 1346, 1347, 1348, 1349, 1350, 1351]], [6, 10416, [85153, 85267, 85407, 85543, 85683, 85830, 85976, 86115, 86239, 86356, 86483, 86604, 86723, 86826, 86927, 87038, 87140, 87233, 87339, 87434, 87523, 87604], [26179.843, 26198.022, 26153.76, 26160.917, 26133.309, 26167.066, 26185.968, 26232.723, 26210.323, 26224.767, 26174.981, 26229.032, 26199.288, 26111.382, 26142.324, 26179.47, 26143.417, 26125.442, 26156.644, 26206.038, 26120.107, 26120.635], [61889.826, 61805.188, 61793.395, 61768.007, 61714.412, 61794.227, 61661.137, 61512.797, 61502.571, 61469.074, 61451.123, 61482.808, 61523.927, 61675.011, 61610.62, 61561.796, 61645.336, 61743.167, 61729.319, 61625.269, 61516.465, 61689.778], [23.697, 18.062, 19.746, 12.424, 32.581, 16.94, 18.988, 17.48, 11.449, 7.384, 13.67, 16.591, 18.294, 24.718, 19.941, 13.809, 18.249, 15.867, 12.35, 19.114, 33.904, 20.976], [5054.279784052623, 5744.917066203128, 2089.6774197603304, 2613.094026751409, 2347.3266209097387, 1550.722406000411, 7178.747029312574, 6814.358826292419, 7315.321833193929, 4723.212304729452, 3943.9676468805274, 3462.369636782439, 1645.9724610492233, 2466.663307986721, 6606.73028256302, 4823.2850259033785, 4726.044604667618, 1334.1078659915097, 2121.3699499514946, 4632.498131179038, 1379.2394832909054, 453.18970317036377], [1339, 1340, 1341, 1342, 1343, 1344, 1345, 1346, 1347, 1348, 1349, 1350, 1351, 1352, 1353, 1354, 1355, 1356, 1357, 1358, 1359, 1360]], [8, 10428, [85184, 85304, 85443, 85586, 85734, 85872, 86023, 86151, 86278, 86401, 86523, 86640, 86758, 86859], [43966.169, 44050.055, 44125.232, 44099.413, 44062.86, 44148.419, 44155.209, 44085.64, 44031.271, 44084.817, 44009.836, 44020.613, 44072.994, 44078.815], [70070.258, 70197.891, 70165.527, 70125.839, 70159.318, 70213.679, 70189.133, 70246.72, 70222.432, 70297.801, 70273.359, 70274.282, 70298.235, 70271.925], [37.322, 17.855, 14.817, 20.671, 20.075, 18.853, 28.576, 15.557, 28.733, 16.512, 21.515, 17.897, 15.249, 25.631], [4045.1935615247935, 1311.4246144564004, 1842.5907914507306, 1316.1412674387482, 1998.988652202562, 1566.7592580018795, 1873.8826486356684, 885.6034557962063, 1352.831653759187, 1240.9546679789942, 907.105846402085, 1278.9912353495447, 973.3720975060878, 912.9039938045154], [1339, 1340, 1341, 1342, 1343, 1344, 1345, 1346, 1347, 1348, 1349, 1350, 1351, 1352]], [6, 10435, [85259, 85403, 85536, 85677, 85825, 85969, 86109, 86233, 86353], [25430.626, 25477.46, 25447.357, 25366.492, 25377.798, 25448.977, 25475.884, 25434.658, 25394.674], [64254.447, 64213.016, 64243.835, 64091.325, 64128.214, 64216.503, 64210.33, 64118.108, 64083.002], [29.663, 16.422, 27.017, 27.439, 28.199, 24.161, 24.638, 25.819, 31.622], [644.1576939735971, 1848.8974787735604, 1589.7042729383636, 8021.616136000231, 3520.4132684157653, 2526.1795988227127, 1448.92442117301, 3031.3578313627895, 5065.028881868983], [1340, 1341, 1342, 1343, 1344, 1345, 1346, 1347, 1348]], [6, 10437, [85262, 85404, 85537, 85678, 85826, 85970], [25596.764, 25588.979, 25612.972, 25608.136, 25612.358, 25626.842], [62477.426, 62469.005, 62461.752, 62446.181, 62460.133, 62471.489], [9.742, 7.504, 5.266, 6.764, 9.739, 7.414], [1255.176309592196, 3636.604698769538, 3296.9373980769155, 2741.5656914754677, 2463.8905256415937, 1503.4903062893363], [1340, 1341, 1342, 1343, 1344, 1345]], [1, 10441, [85286, 85426, 85564, 85709, 85849, 86000, 86131, 86259, 86382, 86503, 86628, 86739, 86842, 86944, 87053, 87154, 87250, 87354, 87451], [35490.568, 35472.74, 35596.302, 35619.058, 35533.347, 35568.003, 35543.56, 35474.445, 35435.114, 35429.063, 35320.478, 35337.726, 35398.274, 35417.542, 35373.435, 35533.144, 35570.284, 35596.371, 35529.446], [41872.985, 41853.171, 41838.897, 41864.157, 41811.194, 41837.684, 41855.505, 41845.387, 41839.35, 41888.44, 41937.804, 41945.259, 41879.223, 41831.529, 41856.467, 41862.393, 41837.735, 41814.301, 41847.972], [16.16, 23.786, 15.137, 22.934, 14.233, 16.396, 17.465, 27.118, 20.064, 19.814, 14.153, 14.799, 25.271, 37.284, 25.953, 20.466, 23.164, 22.887, 21.669], [949.2408746005111, 1406.2200169642224, 2545.8474899583607, 1785.6726866143122, 2895.9455845546095, 1444.9059696792315, 1816.5743854023817, 2837.8368654606675, 5942.028249204828, 2810.4515485515553, 25354.823816486405, 4607.023021528253, 2046.7813324673675, 3353.678566125734, 11227.889865677374, 1405.4300038997378, 1137.2412495440938, 2238.1283842365942, 1241.4557281304862], [1340, 1341, 1342, 1343, 1344, 1345, 1346, 1347, 1348, 1349, 1350, 1351, 1352, 1353, 1354, 1355, 1356, 1357, 1358]], [5, 10445, [85299, 85441, 85582, 85729, 85867, 86020], [40055.4, 40032.031, 40035.264, 39983.878, 39974.688, 40014.954], [57685.6, 57715.146, 57663.913, 57704.127, 57798.386, 57697.958], [17.573, 23.221, 14.293, 32.197, 31.403, 16.052], [876.5997442706887, 1265.875778428676, 1949.6029329089793, 2909.737012672358, 2348.340304738938, 2431.817990683021], [1340, 1341, 1342, 1343, 1344, 1345]], [2, 10459, [85225, 85365, 85488, 85630, 85785, 85925, 86073, 86195, 86321, 86441, 86568, 86691, 86798, 86894, 86998, 87107, 87205, 87304, 87405], [15306.048, 15324.669, 15336.661, 15297.389, 15327.368, 15332.6, 15329.006, 15325.757, 15318.032, 15290.261, 15318.68, 15277.207, 15304.871, 15212.505, 15223.325, 15253.749, 15272.795, 15289.43, 15261.73], [54603.958, 54585.429, 54579.181, 54571.277, 54590.478, 54570.258, 54572.651, 54556.775, 54559.086, 54509.098, 54458.136, 54343.724, 54387.773, 54565.95, 54594.587, 54559.757, 54405.027, 54395.917, 54366.509], [16.039, 7.256, 10.301, 9.7, 11.131, 10.214, 7.571, 14.431, 11.847, 11.919, 19.526, 25.428, 37.187, 19.428, 14.39, 23.836, 10.505, 14.182, 15.007], [1436.6940306626254, 2843.7518363317317, 3531.7165462862276, 4184.054144398795, 4446.523661478104, 2759.0641674875137, 2403.8400218733827, 1905.9135002682506, 3800.8339409549785, 2661.55963488345, 3650.905798540992, 1380.910851876934, 1218.0098603980844, 3845.0921910362304, 1936.3165716927142, 1740.3723751379216, 2106.046941666093, 2457.082384663459, 1741.5751320269517], [1340, 1341, 1342, 1343, 1344, 1345, 1346, 1347, 1348, 1349, 1350, 1351, 1352, 1353, 1354, 1355, 1356, 1357, 1358]], [1, 10476, [85423, 85561, 85706, 85846, 85998, 86129], [35234.928, 35144.38, 35222.862, 35199.101, 35247.972, 35120.05], [40144.935, 40092.983, 40095.847, 40117.234, 40246.137, 40248.494], [16.497, 23.283, 21.225, 15.132, 19.6, 24.425], [9519.987274161967, 2299.675836831677, 2862.443970182551, 6013.35994030922, 29305.452756331295, 14233.024968829854], [1341, 1342, 1343, 1344, 1345, 1346]], [4, 10489, [85369, 85491, 85634, 85786, 85928, 86075, 86198, 86323, 86444, 86572, 86694, 86799, 86895, 86999, 87110, 87207, 87307], [18400.914, 18319.69, 18465.403, 18390.488, 18393.952, 18370.442, 18393.942, 18384.637, 18403.301, 18362.387, 18402.832, 18382.601, 18390.088, 18369.541, 18395.19, 18398.622, 18458.077], [56619.562, 56472.723, 56599.937, 56415.426, 56405.878, 56336.817, 56367.615, 56365.009, 56358.531, 56398.263, 56399.104, 56375.689, 56388.104, 56394.225, 56351.229, 56374.324, 56397.885], [33.694, 38.452, 33.989, 19.989, 31.138, 16.968, 19.997, 22.067, 15.854, 22.493, 21.124, 21.264, 15.148, 11.937, 13.084, 12.936, 26.992], [1759.294960390041, 837.0962324568736, 859.2324307377651, 1342.4008269806268, 2762.5162638839734, 2568.9873418031807, 923.0479739446907, 1673.315950721893, 2897.6397985051894, 1017.723921043237, 4395.426412165231, 1757.337473952904, 1504.5612531877337, 2313.4709740992084, 1499.7127987356155, 2380.4717235197795, 2473.0415876273746], [1341, 1342, 1343, 1344, 1345, 1346, 1347, 1348, 1349, 1350, 1351, 1352, 1353, 1354, 1355, 1356, 1357]], [5, 10492, [85577, 85726, 85865, 86019, 86147, 86272, 86394, 86518], [39429.97, 39445.516, 39565.251, 39670.987, 39653.623, 39629.447, 39639.252, 39719.546], [58545.064, 58501.196, 58423.827, 58348.672, 58280.566, 58281.53, 58318.247, 58435.428], [17.744, 13.922, 35.233, 21.642, 14.629, 13.862, 12.773, 18.282], [2388.9070345051477, 3958.2079309699066, 2815.4850402721904, 2191.061065617275, 1027.194537818889, 1246.0955910369075, 1888.2643346847517, 10731.236517610881], [1342, 1343, 1344, 1345, 1346, 1347, 1348, 1349]], [5, 10493, [86016, 86146, 86271, 86393, 86516], [39439.111, 39571.081, 39494.977, 39477.325, 39632.824], [56442.59, 56470.952, 56454.362, 56491.495, 56549.459], [25.859, 20.63, 26.533, 21.718, 17.989], [1857.8316178892032, 5418.6860580324155, 2314.5322610721487, 7985.181487741184, 15577.996808726628], [1345, 1346, 1347, 1348, 1349]], [4, 10513, [85497, 85639, 85790, 85934, 86079, 86202, 86326, 86447, 86575, 86697, 86802, 86900, 87006, 87113, 87210, 87310, 87408, 87501, 87578, 87666, 87758, 87852, 87942, 88030, 88103, 88180, 88256, 88322, 88398, 88482, 88561, 88624, 88691, 88769, 88837, 88908, 88978, 89048, 89123, 89208, 89288, 89369, 89443, 89510, 89584, 89661, 89731, 89800, 89860, 89922], [19118.109, 19191.529, 19183.801, 19211.82, 19172.191, 19201.552, 19244.023, 19166.352, 19228.556, 19230.229, 19147.926, 19175.869, 19204.42, 19243.034, 19235.063, 19249.384, 19195.218, 19223.529, 19230.282, 19166.716, 19138.075, 19245.843, 19219.271, 19218.384, 19143.33, 19272.103, 19195.912, 19189.079, 19190.385, 19207.095, 19174.333, 19188.615, 19200.091, 19219.643, 19174.186, 19180.088, 19189.436, 19249.778, 19199.307, 19202.239, 19148.365, 19013.74, 19124.572, 19104.136, 18986.425, 19162.961, 19253.386, 19241.097, 19175.262, 19258.901], [57114.616, 57177.746, 57207.208, 57156.89, 57255.121, 57166.989, 57168.204, 57231.65, 57180.104, 57127.976, 57076.725, 57128.621, 57123.621, 57050.384, 57011.675, 57099.135, 57168.579, 57041.726, 57069.49, 57158.383, 56933.267, 57121.961, 57008.931, 57036.255, 56953.161, 57034.797, 56980.107, 57145.384, 57034.996, 57127.634, 56896.99, 56907.55, 56895.479, 56920.226, 56942.908, 56860.368, 57054.776, 57063.775, 57035.129, 56974.975, 57136.555, 57266.042, 57181.403, 57251.488, 57300.058, 57148.642, 56983.807, 57017.7, 56974.282, 57052.578], [18.921, 10.263, 16.34, 13.92, 20.866, 11.012, 14.81, 22.19, 23.298, 14.813, 17.836, 21.57, 21.67, 19.512, 26.025, 21.677, 23.642, 18.323, 15.605, 19.104, 17.279, 22.077, 22.715, 24.719, 23.723, 25.347, 30.472, 23.617, 19.906, 21.321, 30.603, 25.821, 20.55, 25.275, 30.343, 15.472, 24.443, 26.127, 22.208, 20.529, 24.72, 13.348, 23.913, 25.704, 16.71, 16.066, 25.504, 22.8, 30.027, 24.168], [21108.08039984162, 6296.04047801171, 10743.17066076732, 3789.209118852074, 9144.976359674376, 4811.871417808268, 3177.597811747422, 4151.347922335203, 1989.6272782414044, 2280.7321479215366, 2442.997332683664, 2243.6108190041464, 1922.8198302649384, 1223.7439983205616, 3910.031040991888, 2153.987508851505, 2613.6132859483732, 2219.685461250233, 2338.8664077705184, 7280.8472832764155, 13978.063225930353, 1338.9395073204223, 1881.400136326921, 1741.7868893148463, 3585.4366655037134, 934.3634973359523, 1258.3482144643833, 925.1647367430395, 6845.396176623175, 10089.117829410812, 1582.059780927984, 4212.868775632945, 4836.022167391502, 1796.0585242538439, 2965.0861754263537, 18110.332548175887, 2556.2839723066495, 1001.2799609964063, 1453.9472193945035, 1508.165781974943, 4153.613994941601, 3009.887565689191, 4636.804229330136, 2304.639380330052, 1203.0572844552514, 11595.922793076636, 3704.4229006188666, 1681.7911875074574, 2804.690213299924, 1085.7325620904905], [1342, 1343, 1344, 1345, 1346, 1347, 1348, 1349, 1350, 1351, 1352, 1353, 1354, 1355, 1356, 1357, 1358, 1359, 1360, 1361, 1362, 1363, 1364, 1365, 1366, 1367, 1368, 1369, 1370, 1371, 1372, 1373, 1374, 1375, 1376, 1377, 1378, 1379, 1380, 1381, 1382, 1383, 1384, 1385, 1386, 1387, 1388, 1389, 1390, 1391]], [3, 10530, [85545, 85687, 85832, 85979, 86118, 86243, 86363, 86487, 86607, 86726], [27646.403, 27672.017, 27773.436, 27753.754, 27800.769, 27709.932, 27683.552, 27698.381, 27743.832, 27850.766], [53236.421, 53124.364, 53197.651, 53143.225, 53172.582, 53165.543, 53131.133, 53116.373, 53164.437, 53170.162], [26.476, 18.263, 28.297, 15.307, 26.746, 23.424, 25.098, 24.341, 32.719, 8.364], [2701.2930267499237, 2862.119264138576, 1114.7034587900164, 15600.43528099066, 3473.6723468253035, 3391.346381421102, 2645.726463376988, 2648.529361141086, 1196.029123894567, 96269.38170993389], [1342, 1343, 1344, 1345, 1346, 1347, 1348, 1349, 1350, 1351]], [1, 10535, [85997, 86128, 86256, 86379, 86499, 86625, 86737, 86839], [34997.153, 34976.751, 34991.605, 34991.615, 35034.099, 35006.322, 35050.886, 35002.647], [42369.77, 42406.179, 42396.009, 42368.81, 42368.83, 42466.634, 42356.617, 42455.268], [21.473, 19.158, 19.362, 26.588, 24.649, 23.599, 22.723, 23.495], [1247.7766332865308, 1339.0735720838613, 1885.0998898575278, 3120.3318079805526, 6724.234398523267, 2069.306160028857, 7460.0778214023, 4805.614580137162], [1345, 1346, 1347, 1348, 1349, 1350, 1351, 1352]], [1, 10536, [85708, 85848, 85999, 86130, 86258, 86381, 86501, 86627, 86738, 86840, 86942, 87051, 87152], [35434.952, 35449.009, 35391.854, 35340.167, 35219.231, 35344.371, 35284.854, 35201.642, 35121.66, 35222.372, 35199.503, 35174.398, 35151.087], [40558.529, 40524.821, 40548.436, 40603.638, 40519.801, 40705.528, 40702.203, 40783.992, 40791.261, 40768.498, 40823.617, 40786.038, 40789.277], [28.095, 21.834, 11.536, 16.566, 29.49, 16.663, 19.95, 17.955, 17.972, 18.555, 22.942, 11.703, 20.045], [885.3705713368888, 1353.2856206458796, 3001.1895793729987, 3008.1243295760423, 14042.71186758515, 2221.4657360579104, 3531.0420154959165, 1888.0972643853527, 1564.3070891139103, 1854.315125508947, 941.1389171243816, 921.6281722507971, 1069.7242551032452], [1343, 1344, 1345, 1346, 1347, 1348, 1349, 1350, 1351, 1352, 1353, 1354, 1355]], [2, 10554, [86194, 86320, 86439, 86567, 86689, 86797, 86893], [15221.215, 15165.317, 15193.127, 15191.97, 15070.709, 15231.234, 15197.733], [52520.014, 52602.819, 52508.014, 52618.087, 52589.813, 52613.735, 52577.689], [21.109, 22.199, 22.653, 14.852, 17.499, 19.932, 17.936], [3709.7254503124977, 3583.4706110682655, 3477.5440608958947, 2450.634996770849, 830.8708901502496, 2561.910747841461, 1419.6812376212542], [1347, 1348, 1349, 1350, 1351, 1352, 1353]], [6, 10564, [86481, 86601, 86721, 86824, 86925, 87036, 87138, 87231, 87337, 87433, 87522, 87603, 87692, 87783, 87881], [25799.957, 25799.13, 25765.441, 25719.199, 25806.012, 25732.486, 25738.57, 25783.061, 25848.79, 25859.249, 25886.4, 25854.211, 25896.826, 25947.771, 25950.319], [63296.092, 63201.867, 63181.457, 63304.222, 63128.797, 63205.404, 63156.627, 63152.61, 63214.003, 63205.939, 63211.452, 63220.996, 63235.688, 63247.128, 63255.03], [17.887, 10.84, 11.951, 28.782, 25.2, 18.145, 15.099, 11.144, 18.477, 9.41, 10.187, 12.925, 8.559, 9.372, 10.539], [15298.198333018012, 2387.7237747095637, 1496.522666268314, 4394.327961654089, 1169.5143824090264, 1836.697101286337, 1480.378100666023, 1350.8861303686003, 2141.5799280671276, 3515.471649358569, 3139.580376568187, 2601.5898032723517, 3370.5900480647874, 2512.9116150979626, 1852.0852098684438], [1349, 1350, 1351, 1352, 1353, 1354, 1355, 1356, 1357, 1358, 1359, 1360, 1361, 1362, 1363]], [0, 10628, [86813, 86910, 87024, 87127, 87223, 87324, 87425, 87514], [23630.665, 23590.586, 23610.598, 23534.044, 23545.033, 23589.1, 23506.812, 23582.407], [10290.539, 10318.991, 10363.659, 10347.394, 10321.709, 10361.658, 10319.59, 10291.74], [14.033, 24.031, 25.952, 14.622, 23.293, 26.141, 18.219, 27.02], [27326.408824866874, 1506.2095238160155, 3122.3098817679547, 1365.2654693439442, 2345.4096227080463, 4941.035963122672, 1659.8499950635357, 702.5479582296912], [1352, 1353, 1354, 1355, 1356, 1357, 1358, 1359]], [1, 10637, [86740, 86841, 86943, 87052, 87153, 87249, 87353, 87450, 87536, 87615, 87707, 87798, 87894, 87976, 88058, 88131, 88212, 88287], [35397.421, 35352.339, 35386.818, 35369.575, 35403.854, 35357.655, 35380.436, 35393.137, 35396.468, 35309.285, 35414.276, 35424.516, 35394.245, 35437.035, 35415.526, 35446.65, 35364.947, 35357.307], [40104.025, 40094.39, 40037.87, 40032.917, 40004.405, 40029.746, 40046.021, 40019.466, 40021.328, 40023.928, 40033.81, 40029.67, 40033.635, 40033.981, 40087.158, 40029.85, 40071.741, 40095.623], [24.357, 31.122, 19.259, 27.131, 17.8, 13.962, 25.521, 26.412, 23.68, 23.503, 14.966, 10.347, 17.838, 18.333, 16.968, 10.303, 48.569, 23.895], [3423.1527131999205, 3512.2197989110264, 876.293172659695, 1938.9247393195885, 532.4838766159406, 767.2569629517834, 1740.880551905072, 1299.539633377548, 1528.2822662516335, 4541.391251171956, 2169.9211050616077, 3247.204844068969, 2648.5606859608242, 2888.1896159880016, 3392.4752777637123, 2250.2363988087563, 1514.8559197236186, 1991.0033156352138], [1351, 1352, 1353, 1354, 1355, 1356, 1357, 1358, 1359, 1360, 1361, 1362, 1363, 1364, 1365, 1366, 1367, 1368]], [5, 10658, [87064, 87164, 87265, 87366, 87459, 87543, 87623, 87717, 87807], [40011.983, 40058.791, 40022.226, 40056.182, 40072.859, 40048.892, 40066.284, 40051.726, 40053.434], [57033.168, 56990.669, 57055.149, 57003.089, 57004.012, 57004.937, 57010.114, 56991.789, 57035.025], [19.558, 10.937, 22.328, 13.631, 12.986, 13.445, 12.35, 16.721, 19.109], [1924.3987833240071, 1438.5563714947305, 1493.551329374128, 2038.257253789625, 2536.5643890442175, 1955.726064992194, 1590.7486739484493, 906.6552033745191, 1296.2599748438492], [1354, 1355, 1356, 1357, 1358, 1359, 1360, 1361, 1362]], [6, 10675, [86919, 87034, 87137, 87230, 87335, 87430, 87520, 87599, 87688, 87781, 87879, 87961], [25270.876, 25249.956, 25187.091, 25249.039, 25271.246, 25190.847, 25226.388, 25263.17, 25335.903, 25277.722, 25310.006, 25279.688], [64040.909, 64107.839, 64054.459, 64072.962, 64074.576, 64119.405, 64107.281, 64169.244, 64054.189, 64117.116, 64160.534, 64147.808], [35.199, 22.638, 25.468, 28.763, 26.393, 20.289, 20.778, 17.219, 21.533, 27.551, 17.532, 27.582], [2703.043918807877, 1364.071588365496, 1565.0088327784067, 1279.1029919012599, 5622.485162652078, 1726.0690062450467, 3980.7884877853853, 1065.526537490072, 913.5781400557104, 1396.4924169624942, 1472.871864711204, 1007.9234221285117], [1353, 1354, 1355, 1356, 1357, 1358, 1359, 1360, 1361, 1362, 1363, 1364]], [7, 10685, [87179, 87279, 87382, 87476, 87559], [4620.528, 4647.566, 4605.046, 4643.916, 4600.062], [66255.314, 66285.265, 66276.554, 66327.969, 66329.167], [11.453, 11.623, 10.95, 12.386, 22.808], [808.4032688029284, 1192.6202389531904, 1548.0228459281748, 982.9208710234341, 1497.822586604314], [1356, 1357, 1358, 1359, 1360]], [7, 10686, [87080, 87181, 87285, 87385, 87479], [4684.815, 4694.012, 4818.284, 4743.243, 4678.414], [65082.83, 65071.542, 65119.512, 65079.846, 65099.529], [13.51, 12.625, 27.77, 15.856, 18.656], [1562.0702078224574, 1271.5060098042136, 14379.617068049178, 1613.0287078782987, 813.9704266226904], [1355, 1356, 1357, 1358, 1359]], [1, 10709, [87352, 87449, 87535, 87614, 87705], [35185.255, 35167.058, 35153.837, 35164.278, 35220.795], [40791.121, 40808.833, 40796.543, 40777.962, 40768.127], [19.66, 12.579, 13.353, 22.912, 15.191], [1529.3620213946715, 2130.2114184973943, 1549.8388538245079, 2485.4414445744615, 1323.5341633185017], [1357, 1358, 1359, 1360, 1361]], [0, 10741, [87682, 87773, 87874, 87955, 88041, 88117, 88196, 88270, 88338, 88413, 88498, 88574, 88637, 88705, 88781, 88849, 88921, 88990, 89064, 89135, 89223, 89306, 89383, 89457, 89529, 89602], [23608.033, 23657.922, 23524.708, 23555.332, 23587.118, 23486.86, 23517.758, 23515.167, 23564.837, 23509.024, 23480.155, 23520.119, 23507.577, 23512.717, 23492.993, 23511.48, 23521.13, 23526.484, 23524.771, 23523.191, 23505.682, 23531.102, 23507.462, 23547.506, 23489.345, 23521.667], [10322.282, 10302.061, 10311.101, 10262.556, 10401.121, 10419.021, 10415.055, 10395.776, 10446.066, 10418.208, 10412.104, 10432.841, 10395.362, 10457.108, 10394.671, 10398.162, 10379.582, 10393.757, 10406.111, 10344.049, 10373.2, 10375.133, 10391.484, 10383.221, 10394.648, 10360.853], [25.88, 19.304, 25.202, 15.867, 28.184, 19.678, 20.911, 17.64, 22.284, 13.4, 22.082, 19.882, 19.331, 25.601, 16.24, 16.212, 15.188, 12.355, 15.84, 14.001, 11.204, 12.865, 13.16, 13.546, 30.942, 14.118], [2844.497996843082, 7320.173605192956, 538.9391989230204, 424.92124331677996, 1038.6191510146662, 1945.6433894913903, 2698.9473837529426, 3398.7613788109797, 6881.509124639118, 2306.492595307251, 1351.6787260004883, 1824.9553736672149, 1426.6549055947264, 1658.338046565848, 1843.690051764247, 1975.0102612365563, 2768.5507428433116, 1706.6694796414758, 2353.12126969278, 1387.1468283906113, 2378.517244614788, 2204.0988192946274, 1718.026221042389, 1564.551146629486, 1828.3637880318997, 1660.5757377200025], [1361, 1362, 1363, 1364, 1365, 1366, 1367, 1368, 1369, 1370, 1371, 1372, 1373, 1374, 1375, 1376, 1377, 1378, 1379, 1380, 1381, 1382, 1383, 1384, 1385, 1386]], [1, 10747, [87616, 87708, 87799, 87896, 87977], [35604.448, 35576.976, 35579.557, 35544.511, 35567.636], [41821.597, 41805.05, 41857.62, 41791.564, 41824.681], [38.65, 3.785, 20.188, 23.793, 17.477], [1725.006119508292, 258.3816224793584, 687.0237466499863, 932.5852086927928, 1360.4650460323257], [1360, 1361, 1362, 1363, 1364]], [5, 10780, [87806, 87904, 87986, 88066, 88139, 88219, 88296, 88366, 88443, 88524, 88597], [39731.759, 39782.566, 39726.321, 39723.343, 39739.422, 39834.379, 39821.107, 39765.0, 39717.054, 39729.902, 39753.307], [56497.321, 56453.92, 56478.059, 56539.887, 56443.76, 56404.537, 56405.622, 56448.614, 56434.257, 56456.985, 56446.388], [32.341, 22.836, 23.693, 38.707, 22.405, 25.178, 14.257, 32.597, 33.084, 27.247, 31.374], [2193.0265308621033, 2204.7719669532667, 1286.342112304693, 2133.322652074961, 1286.8684375032922, 1079.8621135125654, 22659.2474344761, 2272.852027214862, 2079.3957234006116, 1982.3959962773265, 3490.216258715109], [1362, 1363, 1364, 1365, 1366, 1367, 1368, 1369, 1370, 1371, 1372]], [7, 10782, [87916, 88003, 88083, 88157, 88231, 88309, 88376], [4119.984, 4340.0, 4195.653, 4192.173, 4217.301, 4220.675, 4212.45], [66358.397, 66307.142, 66348.771, 66299.022, 66308.332, 66317.921, 66287.53], [24.709, 28.719, 15.266, 11.07, 11.489, 19.07, 15.093], [3120.5518242237576, 4260.022628343464, 1835.3309882323326, 2065.560919619652, 1302.6322839030329, 2796.275872885323, 1098.6734009670804], [1364, 1365, 1366, 1367, 1368, 1369, 1370]], [6, 10825, [88278, 88345, 88421, 88505, 88580, 88645], [26303.022, 26293.35, 26257.869, 26266.53, 26266.476, 26225.122], [62353.814, 62331.539, 62350.226, 62348.009, 62346.295, 62295.875], [17.548, 11.776, 9.167, 7.123, 11.066, 22.122], [1585.0021402673592, 3005.79443606745, 2182.6940753310178, 2896.575152915148, 2507.328890959395, 2008.9463142946322], [1368, 1369, 1370, 1371, 1372, 1373]], [3, 10826, [88203, 88279, 88348, 88424, 88507, 88584, 88648, 88715, 88791, 88862], [27786.825, 27706.535, 27794.55, 27727.835, 27722.153, 27795.505, 27701.448, 27698.102, 27668.428, 27672.23], [54635.845, 54702.114, 54665.592, 54687.028, 54699.206, 54652.857, 54701.485, 54700.44, 54735.493, 54672.891], [40.257, 13.819, 15.815, 10.141, 11.921, 13.87, 10.559, 12.92, 13.765, 20.453], [2664.789604088395, 1774.1523038427651, 6119.838428639775, 3685.9261361106064, 3136.8270469233967, 9317.180768877306, 2574.621125252143, 3324.508035532511, 2800.4693337327176, 2151.285813486959], [1367, 1368, 1369, 1370, 1371, 1372, 1373, 1374, 1375, 1376]], [2, 10850, [88474, 88553, 88621, 88686, 88762, 88829], [14690.593, 14639.777, 14579.283, 14618.339, 14669.118, 14561.019], [52827.43, 52819.257, 52772.872, 52850.477, 52917.979, 52899.858], [22.585, 32.662, 24.468, 17.147, 20.262, 21.6], [3031.809549077455, 2698.7893249659437, 2093.4748571185564, 1757.3819285301813, 2707.2244046102987, 1699.0431746574532], [1371, 1372, 1373, 1374, 1375, 1376]], [4, 10866, [88623, 88688, 88767, 88836, 88906, 88975, 89045, 89121, 89204, 89287, 89368, 89442, 89511, 89585, 89660, 89729, 89798, 89859, 89921, 89978, 90040, 90098, 90155, 90210, 90281, 90349, 90424], [18999.505, 18964.49, 18973.82, 18967.974, 18952.559, 18937.337, 18940.903, 18964.9, 18950.276, 18892.925, 18958.3, 18955.602, 19018.532, 18967.336, 18958.13, 18977.621, 18972.68, 19004.153, 19033.344, 19023.507, 19010.109, 19058.111, 19072.263, 19041.266, 19031.165, 19032.812, 19045.049], [58532.515, 58519.094, 58533.906, 58518.747, 58523.74, 58517.856, 58565.67, 58534.352, 58547.555, 58582.367, 58600.393, 58585.176, 58590.372, 58584.44, 58568.498, 58571.606, 58573.787, 58595.332, 58608.398, 58605.93, 58624.984, 58591.196, 58591.242, 58596.796, 58640.361, 58567.429, 58611.733], [17.857, 22.776, 14.936, 15.0, 19.411, 25.911, 12.464, 15.264, 10.814, 20.803, 15.434, 14.546, 6.681, 7.503, 6.924, 7.618, 8.274, 8.234, 8.527, 18.575, 14.881, 14.267, 7.783, 7.595, 13.191, 15.232, 16.799], [688.4863472630383, 971.034314339777, 1217.8406672500644, 2270.055557794799, 1893.5678485787805, 1627.5516261361659, 1252.7489559757262, 2317.7849198573795, 1980.068873644198, 1489.1202198773233, 2553.790253387238, 3901.8415088808933, 4385.279549051375, 4325.132199402589, 5687.623746833891, 5869.193025020277, 5844.858018935404, 4622.731339498645, 3204.8440439341384, 2087.0766965455114, 3194.2628096359963, 1636.7780168867216, 2344.0371677812927, 2307.561518745576, 1575.8637374847117, 2048.03484562018, 2415.026583261903], [1373, 1374, 1375, 1376, 1377, 1378, 1379, 1380, 1381, 1382, 1383, 1384, 1385, 1386, 1387, 1388, 1389, 1390, 1391, 1392, 1393, 1394, 1395, 1396, 1397, 1398, 1399]], [2, 10909, [88687, 88765, 88831, 88902, 88971, 89042], [15350.595, 15365.757, 15414.51, 15349.813, 15316.374, 15358.402], [54322.148, 54266.873, 54270.187, 54311.733, 54359.73, 54347.97], [34.343, 15.706, 20.794, 27.161, 19.657, 21.608], [2333.79303229628, 20474.357440525855, 2796.603177935738, 1960.8897802159695, 1393.3110071299398, 2766.1992547569694], [1374, 1375, 1376, 1377, 1378, 1379]], [2, 10910, [88764, 88830, 88901, 88972, 89041], [15335.257, 15318.502, 15253.955, 15336.134, 15295.11], [52718.047, 52713.847, 52738.851, 52680.781, 52708.02], [12.663, 15.612, 15.862, 14.35, 14.35], [1498.1242445404196, 1262.8503836448751, 977.4212218909137, 2198.0405181311744, 625.4113732667745], [1375, 1376, 1377, 1378, 1379]], [6, 10928, [88999, 89068, 89140, 89227, 89312], [26179.518, 26111.164, 26114.814, 26156.013, 26139.626], [61769.944, 61752.12, 61759.764, 61730.49, 61730.015], [21.079, 20.559, 18.755, 17.342, 15.514], [1409.0936212811855, 744.8504850338661, 869.7795453971409, 1482.038281197317, 1001.2679303147904], [1378, 1379, 1380, 1381, 1382]], [3, 10930, [89002, 89069, 89141, 89231, 89315, 89390, 89466, 89535, 89613], [27721.359, 27705.056, 27672.076, 27671.226, 27691.005, 27691.756, 27685.324, 27658.789, 27691.356], [54645.619, 54731.318, 54694.969, 54703.411, 54699.392, 54711.922, 54703.187, 54730.285, 54668.35], [30.845, 13.037, 14.245, 9.727, 9.544, 16.947, 15.812, 11.993, 23.45], [1139.9645134277464, 2028.9817611307603, 2320.338404360878, 2454.5959827860047, 1486.0255830704255, 1991.217219541699, 2003.5954569474643, 1975.1091622995114, 857.4473229949592], [1378, 1379, 1380, 1381, 1382, 1383, 1384, 1385, 1386]], [1, 10934, [89014, 89081, 89158, 89241, 89331, 89399], [35629.161, 35575.446, 35578.255, 35590.103, 35566.902, 35562.752], [40101.276, 40198.88, 40254.892, 40238.056, 40231.725, 40246.244], [38.078, 28.207, 22.18, 11.631, 13.102, 10.206], [1222.8788783532602, 664.7484410615564, 1620.8382544054707, 2542.3556960177707, 2558.006589797374, 2523.115177864675], [1378, 1379, 1380, 1381, 1382, 1383]], [2, 10947, [89040, 89114, 89197, 89279, 89362, 89435], [14664.985, 14634.395, 14637.89, 14634.412, 14681.304, 14646.704], [52891.526, 52811.044, 52800.693, 52825.408, 52813.398, 52916.519], [38.376, 20.65, 24.824, 16.216, 27.733, 24.087], [7451.379455888501, 2023.1279519259779, 1386.677891214295, 18227.9898400925, 3828.230076825417, 6064.197784008122], [1379, 1380, 1381, 1382, 1383, 1384]], [5, 10949, [89085, 89164, 89246, 89335, 89405, 89478, 89549, 89630], [39130.584, 39180.911, 39365.979, 39349.834, 39157.598, 39148.227, 39188.368, 39223.018], [58468.204, 58417.502, 58519.033, 58536.603, 58462.007, 58418.764, 58495.422, 58438.008], [51.631, 17.831, 18.279, 14.313, 24.617, 20.504, 18.935, 18.114], [2039.5505944574024, 2073.4253808843264, 2252.69975209611, 3303.071266935369, 4111.343756344522, 2507.81575283825, 2986.8074886523295, 1210.8748634714843], [1379, 1380, 1381, 1382, 1383, 1384, 1385, 1386]], [7, 10954, [89350, 89419, 89492, 89567, 89646, 89712], [4897.213, 4858.868, 4896.253, 4851.326, 4840.804, 4866.281], [67128.773, 67105.235, 67102.573, 67077.694, 67099.716, 67036.956], [22.162, 17.556, 14.525, 22.223, 12.363, 19.201], [1492.1447659733963, 1437.6404239202611, 1342.1236299545724, 1173.2057912828006, 1448.8747497729944, 1747.1629602447547], [1383, 1384, 1385, 1386, 1387, 1388]], [2, 10961, [89199, 89281, 89364, 89437, 89505, 89577, 89656, 89727, 89794, 89853], [15359.656, 15443.863, 15461.953, 15454.208, 15471.134, 15477.629, 15452.482, 15454.407, 15434.579, 15481.839], [53504.261, 53538.989, 53321.671, 53265.732, 53244.444, 53314.776, 53321.656, 53153.632, 53322.658, 53241.868], [17.628, 27.979, 17.118, 22.454, 20.927, 22.972, 19.612, 18.946, 23.373, 20.477], [894.7114511692507, 2062.0209670757804, 2623.5817582979416, 1545.8593040510625, 1109.51978541587, 1626.2832568617605, 2138.7080945574944, 945.9940907128525, 6686.410393802481, 1051.4256971440243], [1381, 1382, 1383, 1384, 1385, 1386, 1387, 1388, 1389, 1390]], [0, 10967, [89307, 89385, 89460, 89531, 89605], [24455.886, 24503.611, 24471.576, 24477.631, 24519.158], [10730.57, 10690.807, 10676.796, 10737.816, 10709.481], [18.557, 17.849, 27.163, 24.884, 18.557], [1073.061295049542, 977.06813735684, 1870.8831319580906, 912.8860956396275, 1665.164210892906], [1382, 1383, 1384, 1385, 1386]], [6, 10971, [89226, 89311, 89388, 89464, 89534, 89611, 89679, 89750, 89820, 89879, 89941, 89999, 90056, 90113, 90171, 90225], [25918.084, 25938.346, 25933.18, 25947.514, 25913.371, 25928.547, 25951.273, 25931.108, 25934.228, 25935.779, 25945.8, 25905.88, 25959.707, 25940.509, 25936.668, 25897.861], [63237.261, 63276.705, 63246.381, 63279.966, 63262.774, 63269.107, 63284.219, 63249.189, 63250.59, 63265.993, 63305.874, 63252.125, 63253.689, 63240.108, 63259.262, 63264.279], [13.813, 13.777, 12.398, 11.84, 9.116, 8.333, 13.234, 9.582, 8.896, 10.038, 21.276, 9.822, 15.257, 10.751, 14.14, 20.643], [1504.934197551622, 1508.8938338723935, 1928.801279392172, 1739.2887149772762, 2004.7514893830858, 2219.1116291662725, 1542.2526182738397, 1923.2071429873017, 2392.2673907580033, 1649.8249315035193, 1303.8088037155967, 872.6298754792743, 1170.8959147991025, 1067.995478922363, 1194.8620509218495, 1329.4742469001242], [1381, 1382, 1383, 1384, 1385, 1386, 1387, 1388, 1389, 1390, 1391, 1392, 1393, 1394, 1395, 1396]], [5, 11001, [89631, 89696, 89768, 89835, 89897], [39433.882, 39412.506, 39449.426, 39441.724, 39444.886], [56499.397, 56487.851, 56454.348, 56475.501, 56473.408], [13.356, 12.326, 10.546, 11.822, 12.784], [1441.9270736393048, 3046.2889988701195, 4343.970153997449, 4027.7767476812037, 1796.0069382541826], [1386, 1387, 1388, 1389, 1390]], [5, 11043, [90071, 90129, 90184, 90248, 90315, 90387, 90454, 90516, 90575, 90628, 90683, 90738, 90804, 90878, 90943, 91003, 91058, 91112], [39508.531, 39431.501, 39468.851, 39447.006, 39413.509, 39368.651, 39377.052, 39351.238, 39408.819, 39339.976, 39438.435, 39378.757, 39389.661, 39398.139, 39413.157, 39390.011, 39379.482, 39434.233], [56548.278, 56474.488, 56489.472, 56473.949, 56485.035, 56460.869, 56478.532, 56527.935, 56496.211, 56459.854, 56450.774, 56529.468, 56506.483, 56487.558, 56538.816, 56441.662, 56451.279, 56462.298], [19.188, 16.827, 17.803, 16.18, 11.143, 24.547, 25.381, 21.461, 27.11, 23.054, 28.945, 23.272, 18.228, 23.994, 21.231, 20.514, 22.563, 13.651], [12206.419354973408, 3287.9816686973445, 3108.3008662538214, 4317.591227148224, 2617.855644728424, 1356.9683817329383, 1027.4323951662057, 936.4417667020823, 2415.3503441695375, 1776.2245229542577, 3079.316923330046, 3897.7940986545523, 1624.0236383768968, 955.018652175712, 2305.7160363917287, 1243.368210602091, 1674.3095381241849, 417.80723954136465], [1393, 1394, 1395, 1396, 1397, 1398, 1399, 1400, 1401, 1402, 1403, 1404, 1405, 1406, 1407, 1408, 1409, 1410]], [9, 11044, [90009, 90073, 90131, 90187, 90250, 90317, 90389, 90456, 90519, 90577, 90631, 90686], [40847.96, 40857.442, 40870.359, 40865.431, 40851.644, 40838.16, 40873.401, 40876.904, 40856.291, 40865.659, 40820.8, 40835.924], [75243.394, 75231.774, 75245.969, 75249.849, 75234.02, 75261.06, 75230.239, 75235.079, 75256.028, 75198.932, 75215.176, 75140.836], [21.693, 11.907, 11.637, 13.093, 10.497, 14.434, 13.622, 10.792, 14.999, 15.144, 15.474, 17.602], [827.6863821046824, 1615.1041830884876, 1389.9843484120465, 1594.9562828556047, 1720.5055067994242, 2149.254632201824, 2125.727852514787, 1224.0516390566017, 753.2288907836138, 1289.8007183401983, 1716.199332617218, 634.8227468828952], [1392, 1393, 1394, 1395, 1396, 1397, 1398, 1399, 1400, 1401, 1402, 1403]], [2, 11050, [89975, 90036, 90093, 90152, 90206, 90276, 90344, 90419, 90482, 90544], [15064.693, 15179.479, 15162.878, 15198.845, 15179.812, 15224.563, 15199.561, 15203.239, 15244.609, 15300.39], [52367.854, 52388.501, 52395.702, 52382.413, 52383.095, 52396.269, 52412.208, 52407.129, 52528.997, 52540.823], [30.088, 17.603, 10.465, 9.014, 10.726, 10.814, 16.564, 10.556, 18.897, 32.575], [2875.7309960531516, 1635.3873453907447, 2154.0152144910226, 1959.6584146855323, 2077.8310994646877, 1667.3790363237695, 2348.489237417696, 2520.2359164955633, 3119.1447181258486, 1692.333628924978], [1392, 1393, 1394, 1395, 1396, 1397, 1398, 1399, 1400, 1401]], [1, 11083, [90242, 90314, 90384, 90452, 90513, 90573, 90627, 90677, 90731, 90799, 90872, 90940, 91001, 91054, 91110, 91173, 91231, 91298, 91357, 91420, 91491, 91553, 91624], [35480.862, 35611.804, 35631.032, 35635.692, 35559.449, 35590.064, 35584.248, 35488.952, 35450.429, 35381.617, 35420.658, 35421.201, 35431.855, 35367.118, 35537.206, 35562.421, 35527.774, 35535.782, 35467.088, 35513.662, 35555.284, 35413.383, 35368.479], [40069.129, 40135.363, 40113.276, 40108.83, 40120.308, 40070.052, 40084.177, 40075.882, 40050.009, 40065.444, 40072.818, 40082.972, 40077.546, 40082.665, 40143.005, 40084.812, 40090.677, 40116.023, 40118.285, 40088.694, 40120.839, 40143.618, 40089.558], [37.572, 22.725, 11.254, 12.843, 17.029, 13.559, 15.175, 12.229, 10.575, 13.015, 12.992, 11.398, 21.746, 23.685, 24.181, 23.38, 17.87, 21.365, 24.278, 23.003, 23.839, 27.66, 26.377], [1174.655179431087, 994.2242299025643, 1961.0543524077877, 1588.4700514435165, 2679.1874062528486, 2606.476805954549, 2134.16155592051, 4844.988924938598, 4541.401264024431, 3485.4546636337327, 5099.764785616523, 4153.388597320654, 2968.3874023617855, 2172.4803085088815, 2497.1768837969194, 2662.4133407692243, 1432.5666864549655, 2469.23996620087, 1988.4552679840342, 1751.9018631876945, 1537.198692208536, 4151.935899639332, 1221.8866636886269], [1396, 1397, 1398, 1399, 1400, 1401, 1402, 1403, 1404, 1405, 1406, 1407, 1408, 1409, 1410, 1411, 1412, 1413, 1414, 1415, 1416, 1417, 1418]], [4, 11092, [90211, 90284, 90350, 90425, 90489, 90550, 90602], [19171.603, 19226.005, 19242.353, 19256.703, 19262.222, 19251.092, 19268.011], [56969.925, 56859.73, 56747.744, 56821.226, 56869.738, 56721.335, 56812.471], [31.917, 33.645, 21.372, 21.882, 22.003, 18.366, 16.594], [1993.2598330784174, 3261.8638677346726, 1719.1352008334723, 5829.316343138335, 6123.554372685673, 4403.237469404352, 2314.1611962599295], [1396, 1397, 1398, 1399, 1400, 1401, 1402]], [4, 11116, [90601, 90661, 90710, 90769, 90838, 90916, 90974], [19267.78, 19256.367, 19249.195, 19235.047, 19248.255, 19232.448, 19244.621], [56879.776, 56874.52, 56852.073, 56803.506, 56747.057, 56846.79, 56833.42], [16.086, 23.913, 25.168, 18.19, 15.89, 22.963, 24.48], [682.0114091711744, 2942.5200021955065, 2811.827837148955, 2081.313827686615, 1491.967890874644, 3753.672749354802, 2596.9861548597582], [1402, 1403, 1404, 1405, 1406, 1407, 1408]], [7, 11133, [90645, 90697, 90748, 90816, 90890, 90952, 91014, 91069, 91124, 91190, 91251, 91312], [4329.803, 4326.216, 4340.732, 4368.255, 4335.45, 4319.848, 4300.459, 4320.705, 4331.103, 4328.274, 4305.171, 4338.898], [65344.839, 65319.341, 65364.302, 65401.271, 65327.373, 65341.891, 65339.649, 65392.578, 65387.168, 65359.351, 65383.139, 65373.379], [14.391, 20.973, 14.228, 14.642, 21.092, 15.964, 14.588, 13.507, 21.024, 26.085, 10.763, 24.883], [988.8989158459532, 1302.8477466956992, 849.718000566484, 981.5591235521613, 1489.3602496616504, 1242.9737354359647, 1105.8919268172524, 840.9874070830343, 708.634647239134, 5380.2901470933, 986.5257727007387, 736.4005608806268], [1403, 1404, 1405, 1406, 1407, 1408, 1409, 1410, 1411, 1412, 1413, 1414]], [2, 11140, [90832, 90911, 90970, 91032, 91086], [15395.938, 15348.591, 15392.662, 15362.126, 15386.612], [54205.376, 54353.083, 54229.272, 54324.093, 54264.165], [21.132, 18.198, 18.166, 17.854, 19.944], [3916.699150788061, 1006.8476528991793, 13841.177303062304, 949.5610304574199, 1283.1294170667115], [1406, 1407, 1408, 1409, 1410]], [6, 11147, [90785, 90859, 90929, 90984, 91044, 91099], [25428.989, 25412.795, 25412.788, 25418.325, 25465.366, 25413.033], [62395.533, 62400.045, 62384.309, 62388.394, 62377.787, 62404.694], [14.546, 14.479, 12.697, 13.408, 15.893, 16.793], [1941.3901936146415, 1826.34962343367, 1719.4039312093796, 2249.1010455697733, 2932.893084617362, 1447.0403366748199], [1405, 1406, 1407, 1408, 1409, 1410]], [7, 11174, [91018, 91073, 91131, 91195, 91258, 91317, 91372, 91444, 91512], [5096.202, 5123.668, 5120.982, 5115.375, 5089.096, 5109.436, 5116.874, 5169.424, 5191.187], [65366.243, 65306.59, 65400.052, 65305.842, 65366.327, 65373.64, 65341.28, 65379.301, 65406.187], [25.612, 22.498, 24.535, 24.447, 23.251, 19.126, 20.408, 25.376, 25.732], [1311.4618346359061, 2147.1386263346103, 1355.139547230242, 1345.42679173716, 1465.7754134683278, 1732.8578789594776, 835.306532499577, 1444.4947628575205, 2615.907121987699], [1409, 1410, 1411, 1412, 1413, 1414, 1415, 1416, 1417]], [2, 11186, [91331, 91385, 91456, 91524, 91593, 91648, 91719, 91780, 91842], [15321.095, 15384.397, 15395.827, 15427.025, 15476.402, 15409.387, 15384.618, 15439.75, 15428.657], [54410.771, 54407.677, 54452.802, 54448.623, 54452.319, 54430.184, 54426.65, 54397.572, 54434.309], [20.439, 29.688, 12.726, 10.885, 21.842, 9.488, 10.73, 10.228, 17.823], [1243.2635487403168, 897.7711986510675, 2161.486475753706, 4290.873627356, 2567.4610113948024, 2264.6688784273647, 2419.35211071889, 2313.2423262291773, 1552.6415665637385], [1414, 1415, 1416, 1417, 1418, 1419, 1420, 1421, 1422]], [6, 11220, [91403, 91476, 91538, 91609, 91661, 91728, 91793, 91856, 91917, 91985, 92053, 92107, 92163, 92217, 92278, 92340], [26008.382, 26027.923, 26034.802, 25989.008, 25994.093, 26007.711, 25988.291, 25966.506, 26004.543, 25979.886, 26013.827, 25992.408, 25995.968, 26033.995, 26001.018, 26005.499], [63528.152, 63555.491, 63597.887, 63662.698, 63622.969, 63714.907, 63654.102, 63693.172, 63757.731, 63688.394, 63708.737, 63683.759, 63650.484, 63724.118, 63712.479, 63716.854], [16.272, 15.619, 13.91, 26.236, 19.297, 12.936, 26.506, 13.659, 14.983, 18.44, 13.895, 20.833, 16.637, 24.286, 13.861, 11.302], [1740.6156013750574, 2104.995180296486, 1531.6942501351195, 1081.3910597418335, 2194.123415143127, 575.4126339822776, 1135.4836993707179, 519.8371591718839, 642.845218532907, 1317.0612509035961, 1221.0532372256055, 619.3902946807374, 906.3972257075019, 990.860818068817, 1546.1010610211804, 1343.0860904859094], [1415, 1416, 1417, 1418, 1419, 1420, 1421, 1422, 1423, 1424, 1425, 1426, 1427, 1428, 1429, 1430]], [5, 11243, [91495, 91560, 91627, 91685, 91749, 91811], [39487.531, 39323.617, 39353.165, 39338.498, 39320.24, 39288.701], [57223.899, 57073.952, 57071.316, 57109.034, 57056.616, 57060.554], [37.545, 15.377, 18.992, 17.243, 12.015, 12.632], [6221.179679928065, 1604.502572650593, 1724.5471961366911, 1505.4177928260265, 1572.3046032112734, 1621.7616956068205], [1416, 1417, 1418, 1419, 1420, 1421]], [1, 11256, [91622, 91680, 91744, 91807, 91870, 91934, 91998, 92066, 92120, 92174], [35031.984, 34906.062, 35064.396, 35101.463, 35125.368, 35196.45, 35182.385, 35185.447, 35300.939, 35395.967], [40274.551, 40338.463, 40244.138, 40383.829, 40181.484, 40119.79, 40121.264, 40150.058, 40116.028, 40129.647], [32.146, 22.838, 19.865, 24.504, 27.025, 23.583, 14.171, 24.708, 25.527, 40.553], [4814.27948556679, 1180.2470706257368, 971.8607722575846, 1025.1389754468673, 1834.4227510939638, 1380.0179470215455, 2316.582648547391, 2611.025627385018, 2343.6640537253134, 1085.6044356612904], [1418, 1419, 1420, 1421, 1422, 1423, 1424, 1425, 1426, 1427]], [2, 11259, [91647, 91717, 91776, 91841, 91904], [14835.095, 14820.377, 14762.205, 14833.468, 15021.301], [52398.944, 52407.044, 52400.553, 52393.566, 52348.455], [13.82, 6.847, 17.962, 9.401, 27.748], [2756.5955669454197, 2733.8753284791196, 1004.7086937440635, 2332.4929855719765, 4213.21018990141], [1419, 1420, 1421, 1422, 1423]], [3, 11265, [91731, 91796, 91858, 91922, 91988, 92054, 92109, 92165, 92218, 92279, 92342, 92396, 92451, 92509, 92570], [27146.634, 27159.449, 27130.245, 27166.331, 27142.159, 27180.517, 27118.817, 27086.94, 27134.848, 27188.565, 27131.637, 27145.311, 27106.154, 27143.333, 27123.351], [53646.678, 53665.08, 53689.795, 53630.984, 53657.087, 53645.895, 53644.474, 53666.653, 53651.474, 53603.53, 53678.464, 53589.567, 53629.19, 53662.251, 53666.811], [11.411, 17.976, 14.552, 16.095, 14.302, 15.669, 15.734, 22.921, 10.646, 12.752, 12.58, 12.438, 28.085, 17.235, 24.15], [1403.1729542145706, 1410.7770517886584, 2008.4480105384616, 1593.510328912167, 1909.135335783362, 1565.4581890386912, 1460.7858437298978, 674.4072002541604, 1782.8339313224453, 1509.0765062244632, 1312.7266547913223, 1174.1577342065693, 1035.248157272656, 835.1935516843555, 1704.3260056089073], [1420, 1421, 1422, 1423, 1424, 1425, 1426, 1427, 1428, 1429, 1430, 1431, 1432, 1433, 1434]], [5, 11269, [91813, 91875, 91938, 92003, 92072, 92125], [39454.19, 39397.385, 39343.183, 39426.32, 39338.934, 39388.612], [57459.372, 57460.427, 57356.842, 57475.401, 57451.623, 57301.972], [29.548, 15.016, 28.275, 14.391, 27.225, 40.124], [3457.992386506684, 1654.430055426816, 11376.16002828625, 1501.3084769114075, 4166.982460719861, 3266.397092907223], [1421, 1422, 1423, 1424, 1425, 1426]], [7, 11272, [91762, 91827, 91888, 91952, 92018], [4226.728, 4231.18, 4213.262, 4159.285, 4213.95], [66463.571, 66504.607, 66469.946, 66493.182, 66550.165], [25.014, 21.476, 28.829, 26.821, 24.893], [1127.0245878555172, 2692.8926592811613, 2406.6535262229972, 702.5189998079638, 1711.3536246587798], [1421, 1422, 1423, 1424, 1425]], [5, 11281, [91874, 91937, 92002, 92071, 92124, 92178, 92234, 92291, 92358, 92406], [39405.505, 39345.494, 39327.92, 39316.775, 39348.993, 39343.634, 39312.521, 39317.94, 39291.655, 39311.221], [57409.684, 57202.33, 57065.962, 57082.43, 57092.266, 57062.671, 57051.508, 57055.554, 57058.174, 57079.492], [15.726, 27.958, 15.941, 26.261, 17.923, 9.526, 14.468, 15.5, 11.034, 19.087], [1045.8201434174337, 6823.7816204941555, 1286.4452853608482, 1634.1392336668953, 1325.4334954584428, 2060.7578456511974, 1611.3580255061756, 1261.4202079952308, 1822.2905838090742, 690.3689821921647], [1422, 1423, 1424, 1425, 1426, 1427, 1428, 1429, 1430, 1431]], [7, 11294, [91890, 91954, 92022, 92087, 92139, 92191, 92254, 92311], [4802.246, 4787.027, 4720.708, 4675.492, 4708.505, 4790.317, 4779.719, 4805.27], [64764.187, 64676.986, 64709.44, 64762.679, 64677.487, 64734.825, 64694.653, 64706.932], [14.79, 22.632, 15.716, 24.312, 15.84, 28.741, 21.51, 14.784], [766.6546906370434, 1180.9134756956055, 2975.6785469349775, 3721.186502004062, 1883.3484066421718, 2253.115271832641, 4430.987835555818, 1593.997036988998], [1423, 1424, 1425, 1426, 1427, 1428, 1429, 1430]], [4, 11298, [92042, 92101, 92153, 92204, 92269, 92329, 92386, 92439, 92492, 92558, 92616, 92674, 92725], [19195.716, 19247.653, 19256.139, 19261.502, 19238.882, 19203.285, 19191.443, 19143.871, 19204.294, 19230.859, 19231.812, 19183.606, 19245.456], [57676.996, 57643.561, 57642.434, 57602.822, 57636.618, 57659.139, 57599.388, 57544.368, 57579.055, 57624.781, 57633.142, 57678.848, 57622.108], [10.608, 10.731, 17.733, 6.485, 10.333, 10.727, 14.489, 38.373, 8.137, 15.259, 7.473, 15.719, 15.375], [1714.1180499858283, 1873.577528354086, 946.7231362925613, 2537.508501828048, 1473.843124681475, 1725.9635432408154, 1424.2458287686434, 790.3810736234475, 2470.212543724042, 1369.8113187201282, 2117.357696546053, 2358.6554722708224, 1338.4138371400215], [1425, 1426, 1427, 1428, 1429, 1430, 1431, 1432, 1433, 1434, 1435, 1436, 1437]], [2, 11303, [91905, 91968, 92034, 92097, 92148], [15055.907, 15182.66, 15168.582, 15210.773, 15140.575], [52347.284, 52344.398, 52346.072, 52267.988, 52321.477], [22.706, 10.936, 15.32, 16.761, 19.378], [4816.707083979078, 3253.6468218566756, 2753.0247588180596, 1736.5659082105385, 2314.3775578431096], [1423, 1424, 1425, 1426, 1427]], [6, 11326, [92341, 92395, 92449, 92507, 92569], [26108.29, 26164.32, 26081.811, 26127.675, 26120.047], [61779.574, 61725.861, 61775.738, 61776.678, 61696.994], [26.997, 27.649, 16.433, 15.091, 17.546], [1155.3368946637568, 2000.9834570903454, 819.4747483819868, 1240.328461530023, 1573.6157619685328], [1430, 1431, 1432, 1433, 1434]], [6, 11350, [92686, 92740, 92791, 92844, 92887, 92933, 92981, 93019, 93061, 93101], [25929.758, 25948.484, 25996.824, 26004.2, 25963.763, 25874.598, 25939.452, 26033.931, 26004.035, 25990.682], [63731.9, 63656.87, 63676.784, 63702.288, 63703.682, 63716.3, 63731.49, 63672.198, 63710.609, 63679.391], [13.191, 30.922, 9.583, 17.324, 18.142, 9.055, 21.364, 19.38, 15.344, 16.913], [444.13618090172366, 1263.3251516773526, 1062.1327992734402, 1937.1173940318895, 1453.3272804956093, 491.3342491147963, 1998.0440682257433, 1384.609088810587, 1194.996025024798, 1954.8594426532181], [1436, 1437, 1438, 1439, 1440, 1441, 1442, 1443, 1444, 1445]], [2, 11360, [92610, 92670, 92720, 92771, 92825], [14665.884, 14649.337, 14605.049, 14633.854, 14626.735], [52728.244, 52741.681, 52717.693, 52688.016, 52656.753], [12.062, 7.094, 8.477, 11.729, 24.1], [1679.9230983860566, 2358.443137097402, 821.5524103359929, 1930.186975893161, 1163.291640583065], [1435, 1436, 1437, 1438, 1439]], [5, 11387, [92945, 92995, 93030, 93077, 93113, 93154, 93211, 93273, 93326], [39171.092, 39176.489, 39168.217, 39167.907, 39177.544, 39145.662, 39181.513, 39168.717, 39139.917], [58314.201, 58325.2, 58325.502, 58322.631, 58284.523, 58313.9, 58328.506, 58353.727, 58323.526], [15.942, 10.087, 17.625, 9.6, 15.005, 11.52, 8.085, 10.851, 12.781], [1032.7344924042607, 1485.196459070868, 1673.8711362417328, 2293.8160484735718, 2028.8527760120116, 1963.796757048086, 1689.5660182224656, 1899.8526634897303, 489.52262917349174], [1441, 1442, 1443, 1444, 1445, 1446, 1447, 1448, 1449]], [1, 11418, [93269, 93320, 93378, 93428, 93483], [35498.854, 35490.515, 35500.613, 35460.219, 35504.618], [42618.077, 42593.253, 42573.018, 42659.026, 42609.287], [14.299, 14.487, 35.729, 15.456, 21.971], [2152.9909747857655, 1675.5583884057776, 1537.2593387390784, 989.945919257361, 1281.811954714609], [1448, 1449, 1450, 1451, 1452]], [1, 11419, [93206, 93268, 93319, 93377, 93427, 93481], [34903.967, 34906.863, 34905.512, 34909.585, 34904.363, 34949.239], [41697.649, 41737.733, 41692.156, 41737.412, 41741.569, 41709.99], [24.485, 18.893, 12.085, 19.301, 28.493, 18.343], [906.3775087620578, 1586.4022573517839, 1623.5716146857967, 2002.6953206792882, 1974.7111323619501, 1889.604683535072], [1447, 1448, 1449, 1450, 1451, 1452]], [3, 11456, [93538, 93600, 93656, 93710, 93762, 93810, 93856, 93899, 93950, 94006, 94060, 94114], [27115.047, 27101.912, 27193.234, 27183.713, 27126.512, 27228.701, 27158.867, 27117.056, 27179.107, 27138.65, 27130.512, 27170.671], [53664.044, 53694.923, 53647.695, 53625.453, 53649.821, 53570.461, 53658.339, 53605.346, 53625.457, 53606.922, 53653.524, 53658.717], [14.368, 24.164, 21.443, 11.476, 23.15, 16.967, 26.041, 28.495, 10.99, 20.107, 27.431, 24.18], [1624.5298683537987, 1437.2229351437536, 1157.303269841004, 431.6263272147008, 1298.935268885097, 914.7254963319676, 1243.9293055031621, 1941.6568590596708, 563.9829647984313, 692.6799672517727, 1357.8724412018075, 884.4551701182132], [1453, 1454, 1455, 1456, 1457, 1458, 1459, 1460, 1461, 1462, 1463, 1464]], [1, 11458, [93480, 93548, 93608, 93666, 93717, 93767, 93814, 93860, 93903, 93957, 94016, 94066, 94126, 94186, 94247, 94305, 94360, 94410, 94468, 94521, 94583, 94631, 94687], [34902.151, 34902.425, 34874.26, 34954.048, 34934.574, 34918.667, 34901.278, 34902.163, 34870.359, 34931.262, 34939.347, 34925.942, 34909.28, 34937.084, 34916.272, 34914.189, 34894.071, 34912.766, 34910.94, 34938.646, 34926.308, 34935.751, 34977.857], [40604.884, 40617.444, 40533.847, 40626.31, 40623.839, 40593.739, 40630.889, 40596.167, 40610.315, 40613.797, 40607.571, 40570.781, 40585.789, 40575.688, 40605.349, 40625.211, 40600.121, 40629.469, 40620.148, 40612.254, 40603.767, 40658.785, 40654.046], [19.964, 19.806, 13.159, 20.926, 21.78, 14.762, 11.572, 20.826, 16.38, 19.156, 15.325, 16.948, 14.779, 15.106, 16.122, 13.964, 15.269, 9.913, 7.183, 16.987, 16.068, 16.197, 19.514], [971.0834954202813, 1662.3715922881565, 650.8977936935113, 585.2665507383819, 671.869171332659, 861.8679198141948, 879.6252650769069, 980.5942821313021, 642.7513458718938, 881.2531022824148, 1316.7147161312007, 1237.0001787433803, 1431.5614093357922, 961.7520271297949, 714.0666001852155, 1541.2410318092443, 1436.9637626939746, 1974.4470820224672, 2257.047442083847, 1353.448885125496, 1409.6171642987226, 1301.825506230476, 930.3001367954565], [1452, 1453, 1454, 1455, 1456, 1457, 1458, 1459, 1460, 1461, 1462, 1463, 1464, 1465, 1466, 1467, 1468, 1469, 1470, 1471, 1472, 1473, 1474]], [7, 11485, [93833, 93881, 93924, 93978, 94035, 94083, 94144, 94208], [4754.018, 4780.292, 4802.186, 4780.416, 4785.786, 4749.623, 4828.704, 4810.505], [64702.849, 64726.866, 64662.318, 64690.514, 64714.533, 64711.068, 64694.404, 64672.416], [15.383, 21.259, 13.065, 17.764, 23.921, 17.302, 15.282, 26.181], [682.8155408789987, 1327.0358809773659, 1953.733155956243, 1356.6209342531902, 2168.8999305302577, 908.0864280084537, 1198.0067328799391, 1301.5163152485436], [1459, 1460, 1461, 1462, 1463, 1464, 1465, 1466]], [4, 11514, [94227, 94281, 94342, 94394, 94443, 94499, 94560], [19416.637, 19592.201, 19551.234, 19514.104, 19483.801, 19488.911, 19476.934], [57986.002, 58001.982, 58029.407, 58040.002, 57985.99, 57965.555, 57989.593], [39.09, 22.048, 15.72, 15.314, 16.911, 26.64, 30.471], [2765.722577491727, 754.8446433728026, 1265.34840337486, 2523.7062877056783, 2273.428537439647, 973.1203863262236, 2306.655469258544], [1466, 1467, 1468, 1469, 1470, 1471, 1472]], [7, 11551, [94378, 94426, 94483, 94541, 94599, 94656, 94710, 94765, 94816, 94867], [4531.656, 4599.887, 4609.871, 4609.621, 4621.266, 4567.51, 4599.664, 4615.198, 4582.763, 4612.305], [65851.534, 65889.365, 65881.375, 65844.117, 65911.389, 65899.199, 65867.338, 65866.235, 65862.758, 65861.219], [16.801, 9.036, 10.452, 9.291, 14.838, 17.557, 23.727, 12.138, 12.006, 15.529], [794.5242887906004, 991.8584762011858, 1363.646222983884, 1333.980906657282, 1331.076624929681, 1394.1778611790485, 1466.6366085536486, 953.4054457471352, 1173.0057065890062, 1191.004719522496], [1469, 1470, 1471, 1472, 1473, 1474, 1475, 1476, 1477, 1478]], [4, 11574, [94665, 94725, 94779, 94827, 94882, 94938, 94983, 95038, 95102, 95150, 95196], [18727.841, 18749.991, 18799.249, 18805.286, 18777.651, 18790.508, 18803.229, 18733.706, 18807.737, 18768.86, 18740.232], [58567.3, 58584.262, 58571.558, 58568.466, 58573.116, 58536.428, 58544.09, 58526.075, 58561.234, 58555.064, 58524.785], [16.7, 12.749, 19.836, 29.042, 19.987, 32.129, 19.95, 20.146, 11.649, 14.002, 13.83], [760.5609956008195, 1406.5850176376944, 1014.2052319001642, 1381.1835703142472, 952.3272004438927, 917.0295561201887, 1913.4953886129676, 1434.029795193036, 1533.4688159107404, 1596.8606475731215, 2462.384200378039], [1474, 1475, 1476, 1477, 1478, 1479, 1480, 1481, 1482, 1483, 1484]], [4, 11575, [94667, 94726, 94780, 94829, 94883, 94940], [19462.053, 19476.422, 19484.738, 19496.55, 19449.311, 19512.18], [58020.118, 58041.247, 58145.113, 58215.057, 58145.751, 58138.383], [17.523, 27.492, 20.203, 21.561, 21.542, 25.753], [340.0254977456305, 714.9221916209184, 2835.213807632912, 1318.710429094736, 4030.6166611733156, 1145.2170744494963], [1474, 1475, 1476, 1477, 1478, 1479]], [1, 11592, [94799, 94847, 94902, 94951, 95000, 95061, 95120], [34927.209, 34945.255, 34926.257, 34926.681, 34930.169, 34929.115, 34900.91], [40582.546, 40622.671, 40605.947, 40576.196, 40620.217, 40613.306, 40578.144], [14.412, 32.578, 23.959, 18.066, 13.394, 20.897, 15.368], [933.7888675381481, 532.5381189131983, 1239.564147480634, 1294.3857810284296, 932.8764518626036, 780.7574158342022, 1064.3863621821974], [1476, 1477, 1478, 1479, 1480, 1481, 1482]], [1, 11617, [95162, 95211, 95260, 95305, 95356, 95400, 95436, 95488, 95541, 95588, 95643, 95693, 95735, 95788, 95837, 95889, 95938], [34885.954, 34892.525, 34902.64, 34904.95, 34931.921, 34935.882, 34913.54, 34890.325, 34941.473, 34896.427, 34874.722, 34945.172, 34847.867, 34952.809, 34921.359, 34909.784, 34893.668], [41512.852, 41512.123, 41501.281, 41514.361, 41514.653, 41495.875, 41488.02, 41488.734, 41499.578, 41500.239, 41491.347, 41492.212, 41485.313, 41488.616, 41463.307, 41508.639, 41509.418], [26.333, 14.506, 12.709, 10.651, 11.743, 10.021, 12.249, 18.997, 18.88, 15.784, 12.71, 13.55, 18.089, 16.578, 14.84, 14.312, 13.569], [1053.2487981042627, 2430.836201609062, 2245.135302263591, 1981.6530559325645, 2125.35941145729, 2549.2986611809456, 1122.681722432087, 1236.8891189402977, 1152.6669866479378, 1401.0482329656124, 2434.557542279906, 2382.226203007434, 1450.5628336308785, 1161.6024258364596, 1423.2140943232475, 1360.973719285644, 1732.5445408516412], [1483, 1484, 1485, 1486, 1487, 1488, 1489, 1490, 1491, 1492, 1493, 1494, 1495, 1496, 1497, 1498, 1499]], [1, 11653, [95357, 95401, 95437, 95489, 95542], [35177.409, 35148.198, 35162.169, 35187.244, 35191.587], [40043.786, 40058.638, 40069.231, 40038.771, 40050.785], [19.218, 8.449, 9.474, 21.476, 26.765], [1070.684497515622, 3445.863917471946, 3234.4358478245044, 1938.1814775674552, 2027.2155236451188], [1487, 1488, 1489, 1490, 1491]], [0, 11664, [95483, 95530, 95580, 95631, 95680, 95726, 95771, 95824], [24580.166, 24638.936, 24600.83, 24610.478, 24619.722, 24625.901, 24554.248, 24580.552], [11208.674, 11193.631, 11212.075, 11196.896, 11227.468, 11226.016, 11154.047, 11301.404], [28.718, 15.213, 14.782, 15.063, 18.051, 15.06, 29.394, 19.992], [1978.1261604156387, 2277.5631582882575, 1700.6737264089961, 1402.3037084702785, 1270.8974517108225, 2173.9951260059356, 1527.4780800655574, 904.2796425605583], [1490, 1491, 1492, 1493, 1494, 1495, 1496, 1497]], [6, 11666, [95531, 95581, 95632, 95681, 95729, 95775], [25048.785, 25077.345, 25073.437, 25071.657, 25112.32, 25136.458], [63846.803, 63801.32, 63850.636, 63829.826, 63819.715, 63813.117], [26.832, 17.207, 19.201, 17.282, 15.445, 18.869], [698.2037079574455, 1670.5930171149143, 2066.219991858799, 1639.934017893713, 3524.1743798539965, 1428.136907346931], [1491, 1492, 1493, 1494, 1495, 1496]], [7, 11667, [95450, 95504, 95553, 95602, 95657, 95706, 95749, 95802], [4530.161, 4603.389, 4551.13, 4565.052, 4582.936, 4566.843, 4560.011, 4593.768], [64729.233, 64742.13, 64734.27, 64729.571, 64741.075, 64749.923, 64728.812, 64725.041], [25.221, 7.57, 8.38, 10.158, 8.953, 9.034, 10.403, 10.949], [654.509977814707, 1850.8459250687765, 1640.337114288945, 1870.7838952330865, 1760.2971315564562, 2017.1490706482957
[truncated: 3,176,476 more chars]
