# Supplementary material for: The lipoprotein Pal stabilises the bacterial outer membrane during constriction by a mobilisation-and-capture mechanism
Source: Nat Commun. 2020 Mar 11;11:1305. doi: 10.1038/s41467-020-15083-5 (PMC7066135; doi:10.1038/s41467-020-15083-5)
Supplement: Supplementary file 3 — Source Data [file 41467_2020_15083_MOESM3_ESM.zip › source_files/PGI_Raw_Data_Figure_1/RKCK19_13_c1_f1_Checked.txt]

[[1, 4, [122, 140, 160, 186, 220, 242], [16778.951, 16887.884, 16810.433, 16789.659, 16724.246, 16673.829], [35344.752, 35385.398, 35335.817, 35337.968, 35311.161, 35342.481], [11.895, 26.432, 12.294, 12.784, 16.482, 29.227], [26615.895363684012, 1969.1720680318583, 2458.4339856029196, 1896.2310914087843, 1714.170148941423, 1764.080982767448], [6, 7, 8, 9, 10, 11]], [0, 14, [170, 202, 233, 253, 276, 301, 331, 356], [32875.535, 32939.229, 33008.085, 32876.304, 32969.233, 32995.997, 32976.753, 32972.279], [22622.904, 22597.419, 22549.081, 22564.658, 22606.512, 22574.034, 22552.891, 22492.91], [24.731, 12.117, 31.01, 17.465, 20.464, 14.214, 24.066, 16.874], [693.7271757924412, 1143.410750797121, 6717.033888054753, 4844.1591902483815, 1714.8529300465132, 925.281369334172, 1778.3868485846995, 1374.6357120867633], [8, 9, 10, 11, 12, 13, 14, 15]], [2, 47, [472, 497, 527, 560, 590], [23742.587, 23707.574, 23757.715, 23757.082, 23842.636], [39729.166, 39836.278, 39865.982, 39912.164, 39924.501], [22.797, 12.68, 24.326, 14.206, 14.263], [668.8549093707779, 31984.458069836743, 1481.168214944093, 3284.4585512426434, 1298.3089610945706], [20, 21, 22, 23, 24]], [2, 48, [500, 530, 562, 591, 626, 665, 696, 730, 772, 815], [24238.337, 24203.293, 24181.714, 24080.657, 24124.821, 24128.54, 24126.724, 24094.165, 24132.833, 24200.837], [40741.943, 40718.931, 40796.189, 40680.59, 40604.673, 40658.239, 40799.743, 40798.384, 40865.157, 40939.194], [10.461, 20.657, 21.103, 17.664, 17.712, 20.495, 19.197, 15.332, 23.761, 33.615], [1692.8352268631156, 2995.9333337582457, 738.3525281306646, 1060.7768828298074, 1216.4260314269497, 950.715336216038, 1029.9133436477277, 1184.6361969035547, 1591.0194695088342, 1061.0719389877156], [21, 22, 23, 24, 25, 26, 27, 28, 29, 30]], [2, 50, [449, 474, 502, 532, 566, 593, 629, 669, 700, 735, 776, 818, 861, 911, 955, 999, 1040, 1083, 1120, 1155, 1202, 1248, 1288], [24422.109, 24480.263, 24431.4, 24476.958, 24425.843, 24550.734, 24675.735, 24673.304, 24554.161, 24606.005, 24639.661, 24685.963, 24659.611, 24649.576, 24699.529, 24710.474, 24645.724, 24641.908, 24667.139, 24577.565, 24598.803, 24620.198, 24602.58], [39415.307, 39486.851, 39526.841, 39599.32, 39751.121, 39833.812, 40044.474, 40085.823, 39866.368, 39909.763, 39983.249, 40041.085, 39930.664, 39975.648, 40052.121, 40021.573, 40002.778, 40012.513, 40054.3, 39991.993, 39871.583, 39870.247, 39858.48], [15.923, 12.625, 15.226, 12.319, 15.456, 21.384, 16.475, 15.269, 35.676, 18.083, 15.645, 7.43, 17.448, 17.898, 11.649, 11.81, 14.709, 23.772, 23.992, 29.254, 33.732, 26.084, 17.179], [602.294460355682, 1005.1275293241844, 1265.689175679519, 2044.3873697521913, 1346.0219856028668, 4680.847946261539, 4193.5446800161735, 2472.7745667278837, 4441.932057835507, 2895.121819970165, 7655.793924818695, 3089.267155877376, 7565.101049592979, 6939.222587413468, 5976.911670541283, 3989.3141304176456, 3973.0660517072065, 1439.5201404103245, 1492.9718915271199, 2374.970111570634, 1005.0582422109447, 1009.1125977462397, 1142.4039062323423], [19, 20, 21, 22, 23, 24, 25, 26, 27, 28, 29, 30, 31, 32, 33, 34, 35, 36, 37, 38, 39, 40, 41]], [3, 52, [507, 541, 574, 601, 636, 675, 709, 744, 787], [35469.514, 35472.551, 35479.552, 35433.614, 35494.912, 35450.735, 35449.966, 35438.522, 35379.304], [41535.357, 41512.282, 41526.789, 41508.06, 41540.043, 41456.997, 41386.771, 41399.284, 41290.996], [30.185, 7.391, 11.103, 14.838, 8.056, 8.996, 15.119, 10.45, 21.582], [959.6603307027437, 1854.8303282295851, 1743.6518707250436, 1985.1088400492563, 2640.4402988830557, 1737.4458672738515, 2464.2068479509667, 1483.3985664496895, 4445.171718587638], [21, 22, 23, 24, 25, 26, 27, 28, 29]], [2, 75, [664, 694, 729, 770, 812, 856, 906, 952, 994, 1033, 1076, 1114, 1151, 1197, 1243, 1284, 1322, 1364, 1409, 1461, 1501, 1545, 1592, 1640], [23579.728, 23532.375, 23589.523, 23597.106, 23587.206, 23646.792, 23666.604, 23695.386, 23683.914, 23676.748, 23758.562, 23711.322, 23736.163, 23712.313, 23674.381, 23701.249, 23683.285, 23670.602, 23676.265, 23712.598, 23646.589, 23719.439, 23711.037, 23684.904], [39285.713, 39166.718, 39244.79, 39280.46, 39237.44, 39325.254, 39356.975, 39350.357, 39302.365, 39329.98, 39346.639, 39365.014, 39413.352, 39401.973, 39354.634, 39378.337, 39375.507, 39374.063, 39376.934, 39370.393, 39372.479, 39327.097, 39356.444, 39360.871], [28.249, 19.764, 13.422, 18.346, 30.754, 8.348, 6.35, 9.777, 15.724, 13.8, 18.909, 17.56, 22.188, 18.081, 15.973, 10.479, 27.798, 17.658, 13.23, 10.664, 20.437, 22.704, 15.045, 15.178], [1076.94246933084, 1096.6318605631207, 3364.770626894521, 4719.410942344054, 1874.5506780878718, 3203.6552911314157, 3972.3410866470695, 2548.07941618906, 5047.911134686563, 2920.2373862977333, 7748.005910935426, 3773.8129041344027, 4140.825585167761, 3840.588569249073, 1871.6815830862226, 1434.5133826083238, 1230.723687875606, 1437.5260142419538, 1673.4178122839078, 2264.650476775658, 1254.218993570336, 1537.230942445098, 1308.374847773533, 1275.197619740937], [26, 27, 28, 29, 30, 31, 32, 33, 34, 35, 36, 37, 38, 39, 40, 41, 42, 43, 44, 45, 46, 47, 48, 49]], [1, 90, [692, 725, 766, 808, 852, 900, 949, 992, 1030, 1075], [16643.332, 16699.6, 16700.251, 16701.825, 16659.826, 16652.766, 16622.082, 16676.92, 16724.05, 16737.141], [35323.052, 35400.073, 35408.8, 35362.97, 35371.296, 35286.995, 35390.369, 35461.317, 35388.906, 35401.611], [45.743, 14.425, 18.773, 20.64, 20.013, 15.203, 29.897, 24.953, 25.991, 36.891], [1340.7465092052494, 3235.939123095284, 4989.217390215278, 1292.2753484957009, 5975.863710678752, 1832.138669944542, 4470.762517668728, 12353.281341210288, 11593.889947171525, 2432.5216628220824], [27, 28, 29, 30, 31, 32, 33, 34, 35, 36]], [4, 101, [868, 917, 963, 1006, 1048, 1091, 1126, 1162, 1211, 1256, 1295, 1334, 1375, 1422, 1471, 1510, 1558, 1606], [32570.148, 32512.284, 32502.186, 32516.185, 32525.611, 32484.475, 32549.107, 32605.436, 32655.267, 32673.394, 32717.215, 32772.037, 32710.894, 32601.56, 32645.578, 32614.682, 32664.971, 32704.222], [54208.574, 54248.386, 54202.502, 54269.964, 54225.76, 54198.387, 54200.306, 54219.723, 54267.524, 54267.312, 54287.175, 54289.526, 54288.222, 54186.761, 54227.23, 54163.495, 54158.863, 54258.972], [29.617, 15.891, 13.427, 13.924, 13.631, 21.887, 28.21, 18.842, 13.052, 19.898, 20.818, 16.14, 19.217, 9.846, 16.092, 10.494, 7.529, 14.711], [2157.3897863753655, 2111.44578701603, 2323.127399206569, 6319.774122354777, 2088.260872755897, 2226.861940466431, 3552.6121725364283, 2060.479500727869, 1877.0463892035882, 2152.116496704293, 2517.2652631572378, 2546.983424177089, 2590.7221970133714, 2994.7313523760345, 2852.990723642761, 3811.2019482481455, 3343.958525488132, 1478.911997796679], [31, 32, 33, 34, 35, 36, 37, 38, 39, 40, 41, 42, 43, 44, 45, 46, 47, 48]], [3, 105, [831, 875, 922, 968, 1012], [35207.415, 35279.137, 35304.048, 35317.949, 35243.695], [41103.294, 41067.751, 41101.465, 41142.428, 41063.978], [16.534, 19.992, 26.628, 17.743, 18.594], [29161.681892069053, 2237.34958160715, 2301.3534540858413, 6234.6608794964695, 4645.418269607777], [30, 31, 32, 33, 34]], [3, 120, [1052, 1096, 1130, 1169, 1217], [35474.867, 35378.651, 35458.942, 35497.755, 35543.641], [41307.248, 41288.537, 41426.206, 41413.328, 41481.084], [17.093, 29.92, 22.029, 34.104, 25.191], [16584.008970604198, 8781.998413347685, 7799.59165546029, 1245.2013851884722, 772.1721711762515], [35, 36, 37, 38, 39]], [4, 129, [916, 961, 1005, 1047, 1090], [32115.09, 32189.217, 32163.567, 32160.992, 32136.407], [52596.962, 52609.893, 52654.396, 52582.773, 52664.254], [15.394, 10.732, 20.225, 16.346, 21.14], [2164.6979086723336, 1834.2144837563017, 3296.108622726875, 1890.9544974617909, 4463.982508096129], [32, 33, 34, 35, 36]], [1, 151, [1539, 1586, 1637, 1676, 1710], [16774.623, 16683.432, 16668.794, 16727.712, 16659.476], [35347.684, 35320.172, 35361.258, 35323.955, 35455.899], [25.336, 21.335, 33.569, 13.66, 36.642], [2022.2488653558594, 1345.3624788544203, 2180.8650214704076, 1170.7258801453972, 1911.7870716579241], [47, 48, 49, 50, 51]], [3, 157, [1567, 1613, 1654, 1691, 1723, 1755], [35297.863, 35308.747, 35275.655, 35299.173, 35380.564, 35413.875], [41408.119, 41294.667, 41273.837, 41194.508, 41136.18, 41104.287], [33.871, 3.191, 27.032, 14.818, 20.546, 25.121], [7149.714636830702, 522.989420977616, 4396.643457541053, 3128.3017129384357, 2053.822886241487, 4034.8443081488413], [47, 48, 49, 50, 51, 52]], [2, 169, [1245, 1286, 1325, 1366, 1412], [24109.354, 23995.459, 23971.126, 24028.748, 24021.447], [39974.337, 40097.785, 40154.141, 40142.189, 40116.253], [36.731, 21.151, 29.239, 30.53, 25.963], [4403.480936443066, 3867.292598051833, 2129.1499756888493, 2414.9578734319134, 1122.1627585086567], [40, 41, 42, 43, 44]], [3, 177, [1756, 1794, 1829, 1865, 1903], [35464.97, 35446.412, 35504.892, 35560.264, 35609.09], [41202.69, 41395.054, 41159.518, 41221.68, 41194.801], [32.56, 13.379, 21.259, 28.747, 25.461], [5793.042430908064, 81126.11324242625, 2925.907904837501, 1645.737435260462, 916.0849800949821], [52, 53, 54, 55, 56]], [4, 194, [1862, 1901, 1930, 1956, 1995, 2029], [32977.33, 32906.648, 32985.422, 32920.137, 32911.852, 32919.13], [53599.568, 53659.247, 53657.171, 53736.918, 53578.772, 53562.178], [16.808, 18.879, 20.772, 31.791, 24.458, 14.239], [1501.8865891074956, 1514.0000406923737, 1188.333919383025, 1581.6839548233186, 1627.332827282539, 940.3076115851545], [55, 56, 57, 58, 59, 60]], [1, 198, [1916, 1947, 1980, 2015, 2050], [17012.302, 17011.496, 17116.763, 17126.894, 17164.839], [35286.995, 35266.523, 35285.002, 35239.889, 35291.775], [15.469, 13.469, 19.895, 26.161, 19.394], [1660.930573499271, 2234.6965661380136, 2182.040257486783, 891.4813114822359, 775.6320387062266], [57, 58, 59, 60, 61]], [3, 217, [2031, 2062, 2087, 2111, 2138], [35446.985, 35373.03, 35311.442, 35294.203, 35312.838], [41094.598, 40954.564, 40980.238, 40974.972, 41033.23], [12.081, 15.22, 38.825, 25.76, 19.34], [30531.420638213778, 714.6185376623262, 830.4739110564974, 2420.7062901829927, 1099.5887240445022], [60, 61, 62, 63, 64]], [3, 252, [2369, 2404, 2428, 2464, 2499, 2534], [34546.472, 34417.867, 34389.084, 34445.659, 34413.209, 34451.654], [41611.022, 41633.269, 41691.737, 41650.154, 41654.535, 41677.303], [53.959, 18.692, 16.735, 18.577, 13.065, 18.938], [1554.040210029394, 869.3006317983173, 2026.588560646102, 1002.6674667749757, 1125.3112324551025, 624.2698813154923], [72, 73, 74, 75, 76, 77]], [3, 253, [2370, 2405, 2429, 2465, 2500, 2536, 2560, 2595, 2629, 2665, 2693, 2724, 2752, 2785, 2826, 2856, 2899, 2937, 2983], [35344.506, 35436.801, 35295.19, 35349.207, 35406.274, 35391.017, 35355.499, 35323.863, 35340.261, 35352.418, 35375.597, 35173.736, 35142.692, 35157.164, 35093.318, 35167.333, 35293.124, 35309.801, 35352.515], [41848.6, 41816.884, 41791.96, 41831.076, 41851.623, 41917.517, 41754.999, 41846.768, 41816.531, 41799.438, 41783.209, 41754.078, 41720.065, 41764.5, 41715.868, 41763.117, 41787.558, 41772.292, 41731.023], [26.639, 15.129, 31.075, 31.902, 22.609, 24.714, 27.939, 26.46, 15.327, 10.664, 14.904, 23.333, 11.051, 19.973, 18.605, 24.632, 11.949, 14.053, 20.276], [859.7084700493662, 645.0255527716636, 1420.4228780419082, 595.2854938769872, 886.1350753994801, 631.7420167676586, 2083.445404593141, 1959.8001526177661, 1171.200146165665, 2618.673888971827, 2364.6291367670888, 1941.4376066520558, 2217.8870371417156, 3292.5865361497495, 1584.7279950732416, 894.1188649722494, 4494.972576636097, 4825.686920223604, 2334.958916506661], [72, 73, 74, 75, 76, 77, 78, 79, 80, 81, 82, 83, 84, 85, 86, 87, 88, 89, 90]], [2, 313, [2741, 2773, 2813, 2845, 2886, 2925], [24365.895, 24432.871, 24337.249, 24337.905, 24294.795, 24316.513], [38959.073, 39133.886, 38937.165, 38887.957, 38932.202, 38946.869], [23.778, 20.111, 25.205, 23.778, 20.966, 15.549], [1194.207366145582, 17531.660684821978, 1124.2773264484233, 951.834413115409, 868.329072368201, 872.3115732139888], [84, 85, 86, 87, 88, 89]], [4, 316, [2720, 2750, 2783, 2821, 2853, 2893, 2933, 2975, 3024, 3074, 3119, 3165], [32145.993, 32069.851, 32094.908, 32067.049, 31967.572, 32059.632, 31982.668, 32025.294, 32074.083, 32048.056, 31993.434, 32074.655], [52824.338, 52830.749, 52792.358, 52770.889, 52862.135, 52779.786, 52819.696, 52780.153, 52731.342, 52830.763, 52791.78, 52745.082], [14.399, 7.048, 7.658, 11.597, 50.185, 10.767, 9.122, 15.638, 23.245, 18.779, 10.045, 24.457], [1530.4595921997175, 3277.016922817761, 3145.1927352286466, 2122.269230738683, 1549.3031209142202, 1480.69285141298, 3227.607246338724, 2544.2024286709793, 2906.6926180271307, 1341.061896554331, 959.6369032961237, 2997.803040890946], [83, 84, 85, 86, 87, 88, 89, 90, 91, 92, 93, 94]], [1, 320, [2804, 2838, 2875, 2915, 2959, 3006, 3056, 3101, 3146], [16004.424, 16083.228, 16078.049, 16055.704, 16085.835, 16047.988, 16048.92, 16088.874, 16106.653], [35407.312, 35373.498, 35362.45, 35385.2, 35361.114, 35372.222, 35366.226, 35367.828, 35388.973], [15.142, 23.045, 23.803, 16.025, 22.148, 11.406, 21.359, 18.52, 16.478], [1912.3107135995424, 1353.739895835147, 1154.9919696247841, 1648.4939567047481, 1175.998965134294, 1671.4246503367422, 1681.0762852516295, 1872.671634614833, 822.5544671756845], [86, 87, 88, 89, 90, 91, 92, 93, 94]], [3, 339, [2857, 2898, 2938, 2982, 3029], [35228.048, 35247.816, 35322.493, 35329.338, 35454.064], [41095.303, 41044.9, 41029.342, 41048.579, 41190.657], [19.462, 21.438, 21.872, 25.237, 26.35], [8457.476698207596, 3419.8198952016546, 4720.932001840929, 1380.684175208334, 6939.911786803517], [87, 88, 89, 90, 91]], [3, 350, [3030, 3079, 3126, 3170, 3211, 3266, 3311], [35492.134, 35531.857, 35609.1, 35612.107, 35602.476, 35566.986, 35616.04], [41371.605, 41378.929, 41472.76, 41524.921, 41512.612, 41525.382, 41521.171], [15.701, 22.831, 31.979, 15.164, 9.159, 10.758, 10.598], [20189.859787741796, 4672.484277131796, 2955.8163556052414, 2245.423998125696, 2594.3248336017123, 4327.986840324572, 1380.073549462225], [91, 92, 93, 94, 95, 96, 97]], [2, 359, [3069, 3112, 3158, 3197, 3247, 3296], [24270.51, 24229.473, 24192.019, 24187.453, 24241.822, 24207.102], [38976.68, 38894.455, 38898.522, 38984.998, 38855.645, 38819.95], [15.308, 19.578, 21.041, 26.54, 26.518, 14.129], [928.1585554785268, 996.5166290185178, 3178.6351689918324, 1079.9961745719388, 850.2647459741622, 687.5059432270438], [92, 93, 94, 95, 96, 97]], [3, 360, [3169, 3210, 3264, 3310, 3354], [34692.618, 34564.129, 34552.127, 34607.859, 34581.276], [42218.897, 42240.485, 42325.79, 42264.103, 42270.473], [34.644, 24.981, 15.177, 20.301, 39.491], [1053.5476954421379, 1344.5069439932936, 2448.645480870623, 4578.6691301232295, 1139.2362758891545], [94, 95, 96, 97, 98]], [4, 363, [3166, 3205, 3260, 3307, 3352, 3391, 3433, 3468, 3503, 3526, 3554], [32523.867, 32594.445, 32776.325, 32855.355, 32882.04, 32888.082, 32851.598, 32846.794, 32805.813, 32895.957, 32857.447], [53552.693, 53584.624, 53703.103, 53777.104, 53842.868, 54061.757, 54070.877, 54073.535, 54111.66, 53935.45, 54059.447], [16.706, 11.105, 19.678, 11.419, 15.35, 13.71, 11.714, 25.927, 24.665, 30.914, 18.088], [2240.3034116277095, 2136.2661583638446, 5285.512725225789, 4257.158369352924, 5339.991477680414, 2753.0459240128457, 4371.949010457729, 4286.0271804300755, 1718.7740043243964, 1740.4400544942487, 832.7927389651713], [94, 95, 96, 97, 98, 99, 100, 101, 102, 103, 104]], [1, 377, [3235, 3287, 3331, 3373, 3409, 3453, 3488], [16002.182, 15979.991, 16016.176, 16017.35, 15948.037, 15988.275, 16085.643], [35378.772, 35400.948, 35453.539, 35390.484, 35392.983, 35492.538, 35465.999], [15.749, 17.261, 18.796, 15.522, 21.334, 10.009, 18.105], [1157.2611004206742, 1440.2256465177961, 2051.4756867317383, 1755.2249858531402, 1722.5254503048084, 90282.76592612152, 473.9623617418918], [96, 97, 98, 99, 100, 101, 102]], [1, 378, [3236, 3289, 3333, 3374, 3410, 3454, 3489, 3514, 3542], [17288.988, 17384.541, 17432.129, 17505.166, 17574.358, 17628.325, 17582.819, 17698.795, 17633.681], [36281.371, 36244.895, 36223.108, 36222.502, 36179.29, 36195.633, 36105.092, 36138.642, 36103.05], [11.102, 13.902, 19.947, 14.219, 30.331, 30.846, 28.787, 35.301, 26.759], [533.4541819389981, 1852.6905996337923, 1513.8796026513187, 1936.5449384878696, 2084.811629881331, 1690.0717024041746, 775.0643185605114, 1404.272761008153, 8349.804015482992], [96, 97, 98, 99, 100, 101, 102, 103, 104]], [4, 382, [3305, 3349, 3388, 3430, 3467], [31900.611, 31805.67, 31818.387, 31724.808, 31819.696], [53350.979, 53367.64, 53277.943, 53335.098, 53287.983], [9.297, 15.247, 19.919, 16.932, 14.018], [1065.3901274902441, 796.7079096903244, 1350.8150214980428, 819.776532347678, 743.8505723812992], [97, 98, 99, 100, 101]], [4, 388, [3431, 3466, 3500, 3524, 3553, 3586, 3611, 3647, 3680, 3712, 3751, 3782, 3813, 3852, 3885, 3916, 3944], [31839.373, 31827.833, 31765.383, 31712.072, 31696.525, 31610.953, 31637.35, 31645.175, 31665.497, 31677.552, 31668.71, 31715.154, 31747.78, 31850.487, 31767.931, 31756.665, 31736.498], [52696.559, 52706.757, 52794.565, 52826.571, 52816.567, 52915.101, 52938.412, 52908.87, 52847.858, 52841.616, 52787.071, 52869.293, 52829.682, 52800.435, 52835.588, 52888.286, 52882.671], [29.456, 21.819, 14.932, 11.377, 13.341, 17.368, 16.109, 14.344, 16.671, 16.821, 19.583, 25.299, 40.891, 27.727, 25.22, 27.505, 30.577], [1123.0480491227868, 1891.7372252111034, 2615.175919379428, 2820.435631040069, 2563.8043666759777, 1873.952824918015, 1883.2551055068107, 2299.6339721049935, 3078.77848392806, 3463.9080480425946, 1737.6949105063443, 1933.2760283182522, 810.836249084579, 5595.813185129872, 1532.054503068785, 743.5150688772159, 1222.4962476300886], [100, 101, 102, 103, 104, 105, 106, 107, 108, 109, 110, 111, 112, 113, 114, 115, 116]], [2, 399, [3548, 3580, 3607, 3642, 3676, 3705, 3745, 3777, 3810], [24213.377, 24211.701, 24188.129, 24231.027, 24269.789, 24234.574, 24248.164, 24253.251, 24226.958], [38983.635, 39057.269, 38972.196, 38835.252, 39004.251, 38964.187, 38822.615, 38789.694, 38847.644], [26.687, 24.048, 28.648, 15.267, 40.983, 24.606, 20.983, 22.722, 3.79], [7300.260113163073, 2239.779472173284, 3187.535481500285, 1580.292402648157, 2059.312295166509, 3623.3980262081473, 774.6250269931005, 1034.0376670738435, 367.98864657475025], [104, 105, 106, 107, 108, 109, 110, 111, 112]], [2, 426, [3741, 3774, 3806, 3845, 3877, 3909], [23953.023, 23990.453, 24003.862, 23980.879, 23969.232, 23996.464], [40122.212, 40140.073, 40201.057, 40205.278, 40187.796, 40139.76], [30.067, 25.896, 31.856, 21.589, 15.755, 30.593], [1740.202014874024, 3687.1664520032136, 2170.250303994632, 2596.122011941957, 2305.3256073875746, 1957.1194915087297], [110, 111, 112, 113, 114, 115]], [2, 437, [3848, 3881, 3912, 3938, 3978, 4005, 4043, 4077, 4117], [24253.283, 24292.515, 24275.841, 24264.574, 24271.404, 24274.7, 24245.841, 24281.884, 24309.743], [41226.389, 41359.213, 41470.495, 41460.443, 41464.142, 41453.871, 41427.891, 41400.169, 41443.427], [24.041, 9.904, 17.869, 10.132, 10.755, 13.687, 15.711, 9.795, 9.242], [776.6405692913266, 1114.7880011906086, 1819.0128574834655, 2175.908778011663, 2448.987341858029, 2160.911721960925, 1895.6036937823694, 1934.19276215898, 2000.1108081962368], [113, 114, 115, 116, 117, 118, 119, 120, 121]], [3, 448, [3887, 3918, 3947, 3981, 4009, 4050, 4085, 4124, 4163, 4195, 4228, 4253, 4280, 4313, 4343, 4372], [34556.442, 34675.221, 34735.261, 34789.329, 34704.473, 34859.109, 34763.77, 34889.285, 34908.194, 34892.476, 34888.065, 35095.711, 35118.554, 34978.477, 35011.764, 34996.383], [42155.685, 42183.044, 42108.615, 42139.599, 41957.272, 42074.618, 42079.949, 42079.531, 42002.419, 42001.708, 42044.617, 41932.535, 41915.772, 41920.202, 41912.795, 41867.077], [14.608, 24.169, 23.399, 14.034, 14.889, 22.754, 18.193, 15.013, 17.469, 7.626, 9.606, 17.299, 10.787, 10.749, 15.218, 22.284], [1730.9980855262852, 4683.391036615605, 5877.286997368293, 3041.4621682582874, 1379.5263439008397, 3926.5418714552147, 1011.058213280046, 1522.8089441710495, 2052.13356648524, 3328.7770159838237, 2048.4798631673407, 1607.9907469060688, 2373.354402390203, 2392.8751979870617, 2488.6561697758457, 3183.9118179827597], [114, 115, 116, 117, 118, 119, 120, 121, 122, 123, 124, 125, 126, 127, 128, 129]], [3, 511, [4624, 4652, 4678, 4700, 4725], [34385.641, 34352.877, 34358.319, 34155.145, 34086.067], [42507.238, 42497.041, 42482.304, 42496.546, 42546.121], [17.985, 26.524, 18.708, 30.43, 23.159], [1480.8280665424877, 880.4416336905799, 881.5188891632272, 1627.403777942431, 576.4961471515453], [140, 141, 142, 143, 144]], [2, 529, [4673, 4695, 4720, 4740, 4762, 4791, 4826, 4860, 4893], [24921.576, 24866.404, 24871.127, 24771.022, 24747.788, 24734.97, 24737.768, 24733.563, 24719.676], [40779.251, 40731.161, 40697.291, 40695.387, 40689.362, 40640.727, 40702.172, 40659.653, 40735.192], [40.662, 24.232, 18.429, 29.476, 25.993, 28.723, 29.113, 27.306, 27.481], [2236.285550659856, 2038.1768463492594, 1352.5897972842572, 2987.911322002019, 1622.3612608138562, 1197.4931961599502, 1964.6724699059394, 2910.9473806892474, 7081.885739471813], [142, 143, 144, 145, 146, 147, 148, 149, 150]], [0, 530, [4699, 4723, 4744, 4765, 4798, 4834, 4864], [33383.743, 33454.737, 33410.553, 33452.534, 33415.785, 33426.025, 33431.756], [22391.575, 22397.902, 22341.752, 22310.673, 22333.173, 22337.222, 22321.778], [21.928, 18.742, 17.407, 11.544, 13.374, 17.746, 18.149], [569.4981789805806, 1181.731831267951, 1287.833233082647, 710.4284451174815, 899.4361204667445, 820.379799351027, 649.9071566540634], [143, 144, 145, 146, 147, 148, 149]], [0, 540, [4797, 4833, 4863, 4896, 4931, 4962], [32944.039, 32879.375, 32848.435, 32747.189, 32809.322, 32833.732], [23105.97, 23146.132, 23160.75, 23236.575, 23223.327, 23255.35], [10.497, 7.921, 9.733, 22.404, 17.679, 18.109], [2178.815409548408, 1877.4591384962764, 2113.001677314139, 2159.811556255294, 2215.13672309109, 1087.9054137153007], [147, 148, 149, 150, 151, 152]], [0, 543, [4932, 4963, 5000, 5035, 5073], [33358.872, 33385.606, 33392.394, 33419.821, 33427.127], [22293.988, 22317.41, 22133.435, 22351.317, 22332.28], [30.813, 23.973, 26.461, 31.283, 16.243], [949.8580285510717, 1315.2972093543347, 6016.327391556149, 898.8496994735, 1387.2261880591818], [151, 152, 153, 154, 155]], [2, 568, [5025, 5066, 5106, 5148, 5197], [24117.474, 24009.613, 23986.098, 24100.53, 24118.865], [40140.807, 40078.999, 40056.592, 40083.611, 40125.577], [25.979, 18.694, 10.7, 39.641, 23.27], [854.3375214027681, 3705.774046331851, 25882.13517259652, 1303.5718266076813, 984.6590733739672], [154, 155, 156, 157, 158]], [0, 570, [5033, 5071, 5117, 5158, 5207, 5267], [32548.315, 32510.206, 32436.174, 32462.345, 32605.59, 32751.3], [23279.117, 23229.848, 23285.275, 23227.212, 23239.312, 23265.528], [21.304, 17.681, 24.89, 20.214, 21.767, 25.857], [1073.1916734031631, 948.6260325754217, 7798.069899680512, 1857.0703060350916, 1537.053190235954, 2488.5778768232344], [154, 155, 156, 157, 158, 159]], [4, 587, [5114, 5156, 5203, 5263, 5308, 5351], [31874.587, 31804.388, 31900.392, 31869.552, 31889.049, 31815.567], [53069.362, 53049.274, 53145.248, 53068.695, 53068.875, 53052.498], [30.929, 13.93, 29.52, 21.845, 21.565, 17.136], [1163.1353386774724, 1494.8198110623962, 7056.660815230298, 4278.712523511085, 1599.0141495778255, 1658.685805523345], [156, 157, 158, 159, 160, 161]], [4, 598, [5309, 5352, 5395, 5446, 5487, 5521, 5556, 5588, 5621], [31919.611, 31912.017, 31898.729, 31927.273, 31962.012, 31956.5, 31916.891, 31951.804, 31968.504], [53177.543, 53332.41, 53349.318, 53436.907, 53367.266, 53374.761, 53368.607, 53371.957, 53375.174], [24.929, 24.553, 22.553, 12.252, 26.385, 19.738, 15.514, 20.538, 13.957], [5821.981961826399, 3330.26940517644, 2978.8264268338776, 1783.0055668376547, 3265.541981213581, 2603.4464699936902, 3140.492776463079, 2672.5693790339697, 1461.1248555899576], [160, 161, 162, 163, 164, 165, 166, 167, 168]], [3, 602, [5315, 5359, 5402, 5452, 5492, 5525], [35374.669, 35377.132, 35343.505, 35390.533, 35327.125, 35276.609], [41154.433, 41209.579, 41079.665, 41168.473, 41156.371, 41113.881], [21.598, 27.732, 26.78, 16.267, 27.031, 19.976], [2461.431901124954, 5692.452693693305, 2293.1068730769457, 8628.241879950983, 2797.7476565914585, 8399.383879262567], [160, 161, 162, 163, 164, 165]], [1, 606, [5298, 5339, 5383, 5426, 5475, 5509, 5543, 5580, 5609, 5646, 5682, 5716, 5751, 5782, 5812, 5843, 5875, 5907, 5935], [16367.54, 16328.47, 16336.225, 16381.604, 16392.953, 16415.437, 16453.513, 16393.601, 16372.39, 16385.19, 16428.596, 16442.416, 16410.095, 16512.526, 16588.007, 16526.554, 16551.057, 16395.323, 16426.264], [35405.507, 35461.205, 35470.649, 35440.296, 35397.424, 35402.422, 35419.272, 35516.04, 35514.757, 35625.568, 35592.404, 35603.821, 35572.703, 35520.098, 35502.712, 35459.017, 35399.088, 35501.819, 35558.657], [13.221, 13.107, 9.243, 15.01, 9.862, 17.666, 12.393, 14.903, 13.007, 16.543, 21.83, 23.716, 21.129, 10.525, 13.361, 22.694, 15.014, 10.049, 19.695], [979.9917549381868, 1998.6807034067326, 1952.5601982324413, 1089.5290128064325, 2353.7843761732024, 1640.739013620493, 2168.4016348904656, 1888.4422914735312, 1710.0780369043707, 1332.0689102793417, 760.982696852318, 1153.994315224507, 1633.2987280970938, 1807.9110528987337, 1167.520659217207, 1728.4618450592884, 1456.4068628695834, 1225.0464931406234, 1154.6362568785762], [160, 161, 162, 163, 164, 165, 166, 167, 168, 169, 170, 171, 172, 173, 174, 175, 176, 177, 178]], [2, 624, [5438, 5484, 5514, 5548, 5584, 5615, 5650, 5687, 5719, 5752, 5785, 5816, 5847, 5880, 5911, 5941, 5970], [23914.408, 23952.853, 23939.783, 23975.518, 24040.92, 23963.713, 23881.466, 23932.829, 23923.75, 23909.791, 23887.514, 23899.305, 23915.356, 23955.177, 23940.892, 23933.1, 23892.137], [40630.446, 40682.629, 40686.875, 40771.619, 40740.794, 40719.617, 40692.241, 40631.018, 40562.35, 40502.832, 40456.337, 40546.326, 40549.411, 40652.165, 40520.947, 40431.74, 40404.113], [21.132, 13.467, 15.147, 18.117, 25.039, 21.206, 19.858, 21.116, 13.906, 20.042, 15.968, 20.347, 12.153, 17.199, 26.637, 13.902, 20.284], [2602.501355247184, 2443.708826517442, 3158.7650520591637, 1913.0016132615515, 2548.6164817310987, 1652.2462545325204, 824.7930400812887, 1629.7903741439668, 1100.6599338903536, 1706.4380149926355, 1156.766373341518, 2320.121107264401, 1747.0410269233848, 3678.6182652855623, 2484.3841243851657, 2148.0837919074206, 1004.4083680976524], [163, 164, 165, 166, 167, 168, 169, 170, 171, 172, 173, 174, 175, 176, 177, 178, 179]], [0, 632, [5558, 5590, 5623, 5655, 5694, 5730], [33065.631, 33036.791, 33104.321, 33058.702, 33099.972, 33102.223], [21678.551, 21668.686, 21570.777, 21536.318, 21505.72, 21519.908], [16.259, 10.473, 12.517, 16.395, 12.481, 8.18], [520.141105138024, 1604.6525050938003, 1714.1789698097307, 1610.8708786277807, 2745.342822729102, 3040.180828283337], [166, 167, 168, 169, 170, 171]], [0, 637, [5591, 5626, 5656, 5695, 5731, 5761, 5793, 5828, 5854, 5886, 5920, 5951, 5977, 6002, 6030, 6057, 6076, 6100, 6126, 6142, 6175, 6203, 6228], [33522.386, 33485.171, 33512.242, 33491.104, 33501.29, 33487.081, 33475.609, 33509.147, 33486.784, 33555.136, 33628.573, 33577.116, 33554.408, 33592.589, 33511.934, 33456.951, 33387.346, 33399.361, 33400.084, 33381.476, 33404.763, 33358.277, 33435.191], [22291.57, 22313.283, 22311.88, 22357.213, 22331.284, 22280.018, 22206.317, 22103.833, 22198.239, 22213.519, 22074.335, 21972.933, 21946.492, 21860.63, 21743.869, 21751.039, 21770.518, 21741.89, 21643.649, 21691.906, 21735.046, 21736.392, 21764.492], [29.348, 23.796, 13.743, 12.149, 14.306, 13.494, 11.025, 8.665, 11.908, 12.871, 15.55, 19.171, 21.176, 22.95, 25.026, 12.675, 37.077, 15.783, 37.807, 21.488, 19.584, 21.337, 18.09], [704.1911422125768, 728.1883962439017, 488.21794505959605, 965.9967780223484, 1214.2263529414174, 1027.45808995685, 1095.738626372961, 1457.9308838355316, 1122.0362969812338, 999.2378428494081, 1353.8548357954219, 3285.086380246023, 2353.887169538075, 764.2570501336047, 1345.2273400506117, 749.4825806711613, 876.6355424565547, 665.6429161235812, 1663.8110813897429, 1128.8898516888753, 2557.990641256412, 2197.4974270563553, 1013.0042999244731], [167, 168, 169, 170, 171, 172, 173, 174, 175, 176, 177, 178, 179, 180, 181, 182, 183, 184, 185, 186, 187, 188, 189]], [4, 656, [5693, 5727, 5759, 5791, 5824, 5852, 5884], [31902.822, 31919.292, 31913.442, 31914.953, 31961.879, 31914.942, 31937.791], [53469.471, 53444.238, 53399.708, 53440.481, 53434.186, 53416.87, 53444.86], [12.866, 8.988, 12.453, 15.019, 15.714, 18.972, 19.854], [879.9578693983714, 748.9764445547142, 1301.238102881654, 1006.3992103715977, 1015.6378587511891, 1698.6023501871584, 1822.552921858217], [170, 171, 172, 173, 174, 175, 176]], [3, 714, [6229, 6256, 6282, 6304, 6324, 6346, 6371, 6401, 6436, 6467, 6492, 6522], [34243.721, 34239.317, 34258.261, 34360.401, 34437.248, 34467.055, 34459.824, 34501.657, 34501.933, 34503.628, 34516.782, 34421.682], [42471.953, 42479.858, 42490.384, 42459.148, 42399.89, 42414.524, 42360.11, 42399.519, 42374.358, 42401.985, 42384.577, 42358.929], [13.363, 7.571, 7.087, 7.138, 6.777, 12.8, 16.997, 20.283, 19.029, 19.723, 23.35, 36.754], [2527.2787262766064, 3030.5347393203615, 3202.0684068525184, 3036.427210976394, 3399.3912566548515, 1996.3370320666227, 2831.790902976243, 1828.604655217037, 1873.4376352319841, 1310.24749587423, 817.8189740159967, 2510.999052592786], [189, 190, 191, 192, 193, 194, 195, 196, 197, 198, 199, 200]], [2, 723, [6318, 6339, 6366, 6395, 6428, 6457, 6482, 6518, 6546, 6578, 6608, 6634, 6665, 6707, 6745, 6786, 6823, 6871], [24253.865, 24167.004, 24196.992, 24271.024, 24265.256, 24227.737, 24195.102, 24228.889, 24296.091, 24311.614, 24360.037, 24367.161, 24288.725, 24383.753, 24300.519, 24262.949, 24077.536, 24140.771], [40489.296, 40419.175, 40289.792, 40323.388, 40314.167, 40310.734, 40267.584, 40216.633, 40170.247, 40142.026, 40106.922, 40116.937, 40091.031, 40090.888, 40120.255, 40082.238, 40144.243, 40068.491], [19.914, 15.548, 9.194, 12.511, 11.731, 18.227, 20.894, 12.648, 13.049, 12.047, 10.847, 11.796, 15.011, 21.058, 16.535, 12.254, 16.324, 26.958], [983.1182738101859, 1503.4042510416464, 1750.3056936120706, 1533.5104528659274, 1863.4827574062383, 1852.5097515972698, 914.2236180834525, 1400.7693461745218, 1867.3038007566554, 2084.742786691303, 3068.3805834236136, 2730.548463535113, 1198.4294726468254, 1354.8087766360513, 1978.6202750862158, 977.1693245966346, 1308.4021268263446, 2979.0956369517494], [193, 194, 195, 196, 197, 198, 199, 200, 201, 202, 203, 204, 205, 206, 207, 208, 209, 210]], [2, 737, [6481, 6515, 6543, 6575, 6605], [23777.663, 23836.356, 23844.668, 23764.012, 23787.673], [39321.502, 39358.465, 39337.462, 39339.856, 39302.026], [41.027, 35.09, 14.938, 12.498, 25.112], [1007.7019755192895, 1608.7379843722092, 1188.1934218115978, 2641.59237593059, 1348.700475061123], [199, 200, 201, 202, 203]], [3, 744, [6582, 6611, 6639, 6675, 6713], [34536.354, 34603.365, 34616.74, 34606.617, 34497.869], [42477.069, 42368.619, 42424.541, 42366.933, 42458.765], [18.611, 26.222, 27.95, 8.826, 32.942], [1743.9770136202737, 1104.148267085947, 578.3297482808538, 53349.28977686998, 1473.2472124471367], [202, 203, 204, 205, 206]], [2, 751, [6396, 6429, 6460, 6485, 6519], [24676.811, 24633.517, 24695.532, 24677.393, 24583.722], [41434.159, 41329.839, 41385.634, 41434.333, 41325.361], [17.444, 12.331, 19.657, 19.822, 26.031], [364.7167174511846, 1243.8166398021858, 768.6995617834349, 1421.6288266763804, 4871.997762849985], [196, 197, 198, 199, 200]], [1, 753, [6626, 6656, 6698, 6737, 6776], [16008.616, 16099.052, 16106.097, 16064.758, 16184.854], [35344.743, 35382.782, 35457.362, 35377.959, 35362.5], [16.887, 20.199, 26.759, 32.269, 20.7], [449.64631640150026, 1036.5168913779587, 4050.1983063682706, 1550.063582287199, 1024.7450920732506], [204, 205, 206, 207, 208]], [1, 754, [6627, 6657, 6701, 6738, 6777], [17239.567, 17169.347, 17137.963, 17106.167, 17056.915], [35681.864, 35679.688, 35539.795, 35585.098, 35603.87], [13.647, 13.721, 21.9, 15.828, 18.522], [2272.984046430458, 1133.8836319425704, 1326.9026265051787, 1497.1434596907445, 1552.712363759893], [204, 205, 206, 207, 208]], [0, 756, [6637, 6672, 6711, 6751, 6794, 6831], [32818.975, 32814.287, 32846.644, 32855.974, 32853.527, 32845.55], [21874.52, 21888.66, 21807.965, 21806.155, 21809.762, 21806.887], [11.346, 16.647, 11.936, 8.235, 8.963, 12.573], [1844.0329674619334, 1643.3686911849172, 1681.2271292825187, 2681.5702771454244, 2146.9167526712226, 1344.888935761002], [204, 205, 206, 207, 208, 209]], [4, 761, [6673, 6710, 6753, 6795, 6832, 6874, 6922, 6975, 7022, 7069, 7120, 7165, 7211, 7249, 7285, 7329], [32829.481, 32740.968, 32783.141, 32809.419, 32794.063, 32672.505, 32638.523, 32644.644, 32546.379, 32575.832, 32567.172, 32575.434, 32646.682, 32814.077, 32848.981, 32870.806], [54145.091, 54198.039, 54257.628, 54178.794, 54249.38, 54194.333, 54226.009, 54208.616, 54111.066, 54138.854, 54143.962, 54115.99, 53946.552, 53915.312, 53890.169, 53902.421], [31.501, 20.415, 24.399, 19.998, 30.758, 29.065, 16.137, 20.698, 17.313, 19.179, 15.283, 17.913, 32.163, 30.683, 14.195, 15.87], [580.6544037380052, 1982.3405668968005, 2090.7286207202665, 600.2271332933639, 1596.5126264147916, 1499.7559605390675, 867.6951678854022, 2438.6325119747416, 11557.102896517112, 3470.3990007935517, 2499.962642679261, 2958.6940473002237, 6621.444147528427, 3396.471854064937, 18190.12810133381, 3755.5017198707515], [205, 206, 207, 208, 209, 210, 211, 212, 213, 214, 215, 216, 217, 218, 219, 220]], [3, 767, [6797, 6835, 6877, 6926, 6978, 7024, 7073], [34423.946, 34298.575, 34253.276, 34249.177, 34338.623, 34296.961, 34210.521], [42470.387, 42527.142, 42469.813, 42481.336, 42393.858, 42428.414, 42199.657], [24.778, 19.996, 27.301, 14.934, 22.711, 30.826, 32.426], [2222.026097487776, 729.4944316058052, 940.7728608207995, 881.9266272061093, 698.5455158696193, 2575.735732698289, 5256.798197209465], [208, 209, 210, 211, 212, 213, 214]], [2, 776, [6824, 6872, 6914, 6963, 7016, 7060, 7113, 7159, 7201, 7243], [24209.893, 24252.37, 24335.843, 24395.576, 24371.589, 24248.392, 24398.001, 24262.665, 24363.576, 24359.925], [39269.523, 39307.957, 39331.157, 39402.972, 39358.093, 39474.932, 39334.827, 39406.169, 39314.175, 39369.543], [23.398, 12.552, 14.596, 19.022, 14.544, 26.489, 20.076, 29.581, 17.701, 16.393], [1733.4983078344255, 1551.5257483702148, 983.9500235409375, 806.3272388614475, 1609.4922927901396, 15400.009686029036, 2038.1117475281012, 5345.093351311956, 608.4064475383398, 1473.091724397832], [209, 210, 211, 212, 213, 214, 215, 216, 217, 218]], [1, 794, [6949, 7000, 7048, 7099, 7148, 7193, 7234], [17199.023, 17123.008, 17231.085, 17345.767, 17406.848, 17328.183, 17358.224], [35823.605, 35768.808, 35797.312, 35775.498, 35902.808, 35942.343, 35951.685], [12.166, 10.787, 16.352, 31.075, 17.845, 12.09, 12.121], [1124.843761655771, 2147.6654329102594, 1357.4981152622856, 1313.8445714857933, 1197.3232442998142, 1452.6858140389666, 1192.7897060779442], [212, 213, 214, 215, 216, 217, 218]], [2, 798, [7009, 7056, 7109, 7154, 7197, 7239, 7274], [23890.825, 23935.916, 23867.852, 23825.551, 23771.082, 23829.369, 23779.089], [39474.449, 39583.034, 39565.277, 39573.516, 39636.428, 39666.456, 39839.28], [34.43, 19.315, 30.427, 18.793, 24.99, 32.537, 22.11], [1630.576849639581, 1239.2622169962456, 920.1033227865206, 3479.447147423518, 3143.3755490438566, 1898.417655852168, 849.7081992076037], [213, 214, 215, 216, 217, 218, 219]], [0, 802, [6921, 6973, 7021, 7067, 7119], [32246.939, 32123.215, 32170.791, 32253.332, 32267.485], [22627.279, 22773.008, 22747.646, 22578.228, 22607.364], [34.065, 13.85, 19.2, 40.32, 28.011], [2157.003801156196, 1123.616058644601, 3410.0717324767134, 2583.4348209531013, 1973.3627296469908], [211, 212, 213, 214, 215]], [3, 803, [6925, 6976, 7023, 7072, 7122, 7169, 7215, 7253, 7287, 7331, 7369, 7409], [34019.729, 33915.773, 33878.79, 33944.866, 33850.032, 33869.941, 33877.446, 33957.722, 33980.865, 34029.142, 33973.91, 34112.185], [41943.885, 41950.191, 41943.058, 41953.677, 41916.735, 41913.009, 41932.149, 41896.87, 41863.235, 41860.21, 41855.46, 41795.99], [11.139, 10.417, 13.226, 17.742, 9.999, 7.168, 12.844, 18.816, 18.871, 16.875, 13.146, 19.687], [1536.3394525196986, 1941.530419971356, 2933.0996927826104, 4862.132010895539, 2535.712241939401, 2970.8172716348604, 4134.291139844008, 7883.17168159472, 7702.6893809661715, 5940.500517072859, 6849.608512347804, 8428.725429908382], [211, 212, 213, 214, 215, 216, 217, 218, 219, 220, 221, 222]], [0, 805, [7071, 7121, 7168, 7214, 7252, 7286, 7330, 7368], [33384.292, 33327.3, 33362.127, 33376.189, 33449.932, 33369.798, 33406.884, 33348.19], [22628.328, 22714.533, 22680.268, 22680.855, 22592.357, 22644.054, 22631.652, 22631.55], [28.892, 13.335, 17.893, 15.0, 15.812, 16.009, 11.588, 9.519], [1167.9007581435903, 2287.765574380067, 1156.6096552933006, 1986.5668427116539, 2020.2195530054778, 1701.82887885813, 1327.502013596554, 1825.1467205066324], [214, 215, 216, 217, 218, 219, 220, 221]], [1, 810, [7232, 7269, 7310, 7352, 7387, 7425, 7462, 7498, 7529, 7558, 7584, 7614, 7646, 7679, 7704, 7740, 7764, 7795, 7822, 7849, 7873, 7904, 7933], [16522.338, 16536.09, 16579.681, 16539.774, 16569.011, 16504.686, 16565.699, 16525.272, 16540.976, 16588.349, 16512.044, 16644.001, 16680.751, 16544.373, 16739.468, 16653.982, 16604.367, 16713.946, 16697.488, 16716.952, 16754.04, 16700.452, 16753.887], [35321.702, 35300.251, 35272.422, 35323.018, 35325.478, 35358.271, 35267.851, 35235.239, 35341.538, 35324.701, 35366.434, 35386.928, 35374.538, 35265.966, 35326.85, 35280.409, 35269.813, 35284.848, 35280.033, 35295.603, 35276.244, 35299.771, 35265.935], [17.482, 16.232, 14.979, 22.559, 14.664, 13.874, 23.636, 17.469, 20.894, 37.044, 38.252, 25.554, 26.903, 24.59, 30.188, 22.316, 24.101, 22.328, 22.818, 23.101, 14.004, 18.783, 21.467], [1442.1113266002565, 1160.6002394570878, 3025.876440406425, 1192.8443953642832, 1245.6786769759037, 527.2504218942978, 1363.5352074990735, 736.6825825239446, 6744.344085448323, 927.9678064144056, 1462.0130869556617, 8344.152824961353, 2336.670031919306, 928.2131220398227, 7532.212528462149, 1924.7480793115337, 1359.1691266693251, 4045.835098839345, 2607.3528987179247, 4327.483081570249, 2762.969254015605, 3887.022236013585, 1407.0821440351276], [218, 219, 220, 221, 222, 223, 224, 225, 226, 227, 228, 229, 230, 231, 232, 233, 234, 235, 236, 237, 238, 239, 240]], [2, 812, [7279, 7322, 7361, 7397, 7435], [24606.565, 24690.905, 24676.565, 24666.551, 24655.297], [40788.735, 40725.884, 40719.04, 40689.203, 40589.855], [28.995, 31.971, 30.381, 24.442, 3.499], [3037.581822448295, 2685.811001126492, 3235.46724202461, 4800.138114575602, 243.1776855178635], [219, 220, 221, 222, 223]], [0, 814, [7282, 7327, 7367, 7404, 7442, 7478, 7509, 7538, 7570, 7596], [32266.257, 32145.269, 32173.945, 32053.388, 32047.275, 32117.962, 32037.976, 32061.584, 32113.356, 32150.519], [22674.942, 22737.72, 22803.061, 22905.829, 23043.416, 23020.646, 23025.811, 23056.719, 23000.683, 23011.959], [36.007, 17.751, 22.694, 16.433, 9.994, 24.202, 22.684, 21.396, 26.17, 21.709], [2449.3888288033904, 1741.825090789667, 2162.1224660084085, 919.3250750314328, 840.0031277236516, 562.0216058633231, 1234.2034672196557, 1976.1753105218947, 941.0538996109725, 2115.2735304112343], [219, 220, 221, 222, 223, 224, 225, 226, 227, 228]], [1, 832, [7311, 7353, 7388, 7426, 7463, 7499, 7530, 7560, 7587, 7615, 7650], [17451.157, 17407.101, 17455.726, 17486.408, 17484.186, 17522.537, 17415.047, 17427.818, 17394.612, 17538.794, 17530.129], [35839.047, 35820.952, 35959.94, 36005.792, 36093.589, 36103.18, 36109.21, 36131.565, 36101.601, 36134.936, 36164.291], [15.019, 13.155, 19.659, 24.501, 17.584, 12.739, 16.017, 21.171, 16.547, 12.624, 19.056], [2456.758296805499, 1916.9465737480148, 1597.1888407474914, 1797.881648976598, 1458.805428282832, 1274.1798765989702, 1202.4363528945782, 2378.8334720728435, 1911.2459818345126, 1082.2109714817677, 566.7316716919693], [220, 221, 222, 223, 224, 225, 226, 227, 228, 229, 230]], [2, 857, [7472, 7503, 7534, 7565, 7593, 7620, 7657], [24689.405, 24715.75, 24687.371, 24725.11, 24762.425, 24754.407, 24729.454], [40297.892, 40331.111, 40291.306, 40282.468, 40438.15, 40432.603, 40533.825], [29.044, 15.653, 18.518, 22.755, 24.55, 22.408, 26.413], [3208.3347135050235, 2105.148990452634, 10334.310356656477, 2022.5694369974974, 2759.837221182454, 3858.032387254835, 2916.925267315421], [224, 225, 226, 227, 228, 229, 230]], [4, 876, [7661, 7688, 7716, 7747, 7777, 7805, 7834], [32043.458, 32082.498, 32051.686, 32206.113, 32186.303, 32153.779, 32241.503], [53750.419, 53714.68, 53748.316, 53874.565, 53776.695, 53742.584, 53856.874], [25.846, 11.14, 30.048, 23.522, 14.554, 17.233, 15.218], [2347.1464943496885, 68185.96367289327, 1144.8091588815194, 1957.083082477515, 1392.7011885344436, 1780.8896348610303, 1917.5642116897786], [230, 231, 232, 233, 234, 235, 236]], [0, 880, [7748, 7778, 7806, 7835, 7858, 7884], [32914.525, 32723.99, 32763.843, 32870.994, 32777.323, 32815.297], [22583.61, 22455.419, 22488.987, 22349.229, 22311.551, 22299.108], [31.806, 12.891, 14.0, 19.336, 18.317, 13.07], [3479.2859589294444, 1304.0538164403472, 1772.1667087353574, 2885.9701769234703, 1556.3684047470172, 1656.4051515260674], [233, 234, 235, 236, 237, 238]], [3, 881, [7723, 7752, 7781, 7809, 7838, 7861, 7888, 7917, 7944, 7969, 7998, 8030, 8061, 8089, 8123, 8161, 8192, 8220, 8251, 8278], [35423.097, 35533.684, 35454.132, 35392.673, 35426.744, 35384.186, 35359.32, 35388.868, 35398.99, 35389.86, 35357.027, 35337.316, 35322.235, 35404.934, 35408.081, 35487.703, 35474.613, 35370.266, 35456.464, 35451.545], [41634.834, 41576.552, 41624.669, 41608.368, 41578.762, 41722.471, 41645.341, 41652.103, 41722.705, 41737.845, 41775.608, 41730.99, 41736.582, 41752.881, 41719.536, 41778.243, 41652.72, 41875.945, 41799.311, 41737.848], [7.296, 19.046, 15.65, 15.496, 16.533, 15.98, 16.004, 17.96, 13.828, 13.614, 15.192, 17.414, 20.765, 11.794, 33.916, 28.36, 29.963, 21.657, 27.928, 23.055], [455.5726309539853, 1035.1740288555106, 1587.0239920886536, 1586.621084174499, 1781.939632026241, 2167.821272947847, 1105.0424665160958, 2176.3621616444775, 1540.3662073796183, 1417.0416451593426, 1784.852714672844, 1442.831763859869, 802.445117251435, 1425.2575806270565, 848.7079579578128, 1679.1470382464443, 1596.0490939048116, 4881.853113695746, 2221.5528917076713, 830.1830132169003], [232, 233, 234, 235, 236, 237, 238, 239, 240, 241, 242, 243, 244, 245, 246, 247, 248, 249, 250, 251]], [4, 888, [7774, 7804, 7832, 7856, 7882, 7912, 7940, 7966, 7994, 8024, 8055, 8085], [31892.497, 31945.073, 32040.446, 32010.526, 31922.796, 31984.053, 31993.248, 31998.821, 31921.038, 31881.818, 31914.932, 31950.677], [52644.485, 52721.414, 52672.155, 52721.427, 52696.636, 52744.529, 52864.841, 52967.682, 53035.83, 53004.842, 52974.7, 52961.11], [28.274, 22.451, 12.498, 16.082, 8.974, 12.3, 12.444, 10.775, 10.477, 14.267, 9.083, 12.428], [1142.3050327808776, 4884.377250952423, 4312.604673412738, 2394.8711778862457, 3038.5624386186723, 1375.042769876169, 1242.8771940589945, 1707.714851250157, 1485.3452115797127, 1523.7079306741355, 2143.690124994349, 1515.6390477530063], [234, 235, 236, 237, 238, 239, 240, 241, 242, 243, 244, 245]], [1, 892, [7872, 7903, 7932, 7962, 7988, 8018, 8050], [16093.014, 16017.123, 16016.305, 16006.373, 16045.865, 16006.481, 16043.045], [35591.019, 35594.348, 35564.037, 35477.861, 35495.534, 35465.604, 35468.196], [29.975, 11.332, 8.404, 13.847, 20.125, 13.316, 13.144], [1930.5186126516494, 2482.3754508295533, 2336.3018773338827, 1521.6546158175108, 1898.1264179260854, 2052.8445474733426, 1022.6249958259988], [238, 239, 240, 241, 242, 243, 244]], [2, 893, [7797, 7823, 7850, 7875, 7908], [24002.0, 24009.475, 24004.814, 23979.619, 23852.206], [39476.311, 39556.656, 39589.954, 39549.399, 39448.457], [24.835, 26.986, 26.13, 20.583, 44.952], [4159.109699701163, 801.547959701423, 920.0734728426437, 1375.672353554323, 1649.5041962537664], [235, 236, 237, 238, 239]], [2, 901, [7907, 7935, 7964, 7990, 8019, 8051, 8078, 8110, 8151], [23820.26, 23619.392, 23609.62, 23606.016, 23617.729, 23582.728, 23629.752, 23752.515, 23685.646], [39359.705, 39323.678, 39307.757, 39331.263, 39300.618, 39217.969, 39293.897, 39397.456, 39367.9], [11.201, 11.615, 13.326, 10.13, 9.895, 11.968, 12.968, 20.107, 17.005], [84606.27281402872, 2096.403975401653, 1650.635432764358, 2260.601095371164, 1899.4550803233642, 1524.7102383442475, 2059.1225617212435, 4851.1811846195715, 2871.093625835998], [239, 240, 241, 242, 243, 244, 245, 246, 247]], [0, 916, [8087, 8120, 8158, 8188, 8216, 8247], [33114.937, 33178.776, 33139.463, 33158.629, 33041.463, 33149.21], [21673.853, 21801.712, 21687.236, 21701.01, 21822.232, 21692.552], [24.778, 16.921, 18.168, 26.576, 20.361, 14.051], [2297.117290805297, 14866.896185049185, 1645.301938541245, 1623.837016630191, 19681.211748403148, 23959.33797463688], [245, 246, 247, 248, 249, 250]], [0, 924, [8118, 8156, 8186, 8215, 8246], [32623.196, 32598.331, 32720.022, 32878.359, 33017.485], [22200.558, 22193.429, 22135.137, 22231.065, 22344.873], [12.178, 11.132, 14.83, 24.719, 24.857], [1417.2273343863012, 1075.7022739299698, 1069.1807170627017, 10806.835654401222, 13912.380436479258], [246, 247, 248, 249, 250]], [3, 926, [8122, 8160, 8191, 8219, 8250, 8277, 8294, 8323, 8347, 8371, 8398, 8422, 8451], [34721.41, 34671.215, 34632.54, 34600.572, 34622.105, 34630.476, 34541.781, 34703.642, 34801.914, 34849.631, 34765.855, 34812.262, 34828.125], [41192.484, 41218.705, 41191.124, 41284.168, 41339.965, 41354.34, 41389.082, 41429.564, 41296.731, 41221.504, 41244.231, 41180.495, 41210.084], [28.425, 15.933, 15.616, 20.634, 9.615, 29.984, 22.752, 30.536, 19.825, 22.294, 14.885, 13.672, 19.638], [1237.6717679190178, 1918.6386753760853, 1812.9077625426187, 1974.313463627087, 1334.0475964324537, 1781.46999681162, 1335.8138480361126, 1271.0852963498419, 742.4763326442518, 1013.2716290987929, 1195.9197216460861, 1143.224022842227, 1409.310821758474], [246, 247, 248, 249, 250, 251, 252, 253, 254, 255, 256, 257, 258]], [1, 932, [8208, 8236, 8267, 8289, 8311, 8341, 8361, 8391, 8413, 8437, 8464, 8493, 8520, 8548, 8579, 8609, 8647], [16600.269, 16580.099, 16635.164, 16579.664, 16596.822, 16561.258, 16594.989, 16580.522, 16513.341, 16600.825, 16647.447, 16560.504, 16551.397, 16536.313, 16558.687, 16536.62, 16632.998], [36070.906, 36105.144, 36145.897, 36169.957, 36148.404, 36143.631, 36126.74, 36213.634, 36223.81, 36252.941, 36309.078, 36268.161, 36262.592, 36343.436, 36280.702, 36282.014, 36313.42], [28.692, 10.649, 11.097, 14.897, 13.888, 10.447, 10.29, 8.702, 21.332, 13.041, 18.374, 13.006, 16.789, 28.395, 17.197, 22.281, 20.958], [606.8272913733944, 1650.7283664731438, 2385.8794119720706, 1730.5116159135066, 2545.4984114534486, 1728.2052941633763, 2321.4070514824357, 2448.8463131857075, 1327.8448827485859, 698.3308671521187, 1495.5431032398453, 2031.8527662739393, 1075.29971457292, 1064.5476320652538, 1616.9766475533306, 976.0238758084275, 770.9628584950535], [249, 250, 251, 252, 253, 254, 255, 256, 257, 258, 259, 260, 261, 262, 263, 264, 265]], [2, 948, [8414, 8441, 8469, 8500, 8522, 8551, 8582, 8615, 8651, 8683, 8711], [23989.925, 23924.275, 23915.086, 23864.503, 23885.156, 23798.21, 23782.648, 23697.012, 23747.227, 23610.61, 23593.619], [39698.086, 39623.673, 39609.319, 39672.887, 39632.851, 39542.486, 39440.751, 39387.906, 39458.897, 39422.235, 39395.024], [24.649, 11.646, 11.14, 16.818, 12.645, 14.044, 14.617, 18.175, 20.335, 13.662, 17.643], [1087.2787183910655, 1704.6273855307575, 2474.9838101596715, 1553.303853711298, 2036.7848649560488, 2750.179730879853, 1866.3631002309444, 2547.926122695511, 4120.138686437533, 2592.4494062626, 4261.352127569947], [257, 258, 259, 260, 261, 262, 263, 264, 265, 266, 267]], [0, 960, [8475, 8505, 8530, 8559, 8589, 8630, 8664, 8694, 8724, 8758, 8792, 8822, 8852], [33092.038, 33119.913, 33083.486, 32983.727, 33080.681, 33057.125, 33060.829, 33068.934, 33122.329, 33147.874, 33148.153, 33263.664, 33198.744], [22697.819, 22731.009, 22688.094, 22820.134, 22792.039, 22634.7, 22655.372, 22690.818, 22722.065, 22755.699, 22745.043, 22549.196, 22716.679], [18.669, 29.321, 33.421, 22.936, 25.387, 30.607, 25.831, 17.6, 42.35, 17.043, 27.655, 46.454, 41.998], [1019.4094250510534, 1620.6787947842322, 3387.165564392952, 929.24904475421, 3456.6338281155945, 7845.256302400998, 2958.3701470944015, 4447.115536412876, 3825.287578794064, 9352.636541222799, 836.401551352381, 4496.400495907805, 2793.7277816778405], [259, 260, 261, 262, 263, 264, 265, 266, 267, 268, 269, 270, 271]], [3, 962, [8477, 8507, 8532, 8562, 8591], [34590.48, 34597.33, 34547.874, 34583.402, 34488.631], [42321.935, 42288.184, 42305.964, 42319.537, 42303.857], [38.778, 12.135, 18.988, 13.405, 10.657], [981.6257700768508, 2598.235580073322, 1167.2648630346403, 2127.437200954931, 1948.5665727389521], [259, 260, 261, 262, 263]], [1, 982, [8707, 8743, 8778, 8807, 8836, 8878, 8923, 8969, 9019, 9075, 9120, 9160, 9215, 9251, 9297, 9330], [16513.95, 16548.913, 16385.321, 16520.796, 16369.37, 16432.514, 16553.359, 16441.502, 16430.906, 16436.741, 16525.492, 16447.84, 16430.567, 16438.013, 16493.007, 16452.168], [36288.029, 36319.747, 36307.875, 36307.861, 36301.713, 36276.399, 36351.379, 36370.406, 36381.597, 36394.406, 36349.261, 36343.003, 36320.617, 36305.691, 36365.921, 36227.762], [28.033, 37.587, 15.661, 24.454, 40.893, 14.604, 19.539, 13.903, 19.568, 11.402, 21.915, 23.109, 15.793, 22.372, 27.978, 34.357], [1519.929612918895, 696.8591573258434, 477.02466956658736, 1756.5962773527913, 1103.9595862523545, 13792.55927612483, 8104.101324374201, 3976.81301286241, 1677.4530805035304, 2327.6842150060374, 1515.4607675117363, 6088.830229972997, 2288.480220445581, 5163.748109412722, 797.9117777053767, 1663.8877181578205], [267, 268, 269, 270, 271, 272, 273, 274, 275, 276, 277, 278, 279, 280, 281, 282]], [2, 984, [8716, 8753, 8785, 8814, 8846], [24762.195, 24701.197, 24718.24, 24697.612, 24663.501], [40145.299, 40123.427, 40128.59, 40265.328, 40254.123], [15.135, 15.2, 10.91, 18.107, 13.563], [1750.8568516125606, 3580.5951788901157, 5979.624784411313, 5448.360423636078, 55512.21443310606], [267, 268, 269, 270, 271]], [0, 991, [8756, 8789, 8819, 8851, 8899, 8943, 8989, 9042, 9094, 9137, 9181, 9229, 9273, 9312], [32032.469, 32095.394, 32118.776, 32112.66, 32104.897, 32092.057, 32036.898, 32039.143, 32077.737, 32058.158, 32064.875, 32071.973, 32086.066, 32124.858], [22914.879, 23004.511, 23112.649, 23041.102, 22934.417, 22912.275, 22962.74, 22959.977, 22993.098, 23090.729, 23038.453, 22987.267, 23047.321, 23022.505], [20.255, 19.896, 18.248, 20.77, 17.262, 16.734, 24.124, 12.123, 11.873, 9.993, 14.195, 10.373, 16.887, 22.245], [750.8010516725599, 501.6413393784541, 1929.4292516894016, 1177.5130879493174, 1982.6178187900603, 2368.8012399090535, 2230.2069866327756, 997.7092206234178, 1486.4103748991772, 1284.5030696523067, 1509.8493981310712, 1662.7742770356804, 2362.6676155701125, 1677.9254991403902], [268, 269, 270, 271, 272, 273, 274, 275, 276, 277, 278, 279, 280, 281]], [1, 996, [8808, 8837, 8879, 8924, 8970], [17052.959, 16933.227, 16907.367, 16825.888, 16860.234], [35268.381, 35270.003, 35323.622, 35354.956, 35447.456], [31.0, 14.703, 17.852, 14.418, 17.11], [1707.791026659934, 884.9385464334774, 1623.6502015418266, 1409.5554991543752, 1330.7596578386622], [270, 271, 272, 273, 274]], [0, 998, [8823, 8853, 8901, 8944, 8992, 9046, 9096, 9141, 9184, 9232], [33247.555, 33196.812, 33235.51, 33241.388, 33075.436, 33167.552, 33118.737, 33156.188, 33204.484, 33172.887], [22473.828, 22545.194, 22464.09, 22391.584, 22488.214, 22476.184, 22538.359, 22522.428, 22587.44, 22706.375], [24.907, 36.614, 17.395, 22.101, 35.946, 32.308, 33.91, 10.726, 12.901, 15.753], [1931.6795911282434, 4347.337605825367, 1673.1797402582474, 814.848574625434, 1397.7037391996516, 1034.6372508225006, 1291.4969014241337, 789.5739013474006, 1116.3814577262144, 1670.055252740824], [270, 271, 272, 273, 274, 275, 276, 277, 278, 279]], [2, 1002, [8842, 8885, 8930, 8977, 9028, 9081], [23863.614, 23819.346, 23870.918, 23873.012, 23844.131, 23901.774], [39826.135, 39744.893, 39805.647, 39774.956, 39758.936, 39810.075], [13.372, 12.262, 20.414, 22.317, 19.02, 23.607], [1514.1774633323664, 2011.5587257054274, 1821.7684525278908, 1349.2887036218833, 2201.0068200882138, 1274.0554037757208], [271, 272, 273, 274, 275, 276]], [2, 1015, [8892, 8935, 8981, 9034, 9085], [24462.654, 24487.757, 24500.278, 24429.357, 24348.768], [40068.572, 40037.497, 40003.598, 40013.561, 40012.756], [27.425, 19.09, 14.871, 12.454, 19.143], [10309.521615151953, 4443.576968174993, 3267.1690372855155, 1768.6971867257782, 1112.5200882210545], [272, 273, 274, 275, 276]], [2, 1016, [8893, 8937, 8983, 9037, 9088, 9133, 9174, 9224, 9265], [24970.408, 24977.91, 25016.078, 24978.334, 24967.191, 24956.095, 25006.153, 25017.296, 24998.492], [41513.732, 41436.419, 41355.346, 41376.009, 41377.505, 41410.972, 41383.051, 41409.258, 41403.549], [13.608, 22.125, 14.155, 18.202, 25.686, 14.409, 22.297, 17.628, 21.678], [1273.7881530147981, 1949.8301919909866, 3011.634133309833, 5638.624041297876, 2938.6252448115038, 1556.7107244705103, 2609.695582059266, 430.63563564274193, 795.3054342637463], [272, 273, 274, 275, 276, 277, 278, 279, 280]], [2, 1025, [9127, 9168, 9219, 9259, 9301, 9336, 9373, 9418, 9457, 9494, 9530, 9567, 9608, 9647, 9684, 9716], [24018.091, 24053.709, 24067.607, 24029.704, 24042.475, 24031.626, 24008.183, 24069.884, 24059.081, 24046.132, 24023.216, 24085.025, 24059.393, 24069.792, 24033.642, 24027.523], [40648.041, 40685.843, 40767.149, 40682.166, 40692.9, 40702.034, 40649.012, 40703.249, 40635.858, 40730.965, 40687.266, 40709.409, 40716.145, 40723.224, 40666.917, 40664.694], [26.998, 13.051, 19.675, 12.887, 18.5, 25.452, 26.116, 16.7, 17.612, 28.782, 28.479, 20.725, 19.741, 36.052, 19.657, 19.403], [633.1947964659865, 2374.7747084792395, 2538.5784443496404, 1928.9536155836936, 1575.2622715675864, 1021.0861151021851, 836.0721537235469, 2148.7203980576633, 1017.7768605602611, 3754.187256371471, 1092.9347559543714, 1672.3806687581678, 864.2977340350324, 1395.729465642851, 736.0222094056995, 991.6818325252785], [277, 278, 279, 280, 281, 282, 283, 284, 285, 286, 287, 288, 289, 290, 291, 292]], [2, 1027, [9132, 9172, 9223, 9263, 9304, 9340, 9379, 9421], [24632.791, 24482.469, 24466.786, 24570.27, 24595.205, 24416.317, 24447.993, 24534.947], [40108.389, 40039.27, 40072.016, 40053.179, 40109.063, 40044.074, 40056.656, 40016.429], [23.684, 13.246, 21.736, 18.444, 12.679, 22.619, 22.013, 29.406], [5036.813174352153, 1971.3496112959938, 3420.698013182955, 3019.0314706549248, 20930.123616026503, 1103.8552568427783, 1534.3738790449777, 6026.092795240984], [277, 278, 279, 280, 281, 282, 283, 284]], [0, 1047, [9315, 9348, 9386, 9431, 9468], [32780.707, 32915.722, 33012.055, 33029.098, 32901.801], [21898.668, 21929.093, 21826.437, 21741.827, 21856.002], [21.978, 33.429, 19.665, 29.209, 16.878], [1060.7928385608925, 4075.7521623683506, 2398.2004474188193, 1369.3067339669005, 897.9523807236332], [281, 282, 283, 284, 285]], [1, 1050, [9298, 9331, 9368, 9413, 9451, 9488, 9524, 9562], [17068.008, 17126.298, 16984.429, 17006.707, 17044.247, 17099.252, 17153.55, 17264.447], [35348.423, 35371.133, 35393.775, 35378.218, 35380.698, 35385.39, 35400.006, 35332.718], [13.728, 9.882, 10.014, 7.836, 15.136, 10.802, 16.344, 15.508], [3052.895447325318, 1992.298488415799, 2748.9026774642216, 2696.932804655184, 1882.6927078460474, 2710.163932004029, 1322.1875273832115, 834.4800052549459], [281, 282, 283, 284, 285, 286, 287, 288]], [4, 1076, [9615, 9655, 9694, 9725, 9762], [32912.059, 32938.814, 32942.133, 32809.58, 32813.89], [53767.762, 53735.228, 53698.424, 53692.483, 53720.126], [16.84, 18.222, 23.893, 20.092, 13.737], [922.5958212297808, 1103.4349684190827, 991.1822883698173, 973.1103755335312, 932.305342457533], [289, 290, 291, 292, 293]], [4, 1098, [9792, 9820, 9866, 9897, 9927], [32577.917, 32584.609, 32486.873, 32285.476, 32298.489], [54239.731, 54152.271, 54177.213, 54037.581, 54061.251], [20.866, 34.923, 21.473, 25.027, 13.253], [498.2099867768009, 1252.0743888579082, 2583.1387585118246, 3747.0708322841633, 21316.98865423829], [294, 295, 296, 297, 298]], [1, 1104, [9747, 9779, 9810, 9849, 9885], [16608.687, 16594.491, 16496.502, 16580.363, 16663.257], [36269.573, 36234.609, 36286.492, 36311.642, 36289.048], [23.408, 27.583, 32.574, 25.616, 29.717], [1242.032537928021, 1353.7791491295327, 2663.406380147082, 594.4649908639361, 4179.265901202087], [293, 294, 295, 296, 297]], [2, 1106, [9752, 9786, 9815, 9860, 9889, 9922, 9952, 9986, 10019], [23984.122, 24053.507, 24057.369, 24039.791, 24049.032, 24056.482, 24048.813, 23969.142, 23969.2], [40412.824, 40628.253, 40730.034, 40658.11, 40790.844, 40684.31, 40733.612, 40611.592, 40663.653], [33.239, 23.286, 24.119, 38.399, 30.925, 35.717, 25.608, 19.505, 38.314], [2753.589424839474, 1457.5826326498993, 1635.6757893803572, 833.6841286524248, 1509.5111731140742, 1853.4205587982199, 1583.4072429873072, 762.0728654577275, 763.5774615777009], [293, 294, 295, 296, 297, 298, 299, 300, 301]], [0, 1120, [10053, 10081, 10114, 10142, 10166, 10198, 10226], [33222.091, 33137.767, 33096.294, 33129.556, 33141.17, 33144.353, 33113.936], [22880.688, 22913.776, 22960.406, 22916.541, 22874.818, 22986.762, 23010.468], [32.029, 18.263, 23.127, 19.248, 18.792, 13.573, 13.338], [874.3031795411405, 1717.6265859173102, 552.9477331156382, 1122.4621178386415, 12981.344334098629, 1247.0400876705853, 999.2086438321973], [302, 303, 304, 305, 306, 307, 308]], [4, 1135, [10138, 10164, 10193, 10223, 10257], [32010.124, 31977.432, 32004.023, 32037.951, 32077.707], [52690.201, 52802.989, 52900.541, 52957.22, 52929.082], [31.103, 20.446, 23.071, 8.097, 12.795], [2839.7156441625048, 4246.39049449387, 917.5494179659535, 610.0563308525382, 1160.7281282625336], [305, 306, 307, 308, 309]], [2, 1156, [10220, 10251, 10289, 10329, 10359, 10389, 10416], [24215.181, 24264.06, 24237.215, 24436.703, 24242.781, 24160.653, 24202.546], [41363.893, 41430.799, 41356.846, 41250.407, 41296.332, 41363.34, 41341.525], [8.265, 17.552, 15.545, 12.141, 23.805, 20.528, 23.199], [1177.4502973030505, 1915.1179332699467, 1879.7460179350733, 2213.2700415511463, 1788.8774116382965, 558.2485429131339, 836.983505537655], [308, 309, 310, 311, 312, 313, 314]], [0, 1158, [10368, 10397, 10420, 10449, 10476, 10499], [32991.894, 32891.021, 32861.116, 32932.073, 32952.504, 32895.745], [22658.757, 22675.088, 22669.903, 22651.704, 22678.437, 22699.234], [25.016, 18.85, 28.727, 29.921, 26.37, 19.457], [8417.725528326002, 11546.686816365642, 4599.216343672911, 3282.530967258141, 5911.526744613168, 10340.314343850108], [312, 313, 314, 315, 316, 317]], [0, 1159, [10336, 10369, 10398, 10421, 10452, 10478, 10502], [33117.384, 33051.437, 32939.971, 33073.484, 32935.586, 33059.948, 33172.756], [22759.738, 22703.476, 22669.779, 22769.307, 22670.321, 22710.737, 22761.326], [32.022, 29.463, 33.847, 26.919, 28.235, 20.714, 19.231], [2640.11703085795, 3471.7911456410034, 2421.9791447893294, 2441.442133920835, 4102.755249348938, 7274.755819906803, 5898.9842683605875], [311, 312, 313, 314, 315, 316, 317]], [2, 1178, [10523, 10549, 10574, 10610, 10635, 10664, 10693, 10719, 10737, 10766, 10788], [24746.241, 24741.434, 24755.684, 24642.547, 24748.064, 24783.886, 24680.021, 24752.453, 24665.885, 24697.165, 24686.243], [40132.422, 40122.235, 40111.638, 40128.928, 40117.005, 40083.687, 39992.434, 40075.811, 40031.453, 40114.811, 40134.377], [13.053, 10.478, 10.299, 12.072, 12.312, 26.871, 17.065, 14.643, 15.414, 15.484, 29.24], [2485.018608885259, 2587.460358917746, 1707.7902409839783, 2420.425674791601, 2721.5590520673263, 3619.565117618316, 1193.0718212747604, 2209.4729072493897, 2499.9779867615985, 2437.175916166106, 1393.768273707917], [318, 319, 320, 321, 322, 323, 324, 325, 326, 327, 328]], [0, 1194, [10611, 10641, 10668, 10699, 10723, 10744, 10772, 10793, 10820, 10843, 10869], [33260.855, 33147.729, 32995.647, 33128.39, 33097.599, 33011.357, 33126.789, 33194.161, 33113.711, 33170.424, 33122.81], [22828.559, 22805.779, 22609.357, 22696.09, 22758.508, 22744.566, 22761.855, 22764.592, 22835.644, 22787.614, 22812.701], [29.084, 19.386, 46.866, 18.608, 15.251, 23.392, 15.822, 21.11, 26.161, 16.479, 14.773], [889.0741179302688, 1549.4015911495112, 2747.344951314438, 2191.147063574294, 3025.531460880683, 3818.3556406737043, 1468.5857204913152, 1391.8474622519811, 1167.3693115966134, 1625.4582058429578, 2720.658818270966], [321, 322, 323, 324, 325, 326, 327, 328, 329, 330, 331]], [4, 1199, [10722, 10741, 10770, 10791, 10818], [32285.402, 32272.329, 32285.404, 32178.657, 32356.17], [53759.466, 53716.54, 53717.566, 53737.356, 53666.975], [26.102, 21.099, 21.447, 15.256, 27.632], [944.7087511766292, 3830.0294632797018, 1593.2863465479734, 1182.1508820838062, 952.1289118664035], [325, 326, 327, 328, 329]], [2, 1214, [10810, 10835, 10860, 10886, 10918, 10949, 10985], [23861.355, 23803.57, 23723.836, 23711.569, 23639.117, 23686.658, 23586.519], [38827.914, 38861.994, 38901.727, 39033.362, 39022.486, 39074.312, 39134.611], [22.958, 10.837, 11.787, 13.183, 8.433, 11.121, 9.274], [922.6190572510195, 1515.9757783763307, 2075.0432511544823, 1392.1781715608936, 2165.936554731421, 2300.989715070695, 1729.2782489217827], [329, 330, 331, 332, 333, 334, 335]], [0, 1217, [10844, 10870, 10895, 10928, 10962, 11000, 11041, 11077, 11118, 11148, 11190, 11239, 11296, 11344, 11396, 11440], [33707.014, 33646.97, 33701.759, 33727.817, 33704.484, 33763.443, 33775.077, 33666.977, 33712.801, 33688.917, 33702.324, 33711.671, 33672.45, 33717.257, 33704.971, 33696.609], [22073.604, 22027.926, 22030.514, 22132.632, 22043.173, 21985.467, 21978.899, 22013.825, 21998.867, 22047.65, 21939.818, 21941.163, 21880.664, 21797.184, 21824.776, 21808.11], [12.968, 13.281, 25.083, 13.038, 16.208, 7.556, 10.819, 17.346, 15.652, 20.601, 12.562, 14.647, 18.616, 13.057, 10.714, 11.728], [1445.01808090877, 2031.506234930698, 1791.819003107965, 2132.680613755001, 2947.751695433573, 1907.9835282601396, 1441.7887922718442, 2726.4134709160667, 2654.6704453447305, 2027.418268519656, 1805.2746800536581, 1751.5160035358301, 2870.3597320764097, 1900.4161711782906, 1848.5969815824053, 2030.2166262706453], [330, 331, 332, 333, 334, 335, 336, 337, 338, 339, 340, 341, 342, 343, 344, 345]], [1, 1225, [10913, 10947, 10983, 11022, 11058, 11097, 11133, 11171], [17050.832, 17038.167, 16990.363, 16948.893, 17077.101, 17001.976, 17110.784, 17139.651], [35786.638, 35849.724, 36001.248, 36003.158, 36026.26, 35874.354, 35965.162, 35781.1], [12.183, 14.372, 11.184, 17.389, 17.052, 17.97, 19.578, 26.801], [899.2839848667439, 1929.525462120984, 1807.3343640113308, 3788.4253899528167, 3425.009404192926, 2371.1807546512487, 3790.690110237266, 4873.321638675596], [333, 334, 335, 336, 337, 338, 339, 340]], [0, 1229, [10926, 10961, 10999, 11040, 11075, 11117, 11147], [33173.348, 33150.142, 33169.443, 33138.869, 33100.214, 33123.413, 33106.567], [22764.854, 22827.789, 22837.821, 22861.385, 22888.265, 22833.852, 22723.196], [20.097, 13.043, 11.066, 24.76, 19.937, 18.808, 31.594], [2638.1836217250875, 2325.5372295878847, 1920.9324025134, 1902.3118683729856, 1278.234233692686, 6734.201221240307, 1276.9496262179234], [333, 334, 335, 336, 337, 338, 339]], [4, 1242, [10959, 10997, 11037, 11073, 11114], [32046.921, 32136.333, 32129.479, 32169.307, 32193.521], [53619.084, 53681.126, 53581.1, 53689.826, 53672.266], [34.964, 29.058, 24.033, 36.533, 23.325], [629.7942235617024, 924.5364170449393, 4185.801501869473, 1092.8119841360558, 3855.208540065722], [334, 335, 336, 337, 338]], [2, 1250, [11062, 11101, 11135, 11176, 11224, 11280, 11327], [23774.478, 23784.067, 23842.889, 23795.671, 23779.072, 23793.317, 23826.486], [39945.34, 39974.43, 40006.435, 39985.543, 39976.937, 39956.534, 39930.832], [18.649, 12.954, 13.494, 15.581, 11.366, 16.084, 18.491], [1338.9145085910916, 1863.4358323611566, 2418.2089135877836, 1833.5699037946529, 1001.388875348799, 1300.823569759248, 1346.070608603237], [337, 338, 339, 340, 341, 342, 343]], [4, 1255, [11113, 11146, 11187, 11236, 11293], [31842.823, 31969.687, 31892.477, 32071.672, 31969.41], [53271.039, 53415.341, 53335.088, 53327.466, 53278.183], [25.45, 19.7, 20.324, 19.231, 20.134], [2205.60394323128, 4299.736964868566, 1983.788352005836, 13137.902522801374, 1547.3277275053913], [338, 339, 340, 341, 342]], [3, 1256, [11149, 11193, 11241, 11297, 11345, 11397], [34162.505, 34309.847, 34184.036, 34192.674, 34191.545, 34124.824], [41803.316, 41873.582, 41736.372, 41744.376, 41767.84, 41737.962], [40.499, 28.79, 8.757, 14.419, 10.539, 25.974], [1784.921628915243, 9266.792702701752, 1473.892827812626, 1626.417503479973, 1590.2042333641334, 530.4752701013821], [339, 340, 341, 342, 343, 344]], [3, 1259, [11153, 11195, 11247, 11301, 11348, 11399, 11442, 11488, 11532, 11571, 11607, 11652, 11692, 11729, 11767, 11806, 11845, 11889, 11928, 11975, 12006, 12042, 12081, 12120, 12153, 12195], [35444.906, 35440.095, 35397.947, 35272.183, 35323.819, 35326.076, 35254.426, 35223.22, 35242.17, 35191.812, 35169.195, 35103.57, 34983.775, 34929.172, 34926.687, 34921.901, 34998.311, 35188.717, 35190.447, 35279.921, 35305.959, 35171.703, 35079.084, 35046.404, 35129.904, 35060.371], [41399.665, 41336.793, 41321.325, 41253.233, 41192.479, 41143.572, 41115.065, 41111.068, 41073.391, 41090.821, 41130.178, 41115.829, 41151.4, 41035.684, 41090.917, 41115.218, 41089.268, 41076.673, 41062.813, 41041.062, 41062.698, 41076.659, 41081.828, 41096.915, 41050.829, 41078.704], [27.785, 16.177, 15.55, 11.278, 10.483, 10.261, 10.583, 13.964, 15.242, 16.228, 18.558, 13.813, 11.545, 15.675, 14.51, 16.798, 19.853, 10.94, 23.319, 11.847, 24.446, 13.998, 18.337, 14.986, 21.742, 36.05], [1053.8344713134468, 1779.5075137581312, 1464.1098734969853, 2350.326493260926, 2851.4825873319924, 2536.0507156338836, 1909.8116503895758, 2324.979902380926, 2978.1028953867117, 1261.449376356104, 1590.715982646217, 855.2313655418401, 1606.0810589487476, 1951.6410822261043, 2131.527339938541, 2661.98299176536, 1365.870185580815, 1398.8046099749374, 1071.8867900650641, 1855.7449643142977, 1134.3345395117717, 2316.042451244031, 722.3562433352522, 571.5211223587846, 2206.150738519412, 1132.1538486580616], [339, 340, 341, 342, 343, 344, 345, 346, 347, 348, 349, 350, 351, 352, 353, 354, 355, 356, 357, 358, 359, 360, 361, 362, 363, 364]], [1, 1264, [11172, 11218, 11277, 11320, 11374], [17334.703, 17539.949, 17569.512, 17639.772, 17597.601], [36057.41, 36064.092, 36034.932, 36052.155, 35848.937], [21.111, 40.836, 19.651, 23.734, 9.11], [10489.816776465568, 2033.3814693905636, 6095.596817205537, 2259.5597719921025, 90073.42230777339], [340, 341, 342, 343, 344]], [2, 1265, [11175, 11222, 11279, 11324, 11377, 11419, 11467, 11514], [23488.713, 23556.091, 23566.045, 23561.258, 23539.648, 23492.02, 23507.518, 23483.174], [38801.254, 38787.793, 38856.856, 38805.829, 38721.287, 38724.707, 38845.772, 38861.425], [23.813, 22.233, 33.372, 19.477, 15.567, 15.486, 24.511, 14.198], [972.4755775092863, 3260.995700158879, 2647.7021052811237, 1986.0937766673826, 1571.5529276985558, 1546.4255128256557, 5472.707830521724, 1744.5847113109776], [340, 341, 342, 343, 344, 345, 346, 347]], [1, 1271, [11372, 11416, 11463, 11511, 11548], [16853.557, 16995.976, 16940.549, 16913.296, 16910.671], [35916.989, 35918.538, 35796.963, 35674.056, 35741.012], [21.543, 20.418, 37.282, 22.948, 31.488], [3151.4841988370094, 8328.935269005335, 1017.5394103113597, 1502.029071844098, 1323.220641579714], [344, 345, 346, 347, 348]], [1, 1272, [11464, 11512, 11550, 11584, 11629, 11670], [17323.359, 17268.166, 17256.524, 17293.424, 17214.908, 17264.476], [36130.256, 36140.624, 36073.385, 36115.759, 36043.218, 36097.27], [26.131, 15.053, 38.95, 14.429, 18.568, 24.519], [1660.5651579082241, 987.5153990920994, 2727.717224771664, 796.5167760554455, 1072.318491118842, 1302.8223313353915], [346, 347, 348, 349, 350, 351]], [2, 1274, [11384, 11427, 11474, 11519, 11557, 11593, 11639, 11680, 11716], [24554.986, 24701.433, 24769.975, 24781.18, 24785.558, 24831.58, 24739.393, 24836.169, 24798.981], [41120.81, 41195.472, 41319.113, 41351.08, 41387.859, 41594.001, 41515.406, 41548.272, 41598.025], [26.161, 15.025, 29.077, 23.313, 18.984, 13.253, 29.159, 20.84, 24.62], [1089.2246118719202, 1540.9241808667514, 3775.395342978391, 2571.6604284715017, 3848.182037440573, 1687.9139228433762, 2132.855330379251, 3013.9710532048675, 1754.7303776960384], [344, 345, 346, 347, 348, 349, 350, 351, 352]], [4, 1276, [11432, 11481, 11523, 11563, 11599], [31742.209, 31680.052, 31621.756, 31654.933, 31653.018], [52900.557, 52772.808, 52757.654, 52769.853, 52809.555], [22.733, 17.534, 18.424, 26.821, 12.574], [8760.148832894276, 1451.263904042499, 1549.0066935564225, 757.251228015042, 1010.804857230163], [345, 346, 347, 348, 349]], [4, 1278, [11237, 11294, 11341, 11393, 11436, 11483, 11525, 11565, 11601, 11646, 11687, 11722, 11761, 11799, 11840, 11883, 11922, 11966, 12001, 12036, 12076, 12114, 12146, 12189], [32146.595, 32147.871, 32162.963, 32207.363, 32194.643, 32260.225, 32272.893, 32269.716, 32250.211, 32268.308, 32268.915, 32199.652, 32155.496, 32195.899, 32194.472, 32208.926, 32124.447, 32023.918, 32006.71, 32005.533, 32044.93, 32023.241, 32032.729, 31997.149], [53489.357, 53648.078, 53748.781, 53912.042, 53907.572, 54063.068, 54044.456, 53939.832, 53781.196, 53745.866, 53704.956, 53669.798, 53675.131, 53736.105, 53765.908, 53732.451, 53757.747, 53664.727, 53653.466, 53711.709, 53667.546, 53673.384, 53679.227, 53683.8], [33.269, 17.956, 16.056, 16.048, 21.093, 15.654, 14.692, 19.723, 17.331, 18.402, 15.928, 19.901, 18.312, 24.905, 17.997, 17.048, 20.719, 21.954, 25.92, 14.638, 14.233, 11.251, 12.391, 16.052], [3616.4357553737964, 13508.450433331358, 9755.865953723995, 4652.834586251257, 6919.981025807664, 1399.8070201481582, 2261.1098003892316, 3919.3149675421046, 9534.344458752974, 4457.888667455658, 4320.559143515511, 1595.7875993172152, 2597.3358147156464, 2483.5222189707324, 698.3977570723202, 1897.1542267038176, 1863.912125413087, 817.2120788898053, 925.0364585528582, 1325.424411297867, 2134.8617958460763, 1674.2318519721998, 2013.1774835453477, 570.6415901775662], [341, 342, 343, 344, 345, 346, 347, 348, 349, 350, 351, 352, 353, 354, 355, 356, 357, 358, 359, 360, 361, 362, 363, 364]], [0, 1279, [11295, 11342, 11394, 11437, 11484, 11526, 11566, 11602, 11647, 11688, 11723, 11762, 11800, 11841, 11884, 11923, 11967, 12002, 12038], [32599.554, 32614.777, 32593.291, 32609.232, 32650.289, 32714.011, 32664.925, 32622.253, 32640.014, 32631.736, 32523.425, 32363.562, 32447.243, 32482.871, 32529.332, 32611.317, 32528.097, 32598.389, 32623.11], [23016.367, 23107.272, 23132.558, 23150.594, 23043.616, 22982.684, 23142.291, 22998.348, 23147.056, 23139.802, 23166.451, 23148.54, 23179.803, 23173.165, 23184.891, 23141.897, 23194.125, 23101.907, 23138.767], [24.067, 11.083, 12.22, 12.366, 20.766, 32.697, 18.689, 18.913, 20.122, 16.623, 17.224, 13.022, 20.083, 17.589, 11.968, 14.521, 17.369, 20.777, 20.134], [6322.786179637582, 1161.5611987077948, 1608.1738164174542, 1621.5342090161516, 3826.0850417299166, 2400.8356164288325, 1733.2612074630442, 20812.364483878908, 769.5485715631578, 995.5195947923655, 3134.19240439842, 1434.017767728947, 4469.104058844306, 2347.2327049020328, 1776.2474662420802, 1337.9245342460813, 1317.129066623682, 961.7064999456726, 794.9232515541547], [342, 343, 344, 345, 346, 347, 348, 349, 350, 351, 352, 353, 354, 355, 356, 357, 358, 359, 360]], [0, 1280, [11343, 11395, 11439, 11485, 11529, 11568, 11604, 11649], [32979.814, 33036.149, 33001.894, 32958.602, 33155.57, 33120.775, 33169.981, 33040.644], [22401.259, 22414.975, 22438.095, 22561.167, 22521.128, 22421.484, 22446.283, 22529.04], [19.293, 11.678, 16.813, 35.369, 23.606, 17.194, 13.532, 36.623], [1838.7260155686783, 947.1151406043944, 1011.3975617877132, 4861.203321014143, 2923.3563106433658, 1417.2010357368704, 456.43413108044984, 1758.2787947881504], [343, 344, 345, 346, 347, 348, 349, 350]], [2, 1313, [11587, 11635, 11676, 11712, 11753, 11788, 11825, 11870, 11913], [23674.008, 23666.202, 23550.797, 23544.398, 23535.088, 23640.079, 23580.868, 23605.912, 23542.367], [38901.851, 38949.353, 38847.015, 38932.561, 38877.698, 38897.513, 38834.449, 38781.418, 38659.959], [34.645, 17.792, 15.161, 15.609, 16.931, 13.752, 13.865, 10.42, 17.922], [2224.8779416349244, 2000.632800673307, 1180.250759299484, 959.6948787226838, 653.2313278753945, 1732.1782596802998, 897.8443534843136, 1471.1489228985472, 1947.6346300816913], [349, 350, 351, 352, 353, 354, 355, 356, 357]], [0, 1315, [11567, 11603, 11648, 11690, 11725, 11765, 11802, 11843, 11886, 11924, 11969, 12004, 12040], [32933.76, 32966.056, 32947.847, 33009.031, 33038.241, 33036.754, 33066.612, 33088.553, 33171.031, 33281.729, 33227.868, 33324.802, 33400.757], [21733.533, 21653.995, 21619.914, 21525.891, 21543.914, 21510.166, 21494.438, 21490.154, 21497.413, 21455.973, 21491.067, 21518.402, 21518.639], [19.306, 21.09, 17.376, 11.962, 17.966, 20.874, 17.09, 11.342, 13.915, 11.75, 9.413, 14.992, 13.937], [949.4428109990292, 2333.6431299092765, 1821.1083170840056, 2604.087135375841, 2172.5943171729336, 1333.0014455547587, 1758.3843015422742, 2708.038461913053, 1772.6207982246779, 2131.0925762656775, 2648.4392660238154, 1955.4060393001853, 1459.9680570936034], [348, 349, 350, 351, 352, 353, 354, 355, 356, 357, 358, 359, 360]], [1, 1320, [11749, 11782, 11818, 11864, 11908, 11948], [16998.174, 17087.179, 17078.655, 17112.012, 16913.833, 16996.727], [35998.421, 36101.491, 36070.06, 35975.092, 36024.232, 35960.99], [20.457, 17.34, 24.005, 19.67, 24.117, 20.996], [2018.1876205264825, 3882.5954539285963, 5572.23109955264, 24680.68363009163, 2429.9116133733523, 905.1691822970981], [353, 354, 355, 356, 357, 358]], [2, 1329, [11918, 11955, 11996, 12033, 12072, 12110, 12142], [24832.663, 24866.042, 24859.649, 24913.88, 24940.972, 24913.146, 24917.675], [41249.02, 41249.495, 41172.346, 41143.59, 41192.117, 41082.035, 41039.814], [22.878, 15.142, 16.474, 17.922, 12.683, 14.75, 14.967], [572.0948318918826, 1227.3790927942857, 988.8594997157236, 1402.7120779024, 896.4425973712983, 1595.0425274242255, 1703.1947879009674], [357, 358, 359, 360, 361, 362, 363]], [0, 1330, [11968, 12003, 12039, 12077, 12115, 12147, 12191, 12234, 12268], [32943.818, 32747.777, 32689.769, 32753.476, 32758.266, 32732.205, 32764.518, 32765.861, 32685.491], [22439.543, 22360.145, 22244.183, 22271.176, 22233.82, 22351.199, 22422.493, 22431.366, 22431.01], [26.114, 25.084, 12.332, 15.801, 19.278, 15.201, 28.639, 26.161, 30.034], [3587.423196840568, 4023.180702694556, 1489.3870542218826, 2482.9323213593498, 3166.1394353222186, 4483.548224566579, 2560.651681886288, 2054.4299318028097, 2333.7759300128896], [358, 359, 360, 361, 362, 363, 364, 365, 366]], [1, 1355, [12099, 12136, 12177, 12224, 12257, 12290], [17065.077, 16919.343, 16965.33, 17162.557, 16928.452, 17098.801], [36009.681, 35946.75, 35938.805, 35991.489, 35921.446, 35899.185], [3.463, 24.816, 17.732, 31.768, 29.363, 23.045], [267.4621328156754, 593.1664475346604, 801.5656772727043, 1541.600555117515, 1030.1360980513443, 1312.5645826394027], [362, 363, 364, 365, 366, 367]], [2, 1356, [12107, 12138, 12180, 12226, 12260, 12291, 12322, 12358, 12391, 12423, 12448], [24002.997, 24053.843, 24074.244, 24044.098, 23972.635, 23910.309, 23942.679, 23928.322, 23962.172, 24006.818, 24011.104], [39649.916, 39703.804, 39727.014, 39739.41, 39499.957, 39527.484, 39523.858, 39582.999, 39746.167, 39728.274, 39772.775], [16.729, 15.323, 13.231, 18.237, 26.504, 21.225, 15.462, 18.453, 17.979, 11.672, 18.578], [1244.7347208383494, 1588.4870316314243, 2162.407047953481, 2846.327648648555, 3198.0269361499077, 6143.103031490882, 2810.921319381194, 1501.2106592377536, 1887.4711837585955, 1573.7167007550522, 1292.5995981569313], [362, 363, 364, 365, 366, 367, 368, 369, 370, 371, 372]], [4, 1359, [12188, 12233, 12267, 12296, 12329, 12365, 12402], [31972.301, 31956.719, 31889.007, 31932.58, 31965.638, 31828.428, 31841.295], [52627.892, 52629.528, 52654.766, 52563.568, 52510.241, 52628.054, 52534.395], [21.393, 31.701, 47.729, 36.729, 15.614, 15.476, 19.441], [1733.1339692428887, 2032.1828803954227, 2148.2205790478793, 875.8400153240415, 1966.1407181806208, 2086.9405718597895, 778.9182101720231], [364, 365, 366, 367, 368, 369, 370]], [0, 1383, [12330, 12367, 12404, 12432, 12455], [32804.963, 32920.74, 33019.352, 33012.852, 32956.805], [22495.254, 22459.762, 22459.228, 22452.321, 22455.746], [13.656, 11.592, 20.446, 21.938, 19.469], [1642.2111669331812, 2699.723167368093, 6252.02381902416, 1370.7847008024557, 800.5941121059145], [368, 369, 370, 371, 372]], [1, 1395, [12357, 12388, 12421, 12445, 12476], [17008.653, 16920.462, 16968.738, 16935.26, 16947.295], [35945.263, 35978.155, 35935.149, 35959.214, 36006.44], [15.184, 14.274, 15.312, 20.784, 33.916], [1368.1140938428673, 965.544663913812, 1476.083041882914, 3430.871876905587, 1394.775405286344], [369, 370, 371, 372, 373]], [2, 1404, [12481, 12506, 12534, 12558, 12589, 12616, 12646, 12681, 12712, 12742, 12772, 12799], [24650.594, 24504.319, 24532.78, 24586.301, 24698.811, 24638.615, 24690.946, 24674.07, 24671.132, 24713.905, 24695.19, 24736.136], [40249.16, 40152.354, 40289.315, 40284.525, 40126.985, 40083.357, 40046.975, 40036.713, 40070.681, 40048.016, 40052.42, 40097.06], [29.61, 32.586, 14.993, 13.588, 9.951, 7.483, 8.807, 13.45, 11.836, 13.328, 13.861, 20.075], [4330.938288369084, 1941.192760567562, 1681.0867791374123, 1641.0541307734482, 2756.155966035438, 2160.322908436809, 2927.7462072195967, 3067.989593078334, 3748.747198132081, 3897.58880121622, 2852.500155964725, 2263.819330166211], [373, 374, 375, 376, 377, 378, 379, 380, 381, 382, 383, 384]], [4, 1405, [12486, 12511, 12538, 12562, 12592, 12618, 12653], [31948.241, 31978.043, 32013.103, 31992.009, 31976.195, 31964.77, 31917.923], [53599.716, 53665.541, 53723.107, 53729.284, 53736.964, 53618.261, 53639.696], [14.064, 9.625, 13.403, 18.286, 25.174, 13.607, 16.822], [1761.2325387877056, 2689.323881050791, 2177.8627166303045, 1067.6337022009707, 1406.5720393915014, 2087.5430665443178, 2208.218360620205], [373, 374, 375, 376, 377, 378, 379]], [0, 1406, [12487, 12512, 12539, 12563, 12593, 12619], [32715.023, 32800.484, 32782.917, 32797.255, 32772.1, 32791.526], [22328.751, 22314.2, 22285.675, 22296.065, 22337.705, 22263.13], [10.802, 20.346, 14.075, 24.708, 20.399, 28.888], [1394.261064850771, 4042.7396849138922, 2112.774910391745, 4578.564799628744, 7843.593656183449, 4905.659721062083], [373, 374, 375, 376, 377, 378]], [1, 1420, [12611, 12641, 12676, 12704, 12735, 12764, 12793, 12824, 12850], [17097.637, 17006.568, 17091.263, 17044.756, 17063.9, 17052.117, 17056.042, 17086.223, 17062.783], [36105.362, 36182.008, 36129.757, 36157.766, 36209.963, 36191.805, 36178.445, 36163.357, 36182.22], [25.649, 28.355, 16.426, 17.299, 15.272, 12.797, 17.592, 17.417, 31.986], [6211.836946814114, 910.0708980156379, 1754.775446275476, 1939.0331525325148, 2169.188126230266, 2184.4568891685512, 2003.5590446827541, 1845.7508776132167, 1891.7154009967044], [378, 379, 380, 381, 382, 383, 384, 385, 386]], [0, 1432, [12715, 12745, 12776, 12808, 12835], [33011.986, 33028.315, 33053.751, 33055.023, 33018.696], [22428.425, 22434.008, 22414.076, 22420.284, 22417.368], [14.126, 16.801, 18.72, 19.753, 31.15], [652.4480806646816, 749.006035843578, 903.9229288306614, 632.0977777560214, 3708.425270070542], [381, 382, 383, 384, 385]], [0, 1440, [12880, 12899, 12921, 12955, 12976, 13003, 13033], [32972.554, 33085.634, 33147.769, 33051.967, 33001.457, 33059.205, 33061.351], [22412.394, 22438.16, 22342.853, 22509.802, 22499.681, 22424.818, 22497.176], [38.657, 37.587, 13.256, 28.254, 33.603, 19.593, 29.749], [1492.6631755406786, 1394.8833954539377, 400.20567766794306, 5139.3436186906765, 5459.569831564461, 541.6356279973321, 1038.1476681174074], [387, 388, 389, 390, 391, 392, 393]], [1, 1441, [12873, 12891, 12915, 12942, 12968, 12991, 13024, 13049, 13078, 13103, 13131, 13159, 13192, 13222, 13243, 13272, 13307, 13333], [17477.974, 17496.423, 17353.813, 17380.183, 17496.455, 17494.894, 17504.785, 17475.839, 17517.552, 17494.435, 17357.62, 17280.364, 17286.839, 17307.913, 17145.021, 16988.756, 16963.504, 16938.099], [36050.753, 36004.54, 36068.338, 36100.499, 36056.223, 36001.537, 36021.684, 36049.993, 36064.767, 36026.284, 36072.765, 36028.573, 35988.68, 36053.304, 36065.349, 36100.241, 36127.579, 36132.818], [28.067, 25.125, 38.958, 28.669, 16.729, 7.683, 15.04, 16.668, 21.281, 22.091, 21.766, 19.517, 11.864, 31.401, 19.493, 13.807, 12.165, 14.303], [1175.7992781745606, 1028.959846530071, 3954.856997619014, 4511.633832327666, 1646.6788998406412, 771.610579725789, 1831.3241232806456, 963.0101266906655, 712.3651033388489, 1293.4548912446296, 2749.424610472689, 4695.246863046729, 2290.9756748580917, 1634.1480495256576, 1013.3042697667215, 1718.02058879589, 2278.3405811899975, 1575.148409649248], [387, 388, 389, 390, 391, 392, 393, 394, 395, 396, 397, 398, 399, 400, 401, 402, 403, 404]], [2, 1455, [12947, 12972, 12995, 13028, 13053], [24131.156, 24112.739, 24154.105, 24133.338, 23958.835], [39058.665, 39107.615, 39232.504, 39185.513, 39116.921], [24.229, 13.548, 18.234, 13.539, 22.471], [824.6893769673015, 1981.9537028026857, 1308.0287419139615, 450.2630311355023, 677.3001332608579], [390, 391, 392, 393, 394]], [2, 1479, [13201, 13229, 13250, 13283, 13315, 13341, 13369, 13396, 13424, 13454, 13480, 13504], [24545.766, 24589.133, 24512.711, 24479.359, 24513.922, 24426.847, 24469.58, 24517.723, 24506.239, 24550.782, 24513.652, 24715.318], [39875.329, 39881.879, 39971.289, 39986.818, 39979.008, 39976.464, 39950.427, 39928.035, 39967.453, 39968.273, 39967.609, 40015.411], [17.976, 9.647, 11.386, 13.828, 15.795, 10.146, 17.25, 13.912, 14.576, 13.058, 11.583, 9.988], [1850.086694109199, 2438.245083033526, 2237.362770565778, 2024.687435220632, 1937.3254971310075, 1967.9880938077267, 1797.7675897046586, 3282.020536469812, 2249.5130107429122, 1825.0807152618445, 2184.6145144271936, 39066.67001973673], [399, 400, 401, 402, 403, 404, 405, 406, 407, 408, 409, 410]], [2, 1486, [13279, 13312, 13338, 13366, 13394, 13421, 13451], [23860.405, 23899.039, 23991.851, 24003.255, 23847.071, 23922.178, 24039.974], [38806.487, 38966.664, 39090.204, 39020.14, 38992.343, 39088.607, 39039.419], [27.99, 22.7, 20.316, 26.255, 30.045, 14.794, 21.659], [4655.8081581648685, 709.3528517711591, 1293.3252524050429, 1654.9552018933982, 4336.276064733552, 578.529134864304, 1415.9329506016818], [402, 403, 404, 405, 406, 407, 408]], [2, 1548, [13846, 13870, 13890, 13911, 13933, 13950, 13969], [24808.196, 24752.278, 24750.98, 24701.127, 24729.291, 24686.381, 24707.333], [40348.858, 40357.236, 40350.832, 40186.254, 40226.539, 40094.175, 40090.09], [21.586, 26.697, 29.319, 28.026, 15.541, 28.568, 18.425], [3339.8147269733477, 6915.999465408154, 3358.334264252272, 3268.3338749205445, 18394.91098142307, 1661.4688698721457, 1677.6091339308884], [425, 426, 427, 428, 429, 430, 431]], [2, 1579, [14170, 14198, 14221, 14245, 14264, 14281], [24331.407, 24298.345, 24234.354, 24220.369, 24297.378, 24275.986], [39702.524, 39649.764, 39650.624, 39708.33, 39756.62, 39724.195], [22.141, 15.087, 13.16, 31.286, 19.024, 16.639], [1686.2681125045913, 1480.7202015496698, 760.466196442408, 710.1479103478988, 1003.3263688883012, 1428.104992136398], [441, 442, 443, 444, 445, 446]], [2, 1615, [14600, 14624, 14649, 14678, 14706], [24681.386, 24704.781, 24661.206, 24739.112, 24674.834], [40107.758, 40089.164, 40164.937, 40288.822, 40285.911], [23.07, 16.544, 27.547, 28.988, 16.984], [2419.287327493956, 14860.084559280169, 1102.9549438763731, 3626.0540196607258, 2376.31361983545], [459, 460, 461, 462, 463]], [1, 1625, [14670, 14699, 14731, 14767, 14807, 14850, 14881], [16346.607, 16361.449, 16310.531, 16323.237, 16398.734, 16441.633, 16422.175], [36504.461, 36455.196, 36481.287, 36300.091, 36255.894, 36428.828, 36447.027], [13.338, 16.4, 16.826, 12.976, 18.304, 10.763, 17.484], [1937.0425920617486, 1564.7738159890612, 2235.9100684666805, 34057.65068699666, 25858.69712654588, 3058.5245705315065, 3558.812438393996], [462, 463, 464, 465, 466, 467, 468]], [0, 1627, [14681, 14710, 14743, 14779, 14823, 14862, 14895, 14934], [32229.461, 32352.215, 32328.419, 32407.228, 32398.866, 32304.397, 32452.942, 32589.686], [23246.653, 23307.021, 23320.898, 23308.495, 23306.236, 23281.022, 23285.446, 23215.868], [12.978, 10.096, 20.042, 20.33, 12.958, 26.849, 25.336, 15.221], [980.2233643928989, 1655.2664204742405, 1816.8627547912618, 1260.6603103587297, 1284.9064041537827, 4409.876389685623, 635.71239330952, 759.8472898376573], [462, 463, 464, 465, 466, 467, 468, 469]], [0, 1628, [14683, 14711, 14745, 14780, 14825, 14863, 14896, 14935, 14971], [33458.127, 33310.462, 33380.709, 33358.883, 33348.527, 33279.366, 33366.787, 33359.882, 33275.26], [22030.112, 22041.302, 22062.048, 22106.098, 22114.718, 22088.636, 22113.215, 22237.494, 22256.278], [10.592, 18.151, 15.703, 17.021, 15.643, 16.335, 22.149, 3.651, 15.272], [107323.77276019035, 5374.055590673428, 2444.2654806589944, 4082.400363849639, 1638.3486563122508, 1975.4944898751114, 1242.6103777158871, 526.6365256322158, 993.3563158081126], [462, 463, 464, 465, 466, 467, 468, 469, 470]], [1, 1637, [14732, 14769, 14808, 14851, 14882, 14917], [16744.403, 16906.128, 16894.512, 16832.014, 16679.591, 16689.812], [35990.839, 35914.15, 35896.933, 35819.412, 35906.727, 35953.1], [39.683, 19.75, 19.649, 17.203, 12.043, 16.965], [1945.5951325236003, 2908.895087007632, 3212.6715124236493, 1282.0363440835708, 1967.3008279905953, 1455.4670393299402], [464, 465, 466, 467, 468, 469]], [1, 1649, [14913, 14953, 14992, 15026, 15064, 15104, 15144, 15177, 15209, 15238, 15273, 15300, 15329], [16286.238, 16291.44, 16311.029, 16278.198, 16180.876, 16209.223, 16239.549, 16157.86, 16194.471, 16012.658, 16036.468, 15973.92, 16042.191], [36185.6, 36041.462, 36008.405, 36049.287, 36048.991, 36114.115, 36053.594, 36036.24, 35960.029, 36049.435, 36011.87, 36056.303, 36104.495], [19.549, 41.777, 26.69, 25.221, 14.334, 13.022, 28.563, 15.942, 23.221, 14.882, 25.453, 26.702, 16.683], [33199.218135405594, 2127.676599786031, 5577.775223476338, 5011.404505563913, 2299.5209432141355, 1580.061134551867, 5026.065653177792, 2265.200658323919, 5853.872768774056, 2265.7213453929367, 857.9420300242843, 2476.2252549361892, 953.1697174364849], [469, 470, 471, 472, 473, 474, 475, 476, 477, 478, 479, 480, 481]], [4, 1663, [15008, 15042, 15078, 15118, 15159, 15193], [32320.688, 32349.154, 32437.671, 32433.85, 32382.165, 32208.339], [53232.81, 53239.262, 53216.678, 53307.986, 53372.787, 53396.019], [10.477, 7.906, 10.416, 8.394, 7.959, 22.283], [1710.010492509189, 2596.235758304151, 2460.4558847415383, 2293.003509891392, 2009.0293564153567, 2827.2437479979367], [471, 472, 473, 474, 475, 476]], [4, 1668, [15117, 15158, 15191, 15220, 15252, 15284, 15310, 15343], [31721.018, 31711.674, 31660.358, 31740.155, 31803.147, 31752.978, 31677.723, 31705.97], [52855.573, 52986.678, 52920.809, 52959.825, 52908.539, 52950.368, 52960.906, 52961.692], [14.388, 14.071, 12.456, 21.192, 21.642, 12.879, 18.678, 20.514], [1611.0574425423736, 2476.851728734755, 1018.6171088313943, 1291.7726626925676, 895.4448235650715, 1528.3722662734247, 1106.8674000693115, 1359.1968089145155], [474, 475, 476, 477, 478, 479, 480, 481]], [0, 1669, [15119, 15161, 15194, 15221, 15254, 15286], [33295.818, 33238.785, 33180.145, 33270.778, 33341.515, 33306.0], [21572.311, 21699.344, 21711.482, 21740.157, 21824.929, 21840.387], [30.918, 19.659, 35.217, 29.886, 23.213, 47.506], [3292.8356430575586, 9541.780489039636, 2243.2855716502813, 2839.1974494214273, 10336.978963635645, 1859.5672592544136], [474, 475, 476, 477, 478, 479]], [0, 1670, [15044, 15080, 15120, 15162, 15195, 15222, 15255], [33338.02, 33469.269, 33407.471, 33273.054, 33250.945, 33296.876, 33376.631], [22235.544, 22331.97, 22246.38, 22123.006, 22159.569, 22355.343, 22178.308], [14.998, 3.724, 18.933, 23.883, 29.934, 36.749, 19.688], [579.4644061504922, 346.2216182745788, 683.9275505464267, 4059.1363530964663, 5578.368209391561, 3250.6435033993553, 3958.810292242779], [472, 473, 474, 475, 476, 477, 478]], [1, 1683, [15027, 15065, 15105, 15145, 15178], [16463.738, 16572.815, 16710.744, 16712.788, 16748.686], [36070.013, 36100.787, 36071.589, 36144.539, 36145.74], [29.205, 26.369, 15.778, 25.317, 35.974], [5231.998666513502, 4620.64929570572, 2430.8768744052823, 1057.983096039747, 741.7450006720879], [472, 473, 474, 475, 476]], [0, 1701, [15472, 15498, 15522, 15548, 15571, 15595, 15618, 15641, 15662, 15685, 15707, 15735, 15757, 15774, 15793, 15814], [32956.443, 32976.52, 32879.44, 32971.24, 32742.533, 32964.162, 32953.991, 32908.781, 32869.449, 32876.825, 32898.711, 32890.666, 32913.034, 32858.128, 32791.113, 32762.409], [22874.173, 22874.372, 22885.663, 22982.779, 22948.116, 23027.012, 23044.92, 23030.723, 22942.404, 23076.733, 23021.943, 23044.622, 23041.326, 23027.41, 23044.816, 23015.075], [31.891, 25.863, 28.697, 26.134, 30.962, 18.605, 16.352, 14.57, 28.324, 15.139, 19.22, 17.414, 13.799, 18.985, 28.089, 32.092], [1812.723053853704, 1404.2800894654888, 3894.1173170071474, 1321.3654598389862, 1726.806314106315, 744.6305795487482, 1142.699569426602, 1828.9484957256152, 1699.4925529139218, 1351.8588577379694, 983.3045094057659, 1757.1467718584283, 942.7037982154015, 1200.100822017295, 3126.0211229664787, 2642.1274966005794], [486, 487, 488, 489, 490, 491, 492, 493, 494, 495, 496, 497, 498, 499, 500, 501]], [2, 1703, [15591, 15611, 15633, 15656, 15677, 15702, 15724, 15750, 15770, 15788, 15805], [23684.777, 23721.386, 23653.279, 23649.44, 23618.476, 23663.268, 23627.351, 23628.002, 23591.736, 23638.126, 23639.596], [39669.456, 39687.706, 39677.626, 39620.586, 39606.695, 39559.55, 39512.595, 39538.24, 39558.369, 39651.695, 39706.497], [29.728, 26.835, 26.289, 14.462, 14.437, 33.535, 16.809, 27.451, 25.773, 24.3, 27.118], [3328.5689618207307, 1475.4162975908132, 4629.764717922445, 1344.064507943243, 1815.191296370353, 2429.7609999583137, 2394.1873866728192, 2387.9368204241823, 1180.336747157601, 603.3819980670888, 902.1072592373149], [491, 492, 493, 494, 495, 496, 497, 498, 499, 500, 501]], [0, 1733, [15865, 15883, 15907, 15930, 15942, 15959, 15975, 15993, 16010], [32362.594, 32372.19, 32470.349, 32426.023, 32539.391, 32549.333, 32658.701, 32636.749, 32571.151], [23245.549, 23313.602, 23315.392, 23318.071, 23271.452, 23234.899, 23254.692, 23267.593, 23241.885], [10.619, 13.68, 10.485, 11.662, 11.277, 9.509, 14.711, 9.954, 35.98], [54530.82282605548, 2506.3794546675736, 1847.3765338613716, 1808.2977037253784, 1758.8836965912708, 1842.3585426767117, 1567.9275260288691, 1634.3602664730956, 494.02508837746456], [504, 505, 506, 507, 508, 509, 510, 511, 512]], [0, 1734, [15866, 15885, 15909, 15931, 15943], [33161.958, 33065.002, 33064.355, 33049.315, 33082.41], [21502.786, 21534.745, 21516.474, 21595.082, 21575.969], [24.629, 18.217, 12.448, 11.83, 20.582], [793.6128445916215, 1372.6141633083244, 1556.9867437806677, 1626.3703880549413, 1726.1324873858468], [504, 505, 506, 507, 508]], [2, 1745, [15989, 16006, 16026, 16053, 16073, 16089, 16114, 16132, 16151], [23640.898, 23520.728, 23612.524, 23603.448, 23575.77, 23572.977, 23566.87, 23506.322, 23508.739], [39441.208, 39356.584, 39514.411, 39574.303, 39456.318, 39377.78, 39512.392, 39431.544, 39556.555], [19.197, 20.896, 25.896, 19.497, 18.728, 31.783, 20.377, 23.3, 24.924], [1592.042871219972, 842.5511806418629, 3211.0037121235223, 2268.6195666468543, 919.8557885698576, 1313.953149347984, 627.1551103647159, 944.7727354259512, 733.3078172032318], [511, 512, 513, 514, 515, 516, 517, 518, 519]], [0, 1747, [15976, 15994, 16012, 16035, 16061, 16080, 16096, 16119, 16135, 16157, 16183, 16213, 16236, 16267, 16295, 16324, 16351], [33343.935, 33339.059, 33460.735, 33420.516, 33386.521, 33348.772, 33275.392, 33232.505, 33219.298, 33294.193, 33189.678, 33247.378, 33245.682, 33248.469, 33228.602, 33292.829, 33294.373], [21582.1, 21556.142, 21619.439, 21582.038, 21536.283, 21540.485, 21543.874, 21492.504, 21479.697, 21683.743, 21481.46, 21574.058, 21504.122, 21555.15, 21569.845, 21576.765, 21581.66], [18.311, 15.826, 14.175, 22.757, 16.927, 20.481, 20.463, 21.793, 15.067, 37.272, 19.923, 26.428, 12.787, 25.873, 20.696, 27.016, 23.399], [1371.5660750290272, 891.6895077538412, 1070.2666622279476, 1589.9955965237687, 1313.4522398215724, 2409.5154004478914, 1425.0861197790077, 1517.8310544844078, 901.4092854752454, 3555.588381049174, 735.8291306673373, 6749.303774336122, 1641.3934447922088, 1962.6188899607555, 2037.9706702810454, 4090.119863520898, 3238.8036868163285], [510, 511, 512, 513, 514, 515, 516, 517, 518, 519, 520, 521, 522, 523, 524, 525, 526]], [3, 1786, [16326, 16354, 16390, 16422, 16452, 16484, 16526, 16563, 16611, 16642, 16678, 16724, 16771, 16811, 16852, 16890, 16930, 16969, 17000, 17033, 17063, 17094, 17128, 17160, 17186, 17221], [34749.228, 34767.404, 34718.972, 34677.27, 34579.221, 34566.8, 34532.698, 34487.152, 34539.636, 34561.602, 34568.894, 34564.016, 34566.435, 34523.542, 34545.202, 34558.668, 34547.753, 34524.869, 34508.717, 34526.359, 34338.242, 34337.43, 34388.63, 34363.333, 34327.811, 34397.178], [41329.011, 41394.606, 41414.569, 41408.592, 41436.9, 41446.561, 41440.686, 41442.013, 41449.082, 41572.936, 41571.798, 41572.908, 41584.509, 41599.79, 41575.385, 41538.189, 41570.192, 41560.138, 41573.699, 41509.973, 41352.611, 41371.911, 41468.291, 41482.014, 41458.267, 41223.89], [12.537, 15.277, 13.505, 8.769, 15.842, 11.99, 10.368, 14.921, 14.101, 15.665, 13.31, 18.565, 10.756, 16.443, 11.802, 13.983, 10.504, 12.421, 13.439, 20.291, 22.5, 20.492, 15.596, 12.558, 16.298, 20.75], [2068.8106531714657, 1347.1597966069228, 2306.9088788491845, 1781.4655455681584, 1950.0939497168017, 2129.8295178653148, 1890.3901681399807, 1736.9576669202, 1951.3128137238373, 2338.482825376407, 1738.292722182215, 1948.2929113614257, 1756.71357084952, 1571.1127866921706, 1054.3639940272699, 1442.169102431347, 1513.0901480048494, 1563.6807151739922, 1920.9690725916237, 2852.2647618861547, 887.4838528087084, 1438.1035530430518, 2921.6906785398646, 1853.1290434773189, 3423.8575102909795, 764.2326827366527], [525, 526, 527, 528, 529, 530, 531, 532, 533, 534, 535, 536, 537, 538, 539, 540, 541, 542, 543, 544, 545, 546, 547, 548, 549, 550]], [2, 1790, [16343, 16379, 16414, 16444, 16477, 16520, 16556], [24861.857, 24886.598, 24873.323, 24860.94, 24869.066, 24856.763, 24877.937], [41398.304, 41416.632, 41444.0, 41376.965, 41422.807, 41407.821, 41427.545], [15.258, 11.365, 9.781, 20.746, 9.383, 15.483, 14.837], [1436.394210010223, 2245.7048706644305, 1548.2241750218723, 2213.733930190951, 489.183908359675, 1313.0069103566134, 776.7894811843886], [526, 527, 528, 529, 530, 531, 532]], [1, 1798, [16406, 16437, 16470, 16506, 16545, 16593, 16629, 16664, 16702, 16750, 16795], [16983.711, 17011.079, 17129.135, 17249.122, 17157.595, 17151.209, 17132.048, 17112.439, 17008.359, 17047.477, 17160.313], [35784.901, 35852.26, 35962.36, 36086.188, 36083.244, 36115.88, 36089.705, 36027.381, 35900.624, 35922.375, 36063.061], [21.285, 11.766, 8.653, 21.019, 21.635, 11.223, 17.715, 31.023, 24.963, 50.127, 29.028], [2449.137958998158, 947.9155770056617, 2151.3126522774373, 920.4138799345906, 2196.139527513941, 1408.780321052743, 1253.696966455366, 1605.0534351350589, 16690.563065864826, 1179.845748381621, 2611.9561785414326], [528, 529, 530, 531, 532, 533, 534, 535, 536, 537, 538]], [2, 1799, [16408, 16440, 16473, 16515, 16551, 16599, 16630, 16666, 16708, 16758, 16798, 16838, 16876], [23725.58, 23791.135, 23965.323, 23906.505, 23920.181, 23836.108, 23934.231, 23865.77, 23900.86, 23837.759, 23904.267, 23874.929, 23912.723], [38705.237, 38623.018, 38639.606, 38649.491, 38655.749, 38658.95, 38681.532, 38623.36, 38637.822, 38633.997, 38680.187, 38677.852, 38681.998], [33.703, 26.34, 24.181, 16.125, 17.438, 25.006, 16.767, 17.129, 21.123, 32.694, 19.168, 19.282, 21.577], [2003.4637133304986, 2330.697553601497, 3165.3509467281647, 6233.366447497869, 1852.833314072277, 3436.7997113980555, 5601.067233646383, 1777.721075115433, 1617.1546466541572, 1026.255210433728, 996.5793728104318, 1393.0949204865497, 2355.1072587194244], [528, 529, 530, 531, 532, 533, 534, 535, 536, 537, 538, 539, 540]], [2, 1800, [16410, 16441, 16475, 16516, 16552, 16601, 16631, 16667, 16710, 16760, 16800, 16840, 16878, 16918, 16956], [24080.871, 24058.95, 24097.092, 24030.284, 24023.423, 24049.364, 24109.45, 24096.877, 24071.895, 24117.079, 24065.026, 24079.603, 24178.475, 24125.133, 24144.032], [40182.154, 40266.401, 40283.167, 40231.573, 40165.646, 40222.214, 40268.509, 40290.293, 40321.382, 40365.85, 40390.735, 40477.793, 40493.719, 40637.634, 40687.504], [20.82, 12.506, 15.196, 14.006, 14.774, 10.182, 11.605, 8.735, 9.476, 7.975, 13.523, 15.828, 22.255, 15.413, 10.057], [8018.506538422972, 7217.9325301269355, 8319.763850123438, 8606.79261440793, 5508.280495655368, 7080.708401795777, 11787.504817696767, 12979.747530562909, 6978.202360717843, 5515.187510836363, 4031.4602375702175, 4015.6574951994917, 5867.403634014936, 1823.4331284000775, 1963.9966373904176], [528, 529, 530, 531, 532, 533, 534, 535, 536, 537, 538, 539, 540, 541, 542]], [0, 1802, [16449, 16482, 16524, 16561, 16607, 16640, 16676, 16721, 16769, 16809, 16850, 16887, 16928, 16966], [33401.73, 33461.808, 33637.071, 33582.358, 33642.965, 33619.16, 33572.912, 33556.17, 33514.776, 33561.83, 33580.55, 33558.939, 33545.456, 33524.601], [21533.734, 21575.485, 21685.006, 21695.221, 21705.913, 21696.025, 21654.393, 21741.045, 21710.441, 21729.219, 21704.923, 21656.31, 21736.156, 21647.642], [21.748, 16.791, 16.134, 22.269, 22.135, 20.347, 24.243, 22.506, 28.356, 26.193, 16.969, 22.861, 19.284, 17.782], [2554.086978597549, 2381.19211236579, 1745.1292173278807, 854.550448942508, 10567.446432838156, 3457.7157171992876, 2343.519614253907, 2285.316244457698, 878.7035756114952, 3217.7566062485193, 1086.988114857597, 1023.9119591051682, 819.8326608262345, 785.1284823979786], [529, 530, 531, 532, 533, 534, 535, 536, 537, 538, 539, 540, 541, 542]], [3, 1809, [16564, 16610, 16641, 16677, 16723, 16770, 16810, 16851, 16889], [34405.862, 34474.935, 34467.655, 34458.949, 34342.677, 34302.898, 34304.045, 34270.359, 34405.517], [42253.086, 42250.772, 42243.306, 42274.032, 42285.613, 42278.859, 42268.995, 42315.025, 42300.36], [16.866, 29.143, 18.041, 15.731, 13.697, 19.132, 13.115, 13.018, 18.152], [638.7213992068898, 1106.949795885075, 1252.8439654096198, 1569.382298722698, 1463.943131193076, 1656.0988279616804, 1369.5997346331333, 1072.139125967147, 1093.6368450649857], [532, 533, 534, 535, 536, 537, 538, 539, 540]], [3, 1840, [16681, 16727, 16774, 16814, 16854], [35304.146, 35390.337, 35435.94, 35438.676, 35468.649], [41736.347, 41757.46, 41684.95, 41671.169, 41638.533], [26.093, 19.1, 21.482, 19.929, 27.493], [3845.7554315219677, 1082.6480032045768, 4018.7223063384054, 2253.306433340656, 2589.267449664585], [535, 536, 537, 538, 539]], [1, 1847, [16912, 16952, 16988, 17020, 17052], [16378.034, 16423.039, 16479.552, 16344.613, 16449.054], [35502.954, 35547.391, 35469.577, 35394.124, 35361.88], [21.797, 15.83, 17.933, 11.556, 20.557], [1108.7428914768643, 1415.3710236153331, 1877.035228805073, 1832.235915843419, 4786.683704838553], [541, 542, 543, 544, 545]], [0, 1866, [16998, 17029, 17061, 17089, 17125, 17158, 17185, 17219, 17255, 17283], [33488.15, 33448.281, 33429.78, 33426.588, 33392.047, 33361.076, 33367.504, 33297.794, 33345.11, 33324.808], [22352.745, 22383.597, 22388.343, 22327.636, 22368.719, 22454.306, 22459.271, 22462.52, 22479.838, 22532.313], [7.282, 20.239, 11.906, 12.462, 10.095, 7.922, 10.578, 17.328, 15.613, 26.908], [428.15328288147526, 1646.5598563763751, 1667.2384508413236, 1451.7591357327672, 1856.7737599064305, 1703.716313299291, 1011.4477862845118, 1165.7115583189693, 1145.2082610518578, 3204.719038156524], [543, 544, 545, 546, 547, 548, 549, 550, 551, 552]], [3, 1873, [17092, 17126, 17161, 17187, 17222, 17256], [34218.138, 34156.05, 34271.779, 34311.937, 34358.02, 34354.954], [42409.163, 42425.836, 42249.24, 42360.292, 42359.433, 42331.045], [17.53, 32.433, 22.329, 20.0, 16.113, 27.629], [1268.6639251334957, 556.6382029054504, 1885.142753660955, 1108.8919378494172, 904.7943681550092, 1158.4454674863907], [546, 547, 548, 549, 550, 551]], [1, 1879, [17021, 17053, 17082, 17113, 17148, 17173, 17205, 17244, 17270, 17300, 17329], [16640.41, 16738.589, 16739.418, 16739.591, 16783.08, 16735.687, 16780.408, 16772.811, 16788.685, 16771.459, 16787.018], [35863.103, 35786.98, 35773.764, 35773.907, 35807.915, 35760.653, 35738.194, 35668.972, 35712.332, 35754.868, 35739.395], [23.531, 17.286, 11.279, 12.319, 8.488, 17.284, 12.991, 14.476, 14.747, 21.824, 12.391], [925.7957371740442, 1580.320171166753, 2155.9065015916462, 2059.646182795056, 1044.8695292970908, 1861.9618237604377, 2124.4706395426397, 2809.895408200035, 1438.804624122937, 1056.1450556040177, 1187.5484740194518], [544, 545, 546, 547, 548, 549, 550, 551, 552, 553, 554]], [0, 1907, [17374, 17413, 17434, 17457, 17484, 17511, 17540], [33196.211, 33303.832, 33349.811, 33335.247, 33302.761, 33251.169, 33279.098], [22599.194, 22503.733, 22446.752, 22486.947, 22511.184, 22492.358, 22516.338], [42.056, 27.299, 22.148, 20.148, 19.059, 22.299, 16.995], [1426.6919114579114, 1700.8831878341075, 2637.551694603764, 833.6490237600467, 1092.8483212207832, 3098.4717504090477, 1440.5862431230125], [555, 556, 557, 558, 559, 560, 561]], [0, 1922, [17566, 17583, 17607, 17639, 17665, 17683, 17713], [33035.807, 33184.996, 33214.192, 33230.434, 33257.968, 33357.062, 33334.743], [22825.854, 22681.855, 22602.849, 22507.79, 22538.486, 22449.988, 22537.317], [22.621, 21.554, 34.977, 27.411, 22.702, 14.764, 20.28], [1049.4120291566028, 22243.655251532575, 4106.152628118361, 4814.422718777779, 2726.310729701649, 1108.5096608206225, 1218.5729071803191], [562, 563, 564, 565, 566, 567, 568]], [2, 1963, [17793, 17821, 17847, 17869, 17892, 17913, 17934, 17955, 17982, 18004, 18028], [24723.922, 24728.621, 24726.85, 24645.081, 24680.768, 24640.735, 24646.288, 24729.832, 24662.774, 24629.389, 24720.357], [40097.261, 40102.914, 40049.387, 39933.751, 40071.406, 40052.614, 40036.866, 40101.265, 40011.562, 40074.349, 40072.881], [22.164, 28.52, 34.042, 31.213, 21.106, 13.404, 35.84, 35.86, 22.653, 34.033, 34.745], [510.161003169857, 1629.1271273257883, 2873.07812416317, 1067.7193118286616, 1048.8239551712231, 499.6555007820545, 1629.5235644387772, 2695.8483700999536, 1462.8698896968535, 1411.7106652564032, 3323.6136186086355], [571, 572, 573, 574, 575, 576, 577, 578, 579, 580, 581]], [0, 1974, [17917, 17936, 17960, 17987, 18009, 18030, 18059, 18082], [33329.198, 33309.45, 33279.224, 33234.663, 33116.909, 32967.705, 33012.654, 32923.391], [22725.898, 22739.862, 22659.691, 22852.751, 23012.358, 23032.517, 22994.168, 23070.28], [27.525, 27.369, 28.66, 33.802, 25.697, 12.994, 18.031, 12.556], [1675.4972685188538, 1297.5367839302742, 1838.7344747029022, 1323.0732040655687, 688.13520735258, 1232.63234008262, 1126.8902717483056, 1684.5574752797738], [576, 577, 578, 579, 580, 581, 582, 583]], [3, 1984, [18011, 18035, 18062, 18086, 18108, 18137], [35072.727, 35135.279, 35231.481, 35180.691, 35093.191, 35284.802], [40990.527, 40934.446, 40901.739, 40916.927, 40859.974, 40934.043], [26.905, 32.73, 33.904, 28.956, 33.793, 17.048], [473.91643155548604, 1953.284063253095, 1357.7657097120855, 948.4613563528673, 702.9901880262536, 17066.8527503448], [580, 581, 582, 583, 584, 585]], [2, 1999, [18201, 18224, 18240, 18259, 18282, 18305, 18328, 18339, 18357], [23510.395, 23591.428, 23636.217, 23567.105, 23625.102, 23612.104, 23590.973, 23538.992, 23536.429], [39291.419, 39330.85, 39260.948, 39231.129, 39206.929, 39049.197, 39037.972, 38911.253, 38972.498], [20.835, 13.889, 21.843, 18.578, 20.373, 23.59, 18.838, 27.424, 35.971], [1538.8794077513223, 1565.8499266320378, 12331.388116636592, 3737.176209297828, 2494.576345569981, 2722.916055317179, 4946.528037780096, 1481.928374833533, 2213.9398101010734], [588, 589, 590, 591, 592, 593, 594, 595, 596]], [2, 2016, [18330, 18340, 18358, 18378, 18394], [24126.623, 24061.419, 24025.87, 24057.182, 24142.291], [40457.476, 40569.886, 40485.039, 40502.162, 40502.518], [25.441, 32.045, 38.082, 21.491, 34.379], [9742.371683164869, 1992.0049649436426, 1336.2133009616864, 4795.687236688782, 4887.695633221822], [594, 595, 596, 597, 598]], [1, 2044, [18554, 18583, 18614, 18645, 18669, 18699, 18737, 18773, 18812, 18848, 18890, 18932, 18988, 19031, 19074, 19115, 19158, 19185, 19230, 19268, 19307, 19343, 19379, 19416, 19453], [16490.382, 16533.115, 16548.729, 16534.955, 16538.774, 16437.133, 16632.784, 16821.107, 16786.501, 16684.918, 16816.614, 16932.455, 16931.159, 16875.632, 16884.522, 16942.491, 16890.151, 16885.623, 16848.833, 16871.177, 16864.735, 16828.946, 16848.0, 16898.595, 16943.873], [35215.019, 35278.31, 35280.638, 35235.752, 35243.953, 35231.803, 35313.83, 35271.333, 35364.542, 35215.662, 35239.707, 35255.32, 35277.728, 35302.244, 35301.115, 35289.1, 35282.506, 35253.129, 35242.918, 35240.609, 35237.587, 35286.356, 35264.637, 35258.279, 35287.732], [36.957, 18.966, 30.161, 19.538, 29.041, 14.742, 41.464, 11.027, 12.163, 29.749, 14.804, 8.943, 17.958, 13.067, 7.761, 7.249, 18.666, 12.746, 8.986, 15.845, 11.153, 17.732, 14.786, 21.506, 19.786], [1479.9256246534733, 1141.7538547652446, 1064.6755334584252, 517.6841182232356, 557.8494466913028, 604.4350779553197, 3483.5374656075332, 2403.411962345414, 40591.69580402984, 2894.1155577251075, 1898.9720002133945, 2067.2754676786712, 1829.8374196508112, 2661.607813400686, 1937.5923739101302, 2263.2147598349934, 1172.7838794872837, 1837.259986153737, 2095.9851796486823, 2256.394959912613, 1060.1186220056284, 1974.7388945749851, 1433.7846352719782, 1375.1724080339504, 1069.74201346089], [606, 607, 608, 609, 610, 611, 612, 613, 614, 615, 616, 617, 618, 619, 620, 621, 622, 623, 624, 625, 626, 627, 628, 629, 630]], [2, 2046, [18648, 18672, 18705, 18744, 18779, 18817, 18855, 18898, 18945, 18997, 19040, 19082, 19123], [24640.833, 24674.408, 24696.132, 24714.769, 24677.34, 24686.588, 24698.245, 24712.598, 24687.838, 24678.038, 24658.362, 24669.161, 24610.322], [40000.669, 40130.188, 40033.444, 40015.951, 40023.381, 40007.917, 39933.891, 39964.752, 40048.405, 39987.092, 40051.671, 40003.136, 40024.341], [19.493, 38.29, 16.365, 13.027, 13.775, 13.743, 9.299, 10.707, 19.649, 22.713, 8.996, 14.726, 19.15], [863.7687555462928, 1229.6391341373017, 1190.7794268679943, 1109.456759811544, 1319.3895250102407, 3395.9141625481557, 3656.3414445295416, 1643.3921644766758, 1496.3177703678866, 1542.4477260753415, 2506.657625679897, 3064.6713238315374, 7777.4646183168725], [609, 610, 611, 612, 613, 614, 615, 616, 617, 618, 619, 620, 621]], [3, 2047, [18628, 18652, 18675, 18714, 18753, 18788, 18829, 18866, 18911, 18960], [34710.436, 34790.921, 34751.996, 34781.657, 34927.462, 35020.888, 35008.99, 35029.969, 35003.442, 35070.286], [41621.158, 41604.258, 41550.403, 41559.156, 41480.318, 41536.869, 41541.582, 41547.428, 41565.789, 41609.019], [25.8, 10.296, 8.136, 9.61, 15.894, 11.285, 25.337, 13.2, 17.129, 12.592], [1067.2323960449949, 2106.3685209276327, 1776.8285626467878, 2360.96225188265, 857.1287465198876, 1144.4509556377307, 2208.21215320503, 1982.5953004360304, 1585.1230660717702, 1712.5286183148062], [608, 609, 610, 611, 612, 613, 614, 615, 616, 617]], [3, 2062, [18752, 18787, 18827, 18864, 18909, 18958], [34538.74, 34510.887, 34579.976, 34539.265, 34462.972, 34390.917], [41498.899, 41462.437, 41494.384, 41492.956, 41494.207, 41413.459], [17.343, 12.744, 25.334, 28.39, 22.629, 18.306], [2835.5925562129005, 2683.2761028990935, 3016.372470237752, 1509.560039290353, 1478.7675217627948, 799.2152611002774], [612, 613, 614, 615, 616, 617]], [1, 2066, [18697, 18734, 18771, 18810, 18847, 18889], [16202.967, 16179.465, 16146.781, 16073.932, 16018.773, 16034.813], [35958.716, 36019.375, 36019.728, 36003.835, 35885.589, 35837.877], [18.284, 25.86, 11.129, 12.04, 13.805, 19.47], [15601.8325345065, 1171.1326826303487, 2856.957346022557, 2480.8212963080487, 3128.683454613167, 4019.954353009433], [611, 612, 613, 614, 615, 616]], [0, 2072, [18748, 18783, 18825, 18863, 18908, 18957], [33386.756, 33403.463, 33458.562, 33433.566, 33398.233, 33476.688], [22309.092, 22292.477, 22227.448, 22140.804, 22143.557, 22108.214], [16.275, 13.716, 21.38, 29.837, 26.471, 26.15], [1489.2698958621913, 1024.1337585916463, 926.6932468968805, 845.8755491563668, 739.8860214697663, 965.7254280746055], [612, 613, 614, 615, 616, 617]], [2, 2079, [18818, 18856, 18899, 18946, 18998, 19041, 19083, 19124], [24844.659, 24847.927, 24904.19, 24880.269, 24897.395, 24896.536, 24887.465, 24793.817], [40633.026, 40535.325, 40622.454, 40651.317, 40615.31, 40615.206, 40624.681, 40532.416], [42.822, 36.232, 24.009, 13.874, 18.554, 18.911, 22.557, 39.216], [669.4123839142387, 1409.0073757155924, 1377.1560364122522, 1853.7754939681074, 3830.652631793747, 1564.106938039574, 1016.7392159425842, 4540.593863115299], [614, 615, 616, 617, 618, 619, 620, 621]], [4, 2085, [18862, 18906, 18954, 19005, 19047, 19090, 19131, 19170, 19203, 19245, 19284, 19322, 19361], [32565.517, 32595.368, 32575.518, 32538.083, 32611.925, 32624.811, 32585.739, 32575.89, 32653.307, 32570.999, 32506.821, 32576.07, 32615.128], [52982.537, 52946.778, 52959.205, 52990.823, 53061.494, 52997.083, 53032.0, 52953.966, 52963.363, 52985.998, 52882.832, 53016.362, 52930.248], [12.344, 13.842, 16.686, 12.869, 20.111, 24.231, 24.31, 26.49, 19.334, 32.9, 27.747, 21.452, 33.756], [2440.657533881782, 1851.9212854658088, 2659.4922448327507, 1496.1015503828805, 564.1375890175201, 2901.8933564514673, 1136.7551322210902, 1315.4092140275957, 987.2601688940797, 1325.9482918430429, 1438.6946298054559, 3657.94308150494, 776.8516803062407], [615, 616, 617, 618, 619, 620, 621, 622, 623, 624, 625, 626, 627]], [1, 2091, [18891, 18934, 18989, 19032, 19075], [17552.666, 17476.591, 17557.0, 17544.968, 17599.362], [35193.127, 35199.388, 35348.215, 35387.513, 35361.952], [24.6, 24.787, 24.844, 38.177, 24.284], [1534.868035486587, 1100.133181499699, 7518.298128363345, 2798.9463533629223, 1173.540716842435], [616, 617, 618, 619, 620]], [0, 2093, [18904, 18952, 19003, 19045, 19088, 19129], [32277.721, 32312.521, 32315.716, 32303.01, 32290.508, 32310.184], [22968.513, 23077.475, 23169.817, 23200.463, 23235.643, 23214.182], [27.197, 14.232, 10.595, 11.522, 16.943, 17.77], [4922.952164471388, 1761.2793273697562, 4068.8740031550906, 2380.0230729855734, 1469.822442081106, 1564.4626724777997], [616, 617, 618, 619, 620, 621]], [0, 2094, [18907, 18956, 19008, 19049, 19092, 19133], [33269.223, 33267.875, 33219.044, 33241.179, 33085.978, 32995.605], [21596.771, 21606.613, 21523.357, 21436.472, 21560.029, 21524.289], [23.765, 22.025, 22.778, 22.47, 26.975, 22.122], [1661.5759281469468, 3164.3818316684074, 1673.3456039441633, 4717.323407025227, 1385.7167320909552, 1208.9382113169788], [616, 617, 618, 619, 620, 621]], [2, 2102, [18942, 18993, 19036, 19079, 19121, 19162], [23970.94, 23939.827, 23860.981, 24071.521, 24140.119, 24153.026], [40153.636, 40125.941, 40104.377, 40159.455, 40122.035, 40128.458], [28.4, 11.839, 11.938, 24.4, 21.672, 12.411], [2021.8057532930536, 1840.731273087766, 3507.8305722578193, 9842.423101833736, 10639.837063227691, 22020.216377372613], [617, 618, 619, 620, 621, 622]], [1, 2123, [19159, 19186, 19231, 19269, 19309, 19344], [16922.04, 16969.761, 16953.353, 16914.655, 16984.585, 17046.392], [35853.749, 35879.885, 35981.417, 35987.203, 35901.793, 35848.123], [33.31, 12.791, 12.961, 22.835, 23.916, 16.861], [1042.1855392673342, 1478.9562829736553, 1049.6747956133465, 1400.6094238938738, 2398.1232582965877, 683.8213937857328], [622, 623, 624, 625, 626, 627]], [1, 2124, [19160, 19189, 19232, 19270, 19310, 19346, 19382], [17642.093, 17587.777, 17696.553, 17762.04, 17750.972, 17746.729, 17868.885], [35535.864, 35544.685, 35555.055, 35675.979, 35577.761, 35648.844, 35849.825], [15.392, 10.756, 14.67, 15.183, 23.407, 26.322, 21.577], [2878.6110117635285, 2884.570747339062, 2859.7021242462847, 6758.413449336106, 4715.480402649692, 7319.610379572409, 1033.1844720176398], [622, 623, 624, 625, 626, 627, 628]], [2, 2138, [19238, 19276, 19315, 19353, 19390, 19423, 19459, 19496, 19523, 19546, 19573, 19602], [24391.376, 24345.246, 24333.324, 24373.597, 24363.554, 24387.23, 24282.46, 24407.144, 24368.051, 24409.703, 24357.986, 24278.152], [39619.952, 39554.39, 39473.038, 39464.385, 39475.086, 39505.326, 39457.495, 39585.176, 39471.841, 39622.765, 39462.328, 39470.279], [23.888, 19.957, 24.098, 22.018, 23.477, 29.209, 24.094, 36.801, 19.254, 26.459, 36.767, 26.527], [6117.696037081615, 4476.35484020219, 2134.8696455277054, 776.3969490276191, 964.876112342397, 1014.7125543341023, 925.5648796709153, 3728.0356744916435, 1550.6909416327626, 7103.45912819718, 689.7070028775545, 1288.4841566012312], [624, 625, 626, 627, 628, 629, 630, 631, 632, 633, 634, 635]], [1, 2143, [19490, 19518, 19541, 19568, 19599, 19626, 19648, 19673], [16677.86, 16536.344, 16553.661, 16447.811, 16386.849, 16450.599, 16498.245, 16551.747], [35550.442, 35576.932, 35462.412, 35517.923, 35557.621, 35606.744, 35570.874, 35472.933], [20.36, 39.101, 31.541, 19.792, 15.16, 9.709, 17.892, 21.136], [1212.2254518984962, 1592.4955454215149, 1069.75233116797, 518.5208742742713, 891.7255444560003, 669.36345696851, 1399.7036520738743, 1055.6362345767259], [631, 632, 633, 634, 635, 636, 637, 638]], [2, 2145, [19460, 19497, 19524, 19547, 19574, 19603, 19631, 19652], [24645.217, 24616.35, 24682.307, 24629.514, 24550.823, 24442.451, 24414.996, 24410.045], [39997.43, 40018.637, 40119.207, 40048.216, 40136.77, 40254.811, 40241.568, 40193.686], [14.902, 19.309, 19.728, 21.798, 24.154, 35.064, 31.552, 22.87], [1184.7698755568963, 1970.4367212897484, 9178.467071859484, 8343.644102532107, 2573.363805504693, 3092.6007210981893, 2451.3606622335365, 2864.583028475148], [630, 631, 632, 633, 634, 635, 636, 637]], [1, 2176, [19753, 19783, 19806, 19832, 19858, 19887, 19911, 19941, 19962, 19990, 20017, 20049], [16050.25, 16055.41, 16040.023, 16009.799, 16129.817, 16022.673, 15994.398, 15972.472, 16057.239, 16023.683, 16079.453, 16006.611], [36210.982, 36223.7, 36148.376, 36220.412, 36172.602, 36186.294, 36204.474, 36324.804, 36193.182, 36170.846, 36205.373, 36180.202], [25.715, 23.474, 21.647, 19.982, 16.918, 16.203, 26.821, 33.969, 34.068, 23.225, 21.234, 25.093], [911.5922691161238, 1996.9404388925534, 1286.2223340219675, 1079.6382783440101, 2042.5342341370324, 2004.008853955692, 1337.2901255267, 4025.052807825459, 1675.244782903956, 2289.596744323757, 1067.2510416453185, 1338.5630190178103], [641, 642, 643, 644, 645, 646, 647, 648, 649, 650, 651, 652]], [2, 2184, [19863, 19892, 19917, 19947, 19967, 19993, 20021, 20056, 20086], [24362.008, 24351.957, 24302.904, 24350.998, 24308.674, 24370.678, 24342.735, 24342.745, 24287.14], [40239.338, 40177.57, 40195.312, 40198.047, 40188.859, 40225.82, 40170.603, 40191.936, 40174.446], [19.231, 21.492, 16.791, 24.969, 18.513, 26.536, 9.847, 16.322, 15.989], [1072.2812995254794, 3540.818711874286, 980.913829020077, 1243.2333544841586, 1427.3549937350035, 2468.7238397922733, 814.7834287058993, 998.8836705963489, 828.1993878348732], [645, 646, 647, 648, 649, 650, 651, 652, 653]], [2, 2221, [20292, 20322, 20345, 20375, 20402, 20430], [24702.383, 24701.408, 24706.165, 24704.699, 24681.976, 24659.294], [40150.511, 40081.54, 40138.356, 40153.609, 40192.782, 40178.272], [22.139, 14.051, 18.017, 17.331, 20.283, 30.328], [934.6048312354444, 2007.182810907664, 2608.426305208484, 1578.7395985736612, 4325.786520489638, 1427.1331162691135], [661, 662, 663, 664, 665, 666]], [1, 2274, [20649, 20689, 20733, 20767, 20804], [16152.14, 16103.103, 16191.49, 16157.744, 16142.367], [35908.723, 35951.182, 35834.827, 35776.613, 35881.652], [15.853, 13.597, 18.547, 13.321, 16.365], [816.2218381330347, 877.1344512817456, 1390.8206354757847, 1369.9311298039058, 1845.007394420995], [674, 675, 676, 677, 678]], [2, 2279, [20771, 20811, 20845, 20879, 20912, 20940, 20971, 21005], [24316.981, 24339.482, 24196.657, 24065.333, 24167.158, 24153.478, 24112.086, 24136.347], [40262.829, 40226.849, 40299.348, 40281.004, 40251.954, 40319.957, 40455.783, 40335.392], [49.55, 34.204, 42.379, 21.92, 13.053, 16.622, 26.354, 24.821], [870.1459382052763, 582.9227374091498, 1230.6153996357177, 7485.412579419638, 17284.274519223232, 26702.18299317017, 3288.422161651939, 2883.978449516014], [677, 678, 679, 680, 681, 682, 683, 684]], [2, 2294, [20844, 20880, 20911, 20939, 20970, 21003, 21046, 21084, 21120, 21155, 21198], [24171.981, 24053.759, 24005.345, 23954.882, 23895.967, 23873.767, 23869.537, 23878.771, 23869.315, 23886.077, 23946.596], [38782.277, 38662.63, 38623.806, 38559.878, 38584.422, 38630.144, 38620.475, 38609.991, 38559.155, 38565.687, 38567.843], [13.585, 15.262, 17.086, 12.013, 14.092, 6.806, 9.659, 7.601, 8.811, 14.267, 10.365], [1301.2403141173122, 1827.098457571271, 2265.9550364291063, 2125.2313488310674, 1623.1460113166909, 3261.158123657517, 4230.157398693561, 4128.437101486742, 1398.9091299565946, 1699.740564524803, 1290.2568273581217], [679, 680, 681, 682, 683, 684, 685, 686, 687, 688, 689]], [3, 2295, [20851, 20885, 20916, 20946, 20977, 21018, 21054], [33893.639, 33948.778, 33995.069, 33941.473, 33939.881, 33901.859, 33910.669], [41811.169, 41764.059, 41691.742, 41743.72, 41754.013, 41821.481, 41764.311], [9.689, 12.381, 15.061, 14.278, 17.587, 14.218, 15.133], [2228.6787621432604, 1909.39108699951, 1847.2737387270636, 1949.152638714657, 2056.7105254207513, 1980.1609047293916, 1707.3731374203533], [679, 680, 681, 682, 683, 684, 685]], [1, 2303, [20875, 20906, 20936, 20966, 21000, 21042, 21079, 21118, 21152, 21197, 21236, 21269], [17869.246, 17876.296, 17801.971, 17768.721, 17685.779, 17826.042, 17759.957, 17842.808, 17929.624, 17869.974, 17833.875, 17808.586], [35663.679, 35743.604, 35647.796, 35650.978, 35553.763, 35657.781, 35595.997, 35637.022, 35668.279, 35665.363, 35750.23, 35794.768], [15.991, 18.274, 10.042, 18.482, 33.456, 12.248, 24.524, 13.143, 13.454, 9.178, 19.571, 47.486], [1578.1112617837298, 1306.9596754410675, 1782.3101284491768, 2260.1967185169965, 3152.0159275629426, 1857.2354391791464, 994.499092038699, 1989.6094764724905, 2066.4317141886463, 1486.384684199745, 1838.161965752429, 1493.403766005286], [680, 681, 682, 683, 684, 685, 686, 687, 688, 689, 690, 691]], [2, 2322, [21049, 21086, 21122, 21158, 21201, 21241, 21276, 21313], [24681.835, 24739.494, 24685.021, 24648.876, 24656.121, 24642.774, 24699.027, 24642.85], [40067.092, 40036.277, 40074.0, 40032.713, 40030.896, 39999.313, 39957.779, 39900.249], [24.617, 7.384, 11.643, 10.71, 9.219, 22.061, 28.851, 23.634], [1546.5545285407832, 2807.6454401155024, 3431.292390676312, 2997.990149511097, 2495.651972087634, 1835.825582423288, 1385.0296337825764, 1153.1467699991413], [685, 686, 687, 688, 689, 690, 691, 692]], [0, 2324, [21053, 21089, 21124, 21164, 21206, 21247, 21280], [33304.581, 33347.235, 33341.687, 33338.728, 33295.126, 33317.995, 33376.712], [21479.77, 21443.047, 21471.788, 21433.858, 21426.61, 21454.869, 21467.722], [15.421, 13.071, 21.829, 9.291, 16.486, 23.978, 14.932], [2053.675400243408, 1480.660915655819, 1231.3943173196833, 2136.5604546579993, 1825.7350152365723, 1136.0599734623581, 1812.4139671650394], [685, 686, 687, 688, 689, 690, 691]], [1, 2350, [21338, 21375, 21410, 21444, 21476, 21513], [16718.023, 16603.041, 16692.28, 16736.817, 16746.01, 16670.592], [36160.002, 36176.546, 36188.601, 36096.318, 36064.14, 36067.464], [32.78, 16.067, 15.018, 19.246, 9.689, 32.128], [3246.0676112345777, 1960.1705977746253, 2678.7492438905947, 1662.9490322393633, 1223.8925659862034, 1102.2525876107904], [693, 694, 695, 696, 697, 698]], [1, 2351, [21340, 21376, 21411, 21445, 21477, 21514, 21546, 21572, 21607, 21641], [17795.968, 17837.006, 17777.004, 17809.359, 17826.309, 17812.772, 17778.18, 17794.125, 17767.809, 17761.74], [35782.882, 35799.63, 35836.799, 35833.173, 35752.586, 35759.882, 35793.688, 35789.201, 35767.462, 35733.218], [15.886, 14.763, 23.192, 10.865, 13.494, 9.907, 9.475, 8.384, 13.239, 17.227], [1300.954437117489, 1275.5382872584119, 1723.7113392866456, 1692.7273716812726, 1616.8285205380728, 2251.285551022119, 1489.7026393409, 1460.325882422503, 2125.7679393059625, 1119.8891776702444], [693, 694, 695, 696, 697, 698, 699, 700, 701, 702]], [1, 2377, [21675, 21713, 21745, 21779, 21816, 21855, 21898], [15828.006, 15833.771, 15835.785, 15791.192, 15874.72, 15917.87, 15956.762], [35832.407, 35680.471, 35711.407, 35817.721, 35790.988, 35682.088, 35705.978], [26.888, 19.667, 17.943, 10.507, 21.542, 10.624, 7.978], [4303.830595956325, 1408.4141302546145, 1530.4879515306784, 1155.2569318467788, 1320.8969470244785, 1921.882480228421, 2591.363857152015], [703, 704, 705, 706, 707, 708, 709]], [1, 2378, [21677, 21715, 21746, 21780, 21817, 21856, 21899, 21940, 21973, 22012], [17079.011, 17258.244, 17252.354, 17275.673, 17254.743, 17253.028, 17256.285, 17250.143, 17264.319, 17233.83], [35407.956, 35346.992, 35353.899, 35347.442, 35346.678, 35344.668, 35326.164, 35336.055, 35316.039, 35324.127], [32.36, 10.34, 11.023, 12.683, 8.786, 9.598, 11.108, 7.967, 10.368, 8.67], [5882.508873381799, 1913.1484637481308, 1709.5957773223643, 1551.6805439117504, 1661.3703993190577, 1846.7101317413528, 1440.5278253648692, 1385.2921592708296, 2667.229831153471, 1575.1230370777407], [703, 704, 705, 706, 707, 708, 709, 710, 711, 712]], [2, 2382, [21649, 21682, 21722, 21753, 21784, 21822, 21861, 21903], [24571.533, 24573.495, 24634.377, 24727.704, 24611.871, 24464.565, 24468.642, 24409.085], [41509.734, 41451.252, 41513.938, 41526.518, 41480.2, 41457.813, 41503.285, 41468.015], [22.904, 24.201, 24.528, 18.658, 20.913, 23.588, 19.613, 35.102], [1308.0936665835384, 1898.5490652913838, 2959.5006129311446, 2792.5567868875933, 4261.652426471531, 4223.061026006482, 3305.578804829587, 1965.8022798773302], [702, 703, 704, 705, 706, 707, 708, 709]], [2, 2410, [21944, 21975, 22018, 22046, 22082, 22112, 22133, 22163], [24052.379, 24103.72, 24145.759, 24133.403, 24041.61, 24097.445, 24210.331, 24157.027], [38679.64, 38708.775, 38776.455, 38750.776, 38841.256, 38739.329, 38792.46, 38855.72], [13.933, 10.862, 7.462, 14.049, 27.243, 18.491, 18.813, 12.841], [1571.3390246538768, 3200.224069216547, 1776.1320960992748, 910.0820194426776, 3098.265930559886, 1030.926466633498, 1132.1209679414333, 517.2344311520978], [710, 711, 712, 713, 714, 715, 716, 717]], [3, 2420, [22054, 22088, 22117, 22142, 22168], [34667.32, 34682.074, 34668.371, 34706.37, 34695.479], [41182.395, 41189.372, 41198.09, 41216.94, 41192.859], [13.253, 11.392, 10.025, 25.024, 24.101], [1144.332974629602, 1722.1720334498368, 1507.8420968624737, 1182.7202620392504, 1236.6212946490423], [713, 714, 715, 716, 717]], [3, 2453, [22213, 22236, 22263, 22291, 22319, 22348], [34645.571, 34676.223, 34677.069, 34701.035, 34658.954, 34681.988], [41184.677, 41196.697, 41195.96, 41172.792, 41182.365, 41173.04], [13.851, 16.835, 11.561, 11.154, 13.811, 16.545], [617.7492960936745, 1184.636358798629, 1228.4165554011545, 1549.2132273644406, 1595.7819788380082, 1195.419042838476], [719, 720, 721, 722, 723, 724]], [1, 2458, [22287, 22311, 22338, 22369, 22394], [15872.71, 15832.037, 15853.194, 15846.697, 15856.784], [35893.398, 35884.073, 35851.89, 35774.925, 35847.029], [27.506, 16.987, 11.012, 11.873, 17.669], [520.0559853030393, 1142.833590945388, 1684.1615884953171, 1482.2421626529547, 1094.717327837436], [722, 723, 724, 725, 726]], [1, 2491, [22547, 22570, 22594, 22614, 22643], [17186.432, 17223.515, 17244.515, 17276.385, 17312.603], [35330.681, 35264.841, 35216.626, 35210.68, 35224.672], [20.352, 10.103, 7.71, 10.66, 28.357], [839.3223471964016, 1940.0657018364745, 2208.882450807412, 2479.9285477747676, 734.3455889066319], [732, 733, 734, 735, 736]], [2, 2505, [22615, 22646, 22679, 22717, 22753, 22792, 22828, 22875, 22924, 22970, 23018, 23053, 23085, 23124], [23474.264, 23575.663, 23555.511, 23540.996, 23570.044, 23612.718, 23522.015, 23560.917, 23562.036, 23529.73, 23520.846, 23517.757, 23482.557, 23625.354], [38747.137, 38701.735, 38753.672, 38767.644, 38728.872, 38715.148, 38702.481, 38700.026, 38680.429, 38721.833, 38699.224, 38772.702, 38704.513, 38686.331], [16.525, 24.787, 18.795, 19.687, 22.774, 21.73, 22.184, 27.678, 20.691, 26.951, 17.529, 18.942, 33.181, 27.962], [2397.859703188901, 2212.9553579978137, 1799.9148024017443, 2957.166822005099, 1639.2109320301583, 3126.195122161241, 974.857968893134, 3416.2726787177075, 5039.997421179622, 2429.1521126424213, 2541.450345704115, 1284.5063354932474, 1033.591479764496, 1013.0707147984424], [735, 736, 737, 738, 739, 740, 741, 742, 743, 744, 745, 746, 747, 748]], [0, 2520, [22766, 22801, 22844, 22889, 22941, 22988, 23030, 23064], [33262.798, 33362.634, 33373.907, 33308.134, 33304.997, 33277.278, 33269.099, 33297.332], [21545.491, 21536.874, 21514.11, 21546.999, 21531.446, 21534.886, 21641.34, 21677.717], [28.104, 11.87, 14.238, 31.382, 12.027, 15.941, 31.235, 26.442], [1755.355551620011, 1902.7719581558938, 550.9802282142564, 1993.3187533787989, 783.2062141041991, 1420.8406937918621, 1069.9124966251154, 1061.6223152077662], [739, 740, 741, 742, 743, 744, 745, 746]], [4, 2529, [22800, 22840, 22886, 22937, 22983, 23028, 23061, 23091, 23133, 23167, 23196, 23226], [32180.209, 32139.018, 32111.754, 32130.399, 32039.078, 31987.674, 32036.536, 32000.774, 31942.517, 31985.034, 32015.631, 32059.106], [52686.56, 52629.555, 52690.356, 52612.205, 52552.976, 52470.396, 52522.346, 52485.744, 52491.795, 52513.641, 52505.201, 52497.761], [28.05, 24.102, 16.78, 18.26, 14.364, 15.342, 13.17, 17.092, 10.315, 17.334, 23.118, 25.61], [6282.045202869084, 1363.0507712353249, 11081.32104978941, 1594.429422749834, 2174.887037184187, 1604.2801574481593, 1626.1909804516279, 2476.4865435620436, 794.6241573596465, 1887.7591967881838, 1555.673368630765, 1177.819967285249], [740, 741, 742, 743, 744, 745, 746, 747, 748, 749, 750, 751]], [2, 2535, [22833, 22880, 22928, 22976, 23021], [24733.143, 24697.472, 24752.431, 24709.782, 24701.592], [40057.323, 40044.686, 40179.824, 40042.089, 40000.878], [13.175, 17.221, 16.72, 13.027, 17.081], [3701.172114423065, 6260.911889849395, 4926.743913165328, 2447.5328307837035, 2019.2995584303728], [741, 742, 743, 744, 745]], [4, 2537, [22838, 22885, 22936, 22982, 23027, 23060, 23090, 23132], [31731.758, 31669.471, 31723.688, 31653.839, 31666.55, 31741.313, 31837.274, 31790.137], [53065.579, 53077.227, 53155.622, 53176.844, 53244.432, 53315.476, 53300.79, 53244.115], [25.771, 11.55, 12.393, 17.044, 17.718, 29.974, 11.237, 36.395], [1980.6417222000116, 1769.908995868835, 1879.9223530742745, 1611.873034305001, 1222.4822144857744, 1193.9052514997638, 502.27271171279875, 1115.7909009323016], [741, 742, 743, 744, 745, 746, 747, 748]], [4, 2538, [22843, 22888, 22940, 22987, 23029, 23063, 23093, 23137, 23170, 23198, 23228, 23256], [33036.424, 32996.729, 33034.167, 33026.208, 32994.171, 33013.907, 32998.317, 33024.048, 32948.45, 32978.09, 32944.332, 32943.238], [53934.761, 53975.514, 53789.73, 53767.472, 53669.942, 53744.631, 53753.315, 53702.891, 53683.558, 53605.613, 53605.876, 53654.976], [15.619, 16.548, 15.451, 13.218, 13.553, 13.169, 19.713, 23.751, 31.37, 11.768, 19.293, 19.946], [1580.2007001364805, 1497.7135661402344, 1337.1302680974343, 1879.3827622530328, 2017.9834280098435, 1460.8726473784789, 1029.8952674399518, 763.7051662180297, 779.6819073133166, 663.0657481835813, 1549.312572608494, 1181.6451879223562], [741, 742, 743, 744, 745, 746, 747, 748, 749, 750, 751, 752]], [0, 2539, [22989, 23031, 23065, 23094, 23139, 23172, 23200], [33560.885, 33603.859, 33593.423, 33606.628, 33668.311, 33633.692, 33659.115], [22180.531, 22161.77, 22135.082, 22123.066, 22113.249, 22095.191, 22098.449], [26.518, 15.268, 18.107, 18.297, 19.018, 24.102, 34.78], [1491.8556006865676, 1827.8833466023848, 12246.881600265087, 2064.7625413133223, 2438.6023041672574, 1638.9211338735267, 2341.7839439740637], [744, 745, 746, 747, 748, 749, 750]], [3, 2553, [23068, 23096, 23141, 23175, 23202, 23231, 23259, 23297, 23323, 23345, 23369, 23401, 23423, 23453], [35241.591, 35242.563, 35212.585, 35176.254, 35091.986, 35143.26, 35195.894, 35238.499, 35208.996, 35217.506, 35083.966, 35049.979, 35084.248, 34998.863], [41772.616, 41805.948, 41833.148, 41832.204, 41797.751, 41842.644, 41858.477, 41799.819, 41847.6, 41848.979, 41922.578, 41905.184, 41883.526, 41772.233], [22.691, 17.421, 12.304, 13.873, 24.609, 12.489, 10.556, 14.869, 13.778, 22.25, 20.928, 17.261, 14.993, 27.962], [2584.9685314166154, 2112.3735749323987, 1506.6439148788074, 1475.8275858218703, 5228.85842652903, 1547.812220751849, 1797.1133091802174, 1296.9742554102643, 1754.5781447947822, 918.3292349536854, 663.4738446778722, 1741.6081947285834, 1892.8521030792383, 1945.6186576074979], [746, 747, 748, 749, 750, 751, 752, 753, 754, 755, 756, 757, 758, 759]], [0, 2563, [23138, 23171, 23199, 23229, 23257, 23295, 23321, 23343, 23367], [33234.519, 33285.694, 33243.024, 33187.279, 33237.052, 33216.926, 33200.717, 33223.264, 33272.575], [21713.423, 21711.996, 21583.608, 21644.749, 21610.176, 21589.232, 21549.901, 21553.656, 21575.093], [39.138, 36.356, 17.688, 18.937, 25.966, 17.898, 17.391, 11.446, 12.263], [1587.2429002425392, 948.2569926554088, 1751.80022625273, 6155.316251003709, 2024.465293730447, 1823.6244304367667, 1217.0210476579698, 1064.5510050673827, 1146.8786004727756], [748, 749, 750, 751, 752, 753, 754, 755, 756]], [0, 2605, [23368, 23398, 23421, 23451, 23483, 23513], [33365.08, 33395.585, 33455.116, 33407.998, 33481.144, 33538.676], [22300.186, 22176.917, 22368.996, 22432.723, 22375.431, 22308.744], [19.016, 22.259, 25.866, 24.851, 19.507, 25.066], [14450.211893670352, 27711.006343834244, 1647.4005327621267, 3377.2029506495933, 1561.2305244517559, 1244.4232108152125], [756, 757, 758, 759, 760, 761]], [4, 2611, [23396, 23419, 23449, 23479, 23509, 23543, 23574], [31938.594, 31891.217, 31867.923, 31874.69, 31889.416, 31719.314, 31821.671], [53319.734, 53247.924, 53381.276, 53271.028, 53218.619, 53159.437, 53251.63], [27.738, 26.521, 26.835, 40.253, 28.004, 17.361, 28.223], [814.7249397188215, 942.8663316402392, 3491.0950192418118, 1860.419518018728, 11168.618835954594, 503.1124855117814, 822.6784978889959], [757, 758, 759, 760, 761, 762, 763]], [0, 2612, [23420, 23450, 23482, 23512, 23545], [33223.969, 33229.901, 33280.246, 33221.597, 33234.72], [21615.15, 21591.584, 21661.222, 21598.947, 21562.303], [22.827, 14.041, 23.317, 16.426, 19.83], [1165.8533128160384, 1029.7642253384242, 5283.2498329991895, 2640.483402999343, 1132.8521735340792], [758, 759, 760, 761, 762]], [1, 2616, [23437, 23470, 23502, 23532, 23564, 23592], [17766.049, 17749.092, 17750.988, 17611.111, 17707.635, 17714.377], [35386.071, 35317.45, 35315.281, 35236.791, 35297.973, 35279.017], [20.956, 16.441, 16.706, 20.464, 13.846, 24.04], [625.6997261781253, 1532.6279403738345, 2191.4158885219076, 2522.891404866766, 1600.7307957702822, 1326.189632517327], [759, 760, 761, 762, 763, 764]], [2, 2625, [23540, 23569, 23595, 23624, 23659], [24686.003, 24705.321, 24662.783, 24634.044, 24658.379], [40082.633, 39996.138, 40041.8, 39962.906, 39908.177], [37.263, 12.637, 13.833, 21.86, 28.56], [3047.160940628052, 1593.6415638335084, 975.1013463364419, 723.2427509057912, 884.113590972765], [762, 763, 764, 765, 766]], [3, 2652, [23768, 23794, 23818, 23852, 23883], [34556.355, 34585.336, 34562.535, 34625.038, 34612.535], [42270.559, 42261.764, 42356.003, 42345.639, 42273.006], [28.631, 25.177, 18.644, 27.686, 28.697], [584.6789026964226, 1876.0560706312785, 2449.192043221346, 927.212360140101, 2432.284043742566], [770, 771, 772, 773, 774]], [2, 2655, [23815, 23848, 23874, 23902, 23929, 23957, 23984, 24010], [24733.555, 24790.951, 24754.735, 24712.48, 24740.089, 24787.324, 24659.428, 24672.704], [40160.986, 39999.255, 40049.369, 40002.02, 39961.845, 40023.838, 40030.457, 39962.631], [23.119, 29.629, 24.751, 12.778, 10.852, 16.241, 10.385, 17.07], [1446.8874332051016, 1476.9707767399054, 1785.35705112704, 1319.7539191363662, 898.1082387756661, 1209.2841747686673, 2384.809256051045, 700.8721652174897], [772, 773, 774, 775, 776, 777, 778, 779]], [0, 2662, [23850, 23880, 23907, 23934, 23960, 23987, 24014, 24048, 24084, 24110, 24132, 24160, 24186, 24213, 24244, 24267, 24290, 24313, 24340, 24358, 24376, 24400], [33108.244, 33135.192, 33179.9, 33183.308, 33161.706, 33244.771, 33287.001, 33408.657, 33346.224, 33414.399, 33381.141, 33405.022, 33317.354, 33346.75, 33278.825, 33340.709, 33292.413, 33331.404, 33343.607, 33327.146, 33293.976, 33431.164], [21597.702, 21596.023, 21521.38, 21500.529, 21502.802, 21442.191, 21445.894, 21451.943, 21416.946, 21473.004, 21431.006, 21403.345, 21465.196, 21460.184, 21490.739, 21450.284, 21520.308, 21458.607, 21535.049, 21556.393, 21549.902, 21498.514], [22.565, 19.669, 17.033, 24.149, 33.526, 25.38, 24.46, 20.923, 15.569, 19.316, 21.557, 20.473, 16.559, 20.396, 23.528, 15.714, 14.87, 21.129, 21.717, 21.3, 37.841, 19.931], [854.9962621797544, 3140.949556782863, 1104.7890518426154, 1112.5448965366893, 1156.3360737554108, 1205.223845764432, 635.8566682115644, 1806.4281683407753, 791.1829903238852, 1228.0022271524344, 1259.2668541225446, 1734.3230677029353, 1399.9832463916043, 1515.3325733166146, 1336.3915104991177, 1329.9282530424673, 1937.5943405929636, 1543.1542736063725, 5911.58304833019, 4397.843191205287, 2495.2324836367134, 1801.7395224506872], [773, 774, 775, 776, 777, 778, 779, 780, 781, 782, 783, 784, 785, 786, 787, 788, 789, 790, 791, 792, 793, 794]], [2, 2670, [23926, 23955, 23982, 24007, 24041, 24076, 24106, 24129, 24154, 24177, 24203, 24235, 24264, 24282, 24306, 24333], [23985.067, 23939.298, 23960.49, 24099.386, 24149.648, 24271.572, 24258.014, 24228.83, 24221.347, 24203.328, 24210.452, 24210.415, 24125.651, 24124.248, 24046.758, 24030.187], [39033.401, 39053.236, 39133.27, 39079.056, 39169.708, 39211.065, 39196.023, 39207.17, 39199.787, 39172.408, 39198.6, 39293.603, 39331.791, 39418.017, 39450.111, 39501.707], [19.974, 22.648, 9.133, 8.724, 9.606, 7.393, 8.929, 12.856, 10.661, 16.091, 12.447, 11.188, 17.582, 16.58, 16.523, 30.401], [2160.784671285441, 2311.7424342661034, 1383.0787982575368, 2139.22568044848, 2167.012235592273, 2173.1989957133555, 1583.2915084343165, 1356.3432440690033, 1468.7359880705278, 1640.0462105692523, 2141.065436746258, 1093.8472793627845, 1254.9672796013638, 1526.6630227791634, 1850.9175995447042, 929.5805784290739], [776, 777, 778, 779, 780, 781, 782, 783, 784, 785, 786, 787, 788, 789, 790, 791]], [3, 2677, [24017, 24049, 24085, 24111, 24133, 24162, 24187, 24214], [34356.241, 34303.27, 34319.005, 34201.624, 34187.677, 34213.672, 34161.716, 34094.474], [41737.418, 41860.3, 41867.706, 41728.991, 41761.028, 41740.838, 41654.894, 41732.816], [15.32, 10.189, 20.3, 12.645, 8.066, 13.357, 11.098, 34.211], [993.142203393931, 1469.391557473219, 1014.5622471714574, 1256.3943906839156, 981.7714306591146, 1195.4791368869853, 1216.9785887132848, 1113.7441136493608], [779, 780, 781, 782, 783, 784, 785, 786]], [2, 2694, [24266, 24284, 24307, 24334, 24354, 24373, 24396, 24427, 24459, 24491, 24522, 24560, 24592, 24628], [24699.735, 24648.867, 24699.545, 24650.708, 24663.3, 24703.136, 24744.141, 24663.457, 24645.545, 24650.765, 24675.157, 24711.482, 24600.871, 24678.834], [39974.082, 39934.158, 40073.596, 39953.825, 40025.376, 40011.904, 39956.155, 40037.069, 39985.936, 39971.861, 39946.795, 39952.435, 40059.593, 40059.755], [18.171, 15.521, 23.046, 16.158, 23.484, 9.519, 17.09, 11.074, 11.134, 16.031, 10.906, 10.64, 45.164, 21.188], [824.4568896413172, 1109.5466474511825, 1277.395098192453, 2618.2004040270995, 2578.973614356266, 1834.4568213200268, 1681.2553830218194, 2214.3120077747785, 1789.3592231908963, 848.6344961930527, 1883.6606638497647, 2133.7640000020583, 1621.5300964052065, 10152.941402310185], [788, 789, 790, 791, 792, 793, 794, 795, 796, 797, 798, 799, 800, 801]], [4, 2698, [24312, 24339, 24357, 24375, 24399, 24431, 24462, 24495, 24527, 24563, 24598, 24631, 24674], [32723.985, 32682.296, 32615.549, 32696.556, 32666.105, 32577.464, 32571.509, 32622.554, 32520.31, 32608.483, 32454.63, 32407.278, 32401.264], [53952.359, 54076.673, 54115.998, 54031.325, 54002.433, 54010.807, 54110.106, 54065.045, 54074.363, 54063.827, 54108.459, 54046.927, 54067.092], [34.817, 31.517, 21.943, 10.073, 14.568, 20.429, 17.322, 11.864, 19.684, 17.568, 18.025, 20.699, 20.037], [1994.1081959066178, 1943.4244498437015, 1025.266104873777, 455.9098435164148, 410.7226780842129, 1413.3508931024965, 1186.5424942777297, 916.8469426721384, 1003.8137268421534, 878.4784663132511, 2027.5856918405316, 3049.6983716048367, 980.1868331729044], [790, 791, 792, 793, 794, 795, 796, 797, 798, 799, 800, 801, 802]], [3, 2707, [24377, 24403, 24434, 24465, 24498, 24531, 24568, 24603, 24636, 24682, 24721], [34757.408, 34633.5, 34608.614, 34591.89, 34705.471, 34785.175, 34804.452, 34795.769, 34845.432, 34835.507, 34922.563], [42226.167, 42304.821, 42330.447, 42320.404, 42116.229, 42155.492, 42213.13, 42113.76, 42053.163, 41902.388, 41991.437], [17.954, 9.835, 12.093, 34.515, 38.106, 27.315, 23.44, 21.06, 32.961, 18.85, 30.515], [2122.833914772541, 3374.977201973049, 2169.579170313358, 887.1583941734384, 3848.793082937094, 4076.5698420640224, 1612.4682407196012, 5561.517627231098, 1539.7497500114796, 31806.765031815336, 2163.3383159694827], [793, 794, 795, 796, 797, 798, 799, 800, 801, 802, 803]], [1, 2732, [24663, 24705, 24751, 24789, 24826, 24860, 24896, 24936], [17677.648, 17650.0, 17594.454, 17571.218, 17686.895, 17559.13, 17461.7, 17399.026], [35882.256, 36035.746, 36093.077, 36052.426, 35966.206, 36072.745, 36109.408, 36145.416], [23.475, 17.323, 21.911, 16.225, 21.171, 25.725, 18.271, 27.216], [5099.334970541085, 1536.773717112999, 2485.0770369207435, 1141.2182254143345, 3382.407482718633, 988.0922953341455, 1233.8985666372598, 1184.3873292599485], [802, 803, 804, 805, 806, 807, 808, 809]], [2, 2735, [24594, 24629, 24668, 24711, 24759, 24795], [24958.865, 24874.167, 24876.013, 24840.119, 24882.067, 24858.761], [41120.084, 41236.599, 41369.763, 41355.355, 41325.99, 41339.0], [9.435, 15.872, 36.51, 30.371, 22.742, 35.308], [1649.6248283139334, 11383.716838343933, 3292.955586990294, 1598.3619780902563, 3355.593191629967, 4566.699632899819], [800, 801, 802, 803, 804, 805]], [0, 2738, [24599, 24632, 24676, 24715, 24767, 24799, 24839, 24871, 24905], [32835.607, 32842.478, 32797.912, 32768.648, 32762.925, 32771.252, 32793.706, 32944.565, 32710.65], [21723.99, 21812.232, 21857.318, 21832.129, 21845.87, 21866.133, 21812.677, 21798.991, 21826.541], [21.469, 40.897, 18.711, 24.394, 30.503, 28.15, 22.121, 36.476, 25.228], [674.5360091859061, 1024.8187548077844, 895.682753583847, 833.0155477046271, 2528.047744960151, 2521.0349250272916, 1210.5826275015738, 3393.3003189530245, 456.8518660655261], [800, 801, 802, 803, 804, 805, 806, 807, 808]], [4, 2753, [24526, 24562, 24597, 24630, 24672], [32060.828, 32031.974, 32059.21, 31938.132, 31805.336], [52954.904, 52956.489, 52863.986, 52816.069, 52833.303], [13.023, 10.088, 11.463, 11.656, 11.183], [449.68863833952247, 1813.551919365176, 1879.474789338039, 1708.8583143444785, 1962.421485297751], [798, 799, 800, 801, 802]], [0, 2754, [24529, 24565, 24600, 24633, 24678], [33543.708, 33483.941, 33477.612, 33530.716, 33486.313], [21539.127, 21521.069, 21529.026, 21609.779, 21605.584], [24.717, 16.444, 17.967, 16.766, 20.1], [1243.6462324081851, 1054.2971884734006, 1468.2957759205033, 569.2368449658401, 519.1132349558806], [798, 799, 800, 801, 802]], [1, 2755, [24454, 24485, 24519, 24556, 24589, 24623], [16872.407, 16905.63, 16945.011, 16927.002, 16912.881, 16916.522], [35218.172, 35205.221, 35225.49, 35223.462, 35159.727, 35192.033], [25.519, 20.543, 24.391, 31.666, 30.991, 33.855], [1245.9197585701704, 6958.810903018169, 2740.8374896104247, 3016.6312358823266, 2621.4944583473516, 993.5878261073203], [796, 797, 798, 799, 800, 801]], [1, 2756, [24457, 24487, 24520, 24557, 24590, 24624], [17864.965, 17886.418, 17909.014, 17866.849, 17720.882, 17896.693], [35694.63, 35689.447, 35725.746, 35661.339, 35670.966, 35720.221], [29.036, 20.875, 19.775, 34.494, 23.553, 25.276], [735.4918235869764, 2575.3483653255566, 1112.5852679615277, 1129.454820971929, 10833.142443836256, 1201.9165942710322], [796, 797, 798, 799, 800, 801]], [2, 2757, [24460, 24492, 24521, 24559, 24593], [24602.621, 24597.22, 24570.999, 24603.339, 24550.283], [40783.319, 40684.967, 40599.486, 40478.062, 40285.102], [17.979, 20.245, 17.394, 33.872, 18.494], [1427.860465253736, 668.6041613724401, 1513.1051100762559, 1414.6590481167916, 26095.472759647495], [796, 797, 798, 799, 800]], [2, 2761, [24796, 24836, 24866, 24902, 24942, 24979, 25011], [24815.66, 24761.23, 24656.498, 24702.476, 24748.66, 24569.565, 24621.289], [41307.09, 41399.449, 41465.997, 41445.718, 41442.736, 41429.099, 41366.21], [27.219, 17.953, 27.126, 26.961, 21.88, 35.739, 32.766], [10655.612059421772, 8661.923999997798, 5209.073999819418, 2443.9878979226573, 1866.9411627961513, 1338.0062285216788, 3786.4592252899165], [805, 806, 807, 808, 809, 810, 811]], [3, 2765, [24841, 24873, 24908, 24947, 24983], [33802.354, 33854.534, 33816.713, 33858.807, 33747.531], [42228.646, 42162.852, 42118.16, 42051.269, 42111.179], [24.591, 14.563, 17.583, 29.727, 23.832], [924.992765122723, 271.2636238190206, 1065.5573669650273, 1018.1042218016082, 512.8935068092176], [806, 807, 808, 809, 810]], [1, 2779, [24935, 24972, 25003, 25035, 25066, 25096, 25124, 25147, 25178, 25199, 25223, 25246], [16299.471, 16314.558, 16287.763, 16295.135, 16290.438, 16306.063, 16255.426, 16271.445, 16317.731, 16293.719, 16311.591, 16294.827], [36431.88, 36417.786, 36425.095, 36367.887, 36398.441, 36394.602, 36433.53, 36432.901, 36432.574, 36409.278, 36430.817, 36448.202], [13.732, 14.298, 11.034, 21.904, 12.64, 16.986, 26.809, 11.142, 12.765, 14.74, 11.357, 17.725], [1461.910001017086, 2979.1800350751396, 2025.6947142142897, 1385.2328009809335, 1949.132746419356, 1314.290731187909, 1117.4377972230143, 950.2076191828057, 1048.0669294248148, 2125.202572733492, 1144.012746743025, 994.8134776854617], [809, 810, 811, 812, 813, 814, 815, 816, 817, 818, 819, 820]], [0, 2782, [24982, 25014, 25040, 25078, 25103], [33440.423, 33305.649, 33259.473, 33263.571, 33415.265], [21680.071, 21622.326, 21572.121, 21539.741, 21594.987], [10.732, 28.156, 29.176, 19.328, 19.184], [70630.6493246928, 5374.530378306215, 1156.186115963155, 614.4199846921641, 10071.76994091056], [810, 811, 812, 813, 814]], [0, 2816, [25231, 25255, 25278, 25300, 25322], [33059.597, 33034.529, 33093.987, 32993.097, 33088.437], [22953.2, 22913.095, 22936.021, 22970.841, 22893.593], [27.558, 30.697, 19.588, 23.004, 23.735], [1692.0484677113593, 1287.634331050978, 1295.9354209271091, 817.811245774814, 620.5898312831725], [819, 820, 821, 822, 823]], [0, 2817, [25232, 25256, 25279, 25301, 25323, 25350, 25381], [33565.302, 33547.415, 33468.746, 33427.276, 33363.723, 33360.4, 33240.881], [21597.119, 21584.681, 21566.69, 21547.546, 21559.047, 21568.209, 21550.585], [23.032, 29.518, 36.299, 30.229, 25.534, 35.668, 35.339], [485.59040684216825, 2867.228074916267, 1214.7503240793096, 4022.7662699172956, 1780.5946235815172, 2181.4617919736856, 777.3036435404447], [819, 820, 821, 822, 823, 824, 825]], [4, 2820, [25275, 25298, 25321, 25346, 25377, 25408, 25438, 25466, 25490], [32134.209, 32090.826, 32080.155, 32052.691, 32108.071, 32181.468, 32139.679, 32126.654, 32068.005], [53721.24, 53542.459, 53639.722, 53628.014, 53674.86, 53664.409, 53675.245, 53591.569, 53671.327], [29.648, 35.448, 19.106, 21.751, 19.657, 27.825, 16.958, 22.413, 26.281], [1900.4303927711153, 1085.1752228769883, 1262.471821851884, 716.4853727485587, 1597.3241928080006, 1486.64962899561, 1526.1317522693673, 6436.286692126067, 1023.9587249610491], [821, 822, 823, 824, 825, 826, 827, 828, 829]], [1, 2826, [25370, 25399, 25428, 25458, 25480, 25506, 25536], [16878.517, 16852.25, 16805.499, 16774.442, 16874.424, 16806.047, 16918.372], [35733.776, 35717.325, 35782.0, 35742.484, 35843.879, 35792.408, 35796.284], [29.659, 24.179, 21.96, 22.56, 28.44, 26.971, 17.48], [1507.6434429050246, 484.74554945034566, 1034.3549969066266, 881.1125912004721, 1094.358650846137, 732.4058529709396, 633.1453568643926], [825, 826, 827, 828, 829, 830, 831]], [2, 2827, [25342, 25373, 25403, 25432, 25460, 25484, 25510, 25540], [24517.369, 24537.498, 24566.559, 24549.134, 24581.133, 24612.837, 24609.153, 24611.411], [39387.87, 39320.623, 39298.932, 39336.748, 39523.503, 39536.084, 39485.434, 39425.283], [21.509, 12.581, 21.814, 25.466, 20.565, 13.586, 13.286, 11.196], [540.1707147078097, 1426.2190468733045, 1415.2294646539517, 1185.3932391969083, 886.70241878018, 984.7707730470316, 1898.7921101860422, 363.923797313046], [824, 825, 826, 827, 828, 829, 830, 831]], [2, 2829, [25404, 25433, 25461, 25485, 25511, 25539, 25571, 25597, 25618, 25640, 25663, 25685, 25708, 25738, 25757, 25778, 25800, 25816, 25834], [24746.051, 24674.671, 24649.515, 24681.845, 24647.873, 24511.996, 24493.633, 24443.43, 24654.725, 24581.422, 24686.916, 24684.482, 24674.557, 24701.562, 24687.735, 24686.257, 24640.441, 24619.302, 24670.957], [40287.15, 40349.313, 40259.888, 40286.225, 40237.601, 40292.63, 40286.087, 40241.275, 40192.432, 40212.31, 40149.421, 40203.15, 40192.675, 40214.083, 40141.732, 40147.151, 40149.76, 40210.132, 40182.178], [17.163, 13.861, 13.385, 22.624, 13.767, 19.797, 9.37, 26.696, 23.334, 14.982, 15.065, 14.388, 17.578, 16.709, 21.201, 21.705, 14.69, 36.403, 12.579], [1281.2918755663718, 1551.3932202291635, 1315.3765134603618, 2989.9300726743104, 2439.432058507548, 420.422354300893, 1186.628621421001, 624.1966694623932, 1979.835169474431, 2729.136166787594, 2806.2499881617377, 4396.4115909027805, 5376.4033296685475, 5003.023155613291, 1244.899389999945, 1521.118838561616, 792.5380145827189, 3245.3778638995295, 1764.241159813073], [826, 827, 828, 829, 830, 831, 832, 833, 834, 835, 836, 837, 838, 839, 840, 841, 842, 843, 844]], [4, 2832, [25407, 25437, 25465, 25489, 25514], [32083.884, 32054.275, 32041.391, 32025.055, 32087.801], [52485.823, 52492.462, 52510.636, 52458.581, 52557.273], [19.076, 19.55, 20.556, 19.107, 37.946], [1423.811439270292, 2127.959101728645, 1800.2785706352536, 2126.8927688334816, 1421.4010441140967], [826, 827, 828, 829, 830]], [4, 2844, [25491, 25515, 25544, 25575, 25600, 25624], [32712.315, 32671.335, 32805.297, 32788.704, 32811.66, 32909.513], [54176.785, 54221.186, 54204.31, 54185.472, 54161.963, 54121.263], [15.967, 24.152, 18.563, 14.629, 11.451, 19.146], [1249.2653371174129, 1461.4943071265284, 1769.0814139307713, 945.5748255155902, 2202.2281378409966, 1297.6124642817504], [829, 830, 831, 832, 833, 834]], [0, 2846, [25492, 25518, 25545, 25576, 25601], [33197.265, 33250.951, 33296.492, 33210.416, 33243.617], [21518.578, 21488.038, 21604.085, 21607.159, 21583.029], [27.721, 24.443, 16.259, 25.3, 25.764], [1708.1693615259715, 632.7840568667035, 435.4468726564163, 1559.2398863539624, 1966.5423472864388], [829, 830, 831, 832, 833]], [2, 2876, [25707, 25737, 25756, 25777, 25799, 25815, 25833, 25854, 25880, 25904, 25926, 25948, 25970, 25994], [23823.92, 23829.846, 23861.582, 23883.978, 23812.664, 23779.387, 23824.117, 23804.735, 23792.753, 23809.241, 23781.047, 23800.881, 23821.251, 23798.631], [40001.1, 39989.493, 39950.635, 39990.695, 39905.26, 39877.462, 39888.454, 39920.61, 39888.065, 39889.541, 39870.293, 39898.472, 39882.711, 39887.06], [22.205, 9.612, 11.315, 13.859, 10.029, 12.44, 8.273, 9.157, 11.886, 10.039, 14.946, 13.579, 8.623, 6.512], [615.9576033430707, 2019.4866844956125, 1868.1160727957927, 1859.6938460464737, 2491.4053682819535, 1541.5620160513267, 1839.277431513599, 1936.6062602482737, 2556.3194395375626, 1968.7348164526356, 1924.467531615583, 2375.6221853551015, 1958.9201095046685, 2991.6371061515842], [838, 839, 840, 841, 842, 843, 844, 845, 846, 847, 848, 849, 850, 851]], [1, 2899, [25921, 25945, 25966, 25990, 26016], [16548.508, 16613.241, 16597.237, 16531.067, 16636.711], [35137.425, 35161.822, 35182.387, 35228.893, 35169.482], [35.522, 18.875, 16.602, 23.695, 32.326], [553.3167925822106, 1565.9345863508288, 2198.890403976914, 1293.1934016692078, 1118.224959180898], [848, 849, 850, 851, 852]], [0, 2904, [25954, 25974, 26003, 26021, 26045], [33662.955, 33759.491, 33598.098, 33573.04, 33523.681], [21677.839, 21594.525, 21552.483, 21567.984, 21545.399], [18.695, 24.741, 31.182, 12.841, 12.366], [1768.5046241999646, 603.1639219366322, 952.0420990504241, 1826.7244057562375, 1646.7270167059544], [849, 850, 851, 852, 853]], [2, 2910, [26039, 26067, 26088, 26118, 26152, 26192, 26220, 26265, 26304], [23658.146, 23620.584, 23572.267, 23643.355, 23645.666, 23625.122, 23654.753, 23732.545, 23737.992], [39474.117, 39483.85, 39452.441, 39494.681, 39450.961, 39426.34, 39439.693, 39369.44, 39543.449], [16.997, 17.206, 22.42, 10.733, 12.714, 15.062, 16.635, 9.972, 26.434], [1203.892570372404, 1797.4450171097296, 1248.0654894909517, 1644.2771449248871, 1838.22358791609, 1888.2248928266204, 2381.8134862898214, 1123.3762380236576, 782.0609729757743], [853, 854, 855, 856, 857, 858, 859, 860, 861]], [2, 2923, [26119, 26153, 26193, 26221, 26266, 26305, 26344, 26383, 26424, 26471, 26513, 26549, 26591, 26635, 26682, 26726, 26769, 26809, 26847], [23984.302, 24014.598, 23963.743, 23929.082, 23957.418, 23997.439, 24015.605, 23936.633, 23944.773, 23915.73, 23987.627, 24056.202, 24096.53, 24101.087, 24104.478, 24118.057, 24143.771, 24164.505, 24261.735], [39989.765, 40016.851, 40044.982, 40059.722, 40028.978, 40030.14, 40014.937, 40000.18, 40046.435, 40003.87, 39955.471, 39971.864, 39948.428, 39947.778, 39959.415, 39952.96, 39985.266, 39942.675, 39979.482], [21.35, 23.719, 17.839, 11.846, 10.975, 11.122, 11.879, 14.118, 17.829, 36.112, 22.029, 12.192, 15.186, 24.804, 15.047, 20.006, 15.994, 18.851, 20.772], [1341.0640693804953, 1986.12498270086, 2262.5651188208194, 2688.513027772418, 2320.968674521357, 2602.096081250977, 4486.8731904929045, 3157.4434008929748, 1202.1132798937454, 1174.416886089354, 2604.2650073810696, 2705.620526471248, 2446.5594607162266, 1337.0849113756055, 1222.1497696794866, 1749.3548956858074, 1801.1816223651995, 4556.980055475159, 7260.016276000511], [856, 857, 858, 859, 860, 861, 862, 863, 864, 865, 866, 867, 868, 869, 870, 871, 872, 873, 874]], [2, 2931, [26194, 26222, 26267, 26306, 26345, 26384, 26425, 26472, 26514, 26550, 26592, 26636, 26683, 26727, 26770], [24069.51, 24059.17, 24004.888, 24049.239, 24067.134, 24046.933, 24127.314, 24125.956, 24116.628, 24181.911, 24118.633, 24088.664, 24084.217, 24091.435, 24129.181], [40797.839, 40872.69, 40808.642, 40754.098, 40843.714, 40899.6, 41018.858, 41011.234, 41118.378, 41103.275, 40994.706, 41020.346, 40923.355, 40940.238, 40851.429], [19.557, 21.053, 20.237, 14.583, 21.316, 19.966, 22.713, 27.848, 11.598, 24.484, 26.755, 14.121, 15.947, 27.148, 28.496], [3774.9431540147834, 5331.815895485729, 1734.3988073706475, 2342.223964324139, 2162.2967997268183, 2092.533361616984, 1760.9633020940569, 1366.1221918043718, 45402.88006066213, 1116.459503121258, 943.7732549966222, 2319.3918749686823, 1433.7864972722946, 1351.3085887209534, 643.7974927009909], [858, 859, 860, 861, 862, 863, 864, 865, 866, 867, 868, 869, 870, 871, 872]], [4, 2934, [26199, 26230, 26272, 26310, 26354, 26393, 26436, 26484, 26522, 26557, 26602], [32597.831, 32680.505, 32621.889, 32561.182, 32524.008, 32584.576, 32523.215, 32467.918, 32488.537, 32503.8, 32515.272], [53673.21, 53643.251, 53716.558, 53661.103, 53716.159, 53777.575, 53787.721, 53810.544, 53770.352, 53634.846, 53478.119], [15.801, 11.997, 10.473, 11.625, 29.738, 11.811, 12.116, 15.137, 13.266, 40.93, 30.688], [3106.665487239616, 2864.6284900074875, 2394.247358545898, 2377.4704408697294, 2207.948300289707, 2192.0481848963336, 2908.6613056975552, 2622.6788651685038, 682.3207284157011, 1379.8846538775058, 4101.326956772054], [858, 859, 860, 861, 862, 863, 864, 865, 866, 867, 868]], [3, 2939, [26234, 26276, 26314, 26357, 26395, 26438, 26486, 26525, 26563, 26607, 26651, 26695, 26740, 26784], [34535.244, 34532.941, 34483.935, 34486.279, 34481.911, 34355.565, 34357.179, 34446.849, 34512.188, 34562.332, 34558.656, 34528.714, 34427.407, 34421.793], [41927.879, 41827.396, 41807.868, 41901.302, 41920.593, 41931.291, 41968.934, 42014.111, 42052.453, 42128.672, 42161.219, 42264.359, 42290.773, 42287.417], [10.994, 12.597, 17.565, 19.033, 16.453, 11.431, 8.609, 11.54, 10.599, 12.199, 12.84, 9.697, 13.229, 22.919], [1556.8964468862528, 2223.0820193789123, 1500.7344612332188, 1653.9313384539546, 2275.8886450223913, 1652.9413510823883, 2007.644624879225, 2041.2932406878242, 2184.807294604451, 1697.5012744330336, 1968.604781647872, 2290.042039680761, 1945.9096288209723, 2950.0820713676712], [859, 860, 861, 862, 863, 864, 865, 866, 867, 868, 869, 870, 871, 872]], [1, 2946, [26217, 26261, 26302, 26340, 26380], [17844.716, 17765.845, 17830.7, 17888.935, 17852.797], [35499.547, 35390.245, 35438.298, 35510.746, 35582.611], [17.714, 18.46, 10.129, 19.395, 22.858], [1306.933394427337, 767.0765619244712, 1338.5139155389372, 1225.4725738795264, 958.9371528517146], [859, 860, 861, 862, 863]], [2, 2947, [26303, 26343, 26382, 26423, 26470, 26512], [23563.105, 23477.924, 23453.592, 23409.984, 23421.115, 23460.617], [39008.744, 39014.356, 38974.096, 39025.163, 38916.598, 38905.714], [38.91, 18.36, 13.285, 14.209, 15.496, 17.239], [1638.2650892438344, 1356.1826853950472, 1992.3495471221624, 1425.789828888678, 1646.8495102608601, 951.2429429657468], [861, 862, 863, 864, 865, 866]], [2, 2954, [26348, 26386, 26428, 26474, 26516], [24832.911, 24648.619, 24611.031, 24633.68, 24670.701], [41281.709, 41276.843, 41369.358, 41458.382, 41400.858], [33.215, 27.99, 23.036, 11.272, 21.264], [1087.8594745077066, 5212.864907355618, 5260.007653288057, 2865.491524082996, 1679.7285074872623], [862, 863, 864, 865, 866]], [3, 2957, [26358, 26398, 26440, 26488, 26526, 26564, 26608, 26652, 26696, 26741, 26785, 26817, 26855, 26888, 26928, 26955, 26980, 27018, 27055, 27083, 27119, 27151, 27180, 27216, 27247], [35193.55, 35130.066, 35097.592, 35100.043, 35042.424, 35018.967, 34941.591, 34953.867, 34935.027, 34968.372, 35022.105, 35076.243, 35005.905, 34983.11, 34930.824, 34954.084, 34865.34, 34880.929, 34862.544, 34869.988, 34835.232, 34714.301, 34715.707, 34701.508, 34800.13], [40997.236, 41026.032, 41044.111, 41074.221, 41033.008, 40970.744, 40987.986, 41011.542, 41029.91, 41032.947, 41033.169, 40996.104, 41014.482, 40961.132, 40982.001, 41032.333, 41039.712, 40956.53, 40971.754, 41003.618, 41030.935, 41017.048, 41042.713, 41011.671, 41020.74], [16.293, 10.475, 15.829, 16.815, 13.874, 13.693, 16.966, 20.786, 13.138, 23.042, 13.294, 11.75, 20.125, 16.0, 13.648, 18.611, 12.936, 16.388, 18.277, 13.963, 9.258, 15.458, 20.321, 14.626, 13.108], [1505.7392311652677, 1009.4579152238849, 941.6158700319439, 1976.9406558083144, 873.3787239959775, 1012.9874751361413, 2537.6138057058038, 1355.6148965349303, 952.8786950398314, 1487.748594284178, 1386.3808890903006, 2448.8904798301783, 1074.9790752499598, 2285.288426743027, 1492.317782082081, 1350.4716415855407, 1612.9069681818594, 604.2764005397161, 1556.339594408286, 1362.778835747875, 1054.6935628616984, 1008.2893888340194, 1244.3196223874857, 714.8557736212499, 1536.6407739094022], [862, 863, 864, 865, 866, 867, 868, 869, 870, 871, 872, 873, 874, 875, 876, 877, 878, 879, 880, 881, 882, 883, 884, 885, 886]], [1, 2962, [26379, 26420, 26464, 26506, 26543], [17524.727, 17516.744, 17424.983, 17523.538, 17614.018], [36030.773, 35988.064, 35986.361, 36044.843, 35989.844], [15.568, 24.396, 28.788, 28.888, 38.282], [1246.805279131295, 1315.4112240565644, 3255.124805314462, 1356.5978080200864, 569.8059785941263], [863, 864, 865, 866, 867]], [2, 2963, [26429, 26475, 26517, 26553, 26597, 26638, 26685, 26730, 26773, 26811, 26849, 26879, 26919, 26948], [24760.73, 24748.08, 24709.13, 24730.15, 24736.177, 24728.186, 24731.411, 24734.375, 24711.561, 24731.684, 24698.467, 24747.589, 24732.965, 24737.392], [40260.582, 40307.032, 40313.278, 40327.399, 40331.384, 40339.534, 40333.369, 40332.29, 40317.281, 40295.137, 40266.135, 40310.653, 40310.649, 40320.984], [16.775, 10.49, 8.014, 13.48, 6.695, 9.438, 9.112, 7.539, 5.609, 8.134, 16.284, 9.097, 8.67, 11.478], [1500.7911219730086, 3183.381006906554, 3141.4111202264066, 2184.3943068288954, 3799.9132093615917, 3461.298244624789, 2441.999111051206, 3455.723624135542, 4254.988496274436, 4606.69592884187, 3082.2630974484073, 2224.517560989518, 2863.546968727181, 1936.6608500195116], [864, 865, 866, 867, 868, 869, 870, 871, 872, 873, 874, 875, 876, 877]], [2, 2983, [26554, 26598, 26639, 26686, 26731, 26774, 26812], [24794.042, 24753.715, 24762.706, 24757.719, 24893.579, 24864.972, 24838.965], [41155.712, 41178.769, 41235.565, 41314.561, 41436.422, 41359.17, 41376.026], [20.453, 17.571, 20.411, 21.342, 26.531, 34.83, 32.498], [1948.0419190070215, 4682.130159177164, 3538.771651362181, 2286.048197409758, 1880.0547505535685, 1044.5106235379117, 2188.5109518803433], [867, 868, 869, 870, 871, 872, 873]], [0, 2985, [26559, 26604, 26646, 26691, 26736, 26780, 26814, 26851], [32736.914, 32720.005, 32696.191, 32735.593, 32727.062, 32707.453, 32703.26, 32780.531], [21864.284, 21884.359, 21910.569, 21858.9, 21877.581, 21838.297, 21900.943, 21892.493], [19.578, 22.084, 15.344, 11.852, 17.151, 10.45, 16.221, 23.034], [801.3317436614972, 837.3941713663478, 1053.9658152235581, 2239.1848655425574, 1601.743352182476, 1237.3034669812803, 1359.4527936515394, 1236.4476097500149], [867, 868, 869, 870, 871, 872, 873, 874]], [0, 2986, [26561, 26605, 26648, 26693, 26737, 26782, 26815, 26853, 26886], [33587.991, 33578.296, 33516.858, 33642.149, 33577.94, 33572.279, 33564.858, 33532.209, 33456.599], [22263.458, 22275.712, 22392.93, 22245.028, 22337.227, 22299.109, 22357.779, 22365.584, 22382.738], [17.851, 19.769, 25.846, 13.084, 14.314, 14.745, 21.239, 20.505, 24.641], [1675.7139447150507, 1899.354223448441, 6361.0720313252195, 1863.2819182300898, 2198.541979176559, 1880.9440578429399, 6400.663929332602, 1911.1102354193483, 8458.016944232499], [867, 868, 869, 870, 871, 872, 873, 874, 875]], [2, 3003, [26876, 26916, 26946, 26972, 27005, 27039, 27074], [23964.901, 24049.179, 24067.238, 24063.869, 24075.105, 24069.169, 24093.217], [39945.322, 39984.013, 39959.746, 39989.091, 39958.308, 39975.543, 39974.933], [14.981, 12.134, 15.19, 13.0, 9.0, 9.806, 23.681], [32747.569858939267, 979.789180164414, 2339.995918011722, 2553.9570625214988, 1880.0281746703195, 2547.2925011864904, 871.3202477775129], [875, 876, 877, 878, 879, 880, 881]], [2, 3037, [27170, 27204, 27236, 27264, 27291, 27322, 27354, 27390, 27413, 27443, 27469, 27499, 27528, 27557, 27583, 27617, 27643, 27669, 27696, 27715], [23902.652, 23936.732, 23975.702, 23968.446, 23963.496, 23974.794, 23972.74, 23954.261, 23960.883, 23905.666, 23864.676, 23869.539, 23877.572, 23882.464, 24054.466, 23889.8, 23900.271, 23934.483, 24012.27, 24224.935], [39800.45, 39865.848, 39811.869, 39800.784, 39795.087, 39740.768, 39795.944, 39871.312, 39861.369, 39854.835, 39905.492, 39910.626, 39921.529, 39913.628, 39933.164, 39907.13, 39878.658, 39899.529, 39920.958, 39881.44], [23.316, 11.018, 13.249, 9.438, 13.216, 11.576, 9.167, 10.63, 11.318, 27.45, 14.724, 25.339, 18.061, 16.97, 28.754, 21.437, 18.408, 21.389, 24.061, 27.129], [860.3849799716278, 3971.3318309768692, 5877.384880639346, 7686.233002515789, 4572.343284719011, 3305.388048589209, 2862.0403888413284, 3011.133107168686, 1438.6679314876517, 2547.7249224458706, 1121.902012959069, 996.0980760724743, 1323.9083948595046, 1188.9954919200702, 5773.268248171965, 1054.0694318466553, 1158.207856960155, 6474.278875061772, 7164.737539299036, 6224.250782615915], [884, 885, 886, 887, 888, 889, 890, 891, 892, 893, 894, 895, 896, 897, 898, 899, 900, 901, 902, 903]], [2, 3039, [27143, 27172, 27207, 27239, 27266, 27293], [24591.048, 24580.41, 24594.237, 24591.263, 24606.209, 24583.864], [41594.721, 41573.325, 41500.452, 41585.931, 41548.174, 41553.468], [25.061, 18.444, 24.467, 23.876, 37.744, 3.525], [1239.9144286226579, 850.0635379066448, 894.3598141118746, 780.666061898089, 756.3817443734027, 380.7934909295283], [883, 884, 885, 886, 887, 888]], [1, 3043, [27163, 27195, 27231, 27262, 27287, 27317, 27351, 27386, 27410], [17877.735, 17838.085, 17842.307, 17767.83, 17771.471, 17763.4, 17792.151, 17760.281, 17746.39], [35644.161, 35670.784, 35748.373, 35666.123, 35704.009, 35719.848, 35749.073, 35756.672, 35807.378], [16.305, 16.377, 19.439, 22.89, 13.848, 10.016, 13.339, 14.576, 21.718], [940.1228312213045, 913.1031444996246, 659.4019764861389, 1078.3467954395094, 1084.2619965204333, 1762.3128090635673, 1603.2505957540734, 2114.3427820999386, 1266.94317870835], [884, 885, 886, 887, 888, 889, 890, 891, 892]], [3, 3044, [27214, 27246, 27272, 27299, 27330, 27365, 27398, 27422], [34296.816, 34364.771, 34585.811, 34527.853, 34450.645, 34487.586, 34528.789, 34515.975], [41351.371, 41254.42, 41160.083, 41084.422, 41211.087, 41196.04, 41148.992, 41094.82], [23.429, 19.087, 31.184, 26.809, 19.627, 25.795, 32.28, 27.807], [722.1424806166335, 789.2596319301846, 5200.680565843975, 1390.6605771114082, 894.9001893374676, 1446.5789137032436, 1870.3256236941868, 1613.0418623250666], [885, 886, 887, 888, 889, 890, 891, 892]], [1, 3047, [27230, 27261, 27285, 27316, 27350], [16012.348, 15966.361, 15936.27, 15854.873, 15900.196], [36139.685, 36059.424, 36042.009, 35987.835, 36010.09], [20.334, 17.108, 15.845, 19.467, 22.183], [1858.7584559434727, 620.2666792710338, 1646.6086102551253, 1212.5707438592249, 1819.6785764158035], [886, 887, 888, 889, 890]], [0, 3065, [27419, 27449, 27477, 27509, 27539], [33118.29, 33180.952, 33096.551, 33108.691, 33087.12], [22841.787, 22876.917, 22929.998, 22897.321, 22921.875], [26.797, 17.187, 20.687, 29.247, 21.526], [1453.8637650061255, 1368.4332204465154, 1599.5084175309, 2884.6912566517044, 825.7978930837136], [892, 893, 894, 895, 896]], [1, 3067, [27525, 27555, 27579, 27610, 27638, 27666, 27695], [16647.882, 16601.655, 16637.178, 16776.808, 16748.513, 16723.028, 16723.187], [36063.797, 36079.108, 36017.703, 35938.755, 35986.026, 36226.838, 36024.658], [32.509, 19.348, 26.55, 32.09, 24.018, 29.349, 25.115], [3720.897421722583, 1619.7709560803432, 1765.8595592169777, 1927.4689426934824, 1320.246297774982, 3375.639162741371, 6359.516098100685], [896, 897, 898, 899, 900, 901, 902]], [2, 3069, [27500, 27529, 27558, 27585, 27619, 27645, 27673], [24549.721, 24545.627, 24533.721, 24453.161, 24508.894, 24470.046, 24367.652], [39867.68, 39882.58, 39893.279, 39924.679, 39895.233, 40013.917, 39974.599], [14.147, 14.026, 10.278, 12.116, 10.334, 18.339, 16.995], [1197.2094249527245, 1917.4372016907053, 2052.9711277624942, 3613.0882217396465, 2671.851064726449, 2050.1704529392327, 4998.629387934874], [895, 896, 897, 898, 899, 900, 901]], [2, 3081, [27584, 27618, 27644, 27672, 27698, 27718, 27739, 27765], [24211.314, 24246.453, 24295.381, 24316.018, 24359.105, 24373.309, 24399.154, 24282.105], [39033.441, 39040.764, 39000.046, 39050.655, 39063.32, 39135.027, 39155.852, 39216.292], [39.731, 37.069, 36.232, 25.639, 20.313, 18.812, 25.845, 25.36], [1311.308177872285, 1904.9855493773787, 1478.8896678583485, 1937.8658857157661, 1969.230841095214, 1457.707233457402, 1545.5746565236593, 1307.0349906115293], [898, 899, 900, 901, 902, 903, 904, 905]], [4, 3098, [27649, 27677, 27702, 27724, 27743, 27769, 27794, 27817, 27840, 27860, 27884, 27905, 27927], [31615.061, 31600.634, 31618.768, 31626.825, 31627.125, 31619.832, 31618.241, 31596.159, 31625.326, 31597.286, 31626.659, 31642.621, 31631.79], [52757.401, 52808.065, 52855.595, 52865.321, 52901.707, 52899.927, 52805.983, 52751.829, 52793.322, 52852.041, 52896.453, 52848.095, 52853.467], [18.059, 17.793, 25.778, 26.93, 19.734, 15.177, 16.295, 26.51, 26.687, 18.631, 15.351, 22.311, 18.043], [2009.8970112630718, 2042.542397893838, 1299.695172031471, 1999.7501825131487, 1677.90923911896, 1895.5069936527345, 1625.6017372228816, 1336.2911401256456, 6948.012462288921, 1592.2270411605436, 1949.2090380436482, 947.5345833198088, 3079.6568385134524], [900, 901, 902, 903, 904, 905, 906, 907, 908, 909, 910, 911, 912]], [2, 3101, [27767, 27790, 27815, 27836, 27858], [24555.67, 24612.344, 24465.829, 24587.121, 24589.101], [41567.727, 41454.867, 41520.701, 41403.125, 41558.174], [33.988, 20.951, 27.639, 34.923, 31.094], [996.390331298175, 1050.9538006857479, 5686.821233870036, 4465.561185559427, 1111.9121651097048], [905, 906, 907, 908, 909]], [2, 3107, [27812, 27834, 27856, 27880, 27899, 27920, 27947, 27969, 27994, 28016, 28048, 28074, 28102, 28131, 28165, 28197, 28228, 28266, 28301, 28336, 28376, 28413, 28445, 28474, 28505, 28538, 28562, 28591, 28624, 28657, 28687, 28713, 28743, 28771, 28799, 28829], [24100.538, 23905.114, 23965.098, 23907.957, 23896.48, 23974.914, 23856.112, 23879.698, 23876.696, 23895.875, 23992.085, 23924.055, 23917.591, 23892.791, 23829.688, 23874.414, 23929.091, 23947.865, 24006.071, 23894.906, 23875.941, 23880.851, 23928.964, 24004.942, 23876.434, 23947.475, 23885.361, 23838.81, 23971.843, 23878.285, 23914.755, 23883.196, 23898.515, 24011.133, 23915.039, 23982.078], [39894.517, 39887.586, 39929.194, 39940.223, 39907.389, 39989.314, 39929.701, 39913.498, 39966.848, 39867.573, 39925.854, 39944.176, 39918.674, 39905.539, 39851.648, 39875.016, 39863.268, 39922.121, 39938.081, 39890.853, 39833.16, 39815.923, 39811.707, 39828.055, 39865.5, 39918.345, 39916.16, 39894.038, 39881.315, 39898.663, 39918.402, 39917.404, 39868.887, 39832.833, 39876.921, 39954.048], [22.171, 17.494, 26.026, 10.175, 15.52, 27.358, 20.022, 17.71, 15.848, 20.075, 11.444, 19.706, 19.079, 19.993, 9.297, 9.35, 16.788, 23.968, 18.392, 15.143, 11.765, 15.843, 20.067, 36.709, 11.654, 21.026, 10.77, 24.455, 23.313, 10.194, 15.661, 16.443, 24.947, 24.712, 31.799, 23.787], [11461.914934889546, 1459.6238837914163, 3093.0835787030064, 774.3113254439999, 1248.970243174792, 2121.882655183889, 1567.6356670761759, 851.1871366203397, 1661.9737528859966, 1169.703944213635, 33091.35439363158, 1238.0571332091406, 1212.8935879729322, 658.5618066180058, 2153.4422415945837, 2770.1811140372633, 2588.134195091816, 1037.649237238131, 1523.5174057984193, 1233.2420638084457, 4826.3155246749175, 5956.376077327355, 3518.336284007388, 3092.593768978995, 1197.4412907914757, 4100.968031384481, 792.9209619404784, 2575.893800500102, 4645.791834407294, 1274.9594669916737, 1295.429453751046, 1705.0697292480547, 1092.5757070142636, 4597.195583749572, 5556.558386534553, 2151.8988349529677], [907, 908, 909, 910, 911, 912, 913, 914, 915, 916, 917, 918, 919, 920, 921, 922, 923, 924, 925, 926, 927, 928, 929, 930, 931, 932, 933, 934, 935, 936, 937, 938, 939, 940, 941, 942]], [2, 3117, [27901, 27923, 27948, 27972, 27997, 28018, 28050, 28076, 28104, 28134, 28169, 28199, 28231, 28271, 28304], [24492.651, 24375.89, 24354.271, 24371.94, 24385.175, 24403.537, 24428.864, 24419.373, 24472.481, 24525.069, 24497.669, 24406.54, 24453.782, 24570.239, 24550.137], [41456.594, 41511.123, 41450.127, 41483.705, 41434.978, 41484.419, 41500.095, 41445.333, 41496.786, 41520.764, 41492.353, 41511.478, 41452.926, 41488.93, 41547.159], [18.999, 17.259, 22.917, 18.04, 19.473, 22.77, 13.469, 28.595, 19.798, 19.237, 19.635, 17.395, 19.969, 21.034, 19.745], [3327.1868694705645, 1730.7369222363109, 3035.719343578615, 2192.1711980674686, 1766.8512503934908, 2852.0881157800018, 2137.3997019759363, 1691.4890124879985, 951.2659014992088, 1328.3879813236742, 1229.0350956239158, 2354.651720653423, 4900.028535627898, 1778.418287922372, 2259.367065023119], [911, 912, 913, 914, 915, 916, 917, 918, 919, 920, 921, 922, 923, 924, 925]], [3, 3121, [27933, 27954, 27979, 28000, 28027], [33921.981, 33964.446, 34009.872, 34071.992, 34113.235], [41626.74, 41612.721, 41572.934, 41594.806, 41515.92], [30.188, 24.072, 32.695, 26.426, 25.07], [666.6828798818362, 620.3431940986555, 1717.9353979088003, 868.6548626129539, 1527.2914644841342], [912, 913, 914, 915, 916]], [3, 3122, [27911, 27935, 27956, 27981, 28002, 28029, 28057, 28083, 28111], [34926.45, 34847.02, 34851.474, 34772.917, 34767.227, 34796.775, 34918.547, 34795.497, 34738.52], [42094.622, 42157.689, 42119.304, 42179.63, 42122.939, 42130.391, 42206.374, 42212.811, 42231.744], [23.101, 14.796, 23.909, 30.482, 31.483, 18.327, 14.977, 35.297, 21.103], [746.1096913129518, 505.17661794759675, 1579.813314778661, 647.7486174975427, 1073.2614912092802, 969.3226091383095, 753.2851742260516, 1054.1731007959575, 925.4205066165272], [911, 912, 913, 914, 915, 916, 917, 918, 919]], [1, 3131, [27991, 28012, 28045, 28071, 28100, 28128], [17854.328, 17898.408, 17787.696, 17750.442, 17704.388, 17730.337], [35549.302, 35496.617, 35433.89, 35440.936, 35460.794, 35464.705], [10.162, 12.869, 10.715, 15.444, 7.981, 12.215], [1801.8066785754627, 2377.873703558519, 1467.1974583969718, 1566.666336169499, 1810.2971765296668, 1378.5356093766118], [915, 916, 917, 918, 919, 920]], [1, 3151, [28162, 28194, 28223, 28263, 28297, 28332, 28371], [17500.886, 17479.603, 17657.51, 17668.741, 17666.467, 17629.891, 17412.405], [35314.171, 35288.208, 35363.994, 35272.607, 35324.563, 35344.897, 35449.886], [37.056, 20.909, 19.762, 12.617, 14.896, 20.529, 27.369], [2305.9645314624945, 1541.0361016447114, 1218.4104389283737, 802.7841385020525, 1316.0519830531057, 970.0260916437802, 16807.461243553265], [921, 922, 923, 924, 925, 926, 927]], [2, 3166, [28234, 28272, 28306, 28341, 28381, 28416, 28447, 28477, 28509, 28543, 28566, 28594, 28628, 28661, 28689, 28715, 28747, 28775], [24902.799, 24884.289, 24889.913, 24846.252, 24904.959, 24921.39, 24915.792, 24880.316, 24899.257, 24805.775, 24784.162, 24789.222, 24727.946, 24805.805, 24865.953, 24892.415, 24791.982, 24614.19], [41096.462, 40981.812, 41029.64, 41089.926, 41091.831, 41080.92, 41064.214, 41096.542, 41045.306, 40991.2, 40956.457, 40949.389, 40979.443, 41018.367, 40992.123, 40978.089, 40956.866, 40939.662], [21.46, 13.865, 12.427, 16.578, 17.273, 9.124, 14.626, 17.756, 13.573, 14.704, 14.215, 14.65, 16.327, 15.768, 14.243, 13.379, 27.238, 33.113], [1515.0939784155369, 1628.618722478973, 1405.3122701087357, 4260.1872701205075, 1540.8784453798507, 2617.6386040452717, 2629.7667347258566, 7732.1354788665685, 2719.7895795902223, 4562.44362462637, 8863.434522108337, 4996.697989135319, 7139.728662235011, 3905.823211272809, 3594.762726504446, 1510.6953979381283, 1716.21449140654, 5096.661830361246], [923, 924, 925, 926, 927, 928, 929, 930, 931, 932, 933, 934, 935, 936, 937, 938, 939, 940]], [0, 3174, [28312, 28348, 28391, 28423, 28451, 28484], [33091.128, 33116.29, 33087.032, 33084.207, 33141.718, 33122.773], [21903.069, 21920.586, 21919.899, 21891.558, 21915.578, 21899.093], [7.519, 15.059, 13.117, 16.569, 15.21, 23.313], [1016.1670786166167, 1470.6908092932592, 1060.9032858451844, 1760.7761631435749, 1492.4114579947147, 1302.6439557943004], [925, 926, 927, 928, 929, 930]], [1, 3183, [28295, 28331, 28369, 28409, 28442], [16347.594, 16330.927, 16301.346, 16320.419, 16425.168], [36514.128, 36441.435, 36218.371, 36271.298, 36310.621], [13.898, 22.166, 21.059, 20.485, 12.484], [2372.406281135509, 1625.1806373661614, 462.29420156064094, 1913.2104929673937, 688.8820932106538], [925, 926, 927, 928, 929]], [1, 3198, [28559, 28587, 28618, 28651, 28681, 28709, 28738, 28769, 28795, 28826, 28846, 28863, 28888, 28916, 28942], [16280.276, 16284.14, 16278.781, 16206.845, 16386.004, 16354.72, 16272.378, 16274.144, 16237.642, 16230.523, 16348.925, 16437.759, 16686.325, 16743.351, 16840.41], [35617.841, 35551.283, 35444.671, 35372.601, 35289.375, 35335.514, 35395.562, 35371.925, 35463.113, 35461.301, 35437.073, 35367.181, 35346.096, 35377.991, 35524.018], [17.6, 23.993, 12.136, 15.271, 14.149, 10.399, 12.642, 17.23, 19.955, 24.437, 26.086, 15.04, 21.114, 34.792, 17.737], [1633.7122152601967, 3220.6837322870015, 1461.0602270913191, 1624.5527666830017, 1013.3504457320413, 1956.4005590170734, 1424.1634086348886, 1897.3550683896917, 1928.5693626971556, 780.5722544240873, 1230.6878503620862, 1006.0307910154525, 3748.518785485811, 7281.548400090977, 872.1337541773854], [933, 934, 935, 936, 937, 938, 939, 940, 941, 942, 943, 944, 945, 946, 947]], [1, 3199, [28560, 28588, 28619, 28653, 28682, 28711], [17163.343, 17163.554, 17073.336, 16983.337, 16944.935, 16948.973], [36065.851, 36002.245, 36022.672, 36152.571, 36082.122, 36162.384], [13.423, 14.634, 17.922, 13.613, 13.345, 15.861], [1525.228290500072, 1359.2687996954282, 1111.868374776247, 1171.8431376442659, 1167.8574781596012, 865.5893635555541], [933, 934, 935, 936, 937, 938]], [0, 3205, [28601, 28634, 28668, 28696, 28723], [33114.863, 33077.139, 33093.807, 33073.382, 33075.702], [21910.189, 21926.928, 21923.938, 21937.471, 21870.761], [27.328, 14.46, 12.522, 27.747, 27.808], [1554.4889400329746, 1081.5472061405637, 792.3424625082731, 1196.1365680397148, 651.6278945471257], [934, 935, 936, 937, 938]], [2, 3221, [28714, 28745, 28774, 28801, 28831, 28850, 28868, 28891, 28921, 28946], [24385.625, 24270.433, 24459.361, 24331.6, 24363.727, 24365.114, 24350.515, 24173.373, 24128.261, 24152.939], [41028.295, 40969.508, 40951.587, 40880.654, 40956.339, 40784.189, 40805.164, 40941.388, 40964.435, 40947.094], [12.917, 13.577, 27.873, 23.036, 12.013, 23.671, 20.101, 13.12, 11.65, 30.676], [1260.570379386581, 2024.368775206078, 5051.190876128081, 1436.8619851556455, 902.2622087329945, 17442.268388106295, 11177.75805828127, 2372.0268538198015, 1278.1393456717187, 1243.0739724465489], [938, 939, 940, 941, 942, 943, 944, 945, 946, 947]], [4, 3224, [28722, 28752, 28780, 28811, 28835], [32874.077, 32881.18, 32919.435, 33057.418, 32963.468], [53443.924, 53510.54, 53632.075, 53756.597, 53883.831], [17.289, 16.601, 21.35, 14.931, 17.544], [2362.3448042927457, 2086.708009330504, 1500.341191824974, 527.0946243381634, 943.74401404258], [938, 939, 940, 941, 942]], [2, 3236, [28849, 28869, 28892, 28920, 28945, 28965, 28981, 28995, 29018, 29042, 29068, 29085], [24214.801, 24154.324, 24167.949, 24144.231, 24103.168, 24122.857, 23981.395, 23914.564, 24019.977, 23955.873, 23939.579, 23886.02], [40065.194, 39985.459, 39988.169, 40068.774, 40092.171, 40041.647, 39934.628, 40015.275, 40031.208, 39957.702, 39927.374, 39936.311], [19.174, 47.967, 22.042, 18.811, 26.041, 29.24, 22.633, 22.073, 28.556, 22.048, 14.823, 30.924], [1504.4298282460595, 1256.310667670168, 3789.2464093310837, 5762.419513533447, 7411.76740786296, 5861.25116318317, 2895.7848098321087, 2504.9550049409963, 3533.7577993347077, 3573.019660483495, 656.4705590683226, 848.6107956614809], [943, 944, 945, 946, 947, 948, 949, 950, 951, 952, 953, 954]], [1, 3253, [28993, 29015, 29039, 29067, 29084, 29104, 29119], [16612.212, 16527.61, 16522.103, 16406.425, 16373.567, 16364.139, 16352.332], [36060.708, 36177.848, 36160.414, 36149.088, 36163.079, 36196.216, 36157.225], [18.452, 14.587, 15.774, 21.43, 21.437, 18.37, 20.801], [9161.407548737418, 1638.7264848833127, 1289.9484943296463, 940.3645461444436, 1275.8675122132327, 1219.8288945046006, 869.9847253023879], [950, 951, 952, 953, 954, 955, 956]], [2, 3254, [28996, 29019, 29043, 29069, 29086, 29105, 29121, 29133, 29154], [24097.674, 24071.222, 24098.8, 24177.741, 24175.504, 24301.522, 24266.42, 24312.658, 24261.506], [38708.771, 38821.789, 38770.838, 38725.857, 38854.821, 38881.515, 38827.359, 38802.08, 38903.933], [23.862, 23.938, 17.592, 10.419, 13.704, 27.293, 28.84, 17.558, 21.169], [1342.6092600550214, 1258.692259094638, 1654.6678193759926, 1135.3273122112876, 1098.2306437133795, 2112.225558108642, 665.6957541213332, 999.3345583725732, 969.4144128844339], [950, 951, 952, 953, 954, 955, 956, 957, 958]], [2, 3266, [29186, 29199, 29211, 29223, 29243, 29262, 29284, 29306, 29320], [24296.97, 24267.777, 24335.167, 24386.482, 24303.958, 24305.356, 24325.02, 24215.078, 24230.064], [38920.136, 38913.867, 39078.036, 39112.304, 39063.081, 39044.928, 39068.279, 38992.468, 38962.726], [25.894, 16.52, 17.478, 22.654, 12.805, 10.19, 14.94, 19.696, 25.592], [864.778407205987, 2838.931529105176, 5775.41744459338, 1846.174889869308, 1395.0807570102252, 1195.841345546571, 1066.1711328267609, 1373.1139672785575, 1818.6592942243783], [960, 961, 962, 963, 964, 965, 966, 967, 968]], [2, 3267, [29224, 29244, 29263, 29285, 29307, 29321], [24607.29, 24509.414, 24515.321, 24475.011, 24506.252, 24390.421], [40935.096, 41040.54, 40965.38, 41048.607, 41087.402, 40956.151], [34.781, 21.72, 24.976, 20.569, 9.117, 22.365], [1089.396120590078, 798.3881833130504, 1433.438163602738, 1239.907237442586, 122210.68805586513, 983.5287291331073], [963, 964, 965, 966, 967, 968]], [4, 3286, [29342, 29367, 29389, 29411, 29434, 29453, 29470, 29487], [32605.06, 32608.34, 32628.104, 32640.96, 32696.903, 32674.893, 32623.265, 32672.294], [52988.738, 52999.145, 52987.96, 53003.803, 53011.169, 52919.893, 52907.09, 53005.694], [24.616, 17.244, 25.251, 10.889, 17.635, 16.753, 17.235, 44.255], [7191.6324826921755, 1773.218345452109, 1720.2864279666537, 1681.2049944810817, 1860.3594814138416, 1444.0075192867093, 921.7769496915706, 1038.3172672566363], [969, 970, 971, 972, 973, 974, 975, 976]], [2, 3297, [29486, 29504, 29523, 29546, 29570, 29593, 29614], [24106.266, 24222.017, 24317.159, 24409.134, 24283.755, 24300.836, 24234.706], [40694.713, 40794.668, 40906.793, 41089.767, 41197.342, 41187.74, 41173.256], [17.82, 38.754, 38.548, 28.607, 24.794, 29.888, 17.578], [2407.4984561953097, 1908.6494820495725, 5189.830948671961, 4298.8983664121515, 2066.612442091552, 3847.885506369303, 4061.706423002746], [976, 977, 978, 979, 980, 981, 982]], [2, 3299, [29485, 29503, 29522, 29545, 29568], [23930.324, 23862.469, 23823.262, 23819.234, 23850.611], [39623.361, 39625.531, 39609.6, 39671.124, 39709.77], [10.623, 14.133, 12.216, 10.09, 13.24], [1338.7547362414743, 1660.7839877391887, 1866.4449887582516, 1484.6224410218806, 684.827671894254], [976, 977, 978, 979, 980]], [1, 3313, [29589, 29611, 29644, 29681, 29714, 29752, 29792, 29822], [16431.351, 16504.019, 16541.288, 16496.396, 16478.021, 16485.24, 16493.319, 16492.693], [35323.335, 35274.317, 35304.32, 35301.507, 35267.951, 35268.938, 35260.244, 35290.457], [12.683, 14.496, 12.437, 9.862, 7.92, 7.645, 7.609, 13.114], [1115.0266175408146, 1319.3824888431222, 1727.6390944833904, 2455.6310946424856, 2080.8888466473336, 2490.2794452828043, 2122.083634172125, 1988.9686980049746], [981, 982, 983, 984, 985, 986, 987, 988]], [4, 3316, [29596, 29619, 29653, 29691, 29726, 29770, 29805, 29836, 29872, 29903, 29926, 29949, 29984, 30017, 30048, 30081, 30116, 30149, 30187, 30214, 30239, 30266, 30294, 30319, 30341, 30364, 30391, 30415], [32763.07, 32757.662, 32774.55, 32842.756, 32876.213, 32883.365, 32816.94, 32742.13, 32752.374, 32819.738, 32716.742, 32562.408, 32545.992, 32556.852, 32591.843, 32353.238, 32392.768, 32381.215, 32373.61, 32346.923, 32412.163, 32469.255, 32385.589, 32390.329, 32447.744, 32614.981, 32613.98, 32720.021], [53306.348, 53288.045, 53361.31, 53441.917, 53457.691, 53479.958, 53497.722, 53525.989, 53571.937, 53500.292, 53544.276, 53646.572, 53689.153, 53563.676, 53600.479, 53646.57, 53646.315, 53647.54, 53534.643, 53579.172, 53524.619, 53475.396, 53591.251, 53469.664, 53478.229, 53612.568, 53624.412, 53690.861], [13.256, 14.084, 15.732, 14.494, 20.299, 15.4, 15.662, 25.192, 14.663, 16.105, 21.983, 16.568, 20.103, 28.629, 30.628, 24.75, 32.452, 29.782, 15.39, 32.198, 13.409, 30.784, 3.367, 6.341, 32.857, 39.342, 43.69, 20.408], [1775.556409814292, 1817.933764421487, 1324.1739691468763, 1870.0030482067045, 1167.5113455852852, 1929.4096962430501, 1330.0927505823715, 2267.8651161648622, 1923.6861593537724, 2422.55206274981, 837.1332269541065, 907.3175717121254, 963.741187609547, 1454.0343467014625, 1651.0178002409275, 2094.6693747704307, 2981.501561713677, 2251.871450334241, 788.5729174159432, 1113.882986911888, 522.312478788941, 1666.3897567393406, 296.3317596224416, 360.11983263573904, 818.5108885842253, 2569.3362083175107, 1492.3894373036815, 833.441245776363], [981, 982, 983, 984, 985, 986, 987, 988, 989, 990, 991, 992, 993, 994, 995, 996, 997, 998, 999, 1000, 1001, 1002, 1003, 1004, 1005, 1006, 1007, 1008]], [1, 3321, [29610, 29643, 29680, 29715, 29753, 29791], [16377.289, 16385.154, 16379.708, 16379.764, 16378.636, 16364.465], [36398.7, 36399.166, 36352.088, 36370.43, 36408.362, 36410.753], [11.009, 11.242, 12.37, 13.885, 9.933, 14.379], [1943.417455215765, 2046.722783857464, 1482.6310410697038, 1515.9480356195572, 1528.0840801185636, 1232.4230216503283], [982, 983, 984, 985, 986, 987]], [0, 3324, [29620, 29654, 29692, 29727, 29771, 29806, 29840, 29874, 29904, 29927, 29952, 29987, 30019], [33557.889, 33487.717, 33502.619, 33477.202, 33405.931, 33388.016, 33347.222, 33407.649, 33416.064, 33510.328, 33425.036, 33444.69, 33535.58], [22341.402, 22240.92, 22335.93, 22384.897, 22412.39, 22362.351, 22389.458, 22418.131, 22416.87, 22440.017, 22442.687, 22389.666, 22387.012], [14.345, 20.144, 14.313, 16.024, 10.549, 14.178, 16.817, 10.695, 12.108, 25.228, 23.814, 20.924, 33.054], [1286.8109350906732, 4560.667426945595, 2573.2296445598017, 1633.9940468633379, 2331.9345962599355, 1634.9788312170629, 2778.0401639644465, 1612.844171906399, 2173.0867169822423, 554.8685988154837, 934.4989148242507, 923.498252170358, 808.8845713815936], [982, 983, 984, 985, 986, 987, 988, 989, 990, 991, 992, 993, 994]], [3, 3325, [29621, 29655, 29695, 29730, 29772, 29809], [34246.406, 34328.441, 34321.302, 34259.948, 34257.36, 34220.545], [42249.841, 42291.208, 42304.981, 42223.399, 42252.506, 42242.715], [24.738, 21.12, 30.381, 30.502, 27.12, 24.123], [887.7125496045518, 1577.099244687829, 681.8881508232456, 6394.676838381677, 1842.247818813488, 4737.491226154419], [982, 983, 984, 985, 986, 987]], [1, 3332, [29823, 29857, 29890, 29919, 29939, 29969, 30002], [16385.672, 16381.127, 16287.064, 16294.607, 16336.782, 16377.0, 16390.958], [35978.623, 35953.473, 35975.647, 35842.331, 35894.773, 35750.849, 35806.292], [1.944, 36.69, 21.12, 27.6, 20.545, 24.452, 12.369], [353.5334410270551, 2467.2255347466294, 848.2947230602856, 1149.9278304571014, 1112.8795127452781, 1101.6577727322062, 1827.4265307018325], [988, 989, 990, 991, 992, 993, 994]], [2, 3334, [29897, 29922, 29944, 29976, 30006, 30040], [24237.421, 24246.772, 24206.249, 24208.436, 24333.483, 24382.434], [38899.815, 38865.448, 38852.68, 38824.918, 38896.957, 39001.093], [24.331, 18.537, 11.766, 5.222, 28.768, 26.747], [1328.9779522614076, 2107.9442531234727, 1540.8374893721982, 787.715530544542, 4030.7830882190497, 8729.93115873076], [990, 991, 992, 993, 994, 995]], [3, 3336, [29693, 29729, 29773, 29808, 29842, 29875, 29905, 29928, 29953, 29988, 30020], [34189.678, 34188.465, 34320.396, 34281.083, 34199.643, 34181.029, 34157.28, 34191.672, 34160.016, 34242.08, 34182.021], [41675.436, 41629.362, 41443.092, 41503.656, 41536.265, 41540.69, 41575.855, 41535.241, 41543.821, 41486.511, 41463.505], [15.107, 10.047, 15.316, 15.205, 13.945, 15.91, 29.317, 21.554, 14.224, 24.575, 34.075], [1882.0640319299973, 1781.5811734314732, 1030.0404406591133, 2313.396814099164, 1352.3286694965136, 3394.099700306789, 1939.929190648678, 3405.6436396713866, 2893.048952115041, 2548.1035878524654, 742.0810172732629], [984, 985, 986, 987, 988, 989, 990, 991, 992, 993, 994]], [2, 3343, [29685, 29716, 29757, 29796, 29827, 29860], [23607.492, 23631.131, 23636.07, 23653.087, 23640.301, 23813.163], [38913.656, 38877.979, 38907.029, 38902.811, 38941.373, 38910.84], [18.034, 10.171, 16.947, 24.576, 36.676, 22.246], [8767.887426092037, 70497.36288293076, 2120.293276287151, 1682.0690713070262, 2918.6109951463677, 489.5956502825482], [984, 985, 986, 987, 988, 989]], [2, 3344, [29759, 29798, 29829, 29864, 29898], [24472.713, 24501.063, 24499.748, 24565.413, 24467.224], [40923.69, 40772.885, 40837.919, 40858.363, 40854.625], [40.276, 21.104, 32.468, 22.989, 11.035], [2006.0988839347256, 20674.5221006283, 2294.421453912132, 719.6017338098883, 84020.96963814672], [986, 987, 988, 989, 990]], [1, 3353, [29940, 29971, 30003, 30039, 30070, 30101, 30137], [17842.488, 17824.28, 17829.775, 17787.384, 17795.379, 17665.084, 17613.315], [35465.073, 35383.878, 35337.59, 35314.889, 35334.802, 35221.565, 35208.691], [24.962, 12.374, 10.778, 20.617, 16.463, 22.75, 22.645], [844.4582557094183, 1305.145359028766, 977.6254184705083, 1256.3756809882166, 1978.5226929147188, 1298.964814565304, 1157.4684039097833], [992, 993, 994, 995, 996, 997, 998]], [2, 3359, [29975, 30009, 30044, 30076, 30108, 30145], [24349.321, 24458.887, 24644.807, 24598.01, 24655.021, 24627.189], [40519.744, 40690.815, 40854.449, 40807.244, 40754.861, 40820.419], [13.578, 24.512, 26.301, 27.558, 20.29, 23.727], [1752.6171635435708, 4893.261837007463, 671.4248041403615, 993.7498438091234, 932.2573432456451, 828.4297866716392], [993, 994, 995, 996, 997, 998]], [2, 3366, [30010, 30043, 30077, 30107, 30144, 30180], [24753.557, 24649.502, 24723.896, 24655.534, 24639.476, 24679.96], [39928.45, 39909.524, 39962.11, 39891.849, 39949.359, 39947.368], [14.323, 11.635, 19.296, 13.453, 10.731, 23.424], [1675.711187087322, 1940.0554946314178, 1436.5083481722438, 1030.1475107851647, 1241.5803775453298, 1193.243065500722], [994, 995, 996, 997, 998, 999]], [0, 3378, [30151, 30188, 30217, 30241, 30269], [33430.342, 33419.639, 33470.518, 33478.447, 33475.195], [22434.754, 22415.004, 22402.895, 22390.776, 22432.799], [21.963, 24.22, 20.514, 21.399, 31.606], [1878.8279338010575, 2289.602349762981, 941.8031999849811, 888.4919732651916, 860.5423485592537], [998, 999, 1000, 1001, 1002]], [1, 3382, [30204, 30231, 30258, 30284, 30310, 30332, 30357, 30382, 30408, 30435, 30452, 30482], [17652.972, 17642.786, 17790.899, 17624.712, 17719.576, 17725.503, 17689.485, 17673.037, 17571.512, 17634.07, 17543.263, 17479.383], [35297.62, 35273.599, 35270.809, 35300.35, 35255.185, 35209.361, 35246.023, 35213.386, 35261.947, 35193.427, 35325.281, 35305.848], [38.241, 31.734, 27.775, 30.743, 16.874, 15.9, 10.149, 34.538, 31.17, 27.198, 22.989, 15.153], [1465.7791191290592, 1483.0496940564926, 601.6219294582986, 5932.957494266956, 1487.8854773027108, 1157.5712962689138, 750.7963593155847, 1155.7942684846612, 3311.5067751645274, 563.5637143753574, 6401.561173538969, 1279.2844596075292], [1000, 1001, 1002, 1003, 1004, 1005, 1006, 1007, 1008, 1009, 1010, 1011]], [3, 3403, [30445, 30465, 30493, 30519, 30538], [35112.831, 35117.088, 35136.704, 35144.599, 35043.859], [40878.882, 40876.233, 40839.779, 40782.961, 40833.115], [27.629, 20.357, 34.774, 35.67, 12.406], [708.0583330356749, 1011.9249712462703, 2063.154211058654, 1638.8498565604211, 338.4612373041957], [1009, 1010, 1011, 1012, 1013]], [4, 3404, [30517, 30536, 30553, 30569, 30590, 30614], [32637.994, 32660.657, 32695.414, 32729.337, 32559.821, 32525.397], [53697.007, 53635.172, 53503.43, 53532.869, 53456.668, 53452.574], [22.202, 12.257, 14.232, 14.894, 36.339, 32.938], [1067.2105095897539, 997.2936445055686, 852.5070362265502, 1294.9013370316836, 1345.8241370043654, 4829.255412625179], [1012, 1013, 1014, 1015, 1016, 1017]], [0, 3405, [30464, 30492, 30518, 30537, 30554, 30570, 30592, 30616, 30643, 30670, 30693], [33488.692, 33565.233, 33500.843, 33482.51, 33627.396, 33740.37, 33640.093, 33648.495, 33672.042, 33659.975, 33616.42], [22297.329, 22186.648, 22228.343, 22215.275, 22040.415, 22142.377, 22100.932, 22233.68, 22156.453, 22103.075, 22171.209], [21.672, 23.814, 27.896, 30.672, 24.963, 26.831, 24.506, 21.372, 21.135, 20.437, 24.369], [1001.4641157308586, 789.8138457878341, 1911.2466531881096, 4018.940080171308, 953.9999695157322, 1570.7517410191517, 1285.7857321093127, 1656.7791092009625, 971.5449862485942, 761.4680268518309, 597.1081607097891], [1010, 1011, 1012, 1013, 1014, 1015, 1016, 1017, 1018, 1019, 1020]], [3, 3421, [30617, 30646, 30672, 30695, 30714, 30732, 30753], [34536.296, 34539.194, 34502.973, 34461.672, 34522.894, 34390.18, 34510.765], [41628.036, 41579.596, 41575.995, 41510.849, 41546.766, 41569.124, 41644.989], [39.555, 14.916, 14.498, 18.396, 22.824, 27.32, 32.523], [2071.183562481809, 1981.9277055037514, 2440.0602817931217, 2014.1370434436476, 2517.7177503800162, 1727.1029605993265, 3596.4751266796025], [1017, 1018, 1019, 1020, 1021, 1022, 1023]], [1, 3435, [30725, 30747, 30772, 30797, 30827, 30849, 30869], [17633.981, 17575.385, 17552.765, 17597.443, 17659.243, 17709.421, 17766.762], [35359.435, 35221.477, 35300.401, 35254.212, 35283.098, 35199.76, 35292.606], [32.227, 15.235, 28.227, 20.342, 15.087, 20.413, 23.725], [2364.0740049777705, 1137.0667700091592, 621.188999660931, 954.7346403041283, 1152.620636201608, 1389.2838696365984, 579.5572129985892], [1022, 1023, 1024, 1025, 1026, 1027, 1028]], [3, 3439, [30807, 30837, 30856, 30875, 30900, 30923, 30945, 30972], [34385.318, 34404.416, 34383.12, 34348.495, 34356.092, 34285.522, 34253.528, 34262.431], [41518.423, 41655.074, 41663.762, 41796.775, 41722.535, 41633.243, 41843.082, 41819.489], [13.658, 29.967, 27.576, 33.861, 29.786, 22.659, 25.236, 22.452], [1381.55537364774, 3917.236614617528, 7338.489093954431, 3153.6139671563974, 7412.903803265291, 2475.4081165476478, 5476.3966282885485, 8819.810516251293], [1025, 1026, 1027, 1028, 1029, 1030, 1031, 1032]], [3, 3440, [30781, 30808, 30836, 30858, 30876, 30901, 30925, 30943, 30974, 31001, 31029, 31058, 31086, 31115], [34376.212, 34418.398, 34379.128, 34461.242, 34356.592, 34351.795, 34345.564, 34276.705, 34261.732, 34271.438, 34416.105, 34510.793, 34643.598, 34634.646], [42024.469, 42059.852, 41986.518, 41807.784, 41889.914, 41829.914, 41941.704, 41863.107, 41857.08, 41924.448, 42013.263, 42052.975, 42053.57, 42076.781], [15.891, 22.098, 22.401, 18.409, 28.286, 27.114, 26.911, 17.209, 25.139, 19.788, 19.712, 14.98, 10.611, 34.035], [1051.5417940696968, 840.4196842003311, 1908.9798730647055, 39141.57507406137, 2542.979007533445, 8859.472080310994, 4200.4508691743395, 18444.320036426318, 8911.501971120528, 2444.927865306868, 4967.017520854762, 2938.811850733416, 2010.580457346286, 1996.9033207294588], [1024, 1025, 1026, 1027, 1028, 1029, 1030, 1031, 1032, 1033, 1034, 1035, 1036, 1037]], [0, 3480, [31000, 31027, 31056, 31084, 31113, 31141, 31180, 31219, 31255, 31294, 31334, 31375, 31411, 31453, 31488, 31526, 31558, 31595, 31645, 31691, 31733, 31770, 31810, 31849, 31884], [33719.722, 33651.571, 33707.164, 33699.055, 33726.827, 33727.894, 33663.521, 33659.785, 33599.706, 33569.342, 33586.082, 33542.544, 33547.046, 33495.545, 33465.661, 33430.539, 33405.872, 33470.237, 33593.219, 33562.584, 33549.005, 33534.151, 33505.508, 33491.867, 33472.781], [21870.688, 22044.603, 22006.795, 21944.648, 21923.78, 21971.501, 21975.737, 22062.601, 22099.923, 22161.246, 22172.801, 22238.35, 22213.909, 22297.796, 22359.187, 22351.551, 22350.26, 22331.773, 22163.93, 22236.762, 22316.314, 22332.215, 22374.7, 22386.896, 22396.798], [18.937, 16.593, 19.355, 16.904, 10.846, 6.759, 9.236, 13.099, 11.517, 10.38, 9.662, 7.496, 9.929, 14.947, 11.185, 14.599, 7.103, 13.419, 15.341, 14.388, 33.034, 19.095, 14.669, 21.404, 18.297], [1644.0183420629305, 3433.626381786323, 5326.713539512531, 4331.525118764499, 2726.4708047308454, 3600.1956056413183, 3279.8274821655805, 1950.378732713643, 2545.8833800408524, 1876.3701978977585, 2841.1520340045254, 2810.714666102275, 3843.7039355523016, 3519.9235386711616, 3439.288511788947, 2435.68457467746, 2923.1720415373616, 3401.012974465027, 1914.4501266544048, 1638.3620743268725, 866.1145693454488, 1821.3496164954875, 635.3768003967778, 1268.9947983423606, 902.8810712935694], [1033, 1034, 1035, 1036, 1037, 1038, 1039, 1040, 1041, 1042, 1043, 1044, 1045, 1046, 1047, 1048, 1049, 1050, 1051, 1052, 1053, 1054, 1055, 1056, 1057]], [2, 3482, [31051, 31073, 31107, 31134, 31168, 31208, 31247, 31287], [24698.225, 24766.751, 24757.436, 24780.909, 24680.835, 24600.352, 24653.312, 24627.065], [40263.632, 40353.63, 40307.428, 40469.652, 40456.173, 40571.006, 40686.275, 40668.67], [31.617, 17.368, 22.061, 25.407, 11.297, 15.505, 16.724, 19.59], [6051.786041737983, 1613.871527065858, 1783.431395496069, 1309.8097991906325, 1544.748138200789, 1141.1647485132119, 1049.610251176807, 922.1096175406902], [1035, 1036, 1037, 1038, 1039, 1040, 1041, 1042]], [2, 3490, [31165, 31204, 31242, 31284, 31322, 31360, 31402, 31436, 31473, 31513], [24043.881, 24014.351, 24004.747, 23912.273, 23957.012, 24030.74, 24066.147, 24018.032, 24190.819, 24135.928], [39812.402, 39795.261, 39773.873, 39715.849, 39755.417, 39908.703, 39758.64, 39809.261, 39822.561, 39769.247], [21.176, 14.481, 13.999, 15.23, 18.367, 25.064, 16.819, 19.732, 17.754, 30.858], [5347.038528270207, 5036.791855851977, 5730.357691875097, 1743.4204844060696, 2477.390994319005, 4258.838783827126, 14784.32061851726, 5538.738889253719, 16560.285093831604, 5836.040578434936], [1039, 1040, 1041, 1042, 1043, 1044, 1045, 1046, 1047, 1048]], [2, 3491, [31166, 31206, 31244, 31283, 31321, 31359, 31401, 31435, 31472, 31512, 31548, 31581, 31631, 31674, 31716], [24148.227, 24129.272, 24069.865, 23858.504, 23930.127, 23874.748, 23820.726, 23793.764, 23920.026, 24029.796, 23977.226, 24019.387, 24018.262, 24013.158, 23997.552], [38870.415, 38983.89, 38949.39, 38964.599, 38882.542, 38997.218, 39010.254, 38951.971, 39114.805, 39097.058, 38885.99, 38854.301, 38801.956, 38772.793, 38751.009], [13.582, 14.166, 12.26, 23.71, 21.459, 14.264, 13.017, 11.055, 18.722, 18.886, 17.657, 12.034, 10.673, 8.972, 25.797], [1812.1037005660933, 3751.395013814993, 2262.2395852838376, 2023.8155246107422, 10167.379273863751, 1507.558339618963, 1659.803220229441, 1990.1446600887398, 7601.233906910842, 6244.449435160345, 1743.0710988087392, 3522.224968506271, 2459.274712391096, 1975.1911356942426, 4751.832095950566], [1039, 1040, 1041, 1042, 1043, 1044, 1045, 1046, 1047, 1048, 1049, 1050, 1051, 1052, 1053]], [4, 3494, [31253, 31293, 31333, 31374, 31409, 31452, 31487, 31525, 31557, 31594, 31644, 31690, 31732, 31768], [32707.845, 32643.131, 32690.202, 32774.666, 32709.009, 32788.85, 32760.19, 32728.718, 32761.711, 32741.623, 32692.356, 32729.181, 32713.538, 32718.686], [53153.993, 53104.495, 53094.193, 53282.491, 53211.709, 53306.501, 53337.188, 53359.68, 53309.138, 53280.985, 53262.91, 53283.651, 53293.157, 53290.649], [25.979, 32.083, 25.341, 17.567, 24.676, 10.468, 9.726, 6.638, 13.096, 11.436, 10.411, 10.996, 19.764, 15.964], [5361.135885603515, 2797.559743358586, 4818.585874064427, 3809.032632777645, 2573.8279026187884, 3090.005830582053, 4817.11108980053, 4169.925235995378, 3272.7572858308513, 1901.6978062660373, 2512.333159511668, 1741.4279745819538, 1305.2087709679877, 682.0115603792129], [1041, 1042, 1043, 1044, 1045, 1046, 1047, 1048, 1049, 1050, 1051, 1052, 1053, 1054]], [3, 3498, [31144, 31184, 31223, 31261, 31299, 31339, 31379, 31415], [35012.852, 34888.683, 34987.566, 35058.962, 35058.106, 35009.099, 34981.704, 35105.918], [41254.54, 41360.278, 41254.698, 41284.924, 41253.559, 41226.534, 41260.367, 41238.454], [14.27, 28.835, 12.915, 9.605, 9.745, 17.425, 16.754, 26.738], [1043.4730541801337, 10693.574544875286, 1770.275570668865, 815.3106799930978, 1697.2032771645547, 1418.1259394477809, 1368.043817431267, 1602.5284326687645], [1038, 1039, 1040, 1041, 1042, 1043, 1044, 1045]], [0, 3502, [31082, 31110, 31139, 31176, 31215], [32263.537, 32413.219, 32375.519, 32437.163, 32289.098], [23145.117, 23254.281, 23153.617, 23181.657, 23102.073], [13.361, 24.64, 34.07, 18.687, 19.852], [422.13017924238085, 893.3264689573548, 869.954659471298, 1867.53373553364, 3041.723418038633], [1036, 1037, 1038, 1039, 1040]], [2, 3519, [31325, 31365, 31405, 31443, 31478, 31516, 31551, 31583, 31633], [24706.183, 24625.531, 24707.335, 24715.914, 24678.899, 24552.942, 24668.596, 24529.151, 24484.367], [41311.946, 41337.457, 41238.078, 41228.52, 41232.816, 41279.091, 41327.933, 41203.098, 41136.024], [23.825, 16.333, 15.219, 19.937, 14.644, 20.624, 31.285, 17.949, 17.585], [7517.34073779411, 2921.361151264703, 3212.2041699155925, 1250.1269955773319, 1847.452387053285, 2334.638133073726, 4029.665971379048, 1327.4955911969892, 743.3811846109726], [1043, 1044, 1045, 1046, 1047, 1048, 1049, 1050, 1051]], [0, 3525, [31370, 31408, 31450, 31485, 31523, 31555, 31592, 31641], [32581.227, 32615.775, 32609.184, 32586.446, 32635.018, 32692.345, 32694.087, 32724.95], [21981.035, 21975.278, 21965.779, 21965.252, 21892.935, 21868.516, 21835.703, 21781.496], [19.959, 17.352, 19.204, 16.91, 15.367, 13.477, 13.59, 15.228], [1650.528865793257, 1750.179557533938, 988.775647005668, 1708.8623663829283, 1635.7490927894232, 1117.1304023250673, 2154.6082490415884, 1793.8363422615048], [1044, 1045, 1046, 1047, 1048, 1049, 1050, 1051]], [0, 3526, [31373, 31410, 31451, 31486, 31524, 31556, 31593, 31642], [32798.81, 32781.016, 32844.297, 32749.358, 32598.443, 32653.366, 32664.789, 32652.599], [23109.813, 23148.527, 23120.577, 23205.74, 23250.51, 23197.812, 23249.248, 23240.108], [31.049, 16.477, 16.652, 19.693, 10.449, 27.996, 15.074, 20.179], [597.7098873027242, 1845.817687929132, 2419.4950686221196, 1250.3807797562665, 1106.7608583641318, 955.9948696907932, 1497.5302644420435, 684.2081820543535], [1044, 1045, 1046, 1047, 1048, 1049, 1050, 1051]], [3, 3527, [31412, 31454, 31489, 31528, 31559], [33879.602, 33961.693, 33863.946, 33917.468, 33870.532], [41780.489, 41728.012, 41786.656, 41858.733, 41747.31], [35.726, 44.056, 28.269, 26.11, 18.493], [878.0327367726454, 2065.693331264635, 1933.2233274358225, 3685.917382347977, 546.3712868376068], [1045, 1046, 1047, 1048, 1049]], [3, 3534, [31562, 31598, 31648, 31693, 31735], [35286.188, 35236.551, 35299.21, 35261.925, 35286.13], [40916.575, 40852.562, 40908.108, 40896.145, 40933.803], [30.277, 22.405, 18.291, 30.821, 31.553], [836.4412489733274, 1577.5770585065118, 1079.3161476571036, 813.956899639504, 2237.3124604498003], [1049, 1050, 1051, 1052, 1053]], [2, 3541, [31549, 31586, 31635, 31678, 31722, 31760, 31803, 31840, 31877, 31906, 31939, 31966, 31996], [24667.78, 24774.147, 24700.267, 24627.911, 24729.035, 24736.681, 24623.494, 24521.539, 24523.504, 24540.43, 24615.626, 24644.833, 24640.046], [41330.013, 41317.148, 41435.966, 41352.385, 41341.57, 41371.255, 41379.543, 41500.462, 41473.662, 41501.101, 41511.379, 41400.458, 41509.23], [21.015, 28.351, 14.402, 26.487, 25.438, 25.839, 22.761, 17.553, 17.168, 14.457, 20.104, 20.455, 20.398], [11578.431146591098, 5998.953667076246, 84250.23701422452, 5238.930807151782, 15696.329353054332, 8368.72706735519, 8479.86104012829, 1389.5447743183936, 1690.101309840438, 2050.240405687709, 1575.3012155775602, 6020.289050264358, 1638.0065156084122], [1049, 1050, 1051, 1052, 1053, 1054, 1055, 1056, 1057, 1058, 1059, 1060, 1061]], [2, 3542, [31441, 31477, 31517, 31550, 31584, 31634, 31677, 31720], [24629.497, 24598.986, 24688.295, 24688.075, 24727.185, 24782.436, 24716.421, 24691.034], [40684.444, 40658.075, 40616.675, 40646.711, 40753.991, 40635.78, 40694.719, 40653.043], [38.165, 11.727, 15.485, 27.743, 25.038, 17.05, 16.185, 20.938], [957.6060671451521, 1085.0992876484859, 776.9689152013145, 1602.2122825774989, 1554.594194028726, 963.7489619199961, 1946.5168353377237, 1018.3372896905231], [1046, 1047, 1048, 1049, 1050, 1051, 1052, 1053]], [0, 3552, [31590, 31639, 31689, 31730, 31766, 31809, 31845, 31881, 31909, 31946, 31968, 31999, 32031, 32063, 32094, 32135, 32164, 32194], [32251.792, 32257.497, 32213.353, 32275.265, 32263.858, 32260.557, 32269.026, 32288.857, 32249.78, 32263.43, 32252.255, 32210.392, 32193.053, 32178.129, 32145.789, 32127.338, 32140.029, 32122.595], [22438.096, 22463.075, 22534.065, 22534.107, 22588.985, 22564.707, 22526.123, 22548.592, 22489.896, 22484.58, 22451.659, 22505.095, 22430.734, 22555.699, 22573.147, 22555.988, 22543.382, 22636.686], [13.242, 11.839, 18.465, 12.737, 23.425, 16.927, 17.696, 14.798, 12.611, 13.483, 16.392, 11.333, 18.345, 17.356, 16.537, 18.451, 22.827, 31.991], [1215.0700694125592, 1344.6337321064716, 1742.1165753327534, 1089.652862787532, 1677.74013481243, 2323.347427919056, 1714.9619755485282, 832.0300799858583, 1168.2320869746093, 1982.3168731766825, 1194.714250340815, 2153.508704159234, 1348.1963140637135, 1165.9985228148396, 1972.8019491319642, 1110.2511250688617, 2020.1809660932952, 1054.1742032915554], [1050, 1051, 1052, 1053, 1054, 1055, 1056, 1057, 1058, 1059, 1060, 1061, 1062, 1063, 1064, 1065, 1066, 1067]], [2, 3557, [31676, 31718, 31759, 31802, 31839, 31876, 31905, 31938, 31965, 31995, 32028, 32059, 32091, 32129, 32159], [24668.616, 24706.297, 24702.666, 24595.369, 24527.232, 24502.941, 24461.237, 24511.866, 24490.854, 24473.817, 24559.316, 24541.831, 24540.379, 24531.773, 24540.116], [41322.656, 41231.083, 41312.798, 41204.074, 41018.704, 41024.816, 40931.447, 40911.777, 40897.041, 40825.237, 40725.197, 40711.021, 40701.884, 40658.402, 40677.248], [29.787, 14.341, 38.917, 26.965, 10.238, 16.63, 11.307, 11.859, 22.008, 25.689, 12.803, 10.607, 12.612, 13.993, 33.342], [4580.6526400802195, 125505.63847588935, 3194.280928228714, 7335.878888097008, 1612.096906785782, 2403.6682066881854, 1646.0044427100868, 1487.2731684286898, 1326.7518986449004, 4053.6806337402227, 1224.447883347119, 924.4133934703842, 1344.439771703716, 1278.4672668950404, 641.472449714838], [1052, 1053, 1054, 1055, 1056, 1057, 1058, 1059, 1060, 1061, 1062, 1063, 1064, 1065, 1066]], [2, 3571, [31630, 31675, 31717, 31756, 31799], [23981.683, 23988.741, 23980.905, 24079.998, 23893.912], [39608.633, 39591.238, 39544.138, 39514.596, 39379.081], [27.565, 34.987, 39.39, 28.468, 21.715], [3509.287827772936, 1587.6371628460029, 7430.154333172939, 3776.1235490255276, 586.4263913069956], [1051, 1052, 1053, 1054, 1055]], [2, 3581, [31936, 31963, 31993, 32026, 32056, 32088, 32125, 32155, 32190, 32225, 32256, 32285], [23462.943, 23575.86, 23486.932, 23467.942, 23429.88, 23512.023, 23495.253, 23490.906, 23453.754, 23484.532, 23431.753, 23433.037], [39082.796, 39117.197, 39073.416, 39096.732, 39015.288, 38965.225, 38914.013, 38993.052, 38976.238, 39008.724, 39000.219, 38969.086], [15.237, 15.177, 17.326, 22.211, 25.654, 24.357, 22.155, 24.797, 27.901, 14.244, 24.694, 22.165], [1552.406521545692, 4700.816013418193, 2593.890150360473, 2514.310535811211, 775.6130146768796, 6368.858606200421, 1900.891524958901, 1533.998494839361, 1427.6029590020873, 1211.3051184828166, 1121.196898455924, 1529.1631339243613], [1059, 1060, 1061, 1062, 1063, 1064, 1065, 1066, 1067, 1068, 1069, 1070]], [1, 3591, [32019, 32052, 32084, 32117, 32148, 32183, 32218, 32250, 32278, 32308, 32335, 32369, 32407, 32437, 32471], [16351.066, 16391.495, 16321.374, 16358.431, 16347.701, 16373.906, 16395.695, 16242.974, 16225.328, 16213.823, 16184.927, 16261.636, 16328.13, 16360.734, 16429.874], [35867.19, 35701.836, 35622.514, 35471.33, 35396.967, 35407.195, 35451.904, 35499.013, 35377.213, 35396.937, 35414.978, 35475.491, 35398.39, 35345.232, 35388.354], [30.884, 7.455, 11.84, 11.248, 14.51, 12.238, 15.326, 18.867, 16.976, 18.219, 17.512, 11.705, 11.705, 23.127, 37.576], [2596.0813431018273, 534.6770094850923, 2149.3497274848937, 1582.4135398974822, 1781.925807468499, 2056.2026037579935, 794.670445775089, 1404.0759858221068, 1715.7775589358237, 2780.4342134505655, 1042.7524196634688, 1468.9163368245702, 1632.9515543391321, 922.7156359200847, 1142.1874408562483], [1062, 1063, 1064, 1065, 1066, 1067, 1068, 1069, 1070, 1071, 1072, 1073, 1074, 1075, 1076]], [3, 3608, [32197, 32235, 32262, 32293, 32323, 32350, 32388, 32421, 32458, 32488, 32520, 32548, 32585, 32617, 32641, 32668, 32695], [34553.63, 34640.048, 34714.495, 34679.371, 34681.992, 34685.226, 34789.174, 34724.787, 34753.768, 34795.632, 34804.018, 34781.301, 34788.611, 34833.6, 34913.434, 34887.131, 34871.519], [42161.684, 42196.661, 42233.993, 42253.609, 42285.133, 42238.39, 42199.746, 42192.983, 42236.343, 42180.362, 42186.902, 42173.865, 42241.044, 42164.146, 42125.61, 42097.715, 42159.729], [31.267, 21.713, 12.204, 15.547, 23.02, 20.956, 12.979, 15.013, 14.159, 13.462, 14.959, 19.109, 23.379, 17.493, 24.13, 23.658, 16.303], [7306.20699265374, 7436.154441285663, 3822.889678338053, 1760.687176258975, 1004.5717300330801, 4963.102565592605, 2318.0583128763637, 1787.7308799570317, 1274.200992602532, 1530.841509321817, 2019.8966446202821, 1766.4661849913057, 990.33450102999, 1430.8885876956201, 1239.210623781763, 2618.5790620157204, 1003.2108379637546], [1067, 1068, 1069, 1070, 1071, 1072, 1073, 1074, 1075, 1076, 1077, 1078, 1079, 1080, 1081, 1082, 1083]], [1, 3609, [32219, 32251, 32279, 32309, 32337, 32370], [16801.759, 16878.011, 16885.771, 16890.284, 17016.358, 17034.017], [35546.706, 35436.752, 35287.948, 35331.196, 35355.764, 35363.257], [28.086, 19.067, 15.317, 20.032, 14.766, 18.332], [2448.4502689722494, 1827.4624463755113, 1190.8780612447479, 1737.3040860781057, 1538.119700296872, 1113.363473732069], [1068, 1069, 1070, 1071, 1072, 1073]], [1, 3621, [32280, 32310, 32338, 32371, 32408], [17322.538, 17367.392, 17555.365, 17522.158, 17421.402], [36015.832, 35798.217, 35805.186, 35837.303, 35996.372], [38.293, 36.64, 18.91, 13.318, 23.111], [1034.6230112520911, 1442.19849440188, 588.9997287752167, 938.2145169921016, 1847.2839006280453], [1070, 1071, 1072, 1073, 1074]], [0, 3623, [32321, 32347, 32384, 32418, 32453, 32482, 32516, 32545, 32582, 32612, 32639, 32666, 32693, 32715, 32740, 32759, 32780, 32790, 32813], [32478.905, 32442.474, 32453.336, 32527.022, 32541.801, 32582.763, 32603.532, 32697.135, 32624.966, 32588.449, 32633.601, 32552.468, 32594.054, 32594.882, 32579.616, 32565.03, 32622.678, 32718.237, 32589.239], [23165.505, 23229.236, 23248.534, 23273.283, 23258.765, 23274.721, 23240.388, 23258.834, 23217.868, 23224.704, 23233.828, 23217.73, 23218.896, 23176.104, 23253.159, 23247.64, 23249.129, 23187.612, 23248.622], [29.04, 20.103, 14.962, 13.249, 12.476, 9.692, 11.526, 17.804, 15.377, 11.112, 21.02, 20.572, 11.671, 23.252, 25.462, 15.592, 15.558, 23.765, 11.695], [1007.848163243599, 1995.0586570062983, 2258.910424501563, 1592.5035723863, 1415.8965028208154, 2208.318901737332, 1683.481761708508, 1397.7363767675515, 745.6829181622617, 2599.676143546382, 2095.411512473848, 1605.908388863924, 1856.1770352638482, 3866.9109223702253, 1452.2146653355514, 1056.437550352935, 1416.9903788667648, 1220.4223366812146, 494.71361155077545], [1071, 1072, 1073, 1074, 1075, 1076, 1077, 1078, 1079, 1080, 1081, 1082, 1083, 1084, 1085, 1086, 1087, 1088, 1089]], [0, 3632, [32349, 32387, 32420, 32456, 32485], [33467.898, 33431.834, 33512.937, 33692.932, 33642.403], [22339.64, 22380.075, 22206.381, 22066.141, 22028.752], [24.264, 9.752, 39.019, 19.567, 32.034], [920.2651940815069, 684.8850500594178, 1440.2751939453256, 688.8320104394938, 615.1591230291509], [1072, 1073, 1074, 1075, 1076]], [3, 3643, [32522, 32550, 32587, 32618, 32642, 32669, 32696, 32720], [35361.786, 35355.099, 35459.428, 35375.887, 35365.357, 35311.028, 35318.311, 35344.791], [41711.341, 41700.708, 41733.188, 41753.937, 41747.403, 41768.833, 41786.487, 41833.72], [9.456, 17.066, 18.683, 18.958, 18.17, 24.181, 19.012, 15.415], [1909.8630733376276, 2045.6198641884348, 2720.5603517412246, 1842.046288019185, 1584.8474519027545, 3009.062426006211, 4615.3469089388755, 1633.3547612030532], [1077, 1078, 1079, 1080, 1081, 1082, 1083, 1084]], [1, 3657, [32705, 32729, 32748, 32769, 32785, 32803, 32830, 32858, 32881, 32908, 32929, 32947, 32967, 32989, 33010, 33044, 33074, 33109, 33141, 33170, 33209, 33244, 33287, 33320], [16408.309, 16407.504, 16417.286, 16441.34, 16389.322, 16344.979, 16355.89, 16341.062, 16331.117, 16333.075, 16324.553, 16333.243, 16312.684, 16335.373, 16373.762, 16341.728, 16342.83, 16454.126, 16387.109, 16387.499, 16338.23, 16415.55, 16385.437, 16405.552], [36415.613, 36509.562, 36460.89, 36472.355, 36508.39, 36469.89, 36515.639, 36459.288, 36441.119, 36439.281, 36446.835, 36411.351, 36350.847, 36379.864, 36347.751, 36342.078, 36296.644, 36293.436, 36342.089, 36352.831, 36360.668, 36341.145, 36299.678, 36393.179], [33.424, 27.633, 16.276, 22.368, 22.679, 9.894, 14.811, 7.865, 8.662, 13.148, 11.063, 10.35, 15.006, 10.411, 8.036, 12.598, 9.529, 23.484, 11.775, 5.37, 11.367, 8.19, 17.244, 19.932], [1515.896471131272, 1563.199132505059, 1501.510005534589, 4108.652534038841, 2099.53877678562, 1550.8522812122167, 1240.122357705046, 1476.1639420743336, 1443.106105515262, 1725.7456817391994, 1632.3956419513647, 1647.2191657299143, 1457.6556568674591, 1489.76316303506, 1926.5744012319055, 1740.704451195151, 1415.0701674646373, 2139.6996239383625, 2198.4801250209957, 809.2178082246534, 1027.9184148719132, 1618.1633723800753, 1989.0732015780084, 1145.3983857831859], [1084, 1085, 1086, 1087, 1088, 1089, 1090, 1091, 1092, 1093, 1094, 1095, 1096, 1097, 1098, 1099, 1100, 1101, 1102, 1103, 1104, 1105, 1106, 1107]], [0, 3677, [32812, 32843, 32867, 32896, 32918], [32268.439, 32239.412, 32207.156, 32144.038, 32234.477], [22448.069, 22462.286, 22502.702, 22595.167, 22482.287], [20.73, 18.439, 28.989, 18.746, 23.829], [1394.7166776697868, 1110.9760852194156, 825.7055674821875, 1285.1434214088647, 761.7628172756915], [1089, 1090, 1091, 1092, 1093]], [2, 3681, [32834, 32861, 32888, 32912, 32932, 32950, 32972], [23914.483, 23920.819, 23968.029, 23941.88, 23924.562, 23907.259, 23843.602], [40480.141, 40418.396, 40393.36, 40403.346, 40373.334, 40455.398, 40646.998], [18.837, 21.549, 18.189, 16.565, 18.583, 27.116, 30.079], [2668.9216623841703, 1147.011976285879, 3311.801569934718, 3565.0237147624907, 1061.3654939543121, 542.607020330573, 659.0049820461471], [1090, 1091, 1092, 1093, 1094, 1095, 1096]], [2, 3682, [32836, 32862, 32891, 32914, 32933, 32952, 32974, 32994, 33016, 33050, 33082], [24558.783, 24604.749, 24549.498, 24528.027, 24536.241, 24514.505, 24536.857, 24586.582, 24558.743, 24555.779, 24500.959], [39469.222, 39607.591, 39558.674, 39550.361, 39524.253, 39394.868, 39472.822, 39476.886, 39457.676, 39402.236, 39399.397], [22.23, 30.986, 25.809, 33.356, 24.374, 18.966, 10.168, 13.118, 9.839, 16.054, 14.07], [2923.8411720595077, 3050.1457472838993, 4654.782953388779, 6123.837488604613, 2143.3315855352375, 1208.876903814452, 2413.724015561851, 2301.8706102408223, 2422.3679362878243, 1250.6566126957484, 1302.6391377884156], [1090, 1091, 1092, 1093, 1094, 1095, 1096, 1097, 1098, 1099, 1100]], [0, 3683, [32935, 32956, 32977, 32998, 33024, 33055, 33088, 33123, 33156, 33187, 33224], [32554.776, 32588.677, 32514.013, 32515.051, 32568.196, 32559.291, 32533.165, 32574.205, 32600.212, 32555.782, 32503.11], [23265.116, 23258.319, 23235.009, 23282.653, 23265.157, 23279.413, 23247.992, 23280.505, 23271.773, 23200.46, 23227.051], [12.987, 13.372, 14.191, 21.821, 12.643, 11.805, 16.302, 16.612, 18.842, 22.083, 25.297], [1242.994138839599, 1263.8034033306587, 1291.3867213677622, 4284.946185388312, 2110.9059801641392, 2001.8007896717359, 1700.5099902078825, 551.9366179241282, 1114.5212459918207, 1171.5572706144985, 1166.4136546887662], [1094, 1095, 1096, 1097, 1098, 1099, 1100, 1101, 1102, 1103, 1104]], [0, 3698, [32997, 33022, 33053, 33087, 33121, 33155, 33184, 33222, 33261, 33300, 33335, 33367, 33413, 33456, 33501, 33546, 33587, 33628], [32235.971, 32161.132, 32230.927, 32281.095, 32274.532, 32312.579, 32252.241, 32262.696, 32235.087, 32275.548, 32207.455, 32189.86, 32208.231, 32310.723, 32324.843, 32291.602, 32374.758, 32386.377], [22433.625, 22430.332, 22413.873, 22384.306, 22399.132, 22309.051, 22365.114, 22367.076, 22415.083, 22418.976, 22501.071, 22478.911, 22529.967, 22498.125, 22426.97, 22468.545, 22417.498, 22465.528], [13.627, 26.45, 12.917, 14.447, 11.452, 15.666, 14.19, 12.782, 15.267, 17.274, 20.316, 12.624, 15.146, 24.412, 29.522, 23.851, 24.804, 20.893], [1115.55427853514, 918.1100180875368, 1864.2676250970117, 1961.6526877351998, 1861.1911537713386, 1667.4778287156296, 1206.9906871317878, 1821.4749735106432, 1440.92304800258, 1092.9126455492749, 1411.1488819931913, 1526.488380033962, 2059.854368073024, 3954.3737367341237, 918.0701653784702, 1323.8182242349303, 4191.853794049105, 3819.0249646638936], [1097, 1098, 1099, 1100, 1101, 1102, 1103, 1104, 1105, 1106, 1107, 1108, 1109, 1110, 1111, 1112, 1113, 1114]], [2, 3706, [33049, 33080, 33116, 33149, 33176, 33214], [23964.254, 23967.308, 23925.11, 23905.208, 23913.682, 23994.863], [40164.132, 40201.327, 40123.388, 40153.726, 40155.384, 40208.33], [30.092, 19.332, 19.326, 16.926, 16.057, 26.532], [1044.5802056765872, 5573.978615984394, 2390.696874662848, 2102.4636393567125, 1435.503709099543, 7476.31562445439], [1099, 1100, 1101, 1102, 1103, 1104]], [0, 3710, [33091, 33124, 33160, 33189, 33228, 33263], [33323.802, 33277.165, 33139.861, 33178.906, 33203.931, 33233.253], [22816.206, 22695.538, 22717.609, 22767.295, 22680.878, 22626.443], [34.318, 25.19, 31.893, 17.178, 24.273, 22.324], [873.8264163157505, 1465.181949535915, 1286.8346489024068, 1757.5268279016675, 954.4574049269288, 512.4595386446751], [1100, 1101, 1102, 1103, 1104, 1105]], [1, 3715, [33108, 33140, 33169, 33208, 33243, 33286], [15870.742, 15926.997, 15909.772, 15985.952, 15914.882, 15875.617], [35521.167, 35465.74, 35495.45, 35536.14, 35583.941, 35698.772], [18.535, 10.648, 15.036, 31.468, 22.48, 20.613], [1874.295863561398, 2509.678924718838, 2025.3533656305594, 2175.745271762295, 5425.654486506265, 1866.2920193246403], [1101, 1102, 1103, 1104, 1105, 1106]], [2, 3719, [33118, 33151, 33179, 33216, 33257, 33294, 33330, 33363, 33407, 33450, 33495, 33539, 33582, 33625, 33671, 33707, 33754, 33793, 33832, 33861, 33893, 33926, 33962, 33996, 34030, 34058, 34090, 34127, 34158], [24663.579, 24523.538, 24505.244, 24551.38, 24445.043, 24393.845, 24394.35, 24472.251, 24536.403, 24515.574, 24583.547, 24611.56, 24620.906, 24585.082, 24637.885, 24597.382, 24589.007, 24592.419, 24607.699, 24654.824, 24615.805, 24539.477, 24634.772, 24640.581, 24627.386, 24582.218, 24589.401, 24684.258, 24578.596], [40362.193, 40310.781, 40275.059, 40170.518, 40038.381, 39983.822, 39957.271, 39982.288, 40001.754, 40038.693, 40085.162, 40117.215, 40108.593, 40107.604, 40181.188, 40171.454, 40153.911, 40244.312, 40360.03, 40365.151, 40254.438, 40211.602, 40167.294, 40183.226, 40169.53, 40249.905, 40235.942, 40161.345, 40145.081], [21.673, 18.888, 20.426, 19.352, 27.07, 20.493, 12.645, 9.498, 9.779, 11.128, 13.069, 13.604, 12.206, 22.353, 11.595, 8.829, 13.283, 18.068, 18.905, 28.339, 19.934, 19.933, 25.039, 17.406, 18.161, 18.217, 12.021, 14.479, 19.313], [1175.772887404153, 1219.853215675033, 1694.1373371267468, 1613.6148736376174, 5007.917526345909, 4636.975357259598, 2508.3748625858366, 4501.411488929848, 2011.0443163611121, 2706.996994080623, 2420.4397669211994, 3017.517753898882, 2493.1701083651933, 1854.6453333750417, 2000.8560608829391, 2523.4545722791213, 2313.789041658608, 2284.377883147023, 712.3002458545112, 1493.790117270403, 2237.9284301247167, 1145.1725226469916, 3296.493819534965, 4278.656736112146, 2924.7222325223274, 4983.5190151334855, 3707.9035034705284, 2790.298247546358, 1565.5481825267323], [1101, 1102, 1103, 1104, 1105, 1106, 1107, 1108, 1109, 1110, 1111, 1112, 1113, 1114, 1115, 1116, 1117, 1118, 1119, 1120, 1121, 1122, 1123, 1124, 1125, 1126, 1127, 1128, 1129]], [4, 3727, [33185, 33223, 33260, 33301, 33337, 33370], [32221.845, 32230.023, 32151.894, 32208.046, 32213.066, 32244.273], [53721.47, 53723.666, 53602.535, 53690.624, 53699.561, 53657.793], [17.094, 26.086, 16.844, 19.707, 17.05, 19.943], [1167.7933304286016, 1751.0533231261306, 3201.827451966215, 2048.3022867709956, 1610.7078262344917, 1497.4961265826757], [1103, 1104, 1105, 1106, 1107, 1108]], [1, 3745, [33354, 33397, 33441, 33485, 33527, 33567, 33613, 33658, 33698, 33743, 33784], [16740.116, 16800.243, 16791.278, 16895.58, 16964.986, 17153.466, 17160.639, 17139.277, 17137.211, 17192.914, 17232.779], [36036.971, 36116.985, 36071.762, 36128.48, 36155.331, 36108.591, 36141.204, 36142.155, 36141.03, 36064.834, 36120.115], [16.005, 14.506, 16.348, 15.009, 16.783, 16.792, 13.087, 17.64, 31.898, 35.152, 29.224], [1946.1218106559002, 1513.2650842315975, 2535.978145441732, 1259.940557584755, 1257.7488121399497, 1408.1578773690817, 1221.8063400249264, 1268.8666778810893, 1110.3082060276959, 3126.541889618667, 933.2462967269792], [1108, 1109, 1110, 1111, 1112, 1113, 1114, 1115, 1116, 1117, 1118]], [2, 3748, [33362, 33406, 33449, 33494, 33538, 33580, 33624], [24494.752, 24482.187, 24415.548, 24452.56, 24518.806, 24490.108, 24500.597], [39178.535, 39164.027, 39196.479, 39291.149, 39308.794, 39245.07, 39286.816], [17.456, 11.166, 18.877, 21.659, 15.796, 10.474, 23.487], [2267.443927561656, 3035.8523660090914, 2699.3177781178515, 5073.16339025744, 2447.6095041221924, 2005.4629676261754, 3771.449462708411], [1108, 1109, 1110, 1111, 1112, 1113, 1114]], [0, 3750, [33368, 33412, 33457, 33500, 33547, 33586], [32395.345, 32224.434, 32319.438, 32431.477, 32317.507, 32266.393], [23167.629, 23082.135, 23068.601, 23181.239, 23124.259, 23059.276], [29.257, 16.049, 18.789, 30.518, 30.801, 19.479], [4639.340540370942, 3148.789199442306, 15338.858629888302, 5221.586899483705, 3351.004429231065, 8587.71016055951], [1108, 1109, 1110, 1111, 1112, 1113]], [2, 3757, [33404, 33446, 33489, 33534, 33576, 33619], [23908.185, 23890.766, 23776.413, 23774.119, 23633.073, 23549.118], [39213.513, 39179.035, 39123.061, 39047.436, 38876.988, 38860.397], [20.317, 24.147, 22.095, 19.8, 26.896, 19.747], [9595.302026012134, 4814.623153191289, 6433.1303176537185, 9426.478892263147, 4984.002716360517, 1584.320864844075], [1109, 1110, 1111, 1112, 1113, 1114]], [2, 3758, [33490, 33535, 33577, 33620, 33667], [23762.256, 23813.929, 23796.767, 23803.855, 23754.619], [39268.484, 39256.667, 39246.129, 39208.572, 39113.128], [17.913, 19.885, 18.71, 19.996, 21.443], [7015.304380633616, 9028.412534350797, 6643.661576508917, 12295.075503045251, 26481.74508862728], [1111, 1112, 1113, 1114, 1115]], [2, 3760, [33408, 33451, 33496, 33540, 33581, 33623, 33670, 33708, 33753], [24611.296, 24625.494, 24604.184, 24600.099, 24556.318, 24558.953, 24560.677, 24561.542, 24507.57], [41306.447, 41479.649, 41470.374, 41458.838, 41415.639, 41472.037, 41451.477, 41406.29, 41470.203], [36.993, 27.187, 30.194, 28.699, 22.237, 14.15, 15.695, 22.815, 16.564], [1608.3460549166832, 8087.049114756485, 1586.767194698429, 678.5336804950624, 4866.210999167793, 2155.6693892049634, 1948.6237594932913, 2501.861697678331, 1633.5019823186417], [1109, 1110, 1111, 1112, 1113, 1114, 1115, 1116, 1117]], [3, 3767, [33419, 33465, 33507, 33554, 33597, 33632], [35020.513, 35028.77, 35154.439, 35115.544, 35102.173, 35060.44], [41224.477, 41253.65, 41176.162, 41164.807, 41212.451, 41178.915], [20.933, 14.238, 34.741, 16.226, 3.028, 11.728], [1117.5804936976222, 1490.1880200685514, 2349.928324933445, 1229.1600343741377, 313.3161626293418, 921.5816385788131], [1109, 1110, 1111, 1112, 1113, 1114]], [2, 3789, [33702, 33749, 33789, 33829, 33857, 33890, 33922, 33958], [23637.531, 23693.689, 23786.115, 23721.607, 23753.227, 23815.055, 23816.828, 23728.44], [38851.274, 39085.936, 39311.022, 39359.303, 39232.764, 39330.321, 39247.888, 39286.25], [23.739, 29.94, 17.872, 13.195, 14.503, 31.904, 29.231, 18.636], [15162.406648121141, 16674.437775838334, 1923.1341573936816, 1432.9297119941832, 9906.097129487838, 3080.950183233289, 3355.4787795166144, 12639.537412552609], [1116, 1117, 1118, 1119, 1120, 1121, 1122, 1123]], [2, 3790, [33703, 33748, 33788, 33827, 33856, 33888, 33921], [23597.805, 23572.732, 23492.176, 23505.21, 23515.395, 23519.44, 23490.684], [38820.584, 38769.302, 38650.909, 38613.708, 38608.737, 38666.925, 38639.363], [41.406, 22.137, 14.919, 11.894, 13.474, 15.084, 14.928], [1409.8501596050153, 3637.035058904803, 1606.608261063261, 1184.718437830408, 1358.8094884249874, 1827.0769319758024, 1462.9749285062885], [1116, 1117, 1118, 1119, 1120, 1121, 1122]], [2, 3795, [33750, 33790, 33830, 33858, 33891, 33923, 33960, 33993, 34027], [23899.022, 23927.358, 23891.251, 23917.159, 23916.16, 23909.939, 23957.242, 23965.567, 24047.908], [40033.302, 40085.893, 40111.297, 40098.033, 40056.347, 40085.534, 40077.889, 40041.202, 40063.368], [13.574, 17.435, 19.74, 16.714, 18.419, 14.933, 18.052, 18.439, 31.888], [484.5207675326605, 1317.6096352414568, 1423.8896160138183, 1563.4397604748444, 1413.8578250671217, 1620.0625952033872, 2282.9688189075455, 1455.645090475511, 955.2350658922295], [1117, 1118, 1119, 1120, 1121, 1122, 1123, 1124, 1125]], [0, 3796, [33757, 33796, 33833, 33864, 33895], [32238.738, 32250.2, 32287.923, 32468.588, 32379.318], [23185.274, 23040.303, 23162.437, 23098.277, 23021.231], [22.768, 22.221, 3.144, 20.851, 30.839], [804.5915875489751, 1432.2976300440412, 541.0773455510678, 11201.849731257786, 4963.565408708113], [1117, 1118, 1119, 1120, 1121]], [2, 3812, [33997, 34031, 34059, 34091, 34128, 34159, 34194, 34228], [24957.279, 24987.186, 25014.598, 25015.626, 25015.596, 24978.524, 24995.149, 24927.833], [40844.832, 40895.699, 40915.563, 41032.727, 41023.326, 41020.211, 41036.615, 41144.336], [19.93, 14.648, 10.252, 11.47, 10.787, 17.187, 34.022, 10.696], [1054.3302056049793, 2237.1531251917504, 2114.9773943125665, 1356.974123864359, 1793.5223855711156, 4161.262311342082, 868.553566712137, 651.3508004030632], [1124, 1125, 1126, 1127, 1128, 1129, 1130, 1131]], [3, 3813, [34002, 34037, 34063, 34100, 34134, 34166], [35022.232, 35088.844, 35196.857, 35190.934, 35153.804, 35138.53], [40916.061, 40900.283, 40909.001, 40815.078, 40846.991, 40854.13], [27.724, 30.502, 17.333, 18.185, 27.535, 20.83], [453.8359283791009, 904.6883508908761, 887.0671795249814, 568.2756485642136, 3260.2192508186467, 1240.9975140111937], [1124, 1125, 1126, 1127, 1128, 1129]], [1, 3841, [34052, 34079, 34117, 34152, 34183, 34216], [16025.734, 15980.69, 16023.641, 15923.793, 16014.583, 16044.777], [35431.277, 35503.039, 35545.142, 35450.014, 35440.583, 35421.688], [19.432, 26.632, 19.801, 21.11, 13.529, 25.79], [1150.422269810132, 1130.937498045233, 6981.7745755834585, 1549.4449692311841, 763.0805830291348, 1669.0409584760855], [1126, 1127, 1128, 1129, 1130, 1131]], [2, 3842, [34057, 34089, 34126, 34157, 34193, 34226, 34255], [24566.614, 24510.561, 24501.533, 24484.006, 24477.368, 24508.271, 24457.079], [39361.859, 39291.632, 39304.836, 39317.929, 39365.617, 39363.429, 39358.967], [25.08, 24.55, 23.748, 27.51, 22.422, 24.671, 41.898], [1689.3436425173697, 5563.247097843862, 2265.4277229010377, 1172.2073156768663, 2678.3739587630407, 4955.876464232538, 2414.248287395314], [1126, 1127, 1128, 1129, 1130, 1131, 1132]], [2, 3847, [34329, 34352, 34376, 34407, 34432], [24498.377, 24528.442, 24563.319, 24591.518, 24603.872], [39593.047, 39713.65, 39597.331, 39498.957, 39473.823], [42.332, 21.805, 23.569, 34.975, 38.002], [768.1197169819942, 1345.4916742829928, 607.9311855198903, 2256.691086636281, 2491.4576967778985], [1135, 1136, 1137, 1138, 1139]], [3, 3849, [34279, 34306, 34332, 34357, 34382, 34413, 34435, 34467, 34490, 34508, 34527], [35214.122, 35218.534, 35211.344, 35194.649, 35199.139, 35203.291, 35210.691, 35201.175, 35190.131, 35189.995, 35206.235], [40817.698, 40819.181, 40817.85, 40808.205, 40818.951, 40811.749, 40811.159, 40810.581, 40820.233, 40809.234, 40821.639], [12.379, 7.205, 10.509, 7.804, 9.736, 8.593, 9.103, 10.434, 9.156, 13.144, 13.66], [1721.9394887930537, 3213.497868216838, 3193.7494616509102, 2638.0987661292656, 3002.794141662704, 2722.421959803143, 2162.4308583903044, 2686.5963264013303, 2250.043020188205, 2405.2553936883633, 2806.1923362004104], [1133, 1134, 1135, 1136, 1137, 1138, 1139, 1140, 1141, 1142, 1143]], [2, 3852, [34087, 34123, 34155, 34191, 34222, 34251], [23771.237, 23808.89, 23623.989, 23635.743, 23618.634, 23610.384], [39358.537, 39321.954, 39341.576, 39334.334, 39306.964, 39336.135], [29.33, 40.504, 13.953, 14.571, 19.127, 16.547], [2187.5673713868496, 1832.5747198353401, 1750.9980402056065, 1303.8688626539583, 2222.1919311927654, 1468.542968065242], [1127, 1128, 1129, 1130, 1131, 1132]], [2, 3864, [34351, 34375, 34405, 34430, 34461, 34483, 34501, 34521, 34545, 34574, 34603, 34626, 34654, 34678, 34703, 34734, 34750, 34770], [24280.935, 24260.266, 24252.225, 24227.129, 24229.449, 24237.493, 24266.051, 24339.815, 24355.533, 24270.855, 24284.616, 24263.45, 24270.87, 24270.682, 24277.981, 24468.828, 24357.245, 24308.07], [41280.831, 41261.043, 41302.329, 41277.007, 41206.302, 41233.346, 41241.447, 41213.762, 41238.686, 41263.831, 41216.508, 41264.171, 41221.866, 41308.838, 41329.537, 41272.519, 41339.749, 41391.086], [20.713, 16.456, 14.933, 15.502, 10.277, 9.867, 15.403, 17.184, 14.912, 8.81, 8.482, 10.531, 9.6, 13.207, 18.711, 33.186, 17.37, 19.075], [2622.9577637754173, 4473.787630172087, 2780.0044952094436, 2781.7196945395326, 3305.4511714834593, 4148.63175628362, 2459.9727914463315, 5700.597408373737, 4889.006552071589, 3944.0669494092635, 4122.356661395665, 3311.7630343662718, 1972.646741126637, 1815.9342903308827, 860.814560485497, 3329.0472242785654, 1212.5815846369069, 1123.4732312781202], [1136, 1137, 1138, 1139, 1140, 1141, 1142, 1143, 1144, 1145, 1146, 1147, 1148, 1149, 1150, 1151, 1152, 1153]], [2, 3869, [34406, 34431, 34462, 34484, 34502], [24584.388, 24513.864, 24533.57, 24562.167, 24566.54], [39411.612, 39228.248, 39307.891, 39287.868, 39376.145], [25.251, 19.653, 19.688, 25.291, 38.294], [12602.055997757263, 390.40383912268834, 2189.8716580925443, 2294.3146993320106, 735.3146792663658], [1138, 1139, 1140, 1141, 1142]], [2, 3896, [34704, 34733, 34751, 34771, 34798, 34820, 34843, 34867, 34890], [24579.927, 24489.385, 24529.835, 24626.185, 24635.009, 24597.446, 24571.523, 24556.247, 24483.611], [39325.757, 39301.97, 39250.401, 39387.708, 39449.908, 39376.368, 39343.825, 39290.207, 39237.136], [9.56, 36.293, 17.297, 18.522, 39.17, 16.043, 14.155, 15.045, 19.298], [2086.581725988203, 1602.2919253823436, 1065.3028850635797, 1220.912290446513, 674.3954418086519, 1674.3545944018194, 2487.589214640195, 1812.5498278839225, 1094.2943828668979], [1150, 1151, 1152, 1153, 1154, 1155, 1156, 1157, 1158]], [1, 3898, [34696, 34727, 34743, 34765, 34790, 34816, 34837, 34863, 34885, 34903, 34926, 34959, 34979, 35002, 35017, 35037, 35055, 35073], [15861.057, 15820.776, 15865.849, 15826.344, 15838.873, 15833.059, 15877.35, 15862.681, 15858.021, 15862.384, 15869.083, 15909.229, 15877.892, 15883.73, 15939.741, 15877.827, 15918.193, 15899.978], [35791.044, 35738.119, 35781.731, 35810.526, 35733.785, 35711.293, 35556.22, 35501.598, 35623.364, 35567.305, 35500.369, 35535.774, 35498.844, 35474.838, 35417.686, 35547.209, 35538.862, 35628.499], [15.882, 18.425, 17.513, 32.411, 20.743, 22.361, 25.61, 17.051, 11.162, 24.142, 12.172, 16.04, 18.069, 20.237, 23.812, 15.556, 19.482, 26.867], [376.20441243503643, 578.1237629165904, 1642.957622669542, 1768.5666881017112, 1194.458768042748, 4711.946192975292, 1246.0102108296217, 969.1996950679159, 46546.60760625623, 3976.1738699935418, 2825.4153499089766, 5213.598022712237, 2022.1972589032116, 1925.5033990157579, 2657.6454966616575, 4898.502728407998, 2019.1363019312619, 4715.593676855079], [1150, 1151, 1152, 1153, 1154, 1155, 1156, 1157, 1158, 1159, 1160, 1161, 1162, 1163, 1164, 1165, 1166, 1167]], [1, 3927, [35092, 35111, 35133, 35152, 35178, 35196, 35224, 35251, 35275, 35293], [16912.247, 17127.423, 17191.241, 17191.844, 17260.082, 17372.18, 17371.207, 17315.643, 17449.418, 17340.875], [35817.127, 35941.153, 36021.103, 36083.869, 36060.786, 36081.122, 36054.793, 36108.179, 36062.511, 36019.24], [37.641, 14.15, 17.193, 18.291, 12.699, 13.425, 14.616, 20.029, 14.391, 27.818], [1604.3652667139756, 1338.4447834350933, 1603.2784716814638, 1504.001792216367, 724.110239398354, 1075.5894726930794, 1708.0069438282017, 970.2720150117361, 1622.441667325356, 2045.6276775296694], [1168, 1169, 1170, 1171, 1172, 1173, 1174, 1175, 1176, 1177]], [0, 3929, [35137, 35163, 35183, 35206, 35234], [32920.192, 32911.078, 32895.147, 32934.589, 33078.455], [21736.02, 21763.82, 21780.82, 21799.975, 21874.884], [23.383, 12.066, 12.294, 18.258, 26.697], [1149.2749778022585, 799.3507453358914, 1279.2076031213578, 991.792772303251, 1055.053426134179], [1170, 1171, 1172, 1173, 1174]], [2, 3943, [35201, 35227, 35255, 35277, 35295, 35312, 35336, 35367, 35394, 35426, 35464, 35502, 35539], [24288.087, 24459.934, 24264.027, 24330.201, 24209.755, 24222.354, 24241.38, 24190.443, 24193.388, 24133.357, 24181.222, 24169.752, 24110.045], [41266.096, 41318.324, 41246.674, 41275.598, 41151.181, 41141.119, 41116.419, 41111.837, 41016.019, 41005.999, 41044.784, 41042.477, 40886.727], [23.478, 10.433, 12.578, 16.458, 8.711, 9.592, 8.277, 11.89, 10.777, 18.696, 11.157, 18.492, 22.026], [599.2272686648029, 338.89157241474436, 673.2537713081981, 2067.344357411927, 2406.817323597966, 2829.1155101204095, 2571.872699059435, 2302.2512044667687, 2349.2027215793196, 1725.0224424993082, 1602.9302902393015, 1209.47737376731, 6372.614115620243], [1173, 1174, 1175, 1176, 1177, 1178, 1179, 1180, 1181, 1182, 1183, 1184, 1185]], [3, 3944, [35208, 35236, 35259, 35280, 35297], [35149.279, 35187.562, 35231.156, 35137.915, 35196.746], [41079.139, 41089.866, 41124.01, 41124.616, 41169.063], [21.386, 12.815, 21.667, 10.918, 14.116], [735.133503658257, 1837.6405062925787, 1171.4972411899478, 1748.4501577500957, 2300.11164156898], [1173, 1174, 1175, 1176, 1177]], [2, 3955, [35366, 35392, 35424, 35461, 35499, 35537], [23893.144, 23881.973, 23835.803, 23847.831, 23842.08, 23815.674], [38911.742, 38995.122, 39062.756, 38926.674, 39004.002, 38991.292], [13.094, 14.269, 13.704, 17.463, 12.387, 22.728], [895.4301791853845, 1202.5135903946593, 1146.4236854802027, 770.2131326773708, 544.0441729040245, 851.1584646675021], [1180, 1181, 1182, 1183, 1184, 1185]], [1, 3963, [35333, 35364, 35390, 35417, 35456, 35497, 35533, 35564, 35591, 35631, 35668, 35712, 35755, 35792, 35832, 35872, 35905, 35941, 35979], [17440.028, 17381.596, 17281.902, 17267.999, 17327.462, 17331.795, 17311.316, 17257.147, 17188.742, 17214.464, 17197.608, 17110.398, 17126.263, 17104.264, 17162.562, 16950.162, 16794.998, 16827.127, 16701.624], [36073.865, 36012.477, 36084.54, 36091.104, 36040.388, 36033.586, 36048.766, 35989.058, 36112.243, 36037.664, 36062.952, 36029.844, 36018.987, 36006.968, 36084.59, 36123.914, 36161.326, 36038.029, 35976.729], [19.016, 16.248, 18.16, 12.581, 14.084, 10.468, 26.109, 26.063, 13.296, 21.189, 13.944, 18.925, 15.762, 23.352, 16.418, 18.452, 20.768, 26.311, 26.587], [1371.7401053140131, 2493.060061403709, 965.3899156302057, 1238.359311946524, 3146.475914321991, 2123.9762035298236, 2043.2633846776523, 5291.0769934999835, 956.3124795733659, 892.3198377096048, 1241.969210092974, 1358.299799261103, 2504.6945456853136, 4122.927148691814, 1818.761740341099, 458.5898241053155, 595.3393961767126, 940.997877574752, 14391.548863843795], [1179, 1180, 1181, 1182, 1183, 1184, 1185, 1186, 1187, 1188, 1189, 1190, 1191, 1192, 1193, 1194, 1195, 1196, 1197]], [1, 3968, [35455, 35496, 35532, 35563, 35589, 35628, 35666], [16320.117, 16340.633, 16370.424, 16312.547, 16327.4, 16348.222, 16404.967], [36384.308, 36409.237, 36404.458, 36352.419, 36349.666, 36340.729, 36341.056], [13.355, 11.119, 13.848, 14.446, 11.057, 16.24, 20.435], [1797.8444106565823, 1671.5192873839896, 2031.7412883388506, 1521.9255448158726, 1716.4064407621036, 1715.1630249369973, 1426.065804133684], [1183, 1184, 1185, 1186, 1187, 1188, 1189]], [3, 3987, [35606, 35649, 35688, 35730, 35774, 35810], [35610.191, 35626.715, 35612.681, 35563.734, 35575.983, 35603.142], [41295.032, 41314.767, 41267.664, 41230.784, 41207.579, 41270.348], [21.923, 8.461, 10.953, 25.458, 14.895, 12.147], [820.1736351491862, 1568.1758034229108, 1850.8032009236217, 2378.768397190028, 2277.759364348577, 1301.4665281773007], [1187, 1188, 1189, 1190, 1191, 1192]], [1, 3989, [35665, 35707, 35750, 35788, 35828], [15870.317, 15928.77, 15932.359, 15963.638, 15984.421], [35788.203, 35874.931, 35943.997, 35926.875, 35981.506], [20.678, 24.723, 17.896, 13.005, 21.851], [863.4232898431087, 1943.3150544086875, 759.3746804781615, 1108.2847398826527, 772.9800247757084], [1189, 1190, 1191, 1192, 1193]], [2, 3995, [35677, 35721, 35765, 35798, 35837], [24682.895, 24686.988, 24696.94, 24659.531, 24656.741], [39823.44, 39950.481, 39921.74, 39944.486, 40036.193], [20.853, 13.054, 14.253, 13.612, 12.285], [1553.5091183574023, 2296.21777572507, 1705.7899488292737, 1719.7500994073025, 71655.62739305507], [1189, 1190, 1191, 1192, 1193]], [2, 4001, [35835, 35876, 35911, 35947, 35984], [24125.326, 24079.191, 24041.962, 24146.093, 24126.394], [38548.514, 38665.111, 38626.949, 38647.696, 38583.172], [26.878, 26.076, 29.731, 18.444, 29.217], [1268.4622052154518, 2042.404322535247, 2674.8350401430457, 910.2274611349543, 1280.0487028728369], [1193, 1194, 1195, 1196, 1197]], [2, 4003, [35878, 35913, 35949, 35986, 36021, 36050, 36082, 36117, 36153, 36180, 36215], [24498.916, 24526.506, 24464.185, 24462.621, 24529.818, 24472.095, 24396.585, 24533.793, 24520.002, 24487.89, 24552.02], [41268.687, 41241.894, 41253.463, 41334.233, 41403.627, 41420.909, 41411.718, 41441.852, 41472.874, 41401.513, 41389.19], [14.622, 22.749, 22.077, 17.827, 26.41, 17.707, 10.35, 25.483, 15.791, 14.666, 17.859], [1126.949102792525, 531.1183189481136, 802.1439981878649, 799.9678354519252, 1204.1629786439255, 3178.0147058514804, 4318.549027869532, 2912.157278195808, 2720.9584303166853, 1348.55593185848, 1088.3570834407726], [1194, 1195, 1196, 1197, 1198, 1199, 1200, 1201, 1202, 1203, 1204]], [0, 4005, [35805, 35841, 35882, 35918, 35956, 35992], [32569.441, 32474.099, 32462.308, 32499.784, 32512.15, 32389.017], [23188.857, 23203.06, 23227.929, 23216.311, 23213.704, 23151.265], [27.926, 33.53, 18.134, 15.895, 12.005, 14.45], [671.4023467405209, 1434.2631589794814, 1200.8785967449833, 2265.481230203306, 1358.577847915615, 1621.433266023221], [1192, 1193, 1194, 1195, 1196, 1197]], [3, 4006, [35883, 35920, 35957, 35993, 36027], [33864.745, 33890.613, 33902.516, 33788.429, 33746.467], [41829.234, 41797.069, 41777.549, 41842.238, 41864.928], [17.072, 24.671, 20.844, 18.625, 22.913], [999.3195539190325, 1547.6397052007824, 1080.1574705836063, 723.9335755311182, 504.2433625815667], [1194, 1195, 1196, 1197, 1198]], [1, 4016, [35711, 35754, 35791, 35831, 35871], [16792.576, 16817.529, 16796.138, 16738.318, 16763.079], [35266.17, 35470.666, 35400.691, 35443.185, 35514.548], [31.058, 12.504, 13.076, 14.11, 14.982], [852.6757572351594, 1535.5949002036202, 2017.2279792018855, 2270.5665576584693, 1596.4167430724742], [1190, 1191, 1192, 1193, 1194]], [1, 4019, [35906, 35943, 35980, 36016, 36047, 36079, 36114, 36147, 36178, 36209], [17030.849, 17099.038, 17011.856, 17036.606, 17065.019, 17032.63, 16999.354, 17009.605, 17172.288, 17093.58], [35448.393, 35439.375, 35478.307, 35468.133, 35433.639, 35362.528, 35342.271, 35281.358, 35386.719, 35328.103], [14.654, 11.116, 12.573, 14.061, 17.319, 18.501, 19.492, 18.258, 14.253, 29.827], [914.747413563328, 1571.4589366168454, 1083.143018639581, 1279.4991851202021, 8730.525025605017, 2565.6098876823958, 1248.1859117473723, 1802.7327772617082, 1885.5781200094686, 749.7301586007774], [1195, 1196, 1197, 1198, 1199, 1200, 1201, 1202, 1203, 1204]], [2, 4022, [35950, 35988, 36022, 36051, 36084, 36119, 36154, 36181, 36216, 36251, 36285, 36309, 36339, 36364, 36395], [24629.088, 24656.79, 24744.56, 24703.973, 24630.941, 24647.019, 24671.821, 24632.269, 24622.912, 24479.446, 24675.468, 24690.037, 24691.069, 24654.935, 24652.899], [39892.152, 39936.203, 39931.793, 39920.997, 39878.975, 39899.602, 39972.446, 39916.004, 39897.034, 39884.19, 39996.863, 39898.765, 39909.719, 39910.321, 39880.858], [10.856, 13.122, 12.097, 10.234, 9.937, 15.252, 14.474, 10.895, 12.217, 30.34, 11.88, 17.855, 19.643, 17.344, 18.924], [902.4966211484917, 1691.56061984772, 1921.9123144357263, 3070.7897323332163, 4122.870679349337, 6253.373545668613, 1390.9078598641481, 1073.8668505587648, 823.6859871908367, 10690.891502967523, 3372.7104341244326, 2246.0097285759016, 2523.053151122849, 1564.8065363097082, 1140.9071092682527], [1196, 1197, 1198, 1199, 1200, 1201, 1202, 1203, 1204, 1205, 1206, 1207, 1208, 1209, 1210]], [4, 4023, [35955, 35991, 36025, 36054, 36088], [31700.475, 31742.524, 31951.565, 31893.759, 31868.295], [53095.251, 53159.946, 53144.19, 53297.423, 53351.223], [15.992, 31.514, 36.083, 18.572, 33.23], [2629.861656190737, 1661.4893322338926, 2660.8469944306194, 1551.4410354887727, 1909.487267821497], [1196, 1197, 1198, 1199, 1200]], [1, 4035, [36015, 36046, 36078, 36112, 36146, 36177, 36208, 36244, 36278, 36304, 36335, 36360, 36386, 36414], [16954.261, 16803.322, 16766.762, 16858.391, 16957.467, 16890.361, 16835.802, 16816.149, 16801.772, 16897.531, 16899.688, 16949.96, 16995.432, 16933.724], [35946.056, 36026.748, 36051.687, 35901.338, 35899.157, 35910.929, 35977.646, 36002.119, 36045.365, 36064.699, 36058.239, 36094.362, 36117.12, 36166.832], [19.062, 36.101, 25.849, 10.694, 14.188, 18.807, 16.441, 14.937, 19.823, 22.972, 24.454, 18.863, 23.517, 18.216], [3501.0697071734485, 1204.8368415927139, 473.64932393978313, 651.8673475821571, 1178.6129005948103, 1076.4427792559702, 1241.8965955555975, 1609.7810963298086, 1062.3663122707894, 1986.7796793100474, 1224.5928050755865, 1307.0891865434512, 1622.1190735580712, 826.4190612721492], [1198, 1199, 1200, 1201, 1202, 1203, 1204, 1205, 1206, 1207, 1208, 1209, 1210, 1211]], [0, 4040, [36089, 36123, 36158, 36186, 36224, 36257], [32351.831, 32320.453, 32348.749, 32328.516, 32334.847, 32396.848], [23176.056, 23209.875, 23222.077, 23232.292, 23166.991, 23106.776], [31.776, 25.12, 17.007, 29.739, 17.716, 29.995], [925.7475812247343, 781.2738949834256, 1016.4119676077233, 2579.7960583504964, 607.856147740713, 716.9318130635237], [1200, 1201, 1202, 1203, 1204, 1205]], [3, 4053, [36227, 36258, 36290, 36316, 36345, 36368, 36399, 36425, 36454], [33935.696, 33920.906, 34004.948, 34030.396, 34046.507, 34029.484, 33993.763, 34004.51, 33978.296], [41700.174, 41770.079, 41724.346, 41784.49, 41764.949, 41753.623, 41732.972, 41781.34, 41851.352], [31.623, 19.036, 17.677, 26.9, 36.947, 22.344, 50.931, 19.696, 16.56], [2424.6245218741897, 2380.0690813934525, 1623.1950374028936, 1103.975192463483, 1036.8906413691477, 2042.5381506254712, 1329.280127728013, 573.1868127336006, 322.5313871294441], [1204, 1205, 1206, 1207, 1208, 1209, 1210, 1211, 1212]], [2, 4055, [36249, 36281, 36306, 36337, 36362, 36389, 36417, 36442, 36474, 36502, 36533, 36558, 36593, 36622, 36644], [23888.758, 23861.532, 23905.415, 23898.551, 23986.073, 23885.236, 23843.942, 23785.926, 23844.592, 23777.58, 23781.08, 23825.209, 23770.985, 23816.679, 23791.625], [38466.503, 38515.172, 38508.298, 38495.35, 38489.896, 38536.263, 38609.706, 38606.766, 38584.958, 38610.343, 38556.58, 38480.144, 38513.68, 38491.803, 38535.864], [10.028, 17.956, 16.676, 24.578, 15.977, 18.454, 16.776, 8.785, 17.725, 7.024, 8.425, 12.086, 10.482, 17.245, 30.703], [1748.633191470021, 2369.7042579351023, 1831.5925294357737, 2002.3587736796637, 2272.053465295625, 2356.704771387279, 3999.3796159720073, 2865.093069387303, 3450.341321005712, 3510.3076344827214, 2880.8517449343635, 1557.5196787660113, 1589.8406872977473, 1360.0725702357133, 1714.898105347519], [1205, 1206, 1207, 1208, 1209, 1210, 1211, 1212, 1213, 1214, 1215, 1216, 1217, 1218, 1219]], [2, 4056, [36250, 36283, 36308, 36338, 36363, 36391, 36418, 36443, 36475, 36503, 36534, 36559, 36594, 36624, 36645, 36666, 36692, 36717], [24008.48, 24070.398, 24187.419, 24222.238, 24227.816, 24129.718, 24066.361, 24079.851, 24106.923, 24118.616, 24162.759, 24148.9, 24169.945, 24133.165, 24088.329, 24031.66, 24011.632, 24075.294], [40226.9, 40233.322, 40263.611, 40168.644, 40342.89, 40267.878, 40292.26, 40261.512, 40218.824, 40217.571, 40300.077, 40492.703, 40548.415, 40520.714, 40719.529, 40477.642, 40529.218, 40466.778], [14.268, 12.793, 24.173, 26.499, 21.123, 25.006, 13.414, 6.721, 13.925, 14.954, 10.639, 19.256, 24.088, 22.315, 25.062, 50.191, 39.133, 29.076], [2179.36168246353, 3066.912121339993, 2061.201162888511, 12027.992560803992, 1565.80326000438, 953.8731049124066, 1883.2372607467607, 2145.5115119723355, 2096.0744443345234, 1036.0994478068335, 929.7804509892585, 3713.9850247823483, 3441.440469363305, 6363.428151901142, 2092.0065312045176, 1403.5841694544035, 3953.875571593013, 5657.464787277679], [1205, 1206, 1207, 1208, 1209, 1210, 1211, 1212, 1213, 1214, 1215, 1216, 1217, 1218, 1219, 1220, 1221, 1222]], [0, 4083, [36451, 36482, 36513, 36541, 36571], [33382.038, 33347.223, 33321.852, 33353.03, 33290.037], [22485.148, 22575.795, 22560.064, 22609.838, 22545.677], [16.115, 20.504, 22.815, 20.982, 27.362], [1947.9434260712057, 620.4890163364554, 1135.9582862940038, 1187.8403999372476, 1766.7203787412866], [1212, 1213, 1214, 1215, 1216]], [2, 4119, [36665, 36690, 36715, 36738, 36763, 36792, 36820], [23484.23, 23684.152, 23677.52, 23691.001, 23927.777, 23964.052, 23945.779], [38832.169, 38724.132, 38630.666, 38628.482, 38668.522, 38665.032, 38756.223], [23.434, 26.128, 17.868, 22.943, 14.052, 14.832, 28.58], [3912.6287691284447, 2109.6625800984357, 2342.955833606295, 3471.637812608481, 1492.1569615585001, 1579.2792447539111, 4208.201282068354], [1220, 1221, 1222, 1223, 1224, 1225, 1226]], [2, 4121, [36694, 36720, 36741, 36767, 36795, 36823], [24643.309, 24656.048, 24646.304, 24547.301, 24613.913, 24630.278], [39798.428, 39806.12, 39847.678, 39727.537, 39701.509, 39743.901], [15.374, 14.363, 22.531, 17.011, 24.656, 22.155], [2124.2825831934138, 9262.211539632859, 3650.7295786076784, 38032.13313860334, 3094.743831773735, 3028.62194069149], [1221, 1222, 1223, 1224, 1225, 1226]], [4, 4127, [36722, 36743, 36769, 36797, 36827], [31892.437, 31900.606, 31900.174, 32011.786, 31967.734], [53406.272, 53366.346, 53307.653, 53386.118, 53515.266], [24.831, 13.725, 42.658, 37.438, 35.606], [503.0436560445242, 509.02396859757744, 1092.6314986793168, 864.4188733682909, 830.2453063086526], [1222, 1223, 1224, 1225, 1226]], [2, 4132, [36794, 36822, 36854, 36880, 36900, 36922, 36949, 36974, 36996, 37017, 37041, 37060, 37083, 37111, 37136, 37160, 37180, 37204], [24551.812, 24492.336, 24536.768, 24605.872, 24552.258, 24568.59, 24607.057, 24494.113, 24618.723, 24551.28, 24352.573, 24260.28, 24386.479, 24414.0, 24363.468, 24314.812, 24238.787, 24237.899], [40037.343, 40005.945, 39951.761, 39980.462, 40020.832, 39994.389, 40015.918, 40051.985, 39930.074, 39937.083, 40001.518, 40016.676, 39961.558, 39917.67, 39903.804, 39984.58, 40001.987, 40006.905], [30.97, 38.728, 17.903, 24.208, 12.606, 13.428, 18.036, 15.638, 27.057, 13.511, 37.7, 17.82, 18.26, 17.306, 19.238, 18.861, 11.397, 24.784], [5875.21307392678, 4949.786967303858, 7359.059286971534, 2239.9586923275256, 2273.5257622915283, 3982.256189733559, 2810.3304409737134, 1733.7220297316674, 4448.022147959209, 43078.58954870957, 1342.7677594241893, 1222.6496978418024, 4165.912437150829, 3343.5967505256117, 1465.0509495595145, 1559.6611325661452, 951.0300196798905, 902.1334389381086], [1225, 1226, 1227, 1228, 1229, 1230, 1231, 1232, 1233, 1234, 1235, 1236, 1237, 1238, 1239, 1240, 1241, 1242]], [2, 4143, [36898, 36919, 36947, 36971, 36993, 37012], [23598.486, 23647.463, 23767.437, 23634.71, 23693.443, 23751.477], [38560.545, 38549.442, 38554.181, 38607.227, 38608.84, 38603.453], [17.123, 8.227, 33.169, 17.629, 20.112, 29.882], [1736.4962932756725, 532.2729101380365, 2735.0712525001936, 2885.809010583581, 5010.966969424496, 9715.629385253244], [1229, 1230, 1231, 1232, 1233, 1234]], [2, 4144, [36901, 36923, 36948, 36975, 36995, 37016, 37043, 37062, 37085, 37112, 37138], [24572.79, 24578.147, 24596.964, 24568.053, 24531.324, 24558.299, 24563.415, 24529.405, 24583.716, 24601.659, 24606.251], [39578.057, 39395.987, 39326.747, 39282.344, 39349.929, 39340.899, 39273.901, 39294.2, 39393.235, 39411.751, 39443.122], [25.365, 18.256, 9.24, 8.492, 11.996, 12.282, 14.004, 19.44, 17.942, 10.484, 20.964], [3440.972007402085, 2732.2258186885865, 1814.7678184497188, 2050.08169320225, 1514.7901427511365, 1502.554419490128, 2074.7077554285784, 1812.7754526700357, 1580.9072940995516, 1591.5054584746904, 1281.740072819759], [1229, 1230, 1231, 1232, 1233, 1234, 1235, 1236, 1237, 1238, 1239]], [2, 4155, [36972, 36994, 37014, 37040, 37059], [23890.758, 23950.736, 23956.378, 24034.394, 23985.666], [39027.979, 39058.167, 39013.112, 38932.154, 38913.103], [12.86, 30.981, 19.088, 12.588, 15.736], [560.0838694113103, 975.7853852229882, 2878.858273243212, 980.4797571226031, 604.0574987820928], [1232, 1233, 1234, 1235, 1236]], [2, 4163, [37058, 37082, 37109, 37134, 37158, 37178, 37203], [23707.744, 23675.467, 23609.361, 23487.878, 23542.921, 23503.74, 23508.818], [38562.796, 38527.569, 38577.114, 38618.542, 38572.724, 38601.796, 38632.783], [31.004, 17.633, 18.724, 17.785, 24.166, 18.347, 11.939], [5995.963752865015, 2936.6689014820554, 2592.3247145834976, 1119.3799924017483, 784.4167085876819, 1359.3030354108992, 1270.3251480123924], [1236, 1237, 1238, 1239, 1240, 1241, 1242]], [0, 4167, [37165, 37185, 37215, 37242, 37270], [32967.937, 32970.528, 33114.34, 33065.17, 33204.587], [22474.568, 22483.688, 22445.683, 22493.648, 22470.231], [33.424, 19.231, 12.494, 26.845, 46.351], [1558.2548669825217, 3111.82507383043, 31733.088061713566, 1699.0023221946658, 1448.9050513567165], [1240, 1241, 1242, 1243, 1244]], [4, 4171, [37184, 37212, 37240, 37267, 37297, 37330, 37354], [32156.468, 32084.254, 32098.015, 32141.649, 32131.261, 32232.646, 32244.465], [53565.15, 53647.91, 53665.338, 53638.817, 53551.097, 53547.132, 53581.935], [29.908, 14.191, 10.646, 16.586, 9.551, 13.535, 15.916], [739.2464675736937, 1510.250417834164, 1588.9690827888985, 1616.2710149255836, 1782.8251772618262, 1050.6666050225679, 1417.592026619637], [1241, 1242, 1243, 1244, 1245, 1246, 1247]], [4, 4227, [37532, 37561, 37594, 37618, 37640], [32562.042, 32559.007, 32572.941, 32430.642, 32396.472], [52972.537, 52951.727, 53025.505, 53035.824, 52973.682], [10.398, 8.488, 10.21, 15.06, 10.898], [1741.9751635860569, 2787.167440113814, 1799.058255915235, 494.37558340051316, 424.69143026210946], [1255, 1256, 1257, 1258, 1259]], [4, 4235, [37708, 37724, 37746, 37767, 37792], [31725.193, 31788.236, 31825.666, 31769.892, 31776.32], [52821.217, 52876.767, 52900.447, 52924.032, 53018.779], [27.081, 15.978, 14.489, 15.227, 41.345], [1532.3839906380438, 3249.4611983254126, 1946.7572691600033, 2327.116102003226, 1630.4518713056414], [1262, 1263, 1264, 1265, 1266]], [0, 4239, [37748, 37768, 37793, 37814, 37839, 37863, 37897], [33670.922, 33681.843, 33765.803, 33674.122, 33655.319, 33627.143, 33560.881], [21868.41, 21974.672, 21928.188, 21758.301, 21937.684, 22164.929, 22275.191], [40.958, 24.963, 12.364, 23.231, 17.597, 19.684, 11.187], [2416.1216449670696, 1736.2346085956444, 386.54796885011854, 625.4825943863736, 4424.931553632526, 1724.3465859517792, 2513.7652060829987], [1264, 1265, 1266, 1267, 1268, 1269, 1270]], [0, 4255, [37860, 37896, 37921, 37942, 37974], [32749.764, 32824.709, 32992.917, 32972.741, 32805.526], [21932.208, 21891.614, 21953.512, 21969.55, 21905.919], [15.049, 10.045, 41.413, 19.368, 17.422], [1902.8519781645489, 2296.784588206198, 863.3002302951392, 6533.743356841739, 991.2817217020677], [1269, 1270, 1271, 1272, 1273]], [0, 4256, [37944, 37976, 38005, 38039, 38069, 38111], [33256.44, 33461.184, 33567.122, 33643.46, 33550.819, 33711.383], [22262.998, 22250.017, 22156.558, 22078.55, 22070.655, 22065.446], [29.551, 24.272, 13.037, 18.35, 19.737, 12.087], [8082.56257109954, 1352.5399315183745, 1285.1997687519001, 1603.0424310826536, 8378.439757194878, 1002.31995738373], [1272, 1273, 1274, 1275, 1276, 1277]], [3, 4268, [37978, 38009, 38042, 38073, 38115], [35400.961, 35465.404, 35477.605, 35434.189, 35484.629], [41183.824, 41152.862, 41111.064, 41155.38, 41161.352], [25.644, 14.089, 13.345, 22.949, 17.48], [1828.2825036699958, 1312.4199531660156, 1550.2813237362043, 1358.8587850908655, 1025.0667670382882], [1273, 1274, 1275, 1276, 1277]], [3, 4272, [38008, 38041, 38072, 38114, 38151, 38189, 38223, 38262, 38301, 38341, 38383, 38413, 38448], [35202.33, 35338.854, 35282.841, 35237.755, 35062.474, 34996.36, 34895.214, 34857.327, 34774.158, 34711.985, 34715.085, 34684.7, 34534.163], [41734.373, 41731.198, 41748.876, 41668.526, 41698.96, 41623.479, 41641.323, 41678.876, 41734.766, 41834.291, 41908.139, 41935.508, 41905.961], [28.9, 9.154, 26.186, 24.065, 17.885, 19.131, 21.878, 18.274, 15.56, 11.526, 12.892, 9.242, 20.258], [2677.003337222328, 534.2891010563446, 1893.2540134170654, 1712.4943022940545, 1164.0756870932682, 2243.440167661251, 851.5923594627234, 1989.6659913608373, 2187.333671321275, 1562.6770373720458, 1940.4083099640143, 1394.7395193796717, 1108.6750898267874], [1274, 1275, 1276, 1277, 1278, 1279, 1280, 1281, 1282, 1283, 1284, 1285, 1286]], [2, 4274, [38103, 38144, 38181, 38214, 38253, 38293, 38331, 38375, 38405, 38438, 38474, 38509, 38535, 38565, 38593, 38610, 38627, 38658, 38684, 38711, 38736, 38765], [24756.916, 24679.182, 24688.861, 24639.343, 24603.32, 24566.966, 24566.398, 24565.095, 24621.686, 24569.979, 24727.119, 24725.093, 24728.125, 24778.519, 24800.831, 24782.436, 24810.365, 24822.423, 24825.936, 24864.615, 24844.039, 24875.655], [41191.336, 41124.989, 41300.667, 41227.169, 41258.538, 41221.223, 41279.565, 41188.122, 41220.809, 41239.424, 41171.059, 41210.464, 41214.101, 41247.569, 41221.229, 41212.85, 41281.856, 41217.821, 41243.173, 41277.984, 41125.061, 41177.726], [11.575, 20.045, 9.36, 19.361, 16.525, 20.209, 10.022, 16.584, 12.197, 17.133, 23.589, 17.093, 10.907, 12.109, 14.77, 15.097, 2.703, 13.699, 14.091, 11.648, 21.606, 13.266], [2465.6091070989955, 4336.8658785971265, 1847.5040316041989, 2278.000447447961, 7920.629801950236, 7972.315773047224, 2169.1004914953246, 4970.782473097403, 3525.236164030113, 21745.1093653154, 2510.0984825746154, 3066.597395112284, 1661.1487150992543, 2193.230039885925, 1976.556240670899, 1115.753475936602, 423.2333258319115, 1861.2196016660032, 1868.9238268195434, 1501.5157458312758, 942.9049093445576, 1629.7417689406307], [1277, 1278, 1279, 1280, 1281, 1282, 1283, 1284, 1285, 1286, 1287, 1288, 1289, 1290, 1291, 1292, 1293, 1294, 1295, 1296, 1297, 1298]], [0, 4276, [38066, 38109, 38148, 38184, 38218], [32386.479, 32324.469, 32296.623, 32370.387, 32404.08], [22715.741, 22568.79, 22487.391, 22484.614, 22553.401], [18.657, 24.124, 24.656, 26.02, 13.005], [33950.4724941968, 2238.09129283836, 957.2776643233686, 1026.0542009284711, 14314.161845208775], [1276, 1277, 1278, 1279, 1280]], [1, 4285, [38208, 38245, 38284, 38324, 38364], [15936.962, 15970.234, 15993.785, 16023.716, 15979.8], [35378.611, 35298.049, 35285.28, 35310.064, 35315.372], [21.445, 14.912, 15.393, 18.033, 20.807], [1348.493387641844, 1401.5302626524274, 2086.006491473691, 12043.203593947635, 806.6555692220287], [1280, 1281, 1282, 1283, 1284]], [2, 4286, [38179, 38210, 38249, 38290, 38325, 38370], [23605.086, 23548.747, 23596.029, 23569.943, 23588.973, 23566.895], [39158.032, 39152.74, 39180.887, 39180.679, 39147.639, 39170.081], [29.009, 10.325, 17.297, 9.74, 12.097, 14.926], [1015.9852490990353, 1986.7625323018442, 1200.4047525859164, 1945.5044309705247, 1974.0719347890072, 803.1226025113858], [1279, 1280, 1281, 1282, 1283, 1284]], [2, 4287, [38180, 38211, 38251, 38292, 38330, 38374, 38404, 38436, 38471, 38505, 38531, 38562, 38589, 38608, 38626, 38656, 38683], [24327.302, 24166.044, 24229.343, 24390.737, 24408.69, 24441.327, 24342.739, 24121.496, 24099.049, 24080.619, 24075.294, 24086.701, 24075.126, 24064.791, 24158.643, 24096.667, 24183.882], [40186.737, 40114.212, 40313.38, 40239.276, 40159.489, 39957.46, 39990.963, 40046.847, 40071.263, 40000.709, 40038.653, 39979.672, 39978.73, 40010.937, 39995.507, 39989.849, 40055.872], [23.627, 28.308, 41.111, 14.863, 14.363, 17.272, 22.708, 17.386, 23.075, 15.971, 16.55, 13.733, 9.213, 14.485, 14.429, 27.814, 18.823], [2234.903794551015, 4554.3889224277555, 1188.8955060485453, 5982.255107491178, 1755.364557042617, 13583.981858855317, 6636.996081205336, 5110.274100296122, 1538.8611020628914, 3030.3728024947486, 3228.7162755408694, 3496.4504455953174, 1922.6775988550314, 2727.433095019118, 2282.703544821538, 1078.6608250282459, 1052.5088882000641], [1279, 1280, 1281, 1282, 1283, 1284, 1285, 1286, 1287, 1288, 1289, 1290, 1291, 1292, 1293, 1294, 1295]], [0, 4289, [38220, 38259, 38298, 38339, 38381, 38411, 38446, 38480, 38516, 38539, 38568, 38596], [33674.208, 33711.723, 33737.636, 33753.184, 33740.907, 33726.327, 33711.718, 33648.448, 33731.778, 33716.517, 33739.082, 33663.84], [21988.091, 22005.907, 21985.687, 21974.243, 21975.515, 21957.058, 21984.657, 22050.303, 22093.82, 22111.601, 22044.284, 22055.293], [20.22, 17.518, 10.07, 10.123, 13.053, 23.026, 20.065, 23.321, 13.578, 14.976, 14.359, 20.867], [1638.6086553440582, 2155.2267278676145, 2481.113001803066, 2473.8024977210375, 1526.9187120138324, 1010.9812966313974, 973.5083099059922, 1835.8865722009893, 1624.793181207643, 1341.2709154106215, 1080.6247167362108, 1098.723862189422], [1280, 1281, 1282, 1283, 1284, 1285, 1286, 1287, 1288, 1289, 1290, 1291]], [3, 4313, [38569, 38597, 38612, 38633, 38663, 38687, 38717, 38747, 38772, 38802, 38833, 38863], [34270.015, 34217.412, 34125.646, 34212.1, 34240.129, 34238.662, 34173.11, 34126.287, 34144.492, 34146.804, 34187.863, 34187.238], [42252.877, 42269.01, 42158.416, 42235.163, 42213.942, 42284.222, 42238.1, 42211.239, 42185.233, 42172.766, 42141.948, 42138.023], [12.095, 9.797, 13.609, 17.694, 16.431, 11.081, 18.812, 14.041, 12.278, 10.894, 11.659, 26.611], [926.3862861185178, 2126.998316719837, 5472.830195992559, 2771.2507778161767, 1593.7807088329903, 1549.1769423854696, 1613.5210281194193, 1592.4468132994857, 2015.5432933206364, 1958.5240059894656, 1690.5232769992099, 2147.9234687874578], [1290, 1291, 1292, 1293, 1294, 1295, 1296, 1297, 1298, 1299, 1300, 1301]], [1, 4317, [38433, 38466, 38497, 38526, 38557], [15881.072, 15986.332, 16008.718, 15964.191, 15957.762], [35392.913, 35339.074, 35385.587, 35319.109, 35336.727], [23.895, 28.606, 26.979, 17.352, 24.7], [999.128574370237, 1021.5604568062004, 1183.48107443093, 1244.9980005398575, 1167.081602051033], [1286, 1287, 1288, 1289, 1290]], [2, 4319, [38439, 38473, 38508, 38534, 38564, 38591], [24588.767, 24642.311, 24721.851, 24687.525, 24671.423, 24605.036], [40023.986, 39906.01, 39904.566, 39858.253, 39880.73, 39918.3], [29.427, 28.621, 16.334, 15.354, 10.591, 15.769], [2767.277381838972, 1523.9077773457068, 2494.8574590611383, 1694.6004582624782, 1341.756683408237, 703.1765416334824], [1286, 1287, 1288, 1289, 1290, 1291]], [0, 4325, [38632, 38661, 38686, 38716, 38746, 38771], [33701.047, 33695.303, 33610.506, 33667.746, 33664.93, 33709.664], [22072.462, 22103.16, 22131.658, 22123.199, 22197.246, 22155.46], [29.245, 18.98, 31.66, 22.49, 27.669, 20.043], [1758.4894392486412, 835.9395588235999, 1154.3521305631612, 811.7926670831054, 1095.4398049333931, 1363.850215054484], [1293, 1294, 1295, 1296, 1297, 1298]], [1, 4329, [38651, 38680, 38706, 38733, 38761, 38794, 38821, 38852, 38877, 38904], [15963.212, 15972.215, 16106.079, 16095.791, 16080.991, 16179.465, 16160.348, 16148.849, 16193.817, 16120.108], [35312.123, 35414.932, 35499.828, 35391.804, 35172.359, 35290.333, 35374.681, 35314.855, 35371.391, 35450.695], [30.347, 26.612, 27.632, 24.155, 20.743, 33.967, 29.698, 15.095, 25.624, 29.803], [2889.820209822571, 2019.3208967988758, 966.5140805688915, 1661.7929123120803, 988.7806272349053, 2961.1210534151487, 4038.294720085766, 2368.5042687470086, 1060.6507808079677, 2291.487768040593], [1294, 1295, 1296, 1297, 1298, 1299, 1300, 1301, 1302, 1303]], [3, 4338, [38719, 38749, 38775, 38804, 38835, 38865, 38890, 38914, 38939], [35352.275, 35365.154, 35338.318, 35299.001, 35251.963, 35216.818, 35147.711, 35109.131, 35172.536], [41758.31, 41783.135, 41797.219, 41745.043, 41768.66, 41772.607, 41763.963, 41658.295, 41624.688], [21.04, 15.14, 12.124, 16.811, 14.504, 14.907, 26.169, 29.458, 17.631], [1550.0314674834563, 1762.2660078533224, 1867.462891456497, 1412.2174500189728, 1716.4667706058547, 1846.6183792359525, 1673.8002652562402, 1418.425664206679, 1134.972224924662], [1296, 1297, 1298, 1299, 1300, 1301, 1302, 1303, 1304]], [0, 4349, [38831, 38862, 38888, 38910, 38936, 38966, 38994], [33695.184, 33729.639, 33589.958, 33659.092, 33614.454, 33648.012, 33596.331], [22076.258, 22057.537, 22173.436, 22162.148, 22215.601, 22157.338, 22205.901], [26.775, 21.179, 20.01, 15.708, 17.9, 11.952, 16.236], [1467.16966093339, 1135.0637968321914, 1930.5881151001936, 2783.8500982329447, 3337.3318462842253, 2948.1528899674668, 2168.447717616241], [1300, 1301, 1302, 1303, 1304, 1305, 1306]], [3, 4355, [38912, 38937, 38967, 38995, 39023, 39051, 39086, 39109, 39139, 39163, 39185, 39209, 39240, 39267, 39291, 39312, 39337, 39362], [34181.871, 34147.201, 34175.729, 34282.391, 34280.339, 34301.196, 34319.829, 34414.296, 34361.184, 34469.399, 34530.874, 34530.601, 34548.053, 34526.936, 34525.524, 34531.74, 34495.389, 34522.601], [42084.831, 42044.957, 42038.833, 42099.282, 42184.954, 42219.1, 42200.348, 42302.869, 42349.571, 42359.755, 42230.92, 42246.818, 42210.302, 42248.761, 42239.963, 42255.064, 42217.299, 42245.333], [19.033, 12.296, 35.851, 47.206, 6.642, 17.278, 12.912, 10.89, 22.674, 20.504, 15.686, 12.517, 16.842, 15.564, 9.453, 10.715, 17.444, 18.481], [1419.366311960889, 566.8348390148767, 715.7045991504938, 1177.6299728673669, 624.5728374392223, 1039.949164055128, 1353.2128959998572, 1286.648726780588, 3122.255138951216, 1486.8988814445215, 938.1112576764629, 1106.3765096720547, 962.3409866032819, 1079.9147998550789, 1413.014160096057, 584.1875158980847, 1008.6876449676437, 909.2441533581843], [1303, 1304, 1305, 1306, 1307, 1308, 1309, 1310, 1311, 1312, 1313, 1314, 1315, 1316, 1317, 1318, 1319, 1320]], [3, 4393, [39409, 39441, 39467, 39489, 39513, 39544, 39569, 39596, 39621, 39648, 39679, 39709, 39730, 39754, 39789, 39816, 39839, 39862, 39885], [34613.011, 34469.048, 34502.283, 34392.967, 34289.63, 34256.407, 34355.508, 34422.712, 34471.438, 34556.809, 34590.154, 34641.459, 34652.354, 34665.748, 34523.219, 34636.807, 34670.225, 34754.895, 34788.404], [42267.964, 42296.994, 42326.186, 42312.161, 42275.593, 42194.959, 42186.187, 42151.889, 42197.574, 42201.986, 42067.04, 42124.992, 42102.787, 42107.73, 42134.383, 42126.985, 42109.784, 42097.709, 42108.394], [19.907, 30.221, 13.99, 12.922, 13.261, 13.958, 13.121, 12.559, 16.144, 14.379, 27.914, 20.995, 28.377, 19.809, 26.867, 16.606, 28.291, 21.98, 21.179], [1120.7049954801703, 997.3874961514723, 1467.2078601348535, 1488.7544689063886, 900.5587729320791, 948.6880360635321, 1285.7480381665437, 895.0053712307313, 1359.8774714107926, 1041.354809326571, 602.5255408480896, 461.3644641208024, 717.5632866790169, 808.625993918919, 1458.2778324388282, 825.8829004257622, 871.6422455743981, 979.8332022636237, 1035.8136273586263], [1322, 1323, 1324, 1325, 1326, 1327, 1328, 1329, 1330, 1331, 1332, 1333, 1334, 1335, 1336, 1337, 1338, 1339, 1340]], [1, 4396, [39398, 39428, 39457, 39482, 39507, 39533, 39560], [16339.564, 16309.472, 16163.016, 16332.457, 16445.518, 16368.373, 16394.821], [35905.142, 35820.487, 35751.074, 35888.034, 35937.781, 36013.675, 36119.831], [29.974, 35.49, 18.483, 26.247, 20.386, 12.679, 21.78], [1703.7792137839274, 1659.0481110075716, 613.5259077546201, 680.5885873256282, 738.4232678532649, 862.6763786372809, 1010.1710431124321], [1322, 1323, 1324, 1325, 1326, 1327, 1328]], [0, 4416, [39619, 39646, 39677, 39707, 39728, 39752, 39785, 39813, 39837, 39860, 39883, 39905, 39925, 39944, 39960, 39976, 39997, 40018, 40040, 40068, 40093, 40110, 40129, 40151, 40181, 40212, 40235, 40270, 40294, 40317, 40345, 40373, 40390, 40411, 40437, 40465, 40494, 40530], [33585.955, 33552.147, 33441.173, 33460.442, 33531.988, 33583.011, 33530.079, 33562.248, 33617.828, 33666.104, 33659.962, 33649.764, 33681.382, 33684.937, 33634.597, 33634.578, 33609.965, 33572.152, 33647.472, 33558.915, 33547.466, 33596.907, 33540.568, 33429.906, 33499.737, 33542.246, 33493.983, 33526.414, 33458.72, 33373.808, 33331.424, 33385.834, 33429.611, 33422.501, 33436.034, 33258.557, 33303.447, 33454.082], [21910.083, 21871.829, 21932.933, 21921.509, 21951.286, 21914.089, 21923.398, 21886.577, 21918.99, 21875.648, 21831.677, 21820.724, 21797.525, 21778.076, 21789.371, 21809.365, 21797.091, 21815.976, 21837.378, 21797.193, 21881.796, 21860.124, 21853.724, 21873.273, 21843.905, 21865.544, 21840.523, 21830.689, 21877.242, 21868.427, 21921.447, 21877.566, 21849.749, 21900.409, 21830.96, 21829.325, 21780.35, 21808.111], [25.845, 26.853, 24.978, 20.408, 28.987, 16.869, 14.35, 13.511, 12.742, 13.517, 18.365, 19.78, 14.184, 14.78, 18.332, 14.537, 16.803, 9.933, 22.956, 16.877, 20.163, 19.722, 21.477, 22.459, 25.652, 20.995, 28.017, 33.001, 20.617, 23.06, 18.334, 26.487, 18.669, 34.041, 27.859, 21.489, 19.087, 16.732], [3597.0779656294358, 2420.4191435184, 1363.8223159922404, 3337.0818129201484, 7649.217354398088, 3136.9266864570195, 1743.8389375741124, 1456.6765438073887, 2383.4427697208134, 1473.1893166427105, 2882.4827683739745, 2257.144523408397, 2188.4385554690275, 2240.7447908292447, 1382.530107801844, 1217.0128866757598, 1275.1135105071842, 1621.814932011383, 1129.4842451395823, 2030.3955412571704, 1303.684209687756, 2597.8719907123314, 2990.1627855439715, 1444.0261885827595, 1384.201405862294, 2192.0133179274, 1364.3053242064718, 1286.1928027487277, 2346.334222669445, 1164.3022348308486, 874.8435766744063, 1882.95084968264, 12828.02563604889, 5430.370009451809, 2876.694949906694, 4079.3596555649856, 9428.549714003282, 3618.2585181632835], [1330, 1331, 1332, 1333, 1334, 1335, 1336, 1337, 1338, 1339, 1340, 1341, 1342, 1343, 1344, 1345, 1346, 1347, 1348, 1349, 1350, 1351, 1352, 1353, 1354, 1355, 1356, 1357, 1358, 1359, 1360, 1361, 1362, 1363, 1364, 1365, 1366, 1367]], [1, 4433, [39854, 39877, 39899, 39919, 39940, 39957, 39971, 39991, 40012, 40035, 40061, 40084, 40105, 40124, 40143, 40173, 40202, 40231, 40258, 40281], [17670.151, 17738.884, 17720.535, 17724.736, 17721.6, 17800.18, 17827.613, 17827.182, 17743.05, 17829.452, 17796.61, 17788.435, 17701.315, 17601.474, 17519.747, 17545.647, 17506.686, 17419.94, 17376.684, 17290.434], [35240.542, 35350.048, 35370.527, 35362.96, 35446.483, 35462.487, 35422.362, 35432.452, 35443.898, 35488.103, 35565.63, 35401.396, 35247.421, 35163.141, 35159.336, 35179.582, 35263.848, 35121.594, 35141.368, 35036.021], [16.231, 19.583, 14.111, 15.261, 26.311, 13.386, 14.429, 15.148, 20.082, 16.748, 28.891, 20.738, 25.157, 18.273, 16.412, 17.367, 22.715, 16.595, 39.037, 26.205], [1686.8712728706137, 4010.88435861462, 3229.620277507861, 2348.741755102757, 1415.7016833348002, 2940.6450036191627, 3380.7967098414815, 1101.8617377356722, 1293.1533052042853, 8911.122162997892, 2618.6221919211084, 1012.5171718443875, 2501.958114747691, 2128.5368986058816, 2352.566221562608, 3153.4264969727187, 7068.261903301588, 924.406521694917, 2005.5485709353861, 814.6328978260484], [1339, 1340, 1341, 1342, 1343, 1344, 1345, 1346, 1347, 1348, 1349, 1350, 1351, 1352, 1353, 1354, 1355, 1356, 1357, 1358]], [3, 4439, [39928, 39946, 39962, 39978, 39999, 40020, 40042, 40070, 40095, 40111], [34742.279, 34757.455, 34732.302, 34807.038, 34846.538, 34907.86, 34893.61, 34990.43, 34926.262, 34947.385], [41894.645, 41940.715, 41943.483, 41907.366, 41929.486, 41863.963, 41884.935, 41914.325, 41882.041, 41872.286], [14.711, 17.789, 27.958, 17.261, 17.668, 19.493, 13.185, 13.277, 15.885, 13.315], [1342.590918976223, 2177.3029611090205, 1637.6005225927845, 1529.5583166707065, 1562.9857697435157, 1284.1783007013298, 1209.1596073412536, 1260.8563479006468, 1443.299234932422, 686.3244644229496], [1342, 1343, 1344, 1345, 1346, 1347, 1348, 1349, 1350, 1351]], [2, 4480, [40288, 40311, 40336, 40363, 40384, 40406, 40430], [23766.201, 23775.956, 23751.729, 23779.636, 23770.494, 23783.231, 23760.939], [38592.946, 38631.839, 38609.724, 38625.906, 38653.854, 38643.057, 38624.73], [16.444, 16.035, 10.601, 11.346, 15.163, 6.12, 7.378], [2105.5698873483148, 1148.5666576037374, 1362.67061628696, 2099.3981396220856, 1813.7817026368853, 2516.4665384862915, 2536.6046023924787], [1358, 1359, 1360, 1361, 1362, 1363, 1364]], [4, 4485, [40234, 40267, 40292, 40316, 40342, 40372, 40388], [32157.806, 32151.283, 32160.498, 32197.661, 32197.617, 32216.885, 32167.697], [53215.176, 53207.1, 53198.198, 53219.645, 53188.258, 53176.584, 53189.523], [10.44, 10.823, 13.506, 11.798, 17.211, 10.652, 13.246], [1952.9089223964168, 1667.7756010171877, 1876.9690412060652, 1788.408367720816, 1434.971977545309, 2106.0224455684584, 1826.2314219019158], [1356, 1357, 1358, 1359, 1360, 1361, 1362]], [4, 4503, [40529, 40560, 40599, 40627, 40656, 40677, 40704], [32058.144, 32152.538, 32118.032, 32135.696, 32098.201, 32200.571, 32217.187], [52498.019, 52581.16, 52592.889, 52613.247, 52588.781, 52703.1, 52814.961], [18.439, 14.843, 14.128, 12.036, 18.789, 20.386, 17.291], [1289.4741524073163, 1188.5305739470548, 1035.5337867047103, 981.7895461426615, 1362.2550866881802, 1055.3690942290366, 1053.2350698147995], [1367, 1368, 1369, 1370, 1371, 1372, 1373]], [0, 4505, [40600, 40631, 40658, 40681, 40706, 40737, 40768, 40799, 40830, 40863, 40892, 40919, 40946], [33410.43, 33552.754, 33426.526, 33370.728, 33437.744, 33393.135, 33393.624, 33479.56, 33367.448, 33203.721, 33173.028, 33402.11, 33339.86], [21861.506, 21827.104, 21862.239, 21893.369, 21872.486, 21914.134, 21797.427, 21847.833, 21862.745, 21879.104, 21870.291, 21912.156, 21785.866], [21.373, 15.402, 32.161, 24.326, 8.494, 17.233, 27.813, 30.778, 14.945, 24.929, 22.248, 15.717, 32.845], [1315.698713816245, 8858.76955501697, 2632.9551252096444, 1048.8223795496344, 414.8769831322399, 457.8216176215218, 2484.6104077364257, 2618.8232528374087, 547.3422718515759, 8070.505540090788, 4589.2630406498065, 746.6975723133023, 4272.742067209186], [1369, 1370, 1371, 1372, 1373, 1374, 1375, 1376, 1377, 1378, 1379, 1380, 1381]], [1, 4507, [40516, 40545, 40585, 40618, 40645, 40670, 40699, 40725, 40753, 40786, 40814, 40846, 40879, 40909], [16142.639, 16189.58, 16156.849, 16181.758, 16158.386, 16190.104, 16136.238, 16154.327, 16185.071, 16141.064, 16204.95, 16129.681, 16014.617, 15991.53], [36170.119, 36165.3, 36179.765, 36167.208, 36153.816, 36143.712, 36147.882, 36163.143, 36151.54, 36173.145, 36151.152, 36207.683, 36161.73, 36160.794], [13.291, 17.576, 13.952, 10.758, 22.516, 23.141, 20.107, 21.406, 15.728, 24.909, 19.374, 15.188, 18.863, 18.805], [1815.201224288377, 1542.100299583753, 969.9702123944273, 686.9895577591458, 1685.5017514908552, 589.9917788453525, 4110.898451896741, 677.8857504172297, 1755.8960163156535, 1123.5927429033252, 1482.1868973468777, 484.53792510731927, 1184.565468866228, 1718.258673488783], [1367, 1368, 1369, 1370, 1371, 1372, 1373, 1374, 1375, 1376, 1377, 1378, 1379, 1380]], [2, 4512, [40488, 40522, 40553, 40593, 40622, 40651], [24485.29, 24515.538, 24487.275, 24427.218, 24247.545, 24253.358], [40251.175, 40400.749, 40551.066, 40646.923, 40606.598, 40530.984], [16.382, 27.528, 15.227, 15.482, 16.989, 15.899], [1338.5703893069224, 688.009731716003, 1114.5051350082467, 1360.669753768512, 2844.9562304768833, 787.6760724398748], [1366, 1367, 1368, 1369, 1370, 1371]], [2, 4537, [40758, 40790, 40822, 40851, 40884, 40914, 40942, 40971, 41004, 41034, 41061, 41090], [24097.591, 24043.545, 24044.867, 24016.633, 23991.842, 24047.226, 24052.838, 24008.539, 24029.214, 24041.546, 23993.811, 24052.066], [40932.885, 40822.607, 40828.619, 40797.827, 40763.037, 40802.902, 40839.277, 40847.369, 40771.057, 40840.73, 40841.906, 40780.165], [32.887, 26.169, 19.045, 10.838, 8.536, 12.355, 11.665, 13.578, 16.573, 11.835, 18.846, 21.697], [2075.1037987599607, 1359.4820468705896, 1803.8137804679966, 1762.2612671430313, 1859.61916604285, 1141.1845108146201, 2489.935934304073, 2207.1124743856362, 1946.7082868665393, 1499.08735170582, 1064.563782590122, 1645.608643648625], [1375, 1376, 1377, 1378, 1379, 1380, 1381, 1382, 1383, 1384, 1385, 1386]], [2, 4538, [40759, 40792, 40824, 40853, 40886], [24483.74, 24511.541, 24532.428, 24427.098, 24525.962], [39065.829, 39043.278, 39058.4, 39149.335, 39091.224], [15.71, 33.836, 21.662, 36.805, 31.284], [1431.188515116209, 995.9125329042664, 988.0090883857376, 3303.6269342191463, 806.82280687658], [1375, 1376, 1377, 1378, 1379]], [2, 4556, [41037, 41064, 41091, 41117, 41141, 41162, 41183, 41206], [24712.836, 24722.432, 24670.019, 24719.023, 24706.287, 24750.114, 24713.794, 24678.409], [39880.983, 39889.793, 39829.654, 39877.154, 39952.192, 39945.282, 39917.068, 39844.695], [26.289, 16.547, 14.924, 13.673, 23.255, 30.207, 25.036, 22.976], [1121.422137695222, 451.27431442590057, 911.8116541701887, 1718.7936219091066, 1848.4049909806436, 1977.4839763795235, 826.4091991393396, 512.4036835279014], [1384, 1385, 1386, 1387, 1388, 1389, 1390, 1391]], [4, 4582, [41208, 41233, 41257, 41286, 41308, 41333, 41356, 41382, 41403, 41424, 41450, 41474, 41500], [32046.721, 31971.474, 32015.535, 32012.635, 32009.46, 32015.994, 31995.813, 32012.945, 31997.776, 31958.295, 32056.137, 32082.831, 32001.365], [53287.267, 53251.969, 53231.828, 53244.323, 53263.277, 53257.0, 53272.422, 53270.076, 53271.49, 53259.624, 53402.244, 53512.458, 53496.422], [28.922, 20.976, 17.208, 15.605, 10.683, 13.594, 15.709, 9.61, 13.014, 13.212, 11.96, 15.687, 26.702], [2702.181411646088, 2211.359410062179, 1953.7130536338555, 1615.6102412039295, 1915.3147006345214, 1426.03389450248, 1559.9828693168392, 1855.055087536507, 1405.831155268692, 1274.5399986477294, 1082.651971418568, 915.2146044656791, 1294.5387267944452], [1391, 1392, 1393, 1394, 1395, 1396, 1397, 1398, 1399, 1400, 1401, 1402, 1403]], [0, 4591, [41334, 41357, 41383, 41405, 41425], [32805.109, 32794.064, 32759.595, 32729.242, 32775.575], [21686.877, 21688.588, 21744.133, 21720.692, 21748.705], [23.21, 13.621, 7.957, 10.9, 16.991], [1074.5362361287914, 1477.4992738803169, 1992.8232570795374, 1659.517866573387, 1276.1533584166568], [1396, 1397, 1398, 1399, 1400]], [0, 4613, [41553, 41572, 41595, 41623, 41642, 41664, 41686, 41705], [33430.79, 33290.351, 33391.513, 33393.749, 33382.918, 33317.258, 33433.552, 33341.633], [21888.318, 21897.702, 21855.214, 21860.934, 21877.266, 21874.94, 21819.058, 21891.157], [21.535, 36.886, 21.361, 16.107, 27.925, 32.345, 29.689, 27.185], [785.9180706823, 795.0156411956068, 709.9620000574397, 948.8259857139747, 2046.224023967326, 797.7704138059185, 1398.6060326520533, 4358.662121835293], [1405, 1406, 1407, 1408, 1409, 1410, 1411, 1412]], [0, 4637, [41747, 41765, 41786, 41800, 41820, 41844], [32924.413, 32947.368, 32910.947, 32901.208, 32925.714, 32956.211], [21747.751, 21627.343, 21620.147, 21605.987, 21609.499, 21641.543], [18.183, 16.027, 13.364, 16.572, 16.751, 25.999], [1897.6510341272383, 1339.1079106340324, 1439.09966048589, 792.9066175589517, 706.4856838567752, 568.7367682301783], [1414, 1415, 1416, 1417, 1418, 1419]], [1, 4643, [41813, 41830, 41853, 41880, 41901, 41922, 41951, 41976, 41999, 42019, 42039, 42057, 42078, 42098, 42121, 42150, 42178, 42205, 42238], [16669.457, 16697.184, 16746.034, 16837.111, 16863.234, 16861.162, 16850.477, 16838.154, 16903.674, 16897.686, 16854.117, 16863.616, 16866.974, 16816.129, 16827.011, 16701.751, 16746.037, 16849.054, 16802.28], [35122.037, 35165.993, 35185.433, 35334.414, 35349.873, 35262.88, 35215.409, 35249.605, 35250.329, 35377.575, 35287.034, 35293.76, 35313.602, 35353.713, 35319.915, 35275.063, 35237.228, 35311.537, 35222.899], [13.899, 15.67, 15.866, 14.699, 14.204, 32.255, 27.641, 27.512, 30.07, 13.169, 19.799, 19.802, 15.287, 12.244, 18.867, 26.644, 19.484, 22.859, 20.492], [1665.7469404474455, 1419.9242710740227, 2014.8710287203382, 2128.87441095864, 792.7646736278773, 6660.840917229353, 2522.1557570976065, 1578.142903913737, 3273.679865395702, 531.5825183995053, 1147.333645069769, 1909.0180020304329, 2218.1917008682794, 1423.045610155856, 2019.7255505195749, 4065.556359791579, 7630.047183955498, 2302.4851215474355, 2031.3262389583344], [1418, 1419, 1420, 1421, 1422, 1423, 1424, 1425, 1426, 1427, 1428, 1429, 1430, 1431, 1432, 1433, 1434, 1435, 1436]], [2, 4675, [42125, 42157, 42184, 42212, 42244, 42276, 42303, 42333, 42361, 42395, 42429, 42472, 42510, 42552, 42585, 42621, 42653, 42698, 42726], [24307.396, 24446.573, 24311.715, 24284.991, 24354.225, 24227.504, 24031.185, 24109.379, 24079.431, 23935.693, 24009.932, 24105.906, 24075.325, 23931.372, 24096.411, 24132.608, 24098.761, 24134.622, 24077.79], [38827.829, 38956.506, 38948.324, 38944.588, 39002.837, 38941.934, 38895.312, 38920.973, 38941.728, 38922.293, 38853.735, 38679.465, 38552.092, 38713.23, 38585.042, 38636.232, 38625.25, 38584.742, 38594.405], [18.997, 19.392, 17.571, 11.574, 16.157, 15.573, 17.853, 22.173, 12.575, 30.758, 30.975, 23.359, 15.567, 22.741, 15.701, 16.397, 19.848, 11.275, 17.147], [904.9848705795072, 2339.801703756085, 2247.8545549781697, 1493.271280865518, 815.7196908422158, 1314.7598674998899, 1190.935457744152, 879.3254243533319, 1037.4834563578993, 705.3596444828572, 3091.489037535829, 3736.867054012143, 1667.2381377840097, 6387.992467067628, 690.4553960437263, 1256.554744568761, 1918.0640102800974, 1519.2922673423254, 627.9179130547592], [1432, 1433, 1434, 1435, 1436, 1437, 1438, 1439, 1440, 1441, 1442, 1443, 1444, 1445, 1446, 1447, 1448, 1449, 1450]], [0, 4691, [42248, 42280, 42310, 42339, 42368, 42404, 42438, 42483, 42521, 42561, 42593, 42624, 42662, 42705, 42733], [33313.118, 33390.436, 33425.697, 33416.013, 33402.092, 33325.193, 33361.043, 33390.399, 33280.887, 33376.267, 33397.983, 33469.785, 33363.32, 33400.802, 33369.141], [21386.15, 21463.919, 21460.983, 21483.733, 21480.828, 21463.56, 21407.4, 21502.449, 21447.603, 21413.982, 21444.28, 21446.161, 21459.628, 21533.982, 21479.934], [11.885, 10.723, 12.972, 10.088, 9.496, 12.132, 9.605, 31.093, 35.748, 13.969, 16.545, 30.794, 19.612, 27.081, 37.074], [1835.5049774748154, 2133.836742844622, 2192.370517632131, 1726.1795936146143, 1636.6983416495502, 1530.6518697629965, 1784.1987325637135, 1573.7240768248603, 1832.2700974877564, 600.9986190610156, 789.0432831391034, 1162.2071592674247, 901.750046397958, 2248.037975450259, 1221.0304039045925], [1436, 1437, 1438, 1439, 1440, 1441, 1442, 1443, 1444, 1445, 1446, 1447, 1448, 1449, 1450]], [4, 4698, [42309, 42336, 42366, 42401, 42436, 42480], [31763.011, 31785.368, 31885.444, 31932.722, 31936.324, 31906.508], [52822.352, 52887.293, 52930.4, 52944.659, 52884.175, 52807.765], [32.883, 25.87, 21.273, 18.824, 30.846, 15.501], [1525.7797518598172, 6281.777177054859, 15933.52238785835, 1858.7637558549175, 2672.104721347524, 355.6221245124453], [1438, 1439, 1440, 1441, 1442, 1443]], [3, 4700, [42312, 42341, 42369, 42405, 42442, 42484], [34975.052, 34972.903, 34925.42, 34906.475, 34975.609, 35049.399], [42002.085, 41760.973, 41977.397, 41995.376, 41945.442, 41947.278], [3.693, 26.278, 24.62, 26.438, 26.255, 24.64], [391.99136052874337, 7183.945377250283, 2042.8822550037523, 1382.107184140228, 638.897406699973, 928.4568126729349], [1438, 1439, 1440, 1441, 1442, 1443]], [1, 4704, [42298, 42330, 42358, 42390, 42426, 42465, 42504, 42541, 42581, 42611, 42646, 42691, 42721, 42755, 42782, 42809, 42836, 42866, 42897, 42929, 42957, 42988, 43015, 43051, 43076, 43098, 43122, 43144, 43168, 43198, 43224, 43261, 43283, 43306, 43327, 43354, 43377, 43400, 43420, 43444, 43471, 43498], [16764.478, 16798.061, 16805.856, 16805.765, 16828.214, 16826.828, 16742.745, 16502.893, 16493.486, 16528.96, 16675.305, 16733.768, 16754.428, 16725.195, 16752.875, 16729.391, 16824.991, 16624.767, 16769.784, 16732.233, 16511.421, 16592.639, 16498.259, 16638.302, 16473.971, 16351.972, 16386.196, 16461.49, 16451.994, 16405.133, 16286.091, 16335.2, 16392.306, 16347.383, 16198.498, 16228.989, 16215.547, 16205.246, 16204.93, 16301.83, 16243.814, 16201.066], [35266.61, 35234.017, 35244.366, 35217.037, 35290.265, 35266.319, 35210.591, 35169.21, 35187.22, 35157.591, 35147.112, 35180.008, 35190.907, 35206.358, 35140.38, 35156.109, 35156.759, 35163.834, 35186.834, 35207.201, 35182.182, 35171.737, 35232.555, 35189.833, 35187.128, 35224.049, 35182.508, 35116.743, 35139.631, 35152.455, 35241.148, 35239.674, 35282.646, 35236.542, 35227.215, 35246.853, 35217.284, 35311.816, 35216.09, 35246.625, 35207.948, 35146.959], [24.931, 10.812, 14.902, 9.84, 9.641, 11.415, 14.626, 22.62, 17.92, 19.544, 19.518, 15.704, 15.293, 40.909, 25.524, 18.853, 23.571, 15.728, 24.547, 12.332, 19.589, 22.83, 15.91, 24.013, 22.045, 18.614, 16.828, 34.794, 21.534, 17.38, 16.635, 13.51, 23.05, 21.719, 16.539, 17.061, 15.157, 32.701, 13.104, 20.78, 26.66, 21.934], [6038.868027594609, 3930.5900588438635, 6814.960335916617, 3158.311666957342, 4759.856354426439, 3095.020597881188, 3269.520378288019, 4290.652878481962, 4977.14600449472, 4031.334512163628, 4261.348376868395, 3970.536483108462, 5038.290539910258, 2069.962603013761, 1890.2972149183252, 2710.543996675783, 1274.6235715130892, 2400.6855638643137, 1426.3753779730137, 23132.806154066522, 1854.2470149144622, 4758.6793537999865, 2227.1801919969416, 5976.31104838099, 1839.0295943845101, 1313.1678767147844, 904.9180756929305, 2344.812378723277, 757.3149384073804, 975.826355974391, 1012.2497407004918, 1290.1910631955163, 1547.2241360777998, 1036.1072577748007, 1152.0739253054326, 1632.957544132238, 1078.8560249226941, 6143.915116923647, 1854.7983075620987, 1206.2667141129143, 709.0014128561445, 725.524687132194], [1438, 1439, 1440, 1441, 1442, 1443, 1444, 1445, 1446, 1447, 1448, 1449, 1450, 1451, 1452, 1453, 1454, 1455, 1456, 1457, 1458, 1459, 1460, 1461, 1462, 1463, 1464, 1465, 1466, 1467, 1468, 1469, 1470, 1471, 1472, 1473, 1474, 1475, 1476, 1477, 1478, 1479]], [4, 4709, [42403, 42437, 42482, 42520, 42560, 42592], [32991.836, 32917.018, 32921.468, 32872.183, 32969.723, 32977.745], [53952.751, 54017.473, 54016.521, 53922.544, 54020.516, 54018.475], [26.174, 16.714, 11.234, 22.424, 11.58, 17.568], [1341.4196939920007, 1011.1984642370726, 2111.2190474892177, 5696.095524262174, 1710.245149926463, 1095.8368198081453], [1441, 1442, 1443, 1444, 1445, 1446]], [2, 4713, [42399, 42432, 42474, 42512, 42556, 42587], [24390.517, 24545.977, 24641.722, 24610.205, 24686.301, 24679.041], [40414.553, 40259.293, 40138.056, 40229.839, 40200.444, 40275.365], [37.086, 43.973, 20.767, 20.687, 24.966, 38.568], [5704.649699392655, 930.457623337173, 7580.33664090963, 1242.6437603014485, 4378.623830767652, 3310.266753757603], [1441, 1442, 1443, 1444, 1445, 1446]], [2, 4714, [42470, 42508, 42551, 42584, 42619, 42655], [23988.058, 23956.085, 23981.106, 24022.512, 24148.969, 24186.703], [40070.684, 40195.026, 40108.357, 40131.673, 40206.528, 40114.284], [24.245, 19.493, 29.22, 23.512, 22.054, 25.266], [1924.4613656280806, 1103.0709544329995, 1964.813295400932, 5080.04175446673, 10674.29779381112, 5910.952081234748], [1443, 1444, 1445, 1446, 1447, 1448]], [2, 4756, [42839, 42869, 42899, 42934, 42963, 42992, 43019], [23760.171, 23785.274, 23757.656, 23763.626, 23862.657, 23791.244, 23782.84], [39346.942, 39387.421, 39355.994, 39378.577, 39334.782, 39347.424, 39342.357], [22.862, 18.978, 24.54, 11.151, 18.323, 19.589, 12.252], [965.5986118740475, 802.9980761092938, 1916.1204480352271, 694.578988326124, 626.2009311712328, 1270.929724928168, 1101.2273040111456], [1454, 1455, 1456, 1457, 1458, 1459, 1460]], [3, 4759, [42821, 42847, 42875, 42906, 42937, 42968, 43002, 43030, 43058, 43084, 43111, 43131, 43153, 43178, 43206, 43242, 43271, 43292], [33833.951, 33776.151, 33801.829, 33856.025, 33827.62, 33765.897, 33764.136, 33768.006, 33816.363, 33914.399, 33797.197, 33801.152, 33939.334, 33929.048, 34001.611, 34142.731, 34147.786, 34187.884], [42039.946, 42146.062, 42199.792, 42222.373, 42051.092, 42084.798, 42005.044, 42127.834, 42154.593, 42102.848, 42149.415, 42159.427, 42152.38, 42088.959, 42290.416, 42184.803, 42385.882, 42220.277], [25.907, 25.145, 25.332, 35.502, 17.748, 11.297, 25.456, 19.461, 22.37, 33.415, 32.541, 16.355, 35.356, 37.736, 28.687, 35.202, 30.445, 18.991], [1871.5901205009543, 1932.3613301955822, 775.9008797969242, 862.4589280843363, 1498.9174937290252, 1176.584766433844, 1298.7524237097703, 3215.5063881722745, 2353.3033243935656, 3043.199697892229, 2185.8212302641655, 571.1664178909988, 1042.1202492348796, 649.1690325506848, 2119.1312512501063, 1148.604129547669, 545.7619814498966, 801.6027141034166], [1453, 1454, 1455, 1456, 1457, 1458, 1459, 1460, 1461, 1462, 1463, 1464, 1465, 1466, 1467, 1468, 1469, 1470]], [2, 4771, [42965, 42995, 43021, 43057, 43082, 43108, 43127, 43150, 43173, 43202, 43230, 43264], [24228.788, 24174.597, 24147.019, 24132.065, 24169.645, 24208.309, 24206.501, 24150.372, 24178.294, 24182.953, 24203.098, 24182.326], [38593.076, 38596.459, 38644.968, 38644.325, 38615.727, 38579.219, 38590.792, 38622.278, 38628.092, 38624.695, 38629.489, 38622.92], [24.837, 15.006, 21.55, 28.629, 17.454, 11.818, 19.101, 20.953, 19.955, 21.752, 11.34, 12.258], [1068.7826249148377, 427.8935457401414, 863.2566329533611, 1047.9290745479466, 1353.8522383547845, 1097.0793279611642, 728.7034640462484, 658.7150163915252, 1295.4803887153694, 1046.0025924626402, 1202.7594559206545, 1451.7449598042342], [1458, 1459, 1460, 1461, 1462, 1463, 1464, 1465, 1466, 1467, 1468, 1469]], [0, 4788, [43241, 43270, 43291, 43318, 43338], [33231.576, 33352.486, 33363.501, 33318.22, 33263.89], [21404.105, 21375.15, 21415.291, 21419.985, 21504.121], [17.923, 37.512, 25.315, 23.54, 13.072], [7641.800418402081, 1275.7092322196788, 1536.943869150131, 601.8628729047529, 395.7271020099732], [1468, 1469, 1470, 1471, 1472]], [1, 4792, [43262, 43284, 43308, 43329, 43356], [17475.385, 17429.985, 17451.391, 17504.831, 17448.559], [35806.697, 35800.37, 35799.99, 35804.278, 35808.11], [11.475, 17.641, 18.44, 18.414, 17.98], [1057.3493262090785, 956.8218590127034, 880.3321041810942, 1088.808486627722, 827.7853829633841], [1469, 1470, 1471, 1472, 1473]], [1, 4795, [43307, 43328, 43355, 43378, 43401, 43421, 43445, 43472, 43499, 43527, 43562, 43584, 43611, 43632], [16800.721, 16828.601, 16789.155, 16741.539, 16788.328, 16856.419, 16881.029, 16824.778, 16879.895, 16822.76, 16909.786, 16921.265, 16967.816, 16944.549], [35434.984, 35512.301, 35412.507, 35408.347, 35426.19, 35364.129, 35470.669, 35449.133, 35298.743, 35280.702, 35290.693, 35320.308, 35230.683, 35223.663], [24.485, 14.434, 15.079, 12.567, 11.547, 9.403, 10.02, 17.805, 12.33, 19.821, 15.647, 11.85, 12.442, 12.411], [1947.2394218891093, 1456.7781281287394, 1427.48756335164, 2082.670356266328, 1209.9102397918589, 1249.7351349117116, 904.7317325496117, 1023.0470748476889, 1546.9557924312135, 1703.6626300310588, 1148.1176464989298, 1071.6883048884408, 594.8135978685056, 2265.6559352258505], [1471, 1472, 1473, 1474, 1475, 1476, 1477, 1478, 1479, 1480, 1481, 1482, 1483, 1484]], [1, 4807, [43402, 43422, 43446, 43473, 43500, 43530, 43563, 43585, 43612, 43633], [17452.313, 17449.18, 17449.958, 17421.126, 17461.821, 17445.837, 17418.65, 17483.561, 17452.485, 17383.16], [35802.439, 35801.58, 35793.356, 35746.151, 35775.773, 35791.827, 35835.492, 35804.031, 35813.57, 35776.034], [14.265, 18.874, 19.154, 20.119, 15.039, 19.371, 16.261, 14.228, 21.332, 15.609], [1181.7065979372526, 960.6635516997087, 941.1015170930209, 1125.6513192379023, 1209.4808031399439, 802.0409946274027, 1615.8689389491967, 1219.6335123081412, 619.1631162010505, 786.6893600285453], [1475, 1476, 1477, 1478, 1479, 1480, 1481, 1482, 1483, 1484]], [2, 4808, [43424, 43449, 43476, 43504, 43534], [23907.045, 23832.95, 23878.855, 23858.193, 23893.482], [39970.508, 39899.239, 39856.384, 39990.39, 39916.567], [29.873, 28.625, 20.059, 30.923, 29.042], [1324.3552718491921, 1213.4823196717966, 2150.6609438043074, 1246.1925535055314, 865.773574179999], [1476, 1477, 1478, 1479, 1480]], [1, 4822, [43561, 43582, 43610, 43629, 43652, 43673, 43691, 43710, 43739, 43758, 43778, 43797, 43823, 43840, 43865], [16286.288, 16212.971, 16163.135, 16077.731, 15993.315, 16040.249, 16118.906, 16040.138, 16063.575, 16059.426, 16046.71, 15966.627, 15992.175, 15905.34, 15894.291], [35224.896, 35283.147, 35231.671, 35274.186, 35332.351, 35279.712, 35321.87, 35371.218, 35376.96, 35379.118, 35313.139, 35444.373, 35410.947, 35528.766, 35542.056], [23.173, 22.307, 25.022, 22.322, 11.138, 28.358, 16.569, 18.013, 13.998, 23.302, 18.499, 14.864, 14.787, 15.229, 15.627], [752.9094063368221, 787.858061679862, 820.1382774444204, 1183.0379196196004, 1497.3637451922436, 1455.9786581707779, 1503.6711069704932, 1710.644759087142, 1196.9015002693998, 993.3397659847416, 985.5064552551441, 1110.8828506081354, 1597.5273980962204, 1985.903539182191, 1076.1504019796466], [1481, 1482, 1483, 1484, 1485, 1486, 1487, 1488, 1489, 1490, 1491, 1492, 1493, 1494, 1495]], [2, 4834, [43587, 43615, 43638, 43655, 43675, 43693, 43713, 43742, 43763, 43783, 43803], [23945.656, 23865.765, 23888.242, 23983.684, 23959.912, 23880.882, 23963.935, 23922.959, 23983.891, 23852.74, 23946.972], [39984.236, 39951.574, 39946.598, 39996.161, 39964.115, 39983.433, 39966.104, 40016.246, 39996.11, 39916.426, 40070.158], [28.568, 25.361, 28.535, 19.114, 22.521, 23.14, 17.411, 23.016, 29.277, 15.537, 21.628], [2465.7832182154975, 2474.2036180313917, 1292.452511180916, 6676.58381894275, 2997.90773606385, 746.0290245903254, 1537.432212803739, 3409.7087686012037, 1635.1831437477479, 836.2252468880833, 739.1627802035296], [1482, 1483, 1484, 1485, 1486, 1487, 1488, 1489, 1490, 1491, 1492]], [0, 4835, [43661, 43677, 43696, 43719, 43745], [32886.534, 32825.123, 32873.627, 32957.167, 32983.646], [22986.794, 22992.35, 22917.224, 22871.897, 22847.546], [13.039, 21.609, 20.168, 11.666, 19.312], [1051.8716751123945, 1245.5233011495138, 2765.9533644510852, 1817.3135421616726, 1421.3576483517693], [1485, 1486, 1487, 1488, 1489]], [3, 4842, [43722, 43748, 43767, 43788, 43807], [34891.966, 35046.992, 35017.677, 35120.841, 35071.419], [41394.354, 41404.701, 41456.291, 41492.829, 41471.963], [15.266, 10.174, 14.685, 12.092, 18.655], [815.4747608499977, 1398.7613127359307, 1020.479464343198, 1020.6517521750575, 513.3824144542334], [1488, 1489, 1490, 1491, 1492]], [0, 4878, [44188, 44205, 44217, 44243, 44267, 44290, 44319, 44350, 44379, 44413, 44444, 44476, 44511, 44544, 44583, 44613], [33757.953, 33708.099, 33662.664, 33716.768, 33612.703, 33718.963, 33677.833, 33645.264, 33536.494, 33604.063, 33515.357, 33504.988, 33536.666, 33589.032, 33587.238, 33487.661], [22008.331, 22032.941, 21977.463, 21955.073, 22140.479, 22032.124, 22047.746, 22026.748, 22172.32, 22238.696, 22249.663, 22246.476, 22219.403, 22273.281, 22264.764, 22325.973], [32.298, 24.07, 37.406, 17.001, 32.101, 15.028, 20.945, 16.717, 30.917, 22.239, 14.211, 18.25, 17.904, 21.851, 26.06, 19.172], [754.9525752668244, 404.1860822662217, 1104.3363247581644, 762.3566267634216, 696.4189444518207, 871.6326641313419, 1638.4741677512675, 957.9982986937878, 820.3910742114799, 534.1188161349, 1151.7145781558181, 831.3299254389912, 1127.6414894303525, 856.6593636008812, 1186.009292810633, 788.7841259231453], [1513, 1514, 1515, 1516, 1517, 1518, 1519, 1520, 1521, 1522, 1523, 1524, 1525, 1526, 1527, 1528]], [1, 4884, [44259, 44282, 44305, 44336, 44363, 44399, 44428, 44464, 44494, 44528, 44564, 44597, 44633, 44675, 44704, 44736, 44769, 44796, 44823, 44854, 44892], [16629.206, 16734.369, 16668.775, 16644.146, 16630.41, 16644.765, 16617.771, 16612.103, 16550.767, 16565.667, 16528.869, 16626.912, 16641.589, 16650.724, 16728.513, 16724.514, 16702.492, 16733.361, 16682.973, 16721.557, 16750.802], [35623.443, 35633.15, 35632.03, 35658.79, 35707.2, 35626.186, 35641.122, 35629.931, 35576.679, 35644.231, 35609.954, 35555.185, 35546.057, 35535.607, 35519.375, 35498.6, 35566.65, 35536.175, 35501.499, 35674.561, 35658.978], [11.995, 35.659, 13.788, 23.893, 27.466, 15.947, 8.647, 8.324, 9.943, 12.025, 13.751, 11.151, 16.342, 18.106, 14.373, 21.768, 19.493, 15.141, 20.012, 24.983, 19.142], [800.0834510120305, 2126.080251875023, 686.1069307802934, 877.5212182272154, 2188.0031607515243, 1383.6686358112236, 2256.8148180624903, 2544.7493701449885, 2552.2015071192664, 2389.145526826057, 4562.632812287381, 3520.374134080732, 2363.3964937626492, 3189.3647131429343, 4452.959500839048, 4428.124933035312, 5576.964459273935, 5145.257559825368, 2220.059444566359, 4851.88157861706, 3642.033241659934], [1517, 1518, 1519, 1520, 1521, 1522, 1523, 1524, 1525, 1526, 1527, 1528, 1529, 1530, 1531, 1532, 1533, 1534, 1535, 1536, 1537]], [4, 4889, [44289, 44318, 44346, 44377, 44410, 44442, 44473, 44509, 44541, 44581], [32218.31, 32244.154, 32241.5, 32322.567, 32332.516, 32363.234, 32412.571, 32388.268, 32406.502, 32273.582], [53843.93, 53787.429, 53717.566, 53652.295, 53674.454, 53645.931, 53576.358, 53648.502, 53669.02, 53646.18], [12.339, 11.912, 18.906, 38.958, 15.173, 8.073, 15.983, 18.398, 10.025, 14.852], [1306.1800802367568, 1523.974465047774, 1247.9232643638636, 1336.980434657001, 863.5474362674767, 2005.5702511536226, 1610.9809194082081, 1738.7178526844434, 1915.3529461786331, 1601.8928822516352], [1518, 1519, 1520, 1521, 1522, 1523, 1524, 1525, 1526, 1527]], [2, 4904, [44370, 44406, 44437, 44469, 44503, 44538, 44574, 44608, 44644], [24685.894, 24685.701, 24795.056, 24830.406, 24848.676, 24765.717, 24903.842, 24881.745, 24817.839], [41281.229, 41474.276, 41405.082, 41427.427, 41351.121, 41305.529, 41257.411, 41249.268, 41228.783], [25.654, 27.983, 12.37, 13.749, 12.008, 21.261, 13.331, 18.824, 30.679], [6911.198594396678, 851.4997552600364, 1281.7018214780483, 699.3516634634229, 1011.0105630749174, 1713.684949095027, 903.7226843713828, 803.9841073414945, 955.1975654744948], [1521, 1522, 1523, 1524, 1525, 1526, 1527, 1528, 1529]], [2, 4917, [44465, 44499, 44533, 44569, 44602, 44638], [23914.503, 23860.929, 23806.766, 23816.779, 24027.667, 24065.685], [38696.393, 38726.722, 38715.594, 38757.488, 38885.444, 38855.565], [18.125, 10.33, 17.087, 15.613, 30.849, 26.639], [1463.4215179261475, 1890.147284085842, 2033.267654735865, 1132.8827647844662, 3744.014906777087, 2939.1651002707836], [1524, 1525, 1526, 1527, 1528, 1529]], [3, 4926, [44585, 44615, 44656, 44687, 44714, 44747], [34918.226, 34809.617, 34845.56, 34778.115, 34755.221, 34767.316], [41796.972, 41810.385, 41761.469, 41724.98, 41635.985, 41648.238], [27.127, 15.739, 10.942, 15.683, 22.72, 23.513], [925.0976000204604, 835.935788980846, 977.2044590829164, 1168.3405185294498, 1426.3688831395723, 682.9140783112827], [1527, 1528, 1529, 1530, 1531, 1532]], [2, 4933, [44607, 44643, 44681, 44708, 44741], [24581.861, 24418.56, 24455.461, 24451.807, 24475.45], [40251.195, 40075.543, 40057.732, 40073.458, 40089.951], [46.932, 12.056, 16.069, 16.552, 27.878], [1314.0378405008073, 2171.090589962297, 1568.828998250233, 3292.3171260083654, 1694.4980499543642], [1528, 1529, 1530, 1531, 1532]], [1, 4943, [44735, 44768, 44795, 44821, 44853, 44890, 44919, 44952, 44980], [16211.867, 16088.648, 15988.371, 16183.147, 16122.761, 16098.984, 16229.307, 16185.597, 16136.656], [35452.927, 35324.196, 35283.551, 35287.689, 35298.006, 35263.596, 35343.457, 35240.468, 35292.782], [14.343, 23.867, 27.452, 23.089, 26.437, 13.93, 23.664, 29.957, 26.228], [48797.122021051306, 1329.6986837486347, 2944.928672690729, 6672.023542796511, 1047.31080581341, 1489.5594067682812, 6451.132878481092, 2232.06131359332, 440.19567456472356], [1532, 1533, 1534, 1535, 1536, 1537, 1538, 1539, 1540]], [2, 4952, [44798, 44827, 44859, 44896, 44927, 44961, 44985, 45014], [24513.589, 24647.48, 24544.506, 24663.734, 24667.652, 24700.665, 24672.115, 24645.304], [40065.641, 40201.63, 40208.87, 40344.525, 40414.835, 40439.16, 40512.292, 40481.187], [29.872, 46.031, 29.492, 19.373, 11.8, 18.351, 14.169, 20.11], [674.5251620181082, 1434.5504517253942, 7207.038856496398, 12631.304913684335, 2605.8244736930874, 6137.985333200815, 2758.195936251894, 1304.7773163033826], [1534, 1535, 1536, 1537, 1538, 1539, 1540, 1541]], [1, 4955, [44953, 44981, 45006, 45037, 45060, 45085, 45111, 45134], [16817.07, 16823.879, 16782.943, 16750.772, 16695.385, 16669.194, 16651.311, 16704.758], [35645.855, 35677.871, 35639.435, 35637.597, 35659.514, 35714.304, 35769.627, 35816.529], [18.223, 23.863, 17.544, 22.169, 18.836, 20.075, 22.651, 22.269], [1834.1425185388869, 3506.095415970703, 3305.4334377451983, 2013.7575480174958, 2450.1055192736417, 2955.6225501018494, 2793.5868611871706, 2842.7195132951224], [1539, 1540, 1541, 1542, 1543, 1544, 1545, 1546]], [2, 4956, [44924, 44957, 44983, 45011, 45041, 45064, 45088], [23604.02, 23709.061, 23698.857, 23675.337, 23782.698, 23794.793, 23769.768], [38490.366, 38546.854, 38456.084, 38481.804, 38434.854, 38460.041, 38433.369], [23.963, 28.705, 26.27, 26.148, 13.619, 21.912, 30.486], [1985.0916970706642, 3625.9091558125565, 1458.0729018434438, 1829.1196473423072, 331.596961908678, 2803.221403742528, 3163.4760701815717], [1538, 1539, 1540, 1541, 1542, 1543, 1544]], [1, 4963, [45005, 45036, 45059, 45084, 45110], [16439.255, 16316.296, 16248.966, 16426.967, 16486.203], [35334.064, 35281.245, 35268.291, 35242.685, 35230.063], [11.377, 28.839, 33.809, 10.689, 24.559], [142056.20264862545, 7455.378984381348, 3478.652558207835, 60812.80688968442, 5893.778285569472], [1541, 1542, 1543, 1544, 1545]], [0, 4967, [45047, 45071, 45095, 45119, 45141, 45168, 45191, 45213], [33058.973, 33056.92, 33138.578, 33040.393, 32998.773, 32970.176, 32986.804, 32982.504], [21805.304, 21800.317, 21842.937, 21827.776, 21869.988, 21897.856, 21936.722, 21978.849], [22.335, 23.042, 33.006, 18.021, 17.869, 23.085, 22.524, 19.11], [701.765606768469, 3935.3152427162863, 2483.442384228741, 672.7002953622904, 1338.904783580871, 1343.2925222963931, 996.4968627152658, 1317.6708717854203], [1542, 1543, 1544, 1545, 1546, 1547, 1548, 1549]], [4, 4977, [45142, 45169, 45192, 45214, 45238, 45263, 45289], [33047.587, 33034.151, 33051.424, 32994.502, 33056.033, 32986.244, 33044.252], [53789.398, 53845.645, 53875.224, 53909.741, 53855.049, 53870.743, 53786.598], [13.137, 17.303, 12.549, 18.4, 18.209, 19.763, 20.037], [1399.5162207434248, 1567.2325762673188, 2460.5786519515077, 1273.2943993444458, 3313.074474851326, 1357.3073073370942, 1454.645781925163], [1546, 1547, 1548, 1549, 1550, 1551, 1552]], [0, 4990, [45262, 45288, 45310, 45333, 45359, 45380, 45413, 45441, 45466, 45493, 45527, 45560, 45590, 45617], [32997.469, 33008.731, 32969.571, 32927.184, 32917.793, 32921.392, 32879.26, 32896.777, 32914.996, 32895.531, 32977.177, 32952.072, 32891.815, 32835.965], [21837.29, 21829.328, 21817.026, 21887.723, 21955.262, 21928.545, 21896.693, 21884.024, 21900.112, 21907.746, 21982.815, 21920.803, 21888.588, 21913.807], [27.199, 21.299, 22.238, 15.987, 17.428, 12.771, 12.548, 16.619, 14.537, 17.652, 25.535, 13.158, 20.905, 27.983], [3552.7763328434244, 2562.158839031027, 1109.5799579357638, 1119.5349323939167, 1120.3673046364813, 930.7104489280913, 1187.5962534511473, 1920.1482296093036, 563.4668373249144, 980.7378652514356, 1377.503416674745, 473.36741163312473, 613.8779664404285, 579.5630100353338], [1551, 1552, 1553, 1554, 1555, 1556, 1557, 1558, 1559, 1560, 1561, 1562, 1563, 1564]], [2, 4995, [45301, 45329, 45353, 45375, 45406, 45436, 45463, 45489, 45523, 45557, 45584, 45610, 45639, 45672, 45701, 45730, 45762, 45784, 45807, 45831, 45858, 45879, 45901, 45931], [24614.647, 24543.045, 24631.076, 24624.529, 24657.279, 24685.277, 24767.374, 24712.2, 24694.221, 24697.99, 24765.74, 24741.333, 24752.841, 24758.344, 24830.777, 24832.282, 24811.034, 24865.344, 24866.839, 24886.431, 24862.355, 24903.921, 24965.374, 24926.338], [40427.013, 40311.044, 40377.984, 40368.674, 40397.249, 40473.685, 40563.55, 40471.767, 40512.941, 40484.412, 40593.074, 40619.523, 40728.903, 40754.673, 40756.984, 40652.635, 40617.841, 40624.205, 40556.773, 40607.401, 40555.008, 40612.388, 40648.583, 40674.275], [24.506, 29.768, 20.544, 15.069, 14.258, 14.455, 12.853, 13.069, 17.718, 13.133, 17.033, 15.352, 25.973, 15.965, 20.376, 11.532, 25.053, 17.713, 17.895, 16.083, 22.317, 23.474, 11.825, 22.284], [1726.5487121686244, 5256.14782068753, 1796.5705564821553, 3004.9496048406604, 1269.023982501187, 2575.377452411729, 1796.807027992811, 1439.0088446092902, 1886.2625714084838, 1495.548128589567, 1544.2804538660541, 1597.3885100446212, 1222.36497223442, 1286.3813568640064, 1915.4813920114227, 1203.0748571210308, 885.3331426906592, 1505.4402795407577, 1283.6673149568812, 1473.3332183901164, 1135.41922407002, 766.3311720758956, 1448.336431260686, 1445.598326496494], [1553, 1554, 1555, 1556, 1557, 1558, 1559, 1560, 1561, 1562, 1563, 1564, 1565, 1566, 1567, 1568, 1569, 1570, 1571, 1572, 1573, 1574, 1575, 1576]], [2, 5007, [45433, 45460, 45488, 45520, 45552, 45581, 45608, 45637, 45669, 45697], [23920.375, 24047.341, 24086.91, 23934.215, 23955.885, 23908.016, 23950.878, 23959.469, 23918.998, 24032.045], [39822.353, 39820.029, 39768.356, 39721.11, 39775.199, 39814.01, 39849.61, 39824.188, 39717.518, 39830.15], [19.443, 25.338, 31.115, 17.797, 16.654, 22.957, 10.832, 16.39, 15.21, 50.081], [1049.6853894861995, 2568.2561902849443, 2734.2333299536363, 2502.1036124930474, 1395.1258021078086, 1057.0876824429727, 1868.5431859370424, 684.6056968506167, 353.2536997423776, 1630.918762419802], [1558, 1559, 1560, 1561, 1562, 1563, 1564, 1565, 1566, 1567]], [2, 5011, [45459, 45485, 45518, 45551, 45580], [23461.785, 23422.59, 23441.658, 23433.724, 23430.847], [38818.012, 38812.579, 38765.239, 38886.352, 38806.006], [21.495, 15.607, 19.595, 24.766, 16.43], [806.4542196263455, 940.2679826684299, 1220.346100665211, 1563.9008125574076, 1480.24798354057], [1559, 1560, 1561, 1562, 1563]], [2, 5052, [45977, 46002, 46020, 46040, 46062], [23452.449, 23407.384, 23406.584, 23412.191, 23371.095], [38742.914, 38776.909, 38765.715, 38829.628, 38836.751], [16.183, 14.053, 14.295, 16.234, 14.513], [725.3501092868669, 1787.5713493954554, 1330.3473912328614, 783.4009867555778, 499.3976241192206], [1578, 1579, 1580, 1581, 1582]], [0, 5062, [46085, 46101, 46116, 46133, 46151, 46165], [33558.923, 33507.291, 33485.16, 33457.085, 33446.507, 33400.032], [21453.582, 21443.774, 21472.106, 21450.356, 21414.74, 21387.049], [10.182, 11.358, 13.393, 19.259, 12.599, 14.277], [1696.73686835314, 2092.6191777970507, 1910.1858604430702, 1174.0484032349216, 1335.4155438872563, 686.0159778979155], [1583, 1584, 1585, 1586, 1587, 1588]], [2, 5065, [46097, 46114, 46129, 46149, 46162], [24713.469, 24759.121, 24787.792, 24830.573, 24896.615], [40638.139, 40563.984, 40593.117, 40545.432, 40617.576], [19.897, 32.668, 9.76, 13.317, 9.931], [992.7582135278304, 727.2224263968507, 2188.170678453767, 1607.104010184944, 1006.6231768766336], [1584, 1585, 1586, 1587, 1588]], [2, 5077, [46209, 46226, 46243, 46265, 46289], [23916.495, 23911.828, 23892.936, 23870.587, 23765.108], [38403.904, 38399.94, 38420.924, 38406.733, 38528.809], [24.857, 18.521, 13.249, 16.285, 16.976], [1300.133839178083, 1218.1048529192922, 1525.7303953841026, 1355.4041643789512, 382.3910196354299], [1591, 1592, 1593, 1594, 1595]], [2, 5082, [46267, 46290, 46308, 46330, 46363], [24234.418, 24140.691, 24113.156, 24068.457, 24033.731], [40748.579, 40715.502, 40730.01, 40748.273, 40622.613], [15.14, 13.198, 20.478, 19.553, 12.417], [1502.999186538706, 2854.202816047473, 2692.298372352807, 6144.711449130719, 362.67899729408026], [1594, 1595, 1596, 1597, 1598]], [0, 5101, [46421, 46448, 46476, 46499, 46535, 46570, 46599], [32579.618, 32617.782, 32815.616, 32808.394, 32824.758, 32823.184, 32956.251], [22834.02, 22877.087, 22820.264, 22776.048, 22824.616, 22830.757, 22800.285], [11.771, 19.355, 26.137, 19.772, 15.206, 24.381, 20.752], [742.386036235772, 989.4814024879735, 3385.333470651213, 2608.8924264029724, 6129.330105644953, 2643.8426915630716, 3215.4236502832196], [1600, 1601, 1602, 1603, 1604, 1605, 1606]], [2, 5110, [46472, 46493, 46526, 46560, 46592, 46621, 46652], [24231.311, 24169.362, 24096.908, 23990.279, 24071.4, 23959.515, 24040.367], [38831.282, 38783.403, 38808.574, 38741.224, 38703.257, 38674.222, 38638.366], [31.571, 21.195, 18.364, 15.267, 13.511, 17.09, 13.603], [627.6600271918265, 1630.9452874255303, 5107.436749745525, 1695.2020413513042, 522.5207993545856, 2978.898166408918, 1670.9997921793852], [1602, 1603, 1604, 1605, 1606, 1607, 1608]], [2, 5119, [46492, 46527, 46561, 46593, 46622, 46653, 46676, 46698, 46719], [24004.228, 24016.585, 24014.003, 24052.458, 24073.255, 24037.564, 24050.642, 23974.281, 24053.222], [40709.102, 40669.923, 40663.804, 40723.001, 40730.093, 40717.586, 40747.44, 40724.422, 40639.199], [19.942, 16.288, 16.272, 16.512, 16.597, 18.754, 33.895, 31.728, 22.336], [2010.6164546056525, 2715.7092044061783, 4062.8073225311123, 3426.4467075560665, 1572.905409354988, 1101.7637749995795, 919.3950435121509, 1450.3418328352923, 692.3041814734905], [1603, 1604, 1605, 1606, 1607, 1608, 1609, 1610, 1611]], [2, 5159, [46922, 46943, 46968, 46990, 47016, 47041, 47069], [24790.258, 24780.193, 24800.858, 24771.412, 24714.478, 24788.181, 24759.958], [40094.08, 40147.855, 40124.219, 40030.601, 40011.76, 40122.963, 40090.91], [24.834, 13.309, 11.152, 19.759, 22.173, 18.438, 28.936], [736.3727247752911, 1674.5368893025739, 2141.576288073019, 1492.5811810208977, 2418.6175274679003, 1799.8452359939288, 6380.854702695624], [1620, 1621, 1622, 1623, 1624, 1625, 1626]], [3, 5164, [47072, 47097, 47123, 47147, 47172, 47198], [34269.745, 34263.181, 34232.872, 34226.801, 34245.586, 34256.666], [41475.034, 41432.996, 41394.589, 41459.673, 41479.539, 41451.099], [20.584, 29.226, 17.793, 38.791, 14.191, 31.622], [9740.497902258114, 2388.9843687951357, 5791.904536766546, 1072.9197551654413, 14605.623138968605, 4367.108632497566], [1626, 1627, 1628, 1629, 1630, 1631]], [2, 5168, [47015, 47039, 47068, 47091, 47116, 47139], [24285.05, 24398.922, 24404.205, 24420.777, 24433.394, 24407.664], [39602.395, 39697.629, 39779.711, 39802.652, 39721.792, 39734.613], [18.736, 30.701, 19.023, 15.687, 10.569, 18.946], [785.1943672866478, 976.1240596498866, 1611.7554326253369, 2642.4349755435987, 2466.844601006704, 2634.769010713529], [1624, 1625, 1626, 1627, 1628, 1629]], [0, 5174, [47120, 47146, 47170, 47197, 47219, 47241, 47267, 47287, 47316, 47342], [33310.828, 33378.588, 33532.166, 33589.768, 33625.314, 33685.331, 33683.095, 33738.701, 33728.388, 33787.963], [21366.965, 21366.969, 21437.351, 21478.804, 21475.094, 21517.244, 21680.35, 21640.067, 21694.555, 21743.784], [19.985, 10.928, 13.532, 9.578, 19.708, 21.189, 33.371, 28.845, 24.281, 27.38], [874.0552376838748, 1284.0409361665393, 1422.3813604236504, 1892.2632408753946, 2383.312075223776, 754.4346896560617, 1351.8397546764777, 784.5809083364486, 979.4403813705649, 883.8397673385758], [1628, 1629, 1630, 1631, 1632, 1633, 1634, 1635, 1636, 1637]], [2, 5195, [47311, 47335, 47362, 47388, 47410, 47439], [24282.79, 24295.744, 24202.11, 24280.425, 24278.566, 24284.75], [39610.54, 39740.428, 39674.069, 39696.016, 39741.37, 39698.995], [13.345, 40.717, 38.417, 22.397, 28.916, 29.711], [326.72424666253016, 1746.1458979130716, 1409.3690008415379, 2055.9063824011305, 2596.5000515320567, 1061.6080905426893], [1636, 1637, 1638, 1639, 1640, 1641]], [0, 5196, [47341, 47368, 47393, 47418, 47443], [32568.627, 32560.647, 32582.434, 32581.463, 32423.736], [23030.661, 23042.136, 23142.276, 23174.189, 23197.775], [28.081, 25.479, 29.649, 10.043, 30.617], [917.6881926995458, 889.7530310387971, 873.0684914176992, 637.4113900627796, 900.8935741582217], [1637, 1638, 1639, 1640, 1641]], [2, 5198, [47365, 47389, 47412, 47440, 47459, 47491], [25119.612, 25016.938, 25009.531, 24987.999, 24999.129, 24972.658], [41200.271, 41234.071, 41307.012, 41268.293, 41279.975, 41222.248], [23.266, 17.941, 19.581, 30.507, 19.949, 26.561], [1310.1258770063807, 706.7198357365061, 1471.2632931373387, 2259.3502281300653, 1119.7060962532066, 900.2755560987624], [1638, 1639, 1640, 1641, 1642, 1643]], [2, 5228, [47645, 47670, 47690, 47709, 47730, 47744, 47764, 47777, 47794, 47817, 47842, 47870], [23414.718, 23454.833, 23445.728, 23451.37, 23425.525, 23449.823, 23464.42, 23457.916, 23470.654, 23481.143, 23503.199, 23567.07], [39015.885, 38993.187, 38971.006, 38972.849, 38967.024, 38937.782, 38932.564, 38999.012, 38988.243, 39043.391, 39021.246, 39036.157], [20.852, 14.3, 8.725, 11.277, 12.392, 9.903, 10.639, 17.372, 20.594, 14.579, 13.801, 22.289], [1660.247114534594, 1466.3199071130794, 2084.754215422593, 1565.6473650236599, 1487.983754944227, 1339.8129049195563, 1172.7760111986036, 869.7301420793934, 2026.1172356957131, 1139.504820751159, 1150.5476244366919, 1069.953888158737], [1652, 1653, 1654, 1655, 1656, 1657, 1658, 1659, 1660, 1661, 1662, 1663]], [0, 5242, [47800, 47825, 47850, 47881, 47905, 47928, 47952, 47981, 48008, 48039], [33773.906, 33755.569, 33734.085, 33710.576, 33753.973, 33700.179, 33717.463, 33689.464, 33690.416, 33679.626], [21827.53, 21765.616, 21824.29, 21881.743, 21924.853, 21939.416, 21992.865, 21908.78, 21974.446, 21985.825], [10.02, 11.892, 18.949, 13.391, 16.929, 9.743, 15.391, 9.991, 11.636, 7.492], [1702.6648702692319, 1417.3323279744911, 1161.763811061535, 1235.8117030555898, 1584.9973810525935, 1684.7507321155758, 1580.6768450231511, 1716.988458216847, 1351.682643044066, 662.9843042253972], [1660, 1661, 1662, 1663, 1664, 1665, 1666, 1667, 1668, 1669]], [1, 5244, [47791, 47813, 47839, 47867, 47893], [16583.594, 16588.011, 16566.082, 16563.93, 16650.77], [35445.934, 35380.096, 35450.977, 35340.806, 35259.277], [13.351, 20.525, 23.133, 27.96, 31.356], [856.2799816749645, 669.5968533660349, 1410.7466776312408, 852.7765803060801, 2961.4838088834663], [1660, 1661, 1662, 1663, 1664]], [4, 5249, [47849, 47878, 47903, 47925, 47951, 47979], [32242.106, 32247.053, 32223.349, 32180.371, 32214.256, 32299.691], [53538.331, 53538.1, 53519.509, 53556.781, 53519.653, 53473.315], [25.585, 19.482, 16.964, 13.31, 16.762, 16.709], [529.4517954270608, 1551.8796379299315, 2052.3256057915974, 1425.072804898944, 1311.7187651222505, 395.8379434340014], [1662, 1663, 1664, 1665, 1666, 1667]], [1, 5290, [48160, 48193, 48230, 48268, 48313, 48359, 48398, 48440, 48482, 48518, 48556, 48594, 48629, 48657, 48687, 48717, 48747], [15915.683, 15921.398, 15935.4, 15923.588, 15958.231, 15880.438, 15962.755, 15948.11, 15897.801, 15919.52, 15925.721, 16140.328, 16044.192, 16118.119, 16042.004, 16178.445, 15950.701], [35617.009, 35632.004, 35615.697, 35678.004, 35629.587, 35629.496, 35597.095, 35616.963, 35691.334, 35719.903, 35688.056, 35712.441, 35792.193, 35816.506, 35788.998, 35746.872, 35774.606], [23.665, 18.528, 13.978, 15.578, 15.134, 16.001, 10.716, 11.198, 9.704, 16.151, 11.089, 23.113, 17.198, 23.027, 15.885, 21.564, 18.44], [929.6367679767061, 2954.258880326524, 1733.480639440074, 4020.8257915772433, 3274.2523913625587, 795.0052780901027, 1813.9257794979799, 1714.1416695467071, 1573.3528101362915, 1733.7291750425372, 2018.8823489647575, 2555.660925201508, 1122.2181632485856, 2789.8015373943304, 2443.331474582203, 8193.839395665998, 586.4388007297824], [1673, 1674, 1675, 1676, 1677, 1678, 1679, 1680, 1681, 1682, 1683, 1684, 1685, 1686, 1687, 1688, 1689]], [1, 5291, [48082, 48120, 48161, 48194, 48233, 48270, 48315, 48361, 48399, 48441, 48483, 48519, 48557, 48595, 48630, 48658], [17391.012, 17317.765, 17367.475, 17321.358, 17395.157, 17467.974, 17448.603, 17466.737, 17404.586, 17326.576, 17265.647, 17282.533, 17219.24, 17247.943, 17219.838, 17228.818], [35148.056, 35170.319, 35200.913, 35163.956, 35073.332, 35089.091, 35101.996, 35104.993, 35066.986, 35096.49, 35069.238, 35176.365, 35140.54, 35195.024, 35200.184, 35168.174], [14.686, 14.855, 19.398, 12.972, 18.526, 18.254, 10.797, 10.041, 17.29, 12.472, 20.699, 16.135, 15.996, 10.172, 8.429, 13.755], [3196.389633050412, 3662.4923073858263, 1703.163248010022, 2926.1605536599627, 972.0124099923776, 1387.3536908023782, 1760.609387132093, 1512.56005155474, 1756.7764884752805, 1070.8785830690263, 1003.3182224439594, 2445.2513369673106, 1510.595255266142, 1270.1369400852316, 2148.0642194344937, 1123.6255069293143], [1671, 1672, 1673, 1674, 1675, 1676, 1677, 1678, 1679, 1680, 1681, 1682, 1683, 1684, 1685, 1686]], [2, 5293, [48404, 48445, 48490, 48523, 48560, 48599, 48632, 48664, 48691, 48726, 48751, 48772, 48805, 48829, 48857, 48880, 48907], [23839.469, 23828.002, 23815.737, 23811.295, 23852.19, 23790.515, 23734.49, 23770.13, 23733.369, 23594.149, 23569.969, 23598.199, 23670.08, 23619.693, 23647.276, 23689.452, 23588.296], [38398.285, 38434.688, 38456.526, 38389.572, 38431.598, 38423.788, 38409.022, 38437.287, 38445.021, 38502.82, 38514.185, 38521.165, 38484.386, 38477.229, 38439.855, 38472.803, 38488.511], [23.747, 18.037, 24.407, 25.651, 24.77, 15.049, 15.494, 10.157, 19.344, 22.018, 14.159, 11.969, 17.673, 19.277, 21.239, 14.366, 29.176], [488.91572476610884, 1238.5870832271276, 784.1946244605003, 1670.1892684704642, 1535.0474356849497, 1101.9318717729022, 2233.5426544839247, 1147.8642903948207, 1056.462079077209, 1307.7918076067615, 1013.7098938657604, 614.7671530995682, 1205.9041632333474, 895.9750555448898, 2104.6186272650125, 1067.3908543541468, 475.02972371276275], [1679, 1680, 1681, 1682, 1683, 1684, 1685, 1686, 1687, 1688, 1689, 1690, 1691, 1692, 1693, 1694, 1695]], [2, 5295, [48202, 48242, 48280, 48322, 48369, 48407, 48450, 48492, 48527, 48564], [24478.544, 24450.922, 24579.953, 24538.75, 24467.944, 24343.757, 24369.726, 24333.618, 24422.545, 24255.284], [40300.142, 40327.573, 40384.562, 40381.553, 40278.889, 40194.295, 40269.06, 40242.496, 40227.933, 40191.379], [10.636, 17.497, 14.498, 21.759, 18.958, 15.537, 26.898, 13.621, 27.922, 24.384], [783.214071104205, 795.4433143881583, 1432.133735723182, 3297.454071558453, 6359.6491088016655, 2935.5324981918807, 5940.871980751755, 31600.777911513647, 7872.922840807036, 11959.103223044245], [1674, 1675, 1676, 1677, 1678, 1679, 1680, 1681, 1682, 1683]], [2, 5296, [48201, 48241, 48279, 48321, 48368, 48408, 48449], [24438.128, 24460.7, 24501.556, 24437.993, 24514.2, 24493.235, 24436.815], [39276.537, 39290.076, 39429.534, 39346.813, 39395.847, 39286.028, 39226.354], [14.142, 15.668, 24.027, 15.91, 18.18, 12.584, 17.559], [1848.3318560984999, 2053.149904226118, 3597.4912953618355, 5670.619181989477, 3398.308340573701, 1994.937304046583, 3238.2044408110405], [1674, 1675, 1676, 1677, 1678, 1679, 1680]], [2, 5297, [48169, 48203, 48243, 48281, 48324, 48370, 48409, 48451, 48494, 48529, 48566], [25041.795, 25061.202, 24986.625, 24943.945, 25000.416, 24947.866, 24955.076, 24929.229, 24928.136, 24993.762, 24930.509], [40953.112, 40973.662, 40970.01, 40886.417, 40987.051, 40947.227, 40914.711, 40973.049, 40984.744, 40938.555, 40941.804], [11.183, 17.91, 20.932, 38.695, 22.368, 27.254, 12.89, 26.409, 19.478, 21.39, 36.193], [1024.1846747777186, 1443.5478596841929, 1003.0297376890195, 860.1874121170371, 1880.7331566044243, 3379.492067422585, 24033.711630000864, 1260.1452017642723, 2069.2459690094443, 2041.0877881320525, 1145.6622759225613], [1673, 1674, 1675, 1676, 1677, 1678, 1679, 1680, 1681, 1682, 1683]], [0, 5300, [48287, 48332, 48375, 48414, 48457, 48498], [32787.511, 32850.531, 32838.912, 32794.91, 32740.456, 32765.026], [23136.512, 23070.664, 23052.749, 23133.515, 23135.879, 23101.326], [16.537, 13.22, 21.193, 13.428, 20.174, 16.93], [634.8175678592394, 2089.997854537616, 8871.954693784672, 1682.7080855378717, 1242.43286456329, 2118.2683448818057], [1676, 1677, 1678, 1679, 1680, 1681]], [4, 5302, [48333, 48376, 48416, 48460, 48499, 48535], [32898.567, 32922.742, 32940.44, 32917.45, 32944.292, 32919.474], [53992.634, 53991.079, 53975.599, 53987.805, 53988.887, 53994.166], [10.924, 7.7, 10.47, 14.178, 11.472, 19.55], [594.0703335846072, 756.6575998953722, 1401.587205428119, 1389.2733735369404, 1234.8657988654409, 909.8300055483493], [1677, 1678, 1679, 1680, 1681, 1682]], [0, 5303, [48098, 48136, 48175, 48207, 48246, 48288, 48334, 48377, 48417, 48461, 48500, 48536, 48573, 48612, 48639, 48670], [33303.1, 33326.208, 33258.911, 33383.839, 33387.688, 33275.79, 33234.115, 33201.794, 33270.931, 33184.655, 33307.31, 33332.51, 33380.711, 33527.201, 33466.673, 33460.806], [21452.713, 21467.351, 21377.152, 21388.939, 21395.976, 21372.182, 21313.496, 21293.536, 21334.97, 21306.992, 21336.773, 21326.453, 21419.79, 21508.693, 21577.964, 21435.123], [11.122, 11.113, 14.125, 11.307, 15.557, 24.878, 34.678, 14.974, 18.006, 13.728, 20.558, 23.472, 24.909, 28.508, 16.998, 27.525], [1837.0906964734836, 1623.318222909447, 1713.2883367342308, 1852.987064591361, 1670.6047992359654, 989.2739062885596, 1326.165545272903, 681.5638351779379, 806.5090558448719, 445.8567634302204, 1265.0781023435397, 1423.0088438383775, 1276.002010580821, 3262.901098100031, 22054.21870641854, 783.7281166691602], [1671, 1672, 1673, 1674, 1675, 1676, 1677, 1678, 1679, 1680, 1681, 1682, 1683, 1684, 1685, 1686]], [3, 5306, [48337, 48379, 48420, 48464, 48502], [34578.75, 34571.425, 34655.761, 34604.749, 34617.486], [42070.492, 41980.646, 41967.099, 42091.698, 42078.663], [15.402, 13.62, 18.051, 15.507, 21.009], [1176.1989227132308, 1299.8328196339555, 1271.3959126574796, 1210.921421647916, 962.072396790734], [1677, 1678, 1679, 1680, 1681]], [0, 5316, [48134, 48174, 48206, 48245, 48286, 48330, 48374, 48413], [32404.859, 32280.537, 32231.588, 32214.123, 32199.343, 32147.229, 32198.592, 32189.092], [22322.622, 22282.663, 22365.58, 22450.403, 22435.388, 22427.923, 22463.023, 22463.529], [25.262, 27.959, 13.48, 18.084, 16.334, 23.254, 23.95, 24.935], [2121.7226769464723, 2656.095569917805, 1578.299159080002, 2181.827204351669, 2629.5913342994754, 5307.310416077638, 2410.032917594474, 2067.591869544326], [1672, 1673, 1674, 1675, 1676, 1677, 1678, 1679]], [3, 5317, [48176, 48208, 48247, 48289, 48335], [34128.848, 34028.292, 34066.494, 34031.888, 34130.177], [42048.115, 42048.937, 42086.044, 42078.095, 42173.878], [17.386, 15.106, 20.6, 11.561, 31.572], [11637.854435538062, 1050.9421501344225, 4668.454755563634, 910.7586831791486, 3541.1076251529744], [1673, 1674, 1675, 1676, 1677]], [0, 5333, [48537, 48574, 48613, 48640, 48671, 48695, 48732, 48756, 48782, 48811], [33703.119, 33722.8, 33727.186, 33677.817, 33645.182, 33682.801, 33652.689, 33600.558, 33561.83, 33542.83], [22013.79, 22018.112, 21978.186, 22135.608, 22135.622, 22121.053, 22134.759, 22175.772, 22227.659, 22126.179], [19.798, 15.51, 16.886, 13.92, 12.595, 16.498, 20.609, 16.638, 26.184, 24.03], [762.0658431798485, 1745.2222081536715, 2879.770777679251, 1697.9742215571257, 1292.5027392549548, 1544.0976373513129, 2203.9281124911868, 1651.928132980644, 1042.051647655321, 882.0201913191506], [1682, 1683, 1684, 1685, 1686, 1687, 1688, 1689, 1690, 1691]], [2, 5338, [48524, 48561, 48601, 48634, 48665, 48692], [24225.11, 24146.537, 24160.737, 24135.104, 24092.725, 24031.137], [39821.835, 39681.792, 39648.172, 39665.654, 39669.288, 39752.135], [33.125, 25.545, 19.209, 10.505, 22.997, 18.613], [9727.854869622497, 5642.980087466653, 3033.603896368865, 1110.1275342782762, 1869.4547294333736, 4309.473994584852], [1682, 1683, 1684, 1685, 1686, 1687]], [2, 5339, [48636, 48667, 48693, 48728, 48753, 48776, 48807], [24411.744, 24592.927, 24528.0, 24547.928, 24528.012, 24530.543, 24551.5], [40407.334, 40258.251, 40187.716, 40182.668, 40025.179, 39808.366, 39851.664], [36.452, 18.375, 15.137, 7.059, 24.156, 17.284, 11.744], [1838.9959454176787, 1617.479554409169, 986.9179503367533, 1920.115012477446, 7266.155739598875, 1488.0800897068684, 883.5681639002158], [1685, 1686, 1687, 1688, 1689, 1690, 1691]], [4, 5346, [48694, 48730, 48754, 48780, 48810, 48833, 48862], [31844.018, 31838.762, 31758.772, 31747.179, 31639.3, 31706.177, 31727.007], [53324.67, 53171.61, 53139.734, 53071.58, 52969.08, 52966.821, 53058.327], [19.115, 14.175, 16.647, 19.4, 14.239, 15.014, 16.871], [1680.5828863025793, 1805.841228961156, 1143.4907774562403, 2479.255889626939, 1433.1397088891858, 1693.7072546641223, 4491.819364406795], [1687, 1688, 1689, 1690, 1691, 1692, 1693]], [1, 5354, [48799, 48825, 48853, 48875, 48904, 48927, 48947, 48967], [16064.502, 15985.784, 16055.205, 16015.701, 16027.165, 15982.037, 15965.975, 15928.15], [35663.783, 35733.813, 35779.699, 35700.837, 35756.2, 35698.008, 35726.728, 35677.105], [24.501, 20.908, 35.048, 18.495, 21.353, 24.335, 18.967, 19.138], [1754.3334463872334, 784.7393017192795, 1606.538449012762, 1127.2721908888655, 1359.2524303286293, 797.8646587496846, 1303.4371840780098, 1076.7500226019895], [1691, 1692, 1693, 1694, 1695, 1696, 1697, 1698]], [2, 5358, [48832, 48860, 48882, 48910, 48931, 48954, 48973, 48997, 49019, 49040, 49060, 49082, 49100, 49120, 49148, 49176, 49200, 49223, 49252, 49275, 49298], [24639.2, 24683.419, 24753.673, 24732.991, 24696.76, 24638.583, 24725.796, 24702.822, 24759.901, 24705.902, 24660.257, 24733.391, 24724.078, 24753.65, 24785.136, 24735.55, 24780.151, 24785.028, 24783.37, 24815.389, 24775.022], [40132.88, 40178.426, 40232.53, 40046.363, 40100.607, 40078.446, 40113.185, 40037.364, 40130.683, 40191.903, 40184.976, 40155.869, 40224.761, 40171.884, 40144.087, 40128.77, 40167.132, 40125.391, 40127.929, 40131.732, 40103.779], [12.12, 18.744, 20.094, 23.939, 24.674, 15.71, 17.584, 30.316, 13.668, 10.491, 12.243, 14.177, 16.96, 16.281, 15.879, 34.447, 20.279, 14.15, 11.444, 15.979, 10.722], [562.6678902403248, 1291.4055118046242, 3180.715050487122, 2292.6544657440854, 3474.8937054434173, 1158.4588702259719, 1188.581570445834, 1087.5015931757177, 1905.8841459698729, 1242.992051363735, 1536.6393556100584, 1236.5844166445543, 2475.146853760042, 2547.1008475090352, 1449.7728024305877, 2491.425399198434, 2492.380613395319, 1643.4953342392946, 1720.0744462923753, 1882.5250325902532, 1547.3401084248292], [1692, 1693, 1694, 1695, 1696, 1697, 1698, 1699, 1700, 1701, 1702, 1703, 1704, 1705, 1706, 1707, 1708, 1709, 1710, 1711, 1712]], [1, 5372, [48968, 48992, 49010, 49034, 49056, 49076, 49094, 49117], [16637.879, 16723.564, 16721.307, 16801.05, 16829.911, 16815.242, 16770.814, 16770.913], [36056.829, 35991.819, 36028.116, 36034.341, 36015.157, 36098.802, 36055.51, 36004.442], [20.977, 17.561, 15.47, 11.476, 20.013, 13.346, 10.632, 17.747], [1166.9798263963517, 1605.9196401085271, 2093.568854998007, 2291.775674790796, 1835.5930551938889, 1333.6123518339018, 2206.2833752162483, 611.4716117623677], [1698, 1699, 1700, 1701, 1702, 1703, 1704, 1705]], [1, 5385, [49116, 49140, 49171, 49193, 49216, 49247, 49270, 49294, 49318], [16060.157, 15991.621, 15939.022, 16029.926, 16000.393, 15931.441, 15961.677, 15895.759, 15718.88], [35731.045, 35715.904, 35725.927, 35757.908, 35746.484, 35703.339, 35713.678, 35672.852, 35627.091], [32.684, 17.27, 15.8, 26.211, 24.417, 12.035, 18.291, 17.817, 22.181], [1305.5489255777507, 1213.794548436293, 870.0292141611416, 792.2350149516776, 1485.0715238331782, 928.0413406131538, 3066.9096269898196, 2219.0919976672735, 751.613894016751], [1705, 1706, 1707, 1708, 1709, 1710, 1711, 1712, 1713]], [2, 5389, [49149, 49175, 49199, 49224, 49253, 49274, 49299, 49322, 49345, 49367, 49390], [24768.918, 24767.246, 24728.988, 24722.992, 24788.951, 24671.698, 24746.564, 24729.675, 24672.097, 24732.904, 24798.77], [40724.937, 40743.246, 40778.356, 40775.769, 40761.551, 40719.876, 40756.695, 40772.29, 40738.396, 40807.061, 40759.835], [13.265, 13.282, 15.972, 11.06, 13.654, 19.345, 19.458, 16.2, 15.84, 28.002, 23.991], [2215.221618172453, 2889.661140930966, 1483.3763881302687, 1277.2106119041896, 1067.9111230969502, 3134.983303509521, 857.2961976482887, 1811.0443659777109, 6704.418345423598, 620.4531729103602, 2243.2328846489095], [1706, 1707, 1708, 1709, 1710, 1711, 1712, 1713, 1714, 1715, 1716]], [4, 5390, [49178, 49203, 49227, 49257, 49278], [31789.003, 31717.671, 31756.35, 31718.268, 31721.296], [53099.635, 53078.962, 53031.164, 52994.061, 52997.471], [17.316, 15.379, 13.165, 12.152, 12.048], [1762.606702581263, 1864.0368110640745, 1562.646967172905, 1758.443123783498, 1698.5976622330593], [1707, 1708, 1709, 1710, 1711]], [2, 5402, [49295, 49320, 49344, 49365, 49388, 49408, 49432, 49455, 49484, 49511, 49532, 49556, 49577, 49612, 49641, 49668, 49689, 49720, 49749, 49777, 49802], [24201.864, 24177.843, 24360.269, 24162.106, 24177.472, 24167.327, 24157.899, 24128.517, 24104.916, 24145.999, 24200.525, 24089.416, 24027.093, 24061.044, 24041.18, 24085.409, 24061.903, 24100.649, 24069.748, 24065.421, 23972.526], [40770.892, 40818.834, 40776.059, 40804.628, 40750.248, 40780.675, 40780.573, 40772.362, 40740.293, 40911.078, 40902.045, 40854.234, 40838.513, 40869.435, 40796.22, 40801.137, 40888.703, 40857.528, 40909.864, 40875.52, 40958.155], [20.917, 19.691, 34.726, 23.893, 19.353, 29.219, 20.008, 22.97, 37.557, 17.32, 23.779, 30.76, 27.496, 23.717, 32.253, 24.171, 22.381, 33.347, 32.695, 26.084, 11.374], [498.82003566313426, 1203.7169566607545, 1765.3470443491315, 1504.1324398799395, 697.3922860112257, 1022.9788086398142, 761.2524594645645, 1019.4005306548438, 1235.4928353155008, 732.0230214433913, 811.9870818999165, 1376.5227753255738, 1283.7835592043104, 1657.2083824282047, 948.0211125825753, 2450.187826549657, 3322.460786616274, 1672.2783621206975, 985.8390380223067, 1591.5242656123914, 441.2396481304123], [1712, 1713, 1714, 1715, 1716, 1717, 1718, 1719, 1720, 1721, 1722, 1723, 1724, 1725, 1726, 1727, 1728, 1729, 1730, 1731, 1732]], [4, 5412, [49491, 49514, 49536, 49560, 49584, 49617, 49646, 49671, 49693, 49723, 49755, 49783, 49811, 49844, 49871, 49898, 49928, 49955], [32668.114, 32718.077, 32681.459, 32756.22, 32603.842, 32510.736, 32513.389, 32509.609, 32528.295, 32582.712, 32592.298, 32514.648, 32569.275, 32658.239, 32751.857, 32709.211, 32564.974, 32521.567], [53698.972, 53666.62, 53632.837, 53660.369, 53594.114, 53572.594, 53557.301, 53514.857, 53449.63, 53481.089, 53523.463, 53580.789, 53719.155, 53848.301, 53826.179, 53794.322, 53711.525, 53671.656], [27.247, 8.868, 23.632, 12.927, 8.837, 10.568, 8.845, 9.49, 7.806, 6.303, 7.187, 12.86, 13.081, 10.018, 11.698, 16.135, 10.983, 12.056], [707.5845052345431, 1878.6714502126576, 926.6252238710017, 1375.7735082124304, 2705.3827709155894, 3602.662378186848, 2690.2153876010116, 2717.6833242715857, 2659.4705772880507, 1914.476243675398, 2631.3546918668744, 2115.9866560936075, 917.1613361016516, 1363.4831194510923, 1561.6643545320615, 1268.1717285524358, 3649.494795408123, 2333.9774029792648], [1720, 1721, 1722, 1723, 1724, 1725, 1726, 1727, 1728, 1729, 1730, 1731, 1732, 1733, 1734, 1735, 1736, 1737]], [1, 5423, [49575, 49606, 49635, 49663, 49685, 49714, 49744, 49770, 49794, 49833, 49859, 49888, 49916, 49945, 49973], [16544.564, 16626.738, 16609.041, 16678.736, 16598.259, 16529.673, 16416.159, 16399.15, 16405.965, 16342.321, 16313.092, 16308.894, 16267.498, 16286.208, 16308.572], [35932.049, 35895.006, 35815.119, 35770.1, 35932.705, 36030.406, 36007.109, 35967.507, 36015.691, 36018.147, 35945.445, 35879.131, 35897.767, 35907.306, 35997.502], [23.751, 31.768, 13.729, 16.012, 9.68, 12.906, 27.58, 9.722, 9.376, 8.545, 10.572, 16.57, 24.476, 24.201, 28.613], [713.2298427417659, 1773.3909279669633, 1384.966788355639, 1263.9911792493647, 1705.0522754904039, 1457.4610462566918, 682.3210774721476, 1365.3041275877065, 1386.2422466833123, 1426.9913315514134, 2054.058602101954, 1325.2304414141936, 1039.202151946384, 864.1632403992634, 1027.6214571749567], [1724, 1725, 1726, 1727, 1728, 1729, 1730, 1731, 1732, 1733, 1734, 1735, 1736, 1737, 1738]], [0, 5426, [49585, 49618, 49648, 49672, 49694, 49725], [33304.219, 33337.821, 33391.788, 33220.758, 33353.384, 33332.756], [22180.438, 22168.202, 22104.227, 22068.493, 22029.094, 22067.04], [24.827, 25.29, 25.234, 15.657, 29.502, 32.511], [2768.645547688344, 1411.2871433684638, 1167.5162439841706, 21815.731705115442, 1040.0647500958232, 1582.6952946472718], [1724, 1725, 1726, 1727, 1728, 1729]], [2, 5433, [49750, 49778, 49804, 49838, 49867, 49892, 49921, 49949, 49979, 50009, 50040], [24864.355, 24825.593, 24853.633, 24894.887, 24781.779, 24793.652, 24727.679, 24680.024, 24650.769, 24750.677, 24759.465], [40258.014, 40371.341, 40471.348, 40367.099, 40416.35, 40489.404, 40379.25, 40266.978, 40249.305, 40228.708, 40336.44], [11.335, 23.026, 20.794, 28.764, 36.452, 29.292, 37.684, 23.928, 11.576, 19.552, 15.307], [1229.4593892790735, 675.4129323370407, 1570.4186879639522, 536.3802303385205, 1648.6179134644515, 2096.0809009212653, 1139.2278945187109, 1605.8515733526347, 87251.99444939363, 5254.514580763669, 459.91858718115543], [1730, 1731, 1732, 1733, 1734, 1735, 1736, 1737, 1738, 1739, 1740]], [2, 5435, [49837, 49865, 49890, 49919, 49947, 49977], [24226.612, 24268.706, 24227.29, 24371.984, 24139.651, 24211.695], [40919.961, 41034.235, 41075.18, 41064.427, 41002.52, 41002.41], [23.335, 36.674, 23.793, 17.899, 28.529, 29.481], [656.6212433516869, 1757.249462548361, 658.1114667212972, 572.7518041817751, 1303.4902326394315, 1878.9784239220667], [1733, 1734, 1735, 1736, 1737, 1738]], [0, 5438, [49813, 49846, 49872, 49899, 49931], [32947.524, 32938.785, 33019.595, 32902.787, 32895.227], [22334.458, 22193.392, 22207.56, 22347.718, 22333.901], [17.013, 14.232, 24.611, 28.391, 23.024], [1041.7535357161594, 547.802525335364, 673.6918294495167, 2023.8586708798325, 648.3183709303586], [1732, 1733, 1734, 1735, 1736]], [2, 5452, [50039, 50073, 50099, 50130, 50161, 50192, 50219, 50252, 50287, 50317], [24630.537, 24558.752, 24581.517, 24536.039, 24569.789, 24530.545, 24551.981, 24523.477, 24532.765, 24557.466], [39407.568, 39489.002, 39460.913, 39544.856, 39545.061, 39603.188, 39596.848, 39680.693, 39789.265, 39753.828], [27.402, 8.622, 9.788, 18.345, 10.435, 11.728, 13.871, 13.387, 12.839, 16.227], [1107.1300011878666, 2368.1938265656427, 1296.4170148661656, 1547.3215807725746, 1632.7732960508874, 1677.8602043142032, 2632.901136326945, 1099.564678169767, 1244.3715786038802, 1156.6762060531648], [1740, 1741, 1742, 1743, 1744, 1745, 1746, 1747, 1748, 1749]], [4, 5454, [50016, 50046, 50084, 50111, 50135, 50169, 50201, 50228, 50259, 50296, 50324], [32717.742, 32764.53, 32802.916, 32757.967, 32767.543, 32844.407, 32889.14, 33005.52, 32975.919, 33004.805, 33000.105], [54014.886, 53915.164, 53775.733, 53896.615, 53889.328, 53812.212, 53919.421, 53884.281, 53872.921, 53903.157, 53843.208], [10.468, 11.712, 30.713, 17.244, 20.677, 18.222, 13.491, 11.049, 15.74, 17.986, 8.632], [1396.475254269673, 838.8078629403828, 5474.878676133827, 2666.669335425924, 3037.9862054658965, 2401.28535570844, 1632.1441966514292, 1427.7678505470014, 1425.996360921473, 1544.099225447426, 829.6115106811956], [1739, 1740, 1741, 1742, 1743, 1744, 1745, 1746, 1747, 1748, 1749]], [0, 5456, [49990, 50019, 50049, 50082, 50109, 50137, 50168, 50198, 50225, 50257, 50293, 50322, 50353, 50383, 50416], [33036.089, 32908.548, 32848.966, 32822.978, 32799.653, 32768.326, 32774.486, 32759.571, 32719.25, 32752.439, 32630.347, 32717.063, 32771.943, 32730.114, 32816.573], [22242.826, 22231.73, 22203.16, 22165.388, 22216.869, 22100.264, 22190.606, 22219.834, 22182.533, 22279.402, 22345.897, 22341.953, 22439.676, 22562.653, 22673.286], [37.563, 12.009, 14.64, 18.2, 9.752, 11.949, 12.144, 15.029, 20.992, 15.797, 26.003, 22.287, 23.984, 10.423, 13.194], [2202.7553173336164, 1117.8210891649696, 1225.0277801457187, 1614.578068719116, 1608.5635789214398, 1777.9082113389513, 1307.2383862602278, 1347.876173972497, 1881.2443243567534, 1610.8955068404418, 1424.1701132060714, 455.1725476690416, 1619.374691115415, 1291.4426030479785, 1773.6486464054935], [1738, 1739, 1740, 1741, 1742, 1743, 1744, 1745, 1746, 1747, 1748, 1749, 1750, 1751, 1752]], [0, 5459, [49930, 49956, 49988, 50017, 50048, 50081, 50112], [32852.036, 32864.82, 32905.431, 32879.811, 32845.222, 32874.754, 32908.623], [21547.245, 21598.718, 21643.645, 21803.342, 21781.587, 21722.663, 21705.326], [23.561, 21.307, 16.584, 28.565, 23.383, 20.469, 32.718], [1039.8628260486191, 1525.9870545404942, 14884.33526217374, 5499.2232138692525, 3228.3413787494296, 6472.378957099567, 3172.666075154934], [1736, 1737, 1738, 1739, 1740, 1741, 1742]], [4, 5460, [49929, 49957, 49989, 50018, 50050, 50083, 50110, 50138], [32696.073, 32763.765, 32771.979, 32776.263, 32838.312, 32846.975, 32846.986, 32889.246], [53144.953, 53227.524, 53271.384, 53297.596, 53415.291, 53452.992, 53485.094, 53499.141], [15.883, 16.298, 14.481, 10.566, 16.819, 14.14, 11.454, 15.008], [1178.9061821061946, 1601.0221561319654, 1591.1125182390504, 2487.0736094424255, 1382.9835819638565, 1327.492866761269, 2292.66003007529, 2505.3660402337546], [1736, 1737, 1738, 1739, 1740, 1741, 1742, 1743]], [1, 5481, [50401, 50431, 50459, 50482, 50515, 50544, 50579, 50607, 50630, 50659, 50687], [17687.428, 17665.416, 17683.586, 17682.92, 17680.253, 17668.77, 17667.975, 17667.115, 17633.532, 17666.119, 17736.667], [35849.314, 35853.472, 35852.653, 35851.025, 35828.37, 35850.079, 35862.006, 35879.498, 35846.568, 35857.42, 35750.569], [15.847, 15.845, 10.222, 16.08, 11.741, 11.654, 6.162, 7.099, 11.067, 7.297, 26.952], [1574.1594045854447, 1545.630841912527, 2449.1106879537842, 1889.6629827999052, 1680.390838497922, 2882.108740344761, 2016.982021284338, 2796.9851844275495, 1719.2234037873502, 2787.444474556164, 3575.5754128534304], [1752, 1753, 1754, 1755, 1756, 1757, 1758, 1759, 1760, 1761, 1762]], [2, 5483, [50250, 50283, 50316, 50347, 50374, 50409, 50436, 50463, 50484, 50517, 50547, 50583, 50615, 50634, 50667], [24171.693, 24116.898, 24205.675, 24083.096, 24087.181, 24160.689, 24257.847, 24162.681, 24045.748, 24129.314, 24167.782, 24219.744, 24196.855, 24098.036, 24224.325], [40677.952, 40569.648, 40759.248, 40678.036, 40697.009, 40780.15, 40859.808, 40641.11, 40749.997, 40720.976, 40681.588, 40712.069, 40709.615, 40614.677, 40517.273], [38.866, 36.009, 13.69, 22.326, 13.488, 33.715, 41.796, 55.613, 35.804, 41.146, 34.322, 15.16, 26.298, 26.733, 19.486], [1387.0769144511144, 699.7800428582663, 519.7626879483386, 1274.46128649757, 634.7974324731344, 1699.3883968893363, 2020.7392574183066, 1457.3086032872177, 1297.5304377692844, 2630.584959321496, 1439.8311788472165, 700.5855667043871, 768.8841695860156, 1136.7573486435076, 955.573449502368], [1747, 1748, 1749, 1750, 1751, 1752, 1753, 1754, 1755, 1756, 1757, 1758, 1759, 1760, 1761]], [4, 5485, [50292, 50320, 50352, 50380, 50414, 50441, 50466, 50493, 50522, 50556], [31944.32, 31871.429, 31856.743, 31928.679, 31882.178, 31832.429, 31937.51, 31988.086, 32208.446, 32352.463], [53053.365, 52984.776, 53035.19, 53063.11, 53083.612, 52982.846, 53162.702, 53161.235, 53097.98, 53157.949], [14.46, 9.703, 12.494, 9.195, 16.316, 40.555, 24.215, 34.516, 20.349, 20.142], [2820.020887839122, 1946.9693750641043, 2108.7621023885968, 2544.6425116690607, 789.284462290843, 931.4436524202166, 2871.3790812628495, 717.2377926087228, 1264.3215806786002, 1417.354094462714], [1748, 1749, 1750, 1751, 1752, 1753, 1754, 1755, 1756, 1757]], [0, 5486, [50382, 50415, 50442, 50467, 50494], [32689.713, 32697.553, 32673.745, 32671.429, 32729.337], [21903.191, 21860.269, 21817.04, 21775.282, 21724.767], [30.77, 10.622, 14.835, 23.912, 26.497], [1466.1214443230072, 923.1496633857114, 1009.4638448801146, 1937.9452961204663, 1046.3175277064056], [1751, 1752, 1753, 1754, 1755]], [3, 5496, [50445, 50468, 50496, 50524, 50558, 50589, 50620, 50641, 50673], [34009.867, 33922.987, 33943.623, 34013.937, 34080.944, 34144.246, 34176.632, 34147.632, 34210.178], [41503.227, 41563.575, 41541.133, 41530.859, 41477.31, 41549.963, 41695.231, 41616.522, 41522.043], [16.064, 14.643, 29.739, 14.221, 15.219, 27.284, 12.832, 28.976, 24.762], [966.0459328943167, 1890.5256644573124, 1097.7997814277264, 1368.5632922657726, 1092.5092827454682, 2668.212240857972, 528.8313971442482, 735.754985782004, 4119.811306295187], [1753, 1754, 1755, 1756, 1757, 1758, 1759, 1760, 1761]], [2, 5507, [50218, 50251, 50286, 50315, 50348], [24231.406, 24219.592, 24210.232, 24189.562, 24136.453], [38593.623, 38560.33, 38497.074, 38658.438, 38536.992], [24.565, 13.149, 11.462, 21.25, 22.432], [3215.7073434905938, 1472.411684406397, 47674.447747713006, 753.8308188868206, 6834.761264137004], [1746, 1747, 1748, 1749, 1750]], [0, 5513, [50167, 50200, 50227, 50256, 50295, 50321], [32805.745, 32847.777, 32832.204, 32787.341, 32787.394, 32685.092], [21701.33, 21797.829, 21885.529, 21784.724, 21808.247, 21843.669], [21.291, 25.081, 20.105, 21.808, 25.671, 17.593], [2524.5227187279393, 2214.434960345287, 7656.8589942534145, 9445.264610865546, 541.7613496477784, 1347.6245314629514], [1744, 1745, 1746, 1747, 1748, 1749]], [3, 5588, [51207, 51235, 51258, 51286, 51305, 51333, 51352, 51379, 51402, 51424, 51452], [34719.999, 34734.784, 34801.414, 34742.654, 34800.956, 34808.758, 34789.027, 34751.233, 34712.966, 34736.825, 34807.289], [41756.431, 41750.051, 41835.198, 41745.376, 41796.51, 41803.079, 41838.786, 41802.719, 41784.491, 41798.536, 41754.56], [17.334, 14.621, 27.581, 20.878, 23.988, 20.644, 17.629, 21.148, 24.309, 19.188, 17.78], [779.2869285522208, 789.4835355287689, 927.4443500214963, 1380.568309115114, 1082.9954645423509, 824.9733882800606, 861.9638864196584, 1273.768638965783, 1690.5435096714323, 2633.5797570601026, 964.739501586652], [1783, 1784, 1785, 1786, 1787, 1788, 1789, 1790, 1791, 1792, 1793]], [2, 5629, [51652, 51678, 51702, 51739, 51771, 51806, 51838, 51867, 51900, 51935, 51966, 51999, 52029, 52056, 52081], [23570.146, 23680.015, 23750.023, 23760.96, 23858.615, 23850.28, 23776.457, 23855.258, 23823.147, 23845.393, 23822.546, 23771.972, 23811.54, 23835.586, 23788.942], [38576.466, 38556.835, 38538.341, 38527.907, 38585.444, 38541.674, 38557.662, 38653.783, 38506.901, 38484.171, 38554.313, 38529.149, 38501.824, 38504.669, 38519.128], [12.118, 19.02, 18.949, 12.549, 23.539, 22.795, 32.17, 26.065, 17.046, 19.757, 17.026, 12.745, 12.228, 11.74, 23.689], [1069.596259053786, 3386.0374127013097, 3139.3492997124877, 1171.4105685712618, 2867.8133780379853, 1673.0347588855554, 3462.04375664248, 8624.98444081231, 1016.1778123222667, 566.0569805165175, 1640.771369002364, 1062.3688820377683, 1434.9191085227437, 1369.2229035677565, 933.8132082216928], [1801, 1802, 1803, 1804, 1805, 1806, 1807, 1808, 1809, 1810, 1811, 1812, 1813, 1814, 1815]], [3, 5633, [51608, 51636, 51660, 51688, 51713, 51753], [34783.17, 34823.913, 34876.956, 34836.177, 34780.737, 34783.01], [41103.497, 41178.567, 41132.397, 41099.414, 41018.01, 40941.236], [19.28, 9.238, 12.896, 14.958, 12.564, 11.26], [802.3769997106035, 2074.3686605672947, 1493.8025643570907, 1265.241979270363, 1658.262889757047, 2067.432728015803], [1799, 1800, 1801, 1802, 1803, 1804]], [4, 5640, [51552, 51578, 51605, 51632, 51657], [32462.222, 32477.738, 32485.775, 32508.986, 32466.963], [52651.641, 52641.391, 52637.984, 52684.842, 52680.072], [43.698, 27.263, 17.85, 17.631, 14.284], [2199.315988916336, 716.392154951173, 2252.028906286066, 2011.4504543434484, 1715.6832530129789], [1797, 1798, 1799, 1800, 1801]], [0, 5648, [51746, 51779, 51814, 51845, 51878, 51907], [32612.397, 32590.981, 32471.716, 32400.554, 32511.261, 32595.701], [22289.069, 22312.208, 22379.997, 22336.491, 22276.62, 22382.122], [16.048, 24.007, 18.808, 10.442, 12.326, 23.305], [34402.294131840325, 6212.990330402024, 10395.915823887737, 5851.531413253182, 4209.197635441103, 12111.67801719388], [1804, 1805, 1806, 1807, 1808, 1809]], [4, 5649, [51709, 51747, 51780, 51815, 51846, 51879, 51908], [32636.9, 32655.568, 32740.355, 32647.597, 32688.191, 32713.974, 32679.489], [52978.37, 53098.561, 53195.013, 53085.752, 53144.815, 53150.349, 53160.362], [34.661, 20.193, 22.141, 22.736, 16.763, 16.866, 17.701], [2542.591304274763, 1351.1616023353306, 524.8556595445654, 1341.576190259723, 2560.9354718841287, 1368.7419724501872, 1929.024752075545], [1803, 1804, 1805, 1806, 1807, 1808, 1809]], [3, 5650, [51711, 51751, 51783, 51816, 51848, 51884], [34027.325, 34119.104, 34130.495, 34045.466, 34043.208, 34084.163], [42263.579, 42276.675, 42296.76, 42247.329, 42296.642, 42300.31], [35.865, 21.534, 31.209, 20.987, 28.366, 25.025], [1507.4389465797003, 2118.5135163449677, 1543.1668807257715, 1423.6919882983052, 2823.9773222230397, 1009.1220487521313], [1803, 1804, 1805, 1806, 1807, 1808]], [2, 5656, [51741, 51773, 51809, 51841, 51872, 51903, 51937, 51969, 52002], [24554.872, 24464.91, 24387.735, 24536.076, 24551.778, 24571.4, 24547.439, 24507.906, 24518.109], [39780.823, 39720.746, 39702.682, 39801.354, 39778.606, 39772.33, 39772.892, 39768.089, 39870.18], [32.024, 27.697, 33.734, 16.407, 16.853, 17.118, 17.245, 25.775, 29.209], [1209.6196430721957, 2050.5833230332296, 4915.187768172698, 1676.3634098308041, 2135.2507623163383, 1390.812121062847, 1428.6052954188863, 3099.6964826601784, 1941.5706191245772], [1804, 1805, 1806, 1807, 1808, 1809, 1810, 1811, 1812]], [2, 5657, [51774, 51808, 51840, 51871, 51902, 51938, 51968, 52001, 52030, 52057, 52082, 52112, 52141, 52173, 52192, 52211, 52226, 52249, 52275, 52299, 52328, 52351, 52372], [24535.181, 24373.38, 24427.443, 24405.621, 24462.076, 24565.18, 24557.961, 24504.7, 24559.72, 24536.718, 24606.493, 24503.659, 24532.551, 24586.444, 24605.37, 24566.162, 24600.898, 24583.347, 24668.743, 24452.277, 24608.993, 24528.944, 24473.772], [41221.325, 41210.704, 41181.924, 41262.104, 41236.54, 41229.507, 41236.764, 41244.321, 41177.709, 41230.399, 41226.654, 41257.776, 41308.995, 41258.6, 41276.972, 41294.463, 41270.071, 41364.221, 41318.998, 41348.027, 41326.69, 41395.421, 41407.793], [32.502, 28.203, 39.513, 13.222, 17.503, 19.476, 11.754, 22.337, 14.339, 16.457, 30.015, 23.748, 12.524, 17.869, 20.708, 21.712, 25.317, 14.283, 22.474, 25.491, 19.757, 19.235, 47.855], [4737.907765841119, 2335.4478875969035, 1960.8720744399177, 1940.720767277065, 1145.0677006968685, 1913.3707638006595, 1735.096473663982, 476.6491300402836, 1428.3402861852765, 1941.7002554264072, 1637.383651063537, 1784.6029493683911, 1747.1035908659642, 2259.7942319660624, 2128.8911561641867, 2509.010128846032, 1821.5049541507, 1390.782503793258, 5704.694210312356, 1858.0455106443812, 6714.227359153105, 1235.2395971427486, 667.4711260893041], [1805, 1806, 1807, 1808, 1809, 1810, 1811, 1812, 1813, 1814, 1815, 1816, 1817, 1818, 1819, 1820, 1821, 1822, 1823, 1824, 1825, 1826, 1827]], [0, 5661, [51880, 51910, 51945, 51977, 52005, 52036, 52065, 52088, 52119, 52148, 52178], [33384.096, 33333.749, 33414.551, 33469.21, 33470.114, 33462.937, 33465.632, 33356.319, 33444.549, 33437.388, 33458.807], [22381.444, 22418.033, 22287.49, 22316.337, 22274.974, 22347.293, 22361.433, 22457.745, 22419.415, 22359.109, 22314.755], [18.546, 21.076, 20.617, 17.99, 17.73, 17.653, 32.314, 25.694, 24.762, 19.018, 16.797], [1088.075429225734, 574.816046390749, 8887.269239601694, 780.5362596280224, 2071.2845102929286, 1408.6251323165916, 1594.9550425376979, 2033.8870567170577, 1393.7210286254249, 1528.758740601572, 929.9184210676129], [1808, 1809, 1810, 1811, 1812, 1813, 1814, 1815, 1816, 1817, 1818]], [3, 5663, [51818, 51850, 51886, 51915, 51948, 51979, 52007, 52038, 52067, 52094, 52122, 52150, 52179, 52195, 52215, 52230, 52254, 52278, 52307, 52333, 52356, 52380, 52403, 52428, 52452, 52472, 52500, 52523], [34782.724, 34756.374, 34703.12, 34713.712, 34729.793, 34717.568, 34748.763, 34755.24, 34783.107, 34845.807, 34813.957, 34816.996, 34832.007, 34816.081, 34731.501, 34756.239, 34794.048, 34745.714, 34744.36, 34687.634, 34690.858, 34840.666, 34811.391, 34727.576, 34794.044, 34750.422, 34788.875, 34748.673], [40839.288, 40903.448, 40896.767, 40900.361, 40911.829, 40945.682, 40976.976, 40858.952, 40857.421, 40853.715, 40854.446, 40837.781, 40823.476, 40871.553, 40863.119, 40854.354, 40841.967, 40863.596, 40797.657, 40909.227, 40933.209, 40868.296, 40846.969, 40908.727, 40936.819, 40873.167, 40886.157, 40905.703], [10.462, 18.16, 25.012, 13.327, 12.037, 17.962, 29.544, 18.968, 20.809, 17.569, 10.634, 17.631, 13.771, 11.806, 24.831, 15.973, 11.632, 25.965, 19.689, 22.176, 31.88, 16.714, 16.973, 19.984, 20.739, 15.749, 10.126, 13.649], [332.8240137779677, 431.24602636619966, 1042.8165414284897, 1891.36143324212, 2666.143513346862, 1548.6115579074449, 2024.7358570759213, 1151.837817295809, 1016.9216387185932, 2181.0113812554628, 2053.6446190797074, 1931.1822287701727, 1355.2030761963756, 1712.5352015098324, 2292.920966702468, 1627.2291127220506, 1555.6284329503858, 1928.531465902591, 973.0914221944596, 3506.0169260233183, 824.5339491678023, 936.7555527706519, 1298.2656885579324, 3085.394362464198, 1760.0084852561038, 871.8739339231803, 1688.4122483980925, 1498.5905141577275], [1806, 1807, 1808, 1809, 1810, 1811, 1812, 1813, 1814, 1815, 1816, 1817, 1818, 1819, 1820, 1821, 1822, 1823, 1824, 1825, 1826, 1827, 1828, 1829, 1830, 1831, 1832, 1833]], [2, 5668, [51804, 51839, 51868, 51901, 51936, 51967, 51997, 52027], [23781.889, 23772.879, 23841.3, 23920.108, 23799.951, 23805.038, 23750.71, 23704.848], [39129.104, 39132.186, 39071.596, 39223.353, 39171.665, 39185.244, 39161.189, 39126.448], [20.516, 21.089, 22.562, 13.527, 25.232, 16.762, 14.345, 31.185], [1211.6934506062394, 1380.2953065640313, 2179.2923298440205, 1239.0734677675505, 1071.055663762149, 1338.1219692154484, 1510.5958915151714, 2871.078396436389], [1806, 1807, 1808, 1809, 1810, 1811, 1812, 1813]], [4, 5686, [52087, 52118, 52147, 52176, 52194, 52214, 52229, 52253, 52276, 52303, 52331, 52353, 52377, 52402, 52427, 52451, 52471, 52498, 52520, 52548, 52572, 52601, 52628, 52654, 52675, 52705, 52727, 52753, 52774, 52793, 52815, 52842, 52863, 52881], [32083.143, 32085.066, 32206.17, 32306.654, 32284.222, 32268.623, 32303.563, 32274.651, 32287.536, 32369.502, 32311.375, 32349.974, 32387.295, 32393.914, 32374.405, 32393.351, 32374.765, 32427.897, 32462.994, 32446.556, 32473.907, 32493.78, 32547.142, 32586.133, 32655.69, 32581.814, 32502.044, 32440.47, 32443.452, 32455.861, 32363.88, 32353.545, 32411.487, 32388.008], [52629.402, 52650.181, 52556.006, 52538.792, 52604.819, 52627.058, 52674.833, 52752.689, 52784.799, 52755.765, 52773.777, 52746.219, 52704.255, 52657.321, 52655.308, 52715.705, 52740.977, 52735.233, 52735.154, 52714.764, 52844.731, 52831.649, 52844.803, 52951.463, 53008.193, 52942.962, 52866.999, 52791.533, 52775.364, 52826.265, 52895.922, 53035.955, 53062.574, 53034.867], [20.934, 16.003, 16.613, 12.325, 13.347, 14.764, 18.999, 17.952, 16.491, 17.267, 13.895, 12.662, 18.496, 10.555, 14.329, 13.541, 8.725, 16.134, 17.46, 15.832, 13.246, 13.147, 10.908, 24.391, 2.81, 19.51, 14.978, 12.633, 9.997, 16.655, 11.389, 10.41, 16.228, 15.343], [1671.3382964743835, 2216.124804359711, 821.772866862171, 2532.096707840471, 1095.4646168581626, 1852.116114360162, 1203.4345501095777, 910.0675611097063, 1486.130781579099, 1186.5805324831183, 1125.7985290590934, 1564.6457130069725, 1675.566356260592, 1375.6779108420656, 2154.294034613085, 2083.1691128598886, 1578.4168341591865, 1983.321821340374, 2798.591578508411, 2806.3175936344733, 955.422735163654, 1124.2910259912514, 1350.4486457481755, 932.0609566426422, 385.54526441158487, 1438.15914919338, 940.1091358295831, 1301.5020501682714, 1871.5507152924245, 1610.1349080816747, 1227.0235644546567, 1193.4959599990507, 1375.7831586263758, 646.913688379479], [1815, 1816, 1817, 1818, 1819, 1820, 1821, 1822, 1823, 1824, 1825, 1826, 1827, 1828, 1829, 1830, 1831, 1832, 1833, 1834, 1835, 1836, 1837, 1838, 1839, 1840, 1841, 1842, 1843, 1844, 1845, 1846, 1847, 1848]], [3, 5689, [51978, 52006, 52037, 52066, 52092, 52121], [33938.709, 33875.52, 33905.559, 33867.998, 33879.043, 33875.445], [41735.274, 41692.779, 41784.602, 41684.808, 41732.329, 41833.072], [23.034, 13.869, 19.547, 11.522, 10.437, 29.805], [1512.971752174693, 1602.8090383464848, 5243.391834794025, 1632.5987772193066, 2264.75340898327, 1185.6446872606105], [1811, 1812, 1813, 1814, 1815, 1816]], [3, 5690, [51980, 52008, 52039, 52068, 52095], [35351.956, 35345.382, 35299.853, 35274.409, 35262.845], [40981.362, 40997.506, 40929.746, 41037.032, 41078.226], [22.367, 9.922, 11.522, 13.28, 17.152], [2201.3161807764386, 1788.0886258827345, 2801.200157158334, 1258.8825287049942, 526.8861460883533], [1811, 1812, 1813, 1814, 1815]], [2, 5707, [52300, 52329, 52352, 52373, 52400, 52425, 52448, 52469, 52493, 52516, 52545, 52570, 52600, 52626, 52653, 52674, 52702, 52724, 52749, 52772, 52790, 52812, 52837, 52859, 52878, 52905, 52927], [24946.233, 24894.865, 24880.301, 24730.816, 24940.807, 24805.901, 24812.044, 24775.089, 24818.587, 24780.929, 24792.322, 24691.367, 24663.823, 24628.696, 24651.163, 24699.237, 24762.98, 24718.766, 24637.378, 24563.638, 24644.876, 24682.633, 24701.141, 24725.121, 24678.045, 24696.419, 24653.904], [41360.763, 41307.325, 41333.651, 41376.484, 41337.545, 41299.853, 41347.16, 41336.561, 41366.084, 41397.382, 41357.781, 41379.549, 41445.354, 41428.939, 41467.464, 41423.104, 41368.111, 41406.567, 41428.464, 41405.19, 41444.468, 41408.741, 41395.704, 41291.494, 41381.98, 41293.31, 41314.09], [17.618, 18.474, 24.486, 28.472, 18.794, 34.924, 25.586, 41.581, 15.482, 22.519, 28.223, 26.914, 11.332, 16.612, 12.945, 14.325, 24.445, 28.911, 26.877, 21.533, 19.99, 21.381, 33.598, 30.547, 26.4, 35.396, 24.301], [1845.7332384380948, 2816.07297397449, 3290.7063768895546, 3418.524695378562, 1686.7856245854728, 2397.248596443588, 2228.1498344421025, 939.98468013333, 1318.8622376993635, 2082.5736295452266, 2343.087047073072, 1744.2186079571104, 2180.041107833101, 1117.9424957155939, 2450.6661346970986, 1942.004943566872, 1628.4855345612461, 1810.6806680465386, 2160.6973838579966, 731.1848877276858, 2344.028174207938, 2214.827910768813, 908.1070948427672, 916.0829868695782, 1040.6288236500632, 3315.874024382421, 1888.466405885189], [1824, 1825, 1826, 1827, 1828, 1829, 1830, 1831, 1832, 1833, 1834, 1835, 1836, 1837, 1838, 1839, 1840, 1841, 1842, 1843, 1844, 1845, 1846, 1847, 1848, 1849, 1850]], [2, 5725, [52491, 52514, 52542, 52567, 52595, 52623], [23733.367, 23722.911, 23719.89, 23652.532, 23645.452, 23698.773], [39035.214, 38927.508, 38957.555, 38858.842, 38857.579, 38929.776], [23.675, 18.197, 32.962, 21.515, 29.743, 19.027], [3914.715767943851, 16571.963517508942, 993.8761265852081, 3207.9071889783045, 5173.63620762385, 927.1328798441731], [1832, 1833, 1834, 1835, 1836, 1837]], [1, 5736, [52538, 52565, 52591, 52620, 52647], [17213.492, 17264.85, 17239.556, 16994.308, 16808.78], [36014.278, 35948.601, 35954.636, 35939.912, 35806.439], [25.301, 15.484, 18.039, 26.042, 13.942], [934.9100967371461, 1208.797622959812, 1496.4726164663073, 2259.252687386654, 1341.1022905561374], [1834, 1835, 1836, 1837, 1838]], [1, 5740, [52670, 52696, 52720, 52744, 52768, 52787, 52807], [16546.496, 16405.09, 16360.222, 16309.784, 16270.307, 16416.561, 16407.464], [35810.476, 35956.143, 36071.928, 36029.584, 36063.621, 36106.053, 35918.105], [21.343, 20.734, 16.54, 20.43, 13.012, 15.392, 10.526], [2007.0112304381373, 1992.7371000191467, 857.5509126138867, 834.6984353972532, 1081.002326190986, 740.4830776834424, 304.5578993075565], [1839, 1840, 1841, 1842, 1843, 1844, 1845]], [0, 5756, [52794, 52817, 52843, 52864, 52882, 52907, 52932, 52953, 52983, 53005], [33297.974, 33198.054, 33203.075, 33188.064, 33090.411, 33110.797, 33092.654, 33100.578, 33140.108, 33090.361], [21396.616, 21412.195, 21394.424, 21342.188, 21378.923, 21395.277, 21408.351, 21369.658, 21385.656, 21402.905], [24.308, 27.767, 18.482, 14.407, 18.22, 14.462, 10.514, 16.213, 15.816, 18.978], [593.4136824750117, 691.0845801298816, 8298.036832891066, 1013.7426599943725, 895.0461243064256, 2304.3748579713138, 1999.1247686385955, 1596.9890323254765, 1381.1108614824934, 765.1207313695784], [1844, 1845, 1846, 1847, 1848, 1849, 1850, 1851, 1852, 1853]], [1, 5768, [52944, 52969, 52994, 53018, 53045, 53066, 53093, 53113, 53134, 53156, 53180, 53206, 53229, 53251], [17720.948, 17638.693, 17611.383, 17560.724, 17522.247, 17532.874, 17503.58, 17573.278, 17515.697, 17399.831, 17364.362, 17321.318, 17277.748, 17367.593], [35701.811, 35731.707, 35747.323, 35777.601, 35785.541, 35796.071, 35773.98, 35808.332, 35864.171, 35892.994, 35881.311, 35873.533, 35935.516, 35865.497], [12.5, 12.242, 7.994, 14.743, 10.564, 12.92, 11.564, 13.53, 11.978, 14.723, 10.965, 11.057, 8.695, 20.811], [1934.6535191598114, 1966.9542524608942, 1803.8344151674364, 1367.5580574507462, 1441.0466855321092, 1729.3730186917066, 1872.50259152213, 1409.1052940106126, 2059.8782128566886, 1371.1615589423836, 1474.0166753344138, 1640.7759912993038, 1451.527244778315, 1157.247864292184], [1851, 1852, 1853, 1854, 1855, 1856, 1857, 1858, 1859, 1860, 1861, 1862, 1863, 1864]], [2, 5771, [52947, 52973, 52999, 53022, 53048, 53068, 53095], [23658.297, 23664.314, 23677.567, 23705.639, 23679.887, 23719.425, 23731.638], [39290.997, 39425.556, 39544.965, 39530.967, 39550.416, 39467.865, 39479.925], [36.584, 23.778, 19.041, 17.554, 12.342, 12.892, 20.048], [2683.3368486510412, 1385.668130543114, 1311.0668436624758, 1418.9371905796668, 1463.0605832803103, 1739.0982698725338, 906.4159182886242], [1851, 1852, 1853, 1854, 1855, 1856, 1857]], [2, 5772, [52877, 52903, 52926, 52950, 52976, 53002, 53023, 53049, 53069, 53096], [24277.391, 24272.026, 24347.326, 24241.221, 24324.07, 24292.466, 24331.26, 24314.053, 24380.649, 24291.903], [39835.821, 39862.858, 39874.929, 39801.996, 39821.212, 39824.97, 39838.487, 39849.174, 39860.325, 39849.024], [16.144, 13.818, 17.432, 15.597, 11.632, 12.415, 10.932, 22.191, 27.502, 12.806], [637.768565776691, 1737.8157959541031, 1649.2829840569188, 1007.4189002738894, 809.0890546808001, 1255.1800480580948, 800.8337740390837, 994.6339615665162, 1380.2518470441148, 1741.6854305831885], [1848, 1849, 1850, 1851, 1852, 1853, 1854, 1855, 1856, 1857]], [0, 5789, [53053, 53074, 53101, 53119, 53143, 53166, 53193, 53218, 53239, 53260], [33147.974, 33038.976, 33077.597, 33081.719, 33050.192, 33040.472, 33001.979, 33071.1, 33066.108, 33105.699], [21400.624, 21383.984, 21397.76, 21426.8, 21387.395, 21462.529, 21500.207, 21394.944, 21430.421, 21362.652], [22.121, 24.134, 17.376, 23.782, 17.717, 19.167, 28.168, 11.992, 40.674, 22.921], [532.624228344971, 1157.3438000020283, 1505.846059803244, 599.6362918864414, 2772.4045639177475, 847.0489114378923, 11990.709524979202, 915.6768513780233, 513.4492035174253, 671.5223709562301], [1855, 1856, 1857, 1858, 1859, 1860, 1861, 1862, 1863, 1864]], [2, 5792, [53187, 53211, 53232, 53254, 53277, 53302, 53323, 53347], [24252.253, 24229.658, 24238.951, 24210.713, 24254.951, 24295.476, 24245.404, 24336.759], [39934.593, 39909.548, 39925.529, 39959.639, 39949.411, 39987.035, 39899.504, 39867.947], [26.577, 10.333, 9.993, 19.825, 15.497, 13.005, 16.993, 22.072], [737.1372588610782, 1208.6710440033971, 1223.3568675644462, 1101.0053776064155, 1492.430463005569, 878.9677030759321, 684.2596114702361, 847.0188090900629], [1861, 1862, 1863, 1864, 1865, 1866, 1867, 1868]], [2, 5794, [53094, 53115, 53136, 53159, 53185, 53209], [23688.909, 23696.422, 23733.144, 23647.947, 23678.197, 23795.456], [38971.866, 38994.504, 38952.882, 38925.088, 38910.496, 38925.024], [26.36, 24.509, 18.524, 19.364, 17.747, 19.361], [835.7684578931638, 2275.698912469428, 1091.1489897834338, 484.86371126797667, 365.0640354538869, 383.07000301378156], [1857, 1858, 1859, 1860, 1861, 1862]], [2, 5814, [53346, 53372, 53396, 53422, 53441, 53455], [23648.035, 23734.719, 23639.645, 23640.824, 23760.957, 23681.351], [38963.16, 38969.532, 38928.468, 38895.835, 38888.851, 38913.495], [25.325, 32.752, 23.704, 33.059, 28.861, 15.774], [847.4953821545292, 1635.1701888652856, 1370.3451292390105, 1022.4048410398188, 898.919733379978, 1869.3087296615115], [1868, 1869, 1870, 1871, 1872, 1873]], [0, 5820, [53327, 53352, 53377, 53400, 53427], [33085.318, 33041.006, 33136.25, 33099.781, 33098.403], [21402.341, 21386.683, 21393.67, 21393.489, 21391.234], [16.174, 25.009, 12.557, 25.292, 19.85], [741.9372596403756, 824.272361936399, 412.6501838676954, 871.3856595745798, 525.9078660619496], [1867, 1868, 1869, 1870, 1871]], [1, 5824, [53572, 53598, 53625, 53653, 53676, 53702, 53735, 53764, 53795, 53822], [16960.819, 16942.62, 16857.682, 16844.949, 16871.202, 16886.682, 16940.146, 16830.335, 16887.821, 16922.488], [35739.18, 35558.76, 35570.506, 35495.721, 35482.694, 35585.144, 35648.362, 35727.946, 35663.313, 35757.098], [16.15, 16.953, 24.618, 13.009, 14.61, 17.25, 14.902, 25.52, 20.829, 21.712], [633.7318485806085, 3298.3276981474773, 1089.8008350698276, 1353.2170773931925, 610.080648880775, 1099.5005641914006, 2336.602839229553, 1182.3102921907034, 976.0715146833348, 2047.9090612430518], [1880, 1881, 1882, 1883, 1884, 1885, 1886, 1887, 1888, 1889]], [2, 5826, [53503, 53524, 53538, 53556, 53575, 53601, 53629, 53657], [23734.663, 23621.72, 23705.621, 23625.147, 23679.107, 23654.506, 23664.909, 23612.541], [38888.132, 38924.546, 38956.195, 38920.555, 38915.92, 38924.429, 38902.869, 38886.455], [27.373, 20.5, 18.75, 16.771, 12.266, 14.604, 14.279, 18.979], [574.8744507803223, 1028.5350517345228, 1238.0228521956572, 1339.8155330225227, 1175.1568142932088, 1113.9758544149765, 957.6922829133191, 370.557614797298], [1876, 1877, 1878, 1879, 1880, 1881, 1882, 1883]], [1, 5833, [53626, 53654, 53677, 53703, 53736, 53766, 53797, 53824, 53852, 53886, 53920, 53957, 53985, 54019, 54054, 54088], [17718.955, 17746.171, 17739.22, 17702.135, 17648.518, 17724.552, 17682.737, 17708.61, 17650.369, 17650.853, 17658.969, 17650.544, 17576.637, 17563.448, 17588.618, 17525.572], [35535.086, 35533.473, 35554.49, 35510.623, 35617.816, 35630.377, 35678.235, 35691.692, 35699.487, 35574.636, 35548.542, 35516.529, 35508.637, 35576.828, 35497.32, 35587.619], [23.469, 12.54, 10.232, 11.891, 14.435, 14.797, 25.561, 12.288, 15.512, 14.803, 13.642, 12.431, 20.208, 16.47, 11.573, 20.722], [1307.421734125588, 1654.4240707784847, 2275.6066596007367, 1033.2987543338077, 1374.0963862764102, 1367.5410615240157, 1687.486652759126, 777.4822341688614, 1708.941927340989, 1393.765941432958, 1768.3700067974455, 1922.895742167904, 2145.7335496387, 1417.2002126541151, 1230.5165235393197, 4662.957660748752], [1882, 1883, 1884, 1885, 1886, 1887, 1888, 1889, 1890, 1891, 1892, 1893, 1894, 1895, 1896, 1897]], [4, 5836, [53660, 53683, 53712, 53745, 53778, 53805], [32370.668, 32208.481, 32301.624, 32272.612, 32302.669, 32364.892], [53090.383, 53138.528, 53146.436, 53118.542, 53138.105, 53118.107], [41.459, 30.406, 28.256, 26.863, 17.003, 21.343], [674.7124288268717, 953.252649285685, 1077.6154701356495, 1049.116370913664, 746.3559035395178, 1022.2298285999916], [1883, 1884, 1885, 1886, 1887, 1888]], [0, 5837, [53661, 53684, 53713, 53746, 53779, 53807, 53835, 53865, 53896, 53932], [32589.729, 32601.499, 32491.893, 32550.396, 32517.493, 32566.901, 32591.793, 32579.81, 32534.602, 32529.9], [23127.353, 23111.709, 23072.936, 23141.691, 23138.81, 23124.584, 23118.031, 23116.24, 23058.34, 23167.762], [19.624, 11.234, 35.122, 10.86, 12.959, 22.185, 14.737, 22.271, 32.493, 38.991], [1546.6746380409413, 1106.1601119044512, 1012.2376393035264, 1140.809966433595, 1908.0449939341995, 928.0304516768346, 1438.4838035894131, 725.2166227796508, 1192.1089744754022, 1430.5392862427896], [1883, 1884, 1885, 1886, 1887, 1888, 1889, 1890, 1891, 1892]], [1, 5843, [53701, 53734, 53762, 53794, 53821], [16213.069, 16154.064, 16168.231, 16123.073, 16061.185], [36084.564, 36072.272, 36071.443, 36118.161, 36027.272], [27.578, 9.698, 18.967, 25.786, 27.105], [653.6242387580222, 1393.7128749377794, 612.8605414708265, 1713.6457241571616, 825.5969929935204], [1885, 1886, 1887, 1888, 1889]], [2, 5863, [53857, 53890, 53925, 53960, 53988, 54022, 54057, 54092, 54122, 54146, 54177, 54214, 54243, 54272, 54299, 54329, 54362, 54391, 54420, 54448, 54475], [23960.15, 23975.627, 24025.744, 24061.017, 24104.924, 24153.691, 24245.515, 24254.881, 24261.789, 24265.355, 24234.013, 24241.131, 24265.919, 24265.196, 24281.82, 24207.826, 24174.464, 24183.894, 24213.104, 24167.474, 24171.795], [38883.801, 38869.648, 38813.415, 38790.5, 38743.306, 38655.812, 38669.314, 38663.218, 38693.372, 38643.564, 38647.838, 38642.825, 38654.618, 38658.042, 38702.695, 38678.573, 38747.866, 38742.269, 38703.634, 38738.165, 38750.003], [32.628, 21.839, 23.742, 16.553, 19.103, 14.558, 12.456, 12.289, 13.771, 14.71, 12.945, 12.299, 8.247, 12.269, 16.717, 7.86, 4.215, 6.553, 15.002, 5.267, 11.1], [2277.77694213147, 1386.4391356551737, 1566.2480701537847, 1582.8306979503598, 1422.8794439764617, 1506.0529985692988, 806.431164832491, 2841.765790920513, 3422.5889410507148, 2097.717238464417, 1833.5020423746262, 1906.0187385602574, 2688.7039906098807, 2342.3930565451687, 3061.556801153039, 3316.512730478113, 3092.398130158802, 2316.2540289811186, 1265.5908823943664, 2469.2221612417084, 1393.1745732584382], [1890, 1891, 1892, 1893, 1894, 1895, 1896, 1897, 1898, 1899, 1900, 1901, 1902, 1903, 1904, 1905, 1906, 1907, 1908, 1909, 1910]], [2, 5865, [53860, 53893, 53928, 53963, 53991, 54023, 54058, 54093, 54124, 54148, 54180, 54216, 54244, 54275, 54301], [24671.287, 24738.609, 24655.166, 24682.701, 24741.176, 24707.624, 24693.296, 24774.944, 24664.389, 24591.005, 24634.68, 24654.186, 24593.574, 24656.17, 24602.053], [39816.974, 39798.644, 39886.613, 39808.471, 39929.096, 39883.764, 39791.449, 40002.541, 39949.541, 39866.902, 39843.484, 39835.939, 39889.425, 39890.808, 39919.985], [14.906, 10.996, 13.622, 15.994, 17.749, 22.074, 20.253, 36.399, 26.531, 18.996, 17.35, 16.195, 20.946, 12.795, 23.677], [1291.4190270341237, 2028.7829552735154, 1236.5577772568665, 1377.323040670791, 1453.4527938085223, 1341.0423664431669, 1055.6834896601695, 1167.11377389686, 3205.9901470534114, 7254.2674614068765, 7267.503842624397, 2149.7659304206245, 4196.124401442481, 2300.963731951775, 3001.4032194785073], [1890, 1891, 1892, 1893, 1894, 1895, 1896, 1897, 1898, 1899, 1900, 1901, 1902, 1903, 1904]], [2, 5866, [53775, 53802, 53831, 53862, 53894, 53929, 53964, 53992, 54025, 54059, 54094], [24801.113, 24823.485, 24812.074, 24836.336, 24780.898, 24833.007, 24820.64, 24802.829, 24875.197, 24834.965, 24799.312], [40471.283, 40496.612, 40469.534, 40504.796, 40538.246, 40496.479, 40521.732, 40424.768, 40571.759, 40482.149, 40464.405], [27.809, 30.994, 25.673, 23.512, 25.333, 16.319, 18.598, 18.615, 21.49, 28.192, 29.215], [2393.931278439724, 1758.4224471546029, 1742.9795282048105, 3121.017251150424, 2954.5745023067193, 1712.3646873658906, 1664.9959186938593, 5060.791757706409, 2258.224357445655, 2108.0106459460485, 2465.671367617661], [1887, 1888, 1889, 1890, 1891, 1892, 1893, 1894, 1895, 1896, 1897]], [4, 5867, [53864, 53895, 53931, 53966, 53995, 54029, 54063, 54095, 54127, 54152], [32290.667, 32309.902, 32361.561, 32371.363, 32370.063, 32352.749, 32278.699, 32235.236, 32255.97, 32236.284], [53129.611, 53041.191, 53244.233, 53385.463, 53315.101, 53362.483, 53337.285, 53307.977, 53296.44, 53297.674], [13.473, 40.967, 17.072, 8.152, 8.261, 6.989, 9.563, 14.823, 16.645, 22.52], [2546.8701968086543, 2044.43754602306, 1965.3740694243827, 2134.414385469269, 3298.8608832568266, 2734.392003863711, 2563.261046655206, 2815.865570930474, 2520.441678409027, 1697.7606523802826], [1890, 1891, 1892, 1893, 1894, 1895, 1896, 1897, 1898, 1899]], [3, 5869, [53901, 53938, 53969, 54000, 54034], [34703.756, 34648.402, 34623.727, 34551.14, 34556.045], [41191.546, 41040.568, 40971.54, 40948.918, 40956.374], [24.888, 20.504, 16.043, 16.82, 11.866], [7772.263303101556, 1159.0857280313996, 1307.1224629825163, 858.9130259126285, 876.2976485769778], [1891, 1892, 1893, 1894, 1895]], [3, 5870, [53903, 53937, 53970, 54001, 54033, 54066, 54096, 54128, 54158], [34643.122, 34499.183, 34626.457, 34404.88, 34348.96, 34396.603, 34318.986, 34250.931, 34239.789], [42032.353, 42012.957, 42049.058, 42123.005, 42170.614, 42197.182, 42257.472, 42245.769, 42252.375], [12.637, 24.14, 13.432, 27.925, 27.741, 14.256, 15.174, 24.411, 28.594], [1551.410646260404, 4289.202661199986, 2003.2263895812291, 3373.21653286328, 1861.0780689382123, 2689.340393877278, 2336.7400601428335, 2305.639238325316, 2109.9671958749764], [1891, 1892, 1893, 1894, 1895, 1896, 1897, 1898, 1899]], [3, 5880, [53866, 53899, 53935, 53967, 53998], [33969.534, 33980.831, 34117.727, 34138.967, 34191.464], [42237.069, 42237.28, 42192.516, 42151.893, 42171.344], [12.688, 11.046, 26.688, 9.434, 14.88], [1096.7792704565306, 1678.9299212109631, 4510.584971473595, 2003.0287891343087, 1584.0622650890314], [1890, 1891, 1892, 1893, 1894]], [0, 5899, [54248, 54278, 54303, 54339, 54370, 54398, 54425, 54455, 54480, 54512], [32996.779, 32843.936, 32828.833, 32870.747, 32987.587, 32923.516, 32868.206, 32821.232, 32782.931, 32837.963], [21415.837, 21445.862, 21462.268, 21530.109, 21588.638, 21574.424, 21725.187, 21825.552, 21847.809, 21853.97], [25.881, 16.201, 21.261, 16.808, 22.289, 20.963, 19.303, 21.602, 18.604, 24.933], [2533.8049268200684, 1180.3771083591676, 749.8953838441728, 2544.2870251704735, 3307.574124960119, 2025.3118708835345, 3879.5910723499846, 7854.252775152259, 2774.907978985772, 2144.877928866439], [1902, 1903, 1904, 1905, 1906, 1907, 1908, 1909, 1910, 1911]], [3, 5901, [54223, 54251, 54280, 54305, 54341, 54371, 54400], [34265.659, 34252.206, 34242.164, 34424.404, 34445.86, 34437.366, 34489.598], [42244.844, 42201.418, 42266.534, 42150.383, 42149.224, 42154.881, 42171.165], [27.009, 30.742, 29.615, 20.155, 18.133, 21.874, 21.82], [1180.2257174642662, 2998.131318835797, 3862.136180364194, 544.8765315328372, 736.0477678051991, 650.0788060167242, 520.1678352490759], [1901, 1902, 1903, 1904, 1905, 1906, 1907]], [2, 5914, [54273, 54300, 54330, 54363, 54393], [24244.798, 24219.864, 24232.71, 24267.898, 24400.97], [40826.981, 40775.888, 40699.951, 40684.108, 40579.703], [16.541, 19.159, 15.13, 13.04, 9.387], [899.3760063884827, 1108.6842988822516, 923.8441225449765, 819.6422859893576, 77927.35858550067], [1903, 1904, 1905, 1906, 1907]], [3, 5923, [54426, 54456, 54481, 54517, 54544, 54571, 54599, 54632, 54662], [34139.639, 34085.206, 34109.401, 34108.176, 34112.962, 34049.435, 34019.31, 34071.571, 34030.102], [41409.719, 41443.277, 41488.024, 41470.747, 41461.175, 41436.631, 41463.013, 41447.731, 41456.294], [22.039, 20.0, 12.232, 17.858, 12.262, 26.01, 18.571, 11.657, 23.641], [1254.5447498623641, 975.8223778325297, 845.8778116840913, 888.9398291499235, 814.1742711081838, 1347.7126836286996, 1540.58822144333, 782.847307886454, 720.914192262254], [1908, 1909, 1910, 1911, 1912, 1913, 1914, 1915, 1916]], [3, 5925, [54547, 54573, 54600, 54634, 54664, 54691], [35274.919, 35209.913, 35209.242, 35162.287, 35175.194, 35250.236], [41679.865, 41668.929, 41675.135, 41701.758, 41760.752, 41766.506], [13.218, 12.668, 20.357, 15.913, 16.46, 17.533], [1326.8420265158288, 1363.0216093656802, 1008.1221806664796, 1389.5109894273726, 867.0741664981769, 1527.9219826399108], [1912, 1913, 1914, 1915, 1916, 1917]], [2, 5932, [54594, 54626, 54658, 54681, 54711, 54729, 54753], [24487.641, 24450.494, 24315.773, 24274.57, 24202.073, 24259.126, 24190.479], [40756.834, 40715.664, 40764.752, 40741.047, 40701.777, 40707.556, 40744.89], [16.534, 38.267, 13.799, 39.643, 18.765, 26.803, 30.661], [455.1118525036978, 1611.3783362393012, 939.3100503156002, 2193.6454242788554, 475.79846207563736, 799.3814775860435, 946.7159185545713], [1914, 1915, 1916, 1917, 1918, 1919, 1920]], [2, 5944, [54682, 54712, 54731, 54754, 54774, 54793], [24636.726, 24571.028, 24550.344, 24636.273, 24699.196, 24706.796], [40499.716, 40355.946, 40512.181, 40424.054, 40342.356, 40388.734], [37.83, 4.186, 13.379, 26.024, 22.046, 28.555], [2284.5372417147573, 278.0003818905794, 66697.4347377484, 7809.425760841036, 5439.267234031814, 1117.9273693667913], [1917, 1918, 1919, 1920, 1921, 1922]], [3, 5946, [54734, 54760, 54779, 54798, 54821, 54848], [33807.164, 33797.306, 33872.693, 33867.807, 33842.77, 33856.677], [41902.468, 41846.44, 41729.07, 41943.404, 41923.597, 41975.925], [24.516, 32.809, 32.092, 26.519, 33.524, 31.242], [1681.7397830475625, 2377.7637288961673, 3890.5531327276935, 4614.959003654577, 2726.50109577753, 3258.3567408814524], [1919, 1920, 1921, 1922, 1923, 1924]], [2, 5967, [54868, 54890, 54918, 54948, 54971, 54994, 55016, 55042, 55064], [24364.564, 24402.884, 24372.241, 24393.556, 24357.426, 24369.652, 24382.705, 24346.853, 24328.731], [38774.875, 38858.813, 38802.275, 38838.23, 38797.352, 38796.058, 38852.156, 38923.131, 38999.086], [24.716, 14.134, 10.851, 11.88, 14.497, 16.218, 10.88, 20.64, 29.223], [753.8513989584854, 1858.9462284453996, 1536.749709826346, 1664.3719975314198, 1269.7699119194797, 1248.6132972737546, 1672.4551166464842, 816.6408416961531, 652.0256590840052], [1925, 1926, 1927, 1928, 1929, 1930, 1931, 1932, 1933]], [2, 5968, [54842, 54869, 54891, 54919, 54949, 54972, 54995, 55017, 55044, 55066, 55091, 55116, 55135, 55161, 55180, 55202, 55222, 55245, 55265, 55286, 55306, 55326, 55347, 55366, 55388, 55409, 55426], [24767.686, 24801.914, 24743.967, 24793.34, 24806.171, 24789.154, 24866.273, 24798.656, 24846.907, 24818.23, 24839.505, 24837.859, 24874.952, 24861.238, 24854.146, 24941.365, 24945.426, 25026.63, 24941.579, 24966.753, 25058.235, 25015.315, 25055.645, 25005.396, 24981.324, 25002.636, 24985.313], [40417.128, 40411.532, 40350.209, 40346.125, 40325.655, 40412.883, 40417.894, 40409.269, 40547.045, 40513.403, 40516.188, 40568.469, 40476.961, 40528.922, 40547.787, 40576.464, 40746.784, 40702.908, 40741.426, 40836.794, 40840.494, 40784.609, 40856.802, 40857.352, 40858.181, 40923.073, 40931.559], [29.154, 22.44, 27.839, 25.743, 20.228, 24.289, 30.269, 30.068, 21.558, 22.88, 20.935, 21.934, 36.456, 22.576, 26.064, 35.732, 33.702, 15.679, 42.209, 32.41, 22.37, 10.177, 21.124, 28.242, 39.465, 13.124, 21.541], [1149.931212819724, 1482.2465431069907, 1525.7676977730462, 1852.146199863708, 957.7448316990458, 1629.9918863863425, 912.0735822024176, 1114.359988463475, 1875.3507321605464, 1095.5733125902686, 2945.2069391557548, 4164.511486988513, 1902.0252672086856, 978.8242146396158, 827.4454327211134, 665.6519518488426, 2093.7246664999257, 1873.8482502178988, 1036.4213546573114, 2196.262436400249, 1137.176310425855, 82330.25525437915, 735.4800546095883, 790.3189747896785, 783.0688603785816, 986.6005221189923, 1795.1833992762652], [1924, 1925, 1926, 1927, 1928, 1929, 1930, 1931, 1932, 1933, 1934, 1935, 1936, 1937, 1938, 1939, 1940, 1941, 1942, 1943, 1944, 1945, 1946, 1947, 1948, 1949, 1950]], [2, 5990, [54992, 55014, 55040, 55063, 55089, 55114, 55133, 55159, 55179], [24111.071, 24141.892, 24153.201, 24138.6, 24135.36, 24216.997, 24203.326, 24215.239, 24294.475], [40982.421, 40957.121, 40899.667, 40918.032, 40866.238, 40867.289, 40872.903, 40893.056, 40889.556], [25.666, 29.18, 24.206, 19.711, 20.367, 26.368, 12.124, 14.139, 23.042], [1050.7611168002372, 1250.5959028486752, 855.2092297211553, 689.5358940192534, 897.2203707094792, 1393.50222332574, 564.8009338251771, 689.5844143818964, 800.951217199929], [1930, 1931, 1932, 1933, 1934, 1935, 1936, 1937, 1938]], [2, 6022, [55467, 55490, 55508, 55528, 55555], [24966.73, 25020.266, 25035.154, 24953.205, 24885.964], [40845.86, 40897.78, 40879.726, 40859.356, 40995.089], [32.144, 32.416, 24.449, 27.078, 51.837], [1240.38217014367, 1367.5289918333917, 2623.4706383830603, 848.1653691205164, 3758.9738075186237], [1952, 1953, 1954, 1955, 1956]], [2, 6024, [55364, 55387, 55406, 55425, 55439], [24211.995, 24234.937, 24210.053, 24338.846, 24270.442], [39634.37, 39651.085, 39719.376, 39744.715, 39727.58], [12.995, 10.559, 16.478, 37.063, 11.557], [1301.1678639112358, 1597.4159460353503, 1376.6363965360326, 1421.0500564027673, 1201.5981483974651], [1947, 1948, 1949, 1950, 1951]], [4, 6051, [55768, 55809, 55853, 55885, 55923], [31686.004, 31762.908, 31749.608, 31779.61, 31731.684], [53002.374, 53112.641, 53070.036, 53069.416, 53049.249], [16.444, 14.307, 19.869, 21.858, 16.754], [2291.865529299389, 1478.0604922981715, 1792.7464505174366, 2144.652023784168, 2623.2035173467], [1963, 1964, 1965, 1966, 1967]], [0, 6052, [55770, 55811, 55854, 55886, 55925, 55960, 55997, 56040], [32216.873, 32192.959, 32305.562, 32349.556, 32300.007, 32300.444, 32282.893, 32192.857], [22830.557, 22863.894, 22838.197, 22861.799, 22908.788, 22823.435, 22867.986, 22950.258], [13.265, 22.543, 17.537, 20.19, 20.567, 20.848, 19.189, 24.393], [1076.0244398415289, 2069.7300665437474, 2947.3590828024894, 635.353489892406, 1232.509169982073, 1771.138898093849, 1288.5811022719838, 2182.8533946260827], [1963, 1964, 1965, 1966, 1967, 1968, 1969, 1970]], [0, 6053, [55737, 55771, 55812, 55856, 55888, 55927, 55962, 56000, 56043, 56079, 56111], [33151.998, 33208.038, 33149.678, 33193.316, 33058.517, 33083.246, 33015.023, 32883.23, 33067.497, 32865.052, 32836.756], [22399.688, 22391.527, 22364.115, 22350.429, 22445.969, 22526.727, 22440.2, 22470.478, 22399.95, 22482.479, 22437.634], [18.43, 18.613, 23.176, 16.524, 15.964, 38.345, 24.059, 23.289, 23.697, 27.075, 14.208], [5627.0357188914395, 706.1104503586618, 674.4153126706238, 536.7193498714598, 862.4261047924166, 575.2088562075584, 571.5073598007758, 1909.0161769820036, 7919.065668089995, 2330.3412968045523, 811.7594346310145], [1962, 1963, 1964, 1965, 1966, 1967, 1968, 1969, 1970, 1971, 1972]], [2, 6060, [55764, 55804, 55849, 55882, 55920], [24253.142, 24252.644, 24249.493, 24356.262, 24237.133], [41252.777, 41206.973, 41190.418, 41219.498, 41189.326], [23.903, 13.033, 16.222, 28.432, 2.997], [794.0718642959212, 773.8758269979246, 1503.4037589263432, 1852.0754707346798, 306.69231814755244], [1963, 1964, 1965, 1966, 1967]], [1, 6061, [55912, 55947, 55982, 56026, 56061, 56097, 56130, 56165, 56196, 56234, 56259, 56284, 56315, 56352, 56389, 56421], [16704.413, 16601.362, 16522.55, 16656.699, 16683.367, 16692.117, 16722.903, 16669.713, 16728.902, 16792.979, 17022.892, 17073.06, 17042.288, 17222.73, 17266.075, 17235.254], [35447.844, 35491.258, 35460.528, 35390.555, 35345.617, 35363.253, 35340.42, 35276.177, 35283.024, 35271.304, 35245.217, 35263.787, 35254.79, 35243.399, 35310.587, 35226.338], [21.78, 9.286, 18.841, 28.908, 9.243, 11.865, 12.407, 9.119, 8.397, 13.03, 13.333, 13.082, 12.196, 15.876, 11.071, 25.699], [615.6490040350811, 1473.345382899691, 1207.1664392527946, 1015.8068980460225, 1478.7556320764418, 1723.5008988517857, 2359.829957955492, 1966.1179494711348, 1344.3044658899025, 2013.3644685148424, 1565.5126696712418, 1367.9256669002762, 1396.3541312783905, 1682.337998984215, 1176.2881145349356, 1464.9825759654034], [1967, 1968, 1969, 1970, 1971, 1972, 1973, 1974, 1975, 1976, 1977, 1978, 1979, 1980, 1981, 1982]], [2, 6062, [55846, 55878, 55915, 55950, 55985, 56028, 56065, 56100, 56134, 56167, 56197, 56235, 56260, 56286, 56318, 56354, 56391, 56422, 56453, 56485, 56520, 56553, 56581, 56611, 56640, 56669], [23991.352, 23896.381, 23843.128, 23776.442, 23827.654, 23760.375, 23620.874, 23667.559, 23589.178, 23582.521, 23595.716, 23551.328, 23594.561, 23763.507, 23580.67, 23479.616, 23640.137, 23601.917, 23637.76, 23601.753, 23669.743, 23633.399, 23585.582, 23724.795, 23775.293, 23766.104], [38644.583, 38606.642, 38531.556, 38484.12, 38441.435, 38513.967, 38473.104, 38536.01, 38591.405, 38559.198, 38545.608, 38545.27, 38565.345, 38501.625, 38584.154, 38667.582, 38696.021, 38810.811, 38835.414, 38863.696, 38842.032, 38857.191, 38848.751, 38970.013, 38941.31, 38960.517], [12.809, 14.376, 11.906, 22.033, 31.964, 19.661, 12.496, 23.283, 11.525, 12.682, 21.971, 24.449, 23.582, 21.421, 21.81, 16.739, 18.144, 15.641, 21.975, 31.562, 28.436, 26.072, 18.776, 7.942, 17.967, 3.51], [1190.4341340591402, 945.9301020168205, 1371.8023179576323, 624.7881914630808, 970.0431515575905, 1671.7559857438778, 1444.2584768316854, 1502.7021430618483, 1250.5738927705404, 1270.066011998555, 1071.1190443730472, 836.8592794262382, 788.9028432707656, 767.555810972162, 524.7627707282301, 1288.6657312801653, 736.0034813619313, 389.4552341814978, 685.2438075158659, 589.4088736081029, 851.2424811351468, 801.240379251261, 652.5448459826323, 409.01162728030033, 869.6661773977687, 310.74600530085604], [1965, 1966, 1967, 1968, 1969, 1970, 1971, 1972, 1973, 1974, 1975, 1976, 1977, 1978, 1979, 1980, 1981, 1982, 1983, 1984, 1985, 1986, 1987, 1988, 1989, 1990]], [2, 6072, [56070, 56103, 56138, 56170, 56202, 56240, 56264], [24227.108, 24264.482, 24304.997, 24284.502, 24359.102, 24470.171, 24459.605], [39933.801, 39887.552, 39861.999, 39887.238, 39829.962, 39862.198, 39832.948], [17.783, 11.412, 9.697, 9.965, 14.198, 11.199, 18.442], [661.6861788690918, 1217.8348246272635, 1630.3874580670222, 1244.5135622711296, 1360.0055949407574, 1502.4447935650974, 830.7050607256482], [1971, 1972, 1973, 1974, 1975, 1976, 1977]], [2, 6073, [55989, 56032, 56071, 56104, 56139, 56171, 56201, 56239, 56263], [24252.994, 24258.436, 24307.212, 24303.178, 24309.435, 24292.926, 24330.371, 24289.183, 24284.561], [41227.243, 41217.29, 41221.433, 41173.095, 41174.419, 41201.079, 41245.925, 41209.323, 41222.066], [16.489, 22.894, 19.586, 30.029, 17.217, 21.809, 21.925, 24.146, 12.503], [845.1605293576268, 660.101322658116, 1665.5897871299474, 1030.7222522560257, 658.9032577754292, 1196.0981023024501, 1252.3217334883727, 916.0939434933484, 1418.4350100436181], [1969, 1970, 1971, 1972, 1973, 1974, 1975, 1976, 1977]], [4, 6084, [56213, 56245, 56272, 56295, 56329, 56366], [31941.888, 31885.073, 31948.655, 31979.336, 32045.21, 31962.206], [53278.666, 53289.682, 53355.432, 53349.066, 53394.175, 53399.017], [36.226, 28.72, 15.067, 18.907, 12.527, 35.896], [2116.1624797903355, 1389.5892940609501, 774.4614403925925, 736.9705850480633, 427.05883031235345, 872.390701283284], [1975, 1976, 1977, 1978, 1979, 1980]], [2, 6090, [56322, 56359, 56395, 56425, 56456, 56489, 56523, 56556, 56584, 56613, 56643, 56672], [24278.05, 24256.323, 24281.961, 24284.432, 24306.173, 24302.555, 24285.055, 24291.391, 24297.935, 24293.299, 24250.066, 24203.362], [41207.758, 41187.26, 41226.894, 41240.405, 41216.703, 41220.296, 41216.696, 41207.403, 41216.378, 41234.499, 41176.479, 40986.166], [24.809, 20.367, 24.351, 14.043, 27.714, 12.24, 10.784, 9.868, 13.996, 13.218, 18.369, 24.096], [1379.0518046270927, 1181.2791033346737, 1008.4941084840204, 1297.338366919819, 1304.949252228376, 1352.8397688688312, 1828.260417709683, 2295.004529123932, 2113.1795299336745, 1527.396067316336, 1149.0883546073696, 733.0273361217791], [1979, 1980, 1981, 1982, 1983, 1984, 1985, 1986, 1987, 1988, 1989, 1990]], [1, 6105, [56351, 56387, 56419, 56451, 56482, 56517, 56550, 56579, 56610, 56639, 56665, 56698, 56731, 56757, 56785, 56814, 56843, 56875, 56913, 56944], [16792.163, 16842.718, 16887.635, 16959.168, 16965.942, 16988.306, 16912.144, 16962.151, 16961.27, 16932.948, 16932.787, 16979.452, 16926.13, 16937.073, 16964.606, 16960.167, 16956.893, 16918.474, 16865.985, 16948.486], [36002.706, 36038.199, 35995.254, 35994.229, 35972.226, 35936.844, 35946.742, 35973.195, 35961.537, 35928.323, 35932.75, 35928.669, 35972.338, 35911.203, 35947.731, 35954.275, 35943.901, 35957.916, 35885.023, 35946.777], [7.897, 12.243, 21.584, 13.395, 16.443, 9.936, 10.105, 10.02, 8.985, 9.948, 14.983, 11.847, 8.932, 23.274, 13.816, 13.103, 10.928, 18.262, 17.414, 12.129], [1305.1598563222612, 2333.7506732106986, 3865.5181650099157, 1251.8223832825913, 1619.3159614646866, 1994.5081688536832, 2035.9147213519955, 1419.6514985081647, 2011.9860554528293, 1409.1367323994787, 1379.6449452345548, 1344.4067834644698, 1594.1345784682499, 1075.6626771289991, 1251.7979507311272, 1123.786131102865, 1167.0203677690872, 1141.8032917292871, 681.1778092373189, 750.634595220868], [1980, 1981, 1982, 1983, 1984, 1985, 1986, 1987, 1988, 1989, 1990, 1991, 1992, 1993, 1994, 1995, 1996, 1997, 1998, 1999]], [2, 6123, [56557, 56585, 56615, 56644, 56674, 56704, 56736, 56762, 56791, 56819, 56849, 56881], [24677.433, 24652.664, 24641.7, 24620.83, 24648.918, 24651.567, 24618.717, 24559.783, 24610.037, 24638.57, 24612.377, 24605.069], [40036.394, 40020.892, 40054.329, 40096.859, 40092.17, 40052.478, 40014.751, 40031.198, 39980.206, 40032.273, 40033.996, 40107.959], [20.318, 20.797, 20.096, 15.13, 11.05, 12.363, 10.001, 17.167, 15.761, 16.146, 16.299, 26.7], [726.8252575288536, 906.3019917079537, 1696.2878150631736, 2038.211774242362, 2121.404894628542, 640.2502797972071, 854.7088314222123, 1404.6764543052502, 1498.3497310083476, 842.5912298520533, 923.3444861991616, 1008.4551424950063], [1986, 1987, 1988, 1989, 1990, 1991, 1992, 1993, 1994, 1995, 1996, 1997]], [2, 6130, [56641, 56670, 56702, 56734, 56759, 56789, 56816, 56846, 56878, 56916, 56948, 56980], [23875.412, 23907.907, 23931.464, 23901.81, 23872.259, 23934.802, 23884.779, 23873.54, 23905.73, 23879.615, 23857.282, 23915.297], [39976.578, 39927.532, 39907.553, 39910.85, 39854.208, 39965.778, 39923.469, 39869.135, 39941.825, 39935.106, 39933.344, 39913.3], [18.762, 15.343, 23.892, 21.313, 12.38, 28.118, 22.025, 22.228, 23.169, 24.485, 21.577, 23.826], [639.7477510939525, 1571.9828810918727, 1371.8008966994762, 1062.954220331584, 1183.000511595792, 1345.9849930055138, 1348.3683418835624, 1006.0669372514064, 852.5761294756038, 1315.3246285147754, 1684.0500025288998, 3039.5766828383516], [1989, 1990, 1991, 1992, 1993, 1994, 1995, 1996, 1997, 1998, 1999, 2000]], [3, 6139, [56824, 56853, 56890, 56928, 56955, 56988], [33935.71, 33910.441, 33803.711, 33826.507, 33829.861, 33956.437], [42167.393, 42110.547, 41984.117, 41993.71, 42025.425, 42046.282], [10.863, 17.97, 12.645, 15.085, 7.991, 23.414], [671.8663483107579, 842.9753704585653, 896.2880899380317, 2001.7233261293193, 2013.7324925637422, 2295.23594234643], [1995, 1996, 1997, 1998, 1999, 2000]], [2, 6169, [57093, 57122, 57151, 57177, 57202, 57228, 57263, 57293, 57321, 57350], [23746.167, 23801.719, 23747.869, 23755.583, 23758.943, 23769.524, 23800.601, 23829.96, 23741.199, 23858.284], [38828.578, 38971.704, 38875.82, 38919.018, 38938.674, 38848.548, 38933.587, 38958.249, 38894.128, 38849.569], [41.317, 12.326, 20.867, 25.279, 17.015, 14.867, 15.624, 31.8, 12.402, 27.561], [4343.634618603309, 825.6050667784176, 7296.921681253237, 2266.0681322769524, 941.7295703155487, 24193.148287670927, 1231.9147105314585, 1835.5233745763755, 636.8923595497868, 9281.837901942821], [2004, 2005, 2006, 2007, 2008, 2009, 2010, 2011, 2012, 2013]], [1, 6196, [57395, 57421, 57451, 57483, 57513, 57537, 57560, 57588, 57623], [16867.017, 16936.912, 16985.441, 16920.433, 16906.582, 16938.552, 16934.597, 16973.163, 16838.791], [35941.604, 35951.693, 35973.247, 35992.834, 35945.46, 35943.558, 35953.239, 35952.882, 35945.918], [22.798, 17.27, 14.371, 16.398, 23.876, 12.688, 14.379, 15.717, 33.679], [1082.2835777416826, 996.8558920356726, 868.3802075824996, 1150.285188709651, 998.02257654157, 750.6231229167737, 1181.9409540306751, 913.7351995541273, 1020.8018129313931], [2015, 2016, 2017, 2018, 2019, 2020, 2021, 2022, 2023]], [2, 6199, [57425, 57457, 57490, 57517, 57540, 57564], [23803.658, 23772.988, 23766.147, 23822.04, 23732.322, 23769.122], [38873.782, 38926.518, 38949.035, 38897.141, 38947.093, 38947.283], [15.425, 19.75, 10.296, 19.134, 15.109, 15.322], [1210.7534711508172, 1254.1753501630926, 602.6193723655991, 1272.6677618252186, 4302.781158071875, 1472.3392361047352], [2016, 2017, 2018, 2019, 2020, 2021]], [1, 6230, [57738, 57760, 57785, 57806, 57832, 57849, 57864, 57881, 57903, 57928], [17419.437, 17377.054, 17413.948, 17400.813, 17357.57, 17332.56, 17260.567, 17371.712, 17345.385, 17305.783], [35249.218, 35270.677, 35246.83, 35198.867, 35215.272, 35172.58, 35198.578, 35257.795, 35380.524, 35416.679], [13.156, 15.474, 10.626, 17.972, 14.674, 22.463, 23.581, 21.653, 34.018, 19.691], [973.3786816052063, 1346.0447301635738, 1550.3023609160034, 617.4121634878511, 1176.2545421166692, 1386.125217605217, 1079.1229458825103, 1944.4822472403503, 1120.4327024642682, 593.2894027335684], [2028, 2029, 2030, 2031, 2032, 2033, 2034, 2035, 2036, 2037]], [2, 6231, [57628, 57655, 57676, 57694, 57717, 57741, 57764, 57788, 57808, 57835], [24576.644, 24560.228, 24545.472, 24546.393, 24581.772, 24591.24, 24525.641, 24527.797, 24524.692, 24518.983], [40150.864, 40075.0, 40081.688, 40078.394, 40096.854, 40078.878, 40106.282, 40120.022, 40035.267, 40066.246], [24.955, 9.211, 12.11, 14.35, 14.983, 19.912, 23.254, 14.268, 20.747, 20.768], [929.786525179446, 1625.5676522045742, 1536.2044595393845, 2067.682082347042, 1840.2945216457206, 774.6341047422861, 881.234510930451, 685.3679156940865, 1532.6148883887536, 964.4407070390166], [2023, 2024, 2025, 2026, 2027, 2028, 2029, 2030, 2031, 2032]], [0, 6246, [57998, 58041, 58076, 58108, 58135, 58169], [32230.906, 32246.171, 32249.159, 32250.331, 32247.706, 32154.153], [23015.327, 22968.031, 22930.99, 22977.007, 23011.654, 22993.458], [26.516, 14.945, 18.627, 20.18, 16.323, 17.785], [977.581806562725, 2199.446904738581, 2462.231913007602, 1626.7889063432522, 808.8780714208884, 1043.9299007920708], [2039, 2040, 2041, 2042, 2043, 2044]], [4, 6247, [57940, 57969, 57999, 58040, 58077, 58109, 58136, 58170], [32298.474, 32188.33, 32204.261, 32165.86, 32218.264, 32280.527, 32385.957, 32339.293], [53808.076, 53842.853, 53728.524, 53793.047, 53825.789, 53834.359, 53956.008, 53810.549], [21.386, 24.005, 32.03, 16.249, 19.304, 21.132, 15.765, 29.978], [719.5383511006158, 993.7671018484691, 1150.9149663609523, 1886.306590286677, 989.9167383159371, 2373.502693805706, 2369.694598071528, 2370.0882084155664], [2037, 2038, 2039, 2040, 2041, 2042, 2043, 2044]], [3, 6250, [57912, 57944, 57971, 58004, 58045, 58080, 58114, 58139, 58173], [35366.506, 35353.579, 35407.744, 35489.001, 35511.258, 35453.136, 35444.725, 35377.611, 35323.929], [41332.345, 41368.291, 41248.809, 41268.865, 41263.206, 41268.005, 41283.916, 41167.417, 41114.38], [15.78, 25.583, 18.021, 18.926, 18.504, 15.114, 14.208, 16.678, 24.083], [519.0838446175349, 1573.873043415717, 2316.49629620502, 1640.3142686455585, 1482.4661915018069, 742.0716488896367, 935.430305850423, 1471.3789611848565, 1668.214149989383], [2036, 2037, 2038, 2039, 2040, 2041, 2042, 2043, 2044]], [2, 6255, [57884, 57907, 57934, 57966, 57995], [24572.289, 24617.667, 24669.505, 24622.88, 24607.326], [40132.981, 40147.077, 40171.108, 40223.452, 40248.322], [2.868, 23.574, 22.125, 21.47, 13.074], [490.4917909957215, 1028.8308822430035, 906.5419278586908, 1266.070786967145, 772.2866138825706], [2035, 2036, 2037, 2038, 2039]], [2, 6257, [58193, 58217, 58240, 58266, 58291, 58323, 58347, 58373, 58402, 58431, 58468, 58503], [24037.438, 23979.009, 23999.071, 23965.359, 23963.299, 23899.728, 23865.58, 23876.61, 23863.299, 23872.893, 23905.144, 23845.145], [40606.346, 40575.425, 40466.215, 40411.689, 40311.674, 40195.516, 40285.271, 40137.417, 40170.92, 40242.554, 40247.783, 40128.329], [28.941, 3.201, 29.864, 21.415, 23.919, 41.339, 15.126, 21.767, 15.54, 19.211, 17.862, 8.784], [1102.7987327639923, 338.58231057794234, 2138.3872885677956, 979.9199861166638, 720.9592231084383, 2155.140355602949, 1209.1417110780603, 1699.0319071202518, 870.6256138841476, 1470.4161346577412, 1897.2958327265044, 1044.5707746750843], [2045, 2046, 2047, 2048, 2049, 2050, 2051, 2052, 2053, 2054, 2055, 2056]], [1, 6261, [58159, 58189, 58216, 58238, 58263, 58290, 58319, 58344, 58371, 58400], [17427.411, 17404.378, 17532.925, 17670.872, 17638.41, 17589.111, 17504.65, 17637.96, 17579.92, 17483.133], [35751.823, 35822.606, 35697.023, 35609.757, 35698.719, 35840.91, 35717.251, 35663.488, 35603.942, 35580.09], [21.721, 29.199, 32.394, 28.325, 15.019, 21.738, 27.534, 23.157, 23.827, 30.029], [907.0560950731327, 4861.835695802695, 1456.8383104693971, 1536.9576570206932, 713.2324416962174, 624.3147563417847, 795.7493835372547, 467.23846044036037, 803.8851037341637, 1000.4954705743786], [2044, 2045, 2046, 2047, 2048, 2049, 2050, 2051, 2052, 2053]], [0, 6265, [58220, 58247, 58268, 58296, 58325, 58353, 58379, 58410, 58439, 58476, 58509, 58539, 58573], [32170.213, 32214.863, 32202.309, 32175.244, 32191.495, 32254.76, 32291.598, 32243.051, 32251.309, 32220.315, 32238.834, 32242.683, 32234.901], [23120.959, 23085.875, 23034.218, 23091.918, 23050.57, 23085.76, 23106.99, 23039.922, 23067.737, 23046.621, 23084.067, 23078.327, 23077.154], [20.185, 15.709, 11.526, 18.111, 36.052, 21.854, 15.208, 22.761, 13.308, 19.268, 24.425, 18.859, 17.389], [751.7314850099143, 1062.624280970177, 1153.4811892262228, 1087.5319376622876, 1355.8638341383705, 747.629969575538, 712.9755977485497, 651.1793939978204, 946.25178408519, 1037.8372558157023, 864.7838129413179, 1105.469903473857, 853.9129616764351], [2046, 2047, 2048, 2049, 2050, 2051, 2052, 2053, 2054, 2055, 2056, 2057, 2058]], [3, 6275, [58413, 58443, 58480, 58514, 58542], [35439.31, 35422.814, 35445.278, 35428.468, 35444.972], [41142.738, 41234.071, 41193.946, 41151.32, 41167.955], [24.283, 31.147, 31.123, 20.746, 25.146], [2834.41891826527, 1978.5374590183994, 1922.5656011762605, 2912.6906524841575, 4844.219626997934], [2053, 2054, 2055, 2056, 2057]], [2, 6286, [58070, 58100, 58128, 58161, 58192], [23604.46, 23621.381, 23628.429, 23662.871, 23693.614], [39084.68, 39072.316, 39056.261, 39102.811, 39130.622], [30.275, 23.539, 29.748, 25.061, 26.565], [1223.1005102369068, 3137.1921241200953, 1766.9671858111735, 1732.5995018280287, 5545.609325409632], [2041, 2042, 2043, 2044, 2045]], [2, 6287, [58032, 58071, 58102, 58129, 58162], [23781.409, 23757.709, 23815.982, 23769.273, 23753.022], [39834.9, 39831.74, 39665.249, 39744.219, 39678.626], [11.931, 29.494, 20.099, 23.035, 27.728], [1023.8513627036102, 1412.0294359775041, 1143.18606213746, 1560.0124162983175, 749.9366206574194], [2040, 2041, 2042, 2043, 2044]], [2, 6298, [58567, 58603, 58635, 58664, 58692, 58720, 58751], [23900.874, 23905.707, 23896.031, 23866.477, 23895.762, 23887.946, 23880.597], [40147.771, 40297.81, 40262.612, 40316.123, 40399.904, 40358.88, 40364.644], [20.274, 12.937, 18.135, 25.332, 9.102, 23.242, 19.888], [1713.5729352557037, 1751.7631344230717, 965.4393069730977, 1411.7752503081792, 648.3862768085748, 920.8487043580524, 614.3186775855937], [2058, 2059, 2060, 2061, 2062, 2063, 2064]], [0, 6301, [58641, 58670, 58699, 58725, 58757], [32169.511, 32209.111, 32284.012, 32259.997, 32176.467], [23063.03, 23071.668, 23056.132, 23066.236, 23080.45], [17.804, 8.365, 14.301, 27.174, 24.905], [761.0386055461222, 651.4263679766907, 910.5203843922267, 723.6661063414077, 1011.9733587424545], [2060, 2061, 2062, 2063, 2064]], [4, 6302, [58540, 58574, 58610, 58642, 58671, 58700, 58726, 58758, 58785], [32470.79, 32504.668, 32434.671, 32446.817, 32366.574, 32471.372, 32414.788, 32442.37, 32407.959], [52772.814, 52668.726, 52652.37, 52552.26, 52659.737, 52524.866, 52651.48, 52689.634, 52733.394], [25.894, 30.287, 45.775, 20.867, 29.521, 17.254, 16.252, 20.391, 29.456], [2630.7106291702353, 1228.7793365898324, 1080.773349818389, 743.6586400011978, 4190.56146358437, 1469.5207243521272, 2815.2697342017073, 1224.6956402686742, 4671.9811720173175], [2057, 2058, 2059, 2060, 2061, 2062, 2063, 2064, 2065]], [3, 6305, [58612, 58645, 58674, 58705, 58728], [35510.466, 35462.995, 35496.171, 35471.613, 35519.785], [41205.156, 41181.706, 41134.883, 41171.42, 41107.366], [19.855, 19.453, 21.219, 27.226, 26.675], [7879.92572252214, 1040.8147909463228, 1885.3239979480031, 2618.4333646631776, 2175.449205285814], [2059, 2060, 2061, 2062, 2063]], [2, 6310, [58532, 58570, 58606, 58637, 58666], [24631.726, 24710.565, 24750.05, 24743.583, 24709.982], [40043.969, 40111.96, 40139.368, 40121.408, 40185.507], [24.915, 16.04, 11.416, 9.003, 18.529], [19441.82709680189, 1059.48033336588, 2080.3611590894843, 2337.8652828810214, 2173.0882613012745], [2057, 2058, 2059, 2060, 2061]], [1, 6332, [58846, 58876, 58902, 58924, 58952, 58976], [17080.906, 17054.893, 17001.512, 16935.874, 16902.161, 16964.458], [35841.858, 35804.285, 35774.994, 35856.933, 35858.585, 35789.822], [20.955, 15.956, 23.304, 16.972, 17.206, 19.199], [844.9099957919975, 444.7539298572179, 669.9604461426107, 646.3952854243926, 909.8601707314002, 428.7097643580218], [2068, 2069, 2070, 2071, 2072, 2073]], [2, 6338, [58999, 59029, 59053, 59088, 59116, 59139, 59168, 59194], [24937.232, 25046.669, 25035.937, 25003.591, 25042.089, 25025.524, 25021.782, 25080.845], [41201.788, 41163.057, 41158.738, 41153.233, 41118.736, 41091.466, 41065.758, 41055.583], [35.516, 17.752, 20.578, 23.0, 27.15, 17.388, 22.733, 22.68], [1422.2205737447337, 1089.925883054716, 909.0533398195521, 536.9726853530939, 2018.8753232231106, 918.1125155839062, 1463.9410586346764, 1045.6262451910818], [2074, 2075, 2076, 2077, 2078, 2079, 2080, 2081]], [4, 6339, [59003, 59032, 59056, 59092, 59119, 59142, 59171, 59196, 59223, 59245, 59273, 59296, 59322, 59344], [31921.313, 31956.436, 31981.687, 31948.73, 31978.031, 31941.943, 31940.99, 31853.265, 31942.624, 31976.054, 31913.392, 31945.42, 31935.801, 31889.837], [53426.074, 53435.463, 53403.112, 53415.736, 53390.541, 53408.421, 53414.844, 53393.99, 53454.683, 53451.384, 53396.803, 53440.364, 53411.109, 53358.489], [10.195, 12.085, 17.922, 12.444, 23.801, 20.065, 17.083, 21.376, 13.314, 26.214, 12.298, 14.689, 17.808, 16.631], [1868.2735807436998, 2258.577950498605, 1174.5340137006779, 1953.9131449471479, 804.3991233801535, 969.5442452507338, 916.1021216925886, 2242.119820780467, 1295.6405524151521, 1301.915516959012, 986.9393447922307, 1247.2926965570093, 1537.0749724190223, 500.2565280189106], [2074, 2075, 2076, 2077, 2078, 2079, 2080, 2081, 2082, 2083, 2084, 2085, 2086, 2087]], [0, 6340, [59033, 59058, 59093, 59120, 59144], [32972.392, 32974.898, 32964.825, 33001.523, 32944.415], [22935.624, 22889.33, 22895.111, 22858.342, 22895.152], [14.352, 17.839, 12.836, 25.405, 17.79], [589.136445650829, 1168.1689304974777, 1303.691243554219, 1193.4693490611182, 755.6439738952089], [2075, 2076, 2077, 2078, 2079]], [3, 6342, [59035, 59060, 59094, 59121, 59146, 59172, 59199, 59225, 59250, 59277, 59299, 59325, 59347, 59370], [34579.618, 34643.769, 34571.295, 34640.0, 34634.708, 34688.192, 34803.493, 34786.453, 34872.712, 34843.212, 34921.248, 34789.081, 34997.363, 34916.174], [41724.131, 41753.502, 41823.924, 41726.761, 41743.963, 41780.415, 41862.23, 41901.213, 41856.852, 41946.721, 41922.365, 41880.026, 41759.44, 41827.752], [12.666, 14.44, 19.87, 17.698, 14.424, 10.608, 10.25, 11.663, 10.96, 13.391, 24.232, 15.949, 35.564, 16.421], [971.5204740571505, 1951.2962747026677, 1222.2509940629282, 562.266446973574, 597.8160714838435, 1494.7668834677124, 1396.1245753650214, 815.6659413545327, 1439.0442625528394, 1538.3852013459064, 608.3937642466723, 957.3270896453915, 5406.126406629057, 1050.9345188800257], [2075, 2076, 2077, 2078, 2079, 2080, 2081, 2082, 2083, 2084, 2085, 2086, 2087, 2088]], [1, 6347, [59048, 59081, 59110, 59136, 59164, 59190, 59217], [17243.725, 17277.478, 17208.117, 17144.898, 17043.672, 16940.227, 16970.337], [35619.568, 35486.346, 35659.338, 35701.74, 35844.473, 35756.319, 35693.224], [14.398, 25.521, 12.219, 25.829, 17.255, 18.305, 23.294], [419.87878183930815, 681.0235426241472, 343.03555323248264, 616.2606377994126, 480.30112311618075, 1079.471304402149, 2048.0870730898177], [2076, 2077, 2078, 2079, 2080, 2081, 2082]], [4, 6360, [59246, 59274, 59297, 59323, 59345, 59367], [32460.603, 32453.549, 32481.138, 32450.539, 32469.336, 32490.727], [52587.034, 52510.393, 52494.684, 52536.202, 52516.329, 52473.334], [23.537, 20.775, 21.558, 20.81, 28.73, 25.06], [769.6665277059095, 3574.3203218521103, 1389.2945278419286, 1982.6117302917783, 1268.566523905157, 1838.924309940521], [2083, 2084, 2085, 2086, 2087, 2088]], [0, 6388, [59494, 59522, 59551, 59582, 59612, 59643, 59675], [33082.282, 33187.155, 33139.842, 33119.046, 33043.483, 32979.444, 32921.388], [22778.162, 22722.022, 22738.838, 22682.325, 22800.13, 22841.242, 22940.155], [21.294, 20.518, 34.958, 30.492, 18.761, 19.21, 18.099], [1054.462045039634, 809.6826938512868, 980.0686468601093, 941.7938461193506, 1417.4520596493753, 1002.6935981147145, 778.9269298116236], [2093, 2094, 2095, 2096, 2097, 2098, 2099]], [3, 6390, [59473, 59497, 59524, 59554, 59583, 59613, 59644, 59676, 59708, 59739, 59768, 59801, 59840, 59878, 59917], [34761.782, 34807.368, 34697.673, 34726.109, 34717.403, 34803.727, 34812.443, 34804.83, 34771.647, 34823.332, 34870.447, 34854.121, 35018.263, 35205.873, 35288.617], [41470.566, 41546.99, 41491.503, 41369.564, 41511.411, 41594.886, 41543.599, 41416.105, 41347.945, 41421.176, 41320.206, 41454.576, 41497.024, 41342.725, 41231.39], [15.448, 28.244, 16.608, 29.12, 11.756, 26.031, 11.814, 17.128, 23.103, 31.294, 24.54, 17.285, 21.395, 17.923, 25.146], [886.5342012541621, 1463.2216313286972, 913.3021095917869, 2407.7754244208713, 1370.7798894898194, 3640.1526838223745, 844.4811118405943, 485.2575465511099, 1644.6271921287312, 1201.095519685656, 2725.3283056748505, 1266.0209906572256, 884.7265406595034, 14476.723001905679, 7650.127831344393], [2092, 2093, 2094, 2095, 2096, 2097, 2098, 2099, 2100, 2101, 2102, 2103, 2104, 2105, 2106]], [3, 6391, [59418, 59440, 59474, 59499, 59525, 59555, 59585, 59614, 59645, 59678], [35289.673, 35327.088, 35352.739, 35335.485, 35309.622, 35303.111, 35258.479, 35358.897, 35322.219, 35282.176], [41198.965, 41116.108, 41131.784, 40988.51, 41098.219, 41087.292, 41058.295, 41027.233, 40950.591, 41008.442], [14.224, 16.214, 19.128, 14.533, 35.911, 25.275, 30.673, 25.339, 21.599, 24.759], [1889.8256471485201, 2383.8791300757152, 2199.0489190433486, 23100.755400628266, 1098.2191883859812, 1303.2325035181898, 1448.802319913837, 2006.7803317724197, 2817.9088278023614, 5164.610075001326], [2090, 2091, 2092, 2093, 2094, 2095, 2096, 2097, 2098, 2099]], [1, 6406, [59662, 59693, 59726, 59754, 59785, 59820, 59860], [15899.795, 15975.065, 15950.181, 15923.699, 15907.472, 15939.292, 15884.846], [35915.641, 35964.773, 35956.826, 35773.997, 35852.143, 35889.289, 35819.659], [20.545, 13.883, 21.605, 19.43, 36.962, 24.509, 24.892], [998.5370458949197, 1081.530892921651, 1890.9799200656173, 3469.459134251673, 864.8315446259425, 4087.253377430307, 1731.3168048884354], [2099, 2100, 2101, 2102, 2103, 2104, 2105]], [2, 6408, [59669, 59701, 59731, 59758, 59791, 59829, 59869, 59908], [24104.307, 24218.109, 24186.555, 24230.342, 24168.776, 24104.35, 24186.11, 24249.841], [40145.518, 40159.07, 40261.623, 40341.765, 40332.689, 40381.672, 40297.723, 40329.966], [22.655, 14.324, 12.217, 29.927, 13.795, 19.083, 17.292, 18.521], [15129.404218948945, 1470.8723342164578, 1175.142600660238, 1981.6339314886725, 1806.5926465249831, 1809.574107914488, 1552.6730686649666, 1468.2674267963905], [2099, 2100, 2101, 2102, 2103, 2104, 2105, 2106]], [2, 6416, [59760, 59793, 59831, 59870, 59910], [24745.793, 24786.404, 24754.348, 24830.7, 24740.438], [40410.963, 40457.316, 40500.29, 40448.028, 40419.075], [25.596, 20.576, 28.176, 15.764, 19.012], [3370.299207814265, 9267.310589752306, 6292.277377733807, 1495.3025132595728, 9518.376293022668], [2102, 2103, 2104, 2105, 2106]], [2, 6432, [59827, 59866, 59904, 59940, 59973, 60004, 60026], [23808.193, 23804.225, 23841.681, 23820.827, 23806.645, 23771.102, 23721.033], [39341.553, 39346.789, 39375.719, 39381.928, 39390.948, 39344.149, 39396.31], [13.733, 10.696, 32.822, 18.503, 10.65, 11.321, 12.03], [806.842939465757, 1344.6565940285636, 994.711044552101, 973.0993612063113, 1678.6700774891845, 1858.7174322029352, 1071.0976343080806], [2104, 2105, 2106, 2107, 2108, 2109, 2110]], [3, 6436, [59983, 60011, 60033, 60059, 60092, 60121, 60152, 60179, 60208, 60237, 60262], [34742.543, 34708.216, 34538.837, 34622.85, 34546.621, 34636.993, 34595.193, 34613.947, 34533.588, 34549.673, 34567.679], [41082.828, 41055.575, 41000.104, 41006.303, 40973.107, 40944.617, 40954.773, 40992.942, 40998.866, 41000.962, 41038.916], [28.1, 22.031, 22.628, 19.362, 24.897, 18.517, 15.938, 18.972, 19.866, 13.14, 24.473], [4570.888482959319, 6183.217155102672, 1117.6195421408404, 5752.181106390843, 1057.3228129776962, 2187.0723506288446, 2812.694548192605, 1480.3637527612414, 1492.7788563850845, 1146.921510667402, 1588.1926293192719], [2108, 2109, 2110, 2111, 2112, 2113, 2114, 2115, 2116, 2117, 2118]], [3, 6437, [59842, 59879, 59918, 59951, 59984, 60012, 60034, 60060, 60094], [35387.31, 35294.354, 35279.35, 35203.181, 35132.421, 35074.063, 35002.388, 35148.466, 35180.073], [41123.975, 41159.494, 41222.478, 41189.305, 41245.267, 41334.508, 41183.308, 41217.626, 41109.808], [29.415, 20.14, 20.987, 16.524, 13.179, 11.599, 31.613, 41.988, 15.605], [1452.3843604974197, 9310.878273797654, 11101.677964429897, 20064.643752138632, 1007.3182616180522, 38918.23339882896, 1710.898468211855, 791.4912059847746, 802.9262524380825], [2104, 2105, 2106, 2107, 2108, 2109, 2110, 2111, 2112]], [0, 6454, [60008, 60030, 60054, 60090, 60118], [32697.408, 32696.632, 32736.877, 32737.374, 32700.443], [23044.982, 22964.721, 23021.672, 22973.568, 23088.218], [13.935, 31.467, 23.773, 29.937, 15.403], [1325.7470203610444, 2207.982619092935, 1885.132773486864, 1355.8435492120086, 668.8803811131899], [2109, 2110, 2111, 2112, 2113]], [3, 6459, [60119, 60150, 60177, 60206, 60235, 60260, 60286, 60307], [33785.696, 33830.425, 33820.658, 33809.807, 33834.462, 33850.895, 33799.039, 33783.17], [41713.817, 41618.938, 41559.323, 41566.456, 41579.964, 41606.78, 41665.269, 41628.836], [22.18, 17.402, 20.095, 15.84, 17.083, 13.053, 15.837, 16.666], [1086.8647524507696, 1204.6099847862783, 1009.9876008801356, 1458.3958224449748, 2046.6356030138347, 1551.9388749486875, 2075.155607939216, 1492.8976019380066], [2113, 2114, 2115, 2116, 2117, 2118, 2119, 2120]], [1, 6476, [60298, 60323, 60339, 60366, 60391, 60413, 60434, 60461, 60489], [15875.539, 15831.311, 15894.795, 15824.03, 15900.945, 15811.813, 15826.351, 15928.663, 15909.215], [35623.909, 35522.732, 35642.5, 35583.163, 35583.689, 35618.434, 35613.259, 35698.826, 35683.626], [25.994, 19.416, 26.298, 14.589, 26.275, 16.684, 13.131, 18.032, 21.696], [5957.478723248033, 1914.2371706528656, 7434.140320079612, 1259.8124754524724, 1342.5568067545858, 1303.231663634647, 1625.8769083206178, 6149.153566284059, 6453.418309021138], [2120, 2121, 2122, 2123, 2124, 2125, 2126, 2127, 2128]], [3, 6491, [60519, 60550, 60579, 60609, 60640], [34590.026, 34620.793, 34588.774, 34574.103, 34582.401], [40885.311, 40878.273, 40919.571, 40951.861, 41024.196], [24.142, 19.664, 24.28, 22.853, 19.765], [887.2929462305135, 1843.4607398660087, 784.0185541548997, 1316.8598753174974, 2838.064124649759], [2129, 2130, 2131, 2132, 2133]], [3, 6492, [60500, 60521, 60552, 60582, 60611, 60643, 60671, 60693, 60714, 60739, 60760, 60786, 60811, 60835], [35207.609, 35253.686, 35358.146, 35344.27, 35323.404, 35353.252, 35415.413, 35473.059, 35521.048, 35536.71, 35460.41, 35492.691, 35500.888, 35318.967], [41396.302, 41387.611, 41432.929, 41481.694, 41500.265, 41469.635, 41473.706, 41455.491, 41438.67, 41422.079, 41411.002, 41426.889, 41394.042, 41461.754], [9.934, 14.35, 26.238, 9.891, 11.235, 12.184, 12.132, 11.139, 14.673, 15.711, 29.939, 17.142, 30.876, 34.597], [1786.5960012937157, 988.6469108701338, 1238.6392502596661, 2099.469618815443, 2096.176432311774, 1168.1299482166905, 3685.6835614803726, 3458.044796934604, 2725.5571104047076, 5916.250689461319, 1692.933048578718, 11070.454800697551, 2940.965359842875, 844.6225224744989], [2128, 2129, 2130, 2131, 2132, 2133, 2134, 2135, 2136, 2137, 2138, 2139, 2140, 2141]], [1, 6496, [60488, 60512, 60541, 60568, 60600, 60630, 60659, 60682, 60708, 60731, 60755, 60778, 60805, 60825, 60849], [15918.887, 15912.445, 15909.303, 15906.508, 15978.052, 15973.598, 16010.582, 15984.566, 15988.99, 16034.333, 16039.69, 16026.788, 16001.582, 15995.293, 15982.289], [35650.84, 35558.58, 35732.215, 35722.525, 35764.102, 35789.639, 35788.176, 35772.297, 35837.096, 35784.581, 35720.927, 35742.286, 35754.778, 35742.777, 35744.782], [23.088, 26.263, 23.729, 18.949, 16.117, 14.74, 14.59, 12.224, 17.864, 19.468, 15.942, 13.151, 13.953, 17.059, 17.613], [3348.147693174391, 2078.484654018089,
[truncated: 340,058 more chars]
