# Supplementary material for: The lipoprotein Pal stabilises the bacterial outer membrane during constriction by a mobilisation-and-capture mechanism
Source: Nat Commun. 2020 Mar 11;11:1305. doi: 10.1038/s41467-020-15083-5 (PMC7066135; doi:10.1038/s41467-020-15083-5)
Supplement: Supplementary file 3 — Source Data [file 41467_2020_15083_MOESM3_ESM.zip › source_files/PGI_Raw_Data_Figure_1/RKCK19_18_c1_f3_Checked.txt]

[[1, 492, [5221, 5243, 5274, 5301, 5328, 5356, 5378, 5404, 5426, 5452, 5477, 5500, 5523], [23921.378, 23932.577, 23870.885, 23814.379, 23887.729, 23985.359, 24020.951, 24031.463, 23887.033, 24056.041, 23812.882, 23843.321, 23805.794], [63936.667, 63965.923, 64011.862, 63936.656, 63943.701, 63943.993, 63982.5, 63908.296, 63931.663, 64005.665, 64016.861, 64055.183, 63902.516], [21.431, 17.308, 29.141, 18.623, 19.913, 18.435, 27.292, 13.685, 32.258, 31.819, 12.718, 13.732, 16.959], [798.3445567127236, 1267.9743372900225, 2016.7677834107142, 1138.7018848377902, 973.5979851337287, 1116.4587512128687, 2591.146158421647, 593.7097983734382, 682.415378180681, 1181.92195329223, 31358.245284307024, 1824.271955911987, 1578.7425747197449], [217, 218, 219, 220, 221, 222, 223, 224, 225, 226, 227, 228, 229]], [0, 555, [5805, 5820, 5834, 5848, 5873, 5894, 5917, 5945, 5966, 5983, 5997, 6010, 6029, 6048], [5298.781, 5344.29, 5163.92, 4991.314, 4940.006, 4967.816, 4992.247, 4939.417, 4963.032, 4970.575, 4955.813, 4952.23, 4949.255, 4935.282], [49383.769, 49434.942, 49401.306, 49492.995, 49497.143, 49474.699, 49518.209, 49499.227, 49493.42, 49491.542, 49494.721, 49494.209, 49496.791, 49522.304], [11.236, 9.293, 11.569, 11.909, 11.332, 22.255, 21.553, 21.878, 14.91, 13.313, 14.551, 21.575, 18.183, 16.064], [1577.438660715105, 2594.6216110975543, 1788.7225054122357, 1531.2145697065414, 1931.4761145438042, 1125.2155635504384, 597.7888322040018, 1327.4073501947387, 2872.726409288626, 2274.388353128723, 1576.189465096066, 1472.9877999217533, 1068.2639308732964, 807.2016268628518], [244, 245, 246, 247, 248, 249, 250, 251, 252, 253, 254, 255, 256, 257]], [0, 608, [6373, 6386, 6406, 6422, 6442, 6452, 6474, 6491], [5734.856, 5808.684, 5779.608, 5785.301, 5804.132, 5852.722, 5804.611, 5764.561], [49748.394, 49667.428, 49684.629, 49611.212, 49652.407, 49607.915, 49628.591, 49637.081], [21.127, 25.169, 15.569, 20.63, 18.058, 14.721, 22.115, 29.123], [1413.8853073906623, 1442.305394340108, 2892.2959868300572, 3025.426155388582, 1508.1675402104884, 1570.2260911719848, 1325.8889641726132, 3212.3714259242497], [278, 279, 280, 281, 282, 283, 284, 285]], [1, 660, [6796, 6818, 6843, 6867, 6895, 6923, 6951], [24496.152, 24463.781, 24509.858, 24586.065, 24485.052, 24443.097, 24465.239], [64462.986, 64539.621, 64567.292, 64603.161, 64594.593, 64620.837, 64538.562], [24.805, 19.167, 28.507, 22.389, 26.099, 19.293, 24.243], [5449.531290342215, 1035.7240864722837, 3527.6966943462235, 1164.2289959752043, 1559.4609370029239, 1416.537776399648, 1687.7340611168688], [298, 299, 300, 301, 302, 303, 304]], [1, 681, [6969, 6991, 7022, 7048, 7074, 7093], [23438.643, 23600.98, 23573.738, 23659.207, 23653.551, 23621.883], [64254.683, 64261.782, 64242.135, 64174.557, 64231.208, 64292.724], [30.687, 16.558, 36.57, 32.208, 25.975, 27.369], [1072.176459066774, 2173.5986857213675, 1528.90655498824, 4276.069106806061, 2910.932291445148, 1566.654405644588], [305, 306, 307, 308, 309, 310]], [1, 701, [7216, 7234, 7255, 7270, 7286, 7300, 7313, 7330, 7347, 7360, 7375, 7395, 7406, 7424, 7445, 7468], [24577.255, 24692.288, 24611.376, 24648.204, 24715.812, 24757.95, 24718.497, 24672.068, 24798.667, 24751.362, 24796.32, 24744.977, 24817.72, 24816.722, 24769.926, 24713.124], [64384.965, 64523.863, 64502.247, 64491.463, 64413.907, 64394.466, 64324.225, 64182.062, 64178.734, 64118.673, 64109.656, 64257.761, 64234.939, 64255.811, 64259.282, 64242.13], [24.193, 22.241, 18.017, 21.778, 16.403, 11.938, 28.824, 18.535, 17.294, 24.601, 24.872, 24.001, 16.006, 12.453, 14.632, 14.652], [1169.1197813434935, 1159.2894871610865, 2052.074555624952, 1217.6091493608012, 1792.479829786533, 1684.8786474400986, 3034.4787492982996, 890.2713513765258, 865.2978722258704, 1067.5342795044182, 1772.7373138207527, 743.382950245864, 1756.2964255876502, 1149.1692848907098, 809.4516982118054, 770.0590013292426], [317, 318, 319, 320, 321, 322, 323, 324, 325, 326, 327, 328, 329, 330, 331, 332]], [1, 734, [7505, 7523, 7540, 7559, 7579, 7599, 7615, 7637], [24797.823, 24762.738, 24794.432, 24768.34, 24791.858, 24798.279, 24784.812, 24791.777], [64245.546, 64242.228, 64244.39, 64250.254, 64232.051, 64237.798, 64178.493, 64241.535], [22.698, 30.527, 21.745, 20.636, 14.299, 19.662, 22.279, 20.324], [2024.0664735276846, 1870.4125523905518, 1310.2085354500412, 918.5161767730384, 1180.3677819784723, 1615.4041386354845, 1440.3927927217392, 1502.555279226502], [334, 335, 336, 337, 338, 339, 340, 341]], [0, 852, [8677, 8706, 8730, 8751, 8773, 8790], [5725.01, 5730.045, 5728.912, 5760.934, 5756.951, 5752.802], [49803.689, 49671.059, 49520.411, 49514.971, 49520.854, 49579.248], [20.59, 16.538, 18.901, 11.81, 13.717, 17.855], [1596.8759640475987, 1960.5096386093614, 3220.1581396345296, 2714.9432697651764, 2175.860856877932, 2317.9764387924174], [402, 403, 404, 405, 406, 407]], [0, 870, [8861, 8879, 8905, 8932, 8947, 8971], [4847.193, 4854.449, 4855.916, 4929.208, 4912.666, 4874.412], [49659.599, 49784.472, 49788.881, 49811.665, 49883.722, 50041.435], [24.075, 22.779, 27.746, 35.625, 18.294, 25.657], [881.2724481540478, 1129.0325169971911, 1314.5305230970444, 981.8503469172756, 1230.488754648031, 718.157031520201], [411, 412, 413, 414, 415, 416]], [0, 871, [8906, 8933, 8948, 8972, 8990], [5274.219, 5239.058, 5141.525, 5275.214, 5273.87], [49403.639, 49363.532, 49368.695, 49380.329, 49411.864], [33.999, 13.207, 9.417, 13.885, 18.165], [1636.1049400299623, 1973.8946499606616, 2281.745021974224, 2284.549531003574, 1251.676064076868], [413, 414, 415, 416, 417]], [0, 878, [9003, 9024, 9039, 9052, 9067], [4895.33, 4884.704, 4927.932, 4890.611, 4920.747], [49826.551, 49833.912, 49783.05, 49837.294, 49919.333], [12.434, 22.661, 18.49, 20.996, 19.637], [895.060345382654, 1038.5686408954575, 921.0970045646401, 1835.0725918285373, 840.1988937497435], [418, 419, 420, 421, 422]], [0, 879, [9005, 9025, 9040, 9053, 9068, 9084], [5594.074, 5661.673, 5704.828, 5731.17, 5600.314, 5588.765], [49483.736, 49558.243, 49598.192, 49725.549, 49835.513, 49819.964], [3.251, 34.456, 12.86, 17.229, 24.519, 14.71], [299.38862856218657, 1060.956776152508, 386.5923044540552, 2288.1880444508606, 1520.282951893649, 1081.943180096962], [418, 419, 420, 421, 422, 423]], [0, 880, [9023, 9038, 9051, 9066, 9083, 9107, 9126, 9143, 9162, 9173, 9187], [4745.458, 4665.548, 4701.898, 4708.681, 4660.651, 4641.059, 4713.125, 4657.788, 4702.091, 4679.32, 4768.418], [51102.298, 51053.938, 50955.159, 50897.691, 50855.275, 50816.356, 50779.173, 50810.224, 50967.853, 50968.582, 51111.168], [27.858, 16.494, 12.129, 22.86, 18.837, 30.142, 21.311, 17.366, 20.793, 14.594, 26.446], [1756.4019252191, 1693.2337066277541, 2133.935007210703, 866.0317105907619, 1245.2415208285888, 1299.6203876361026, 2459.968804193239, 2057.6543834718555, 786.0604710417706, 903.6957296212452, 4815.9116583381665], [419, 420, 421, 422, 423, 424, 425, 426, 427, 428, 429]], [0, 979, [9761, 9791, 9814, 9838, 9861, 9880, 9902], [5463.913, 5342.766, 5344.156, 5320.359, 5278.462, 5433.092, 5260.634], [50313.779, 50217.997, 50285.72, 50499.435, 50380.663, 50371.921, 50396.644], [22.344, 16.978, 16.738, 37.254, 23.057, 22.054, 27.322], [1467.9760506888895, 1059.8181727965964, 657.2602305192893, 1159.7173819466573, 2895.6902706514434, 655.970136766475, 5453.616981883414], [462, 463, 464, 465, 466, 467, 468]], [0, 1021, [10218, 10243, 10271, 10291, 10318], [4700.371, 4718.545, 4727.135, 4739.838, 4858.55], [50488.475, 50474.524, 50594.745, 50593.954, 50628.144], [24.166, 12.889, 20.275, 13.721, 11.601], [1695.6883723969484, 2055.3319648285737, 2070.5102533338563, 3666.823790008766, 1828.748515008614], [486, 487, 488, 489, 490]], [1, 1031, [10332, 10361, 10386, 10407, 10430], [23399.289, 23372.6, 23285.889, 23442.011, 23301.301], [64204.356, 64168.704, 64181.908, 64200.555, 64280.387], [24.462, 28.341, 22.04, 20.833, 23.903], [1497.1107012511031, 3018.8401220296905, 2958.7486492680564, 17520.08938231717, 2580.8673608574477], [490, 491, 492, 493, 494]], [1, 1044, [10431, 10452, 10480, 10510, 10539], [24721.527, 24668.615, 24676.153, 24667.806, 24651.218], [63819.711, 63774.947, 63744.262, 63758.139, 63721.663], [14.786, 15.641, 14.475, 18.151, 16.787], [2047.6090306478184, 2015.461045676135, 2342.5266935910636, 1573.4651809417476, 680.3413977990668], [494, 495, 496, 497, 498]], [0, 1057, [10496, 10526, 10550, 10589, 10608, 10633, 10666, 10689, 10708, 10732, 10746, 10770, 10790, 10814, 10836, 10848], [5564.386, 5543.068, 5581.62, 5611.264, 5738.314, 5728.963, 5622.555, 5666.833, 5668.973, 5639.097, 5530.576, 5565.453, 5580.183, 5662.605, 5628.794, 5658.227], [49433.429, 49358.311, 49271.199, 49239.38, 49359.427, 49443.833, 49486.026, 49500.91, 49517.218, 49567.502, 49618.479, 49607.707, 49602.096, 49449.304, 49419.205, 49442.626], [31.475, 25.137, 30.97, 30.443, 25.172, 24.434, 13.2, 13.951, 30.158, 31.299, 15.033, 11.717, 16.106, 20.859, 15.049, 29.226], [1622.2365205219453, 2952.3021518184646, 3750.4052203479387, 1118.9602935408743, 1081.3433869621865, 1743.3497832996736, 2007.0190286530933, 1326.5628196505838, 1901.5553738704334, 2190.3108286204256, 2358.52408026743, 1638.0885622109965, 1613.40024347745, 885.773864258223, 980.2112729170452, 602.4212295678366], [497, 498, 499, 500, 501, 502, 503, 504, 505, 506, 507, 508, 509, 510, 511, 512]], [0, 1143, [11319, 11340, 11357, 11382, 11414, 11437, 11458, 11478, 11504, 11526, 11550, 11566, 11586], [5441.674, 5350.476, 5343.14, 5354.33, 5310.937, 5259.804, 5306.211, 5385.576, 5373.247, 5364.237, 5369.35, 5293.128, 5303.926], [51429.72, 51499.643, 51472.333, 51453.482, 51425.934, 51429.581, 51518.28, 51499.252, 51443.879, 51501.194, 51474.071, 51501.627, 51489.477], [12.279, 16.106, 11.154, 18.367, 25.148, 26.259, 17.972, 9.966, 9.282, 7.083, 13.125, 10.788, 11.374], [2546.431980929605, 2260.091382619487, 2181.115397213514, 2849.255809067785, 892.1008795722585, 884.1068449343318, 2731.522083513564, 4148.752085612762, 5144.606589775889, 5572.512151584006, 4832.9238908511925, 3580.214342159731, 1917.8680950700639], [536, 537, 538, 539, 540, 541, 542, 543, 544, 545, 546, 547, 548]], [0, 1144, [11320, 11341, 11358, 11383, 11415, 11438], [5628.074, 5616.014, 5589.678, 5553.818, 5611.84, 5585.786], [50381.074, 50413.065, 50422.564, 50385.389, 50371.674, 50404.541], [26.562, 10.774, 20.124, 18.628, 21.475, 25.133], [764.732736411123, 1202.739940358722, 2107.2975066306526, 1320.7968402168653, 1210.8466821662178, 1340.4431282575622], [536, 537, 538, 539, 540, 541]], [0, 1190, [11719, 11743, 11771, 11791, 11809, 11833], [5273.63, 5269.643, 5308.771, 5313.313, 5258.309, 5287.937], [51495.682, 51417.578, 51459.945, 51459.783, 51460.858, 51435.124], [3.603, 18.856, 16.29, 15.457, 18.241, 13.729], [372.5654155333566, 2417.820230814265, 1133.6904977949646, 2500.4087324711713, 1182.5772189992101, 1281.7875861488433], [554, 555, 556, 557, 558, 559]], [0, 1195, [11810, 11834, 11856, 11876, 11898, 11920, 11939], [5744.979, 5698.144, 5681.903, 5717.541, 5687.954, 5671.742, 5655.043], [50775.058, 50935.817, 51050.228, 51009.112, 50933.75, 50861.287, 50907.899], [19.271, 35.501, 20.165, 15.024, 19.976, 13.164, 18.001], [7044.965730254482, 1514.1052951354961, 2093.3843213575115, 2239.159536894221, 1950.4956509065958, 2511.445074169905, 1641.5004412272997], [558, 559, 560, 561, 562, 563, 564]], [0, 1203, [11897, 11919, 11937, 11961, 11984, 12002, 12027, 12049], [5430.44, 5329.76, 5277.07, 5310.129, 5313.642, 5275.902, 5265.665, 5286.932], [51377.57, 51414.559, 51423.785, 51419.99, 51420.192, 51418.758, 51417.192, 51383.65], [32.501, 12.232, 21.468, 11.352, 13.979, 12.852, 16.671, 25.339], [4010.381911581281, 2113.324058903783, 850.9370988319346, 1996.5835041070213, 1394.8316374632188, 1353.0756835849838, 1042.3000224550692, 586.8171681561548], [562, 563, 564, 565, 566, 567, 568, 569]], [0, 1220, [12028, 12050, 12068, 12086, 12112, 12131, 12150], [5688.914, 5655.498, 5661.055, 5691.615, 5666.713, 5660.078, 5697.988], [51022.165, 50949.531, 50967.89, 50948.684, 50928.168, 50867.384, 50815.101], [28.008, 15.482, 24.748, 17.0, 18.629, 12.541, 22.469], [1231.049387945144, 1462.371935837223, 1492.3125865023312, 2238.9904002923654, 1194.4067577113358, 1641.3823651159405, 1438.3649110539272], [568, 569, 570, 571, 572, 573, 574]], [0, 1298, [12657, 12677, 12704, 12727, 12746, 12764, 12789], [4927.63, 4878.349, 4934.731, 5081.097, 5029.228, 5108.251, 5169.558], [50236.123, 50255.078, 50205.096, 50034.327, 49949.71, 50163.006, 50363.454], [10.885, 11.483, 34.219, 8.439, 12.062, 23.057, 18.126], [1441.3943528153802, 1130.2246610349364, 3622.9548010643434, 2670.703103800744, 5196.07810677297, 14479.798385221653, 7166.780622829216], [603, 604, 605, 606, 607, 608, 609]], [1, 1306, [12714, 12736, 12753, 12775, 12802, 12832, 12863], [25078.056, 25025.505, 25125.109, 25004.485, 25047.765, 25079.489, 25084.079], [64060.447, 64032.212, 64062.076, 64123.533, 64107.46, 64038.267, 64037.437], [34.038, 18.987, 23.919, 21.465, 17.014, 30.604, 23.025], [969.8036909757109, 12282.092545999434, 850.7348800414923, 1401.284255374326, 2849.895581600878, 1198.6902674305652, 2644.8400357098976], [605, 606, 607, 608, 609, 610, 611]], [0, 1309, [12726, 12745, 12765, 12788, 12824, 12852, 12879, 12896, 12924, 12943, 12963], [5057.73, 5041.438, 5051.516, 5221.412, 5393.953, 5553.869, 5586.327, 5631.087, 5479.375, 5402.053, 5483.689], [49541.27, 49704.249, 49805.501, 49763.394, 49734.402, 49704.573, 49828.002, 49847.605, 49763.593, 49719.485, 49777.746], [18.717, 22.265, 14.239, 10.613, 22.073, 12.25, 19.095, 15.987, 29.433, 22.387, 25.664], [3672.3304458766042, 8231.3214776938, 5554.773485841441, 2960.4313001451087, 1334.413823500249, 2856.9944833121967, 1733.0256947136054, 901.8730332751257, 3123.7706581486696, 1115.0923642774744, 633.4477402700284], [606, 607, 608, 609, 610, 611, 612, 613, 614, 615, 616]], [0, 1319, [12822, 12850, 12878, 12895, 12923], [5277.223, 5289.363, 5380.281, 5294.629, 5181.688], [50597.143, 50602.547, 50681.67, 50890.334, 50790.566], [11.639, 10.649, 15.23, 22.114, 17.167], [2081.2073698181885, 2956.9263155437743, 3619.6717971503963, 2204.5940463401726, 1250.8406494643266], [610, 611, 612, 613, 614]], [0, 1335, [13010, 13023, 13041, 13058, 13073, 13089], [4945.425, 4859.857, 4887.264, 4874.678, 4878.58, 4841.762], [51040.78, 50980.224, 51082.031, 51104.097, 51105.527, 51027.735], [29.464, 23.87, 25.088, 19.781, 21.965, 33.946], [2431.591783547614, 2737.972993191351, 1048.2071810959806, 2104.8953727219255, 2120.4008528762924, 2361.4391281143808], [618, 619, 620, 621, 622, 623]], [1, 1341, [13079, 13098, 13113, 13130, 13146], [24560.616, 24600.344, 24569.46, 24627.65, 24545.277], [64074.826, 64038.035, 63963.625, 63983.026, 64056.832], [24.223, 20.132, 16.194, 14.124, 21.233], [604.9364466327252, 803.8513357821316, 790.5744369787751, 388.6226700973016, 564.1059250692323], [622, 623, 624, 625, 626]], [0, 1345, [13123, 13141, 13156, 13178, 13194], [4787.19, 4851.246, 4928.43, 4945.192, 4834.724], [50984.107, 50982.909, 50929.56, 50969.21, 50848.775], [28.739, 15.384, 15.036, 19.506, 26.02], [2181.0548329250664, 1474.3351428458304, 1003.2020725652998, 530.9947692110427, 954.7861259130133], [625, 626, 627, 628, 629]], [1, 1374, [13329, 13339, 13359, 13371, 13391, 13418, 13438], [24295.629, 24268.434, 24285.28, 24211.032, 24111.448, 24180.203, 24194.111], [64106.43, 64039.286, 64111.306, 64133.516, 64068.309, 64067.766, 64074.515], [22.804, 15.58, 20.044, 12.769, 10.652, 13.34, 15.065], [1187.5728392324802, 1667.851992325345, 902.962309447572, 1281.7917528946907, 2137.6643695484345, 2090.3015017802404, 1113.8364300609167], [638, 639, 640, 641, 642, 643, 644]], [1, 1398, [13585, 13603, 13621, 13643, 13669, 13693, 13716, 13742, 13768, 13789, 13819, 13842, 13868, 13885, 13908, 13930, 13960, 13981, 14005, 14029], [24169.929, 24043.851, 24152.0, 24203.522, 24200.892, 24225.593, 24149.744, 24114.822, 24262.678, 24199.746, 24208.685, 24246.061, 24260.01, 24274.681, 24255.073, 24243.709, 24274.867, 24258.936, 24273.545, 24255.715], [64189.703, 64285.369, 64291.32, 64265.713, 64182.237, 64160.826, 64146.566, 64188.295, 64215.483, 64129.901, 64146.218, 64151.871, 64124.031, 64167.506, 64176.738, 64184.673, 64143.799, 64232.428, 64171.872, 64137.356], [25.135, 9.6, 10.839, 14.157, 15.751, 21.818, 28.479, 18.834, 20.125, 16.96, 10.464, 12.105, 16.02, 12.074, 9.463, 18.551, 15.594, 22.339, 10.094, 25.429], [967.4777533333676, 2171.885983101064, 1638.0651692532, 1740.3467003172896, 851.5035338791799, 1098.9182780733697, 1906.3702431889062, 2175.5974147652155, 1515.7686912657805, 2678.440684535231, 2050.0341483775433, 2914.3274786729735, 2657.677149597159, 1482.1810314515458, 1532.5237521187544, 1203.6486040334676, 1492.0697103173954, 949.8028750557235, 3055.760596855774, 782.4979751326068], [654, 655, 656, 657, 658, 659, 660, 661, 662, 663, 664, 665, 666, 667, 668, 669, 670, 671, 672, 673]], [0, 1408, [13630, 13659, 13684, 13707, 13729, 13755, 13778, 13807, 13833, 13857, 13878, 13897, 13921, 13949, 13970, 13997], [5501.022, 5545.27, 5566.527, 5498.997, 5456.628, 5472.658, 5463.763, 5469.322, 5417.021, 5484.678, 5397.393, 5365.327, 5493.237, 5547.375, 5682.691, 5582.098], [50677.855, 50730.2, 50738.429, 50786.225, 50775.88, 50832.824, 50722.936, 50694.793, 50717.767, 50691.845, 50713.332, 50759.622, 50780.152, 50795.919, 50927.99, 51065.56], [17.377, 15.993, 9.27, 10.522, 15.809, 7.729, 8.044, 8.951, 13.754, 18.912, 18.617, 22.899, 20.335, 20.601, 12.068, 14.631], [1663.1541185727951, 1672.7873122952, 2213.9983044605083, 3115.1867843429623, 1565.0002522223303, 2983.3335760125983, 2450.802207898843, 2544.0077706062916, 1695.6403672971896, 2328.216759477738, 1176.8057744664932, 1495.4198729424395, 1562.769606776888, 1289.973544709016, 562.2210906326075, 1392.5532805033308], [657, 658, 659, 660, 661, 662, 663, 664, 665, 666, 667, 668, 669, 670, 671, 672]], [0, 1461, [14135, 14146, 14162, 14181, 14197, 14215, 14234], [5456.98, 5493.994, 5287.212, 5370.196, 5399.828, 5539.166, 5470.983], [51105.478, 51072.168, 51118.729, 51137.168, 51016.508, 50937.431, 50844.4], [20.247, 20.974, 10.322, 18.657, 23.3, 21.704, 38.376], [824.3058122369785, 691.5687945709165, 1391.6649887965896, 1195.5308889294708, 1369.1766975233181, 1601.6646030152003, 1670.9483634197438], [680, 681, 682, 683, 684, 685, 686]], [0, 1537, [14833, 14852, 14876, 14900, 14916, 14940, 14969, 14993, 15015, 15040, 15062, 15084, 15107, 15129, 15149, 15168, 15191, 15205, 15223], [5278.728, 5344.461, 5331.015, 5347.908, 5355.571, 5354.847, 5341.004, 5327.486, 5336.286, 5336.062, 5346.568, 5342.082, 5333.778, 5225.055, 5329.29, 5349.857, 5334.742, 5344.847, 5329.133], [50867.198, 50856.567, 50804.571, 50802.801, 50782.095, 50791.065, 50798.029, 50764.53, 50807.983, 50784.448, 50770.68, 50762.904, 50807.473, 50704.008, 50784.677, 50825.968, 50768.292, 50778.434, 50750.429], [14.894, 11.085, 10.18, 9.623, 10.569, 10.185, 7.843, 14.39, 8.166, 10.815, 18.577, 8.241, 14.534, 23.386, 14.483, 30.813, 16.429, 9.38, 11.549], [2955.6988071902065, 3292.0534996943425, 2497.9243557849195, 3912.2123865482554, 2695.0568781583875, 2393.6361716614965, 2655.156959803473, 2662.030362016966, 2686.1667362774274, 2044.5022323776473, 1989.5794971048883, 1500.7851536978055, 2271.145215213661, 6493.7155308535175, 1991.9255912854223, 949.7171769492905, 1801.2030224339032, 2043.53777108603, 2690.8848482572703], [724, 725, 726, 727, 728, 729, 730, 731, 732, 733, 734, 735, 736, 737, 738, 739, 740, 741, 742]], [1, 1549, [14905, 14925, 14953, 14974, 14999, 15023, 15047, 15068], [23419.838, 23434.646, 23416.85, 23388.676, 23318.444, 23366.169, 23346.859, 23322.494], [64304.243, 64310.017, 64291.981, 64235.57, 64338.001, 64338.887, 64340.242, 64295.349], [17.494, 25.226, 19.902, 27.3, 18.984, 29.322, 23.619, 24.624], [1274.1411063950102, 2541.131820736089, 3011.348045638511, 1363.9694777315894, 3589.384853498907, 2506.9596776358067, 2900.383615990287, 4030.978897105621], [727, 728, 729, 730, 731, 732, 733, 734]], [0, 1584, [15335, 15347, 15366, 15379, 15398, 15414, 15429, 15449, 15471], [5436.537, 5520.426, 5529.389, 5486.698, 5472.89, 5436.582, 5422.152, 5418.579, 5398.441], [50881.336, 50903.98, 50941.533, 50972.537, 50956.028, 51010.445, 50945.155, 50990.218, 51011.033], [16.863, 13.556, 21.603, 15.229, 23.269, 17.537, 13.911, 19.218, 20.655], [2542.203419282228, 1390.981543136174, 1752.9772670588684, 1981.0459481934995, 856.3188095356617, 1017.5271145304882, 1474.6235270081836, 1704.0438982171124, 1419.8520561463545], [748, 749, 750, 751, 752, 753, 754, 755, 756]], [0, 1599, [15547, 15566, 15582, 15593, 15610, 15633, 15654, 15674, 15692, 15716, 15736], [5661.449, 5660.535, 5695.552, 5678.559, 5613.748, 5596.912, 5707.879, 5654.287, 5705.475, 5737.677, 5613.683], [49640.21, 49690.154, 49664.848, 49690.748, 49661.475, 49721.536, 49734.571, 49733.432, 49874.151, 49995.67, 50168.58], [16.896, 8.895, 9.452, 9.956, 7.995, 14.119, 14.96, 11.925, 26.859, 32.712, 34.799], [1330.3982009750287, 2526.5282586401736, 2802.4469146575525, 2748.7185188917265, 2539.646635863095, 3067.5090264908345, 1597.8919388687063, 1837.7607910796278, 2459.1130010777515, 1335.5939555269929, 1592.633319512492], [760, 761, 762, 763, 764, 765, 766, 767, 768, 769, 770]], [1, 1655, [16252, 16270, 16294, 16310, 16326, 16345, 16362, 16373, 16397], [24567.255, 24601.117, 24569.892, 24451.561, 24533.906, 24472.512, 24420.615, 24364.396, 24285.114], [64515.093, 64552.323, 64480.406, 64482.511, 64517.011, 64599.952, 64619.82, 64634.269, 64574.517], [13.794, 18.96, 13.475, 22.461, 15.122, 17.347, 18.406, 29.719, 36.779], [2037.2907911329935, 1648.6341620090343, 3713.392285427044, 3022.5184791704446, 1478.3125268529452, 2427.7859618369102, 2440.781462473063, 2018.7831189443284, 1490.9821328300286], [802, 803, 804, 805, 806, 807, 808, 809, 810]], [0, 1786, [17621, 17636, 17656, 17678, 17706, 17724], [4947.614, 4936.977, 4898.034, 4918.052, 4885.304, 4917.891], [50296.354, 50261.689, 50267.045, 50252.895, 50174.307, 50202.129], [20.039, 14.397, 21.531, 16.412, 15.179, 3.662], [1828.002784131, 1994.71953808829, 1939.3828330711253, 2180.914439801582, 2298.731377979881, 396.3926733120588], [891, 892, 893, 894, 895, 896]], [0, 1799, [17725, 17740, 17767, 17785, 17796], [5636.97, 5628.112, 5656.958, 5613.492, 5623.211], [49761.033, 49826.899, 49832.482, 49930.85, 49986.112], [14.945, 11.617, 11.282, 7.855, 17.04], [1269.1474504112682, 2002.7458684495543, 2120.03986003469, 2908.133025148339, 1331.1366041701563], [896, 897, 898, 899, 900]], [0, 1891, [18792, 18803, 18823, 18841, 18857], [5263.116, 5341.352, 5301.023, 5297.755, 5329.216], [50526.389, 50363.998, 50364.642, 50338.22, 50359.163], [2.817, 18.249, 11.973, 11.449, 10.528], [535.8506428689733, 1514.0262506901424, 3114.325585452722, 2279.4287394573607, 2629.512399098176], [961, 962, 963, 964, 965]], [1, 1979, [19678, 19699, 19719, 19735, 19752, 19772, 19787, 19806, 19830, 19858, 19881, 19899], [24921.107, 24806.342, 24878.139, 24864.142, 24850.398, 24861.399, 25019.599, 25186.923, 25217.95, 25156.034, 25045.626, 25063.768], [64429.037, 64407.079, 64417.691, 64372.449, 64378.723, 64431.498, 64311.108, 64275.32, 64198.759, 64168.335, 64224.29, 64261.78], [14.661, 25.587, 20.387, 15.011, 17.238, 14.176, 25.605, 20.249, 22.438, 24.357, 16.0, 11.925], [2263.976178915707, 5863.945194142599, 2233.5935142553135, 1641.0623155091703, 2306.5713731723067, 1611.4179107876246, 2246.9831918107056, 2421.958920524049, 1199.1789981491022, 2560.1967622734282, 986.4820340523224, 1248.5017259057074], [1020, 1021, 1022, 1023, 1024, 1025, 1026, 1027, 1028, 1029, 1030, 1031]], [1, 2008, [19953, 19970, 19982, 20006, 20020, 20040], [25014.439, 24968.447, 24970.358, 24951.9, 24900.318, 24908.925], [64083.53, 64085.784, 64035.497, 63969.656, 63832.719, 63795.801], [13.509, 16.969, 20.457, 21.021, 16.468, 22.112], [1033.5502827628939, 2731.4557130852386, 1756.7498194998475, 1270.8131280756368, 891.868000142001, 1982.085171018506], [1034, 1035, 1036, 1037, 1038, 1039]], [1, 2028, [20113, 20133, 20155, 20177, 20202, 20222, 20240, 20253, 20271, 20286, 20302, 20326, 20339, 20356, 20373, 20386, 20400, 20417, 20433, 20449, 20467, 20491, 20505, 20523], [24083.569, 24098.917, 24117.602, 24131.61, 24175.899, 24121.038, 24158.443, 24182.031, 24024.457, 24025.958, 24029.972, 24058.456, 24013.264, 24060.451, 24099.554, 24019.27, 24043.183, 24100.055, 24091.077, 24230.608, 24213.677, 24139.809, 24163.675, 24158.129], [64064.776, 64136.531, 64235.002, 64309.563, 64360.932, 64286.533, 64299.218, 64283.264, 64209.471, 64139.635, 64112.849, 64080.848, 64048.208, 64073.35, 64098.08, 64088.565, 64114.637, 64117.801, 64125.295, 64098.185, 64181.203, 64223.559, 64223.863, 64259.076], [29.568, 20.862, 14.91, 13.365, 13.018, 16.249, 15.46, 11.597, 16.021, 11.185, 6.99, 9.247, 17.39, 6.826, 8.554, 11.083, 13.13, 6.965, 8.389, 11.833, 8.693, 11.389, 8.66, 7.886], [1604.2421402766618, 2287.7135582883866, 1537.519341627194, 1392.672634118314, 1594.913957176719, 1808.709053292866, 1122.7221091381339, 972.416969534767, 4346.266716749351, 5162.55547581486, 4131.964779634293, 3877.993372054048, 2458.7017046710107, 3356.636744818824, 3056.2995665504122, 3308.7892279868197, 2141.811137082684, 3278.325720743207, 3079.9572665143883, 1637.2153868168557, 2480.950823445397, 1693.706836231507, 2725.163247409532, 3432.319199457749], [1043, 1044, 1045, 1046, 1047, 1048, 1049, 1050, 1051, 1052, 1053, 1054, 1055, 1056, 1057, 1058, 1059, 1060, 1061, 1062, 1063, 1064, 1065, 1066]], [1, 2101, [20922, 20941, 20954, 20975, 20990, 21014, 21035, 21052, 21066, 21079, 21098], [25296.968, 25292.348, 25233.726, 25261.821, 25312.958, 25320.519, 25310.819, 25283.081, 25250.563, 25290.027, 25323.529], [64277.169, 64270.161, 64314.721, 64255.838, 64279.373, 64352.199, 64225.601, 64241.809, 64283.832, 64274.767, 64246.193], [13.202, 23.145, 31.219, 18.931, 18.251, 8.627, 26.461, 38.819, 22.277, 28.415, 24.714], [1531.9385762635145, 1259.2389247860053, 1285.2188683662257, 1949.1544008949347, 686.758707910248, 534.3371669303971, 1142.6462650179665, 704.2665029910679, 1291.9048920166244, 1151.7189366613475, 1581.5234251234363], [1087, 1088, 1089, 1090, 1091, 1092, 1093, 1094, 1095, 1096, 1097]], [1, 2139, [21295, 21314, 21336, 21355, 21374, 21390, 21415, 21431, 21449, 21474, 21496, 21519, 21544, 21569, 21587], [24391.753, 24297.085, 24393.777, 24478.186, 24422.013, 24288.273, 24191.543, 24199.131, 24297.651, 24273.967, 24350.673, 24519.926, 24370.744, 24264.553, 24350.838], [63877.415, 63907.065, 63962.255, 63982.738, 63897.112, 63909.043, 63870.181, 63813.411, 63874.237, 63809.552, 63802.741, 63763.43, 63735.8, 63802.162, 63750.501], [29.741, 15.744, 19.081, 21.243, 19.097, 26.962, 18.711, 32.372, 35.638, 13.185, 28.205, 14.695, 25.839, 19.058, 25.413], [6925.419716956848, 1614.4482984926008, 2409.3444954512775, 4355.882101384654, 2348.0835794929276, 1575.069714647488, 2824.795111733746, 1787.6620072231567, 2225.9642958993372, 834.8142819291103, 1886.659406624808, 30787.825871796358, 865.9133133119606, 1222.506257497066, 2823.599573407501], [1109, 1110, 1111, 1112, 1113, 1114, 1115, 1116, 1117, 1118, 1119, 1120, 1121, 1122, 1123]], [0, 2168, [21506, 21531, 21560, 21579, 21596, 21611], [5074.792, 5031.71, 4916.007, 4920.191, 5027.738, 5128.651], [50500.965, 50598.622, 50656.492, 50757.432, 50763.443, 50838.506], [28.678, 14.996, 23.078, 15.076, 20.253, 22.588], [1808.8079327513713, 834.7250621421703, 913.7191321596047, 1476.4858542436123, 1295.7005249293475, 1466.95810505307], [1120, 1121, 1122, 1123, 1124, 1125]], [0, 2190, [21710, 21726, 21746, 21764, 21777, 21791], [5209.8, 5274.291, 5347.19, 5376.359, 5386.719, 5344.048], [49833.325, 49806.12, 49810.088, 49838.317, 49838.559, 49834.976], [15.279, 9.173, 9.821, 14.599, 10.477, 11.743], [1387.28439817885, 2385.4319625616504, 1893.5823238358073, 2851.1992092918254, 1893.7394708317247, 1687.8383501441958], [1132, 1133, 1134, 1135, 1136, 1137]], [0, 2202, [21844, 21855, 21875, 21889, 21905, 21919], [5103.006, 5111.877, 5039.861, 4970.819, 4990.268, 5022.881], [49865.857, 49818.835, 49755.461, 49761.278, 49722.198, 49802.417], [17.591, 11.124, 14.345, 16.543, 17.099, 14.776], [2168.598837652938, 1497.6458540987485, 1932.4080031115077, 1202.2167651303553, 1096.8120724144494, 1124.6206619252675], [1140, 1141, 1142, 1143, 1144, 1145]], [1, 2219, [22028, 22041, 22060, 22071, 22095, 22117], [24992.645, 24879.601, 24740.082, 24722.55, 24738.517, 24822.802], [64011.741, 63875.235, 63968.653, 63964.611, 63968.221, 63979.937], [30.083, 15.376, 13.282, 14.451, 9.955, 25.325], [1141.3385979869981, 2667.4068472537415, 1592.3266489995394, 2416.4865008632855, 2311.139114579427, 1466.4331725258253], [1152, 1153, 1154, 1155, 1156, 1157]], [0, 2270, [22533, 22555, 22577, 22597, 22621, 22644, 22665, 22681, 22703, 22726], [5277.24, 5307.95, 5249.045, 5244.479, 5311.828, 5227.219, 5110.795, 5005.476, 5125.044, 5171.847], [51357.781, 51386.833, 51457.243, 51439.508, 51310.9, 51349.14, 51396.684, 51396.213, 51490.661, 51454.066], [20.481, 11.269, 8.995, 13.369, 27.618, 29.43, 16.652, 21.466, 27.408, 26.29], [972.8048209118981, 2739.307376215643, 1999.7548194297249, 2093.2230037115423, 8902.501212174784, 7274.791279741683, 1697.9160563488513, 2084.2041713681415, 674.358900319591, 2413.8917668883428], [1183, 1184, 1185, 1186, 1187, 1188, 1189, 1190, 1191, 1192]], [1, 2285, [22611, 22637, 22653, 22672, 22694], [23489.642, 23627.383, 23734.058, 23834.825, 23914.756], [64710.644, 64820.251, 64815.511, 64893.105, 64829.405], [26.624, 23.384, 31.146, 18.972, 15.308], [541.5544625599349, 4275.74946075147, 1494.8216897556792, 970.3176859663797, 535.042705962197], [1186, 1187, 1188, 1189, 1190]], [0, 2302, [22787, 22808, 22821, 22840, 22858, 22876, 22896, 22913, 22937, 22955, 22976, 22990, 23001, 23011, 23023, 23042, 23059, 23081, 23091, 23106, 23128, 23137, 23150, 23166], [5183.485, 5181.799, 5214.811, 5197.002, 5194.199, 5183.48, 5173.299, 5176.022, 5158.771, 5185.689, 5121.172, 5192.473, 5208.515, 5211.679, 5199.092, 5188.42, 5206.001, 5266.118, 5217.991, 5208.764, 5248.817, 5216.491, 5218.802, 5217.504], [49224.531, 49217.509, 49239.981, 49257.592, 49266.666, 49242.6, 49248.873, 49233.542, 49238.591, 49241.838, 49247.867, 49245.509, 49230.583, 49230.878, 49267.525, 49238.402, 49231.599, 49174.338, 49232.724, 49217.905, 49280.283, 49245.029, 49235.953, 49244.705], [13.922, 17.513, 18.232, 13.752, 11.334, 11.431, 15.33, 15.581, 11.794, 12.499, 11.33, 12.136, 16.663, 20.566, 12.407, 14.896, 25.642, 18.166, 16.374, 19.683, 19.644, 17.433, 15.771, 12.658], [2727.3486553896587, 1551.4183734400178, 2408.810970357673, 2073.18194615067, 1963.6687256737123, 2353.8986157868844, 2237.422273460557, 1495.632572868678, 2039.8289205395315, 1172.2605852393392, 1226.9869634498327, 2421.348769552112, 1642.1870138359552, 1501.2277457035723, 1591.704748168051, 1895.0638095782679, 1462.3817865684182, 4859.218914918006, 2088.444901995939, 1825.6731012577118, 1777.6958000976365, 1520.5184591658701, 1033.1338095279955, 1108.916906489777], [1196, 1197, 1198, 1199, 1200, 1201, 1202, 1203, 1204, 1205, 1206, 1207, 1208, 1209, 1210, 1211, 1212, 1213, 1214, 1215, 1216, 1217, 1218, 1219]], [0, 2304, [22807, 22820, 22838, 22857, 22874, 22895, 22911, 22935, 22953, 22977], [4952.85, 4917.842, 4882.466, 4931.082, 4902.196, 4967.759, 4886.058, 4870.853, 4860.62, 5052.944], [50381.984, 50375.13, 50443.728, 50440.554, 50570.532, 50581.025, 50530.566, 50602.326, 50358.055, 50326.618], [23.893, 28.169, 11.662, 7.414, 15.024, 12.087, 11.658, 20.791, 17.409, 29.06], [6686.930104254862, 2797.3269405624364, 2694.218049667207, 2624.95888134682, 4242.182109922502, 3008.4153804433518, 2921.131759603922, 6206.610775596748, 20342.67889694528, 1347.8856385476474], [1197, 1198, 1199, 1200, 1201, 1202, 1203, 1204, 1205, 1206]], [0, 2314, [22912, 22936, 22954, 22978, 22989, 23000, 23012, 23024, 23043, 23058, 23080, 23092, 23107, 23129, 23138, 23153], [4994.232, 5106.067, 5086.053, 5159.492, 5070.583, 5153.483, 5176.856, 5159.43, 5176.162, 5100.345, 5090.326, 5209.432, 5307.19, 5386.07, 5402.014, 5554.508], [51408.557, 51414.797, 51426.147, 51334.57, 51256.23, 51258.446, 51243.998, 51206.075, 51214.404, 51129.167, 51062.917, 51065.352, 51048.994, 51051.693, 50989.416, 50966.256], [25.597, 23.711, 25.195, 15.506, 21.159, 16.239, 14.376, 13.985, 17.942, 15.24, 17.02, 26.151, 26.418, 18.046, 24.789, 11.1], [1221.2282888166187, 1138.4133907568666, 1103.7560485700328, 21096.915328396957, 1231.551004810765, 1667.7778682518035, 2399.1759770898298, 1166.4808454726306, 918.146642503952, 1014.1658879234357, 1280.1098612392163, 1699.8016591193768, 1449.0402043271379, 1355.3633603174862, 1025.0389338390996, 966.5042288922807], [1203, 1204, 1205, 1206, 1207, 1208, 1209, 1210, 1211, 1212, 1213, 1214, 1215, 1216, 1217, 1218]], [1, 2362, [23430, 23442, 23460, 23478, 23494, 23515, 23531, 23543], [24628.423, 24695.721, 24679.202, 24711.631, 24723.737, 24733.868, 24722.491, 24730.141], [63851.609, 63813.128, 63881.341, 63905.675, 63913.847, 63923.534, 63931.57, 64031.108], [10.739, 12.588, 12.224, 9.762, 11.638, 13.295, 12.356, 11.584], [1693.305156933102, 2004.9133368572889, 2169.258816816095, 2087.7911368621435, 2130.8497802181473, 1770.0979817809812, 1722.7255720790097, 1983.2322769926507], [1240, 1241, 1242, 1243, 1244, 1245, 1246, 1247]], [0, 2466, [25512, 25524, 25540, 25557, 25580, 25604, 25630, 25655, 25678, 25699, 25722, 25741, 25772, 25792, 25811, 25835, 25860, 25875, 25896, 25914, 25940, 25958, 25983, 25999, 26019, 26035, 26061, 26082, 26103, 26118, 26139, 26167, 26193, 26210, 26227, 26246, 26269, 26287, 26308, 26327, 26349, 26372, 26391, 26407, 26430, 26447, 26469, 26492, 26516, 26533, 26555, 26573, 26589, 26613, 26637], [5247.158, 5183.524, 5105.022, 5134.086, 5174.436, 5205.682, 5217.031, 5122.097, 5020.601, 4946.762, 4946.358, 4879.676, 4914.709, 4946.822, 4953.716, 4926.407, 4943.553, 4930.768, 4989.26, 4972.632, 4952.991, 4918.628, 4981.156, 5000.129, 5031.104, 4990.64, 5036.866, 4993.934, 5128.851, 5035.506, 5083.641, 4965.303, 4976.65, 4982.119, 5034.1, 5001.206, 5061.089, 5055.595, 5063.251, 5064.66, 5069.987, 5061.495, 4993.808, 4836.785, 4819.7, 4882.871, 4969.664, 4862.27, 4814.116, 4837.658, 4860.976, 4880.512, 4842.129, 4854.639, 4852.973], [49482.186, 49579.793, 49564.315, 49672.398, 49710.732, 49763.482, 49741.619, 49736.95, 49856.674, 49908.789, 49866.026, 49944.461, 49988.203, 50118.091, 50109.802, 50106.844, 50071.97, 50025.512, 50014.603, 50017.03, 50025.408, 49974.626, 50009.295, 50024.136, 50041.987, 49975.503, 49955.445, 49853.534, 49764.234, 49836.669, 49727.815, 49690.343, 49778.393, 49756.931, 49657.734, 49654.878, 49653.389, 49619.962, 49624.918, 49647.369, 49613.667, 49608.095, 49669.335, 49681.7, 49738.978, 49746.453, 49792.777, 49728.761, 49694.553, 49701.154, 49720.226, 49733.553, 49734.122, 49741.588, 49730.827], [32.278, 19.497, 19.616, 13.58, 19.209, 16.617, 11.543, 10.006, 13.762, 10.752, 17.851, 17.064, 19.327, 16.1, 19.994, 13.872, 20.382, 18.969, 18.946, 14.326, 13.034, 17.954, 11.764, 15.427, 19.234, 21.271, 18.094, 24.305, 35.989, 26.03, 33.466, 21.67, 21.827, 23.915, 25.093, 19.298, 19.959, 12.918, 22.078, 13.199, 15.894, 16.747, 25.824, 10.445, 15.62, 12.955, 22.11, 21.255, 22.402, 18.783, 15.435, 24.394, 11.937, 17.927, 35.101], [2515.555536637867, 2490.3745421649637, 1438.5231090840623, 2046.1391248654004, 1676.8901645573903, 1729.4136827505881, 1412.8562994822237, 1751.1456531024849, 1712.9038884563292, 2026.0582676965382, 1694.4976269713234, 2115.101426871877, 2963.7468015051527, 1750.7724333198694, 1363.026793249848, 1153.0581865128202, 3063.6910154640564, 5606.371510306464, 1552.2262385001516, 2186.7936790635754, 2296.939922921175, 1090.8223880961978, 853.7066944627641, 1478.698849442776, 1469.137611523352, 1402.0360432481907, 2070.2239973294454, 4377.315516864754, 818.1553443442708, 8130.372737594718, 2362.967430537392, 3599.289742363153, 5637.527562533173, 8930.09285403342, 2221.076523231521, 1511.4474820612159, 1551.494210405795, 1561.863342591154, 917.1530905406697, 1276.74911047572, 1225.7030180446363, 1330.5595364171947, 1231.5234814619278, 33869.67254294633, 932.9770963541079, 312.55043786327695, 9027.246726893338, 939.9720578573803, 617.4114235534602, 434.36531582164116, 823.4728304302465, 830.750469563805, 709.6469215101405, 905.5744534858912, 1520.3849583948784], [1364, 1365, 1366, 1367, 1368, 1369, 1370, 1371, 1372, 1373, 1374, 1375, 1376, 1377, 1378, 1379, 1380, 1381, 1382, 1383, 1384, 1385, 1386, 1387, 1388, 1389, 1390, 1391, 1392, 1393, 1394, 1395, 1396, 1397, 1398, 1399, 1400, 1401, 1402, 1403, 1404, 1405, 1406, 1407, 1408, 1409, 1410, 1411, 1412, 1413, 1414, 1415, 1416, 1417, 1418]], [0, 2490, [25998, 26018, 26036, 26060, 26081, 26102, 26119, 26138], [4843.604, 4861.145, 4936.32, 4937.082, 4914.91, 4902.089, 4807.448, 4790.563], [51306.631, 51245.407, 51294.655, 51257.287, 51212.296, 51237.512, 51214.622, 51315.424], [25.152, 20.164, 13.455, 21.956, 21.983, 26.826, 33.543, 15.494], [516.634183992091, 801.7927650159124, 859.7274708874436, 2826.160847901356, 1315.5473929977745, 1186.8708345634568, 643.7377781856922, 415.549364362646], [1387, 1388, 1389, 1390, 1391, 1392, 1393, 1394]], [0, 2506, [26371, 26390, 26408, 26431, 26448, 26470, 26493, 26517], [4796.538, 4821.843, 4834.825, 4819.581, 4859.721, 4947.676, 5016.401, 5006.853], [51142.83, 51142.489, 51259.266, 51241.277, 51214.421, 51220.013, 51254.515, 51297.44], [2.911, 24.652, 23.947, 17.281, 17.842, 42.181, 30.355, 19.625], [294.0925004251964, 1079.0111878648336, 414.1148501639604, 610.3528267786016, 346.8756420362423, 1693.9712524506801, 1933.619434919053, 786.3559510551956], [1405, 1406, 1407, 1408, 1409, 1410, 1411, 1412]], [0, 2514, [26590, 26614, 26638, 26660, 26679], [5183.003, 5152.498, 5258.864, 5241.354, 5283.324], [51007.555, 51000.587, 50957.531, 50851.72, 50897.318], [5.803, 3.133, 16.213, 20.49, 21.774], [233.10523357252427, 313.0701210571209, 948.873652435917, 383.1882347147979, 751.9329876971808], [1416, 1417, 1418, 1419, 1420]], [0, 2569, [27434, 27457, 27482, 27503, 27518, 27536, 27563, 27580, 27601, 27617, 27635, 27661, 27675, 27698], [5261.167, 5324.45, 5407.494, 5445.224, 5363.047, 5315.837, 5260.887, 5345.016, 5346.545, 5385.964, 5338.853, 5166.148, 5029.779, 5155.66], [50064.135, 50072.056, 50032.243, 50114.811, 50281.343, 50326.901, 50321.372, 50280.256, 50312.381, 50291.039, 50326.236, 50264.806, 50287.16, 50263.024], [19.084, 15.545, 13.607, 24.901, 24.894, 30.743, 25.511, 13.112, 16.452, 28.49, 20.014, 25.291, 21.479, 15.188], [712.7651591073687, 919.5157042595713, 722.2335084826998, 1556.6915891845197, 866.3926480607303, 787.4873353263986, 560.4570887059234, 526.8573417587858, 615.9111472255729, 683.6785994913612, 688.6009406149701, 4921.262637652608, 1142.8588391979733, 1224.5745388466808], [1453, 1454, 1455, 1456, 1457, 1458, 1459, 1460, 1461, 1462, 1463, 1464, 1465, 1466]], [0, 2600, [27967, 27981, 27998, 28016, 28027, 28041], [4962.933, 5043.726, 4963.922, 5014.578, 4968.988, 4962.953], [50571.251, 50635.636, 50700.078, 50647.788, 50743.279, 50791.107], [37.257, 21.366, 26.388, 27.328, 15.061, 27.65], [1083.2914371267855, 787.3460168321727, 576.901186375981, 1105.5514530166965, 887.7129900917778, 402.1972146834182], [1481, 1482, 1483, 1484, 1485, 1486]], [0, 2613, [28216, 28234, 28248, 28265, 28289, 28311, 28330], [5505.199, 5537.008, 5415.498, 5412.144, 5347.172, 5444.398, 5286.444], [49405.262, 49316.377, 49208.388, 49208.435, 49177.965, 49090.503, 49157.035], [23.468, 22.859, 18.74, 22.08, 22.599, 15.898, 17.087], [1165.0941709330402, 1171.8899898206294, 775.4111407993571, 1170.1816910886655, 620.1693100431893, 308.515944305363, 541.1069755544152], [1496, 1497, 1498, 1499, 1500, 1501, 1502]], [0, 2626, [28420, 28440, 28466, 28496, 28518, 28535, 28558], [5208.151, 5146.017, 5236.242, 5050.425, 5071.127, 5186.942, 5316.563], [49515.242, 49568.311, 49551.485, 49609.87, 49587.208, 49499.002, 49293.453], [20.097, 10.323, 41.144, 17.83, 16.118, 18.769, 35.173], [1515.2592500860555, 1055.451274866804, 3726.9095241353866, 1094.5401794333022, 1282.9809062176187, 801.4438052313767, 2737.8429728988954], [1506, 1507, 1508, 1509, 1510, 1511, 1512]], [1, 2633, [28454, 28480, 28510, 28528, 28548, 28575, 28594, 28614, 28644, 28663, 28684, 28712, 28741, 28755, 28770, 28786, 28804, 28820, 28842, 28858, 28887, 28908], [23901.894, 23853.824, 23796.786, 23815.289, 23886.342, 23921.928, 23911.276, 23834.526, 23764.158, 23838.528, 23881.811, 23917.443, 23891.799, 23952.013, 23996.173, 24082.473, 24268.497, 24247.35, 24306.478, 24327.053, 24448.403, 24481.511], [64809.709, 64838.976, 64797.47, 64789.372, 64800.193, 64750.924, 64723.506, 64767.933, 64807.816, 64801.162, 64790.121, 64798.77, 64787.966, 64727.332, 64739.42, 64589.672, 64569.978, 64578.964, 64451.722, 64391.938, 64216.055, 64244.957], [26.737, 15.548, 22.09, 14.405, 18.921, 13.018, 27.409, 25.576, 24.416, 14.77, 16.576, 18.975, 11.999, 21.694, 16.083, 22.296, 14.668, 16.037, 20.476, 30.79, 25.212, 16.533], [1440.9757470230359, 1125.4041640011303, 1347.3283979132223, 823.9439259078928, 665.3000749699837, 1467.4716558907928, 2427.4127387811513, 857.0434554094992, 526.5126686720962, 1112.2273862875759, 1040.4642870519785, 1479.657828019448, 833.8904985929365, 1027.1384045289192, 1587.3534045464019, 2517.386820019469, 815.3966369072989, 1013.3984898222144, 1047.4827639672467, 1249.7835680280211, 642.2008951482256, 627.7839095377045], [1507, 1508, 1509, 1510, 1511, 1512, 1513, 1514, 1515, 1516, 1517, 1518, 1519, 1520, 1521, 1522, 1523, 1524, 1525, 1526, 1527, 1528]], [0, 2636, [28464, 28494, 28517, 28534, 28557], [4812.615, 4814.458, 4795.851, 4829.351, 4850.439], [50298.886, 50431.293, 50553.795, 50497.69, 50352.85], [33.421, 30.319, 33.05, 21.239, 26.403], [2437.422220402596, 1066.9811579150673, 2422.9161225686157, 1121.612220055749, 766.7558775868357], [1508, 1509, 1510, 1511, 1512]], [0, 2637, [28467, 28498, 28519, 28537, 28560, 28585, 28601], [5539.414, 5474.989, 5551.914, 5567.926, 5496.244, 5498.704, 5462.722], [50282.188, 50255.717, 50330.212, 50329.964, 50315.201, 50316.85, 50287.928], [25.281, 23.199, 16.415, 20.866, 17.546, 15.467, 24.079], [1450.4979395639, 3567.075336083774, 3482.4916774375074, 1420.0426047598864, 1736.7410640791115, 1362.5493717123147, 826.9087008101269], [1508, 1509, 1510, 1511, 1512, 1513, 1514]], [0, 2644, [28536, 28559, 28584, 28600, 28629, 28652, 28672, 28697, 28728, 28747], [5356.042, 5311.125, 5313.787, 5322.15, 5292.879, 5166.74, 5284.23, 5372.903, 5409.811, 5432.216], [49212.141, 49278.014, 49260.783, 49198.54, 49208.646, 49252.451, 49228.644, 49137.149, 49124.719, 49073.215], [46.637, 32.887, 17.233, 18.064, 15.248, 23.516, 17.693, 13.631, 23.139, 29.405], [1638.5257554156065, 2441.890107043309, 1602.2334312095206, 1994.1809892210415, 2298.091003999002, 3959.331604719266, 2601.3068589067966, 1039.6185184634642, 856.511409301958, 1132.5493145585071], [1511, 1512, 1513, 1514, 1515, 1516, 1517, 1518, 1519, 1520]], [0, 2648, [28653, 28673, 28698, 28729, 28748], [5489.252, 5472.867, 5567.548, 5703.828, 5663.049], [50287.022, 50326.401, 50267.506, 50165.37, 50138.471], [18.543, 29.208, 19.986, 20.368, 23.558], [1313.958692378968, 1140.3226112508037, 649.5191203106134, 882.8710645542677, 603.8552321969687], [1516, 1517, 1518, 1519, 1520]], [1, 2658, [28843, 28859, 28888, 28909, 28933, 28954, 28970, 28984, 29007], [24810.437, 24759.331, 24711.913, 24705.369, 24749.064, 24777.649, 24623.936, 24557.559, 24576.877], [63569.179, 63670.635, 63722.295, 63779.232, 63779.288, 63902.019, 63950.191, 64082.325, 64094.434], [22.837, 21.069, 19.029, 12.704, 15.371, 18.953, 19.68, 21.692, 27.315], [696.6724036438663, 812.5206831941392, 1256.5925011992456, 1116.4492920364023, 763.9933999056954, 830.6218210656598, 3565.2944784030115, 677.9677895902045, 730.5064907789705], [1525, 1526, 1527, 1528, 1529, 1530, 1531, 1532, 1533]], [0, 2660, [28829, 28848, 28873, 28898, 28920, 28943, 28963], [5474.037, 5418.435, 5404.481, 5425.718, 5406.907, 5484.632, 5421.872], [49014.999, 49067.711, 49054.814, 49066.572, 49096.119, 49060.268, 49070.256], [27.835, 14.309, 25.142, 24.198, 24.177, 13.416, 21.815], [549.0316630615439, 857.9052969744472, 658.7413217059611, 1048.892287727099, 812.1973100535857, 370.9178053913164, 876.6303033027326], [1525, 1526, 1527, 1528, 1529, 1530, 1531]], [0, 2663, [28899, 28921, 28944, 28964, 28975], [5397.663, 5428.788, 5481.268, 5421.99, 5399.223], [51011.565, 50999.034, 51038.614, 51089.795, 51109.544], [21.954, 26.599, 19.111, 18.697, 25.917], [808.4705674510179, 1265.0449287206732, 517.2446307974358, 959.2983365977141, 927.1713206258961], [1528, 1529, 1530, 1531, 1532]], [1, 2671, [29028, 29051, 29073, 29090, 29110, 29124], [25078.05, 25198.24, 25192.57, 25167.118, 25218.528, 25225.233], [63577.448, 63580.826, 63661.104, 63554.628, 63657.064, 63709.983], [35.6, 21.714, 35.659, 15.258, 23.928, 11.306], [1437.9575684248664, 863.8629544518395, 1977.731595192259, 873.0138596449059, 1327.1366392312864, 395.31281746052304], [1534, 1535, 1536, 1537, 1538, 1539]], [1, 2683, [29146, 29165, 29187, 29205, 29231], [24787.986, 24875.007, 24777.195, 24866.582, 24894.164], [64376.03, 64392.652, 64442.993, 64361.115, 64399.889], [38.334, 34.279, 32.308, 25.336, 31.474], [588.0927233994604, 1274.2723971471005, 2614.644286823507, 2129.901537153291, 496.8913676251276], [1540, 1541, 1542, 1543, 1544]], [0, 2687, [29239, 29260, 29282, 29303, 29323, 29336, 29357, 29372, 29395, 29410, 29431, 29460, 29481, 29504, 29520, 29539], [5679.249, 5700.22, 5747.108, 5795.396, 5820.432, 5847.431, 5834.992, 5764.172, 5745.512, 5764.029, 5652.008, 5573.394, 5601.31, 5601.211, 5519.493, 5517.967], [49115.632, 49087.641, 49125.381, 49151.364, 49228.018, 49279.207, 49284.456, 49152.355, 49140.368, 49177.416, 49027.45, 49029.904, 49065.283, 49023.823, 49092.292, 49064.275], [29.97, 28.323, 26.54, 25.436, 26.668, 22.519, 27.852, 29.183, 22.494, 24.254, 14.224, 16.22, 8.564, 15.307, 18.239, 6.269], [1954.0017019705147, 648.3598836703314, 1039.9764314726492, 1086.2647261576885, 1247.227118594828, 852.8429911208253, 883.1792853942425, 922.8404141313247, 1808.1159956550332, 1251.6350777370003, 546.4316060751461, 695.5695340913992, 310.869260058985, 580.7196742244588, 446.07679747641004, 389.42421621619656], [1545, 1546, 1547, 1548, 1549, 1550, 1551, 1552, 1553, 1554, 1555, 1556, 1557, 1558, 1559, 1560]], [1, 2699, [29472, 29491, 29512, 29526, 29551, 29564], [24803.879, 24857.539, 24826.469, 24975.594, 24866.944, 24916.065], [64335.767, 64367.149, 64354.487, 64402.155, 64364.311, 64401.057], [31.699, 28.276, 27.627, 29.768, 37.928, 29.271], [1048.8135428932744, 610.774598171946, 4891.269788714672, 419.908278316996, 1281.0407745205694, 468.2714098175259], [1556, 1557, 1558, 1559, 1560, 1561]], [0, 2702, [29519, 29537, 29558, 29575, 29592, 29606, 29621, 29644, 29666], [5367.524, 5359.785, 5410.345, 5442.562, 5431.604, 5491.709, 5455.89, 5440.885, 5476.8], [50574.828, 50589.616, 50647.086, 50734.698, 50749.75, 50812.449, 50848.212, 50778.27, 50682.093], [18.283, 19.19, 26.144, 23.594, 15.26, 17.874, 20.083, 17.678, 15.146], [1334.634718777892, 760.8172864309684, 2805.7858488179713, 863.6449856165474, 1543.9192638893446, 974.3086400144966, 1280.684080654935, 586.766816220083, 553.6854656872454], [1559, 1560, 1561, 1562, 1563, 1564, 1565, 1566, 1567]], [0, 2708, [29667, 29680, 29692, 29709, 29722, 29741, 29761, 29782, 29799, 29815], [5764.854, 5802.095, 5677.589, 5733.317, 5680.959, 5693.68, 5715.298, 5710.927, 5727.435, 5813.346], [49232.225, 49251.656, 49152.468, 49325.055, 49303.285, 49301.929, 49337.141, 49286.618, 49256.791, 49236.648], [22.214, 30.174, 33.778, 15.547, 16.591, 10.361, 13.667, 30.038, 26.492, 21.697], [737.6679043623091, 672.8589067487021, 1536.947321920701, 298.6159163523119, 808.5315968777257, 1404.879873185633, 710.0016549266162, 837.3443527608385, 781.8348295157855, 630.3758457896221], [1567, 1568, 1569, 1570, 1571, 1572, 1573, 1574, 1575, 1576]], [1, 2754, [30590, 30606, 30620, 30642, 30662, 30687, 30700, 30714, 30736], [24769.292, 24894.383, 24931.119, 24832.97, 24835.69, 24783.085, 24823.477, 24695.336, 24822.452], [64448.444, 64438.016, 64490.744, 64395.289, 64442.972, 64483.774, 64469.467, 64435.461, 64450.292], [28.899, 35.285, 39.86, 29.268, 28.716, 16.063, 25.656, 32.386, 44.081], [4660.248268724372, 2113.5569715766264, 1102.5211759341178, 3176.1565266726134, 4235.437382112101, 17903.690331464808, 651.9842640603921, 1763.3564619121944, 1331.8471662604768], [1624, 1625, 1626, 1627, 1628, 1629, 1630, 1631, 1632]], [1, 2790, [31139, 31161, 31182, 31200, 31213], [23656.689, 23684.621, 23555.604, 23781.201, 23636.621], [63973.632, 63930.916, 63981.917, 64001.701, 64017.546], [23.241, 20.705, 26.162, 25.335, 29.087], [1302.0755517884018, 1862.0758185840398, 847.6689945231249, 973.066432105911, 907.6610499654705], [1655, 1656, 1657, 1658, 1659]], [0, 2793, [31127, 31152, 31173, 31195, 31207, 31223, 31237, 31252], [5823.266, 5817.1, 5789.018, 5773.08, 5765.902, 5791.418, 5813.936, 5722.924], [49647.821, 49649.848, 49582.971, 49626.111, 49739.485, 49688.736, 49751.2, 49685.849], [23.962, 20.495, 22.721, 22.703, 19.559, 24.636, 35.822, 11.056], [613.6821256022428, 1421.1107842024537, 813.589432260495, 1280.6344155897523, 752.4300969587033, 1077.8056036239025, 2220.939058526674, 360.86268519079874], [1655, 1656, 1657, 1658, 1659, 1660, 1661, 1662]], [1, 2798, [31241, 31254, 31274, 31290, 31310, 31323], [23781.68, 23778.096, 23714.278, 23744.395, 23744.433, 23708.927], [64064.214, 64086.655, 63907.126, 63938.199, 64032.402, 63893.039], [15.612, 8.746, 16.585, 32.988, 32.368, 17.035], [308.8939716306822, 237.8794698107321, 656.8120076942776, 596.7180636530737, 1175.090472624745, 7551.84822010292], [1661, 1662, 1663, 1664, 1665, 1666]], [0, 2799, [31319, 31333, 31350, 31361, 31376, 31391], [5787.18, 5697.737, 5719.164, 5634.163, 5610.952, 5603.565], [51152.259, 51090.151, 51021.531, 51046.016, 51100.52, 51087.068], [17.375, 18.535, 26.788, 20.687, 22.367, 20.799], [484.36509606781124, 435.272119545025, 1459.114561754468, 1223.3685186718085, 716.1185832551023, 716.4180878772887], [1666, 1667, 1668, 1669, 1670, 1671]], [1, 2807, [31432, 31449, 31462, 31478, 31491], [24005.902, 24137.376, 24093.945, 24207.341, 24181.168], [63839.688, 63919.547, 63898.789, 63896.725, 63943.828], [18.731, 21.141, 23.817, 21.557, 37.615], [464.3144913839031, 794.127113031149, 410.6108003941097, 567.7958803930745, 1140.8377576088299], [1673, 1674, 1675, 1676, 1677]], [0, 2837, [31938, 31965, 31986, 32003, 32026, 32061, 32089, 32117, 32141, 32160, 32187, 32210, 32239], [5667.331, 5636.358, 5620.687, 5643.285, 5616.123, 5550.713, 5534.219, 5541.673, 5500.348, 5478.228, 5514.271, 5323.701, 5209.83], [50261.094, 50309.774, 50297.513, 50306.025, 50286.405, 50272.158, 50285.618, 50286.605, 50289.716, 50275.465, 50287.369, 50285.981, 50297.741], [22.342, 18.838, 11.156, 15.148, 10.268, 12.415, 11.232, 9.746, 25.139, 16.599, 27.601, 31.624, 23.931], [327.6169695870478, 1406.8945639704157, 1627.5190979922302, 2093.4130292307354, 1950.5908608940595, 3782.3962363901137, 2527.334468047507, 2443.4000298322553, 2581.806920938387, 11289.458893147383, 3197.431088397988, 3169.196113239575, 2204.4669757987267], [1705, 1706, 1707, 1708, 1709, 1710, 1711, 1712, 1713, 1714, 1715, 1716, 1717]], [0, 2851, [32188, 32211, 32240, 32269, 32294, 32323, 32345, 32365, 32382, 32396, 32416, 32437, 32454, 32471, 32494, 32515, 32537, 32551], [5524.41, 5409.748, 5597.375, 5613.418, 5560.031, 5627.082, 5589.017, 5619.914, 5622.17, 5556.731, 5431.123, 5598.982, 5553.368, 5594.436, 5544.674, 5605.276, 5592.214, 5663.053], [50297.745, 50274.661, 50261.407, 50317.315, 50236.429, 50284.289, 50288.315, 50273.072, 50275.7, 50311.243, 50234.317, 50270.939, 50285.706, 50269.792, 50245.072, 50301.89, 50284.019, 50287.235], [27.552, 30.615, 14.915, 19.468, 25.433, 24.993, 23.788, 21.857, 21.968, 36.133, 23.949, 38.28, 26.374, 42.58, 31.769, 23.066, 21.567, 23.658], [3928.5426809195515, 5092.676800452405, 1464.8786186582793, 821.7195147347446, 3082.525334260112, 736.8754450889135, 3125.942768153023, 810.0985928184684, 999.781568143886, 1054.6481187201152, 5338.102596688289, 1709.5597196818126, 1195.2045648569383, 457.1263240843373, 994.4108195149304, 1226.7721973142382, 662.5663841786362, 964.9927915585758], [1715, 1716, 1717, 1718, 1719, 1720, 1721, 1722, 1723, 1724, 1725, 1726, 1727, 1728, 1729, 1730, 1731, 1732]], [0, 2858, [32293, 32320, 32344, 32364, 32381, 32395, 32415, 32436], [5211.587, 5033.895, 5006.195, 4956.653, 5085.311, 5177.966, 5272.987, 5275.39], [50294.42, 50374.281, 50414.218, 50445.981, 50373.016, 50311.454, 50235.951, 50208.419], [35.073, 24.37, 23.833, 19.74, 17.7, 20.261, 24.034, 8.853], [2406.2096368483185, 722.040389586923, 497.5189774010815, 608.1746340628578, 1205.8894768916532, 1606.4651717707316, 6166.28061266341, 65134.880949641985], [1719, 1720, 1721, 1722, 1723, 1724, 1725, 1726]], [0, 2881, [32807, 32828, 32848, 32870, 32892, 32915, 32937, 32961, 32985, 33009, 33029, 33048], [5629.841, 5524.589, 5578.087, 5559.055, 5551.066, 5606.335, 5555.361, 5586.384, 5603.797, 5593.934, 5595.203, 5559.864], [50242.65, 50273.523, 50414.187, 50369.003, 50385.539, 50382.563, 50395.562, 50389.997, 50437.432, 50408.264, 50503.196, 50439.668], [28.473, 17.305, 16.595, 23.826, 13.807, 18.571, 11.282, 24.946, 17.094, 18.199, 23.776, 15.596], [649.0512966993725, 1179.496219763231, 590.0135461892887, 1350.1990140151343, 1715.1311500527972, 2351.610120931763, 1232.4391349067107, 1169.6439014621058, 1264.2648801450264, 1482.850416171142, 2329.559601818606, 590.7502550634082], [1748, 1749, 1750, 1751, 1752, 1753, 1754, 1755, 1756, 1757, 1758, 1759]], [1, 2895, [33106, 33131, 33158, 33183, 33198], [24879.586, 24684.137, 24762.17, 24856.03, 24912.148], [64259.852, 64255.115, 64222.798, 64302.382, 64277.344], [11.71, 32.837, 24.402, 24.688, 35.82], [276.59566735331964, 1173.0962486011347, 629.2625360232857, 501.7332774806496, 1130.8786654212884], [1761, 1762, 1763, 1764, 1765]], [0, 2948, [34012, 34030, 34047, 34054, 34066, 34084, 34095, 34106], [5760.759, 5694.576, 5699.808, 5759.945, 5716.469, 5724.448, 5738.207, 5747.374], [49272.931, 49172.055, 49183.592, 49158.592, 49134.211, 49222.648, 49266.161, 49277.093], [22.962, 23.425, 15.642, 31.889, 19.434, 11.415, 14.036, 16.886], [1440.8102533553738, 1144.2280586200184, 1122.4943789005051, 1466.2731018979832, 784.4229964865539, 1136.0325413053592, 867.5783963346336, 991.2432196451427], [1812, 1813, 1814, 1815, 1816, 1817, 1818, 1819]], [0, 2964, [34129, 34142, 34153, 34170, 34186, 34201, 34213], [4806.648, 4912.018, 4956.911, 4898.643, 4877.272, 4793.694, 4743.657], [51273.175, 51326.549, 51329.553, 51233.31, 51100.135, 50980.95, 50914.935], [27.179, 15.73, 11.71, 11.331, 8.838, 16.945, 27.572], [741.983869154177, 1508.1693413068924, 1414.401156208673, 1357.4433210066877, 40820.34029453206, 1103.8435468564608, 3477.821808533234], [1821, 1822, 1823, 1824, 1825, 1826, 1827]], [0, 2970, [34236, 34251, 34260, 34283, 34296], [4750.427, 4777.014, 4761.978, 4749.424, 4764.659], [50792.638, 50727.852, 50763.758, 50990.272, 51227.558], [18.021, 14.884, 12.339, 34.727, 27.494], [949.2422789837067, 1516.7381703805074, 2299.1334561572153, 854.9319108141967, 774.1839084643555], [1829, 1830, 1831, 1832, 1833]], [1, 2991, [34529, 34543, 34564, 34586, 34609], [24813.513, 24639.932, 24663.103, 24635.583, 24754.538], [64492.007, 64456.2, 64389.813, 64383.473, 64469.827], [16.791, 13.277, 12.309, 26.905, 10.405], [1204.3174993578803, 1103.062521901759, 1537.6222133734605, 1168.4664259616734, 758.1349341182218], [1848, 1849, 1850, 1851, 1852]], [1, 3004, [34667, 34681, 34697, 34709, 34730, 34745, 34761], [25102.614, 25068.294, 25068.88, 25208.055, 25288.213, 25156.492, 25303.857], [63606.616, 63583.482, 63655.818, 63762.45, 63818.116, 63815.201, 63920.311], [14.785, 18.327, 18.415, 15.708, 15.032, 18.912, 33.652], [685.9175256309316, 1241.7252509682364, 1411.6136823023387, 1577.2619021958474, 2303.967978458716, 1393.584179864283, 1576.5866395891562], [1855, 1856, 1857, 1858, 1859, 1860, 1861]], [1, 3015, [34784, 34802, 34818, 34849, 34872, 34891, 34918, 34934, 34957, 34973, 34990], [24925.072, 24817.384, 24729.856, 24771.676, 24733.877, 24854.638, 24853.818, 24834.913, 24808.173, 24783.64, 24682.988], [63876.199, 63829.302, 63805.554, 63791.593, 63750.792, 63684.106, 63683.46, 63672.566, 63701.949, 63593.718, 63608.424], [24.796, 9.44, 10.982, 11.734, 20.787, 18.15, 21.71, 14.806, 23.195, 22.057, 18.389], [1516.4206299818645, 1328.4061464536346, 1099.282508200437, 810.8499491771792, 1850.5557379163672, 1468.6942717642164, 8125.2266941671505, 656.974462167559, 1946.4843464115645, 922.3593769797957, 846.1658341125759], [1862, 1863, 1864, 1865, 1866, 1867, 1868, 1869, 1870, 1871, 1872]], [1, 3034, [34933, 34956, 34972, 34988, 35006, 35024], [24427.11, 24310.021, 24306.722, 24400.574, 24358.485, 24267.994], [63814.61, 63912.726, 63888.942, 63706.511, 63929.653, 64024.724], [31.267, 12.978, 14.694, 31.467, 31.691, 19.129], [1029.7357112797902, 817.2036752691374, 973.9068450271681, 14681.132843715955, 4219.653689685725, 1164.5716347693783], [1869, 1870, 1871, 1872, 1873, 1874]], [1, 3046, [35052, 35077, 35092, 35116, 35133, 35146, 35164, 35180, 35197, 35212, 35228], [24403.837, 24385.55, 24381.824, 24290.35, 24192.571, 24186.668, 24129.501, 24132.912, 24089.3, 24078.102, 24115.361], [64266.282, 64208.066, 64292.162, 64485.604, 64377.135, 64484.977, 64531.259, 64538.505, 64560.077, 64511.038, 64507.669], [33.745, 21.958, 20.488, 21.839, 19.052, 25.892, 17.925, 17.627, 14.439, 20.92, 22.383], [2495.705063383158, 756.6060805842625, 1659.634574146381, 910.2018285862588, 1120.5576659048609, 793.9142829334542, 1071.3056584534502, 1108.2839868294689, 1268.8436401530298, 1817.7039562768082, 2133.4158216916494], [1876, 1877, 1878, 1879, 1880, 1881, 1882, 1883, 1884, 1885, 1886]], [0, 3054, [35224, 35237, 35252, 35269, 35284, 35298, 35316, 35334, 35353, 35371, 35389, 35412, 35428, 35444], [5185.357, 5126.281, 5110.15, 5028.382, 5036.109, 5122.052, 5090.029, 5005.051, 4957.146, 4929.446, 4910.665, 4896.998, 4888.16, 4928.379], [49511.932, 49536.358, 49634.787, 49649.795, 49622.376, 49598.606, 49629.576, 49696.062, 49702.472, 49724.198, 49723.847, 49659.112, 49650.785, 49692.853], [20.713, 13.338, 16.945, 7.903, 14.469, 16.443, 15.09, 8.634, 5.327, 10.869, 8.4, 6.845, 12.415, 14.278], [1135.550993518186, 1250.0141110885795, 1127.6395164118337, 1525.9233920538636, 1782.2901603891503, 1312.5499683069017, 1481.0552692107324, 2321.284387872362, 3843.347543136573, 2287.176768154852, 3074.178549583418, 3232.0754472836875, 2965.5914694286234, 1076.139155270433], [1886, 1887, 1888, 1889, 1890, 1891, 1892, 1893, 1894, 1895, 1896, 1897, 1898, 1899]], [1, 3056, [35257, 35274, 35294, 35308, 35322], [24087.16, 24123.703, 24094.997, 24099.738, 24050.166], [64532.514, 64545.145, 64482.088, 64508.983, 64522.863], [19.042, 13.402, 24.294, 17.39, 25.57], [1729.3802691243975, 1295.3754549540188, 4328.438406975563, 857.4138282804739, 2368.6319346928603], [1888, 1889, 1890, 1891, 1892]], [1, 3070, [35452, 35470, 35484, 35496, 35514], [24161.388, 24167.652, 24126.658, 24130.921, 24148.507], [64515.708, 64527.379, 64520.661, 64426.322, 64532.549], [21.793, 13.758, 13.722, 21.508, 17.315], [786.5762093918897, 1609.1290891088613, 1412.1490693419862, 1360.8955701676102, 1025.5691340854087], [1899, 1900, 1901, 1902, 1903]], [0, 3097, [35780, 35793, 35809, 35825, 35846], [4945.498, 4970.841, 4938.103, 5037.422, 4910.38], [49691.337, 49717.841, 49654.968, 49820.115, 49680.972], [20.422, 20.233, 19.246, 32.01, 23.827], [814.2350665677261, 748.0743326165403, 1077.998012351674, 4257.524985395031, 1324.1363348360799], [1921, 1922, 1923, 1924, 1925]], [1, 3152, [36575, 36601, 36616, 36632, 36649, 36668, 36687, 36706, 36721, 36732, 36756], [23667.712, 23709.347, 23710.685, 23732.864, 23734.338, 23766.01, 23894.284, 23778.066, 23894.384, 23952.74, 24056.043], [64135.564, 64095.298, 64212.015, 64217.417, 64133.534, 64067.206, 63912.564, 63910.656, 63909.796, 63921.439, 63883.675], [15.411, 24.654, 24.59, 24.462, 18.566, 22.198, 18.525, 16.173, 23.388, 26.826, 49.637], [1199.8540356333785, 811.0139250163636, 944.5691524491921, 1145.6524483638973, 383.0871903860226, 737.8187219242639, 16498.908975193634, 955.901403039906, 861.6223070198673, 1908.681849328804, 1323.6316209749887], [1971, 1972, 1973, 1974, 1975, 1976, 1977, 1978, 1979, 1980, 1981]], [1, 3167, [36755, 36772, 36790, 36812, 36833, 36852, 36874], [24042.832, 23889.713, 23856.438, 23895.098, 23813.26, 23712.961, 23735.03], [63848.866, 63870.309, 63861.189, 63929.773, 63902.25, 63950.859, 63981.553], [27.494, 29.423, 19.961, 30.786, 22.066, 21.924, 27.354], [10715.668881370835, 1472.6784361474663, 2005.6482157781654, 4619.629772504267, 2084.0008134199593, 3430.2372924511815, 2739.5554702183645], [1981, 1982, 1983, 1984, 1985, 1986, 1987]], [0, 3168, [36745, 36768, 36784, 36805, 36824, 36843, 36867], [5265.603, 5158.844, 5121.012, 5091.847, 5151.954, 5215.285, 5101.306], [50524.223, 50582.827, 50563.102, 50514.585, 50547.711, 50532.201, 50426.847], [17.556, 26.233, 30.893, 25.037, 24.945, 9.788, 26.726], [987.5863120850695, 903.563908955826, 1145.851467941674, 1124.6932175753657, 790.6677047344197, 478.8182509846723, 542.3853583709122], [1981, 1982, 1983, 1984, 1985, 1986, 1987]], [1, 3172, [36875, 36893, 36905, 36922, 36936, 36952], [23904.719, 23824.096, 23852.877, 23837.48, 23788.344, 23797.735], [64029.229, 64002.288, 64113.084, 64016.796, 64007.818, 63923.024], [34.7, 23.157, 17.887, 24.406, 43.082, 23.922], [997.035194201665, 3761.3213478700463, 946.1341084868199, 2909.7664125887513, 991.0018819320375, 3311.927938384491], [1987, 1988, 1989, 1990, 1991, 1992]], [1, 3177, [36953, 36963, 36981, 36994, 37015, 37032, 37047, 37068, 37090, 37103], [24101.571, 24077.912, 24182.722, 24255.131, 24275.276, 24302.298, 24285.614, 24246.846, 24153.509, 24169.857], [63979.471, 63991.794, 63986.88, 63982.08, 63945.809, 64049.623, 63994.014, 64098.54, 64164.007, 64067.515], [27.687, 18.427, 23.164, 19.05, 35.725, 19.812, 24.655, 17.3, 24.936, 27.019], [1986.2377013816651, 3306.2484761146984, 2835.4860959674256, 1905.8145379623952, 1487.4673508026374, 604.8253344042396, 2167.7154819445745, 1465.6577526039896, 963.3116966473807, 1148.4797400898242], [1992, 1993, 1994, 1995, 1996, 1997, 1998, 1999, 2000, 2001]], [1, 3179, [36980, 36993, 37014, 37031, 37045], [23965.631, 23760.713, 23786.162, 23668.843, 23646.964], [63983.603, 63893.409, 63954.042, 63965.223, 63947.264], [49.577, 20.692, 23.771, 23.159, 35.592], [2414.069708008947, 1850.2984544814879, 1568.5082855991127, 1950.0586408145468, 928.221054161653], [1994, 1995, 1996, 1997, 1998]], [0, 3242, [37966, 37978, 37994, 38014, 38034, 38049], [4940.651, 4852.015, 4872.569, 4817.951, 4979.826, 4839.015], [49773.8, 49929.229, 49998.436, 49974.23, 49894.262, 49988.798], [18.98, 19.053, 15.617, 20.14, 22.081, 20.708], [4013.9562267644674, 1348.272868814147, 2720.6129812959593, 1115.142633402984, 17668.785054826363, 1406.4835002264633], [2064, 2065, 2066, 2067, 2068, 2069]], [0, 3243, [37910, 37925, 37948, 37967, 37979, 37995, 38016], [5553.516, 5565.532, 5475.001, 5588.692, 5511.677, 5638.168, 5717.278], [50169.081, 50257.247, 50204.064, 50271.767, 50247.223, 50255.968, 50105.948], [31.015, 22.849, 32.366, 12.137, 17.023, 13.462, 17.498], [1009.1296304110081, 971.5352306070228, 2133.6176473132273, 1132.8571795111943, 1455.2241939328862, 344.75772724556583, 1012.6928085183706], [2061, 2062, 2063, 2064, 2065, 2066, 2067]], [0, 3250, [38035, 38050, 38068, 38088, 38106, 38122], [5342.226, 5325.879, 5276.506, 5233.415, 5165.299, 5284.458], [49691.199, 49688.457, 49637.863, 49658.835, 49747.585, 49664.068], [10.532, 9.464, 11.524, 15.249, 30.531, 14.094], [1262.6320905855669, 1208.5741393698581, 1379.8548313120987, 1657.3300460948092, 5053.970458885731, 1586.940491653301], [2068, 2069, 2070, 2071, 2072, 2073]], [0, 3281, [38405, 38429, 38445, 38463, 38480], [5645.522, 5645.229, 5757.253, 5783.377, 5771.606], [50488.319, 50593.589, 50647.662, 50735.203, 50740.13], [15.013, 22.923, 29.978, 28.804, 11.708], [1121.4354989559624, 807.395614446425, 1579.4599378107234, 1058.140944405293, 1022.16606382599], [2088, 2089, 2090, 2091, 2092]], [0, 3329, [39045, 39068, 39081, 39099, 39123, 39148, 39174], [5123.514, 5214.839, 5210.43, 5333.444, 5392.089, 5431.481, 5482.983], [50205.187, 50218.223, 50346.446, 50399.781, 50397.151, 50466.965, 50500.18], [12.507, 20.061, 12.235, 16.533, 13.605, 22.767, 31.999], [2119.9309143640303, 4617.413940569451, 1883.6504436432285, 1037.8021560067486, 1966.6112661258608, 4824.445325838735, 11908.498199917489], [2129, 2130, 2131, 2132, 2133, 2134, 2135]], [1, 3338, [39137, 39160, 39186, 39214, 39238], [24610.831, 24592.505, 24609.818, 24563.372, 24510.25], [63959.103, 64011.478, 63993.537, 63862.534, 63762.9], [23.033, 15.994, 12.234, 12.987, 19.897], [1239.9503985331746, 1400.5157228197493, 1191.3361240066383, 1048.547783079871, 938.3980620893783], [2133, 2134, 2135, 2136, 2137]], [0, 3391, [39747, 39762, 39779, 39797, 39814], [4865.252, 4900.499, 4857.777, 4808.782, 5019.908], [49900.967, 49840.423, 49981.912, 50017.84, 50102.472], [18.78, 22.83, 16.831, 27.161, 21.695], [1468.895564399181, 4840.639277696308, 1129.9917348958315, 2281.0435399755975, 467.4361441012324], [2169, 2170, 2171, 2172, 2173]], [0, 3400, [39849, 39864, 39879, 39895, 39916, 39930, 39947, 39964, 39981, 40002, 40020, 40034, 40062, 40084, 40102, 40118, 40134, 40148, 40167, 40179, 40195, 40210, 40221, 40236, 40255, 40272, 40286, 40305, 40320, 40339, 40355, 40375, 40392, 40412], [5671.791, 5657.473, 5624.921, 5644.204, 5678.472, 5662.098, 5650.813, 5649.812, 5648.281, 5585.258, 5572.961, 5579.95, 5586.729, 5637.535, 5626.349, 5627.533, 5628.416, 5601.967, 5449.322, 5650.678, 5631.769, 5645.94, 5528.913, 5649.536, 5604.148, 5645.07, 5670.769, 5671.236, 5548.587, 5687.102, 5669.67, 5666.762, 5645.99, 5656.455], [50341.598, 50352.529, 50334.728, 50280.711, 50331.047, 50328.76, 50302.031, 50342.581, 50318.957, 50297.547, 50246.653, 50249.976, 50248.412, 50268.572, 50306.195, 50333.155, 50321.109, 50300.773, 50296.129, 50348.974, 50321.548, 50366.755, 50382.516, 50384.86, 50354.56, 50337.938, 50341.727, 50349.896, 50337.345, 50385.271, 50371.822, 50365.211, 50360.757, 50405.069], [20.884, 24.294, 14.591, 16.51, 25.855, 17.603, 18.376, 16.341, 12.163, 23.291, 19.137, 14.008, 18.342, 11.278, 14.08, 19.709, 16.99, 21.163, 31.17, 13.853, 16.682, 12.09, 23.32, 13.956, 13.613, 16.791, 15.371, 25.142, 31.363, 20.958, 19.203, 14.682, 13.598, 15.141], [718.2287375779324, 1613.9682098047074, 1503.2497406402124, 1193.9452028721357, 1502.8246594579628, 1506.149431642951, 1652.4429863504665, 1560.4005787720193, 1554.9950381336298, 1496.5661521312297, 2087.771949681684, 2290.9367655989236, 3798.3287576360003, 2687.869002498014, 2581.0517652071985, 2284.7430828200654, 2138.4928753347285, 1599.0221088633775, 3010.001409507293, 991.3309686540482, 1770.2060176339899, 893.4911739695216, 4698.718014177478, 1293.2747407707413, 1253.7001190367262, 1030.929041813144, 1263.5356127524267, 419.50379618804646, 676.6917083720939, 1051.0133737249578, 2028.69254385771, 1833.6986424711174, 727.2712343954108, 796.7251974454734], [2175, 2176, 2177, 2178, 2179, 2180, 2181, 2182, 2183, 2184, 2185, 2186, 2187, 2188, 2189, 2190, 2191, 2192, 2193, 2194, 2195, 2196, 2197, 2198, 2199, 2200, 2201, 2202, 2203, 2204, 2205, 2206, 2207, 2208]], [1, 3402, [39871, 39888, 39904, 39922, 39934], [25083.623, 25088.119, 25085.07, 25090.147, 25078.402], [64010.899, 63989.499, 64005.729, 63987.576, 64000.89], [17.7, 10.573, 12.795, 12.114, 17.467], [967.4084226336224, 1210.9806297038588, 1536.0482314957446, 1562.7311538579763, 839.5994692263837], [2176, 2177, 2178, 2179, 2180]], [0, 3421, [40101, 40117, 40133, 40146, 40165, 40177, 40193, 40208, 40220, 40234, 40254, 40271, 40285, 40304, 40319], [4933.784, 5022.304, 5079.904, 5120.459, 5121.571, 5120.472, 5128.472, 5083.821, 5111.094, 5131.32, 5097.288, 5149.933, 5121.689, 5181.029, 5086.56], [50389.796, 50299.063, 50416.623, 50474.159, 50490.934, 50547.357, 50554.655, 50565.628, 50628.715, 50643.967, 50760.251, 50830.89, 50943.83, 50837.131, 50714.135], [12.231, 15.493, 16.354, 11.876, 14.371, 12.342, 10.776, 16.887, 20.06, 14.807, 19.624, 16.333, 23.429, 15.966, 14.692], [1249.7103849615946, 1849.8830635950042, 1444.3825933328176, 1424.3484578483553, 1324.0100790729991, 1918.7301022354711, 1494.225459006274, 1883.8052467093491, 1942.9609894119696, 2229.2377216392365, 1400.4449916513531, 1530.2310237848208, 2965.5761671826076, 1977.6835637553627, 1307.9230402626358], [2189, 2190, 2191, 2192, 2193, 2194, 2195, 2196, 2197, 2198, 2199, 2200, 2201, 2202, 2203]], [1, 3427, [40139, 40155, 40171, 40186, 40199], [23779.992, 23688.483, 23804.169, 23736.929, 23650.509], [64816.356, 64806.114, 64783.666, 64830.142, 64751.113], [14.192, 20.429, 20.677, 21.875, 22.451], [422.1852326236986, 3955.152088025028, 17915.151729606376, 1224.0717650141435, 2380.8734192026577], [2191, 2192, 2193, 2194, 2195]], [0, 3466, [40572, 40592, 40611, 40623, 40634, 40650, 40666, 40683, 40701, 40718, 40730, 40746, 40765], [5736.532, 5706.183, 5698.68, 5701.253, 5692.348, 5725.354, 5628.056, 5673.504, 5588.328, 5534.437, 5678.652, 5838.04, 5732.263], [49642.367, 49738.54, 49730.826, 49768.241, 49741.872, 49750.261, 49744.614, 49656.92, 49573.728, 49553.966, 49611.054, 49619.855, 49642.997], [16.737, 16.51, 13.043, 17.048, 10.93, 11.392, 9.636, 15.257, 18.854, 26.011, 17.679, 18.799, 13.797], [1328.9755184783426, 1506.2628533664779, 2216.207393160097, 1538.2973317538554, 1615.4762488079946, 1306.5991928009373, 1507.3609084285868, 1703.8618150630966, 2319.1499281047263, 1599.742677237882, 2296.31986439346, 1071.7125814725644, 1019.7493447045488], [2218, 2219, 2220, 2221, 2222, 2223, 2224, 2225, 2226, 2227, 2228, 2229, 2230]], [0, 3544, [41673, 41700, 41721, 41734, 41753, 41774, 41792, 41812], [5303.109, 5307.382, 5283.873, 5271.465, 5152.512, 5176.444, 5155.583, 5122.854], [49202.393, 49164.944, 49101.793, 49223.613, 49235.293, 49223.183, 49222.883, 49218.468], [24.206, 21.029, 15.525, 16.948, 15.373, 25.392, 21.632, 20.269], [2205.7386953193954, 1756.4436052676185, 881.8527975296994, 837.4285575098826, 1679.1232883319121, 1920.2378258654455, 1101.7803914731041, 1155.6629675355498], [2288, 2289, 2290, 2291, 2292, 2293, 2294, 2295]], [0, 3545, [41628, 41647, 41675, 41702, 41722, 41735, 41755, 41775, 41793, 41813, 41831, 41843, 41863, 41880], [5677.753, 5575.852, 5509.214, 5519.134, 5427.072, 5551.925, 5516.241, 5536.784, 5467.637, 5490.409, 5525.454, 5476.732, 5558.294, 5583.989], [50053.538, 50109.538, 50184.138, 50148.887, 50217.967, 50232.335, 50175.826, 50169.676, 50228.519, 50178.264, 50171.516, 50188.187, 50203.656, 50199.029], [32.741, 23.799, 35.182, 33.118, 27.501, 18.243, 16.782, 15.998, 15.278, 22.007, 17.825, 32.364, 23.371, 18.739], [1287.1321938081803, 3157.9037906714047, 4424.02822087245, 1577.0439992294203, 8478.160221557226, 1211.3950734222537, 2105.8984823552155, 1141.2205134111682, 1323.7645085394463, 723.3577266108417, 1744.1557395123325, 1162.086732022578, 692.9397441189984, 591.6594291086194], [2286, 2287, 2288, 2289, 2290, 2291, 2292, 2293, 2294, 2295, 2296, 2297, 2298, 2299]], [1, 3552, [41743, 41765, 41782, 41801, 41821, 41835, 41854, 41874, 41891], [24613.33, 24594.272, 24497.708, 24446.515, 24443.622, 24418.287, 24449.804, 24405.088, 24455.567], [63999.965, 63967.073, 63961.341, 63944.384, 63978.167, 63910.058, 63901.326, 63793.645, 63848.961], [10.834, 14.719, 15.549, 17.51, 17.029, 20.698, 21.283, 15.564, 16.33], [685.3952866491688, 907.7288627132807, 1310.6656314896807, 2233.110688894808, 1602.1390122983973, 1205.1249370839112, 1324.2041871909107, 1367.903031201971, 1093.6268213411734], [2291, 2292, 2293, 2294, 2295, 2296, 2297, 2298, 2299]], [0, 3594, [42257, 42275, 42292, 42311, 42328, 42343], [5437.234, 5520.587, 5452.512, 5498.89, 5537.919, 5459.574], [49920.068, 49970.698, 49935.836, 49884.501, 49839.441, 49750.371], [17.167, 14.156, 12.882, 18.992, 13.312, 10.925], [4330.347072332411, 1860.056072732653, 1564.7809392208376, 3408.3288503458216, 1724.503343761096, 2105.961325222156], [2321, 2322, 2323, 2324, 2325, 2326]], [1, 3597, [42265, 42282, 42299, 42318, 42332, 42346, 42360, 42373, 42390, 42404, 42415, 42434, 42447, 42462], [24836.539, 24841.288, 24747.419, 24693.94, 24729.814, 24740.69, 24666.308, 24629.761, 24649.968, 24643.532, 24782.399, 24752.126, 24627.169, 24657.3], [64415.241, 64377.574, 64381.218, 64433.601, 64396.144, 64372.451, 64388.034, 64469.875, 64423.37, 64467.294, 64409.991, 64430.469, 64347.249, 64339.799], [29.766, 15.418, 21.418, 14.688, 23.082, 15.668, 23.842, 23.71, 20.07, 26.05, 37.409, 15.429, 16.24, 2.168], [2407.64244223218, 1357.4314604741214, 877.7823756353574, 1158.182466258494, 1593.6460664247968, 1910.9913312199312, 1260.4419996652305, 655.2057167716822, 791.7021592925702, 575.2199767449398, 1068.79892080268, 788.1770325676496, 606.5697499670594, 343.06429305515076], [2321, 2322, 2323, 2324, 2325, 2326, 2327, 2328, 2329, 2330, 2331, 2332, 2333, 2334]], [1, 3618, [42516, 42533, 42546, 42558, 42579, 42598, 42623], [23695.298, 23632.085, 23617.312, 23568.283, 23640.093, 23569.203, 23428.84], [64167.161, 64147.278, 64058.883, 63995.737, 64195.84, 64229.335, 64288.338], [19.901, 17.057, 15.806, 29.592, 24.544, 22.977, 22.432], [820.5815968948707, 1829.83093933264, 1503.2454803278704, 565.5276988691348, 4098.07537850948, 2051.360332707325, 436.51362905098773], [2337, 2338, 2339, 2340, 2341, 2342, 2343]], [1, 3663, [43069, 43089, 43102, 43127, 43147, 43170, 43190, 43219], [25132.146, 25101.95, 25192.004, 25256.452, 25212.177, 25216.472, 25288.747, 25329.092], [64178.967, 64251.111, 64036.374, 63959.126, 64044.021, 64155.113, 64066.196, 63970.959], [31.795, 13.201, 21.292, 16.836, 35.739, 38.395, 19.318, 22.107], [585.7691364311212, 389.89290209037824, 1882.0750787573006, 1674.9740481652912, 1867.4641769728007, 983.2050340974614, 1060.246230070189, 791.054197570234], [2371, 2372, 2373, 2374, 2375, 2376, 2377, 2378]], [1, 3667, [43019, 43046, 43067, 43087, 43100], [23764.572, 23723.774, 23809.103, 23856.471, 23839.657], [63943.331, 63852.505, 63928.136, 63893.534, 63910.626], [22.017, 19.83, 25.846, 17.644, 25.73], [619.4292415687312, 909.1548314227886, 904.1385798970626, 1264.2952969960504, 1320.0644560107244], [2369, 2370, 2371, 2372, 2373]], [1, 3674, [43124, 43145, 43168, 43189, 43218, 43239, 43264, 43284, 43304, 43330, 43357, 43381, 43404], [23704.97, 23733.171, 23651.222, 23683.867, 23680.527, 23701.129, 23754.904, 23763.009, 23764.879, 23753.508, 23587.753, 23720.079, 23557.401], [64155.161, 64264.814, 64347.39, 64312.378, 64330.146, 64420.746, 64497.379, 64509.598, 64490.613, 64464.456, 64506.359, 64506.495, 64655.563], [29.051, 18.366, 18.459, 19.354, 16.117, 26.619, 18.703, 12.182, 11.0, 13.561, 20.31, 31.836, 16.219], [3984.734892579159, 12907.139473614765, 2007.6570373588168, 1255.3291050889125, 1883.5952050535402, 1881.0813932304945, 1692.545857094247, 1561.9109446018913, 1218.2862391741912, 1892.0019998246712, 722.107229190408, 2407.9902090167648, 589.822993099771], [2374, 2375, 2376, 2377, 2378, 2379, 2380, 2381, 2382, 2383, 2384, 2385, 2386]], [0, 3676, [43114, 43134, 43156, 43182, 43203, 43230, 43255], [5423.287, 5317.387, 5316.482, 5425.096, 5380.241, 5491.714, 5563.217], [51435.783, 51474.093, 51544.844, 51481.443, 51478.296, 51437.581, 51480.499], [43.335, 22.524, 24.764, 24.878, 21.513, 31.541, 24.363], [1751.7243026757637, 739.1670387024883, 1403.2508128646298, 1818.0720221243193, 1672.8845293655647, 974.5458379778216, 715.7991463240716], [2374, 2375, 2376, 2377, 2378, 2379, 2380]], [0, 3680, [43202, 43227, 43254, 43273, 43293, 43315, 43344, 43369, 43395, 43417, 43441], [4848.671, 4803.851, 4849.866, 4874.579, 4855.657, 4845.144, 4930.08, 4980.433, 4961.009, 5008.927, 4937.566], [50667.648, 50555.308, 50595.439, 50613.281, 50743.477, 50645.223, 50634.629, 50657.566, 50623.398, 50632.954, 50552.625], [30.866, 12.584, 12.863, 11.973, 10.947, 21.929, 13.907, 14.405, 12.429, 16.6, 17.777], [1142.5901035977222, 1334.4106642072215, 1278.5492709855912, 1875.7322273119958, 2167.2154755385895, 1706.3098812227538, 1306.9489965223077, 1140.1376817365904, 1358.830954260354, 954.3877019712548, 930.8072185598718], [2378, 2379, 2380, 2381, 2382, 2383, 2384, 2385, 2386, 2387, 2388]], [0, 3681, [43205, 43231, 43256, 43274, 43294], [5607.015, 5659.589, 5692.309, 5691.404, 5671.347], [49922.728, 49988.451, 49966.21, 50037.857, 49974.693], [28.236, 15.587, 14.661, 15.618, 14.387], [855.7052035580425, 995.7384319502411, 1129.7455513298642, 1286.028686338806, 839.3958688334242], [2378, 2379, 2380, 2381, 2382]], [1, 3689, [43285, 43303, 43331, 43358, 43382, 43405, 43430], [23805.467, 23874.658, 23847.131, 23746.467, 23767.468, 23877.237, 23900.445], [63777.41, 63771.793, 63809.415, 63853.899, 63850.458, 63857.609, 63851.39], [24.105, 33.947, 31.109, 16.165, 19.129, 16.567, 36.224], [1700.5363647033632, 872.5912299506278, 1135.6066779930109, 669.0681166628353, 1517.5034301529088, 1461.491310481505, 1012.932040996677], [2381, 2382, 2383, 2384, 2385, 2386, 2387]], [0, 3699, [43370, 43396, 43418, 43443, 43462], [5643.942, 5623.707, 5612.116, 5616.881, 5584.645], [49886.227, 49923.24, 49925.343, 49935.216, 49963.04], [11.931, 17.434, 23.863, 13.347, 13.672], [1947.029145823302, 1193.5217809419887, 772.3831134702052, 1837.5583162005914, 431.48506263533505], [2385, 2386, 2387, 2388, 2389]], [1, 3704, [43471, 43493, 43514, 43535, 43559], [23940.948, 23917.32, 23914.999, 23962.785, 24055.716], [63774.623, 63870.955, 63962.886, 63924.562, 63893.44], [22.246, 14.905, 23.967, 16.613, 17.597], [1401.8853792562675, 1459.5659963742182, 1286.6547234323505, 1515.620269767977, 1456.9330716574095], [2389, 2390, 2391, 2392, 2393]], [0, 3706, [43505, 43524, 43546, 43570, 43590, 43606, 43619, 43635, 43649, 43664, 43686, 43705, 43720, 43746], [5084.026, 5058.879, 5131.749, 5086.889, 5115.063, 5075.942, 5062.22, 5066.178, 5117.457, 5095.406, 5075.423, 5099.913, 5137.892, 5155.729], [50315.849, 50250.78, 50223.235, 50259.536, 50262.486, 50268.251, 50314.257, 50288.305, 50364.941, 50274.452, 50253.719, 50265.465, 50277.134, 50306.702], [17.833, 12.185, 15.898, 16.265, 23.194, 16.694, 21.528, 7.597, 11.777, 16.298, 18.092, 21.981, 31.681, 15.842], [519.95841029334, 1552.1909250344497, 1659.724509168104, 1814.6473842009152, 1234.6394368752274, 1589.1385652482927, 1492.1752190874367, 1704.7151444656356, 1232.5151021502143, 1075.2673606247893, 1890.3950280612476, 1113.0671770353229, 1705.3578571364508, 1694.215953942705], [2391, 2392, 2393, 2394, 2395, 2396, 2397, 2398, 2399, 2400, 2401, 2402, 2403, 2404]], [1, 3707, [43515, 43536, 43560, 43578, 43599, 43613, 43629, 43642, 43656, 43675, 43696, 43709, 43733, 43757, 43779, 43800, 43820, 43837, 43849, 43866, 43882, 43896, 43905, 43918, 43933], [24759.277, 24739.014, 24708.468, 24705.752, 24846.121, 24833.862, 24715.888, 24606.622, 24534.284, 24521.998, 24598.889, 24616.036, 24526.143, 24475.296, 24523.788, 24645.127, 24723.757, 24675.156, 24661.215, 24516.908, 24358.872, 24317.987, 24317.793, 24322.157, 24310.158], [64162.476, 64224.048, 64216.406, 64080.054, 64137.746, 64122.162, 64164.095, 64091.569, 64049.267, 64120.53, 64183.524, 64230.891, 64187.967, 64180.533, 64164.797, 64193.845, 64181.331, 64267.035, 64282.808, 64392.345, 64326.067, 64346.983, 64413.537, 64354.701, 64406.233], [29.579, 23.051, 13.015, 12.895, 15.187, 16.35, 13.979, 18.903, 22.696, 11.937, 16.078, 16.225, 13.93, 25.593, 20.573, 19.489, 22.103, 15.666, 9.797, 29.85, 16.316, 18.673, 25.668, 16.585, 29.486], [981.61489767845, 1919.0213047825484, 1435.873751065212, 1413.78621520973, 1530.4088652116784, 1080.5077483974098, 2147.3501712801185, 2323.6275136735912, 830.4465654114999, 1376.0067979113967, 1140.8355297466014, 861.3037928700588, 324.32208514546534, 1697.2475955024297, 828.3488389416307, 808.1800712393269, 1568.658818285576, 1338.0419040647666, 808.8392876250088, 1232.177011412479, 1611.5590274579504, 1897.0638692679643, 3952.288627371928, 1434.5805687180368, 1003.7526807847516], [2391, 2392, 2393, 2394, 2395, 2396, 2397, 2398, 2399, 2400, 2401, 2402, 2403, 2404, 2405, 2406, 2407, 2408, 2409, 2410, 2411, 2412, 2413, 2414, 2415]], [1, 3715, [43628, 43641, 43654, 43674, 43695, 43708, 43732, 43755, 43778], [24213.464, 24024.446, 23977.801, 24008.385, 23898.554, 23857.945, 23910.732, 23839.018, 23807.565], [64160.144, 64083.534, 63933.836, 63891.642, 63841.53, 63827.785, 63889.127, 63884.643, 63879.224], [26.578, 25.434, 23.873, 11.27, 13.772, 14.871, 15.658, 22.39, 22.88], [1195.392443904742, 1145.980190523147, 1587.7197553362523, 484.7403423649626, 407.8150045965132, 1698.9996300764851, 1172.60866647655, 1042.554593863768, 2039.6698215379074], [2397, 2398, 2399, 2400, 2401, 2402, 2403, 2404, 2405]], [1, 3747, [44018, 44035, 44043, 44059, 44070, 44091, 44102, 44115, 44130, 44141, 44152, 44168, 44181, 44194], [23679.473, 23667.69, 23696.201, 23807.893, 23713.675, 23641.67, 23701.113, 23697.046, 23677.306, 23666.888, 23629.593, 23636.072, 23672.845, 23772.254], [64585.689, 64671.898, 64627.666, 64631.494, 64628.71, 64610.932, 64587.427, 64585.799, 64620.486, 64628.969, 64619.782, 64632.104, 64678.252, 64695.289], [28.783, 17.61, 18.739, 21.527, 12.641, 12.246, 13.825, 20.504, 24.957, 17.662, 12.26, 16.886, 19.664, 28.839], [4936.542108284819, 2579.6873148559985, 1984.4606748828376, 2787.669853806993, 2797.1700164488075, 2398.2139534170697, 2300.863564192012, 3233.87493441663, 1908.7666247532745, 985.1579610832741, 1639.892526467857, 2420.7022603887376, 759.3534747947225, 1486.946300585167], [2420, 2421, 2422, 2423, 2424, 2425, 2426, 2427, 2428, 2429, 2430, 2431, 2432, 2433]], [1, 3758, [44060, 44072, 44092, 44103, 44116], [24505.589, 24343.625, 24305.551, 24290.561, 24307.856], [64318.632, 64390.959, 64376.677, 64347.991, 64448.595], [32.173, 12.953, 14.709, 19.994, 36.235], [1142.8007808272694, 1413.4049871294656, 1672.4289442122417, 555.5321759492306, 1221.8783384204824], [2423, 2424, 2425, 2426, 2427]], [1, 3764, [44170, 44182, 44195, 44207, 44219, 44231, 44243, 44254, 44269, 44279, 44289, 44304, 44319], [24290.229, 24277.892, 24084.644, 24033.548, 24176.452, 23977.566, 24112.059, 24163.315, 24170.349, 24214.779, 24190.978, 24162.132, 24184.92], [64704.365, 64676.191, 64668.332, 64697.765, 64711.221, 64681.724, 64612.824, 64639.871, 64633.624, 64607.918, 64618.694, 64616.67, 64667.032], [23.837, 23.566, 29.167, 41.487, 21.001, 26.021, 12.159, 26.54, 22.966, 12.157, 17.48, 23.008, 25.812], [774.6628047213222, 888.2838789656903, 1239.1743338441215, 2714.1957429345207, 1220.8969872673842, 2779.323613672954, 670.7833294584036, 680.463099015791, 670.9939060651279, 1444.698841739174, 1605.2531416994962, 1747.4747883695723, 1219.7480060733485], [2431, 2432, 2433, 2434, 2435, 2436, 2437, 2438, 2439, 2440, 2441, 2442, 2443]], [0, 3810, [44873, 44888, 44906, 44924, 44939, 44961, 44986, 45004, 45029, 45058, 45081, 45103], [5086.698, 5097.497, 4997.436, 4966.14, 5105.849, 5078.305, 5102.23, 5181.607, 5128.65, 5057.987, 5018.513, 5068.324], [50753.1, 50709.901, 50826.917, 50916.753, 50957.264, 50902.326, 50971.018, 51018.584, 51049.206, 51065.5, 51025.117, 51096.597], [11.007, 12.378, 12.131, 11.128, 18.849, 8.361, 13.864, 16.774, 15.521, 15.944, 9.288, 9.714], [1302.5243843123972, 1826.6401239197367, 1938.5630196893042, 1970.3304240752384, 2549.93426099906, 1212.5832088833715, 630.5528882660986, 693.9700619535599, 1874.5097802932962, 2095.612626534249, 1673.090627498104, 1552.395591113273], [2486, 2487, 2488, 2489, 2490, 2491, 2492, 2493, 2494, 2495, 2496, 2497]], [1, 3818, [44949, 44974, 44999, 45017, 45041, 45066, 45090, 45113], [23461.158, 23476.371, 23545.871, 23536.442, 23447.262, 23457.577, 23570.83, 23568.918], [64344.892, 64424.067, 64415.731, 64418.944, 64445.393, 64438.66, 64319.114, 64517.557], [13.987, 14.986, 11.28, 12.093, 21.826, 15.492, 24.348, 25.492], [971.5157365233549, 1326.3234245245053, 1386.4837523975639, 1885.050627657773, 1192.4817314259792, 1235.3330440342838, 3998.5893647186585, 630.1011602912133], [2490, 2491, 2492, 2493, 2494, 2495, 2496, 2497]], [0, 3826, [44988, 45006, 45031, 45059, 45082, 45104, 45125, 45146, 45178, 45200, 45223, 45248, 45270, 45291, 45317, 45339, 45363, 45381, 45408], [5556.604, 5575.537, 5575.981, 5611.647, 5677.558, 5732.659, 5870.662, 5824.97, 5793.263, 5770.828, 5838.643, 5836.682, 5795.914, 5793.745, 5852.787, 5844.839, 5823.165, 5845.115, 5819.35], [49725.809, 49596.487, 49617.255, 49513.235, 49604.81, 49464.404, 49406.175, 49398.959, 49521.9, 49670.679, 49553.42, 49611.713, 49689.981, 49666.014, 49698.349, 49647.693, 49702.486, 49671.67, 49676.597], [13.892, 8.14, 9.882, 32.848, 20.032, 12.695, 15.964, 19.161, 24.317, 11.764, 20.013, 24.066, 18.268, 14.635, 16.287, 18.566, 13.185, 16.489, 17.065], [1713.6116211023173, 1602.0051596331978, 1302.1400896302844, 3409.8640749988035, 1138.8632960127072, 1482.9349626742323, 1320.2583220086437, 1070.1474029738956, 3094.2246947042768, 1930.6248380211298, 2879.3349401563014, 2363.2544205598947, 1527.121524317715, 1417.4139495856964, 879.7589264827594, 2127.4050610794475, 1293.2279718227273, 1249.6644886143374, 1376.2067412920833], [2492, 2493, 2494, 2495, 2496, 2497, 2498, 2499, 2500, 2501, 2502, 2503, 2504, 2505, 2506, 2507, 2508, 2509, 2510]], [1, 3837, [45162, 45190, 45208, 45236, 45259, 45280, 45301, 45327, 45347, 45369, 45392, 45415, 45436, 45462, 45480, 45497, 45520, 45535], [23742.555, 23742.695, 23780.376, 23761.839, 23829.572, 23939.318, 23969.286, 23972.253, 23964.5, 23961.643, 23962.603, 24115.194, 24191.983, 24355.021, 24235.638, 24330.247, 24369.747, 24378.251], [64573.139, 64523.523, 64516.268, 64489.17, 64427.415, 64475.688, 64439.482, 64449.882, 64440.69, 64420.514, 64389.554, 64450.749, 64454.079, 64464.236, 64461.706, 64556.942, 64614.414, 64620.295], [21.877, 15.773, 21.198, 23.722, 18.001, 8.457, 6.735, 6.331, 9.987, 12.123, 17.308, 32.862, 28.733, 32.689, 21.623, 29.124, 16.482, 19.251], [2981.1150102074057, 4445.451338428722, 3537.397592933369, 4068.1179718743247, 1725.2566652135108, 2913.9740067521093, 2756.353327376457, 3225.636608574144, 2108.733519669359, 2596.1489901622263, 2772.9889827663196, 1163.7573938344294, 1233.7622826901757, 3491.4610056960637, 1265.0228317057329, 1787.7997951818606, 2047.8851939468684, 1851.5288307742005], [2499, 2500, 2501, 2502, 2503, 2504, 2505, 2506, 2507, 2508, 2509, 2510, 2511, 2512, 2513, 2514, 2515, 2516]], [0, 3838, [45176, 45199, 45220, 45246, 45269, 45289, 45315, 45338], [4818.813, 4832.546, 4899.199, 4945.601, 4960.781, 4832.536, 4729.229, 4841.556], [50983.128, 51037.105, 51179.851, 51123.958, 51093.268, 51136.56, 51031.832, 50995.541], [14.615, 20.035, 12.904, 11.815, 10.661, 15.977, 18.68, 18.723], [1651.4035916551518, 1867.7004009559118, 2321.0326655407025, 1516.86070913641, 2353.76528835811, 3016.911283628839, 1452.7591420073584, 20011.700987176933], [2500, 2501, 2502, 2503, 2504, 2505, 2506, 2507]], [1, 3842, [45211, 45238, 45261, 45281, 45303, 45328, 45349, 45370, 45393, 45417, 45437, 45463, 45481, 45498, 45521, 45536, 45556, 45573, 45591, 45608, 45628, 45646, 45665], [25323.955, 25294.057, 25343.533, 25304.203, 25347.763, 25312.562, 25299.835, 25315.423, 25340.751, 25300.718, 25300.486, 25324.573, 25314.594, 25309.252, 25328.348, 25351.904, 25309.786, 25335.228, 25355.307, 25336.468, 25411.769, 25421.5, 25421.785], [63999.752, 64016.784, 64003.948, 64015.513, 64028.354, 64003.19, 63994.149, 63990.064, 63979.02, 64033.866, 64033.782, 64030.137, 64031.509, 64047.389, 64012.614, 63998.279, 64005.924, 64015.905, 64010.127, 64009.603, 63965.092, 63930.034, 63953.101], [13.713, 17.183, 26.236, 16.768, 16.19, 9.991, 13.685, 11.167, 10.983, 13.772, 20.171, 11.988, 13.097, 13.031, 9.018, 8.266, 10.185, 8.175, 9.172, 12.755, 26.846, 21.126, 24.863], [1308.5185315739425, 1947.115645261341, 947.5448140327545, 1733.960154779056, 1434.7233855118877, 806.5941859510945, 1120.0576007410602, 1238.2804632096907, 1370.8508259998755, 1378.8246923889312, 2202.2102136049116, 1077.7213191677636, 2711.4688108807345, 2750.0382787929702, 3043.222150053083, 2945.0141284750084, 2566.300237981691, 2896.7308501612815, 3148.318990678763, 2405.2850926833307, 2659.3815270791542, 5198.040495466351, 407.8047180254554], [2501, 2502, 2503, 2504, 2505, 2506, 2507, 2508, 2509, 2510, 2511, 2512, 2513, 2514, 2515, 2516, 2517, 2518, 2519, 2520, 2521, 2522, 2523]], [0, 3858, [45429, 45452, 45474, 45491, 45513], [5313.93, 5371.722, 5312.66, 5277.069, 5219.568], [50949.575, 50936.142, 50998.847, 51061.373, 51117.113], [32.143, 24.544, 32.827, 25.067, 35.513], [1482.9750035696152, 1063.6195805940893, 910.7449982431766, 1121.277189051407, 2462.600058341766], [2511, 2512, 2513, 2514, 2515]], [0, 3862, [45529, 45551, 45561, 45581, 45601, 45616, 45638, 45656, 45673, 45689, 45710, 45726, 45745, 45764], [5883.97, 5891.685, 5856.984, 5918.022, 5862.895, 5898.968, 5825.609, 5816.962, 5810.721, 5813.532, 5795.715, 5919.942, 5869.858, 5837.369], [49527.965, 49542.131, 49475.0, 49348.58, 49371.701, 49314.416, 49461.179, 49489.484, 49501.801, 49514.339, 49566.473, 49581.479, 49553.274, 49494.37], [30.159, 42.481, 32.709, 19.922, 15.385, 33.392, 16.042, 26.201, 17.023, 24.403, 15.177, 22.175, 17.881, 19.15], [540.2004574464695, 1679.5888335237462, 1199.5135846531866, 1171.1427076938285, 1044.9276235537052, 1578.7654109269652, 1684.4289201918164, 1816.3650362999238, 1604.6757606688675, 557.326078836939, 1598.6695468169887, 796.3727291905125, 1074.1835672597106, 1000.6394752953054], [2516, 2517, 2518, 2519, 2520, 2521, 2522, 2523, 2524, 2525, 2526, 2527, 2528, 2529]], [1, 3878, [45754, 45771, 45788, 45807, 45825, 45840, 45850, 45870, 45884], [24361.11, 24366.486, 24347.925, 24293.616, 24257.98, 24242.064, 24178.142, 24146.108, 24209.591], [64644.89, 64669.099, 64672.067, 64653.459, 64667.9, 64591.504, 64624.649, 64524.814, 64606.199], [24.724, 27.296, 16.077, 35.856, 19.778, 19.599, 21.182, 46.897, 18.54], [841.2195850424057, 622.2313147845294, 472.6146625838213, 568.9600658332067, 624.2288278432706, 770.4535471550652, 950.1764395819874, 1111.7327120019156, 862.9028910876026], [2528, 2529, 2530, 2531, 2532, 2533, 2534, 2535, 2536]], [0, 3880, [45833, 45846, 45859, 45875, 45889], [5902.336, 5875.556, 5875.371, 5846.011, 5847.495], [49500.887, 49359.004, 49307.704, 49243.264, 49238.153], [16.456, 12.382, 15.83, 18.367, 29.342], [1720.9948753317935, 1646.693665954943, 926.1793398969992, 1351.6294204760184, 814.0594003475292], [2533, 2534, 2535, 2536, 2537]], [0, 3890, [45952, 45967, 45980, 45999, 46016, 46028], [5822.361, 5872.841, 5836.067, 5867.488, 5900.24, 5890.245], [49172.457, 49127.708, 49224.477, 49243.796, 49337.254, 49381.012], [30.141, 26.173, 21.973, 16.868, 28.801, 19.461], [2681.3415979009083, 572.0677774933763, 1257.5916757351224, 940.85200323909, 952.4368614751661, 1203.5851303373533], [2541, 2542, 2543, 2544, 2545, 2546]], [0, 3899, [46058, 46070, 46083, 46097, 46115, 46135, 46156, 46181, 46200, 46222, 46239, 46258, 46273, 46294, 46314, 46335], [5905.735, 5853.95, 5857.217, 5842.035, 5841.449, 5821.188, 5787.23, 5760.624, 5670.27, 5539.651, 5567.683, 5732.033, 5793.829, 5722.265, 5709.973, 5756.043], [49502.904, 49705.853, 49640.403, 49569.549, 49463.63, 49422.5, 49365.862, 49134.967, 49125.079, 49019.985, 49040.287, 49051.9, 49025.419, 48998.879, 49053.929, 49081.277], [18.716, 12.954, 16.931, 19.453, 19.671, 11.855, 15.974, 14.35, 27.573, 12.864, 20.239, 26.14, 13.618, 20.183, 12.007, 36.76], [1236.7179802526693, 997.8815562705751, 1472.473536608166, 1638.347004795855, 1635.2531868017427, 1364.382166881121, 1021.2408965692895, 1532.5988499295026, 2870.7607305045394, 520.1594354572901, 805.8373207447304, 709.3355382039872, 1004.8141366601345, 1212.1642149552006, 948.0138926841425, 1894.6888880342024], [2548, 2549, 2550, 2551, 2552, 2553, 2554, 2555, 2556, 2557, 2558, 2559, 2560, 2561, 2562, 2563]], [1, 3912, [46145, 46168, 46193, 46210, 46231], [23869.988, 23891.105, 23942.141, 23926.776, 24055.522], [64575.769, 64731.191, 64714.929, 64741.239, 64763.539], [24.976, 12.239, 13.539, 15.655, 18.482], [886.3738406193419, 1628.634136567438, 1405.3713858199412, 1554.9329432141544, 1423.8880938916448], [2553, 2554, 2555, 2556, 2557]], [0, 3924, [46334, 46352, 46368, 46384, 46403, 46418], [4755.562, 4743.999, 4811.713, 4908.788, 4825.787, 4760.514], [51034.843, 51023.898, 51058.814, 51245.172, 51253.307, 51145.382], [13.34, 14.503, 14.653, 15.094, 16.501, 23.859], [23809.008851017305, 2460.2053557127847, 1428.6475973901884, 2145.334251052226, 1415.0448319557702, 1604.1399631683178], [2563, 2564, 2565, 2566, 2567, 2568]], [1, 3930, [46409, 46426, 46434, 46450, 46463, 46478], [23517.085, 23592.678, 23611.422, 23508.24, 23466.535, 23564.401], [64510.819, 64528.669, 64542.879, 64558.797, 64465.636, 64460.224], [13.816, 11.25, 23.345, 10.419, 15.438, 9.657], [1104.3503281862952, 47699.21307527403, 1297.9702377741178, 1426.5575631224272, 2117.5094412131384, 1634.7805285989086], [2567, 2568, 2569, 2570, 2571, 2572]], [1, 3975, [46978, 46990, 47005, 47017, 47031], [24782.288, 24744.916, 24799.197, 24764.163, 24773.692], [63690.246, 63651.055, 63656.042, 63683.712, 63658.45], [19.097, 13.794, 15.726, 13.084, 17.853], [1270.0835351043147, 1406.527278028709, 1602.3110486228688, 1015.8403086832402, 810.3758009562945], [2608, 2609, 2610, 2611, 2612]], [1, 3980, [47053, 47062, 47072, 47082, 47096, 47109, 47119, 47136], [24772.267, 24800.516, 24777.515, 24786.735, 24737.836, 24778.474, 24746.778, 24770.795], [63725.12, 63648.994, 63664.875, 63620.721, 63675.654, 63665.831, 63662.134, 63636.317], [27.189, 14.018, 14.202, 14.869, 12.112, 17.768, 16.333, 17.371], [874.4219299964751, 2228.579779013755, 1254.0950794540552, 1453.2705089431709, 1463.9803054999447, 812.2925485011823, 862.5118553237269, 1497.2987269748214], [2614, 2615, 2616, 2617, 2618, 2619, 2620, 2621]], [1, 3992, [47172, 47184, 47202, 47220, 47246, 47262, 47284, 47305, 47323, 47338, 47357, 47379, 47403, 47422, 47433, 47452, 47466, 47487, 47507, 47525, 47544, 47561, 47577, 47596], [24245.474, 24153.174, 24043.054, 23984.571, 23923.301, 23889.978, 23906.718, 23867.682, 23888.775, 23914.614, 23884.54, 23876.649, 23871.386, 23830.601, 23813.361, 23858.122, 23915.053, 23912.548, 23840.474, 23766.094, 23747.134, 23754.77, 23793.891, 23797.346], [64200.662, 64235.436, 64265.891, 64291.98, 64325.149, 64229.522, 64205.178, 64213.8, 64219.003, 64274.798, 64286.277, 64188.746, 64217.375, 64311.436, 64237.595, 64257.704, 64229.336, 64117.349, 64083.305, 64040.554, 64029.35, 64035.781, 64211.43, 64286.18], [20.868, 15.587, 15.445, 13.209, 13.404, 15.753, 11.913, 7.505, 10.369, 13.628, 12.727, 9.797, 13.127, 13.217, 13.453, 16.712, 12.18, 15.225, 9.398, 13.954, 9.571, 22.646, 34.023, 32.489], [2838.0110334506353, 2581.843448161352, 1298.2135788171317, 1409.7287328687023, 1651.9736738207941, 887.2305522499997, 1394.1775974063466, 1159.9094383823765, 1284.8304344414867, 1065.3776672513568, 1526.3437732659795, 1568.6213781134177, 1395.641210689021, 1348.377231007594, 1158.8080762890859, 849.9535449347161, 987.6633548162433, 1977.4100405286983, 1213.434589555271, 1175.327653632088, 1087.0419692791002, 797.4835593854297, 954.3332079980944, 979.3792923798125], [2624, 2625, 2626, 2627, 2628, 2629, 2630, 2631, 2632, 2633, 2634, 2635, 2636, 2637, 2638, 2639, 2640, 2641, 2642, 2643, 2644, 2645, 2646, 2647]], [0, 4025, [47498, 47515, 47534, 47556, 47570, 47589], [5716.343, 5725.141, 5716.356, 5793.264, 5780.912, 5681.795], [49399.909, 49439.268, 49440.725, 49427.305, 49437.051, 49521.958], [15.893, 11.954, 10.501, 13.164, 9.396, 13.041], [946.7580899821402, 1649.6034656384084, 2146.7201832022915, 2271.0157231625544, 1981.8641081031385, 1435.7872555104589], [2642, 2643, 2644, 2645, 2646, 2647]], [1, 4051, [47885, 47906, 47927, 47936, 47941, 47957, 47974, 47986], [24656.996, 24694.119, 24689.964, 24698.717, 24709.838, 24683.656, 24662.164, 24736.116], [63530.66, 63534.009, 63545.226, 63565.95, 63534.899, 63554.59, 63555.691, 63541.952], [11.897, 13.246, 12.024, 13.703, 20.234, 17.235, 17.372, 12.635], [1475.272081583681, 1494.7219676076522, 1568.3025290139399, 1538.4991117537438, 1748.0829946716103, 1301.0220631460463, 1349.265533808237, 844.8748028459048], [2666, 2667, 2668, 2669, 2670, 2671, 2672, 2673]], [0, 4070, [48181, 48196, 48209, 48220, 48234, 48249, 48262, 48275, 48292, 48306, 48321, 48342, 48358, 48375, 48388], [4913.357, 5007.756, 5069.059, 5030.006, 5102.401, 5109.773, 5082.433, 5203.174, 5257.785, 5232.015, 5221.831, 5228.457, 5194.294, 5220.833, 5220.181], [50110.543, 50077.945, 50116.696, 50202.414, 50192.96, 50187.31, 50258.93, 50233.366, 50315.72, 50301.943, 50255.243, 50220.581, 50233.28, 50197.867, 50218.954], [10.594, 11.994, 13.307, 15.351, 22.76, 12.077, 10.325, 18.613, 12.779, 9.101, 16.923, 20.263, 14.831, 10.391, 14.753], [1515.0203255049096, 2056.148352769723, 1468.8589375232496, 1348.5780034206891, 1420.474841579553, 1585.8205099000093, 955.0853591929463, 3036.4346507186756, 1494.8847470835256, 1167.4324308020289, 1668.6547991687896, 3406.053777108836, 1446.5869868761904, 1424.1022235480068, 1390.679040342065], [2689, 2690, 2691, 2692, 2693, 2694, 2695, 2696, 2697, 2698, 2699, 2700, 2701, 2702, 2703]], [1, 4072, [48202, 48215, 48225, 48241, 48256, 48268, 48284, 48299, 48312, 48330, 48350, 48366, 48381, 48399, 48418, 48432, 48444], [24678.272, 24626.637, 24594.704, 24632.399, 24665.229, 24726.313, 24716.354, 24688.606, 24774.117, 24856.301, 24701.479, 24643.068, 24691.451, 24623.8, 24588.7, 24556.83, 24594.492], [64317.773, 64438.068, 64351.542, 64320.134, 64317.494, 64257.459, 64315.445, 64240.525, 64257.032, 64122.872, 64126.533, 64112.897, 64225.959, 64293.655, 64230.358, 64156.041, 64185.904], [21.733, 17.723, 13.017, 18.21, 21.533, 23.253, 12.212, 13.269, 9.4, 14.065, 23.701, 13.922, 17.073, 13.621, 17.608, 14.858, 17.749], [744.1920474465633, 1272.9310432637249, 47163.453934461715, 1411.448357230287, 1691.828020673422, 1241.2608607285265, 1320.1037755174, 1019.0413866950394, 534.3349348009476, 1143.8328900486947, 1222.0149653727976, 1293.4854625186445, 1238.7561634145875, 1082.4021255494888, 1428.4069903522202, 1042.9508852376875, 1130.7963890916003], [2690, 2691, 2692, 2693, 2694, 2695, 2696, 2697, 2698, 2699, 2700, 2701, 2702, 2703, 2704, 2705, 2706]], [1, 4098, [48630, 48644, 48657, 48672, 48689, 48705, 48718, 48735, 48756], [23519.085, 23548.862, 23457.621, 23442.354, 23376.536, 23380.532, 23387.948, 23475.603, 23461.616], [64656.257, 64558.594, 64597.039, 64563.278, 64374.465, 64390.134, 64446.145, 64446.986, 64573.294], [15.135, 34.421, 23.014, 31.262, 31.95, 16.356, 24.203, 31.635, 14.627], [48370.90252527838, 1249.2209441571977, 1221.9212204823395, 807.2338986734833, 1750.0802481042713, 1069.0818589132045, 1268.3329057676087, 746.5815171525983, 383.8933773266463], [2719, 2720, 2721, 2722, 2723, 2724, 2725, 2726, 2727]], [1, 4111, [48876, 48889, 48902, 48915, 48926, 48938, 48948, 48954, 48964, 48979, 48995, 49010, 49026, 49039, 49049, 49065, 49075, 49092, 49105], [23350.719, 23405.85, 23367.939, 23353.59, 23421.662, 23436.154, 23361.197, 23430.252, 23415.7, 23400.412, 23463.58, 23412.38, 23407.212, 23392.142, 23383.759, 23337.629, 23467.995, 23388.78, 23387.02], [64461.739, 64396.626, 64509.806, 64462.413, 64368.082, 64448.177, 64506.982, 64450.942, 64502.139, 64465.541, 64466.273, 64436.934, 64448.641, 64475.61, 64481.115, 64479.179, 64480.204, 64459.078, 64460.28], [12.377, 13.699, 10.573, 21.397, 29.425, 20.382, 21.786, 16.45, 18.562, 16.573, 31.02, 14.592, 14.219, 14.782, 11.065, 19.438, 32.498, 16.799, 33.049], [960.7910718741048, 19901.594045839196, 46646.221100307725, 1595.6170482351608, 661.9608454799729, 353.7505513408875, 1535.8338151825046, 1954.5412389330115, 4068.010273651807, 1972.3403105230536, 2167.401462242, 1662.524515270753, 1282.6468408286617, 945.5652536372999, 3073.0222884162326, 3038.4291902454625, 1954.2619477735072, 2636.5506953059125, 1194.9540773708447], [2734, 2735, 2736, 2737, 2738, 2739, 2740, 2741, 2742, 2743, 2744, 2745, 2746, 2747, 2748, 2749, 2750, 2751, 2752]], [1, 4159, [49609, 49628, 49648, 49665, 49689, 49705, 49725, 49743, 49765, 49777, 49795, 49807, 49827, 49844, 49860], [24231.19, 24321.566, 24229.929, 24306.579, 24296.221, 24116.195, 24219.615, 24302.414, 24290.771, 24375.723, 24298.836, 24323.497, 24256.523, 24371.879, 24328.057], [63788.279, 63873.827, 63908.679, 63867.032, 63920.16, 63893.412, 63869.764, 63886.676, 63985.142, 63981.08, 64139.434, 64152.99, 64017.588, 64073.504, 64023.41], [19.992, 25.724, 19.027, 16.353, 24.604, 24.259, 16.984, 21.661, 17.799, 16.936, 23.97, 12.481, 13.957, 18.439, 18.205], [518.0912563296887, 1160.444576939905, 660.0093827869505, 1095.6239010115012, 921.3190313710924, 1633.4300977794244, 796.7659764567644, 2875.171532073613, 1127.6170439934417, 1207.772140217969, 1224.1502259883953, 1156.6794071141571, 1141.6566226096575, 1699.1048736081498, 672.2661598507749], [2794, 2795, 2796, 2797, 2798, 2799, 2800, 2801, 2802, 2803, 2804, 2805, 2806, 2807, 2808]], [0, 4161, [49621, 49638, 49656, 49677, 49696, 49711, 49735, 49750], [5651.478, 5553.34, 5546.193, 5490.009, 5358.534, 5373.997, 5252.097, 5222.133], [51153.274, 51136.213, 51167.625, 51080.575, 51081.756, 51097.268, 51176.831, 51099.133], [15.381, 11.868, 13.9, 12.664, 11.207, 10.466, 11.442, 26.635], [1002.6169753995647, 998.8912625620109, 1549.5115279124598, 1746.3010906894913, 2004.4236583694199, 1309.0850185878348, 1509.4492631436713, 1003.1980733895808], [2795, 2796, 2797, 2798, 2799, 2800, 2801, 2802]], [0, 4173, [49782, 49799, 49818, 49836, 49852, 49870], [5316.523, 5336.355, 5386.619, 5391.291, 5358.946, 5301.389], [51104.621, 51212.335, 51195.442, 51086.66, 51075.137, 51093.085], [21.741, 17.489, 12.849, 11.726, 19.943, 26.037], [1993.5838685818737, 1647.1976212037218, 2469.4424757186216, 1531.0330821414163, 1930.58267070642, 1728.4405479627958], [2804, 2805, 2806, 2807, 2808, 2809]], [0, 4183, [49931, 49942, 49965, 49978, 49992, 50007, 50021, 50035], [4932.229, 4922.859, 5000.012, 4966.672, 5100.426, 5052.837, 4978.858, 5015.979], [50145.457, 50197.302, 50168.504, 50179.906, 50130.643, 50202.693, 50134.244, 50222.567], [10.871, 18.917, 22.54, 24.142, 34.731, 26.997, 25.121, 23.593], [404.8010102296787, 1318.0358673750347, 1177.6180055348534, 1387.1810824816127, 4785.784739679277, 2416.8046816276474, 793.8199675827449, 6745.888128918185], [2813, 2814, 2815, 2816, 2817, 2818, 2819, 2820]], [0, 4189, [50008, 50023, 50036, 50052, 50065], [5799.268, 5707.031, 5770.569, 5720.346, 5746.929], [50924.703, 50916.348, 50802.06, 50818.475, 50756.744], [19.715, 15.521, 20.088, 17.575, 14.192], [1057.259363844748, 1213.4942047041804, 1212.5263226285874, 1133.8089568292228, 1039.0251636683063], [2818, 2819, 2820, 2821, 2822]], [1, 4192, [50059, 50073, 50085, 50094, 50108, 50119], [25073.879, 25171.827, 25201.735, 25205.929, 25115.63, 25293.055], [63874.701, 63828.567, 63983.895, 64134.388, 64263.17, 64240.758], [11.571, 14.025, 15.735, 21.78, 9.24, 35.015], [1809.7589929685657, 1304.827727182407, 1717.4354235165424, 2060.747554353857, 1245.6031589159409, 874.287631524208], [2821, 2822, 2823, 2824, 2825, 2826]], [0, 4200, [50256, 50260, 50270, 50282, 50291, 50296, 50306], [5278.139, 5274.823, 5299.408, 5423.674, 5433.703, 5393.195, 5305.172], [51468.839, 51435.266, 51378.735, 51423.069, 51396.948, 51378.998, 51326.904], [27.481, 18.198, 20.186, 28.025, 22.666, 32.18, 19.399], [842.7328423211384, 2163.67791588594, 1693.3185750672214, 1224.8549406428315, 762.5351881587862, 1194.0618863691827, 2046.5309353668715], [2838, 2839, 2840, 2841, 2842, 2843, 2844]], [0, 4212, [50467, 50481, 50494, 50506, 50521, 50531, 50543, 50553, 50567, 50576, 50585, 50594, 50606, 50617, 50627, 50641, 50651, 50660, 50675, 50689, 50698, 50709], [5173.924, 5095.337, 4988.79, 4997.39, 4969.03, 4936.06, 4989.059, 4982.937, 4947.449, 5019.609, 4983.35, 4961.837, 4993.382, 5014.171, 4964.172, 5037.759, 5036.146, 5002.956, 5080.281, 4958.84, 4905.723, 4869.323], [50214.442, 50167.596, 50054.775, 49971.667, 49914.2, 49945.659, 50011.733, 50141.008, 50158.075, 50210.882, 50161.975, 50118.433, 50174.634, 50174.815, 50156.879, 50192.167, 50205.651, 50174.422, 50260.899, 50174.781, 50140.622, 50045.092], [9.788, 12.589, 9.462, 10.482, 11.233, 16.539, 13.811, 12.313, 13.897, 16.969, 13.997, 18.425, 19.953, 22.992, 27.671, 25.206, 16.294, 15.234, 26.123, 21.511, 21.07, 21.227], [2011.90624754233, 1522.1300499398542, 1545.9015141983389, 1590.8649857176795, 1986.5500233661332, 1603.8151941514145, 364.9048618402768, 1467.2417091730247, 2322.4745199874374, 1660.8535236583552, 1042.2170600428117, 648.0512198282141, 726.9398549425827, 813.8173718646304, 706.0921692493429, 1104.789455760961, 1557.6279764477356, 992.0610648915488, 5237.012284505169, 981.8024293117765, 1436.1610757956114, 2969.247164933452], [2859, 2860, 2861, 2862, 2863, 2864, 2865, 2866, 2867, 2868, 2869, 2870, 2871, 2872, 2873, 2874, 2875, 2876, 2877, 2878, 2879, 2880]], [0, 4227, [50792, 50802, 50817, 50826, 50842], [4910.887, 4892.658, 4905.15, 4881.576, 4947.142], [49662.855, 49685.749, 49681.752, 49581.96, 49663.233], [23.833, 18.62, 23.085, 22.951, 23.208], [2474.939039671228, 998.7138088141905, 2066.7147718306, 728.4367511500612, 660.0843283216719], [2886, 2887, 2888, 2889, 2890]], [0, 4258, [51268, 51281, 51293, 51306, 51322, 51339, 51353, 51369, 51382, 51396, 51412], [5415.256, 5422.223, 5397.257, 5433.339, 5367.121, 5372.561, 5363.99, 5376.086, 5371.29, 5368.703, 5356.592], [49316.283, 49309.153, 49251.546, 49287.027, 49256.881, 49241.849, 49173.904, 49170.128, 49139.017, 49121.314, 49218.679], [8.438, 9.52, 8.912, 10.034, 8.705, 13.662, 11.262, 12.767, 11.153, 14.218, 12.162], [1390.6881499327542, 1853.3934983797888, 1855.5006533511557, 1361.8718005172561, 2577.176579072156, 1973.0208151274792, 1568.8189956966787, 1808.9993226525917, 1883.515622465471, 2026.057648608881, 1803.2467268002927], [2926, 2927, 2928, 2929, 2930, 2931, 2932, 2933, 2934, 2935, 2936]], [0, 4296, [51865, 51874, 51889, 51901, 51915, 51928], [5724.698, 5781.341, 5683.13, 5623.24, 5727.108, 5697.15], [49041.018, 49009.886, 48995.945, 48987.085, 48976.238, 48951.298], [25.929, 29.681, 17.528, 19.361, 28.246, 14.344], [1058.1065169840172, 781.6144915396314, 1300.003871853576, 1096.7142337761966, 1081.6117893792257, 419.13506194857234], [2974, 2975, 2976, 2977, 2978, 2979]], [0, 4332, [52533, 52548, 52556, 52567, 52584, 52597, 52614, 52629, 52645, 52658], [5114.798, 5190.159, 5016.369, 5078.486, 5079.281, 5193.788, 5203.545, 5267.152, 5196.847, 5211.854], [49829.705, 49843.922, 50010.699, 50057.319, 49961.78, 49901.186, 49861.788, 49696.589, 49718.581, 49670.466], [19.709, 30.223, 12.762, 13.921, 19.067, 19.893, 21.113, 16.708, 19.019, 13.313], [1652.4320605165506, 1096.9223884925098, 528.1868104692502, 1061.8822318520502, 1920.725195500101, 1699.909230446184, 1804.848080817689, 2005.5849366929287, 808.7702923208267, 1088.9759407533202], [3031, 3032, 3033, 3034, 3035, 3036, 3037, 3038, 3039, 3040]], [1, 4369, [52915, 52933, 52951, 52973, 52988, 53006, 53018, 53032, 53045, 53059, 53073, 53086, 53097, 53120, 53129, 53140, 53150, 53162, 53180, 53189, 53207, 53218, 53231, 53244, 53260, 53273, 53281, 53289, 53301, 53312, 53324, 53343, 53352, 53366, 53381, 53392, 53399, 53411], [24227.126, 24326.672, 24385.12, 24467.433, 24412.282, 24409.049, 24501.872, 24381.058, 24408.49, 24424.836, 24252.002, 24305.798, 24250.557, 24292.047, 24248.508, 24316.995, 24268.498, 24298.971, 24269.819, 24235.983, 24248.865, 24247.773, 24274.799, 24315.356, 24263.287, 24221.177, 24220.146, 24224.314, 24221.529, 24211.975, 24265.689, 24203.802, 24197.613, 24210.614, 24205.824, 24231.394, 24227.601, 24223.349], [64050.741, 64007.254, 64069.568, 64110.951, 64172.007, 64092.816, 64085.774, 63986.649, 64031.223, 64051.295, 63999.066, 64007.851, 63968.247, 63963.603, 63998.935, 63976.384, 63982.218, 64026.246, 64044.651, 64080.417, 64045.296, 64016.657, 64041.862, 64057.66, 64066.322, 64009.556, 63988.601, 63978.382, 64003.89, 63985.025, 63988.393, 63986.066, 63984.745, 64013.386, 63962.127, 64008.059, 63978.078, 63972.273], [18.109, 20.164, 21.733, 21.217, 13.908, 20.185, 30.879, 24.812, 15.508, 19.388, 14.074, 18.852, 14.102, 7.761, 10.546, 17.737, 10.409, 12.22, 10.456, 13.615, 7.19, 9.287, 16.408, 16.772, 19.623, 12.663, 17.966, 15.533, 14.005, 14.21, 27.015, 15.128, 15.593, 12.229, 19.697, 26.304, 15.772, 12.391], [521.5764753591725, 1812.7498723345693, 1286.004089750851, 1734.2272348715398, 981.9401669939164, 1042.912028358068, 724.4335014317371, 1770.2151928135916, 904.49046096211, 7920.00710715721, 1283.0802005010821, 2857.8123010630375, 1376.935254356613, 2838.0385611170836, 2611.469349770847, 2322.114843669905, 2402.4847357607837, 2829.424757776491, 2507.7940618058396, 2698.4746011501625, 2844.2000025493203, 2169.315199127985, 1707.9269535841288, 2886.3929884206345, 2624.4603927352614, 1458.571231237872, 1011.3421025341871, 1441.0585053786212, 1186.6882833209531, 1416.7435516074809, 1090.5748227416548, 1096.126106908992, 1039.10389451167, 846.3919459430283, 918.0392280663297, 906.5758303728827, 1168.0392122968535, 1136.472885894323], [3055, 3056, 3057, 3058, 3059, 3060, 3061, 3062, 3063, 3064, 3065, 3066, 3067, 3068, 3069, 3070, 3071, 3072, 3073, 3074, 3075, 3076, 3077, 3078, 3079, 3080, 3081, 3082, 3083, 3084, 3085, 3086, 3087, 3088, 3089, 3090, 3091, 3092]], [1, 4427, [53792, 53800, 53811, 53820, 53829, 53841], [23694.48, 23747.966, 23710.117, 23794.212, 23681.743, 23733.19], [64258.919, 64257.6, 64302.785, 64253.289, 64291.841, 64302.605], [13.055, 24.035, 17.9, 25.153, 13.882, 29.844], [1168.7056815452659, 2146.468125468917, 1306.741578926519, 873.5047674116215, 716.8984891391647, 1024.7415149347385], [3120, 3121, 3122, 3123, 3124, 3125]], [0, 4428, [53743, 53757, 53773, 53784, 53799], [5419.781, 5428.333, 5399.534, 5404.02, 5541.487], [51035.658, 51011.389, 50932.097, 50976.649, 51026.134], [16.517, 12.816, 21.932, 20.887, 14.822], [605.8988910539849, 1542.6521459700734, 1089.26790887477, 4260.8766782375205, 1768.132206088682], [3117, 3118, 3119, 3120, 3121]], [0, 4510, [54688, 54705, 54722, 54734, 54751, 54763, 54777, 54789, 54814, 54834, 54855, 54876], [5029.06, 5156.502, 5185.802, 5234.778, 5143.74, 5041.681, 5057.063, 5206.294, 5395.538, 5347.134, 5420.662, 5423.834], [50109.673, 50008.484, 50167.957, 50217.157, 50190.259, 50138.552, 50159.446, 50102.162, 50128.245, 50136.228, 50174.348, 50154.105], [31.812, 17.303, 17.638, 18.086, 14.489, 8.292, 14.882, 18.32, 20.953, 15.416, 9.037, 24.26], [891.5606293543433, 2112.912482913366, 3727.1613703894714, 1744.533071017846, 2097.8045211287968, 2993.368213989999, 2004.7931760015208, 2867.1737889494443, 6253.228374583253, 4370.325282230779, 4189.526057201989, 3237.265962123482], [3185, 3186, 3187, 3188, 3189, 3190, 3191, 3192, 3193, 3194, 3195, 3196]], [0, 4529, [54901, 54918, 54937, 54964, 54983, 55007, 55026, 55042, 55059, 55074], [5042.159, 5104.148, 5178.296, 5126.201, 5068.495, 5157.52, 5160.68, 5128.26, 4998.4, 5008.616], [50279.281, 50234.04, 50214.556, 50241.638, 50273.633, 50294.483, 50292.631, 50274.336, 50404.408, 50457.276], [13.543, 13.185, 18.252, 12.374, 14.496, 13.771, 20.061, 15.688, 18.39, 18.21], [1947.761157552829, 4256.028328845016, 6431.832001671846, 3284.066843385998, 1868.1667999662054, 6124.715745429892, 5226.625410700005, 6862.891264754541, 1623.6876248820436, 2124.666653964001], [3197, 3198, 3199, 3200, 3201, 3202, 3203, 3204, 3205, 3206]], [0, 4551, [55075, 55096, 55111, 55129, 55141, 55158], [5427.175, 5475.434, 5445.383, 5508.809, 5585.049, 5577.529], [50964.813, 50924.197, 50988.781, 51137.798, 51213.907, 51226.203], [18.048, 9.621, 11.051, 20.549, 12.831, 31.022], [1421.4630956850247, 1796.9996380312884, 2485.842639674498, 1346.8177867832007, 2443.522214702085, 843.657468799841], [3206, 3207, 3208, 3209, 3210, 3211]], [1, 4558, [55152, 55164, 55179, 55201, 55216], [24405.806, 24542.411, 24454.778, 24326.784, 24341.941], [64414.378, 64358.211, 64498.121, 64457.971, 64486.754], [19.698, 28.287, 28.488, 23.687, 19.614], [7158.974389406573, 3111.480475031061, 810.5837715802194, 897.4594961559014, 2819.0339378033254], [3210, 3211, 3212, 3213, 3214]], [0, 4571, [55282, 55305, 55321, 55341, 55363, 55381, 55395, 55410, 55429, 55449, 55465, 55484, 55498], [5677.192, 5682.241, 5702.637, 5752.472, 5638.219, 5594.357, 5640.627, 5663.993, 5570.951, 5555.914, 5625.565, 5656.488, 5720.294], [49764.988, 49648.296, 49592.591, 49515.612, 49430.405, 49332.962, 49347.185, 49419.348, 49443.733, 49425.605, 49579.792, 49612.254, 49678.622], [18.167, 8.5, 10.462, 11.777, 12.526, 9.828, 8.603, 13.388, 9.86, 22.352, 19.856, 20.419, 34.873], [1522.7109098008857, 1620.9382200982323, 1729.0054605074965, 1520.4696908212557, 1780.2179215507326, 1748.959284582818, 1979.9765802173602, 1600.8104430046358, 1768.8404049619357, 1385.6927628333135, 800.8643518416507, 1482.7366703118519, 789.9598850755941], [3218, 3219, 3220, 3221, 3222, 3223, 3224, 3225, 3226, 3227, 3228, 3229, 3230]], [0, 4620, [56041, 56058, 56073, 56086, 56104, 56118, 56134, 56151, 56168, 56190, 56205, 56226], [5310.136, 5332.903, 5284.92, 5356.245, 5365.073, 5438.316, 5425.045, 5419.089, 5354.382, 5360.623, 5349.502, 5371.441], [51381.456, 51374.289, 51400.968, 51357.899, 51271.662, 51268.61, 51337.255, 51437.656, 51457.544, 51632.226, 51469.017, 51501.82], [14.44, 11.047, 8.394, 9.092, 11.535, 11.989, 10.373, 25.303, 12.159, 26.183, 12.495, 22.876], [565.3247429412014, 1885.9484232770121, 1565.0040617658594, 1718.615816572769, 1585.6964125647187, 1584.4057137108075, 1808.8968814292757, 4681.436794860296, 887.8863493295488, 3142.6694907719907, 1584.6076349313123, 1893.0371117355971], [3268, 3269, 3270, 3271, 3272, 3273, 3274, 3275, 3276, 3277, 3278, 3279]], [0, 4635, [56257, 56270, 56289, 56312, 56326, 56343, 56363, 56387, 56409, 56418, 56437, 56450, 56471, 56487, 56499, 56513, 56529], [4795.8, 4809.955, 4852.678, 4870.047, 4984.641, 4938.794, 4932.93, 4964.348, 5000.754, 4991.831, 4984.401, 5063.825, 5089.936, 5019.154, 4959.108, 4951.643, 5014.069], [49872.606, 49889.475, 49893.266, 50016.464, 50099.538, 50049.252, 50054.888, 50086.436, 50189.346, 50193.91, 50244.019, 50392.507, 50435.238, 50324.692, 50178.464, 50148.375, 50144.406], [20.574, 24.612, 19.382, 27.084, 19.734, 21.81, 19.638, 27.965, 13.854, 18.436, 17.067, 20.56, 19.234, 27.862, 14.463, 13.133, 13.943], [6566.344284432925, 1105.1757548921053, 1597.6142506289425, 3296.770480358088, 4762.598271242791, 5746.813835412485, 3850.6371843352445, 2427.4832931370056, 3202.0636451312466, 1556.5355440491494, 2519.3225859455188, 1455.6310044358695, 808.7125187901895, 4973.100072627769, 977.3044775787434, 740.3167450599119, 1722.0987950633269], [3281, 3282, 3283, 3284, 3285, 3286, 3287, 3288, 3289, 3290, 3291, 3292, 3293, 3294, 3295, 3296, 3297]], [0, 4651, [56498, 56512, 56528, 56544, 56562, 56584, 56601, 56613, 56630], [4899.364, 4902.039, 4981.625, 4962.344, 5017.063, 4984.181, 4944.049, 4901.947, 4834.102], [50501.247, 50693.797, 50515.103, 50662.202, 50747.634, 50580.32, 50622.409, 50640.784, 50539.958], [44.391, 18.576, 25.595, 15.263, 10.682, 22.084, 22.268, 21.018, 20.5], [1771.9838292399127, 1198.743122619338, 12319.526701988447, 1227.0381412120764, 831.5438063370577, 818.1584032216409, 881.1415334793413, 2227.94476889395, 1060.849310952838], [3295, 3296, 3297, 3298, 3299, 3300, 3301, 3302, 3303]], [0, 4667, [56681, 56698, 56713, 56724, 56736, 56750, 56760, 56774, 56786], [4830.773, 4933.433, 5045.528, 5052.757, 5008.535, 5019.18, 5115.244, 5009.984, 5093.624], [50694.063, 50713.702, 50731.679, 50706.512, 50599.269, 50656.733, 50649.855, 50560.052, 50550.759], [31.214, 13.737, 28.84, 28.663, 14.722, 17.075, 34.761, 13.426, 27.653], [1836.2460587590751, 892.9421237594855, 1437.2745492773283, 1407.0933350148641, 1152.7413895665863, 819.1255688527523, 927.1822139754598, 414.01757802454676, 688.6803621989292], [3307, 3308, 3309, 3310, 3311, 3312, 3313, 3314, 3315]], [0, 4676, [56840, 56848, 56863, 56873, 56891, 56908], [4973.348, 4943.197, 4925.814, 5005.06, 4944.121, 4852.751], [50947.25, 50922.568, 51004.393, 51027.375, 51009.878, 50963.833], [39.181, 28.669, 24.041, 23.762, 22.37, 15.973], [3660.1062489357273, 2231.791474701468, 2649.7436164995624, 3502.776818128207, 10171.320117961655, 1094.9369548620123], [3319, 3320, 3321, 3322, 3323, 3324]], [0, 4696, [57122, 57136, 57154, 57172, 57186, 57204], [5707.004, 5525.188, 5657.503, 5667.542, 5716.889, 5685.464], [50270.077, 50267.758, 50241.738, 50271.665, 50252.641, 50269.038], [22.316, 7.706, 27.978, 17.484, 10.806, 25.812], [952.2291808907487, 86674.54323200458, 1608.113997837401, 1369.475202101204, 1577.5010170031267, 982.6287650770515], [3338, 3339, 3340, 3341, 3342, 3343]], [1, 4699, [57071, 57090, 57109, 57127, 57145, 57163, 57180, 57197, 57210, 57221, 57241, 57256], [24695.679, 24600.497, 24636.848, 24568.823, 24512.741, 24651.524, 24750.847, 24860.04, 24804.555, 24717.338, 24659.539, 24689.736], [64351.729, 64347.43, 64276.376, 64264.719, 64261.458, 64290.224, 64208.481, 64063.333, 64135.098, 64205.534, 64217.313, 64225.058], [20.325, 16.797, 17.891, 19.701, 19.729, 14.018, 10.496, 17.697, 14.73, 13.41, 10.535, 12.65], [947.0091060476734, 897.855695391603, 1257.8351388178987, 1398.2085806310722, 9486.508813870714, 1594.6174889752479, 1225.3255889644743, 934.501126883848, 1335.7210219608723, 1390.9767185460212, 1485.0485522301508, 1570.3934997430654], [3335, 3336, 3337, 3338, 3339, 3340, 3341, 3342, 3343, 3344, 3345, 3346]], [1, 4710, [57324, 57339, 57351, 57363, 57375], [24344.819, 24289.181, 24234.269, 24321.253, 24177.738], [64437.947, 64341.256, 64179.298, 64174.757, 64129.481], [21.187, 16.325, 15.857, 17.636, 17.608], [1608.1218014678766, 1144.488764341592, 1173.7088630520036, 1270.551809304086, 866.3173035009238], [3351, 3352, 3353, 3354, 3355]], [1, 4732, [57687, 57699, 57714, 57726, 57740, 57753], [23904.662, 23911.791, 23963.495, 23932.972, 23979.849, 23978.063], [64188.807, 64299.993, 64263.232, 64287.711, 64309.929, 64266.857], [15.166, 11.964, 16.753, 19.484, 16.435, 13.456], [984.7031362503495, 1556.697219093488, 1468.811645314304, 975.0549265776903, 1501.268414683343, 1442.7463991023324], [3376, 3377, 3378, 3379, 3380, 3381]], [0, 4766, [58192, 58210, 58225, 58238, 58258], [5688.031, 5661.083, 5676.947, 5652.938, 5723.841], [50314.548, 50290.632, 50286.495, 50299.631, 50279.044], [14.864, 9.703, 13.216, 17.21, 22.342], [2397.043316191197, 2506.3909315076726, 2799.396305354638, 1358.582207695402, 1363.7918857874715], [3413, 3414, 3415, 3416, 3417]], [0, 4773, [58255, 58277, 58294, 58316, 58339, 58356, 58375, 58392, 58407, 58423], [4876.793, 4875.195, 4904.732, 4940.528, 4913.89, 4938.336, 4956.549, 4985.84, 5020.575, 4977.541], [49897.517, 49953.808, 50041.372, 50054.986, 50062.583, 50047.71, 50123.922, 50095.175, 50125.283, 50106.045], [25.619, 18.955, 9.866, 20.153, 16.544, 12.544, 14.994, 30.768, 17.701, 14.946], [1107.825940633701, 1918.0630295175065, 1261.547098010404, 1152.031822928497, 2592.399620298035, 496.6481503436926, 1157.420455593169, 450.4585690101211, 1453.4405176312216, 1307.1763531262213], [3417, 3418, 3419, 3420, 3421, 3422, 3423, 3424, 3425, 3426]], [0, 4840, [59218, 59233, 59245, 59261, 59275, 59288, 59301, 59310, 59319], [4972.059, 5007.631, 5057.069, 4994.441, 4834.8, 4906.742, 4988.932, 5006.795, 4941.667], [49551.966, 49617.229, 49627.436, 49614.447, 49693.247, 49591.217, 49478.373, 49439.429, 49365.439], [22.657, 9.637, 11.201, 13.243, 16.755, 16.089, 23.447, 24.17, 34.21], [1099.6317603831856, 2006.97001514228, 1987.3784834246544, 1979.0977779656296, 1096.9833917198184, 895.0049473387386, 1987.5392358302386, 1683.645385931902, 1131.513827030234], [3480, 3481, 3482, 3483, 3484, 3485, 3486, 3487, 3488]], [1, 4926, [60282, 60303, 60333, 60356, 60371, 60386], [23845.877, 23784.66, 23742.073, 23739.62, 23764.457, 23729.324], [64733.592, 64733.103, 64750.521, 64729.206, 64709.31, 64644.566], [24.747, 15.551, 12.637, 13.473, 12.17, 35.239], [1506.9000305542772, 2135.826682993187, 2856.5534291073823, 2995.104383555481, 1966.8374139108253, 1234.2197817578299], [3562, 3563, 3564, 3565, 3566, 3567]], [0, 4934, [60444, 60456, 60473, 60486, 60502, 60516, 60536, 60551, 60566, 60578, 60590, 60607, 60624], [5544.151, 5552.808, 5621.403, 5525.504, 5427.686, 5412.712, 5401.782, 5301.835, 5339.718, 5387.921, 5340.847, 5410.762, 5371.445], [50755.065, 50793.644, 50773.706, 50748.938, 50649.907, 50614.929, 50520.543, 50451.551, 50537.45, 50663.795, 50664.847, 50597.279, 50592.059], [10.397, 8.774, 16.796, 13.346, 8.502, 11.005, 10.261, 8.232, 8.694, 9.687, 10.87, 11.368, 20.942], [1414.2146915442345, 1597.3329384135213, 2140.9970841898667, 2054.8359462058374, 1791.4929505765829, 2164.029405937211, 2103.903422419977, 1710.1642672631867, 1528.4762570188996, 1876.64752918144, 1809.5530190688266, 1976.9298161194308, 777.586008162196], [3572, 3573, 3574, 3575, 3576, 3577, 3578, 3579, 3580, 3581, 3582, 3583, 3584]], [1, 4966, [60881, 60894, 60913, 60929, 60941, 60955], [24732.158, 24721.644, 24775.038, 24745.185, 24791.762, 24791.74], [63547.232, 63639.347, 63559.764, 63564.071, 63621.445, 63620.535], [25.843, 34.868, 16.783, 21.207, 21.501, 25.358], [1076.9997300576124, 1094.0023461340393, 615.4842159001258, 864.1573593468636, 1270.4626312763799, 1405.0406271412758], [3603, 3604, 3605, 3606, 3607, 3608]], [1, 4979, [61026, 61040, 61048, 61056, 61068], [24786.758, 24753.351, 24691.566, 24770.925, 24744.831], [63559.71, 63555.498, 63583.123, 63598.017, 63588.929], [20.749, 19.393, 17.681, 19.419, 23.348], [865.372142562924, 625.1816096422345, 560.239271859089, 850.3907747496887, 800.7519882564587], [3614, 3615, 3616, 3617, 3618]], [0, 4985, [61107, 61118, 61131, 61145, 61156, 61169, 61185, 61200, 61213, 61230, 61245, 61263, 61277, 61295, 61315], [5123.821, 5200.081, 5162.107, 5129.16, 5195.895, 5221.875, 5176.517, 5290.661, 5279.254, 5207.191, 5218.858, 5209.992, 5245.032, 5272.141, 5248.546], [51025.625, 51085.662, 51040.014, 51152.971, 51164.435, 51125.629, 51095.853, 51272.094, 51179.096, 51193.877, 51181.529, 51171.563, 51128.104, 51250.371, 51225.959], [22.015, 21.391, 38.553, 13.427, 18.374, 14.888, 13.747, 26.808, 15.184, 14.677, 8.59, 15.208, 20.894, 18.307, 13.643], [1261.6409974759883, 743.9370860949705, 870.243209141836, 1137.8278683848844, 1167.9215057009044, 1057.5026178544217, 891.7507206707002, 2626.5681540639725, 2055.817617019768, 1575.4032370312352, 605.3638227823831, 1725.2302847633252, 5116.901162738372, 1708.833957715461, 707.5587203211484], [3622, 3623, 3624, 3625, 3626, 3627, 3628, 3629, 3630, 3631, 3632, 3633, 3634, 3635, 3636]], [0, 5009, [61414, 61431, 61450, 61463, 61479, 61500, 61525, 61537, 61553, 61568, 61587], [5374.28, 5403.329, 5413.389, 5384.679, 5390.707, 5324.316, 5427.743, 5467.237, 5379.008, 5495.687, 5487.445], [51320.548, 51272.502, 51237.829, 51175.763, 51207.967, 51247.425, 51127.924, 51112.802, 51288.103, 51257.395, 51326.924], [19.587, 17.047, 16.436, 14.803, 9.987, 19.32, 18.962, 19.133, 25.829, 25.936, 28.499], [969.6680712530946, 1182.0322844498892, 1417.9505855789218, 1349.9365103300308, 692.5962068742803, 1040.515775637091, 1068.2958544714656, 969.342363325023, 1699.7977472925763, 1321.6510199150275, 769.8338352952271], [3643, 3644, 3645, 3646, 3647, 3648, 3649, 3650, 3651, 3652, 3653]], [1, 5013, [61491, 61510, 61532, 61547, 61560, 61575], [23861.028, 23859.05, 23765.363, 23726.635, 23761.979, 23692.908], [63925.403, 63840.185, 63845.785, 63898.046, 63895.844, 63829.52], [21.52, 16.638, 19.282, 19.236, 20.86, 18.136], [872.3059341814359, 1142.3403754461576, 813.3491363289861, 2244.1621739979205, 1129.2179746504507, 632.3163231148665], [3647, 3648, 3649, 3650, 3651, 3652]], [1, 5029, [61784, 61797, 61808, 61828, 61838, 61852], [24975.703, 25039.638, 24974.811, 24941.352, 24978.826, 25034.947], [63478.844, 63528.526, 63525.641, 63550.192, 63471.0, 63495.234], [22.371, 21.086, 11.109, 23.643, 13.397, 23.027], [912.4007594928793, 1063.1397653959639, 1662.6420964232636, 1695.6591486772343, 1595.9820325820006, 1395.2152359610707], [3666, 3667, 3668, 3669, 3670, 3671]], [0, 5042, [62008, 62017, 62028, 62035, 62044], [5414.194, 5487.106, 5509.562, 5461.655, 5655.591], [49707.981, 49698.976, 49749.768, 49792.393, 49701.359], [13.673, 9.394, 8.351, 20.603, 28.765], [1537.8573172365182, 2345.574464552323, 1846.820696539211, 1660.387404425592, 766.9956222244367], [3684, 3685, 3686, 3687, 3688]], [0, 5043, [62009, 62018, 62029, 62036, 62045, 62058, 62071, 62084, 62094], [5858.637, 5752.433, 5861.429, 5840.398, 5848.126, 5852.772, 5875.183, 5841.924, 5901.747], [50751.231, 50731.378, 50844.388, 50779.082, 50874.196, 50708.328, 50785.373, 50945.524, 50729.627], [30.87, 29.047, 14.792, 33.848, 37.492, 26.505, 20.451, 19.909, 24.26], [1357.1913634877085, 1901.397260394721, 683.9627959462039, 2159.5894609787474, 1075.7146578693232, 1290.9673926394325, 1136.920688350431, 1178.7142559453837, 560.6058766490056], [3684, 3685, 3686, 3687, 3688, 3689, 3690, 3691, 3692]], [1, 5044, [62098, 62102, 62112, 62116, 62130, 62136, 62144, 62160, 62178, 62193, 62208, 62223, 62238], [24281.498, 24162.561, 24154.888, 24174.479, 24044.641, 24024.337, 24038.995, 23923.469, 23914.44, 23943.299, 24003.502, 24025.377, 23921.144], [64691.155, 64710.342, 64734.44, 64702.473, 64714.749, 64696.394, 64704.343, 64744.695, 64650.082, 64566.324, 64580.166, 64608.245, 64574.91], [30.706, 30.687, 22.325, 19.96, 27.005, 17.298, 19.963, 19.262, 9.507, 30.553, 18.383, 22.201, 24.434], [1242.0159026757947, 4664.741043693343, 1393.6727363181692, 1050.451384873728, 1976.6936750256834, 2609.193640829674, 1326.5104182807718, 1214.2075324597085, 1327.8481774772563, 3258.0340030462694, 1911.901994287002, 4418.077574392147, 4320.843998422749], [3692, 3693, 3694, 3695, 3696, 3697, 3698, 3699, 3700, 3701, 3702, 3703, 3704]], [0, 5049, [62171, 62189, 62200, 62215, 62229, 62249, 62265, 62283, 62300, 62317, 62331, 62350, 62371, 62384, 62392, 62412, 62429], [5343.637, 5328.305, 5299.822, 5328.724, 5290.862, 5390.347, 5297.144, 5307.615, 5322.465, 5368.897, 5326.637, 5310.225, 5341.995, 5278.713, 5347.164, 5345.489, 5308.715], [49641.195, 49667.523, 49680.578, 49629.194, 49614.662, 49633.681, 49621.574, 49661.87, 49671.369, 49720.532, 49634.898, 49636.162, 49627.972, 49627.907, 49613.218, 49644.814, 49618.582], [10.956, 7.414, 17.978, 15.956, 10.293, 3.068, 15.819, 13.868, 14.369, 18.945, 9.581, 23.817, 22.203, 20.548, 18.532, 27.167, 19.699], [1304.190783905657, 1720.4602602233244, 1280.798846769696, 1391.5710471501625, 465.0730856922137, 381.2311814964877, 1040.5991352088934, 676.5508172082085, 616.7730310717557, 862.432692007433, 603.5003622886421, 734.0479232637747, 1113.8131248188017, 800.6343125087427, 1073.1670904879754, 699.6571554953128, 678.326830086363], [3700, 3701, 3702, 3703, 3704, 3705, 3706, 3707, 3708, 3709, 3710, 3711, 3712, 3713, 3714, 3715, 3716]], [0, 5050, [62155, 62172, 62190, 62201, 62216], [5789.661, 5773.166, 5777.447, 5720.237, 5701.669], [50941.01, 50946.888, 50943.078, 50905.298, 50916.318], [20.475, 27.241, 18.308, 13.764, 27.234], [1598.4740897326285, 1281.9156181828516, 1240.7071148959105, 1475.3290376829684, 1233.2444170623028], [3699, 3700, 3701, 3702, 3703]], [1, 5058, [62273, 62290, 62309, 62325, 62338, 62361], [24167.369, 24193.588, 24222.168, 24240.141, 24251.629, 24286.358], [64561.112, 64572.773, 64545.926, 64514.319, 64482.164, 64539.155], [17.258, 17.807, 14.362, 13.166, 19.539, 15.856], [1443.8841302475173, 1650.3692601285998, 1120.4894779862316, 965.5863614082333, 1935.7192855339495, 1344.4292439907358], [3706, 3707, 3708, 3709, 3710, 3711]], [0, 5071, [62385, 62393, 62413, 62430, 62444, 62459], [5467.041, 5439.7, 5431.48, 5419.983, 5475.379, 5460.944], [50173.896, 50161.363, 50158.369, 50156.854, 50168.241, 50146.444], [18.198, 11.665, 8.741, 9.681, 14.602, 16.411], [2301.030922591334, 2110.705238927514, 1984.6376583063545, 1572.198220349652, 1151.0189329805175, 1262.6379952079058], [3713, 3714, 3715, 3716, 3717, 3718]], [1, 5072, [62388, 62403, 62422, 62437, 62449, 62468, 62479], [23465.294, 23491.051, 23458.88, 23506.753, 23550.292, 23522.053, 23477.188], [64491.712, 64563.693, 64576.921, 64543.853, 64664.619, 64612.951, 64503.547], [24.097, 17.038, 22.879, 27.59, 15.49, 24.603, 9.691], [510.40420357787747, 1106.2266044423982, 1254.791696585381, 1118.4913554861341, 1616.271759395459, 660.9872922310051, 982.4876735917215], [3713, 3714, 3715, 3716, 3717, 3718, 3719]], [1, 5073, [62389, 62404, 62423, 62439, 62450, 62469, 62481, 62500, 62516, 62528, 62540, 62547, 62563], [24240.771, 24226.054, 24268.285, 24280.098, 24240.681, 24183.438, 24234.797, 24265.884, 24273.552, 24256.023, 24291.872, 24242.536, 24260.636], [64529.625, 64468.797, 64503.962, 64517.646, 64509.433, 64481.984, 64506.597, 64514.758, 64506.06, 64512.113, 64485.864, 64532.457, 64570.515], [12.828, 17.958, 11.102, 14.915, 11.168, 23.386, 9.722, 13.528, 14.927, 12.086, 14.605, 11.733, 13.187], [1285.7330727526582, 2110.845027748743, 1081.6796640910197, 985.8788657492247, 1807.6011161287236, 1017.6366995737877, 1507.307034916536, 869.9127252351574, 1043.9432787365874, 1825.7689333772212, 1522.983995492788, 1066.6908447687513, 673.1074905389424], [3713, 3714, 3715, 3716, 3717, 3718, 3719, 3720, 3721, 3722, 3723, 3724, 3725]], [0, 5082, [62476, 62492, 62509, 62525, 62537, 62545, 62558, 62576, 62593, 62607, 62622, 62638, 62659, 62677, 62688, 62705, 62722, 62739, 62756, 62773, 62790, 62805, 62815, 62830, 62845], [5322.186, 5297.987, 5307.104, 5268.944, 5316.984, 5294.124, 5182.251, 5245.164, 5258.265, 5168.59, 5264.538, 5183.244, 5203.504, 5187.624, 5171.88, 5260.885, 5178.87, 5244.579, 5271.587, 5358.297, 5270.453, 5294.731, 5302.606, 5262.612, 5250.531], [49334.467, 49361.959, 49328.805, 49322.688, 49511.593, 49504.28, 49413.072, 49429.317, 49447.03, 49309.76, 49418.121, 49320.194, 49293.471, 49348.915, 49311.758, 49409.93, 49350.587, 49502.485, 49540.741, 49640.811, 49631.495, 49628.482, 49660.274, 49632.537, 49651.856], [20.051, 31.018, 29.84, 22.312, 17.901, 25.613, 24.463, 25.972, 28.723, 10.25, 11.757, 15.397, 20.335, 23.128, 15.725, 13.847, 18.606, 24.118, 16.655, 36.716, 7.923, 9.269, 11.972, 9.841, 23.865], [4451.1673186560865, 3758.1791607714463, 2179.2412476932495, 665.9667001525994, 1693.6276598828908, 2624.6753271031325, 3549.494343438793, 2347.416808072947, 3678.254058974541, 819.571003740396, 53240.662379601206, 1337.2511875544997, 1694.5524902409586, 2784.244832662143, 1940.509901272463, 33547.60123606593, 1463.6165037332562, 5999.165291937251, 11431.420037179609, 1278.341968110603, 1971.1869887356897, 1817.8200583821138, 1850.4473286021341, 1375.3795525954629, 768.4312162796211], [3719, 3720, 3721, 3722, 3723, 3724, 3725, 3726, 3727, 3728, 3729, 3730, 3731, 3732, 3733, 3734, 3735, 3736, 3737, 3738, 3739, 3740, 3741, 3742, 3743]], [1, 5087, [62597, 62613, 62630, 62648, 62666, 62683], [24270.102, 24221.335, 24257.687, 24262.392, 24240.128, 24264.859], [64549.5, 64530.107, 64523.466, 64518.418, 64521.753, 64524.531], [37.214, 21.357, 9.86, 17.292, 9.598, 23.289], [719.3731441864866, 1645.2461828492878, 1618.4037138639528, 1351.4917357580666, 1383.1703478750946, 1324.5465407798704], [3727, 3728, 3729, 3730, 3731, 3732]], [0, 5105, [62829, 62844, 62861, 62872, 62881, 62900, 62918, 62933, 62947], [5164.151, 5124.13, 5048.954, 5029.045, 5033.76, 5100.632, 5023.752, 5061.785, 5048.252], [50149.062, 50178.911, 50182.046, 50158.084, 50178.213, 50239.946, 50199.153, 50169.843, 50138.287], [18.407, 14.431, 14.4, 13.471, 21.738, 38.563, 18.454, 25.016, 18.542], [1763.6180988682472, 1317.8414668528246, 1634.940581299757, 1455.7929350286536, 1478.3235072965442, 1644.580871051245, 1056.234658575033, 2472.324846291667, 981.6314567451598], [3742, 3743, 3744, 3745, 3746, 3747, 3748, 3749, 3750]], [0, 5115, [62980, 63000, 63015, 63031, 63043, 63052, 63069, 63088, 63104, 63120], [5019.171, 5017.382, 5019.602, 5049.953, 5087.686, 5042.081, 5111.428, 5043.024, 5013.47, 5110.255], [50125.536, 50142.085, 50126.618, 50171.277, 50141.509, 50119.858, 50142.744, 50129.657, 50181.466, 50179.944], [22.864, 16.721, 21.697, 17.158, 17.021, 21.216, 18.137, 19.21, 34.417, 17.744], [566.7768481373251, 798.9902830791381, 705.7617945296504, 886.7796066780088, 1131.366667075387, 820.2321290638441, 870.4048553937897, 1063.0835693275824, 1094.6579400676176, 26564.811423232044], [3752, 3753, 3754, 3755, 3756, 3757, 3758, 3759, 3760, 3761]], [1, 5125, [63129, 63142, 63153, 63165, 63179, 63200], [23558.783, 23646.668, 23746.309, 23783.849, 23894.368, 23950.59], [64349.259, 64190.249, 64013.409, 63902.825, 63804.138, 63907.859], [23.664, 14.77, 21.977, 23.589, 15.129, 19.174], [1130.3783940095627, 1893.0609761836652, 1357.0513989454537, 668.2187430536125, 512.2721248495745, 563.1976776980276], [3761, 3762, 3763, 3764, 3765, 3766]], [0, 5141, [63221, 63236, 63248, 63260, 63276, 63288, 63303], [5166.793, 5366.521, 5372.526, 5369.329, 5385.535, 5407.983, 5308.842], [50158.969, 50067.648, 50094.236, 50092.987, 50102.139, 50120.298, 50072.352], [18.352, 8.818, 9.348, 8.982, 15.212, 31.488, 21.386], [3538.929213911824, 1549.063527812914, 1808.6013751325659, 2636.889464224646, 2048.4718740117987, 1940.5430801802927, 1321.9951079538316], [3768, 3769, 3770, 3771, 3772, 3773, 3774]], [0, 5153, [63289, 63304, 63325, 63336, 63349, 63368, 63383, 63404, 63421, 63443, 63464, 63486, 63503, 63527, 63545, 63562, 63578, 63597, 63617, 63632, 63647, 63659, 63674, 63690, 63701, 63715, 63730, 63743, 63754, 63764, 63777, 63792, 63804, 63816, 63824, 63832, 63845], [5385.53, 5362.921, 5381.115, 5383.83, 5357.063, 5371.725, 5409.856, 5468.536, 5445.556, 5425.186, 5439.283, 5350.682, 5327.318, 5286.254, 5336.636, 5351.206, 5408.506, 5361.171, 5295.867, 5305.446, 5241.054, 5307.179, 5245.433, 5266.376, 5301.523, 5225.113, 5268.719, 5271.008, 5276.801, 5230.778, 5224.661, 5217.458, 5243.571, 5229.052, 5364.587, 5384.09, 5430.648], [49058.464, 49129.433, 49112.832, 49183.514, 49186.569, 49144.426, 49163.424, 49090.635, 49156.693, 49100.048, 49102.961, 49272.579, 49171.801, 49194.194, 49194.141, 49151.87, 49117.644, 49218.291, 49307.539, 49404.363, 49478.261, 49413.414, 49439.439, 49474.784, 49460.928, 49411.23, 49481.97, 49405.374, 49446.996, 49553.216, 49398.712, 49482.626, 49417.493, 49522.706, 49398.28, 49417.982, 49401.858], [11.451, 12.092, 12.487, 12.77, 10.791, 12.649, 13.161, 23.258, 13.885, 15.583, 17.525, 18.866, 10.159, 26.854, 18.737, 16.398, 15.207, 13.022, 22.735, 21.757, 23.759, 22.354, 16.06, 15.654, 18.702, 16.438, 17.706, 12.512, 18.472, 18.945, 20.954, 23.526, 15.559, 23.593, 22.073, 27.299, 17.593], [923.1638675574733, 1850.4313561997353, 1763.3634784879991, 1927.112091768628, 1599.2571935669685, 1478.956264008301, 2493.4925920861024, 1713.7282775060442, 1546.6703475910726, 1494.197583022827, 1725.9829151373326, 9937.9859275914, 1920.3356259509146, 1020.1613146698379, 1291.100751896438, 1518.394052262004, 1226.5545310187565, 1325.7100287064923, 2695.1866116508445, 3576.944273992338, 3107.818594635781, 2331.100688256078, 2443.111478672117, 2689.0498967640033, 2076.895210764542, 2005.6314897364139, 1978.3277759054158, 2032.870451986174, 2443.404641333673, 4811.677803788078, 3347.5837834639533, 4186.536480626942, 3483.051642721365, 2312.3385759002213, 1095.403576106658, 1633.4182175574942, 1816.4758354599358], [3773, 3774, 3775, 3776, 3777, 3778, 3779, 3780, 3781, 3782, 3783, 3784, 3785, 3786, 3787, 3788, 3789, 3790, 3791, 3792, 3793, 3794, 3795, 3796, 3797, 3798, 3799, 3800, 3801, 3802, 3803, 3804, 3805, 3806, 3807, 3808, 3809]], [0, 5154, [63290, 63306, 63326, 63337, 63350, 63369, 63384, 63405, 63422, 63444, 63465, 63487, 63505, 63528], [5549.551, 5588.949, 5698.593, 5711.893, 5701.437, 5723.84, 5686.55, 5680.265, 5684.985, 5672.778, 5659.69, 5611.618, 5662.746, 5662.537], [50175.945, 50165.502, 50290.2, 50367.103, 50286.169, 50317.569, 50305.863, 50260.431, 50241.755, 50246.472, 50204.107, 50277.512, 50274.717, 50232.136], [24.806, 30.322, 22.027, 15.934, 17.424, 15.29, 14.307, 20.576, 17.589, 17.012, 17.614, 26.142, 24.758, 32.022], [6447.1406151166975, 3478.7703644778408, 1313.9155452626335, 2158.0647312784354, 1775.4596581883561, 2040.549359628616, 2319.460919438035, 1253.9223249586953, 1417.946049565495, 1347.8126471899436, 1068.7103511897656, 895.7019627908871, 934.4194110331563, 1228.2773730049519], [3773, 3774, 3775, 3776, 3777, 3778, 3779, 3780, 3781, 3782, 3783, 3784, 3785, 3786]], [0, 5209, [63869, 63881, 63890, 63897, 63910, 63921, 63936, 63949, 63968, 63976, 63986, 63997, 64008, 64025, 64040, 64052, 64065, 64078, 64097, 64110, 64128, 64145, 64153, 64166, 64177, 64189, 64203, 64218, 64231, 64241, 64256, 64271, 64292, 64308, 64329, 64351, 64367], [5449.054, 5380.007, 5356.186, 5395.006, 5382.637, 5331.68, 5322.784, 5308.708, 5284.113, 5277.917, 5234.633, 5216.971, 5253.899, 5272.947, 5304.058, 5268.117, 5273.315, 5257.565, 5241.524, 5264.736, 5256.984, 5236.066, 5255.521, 5255.509, 5236.953, 5233.382, 5265.805, 5267.752, 5227.989, 5242.683, 5260.484, 5233.402, 5254.469, 5283.347, 5280.342, 5308.028, 5326.782], [49261.594, 49326.337, 49255.004, 49256.347, 49382.416, 49304.491, 49325.164, 49388.898, 49387.151, 49420.924, 49355.104, 49368.415, 49308.465, 49294.741, 49409.122, 49470.204, 49543.164, 49456.036, 49342.913, 49368.293, 49335.06, 49377.769, 49362.52, 49351.329, 49379.634, 49353.912, 49356.273, 49352.196, 49349.413, 49341.246, 49378.415, 49355.21, 49361.767, 49354.826, 49307.793, 49293.529, 49283.108], [9.469, 22.61, 18.623, 25.471, 33.257, 18.525, 16.426, 19.529, 17.746, 15.834, 19.87, 32.164, 35.219, 12.046, 35.594, 22.343, 22.516, 20.261, 15.492, 16.341, 6.85, 11.238, 13.199, 13.241, 9.34, 12.1, 11.931, 22.746, 17.174, 19.322, 10.563, 17.505, 14.081, 20.215, 10.46, 8.656, 19.857], [329.00054217808855, 1748.7483392053543, 1345.0123510411559, 1101.8698148390947, 4220.975014826305, 754.2913809087175, 1484.8776929081357, 4511.872039196275, 4393.930435777504, 1982.7260695021175, 2813.5480355735367, 1719.185199160391, 944.0708733985834, 1555.7358273968175, 1283.529915276272, 3665.495603000431, 4362.504462579113, 4090.6462212562938, 1425.1083770329187, 1379.2168159683529, 1487.943157237802, 1578.2528578789047, 1751.5478787198274, 1353.9551694783245, 1907.4354917651322, 1808.0619329117128, 2172.366381826423, 1290.599376485627, 1464.9078271239182, 1668.249163605428, 1193.6586896630029, 1455.4927666068734, 1323.950905068854, 665.5108892168345, 1088.6651998853936, 1526.4211172779392, 1205.6731349197885], [3811, 3812, 3813, 3814, 3815, 3816, 3817, 3818, 3819, 3820, 3821, 3822, 3823, 3824, 3825, 3826, 3827, 3828, 3829, 3830, 3831, 3832, 3833, 3834, 3835, 3836, 3837, 3838, 3839, 3840, 3841, 3842, 3843, 3844, 3845, 3846, 3847]], [0, 5231, [64154, 64167, 64178, 64190, 64204, 64219], [5572.949, 5594.061, 5558.226, 5547.125, 5484.992, 5606.102], [50279.787, 50266.018, 50280.958, 50269.012, 50193.593, 50264.821], [17.796, 16.212, 21.296, 20.536, 24.099, 26.469], [1117.2355887941403, 711.7403027022565, 560.6098146968222, 982.3779743357198, 1282.7848067671262, 2922.3339820540496], [3833, 3834, 3835, 3836, 3837, 3838]], [0, 5240, [64330, 64352, 64368, 64378, 64387, 64402, 64419], [5578.322, 5597.281, 5558.004, 5624.0, 5576.288, 5576.538, 5607.991], [50278.489, 50226.75, 50255.894, 50262.014, 50240.062, 50272.349, 50306.619], [22.047, 19.044, 18.214, 34.567, 23.015, 10.852, 2.749], [1053.1168485388732, 871.2729407433627, 775.7299309049761, 1327.955671275327, 1078.3660638795016, 981.8855327349132, 455.94481526913745], [3845, 3846, 3847, 3848, 3849, 3850, 3851]], [0, 5253, [64441, 64458, 64471, 64486, 64498, 64514, 64526, 64537], [5565.074, 5586.428, 5569.032, 5566.206, 5562.567, 5546.567, 5560.89, 5560.812], [50219.586, 50280.308, 50283.675, 50255.963, 50244.331, 50245.164, 50292.587, 50253.699], [18.429, 12.51, 14.349, 10.633, 13.141, 16.935, 21.721, 15.01], [526.0311031192693, 912.4405632046713, 1685.9754780516462, 1647.2460913023688, 1413.151862669072, 1384.226042393225, 1603.0744676646234, 1315.498996906722], [3853, 3854, 3855, 3856, 3857, 3858, 3859, 3860]], [0, 5261, [64570, 64583, 64596, 64614, 64632, 64650, 64668, 64680, 64691, 64702, 64718, 64738, 64763, 64778, 64797, 64815, 64835, 64853, 64874, 64897, 64914, 64932], [5571.656, 5562.422, 5597.936, 5516.948, 5309.638, 5264.523, 5238.059, 5320.608, 5273.391, 5316.288, 5324.534, 5231.457, 5332.713, 5335.176, 5300.958, 5361.877, 5387.966, 5323.575, 5218.939, 5279.431, 5194.435, 5212.246], [50239.871, 50234.737, 50216.13, 50283.21, 50248.23, 50269.752, 50225.56, 50248.441, 50247.055, 50242.161, 50253.089, 50241.383, 50246.129, 50230.684, 50266.223, 50248.617, 50245.442, 50259.131, 50268.884, 50255.846, 50240.985, 50235.255], [16.212, 21.28, 20.898, 23.187, 18.695, 14.159, 14.336, 20.54, 20.916, 21.381, 18.966, 16.367, 20.254, 31.637, 18.004, 25.501, 26.682, 16.884, 18.199, 29.941, 13.439, 13.635], [789.3023408490117, 1344.3633351104677, 813.2537935520537, 742.4821357048779, 2357.905935357079, 5040.471651178022, 1967.9235566441298, 4262.09827429696, 4649.80576140737, 6728.49500313499, 6093.063996547716, 1938.9812127812108, 6534.301128626345, 3558.9692888332397, 6489.0504881674515, 5181.486857983263, 3909.153578651188, 3233.4634758273933, 1279.4227214466055, 2186.0237014613967, 2940.382900266451, 1754.631180885047], [3862, 3863, 3864, 3865, 3866, 3867, 3868, 3869, 3870, 3871, 3872, 3873, 3874, 3875, 3876, 3877, 3878, 3879, 3880, 3881, 3882, 3883]], [0, 5271, [64681, 64692, 64703, 64719, 64739, 64764, 64779, 64798, 64816, 64836, 64854], [5584.297, 5653.599, 5610.693, 5597.044, 5567.2, 5387.965, 5593.886, 5626.094, 5645.121, 5617.221, 5653.531], [50274.872, 50249.58, 50254.377, 50274.439, 50255.435, 50248.113, 50199.464, 50275.769, 50260.569, 50251.539, 50282.267], [19.568, 15.27, 17.41, 13.222, 27.55, 25.001, 18.99, 15.743, 12.122, 12.068, 21.045], [3537.604236631315, 2756.9338246852135, 2734.5403139668597, 3406.9912888104627, 1967.8277418156613, 4967.507847411171, 947.4762002290909, 3212.8011732623377, 2236.2859326421135, 2091.1620460051554, 2022.640488700937], [3869, 3870, 3871, 3872, 3873, 3874, 3875, 3876, 3877, 3878, 3879]], [0, 5283, [64776, 64796, 64814, 64834, 64851, 64872, 64895, 64912, 64931, 64949, 64965, 64983, 64997, 65009], [4862.911, 4905.367, 4821.41, 4882.337, 4854.014, 4835.184, 4842.878, 4830.243, 4823.536, 4816.769, 4835.774, 4878.234, 4879.529, 4753.922], [51201.239, 51157.788, 51192.584, 51199.005, 51095.613, 51087.94, 51015.792, 51064.883, 51060.028, 51020.194, 50903.033, 50852.113, 50772.152, 50900.264], [22.625, 33.321, 19.882, 13.609, 27.444, 19.01, 22.347, 21.044, 21.592, 16.594, 20.818, 23.821, 11.981, 30.409], [3640.084880177459, 2018.9841567224767, 467.31910414081426, 860.2193360250246, 2414.1155083646063, 7494.755636463374, 3605.7555531595976, 3450.235047696192, 1116.1735486079997, 3318.58457717648, 4262.474198970729, 1421.5391107985538, 1763.4492949646383, 3587.52168225982], [3875, 3876, 3877, 3878, 3879, 3880, 3881, 3882, 3883, 3884, 3885, 3886, 3887, 3888]], [1, 5285, [64824, 64844, 64860, 64882, 64907, 64924, 64941, 64959, 64978, 64990], [25508.68, 25499.358, 25523.843, 25493.412, 25523.725, 25481.08, 25445.542, 25440.45, 25398.687, 25459.998], [63938.823, 63819.083, 64007.047, 64051.257, 64035.581, 63924.176, 63725.593, 63628.785, 63646.682, 63628.015], [19.748, 20.167, 21.518, 19.691, 16.658, 14.438, 10.64, 17.755, 23.017, 28.403], [669.1057171599405, 1477.5149345307093, 2550.310509990455, 2227.2155157457287, 2791.564624561215, 1528.6843182845066, 1284.016335282498, 1607.536985790697, 5372.649988215164, 789.8957801664226], [3877, 3878, 3879, 3880, 3881, 3882, 3883, 3884, 3885, 3886]], [0, 5296, [65010, 65024, 65036, 65045, 65059, 65079, 65097, 65109, 65122], [4809.277, 4904.154, 4825.649, 4880.162, 4841.715, 4888.61, 4846.496, 4905.5, 4902.602], [51088.235, 51229.639, 51125.671, 51111.882, 51062.354, 51174.013, 51001.78, 51204.092, 51133.33], [34.291, 11.795, 30.042, 17.097, 30.152, 15.924, 29.608, 25.628, 28.383], [2694.695157701907, 1039.7786233993136, 4320.956996937012, 2326.2914698986856, 2053.2807733547615, 901.4713290082472, 3954.278846198539, 1169.4731810026115, 1210.7109569950658], [3888, 3889, 3890, 3891, 3892, 3893, 3894, 3895, 3896]], [0, 5314, [65150, 65167, 65179, 65190, 65207, 65219, 65233], [5565.027, 5602.463, 5617.852, 5629.775, 5688.916, 5665.671, 5701.263], [50211.099, 50263.492, 50254.048, 50243.538, 50241.339, 50289.86, 50243.812], [32.222, 17.645, 11.832, 14.963, 25.519, 35.461, 20.7], [1014.204816358527, 1717.6390152019756, 1433.919640037333, 1202.9752328775874, 793.5079398743923, 2880.7730675646144, 1213.9987414690697], [3898, 3899, 3900, 3901, 3902, 3903, 3904]], [0, 5348, [65608, 65622, 65638, 65657, 65676, 65696], [5701.947, 5671.055, 5656.225, 5757.715, 5755.933, 5662.083], [50250.454, 50277.788, 50247.874, 50320.06, 50159.494, 50251.219], [18.68, 17.985, 20.496, 29.108, 11.543, 25.577], [840.7920649541666, 1277.4324816627259, 2541.9059133084857, 916.1822869727707, 303.2277728650026, 661.3859068986616], [3929, 3930, 3931, 3932, 3933, 3934]], [0, 5356, [65675, 65694, 65717, 65733, 65758, 65772, 65789], [5189.878, 5203.249, 5212.743, 5233.797, 5231.452, 5167.032, 5179.297], [51419.54, 51327.633, 51393.515, 51358.886, 51443.405, 51350.202, 51483.563], [21.101, 21.81, 14.615, 30.778, 12.08, 21.595, 16.201], [1317.695587367817, 2279.663418691097, 1813.7223179833463, 1353.4819994365575, 711.4905853614187, 2299.800042220863, 5502.933559277974], [3933, 3934, 3935, 3936, 3937, 3938, 3939]], [1, 5362, [65781, 65796, 65813, 65834, 65855, 65871], [24880.287, 24951.677, 24984.794, 24919.691, 24872.411, 24950.341], [63544.503, 63553.745, 63601.455, 63694.942, 63709.995, 63705.461], [11.509, 10.013, 13.486, 12.337, 10.044, 17.536], [1150.775337170411, 1598.7383930230435, 2100.071381246749, 1793.3452180569977, 2281.1995878460666, 1017.6608128728083], [3938, 3939, 3940, 3941, 3942, 3943]], [0, 5369, [65844, 65863, 65881, 65893, 65911, 65925, 65946, 65958, 65971, 65987, 66000, 66013, 66026, 66042, 66056, 66074, 66086, 66103, 66113, 66124, 66134, 66149, 66158, 66175, 66188, 66202, 66217, 66229, 66243, 66250, 66265, 66278, 66293, 66308, 66327, 66343, 66355, 66369, 66383, 66394, 66409, 66419, 66432, 66441, 66451, 66468, 66486, 66508, 66519, 66535, 66551, 66572, 66588], [5685.416, 5681.379, 5717.093, 5701.166, 5708.258, 5708.143, 5681.518, 5694.473, 5680.919, 5743.527, 5691.945, 5685.377, 5689.246, 5720.907, 5667.25, 5724.747, 5679.366, 5692.043, 5716.318, 5698.049, 5695.202, 5725.272, 5672.964, 5714.301, 5669.221, 5685.932, 5692.844, 5673.449, 5683.287, 5678.801, 5709.863, 5673.567, 5688.556, 5725.322, 5677.315, 5698.507, 5688.58, 5726.596, 5695.221, 5688.106, 5693.832, 5714.509, 5715.925, 5724.016, 5707.198, 5676.193, 5630.513, 5708.834, 5641.367, 5613.521, 5562.984, 5621.367, 5594.2], [50212.912, 50254.195, 50156.522, 50205.411, 50236.52, 50248.644, 50258.843, 50223.224, 50257.217, 50258.76, 50235.338, 50213.961, 50273.767, 50262.972, 50252.611, 50262.386, 50274.418, 50226.207, 50251.787, 50275.519, 50265.374, 50260.866, 50248.338, 50262.632, 50229.522, 50248.117, 50274.373, 50279.241, 50297.354, 50286.946, 50273.465, 50265.11, 50250.498, 50249.961, 50252.18, 50243.256, 50232.859, 50261.669, 50265.541, 50209.304, 50240.202, 50260.277, 50238.161, 50234.968, 50210.88, 50302.39, 50222.287, 50212.343, 50229.614, 50250.233, 50154.987, 50153.765, 50095.03], [24.065, 23.502, 16.118, 8.495, 12.906, 12.588, 6.668, 10.402, 13.509, 20.973, 10.922, 13.663, 13.441, 17.057, 12.323, 11.093, 14.107, 14.976, 10.966, 9.867, 9.457, 13.664, 10.883, 13.212, 15.605, 11.416, 7.986, 8.225, 12.796, 12.97, 15.065, 10.597, 9.309, 10.513, 10.795, 16.345, 8.609, 9.851, 14.82, 8.93, 9.633, 7.165, 14.897, 13.211, 16.853, 23.87, 25.895, 24.371, 14.238, 23.847, 11.716, 27.806, 13.443], [678.832292820405, 1126.9005741019794, 406.48745435702557, 465.6857914284382, 2036.0209262268318, 1996.1018663480493, 2432.305298607847, 1853.7572586329945, 2617.915971432658, 2911.921883722566, 1843.1202001753284, 1498.8483351359075, 2669.9643168066336, 1833.2086736072367, 2300.3819732561924, 1788.163279354728, 1617.1885541762997, 1524.3462667474507, 1467.515740656677, 1812.7868442140377, 2170.190897382936, 2355.1493007759495, 1431.0578473757146, 2925.2828514718412, 2124.7830836099324, 1805.4151221104016, 2160.010820643298, 2067.001881805722, 1825.9072124117388, 2124.735953367617, 1362.9934677316883, 2505.711241079477, 2634.3730481829402, 2110.400830287446, 1918.3967450645264, 1538.6618895432293, 1886.274505091305, 2024.0903502938475, 1933.5471626425312, 2963.9663324583184, 2883.359223964155, 3154.9080595932573, 1351.864014386035, 1163.439161014429, 1421.0229533990855, 1483.9864461350287, 962.9759501461464, 904.6460993623225, 673.2555289957472, 1316.2472034564732, 91826.8616113161, 1450.0586765297305, 31194.849461195296], [3942, 3943, 3944, 3945, 3946, 3947, 3948, 3949, 3950, 3951, 3952, 3953, 3954, 3955, 3956, 3957, 3958, 3959, 3960, 3961, 3962, 3963, 3964, 3965, 3966, 3967, 3968, 3969, 3970, 3971, 3972, 3973, 3974, 3975, 3976, 3977, 3978, 3979, 3980, 3981, 3982, 3983, 3984, 3985, 3986, 3987, 3988, 3989, 3990, 3991, 3992, 3993, 3994]], [1, 5405, [66297, 66316, 66333, 66348, 66364, 66376, 66387, 66400], [25500.892, 25532.58, 25484.505, 25499.465, 25491.549, 25413.332, 25505.496, 25483.169], [63772.325, 63786.418, 63767.16, 63748.784, 63739.808, 63815.143, 63718.84, 63802.112], [18.794, 18.83, 31.124, 27.052, 27.522, 26.33, 43.691, 28.744], [1620.7511914533145, 994.3370807341113, 1163.9819267466862, 1350.7567458952292, 2594.1355088952305, 1364.126950732092, 1770.25668926933, 616.8626551980641], [3974, 3975, 3976, 3977, 3978, 3979, 3980, 3981]], [0, 5418, [66467, 66485, 66507, 66518, 66534, 66550, 66571, 66587, 66601, 66627, 66644, 66662, 66678, 66693, 66712, 66728, 66743], [4904.357, 4880.871, 4873.683, 4876.097, 4897.233, 4897.767, 4929.881, 4864.692, 4817.858, 4790.811, 4853.514, 4853.736, 4860.17, 4840.205, 4907.755, 4844.076, 4911.786], [49988.959, 50000.86, 50009.568, 49969.573, 49966.497, 49965.151, 50024.206, 49975.319, 50005.856, 50084.14, 50050.364, 50059.961, 50071.004, 49992.605, 50006.323, 49976.253, 49959.527], [13.791, 15.568, 11.024, 12.484, 17.061, 15.26, 24.074, 18.021, 27.827, 30.092, 16.225, 35.143, 24.706, 27.241, 24.098, 26.642, 22.131], [1166.0083470665397, 1110.2523679712924, 1709.004515805665, 1663.2366761141634, 2217.4385970737635, 2798.6614806672997, 3766.951693958623, 1018.6169827177565, 599.8107685268375, 4279.992942608533, 588.6213693770602, 1732.1217619310235, 2459.089159959389, 1033.52227107132, 1745.6762885935198, 1265.84277656428, 1606.01241488366], [3987, 3988, 3989, 3990, 3991, 3992, 3993, 3994, 3995, 3996, 3997, 3998, 3999, 4000, 4001, 4002, 4003]], [0, 5477, [67138, 67152, 67165, 67178, 67191, 67200, 67214, 67225, 67238], [4820.08, 4931.004, 4849.407, 4881.883, 4885.589, 4866.446, 4915.371, 4910.551, 4972.224], [49829.262, 50003.04, 49949.307, 49911.678, 49975.739, 49936.388, 50014.743, 49961.137, 49976.536], [33.138, 31.291, 30.209, 27.916, 22.566, 26.963, 24.435, 31.497, 16.573], [2429.4143586969967, 1263.587955712005, 1350.7261203840762, 1383.0397248676827, 981.68490512162, 1221.4484927667745, 780.5544542253056, 1482.8376003304206, 16109.951372042664], [4032, 4033, 4034, 4035, 4036, 4037, 4038, 4039, 4040]], [1, 5499, [67447, 67459, 67471, 67482, 67499], [24241.969, 24336.545, 24430.455, 24398.452, 24359.438], [64026.31, 64068.392, 64050.361, 63999.237, 64102.04], [14.186, 13.708, 14.134, 19.607, 20.119], [1057.0516387206962, 1689.8441906162377, 1034.659869267172, 1662.0036088455224, 1380.6923124307132], [4056, 4057, 4058, 4059, 4060]], [1, 5530, [67776, 67787, 67800, 67811, 67829, 67842, 67855, 67866], [23950.099, 23951.409, 23930.868, 23908.753, 23920.156, 23890.977, 23852.385, 23865.306], [64764.882, 64740.697, 64670.893, 64715.099, 64717.406, 64714.274, 64736.477, 64753.765], [25.187, 8.388, 14.166, 11.823, 10.151, 11.323, 11.124, 15.042], [2604.2904586022355, 1831.7032182595253, 1819.6911156665874, 1402.6115557042322, 2594.4717405681263, 3194.13169005274, 1636.3054705766833, 1436.8038577095206], [4084, 4085, 4086, 4087, 4088, 4089, 4090, 4091]], [0, 5539, [67886, 67901, 67915, 67925, 67943, 67955, 67966, 67979, 67995, 68008, 68018, 68027, 68041, 68059, 68070, 68084, 68099, 68114, 68130, 68145], [5119.403, 5089.807, 5140.864, 5093.894, 5158.998, 5123.572, 5146.949, 5112.117, 5106.501, 5100.479, 5153.7, 5153.893, 5167.42, 5174.101, 5042.105, 4987.305, 5021.669, 5028.467, 5135.542, 5107.754], [49569.71, 49557.257, 49402.333, 49429.156, 49372.648, 49301.648, 49268.284, 49297.294, 49325.889, 49365.02, 49357.369, 49320.391, 49387.23, 49288.503, 49310.568, 49362.438, 49430.238, 49550.783, 49525.185, 49573.52], [12.188, 9.13, 11.034, 10.131, 13.063, 10.023, 11.254, 13.357, 9.827, 12.448, 11.08, 9.459, 18.889, 33.38, 12.615, 16.808, 16.328, 14.924, 9.97, 14.714], [1093.0787524724199, 2351.962581758954, 1737.5811768107974, 1671.7572066444002, 1530.064055333337, 1951.9663659694559, 1735.7871336362075, 1817.503440348371, 1774.433489483373, 2844.960055329424, 1312.2169275503459, 2718.5616861520334, 1360.655094269799, 2038.3534181495877, 1830.6050590578243, 1458.0835940828717, 1696.3514649227707, 1659.5908896595718, 1777.5273486983713, 2317.821050736693], [4093, 4094, 4095, 4096, 4097, 4098, 4099, 4100, 4101, 4102, 4103, 4104, 4105, 4106, 4107, 4108, 4109, 4110, 4111, 4112]], [1, 5549, [68076, 68093, 68106, 68123, 68137], [24300.418, 24259.213, 24249.76, 24239.911, 24259.441], [63775.034, 63696.261, 63732.108, 63732.05, 63728.392], [21.635, 24.643, 18.477, 27.079, 16.748], [870.1575714218835, 506.21746589584444, 478.39516230922675, 1683.125470076281, 643.535996878275], [4107, 4108, 4109, 4110, 4111]], [0, 5611, [68810, 68822, 68834, 68848, 68863, 68877, 68893], [5767.054, 5749.233, 5793.21, 5688.447, 5653.353, 5585.93, 5546.483], [49414.92, 49369.128, 49406.079, 49555.293, 49513.868, 49484.992, 49398.917], [10.747, 9.878, 18.903, 18.388, 25.137, 11.493, 18.252], [2216.0156156370385, 1873.7806052757217, 891.7483880532366, 889.9997670787372, 1135.2754679992208, 904.6849962093777, 576.9559563075109], [4174, 4175, 4176, 4177, 4178, 4179, 4180]], [0, 5624, [68985, 68997, 69011, 69029, 69041, 69059, 69074], [5387.878, 5296.598, 5274.021, 5293.568, 5407.247, 5388.534, 5470.134], [49468.422, 49469.518, 49585.677, 49585.322, 49564.652, 49577.45, 49519.519], [10.232, 8.405, 9.921, 21.323, 10.875, 20.324, 25.258], [1521.0610947749005, 2480.9319754655, 1347.8948916341421, 1746.8280238700715, 1566.544623183822, 718.8376807020242, 484.42372046083955], [4186, 4187, 4188, 4189, 4190, 4191, 4192]], [0, 5632, [69091, 69102, 69111, 69125, 69139, 69153], [5471.016, 5344.75, 5395.172, 5380.864, 5489.92, 5401.271], [49519.799, 49517.955, 49420.817, 49374.958, 49406.255, 49545.152], [23.562, 11.78, 9.256, 10.617, 12.367, 12.247], [794.8566276789822, 1962.1552934357999, 1878.611253069623, 2251.6720295292903, 1692.2849043717604, 2338.1986424645424], [4194, 4195, 4196, 4197, 4198, 4199]], [0, 5719, [70200, 70213, 70232, 70248, 70262, 70274, 70289], [5433.839, 5417.983, 5414.396, 5386.405, 5395.4, 5384.489, 5285.539], [49408.675, 49486.933, 49358.968, 49359.854, 49327.588, 49381.276, 49351.452], [36.64, 29.354, 25.423, 23.891, 20.94, 30.226, 15.56], [3213.5203252979486, 1909.1587439059317, 2028.5220170022374, 4113.670864774451, 1842.2721486209623, 958.7404147576738, 29624.670943292902], [4282, 4283, 4284, 4285, 4286, 4287, 4288]], [0, 5772, [71225, 71234, 71248, 71261, 71271], [5846.877, 5858.56, 5771.083, 5797.633, 5768.714], [49272.07, 49208.953, 49155.752, 49040.843, 48998.439], [14.185, 12.627, 14.333, 11.686, 22.624], [1445.684438334268, 1128.3349190386461, 1413.6190524781948, 1773.0784417038094, 1041.738154699602], [4366, 4367, 4368, 4369, 4370]], [0, 5775, [71233, 71247, 71260, 71270, 71282, 71296], [5364.94, 5397.043, 5393.563, 5352.185, 5407.118, 5373.886], [49708.2, 49720.119, 49711.82, 49681.501, 49753.321, 49808.946], [11.12, 7.945, 8.697, 10.783, 28.15, 13.473], [669.5498690593823, 2238.457647442831, 2433.4462815850175, 1822.36792276295, 2572.06540715543, 1253.7201287012333], [4367, 4368, 4369, 4370, 4371, 4372]], [0, 5778, [71297, 71309, 71325, 71343, 71355, 71368, 71386], [5366.572, 5341.501, 5362.694, 5422.278, 5480.727, 5523.176, 5572.399], [49805.157, 49784.756, 49724.586, 49723.373, 49737.418, 49692.325, 49645.492], [15.79, 12.287, 10.642, 10.748, 13.625, 13.97, 14.739], [1492.2272041105236, 1819.5173277598028, 2835.9666346617473, 1774.8985388550861, 1922.8695172561295, 1745.0875567911976, 1805.9318609896527], [4372, 4373, 4374, 4375, 4376, 4377, 4378]], [0, 5789, [71398, 71413, 71425, 71440, 71450, 71466, 71478, 71508, 71522, 71539, 71549, 71560], [5786.195, 5826.047, 5846.426, 5782.025, 5768.191, 5816.568, 5762.288, 5745.987, 5729.676, 5772.26, 5803.988, 5753.309], [49881.158, 49885.557, 49891.414, 49912.716, 49865.736, 50009.303, 50084.543, 50157.69, 50107.328, 50067.377, 50041.048, 49861.535], [29.025, 16.528, 18.533, 12.606, 7.192, 18.111, 23.995, 14.529, 13.096, 14.023, 23.22, 40.863], [1366.8824275073223, 1439.0698404648417, 1420.5911846072813, 1644.0273614792184, 358.83130900631613, 1499.031841179012, 1322.724972406275, 1366.2294247269624, 1687.5143943341734, 690.5101793943388, 555.0552283289003, 1558.5926005276654], [4379, 4380, 4381, 4382, 4383, 4384, 4385, 4386, 4387, 4388, 4389, 4390]], [0, 5790, [71412, 71424, 71439, 71449, 71465, 71477, 71507, 71521, 71538, 71548, 71559, 71570, 71581, 71595, 71607, 71623, 71641, 71655, 71669, 71683], [5576.438, 5554.229, 5485.641, 5478.179, 5469.365, 5432.196, 5427.898, 5414.366, 5452.875, 5487.557, 5543.271, 5482.509, 5447.0, 5527.797, 5483.681, 5510.658, 5501.777, 5470.314, 5483.797, 5471.413], [48933.694, 48907.37, 48938.18, 48976.422, 48966.468, 48971.81, 48972.616, 48962.892, 48937.367, 48980.486, 48944.113, 48903.447, 49013.468, 48913.118, 48914.148, 48934.821, 48920.02, 48878.153, 48883.042, 48957.859], [14.199, 15.016, 10.311, 9.186, 8.486, 9.321, 8.509, 8.142, 22.293, 15.133, 13.458, 14.486, 14.401, 18.296, 11.299, 10.458, 13.301, 23.502, 23.424, 19.363], [535.8416859739452, 1216.6625071334884, 2801.9834723476224, 2671.88093526505, 2474.0143814781186, 2737.2007018611653, 2763.4137556129403, 2247.714767531678, 1328.5530474529269, 2109.052758598803, 815.4332719685087, 1496.1798278684205, 1171.0511775907785, 928.5324621906157, 1825.8092812785044, 1717.4616403836485, 1525.620079447409, 2697.100629933758, 872.2907892830581, 1289.1493192549287], [4380, 4381, 4382, 4383, 4384, 4385, 4386, 4387, 4388, 4389, 4390, 4391, 4392, 4393, 4394, 4395, 4396, 4397, 4398, 4399]], [0, 5800, [71582, 71596, 71608, 71624, 71642], [5905.843, 5872.8, 5935.975, 5907.746, 5926.414], [49817.103, 49799.157, 49590.53, 49640.544, 49752.645], [33.832, 18.057, 24.931, 17.047, 23.716], [1121.419458981018, 1264.9554789985914, 1526.6367549450492, 1128.6937343071754, 828.8342466917682], [4392, 4393, 4394, 4395, 4396]], [0, 5823, [71931, 71943, 71956, 71968, 71976, 71991, 72006], [4989.057, 4928.719, 4981.025, 4992.429, 4978.701, 4973.156, 4962.808], [50556.089, 50518.282, 50474.607, 50508.142, 50500.589, 50496.264, 50499.614], [28.65, 16.486, 16.743, 11.757, 8.91, 10.259, 13.886], [3201.983142250102, 2031.4841602875808, 1339.9879172330484, 1918.079728401049, 1955.5056215991972, 1655.5389259840463, 1428.8423027717638], [4420, 4421, 4422, 4423, 4424, 4425, 4426]], [1, 5911, [73460, 73471, 73485, 73496, 73504, 73516, 73530, 73544, 73560, 73569], [23834.754, 23892.653, 23858.105, 23920.94, 23886.613, 23951.252, 23995.589, 24030.345, 24015.842, 24050.289], [64650.367, 64747.024, 64656.987, 64683.982, 64722.193, 64705.445, 64677.342, 64657.414, 64704.114, 64722.482], [14.579, 6.941, 11.482, 12.227, 12.026, 18.674, 13.579, 23.918, 20.583, 16.995], [757.3556394213896, 1650.3689160635151, 1805.2620787060848, 1547.2160193834636, 860.6345175522313, 1824.0939094930748, 1649.3662232472125, 1722.1457650881941, 2087.689215494023, 2265.2313320916264], [4560, 4561, 4562, 4563, 4564, 4565, 4566, 4567, 4568, 4569]], [0, 5964, [74124, 74133, 74143, 74152, 74165, 74175, 74186, 74200, 74211, 74220, 74231, 74243, 74250, 74258, 74267, 74278, 74286, 74293, 74305, 74312, 74326], [5012.534, 4983.015, 5009.881, 4996.28, 4988.547, 5020.842, 4988.366, 4974.063, 4997.435, 5011.518, 4995.358, 5017.905, 4983.876, 4982.571, 4973.814, 4979.495, 5025.45, 4996.467, 5022.008, 4987.289, 4980.715], [50580.091, 50561.018, 50575.073, 50569.951, 50508.787, 50572.37, 50544.617, 50575.989, 50548.544, 50574.09, 50556.306, 50564.287, 50564.954, 50566.621, 50576.904, 50565.567, 50611.828, 50560.116, 50593.662, 50557.403, 50562.678], [20.363, 13.245, 16.587, 13.376, 19.671, 18.275, 13.866, 7.315, 7.531, 8.405, 9.011, 11.702, 9.799, 9.9, 7.256, 11.912, 23.868, 19.385, 15.768, 8.16, 20.972], [1126.307292496293, 979.1642878510027, 1555.821104255966, 1059.4539840918565, 1294.4334660251466, 556.786660407253, 1272.4068311420974, 2096.9952567033674, 1901.47056965733, 1558.2163156506817, 1209.7394405297516, 1535.8039465826632, 1531.6334727797023, 1657.6865152365563, 1187.0393204971003, 1799.2063691086178, 697.8237382144714, 696.5406157887845, 1214.1926125900711, 1609.756059242144, 962.7662383688332], [4623, 4624, 4625, 4626, 4627, 4628, 4629, 4630, 4631, 4632, 4633, 4634, 4635, 4636, 4637, 4638, 4639, 4640, 4641, 4642, 4643]], [0, 5984, [74526, 74539, 74559, 74578, 74593, 74605], [5662.425, 5626.788, 5583.481, 5540.449, 5507.381, 5599.892], [49688.678, 49647.22, 49567.561, 49599.739, 49363.691, 49379.452], [16.495, 25.271, 16.615, 26.203, 34.995, 28.624], [706.7245876487297, 811.3991676455115, 1738.1032211191346, 546.1120408075931, 1982.0728047871676, 2357.5504695281957], [4659, 4660, 4661, 4662, 4663, 4664]], [1, 6060, [75612, 75624, 75633, 75642, 75649, 75659], [25326.752, 25385.478, 25362.377, 25330.805, 25384.426, 25348.416], [63713.042, 63757.295, 63775.033, 63785.516, 63732.989, 63724.464], [28.171, 16.947, 12.562, 34.084, 27.684, 19.216], [763.443573773982, 1330.8384277857822, 854.2636463577313, 857.958548091928, 1423.1875283487952, 1162.2042808155325], [4763, 4764, 4765, 4766, 4767, 4768]], [1, 6064, [75688, 75700, 75710, 75721, 75741, 75753, 75765, 75781, 75800, 75813, 75826, 75844, 75853, 75868, 75877], [25412.289, 25475.368, 25430.159, 25499.792, 25473.168, 25533.557, 25459.863, 25461.722, 25500.392, 25433.204, 25393.757, 25452.481, 25354.322, 25454.478, 25404.575], [63805.672, 63868.046, 63812.864, 63924.371, 63945.253, 63887.707, 63911.969, 64020.115, 64057.13, 63985.534, 63886.523, 63855.365, 63676.771, 63675.262, 63631.176], [22.282, 17.627, 16.248, 17.71, 12.106, 17.46, 18.729, 20.601, 16.671, 22.144, 14.702, 12.127, 16.731, 29.641, 10.831], [1559.1329395709815, 2681.95103771887, 1560.2132621598523, 4875.575012743902, 5317.665826890783, 2519.4806196422996, 4532.152117041654, 2126.3408072179986, 2776.75058973828, 4948.518820675106, 3056.2012593360587, 2701.5884346713947, 1385.7682537700275, 1684.0856440510229, 1920.1243775302005], [4770, 4771, 4772, 4773, 4774, 4775, 4776, 4777, 4778, 4779, 4780, 4781, 4782, 4783, 4784]], [0, 6065, [75662, 75676, 75693, 75702, 75714, 75730, 75746, 75756], [5716.144, 5702.334, 5702.242, 5715.393, 5707.582, 5670.874, 5686.63, 5717.028], [50179.609, 50243.204, 50158.359, 50177.185, 50170.772, 50170.793, 50206.979, 50217.663], [20.863, 14.443, 9.806, 12.11, 8.143, 9.903, 11.979, 16.733], [2150.200529386451, 3393.9856754450775, 3898.0495508685967, 4087.7094094502468, 3657.5926782093297, 4218.237352331419, 1792.0530714327754, 1220.4625512513471], [4769, 4770, 4771, 4772, 4773, 4774, 4775, 4776]], [0, 6067, [75715, 75731, 75747, 75758, 75773, 75788, 75805, 75821, 75835, 75848, 75860, 75871], [5845.492, 5850.777, 5831.311, 5841.925, 5837.536, 5862.14, 5808.86, 5765.083, 5882.366, 5674.777, 5634.032, 5637.757], [50760.843, 50775.971, 50764.009, 50933.927, 50943.787, 51050.329, 51186.591, 51246.547, 51167.899, 51221.165, 51193.078, 51306.348], [16.783, 15.118, 22.854, 17.328, 20.376, 11.492, 14.041, 11.95, 22.559, 22.44, 9.209, 15.185], [1943.71068975927, 2250.4164125629727, 3270.3142036156296, 1382.4096038279754, 1791.3353561112356, 1486.6172770027633, 1438.1137416719428, 1334.176319665519, 2209.6365720636572, 1094.567227161785, 445.8649847258166, 1096.0713590959826], [4773, 4774, 4775, 4776, 4777, 4778, 4779, 4780, 4781, 4782, 4783, 4784]], [0, 6118, [76371, 76382, 76400, 76412, 76425, 76437, 76443, 76454, 76463, 76480, 76496, 76502, 76508, 76523, 76532], [4914.418, 4915.834, 4950.653, 4931.582, 4900.374, 4933.931, 4894.342, 4923.711, 4899.361, 4915.216, 4941.298, 4899.973, 4882.135, 4905.358, 4926.112], [50968.657, 50998.002, 51029.531, 51041.519, 51051.65, 51034.182, 51039.294, 51064.197, 51038.874, 51026.785, 51041.683, 51004.18, 51037.348, 51050.161, 51035.499], [24.301, 9.616, 13.602, 9.836, 9.909, 12.476, 13.672, 9.572, 10.098, 9.266, 12.382, 20.566, 11.769, 13.373, 8.28], [1000.6919849488751, 1723.8903538070076, 2036.1388254377985, 1808.0636338642007, 2202.021774238972, 2698.2867905816033, 1816.9844604780103, 1886.8900010941393, 2437.242239633999, 2525.4898498916687, 865.996832861441, 2057.2857925713383, 1717.2725849962849, 1406.9323050330388, 1687.728103036476], [4826, 4827, 4828, 4829, 4830, 4831, 4832, 4833, 4834, 4835, 4836, 4837, 4838, 4839, 4840]], [0, 6120, [76438, 76444, 76455, 76465, 76481, 76497], [5848.008, 5676.025, 5721.611, 5718.193, 5717.034, 5707.685], [50104.6, 50116.746, 50083.591, 50083.14, 50120.857, 50055.541], [33.949, 25.86, 18.425, 15.579, 35.572, 26.912], [1084.0203428439866, 779.6216425264842, 2644.8654888488186, 1025.5639593567655, 1330.6729462469166, 485.86922528077724], [4831, 4832, 4833, 4834, 4835, 4836]], [0, 6125, [76524, 76533, 76544, 76550, 76557, 76570], [5011.202, 5067.831, 5037.371, 5108.828, 5010.735, 4924.738], [49562.453, 49605.023, 49525.03, 49546.592, 49533.732, 49496.164], [20.249, 21.771, 15.527, 30.426, 12.512, 3.474], [696.0186078123874, 1019.4146343923873, 2483.0888536078483, 1148.4657728255302, 1112.6659013008232, 325.5403500248724], [4839, 4840, 4841, 4842, 4843, 4844]], [1, 6177, [77376, 77386, 77407, 77425, 77447], [25287.991, 25272.735, 25241.656, 25299.199, 25328.287], [64255.774, 64266.846, 64300.195, 64229.704, 64228.886], [27.31, 14.664, 30.688, 20.209, 14.453], [1149.2917554116455, 819.8841503043911, 530.0788294897092, 1354.6111671117985, 640.8660600389588], [4927, 4928, 4929, 4930, 4931]], [0, 6180, [77492, 77507, 77519, 77531, 77550], [5904.092, 5858.203, 5834.281, 5911.364, 6012.997], [49146.688, 49278.891, 49263.232, 49151.719, 49147.199], [34.141, 29.715, 10.751, 15.551, 37.424], [1242.1617606423247, 1191.1337699261105, 385.9615137824156, 1151.1004211068487, 2764.9395770417937], [4934, 4935, 4936, 4937, 4938]], [0, 6181, [77491, 77506, 77518, 77530, 77549, 77568, 77590, 77604, 77620, 77641, 77659, 77673, 77684, 77702, 77720, 77734], [5647.995, 5798.183, 5679.944, 5704.29, 5705.199, 5722.013, 5719.168, 5743.302, 5700.369, 5769.223, 5730.86, 5700.479, 5716.932, 5827.902, 5752.145, 5681.698], [50283.421, 50285.044, 50192.166, 50231.777, 50163.845, 50158.615, 50239.564, 50228.583, 50211.794, 50165.923, 50210.578, 50173.917, 50182.372, 50202.833, 50220.445, 50231.872], [16.138, 23.301, 14.832, 15.508, 28.781, 11.788, 19.585, 14.42, 16.705, 11.718, 13.447, 23.984, 22.596, 21.966, 25.163, 23.088], [14603.539750801701, 1231.0237923953728, 1721.184894468955, 913.6896995488855, 891.8250774231647, 1753.0743432471174, 1605.0950334019003, 1342.2865645506463, 720.5808682427291, 652.9704986124306, 1511.314670556581, 718.2908962997334, 534.604531783097, 1045.587910527065, 1718.574023029144, 3563.0567515126763], [4934, 4935, 4936, 4937, 4938, 4939, 4940, 4941, 4942, 4943, 4944, 4945, 4946, 4947, 4948, 4949]], [1, 6197, [77535, 77557, 77579, 77595, 77608], [24690.639, 24750.94, 24756.477, 24769.238, 24802.449], [63489.918, 63450.323, 63463.475, 63502.721, 63404.613], [15.693, 17.305, 11.175, 18.874, 16.831], [5007.640340236558, 1085.0877055992116, 1241.3446417610448, 1893.4347800070645, 1521.9957398531305], [4937, 4938, 4939, 4940, 4941]], [1, 6198, [77558, 77580, 77596, 77609, 77628, 77647, 77666, 77677, 77693, 77711], [25284.502, 25333.933, 25275.313, 25307.88, 25235.256, 25317.744, 25332.47, 25213.255, 25293.276, 25323.366], [64204.053, 64268.745, 64238.787, 64227.384, 64238.081, 64333.192, 64234.643, 64271.003, 64254.68, 64276.061], [18.386, 27.93, 25.876, 14.479, 28.367, 13.704, 15.299, 14.473, 24.505, 18.388], [1281.0054811481639, 1707.20609859548, 1277.2055670026107, 1930.4046229940986, 694.4081716238704, 405.7788825363528, 1411.7194623442108, 285.0800468169006, 1213.4496804144449, 922.5623516974848], [4938, 4939, 4940, 4941, 4942, 4943, 4944, 4945, 4946, 4947]], [0, 6223, [77820, 77831, 77842, 77855, 77867], [5560.407, 5553.371, 5659.665, 5692.38, 5739.846], [50992.888, 51043.896, 51043.811, 51056.19, 51081.553], [14.872, 6.134, 17.687, 19.298, 15.506], [997.4673329244984, 2140.968177403999, 3822.1829669379413, 4389.424691762066, 3364.690213567588], [4956, 4957, 4958, 4959, 4960]], [0, 6233, [77897, 77914, 77931, 77943, 77952, 77966, 77980, 77994, 78006, 78015], [5784.139, 5824.949, 5796.811, 5818.074, 5807.126, 5830.474, 5819.666, 5809.993, 5825.467, 5834.316], [51105.497, 51089.164, 51051.527, 51062.771, 51098.975, 51107.248, 51092.888, 51091.83, 51072.443, 51098.874], [10.29, 8.125, 21.029, 13.161, 11.33, 12.061, 10.999, 12.99, 17.051, 11.249], [1351.7234998265167, 1443.8756118230056, 721.0541649112021, 1746.1404249915606, 1433.8960920348575, 1755.2303202707017, 2229.626698725375, 1849.7693558897352, 2181.179736373716, 1599.49255924878], [4962, 4963, 4964, 4965, 4966, 4967, 4968, 4969, 4970, 4971]], [0, 6239, [77979, 77993, 78005, 78014, 78030, 78045, 78058], [5769.125, 5728.373, 5734.968, 5763.838, 5726.109, 5742.678, 5696.636], [50183.923, 50220.382, 50182.904, 50207.155, 50193.261, 50204.389, 50182.591], [20.931, 12.379, 9.991, 14.88, 9.697, 14.5, 16.449], [1014.7274455999145, 2295.470808473914, 2626.958846118084, 1393.0555321486145, 1629.2644910655363, 1937.828648583908, 1572.9663411491024], [4968, 4969, 4970, 4971, 4972, 4973, 4974]], [1, 6252, [78152, 78167, 78180, 78191, 78206, 78217, 78232, 78243, 78252, 78267, 78279, 78292, 78305, 78313, 78328, 78342], [24539.314, 24575.532, 24640.423, 24704.061, 24651.885, 24589.653, 24539.768, 24604.003, 24629.735, 24690.535, 24640.756, 24619.296, 24608.954, 24664.384, 24658.227, 24686.782], [63887.693, 63824.099, 63747.1, 63778.694, 63809.433, 63893.663, 63877.058, 63897.232, 63915.947, 63914.434, 63881.755, 63872.452, 63868.901, 63874.128, 63895.157, 63920.52], [21.46, 8.457, 13.178, 21.634, 26.269, 17.13, 16.658, 14.114, 22.334, 21.655, 12.565, 16.7, 30.704, 19.373, 13.941, 23.587], [856.8690771026517, 1948.5882874001259, 878.0466798249498, 680.3909312961746, 764.5962060378333, 1149.1190143929077, 508.98147655405245, 933.9099261983329, 696.554656165573, 1040.7505702107771, 724.9238805559568, 1055.0862379089217, 871.8906679829735, 581.2119879391959, 672.157188313236, 1543.3122603989432], [4982, 4983, 4984, 4985, 4986, 4987, 4988, 4989, 4990, 4991, 4992, 4993, 4994, 4995, 4996, 4997]], [0, 6269, [78389, 78406, 78429, 78444, 78460, 78476, 78491, 78506, 78521, 78534, 78548, 78559], [5190.972, 5208.971, 5191.733, 5179.755, 5202.613, 5188.833, 5186.728, 5193.285, 5194.103, 5211.908, 5194.408, 5190.941], [50047.426, 50060.369, 50044.852, 50072.996, 50052.663, 50052.618, 50056.61, 50066.467, 50047.067, 50068.907, 50048.943, 50071.56], [13.771, 8.141, 7.75, 6.918, 8.74, 7.282, 8.576, 8.966, 8.777, 9.732, 9.937, 9.47], [2021.4367192222637, 1551.4900863449307, 1964.1978700908037, 1881.6405094546224, 2038.1719270161725, 2469.4546666867645, 2524.2649173843024, 2089.389483194619, 2145.6998812855622, 1933.6829760970704, 2060.0251443700413, 1781.5985987292274], [5000, 5001, 5002, 5003, 5004, 5005, 5006, 5007, 5008, 5009, 5010, 5011]], [0, 6292, [78814, 78833, 78847, 78860, 78874, 78893, 78909, 78917, 78931, 78943], [5310.673, 5347.087, 5464.036, 5479.444, 5452.954, 5472.564, 5617.409, 5591.879, 5593.61, 5652.758], [50093.41, 50141.937, 50170.829, 50148.644, 50159.269, 50187.492, 50155.834, 50150.843, 50143.522, 50140.875], [19.444, 17.583, 14.154, 18.192, 19.395, 17.38, 26.877, 22.553, 17.333, 15.653], [680.6064144517709, 1164.4926896256236, 1544.6992196439655, 1144.8668690601326, 1293.6699342282348, 1128.3855391862342, 2478.4409022582927, 1339.5844502374057, 1250.3028409946346, 660.0859084923775], [5031, 5032, 5033, 5034, 5035, 5036, 5037, 5038, 5039, 5040]], [1, 6296, [78902, 78911, 78923, 78936, 78952], [24634.541, 24779.664, 24735.037, 24712.762, 24648.95], [64314.352, 64282.35, 64267.486, 64332.834, 64353.567], [13.95, 14.781, 19.961, 29.557, 12.059], [849.242974994306, 622.1727566066724, 1111.6912612666958, 1529.1921960136872, 1111.6376955505787], [5036, 5037, 5038, 5039, 5040]], [0, 6304, [78964, 78977, 78986, 78991, 79002, 79014], [5596.668, 5600.749, 5722.661, 5635.634, 5580.344, 5677.95], [50189.539, 50245.238, 50303.822, 50309.427, 50237.119, 50146.895], [13.627, 22.562, 15.856, 20.065, 25.021, 20.103], [1218.2557108976498, 945.6406420816106, 1104.6449818604494, 927.4257673960024, 540.7804688661762, 589.6826848502966], [5042, 5043, 5044, 5045, 5046, 5047]], [1, 6335, [79304, 79317, 79325, 79337, 79349, 79362], [24542.534, 24576.946, 24444.246, 24540.836, 24506.494, 24548.092], [64555.251, 64473.09, 64669.091, 64609.326, 64594.13, 64430.718], [20.1, 29.539, 14.414, 24.817, 21.398, 35.272], [439.068550079994, 2397.9300487156743, 434.7599590116323, 983.0428410838844, 1357.8378618851525, 2301.0127302992264], [5072, 5073, 5074, 5075, 5076, 5077]], [1, 6379, [79825, 79838, 79852, 79870, 79887, 79906], [24017.527, 23995.621, 23968.266, 24004.251, 23952.951, 23960.962], [63647.321, 63628.769, 63667.733, 63628.388, 63621.859, 63655.674], [33.253, 18.151, 31.391, 29.847, 25.605, 28.81], [1545.7910438779056, 2283.484814086524, 2259.8129123335852, 3934.6033099725423, 926.8984701823988, 1114.2135815910176], [5112, 5113, 5114, 5115, 5116, 5117]], [0, 6381, [79815, 79830, 79845, 79864, 79879, 79898, 79916, 79927, 79942, 79952, 79969, 79989, 80003, 80012], [5605.493, 5655.981, 5722.564, 5721.214, 5727.912, 5692.528, 5691.731, 5749.31, 5709.779, 5701.202, 5683.181, 5723.668, 5704.702, 5698.478], [50230.186, 50210.39, 50192.817, 50156.833, 50200.761, 50140.895, 50167.056, 50197.901, 50144.514, 50165.802, 50221.238, 50200.079, 50169.473, 50186.078], [32.701, 14.371, 9.677, 13.151, 12.756, 14.422, 21.36, 11.33, 23.061, 13.809, 13.805, 12.29, 11.405, 18.158], [1638.177315233678, 2296.7888990021174, 1604.439307068414, 967.6662443590699, 2430.8390234456365, 532.5718330778378, 1273.1337267470587, 2007.7407245254233, 1345.1468645631396, 3340.235187106419, 1551.1035869025507, 2475.13535031445, 1504.6153195109441, 2510.695380828998], [5112, 5113, 5114, 5115, 5116, 5117, 5118, 5119, 5120, 5121, 5122, 5123, 5124, 5125]], [1, 6391, [79853, 79871, 79888, 79907, 79921, 79933, 79948, 79964, 79978, 79995, 80006, 80019, 80031, 80050, 80072], [24995.643, 25110.513, 25062.759, 25046.164, 24996.622, 25130.186, 25096.073, 24980.409, 24925.646, 24948.008, 24940.112, 24994.636, 25089.103, 25157.783, 25159.693], [63505.698, 63504.69, 63552.146, 63685.958, 63767.17, 63787.864, 63834.105, 63918.39, 63920.112, 63891.07, 63827.12, 63759.089, 63793.338, 63871.055, 63877.313], [22.953, 12.011, 11.64, 13.079, 18.781, 12.091, 12.086, 22.721, 17.944, 14.778, 16.051, 9.897, 12.572, 15.199, 2.456], [529.3959090849132, 1456.7158265568876, 1740.0251018993893, 1535.498890460312, 1412.6492096705874, 1881.7633406807208, 1043.3341096071954, 1166.6460679054594, 1850.284022444824, 1460.3700768843207, 1780.8979087038495, 1368.7033021833993, 1297.6628064407507, 1611.964393009628, 434.8998682723862], [5114, 5115, 5116, 5117, 5118, 5119, 5120, 5121, 5122, 5123, 5124, 5125, 5126, 5127, 5128]], [0, 6404, [80115, 80134, 80150, 80166, 80181, 80194, 80201, 80214, 80229, 80245, 80257, 80272, 80284], [5641.231, 5655.42, 5580.314, 5635.649, 5662.522, 5750.045, 5675.427, 5513.219, 5512.265, 5615.307, 5606.664, 5619.385, 5782.794], [49856.379, 50013.947, 50004.643, 49966.662, 49943.37, 49940.093, 49937.855, 49938.641, 49905.473, 49908.498, 49930.738, 49911.019, 49845.304], [23.085, 21.442, 22.046, 11.501, 12.574, 20.761, 19.492, 41.174, 25.806, 25.875, 23.371, 47.021, 30.402], [13030.272272205677, 2137.0728360560684, 3140.489463050256, 1670.4782348772326, 1159.6389667749263, 3021.805185795276, 500.9894366243768, 1237.6499287256847, 1208.1014864069598, 720.265007107418, 587.5394422807456, 695.5558788769399, 4209.710637743267], [5131, 5132, 5133, 5134, 5135, 5136, 5137, 5138, 5139, 5140, 5141, 5142, 5143]], [0, 6421, [80327, 80341, 80357, 80365, 80377, 80389, 80398, 80409, 80423, 80435, 80452, 80464, 80471, 80485, 80495], [5772.166, 5695.148, 5656.244, 5745.076, 5670.764, 5740.967, 5591.863, 5533.957, 5485.613, 5555.768, 5592.317, 5586.243, 5593.339, 5581.681, 5608.903], [49888.948, 49892.022, 49974.462, 49976.476, 49944.3, 49970.686, 49936.419, 49952.647, 50018.819, 49971.676, 50017.418, 49990.342, 50063.861, 50103.909, 50038.29], [32.774, 22.063, 29.519, 29.859, 28.468, 22.529, 23.079, 23.344, 22.28, 17.229, 16.161, 32.413, 34.664, 15.673, 23.349], [2375.587312755894, 3153.486763147839, 2065.4842012934723, 1151.2017452056443, 7457.86751535266, 463.446174887082, 2724.386577450491, 3074.82243750997, 3103.953145378892, 2064.204553092413, 1117.9273472635407, 1209.4270318846434, 3714.1932768368974, 1400.3372650248584, 1025.662999378605], [5146, 5147, 5148, 5149, 5150, 5151, 5152, 5153, 5154, 5155, 5156, 5157, 5158, 5159, 5160]], [0, 6441, [80550, 80559, 80571, 80581, 80591, 80603, 80622, 80640, 80650, 80664, 80668, 80683, 80698, 80714, 80730, 80743, 80756, 80769, 80777, 80786], [5733.975, 5794.818, 5784.665, 5795.224, 5723.124, 5745.697, 5824.955, 5767.676, 5832.101, 5864.732, 5803.241, 5907.322, 5808.359, 5870.345, 5855.32, 5848.205, 5870.15, 5855.091, 5817.152, 5830.75], [50961.411, 50931.607, 50841.165, 50650.323, 50620.423, 50647.136, 50663.943, 50520.668, 50433.472, 50429.024, 50270.148, 50320.371, 50428.237, 50504.98, 50481.736, 50419.262, 50352.129, 50387.545, 50402.426, 50403.544], [14.883, 17.226, 10.783, 8.752, 11.417, 10.166, 21.962, 9.955, 14.299, 16.908, 27.086, 29.692, 25.14, 20.095, 27.143, 17.32, 27.835, 22.037, 19.145, 12.049], [1196.122491205728, 1169.661238160404, 1432.2700256656183, 1386.7275093224505, 1409.7960021297893, 1494.496440056165, 940.0585296728927, 1757.7849320819544, 1155.9866152538434, 1443.4726496282042, 1355.6048800854007, 1739.0154760306077, 1648.01284394228, 1677.3408630789177, 973.1163045554708, 1582.3854265926363, 2534.5532948234577, 1267.6361184681916, 1069.7145341077364, 1392.7154470975222], [5165, 5166, 5167, 5168, 5169, 5170, 5171, 5172, 5173, 5174, 5175, 5176, 5177, 5178, 5179, 5180, 5181, 5182, 5183, 5184]], [1, 6483, [81243, 81252, 81271, 81284, 81302, 81312, 81326, 81341, 81357, 81372, 81388, 81408, 81418, 81436, 81450, 81467, 81486, 81500, 81512, 81528, 81545], [24411.791, 24390.396, 24414.462, 24408.204, 24406.925, 24378.792, 24380.591, 24403.971, 24412.729, 24402.011, 24397.345, 24376.062, 24393.389, 24435.589, 24374.764, 24375.325, 24385.822, 24390.963, 24397.761, 24392.772, 24392.577], [63176.232, 63197.465, 63183.919, 63161.482, 63162.013, 63185.867, 63177.487, 63159.879, 63184.368, 63190.531, 63173.873, 63198.519, 63188.174, 63190.923, 63186.325, 63184.092, 63178.154, 63162.765, 63200.202, 63178.766, 63191.765], [9.868, 9.18, 10.447, 12.278, 15.682, 11.082, 8.471, 12.993, 16.949, 16.388, 16.583, 10.654, 18.637, 11.148, 9.641, 11.334, 16.32, 12.398, 16.904, 11.028, 11.619], [1254.4722822510878, 1603.6514155139623, 1802.673933932493, 1963.7719352163815, 1485.0947305913583, 1302.4500450922583, 1840.8132865141758, 1906.5650042986272, 1856.01419067401, 1239.5818106599754, 2190.257519142936, 2068.01895746478, 1382.8418640165487, 1391.8496612195918, 1548.4404560788653, 2235.4113684150875, 1762.3055729004682, 1635.9807973433794, 2934.003501587878, 1888.2790811720636, 861.9244809500569], [5225, 5226, 5227, 5228, 5229, 5230, 5231, 5232, 5233, 5234, 5235, 5236, 5237, 5238, 5239, 5240, 5241, 5242, 5243, 5244, 5245]], [0, 6526, [81717, 81728, 81736, 81747, 81757, 81770, 81786], [4850.734, 4890.209, 4966.651, 5035.721, 4986.374, 4947.64, 4974.814], [50814.933, 50775.995, 50813.274, 50816.421, 50814.408, 50805.121, 50774.308], [36.082, 25.015, 27.598, 19.237, 25.534, 21.458, 14.459], [2285.8026390953046, 1431.2466884529135, 1550.0435690087118, 1897.0840182290265, 2517.8227843185723, 2612.5531315985877, 916.7608012261893], [5259, 5260, 5261, 5262, 5263, 5264, 5265]], [1, 6527, [81764, 81778, 81790, 81808, 81818], [24227.544, 24130.424, 24118.458, 24042.519, 24017.198], [64659.764, 64659.191, 64761.215, 64712.053, 64703.288], [23.802, 25.836, 26.171, 19.996, 23.734], [988.2712705227615, 1409.302231161424, 1441.408292005205, 1478.5630801521465, 1445.1545539355538], [5263, 5264, 5265, 5266, 5267]], [0, 6557, [82199, 82213, 82222, 82233, 82248, 82261, 82273, 82287, 82300, 82311, 82327, 82342, 82353, 82363, 82379, 82395, 82408, 82417, 82431], [5313.36, 5287.19, 5296.732, 5265.425, 5156.598, 5196.176, 5179.846, 5242.985, 5196.493, 5212.299, 5202.208, 5139.22, 5071.124, 5085.257, 5068.125, 5041.244, 4975.028, 4965.495, 4968.009], [49691.39, 49789.186, 49853.624, 49777.925, 49611.307, 49571.467, 49419.028, 49360.542, 49447.159, 49411.902, 49430.309, 49448.132, 49465.588, 49489.587, 49488.055, 49508.538, 49584.876, 49543.283, 49578.287], [17.909, 22.952, 17.207, 12.073, 20.425, 16.503, 13.111, 16.94, 10.427, 17.202, 10.775, 11.14, 13.491, 11.271, 10.228, 9.713, 19.912, 16.737, 9.786], [535.2202933974131, 682.6031088772427, 1602.851526793571, 1624.6269830526564, 4091.560187395884, 11332.665395151826, 2555.3779969115035, 1985.6859314449591, 3264.6553745222136, 1957.0431818840725, 1732.3589003337825, 1910.1901479215724, 1278.7216543454101, 1924.7704474141804, 1954.0789090556648, 1925.674575951609, 1219.2986316869549, 1800.8982204125105, 1703.8353719279608], [5300, 5301, 5302, 5303, 5304, 5305, 5306, 5307, 5308, 5309, 5310, 5311, 5312, 5313, 5314, 5315, 5316, 5317, 5318]], [1, 6575, [82386, 82400, 82412, 82421, 82440], [25269.421, 25255.712, 25296.317, 25261.313, 25284.225], [63353.374, 63345.339, 63347.465, 63323.611, 63332.806], [13.767, 10.207, 17.072, 14.605, 21.827], [1340.6276015823792, 1440.8393379337772, 1582.4672108015875, 1195.385453787074, 1151.2203063632476], [5314, 5315, 5316, 5317, 5318]], [0, 6579, [82433, 82450, 82465, 82480, 82488, 82505, 82516, 82524, 82532], [5585.903, 5605.601, 5600.033, 5633.32, 5618.396, 5677.934, 5783.296, 5807.023, 5804.247], [50152.754, 50189.513, 50198.863, 50148.967, 50156.53, 50095.478, 49946.227, 49951.566, 50056.724], [12.837, 9.891, 7.778, 12.39, 14.79, 9.15, 11.292, 11.226, 24.007], [2610.6024340926515, 2125.4231538961644, 1681.605290986059, 1829.205020270373, 1950.4243124608706, 2155.3860577337014, 2747.53639337817, 1829.3370208885972, 671.4645219842071], [5318, 5319, 5320, 5321, 5322, 5323, 5324, 5325, 5326]], [1, 6595, [82681, 82699, 82715, 82729, 82741, 82753], [24945.927, 24935.611, 24933.746, 24940.795, 24893.893, 24887.025], [64295.117, 64368.743, 64384.316, 64375.404, 64376.111, 64395.602], [25.003, 28.36, 23.231, 19.621, 14.986, 17.732], [1084.0099049012695, 1432.0657893382797, 1525.8129038284253, 1391.6458931455572, 1504.1788261365566, 1323.4179791258932], [5337, 5338, 5339, 5340, 5341, 5342]], [0, 6604, [82862, 82870, 82881, 82897, 82910], [4917.415, 4889.902, 4954.204, 5067.103, 5004.514], [49911.908, 49884.379, 49952.92, 50120.614, 50082.75], [14.287, 19.38, 27.438, 26.61, 22.227], [1710.3674091627427, 1991.7644371367073, 2080.411072685854, 840.2133835138125, 1010.6233952584881], [5352, 5353, 5354, 5355, 5356]], [0, 6609, [82922, 82936, 82947, 82965, 82974, 82986, 83000, 83018, 83034], [4917.092, 4992.552, 4989.852, 4955.832, 4977.039, 4971.831, 4987.84, 5021.859, 4944.017], [51137.271, 51113.217, 51121.193, 51147.324, 51112.768, 51108.376, 51164.841, 51110.223, 51182.121], [10.974, 9.731, 8.899, 12.512, 13.681, 19.046, 29.346, 30.146, 24.361], [1831.4996241601627, 1556.2602965442902, 1991.2093568132905, 1227.163483327978, 1108.9497794931895, 2542.981039887296, 937.6663808631777, 2450.408626521685, 581.808699150542], [5357, 5358, 5359, 5360, 5361, 5362, 5363, 5364, 5365]], [0, 6613, [82946, 82964, 82973, 82985, 82999, 83017, 83033, 83044], [4845.309, 4831.754, 4837.952, 4848.633, 4841.754, 4838.059, 4881.726, 4851.999], [50481.689, 50496.788, 50482.91, 50478.471, 50498.13, 50518.373, 50486.996, 50493.678], [9.678, 8.632, 10.593, 10.354, 11.314, 10.759, 10.768, 14.234], [2074.342829451762, 2322.1650187157798, 1943.2061178387873, 1996.4363335956475, 2127.4113242301623, 1460.566413086436, 1549.3294203622406, 532.4287797576598], [5359, 5360, 5361, 5362, 5363, 5364, 5365, 5366]], [0, 6632, [83183, 83195, 83202, 83213, 83225, 83238, 83248, 83253, 83263, 83274, 83287], [5007.816, 5049.817, 5070.967, 4959.397, 4927.922, 4978.596, 4944.764, 4993.348, 5108.077, 4975.101, 5052.267], [50150.605, 50151.761, 50123.689, 50157.605, 50205.472, 50202.118, 50134.499, 50071.902, 50164.275, 50159.465, 50146.354], [30.11, 21.079, 23.359, 15.719, 22.92, 19.579, 23.254, 20.262, 25.385, 28.689, 33.221], [1805.4584708244247, 2548.921373851124, 2130.2302248095534, 1431.6607126467895, 1571.585381956238, 1501.9925809902784, 1453.8631231100726, 3117.0382116643727, 1037.8104303827386, 579.4222727765242, 900.2542352877382], [5379, 5380, 5381, 5382, 5383, 5384, 5385, 5386, 5387, 5388, 5389]], [1, 6667, [83744, 83756, 83768, 83776, 83788, 83798, 83811, 83821, 83831, 83837], [24501.134, 24473.617, 24451.243, 24519.612, 24518.538, 24499.231, 24480.066, 24496.087, 24565.358, 24523.22], [63909.694, 63883.382, 63856.796, 63850.716, 63899.252, 63936.665, 63904.516, 63919.085, 63919.506, 63928.207], [22.811, 15.443, 13.202, 10.708, 17.747, 17.838, 32.013, 12.776, 17.907, 16.538], [1154.3470003342886, 1419.8958588343328, 1586.6903811765737, 622.6578742363611, 1023.3252119253339, 716.9228136967756, 1173.545376896909, 1414.1385555272857, 845.5042796533319, 1628.1328002000894], [5428, 5429, 5430, 5431, 5432, 5433, 5434, 5435, 5436, 5437]], [1, 6684, [84032, 84046, 84060, 84074, 84089], [25128.197, 24975.357, 25043.676, 24993.825, 24981.099], [64310.616, 64311.912, 64291.967, 64359.673, 64407.766], [27.973, 26.997, 23.808, 26.701, 32.097], [451.84504797944567, 1488.2783558202775, 6646.663209740135, 1356.6974364983098, 565.013931344325], [5457, 5458, 5459, 5460, 5461]], [1, 6688, [84088, 84102, 84111, 84125, 84141, 84153, 84166, 84189, 84206, 84225, 84240, 84252, 84267, 84286, 84302, 84314, 84324, 84336, 84345], [24001.146, 23975.578, 24049.678, 24066.91, 23987.172, 23978.838, 23983.301, 24023.52, 23994.422, 24007.287, 23992.314, 23943.287, 23981.283, 24099.495, 24095.504, 24092.768, 24049.824, 24066.623, 23944.853], [63835.834, 63874.314, 63920.116, 63806.37, 63908.647, 64018.99, 64074.38, 64016.962, 64063.611, 64188.094, 64181.901, 64282.36, 64308.205, 64393.076, 64411.121, 64408.88, 64388.359, 64292.777, 64248.885], [12.831, 9.64, 11.903, 16.9, 14.211, 14.844, 14.26, 17.621, 19.086, 13.005, 22.162, 22.733, 15.661, 15.705, 22.435, 17.08, 21.466, 19.405, 16.122], [2663.836666888957, 1858.0704611382316, 1254.7393083636978, 5513.267311389012, 2027.0852893986576, 2407.632547024152, 1229.5292725089257, 1716.7289601092025, 1742.2832164633455, 1208.7453536424812, 3608.673914286424, 1845.44812363951, 2318.695096784318, 1193.0108910512645, 4481.9627005259035, 1837.3165183278813, 2285.164948658643, 2687.5847466368054, 1647.1825111579956], [5461, 5462, 5463, 5464, 5465, 5466, 5467, 5468, 5469, 5470, 5471, 5472, 5473, 5474, 5475, 5476, 5477, 5478, 5479]], [1, 6691, [84112, 84127, 84142, 84154, 84167, 84190, 84207], [24442.381, 24440.751, 24436.944, 24418.504, 24412.99, 24426.944, 24459.866], [63201.489, 63161.869, 63189.811, 63185.815, 63175.64, 63179.106, 63200.726], [14.609, 9.304, 6.707, 9.244, 8.591, 6.43, 15.701], [1028.0840271721445, 2014.8583034270382, 2123.342160427061, 2369.895010486496, 2064.3442505891367, 2416.6471998569446, 1321.620036817199], [5463, 5464, 5465, 5466, 5467, 5468, 5469]], [0, 6694, [84118, 84136, 84150, 84160, 84183], [6040.098, 6015.99, 5969.979, 5973.721, 5968.806], [49119.802, 49259.878, 49099.072, 49208.346, 49182.685], [22.115, 20.725, 39.015, 29.501, 22.583], [843.753713620566, 1414.10782556363, 1523.1221643223869, 1984.4967299850491, 1679.9212336426522], [5464, 5465, 5466, 5467, 5468]], [0, 6697, [84216, 84232, 84244, 84260, 84277, 84297], [6005.311, 5992.674, 6007.684, 5940.21, 6010.387, 6011.016], [49234.661, 49238.678, 49279.389, 49396.536, 49411.971, 49272.909], [27.648, 27.187, 19.755, 17.409, 15.21, 17.024], [1176.704954623217, 1232.3080449216259, 4398.741728797295, 1696.53491828771, 2690.1439832696365, 1637.9602202241617], [5470, 5471, 5472, 5473, 5474, 5475]], [1, 6703, [84253, 84268, 84288, 84303, 84315, 84325, 84337, 84346, 84361, 84381, 84394], [24412.533, 24426.372, 24419.444, 24430.925, 24421.318, 24412.168, 24431.127, 24449.208, 24406.715, 24406.076, 24448.227], [63240.601, 63177.083, 63177.204, 63207.243, 63171.98, 63188.201, 63181.673, 63200.974, 63192.968, 63188.88, 63119.458], [18.445, 8.789, 13.422, 8.552, 9.809, 10.395, 10.425, 9.0, 8.837, 7.4, 20.288], [1580.8979007470512, 2085.039873304136, 1767.1252173201349, 1566.6849327639422, 2004.983604847856, 2541.7938604652095, 2275.1349677637804, 2027.6897212255026, 1504.5735612045385, 2152.2753891702655, 1096.9601056043114], [5472, 5473, 5474, 5475, 5476, 5477, 5478, 5479, 5480, 5481, 5482]], [1, 6710, [84360, 84380, 84393, 84407, 84422, 84438, 84453, 84468, 84483, 84499, 84517, 84531, 84545], [24058.377, 24088.431, 24211.107, 24208.32, 24135.066, 24102.609, 24132.843, 24088.55, 24127.028, 24163.281, 24095.003, 24120.278, 24099.266], [64524.541, 64498.17, 64404.055, 64428.511, 64525.286, 64577.894, 64632.021, 64628.145, 64655.881, 64658.297, 64631.258, 64551.111, 64599.534], [6.997, 8.836, 18.041, 11.148, 20.519, 14.613, 13.37, 16.373, 12.333, 12.643, 15.76, 25.073, 22.23], [2477.8950222127714, 3384.5373830571707, 11715.760536485188, 19635.22313751349, 5611.888433544528, 1382.8454472777657, 2292.404077340971, 1634.9923873649827, 1299.4977271294854, 1343.7540157886442, 2286.4231601072765, 1501.2003182407468, 2038.3364587293445], [5480, 5481, 5482, 5483, 5484, 5485, 5486, 5487, 5488, 5489, 5490, 5491, 5492]], [1, 6719, [84469, 84484, 84500, 84518, 84532, 84546, 84557, 84570, 84581, 84595, 84608, 84617, 84631, 84647, 84661], [24324.451, 24431.019, 24464.99, 24466.636, 24412.75, 24524.843, 24546.822, 24604.457, 24553.398, 24589.295, 24666.163, 24647.535, 24692.379, 24611.536, 24519.56], [64209.519, 64319.171, 64203.496, 64167.237, 64330.966, 64179.198, 64217.146, 64097.278, 63986.666, 63995.837, 63980.966, 63954.929, 63981.617, 64075.132, 64110.209], [18.955, 28.667, 18.821, 11.813, 24.651, 11.996, 18.052, 11.706, 12.952, 14.647, 10.643, 21.377, 15.199, 15.243, 11.167], [1391.9828396726473, 3513.570068332225, 1017.6056835385651, 1045.3632434196604, 9745.095272084878, 1672.3929177663347, 1272.4606072985114, 1002.2172032629375, 1584.4384133273975, 2085.4981207193186, 1774.5676214119003, 1177.1968964244754, 1465.4087068448298, 1460.3322037601536, 1698.000943716627], [5487, 5488, 5489, 5490, 5491, 5492, 5493, 5494, 5495, 5496, 5497, 5498, 5499, 5500, 5501]], [1, 6729, [84671, 84683, 84699, 84712, 84717, 84730, 84736, 84748, 84765, 84777, 84791], [24248.848, 24120.661, 24033.216, 24062.42, 23993.781, 24147.237, 24201.527, 24096.905, 24037.726, 23989.632, 23931.944], [64351.629, 64202.374, 64315.657, 64217.854, 64043.527, 63952.931, 63962.568, 63962.8, 63979.345, 64001.918, 64018.409], [32.611, 21.155, 20.29, 23.845, 22.45, 19.836, 16.938, 10.319, 13.579, 8.0, 37.723], [5950.8756480252005, 1950.9246524677455, 8693.657757846753, 4402.322836734123, 3085.5297638501884, 1440.1016861740611, 1043.3661183050478, 1426.6896156398636, 1876.4325260796452, 1849.696814516936, 809.4048376781008], [5502, 5503, 5504, 5505, 5506, 5507, 5508, 5509, 5510, 5511, 5512]], [1, 6731, [84646, 84660, 84670, 84682, 84700, 84713], [24052.24, 24138.505, 24053.138, 24101.735, 24019.827, 24070.67], [64619.946, 64552.881, 64626.257, 64522.939, 64431.154, 64366.195], [26.742, 28.513, 16.662, 26.854, 21.007, 21.054], [4720.1538127451595, 1860.4099004664636, 1108.498368986853, 2229.577378197246, 7501.46236197663, 10316.1984980681], [5500, 5501, 5502, 5503, 5504, 5505]], [1, 6742, [84818, 84829, 84835, 84848, 84856], [23857.697, 23912.821, 23742.311, 23660.888, 23776.521], [64424.412, 64513.171, 64415.296, 64391.917, 64423.366], [30.054, 17.37, 27.021, 15.131, 42.133], [2128.9993549386095, 20023.589270532404, 2934.9945282611734, 1515.5952627064744, 2702.679169095357], [5514, 5515, 5516, 5517, 5518]], [0, 6751, [84902, 84919, 84936, 84946, 84963, 84976], [5654.708, 5588.366, 5624.091, 5630.562, 5612.122, 5692.481], [48845.465, 48905.108, 48842.49, 48833.348, 48870.536, 48828.246], [15.62, 17.429, 23.418, 20.417, 11.361, 21.938], [1616.1325591128962, 1020.6983375055725, 2436.5759839643765, 1489.1055301059541, 1510.7884201358856, 1076.2183171058864], [5522, 5523, 5524, 5525, 5526, 5527]], [0, 6825, [85913, 85929, 85938, 85946, 85957], [5776.673, 5777.884, 5793.129, 5640.31, 5672.174], [51156.107, 51176.539, 51035.049, 51052.28, 51016.589], [13.93, 11.224, 11.848, 16.809, 9.517], [1529.2845841570495, 1416.404707282236, 1472.1959802680258, 788.9443005337553, 1850.041670583866], [5609, 5610, 5611, 5612, 5613]], [0, 6831, [85994, 86002, 86012, 86021, 86035, 86047, 86055], [5641.025, 5771.363, 5724.141, 5600.064, 5581.315, 5562.239, 5571.067], [51087.97, 51107.375, 51057.593, 51002.571, 51054.153, 51042.177, 51188.062], [21.791, 21.557, 18.726, 13.514, 19.445, 11.244, 13.451], [821.2347835941706, 6108.358356282501, 921.1009386631749, 1481.2872777769705, 1511.9585094109982, 1376.9690086170356, 1778.7456762597096], [5616, 5617, 5618, 5619, 5620, 5621, 5622]], [0, 6836, [86090, 86098, 86102, 86113, 86126], [5286.387, 5369.363, 5411.911, 5516.768, 5638.223], [49647.057, 49683.426, 49802.165, 49834.379, 49852.07], [13.224, 9.741, 14.255, 10.813, 16.804], [2019.949226931406, 1759.770222876835, 2223.9866628894556, 2031.9694109985298, 1463.8511113190334], [5626, 5627, 5628, 5629, 5630]], [1, 6853, [86273, 86286, 86302, 86310, 86323, 86335], [24502.778, 24374.146, 24412.65, 24434.737, 24466.421, 24614.547], [64317.955, 64352.992, 64449.203, 64478.08, 64450.11, 64292.294], [16.663, 18.024, 15.511, 12.131, 25.483, 11.532], [1355.0044832369945, 1890.4292586666627, 1915.1482996821703, 3012.9799094943564, 4345.099289762322, 579.0936148622059], [5641, 5642, 5643, 5644, 5645, 5646]], [1, 6912, [87032, 87043, 87058, 87074, 87088, 87111, 87131], [24222.657, 24276.37, 24327.231, 24341.849, 24369.517, 24329.932, 24359.74], [63808.318, 63802.696, 63736.981, 63838.196, 63793.728, 63809.566, 63921.269], [11.331, 28.932, 27.215, 18.17, 20.875, 14.828, 21.812], [851.1435074243893, 1205.5521551212669, 1919.8479694697014, 910.7228877002535, 1080.7513093191926, 1333.2300637345645, 802.2285408721581], [5705, 5706, 5707, 5708, 5709, 5710, 5711]], [0, 6927, [87156, 87172, 87185, 87201, 87221, 87237, 87253, 87269, 87282, 87298, 87307, 87325, 87337], [5063.946, 4956.577, 5000.476, 5071.183, 5154.34, 5034.165, 5112.01, 5113.36, 5159.378, 5129.773, 5169.942, 5070.86, 5078.81], [49625.595, 49677.732, 49675.511, 49755.135, 49732.949, 49665.084, 49749.941, 49753.331, 49644.811, 49684.264, 49689.786, 49697.443, 49803.98], [21.747, 18.52, 18.75, 27.654, 32.311, 13.913, 15.595, 12.746, 16.89, 16.101, 13.385, 17.241, 24.401], [6436.93469395732, 1405.064681654311, 2527.0739550434105, 1526.369862490196, 5817.767793380598, 1080.8210886652128, 1961.816895592614, 1367.5430893990092, 798.0242548562876, 1693.833332697937, 1838.0674091271428, 1436.5090129266614, 515.8932869270769], [5713, 5714, 5715, 5716, 5717, 5718, 5719, 5720, 5721, 5722, 5723, 5724, 5725]], [1, 6928, [87112, 87132, 87147, 87165, 87179], [24984.357, 24989.14, 24994.899, 24947.941, 24990.784], [64342.995, 64333.336, 64284.858, 64288.244, 64315.307], [19.184, 25.667, 23.132, 24.725, 32.958], [969.7831509718316, 1093.936852973893, 975.210732286068, 1214.5576329469804, 1475.56420259532], [5710, 5711, 5712, 5713, 5714]], [1, 6939, [87213, 87227, 87242, 87258, 87276], [23631.319, 23601.778, 23591.585, 23516.417, 23630.27], [64353.262, 64252.257, 64292.312, 64219.016, 64276.248], [13.517, 26.819, 20.305, 27.599, 30.84], [332.6078515763678, 1176.7213882942349, 1136.3750560724686, 969.2548389368636, 1699.0327415598053], [5716, 5717, 5718, 5719, 5720]], [0, 6948, [87324, 87336, 87351, 87368, 87383], [4874.468, 4843.208, 4823.107, 4857.917, 4868.434], [50970.442, 50967.888, 50996.475, 50959.291, 50949.558], [28.478, 25.184, 24.844, 29.877, 32.581], [1105.062451523427, 631.3345289589042, 1469.976013739861, 735.7416087346479, 1429.9413838283333], [5724, 5725, 5726, 5727, 5728]], [1, 6953, [87408, 87414, 87429, 87441, 87452, 87471, 87482, 87496], [23540.675, 23602.72, 23662.792, 23581.367, 23649.226, 23571.498, 23583.468, 23619.152], [64322.963, 64284.833, 64258.546, 64282.804, 64257.874, 64218.049, 64303.406, 64198.201], [11.715, 16.123, 32.526, 29.583, 32.041, 34.004, 39.779, 30.078], [410.13362081489197, 1150.5820654588686, 3950.0723879733787, 876.3238826111456, 1694.6527655937377, 800.8501300554954, 2739.8739835284487, 927.5140487441209], [5730, 5731, 5732, 5733, 5734, 5735, 5736, 5737]], [1, 6965, [87520, 87536, 87547, 87563, 87580, 87594], [24970.003, 24984.036, 24929.795, 24996.036, 24922.36, 24980.321], [64307.728, 64330.572, 64369.993, 64307.294, 64346.026, 64272.895], [38.863, 16.452, 24.542, 28.275, 27.652, 26.644], [868.8773725540332, 1060.7678246887972, 881.2951487199853, 1354.1228672120428, 649.7098340211006, 849.7806586502335], [5739, 5740, 5741, 5742, 5743, 5744]], [0, 6970, [87555, 87573, 87587, 87604, 87616], [4996.65, 4864.084, 4912.809, 4829.646, 4848.268], [50946.907, 50977.228, 50947.031, 50967.713, 50928.796], [33.282, 36.453, 24.889, 28.712, 23.869], [2862.223103084463, 1721.8767029535475, 1546.270566509032, 1042.3191310930174, 2395.1679436845225], [5742, 5743, 5744, 5745, 5746]], [1, 6976, [87621, 87635, 87649, 87660, 87673], [23639.827, 23517.7, 23612.777, 23548.809, 23538.68], [64269.744, 64248.069, 64215.613, 64228.518, 64285.877], [23.822, 18.891, 25.448, 32.119, 21.7], [2265.10168590594, 484.5332414772176, 1310.2297601355597, 968.5827467205122, 564.4377379903249], [5746, 5747, 5748, 5749, 5750]], [0, 6979, [87644, 87654, 87669, 87680, 87694], [4898.169, 4938.118, 4805.745, 4889.821, 4865.397], [50983.933, 50928.354, 50944.558, 50944.255, 50889.338], [20.308, 26.639, 31.218, 36.041, 41.485], [1222.3425955602424, 1918.0868211137454, 1391.6986871947843, 1376.5813470745577, 1034.9105010747326], [5748, 5749, 5750, 5751, 5752]], [0, 6981, [87706, 87714, 87726, 87740, 87748], [5723.825, 5816.763, 5736.645, 5634.252, 5593.752], [49562.551, 49502.289, 49541.775, 49524.844, 49545.414], [30.52, 22.368, 22.94, 10.271, 14.745], [644.9719025838651, 1763.7436174142647, 1140.1203595736656, 854.8084886512604, 429.0399433849628], [5753, 5754, 5755, 5756, 5757]], [0, 7015, [88216, 88229, 88244, 88252, 88259, 88270], [4978.593, 4958.721, 4950.322, 4923.41, 4975.176, 4986.775], [49494.552, 49428.561, 49418.481, 49433.669, 49391.021, 49439.884], [23.588, 9.167, 9.195, 8.035, 12.466, 20.941], [1529.6058734863618, 1612.5949523553145, 2311.246246373787, 2132.0829710460894, 1950.0135748442938, 1842.3184614083923], [5796, 5797, 5798, 5799, 5800, 5801]], [1, 7032, [88426, 88435, 88445, 88457, 88466, 88480, 88494], [25458.262, 25283.769, 25475.317, 25433.039, 25436.39, 25389.029, 25453.692], [64191.6, 64040.112, 64143.995, 64135.875, 64121.51, 64050.509, 64080.934], [14.379, 28.486, 14.131, 16.301, 17.838, 28.967, 26.574], [800.4386445219054, 7029.126204796047, 1427.9201032750912, 1175.7249157493331, 1424.7880221847624, 2510.1465403168286, 750.5422074174037], [5815, 5816, 5817, 5818, 5819, 5820, 5821]], [0, 7035, [88450, 88463, 88474, 88489, 88503, 88515, 88528, 88539, 88552, 88566, 88580, 88600], [5171.362, 5173.558, 5201.263, 5112.678, 5019.469, 5156.747, 5284.265, 5351.383, 5452.076, 5443.499, 5334.653, 5265.366], [50146.227, 50108.415, 50068.615, 50052.201, 50003.5, 50105.069, 50135.397, 50225.836, 50158.6, 50179.184, 50134.04, 50094.653], [21.782, 13.672, 11.42, 17.919, 17.463, 33.959, 14.831, 28.996, 20.619, 20.055, 20.068, 20.034], [1234.93551294899, 1174.0537473160855, 1918.9636829392707, 1587.3450754961002, 1140.0906474570882, 1510.4885899505668, 1462.0511641223895, 1072.5290210641942, 2140.66414619184, 1521.7928868480956, 1015.1269416200527, 888.734175082765], [5818, 5819, 5820, 5821, 5822, 5823, 5824, 5825, 5826, 5827, 5828, 5829]], [0, 7050, [88706, 88717, 88732, 88741, 88751, 88758, 88766], [5234.938, 5206.819, 5231.129, 5206.043, 5255.854, 5315.311, 5320.696], [50963.488, 50986.83, 50943.763, 50965.27, 50962.06, 51008.682, 51011.175], [15.921, 16.39, 11.567, 14.884, 20.374, 36.346, 24.614], [1305.198164150905, 2176.91234591477, 1712.3019862965639, 985.7486051369701, 1213.6392990416111, 1710.5732471420854, 735.6324847849679], [5838, 5839, 5840, 5841, 5842, 5843, 5844]], [1, 7058, [88802, 88815, 88827, 88838, 88850, 88863, 88875, 88887, 88899, 88906, 88923, 88927, 88939, 88949, 88963, 88973, 88986, 88999, 89008, 89016], [24455.852, 24435.405, 24426.071, 24412.9, 24421.796, 24449.472, 24433.485, 24404.141, 24420.987, 24434.513, 24412.0, 24449.222, 24431.804, 24440.08, 24431.085, 24411.707, 24453.721, 24454.125, 24423.958, 24383.88], [63159.499, 63193.977, 63180.554, 63187.159, 63192.76, 63209.191, 63219.338, 63183.82, 63224.796, 63186.908, 63173.155, 63175.19, 63140.556, 63178.516, 63152.689, 63170.011, 63162.56, 63184.542, 63184.106, 63151.022], [18.975, 13.005, 10.221, 7.735, 9.335, 9.039, 14.715, 23.935, 14.582, 12.75, 11.973, 11.995, 9.427, 13.616, 8.689, 10.562, 10.638, 11.676, 15.29, 36.686], [534.7716320618671, 1766.774698557132, 1535.4361569233363, 1529.128203593208, 1505.0205767419138, 1774.8445679637634, 1758.7102224599787, 1938.1734641464056, 1822.5389024361416, 1843.9172011436451, 2994.5168636715325, 1391.196821283796, 1892.5674670080537, 1936.0579015038286, 2332.609030226514, 2332.6063889309453, 1818.7130412521703, 1376.23900044104, 1604.1829413637265, 1333.3524427083476], [5847, 5848, 5849, 5850, 5851, 5852, 5853, 5854, 5855, 5856, 5857, 5858, 5859, 5860, 5861, 5862, 5863, 5864, 5865, 5866]], [1, 7087, [89384, 89396, 89412, 89428, 89437, 89450, 89462], [23903.65, 23911.388, 23878.002, 23930.389, 23922.2, 23863.105, 23902.297], [64022.369, 64023.608, 63944.142, 63941.336, 63967.718, 63937.353, 63930.643], [18.416, 24.44, 11.583, 27.938, 22.044, 23.961, 27.216], [702.7644820713589, 549.0107872438244, 531.2747906873776, 885.5659799190397, 1273.0851123247364, 539.722576790406, 1072.4966741078206], [5897, 5898, 5899, 5900, 5901, 5902, 5903]], [0, 7104, [89478, 89491, 89508, 89519, 89539, 89554, 89568, 89585], [5258.719, 5265.399, 5308.117, 5283.237, 5311.259, 5345.755, 5459.424, 5449.33], [49101.996, 49030.184, 49010.192, 49045.662, 49037.986, 49001.131, 48968.135, 48928.82], [21.334, 15.032, 18.001, 12.446, 12.602, 14.503, 9.055, 27.529], [2334.3837723498177, 1128.0004242310188, 1046.9779409829105, 1446.3810811162296, 1391.3091437156527, 1114.488337320504, 1183.0991674504114, 780.1854864409015], [5905, 5906, 5907, 5908, 5909, 5910, 5911, 5912]], [0, 7110, [89553, 89567, 89584, 89595, 89612, 89627, 89641, 89661], [4915.606, 5045.758, 4974.857, 4969.274, 4950.054, 4999.884, 5019.084, 5097.117], [51001.091, 51024.6, 50985.746, 51013.279, 51027.934, 51051.947, 51015.331, 51108.095], [15.018, 13.379, 9.255, 9.991, 13.773, 14.325, 9.12, 10.408], [418.9417209756263, 1895.5434492738675, 1645.290259119187, 2299.7909928962786, 1483.3088125452318, 1810.8159435841167, 2441.2181254716893, 2188.9271553511044], [5910, 5911, 5912, 5913, 5914, 5915, 5916, 5917]], [0, 7122, [89732, 89741, 89753, 89768, 89783, 89798, 89816, 89836, 89850], [4934.092, 4946.91, 5004.405, 5073.477, 5058.675, 5075.523, 5137.052, 5155.24, 5196.689], [51132.515, 51094.491, 51174.761, 51222.642, 51199.312, 51218.952, 51216.876, 51192.779, 51259.384], [12.093, 11.871, 7.193, 20.808, 11.34, 18.166, 17.569, 38.723, 23.351], [1812.8551938000255, 1727.326411192756, 1935.297923734241, 2120.463292360266, 1469.1919706952913, 1050.0852778400433, 2137.6811674779706, 918.9393750226911, 1163.2738471419304], [5923, 5924, 5925, 5926, 5927, 5928, 5929, 5930, 5931]], [0, 7136, [89939, 89952, 89969, 89985, 89999, 90013, 90026], [5011.27, 4935.655, 4970.504, 4991.552, 5029.004, 4978.755, 5079.372], [49611.517, 49625.779, 49541.477, 49563.97, 49654.218, 49692.142, 49588.513], [26.715, 39.523, 28.06, 27.9, 28.839, 36.22, 26.169], [1630.5958070127574, 1103.3145405061505, 478.46835865675416, 978.1034248788268, 3057.9806222002208, 2390.810233022246, 6097.620289115901], [5939, 5940, 5941, 5942, 5943, 5944, 5945]], [0, 7155, [90184, 90201, 90212, 90227, 90241, 90257, 90269, 90280, 90288, 90306], [4929.06, 4917.699, 4945.037, 4973.44, 4974.793, 4937.327, 5011.309, 4932.637, 4967.161, 4927.206], [49546.438, 49555.077, 49579.542, 49551.137, 49627.56, 49572.898, 49571.214, 49601.229, 49628.682, 49625.758], [17.463, 24.177, 14.847, 16.883, 17.549, 21.726, 24.415, 22.4, 25.226, 21.532], [1475.1249893444021, 2278.7494868183585, 8678.520165396234, 1116.5710340332669, 2713.27817791465, 1197.9443069399092, 1070.7860120440296, 500.3362803709677, 1500.2810013521964, 7197.84331380529], [5958, 5959, 5960, 5961, 5962, 5963, 5964, 5965, 5966, 5967]], [1, 7160, [90345, 90356, 90373, 90382, 90389, 90402, 90415], [24067.423, 24131.979, 24108.682, 24123.606, 24122.081, 24125.067, 24109.753], [64731.998, 64714.62, 64723.498, 64720.783, 64695.919, 64695.91, 64695.361], [18.455, 16.406, 16.285, 9.93, 14.64, 12.538, 12.713], [6003.480149247126, 749.0729057335902, 1856.1708317829682, 1426.485140639337, 1525.83027355433, 1669.5380566400906, 1374.9030197461118], [5970, 5971, 5972, 5973, 5974, 5975, 5976]], [1, 7178, [90650, 90664, 90673, 90687, 90697, 90710, 90721], [24096.715, 24143.266, 24132.481, 24108.322, 24124.351, 24136.2, 24088.229], [64709.917, 64663.681, 64681.633, 64681.458, 64685.856, 64699.225, 64707.439], [28.137, 28.758, 17.234, 15.503, 17.363, 22.419, 33.393], [1156.8945024391012, 947.9261717965985, 1175.4432431733046, 987.5738565871521, 1352.3543444734466, 1593.9950540636219, 938.5100627239061], [6000, 6001, 6002, 6003, 6004, 6005, 6006]], [1, 7182, [90743, 90757, 90767, 90776, 90788, 90800], [24147.296, 24162.181, 24141.597, 23989.377, 23926.479, 24101.797], [64671.311, 64661.651, 64695.801, 64545.78, 64602.489, 64704.386], [13.126, 14.001, 26.783, 21.641, 32.107, 24.11], [971.2179530614932, 487.1763419002848, 779.7712944479792, 8688.879588657795, 2528.487668561972, 823.7090059666879], [6008, 6009, 6010, 6011, 6012, 6013]], [0, 7203, [90988, 91002, 91018, 91041, 91056, 91072, 91085, 91099, 91112], [5369.968, 5413.432, 5300.074, 5346.654, 5418.438, 5412.43, 5236.172, 5278.205, 5266.163], [49640.843, 49740.347, 49776.713, 49743.508, 49618.943, 49530.631, 49509.7, 49424.057, 49365.795], [29.198, 35.925, 27.814, 34.44, 39.37, 22.759, 24.3, 15.491, 25.587], [2207.996982549018, 1359.0240558074747, 2762.186957729011, 2351.6646343998177, 1433.1871735151096, 951.2526539945884, 539.3887987264796, 1103.5507695589922, 1044.830276610571], [6034, 6035, 6036, 6037, 6038, 6039, 6040, 6041, 6042]], [0, 7216, [91142, 91153, 91165, 91174, 91181], [5349.769, 5409.163, 5325.925, 5279.208, 5264.072], [49374.918, 49321.612, 49331.235, 49506.454, 49641.643], [26.506, 24.991, 16.261, 22.493, 20.545], [742.8681262928587, 660.8276003955315, 14593.101126241081, 1268.172119686879, 1315.4329462176952], [6044, 6045, 6046, 6047, 6048]], [0, 7223, [91208, 91223, 91235, 91247, 91264, 91279, 91298, 91310], [5124.984, 5119.292, 5095.98, 5053.198, 5103.707, 5076.416, 5067.119, 4998.706], [49665.597, 49641.305, 49614.3, 49633.477, 49659.986, 49655.695, 49518.217, 49513.356], [13.586, 21.576, 18.067, 18.328, 17.984, 35.204, 22.86, 23.139], [757.1238785613464, 969.7262010576824, 903.0113971885745, 1219.474778898112, 677.5026218218195, 1113.5311955072302, 2492.528193094457, 896.1086838451527], [6050, 6051, 6052, 6053, 6054, 6055, 6056, 6057]], [0, 7242, [91473, 91482, 91493, 91501, 91512], [5000.827, 5099.561, 5095.175, 5141.752, 5011.5], [50235.242, 50103.039, 50112.33, 50128.014, 50149.051], [12.521, 29.224, 14.624, 28.396, 27.442], [1424.9985334658081, 3771.699458952644, 1387.472845198292, 998.4988915359387, 1026.8515801242777], [6073, 6074, 6075, 6076, 6077]], [0, 7247, [91578, 91589, 91601, 91608, 91616, 91627, 91632, 91645, 91658], [5090.293, 5111.342, 5055.477, 4992.97, 5028.307, 5018.041, 5032.339, 4992.898, 4969.693], [49464.758, 49572.205, 49647.997, 49574.945, 49586.87, 49649.127, 49615.037, 49591.447, 49598.987], [11.759, 13.4, 11.958, 10.192, 9.261, 10.377, 11.569, 7.672, 19.203], [1569.9890547639534, 2007.9794179271598, 2061.870021181046, 2307.108084033293, 2151.9497796956152, 1637.4229436926776, 1965.6838722552545, 1816.3330973547625, 1123.1326547309232], [6083, 6084, 6085, 6086, 6087, 6088, 6089, 6090, 6091]], [1, 7255, [91759, 91767, 91772, 91781, 91795, 91805, 91814], [24216.414, 24114.585, 24162.58, 24188.558, 24179.77, 24171.63, 24241.765], [64181.389, 64099.182, 64169.834, 64297.907, 64135.403, 64010.506, 63911.33], [23.063, 18.848, 14.219, 35.232, 21.863, 27.432, 30.39], [870.6562225823867, 1071.2260275265994, 974.0703133810625, 658.9442238957045, 773.3522749413336, 820.0381970452368, 702.210878317946], [6101, 6102, 6103, 6104, 6105, 6106, 6107]], [1, 7303, [92391, 92405, 92421, 92434, 92448], [23506.214, 23507.722, 23496.46, 23583.107, 23479.08], [64342.826, 64187.323, 64148.895, 64086.28, 64035.934], [29.238, 24.452, 31.869, 28.576, 20.45], [1046.9479451495513, 1711.8616380929645, 1528.7527130415428, 1710.6796222132102, 897.0508062995546], [6172, 6173, 6174, 6175, 6176]], [0, 7313, [92551, 92564, 92576, 92590, 92600, 92611, 92622], [5389.713, 5383.326, 5384.846, 5403.671, 5396.081, 5389.693, 5403.083], [49671.135, 49631.717, 49659.096, 49645.152, 49606.643, 49674.145, 49657.662], [14.43, 12.261, 24.522, 8.407, 13.833, 16.937, 16.761], [1251.618359538091, 1612.7132962595897, 1471.3576594773156, 1779.7651358193598, 1314.8198390762027, 1008.4432773561123, 1238.9712971571928], [6187, 6188, 6189, 6190, 6191, 6192, 6193]], [0, 7363, [93391, 93406, 93420, 93434, 93449, 93463], [5935.525, 5882.281, 5934.996, 5908.968, 5945.982, 5929.358], [49360.396, 49435.386, 49466.805, 49584.719, 49642.309, 49668.901], [28.76, 18.284, 16.297, 16.348, 18.325, 23.01], [1126.2029615878484, 1834.685168234273, 1554.6720474270767, 1835.4336772069735, 725.2227436940676, 1445.1034605677964], [6267, 6268, 6269, 6270, 6271, 6272]], [1, 7386, [93763, 93780, 93792, 93803, 93821, 93839, 93854, 93867], [24408.235, 24440.308, 24423.357, 24477.24, 24494.813, 24542.173, 24551.255, 24596.241], [63675.132, 63684.739, 63725.365, 63749.15, 63709.308, 63479.726, 63626.294, 63513.224], [19.683, 18.35, 11.808, 15.783, 10.294, 25.533, 13.329, 29.768], [1227.919778974488, 2148.325615660511, 1142.2693711203165, 1218.5627985550816, 784.598242498901, 4312.257466721208, 827.4973044114638, 3544.4745181864264], [6286, 6287, 6288, 6289, 6290, 6291, 6292, 6293]], [0, 7424, [94257, 94274, 94291, 94304, 94318, 94333, 94346, 94362], [5868.369, 5947.849, 5893.68, 5954.52, 5923.309, 5906.783, 5951.092, 5905.247], [49828.308, 49849.28, 49864.436, 49764.007, 49900.909, 49857.213, 49855.049, 49854.335], [26.033, 26.142, 15.253, 15.154, 15.801, 16.784, 19.697, 27.038], [2423.192219021485, 1408.8961653386007, 840.4748138134881, 1069.9963680918768, 1336.0715585840742, 1246.304529593983, 1236.640581676557, 1861.9447669579947], [6318, 6319, 6320, 6321, 6322, 6323, 6324, 6325]], [0, 7456, [94601, 94618, 94639, 94649, 94672, 94689, 94712, 94730, 94752, 94770, 94788, 94810, 94832, 94848, 94866, 94884, 94900, 94914, 94930, 94948, 94968, 94982, 94990, 95001, 95021, 95031, 95042], [5912.236, 5909.91, 5944.625, 5904.727, 5892.133, 5898.141, 5885.428, 5828.267, 5909.214, 5738.594, 5804.666, 5791.21, 5822.226, 5821.211, 5752.771, 5691.672, 5775.892, 5817.402, 5851.723, 5813.569, 5748.916, 5747.238, 5727.72, 5664.949, 5689.027, 5676.836, 5644.002], [50451.635, 50481.912, 50558.562, 50504.28, 50477.207, 50443.424, 50506.978, 50438.026, 50448.993, 50429.15, 50545.181, 50555.832, 50783.433, 50737.088, 50864.779, 50972.657, 50999.477, 50999.577, 51026.515, 51079.818, 51230.127, 51181.978, 51242.345, 51270.912, 51258.453, 51320.709, 51311.664], [19.295, 17.964, 12.871, 20.561, 14.721, 23.117, 17.419, 24.602, 13.704, 34.079, 16.715, 15.139, 10.606, 14.956, 12.167, 12.443, 11.931, 12.431, 13.932, 17.333, 11.329, 11.665, 12.945, 24.239, 16.475, 16.854, 23.732], [1221.0700597246637, 1242.6882991371538, 960.5888910494508, 1417.6675183703944, 1005.9345727540893, 856.7480409027471, 1363.609461606653, 2075.8176211791183, 983.4135167120818, 4687.036413568953, 1421.4045991874689, 809.6040973885233, 1603.1950626446949, 1919.2496330041297, 1549.0878618812765, 1579.4260890749845, 1405.7417581043671, 1510.19969173766, 1302.3508859700848, 1478.866687738046, 1143.7752034258692, 1030.3919156854117, 1182.8698267938526, 1284.6675380443335, 1402.525758667355, 1121.4385303330068, 1085.3094301845738], [6341, 6342, 6343, 6344, 6345, 6346, 6347, 6348, 6349, 6350, 6351, 6352, 6353, 6354, 6355, 6356, 6357, 6358, 6359, 6360, 6361, 6362, 6363, 6364, 6365, 6366, 6367]], [0, 7458, [94638, 94648, 94670, 94688, 94711, 94729, 94751, 94768], [5366.262, 5326.65, 5329.63, 5295.186, 5322.921, 5283.272, 5324.31, 5315.867], [48972.68, 48942.014, 48939.415, 48934.011, 48913.241, 48959.036, 48946.566, 48979.268], [23.059, 9.848, 19.132, 12.211, 13.845, 17.779, 24.394, 15.2], [1722.8152855851458, 1903.9909691540865, 1279.7018424938087, 1674.5320071519807, 1015.1837415375367, 1132.6852129846568, 1082.0824703058274, 1149.768991451816], [6343, 6344, 6345, 6346, 6347, 6348, 6349, 6350]], [1, 7462, [94759, 94777, 94799, 94822, 94839, 94854, 94874, 94892, 94906, 94920, 94940, 94959, 94976], [25216.684, 25187.948, 25045.0, 24962.504, 24972.862, 25030.461, 25147.092, 24998.7, 24789.201, 24796.439, 24671.236, 24664.109, 24710.391], [63349.132, 63213.691, 63316.077, 63337.774, 63280.289, 63318.389, 63289.533, 63403.621, 63296.076, 63347.112, 63371.855, 63358.508, 63475.595], [15.283, 17.515, 13.53, 11.09, 14.14, 17.31, 21.283, 31.979, 17.823, 10.77, 18.676, 30.194, 29.213], [24761.236947113674, 1393.8989404002523, 535.9631621438796, 698.1416816004934, 978.8223235832271, 1047.7646170389733, 850.1763247863132, 2360.4755109276853, 1438.4804632093385, 959.8204682957847, 1020.819041304516, 1160.4276905743227, 904.5511870854793], [6349, 6350, 6351, 6352, 6353, 6354, 6355, 6356, 6357, 6358, 6359, 6360, 6361]], [0, 7495, [95092, 95104, 95114, 95130, 95145, 95155, 95162, 95171, 95184, 95196], [5660.815, 5607.342, 5626.992, 5630.722, 5636.428, 5633.096, 5597.846, 5657.385, 5590.082, 5640.092], [51350.314, 51361.049, 51348.767, 51321.596, 51345.327, 51383.202, 51369.32, 51373.955, 51349.524, 51321.918], [14.23, 15.502, 14.888, 12.984, 21.461, 10.474, 11.145, 14.921, 27.294, 13.294], [1100.5070576599906, 1002.3192528102742, 1633.5933020365162, 1352.9291044709687, 995.8803278024462, 1042.746101386594, 1002.4600650820242, 1212.3058553676908, 994.2512560852682, 1773.5702225899986], [6371, 6372, 6373, 6374, 6375, 6376, 6377, 6378, 6379, 6380]], [1, 7503, [95246, 95261, 95272, 95282, 95295, 95305], [23824.278, 23828.465, 23864.014, 23731.806, 23718.761, 23722.645], [64181.535, 64129.994, 64172.708, 64241.842, 64222.051, 64234.103], [14.929, 9.446, 17.054, 21.271, 17.693, 21.05], [1210.1782224892775, 1561.5591168814544, 908.0036355478761, 1820.6412816470847, 1278.8976571835758, 1321.5189784718852], [6385, 6386, 6387, 6388, 6389, 6390]], [1, 7506, [95336, 95345, 95354, 95368, 95378, 95387, 95400, 95409, 95419, 95426, 95434, 95445, 95457, 95471, 95481, 95496, 95510, 95527], [23894.958, 23844.194, 23839.191, 23907.893, 23865.042, 23831.523, 23779.769, 23765.863, 23742.524, 23623.164, 23506.299, 23493.546, 23494.737, 23489.997, 23529.166, 23543.197, 23626.042, 23658.071], [64278.069, 64275.581, 64335.528, 64303.367, 64352.662, 64310.711, 64285.562, 64289.598, 64228.734, 64176.881, 64106.878, 64229.889, 64227.695, 64336.876, 64439.917, 64398.297, 64433.165, 64373.046], [17.928, 12.156, 11.911, 11.586, 13.569, 12.633, 12.264, 11.305, 15.421, 20.013, 17.271, 19.147, 15.343, 18.726, 18.131, 15.158, 25.839, 36.245], [854.6626005730448, 1712.588952521891, 1660.9725232356218, 2280.1036682489853, 1338.0241290803192, 1440.935837376962, 1609.3273548569562, 1392.804751069543, 1818.773343678572, 1813.932026292203, 478.3525756266609, 1620.8471976763187, 826.814745214122, 1268.641504085224, 1275.4449864990393, 1385.9066831207165, 2668.1815628974064, 2541.6072491403033], [6393, 6394, 6395, 6396, 6397, 6398, 6399, 6400, 6401, 6402, 6403, 6404, 6405, 6406, 6407, 6408, 6409, 6410]], [0, 7515, [95465, 95477, 95490, 95505, 95518, 95534, 95547, 95563], [5742.687, 5815.102, 5895.652, 5836.8, 5874.247, 5886.044, 5882.882, 5951.025], [50686.39, 50688.282, 50660.216, 50594.311, 50649.159, 50701.85, 50743.527, 50752.104], [31.259, 27.427, 11.395, 20.652, 21.911, 31.389, 21.261, 32.775], [1117.535702855712, 1283.2841658913862, 1432.990025436336, 1991.8915841743337, 1607.614725315101, 899.356111116955, 1182.938195655903, 3232.4687732658463], [6406, 6407, 6408, 6409, 6410, 6411, 6412, 6413]], [0, 7522, [95562, 95579, 95593, 95612, 95629], [5292.854, 5244.037, 5280.177, 5247.644, 5248.344], [51001.418, 50929.458, 50937.205, 50960.693, 50992.314], [26.047, 15.343, 25.408, 17.29, 26.512], [1012.2777111806704, 1067.629760203112, 1004.9240049352023, 507.646312165063, 753.3381121346858], [6413, 6414, 6415, 6416, 6417]], [1, 7586, [96571, 96584, 96592, 96599, 96615], [25233.997, 25292.884, 25167.875, 25127.821, 25146.169], [63663.752, 63651.439, 63676.678, 63626.3, 63731.217], [10.378, 2.943, 27.615, 25.828, 32.691], [57041.45047266429, 380.6797025291287, 2755.2531682312797, 1720.960735007557, 1638.3493663098488], [6502, 6503, 6504, 6505, 6506]], [0, 7597, [96701, 96720, 96740, 96762, 96786, 96810, 96827, 96847, 96864, 96882, 96909, 96930, 96953], [5324.359, 5134.21, 5146.923, 5120.278, 5096.351, 5048.375, 5063.95, 5037.736, 5026.051, 4983.825, 5080.917, 5055.151, 5132.87], [49217.782, 49158.865, 49149.526, 49175.821, 49189.791, 49196.816, 49181.879, 49156.489, 49241.602, 49221.159, 49204.774, 49212.903, 49228.316], [24.269, 22.41, 22.057, 22.762, 16.743, 9.598, 11.095, 17.718, 19.459, 25.515, 17.623, 30.067, 19.193], [867.4114685541099, 630.4106315977356, 1579.635780000978, 1516.0228842168046, 1266.02116695022, 1517.426742695586, 1745.453579085907, 1413.212136322335, 1326.7371974622615, 1357.5570568633623, 1135.0513434287911, 1784.9217344766864, 594.3128740038142], [6513, 6514, 6515, 6516, 6517, 6518, 6519, 6520, 6521, 6522, 6523, 6524, 6525]], [0, 7603, [96739, 96761, 96785, 96809, 96826, 96846, 96863, 96883, 96910, 96931, 96954, 96983, 96998, 97020, 97041, 97060, 97080, 97101, 97121], [4866.885, 4882.784, 4877.114, 4893.349, 4859.292, 4870.484, 4894.514, 5072.184, 5121.003, 5147.851, 5168.531, 5165.249, 5174.87, 5136.12, 5252.07, 5090.493, 5187.939, 5381.023, 5373.899], [50906.961, 50931.9, 50939.025, 51010.434, 50828.892, 50923.549, 51000.766, 51094.596, 51136.499, 51159.402, 51139.491, 51154.166, 51088.588, 51094.402, 51095.358, 51087.537, 51168.787, 51268.093, 51222.714], [10.029, 10.376, 9.323, 7.945, 11.366, 17.986, 13.314, 36.557, 19.949, 13.108, 12.549, 17.532, 27.661, 19.902, 19.908, 18.554, 19.342, 29.351, 17.067], [381.38680544426194, 1599.0692188566102, 2571.809147334284, 3059.063650845992, 2697.6661311550815, 4261.168587443757, 2705.869950490838, 2090.349543811767, 1422.3999562993301, 1265.622640582973, 1930.1264488056083, 2149.581779865862, 901.9795307280601, 1340.4857877944894, 13907.813175313957, 824.7781034432778, 3656.8127629368373, 5000.0015904256215, 23706.227916757496], [6515, 6516, 6517, 6518, 6519, 6520, 6521, 6522, 6523, 6524, 6525, 6526, 6527, 6528, 6529, 6530, 6531, 6532, 6533]], [0, 7604, [96741, 96763, 96787, 96811, 96828, 96848, 96865, 96885], [5681.626, 5691.444, 5768.477, 5800.155, 5781.113, 5567.195, 5543.213, 5417.132], [50117.278, 50110.228, 50006.684, 49992.598, 49989.088, 50029.315, 49996.859, 50058.402], [10.308, 8.737, 20.216, 20.368, 20.333, 20.867, 21.01, 17.384], [2025.3563423416947, 1698.3252491695137, 6187.578846390552, 5428.627307649962, 10073.583729945492, 2512.1924408308755, 3055.572938391866, 1645.8269123088282], [6515, 6516, 6517, 6518, 6519, 6520, 6521, 6522]], [0, 7607, [96866, 96886, 96912, 96932, 96956], [5796.072, 5846.617, 5878.87, 5816.394, 5808.252], [49971.885, 49947.716, 49929.021, 49922.975, 49932.622], [28.751, 16.766, 13.21, 24.454, 19.394], [5868.766643693643, 4396.64451008405, 2591.740645692887, 1808.4419173689744, 7994.673820725752], [6521, 6522, 6523, 6524, 6525]], [1, 7610, [96857, 96874, 96895, 96922, 96942, 96965], [25493.263, 25510.924, 25527.364, 25380.86, 25337.794, 25326.228], [63456.331, 63489.449, 63439.183, 63336.777, 63328.634, 63283.149], [19.721, 15.386, 29.762, 16.33, 27.607, 29.918], [1424.7503642097342, 2131.0916661978313, 2944.3986514988196, 1281.2898992265852, 1173.0246503833528, 927.0829276208536], [6520, 6521, 6522, 6523, 6524, 6525]], [1, 7629, [96941, 96964, 96991, 97008, 97030, 97050, 97070, 97090, 97110, 97126, 97141], [23771.099, 23723.232, 23824.002, 23906.619, 23945.656, 23860.213, 23817.198, 23805.07, 23777.101, 23631.295, 23714.772], [64476.284, 64436.0, 64267.398, 64226.537, 64157.682, 64202.522, 64239.204, 64225.571, 64187.544, 64194.41, 64309.79], [29.738, 18.152, 9.535, 17.171, 17.075, 12.548, 14.591, 13.954, 19.841, 21.07, 12.572], [2980.0410158623467, 4306.17229645264, 1468.037745136484, 1238.08770854036, 1459.4035963696153, 1881.4655961069743, 1373.2365342635433, 1008.6877282981152, 1203.3889168056392, 961.6617004439652, 756.6506764793537], [6524, 6525, 6526, 6527, 6528, 6529, 6530, 6531, 6532, 6533, 6534]], [0, 7640, [97120, 97135, 97148, 97160, 97172], [5211.071, 5261.442, 5365.43, 5351.554, 5437.309], [51188.777, 51262.28, 51363.526, 51328.513, 51394.852], [26.619, 24.536, 9.933, 17.072, 27.545], [7383.047713333452, 5293.271842212872, 1506.5105889612882, 1304.2301964210585, 2744.1298367096197], [6533, 6534, 6535, 6536, 6537]], [0, 7698, [97761, 97771, 97781, 97792, 97804], [5932.862, 5927.902, 5917.641, 5958.076, 5896.47], [49769.475, 49815.208, 49811.052, 49835.959, 49838.726], [22.375, 22.567, 12.693, 12.111, 7.511], [1498.9697509345146, 908.1615848031282, 1227.7286567544622, 1069.5581791109357, 1025.8040337226048], [6590, 6591, 6592, 6593, 6594]], [1, 7731, [98250, 98266, 98277, 98288, 98301, 98310, 98318], [23732.066, 23691.589, 23683.952, 23606.107, 23665.196, 23687.241, 23720.773], [64541.904, 64587.234, 64591.449, 64593.659, 64680.735, 64612.323, 64649.246], [26.165, 22.749, 26.532, 22.034, 17.688, 20.536, 23.357], [1418.750301618888, 1079.0612175656454, 1663.5608132707462, 1117.998071767888, 1506.8871439832512, 762.9536306761686, 904.6494443216096], [6638, 6639, 6640, 6641, 6642, 6643, 6644]], [1, 7741, [98457, 98466, 98475, 98483, 98489], [23656.54, 23647.138, 23720.756, 23695.923, 23721.13], [64583.183, 64562.657, 64585.092, 64564.88, 64595.855], [19.15, 30.855, 31.585, 42.511, 14.659], [1267.093656999104, 1478.0104736334495, 1022.9327152513832, 1961.7193069739124, 3431.735133491516], [6656, 6657, 6658, 6659, 6660]], [0, 7796, [99266, 99278, 99293, 99303, 99320, 99335, 99353, 99371, 99383, 99398, 99408, 99423, 99435, 99446, 99464, 99475], [5239.58, 5210.069, 5195.103, 5169.841, 5163.131, 5073.739, 5095.14, 5073.929, 5044.083, 5043.67, 4925.646, 4991.353, 4963.785, 4945.907, 4970.077, 4928.589], [49262.877, 49219.503, 49232.039, 49312.49, 49328.429, 49354.365, 49343.829, 49439.978, 49420.981, 49462.022, 49491.057, 49578.058, 49526.529, 49576.433, 49637.753, 49706.932], [20.602, 20.722, 11.779, 15.341, 10.969, 13.35, 12.652, 31.933, 14.613, 23.588, 2.566, 29.987, 19.195, 17.62, 24.546, 14.991], [1181.14900969398, 2099.480027277848, 1291.4370940918657, 1397.2010167629787, 1430.0536340839187, 1496.1699201013053, 1638.446250911283, 2217.15394939056, 983.9618572662457, 1124.625032290402, 434.717532788001, 1339.2448352528486, 735.922804849508, 812.1940899897177, 992.2972220760653, 519.096853252959], [6735, 6736, 6737, 6738, 6739, 6740, 6741, 6742, 6743, 6744, 6745, 6746, 6747, 6748, 6749, 6750]], [0, 7818, [99516, 99528, 99546, 99562, 99570, 99582, 99594, 99606, 99613, 99631, 99640, 99653, 99666, 99679, 99690, 99702, 99712], [4946.964, 4903.91, 4938.056, 4948.168, 4902.397, 4967.852, 4979.654, 5060.428, 5033.956, 5015.033, 4968.514, 4973.941, 5153.227, 5243.835, 5269.837, 5300.418, 5251.88], [49809.512, 49692.74, 49594.608, 49653.446, 49653.848, 49582.094, 49654.757, 49783.52, 49717.555, 49757.067, 49642.376, 49723.189, 49672.784, 49811.605, 49855.468, 49791.298, 49835.48], [14.516, 13.686, 23.313, 18.67, 16.713, 20.573, 8.735, 12.039, 18.561, 13.008, 11.376, 23.814, 11.252, 30.324, 16.007, 19.506, 11.035], [926.9850118716413, 496.37397821938407, 1116.573477819586, 1155.7992150263522, 1259.3210468386706, 1195.0799882416932, 1233.2660282219445, 1301.3630020580274, 1570.548710499941, 1806.828347124702, 1160.5044151029213, 1113.9302835224664, 1239.1998622090784, 688.0987233628223, 1665.5328209342074, 1092.4286208913843, 938.2709814624035], [6753, 6754, 6755, 6756, 6757, 6758, 6759, 6760, 6761, 6762, 6763, 6764, 6765, 6766, 6767, 6768, 6769]], [0, 7831, [99737, 99749, 99763, 99778, 99790, 99804, 99821], [5286.558, 5332.542, 5346.726, 5425.739, 5437.994, 5427.148, 5291.222], [49953.013, 50011.69, 49988.321, 49918.118, 49977.948, 50020.849, 49975.106], [16.062, 20.675, 13.752, 17.751, 21.665, 21.525, 11.063], [1313.17102495753, 1016.6725010317377, 869.3217157771761, 604.6709329814322, 1342.1072999896307, 1363.3957349506725, 534.1173174304807], [6771, 6772, 6773, 6774, 6775, 6776, 6777]], [1, 7859, [100502, 100514, 100523, 100531, 100540, 100554, 100563, 100574, 100590], [24795.484, 24869.295, 24855.846, 24825.492, 24938.022, 24886.468, 24801.103, 24791.231, 24735.667], [64361.514, 64345.94, 64316.309, 64391.681, 64329.342, 64343.402, 64389.609, 64332.989, 64380.964], [21.38, 15.402, 25.551, 24.523, 16.473, 13.481, 9.335, 12.3, 23.715], [1458.5540499471017, 2090.993393282848, 720.522884443704, 3106.015787467918, 2257.8064542314064, 1606.9404889148257, 1888.7700298070881, 1344.0279923393239, 570.2552125742644], [6853, 6854, 6855, 6856, 6857, 6858, 6859, 6860, 6861]], [1, 7919, [101400, 101419, 101429, 101446, 101461, 101476, 101486, 101497, 101515, 101530, 101545, 101558, 101580, 101597, 101619, 101630, 101648, 101665, 101683, 101706, 101723, 101746, 101766, 101787, 101807, 101834, 101863, 101885, 101912], [24770.811, 24788.79, 24843.101, 24880.227, 24938.998, 24883.498, 24944.365, 24893.821, 24888.803, 24913.269, 24949.891, 24987.535, 25092.071, 24944.487, 24894.129, 24967.707, 25037.917, 25041.382, 25036.302, 25023.733, 24997.486, 25033.52, 25022.286, 24964.875, 24954.565, 25009.668, 24987.611, 25023.725, 24974.531], [64399.344, 64372.743, 64364.939, 64316.166, 64304.429, 64323.745, 64340.597, 64356.281, 64329.217, 64295.052, 64321.797, 64327.937, 64318.373, 64298.898, 64326.95, 64281.445, 64220.998, 64228.897, 64233.188, 64258.705, 64239.719, 64213.376, 64242.673, 64184.937, 64200.17, 64255.933, 64195.803, 64290.319, 64245.661], [17.188, 12.346, 12.983, 13.831, 14.17, 13.215, 13.456, 20.476, 11.547, 28.897, 14.684, 15.245, 22.788, 18.043, 15.794, 13.829, 8.243, 8.158, 12.857, 15.3, 20.032, 14.469, 13.682, 25.786, 20.462, 15.663, 18.677, 13.404, 19.121], [1548.0439111494877, 993.5814060887861, 1464.934247456, 1692.5958789883098, 1397.5841231774282, 1495.0709435539077, 1082.1202560324016, 1187.718399352862, 1169.6248384690973, 1775.9699194242905, 1169.9252178995719, 1594.4401674926698, 1357.3247074733797, 1440.6734817236097, 1643.5745101260284, 1466.5953908142312, 1717.8546492262033, 1785.0621355143282, 1644.1516195352465, 1263.033673760354, 1115.2183531293194, 2571.1545399496317, 2285.287321406319, 3913.449888945391, 2937.5519392264628, 1396.616822205471, 985.2069298494641, 2064.600662173142, 729.7700440930188], [6927, 6928, 6929, 6930, 6931, 6932, 6933, 6934, 6935, 6936, 6937, 6938, 6939, 6940, 6941, 6942, 6943, 6944, 6945, 6946, 6947, 6948, 6949, 6950, 6951, 6952, 6953, 6954, 6955]], [0, 7924, [101492, 101507, 101525, 101536, 101554], [5075.047, 5090.152, 5114.255, 5147.751, 5125.473], [49239.165, 49239.356, 49219.85, 49281.227, 49173.951], [19.048, 16.896, 13.185, 2.049, 25.363], [587.6779571893449, 958.277156045122, 1595.9953984671117, 379.2702782028034, 1837.010780833705], [6934, 6935, 6936, 6937, 6938]], [0, 7937, [101673, 101696, 101719, 101738, 101757, 101779, 101797, 101820, 101852, 101874, 101900, 101924, 101947], [5069.452, 5073.438, 5118.788, 5086.43, 5113.639, 5209.464, 5255.536, 5289.176, 5389.842, 5339.075, 5341.414, 5346.384, 5237.087], [49334.064, 49226.218, 49239.138, 49180.337, 49180.963, 49106.747, 49041.751, 49028.927, 48977.038, 49033.817, 49039.372, 49040.266, 49129.426], [26.772, 11.534, 18.111, 14.824, 20.546, 28.287, 23.897, 24.973, 26.594, 18.061, 11.094, 17.012, 23.878], [878.5568816008616, 1587.2381174434265, 3346.185599582614, 1020.5859965014399, 1706.6350247307153, 3053.786541335723, 1420.8119895904208, 971.977961667062, 1840.2468622835022, 1337.1723296492823, 1149.9930540565433, 990.8407125758343, 868.121715211791], [6945, 6946, 6947, 6948, 6949, 6950, 6951, 6952, 6953, 6954, 6955, 6956, 6957]], [0, 7946, [101780, 101799, 101821, 101853, 101875, 101901, 101925, 101949, 101978], [5791.762, 5769.83, 5749.402, 5768.911, 5684.951, 5780.164, 5733.386, 5702.375, 5607.377], [49349.373, 49309.01, 49313.589, 49333.62, 49414.302, 49367.413, 49339.051, 49326.819, 49343.785], [18.368, 12.555, 9.445, 9.268, 18.939, 10.394, 28.711, 15.464, 16.382], [640.154653701479, 2021.0879032532403, 1595.726827994321, 1312.6399888665303, 993.6091431565063, 507.1101449675565, 854.197309365326, 992.497461705755, 865.8486537834851], [6950, 6951, 6952, 6953, 6954, 6955, 6956, 6957, 6958]], [0, 7956, [101873, 101899, 101923, 101948, 101977, 102000, 102024, 102042, 102063, 102079, 102097, 102109, 102126, 102137, 102152], [5144.714, 5145.473, 5247.081, 5228.35, 5117.257, 5212.022, 5155.016, 5077.892, 5139.885, 5217.075, 4990.428, 5133.268, 5072.938, 5041.223, 5067.433], [50164.063, 50229.862, 50185.713, 50142.998, 50146.032, 50062.629, 50050.8, 50019.908, 50014.56, 50045.721, 49957.835, 50010.524, 49992.776, 49978.388, 49972.112], [34.534, 12.471, 22.435, 16.176, 10.73, 9.513, 15.359, 12.334, 12.782, 20.187, 16.49, 18.794, 13.147, 11.688, 13.82], [1299.2567839686135, 2679.1360301541126, 7677.764143517551, 1733.6142404375853, 3049.0476940808676, 2348.356475862803, 1108.8677987934325, 1428.7149126107456, 1439.5627573444513, 2924.2902015510044, 1555.915731774656, 1389.811832235389, 1321.1850430560964, 2091.157073025803, 1240.9435539020917], [6954, 6955, 6956, 6957, 6958, 6959, 6960, 6961, 6962, 6963, 6964, 6965, 6966, 6967, 6968]], [0, 7985, [102180, 102191, 102206, 102226, 102243, 102253, 102271, 102286, 102294, 102307, 102318, 102328], [5083.742, 5043.137, 5042.134, 5057.838, 5034.662, 5037.614, 5070.987, 5065.527, 5050.725, 5042.695, 5087.893, 5048.757], [49995.512, 49992.123, 49986.37, 49997.497, 49966.74, 49983.694, 49947.69, 49974.055, 49941.999, 49952.678, 49947.647, 49950.074], [18.039, 21.789, 19.432, 11.238, 18.216, 9.185, 14.488, 15.377, 14.056, 14.424, 12.511, 12.037], [1173.1257916886477, 1364.2017418358703, 1269.7804621369698, 730.1873549829633, 894.3847774087463, 1276.7400324475238, 2474.078911290357, 2562.9454407759417, 1741.0615308467554, 1612.9017008947578, 2298.9413504354534, 1671.8245570662255], [6970, 6971, 6972, 6973, 6974, 6975, 6976, 6977, 6978, 6979, 6980, 6981]], [1, 7998, [102359, 102373, 102381, 102403, 102417], [23906.289, 23948.551, 23954.788, 23927.391, 23937.634], [64670.193, 64669.547, 64629.626, 64691.27, 64712.42], [19.261, 26.657, 33.559, 28.054, 19.919], [627.0159698927253, 846.518843480582, 2052.015301412327, 766.4197867607734, 829.5685124615302], [6983, 6984, 6985, 6986, 6987]], [0, 8012, [102530, 102537, 102552, 102562, 102572], [5641.721, 5766.745, 5715.104, 5676.851, 5731.592], [50078.417, 50082.707, 50050.273, 50096.274, 50056.323], [30.663, 5.632, 18.125, 17.776, 25.888], [1291.1329399085278, 635.2667390001213, 1975.9850658219757, 1245.7043970105246, 2185.1185638610887], [6997, 6998, 6999, 7000, 7001]], [0, 8038, [102728, 102750, 102763, 102786, 102799], [5393.405, 5338.879, 5405.397, 5562.736, 5562.262], [50979.127, 50992.398, 51151.044, 51247.946, 51398.557], [49.764, 38.209, 46.928, 32.846, 14.854], [3057.6488818918374, 1275.3104058943113, 1711.570057123738, 689.5423895668141, 24114.465153649828], [7011, 7012, 7013, 7014, 7015]], [0, 8040, [102787, 102800, 102813, 102826, 102844, 102859, 102874, 102889], [5796.064, 5922.1, 5829.362, 5863.287, 5775.654, 5698.212, 5722.791, 5669.663], [50212.372, 50249.286, 50285.333, 50233.971, 50125.85, 50123.145, 50098.742, 50110.608], [38.726, 12.489, 12.042, 15.315, 14.666, 14.268, 9.366, 14.334], [971.6353024419985, 1550.2560051292824, 1682.5671360123436, 1433.9284216736912, 952.173150987448, 1432.0780961722137, 2670.932350815207, 1106.0540639470348], [7014, 7015, 7016, 7017, 7018, 7019, 7020, 7021]], [0, 8057, [103027, 103041, 103051, 103063, 103073, 103089, 103101, 103117, 103131], [5796.199, 5833.851, 5806.9, 5814.042, 5812.501, 5801.112, 5789.862, 5832.082, 5826.668], [50112.804, 50137.254, 50128.066, 50118.847, 50142.28, 50134.138, 50153.804, 50136.158, 50128.157], [19.255, 14.698, 12.086, 7.442, 11.411, 24.863, 21.407, 31.058, 33.366], [612.7204672846683, 2174.150781168182, 1303.8297613286738, 2277.2125479489723, 1108.9382545626406, 917.1802255686705, 579.4741126930586, 1481.8874938494282, 1302.2032644552944], [7031, 7032, 7033, 7034, 7035, 7036, 7037, 7038, 7039]], [1, 8058, [102990, 103004, 103020, 103033, 103044, 103058, 103069, 103080, 103096], [25568.36, 25473.45, 25441.879, 25469.987, 25491.965, 25462.19, 25518.118, 25490.133, 25604.936], [64117.399, 64023.408, 64113.994, 64067.324, 64057.228, 64072.911, 64054.668, 64060.336, 64042.873], [27.753, 33.998, 21.807, 29.277, 36.185, 32.78, 17.362, 22.169, 11.491], [1805.73629393038, 2251.3521170823456, 1526.8488666236533, 1085.4694818555392, 1987.4620854836485, 1183.4147325334952, 1450.6860636330166, 1403.2619116740468, 777.9591102032518], [7028, 7029, 7030, 7031, 7032, 7033, 7034, 7035, 7036]], [0, 8088, [103447, 103458, 103468, 103482, 103493, 103506], [5437.601, 5409.876, 5534.116, 5632.458, 5566.691, 5426.18], [51259.309, 51296.694, 51300.762, 51301.049, 51365.05, 51298.164], [15.967, 13.169, 15.2, 16.68, 30.483, 22.013], [1753.0579383031593, 1509.2197197605917, 1588.9432187298269, 893.057796075671, 760.8765616054181, 965.1730455401906], [7066, 7067, 7068, 7069, 7070, 7071]], [0, 8101, [103560, 103577, 103593, 103607, 103630, 103646, 103658, 103675, 103696, 103712, 103725, 103744, 103758, 103773, 103785, 103794], [5136.321, 5088.735, 5111.759, 5137.126, 5188.537, 5265.844, 5228.436, 5214.775, 5268.167, 5268.576, 5373.146, 5344.662, 5484.093, 5444.456, 5475.8, 5380.785], [49674.459, 49713.89, 49728.139, 49611.105, 49547.158, 49512.66, 49553.602, 49573.705, 49660.798, 49687.891, 49836.39, 49896.053, 49965.068, 50022.731, 49996.11, 49985.676], [13.257, 9.676, 16.378, 15.068, 20.877, 18.955, 13.124, 20.144, 16.444, 18.003, 28.155, 32.009, 25.564, 14.679, 22.061, 15.652], [1574.0317078852486, 1650.0071510818186, 3808.6968404323056, 2838.532821477608, 1605.1095284712796, 1970.3381156035055, 1269.4688535276875, 1332.7767664963985, 1009.1073814181384, 1380.0867004562117, 1547.4758162903179, 2590.7989105203583, 4396.780590363922, 1264.5067013629543, 1752.0509583246217, 420.5069419472231], [7076, 7077, 7078, 7079, 7080, 7081, 7082, 7083, 7084, 7085, 7086, 7087, 7088, 7089, 7090, 7091]], [1, 8104, [103619, 103638, 103653, 103667, 103690], [23932.672, 23916.038, 23926.716, 23906.374, 23899.597], [64175.913, 64183.026, 64175.726, 64171.889, 64215.639], [12.578, 8.598, 9.496, 8.941, 10.172], [1006.0744372025374, 2183.1891143199705, 1750.910877211315, 1595.4754069394182, 874.2900844068455], [7079, 7080, 7081, 7082, 7083]], [1, 8105, [103601, 103620, 103640, 103654, 103668, 103691, 103707], [24781.238, 24762.352, 24803.694, 24763.65, 24797.147, 24786.202, 24735.726], [64422.774, 64419.698, 64380.028, 64377.177, 64363.94, 64345.8, 64420.685], [14.988, 17.985, 16.517, 21.259, 20.569, 15.139, 20.889], [979.6389825668982, 1300.5588736956076, 1616.8209481163215, 2770.138788160188, 2380.388721439876, 2034.2103011090153, 863.0945641113875], [7078, 7079, 7080, 7081, 7082, 7083, 7084]], [0, 8123, [103821, 103835, 103849, 103865, 103878, 103889, 103900, 103913, 103932, 103951, 103963, 103979, 103990, 104004, 104016], [5454.734, 5454.968, 5436.242, 5360.171, 5390.961, 5348.87, 5355.853, 5347.691, 5433.659, 5499.355, 5387.513, 5324.489, 5351.281, 5413.376, 5422.377], [49990.177, 50108.589, 50170.0, 50136.968, 50107.792, 50066.562, 50054.534, 50022.204, 50032.832, 50018.334, 49853.273, 49916.136, 49971.867, 49877.01, 49858.618], [13.548, 23.02, 16.778, 26.227, 21.997, 21.495, 18.863, 29.295, 19.07, 28.027, 23.037, 21.549, 27.54, 25.339, 25.334], [1602.2312411837634, 779.2009647443451, 1149.9816058654378, 687.1313724606849, 2332.493558451097, 1263.8207399383566, 858.0905868896672, 943.8972660798488, 800.783713804094, 1215.8892668742883, 1155.6158772043111, 685.1355710570448, 1525.3461492823853, 1454.0678477017798, 1399.3410268793898], [7093, 7094, 7095, 7096, 7097, 7098, 7099, 7100, 7101, 7102, 7103, 7104, 7105, 7106, 7107]], [1, 8272, [105533, 105550, 105572, 105592, 105606, 105618, 105634, 105648], [24261.067, 24349.991, 24412.354, 24340.966, 24239.262, 24181.636, 24182.203, 24079.057], [64562.689, 64599.979, 64550.718, 64551.193, 64584.626, 64670.874, 64597.139, 64635.01], [29.468, 19.211, 39.762, 28.443, 27.509, 26.848, 16.053, 23.6], [2970.3642844738233, 703.1050884106274, 2733.90373564751, 7299.352868968648, 1835.579716949198, 706.1705695915067, 512.1992072241051, 1400.7351491408926], [7222, 7223, 7224, 7225, 7226, 7227, 7228, 7229]], [1, 8328, [106261, 106277, 106292, 106308, 106320, 106334, 106349, 106365, 106377, 106395, 106411, 106424, 106439, 106458, 106470, 106489, 106501], [23750.005, 23767.529, 23765.128, 23781.406, 23836.398, 23811.253, 23932.591, 23984.706, 24096.575, 24111.264, 24082.539, 23963.484, 24033.938, 24029.131, 24027.085, 24025.317, 24046.816], [63846.043, 63826.138, 63964.974, 63996.65, 63894.053, 63971.673, 63852.322, 63982.989, 63961.793, 63969.332, 63915.938, 63826.45, 63773.464, 63804.973, 63785.73, 63790.315, 63774.279], [26.05, 19.379, 15.875, 12.918, 23.46, 17.232, 18.59, 18.803, 11.69, 13.372, 11.826, 10.552, 11.683, 12.686, 15.002, 25.164, 14.027], [2150.4847959120893, 1808.9717223539576, 1902.8215260814961, 1438.2408068861062, 1487.4658783209281, 1625.0985809952049, 1988.8287679648793, 1426.2412146084841, 2023.6973638601355, 1465.5033254192342, 1538.7608520571332, 2237.6826664905752, 1796.5739226361682, 1937.7823294524615, 2324.2692601833173, 918.3079354243587, 1169.305812278126], [7276, 7277, 7278, 7279, 7280, 7281, 7282, 7283, 7284, 7285, 7286, 7287, 7288, 7289, 7290, 7291, 7292]], [1, 8346, [106532, 106545, 106555, 106567, 106587], [24030.279, 24040.751, 24043.627, 24057.064, 24047.605], [63790.234, 63789.484, 63799.011, 63777.379, 63779.231], [11.314, 10.178, 7.9, 8.338, 10.27], [1451.7066171153585, 1630.1130219841648, 2496.720372775819, 2447.49711954148, 2626.2053887457946], [7294, 7295, 7296, 7297, 7298]], [1, 8395, [107086, 107105, 107123, 107141, 107160], [23560.83, 23526.2, 23732.103, 23627.674, 23629.019], [64333.961, 64291.836, 64165.757, 64360.157, 64280.743], [25.138, 26.492, 37.108, 28.097, 28.845], [1143.0063643461344, 1502.7852908440807, 2594.1606959149562, 1205.2489438683951, 1266.0478443732088], [7340, 7341, 7342, 7343, 7344]], [0, 8477, [108251, 108266, 108282, 108300, 108317, 108334, 108347, 108362], [5864.767, 5793.007, 5773.595, 5840.662, 5830.825, 5841.71, 5823.768, 5866.33], [50123.661, 50085.26, 50093.693, 50066.429, 50098.934, 50062.801, 50084.101, 50052.544], [20.236, 15.325, 14.391, 17.709, 22.1, 15.402, 19.039, 27.732], [1917.1328891708836, 1070.7529534324267, 1381.7246620051553, 1754.4553281365318, 3209.7973817318793, 1237.394182491844, 1336.7412111824956, 794.5170389291718], [7429, 7430, 7431, 7432, 7433, 7434, 7435, 7436]], [1, 8485, [108369, 108382, 108399, 108412, 108431, 108446], [25285.646, 25224.754, 25236.552, 25204.611, 25084.98, 25129.233], [64048.142, 64087.711, 64088.337, 64039.264, 63961.944, 63934.715], [20.206, 15.29, 20.947, 16.062, 13.028, 17.736], [1128.338529486636, 1130.640177685852, 786.3299164674012, 1110.8508805293893, 2180.2871105132585, 562.0422916474757], [7436, 7437, 7438, 7439, 7440, 7441]], [0, 8497, [108601, 108616, 108627, 108641, 108651, 108659], [5833.597, 5836.142, 5808.469, 5832.384, 5859.407, 5793.423], [50039.649, 50102.062, 50086.558, 50076.816, 50084.503, 49998.878], [30.834, 20.876, 21.816, 28.372, 19.219, 32.586], [610.9946958874107, 1034.681463684081, 707.8774065882599, 822.8264737627119, 870.7352258126602, 654.8124415186196], [7452, 7453, 7454, 7455, 7456, 7457]], [0, 8510, [108728, 108739, 108753, 108761, 108776, 108788, 108808, 108827, 108840, 108850, 108873, 108889], [5770.095, 5894.251, 5748.077, 5849.284, 5760.425, 5732.961, 5773.868, 5849.632, 5814.909, 5745.442, 5776.914, 5779.256], [50091.608, 50080.434, 50153.655, 49961.447, 50048.758, 50024.49, 49965.433, 49997.495, 49964.113, 49955.185, 49964.765, 49921.32], [36.97, 23.684, 23.031, 14.828, 15.259, 9.731, 13.227, 13.418, 17.664, 11.446, 13.716, 12.526], [688.4362599143192, 1108.700355159094, 10755.406743950443, 2464.885479441341, 2031.0385236930817, 1574.388361164642, 2176.9587080484353, 2318.019719536409, 5490.120802639074, 2644.5855383647, 2206.290893304983, 2044.479939025643], [7462, 7463, 7464, 7465, 7466, 7467, 7468, 7469, 7470, 7471, 7472, 7473]], [0, 8537, [109204, 109219, 109237, 109253, 109270], [5859.67, 5863.314, 5802.999, 5835.615, 5824.138], [50095.229, 50077.169, 50065.904, 50074.088, 50047.716], [32.622, 13.63, 35.397, 15.107, 19.079], [839.0661674740442, 888.8719426925879, 1546.7854375475054, 507.44979678462613, 1032.3019239278917], [7496, 7497, 7498, 7499, 7500]], [0, 8552, [109384, 109401, 109413, 109426, 109439], [5346.756, 5325.045, 5348.899, 5455.158, 5424.449], [51078.701, 51079.645, 51151.139, 51081.889, 51000.281], [35.768, 14.122, 14.444, 10.516, 41.825], [1172.4721401094762, 1595.959049668024, 1896.770091838793, 1929.2168769169107, 1056.8118664999529], [7507, 7508, 7509, 7510, 7511]], [0, 8585, [109669, 109687, 109704, 109721, 109739, 109760, 109776, 109804, 109819, 109838, 109855, 109870, 109884, 109902, 109918, 109929], [5693.018, 5662.14, 5560.911, 5531.684, 5568.863, 5622.795, 5738.444, 5722.631, 5739.237, 5863.602, 5814.597, 5752.367, 5741.39, 5654.805, 5750.204, 5777.3], [49535.843, 49618.469, 49607.977, 49610.901, 49520.107, 49524.093, 49450.423, 49483.066, 49509.199, 49516.687, 49470.54, 49548.373, 49501.965, 49701.26, 49715.735, 49763.123], [20.455, 31.178, 28.888, 11.381, 23.819, 21.38, 14.566, 18.245, 18.697, 31.083, 22.645, 14.676, 29.503, 35.114, 24.891, 30.655], [765.1408193344919, 2779.9521539263487, 2045.377667855944, 59038.453886926574, 2443.206565800967, 2558.4171052843667, 1613.029095941982, 1242.7556846425275, 1314.2441517303985, 1278.2147857954083, 1624.6097984861, 1572.2112602027212, 931.1950314484808, 1130.479765711357, 1228.9057687672048, 740.8139282452546], [7527, 7528, 7529, 7530, 7531, 7532, 7533, 7534, 7535, 7536, 7537, 7538, 7539, 7540, 7541, 7542]], [0, 8723, [111754, 111772, 111787, 111803, 111816, 111827, 111848, 111864], [5354.736, 5356.521, 5421.42, 5403.746, 5406.112, 5350.702, 5356.772, 5412.317], [51058.907, 51119.894, 51188.305, 51154.026, 51158.535, 51163.361, 51183.919, 51026.324], [17.892, 17.345, 18.811, 14.185, 16.094, 19.247, 17.292, 34.311], [857.5449490434038, 3040.7792151908434, 1360.0157774560716, 1293.3528254362175, 1223.9218026872506, 1701.810868718772, 1121.731481875378, 778.1775854485676], [7675, 7676, 7677, 7678, 7679, 7680, 7681, 7682]], [0, 8736, [111877, 111890, 111903, 111916, 111927, 111945], [5853.123, 5826.034, 5844.12, 5876.488, 5883.203, 5884.496], [50105.828, 50036.241, 50099.023, 50019.868, 50090.961, 50102.563], [30.443, 25.7, 12.842, 18.37, 27.774, 19.423], [579.7167858248085, 1314.2761669015763, 470.96640378617286, 660.0029177288892, 1170.0913649252134, 602.3271509984967], [7683, 7684, 7685, 7686, 7687, 7688]], [0, 8744, [111943, 111955, 111971, 111983, 111999], [5311.007, 5348.179, 5348.918, 5389.786, 5395.938], [51182.508, 51171.34, 51204.853, 51244.624, 51090.668], [29.548, 17.403, 26.369, 9.77, 12.919], [916.9844563777406, 1725.027873606914, 1095.2192617997293, 749.3516474836377, 2604.7047534919557], [7688, 7689, 7690, 7691, 7692]], [0, 8826, [113388, 113404, 113414, 113430, 113444, 113464, 113480], [5380.026, 5326.794, 5258.853, 5245.678, 5253.316, 5293.092, 5474.869], [51036.132, 51015.029, 50951.17, 50962.787, 50971.688, 50954.843, 50857.377], [20.861, 22.831, 23.374, 13.438, 21.696, 21.168, 11.224], [1188.4621441885652, 2439.6972352177118, 2368.5227386559945, 2063.939616057974, 2768.5826292814295, 4329.94384194478, 312.10673841925086], [7824, 7825, 7826, 7827, 7828, 7829, 7830]], [0, 8837, [113589, 113598, 113610, 113621, 113632], [5797.886, 5804.497, 5809.007, 5738.607, 5762.521], [49174.314, 49178.404, 49217.786, 49171.319, 49231.242], [33.513, 27.685, 17.52, 19.098, 21.644], [1617.1200843575568, 4273.595165816013, 1920.7126512778705, 1226.9761410479377, 750.5535741637357], [7839, 7840, 7841, 7842, 7843]], [0, 8844, [113671, 113683, 113701, 113710, 113724], [5471.513, 5459.857, 5398.704, 5385.712, 5496.978], [49481.442, 49529.482, 49447.689, 49442.373, 49507.779], [23.368, 11.646, 21.85, 20.664, 19.055], [13503.249379576848, 56714.44491080045, 3915.6887354764017, 2674.1189275320603, 4440.31645072163], [7846, 7847, 7848, 7849, 7850]], [0, 8850, [113739, 113754, 113766, 113777, 113795, 113808, 113822, 113839, 113855, 113865, 113886, 113901], [5483.211, 5449.303, 5400.947, 5476.405, 5457.017, 5473.151, 5442.748, 5561.126, 5593.427, 5651.769, 5676.253, 5828.574], [49799.993, 49805.789, 49762.843, 49840.737, 49718.605, 49812.992, 49751.559, 49916.646, 49990.74, 50004.691, 49931.402, 49940.41], [17.719, 19.451, 23.375, 26.637, 31.656, 29.551, 26.807, 23.76, 17.895, 20.955, 31.241, 29.286], [6693.728153137325, 2945.485963918775, 1468.827939092855, 866.7780266775129, 1526.5346106052823, 4104.883904533308, 6006.3840504037025, 2129.1562605157674, 4961.141557374772, 2074.314949143784, 1772.296250574012, 4069.1011016881594], [7851, 7852, 7853, 7854, 7855, 7856, 7857, 7858, 7859, 7860, 7861, 7862]], [0, 8858, [113838, 113854, 113864, 113885, 113899, 113920, 113935, 113949, 113967, 113985, 113997, 114015], [5463.996, 5510.84, 5544.092, 5463.736, 5480.381, 5446.938, 5447.92, 5441.188, 5451.025, 5422.171, 5437.374, 5428.608], [49301.713, 49240.472, 49232.036, 49146.057, 49165.913, 49123.524, 49177.825, 49262.738, 49146.082, 49119.997, 49179.079, 49132.481], [16.272, 12.217, 14.0, 18.139, 21.435, 12.75, 23.746, 32.783, 20.016, 16.92, 20.835, 31.104], [1985.7597195202106, 2589.615997932863, 2611.6681764679506, 2858.096910536655, 2152.322832385205, 39081.88866832298, 1173.9661874361777, 2832.651800473415, 1067.500259262301, 1831.6105400709364, 1464.8009050439252, 701.0109660084739], [7858, 7859, 7860, 7861, 7862, 7863, 7864, 7865, 7866, 7867, 7868, 7869]], [0, 8881, [114109, 114121, 114135, 114146, 114165, 114180, 114193, 114209], [5795.236, 5805.014, 5713.881, 5772.298, 5797.256, 5783.994, 5830.748, 5713.811], [49500.508, 49538.911, 49563.355, 49640.801, 49696.108, 49586.604, 49685.777, 49700.122], [12.0, 32.375, 25.411, 34.416, 17.627, 29.913, 35.172, 29.423], [36825.40213326236, 1778.434444615652, 2169.724719036594, 1871.2235351353984, 29540.870990947777, 1640.9088748550218, 2190.113141322467, 9261.142039410237], [7877, 7878, 7879, 7880, 7881, 7882, 7883, 7884]], [0, 8883, [114208, 114219, 114231, 114247, 114262, 114282, 114294], [5606.487, 5678.351, 5691.918, 5715.12, 5648.998, 5726.372, 5770.87], [49739.637, 49844.526, 49725.939, 49804.628, 49815.698, 49870.048, 49871.144], [18.824, 21.97, 17.859, 28.107, 23.173, 33.389, 22.534], [25557.17706804485, 1186.6181033098803, 1441.4003431137062, 2207.189528942896, 1114.428537301041, 1430.8768531576686, 2493.075852577337], [7884, 7885, 7886, 7887, 7888, 7889, 7890]], [1, 8931, [115475, 115484, 115498, 115508, 115522, 115531, 115541], [23864.389, 23824.55, 23844.177, 23846.936, 23806.208, 23774.913, 23719.074], [64239.569, 64248.251, 64198.701, 64318.799, 64272.874, 64133.769, 64049.318], [17.546, 15.389, 24.829, 18.479, 26.778, 23.292, 29.504], [701.3232014557598, 1504.427928028572, 738.5648324534357, 2258.002046207705, 962.1063059629868, 918.8923171746967, 2249.595675394064], [7993, 7994, 7995, 7996, 7997, 7998, 7999]], [0, 8938, [115574, 115587, 115592, 115603, 115616, 115630], [5292.457, 5281.018, 5252.692, 5188.705, 5150.506, 5035.281], [49346.735, 49521.278, 49623.311, 49763.294, 49714.329, 49713.681], [19.231, 12.522, 16.192, 30.866, 14.24, 22.525], [3030.810846205932, 1918.4966074100955, 1261.3600061821635, 865.5787795466841, 1443.0592560612308, 1812.013376318494], [8004, 8005, 8006, 8007, 8008, 8009]], [0, 8963, [115958, 115976, 115990, 116002, 116010, 116022], [5331.602, 5384.737, 5389.742, 5295.57, 5234.514, 5109.183], [49968.989, 49902.838, 49895.772, 49958.59, 50003.63, 49957.169], [25.761, 20.735, 12.926, 22.649, 25.313, 23.666], [839.2918556207256, 3222.9154620011286, 1589.3099351433677, 2882.7039548657203, 2638.4771567681514, 1439.695968864389], [8036, 8037, 8038, 8039, 8040, 8041]], [0, 8969, [116039, 116044, 116054, 116067, 116078, 116095, 116112, 116123, 116140, 116155, 116169, 116183, 116195, 116210, 116224, 116237], [5193.342, 5302.559, 5373.576, 5356.524, 5465.839, 5480.942, 5428.976, 5394.129, 5432.748, 5507.733, 5382.276, 5510.295, 5408.99, 5308.183, 5292.136, 5448.1], [49884.372, 49967.648, 49980.891, 49864.986, 49809.642, 49831.282, 49847.423, 49773.16, 49759.819, 49809.122, 49840.157, 49879.981, 50004.124, 50037.998, 50191.63, 50080.149], [21.769, 20.637, 19.767, 14.943, 13.391, 16.635, 12.039, 18.566, 15.39, 29.052, 15.089, 14.366, 25.585, 18.589, 15.991, 39.789], [618.3353494331101, 1403.578732361424, 1450.0576066737306, 2031.8463456954653, 2878.345676410639, 1922.4043705420402, 2243.8328463438515, 2560.929525088765, 2026.6620706255408, 3651.861834854559, 1486.6199441105816, 1327.9991499977593, 1015.2919378542144, 9721.810289249132, 1612.3663828679412, 1070.1849897247755], [8043, 8044, 8045, 8046, 8047, 8048, 8049, 8050, 8051, 8052, 8053, 8054, 8055, 8056, 8057, 8058]], [0, 8989, [116320, 116329, 116339, 116350, 116358, 116370, 116381, 116392], [5414.403, 5429.476, 5460.091, 5472.623, 5445.463, 5434.514, 5445.098, 5412.752], [50409.391, 50439.781, 50394.8, 50403.181, 50439.445, 50407.472, 50422.612, 50428.437], [19.675, 11.016, 16.649, 22.993, 12.184, 10.112, 9.596, 9.039], [1492.1064145459577, 1574.0953666995547, 1178.6048376331753, 2702.0188512228115, 1521.1607194047394, 1821.7748457728535, 2190.121766075907, 1569.325250071752], [8065, 8066, 8067, 8068, 8069, 8070, 8071, 8072]], [0, 9021, [116981, 116993, 117001, 117010, 117020, 117032, 117045, 117057, 117069, 117079, 117087], [5179.6, 5130.525, 5170.995, 5253.943, 5149.096, 5139.746, 5234.827, 5226.263, 5213.314, 5234.476, 5212.834], [50196.152, 50189.732, 50159.597, 50257.78, 50305.047, 50389.732, 50306.753, 50326.596, 50254.252, 50301.508, 50311.501], [24.04, 18.609, 19.597, 16.789, 20.877, 17.0, 20.428, 13.789, 21.862, 17.454, 22.144], [3127.1406346008534, 1911.3932294764795, 4836.600446216204, 6905.808115506276, 2748.975466132378, 1103.2848855058298, 3639.588461000471, 2679.8566315179273, 2305.6082849191307, 1431.1195535867462, 1502.990188188396], [8125, 8126, 8127, 8128, 8129, 8130, 8131, 8132, 8133, 8134, 8135]], [1, 9094, [118030, 118052, 118073, 118095, 118109, 118132], [25339.241, 25341.946, 25316.927, 25281.88, 25317.652, 25276.253], [63594.253, 63524.521, 63583.627, 63573.908, 63652.197, 63713.84], [9.81, 22.718, 15.198, 19.803, 16.032, 12.746], [80299.99567027991, 1443.3033732268825, 470.2482175454869, 1279.268592349825, 1372.443235811483, 1740.2384979481687], [8221, 8222, 8223, 8224, 8225, 8226]], [0, 9116, [118329, 118337, 118346, 118360, 118369, 118380, 118392, 118399, 118407, 118414, 118422, 118433, 118444, 118454], [5230.513, 5193.647, 5215.758, 5197.247, 5147.916, 5202.127, 5234.485, 5178.603, 5203.693, 5268.638, 5212.685, 5211.323, 5219.672, 5204.539], [50501.641, 50465.306, 50545.654, 50504.674, 50438.346, 50495.127, 50521.228, 50493.531, 50504.815, 50520.57, 50523.024, 50466.779, 50491.417, 50428.445], [14.171, 23.359, 14.475, 19.743, 22.05, 17.713, 14.238, 15.446, 11.421, 27.637, 20.91, 15.957, 15.368, 19.661], [769.3764443882783, 610.7413546967332, 929.5866718108525, 2082.391301000386, 1106.239914672225, 751.5571407137235, 1108.9008438576034, 1471.4744262995018, 643.9854964491342, 1369.4156790239003, 888.1119199413223, 1034.9704644148421, 734.869038303213, 1572.4893632189937], [8240, 8241, 8242, 8243, 8244, 8245, 8246, 8247, 8248, 8249, 8250, 8251, 8252, 8253]], [0, 9353, [122523, 122535, 122547, 122563, 122573, 122589, 122602, 122617, 122629, 122641, 122650, 122657], [5751.568, 5681.906, 5803.367, 5801.08, 5809.421, 5658.389, 5616.695, 5552.916, 5712.163, 5565.211, 5549.643, 5428.63], [49036.568, 49105.999, 49117.248, 49128.785, 49157.043, 49051.604, 49060.644, 48910.497, 48782.0, 48839.221, 48736.396, 48779.9], [19.063, 18.502, 17.104, 20.574, 17.537, 12.591, 27.682, 11.561, 37.207, 22.169, 14.94, 30.317], [1521.7720785536371, 1586.1034137310346, 1701.1030793829243, 1507.7797591846572, 2057.738974246862, 1538.9371428943855, 2297.7043872987424, 944.127280031053, 5130.52964396004, 7390.028465091246, 767.2347622391701, 1389.0596469905984], [8649, 8650, 8651, 8652, 8653, 8654, 8655, 8656, 8657, 8658, 8659, 8660]], [1, 9400, [123355, 123367, 123381, 123393, 123402, 123413, 123422, 123431, 123444], [24532.951, 24574.245, 24572.877, 24562.43, 24500.293, 24554.713, 24562.821, 24593.474, 24614.93], [64103.833, 64119.654, 64129.014, 64118.343, 64108.514, 64138.169, 64211.223, 64027.399, 64135.483], [22.346, 14.043, 16.256, 20.16, 17.298, 11.285, 37.638, 34.301, 25.898], [1058.8822713272766, 2088.4020342185854, 2266.235479547962, 1838.2674001889409, 867.2605054586138, 400.5192475368351, 962.6397103064935, 724.0413441212845, 2579.723071598499], [8723, 8724, 8725, 8726, 8727, 8728, 8729, 8730, 8731]], [0, 9474, [124804, 124815, 124829, 124846, 124855, 124865, 124881, 124888, 124899, 124914, 124927, 124944, 124955, 124970, 124982, 124991, 125000], [5841.56, 5887.582, 5831.178, 5776.404, 5645.228, 5708.448, 5768.916, 5614.729, 5541.055, 5411.222, 5311.183, 5347.185, 5339.403, 5217.909, 5208.28, 5231.188, 5279.192], [49871.912, 49842.428, 49881.641, 49805.98, 49750.572, 49835.559, 49811.507, 49896.804, 49986.195, 49996.877, 50027.984, 49913.46, 49918.347, 49895.345, 49954.614, 49933.022, 49945.918], [13.228, 15.53, 12.44, 12.913, 23.894, 13.15, 13.41, 22.671, 27.616, 20.414, 22.051, 16.116, 17.087, 11.173, 12.645, 13.895, 24.739], [1457.8914603155383, 2088.3576986243943, 456.0872554232824, 1667.9364809285576, 1444.9181766555052, 1198.6498715440598, 934.4945439668726, 1337.58171693643, 2504.2350167339837, 1184.4013079795375, 535.5553200236111, 3158.849477685946, 2232.6366294262457, 1546.6603137109557, 1515.8581440161554, 1389.296409883801, 1795.9694744134158], [8878, 8879, 8880, 8881, 8882, 8883, 8884, 8885, 8886, 8887, 8888, 8889, 8890, 8891, 8892, 8893, 8894]], [0, 9594, [126895, 126911, 126922, 126939, 126954], [5259.462, 5313.106, 5295.29, 5251.025, 5262.963], [49200.923, 49257.584, 49255.299, 49234.105, 49332.283], [17.027, 25.187, 28.299, 25.182, 29.271], [547.0640221052417, 1453.6258419081478, 2113.736112980234, 2881.208256113756, 1064.5462412508193], [9092, 9093, 9094, 9095, 9096]], [0, 9595, [126910, 126921, 126938, 126952, 126965, 126975, 126993, 127009], [5025.898, 5121.475, 5177.663, 5128.076, 5105.773, 5136.732, 5154.212, 4982.293], [50789.478, 50836.008, 50862.789, 50789.801, 50738.006, 50618.601, 50517.351, 50588.513], [31.17, 12.446, 8.611, 11.852, 18.011, 19.11, 26.02, 42.146], [811.3662608272675, 2556.2162546242025, 3145.071916926905, 2524.6064422453023, 5244.408307146436, 1790.494698645754, 3746.391699278607, 2666.6135546828086], [9093, 9094, 9095, 9096, 9097, 9098, 9099, 9100]], [0, 9602, [127074, 127081, 127093, 127110, 127127], [5362.006, 5299.631, 5250.77, 5114.745, 5117.754], [50675.394, 50713.374, 50707.663, 50708.527, 50712.41], [24.492, 13.945, 9.967, 13.765, 23.931], [1245.0205040744693, 1518.4421353792343, 1134.959932735774, 2495.7609468106493, 719.5560410359722], [9105, 9106, 9107, 9108, 9109]], [0, 9610, [127092, 127111, 127128, 127145, 127153], [5246.548, 5315.1, 5323.502, 5273.013, 5340.595], [50156.49, 50076.756, 50028.754, 50015.073, 50008.747], [21.885, 18.391, 13.136, 15.592, 30.119], [1276.003738439737, 684.9509302460251, 796.342869858108, 651.3213644704756, 1056.5086908631247], [9107, 9108, 9109, 9110, 9111]], [0, 9622, [127252, 127260, 127276, 127283, 127299, 127314], [5143.926, 5250.801, 5213.311, 5291.725, 5248.587, 5213.56], [50007.258, 50045.71, 50040.964, 49954.067, 50039.704, 50060.479], [39.37, 18.189, 25.785, 14.177, 17.763, 18.958], [1382.5898265327137, 577.4862141089924, 671.6015449404165, 396.8626454633906, 825.5349093790848, 1746.6241003843882], [9119, 9120, 9121, 9122, 9123, 9124]]]
