# Supplementary material for: The lipoprotein Pal stabilises the bacterial outer membrane during constriction by a mobilisation-and-capture mechanism
Source: Nat Commun. 2020 Mar 11;11:1305. doi: 10.1038/s41467-020-15083-5 (PMC7066135; doi:10.1038/s41467-020-15083-5)
Supplement: Supplementary file 3 — Source Data [file 41467_2020_15083_MOESM3_ESM.zip › source_files/PGI_Raw_Data_Figure_1/RKCK19_18_c1_f4_Checked.txt]

[[1, 43, [590, 643, 701, 754, 806, 854, 916], [4962.046, 4972.221, 4935.922, 4807.072, 4812.958, 4880.547, 4815.71], [57958.224, 57962.693, 57948.733, 58078.254, 58112.359, 57969.593, 57940.746], [17.666, 14.748, 17.429, 26.712, 20.338, 17.061, 24.836], [1210.9097398495057, 1870.199017798004, 2421.518186535551, 14874.479057236997, 21558.477094844835, 6299.665389557287, 6960.046502105917], [25, 26, 27, 28, 29, 30, 31]], [0, 48, [506, 549, 604, 658, 710, 762], [17486.212, 17418.858, 17548.042, 17575.821, 17484.051, 17363.844], [31292.552, 31299.536, 31493.068, 31451.904, 31412.103, 31358.496], [14.457, 13.547, 14.158, 19.428, 17.755, 13.961], [2421.1933303476367, 2250.387230936178, 4271.585766242549, 8199.554483468797, 28654.724468382137, 23251.4529126431], [23, 24, 25, 26, 27, 28]], [0, 49, [553, 608, 663, 716, 772, 818, 877, 937, 986, 1046, 1098, 1153, 1201, 1257, 1299, 1341, 1389], [18513.891, 18633.167, 18546.442, 18605.993, 18627.238, 18639.36, 18658.284, 18617.006, 18721.232, 18819.129, 18825.518, 18816.498, 18822.071, 18813.15, 18810.167, 18823.663, 18821.636], [30285.713, 30295.02, 30236.601, 30114.215, 30076.331, 30103.372, 30095.471, 30141.252, 30158.05, 30164.323, 30160.957, 30137.261, 30151.649, 30180.269, 30207.973, 30127.129, 30100.785], [39.651, 40.069, 26.691, 10.335, 10.924, 8.56, 15.035, 20.662, 25.996, 8.509, 10.907, 9.836, 9.755, 13.714, 9.211, 17.055, 21.238], [4258.284983232103, 5878.306944530959, 11116.653740306474, 6938.737614546556, 6463.551085526845, 9318.880779524974, 12662.575370398676, 10336.916991008462, 6925.966843209567, 2945.6745412734467, 3006.148382429066, 3170.0859367726594, 3017.6686803639122, 3497.857414455396, 3967.9297299856858, 573.3957170545043, 2642.346752473024], [24, 25, 26, 27, 28, 29, 30, 31, 32, 33, 34, 35, 36, 37, 38, 39, 40]], [0, 50, [611, 665, 719, 773, 822, 881], [19369.27, 19314.596, 19417.137, 19332.56, 19234.056, 19231.378], [28706.701, 28536.923, 28526.884, 28428.431, 28524.941, 28540.645], [30.35, 22.581, 31.953, 24.329, 22.06, 19.386], [6761.029992305534, 11677.923376014125, 6824.373109175673, 10087.087961730731, 20484.568836008042, 37133.33817451789], [25, 26, 27, 28, 29, 30]], [0, 51, [439, 472, 512, 557, 610, 666, 720], [19388.532, 19389.23, 19327.452, 19208.767, 19296.436, 19096.365, 19262.213], [29289.945, 29231.007, 29216.695, 29247.857, 29297.236, 29167.98, 29111.254], [26.116, 15.365, 20.22, 16.951, 12.647, 12.208, 29.357], [1677.5821304647338, 1063.377450570599, 6843.41204528936, 20590.143134698872, 4867.7791963039435, 109335.40436472354, 1957.9363952191404], [21, 22, 23, 24, 25, 26, 27]], [1, 64, [587, 638, 697, 751, 801, 848, 912], [3584.06, 3616.762, 3610.166, 3612.995, 3624.578, 3623.68, 3594.139], [59758.657, 59644.103, 59594.874, 59608.718, 59678.703, 59675.438, 59681.243], [18.234, 11.569, 12.558, 20.052, 16.375, 21.294, 12.724], [13937.725460167516, 2659.0671637895975, 1828.6662616313063, 2995.1422762347097, 15032.575755448448, 15643.221663914925, 18169.32015867496], [25, 26, 27, 28, 29, 30, 31]], [1, 81, [752, 803, 851, 914, 964, 1019, 1079, 1134, 1186, 1233], [4581.129, 4613.272, 4540.772, 4548.394, 4528.452, 4595.938, 4463.968, 4542.913, 4666.545, 4616.231], [59264.803, 59339.622, 59428.67, 59523.248, 59401.726, 59199.806, 59181.637, 59153.338, 59216.933, 59242.305], [19.705, 26.516, 25.416, 26.346, 24.605, 20.63, 29.427, 19.552, 22.274, 35.939], [5416.590577873327, 3717.6357755077397, 4139.282638097168, 902.7973422375799, 7938.543718167852, 3335.9141621839885, 9172.091568144184, 6472.93099771254, 2103.071956860424, 3359.47140574978], [28, 29, 30, 31, 32, 33, 34, 35, 36, 37]], [1, 93, [805, 853, 915, 965, 1021], [4845.628, 4737.238, 4723.124, 4767.681, 4879.068], [58125.843, 58326.058, 58315.058, 58303.241, 58165.002], [32.988, 14.023, 12.084, 14.039, 15.69], [8709.470806345262, 2099.338889792151, 2014.1358546394733, 1463.2863236824235, 1566.8143139919343], [29, 30, 31, 32, 33]], [0, 95, [815, 871, 931, 983, 1041, 1094], [18017.931, 18009.299, 17872.62, 17841.352, 17839.356, 17881.641], [30478.323, 30562.703, 30579.603, 30583.925, 30494.946, 30566.265], [16.608, 22.002, 17.828, 19.018, 14.078, 19.127], [16764.65183681953, 12701.934731190027, 8998.96712799489, 2216.003372279397, 1973.0769677800306, 4961.6673588560425], [29, 30, 31, 32, 33, 34]], [0, 96, [819, 878, 938, 987, 1045, 1097, 1152, 1200, 1256, 1298, 1340, 1388, 1432], [19001.23, 18929.228, 18910.054, 18837.673, 18774.007, 18738.105, 18688.349, 18758.226, 18765.806, 18914.942, 18800.842, 18705.423, 18755.925], [28507.483, 28476.7, 28486.756, 28492.86, 28600.508, 28669.347, 28599.384, 28516.242, 28513.054, 28550.944, 28466.866, 28562.187, 28624.537], [23.944, 13.501, 5.998, 7.608, 10.498, 20.093, 12.246, 11.089, 10.554, 23.92, 13.484, 17.409, 31.835], [4869.627027501173, 3831.1630254626093, 4131.182939666849, 4636.575408699647, 3088.3877700014796, 3921.4208018274644, 2006.6498010522357, 2300.5812499814383, 2271.2709123150885, 6301.409398944528, 3695.2624495235264, 2512.915848303254, 4366.6722790870745], [29, 30, 31, 32, 33, 34, 35, 36, 37, 38, 39, 40, 41]], [0, 106, [880, 940, 988, 1047, 1100, 1154, 1203], [19278.611, 19268.64, 19295.639, 19260.98, 19264.573, 19275.067, 19219.238], [29373.053, 29412.242, 29413.956, 29429.768, 29423.188, 29419.415, 29461.002], [16.382, 14.036, 9.739, 12.875, 11.386, 14.241, 23.021], [2824.736498396823, 1885.7943111646593, 2765.778194082409, 1881.5664133522398, 3551.135317579179, 1138.933108810342, 1704.9741334028029], [30, 31, 32, 33, 34, 35, 36]], [0, 122, [1040, 1093, 1148, 1198, 1251], [17586.36, 17686.342, 17632.123, 17660.682, 17643.895], [31729.646, 31599.542, 31610.233, 31597.149, 31620.968], [22.691, 17.931, 8.781, 11.489, 12.941], [7007.707358759801, 5808.2877269916835, 3077.213249727666, 4939.816864425685, 3414.828309843872], [33, 34, 35, 36, 37]], [1, 133, [1328, 1372, 1420, 1459, 1498, 1549, 1585, 1628], [5198.572, 5152.435, 5169.595, 5116.288, 5111.4, 5158.285, 5088.794, 5128.29], [57831.602, 57801.372, 57845.974, 57872.551, 57873.164, 58055.742, 58071.166, 58065.469], [32.53, 25.78, 26.809, 26.713, 28.019, 20.486, 14.07, 39.67], [490.1287416336636, 482.97739577433475, 1439.4064716321197, 1025.1661201592879, 1581.8210788812592, 4288.62586099417, 18857.717227294692, 5368.586170154622], [39, 40, 41, 42, 43, 44, 45, 46]], [0, 138, [1253, 1293, 1335, 1384, 1428, 1469, 1510, 1558, 1597, 1639], [17830.171, 17779.729, 17799.647, 17693.994, 17691.72, 17844.778, 17844.33, 17844.009, 17863.189, 17905.777], [31551.064, 31577.171, 31506.59, 31523.1, 31568.876, 31415.985, 31504.04, 31611.067, 31562.197, 31591.001], [26.209, 13.711, 13.524, 29.576, 28.875, 33.125, 20.229, 15.03, 19.007, 17.669], [6570.036940005719, 9016.44525938409, 11779.483554703807, 7507.2978272176715, 4253.105076768722, 10724.352196164415, 12316.448527300861, 10168.263961866676, 8528.338535592586, 6725.101238998654], [37, 38, 39, 40, 41, 42, 43, 44, 45, 46]], [0, 142, [1386, 1431, 1474, 1511, 1561, 1599], [18447.164, 18552.627, 18606.907, 18487.706, 18567.584, 18459.843], [29564.887, 29568.023, 29583.159, 29441.858, 29354.153, 29247.44], [12.377, 10.198, 13.816, 27.445, 21.595, 19.66], [2440.6596190039786, 1763.0777339909598, 953.4117543058935, 12923.74925517719, 3761.0622262576194, 8745.583628213253], [40, 41, 42, 43, 44, 45]], [0, 175, [1559, 1598, 1640, 1678, 1716, 1755, 1804, 1837, 1877, 1920, 1950, 1988, 2017, 2046, 2074, 2109, 2139, 2163, 2182, 2218, 2251, 2280, 2316], [18106.196, 18163.698, 18165.098, 18248.173, 18323.194, 18319.838, 18321.232, 18326.285, 18315.183, 18326.084, 18315.056, 18327.708, 18310.704, 18322.766, 18326.779, 18317.436, 18313.874, 18303.506, 18339.139, 18459.089, 18476.161, 18621.212, 18554.013], [30556.727, 30493.576, 30589.613, 30649.893, 30529.75, 30521.326, 30499.996, 30372.291, 30488.44, 30510.627, 30525.313, 30533.212, 30517.977, 30522.06, 30512.594, 30527.282, 30538.295, 30557.222, 30520.466, 30469.319, 30412.364, 30337.493, 30314.114], [14.056, 10.822, 20.169, 9.613, 8.556, 9.705, 9.141, 19.424, 13.867, 10.115, 8.876, 4.975, 6.213, 4.965, 7.673, 7.601, 6.012, 15.973, 13.733, 52.974, 24.208, 27.911, 37.826], [1939.730407019651, 3637.7684754556412, 1828.0800898451348, 2172.130214574406, 3595.516406433406, 2570.4122793521524, 3061.942131715088, 6257.895238782804, 2295.202756153489, 2883.0241730782536, 3439.351004166416, 3876.8594183979308, 4484.038578251844, 3431.174764311102, 3359.403771251899, 3606.404445555641, 3995.1568564173313, 3398.8543586975143, 2667.99329107661, 2533.9449820392124, 10628.787903618837, 1921.6384024157362, 8706.299108686], [44, 45, 46, 47, 48, 49, 50, 51, 52, 53, 54, 55, 56, 57, 58, 59, 60, 61, 62, 63, 64, 65, 66]], [1, 178, [1671, 1707, 1746, 1790, 1830, 1864, 1906], [4655.847, 4691.094, 4659.88, 4779.332, 4855.388, 4916.802, 4949.839], [58567.559, 58693.544, 58867.263, 58776.25, 58747.196, 58659.334, 58612.77], [13.973, 17.633, 16.669, 21.309, 11.941, 25.866, 19.125], [1304.5094308653327, 2579.9615343098562, 834.43363772884, 2773.476652253017, 1639.3801535554617, 7308.882182482815, 1224.6678511113184], [47, 48, 49, 50, 51, 52, 53]], [1, 189, [1744, 1785, 1826, 1862, 1903, 1941, 1978], [3419.338, 3427.929, 3379.774, 3332.768, 3363.298, 3403.875, 3353.357], [60061.251, 60118.24, 60079.808, 59851.466, 59867.724, 59854.032, 59850.941], [31.547, 23.429, 24.991, 22.665, 13.351, 13.685, 17.502], [1907.1840522458563, 1817.8689245921666, 1691.8675756152297, 6429.76473413482, 1599.7504920615618, 1308.4985491712077, 1470.9724407867668], [49, 50, 51, 52, 53, 54, 55]], [0, 193, [1715, 1754, 1802, 1835, 1875, 1918], [17816.116, 17798.975, 17794.064, 17742.18, 17659.448, 17791.205], [31651.256, 31722.923, 31676.934, 31553.092, 31735.133, 31616.917], [31.501, 35.904, 18.38, 16.062, 7.933, 14.882], [784.748953521121, 999.4577189904517, 1163.2456613609754, 450.27886353296896, 338.3168366555327, 1297.0898540422568], [48, 49, 50, 51, 52, 53]], [0, 201, [1839, 1878, 1922, 1952, 1990, 2020, 2048, 2077], [18670.696, 18698.19, 18703.241, 18694.179, 18706.006, 18651.947, 18664.11, 18695.803], [28624.127, 28499.997, 28536.514, 28516.258, 28523.004, 28560.809, 28597.314, 28520.132], [31.646, 13.939, 12.968, 18.981, 15.9, 20.184, 17.791, 21.561], [1254.697465711419, 2128.2079020338924, 2534.762268075938, 2264.7056987501633, 2345.692735465167, 1816.1510997521627, 1349.973871893113, 1521.0511542683375], [51, 52, 53, 54, 55, 56, 57, 58]], [1, 220, [2039, 2064, 2098, 2133, 2155, 2179, 2204, 2238, 2269, 2299, 2336, 2366, 2399, 2433, 2463], [3319.302, 3312.5, 3411.935, 3361.99, 3356.893, 3354.822, 3381.981, 3452.396, 3320.911, 3380.881, 3357.118, 3344.246, 3347.016, 3382.153, 3376.179], [59804.242, 59903.594, 59889.168, 59816.412, 59884.502, 59864.659, 59846.086, 59848.069, 59864.576, 59844.022, 59876.074, 59891.196, 59858.016, 59869.44, 59873.236], [26.585, 9.407, 21.247, 11.814, 14.875, 13.343, 12.76, 16.013, 16.213, 19.51, 19.716, 16.096, 13.845, 21.896, 26.243], [987.0536255572953, 485.4841548013194, 1989.3810545545043, 2619.692074090965, 1934.8023467610499, 2314.2185637366256, 2703.8983633802677, 747.6064328007005, 1491.3308686329042, 1617.3939400779584, 1535.438041766526, 998.7965532498713, 1288.8438313629626, 1071.9438934854904, 1546.849192839399], [57, 58, 59, 60, 61, 62, 63, 64, 65, 66, 67, 68, 69, 70, 71]], [1, 221, [2067, 2099, 2134, 2156, 2180, 2208, 2240, 2271, 2301, 2339, 2369, 2402, 2435, 2464, 2497, 2542, 2573, 2604], [4859.427, 4980.723, 5020.391, 4989.01, 5004.649, 5055.853, 5022.721, 5014.71, 5093.145, 5087.927, 5067.152, 5060.277, 5082.975, 5021.378, 4998.303, 4885.291, 5066.838, 5153.443], [58643.481, 58597.152, 58575.937, 58525.117, 58556.123, 58556.303, 58642.733, 58741.586, 58754.201, 58774.786, 58645.937, 58642.771, 58625.236, 58638.956, 58665.221, 58831.39, 58667.209, 58643.937], [25.508, 14.388, 8.221, 9.476, 11.122, 7.2, 16.748, 11.799, 15.833, 16.162, 17.124, 12.861, 13.185, 14.043, 9.42, 34.519, 19.885, 19.292], [1253.5215725769644, 1135.6365721351783, 1871.4202784580866, 2022.258514181815, 1923.2314062907199, 1675.3298288649746, 2962.4569404505896, 3225.728144888395, 3847.764770218802, 3662.8077178517924, 2730.4546033146135, 3986.079129969126, 2951.572020989543, 1572.5540392083853, 767.9057185650623, 5924.943878036167, 687.2781970728204, 1311.4175229546586], [58, 59, 60, 61, 62, 63, 64, 65, 66, 67, 68, 69, 70, 71, 72, 73, 74, 75]], [0, 222, [2076, 2111, 2141, 2164, 2183, 2216, 2249], [18528.407, 18532.788, 18500.213, 18476.63, 18467.948, 18449.288, 18446.011], [29009.43, 28996.011, 29000.472, 28989.303, 29037.844, 29111.385, 29064.564], [17.377, 16.514, 14.569, 13.69, 14.794, 16.877, 11.419], [1694.2400735496826, 2173.249660199726, 2040.3209980076917, 1590.5561599365317, 3856.002322059381, 2140.8656959848977, 1953.9409133021634], [58, 59, 60, 61, 62, 63, 64]], [0, 235, [2186, 2220, 2253, 2283, 2317, 2347], [19192.931, 19133.325, 19078.754, 19133.944, 18965.811, 18899.734], [29493.74, 29563.418, 29403.566, 29436.581, 29393.883, 29390.724], [3.008, 23.225, 17.436, 22.353, 17.263, 22.085], [492.18072318932497, 502.6675925500118, 1822.5656926324386, 864.8531578474534, 1032.5215278160117, 3099.4847246502754], [62, 63, 64, 65, 66, 67]], [0, 266, [2439, 2472, 2510, 2551, 2579], [18035.53, 18059.874, 18099.519, 18096.25, 18039.572], [29713.063, 29625.719, 29628.321, 29577.159, 29535.046], [25.841, 32.428, 24.717, 29.669, 11.909], [2513.9737650112, 1683.3533763302437, 1251.2453166340513, 4670.312579631002, 70144.29296711659], [70, 71, 72, 73, 74]], [0, 271, [2508, 2550, 2578, 2614, 2643, 2675], [17211.116, 17258.733, 17243.768, 17228.283, 17212.887, 17261.979], [31674.48, 31681.272, 31727.416, 31859.829, 31829.735, 31787.841], [14.333, 13.615, 12.901, 8.997, 12.262, 20.927], [1826.728819671726, 4008.835990800239, 1906.360398156935, 2632.9355778477016, 2023.573701143113, 16474.495177881578], [72, 73, 74, 75, 76, 77]], [1, 274, [2539, 2571, 2600, 2635, 2664, 2694], [3375.287, 3357.615, 3352.137, 3381.107, 3376.954, 3390.142], [59863.352, 59921.22, 59839.337, 59781.33, 59858.595, 59822.722], [21.566, 16.907, 26.329, 17.413, 34.931, 24.936], [1065.6812011302793, 1071.368683938799, 1972.1957638330791, 877.186662638042, 901.1348220288542, 855.7323646409388], [73, 74, 75, 76, 77, 78]], [1, 319, [2988, 3016, 3052, 3083, 3116], [4059.178, 4048.02, 4073.995, 4060.135, 4170.181], [59480.154, 59488.215, 59492.656, 59482.287, 59346.762], [9.962, 8.309, 9.248, 10.031, 27.785], [2972.0453760954265, 2930.243687468997, 3282.4021837589166, 2128.4450904173623, 9659.601474588218], [88, 89, 90, 91, 92]], [1, 320, [2957, 2989, 3017, 3053, 3084, 3117, 3149, 3180, 3214, 3242, 3272, 3299], [4438.498, 4402.201, 4442.06, 4314.745, 4293.006, 4249.595, 4180.34, 4131.155, 4215.738, 4253.088, 4322.267, 4332.224], [58884.172, 58866.975, 58797.443, 58906.63, 58994.917, 58994.949, 58829.5, 58755.106, 58723.734, 58638.425, 58525.018, 58587.88], [10.755, 16.533, 21.328, 15.927, 18.006, 19.559, 21.198, 15.446, 12.113, 13.926, 11.332, 17.124], [1720.9469220984827, 1292.2923461195917, 3095.940602157396, 1919.5042664911955, 1271.2146819313396, 1367.3664394680136, 1409.6311749773904, 2232.143243825603, 2010.899294720258, 2180.1529692957497, 2199.2560316517797, 978.1821043880651], [87, 88, 89, 90, 91, 92, 93, 94, 95, 96, 97, 98]], [0, 324, [3032, 3066, 3098, 3126, 3162, 3196, 3224, 3248, 3281, 3313, 3353, 3378, 3405, 3435], [18874.624, 18858.716, 18930.644, 18897.606, 18873.726, 18837.335, 18759.302, 18761.135, 18713.601, 18664.94, 18529.509, 18520.034, 18468.134, 18357.964], [29624.316, 29658.787, 29573.164, 29521.607, 29473.082, 29486.778, 29521.025, 29628.352, 29674.708, 29699.92, 29649.124, 29608.306, 29683.438, 29675.704], [12.835, 9.805, 14.046, 10.079, 19.225, 13.445, 12.693, 14.427, 17.299, 14.372, 19.87, 21.305, 12.136, 23.515], [1254.1386541921593, 1904.7981569389544, 1598.2924890940992, 2075.288197242442, 2043.858696644521, 1850.926175496437, 1941.120733291392, 2296.036085122334, 2096.343779802715, 1650.1000753109647, 1391.5990310037118, 1203.32025651783, 985.1852450713078, 1147.86947188349], [89, 90, 91, 92, 93, 94, 95, 96, 97, 98, 99, 100, 101, 102]], [0, 334, [3158, 3191, 3220, 3244, 3279, 3309, 3348, 3374, 3404, 3434], [17752.397, 17800.102, 17809.588, 17746.018, 17783.141, 17810.825, 17883.033, 18039.969, 18006.869, 17974.86], [31545.784, 31682.079, 31714.165, 31481.05, 31568.856, 31480.695, 31441.427, 31424.317, 31477.731, 31467.723], [15.871, 12.379, 8.167, 24.509, 13.902, 9.978, 18.191, 15.704, 12.861, 26.902], [1612.4703948605436, 2710.89118756414, 3604.8292151709243, 1489.40159678733, 2639.1599135628057, 2912.168572595804, 1750.4895680181696, 1536.4773741205674, 908.7798276694413, 1377.3436744683615], [93, 94, 95, 96, 97, 98, 99, 100, 101, 102]], [0, 340, [3249, 3283, 3314, 3352, 3377, 3407, 3437, 3469, 3495], [18832.351, 18830.639, 18833.089, 18669.213, 18555.46, 18558.219, 18560.999, 18604.22, 18587.621], [29338.45, 29157.664, 29198.215, 29064.996, 28885.801, 28824.329, 28818.828, 28751.315, 28711.655], [32.197, 17.834, 11.286, 23.783, 12.208, 9.606, 9.112, 12.548, 21.199], [2704.2020964212693, 973.9990882374077, 963.194186486057, 4899.2330163455335, 2477.993950605938, 2720.189682125609, 2999.808108552461, 2986.675925096798, 1369.1913264581242], [96, 97, 98, 99, 100, 101, 102, 103, 104]], [0, 365, [3496, 3527, 3557, 3590, 3628, 3662, 3693, 3732], [18659.171, 18685.682, 18666.609, 18657.478, 18623.828, 18612.94, 18626.402, 18603.672], [30708.916, 30712.495, 30711.866, 30702.015, 30608.358, 30626.719, 30565.587, 30653.002], [19.043, 17.959, 22.25, 13.552, 19.696, 14.943, 17.874, 9.84], [1893.7741671611577, 2697.0655099833975, 1095.2501237938006, 1587.5448583707287, 1250.6509389900145, 1877.7697648541198, 1325.3972709855238, 132779.25773697178], [104, 105, 106, 107, 108, 109, 110, 111]], [1, 393, [3581, 3612, 3651, 3685, 3721, 3751, 3781, 3806], [5279.455, 5283.918, 5302.606, 5280.457, 5337.85, 5334.427, 5262.605, 5336.043], [58408.62, 58324.753, 58287.533, 58256.396, 58207.375, 58265.58, 58089.553, 58089.812], [17.285, 11.972, 9.787, 15.481, 10.568, 23.76, 28.662, 19.29], [2499.658297018713, 1986.4133587104986, 1438.979535884565, 1415.952737952216, 2440.23908892896, 12121.798626175418, 1627.966078116062, 1352.99942781473], [107, 108, 109, 110, 111, 112, 113, 114]], [1, 395, [3610, 3648, 3683, 3718, 3748], [3510.289, 3614.884, 3607.572, 3560.527, 3593.302], [59784.371, 59705.12, 59815.778, 59883.853, 59968.955], [28.145, 13.157, 10.881, 11.024, 23.022], [2025.315184912699, 1911.75014644265, 2480.5552240085767, 2312.111740890504, 1789.3159309544792], [108, 109, 110, 111, 112]], [1, 479, [4457, 4500, 4554, 4618, 4677, 4734], [5147.033, 5210.134, 5200.131, 5214.386, 5236.58, 5236.014], [57999.984, 57929.448, 57958.942, 57999.395, 58084.657, 58086.653], [19.234, 15.785, 15.322, 14.25, 17.604, 39.39], [8882.568499287201, 3032.243964261808, 4097.384223238835, 3997.4524643415234, 2909.6825471605175, 4089.9794324085074], [137, 138, 139, 140, 141, 142]], [0, 482, [4428, 4466, 4515, 4573, 4637, 4697, 4757], [18448.196, 18547.678, 18592.529, 18660.783, 18762.559, 18617.984, 18544.479], [29270.506, 29186.152, 29106.43, 28981.265, 29093.13, 29069.089, 29064.624], [21.481, 8.083, 8.601, 13.985, 21.807, 22.088, 35.449], [1259.3098041268097, 4254.619241203573, 8307.83012427061, 7647.3370334162655, 28006.33258115712, 11073.019233432165, 3196.149606314867], [136, 137, 138, 139, 140, 141, 142]], [1, 505, [4551, 4614, 4673, 4732, 4794, 4845], [4183.942, 4161.197, 4152.645, 4107.584, 4134.03, 4109.786], [59146.154, 59140.034, 59158.244, 59203.04, 59320.106, 59284.185], [15.898, 11.228, 21.431, 23.114, 16.783, 17.954], [2035.93364939891, 2839.0416006005826, 6807.508158156162, 7538.3325291006995, 13865.347017185803, 31362.938093835284], [139, 140, 141, 142, 143, 144]], [1, 506, [4617, 4676, 4735, 4797, 4850, 4908, 4963, 5016, 5063, 5118, 5164, 5216, 5261, 5311, 5368, 5407, 5442, 5493, 5539, 5575, 5610, 5649, 5681, 5719, 5759, 5792, 5816], [4920.599, 5118.082, 5024.415, 4999.343, 4930.924, 5026.309, 5104.403, 4890.532, 4903.148, 4937.199, 4983.517, 4784.25, 4774.727, 4789.109, 4794.71, 4780.888, 4773.713, 4827.769, 4845.4, 4830.807, 4835.487, 4828.992, 4832.327, 4801.157, 4848.307, 4816.312, 4770.561], [58845.788, 58713.867, 58776.104, 58743.971, 58811.103, 58621.898, 58627.449, 58697.017, 58678.944, 58589.329, 58467.369, 58616.278, 58699.746, 58657.813, 58655.217, 58658.573, 58646.611, 58630.402, 58622.718, 58638.593, 58629.841, 58640.934, 58624.379, 58612.644, 58607.147, 58595.977, 58604.181], [13.749, 10.215, 11.628, 17.172, 28.158, 15.213, 17.385, 19.469, 10.176, 10.907, 11.473, 8.225, 9.156, 9.501, 10.459, 9.643, 9.431, 7.616, 10.385, 12.668, 10.405, 5.178, 6.858, 16.805, 11.042, 6.999, 12.342], [8596.164283333695, 3264.4917289992372, 8226.421277856385, 13755.93416182479, 6818.651226850389, 11575.174662200545, 3974.891834841316, 5014.820347570592, 4286.401631951148, 3438.3675506043087, 1593.4983672582387, 6170.170506038504, 9264.421007086286, 5889.008963295238, 5765.595867234026, 5442.175194891132, 2323.7242274052624, 2243.6390137239077, 3018.4435532326884, 1318.8322867107854, 2096.1120927609213, 3286.72323921512, 3129.358995374058, 1245.5752020398925, 2197.0690285985506, 3192.481657952159, 2187.863792148929], [140, 141, 142, 143, 144, 145, 146, 147, 148, 149, 150, 151, 152, 153, 154, 155, 156, 157, 158, 159, 160, 161, 162, 163, 164, 165, 166]], [0, 511, [4566, 4629, 4689, 4751, 4807, 4863, 4915, 4975, 5027], [17212.613, 17017.807, 17126.975, 17180.011, 17186.185, 17108.359, 17044.454, 17118.791, 17092.382], [31639.649, 31630.536, 31650.672, 31544.653, 31528.844, 31633.249, 31720.116, 31713.586, 31716.794], [21.718, 14.862, 18.134, 19.206, 21.155, 18.431, 18.647, 21.207, 26.533], [8690.687925594893, 1361.523456209992, 9740.542595433511, 14769.823020108357, 22068.667980793503, 10688.466524978105, 3497.7490667515362, 4120.06030524366, 2247.0338284193094], [139, 140, 141, 142, 143, 144, 145, 146, 147]], [0, 512, [4512, 4567, 4631, 4692, 4752, 4810, 4864, 4916, 4976, 5028, 5074, 5129], [17687.188, 17569.449, 17695.565, 17732.395, 17668.817, 17679.034, 17767.627, 17712.114, 17824.169, 17755.081, 17801.004, 17883.386], [31882.422, 31897.893, 31779.988, 31677.15, 31747.834, 31854.894, 31833.006, 31823.212, 31802.974, 31830.65, 31788.611, 31666.627], [16.173, 17.427, 13.632, 9.75, 10.644, 18.691, 16.501, 15.502, 13.356, 10.738, 16.352, 16.367], [4571.928703191923, 7581.552947760112, 47614.98713569006, 78087.49296552037, 64676.72791227997, 5875.1454010165, 6480.402756801088, 9405.307771964695, 8329.81149844414, 27815.798942949954, 15455.262736611454, 13203.54972325745], [138, 139, 140, 141, 142, 143, 144, 145, 146, 147, 148, 149]], [0, 513, [4513, 4571, 4633, 4693, 4754, 4811, 4865, 4918], [18168.807, 18166.248, 18120.365, 18206.311, 18151.516, 18079.133, 18107.537, 18075.329], [29916.208, 29805.981, 29828.278, 29901.505, 30068.851, 29859.724, 29761.381, 29852.56], [22.222, 22.654, 19.621, 18.681, 24.136, 13.295, 15.017, 20.517], [3082.3573954423982, 5682.363659647256, 2539.389004196158, 15867.28637586285, 8593.043584680112, 2250.6217605614, 2591.9193806892968, 1086.2921807312646], [138, 139, 140, 141, 142, 143, 144, 145]], [1, 543, [4737, 4796, 4849, 4907, 4962], [5133.636, 4951.81, 4950.754, 5035.896, 5077.938], [58050.885, 58001.937, 58148.951, 58110.988, 58127.818], [24.533, 17.323, 16.432, 16.67, 23.51], [9840.391193995001, 10025.541588834967, 25163.657988513027, 10059.847246240342, 4617.339719354226], [142, 143, 144, 145, 146]], [0, 546, [4761, 4814, 4870, 4925, 4983, 5035, 5081, 5136, 5185, 5230, 5280], [18939.838, 19107.351, 19040.924, 19057.378, 19065.778, 19131.994, 19146.504, 19055.339, 19171.86, 19045.7, 19028.631], [29716.213, 29670.404, 29472.346, 29537.592, 29397.176, 29515.177, 29511.052, 29486.46, 29513.556, 29591.191, 29689.27], [25.592, 31.59, 37.321, 28.011, 14.18, 19.956, 14.468, 23.541, 15.707, 28.748, 28.004], [989.9640077855005, 693.0514162772147, 2458.076774012222, 2243.150460931742, 18618.651807652514, 1591.7221390903203, 1737.462905111144, 6673.585234758535, 1393.3247589416255, 2573.6692224187946, 894.4892893631261], [142, 143, 144, 145, 146, 147, 148, 149, 150, 151, 152]], [0, 564, [5075, 5130, 5179, 5224, 5273, 5328, 5377], [18245.066, 18114.454, 17990.05, 17910.775, 18010.984, 18039.562, 18034.534], [30930.797, 31028.773, 31217.589, 31294.391, 31199.133, 31127.86, 31116.968], [31.815, 15.067, 21.788, 16.896, 23.702, 29.412, 24.163], [6274.420693568716, 114212.2486905549, 16580.345645653942, 1504.0863452341841, 2074.576963998434, 761.0303108776736, 1538.4683312411848], [148, 149, 150, 151, 152, 153, 154]], [0, 565, [5076, 5132, 5181, 5226, 5276, 5331], [18238.265, 18241.464, 18289.199, 18335.193, 18346.942, 18330.234], [29337.427, 29388.821, 29351.909, 29347.893, 29269.493, 29357.294], [19.833, 26.7, 19.328, 23.04, 18.222, 41.197], [3284.4064978127567, 2297.3832789001945, 3777.014997649201, 8497.028213825213, 1672.3314710244329, 3096.5616130493236], [148, 149, 150, 151, 152, 153]], [0, 566, [5032, 5078, 5134, 5182, 5228], [18462.086, 18306.962, 18303.739, 18351.655, 18431.665], [30917.024, 30900.912, 30845.156, 30918.375, 30861.047], [15.086, 17.416, 15.586, 19.57, 23.963], [3199.8974192524965, 17484.813065775357, 47271.261258667335, 7882.668457001464, 5461.973973103817], [147, 148, 149, 150, 151]], [1, 585, [5441, 5489, 5537, 5574, 5609], [4293.974, 4334.143, 4373.142, 4287.408, 4124.968], [59738.908, 59851.31, 59751.795, 59740.437, 59692.81], [34.937, 16.39, 13.275, 14.256, 30.05], [4174.967468250984, 2266.0336667554216, 2010.1556076529232, 2354.5385337799307, 3554.61365262322], [156, 157, 158, 159, 160]], [1, 607, [5573, 5607, 5646, 5680, 5718, 5756, 5788, 5815, 5855], [3588.567, 3583.572, 3524.555, 3630.338, 3570.769, 3491.645, 3489.369, 3490.601, 3543.442], [60252.882, 60201.817, 60212.342, 60206.62, 60241.885, 60170.682, 60157.583, 60120.912, 60257.198], [17.675, 20.372, 22.801, 20.92, 17.611, 19.945, 14.366, 19.984, 19.612], [1588.9897221743493, 4258.420451784721, 2186.649035338295, 3442.614070049283, 2972.5613847596596, 3968.380421333422, 2128.9862389662185, 2416.84283778298, 1520.3860438028119], [159, 160, 161, 162, 163, 164, 165, 166, 167]], [0, 612, [5586, 5622, 5659, 5694, 5734, 5767, 5801, 5827, 5869], [18906.159, 18856.743, 18872.328, 18824.429, 18796.384, 18799.556, 18779.615, 18831.13, 18784.739], [28776.505, 28854.016, 28875.068, 28925.716, 28940.489, 28930.694, 28927.695, 28932.411, 28874.336], [32.409, 17.032, 20.397, 12.345, 10.696, 9.428, 9.999, 15.622, 15.875], [2318.2335524380946, 6380.68634240753, 4557.220691150445, 2131.7304998185086, 1796.9191638793363, 2368.5499768250097, 1454.7691037591283, 1532.5528377900653, 1282.9944725959713], [159, 160, 161, 162, 163, 164, 165, 166, 167]], [1, 652, [5927, 5969, 6000, 6031, 6066, 6100, 6136, 6178, 6216, 6247], [3703.231, 3700.548, 3641.121, 3565.859, 3443.118, 3500.38, 3591.674, 3632.298, 3601.221, 3585.247], [60301.414, 60281.414, 60243.503, 60248.394, 60255.495, 60090.815, 60045.598, 60138.144, 60218.37, 60174.187], [20.867, 24.336, 19.381, 18.935, 24.494, 21.684, 17.223, 10.286, 10.417, 19.587], [1733.0799405173013, 681.6937191226721, 1453.3372792631765, 989.9172962932058, 677.9596158715411, 3002.9155608980277, 4568.19906633555, 3143.0372549002172, 2711.368455616175, 647.4250338912144], [169, 170, 171, 172, 173, 174, 175, 176, 177, 178]], [0, 656, [6013, 6044, 6078, 6109, 6148, 6191], [18391.987, 18412.357, 18427.309, 18412.138, 18410.32, 18208.854], [30335.011, 30429.354, 30410.925, 30426.11, 30377.353, 30421.01], [26.329, 23.509, 26.562, 27.216, 26.039, 39.511], [1067.4781494077363, 1784.9391006844742, 2271.2622915007837, 6867.693413751161, 2535.9939063854135, 2307.711049078096], [171, 172, 173, 174, 175, 176]], [1, 676, [6103, 6138, 6180, 6217, 6249], [4628.106, 4661.663, 4542.863, 4633.518, 4770.097], [57981.128, 58040.551, 58194.956, 58196.826, 58293.652], [31.651, 33.923, 20.178, 34.064, 32.453], [1091.8000418422791, 1791.6529730016678, 6043.0705885185625, 2705.0252342372464, 3612.2139481193612], [174, 175, 176, 177, 178]], [0, 701, [6344, 6369, 6404, 6436, 6468, 6507, 6534], [17363.1, 17362.384, 17345.976, 17357.148, 17307.277, 17375.942, 17477.479], [31752.962, 31750.707, 31741.017, 31745.333, 31745.278, 31716.906, 31876.449], [17.315, 17.623, 7.817, 12.5, 25.57, 14.367, 20.498], [1721.669009092792, 2519.4328630137006, 2388.4013892135304, 2496.769627217713, 1278.7016354727023, 2390.847804448674, 3681.684708490391], [181, 182, 183, 184, 185, 186, 187]], [0, 702, [6316, 6345, 6370, 6405, 6439, 6471, 6509, 6536], [18291.974, 18297.414, 18290.928, 18311.42, 18322.54, 18439.885, 18368.29, 18322.739], [29859.897, 29870.241, 29959.165, 30057.182, 30015.779, 29990.553, 30086.087, 30150.082], [12.47, 13.313, 17.231, 11.018, 10.626, 10.617, 10.061, 11.347], [1358.4001665914316, 1920.8723021049298, 3600.2205325838413, 3613.8604068540562, 3380.7361254530333, 2609.863809506141, 4678.2473064003225, 3666.860716429718], [180, 181, 182, 183, 184, 185, 186, 187]], [1, 773, [6988, 7014, 7041, 7067, 7086, 7112, 7132, 7157, 7181, 7211, 7249, 7275, 7303], [4175.126, 4150.701, 4187.579, 4193.524, 4168.171, 4273.488, 4197.648, 4278.327, 4238.956, 4224.556, 4289.166, 4181.917, 4236.046], [59964.743, 59943.917, 59982.983, 59908.935, 60035.964, 59961.268, 60067.325, 59960.74, 59929.849, 59949.667, 59953.254, 59952.818, 59991.906], [31.197, 29.528, 26.696, 24.893, 18.733, 37.96, 16.309, 17.581, 22.577, 15.166, 18.575, 10.998, 24.802], [993.2101390066662, 3442.8816832185917, 1522.9435138292329, 2792.231655065844, 2087.5592126768292, 1419.214652397292, 902.3078318975807, 1369.8457930510262, 1770.2344078740712, 585.1927014158608, 1490.1853185784475, 1025.393617918388, 1265.3071095979953], [202, 203, 204, 205, 206, 207, 208, 209, 210, 211, 212, 213, 214]], [1, 774, [6965, 6990, 7015, 7042, 7068, 7085, 7111, 7131, 7156], [4230.075, 4260.774, 4272.018, 4223.109, 4250.958, 4198.149, 4251.972, 4207.984, 4251.713], [59017.918, 59006.006, 59033.003, 59059.848, 58991.552, 59006.643, 58960.953, 58994.724, 59033.674], [14.735, 12.743, 13.626, 20.236, 12.211, 20.372, 32.701, 10.351, 20.804], [1752.8931216407102, 1932.9136706085762, 2120.414109015041, 1406.299761413204, 1880.0574501836713, 1031.0786470513076, 1233.9062665763972, 2307.515574952679, 1098.5858786945719], [201, 202, 203, 204, 205, 206, 207, 208, 209]], [0, 795, [7188, 7219, 7257, 7280, 7308, 7331, 7357, 7385, 7403, 7423, 7452, 7472, 7500, 7520, 7546], [18068.858, 18084.397, 18045.482, 18155.163, 18076.251, 18007.022, 18100.338, 18117.616, 17988.405, 18118.31, 18046.554, 18124.313, 18245.2, 18251.642, 18292.592], [29735.985, 29672.422, 29750.195, 29812.353, 29800.305, 29755.887, 29925.97, 29950.971, 29994.264, 29914.06, 30010.947, 30104.148, 30186.663, 30215.397, 30301.663], [27.876, 24.974, 21.89, 26.416, 21.685, 17.316, 26.309, 14.026, 23.461, 23.764, 36.887, 22.93, 18.342, 18.718, 20.765], [1254.7195011189124, 1163.9042820724344, 1546.4327232550277, 5977.1987849841635, 3493.857493869866, 673.7614048573587, 1669.0247463832943, 2031.792313365963, 1284.9521936065, 1679.0431600604113, 1916.2241384964748, 3944.9117594577274, 3568.453278554607, 2415.34366193343, 2079.5623575801824], [210, 211, 212, 213, 214, 215, 216, 217, 218, 219, 220, 221, 222, 223, 224]], [1, 844, [7564, 7598, 7639, 7691, 7754, 7813], [4096.08, 4072.529, 3972.635, 3869.933, 3987.186, 4032.657], [59310.171, 59296.022, 59365.777, 59332.94, 59373.249, 59347.973], [15.634, 27.02, 21.651, 18.0, 13.941, 15.821], [1558.75237443532, 3168.3280330888074, 7841.550196802561, 2798.9706904684667, 3690.836134405849, 5404.892517666958], [225, 226, 227, 228, 229, 230]], [1, 845, [7565, 7599, 7641, 7693, 7756, 7818], [4468.102, 4378.381, 4472.525, 4568.018, 4587.999, 4675.629], [58316.382, 58334.664, 58308.319, 58310.875, 58210.842, 58191.146], [32.496, 14.006, 18.564, 15.663, 18.775, 13.35], [2785.6025437907642, 2312.8216504406273, 4812.555440470404, 2603.83579758159, 1789.8096003260362, 1985.8655838048353], [225, 226, 227, 228, 229, 230]], [0, 849, [7575, 7613, 7663, 7720, 7779, 7841], [18867.659, 18804.33, 18616.941, 18632.413, 18699.868, 18846.581], [28673.706, 28836.269, 28918.819, 28924.039, 28965.945, 28880.423], [11.85, 17.096, 22.643, 11.827, 14.059, 21.197], [52223.97141788565, 25680.19794843541, 9738.308826530756, 8633.149092889438, 126683.68686873706, 33234.497390554585], [225, 226, 227, 228, 229, 230]], [1, 863, [7640, 7692, 7755, 7814, 7875, 7925, 7965, 8009, 8053, 8099], [4343.503, 4285.509, 4421.843, 4419.69, 4381.376, 4323.335, 4327.939, 4230.83, 4255.289, 4124.531], [59783.161, 59837.766, 59681.413, 59669.31, 59845.744, 59888.357, 59873.669, 59992.158, 59870.376, 59894.813], [9.202, 8.792, 21.994, 27.318, 14.303, 10.682, 14.427, 14.885, 23.903, 29.816], [5940.496665339541, 6003.65470476149, 1522.3745866819636, 14217.844276110382, 9793.218305946884, 6428.39454408379, 3582.148166815118, 2086.570842881735, 5611.094769763294, 5117.097224907766], [227, 228, 229, 230, 231, 232, 233, 234, 235, 236]], [0, 867, [7660, 7719, 7776, 7839, 7895, 7940, 7977, 8027, 8072, 8118, 8158, 8197, 8237, 8282, 8321, 8358, 8403, 8450, 8484, 8511, 8550, 8588, 8627, 8664, 8696, 8732, 8774, 8817, 8845], [18349.069, 18497.211, 18441.455, 18404.795, 18582.066, 18418.738, 18411.121, 18420.185, 18416.004, 18385.727, 18318.237, 18436.825, 18406.858, 18447.276, 18486.055, 18485.709, 18466.225, 18456.029, 18478.044, 18433.915, 18456.541, 18458.331, 18447.03, 18458.179, 18410.343, 18448.936, 18464.477, 18491.927, 18387.946], [30441.517, 30533.115, 30434.368, 30453.6, 30545.168, 30446.712, 30419.797, 30432.535, 30401.055, 30385.865, 30433.913, 30412.679, 30387.801, 30386.019, 30393.474, 30448.506, 30502.656, 30474.342, 30649.676, 30584.677, 30542.398, 30483.755, 30475.747, 30429.264, 30414.082, 30437.635, 30467.666, 30618.722, 30579.562], [30.938, 28.792, 12.332, 15.039, 24.368, 16.448, 10.343, 11.246, 11.388, 11.54, 13.6, 11.162, 10.692, 11.084, 10.536, 14.54, 28.867, 16.211, 19.487, 16.36, 10.469, 7.226, 8.664, 13.016, 14.262, 6.643, 13.799, 15.054, 28.973], [3233.719503373783, 1431.0409718814803, 5024.679118032456, 6593.904164153062, 2788.9859694001943, 5150.602192841864, 4214.151166164052, 5637.02876543247, 6568.867035300084, 6481.943882684627, 17083.156483551556, 4757.482105210037, 4166.822941372579, 4740.149946342354, 5119.944668483338, 5297.678667744536, 7973.936213237616, 5384.999777431716, 5013.904994122759, 7348.426138111516, 6601.981718605658, 6549.654558302682, 7139.038733658219, 4821.016117564669, 1910.6977427593308, 4718.803749942969, 2986.241693526491, 3995.532147378781, 7577.742858634795], [227, 228, 229, 230, 231, 232, 233, 234, 235, 236, 237, 238, 239, 240, 241, 242, 243, 244, 245, 246, 247, 248, 249, 250, 251, 252, 253, 254, 255]], [1, 872, [7696, 7758, 7821, 7877, 7928, 7968, 8012, 8056, 8102, 8144], [4978.68, 5083.87, 5054.552, 5003.481, 4973.685, 4900.566, 5050.05, 5098.903, 5006.358, 4999.707], [58645.207, 58638.658, 58708.46, 58711.705, 58737.742, 58797.852, 58673.892, 58622.752, 58635.3, 58584.212], [21.707, 11.405, 10.058, 14.831, 25.133, 16.25, 23.81, 19.825, 21.226, 15.156], [9578.687685144443, 3154.12060160218, 3832.9138236335752, 3702.2560759199687, 5534.537414319947, 10950.864243161055, 8596.3332313764, 5317.552194913917, 8351.99629379483, 2794.3570819977126], [228, 229, 230, 231, 232, 233, 234, 235, 236, 237]], [1, 873, [7759, 7822, 7878, 7929, 7969, 8013, 8057, 8103], [5182.704, 5203.617, 5197.968, 5194.893, 5217.684, 5158.17, 5221.794, 5284.933], [58057.521, 58082.011, 58312.804, 58359.751, 58298.035, 58267.471, 58176.878, 58095.652], [17.823, 15.269, 21.743, 22.763, 16.237, 17.521, 19.359, 12.283], [5280.305991903184, 5017.437534665354, 17516.744372788227, 11374.701930745021, 12093.927290598855, 16152.73622097343, 8760.573931708117, 4467.401395930399], [229, 230, 231, 232, 233, 234, 235, 236]], [0, 879, [7892, 7939, 7976, 8025, 8070, 8117], [18048.289, 18011.526, 17894.095, 17848.963, 17848.223, 17689.046], [31554.932, 31565.503, 31550.281, 31565.941, 31574.866, 31564.861], [13.089, 10.049, 13.121, 15.282, 24.304, 17.581], [3295.358802795306, 3666.4072137328485, 6128.26117502609, 13347.041048676761, 7838.057188311127, 32499.010197115604], [231, 232, 233, 234, 235, 236]], [0, 881, [7843, 7899, 7944, 7983, 8031], [19393.411, 19452.485, 19572.499, 19594.848, 19561.751], [28472.927, 28484.486, 28508.3, 28523.069, 28573.003], [12.412, 16.543, 13.762, 20.607, 19.703], [35012.85734843693, 977.0553547077493, 3440.4067913596377, 2224.8845137154176, 1435.0556313179268], [230, 231, 232, 233, 234]], [0, 892, [8029, 8074, 8120, 8161, 8199, 8239, 8284, 8323, 8360, 8406, 8452, 8485, 8514, 8553, 8590, 8630, 8666], [18785.541, 18807.907, 18852.924, 18839.678, 18815.504, 18868.437, 19003.615, 19089.33, 19024.562, 19024.234, 19179.962, 19216.054, 19156.951, 19120.088, 19137.817, 19091.035, 19101.008], [28592.195, 28520.511, 28518.085, 28539.775, 28552.092, 28534.779, 28518.753, 28487.49, 28474.107, 28468.218, 28436.354, 28426.338, 28395.474, 28390.502, 28443.318, 28477.83, 28451.72], [23.936, 27.126, 23.915, 24.233, 20.696, 22.73, 8.948, 13.042, 20.799, 21.592, 24.054, 9.481, 7.977, 11.319, 7.896, 9.72, 9.807], [2789.2395510903743, 3803.154482720228, 2684.529030251363, 3466.4903804924134, 4629.788484476295, 5334.097312187324, 90089.5710278576, 24853.937838795748, 4108.327037714161, 5172.051309091428, 2341.818662351798, 4461.417303486609, 5918.089472166032, 3829.861898515411, 6310.842667867363, 2997.5997071954844, 2767.028662852735], [234, 235, 236, 237, 238, 239, 240, 241, 242, 243, 244, 245, 246, 247, 248, 249, 250]], [0, 903, [8154, 8194, 8234, 8278, 8319, 8353, 8398, 8447, 8480, 8508, 8546, 8586, 8624, 8662, 8692, 8728], [17257.443, 17389.801, 17467.353, 17703.22, 17720.738, 17708.719, 17702.557, 17657.204, 17718.758, 17681.879, 17758.976, 17708.386, 17717.395, 17690.379, 17654.285, 17700.407], [31801.989, 31827.451, 31761.198, 31735.798, 31730.32, 31773.67, 31719.815, 31695.159, 31767.69, 31689.096, 31648.232, 31639.876, 31590.725, 31613.74, 31711.785, 31639.496], [15.799, 19.614, 20.491, 20.901, 19.191, 18.849, 16.907, 13.79, 13.672, 13.923, 15.511, 13.575, 12.429, 24.281, 17.532, 24.01], [1711.9222973921565, 2909.495161721917, 8542.599162313314, 1879.7150316540142, 1090.6811729619317, 1654.9831756727287, 2042.1206906449756, 2902.310149241089, 1453.0592537031462, 1537.7047400380698, 788.4984813701997, 950.8372355129642, 1210.4530967583594, 1039.5196645143926, 672.5482520694593, 538.4224845791642], [237, 238, 239, 240, 241, 242, 243, 244, 245, 246, 247, 248, 249, 250, 251, 252]], [0, 904, [8159, 8196, 8236, 8281, 8320, 8355, 8402, 8449, 8482, 8510, 8549], [18221.009, 18277.565, 18287.415, 18317.478, 18253.432, 18225.17, 18266.827, 18289.588, 18226.936, 18189.979, 18179.211], [30998.001, 31160.954, 31145.515, 31200.371, 31244.126, 31317.048, 31264.016, 31227.722, 31344.886, 31384.709, 31410.927], [19.485, 18.533, 18.652, 17.537, 15.022, 11.451, 18.442, 21.986, 12.039, 8.759, 22.475], [27252.600922959566, 6780.638663897345, 2718.3200624199344, 3992.2850417011146, 4458.727894049189, 1854.7118091123332, 3596.1774123074374, 3839.6621581952822, 2385.1426977463307, 2268.2576508897373, 723.6893006156323], [237, 238, 239, 240, 241, 242, 243, 244, 245, 246, 247]], [1, 912, [8145, 8188, 8225, 8270, 8313, 8345], [5044.275, 5047.162, 5155.279, 5086.601, 5168.843, 5115.509], [58290.071, 58070.397, 58094.933, 58229.196, 58288.719, 58304.554], [21.085, 21.635, 17.43, 27.326, 28.453, 26.448], [24751.64363173861, 9547.56109919582, 2087.642719756162, 9362.954951692323, 12910.892433686164, 14394.845563763885], [237, 238, 239, 240, 241, 242]], [1, 913, [8189, 8226, 8271, 8312, 8344, 8388, 8436, 8476, 8506, 8541, 8577, 8612, 8655, 8684, 8722, 8763, 8804, 8833, 8869, 8910, 8950, 8985, 9025, 9059, 9092], [5039.737, 5141.587, 5073.774, 4991.35, 4930.864, 4902.186, 4974.341, 4959.214, 4922.299, 4888.096, 4846.152, 4911.309, 4982.675, 4952.357, 4945.665, 5119.343, 5132.549, 4940.788, 4871.511, 4893.789, 4870.983, 4852.632, 4867.582, 4839.831, 4806.826], [58879.417, 58802.184, 58678.093, 58683.501, 58632.321, 58679.413, 58742.054, 58865.151, 58911.897, 58981.105, 59017.968, 59024.803, 58926.742, 58718.588, 58965.145, 58836.553, 58855.662, 58904.936, 58783.044, 58856.55, 58799.476, 58791.082, 58786.659, 58734.886, 58728.354], [15.348, 19.411, 18.91, 13.573, 12.715, 19.672, 22.677, 18.147, 15.664, 11.195, 13.607, 14.217, 19.479, 7.157, 24.94, 11.385, 36.623, 16.265, 22.975, 15.671, 25.079, 20.703, 26.033, 16.33, 19.848], [10011.236616669605, 2359.0075073213825, 21535.40234687081, 42045.480939825655, 19935.150020959558, 4674.4306969573845, 8465.795221248707, 6212.269397994863, 4679.73919462854, 3851.224906064922, 2662.084574299783, 2135.131517757407, 1415.7205418413473, 539.6578419003638, 1453.6069666135093, 57510.80109102023, 6015.327813108162, 6109.706044341683, 4883.3678366637405, 19005.96840739175, 3870.0328949747627, 3314.16538494974, 3230.7287588530685, 4891.652743292008, 5678.012817440439], [238, 239, 240, 241, 242, 243, 244, 245, 246, 247, 248, 249, 250, 251, 252, 253, 254, 255, 256, 257, 258, 259, 260, 261, 262]], [1, 933, [8387, 8435, 8475, 8505, 8540, 8579], [4819.213, 4878.357, 4923.668, 4968.14, 4878.277, 4831.178], [58416.816, 58403.229, 58363.941, 58314.251, 58165.154, 58217.901], [34.813, 25.018, 21.182, 24.671, 12.221, 11.063], [6379.24737288709, 5871.576668305678, 5279.894372375726, 7624.217069706941, 1102.226292204095, 75289.2601175797], [243, 244, 245, 246, 247, 248]], [0, 981, [8773, 8814, 8842, 8879, 8925, 8958, 8995, 9034, 9067, 9100], [18156.917, 18173.764, 18216.617, 18275.827, 18249.242, 18230.782, 18235.699, 18187.075, 18117.311, 18004.623], [31452.086, 31486.803, 31424.827, 31329.502, 31403.716, 31381.015, 31395.08, 31358.629, 31370.041, 31355.267], [20.256, 10.397, 11.391, 9.138, 14.206, 14.529, 10.299, 7.425, 11.271, 10.397], [1836.76236581442, 1924.178953607591, 1822.3160867239833, 2290.5176735004457, 2373.6462078600935, 2308.8727985912365, 3197.148127415185, 3308.1909717665253, 3083.417239567757, 2405.9143631987827], [253, 254, 255, 256, 257, 258, 259, 260, 261, 262]], [1, 989, [9024, 9058, 9090, 9126, 9161, 9195], [4037.535, 4033.762, 4029.35, 3960.468, 3939.574, 3989.317], [59662.711, 59798.176, 59754.519, 59677.157, 59591.027, 59625.061], [20.17, 14.813, 11.44, 16.175, 11.755, 18.16], [13283.358872076044, 1510.2999028971644, 2559.112345723942, 1513.9300362434346, 1961.9427634874596, 1505.2748829790942], [260, 261, 262, 263, 264, 265]], [0, 994, [8876, 8921, 8956, 8993, 9032, 9065, 9098, 9134], [17185.275, 17181.453, 17232.615, 17293.725, 17325.437, 17269.113, 17197.812, 17092.461], [31470.84, 31555.258, 31556.49, 31539.873, 31633.651, 31690.713, 31645.5, 31635.768], [10.916, 16.856, 17.789, 15.796, 15.951, 10.875, 13.882, 16.423], [985.919862118866, 1785.4698540972875, 4327.835728609826, 6274.097249355085, 6646.625419243137, 4759.478089482654, 3680.505068035916, 1368.5760755678357], [256, 257, 258, 259, 260, 261, 262, 263]], [0, 996, [9101, 9137, 9176, 9206, 9248, 9291, 9322, 9353, 9389, 9426, 9463, 9500, 9530, 9559, 9593, 9627], [18305.757, 18274.71, 18196.368, 18221.982, 18208.612, 18322.897, 18242.99, 18273.761, 18394.513, 18465.735, 18422.25, 18273.353, 18131.94, 18167.358, 18242.571, 18291.22], [30285.689, 30246.975, 30212.105, 30261.127, 30249.296, 30318.438, 30283.237, 30265.988, 30363.942, 30430.343, 30492.845, 30413.871, 30354.551, 30313.63, 30307.405, 30293.526], [14.137, 12.498, 9.218, 11.163, 11.97, 23.459, 17.134, 12.811, 15.597, 7.533, 13.673, 17.933, 16.354, 13.084, 12.774, 15.453], [2384.9478386315895, 3019.9445914928356, 3196.6233111162796, 3152.946581251967, 3266.1127155328795, 2551.551053977519, 1648.6322525924802, 2323.4046496820615, 2979.768382667535, 4356.835577293836, 5666.359680969676, 1021.829868032457, 1125.730012327124, 1984.5713234323819, 2459.82027060707, 1390.5941870723286], [262, 263, 264, 265, 266, 267, 268, 269, 270, 271, 272, 273, 274, 275, 276, 277]], [0, 997, [9070, 9104, 9140, 9178, 9210, 9251, 9292, 9324, 9355, 9391, 9428, 9465], [18624.485, 18603.966, 18618.055, 18616.055, 18678.552, 18606.95, 18606.726, 18619.923, 18650.456, 18618.818, 18629.075, 18643.397], [29483.183, 29415.175, 29416.026, 29413.456, 29498.913, 29451.726, 29394.404, 29397.753, 29396.722, 29405.388, 29378.824, 29422.6], [13.717, 11.664, 10.778, 10.109, 15.093, 11.465, 9.468, 10.434, 8.273, 8.022, 7.973, 12.159], [2248.3608949752534, 3143.5801056127575, 2641.4234865669096, 2962.7351590351536, 3785.2438346311696, 2378.0194186240637, 2307.6736972277677, 1922.597559712572, 2297.450737789533, 2148.42284831878, 2272.382237152636, 865.8759350066161], [261, 262, 263, 264, 265, 266, 267, 268, 269, 270, 271, 272]], [1, 1003, [9162, 9196, 9234, 9275, 9313, 9345, 9378, 9417, 9452, 9489, 9522, 9552], [4815.798, 4758.374, 4782.989, 4748.694, 4730.32, 4702.656, 4804.178, 4769.1, 4735.294, 4792.525, 4794.969, 4783.556], [58713.834, 58708.78, 58719.578, 58673.796, 58677.125, 58666.115, 58715.892, 58671.853, 58811.155, 58715.393, 58697.675, 58689.242], [40.258, 20.989, 15.445, 15.207, 23.371, 8.84, 9.525, 15.678, 18.548, 11.694, 11.142, 10.885], [3211.352597827158, 2354.364302321038, 1469.1196974940458, 1463.949702659492, 821.4586441441119, 464.95490729281653, 2237.417396754885, 2062.6427756554776, 3316.6409677623546, 1643.0477117736643, 1907.6608670168177, 2326.829825710251], [264, 265, 266, 267, 268, 269, 270, 271, 272, 273, 274, 275]], [0, 1007, [9204, 9247, 9288, 9319, 9350], [17126.723, 17218.747, 17242.305, 17268.034, 17216.446], [31672.538, 31715.845, 31740.577, 31743.829, 31733.114], [14.425, 21.682, 18.136, 28.354, 29.83], [1541.195402069111, 3808.814679176116, 12284.706770532066, 3563.7843898088026, 3327.577825583163], [265, 266, 267, 268, 269]], [0, 1041, [8843, 8878, 8924, 8960, 8994], [18395.418, 18325.524, 18330.741, 18267.553, 18208.316], [30458.239, 30359.148, 30304.039, 30252.613, 30232.306], [13.209, 11.498, 10.16, 12.51, 16.916], [2687.010154905389, 2910.0602989847735, 1981.0604726502736, 2469.0253728748253, 6147.380497843378], [255, 256, 257, 258, 259]], [0, 1075, [9764, 9791, 9818, 9845, 9876, 9909, 9932, 9955, 9984], [18521.625, 18543.997, 18515.535, 18579.332, 18571.611, 18500.829, 18591.83, 18583.367, 18451.746], [30466.32, 30484.802, 30534.672, 30599.232, 30634.066, 30500.669, 30548.862, 30586.223, 30510.693], [11.778, 14.463, 18.768, 24.406, 31.753, 33.316, 20.419, 31.816, 44.575], [2005.518873885538, 2889.901044933773, 5460.487368524669, 1478.3390341593065, 2642.2073209471455, 2289.2034538016746, 1258.8240070900608, 1655.2259372004112, 2117.095869538317], [282, 283, 284, 285, 286, 287, 288, 289, 290]], [1, 1102, [9972, 10002, 10032, 10056, 10076, 10103, 10134], [3525.751, 3617.403, 3641.309, 3582.987, 3616.498, 3668.715, 3535.612], [59905.014, 59801.016, 59768.921, 59736.807, 59877.92, 59869.221, 60040.931], [17.942, 13.392, 9.427, 15.891, 10.998, 7.074, 14.431], [18858.168491925328, 1626.8468924624772, 3053.396097828074, 2814.133474472568, 1750.0424146133269, 1780.8735812302448, 1128.3237433949766], [290, 291, 292, 293, 294, 295, 296]], [1, 1110, [10057, 10077, 10105, 10135, 10161], [4762.799, 4774.78, 4759.607, 4844.09, 4772.222], [58918.841, 58925.677, 58908.989, 58769.855, 58847.492], [13.806, 12.77, 15.319, 33.349, 22.214], [2148.7539761585094, 1751.4013807807353, 1551.0348978642858, 2325.349725444237, 1534.1678768633906], [293, 294, 295, 296, 297]], [0, 1128, [10172, 10204, 10252, 10301, 10349, 10389, 10441, 10488, 10528, 10562, 10603, 10641, 10692, 10741, 10780, 10824, 10858, 10895, 10935, 10971], [19095.663, 18997.949, 18938.72, 18877.203, 18870.887, 18922.811, 18979.493, 19059.469, 19112.964, 19113.24, 19100.929, 19090.466, 19092.382, 19120.163, 19149.99, 19175.249, 19071.797, 19083.304, 19017.992, 18985.707], [29713.365, 29821.4, 29873.511, 29916.772, 30009.341, 29804.81, 29588.842, 29528.996, 29538.722, 29499.573, 29501.041, 29388.139, 29284.956, 29258.356, 29276.816, 29222.112, 29305.256, 29425.478, 29444.451, 29474.304], [24.725, 13.36, 11.346, 14.753, 19.713, 23.689, 12.382, 15.305, 28.109, 14.174, 14.574, 12.76, 16.202, 18.714, 15.866, 18.964, 20.568, 21.819, 22.051, 19.707], [4418.38705968526, 3774.245363615988, 3584.8747161692763, 5837.18185824688, 6602.037815785823, 9406.996441472875, 2961.1968463712956, 3109.815513145182, 3229.433652870115, 4695.940013133062, 3248.4181808406606, 2410.11291745425, 7280.176030369963, 8748.567986364757, 3817.720557588358, 12726.984091823733, 4987.745931556941, 3721.0468153484853, 3922.0518348824244, 3704.6551286819877], [297, 298, 299, 300, 301, 302, 303, 304, 305, 306, 307, 308, 309, 310, 311, 312, 313, 314, 315, 316]], [1, 1144, [10274, 10321, 10368, 10414, 10467, 10508, 10546, 10581, 10619, 10667, 10718, 10763], [3660.691, 3682.636, 3706.285, 3919.259, 3896.21, 3894.945, 3819.916, 3778.356, 3767.151, 3761.528, 3784.737, 3785.35], [60109.752, 60041.745, 60084.696, 60163.206, 60184.136, 60236.121, 60241.883, 60286.552, 60266.411, 60273.156, 60252.351, 60280.919], [20.2, 22.873, 28.604, 18.704, 15.303, 8.266, 10.147, 10.504, 8.151, 12.398, 11.558, 10.91], [10042.456709681157, 18901.221466042938, 2934.7414905953497, 1635.53124764762, 2415.2699759950665, 2877.7232932529805, 2771.5308278704347, 3366.0677659638936, 4085.8215251377233, 2475.9363645514495, 3521.464389209343, 1987.093371717271], [300, 301, 302, 303, 304, 305, 306, 307, 308, 309, 310, 311]], [1, 1147, [10279, 10325, 10371, 10418, 10471], [5246.594, 5294.651, 5260.7, 5310.143, 5306.107], [58645.201, 58406.139, 58470.264, 58373.325, 58379.666], [15.246, 18.456, 16.749, 19.032, 17.213], [6089.2817956977, 8555.5183346041, 25651.054656252803, 6071.281981617381, 4895.926735932367], [300, 301, 302, 303, 304]], [0, 1156, [10302, 10351, 10390, 10442, 10489, 10529, 10561, 10602, 10640, 10691], [19126.297, 19279.933, 19256.808, 19270.819, 19236.757, 19212.705, 19093.895, 19032.238, 18986.802, 19027.042], [28646.967, 28495.753, 28547.952, 28542.463, 28464.254, 28435.271, 28474.59, 28624.443, 28641.758, 28585.161], [10.101, 14.723, 20.191, 16.14, 12.259, 9.82, 12.74, 19.087, 11.316, 17.869], [125012.78632005549, 4201.240190394379, 16062.591536248467, 8904.493962535951, 4639.741363976676, 5428.411390109366, 2811.780293105599, 8762.909789705713, 3754.6463105739163, 1687.394534858501], [300, 301, 302, 303, 304, 305, 306, 307, 308, 309]], [0, 1157, [10206, 10253, 10303, 10352, 10391], [19192.455, 19218.17, 19209.977, 19131.236, 19224.568], [29312.262, 29277.494, 29292.735, 29318.013, 29260.124], [15.911, 16.897, 10.803, 22.812, 23.297], [2263.4523663479977, 4965.683092203034, 5788.613195032467, 10721.453272061972, 14924.868691407892], [298, 299, 300, 301, 302]], [0, 1174, [10440, 10485, 10524, 10560, 10599, 10639, 10690, 10739], [18383.014, 18388.731, 18437.245, 18512.56, 18467.781, 18533.839, 18538.391, 18565.808], [30928.3, 30897.442, 30871.604, 30865.628, 30878.846, 30984.421, 30994.835, 30886.482], [19.22, 14.902, 12.935, 9.392, 17.772, 11.944, 15.864, 14.048], [8581.718740963059, 4476.57135259401, 5533.006918262401, 4684.655974564872, 6021.247485876647, 2497.2019797884004, 2287.2585022864055, 513.4719479427421], [303, 304, 305, 306, 307, 308, 309, 310]], [1, 1179, [10413, 10468, 10509, 10547, 10582, 10620, 10668], [4001.684, 4059.028, 4189.898, 4047.436, 4036.354, 3881.783, 4033.711], [59330.616, 59149.974, 59182.454, 59244.719, 59177.692, 59239.976, 59319.601], [20.111, 20.473, 19.105, 37.779, 26.948, 11.557, 28.084], [2914.09888763602, 1136.1981568267354, 20822.737017943036, 1463.6411598884822, 2561.2695509030737, 2742.2668268004777, 5999.549202424701], [303, 304, 305, 306, 307, 308, 309]], [0, 1191, [10487, 10527, 10558, 10601, 10638, 10689, 10738, 10779, 10823, 10857, 10893, 10934, 10970, 11005, 11044, 11085], [18567.913, 18521.062, 18487.386, 18530.0, 18535.801, 18533.786, 18508.711, 18504.958, 18632.186, 18613.541, 18499.2, 18708.723, 18705.638, 18742.449, 18760.341, 18795.999], [30220.635, 30112.799, 30168.061, 30126.02, 30123.748, 30141.749, 30094.269, 30105.663, 30145.296, 30119.311, 30148.913, 30217.657, 30165.316, 30179.2, 30174.486, 30109.097], [24.305, 11.924, 18.19, 16.101, 11.846, 12.083, 20.509, 20.322, 13.742, 21.008, 19.199, 21.722, 15.142, 13.197, 12.395, 15.222], [5806.342369694407, 219590.4936385252, 10289.607092889573, 8041.120988476863, 6768.358339168777, 4099.84719046707, 7885.79031895194, 5638.8317968192205, 21484.855374748524, 7496.450950678895, 3761.180285464848, 2509.6801354026106, 9674.507284719037, 4442.108818797692, 1466.9255028673542, 4664.947360824796], [304, 305, 306, 307, 308, 309, 310, 311, 312, 313, 314, 315, 316, 317, 318, 319]], [0, 1210, [10776, 10819, 10852, 10892, 10928, 10967, 11000], [17709.605, 17576.971, 17394.553, 17257.292, 17238.076, 17156.728, 17274.067], [31890.545, 31771.955, 31665.156, 31748.494, 31749.18, 31691.107, 31609.613], [25.332, 19.164, 15.311, 13.906, 15.177, 10.544, 17.622], [2048.6168126886087, 8878.715082142931, 23619.260832518063, 3095.398088896728, 2312.022968700177, 2750.8964863742794, 13010.11256662337], [311, 312, 313, 314, 315, 316, 317]], [1, 1214, [10844, 10883, 10916, 10957, 10990, 11030, 11071, 11112, 11155, 11187, 11220, 11256, 11289], [4456.388, 4418.17, 4339.423, 4422.083, 4423.716, 4427.8, 4442.712, 4414.203, 4464.636, 4506.897, 4432.836, 4454.168, 4447.298], [59755.934, 59799.715, 59870.964, 59752.732, 59800.397, 59772.321, 59776.46, 59698.155, 59737.331, 59774.401, 59808.334, 59769.277, 59764.832], [21.042, 19.837, 12.784, 19.476, 16.114, 22.962, 16.722, 25.931, 21.426, 29.056, 19.402, 20.019, 16.638], [1279.6485710207733, 1995.9486519053894, 996.006085194856, 3982.6476254930803, 5234.129056586497, 4745.295143541151, 2421.939148654787, 4825.191409705604, 2328.4749333767286, 3313.9739069437696, 3429.684451536364, 3113.7737441701847, 2752.894345962384], [313, 314, 315, 316, 317, 318, 319, 320, 321, 322, 323, 324, 325]], [1, 1215, [10845, 10884, 10917, 10958, 10992], [4773.058, 4792.983, 4775.512, 4737.029, 4785.336], [59050.165, 58982.364, 59007.122, 59139.072, 59029.336], [13.86, 20.765, 19.829, 28.086, 29.867], [14742.88930682659, 2106.528981582187, 4612.783473567441, 2901.616649250387, 2425.3340072647366], [313, 314, 315, 316, 317]], [0, 1229, [10937, 10973, 11008, 11046, 11087], [19497.428, 19498.961, 19506.955, 19505.96, 19527.949], [28782.844, 28711.106, 28626.59, 28610.734, 28593.046], [10.705, 10.961, 6.703, 9.267, 16.156], [3029.037611195523, 2998.273362790882, 2354.8811369634673, 2756.7711091338238, 2377.7584259822424], [315, 316, 317, 318, 319]], [0, 1245, [11128, 11170, 11201, 11231, 11266, 11302, 11335, 11373], [18540.753, 18511.028, 18511.926, 18518.485, 18527.143, 18532.292, 18639.432, 18766.487], [30227.601, 30256.028, 30273.076, 30251.621, 30199.255, 30193.432, 30165.972, 30014.482], [13.303, 11.866, 9.436, 9.119, 16.353, 15.773, 25.833, 19.279], [3689.6894223373693, 5763.447014008968, 4768.134137445201, 4094.321265186541, 3936.7618672899534, 7527.464675783064, 4658.814445774456, 1248.4344659594942], [320, 321, 322, 323, 324, 325, 326, 327]], [0, 1246, [11172, 11202, 11232, 11267, 11304, 11336], [19065.151, 18967.951, 18996.896, 18988.923, 19024.094, 19019.755], [29556.513, 29595.606, 29570.661, 29558.796, 29575.239, 29630.305], [22.96, 14.534, 13.919, 12.612, 10.642, 14.33], [10876.715529163825, 4333.172055858182, 3067.312542514137, 2322.217349499327, 4934.960686268333, 2992.998372509875], [321, 322, 323, 324, 325, 326]], [1, 1259, [11219, 11255, 11288, 11324, 11356, 11393, 11427, 11468], [4163.153, 4092.606, 4090.183, 4060.077, 4176.098, 4128.479, 4138.455, 4293.59], [59010.701, 59099.922, 59108.379, 59151.813, 59213.331, 59104.931, 59084.686, 59275.252], [31.649, 21.448, 16.638, 9.098, 11.627, 13.515, 14.995, 25.514], [3022.8391266826725, 3515.2103362655234, 5034.890221584657, 2735.8756605740023, 5087.540551339318, 3650.786051571549, 2271.6936285252586, 942.2445435913952], [323, 324, 325, 326, 327, 328, 329, 330]], [0, 1262, [11197, 11228, 11262, 11298, 11331, 11368, 11401, 11439, 11480, 11510], [17464.458, 17506.385, 17650.041, 17658.063, 17667.476, 17639.457, 17716.631, 17674.51, 17713.586, 17772.584], [31873.201, 31772.559, 31768.041, 31803.698, 31820.791, 31873.767, 31842.005, 31811.61, 31788.341, 31868.74], [13.248, 17.831, 25.245, 19.769, 27.376, 26.83, 14.114, 24.94, 33.4, 21.549], [48480.44530809479, 12403.69525841548, 3465.0284824890414, 7003.332312268143, 4375.914028066034, 3082.7502844602086, 3622.774780917261, 4406.996492511829, 1086.0523337258132, 734.7087656985198], [322, 323, 324, 325, 326, 327, 328, 329, 330, 331]], [0, 1269, [11263, 11300, 11333, 11369, 11403], [18371.517, 18366.921, 18380.043, 18392.3, 18361.49], [29196.144, 29123.684, 29124.603, 29149.381, 29134.2], [12.18, 21.692, 14.905, 24.789, 11.064], [1988.9063359167774, 3465.1208871730746, 1826.973881816676, 2352.263217525609, 2148.013810799209], [324, 325, 326, 327, 328]], [0, 1273, [11305, 11337, 11377, 11409, 11446, 11488, 11518, 11547, 11579, 11613], [19243.379, 19289.129, 19299.668, 19261.158, 19298.434, 19293.771, 19296.696, 19279.065, 19314.368, 19284.185], [28300.272, 28304.264, 28281.235, 28285.192, 28297.242, 28270.061, 28230.633, 28298.745, 28259.259, 28333.561], [31.038, 8.017, 15.286, 21.752, 21.478, 15.181, 19.357, 16.282, 20.621, 21.341], [968.1477676238717, 2170.0435906926205, 761.3172956749185, 1957.8860117814, 1007.5873008211975, 1174.644916508544, 716.889154227939, 1212.231530746165, 793.2474546227168, 1680.608411679072], [325, 326, 327, 328, 329, 330, 331, 332, 333, 334]], [1, 1290, [11423, 11467, 11500, 11534, 11564, 11598, 11625], [3516.494, 3581.559, 3546.184, 3468.689, 3548.334, 3478.438, 3518.139], [60012.743, 60016.367, 60048.001, 60081.021, 60119.857, 60145.201, 60255.857], [15.943, 10.284, 10.303, 16.214, 18.707, 29.111, 22.933], [16881.097476984625, 3638.172678441517, 3627.4207131387298, 4854.017045010816, 1620.41008327717, 2099.677498634267, 2442.6668993565268], [329, 330, 331, 332, 333, 334, 335]], [1, 1291, [11469, 11501, 11538, 11568, 11601, 11628], [4409.845, 4390.622, 4389.173, 4486.862, 4400.683, 4263.778], [59654.165, 59663.852, 59606.291, 59774.51, 59753.896, 59675.025], [26.403, 28.713, 17.9, 15.345, 24.325, 18.257], [8395.24660760995, 3877.8631934174628, 28931.506104037733, 1759.0672692893834, 2234.6958392248453, 36742.82150926211], [330, 331, 332, 333, 334, 335]], [1, 1292, [11470, 11502, 11539, 11567, 11600, 11627, 11652, 11679], [4548.023, 4574.372, 4593.387, 4510.443, 4512.16, 4549.589, 4561.726, 4601.728], [58167.528, 58265.383, 58169.065, 58205.145, 58209.493, 58190.541, 58288.405, 58195.785], [17.839, 24.739, 13.288, 15.382, 15.042, 12.091, 17.007, 22.978], [1172.442022768414, 2974.9911826893217, 1600.1873255340952, 2358.5162198356943, 2166.0798720573157, 1954.4230570184693, 2438.3161649588137, 618.0409316310893], [330, 331, 332, 333, 334, 335, 336, 337]], [1, 1301, [11536, 11566, 11599, 11626, 11651, 11678, 11706, 11738, 11759], [4273.822, 4076.276, 4025.569, 3996.643, 4050.93, 4100.948, 4089.271, 4170.613, 4295.752], [59292.157, 59295.364, 59226.846, 59266.819, 59147.356, 59208.218, 59322.345, 59244.14, 59215.446], [17.378, 14.036, 8.145, 9.017, 9.754, 9.848, 10.312, 13.376, 14.14], [809.3951300408393, 2904.509048476283, 4488.7672364897335, 4153.455724805155, 4591.398360820528, 2086.8799101747572, 531.9972939819353, 1348.0895633546093, 937.6602828692471], [332, 333, 334, 335, 336, 337, 338, 339, 340]], [1, 1304, [11602, 11629, 11653, 11680, 11707, 11739], [4740.188, 4810.864, 4744.36, 4774.387, 4750.984, 4699.19], [58911.35, 58939.529, 58921.069, 58940.264, 58884.575, 58899.103], [16.789, 14.746, 8.659, 15.349, 23.159, 27.814], [2102.8437970162113, 2239.93429233773, 2307.5955270093687, 2054.2319729043165, 1282.9184496808532, 1008.2362099974489], [334, 335, 336, 337, 338, 339]], [0, 1316, [11719, 11750, 11769, 11801, 11828, 11853, 11881, 11901, 11927, 11960, 11987, 12013], [18988.495, 19032.762, 19144.35, 19193.323, 19151.137, 19200.533, 19255.78, 19236.329, 19242.027, 19200.185, 19104.714, 19230.774], [29310.324, 29261.689, 29223.242, 29266.787, 29281.629, 29317.603, 29281.94, 29412.99, 29359.752, 29531.371, 29557.939, 29382.681], [20.923, 15.236, 23.783, 21.633, 12.759, 14.689, 10.928, 16.955, 13.555, 34.812, 30.991, 24.777], [1483.635908814398, 1527.5799592373955, 3714.0404158637302, 2186.2276080672027, 1531.7917495136103, 1643.1860900364618, 928.6143264056269, 1899.5154483444676, 1896.0704228724612, 2241.241778582724, 3378.0094508922953, 1024.4521458070187], [338, 339, 340, 341, 342, 343, 344, 345, 346, 347, 348, 349]], [1, 1324, [11737, 11758, 11787, 11815, 11844, 11874, 11892, 11914], [3698.601, 3649.579, 3652.73, 3651.962, 3708.415, 3719.833, 3690.011, 3643.976], [59428.778, 59405.39, 59396.728, 59418.361, 59428.51, 59439.519, 59546.198, 59559.913], [12.407, 7.523, 9.93, 14.791, 10.737, 15.836, 14.217, 12.071], [2314.279685175465, 2854.0715518863403, 1974.98364741544, 1881.6448895103867, 2288.2480854544215, 1724.3550883326461, 2043.905457702282, 1057.5347302994303], [339, 340, 341, 342, 343, 344, 345, 346]], [1, 1335, [11843, 11873, 11893, 11915, 11945, 11974], [3579.369, 3704.183, 3684.102, 3804.365, 3711.523, 3706.011], [60063.397, 59980.098, 59788.719, 59992.623, 59848.284, 59861.055], [17.349, 33.012, 38.18, 16.755, 27.275, 23.99], [842.7028697513374, 1869.469974612229, 4851.207638294608, 980.4275395479161, 5496.321708263636, 4098.257083385817], [343, 344, 345, 346, 347, 348]], [1, 1347, [11916, 11946, 11975, 12007, 12029], [4599.568, 4501.209, 4450.579, 4421.522, 4474.381], [59229.444, 59204.589, 59224.591, 59249.659, 59246.28], [22.03, 11.421, 15.82, 10.756, 11.305], [712.8097477015514, 1907.5885613388361, 1657.7688458405064, 2313.861497550042, 1981.5993648043507], [346, 347, 348, 349, 350]], [0, 1351, [12014, 12039, 12066, 12090, 12116, 12140, 12164, 12192], [19239.367, 19221.32, 19347.37, 19277.944, 19255.63, 19071.968, 19102.033, 19050.551], [29376.712, 29199.019, 29142.46, 29124.787, 29142.215, 29134.782, 29181.789, 29233.653], [27.708, 15.295, 14.611, 15.414, 18.032, 22.934, 13.1, 19.632], [2072.455068646146, 1100.8792570210444, 2113.9937318026045, 911.8417503310538, 1922.3089328620176, 2288.50338685557, 875.1504399922106, 1824.7339254280796], [349, 350, 351, 352, 353, 354, 355, 356]], [1, 1355, [12080, 12105, 12133, 12157, 12181, 12210, 12237], [4432.412, 4413.452, 4427.271, 4349.717, 4392.292, 4278.838, 4172.947], [59385.173, 59460.528, 59526.441, 59566.546, 59567.192, 59682.696, 59770.918], [19.587, 24.174, 22.031, 15.951, 16.859, 31.914, 27.322], [1099.583659282825, 1691.9266967198844, 6295.211069723823, 985.3704653699124, 1340.0597433556895, 1539.8388776876434, 1121.8698590733643], [352, 353, 354, 355, 356, 357, 358]], [0, 1356, [12062, 12086, 12111, 12137, 12160], [17264.219, 17320.772, 17379.288, 17314.404, 17249.454], [31251.55, 31212.233, 31138.263, 31226.1, 31110.506], [30.295, 20.02, 22.464, 29.297, 25.066], [1021.6040455228454, 2684.710989142546, 921.2135623503216, 1208.0212626215975, 728.0897325838428], [351, 352, 353, 354, 355]], [1, 1358, [12053, 12079, 12104, 12132, 12156, 12180, 12209, 12236, 12268, 12286], [3835.68, 3828.562, 3860.564, 3838.636, 3833.279, 3832.072, 3831.148, 4036.967, 4050.413, 4058.566], [60015.442, 59980.001, 60001.024, 59985.453, 59990.477, 60014.223, 59949.918, 59828.844, 59890.332, 59723.801], [15.262, 14.157, 13.906, 16.608, 12.949, 16.296, 12.352, 27.868, 16.228, 32.115], [1763.9874879146598, 1109.8701526583066, 856.8181196149943, 1486.796157257184, 1548.3686177385396, 1453.9036200900234, 1724.7225595301284, 4790.414182675571, 4989.3160845432385, 6991.021512889406], [351, 352, 353, 354, 355, 356, 357, 358, 359, 360]], [1, 1372, [12183, 12212, 12238, 12269, 12288, 12314, 12342, 12382, 12409], [4708.841, 4752.081, 4736.607, 4701.369, 4656.043, 4545.109, 4780.506, 4883.697, 4909.389], [58446.582, 58459.671, 58351.705, 58273.796, 58287.809, 58320.138, 58356.661, 58250.21, 58418.505], [16.417, 10.833, 10.899, 8.768, 9.508, 22.507, 22.187, 17.539, 32.509], [1837.0037821500712, 3387.2633442383935, 3281.917669614996, 2942.993866921957, 2663.009468425461, 827.0069767577976, 1718.7070738616871, 14311.996072980171, 1098.6857891418526], [356, 357, 358, 359, 360, 361, 362, 363, 364]], [0, 1379, [12320, 12353, 12386, 12419, 12440, 12465, 12495, 12528, 12558, 12582, 12609, 12639, 12671, 12701, 12724, 12746, 12776, 12803, 12830, 12847, 12877, 12892, 12921, 12942, 12966], [17586.267, 17575.351, 17693.771, 17710.712, 17720.332, 17803.494, 17935.805, 18044.759, 17909.391, 17974.085, 17847.26, 17850.103, 17924.937, 18129.586, 17952.231, 17880.786, 17831.102, 17827.706, 17810.649, 17781.976, 17743.719, 17781.049, 17860.825, 17778.3, 17800.643], [30748.477, 30734.296, 30670.518, 30691.81, 30700.054, 30727.981, 30859.611, 30782.425, 30775.269, 30729.351, 30855.963, 30812.222, 30879.516, 30764.459, 30829.53, 30864.759, 30896.431, 30889.32, 30856.926, 30873.988, 30909.409, 30880.262, 30920.418, 30909.123, 30739.786], [21.235, 28.258, 16.012, 15.025, 27.082, 28.723, 19.96, 29.025, 30.809, 23.752, 14.408, 18.117, 13.557, 22.855, 19.935, 11.016, 21.991, 17.514, 24.496, 16.547, 19.599, 2.839, 23.484, 21.737, 18.329], [868.1612165036228, 879.6195072319416, 1265.1806085122168, 1729.0153175685336, 1249.0013858158272, 2567.39613871721, 567.6042311997519, 1915.9700300794607, 1487.4538977735535, 2001.6420489061102, 799.1821817642027, 662.592642043439, 557.6078703471267, 25521.048117813305, 1560.5178289041244, 774.703394998689, 1265.492559241005, 1046.8593396740966, 1256.3298609542323, 1435.444015581275, 2028.6350567413228, 490.2022881637235, 833.1457589432773, 2398.303967257523, 1549.9680646372358], [361, 362, 363, 364, 365, 366, 367, 368, 369, 370, 371, 372, 373, 374, 375, 376, 377, 378, 379, 380, 381, 382, 383, 384, 385]], [0, 1382, [12355, 12389, 12421, 12446, 12468, 12498, 12532, 12561], [18644.691, 18604.638, 18584.611, 18542.166, 18562.217, 18544.001, 18521.589, 18540.278], [30880.414, 30939.316, 30869.075, 30936.596, 31008.938, 31043.316, 31061.744, 30980.635], [26.757, 32.74, 21.709, 22.457, 33.379, 14.45, 22.382, 19.946], [788.6756064601939, 1441.683631311938, 2616.059619389895, 848.2372972693597, 1031.0476919631626, 877.0407637486703, 740.8241697315178, 1017.4147708128305], [362, 363, 364, 365, 366, 367, 368, 369]], [0, 1454, [13046, 13073, 13090, 13111, 13132, 13162, 13189], [17695.007, 17775.944, 17881.097, 17820.863, 17792.37, 17806.989, 17761.963], [30556.933, 30691.4, 30901.998, 30876.046, 31006.044, 31016.951, 31075.946], [21.432, 26.696, 16.611, 14.428, 19.299, 19.599, 18.069], [2308.210910733059, 3535.3967020944606, 864.87198845033, 1500.4199666650088, 1495.1754861219706, 1016.8218167890285, 1017.8488135598309], [388, 389, 390, 391, 392, 393, 394]], [0, 1468, [13188, 13215, 13238, 13260, 13295, 13347, 13393, 13444, 13488, 13539], [17717.337, 17724.072, 17726.856, 17736.018, 17721.178, 17722.827, 17705.458, 17615.177, 17696.415, 17710.493], [30641.615, 30576.752, 30582.41, 30670.339, 30675.213, 30652.964, 30652.823, 30661.59, 30608.632, 30606.761], [23.013, 10.961, 10.882, 12.935, 7.559, 10.008, 13.047, 16.889, 13.324, 17.69], [1813.7548409614176, 2373.3507565637938, 2472.5831157143966, 3973.846822892114, 3804.2235357279346, 5817.434794028707, 3703.0570612604174, 2572.053746233289, 1511.3295445925544, 1242.2077590345466], [394, 395, 396, 397, 398, 399, 400, 401, 402, 403]], [0, 1483, [13263, 13300, 13351, 13397, 13449, 13494], [18718.274, 18600.95, 18549.058, 18569.085, 18615.751, 18659.074], [28901.392, 28761.438, 28821.243, 28846.026, 28815.776, 28725.486], [34.888, 12.455, 12.803, 20.327, 19.059, 16.263], [4374.679414132939, 5388.2949142129855, 3692.691405403698, 2765.953605208084, 9515.548958585154, 2493.4231995400905], [397, 398, 399, 400, 401, 402]], [1, 1484, [13282, 13326, 13371, 13425, 13469, 13520, 13567, 13616, 13656], [3863.401, 3990.163, 4023.599, 3803.768, 3691.396, 3794.466, 3818.116, 3985.775, 3917.078], [59713.628, 59589.575, 59398.291, 59472.843, 59382.804, 59265.79, 59176.545, 59076.53, 59120.414], [11.899, 23.874, 13.073, 16.869, 20.831, 21.442, 19.321, 24.682, 25.866], [2259.2170677066206, 6488.50001740044, 56607.65702769171, 30633.714269942746, 3823.295019722947, 13871.374660970483, 13907.244486663181, 6897.9193992554165, 5560.313157912761], [398, 399, 400, 401, 402, 403, 404, 405, 406]], [0, 1488, [13303, 13354, 13399, 13451, 13495, 13545, 13587, 13633, 13674, 13705], [19174.908, 19267.447, 19317.291, 19287.778, 19322.956, 19328.41, 19314.982, 19327.819, 19325.803, 19391.825], [28367.899, 28413.519, 28520.449, 28537.236, 28644.832, 28655.022, 28536.635, 28668.175, 28688.277, 28603.665], [16.066, 13.478, 6.776, 11.309, 17.624, 20.184, 9.547, 17.99, 28.559, 23.843], [7082.496819130438, 4295.813700379256, 4866.865121968043, 4633.841279532691, 15506.516898270804, 14664.611184226289, 3649.871373409344, 6157.493295772647, 9646.248188229396, 13025.615918093401], [398, 399, 400, 401, 402, 403, 404, 405, 406, 407]], [0, 1489, [13352, 13395, 13447, 13492, 13541], [18599.375, 18456.574, 18388.113, 18267.876, 18255.168], [29830.499, 29983.652, 29961.001, 29975.916, 30107.237], [16.374, 20.597, 20.724, 30.256, 18.558], [3965.973339991232, 14391.72191866774, 2635.299996464179, 5780.280331273454, 9358.178478164047], [399, 400, 401, 402, 403]], [0, 1499, [13391, 13443, 13486, 13537, 13581], [17086.187, 17111.1, 17127.768, 17069.022, 17009.735], [31643.612, 31595.712, 31797.165, 31554.734, 31644.616], [24.767, 26.309, 15.495, 18.191, 26.77], [10668.325603622156, 10481.568272527968, 1234.4399531364706, 1074.6812759664986, 5067.587509601856], [400, 401, 402, 403, 404]], [1, 1503, [13375, 13430, 13474, 13527, 13572, 13619], [4956.889, 5050.623, 4964.887, 4996.975, 4764.105, 4823.746], [58734.877, 58783.578, 58726.976, 58674.636, 58642.529, 58681.317], [22.692, 10.051, 17.613, 35.365, 21.987, 20.872], [10714.138315554314, 4502.804363904043, 4814.307786631158, 7868.994544856114, 1794.2967374731172, 1119.0764750071098], [400, 401, 402, 403, 404, 405]], [0, 1511, [13450, 13491, 13542, 13585, 13630, 13670, 13702], [18387.659, 18343.958, 18297.275, 18325.027, 18331.0, 18259.915, 18254.494], [29940.851, 29785.369, 29795.549, 29729.966, 29769.537, 29766.273, 29624.049], [17.869, 18.57, 20.882, 11.7, 11.494, 27.598, 35.863], [2827.7829263267654, 16042.055642739202, 7061.073507027728, 9015.48908925948, 3504.710015572475, 1752.7399508978947, 1290.3988767035678], [401, 402, 403, 404, 405, 406, 407]], [1, 1512, [13470, 13523, 13568, 13617, 13657, 13695, 13733], [4163.996, 4186.505, 4145.585, 4098.961, 4172.292, 4152.931, 4166.607], [58994.363, 59003.189, 58987.293, 59030.016, 59010.73, 59012.608, 59184.18], [24.788, 18.084, 20.541, 24.003, 15.768, 10.461, 30.539], [4114.216343316147, 2413.981046932799, 3184.515559305177, 4033.7210847006363, 2360.885955336017, 2601.3158482883487, 12129.316188000004], [402, 403, 404, 405, 406, 407, 408]], [0, 1526, [13672, 13704, 13751, 13789, 13817, 13852, 13879, 13909, 13937], [19222.274, 19349.198, 19248.717, 19369.82, 19557.721, 19490.234, 19462.145, 19480.627, 19382.684], [28702.124, 28621.263, 28696.373, 28599.127, 28547.674, 28601.387, 28608.775, 28452.954, 28442.451], [13.59, 33.408, 10.525, 27.127, 14.049, 18.546, 24.321, 19.536, 29.517], [1933.2833542565452, 4479.370158945696, 2334.7916022745803, 3388.3687187639857, 2992.82045961211, 2926.360366676452, 2487.1233106832165, 3111.6458505145533, 3505.8205405559875], [406, 407, 408, 409, 410, 411, 412, 413, 414]], [0, 1537, [13747, 13784, 13814, 13846, 13873, 13903, 13932, 13962], [17281.46, 17252.302, 17189.196, 17155.969, 17110.505, 17055.074, 17039.555, 17044.301], [31620.79, 31610.302, 31620.507, 31592.416, 31594.942, 31585.201, 31576.076, 31567.821], [19.006, 9.909, 13.826, 8.986, 8.613, 10.217, 11.618, 15.816], [2285.876297700484, 2563.7503812786913, 3527.333157009457, 2597.0402558455608, 3883.523687938988, 2021.7041796539108, 3604.3287567272396, 3214.613106905057], [408, 409, 410, 411, 412, 413, 414, 415]], [0, 1563, [13964, 13988, 14020, 14052, 14076, 14105, 14135, 14165, 14191], [18524.51, 18473.365, 18503.667, 18528.795, 18335.941, 18283.07, 18318.876, 18329.142, 18254.731], [29776.499, 29793.901, 29833.922, 29931.249, 29956.504, 29910.782, 29965.955, 29836.757, 29800.805], [27.757, 18.169, 22.091, 30.202, 29.166, 18.717, 24.491, 23.205, 33.763], [11010.672230752663, 1140.0060391723505, 1343.6100200047972, 7824.557947500022, 2353.00322752561, 2069.4236642218225, 4794.998818957091, 1672.675310284744, 2527.657086896536], [415, 416, 417, 418, 419, 420, 421, 422, 423]], [1, 1579, [14125, 14157, 14182, 14216, 14247, 14279, 14305, 14332, 14358], [3537.018, 3527.556, 3626.192, 3642.71, 3498.177, 3472.805, 3559.65, 3569.64, 3543.807], [59557.854, 59612.605, 59517.631, 59449.927, 59553.624, 59636.113, 59520.345, 59543.085, 59556.061], [9.668, 14.264, 17.639, 15.763, 10.85, 18.012, 23.527, 16.41, 13.767], [2097.881088828878, 1750.915583411554, 3595.834309239572, 14556.29228870276, 863.5100666517619, 3305.6080095453053, 3537.833747459715, 2968.7565317274943, 1412.2640002631522], [421, 422, 423, 424, 425, 426, 427, 428, 429]], [0, 1587, [14291, 14314, 14339, 14366, 14393], [18196.76, 18099.863, 18114.846, 18094.006, 18116.678], [29837.115, 29838.984, 29984.465, 29986.483, 29930.231], [25.28, 25.182, 20.583, 25.818, 24.404], [799.2219272554695, 1417.7683916078843, 4634.412320809639, 2340.0032537700554, 1627.8795100438854], [426, 427, 428, 429, 430]], [1, 1638, [14829, 14853, 14877, 14905, 14925, 14950], [3718.99, 3697.162, 3757.576, 3663.051, 3690.921, 3672.969], [59787.804, 59774.826, 59868.227, 60007.417, 59969.296, 59977.977], [20.559, 8.499, 15.906, 9.107, 12.7, 16.105], [2745.230529279021, 2465.2281843404908, 2893.1795537475323, 1922.6902030081326, 1752.917029628717, 1742.3673324830813], [451, 452, 453, 454, 455, 456]], [1, 1671, [15134, 15161, 15186, 15221, 15244, 15270, 15289, 15313, 15338, 15368, 15389, 15417, 15439], [5181.394, 5170.225, 5179.804, 5182.986, 5184.345, 5178.168, 5200.671, 5181.2, 5172.949, 5165.87, 5176.751, 5173.535, 5190.141], [58399.37, 58406.481, 58421.159, 58413.327, 58406.271, 58405.997, 58401.49, 58424.919, 58406.656, 58417.171, 58424.372, 58404.756, 58398.054], [7.447, 11.978, 10.53, 11.831, 11.023, 6.578, 7.576, 9.838, 7.212, 7.53, 8.948, 8.256, 31.587], [2887.53494004639, 2236.073730811101, 3002.239159211881, 2112.8754022782823, 2631.2026527610105, 3711.996308908572, 2434.838774990721, 3138.0956795589277, 2444.35060184179, 3040.8138674564098, 2901.6428319169904, 2423.4603646792903, 1083.0618657249113], [463, 464, 465, 466, 467, 468, 469, 470, 471, 472, 473, 474, 475]], [0, 1709, [15578, 15610, 15650, 15685, 15724, 15776, 15824, 15870, 15925], [17676.923, 17723.693, 17718.571, 17667.984, 17720.636, 17719.68, 17837.038, 17864.649, 17659.07], [31846.727, 31708.369, 31769.773, 31835.957, 31857.838, 31833.397, 31772.407, 31697.919, 31727.522], [28.347, 22.656, 18.741, 15.036, 17.094, 14.552, 17.919, 18.712, 13.072], [4303.7279320053, 6873.186102465269, 9823.78193347453, 9479.005494117313, 6631.525646666918, 12214.316677228995, 9470.754269098517, 5528.842937304835, 39309.231843258356], [481, 482, 483, 484, 485, 486, 487, 488, 489]], [0, 1711, [15580, 15613, 15652, 15688, 15730, 15780], [18484.667, 18455.123, 18564.205, 18670.705, 18743.054, 18833.615], [29230.72, 29292.428, 29398.87, 29341.633, 29344.222, 29252.71], [16.633, 11.05, 15.535, 20.231, 27.724, 12.202], [11619.987889356293, 5199.480112004004, 38677.38938012377, 15699.23689552366, 13580.805347289697, 6088.073512521715], [481, 482, 483, 484, 485, 486]], [1, 1714, [15597, 15637, 15676, 15713, 15762], [4292.874, 4271.402, 4228.987, 4178.663, 4166.456], [59011.573, 58954.68, 58964.827, 59007.808, 59007.944], [14.11, 18.421, 22.004, 31.702, 25.01], [2203.88869606784, 4255.593697033043, 1465.5518436015186, 2088.6527535753607, 1980.1502437898803], [482, 483, 484, 485, 486]], [1, 1720, [15635, 15674, 15711, 15760, 15804, 15859], [3709.004, 3918.91, 3905.761, 3903.347, 3878.079, 3921.285], [59422.88, 59448.222, 59437.277, 59482.093, 59442.008, 59456.81], [33.032, 19.012, 17.939, 14.81, 9.299, 18.485], [2112.2741794553344, 2697.6052167066287, 4177.439880600957, 2669.803825057133, 3535.34325363842, 5277.920098225622], [483, 484, 485, 486, 487, 488]], [0, 1723, [15692, 15731, 15783, 15830, 15877, 15929, 15981], [19380.607, 19377.64, 19432.464, 19483.689, 19481.885, 19459.693, 19349.836], [28695.911, 28470.303, 28607.793, 28790.009, 28644.348, 28584.785, 28433.578], [24.18, 14.308, 35.499, 20.588, 8.421, 10.651, 14.109], [10924.866349343647, 1260.0574118019088, 3083.37439511417, 4649.30986603091, 3788.3809364682884, 3684.7644735571557, 1493.2072161391163], [484, 485, 486, 487, 488, 489, 490]], [1, 1731, [15677, 15714, 15763, 15806, 15861, 15907, 15961], [4426.011, 4464.615, 4465.593, 4430.198, 4433.705, 4396.479, 4423.914], [58455.551, 58430.863, 58394.053, 58435.532, 58438.854, 58444.864, 58463.71], [13.604, 18.473, 17.071, 10.01, 9.841, 16.149, 30.212], [1953.3066586428977, 3411.775753530754, 2978.6939256884516, 3365.2350911174153, 3344.2096978759173, 2244.312666517526, 5057.685159003266], [484, 485, 486, 487, 488, 489, 490]], [0, 1745, [15826, 15872, 15926, 15976, 16009], [18518.897, 18432.557, 18399.491, 18468.46, 18398.764], [29228.644, 29237.49, 29235.057, 29233.159, 29193.045], [20.048, 11.648, 10.88, 17.815, 17.889], [11225.260179523733, 4279.779178268504, 2631.410448659626, 2784.6053092998372, 1044.4652190985955], [487, 488, 489, 490, 491]], [0, 1746, [15829, 15871, 15928, 15978, 16010, 16044, 16084, 16115, 16147, 16182], [18526.837, 18377.312, 18539.06, 18458.66, 18452.751, 18431.17, 18408.009, 18479.078, 18435.692, 18285.273], [30187.609, 30132.243, 30069.27, 30051.293, 30086.95, 30038.837, 30114.887, 29990.025, 30077.325, 30150.039], [15.81, 12.753, 22.939, 33.825, 26.822, 19.058, 29.919, 13.772, 12.547, 37.218], [11045.667749782715, 13397.778083614932, 8840.552799775216, 4939.047510417395, 4732.974297062446, 4666.178785318811, 4720.383649934154, 1263.5854979883115, 866.2837061554684, 5206.150383308275], [487, 488, 489, 490, 491, 492, 493, 494, 495, 496]], [1, 1748, [15958, 16002, 16034, 16068, 16104, 16135, 16175, 16208, 16234, 16263], [3932.463, 3967.646, 4017.873, 4025.078, 4021.753, 3972.05, 4098.049, 4155.313, 4192.226, 4219.725], [59396.225, 59250.846, 59282.311, 59279.784, 59307.227, 59235.019, 59235.17, 59152.069, 59024.821, 59117.31], [46.069, 22.039, 12.862, 19.549, 15.104, 14.198, 17.417, 22.842, 15.416, 24.992], [4930.1186563438305, 5761.292910491822, 6086.650641231159, 8603.429405357398, 5122.454857363364, 3883.2889166290006, 1700.5994808276982, 2886.6533481405595, 21080.702085214383, 16469.961327540677], [490, 491, 492, 493, 494, 495, 496, 497, 498, 499]], [1, 1752, [15909, 15963, 16006, 16036, 16072, 16107, 16138], [4567.85, 4776.117, 4750.594, 4861.218, 4809.832, 4793.141, 4935.613], [58610.737, 58700.655, 58778.252, 58657.904, 58607.135, 58673.268, 58825.682], [33.201, 12.745, 23.167, 15.333, 36.992, 27.995, 33.738], [8375.231107347417, 2223.19902914833, 3176.2748627017163, 1760.0930863332164, 1308.8090798750122, 7729.88582536867, 2982.180392809012], [489, 490, 491, 492, 493, 494, 495]], [1, 1754, [15908, 15964, 16005, 16037, 16073], [4457.337, 4643.952, 4652.255, 4681.597, 4871.28], [59123.765, 59066.246, 59024.585, 59109.483, 58961.274], [25.658, 15.211, 17.582, 17.506, 27.654], [9795.886005744707, 61001.63810634043, 21169.955795181584, 21428.884811520973, 3722.287150041503], [489, 490, 491, 492, 493]], [1, 1760, [16033, 16066, 16103, 16134, 16174], [3342.523, 3340.363, 3343.994, 3384.221, 3349.021], [59860.552, 59884.632, 59827.197, 59806.119, 59860.72], [16.126, 14.359, 11.349, 14.408, 20.139], [2153.3212286815233, 2244.5959891371967, 3136.971834499504, 5742.340672465053, 3868.0348649146363], [492, 493, 494, 495, 496]], [1, 1761, [16035, 16069, 16105, 16136, 16176, 16207], [4229.172, 4196.19, 4236.42, 4179.763, 4152.946, 4188.729], [58561.033, 58625.226, 58660.294, 58731.887, 58653.218, 58651.555], [10.744, 13.591, 14.298, 9.167, 14.57, 23.129], [3362.1577839156207, 3230.8501894417764, 1884.1753453486515, 2820.3833213300695, 2138.542267482263, 4635.157341053676], [492, 493, 494, 495, 496, 497]], [0, 1775, [16085, 16116, 16151, 16185, 16218], [18921.764, 18879.454, 18943.441, 18912.696, 18922.953], [29844.504, 29751.8, 29867.452, 29824.679, 29907.381], [34.36, 33.905, 26.136, 15.177, 19.6], [2753.136652899737, 1836.5843034312845, 958.470517398138, 1044.592706908525, 588.2469574683422], [493, 494, 495, 496, 497]], [1, 1782, [16210, 16238, 16266, 16296, 16321, 16345, 16365, 16395, 16425, 16453, 16494, 16515, 16545, 16568, 16593, 16619, 16650, 16670, 16705], [4859.499, 4825.519, 4821.183, 4798.57, 4707.359, 4739.846, 4675.543, 4600.528, 4536.101, 4616.492, 4456.481, 4473.862, 4506.961, 4527.587, 4484.374, 4518.529, 4463.55, 4466.132, 4564.013], [58551.61, 58528.213, 58659.04, 58554.479, 58510.246, 58419.074, 58432.695, 58408.977, 58447.855, 58252.671, 58341.237, 58283.151, 58297.976, 58219.37, 58178.1, 58148.67, 58221.292, 58258.649, 58154.51], [12.626, 8.796, 14.46, 17.545, 13.197, 24.074, 9.75, 15.8, 11.452, 29.138, 15.949, 11.947, 9.935, 15.85, 33.941, 32.135, 17.653, 15.167, 19.116], [2038.2921548302666, 2479.5116562928183, 7363.795272933419, 3025.279311287713, 2793.036853050557, 9641.151866271868, 2902.2955910010983, 2213.302687452962, 2098.6266367385947, 3043.0821639836054, 1765.8199349700499, 1913.0941899196764, 2179.2216470885237, 2434.8376748597393, 1219.8140517621266, 1526.0619714429727, 1851.1609304656592, 2366.129951740429, 864.36481405983], [497, 498, 499, 500, 501, 502, 503, 504, 505, 506, 507, 508, 509, 510, 511, 512, 513, 514, 515]], [0, 1792, [16329, 16347, 16371, 16403, 16432, 16463], [17914.616, 18003.901, 17940.684, 17976.028, 17838.737, 17806.509], [30409.159, 30363.499, 30332.289, 30375.148, 30408.288, 30380.723], [21.333, 8.714, 18.496, 26.626, 24.836, 32.081], [3581.358750207733, 63985.29575234192, 2284.1647653413656, 6978.455884443534, 1177.8079943674145, 952.6869318990583], [501, 502, 503, 504, 505, 506]], [0, 1794, [16373, 16404, 16435, 16467, 16502, 16523, 16558, 16578], [18593.078, 18569.602, 18573.692, 18601.812, 18627.565, 18622.478, 18620.782, 18625.965], [29751.416, 29680.337, 29676.428, 29621.599, 29578.299, 29485.124, 29468.706, 29461.562], [8.823, 15.051, 8.8, 6.944, 8.472, 14.211, 13.791, 20.23], [2065.709760089467, 748.9328264818084, 1639.0263316052285, 2382.7467613890212, 1844.4344376996326, 3366.1009862087926, 1170.1459533634097, 965.9279217307521], [503, 504, 505, 506, 507, 508, 509, 510]], [1, 1804, [16493, 16514, 16544, 16566, 16592, 16618], [4079.162, 4169.667, 4167.794, 4152.429, 4143.002, 4148.552], [58851.428, 58899.898, 58875.934, 58934.432, 58909.637, 58837.056], [35.953, 11.144, 21.402, 18.918, 13.69, 15.467], [1156.1317536456445, 2807.858575241803, 1593.2857737777804, 1353.1132863870337, 2439.4089324398988, 1625.0254523199824], [507, 508, 509, 510, 511, 512]], [0, 1837, [16778, 16803, 16823, 16845, 16873, 16899], [17973.685, 18053.979, 18081.758, 18016.641, 18024.485, 18138.66], [31720.862, 31639.784, 31681.518, 31675.223, 31774.759, 31666.395], [33.17, 25.357, 26.67, 41.085, 29.446, 13.313], [1597.5576767997036, 841.5655874784021, 1082.317374839486, 1631.6038721671039, 1662.9155857012101, 342.72839229869334], [517, 518, 519, 520, 521, 522]], [1, 1840, [16703, 16739, 16772, 16796, 16815, 16835, 16863, 16892, 16916, 16946, 16976, 17002, 17031, 17056, 17081, 17106, 17129, 17157, 17178, 17199, 17221, 17244, 17272, 17298, 17326, 17353, 17379, 17399, 17422, 17450, 17471], [4106.819, 4149.958, 4135.478, 4200.505, 4200.181, 4352.006, 4209.904, 4250.095, 4268.401, 4318.344, 4395.146, 4472.07, 4451.012, 4464.142, 4448.422, 4440.287, 4453.913, 4427.793, 4448.898, 4681.24, 4677.059, 4655.755, 4656.08, 4707.756, 4816.442, 4715.064, 4748.16, 4863.741, 4919.237, 4993.925, 4984.71], [58884.771, 58910.256, 58899.845, 58967.362, 58953.003, 58816.273, 58654.159, 58605.296, 58528.409, 58537.711, 58591.83, 58607.218, 58587.662, 58635.014, 58620.907, 58603.746, 58626.078, 58642.298, 58577.122, 58525.942, 58519.078, 58569.954, 58561.529, 58487.903, 58436.226, 58433.923, 58313.7, 58297.635, 58418.753, 58518.098, 58544.749], [12.871, 15.896, 13.388, 20.209, 14.628, 31.356, 17.743, 22.198, 15.158, 20.868, 14.111, 14.801, 12.497, 20.674, 14.126, 7.988, 10.23, 14.555, 19.286, 17.937, 10.837, 9.903, 15.11, 18.342, 18.52, 11.526, 13.346, 21.306, 11.842, 10.502, 31.561], [1412.0146297043675, 3564.324843442705, 1613.1587850021615, 6706.115251949715, 14197.795648177367, 7046.08198106363, 2858.2478823342576, 1050.0078478695157, 1323.0847944115483, 1310.3762121342365, 2436.053403984702, 1884.5299778322299, 1570.2624082857162, 3383.7678828510934, 1411.2187808528167, 3922.8107131828115, 2400.2918120200516, 2039.5908580303244, 1992.8200293639002, 1020.4608201732749, 1067.0670510333748, 1068.4186509593535, 1015.6622835119027, 937.8933938735476, 2077.055849907965, 1628.869400636197, 1898.7644746531605, 1283.8746513071314, 1497.2823679287671, 1754.4506142793007, 1450.3440805438202], [515, 516, 517, 518, 519, 520, 521, 522, 523, 524, 525, 526, 527, 528, 529, 530, 531, 532, 533, 534, 535, 536, 537, 538, 539, 540, 541, 542, 543, 544, 545]], [1, 1843, [16233, 16261, 16291, 16318, 16342, 16362], [3419.277, 3399.911, 3399.642, 3403.435, 3474.524, 3506.567], [59815.248, 59839.547, 59814.049, 59738.633, 59719.046, 59587.313], [23.894, 20.154, 21.184, 20.489, 27.002, 14.741], [1731.0435389684233, 2054.514934461786, 3407.4242488775735, 3965.334384573267, 5222.251269168509, 23952.533994836664], [498, 499, 500, 501, 502, 503]], [1, 1844, [16262, 16293, 16320, 16343, 16363], [4145.065, 4137.494, 4190.044, 4125.36, 4149.084], [58880.906, 58875.281, 58940.084, 59027.272, 59095.776], [13.333, 15.047, 22.669, 20.364, 26.055], [9629.729897998872, 7709.352744716682, 20943.25065449976, 5667.210825654108, 2445.092722795343], [499, 500, 501, 502, 503]], [0, 1857, [17010, 17036, 17064, 17089, 17114, 17139], [18598.949, 18609.591, 18624.31, 18584.829, 18569.305, 18589.898], [30544.018, 30598.298, 30591.059, 30599.747, 30569.221, 30606.409], [18.38, 10.813, 12.981, 14.468, 13.212, 15.402], [2557.5883499784536, 2911.0543386823174, 3033.4618757964477, 2938.319551460401, 1220.912706593754, 2222.9213753223694], [526, 527, 528, 529, 530, 531]], [0, 1874, [17186, 17207, 17227, 17255, 17280, 17304, 17337, 17364, 17387, 17406, 17434, 17456], [18643.6, 18719.404, 18732.633, 18862.28, 18768.006, 18749.298, 18786.424, 18709.147, 18691.431, 18706.025, 18731.986, 18703.312], [28610.49, 28554.113, 28522.034, 28402.297, 28504.808, 28472.874, 28452.401, 28505.265, 28542.7, 28539.358, 28538.395, 28503.741], [13.725, 23.008, 13.203, 20.455, 8.13, 10.726, 11.551, 10.245, 9.186, 13.288, 16.345, 29.098], [1553.23135653702, 2023.6297300800202, 2411.422327143267, 589.7057382965138, 3949.642728281622, 3150.35103148846, 2230.7986448245874, 3396.8951125543854, 3544.585136454849, 2548.8964457445754, 2407.0842954023983, 3413.295800130456], [533, 534, 535, 536, 537, 538, 539, 540, 541, 542, 543, 544]], [1, 1877, [17197, 17220, 17242, 17271, 17297, 17324], [4238.907, 4265.941, 4371.211, 4420.087, 4272.578, 4360.559], [58914.099, 59047.685, 59045.301, 59260.179, 59103.056, 59233.883], [19.343, 22.67, 30.355, 11.493, 26.568, 36.367], [11833.584334087122, 7432.609904339342, 640.9687768633072, 54531.49329477306, 1454.0405232642374, 3245.4398734453944], [534, 535, 536, 537, 538, 539]], [0, 1915, [17547, 17567, 17596, 17615, 17641, 17663, 17686], [17784.599, 17730.625, 17801.192, 17612.584, 17538.009, 17683.113, 17716.608], [31815.255, 31874.701, 31876.89, 31872.53, 31824.493, 31832.221, 31809.962], [10.451, 8.441, 13.591, 11.235, 10.98, 10.613, 14.142], [2215.04911490402, 2182.09427988832, 1806.9707619445933, 3279.7076560631685, 2269.443618136144, 2611.187991154167, 1879.7589077075743], [548, 549, 550, 551, 552, 553, 554]], [0, 1922, [17618, 17644, 17664, 17688, 17713, 17737, 17761, 17783, 17807, 17833, 17856, 17870], [18663.696, 18685.594, 18694.749, 18712.886, 18694.716, 18716.0, 18721.911, 18716.672, 18689.524, 18700.691, 18737.09, 18666.798], [28632.871, 28560.34, 28548.119, 28549.676, 28517.072, 28537.668, 28522.74, 28523.971, 28553.894, 28543.535, 28513.33, 28525.972], [26.721, 8.319, 11.932, 13.801, 20.176, 13.476, 17.062, 11.653, 27.986, 14.634, 12.627, 17.821], [3422.794400021036, 3226.75898894597, 2490.5651561896047, 1665.34688239873, 1485.154832106471, 2099.875869375415, 1569.7676520449645, 1538.0276981438965, 1170.357470071959, 1741.0298716335622, 2037.2475511437603, 1239.8786531691846], [551, 552, 553, 554, 555, 556, 557, 558, 559, 560, 561, 562]], [0, 1923, [17600, 17619, 17645, 17665, 17689, 17714, 17738, 17762, 17784, 17808, 17834], [19200.527, 19253.888, 19219.913, 19164.527, 19229.199, 19284.67, 19221.852, 19260.689, 19209.276, 19265.353, 19077.526], [29250.935, 29186.064, 29271.128, 29298.366, 29137.011, 29018.962, 29056.192, 29031.002, 29044.559, 28898.931, 29060.755], [24.254, 33.256, 29.986, 25.132, 23.403, 25.28, 24.959, 27.218, 33.177, 29.499, 41.707], [3550.5167467298083, 1957.6709779643645, 1574.255942608604, 4119.160793894629, 619.6019262376333, 2378.953989608684, 1066.4679091061187, 2562.5271547868183, 1577.0543472261254, 4656.219756017229, 2086.4242115146744], [550, 551, 552, 553, 554, 555, 556, 557, 558, 559, 560]], [1, 1929, [17682, 17705, 17728, 17751, 17777, 17800], [4552.122, 4456.477, 4400.639, 4398.252, 4330.58, 4457.463], [59636.082, 59729.971, 59807.908, 59813.998, 59854.561, 59782.992], [19.263, 20.589, 26.022, 20.81, 19.676, 22.953], [2518.7594201253123, 12693.074251092514, 1757.9371274147525, 3249.873096716118, 1587.4340678156495, 1206.7500915425037], [554, 555, 556, 557, 558, 559]], [1, 1946, [17849, 17865, 17880, 17901, 17930, 17954, 17982], [3938.876, 3919.971, 4049.216, 4099.78, 4173.161, 4196.013, 4249.812], [59339.366, 59364.949, 59397.652, 59541.203, 59639.337, 59633.764, 59626.531], [24.103, 18.549, 17.017, 10.902, 12.79, 17.019, 12.812], [2448.033279368382, 1853.9114451758594, 2525.7112089825077, 1922.7764937646025, 1575.9809286083857, 2285.89446437032, 1628.6281653266528], [561, 562, 563, 564, 565, 566, 567]], [0, 1947, [17853, 17869, 17884, 17910, 17936, 17960, 17987, 18011, 18029, 18052, 18075, 18087, 18113, 18137], [17622.505, 17611.405, 17595.593, 17622.018, 17638.839, 17672.449, 17703.292, 17624.515, 17505.284, 17480.45, 17469.042, 17482.294, 17474.052, 17506.503], [30811.78, 30806.464, 30847.075, 30974.276, 31127.641, 31271.436, 31418.751, 31305.194, 31270.894, 31231.068, 31232.456, 31226.333, 31259.406, 31311.528], [11.239, 6.821, 8.908, 18.024, 8.48, 11.936, 13.701, 15.416, 7.161, 9.231, 9.486, 7.382, 8.865, 12.263], [3227.0965337381995, 6091.910371839687, 4770.0737774293375, 4012.707954974106, 1992.389121957811, 1746.6816384492809, 2301.730279779566, 1951.6087123983739, 1881.1754450924805, 2263.1963013937507, 1990.7224442331733, 2605.996477405878, 2339.2931528795425, 2100.7079490516735], [561, 562, 563, 564, 565, 566, 567, 568, 569, 570, 571, 572, 573, 574]], [0, 1958, [17935, 17959, 17986, 18010, 18030, 18053, 18076, 18088, 18115], [17659.111, 17808.968, 17613.198, 17707.362, 17632.222, 17615.551, 17719.751, 17720.116, 17680.025], [30670.941, 30719.779, 30761.088, 30651.542, 30685.553, 30702.048, 30659.764, 30715.574, 30727.636], [25.699, 34.382, 35.042, 25.749, 15.498, 31.785, 15.249, 19.522, 21.689], [2032.8664200851765, 10846.013394712738, 2490.4625241965464, 2372.853768996692, 1106.5713521483794, 1314.5452059991446, 1945.044813360746, 2073.0063202874408, 2609.7820145504447], [565, 566, 567, 568, 569, 570, 571, 572, 573]], [0, 1973, [18114, 18138, 18163, 18206, 18232, 18267, 18290, 18321, 18356], [17573.291, 17589.305, 17569.618, 17587.961, 17596.92, 17583.127, 17604.753, 17575.463, 17577.114], [31754.736, 31776.745, 31652.483, 31597.578, 31735.725, 31668.534, 31667.656, 31747.289, 31768.563], [15.996, 11.94, 18.891, 23.236, 13.912, 21.205, 19.504, 14.973, 14.679], [1220.9885062309343, 2102.9375042550964, 7640.896759724303, 10050.05989688099, 2173.0030309456624, 8463.748800205176, 13567.249864543293, 2648.829210042771, 2097.3082492178287], [573, 574, 575, 576, 577, 578, 579, 580, 581]], [0, 1982, [18166, 18210, 18234, 18269, 18293, 18323, 18358, 18392, 18428], [18409.686, 18466.966, 18509.0, 18372.719, 18343.212, 18246.261, 18291.196, 18330.891, 18227.343], [30057.888, 30008.452, 29952.292, 29846.911, 29687.477, 29685.64, 29551.513, 29417.394, 29438.58], [13.379, 10.159, 13.37, 17.286, 19.08, 23.345, 22.723, 18.502, 30.522], [2844.701542651773, 1842.6510349735513, 1903.5854141474656, 15109.66848491845, 8100.3531872123995, 13489.126371946255, 6790.262897857978, 4535.4286828190525, 7407.626668194669], [575, 576, 577, 578, 579, 580, 581, 582, 583]], [1, 1999, [18258, 18284, 18311, 18347, 18381, 18414, 18449, 18478, 18507, 18539, 18575, 18605, 18643, 18673, 18701], [4408.238, 4388.993, 4439.515, 4448.278, 4384.49, 4328.215, 4417.313, 4451.287, 4514.755, 4447.076, 4454.322, 4445.996, 4469.816, 4465.56, 4428.402], [58794.468, 58865.483, 58754.952, 58780.067, 58911.602, 58838.792, 58920.916, 58864.163, 58811.768, 58858.957, 58884.789, 58931.881, 58773.584, 58759.411, 58786.719], [12.748, 25.69, 20.341, 15.576, 19.329, 18.56, 23.644, 23.366, 24.841, 23.353, 17.712, 17.006, 12.681, 12.486, 23.998], [930.274153771525, 5933.442685594089, 1196.2538795152848, 1534.5435782988573, 12335.971805699835, 15033.842533853973, 8706.307285884854, 3418.6666707177023, 4352.506893661917, 4502.068030347036, 6244.463391103374, 21484.47502981716, 1493.110705819851, 1985.8866802780137, 877.5282675749099], [578, 579, 580, 581, 582, 583, 584, 585, 586, 587, 588, 589, 590, 591, 592]], [0, 2002, [18231, 18266, 18289, 18319, 18355], [17542.699, 17444.075, 17428.943, 17465.522, 17408.406], [30996.821, 30967.863, 30924.386, 30940.259, 30935.949], [18.528, 17.355, 17.304, 21.046, 19.933], [26316.248991316646, 3816.816722542715, 2225.0630531251413, 6409.771706084864, 2215.4180083907777], [577, 578, 579, 580, 581]], [1, 2008, [18310, 18346, 18382, 18415, 18448, 18479, 18506, 18542, 18576, 18608, 18642], [4462.894, 4492.113, 4600.519, 4568.279, 4594.331, 4526.766, 4566.209, 4573.739, 4596.925, 4586.148, 4544.289], [58291.19, 58266.254, 58151.24, 58093.019, 58092.572, 58261.744, 58167.674, 58078.14, 58120.162, 58157.612, 58229.375], [15.715, 18.172, 15.574, 13.487, 31.822, 21.472, 21.749, 20.723, 28.103, 19.97, 15.611], [2665.5193710188696, 2356.2953545260407, 27189.905424003387, 1737.8951694189277, 2170.5797660651087, 13037.645867417697, 3706.1659383944216, 2070.8528262124287, 6299.478335242174, 3139.2172488588826, 2008.2654916439665], [580, 581, 582, 583, 584, 585, 586, 587, 588, 589, 590]], [0, 2010, [18324, 18357, 18393, 18427, 18457, 18488, 18519, 18554, 18587, 18618, 18651, 18680, 18711], [18237.917, 18250.937, 18207.176, 18198.744, 18114.49, 18120.878, 18128.038, 18071.748, 18076.939, 18143.369, 18216.347, 18154.995, 18123.035], [29719.113, 29888.999, 29971.07, 29948.913, 29833.374, 30042.067, 29967.188, 30001.825, 30054.821, 30076.658, 30090.319, 30074.415, 30006.738], [25.528, 18.309, 11.823, 12.495, 10.142, 15.57, 14.417, 20.795, 12.89, 22.117, 24.597, 13.616, 18.415], [18255.44761702198, 13733.461865717505, 3465.6502749956353, 6468.582822546641, 2313.641393162445, 4561.843407189002, 2533.142076338101, 1786.9218153693203, 105260.68650515442, 2443.6410019166083, 2482.977926464114, 1818.1171145413114, 1589.7072420258974], [580, 581, 582, 583, 584, 585, 586, 587, 588, 589, 590, 591, 592]], [1, 2013, [18416, 18450, 18480, 18508, 18543], [4457.53, 4430.463, 4463.226, 4509.487, 4460.282], [59107.197, 58999.863, 58954.06, 59062.257, 58936.768], [21.771, 12.316, 17.422, 26.984, 30.542], [10011.970664585793, 61849.88530559513, 12567.13741991283, 4048.649107376143, 4942.160249167853], [583, 584, 585, 586, 587]], [0, 2016, [18389, 18426, 18456, 18487, 18516, 18553, 18585, 18617, 18650, 18678, 18710, 18744, 18777, 18804, 18834], [17368.335, 17218.519, 17232.285, 17219.526, 17167.426, 17285.613, 17382.044, 17217.063, 17235.663, 17303.876, 17346.513, 17390.049, 17328.146, 17393.689, 17484.014], [31482.29, 31611.809, 31601.47, 31621.478, 31600.805, 31615.306, 31528.454, 31615.201, 31694.382, 31738.984, 31793.628, 31832.64, 31780.78, 31787.574, 31637.521], [20.773, 19.292, 11.975, 24.731, 18.652, 28.208, 19.568, 11.844, 19.068, 13.469, 15.155, 22.868, 13.305, 21.83, 25.314], [15875.428203637159, 10714.30532686045, 1783.4646711356577, 1617.2276061694502, 3225.274323971715, 2612.536073849626, 13362.153558235996, 1321.5194281797537, 1078.8620220991745, 1073.0154982757326, 1265.4655726679673, 1287.1300704107055, 1165.8983952923052, 941.1351119170572, 6662.665147540171], [582, 583, 584, 585, 586, 587, 588, 589, 590, 591, 592, 593, 594, 595, 596]], [0, 2019, [18459, 18490, 18522, 18559, 18589, 18621, 18656], [19209.409, 19198.934, 19195.725, 19214.232, 19185.31, 19158.829, 19121.721], [29473.44, 29465.724, 29481.394, 29486.525, 29489.182, 29557.663, 29546.756], [7.887, 6.639, 9.336, 17.888, 15.725, 16.046, 22.651], [3070.5316126525236, 3321.273125463678, 4154.013249267869, 936.4046686419632, 2095.497974460702, 1696.9786640981827, 5445.1940212623185], [584, 585, 586, 587, 588, 589, 590]], [1, 2025, [18481, 18509, 18546, 18579, 18610, 18646, 18674], [5214.293, 5240.413, 5219.814, 5327.377, 5344.264, 5330.232, 5225.639], [58150.446, 58071.842, 58127.702, 58074.356, 58187.384, 58253.38, 58146.174], [27.66, 29.739, 23.23, 18.736, 31.588, 23.306, 23.187], [4647.904712249453, 4824.818193686728, 6194.030715092146, 930.8532068234339, 1975.68915925663, 1455.2073218656433, 3956.538106005317], [585, 586, 587, 588, 589, 590, 591]], [0, 2026, [18489, 18520, 18557, 18588, 18619, 18652, 18682, 18713, 18746, 18779, 18808, 18836, 18869, 18902, 18930, 18955, 18991, 19015, 19041, 19064, 19088, 19113, 19145, 19168, 19190, 19215, 19246, 19272, 19296, 19317, 19339, 19364, 19389], [18381.427, 18362.857, 18309.44, 18332.926, 18292.725, 18392.855, 18354.52, 18370.503, 18407.569, 18531.18, 18470.607, 18519.733, 18444.944, 18376.433, 18338.539, 18357.641, 18362.287, 18362.36, 18322.5, 18315.118, 18296.638, 18318.36, 18368.792, 18291.83, 18298.093, 18349.377, 18326.286, 18346.713, 18383.743, 18364.04, 18349.161, 18390.858, 18375.772], [29207.659, 29223.614, 29258.989, 29238.033, 29283.729, 29183.536, 29227.257, 29198.474, 29216.934, 29314.306, 29340.888, 29319.572, 29244.819, 29202.778, 29224.577, 29212.479, 29170.683, 29194.569, 29206.807, 29271.363, 29306.461, 29284.027, 29246.191, 29279.053, 29204.251, 29129.388, 29169.884, 29164.678, 29129.399, 29093.854, 29052.582, 29086.099, 29138.573], [15.583, 10.595, 10.109, 12.154, 25.515, 13.691, 15.378, 11.726, 14.438, 23.661, 21.967, 20.074, 15.144, 6.061, 7.725, 8.245, 8.728, 15.232, 13.0, 11.153, 13.828, 12.48, 8.584, 13.227, 13.36, 12.913, 10.315, 11.778, 11.708, 16.599, 21.323, 14.412, 16.98], [2192.078595084819, 5104.206458366114, 3397.138028057055, 3471.525050631906, 1221.2092828344196, 2121.4755141947494, 3145.2297128720197, 2516.4826867080005, 1955.9241937818472, 14126.481592695503, 9519.127909654877, 8050.365944110467, 5309.055944459423, 3656.1028210447557, 4465.407151403274, 4361.775819748536, 3973.7286567466767, 2312.657832860435, 1604.2266606645658, 2618.713262001019, 1602.977191773495, 1967.2537350639125, 2557.031083027927, 1993.9514450192241, 1525.9586334226715, 1964.1639798590184, 2867.8041644314876, 2736.304882359922, 2554.9111252738244, 1529.769790317516, 1469.2906062861548, 3011.473379079968, 4539.295190226508], [585, 586, 587, 588, 589, 590, 591, 592, 593, 594, 595, 596, 597, 598, 599, 600, 601, 602, 603, 604, 605, 606, 607, 608, 609, 610, 611, 612, 613, 614, 615, 616, 617]], [1, 2043, [18700, 18732, 18769, 18794, 18824, 18851, 18887], [3764.674, 3631.778, 3596.341, 3631.289, 3721.749, 3707.5, 3829.076], [59277.484, 59411.882, 59339.649, 59316.902, 59283.021, 59327.499, 59176.655], [31.804, 24.208, 17.111, 21.318, 31.215, 20.808, 23.759], [1815.3781404495057, 1632.429773505451, 1829.8457184958452, 1612.7146479625073, 2264.9015432649885, 1997.086090832226, 6412.364081387921], [592, 593, 594, 595, 596, 597, 598]], [1, 2044, [18702, 18734, 18771, 18795, 18825, 18853, 18890, 18920, 18947, 18979, 19011], [4579.003, 4566.029, 4552.193, 4511.919, 4567.987, 4692.497, 4717.598, 4749.992, 4812.782, 4860.827, 4883.38], [58178.032, 58183.436, 58207.098, 58261.124, 58170.906, 58054.525, 58070.421, 58021.113, 58044.723, 57943.072, 57908.863], [11.387, 13.731, 19.61, 12.036, 25.204, 29.313, 16.776, 8.758, 10.294, 16.404, 21.287], [2101.4833635184173, 3774.974222004369, 6737.91560506794, 4195.407836224618, 3550.544333006184, 2317.119472916331, 1449.9822249175593, 3601.039005906769, 2299.2965871549586, 1651.0526752148128, 1867.408243559581], [592, 593, 594, 595, 596, 597, 598, 599, 600, 601, 602]], [1, 2045, [18703, 18736, 18774, 18798, 18827, 18855, 18891, 18921, 18948, 18980], [5136.715, 5084.033, 5101.876, 5092.066, 5047.132, 5046.892, 5047.431, 4866.973, 4881.516, 4714.009], [58750.697, 58829.611, 58833.154, 58895.68, 58900.845, 58902.903, 58829.98, 58864.26, 58909.026, 58893.675], [22.578, 27.187, 15.527, 17.504, 20.212, 22.959, 11.67, 31.865, 19.876, 27.329], [2944.5906721061565, 1526.7362904212232, 3291.4006194533235, 2026.4966223240676, 2103.3371015827, 1963.7012504359636, 1994.9755876819238, 3671.6456450468827, 2932.2718146659936, 5113.858208950307], [592, 593, 594, 595, 596, 597, 598, 599, 600, 601]], [1, 2049, [18772, 18796, 18826, 18852, 18889, 18919, 18946, 18977, 19008], [4463.208, 4496.665, 4482.211, 4440.43, 4380.47, 4402.618, 4338.153, 4379.586, 4350.3], [58730.742, 58754.791, 58754.362, 58740.773, 58863.221, 58786.483, 58936.867, 58925.455, 58834.295], [32.99, 27.143, 19.5, 17.93, 18.483, 34.447, 27.042, 12.165, 18.035], [4491.720507686151, 1720.0488265101094, 1418.1631083371299, 904.002650801287, 9103.767006099786, 1195.2775511090858, 7084.505359475935, 56482.02792273074, 6181.440150084447], [594, 595, 596, 597, 598, 599, 600, 601, 602]], [0, 2067, [18953, 18989, 19014, 19040, 19063, 19086, 19110, 19144, 19166, 19189, 19214, 19245], [17608.266, 17491.761, 17441.97, 17498.212, 17568.041, 17632.089, 17610.486, 17697.042, 17581.606, 17558.842, 17526.063, 17605.689], [31655.436, 31775.053, 31783.967, 31800.541, 31793.433, 31770.668, 31743.998, 31719.914, 31856.076, 31831.324, 31830.989, 31824.633], [31.368, 21.218, 17.888, 32.459, 16.62, 20.01, 18.223, 36.396, 16.119, 20.559, 16.352, 31.324], [4493.424702082465, 2540.123018132237, 1537.8052935314715, 1235.600966071182, 1645.9219535322939, 2128.8332241774874, 1837.9709172221785, 5079.249318237731, 776.8849114182914, 1296.1521544005327, 5169.382504012579, 926.7191472875187], [600, 601, 602, 603, 604, 605, 606, 607, 608, 609, 610, 611]], [0, 2068, [18957, 18993, 19017, 19043, 19065, 19089], [18711.889, 18753.889, 18653.269, 18549.668, 18484.09, 18427.151], [30248.746, 30269.373, 30267.144, 30288.362, 30252.303, 30195.192], [21.586, 17.492, 31.759, 34.788, 20.24, 26.773], [2123.4657992324715, 1639.9386266462286, 1112.09923175355, 1452.4720111344316, 1234.4137229715518, 2204.615714218874], [600, 601, 602, 603, 604, 605]], [0, 2103, [19275, 19298, 19319, 19341, 19367, 19391, 19419, 19449, 19474, 19500, 19519, 19546, 19575], [19171.005, 19088.668, 19104.053, 19085.673, 19101.977, 19031.991, 18998.742, 18872.874, 18970.619, 19014.878, 19035.098, 19016.03, 18992.238], [29666.681, 29809.541, 29809.27, 29818.349, 29699.409, 29862.541, 29867.555, 29840.139, 29782.945, 29777.923, 29766.87, 29819.047, 29846.621], [24.787, 17.375, 16.811, 24.125, 25.226, 14.718, 13.157, 18.383, 16.23, 15.992, 18.518, 16.304, 18.219], [12099.315899098521, 2059.6615380957355, 3755.5298824005426, 3710.8787692384117, 8802.72636120508, 1890.9052590640415, 2783.66638207071, 558.9511313669561, 1093.2894407244214, 2557.7028749680494, 1360.8698065098324, 1435.0539459775011, 1789.12181999757], [612, 613, 614, 615, 616, 617, 618, 619, 620, 621, 622, 623, 624]], [1, 2133, [19565, 19592, 19619, 19643, 19671, 19696, 19718, 19743], [4901.808, 4852.419, 4884.693, 4844.313, 4832.718, 4853.613, 4876.496, 4877.399], [57953.675, 57866.614, 57896.873, 57872.051, 57824.123, 57826.109, 57981.317, 57894.283], [25.491, 22.185, 17.715, 20.827, 12.636, 18.693, 32.87, 25.057], [3870.5491060414074, 2943.7348541068527, 1967.3061554642115, 1898.6217560477505, 967.095622866983, 2117.689284408856, 1856.3717349488973, 1733.8157526637913], [624, 625, 626, 627, 628, 629, 630, 631]], [0, 2139, [19654, 19678, 19699, 19723, 19750], [18902.091, 18876.193, 18854.631, 18839.746, 18906.134], [29890.275, 29918.454, 29982.523, 30036.772, 30092.563], [7.222, 6.053, 10.454, 14.17, 18.983], [2648.643131971692, 3636.4423840939453, 4277.757977734135, 3303.936431536134, 795.928479305998], [627, 628, 629, 630, 631]], [0, 2143, [19746, 19771, 19792, 19819, 19843, 19874, 19899, 19917, 19940, 19963, 19988, 20017, 20040, 20066, 20094, 20124, 20147, 20178, 20204], [16955.708, 16986.029, 16948.596, 16979.304, 17053.922, 17014.265, 17070.69, 17101.732, 17110.943, 17095.815, 17124.187, 17123.774, 17080.667, 17012.681, 17030.991, 17069.117, 17055.352, 17004.388, 17002.468], [31594.62, 31542.747, 31511.642, 31477.265, 31488.574, 31515.328, 31638.971, 31606.254, 31567.151, 31595.224, 31758.313, 31758.255, 31697.724, 31631.227, 31512.281, 31488.878, 31535.29, 31543.324, 31514.719], [20.022, 9.364, 14.887, 18.572, 16.833, 12.948, 17.636, 15.577, 18.873, 17.316, 13.954, 22.878, 17.955, 20.257, 33.349, 15.335, 16.957, 16.873, 21.242], [1483.3095782227153, 1335.215318394861, 2553.4068525433527, 1273.6816307951551, 2139.0338103213935, 1305.1836061346607, 1760.6621104040964, 1537.2173920855607, 1259.1135302689677, 1008.6374980002336, 1031.1980120955614, 1256.5012702138126, 2008.9713422500085, 1142.75237120773, 1651.2659654528659, 1309.8160296616725, 1563.7810739441431, 1101.670759790743, 1191.9149868289917], [631, 632, 633, 634, 635, 636, 637, 638, 639, 640, 641, 642, 643, 644, 645, 646, 647, 648, 649]], [0, 2156, [19847, 19876, 19901, 19919, 19943, 19965, 19992], [18629.633, 18608.966, 18641.279, 18640.651, 18646.24, 18667.435, 18622.155], [29220.983, 29220.56, 29211.216, 29201.215, 29235.326, 29221.19, 29234.373], [16.488, 18.849, 16.084, 15.512, 18.66, 11.404, 18.613], [2773.8916190277428, 1644.1325275252748, 1496.950176479448, 1235.4289749176717, 1122.6716917250055, 1494.22303865038, 1305.6510897754717], [635, 636, 637, 638, 639, 640, 641]], [1, 2169, [19893, 19913, 19935, 19957, 19983, 20011, 20034, 20058, 20087, 20116, 20140, 20170], [5051.371, 5282.636, 5171.313, 5137.665, 5183.707, 5115.659, 5262.961, 5219.593, 5194.997, 5228.495, 5239.552, 5224.774], [58356.867, 58371.605, 58331.863, 58296.775, 58324.455, 58287.517, 58335.393, 58205.87, 58160.364, 58268.137, 58249.037, 58261.717], [14.785, 8.971, 7.21, 8.412, 15.815, 23.632, 17.984, 21.927, 22.059, 25.124, 24.182, 47.068], [1260.210069701073, 4151.892516417969, 5218.647248997186, 5611.135546209193, 2810.5954278751633, 1374.224631063863, 1843.0253335044315, 1801.86238022664, 1273.3712134378252, 4064.655554256772, 8287.156778970999, 5017.240213532377], [637, 638, 639, 640, 641, 642, 643, 644, 645, 646, 647, 648]], [0, 2180, [20019, 20041, 20067, 20096, 20125, 20149], [18219.738, 18101.703, 18314.047, 18190.572, 18190.282, 18203.435], [30173.811, 30205.175, 30103.86, 30123.667, 30147.547, 30107.892], [48.897, 40.65, 15.761, 23.312, 23.407, 26.945], [3321.7397904721574, 2525.8839765122384, 823.2216624951352, 1647.714769607638, 2013.1511505599542, 1742.3832690546649], [642, 643, 644, 645, 646, 647]], [0, 2189, [20148, 20179, 20205, 20230, 20256, 20278, 20300, 20327, 20350, 20374, 20398], [17733.932, 17659.989, 17685.876, 17828.832, 17824.562, 17843.764, 17856.126, 17851.042, 17944.0, 17901.387, 17876.134], [30889.209, 30781.507, 30878.144, 30812.507, 30784.778, 30749.821, 30779.958, 30755.288, 30689.674, 30775.747, 30728.664], [13.898, 16.33, 38.081, 15.375, 14.955, 25.582, 14.424, 17.368, 21.968, 21.436, 23.69], [842.7656921121323, 2162.9563578377883, 1228.5071875954834, 656.7852117627115, 1719.2103809807593, 775.0543189372064, 782.6116280541851, 1539.144136659354, 1027.6769901453576, 1054.9777794822273, 1557.9283717797734], [647, 648, 649, 650, 651, 652, 653, 654, 655, 656, 657]], [0, 2191, [20182, 20208, 20233, 20258, 20280], [19217.241, 19205.336, 19247.171, 19260.393, 19240.946], [29319.687, 29333.292, 29338.168, 29253.251, 29286.476], [9.931, 8.926, 11.934, 15.291, 13.5], [1379.4963633064733, 2469.7942481377763, 2019.9666922967388, 2064.5528526919525, 1255.7968531599754], [648, 649, 650, 651, 652]], [0, 2218, [20351, 20377, 20401, 20422, 20450, 20480, 20507, 20532, 20555, 20580, 20602], [19205.203, 19203.287, 19152.999, 19185.645, 19154.268, 19131.381, 19092.936, 19031.69, 19020.114, 19018.473, 19018.066], [28608.966, 28598.832, 28651.23, 28676.136, 28651.366, 28615.636, 28686.863, 28715.856, 28730.195, 28812.196, 28780.21], [13.328, 8.855, 11.175, 6.888, 12.612, 11.776, 8.179, 17.251, 10.118, 12.937, 13.802], [521.4299130743599, 2390.9643931750343, 2790.4415997326037, 2270.5402785407236, 1014.6211922202564, 1286.06382581682, 1783.68961645968, 870.9139628759526, 2188.9761400408274, 1435.7165242798826, 1336.749447543652], [655, 656, 657, 658, 659, 660, 661, 662, 663, 664, 665]], [1, 2227, [20413, 20436, 20467, 20501, 20523], [5277.918, 5083.72, 5126.318, 5224.93, 5120.653], [58027.655, 58036.455, 57982.596, 57973.27, 57929.173], [18.597, 22.776, 29.369, 19.542, 25.91], [765.9355819462342, 1838.2999766785636, 1301.9316319360662, 1299.187438924116, 1446.1899640113961], [658, 659, 660, 661, 662]], [0, 2235, [20447, 20476, 20504, 20529, 20552], [17905.153, 17850.569, 17817.987, 17813.935, 17800.571], [30796.401, 30812.116, 30796.355, 30796.522, 30780.486], [17.017, 22.978, 18.154, 24.968, 16.057], [916.418335979431, 1232.8405257092168, 1381.611040765386, 1534.4297851147571, 1492.531696194476], [659, 660, 661, 662, 663]], [0, 2236, [20477, 20505, 20530, 20553, 20578, 20600, 20626, 20650, 20669, 20692], [18319.461, 18296.102, 18275.755, 18237.467, 18294.952, 18443.648, 18406.592, 18273.574, 18282.915, 18270.331], [30111.931, 30046.404, 30017.229, 29924.863, 29869.16, 29958.607, 29949.243, 29881.855, 29955.299, 29836.39], [19.0, 24.012, 16.007, 21.269, 15.984, 32.767, 14.62, 24.232, 14.742, 21.381], [1326.40927355535, 1168.0394690532323, 1870.8035250217426, 1012.3351784636731, 1013.5677414321979, 3151.4243598745184, 887.2868684732903, 1062.2827266062418, 1705.6281570501149, 915.8632930168222], [660, 661, 662, 663, 664, 665, 666, 667, 668, 669]], [0, 2248, [20628, 20652, 20671, 20694, 20711], [18715.005, 18641.446, 18621.057, 18639.572, 18604.756], [28789.03, 28741.086, 28797.964, 28841.096, 28860.055], [12.245, 8.765, 11.492, 18.442, 13.159], [3067.9339727734314, 2930.8916113030027, 2974.1547893718507, 1199.078041072942, 1701.1488471554326], [666, 667, 668, 669, 670]], [0, 2249, [20629, 20654, 20673, 20695, 20712, 20734, 20766, 20797], [19363.656, 19461.272, 19440.565, 19459.806, 19340.439, 19419.509, 19396.508, 19378.935], [28991.884, 29095.86, 29104.117, 29121.751, 29153.771, 29084.408, 29195.114, 29238.919], [39.906, 31.405, 18.008, 39.815, 29.793, 29.305, 30.456, 22.055], [1899.8741415495176, 1162.1167096581928, 2035.8670900001546, 919.0562530687918, 2358.6711096316617, 1106.8714251892006, 1298.085391816998, 1338.399011181938], [666, 667, 668, 669, 670, 671, 672, 673]], [1, 2321, [21222, 21257, 21282, 21312, 21354, 21392, 21444, 21487, 21529, 21574, 21613, 21657, 21685, 21738, 21775, 21815, 21844, 21878, 21908, 21941], [3371.693, 3458.344, 3317.137, 3405.396, 3500.429, 3660.648, 3685.514, 3657.522, 3479.311, 3456.598, 3455.741, 3456.546, 3496.043, 3442.514, 3470.867, 3496.415, 3506.85, 3422.143, 3358.804, 3353.882], [59821.873, 59911.353, 59847.456, 60011.796, 60101.53, 60128.931, 60096.879, 60097.709, 60047.649, 60071.894, 60060.602, 60059.266, 60001.792, 60057.803, 60128.258, 60108.02, 60101.238, 60082.251, 59969.144, 59941.006], [28.36, 15.054, 28.965, 17.641, 26.438, 21.305, 20.67, 13.413, 8.373, 7.725, 11.076, 7.425, 16.536, 11.042, 10.404, 15.791, 12.783, 13.653, 16.41, 34.264], [1234.3619739087985, 571.4282311754014, 1219.2476260159888, 2403.4944283602736, 5267.861306264979, 13743.928211145289, 5620.784087583961, 9856.235184462732, 5845.456685479542, 4397.283264632681, 4616.212805035596, 5475.891805736605, 6126.240661081273, 4692.947897525247, 3342.1850625051143, 3694.7832644112814, 4819.828104393714, 1759.6947087346946, 883.4737637334827, 1288.4696440532923], [688, 689, 690, 691, 692, 693, 694, 695, 696, 697, 698, 699, 700, 701, 702, 703, 704, 705, 706, 707]], [0, 2338, [21333, 21375, 21415, 21463, 21509, 21555], [19387.083, 19479.2, 19427.469, 19451.46, 19413.949, 19381.958], [28834.033, 28924.476, 28984.759, 29184.723, 29094.041, 29003.842], [28.504, 22.691, 21.395, 16.998, 19.214, 28.244], [4801.490962978629, 1094.7463986007901, 1412.014713102637, 772.1694057059634, 1034.503226173566, 1779.3621375778664], [691, 692, 693, 694, 695, 696]], [1, 2341, [21313, 21356, 21393, 21445, 21486, 21531, 21575, 21615], [4027.189, 3919.314, 3900.843, 3834.155, 3784.331, 3757.194, 3807.328, 3792.745], [59036.951, 59115.672, 59124.282, 59210.367, 59371.132, 59334.331, 59222.916, 59236.873], [24.089, 28.791, 23.311, 23.905, 20.583, 26.908, 24.904, 27.464], [637.3493438211061, 5266.6788961598595, 4458.299142437846, 3467.3759478004235, 9248.044297756578, 1447.5252789692233, 1013.990483728424, 1715.5711190518339], [691, 692, 693, 694, 695, 696, 697, 698]], [1, 2342, [21358, 21397, 21448, 21490, 21533, 21577], [5257.513, 5306.142, 5304.355, 5215.112, 5216.185, 5050.117], [58077.535, 58117.452, 58127.873, 58188.854, 58210.236, 58209.301], [15.722, 10.416, 12.504, 18.086, 16.016, 27.803], [1707.3006365279055, 3395.949735603321, 3255.86535514987, 3306.176683709176, 2540.6509217852445, 6478.581893852343], [692, 693, 694, 695, 696, 697]], [0, 2350, [21331, 21370, 21407, 21458, 21503, 21551, 21589, 21630, 21666, 21704, 21753, 21790, 21823], [18247.697, 18300.564, 18344.026, 18313.896, 18297.67, 18311.679, 18396.799, 18392.961, 18469.919, 18549.795, 18501.322, 18530.177, 18456.339], [30567.842, 30576.832, 30471.101, 30607.866, 30657.428, 30593.077, 30626.255, 30632.242, 30471.034, 30433.481, 30478.683, 30464.044, 30549.893], [20.347, 16.409, 30.732, 12.253, 16.938, 10.513, 12.632, 25.685, 21.705, 17.373, 12.157, 19.106, 40.731], [1153.1850740015564, 636.858608436552, 4613.14383472436, 2621.937315113732, 1496.8934139736862, 2249.685954875892, 1652.8425496241448, 6699.5711699789135, 2260.9137131546036, 1414.801643067414, 1004.7646700840511, 1129.674240955845, 2152.3577333136086], [691, 692, 693, 694, 695, 696, 697, 698, 699, 700, 701, 702, 703]], [0, 2364, [21459, 21504, 21553, 21592, 21632, 21667, 21703, 21751], [18401.03, 18463.175, 18532.725, 18514.2, 18610.339, 18688.002, 18543.061, 18466.581], [30020.968, 29969.055, 29864.571, 29868.321, 29880.471, 29756.356, 29774.418, 29751.414], [44.148, 20.85, 10.397, 12.493, 21.125, 36.569, 39.472, 22.907], [2658.7806471666418, 2727.6241321880725, 1969.3944817766992, 1250.5674830334808, 1556.3643591275422, 2019.854280631773, 839.305396178164, 1581.0896934864993], [694, 695, 696, 697, 698, 699, 700, 701]], [0, 2371, [21593, 21633, 21668, 21705, 21754], [18787.885, 18871.268, 18829.885, 18835.872, 18749.601], [29459.089, 29416.47, 29357.848, 29304.087, 29338.945], [19.263, 24.598, 14.495, 13.852, 17.642], [1053.1664441159419, 1905.649505052454, 2128.4228064677422, 1532.8950413163664, 925.6932991838787], [697, 698, 699, 700, 701]], [0, 2372, [21634, 21669, 21706, 21755, 21791, 21825, 21858], [18918.812, 18937.3, 18935.985, 18905.945, 18807.474, 18783.549, 18780.967], [28718.155, 28668.071, 28714.041, 28702.735, 28602.908, 28533.605, 28526.1], [19.056, 8.269, 14.528, 20.379, 20.893, 29.881, 27.406], [1722.353272515573, 2162.944419502889, 1575.5177941996574, 1830.5929513484439, 4109.072054945885, 2979.5202852348075, 1087.0487041923861], [698, 699, 700, 701, 702, 703, 704]], [1, 2375, [21619, 21658, 21687, 21740, 21777, 21816, 21845], [4623.408, 4608.445, 4568.318, 4581.165, 4590.152, 4577.439, 4543.294], [58473.146, 58384.655, 58445.498, 58348.892, 58397.932, 58428.625, 58440.409], [30.162, 22.246, 25.491, 24.916, 16.034, 18.076, 26.013], [3384.1127191643372, 1932.4234091229373, 2249.190680142085, 2170.5273140924005, 1273.3646651375498, 2537.171202837055, 3641.99221400286], [698, 699, 700, 701, 702, 703, 704]], [0, 2398, [21888, 21922, 21951, 21983, 22009], [18533.131, 18433.372, 18446.39, 18472.69, 18515.758], [30360.55, 30513.795, 30448.205, 30395.044, 30384.107], [17.734, 34.577, 30.013, 29.82, 15.795], [1257.983364430664, 4038.731401220029, 1675.2293052319837, 823.1260221696157, 722.3718294608308], [705, 706, 707, 708, 709]], [1, 2403, [21880, 21910, 21943, 21973, 21999, 22029, 22058], [4749.013, 4750.971, 4640.845, 4646.209, 4533.865, 4572.395, 4672.895], [58295.642, 58244.406, 58298.451, 58300.336, 58295.06, 58271.457, 58209.211], [21.718, 19.516, 28.832, 14.951, 20.386, 13.439, 21.797], [2530.1125080800107, 1451.4899135620647, 2742.8743712092287, 673.7430423434789, 3330.981974302542, 2054.4611119058513, 3107.037519763979], [705, 706, 707, 708, 709, 710, 711]], [1, 2413, [22000, 22030, 22057, 22090, 22125, 22148], [4564.207, 4608.091, 4537.215, 4559.672, 4532.057, 4498.257], [59066.96, 59065.388, 59243.437, 59267.209, 59333.563, 59390.136], [27.345, 25.158, 32.876, 16.939, 9.345, 16.855], [3890.282370289181, 3968.610971576961, 2047.5594872494537, 1761.9420908733682, 2283.5960387646414, 1205.3132939704124], [709, 710, 711, 712, 713, 714]], [1, 2440, [22266, 22288, 22313, 22343, 22367, 22394, 22418, 22451], [4413.811, 4435.954, 4473.687, 4504.302, 4460.022, 4381.495, 4417.731, 4382.567], [59453.797, 59540.28, 59532.489, 59596.159, 59606.8, 59824.569, 59833.969, 59757.368], [16.866, 18.703, 24.038, 18.491, 23.001, 18.927, 22.647, 32.76], [1827.2865569891353, 5180.208569429857, 4117.820350189593, 2212.405756207677, 3860.8625300186395, 2079.521458625942, 3291.098116842051, 1657.1451406888568], [719, 720, 721, 722, 723, 724, 725, 726]], [0, 2443, [22273, 22303, 22324, 22353, 22378, 22403, 22429, 22461, 22488, 22512, 22535, 22558], [19556.028, 19588.003, 19445.843, 19468.754, 19461.32, 19520.479, 19536.533, 19548.075, 19594.568, 19588.588, 19606.685, 19652.356], [28746.352, 28711.471, 28694.317, 28726.75, 28749.27, 28780.734, 28826.982, 28813.713, 28832.767, 28776.942, 28751.311, 28752.135], [9.611, 8.967, 8.119, 6.26, 8.508, 9.633, 13.918, 7.111, 11.483, 14.282, 22.466, 20.736], [2656.9080686774096, 3068.3480517991566, 2031.30165029608, 3055.795489337783, 1996.3889397676965, 2201.802085409191, 1708.403519872354, 2591.8080852380685, 2397.070705500825, 2905.668208296614, 2594.130857318414, 1123.5102947729208], [719, 720, 721, 722, 723, 724, 725, 726, 727, 728, 729, 730]], [1, 2451, [22315, 22345, 22369, 22395, 22419, 22452], [5314.965, 5311.147, 5306.438, 5321.209, 5316.515, 5342.765], [58089.493, 58097.33, 58160.467, 58174.312, 58122.334, 58099.697], [13.797, 10.388, 24.772, 18.607, 17.237, 12.786], [1156.6878057621104, 2184.4541768169865, 2096.9890333635717, 1517.1050447937264, 1925.9068503956512, 2013.1677890861272], [721, 722, 723, 724, 725, 726]], [1, 2463, [22393, 22417, 22450, 22478, 22504, 22530], [4267.934, 4300.976, 4294.405, 4290.288, 4278.171, 4288.316], [58912.57, 58929.263, 58976.378, 59024.797, 58996.735, 59003.764], [10.904, 9.89, 10.653, 17.579, 15.381, 19.048], [2105.513482125628, 1912.4605981753862, 1915.1291862536086, 1821.4661440461841, 1267.4231675439896, 837.5539986171365], [724, 725, 726, 727, 728, 729]], [1, 2499, [22810, 22828, 22852, 22871, 22892, 22909, 22931, 22955, 22979, 23002, 23027, 23048, 23080, 23106, 23130, 23152, 23177, 23202, 23220, 23242, 23273, 23294, 23312, 23332, 23359, 23384], [4022.354, 4029.228, 4019.214, 4028.588, 4041.533, 4002.897, 4012.214, 4020.715, 4030.381, 4007.189, 4041.157, 4026.075, 4025.696, 4017.632, 4028.722, 4017.658, 4013.616, 4084.427, 4030.266, 4051.127, 4052.18, 4049.427, 4038.742, 3922.559, 4059.939, 3972.351], [59639.347, 59635.474, 59615.676, 59633.632, 59640.842, 59643.042, 59616.436, 59638.74, 59638.404, 59624.143, 59634.691, 59612.838, 59623.481, 59633.475, 59627.795, 59632.684, 59638.774, 59647.002, 59578.639, 59532.452, 59604.481, 59623.765, 59638.728, 59722.137, 59763.65, 59609.596], [12.035, 10.385, 10.075, 10.188, 9.041, 6.914, 8.227, 11.484, 13.804, 13.685, 11.714, 6.9, 11.559, 16.94, 8.993, 10.195, 19.342, 23.329, 20.34, 37.938, 21.27, 10.539, 11.751, 29.33, 12.736, 26.003], [1525.7662533713963, 2653.942483661615, 1931.5349308763857, 2962.0186945974183, 1822.5647312523354, 2219.6595382778087, 2000.345403589248, 1386.0092671143889, 1677.6667502319792, 1881.9709807076192, 1506.9172654118677, 1591.3508831923798, 1963.1578328164455, 2219.64446783371, 1793.7540222413736, 1486.088344802047, 868.8807434786202, 616.3766823947349, 770.5837319994478, 2444.6811325986346, 1148.4042553891447, 1232.5098200573418, 1457.9693686111873, 1976.7334978422427, 107722.66692961249, 1602.6177132547416], [741, 742, 743, 744, 745, 746, 747, 748, 749, 750, 751, 752, 753, 754, 755, 756, 757, 758, 759, 760, 761, 762, 763, 764, 765, 766]], [0, 2505, [22896, 22917, 22941, 22961, 22990], [19358.898, 19341.186, 19378.371, 19377.914, 19333.281], [29153.83, 29150.582, 29167.865, 29140.256, 29230.285], [18.762, 28.902, 23.452, 35.564, 24.85], [3558.7394050382736, 1747.7486718336652, 1207.0429964507775, 1494.0157040104789, 1103.7976611114966], [745, 746, 747, 748, 749]], [1, 2508, [22910, 22930, 22956, 22980, 23003, 23028, 23049], [4145.09, 4010.035, 4102.676, 4210.468, 4244.771, 4245.849, 4100.381], [58989.874, 59031.84, 59006.306, 59016.537, 58968.97, 59021.075, 58976.55], [20.821, 12.669, 10.95, 13.281, 14.204, 13.741, 13.404], [957.8358760654944, 415.20382198341053, 1489.8231663145211, 1844.3257774571023, 2548.23214638506, 1960.4352191572918, 1447.2938757210154], [746, 747, 748, 749, 750, 751, 752]], [1, 2556, [23358, 23383, 23422, 23466, 23504, 23550, 23594], [3788.031, 3866.685, 3709.217, 3694.384, 3708.694, 3717.484, 3698.984], [59776.252, 59733.265, 59861.986, 59822.5, 59945.93, 59892.978, 59894.537], [19.246, 21.15, 16.513, 20.085, 14.985, 15.456, 21.773], [39279.800637727785, 1664.1885107418277, 26676.981810135185, 17264.70611802585, 12320.58744573218, 17297.241887730434, 12838.848710796996], [765, 766, 767, 768, 769, 770, 771]], [0, 2558, [23395, 23438, 23482, 23517, 23563, 23608, 23648], [17082.853, 17086.606, 17111.218, 17122.425, 17062.643, 17074.423, 17062.282], [31762.46, 31698.41, 31714.426, 31758.739, 31742.271, 31720.367, 31694.239], [23.259, 14.582, 21.418, 15.041, 16.631, 17.63, 14.315], [1997.4087580317503, 2551.4395395450833, 1253.273847978262, 1581.2445957893008, 3200.7947502255524, 5580.130769671558, 4070.634169256071], [766, 767, 768, 769, 770, 771, 772]], [0, 2569, [23441, 23484, 23521, 23566, 23609, 23650, 23692, 23734, 23773, 23813, 23844], [18262.126, 18273.82, 18286.698, 18283.038, 18234.369, 18230.924, 18309.855, 18251.586, 18223.648, 18174.03, 18216.66], [29470.561, 29519.465, 29521.98, 29508.246, 29519.639, 29504.869, 29375.086, 29340.056, 29487.381, 29626.613, 29613.382], [17.361, 10.23, 8.78, 7.03, 7.099, 25.4, 17.431, 8.246, 16.118, 21.301, 22.08], [1608.0607095582927, 3095.8348717564963, 5073.823444065166, 5417.429717171977, 4716.478980961137, 4429.48820419397, 4979.5710106415645, 3588.6562257698106, 2529.87039355912, 1465.5625596757961, 2852.1233547255215], [767, 768, 769, 770, 771, 772, 773, 774, 775, 776, 777]], [1, 2572, [23467, 23505, 23551, 23595, 23636, 23678], [3945.134, 4069.97, 4115.177, 4026.103, 3982.512, 3890.348], [59681.599, 59654.369, 59578.808, 59640.737, 59730.623, 59757.272], [23.512, 18.594, 4.603, 18.513, 35.047, 27.77], [1249.9351502274571, 1341.7427733982101, 289.9779359129213, 720.7775508386792, 1852.8371499121536, 1323.8558377580207], [768, 769, 770, 771, 772, 773]], [1, 2573, [23468, 23506, 23554, 23596, 23637], [4570.059, 4592.727, 4547.524, 4495.06, 4404.515], [59342.505, 59267.127, 59236.262, 59327.779, 59290.351], [12.118, 9.668, 15.287, 18.824, 32.855], [7966.4765699747, 3090.7727155217603, 3306.704981226474, 4725.060271983539, 12336.97562186577], [768, 769, 770, 771, 772]], [0, 2577, [23522, 23567, 23611, 23652, 23693], [18342.551, 18333.523, 18353.584, 18281.673, 18307.325], [30210.086, 30212.438, 30207.853, 30278.563, 30499.734], [13.341, 36.007, 38.057, 19.781, 41.234], [676.0877695825891, 1613.7711795304663, 1548.4513557861449, 1331.2762899083232, 726.859303976162], [769, 770, 771, 772, 773]], [0, 2579, [23524, 23572, 23614, 23655, 23695], [19597.103, 19592.999, 19573.918, 19406.861, 19497.041], [28670.613, 28637.663, 28597.45, 28579.267, 28570.458], [15.318, 23.021, 20.273, 41.208, 22.204], [4976.382641408785, 4866.636248054599, 1525.1604995785094, 3026.1554612064883, 8227.075009434784], [769, 770, 771, 772, 773]], [1, 2583, [23553, 23597, 23639, 23681, 23723, 23757, 23803, 23834, 23870, 23902, 23939], [4795.527, 4857.258, 4782.642, 4724.368, 4730.397, 4702.301, 4714.003, 4718.057, 4675.61, 4716.814, 4605.518], [58161.093, 58161.6, 58273.908, 58294.444, 58287.911, 58293.346, 58307.908, 58306.902, 58362.121, 58308.056, 58310.309], [28.956, 13.291, 12.576, 10.23, 8.049, 11.324, 9.374, 8.446, 18.589, 11.459, 15.069], [4724.73956696411, 1751.3350645243952, 1851.6796538290248, 1797.386181506568, 3847.4924268202208, 1897.2055064353867, 2843.56752824012, 2727.4685967383202, 10245.75339623747, 2186.470302216203, 24755.93658049332], [770, 771, 772, 773, 774, 775, 776, 777, 778, 779, 780]], [0, 2596, [23690, 23732, 23771, 23812, 23842, 23878, 23915, 23946, 23979, 24012, 24040, 24067, 24097], [17226.327, 17186.397, 17163.143, 17156.004, 17163.658, 17149.433, 17133.485, 17120.823, 17192.267, 17220.626, 17272.044, 17157.865, 17186.245], [31290.786, 31309.97, 31341.26, 31393.833, 31366.347, 31440.833, 31546.327, 31620.797, 31562.753, 31563.297, 31564.049, 31625.174, 31678.632], [23.207, 13.956, 16.343, 9.422, 12.662, 9.235, 9.347, 7.311, 12.988, 10.851, 18.802, 14.376, 14.285], [2300.149263776279, 4268.564586396726, 7263.3253538946765, 4554.315042888279, 4177.957388760743, 3131.0425253996614, 2629.53685576458, 2521.5860852493256, 1236.3616283296958, 1662.5475316533827, 1571.803194505416, 968.0453014068902, 601.427933139671], [773, 774, 775, 776, 777, 778, 779, 780, 781, 782, 783, 784, 785]], [0, 2598, [23776, 23815, 23846, 23882, 23919, 23952, 23986, 24016, 24044, 24073, 24102, 24137, 24176, 24203], [19408.337, 19381.148, 19336.493, 19354.817, 19339.499, 19386.346, 19312.773, 19468.888, 19495.997, 19466.627, 19458.693, 19366.49, 19374.441, 19380.993], [28535.577, 28546.042, 28398.951, 28524.085, 28565.582, 28499.929, 28448.916, 28538.538, 28567.92, 28569.646, 28504.376, 28535.369, 28507.783, 28541.03], [20.624, 32.385, 25.231, 23.759, 13.526, 10.482, 43.675, 20.17, 18.517, 23.88, 19.539, 24.207, 19.699, 19.898], [6690.879421250845, 1796.5146419847251, 3105.842813916584, 4368.312845132049, 30377.41961549763, 34229.22843741185, 1688.519419319081, 3430.8922185060296, 666.2247756366905, 9162.937193460266, 6430.910836871361, 4569.986359392279, 4273.699173650892, 12491.42367693512], [775, 776, 777, 778, 779, 780, 781, 782, 783, 784, 785, 786, 787, 788]], [1, 2611, [23900, 23938, 23970, 24007, 24032, 24057, 24090, 24121, 24156, 24189, 24222, 24250, 24276, 24311, 24345, 24366, 24390, 24413, 24444, 24472, 24499, 24527, 24549], [4180.906, 4296.109, 4237.609, 4213.429, 4270.438, 4185.584, 4199.23, 4181.985, 4173.108, 4133.357, 4029.312, 4114.632, 4193.842, 4200.051, 4204.279, 4223.181, 4194.301, 4222.339, 4197.688, 4213.261, 4230.738, 4236.174, 4207.133], [59984.464, 59871.406, 60002.793, 59993.166, 59932.346, 59911.94, 59916.85, 59877.675, 59916.591, 59885.747, 59909.725, 59952.708, 59950.78, 60022.448, 59944.891, 59954.914, 60016.474, 59973.96, 59981.307, 59973.948, 60020.128, 60032.406, 59975.634], [23.35, 29.0, 25.927, 14.077, 11.053, 13.906, 12.706, 8.26, 13.238, 19.752, 20.65, 27.833, 28.833, 20.841, 27.638, 14.718, 15.53, 11.703, 18.733, 11.533, 16.788, 13.923, 32.132], [568.7844410179667, 1480.9454029143553, 3040.7594493850734, 2574.3421017885566, 2519.09164997328, 1700.1441285821925, 2173.700207497247, 2773.8678945913284, 3105.269021645134, 3003.4580288651937, 17199.855118748023, 6971.243260491976, 1135.995102885285, 1781.7294433583481, 916.5497018170456, 1826.2882024892779, 1729.6626041501333, 2703.2847526040528, 2404.84283824282, 1636.3652006168259, 1819.111522034202, 1465.1428352642865, 1400.8109045777971], [779, 780, 781, 782, 783, 784, 785, 786, 787, 788, 789, 790, 791, 792, 793, 794, 795, 796, 797, 798, 799, 800, 801]], [1, 2625, [24089, 24120, 24154, 24188, 24221, 24249, 24275, 24310], [4135.44, 4017.561, 3966.918, 3975.387, 3976.087, 4028.475, 4007.622, 3974.765], [59015.911, 59007.624, 59003.275, 58966.124, 59037.037, 59005.577, 59061.961, 59041.963], [34.812, 23.277, 20.745, 17.399, 21.703, 15.563, 21.109, 17.4], [2795.807582947577, 617.7374491937778, 837.7496971360376, 2151.4785180662984, 2053.751899688127, 2839.172023020732, 3602.2437332163568, 2157.0876559400926], [785, 786, 787, 788, 789, 790, 791, 792]], [0, 2630, [24134, 24173, 24202, 24234, 24263, 24292, 24321], [18869.692, 18768.678, 18772.045, 18867.846, 18865.58, 18809.048, 18806.275], [30207.697, 30155.537, 30074.404, 30160.589, 30135.559, 30129.379, 30112.44], [22.358, 20.689, 17.773, 9.176, 19.807, 20.037, 35.452], [857.7597385967425, 3126.3547680790284, 1338.7349211502924, 1292.6258426888423, 1118.3296662179714, 787.3464359671907, 717.6998248311434], [786, 787, 788, 789, 790, 791, 792]], [1, 2659, [24365, 24389, 24412, 24442, 24470, 24497], [3856.639, 3964.758, 3984.82, 4011.118, 3998.79, 3871.138], [59186.868, 59067.225, 59066.654, 59056.875, 59039.018, 59184.873], [19.514, 20.448, 21.259, 26.689, 22.694, 21.296], [413.4504849850487, 1297.0498970895128, 2782.8343076890046, 3836.247110191795, 2451.7192510489326, 656.4931072048756], [794, 795, 796, 797, 798, 799]], [0, 2678, [24534, 24558, 24573, 24597, 24624, 24654, 24686, 24716, 24738, 24760, 24784, 24811, 24839, 24865, 24889, 24919, 24943, 24968, 24993, 25022, 25045, 25070, 25096, 25123, 25145, 25175], [18355.633, 18347.746, 18498.708, 18469.082, 18224.073, 18157.12, 18135.02, 18177.092, 18243.776, 18148.277, 18205.247, 18167.396, 18204.407, 18281.334, 18312.893, 18320.752, 18333.808, 18368.322, 18310.56, 18437.688, 18380.237, 18337.007, 18375.044, 18389.122, 18389.78, 18460.417], [30208.38, 30117.756, 30062.785, 30054.608, 30084.649, 30055.898, 29949.765, 30036.143, 30072.981, 29937.761, 29947.003, 29958.239, 30005.434, 30057.003, 30097.183, 30079.716, 29985.411, 29995.881, 30054.497, 30007.092, 30025.682, 30038.159, 29961.561, 30007.836, 30033.946, 30074.454], [25.175, 25.224, 12.134, 18.839, 11.011, 16.859, 13.833, 21.695, 30.612, 7.715, 18.03, 20.837, 17.378, 22.116, 17.432, 15.594, 11.794, 14.945, 12.131, 11.846, 10.035, 6.96, 7.825, 9.12, 16.507, 13.406], [1492.9838462254806, 2334.4601160378634, 3262.5243390042397, 3835.300766904375, 1486.2761078168373, 1855.7410516659493, 1811.783257513139, 2200.820930451569, 896.5250763886976, 446.1136111169004, 1150.805916155768, 1133.5196424215635, 2540.0969660869127, 2010.1007386018362, 1106.6466673305852, 1583.2435643267424, 1305.556834892809, 2123.5099304712057, 2458.845226897543, 3812.7019434788594, 2583.022211988353, 3780.3903415169257, 4039.409864465035, 4633.600991146662, 2409.6264660909274, 2421.759555435688], [800, 801, 802, 803, 804, 805, 806, 807, 808, 809, 810, 811, 812, 813, 814, 815, 816, 817, 818, 819, 820, 821, 822, 823, 824, 825]], [1, 2693, [24647, 24679, 24707, 24730, 24749, 24775, 24802], [4675.568, 4738.027, 4573.035, 4585.264, 4525.059, 4579.337, 4580.83], [58700.862, 58729.985, 58722.917, 58641.54, 58760.815, 58735.251, 58726.448], [19.046, 21.585, 28.573, 28.9, 14.955, 13.615, 12.335], [2580.530806704, 1160.828501305177, 942.1507930019823, 991.6488435210547, 1874.4002489420427, 2254.5397354221755, 1252.5904618628076], [805, 806, 807, 808, 809, 810, 811]], [0, 2705, [24786, 24813, 24841, 24870, 24893], [19435.602, 19453.78, 19563.944, 19549.901, 19519.924], [28412.828, 28473.728, 28430.906, 28451.789, 28479.102], [17.078, 27.912, 20.477, 16.721, 19.362], [3540.674600703037, 2971.6250465272956, 1585.7513284003385, 1526.0826492807398, 3165.7018625782753], [810, 811, 812, 813, 814]], [0, 2713, [24868, 24890, 24921, 24945, 24969], [18503.006, 18395.054, 18547.495, 18492.723, 18373.249], [30992.648, 30849.544, 30921.986, 31033.736, 31071.858], [36.737, 36.474, 20.922, 14.873, 10.209], [974.2235706656325, 1537.3199056537428, 988.8963613826033, 1284.2895914763997, 52121.348872352486], [813, 814, 815, 816, 817]], [1, 2725, [24985, 25013, 25037, 25062, 25085, 25116], [4589.9, 4540.903, 4560.626, 4654.728, 4716.456, 4808.241], [59393.893, 59440.335, 59273.021, 59199.818, 59173.501, 59157.595], [14.199, 18.668, 9.755, 12.42, 16.607, 16.425], [1675.0361254713223, 2564.918655340143, 2288.5343776452437, 2112.399346582111, 1242.601196647559, 507.44697614942595], [818, 819, 820, 821, 822, 823]], [0, 2737, [25177, 25201, 25227, 25249, 25277, 25299, 25320, 25341, 25372, 25394, 25416, 25439, 25456], [18610.33, 18705.001, 18687.816, 18706.217, 18818.563, 18965.691, 19019.004, 18827.991, 18753.214, 18534.751, 18517.961, 18445.265, 18492.606], [29187.249, 29196.962, 29116.168, 29097.369, 29197.125, 29265.913, 29291.47, 29316.588, 29260.82, 29251.744, 29226.687, 29178.225, 29134.067], [9.948, 8.438, 8.223, 8.547, 10.784, 19.363, 21.786, 13.279, 12.886, 9.994, 11.255, 14.024, 12.547], [1704.186826256778, 2632.643236261343, 2954.356387834373, 4319.162047777724, 2898.4199440312495, 2258.9809994315865, 4860.966516167232, 2036.7571005699947, 2130.1960494393884, 2017.2949630001926, 2273.441520549536, 2363.7417291467395, 1542.4716157697335], [825, 826, 827, 828, 829, 830, 831, 832, 833, 834, 835, 836, 837]], [0, 2742, [25198, 25225, 25247, 25273, 25297, 25318, 25339, 25370, 25392, 25414], [17993.302, 18042.372, 18103.648, 18100.502, 18107.156, 18129.651, 18019.474, 18058.058, 18048.725, 18093.385], [30339.896, 30288.687, 30313.643, 30266.487, 30327.04, 30311.6, 30298.686, 30336.977, 30352.466, 30326.829], [15.796, 14.654, 18.804, 23.707, 16.919, 27.421, 16.139, 19.207, 23.472, 22.843], [2534.499531068457, 2896.137500189808, 1572.3505314351376, 2210.399660871187, 1789.7325366551681, 1748.7418425153794, 1427.1720452241302, 3324.613646110343, 807.0772370437356, 717.4733453949583], [826, 827, 828, 829, 830, 831, 832, 833, 834, 835]], [0, 2762, [25484, 25509, 25526, 25548, 25577, 25604, 25633, 25666, 25698, 25735, 25767, 25808, 25846, 25894, 25933, 25965, 25999], [18019.11, 18046.744, 17909.593, 17867.819, 17916.739, 17846.846, 17854.538, 17750.384, 17723.825, 17712.273, 17746.448, 17793.997, 17819.741, 17905.044, 17829.002, 17695.024, 17710.272], [30470.985, 30507.241, 30592.221, 30640.358, 30616.925, 30532.96, 30559.137, 30579.252, 30648.248, 30708.193, 30611.208, 30636.087, 30570.61, 30565.901, 30752.451, 30843.712, 30756.368], [11.219, 9.561, 12.885, 11.967, 17.964, 13.47, 21.031, 14.226, 10.326, 9.509, 8.45, 14.287, 16.65, 23.808, 22.714, 16.048, 23.851], [2511.3275754746132, 1995.6696921685632, 1908.7227763996887, 2342.197752185437, 2410.3243206694287, 1650.0857690492633, 1916.0981002100539, 2343.817578525354, 3966.0409124680173, 3353.2543410955586, 1857.854556366856, 2247.5438074579856, 4922.596294915269, 8207.154296349478, 2622.6897052450945, 1217.484907795498, 1747.5293337804853], [838, 839, 840, 841, 842, 843, 844, 845, 846, 847, 848, 849, 850, 851, 852, 853, 854]], [0, 2775, [25637, 25672, 25702, 25743, 25774, 25813, 25851], [19449.509, 19474.371, 19519.009, 19514.103, 19502.025, 19526.185, 19521.646], [28964.653, 28988.687, 28866.002, 28871.454, 28802.593, 28891.017, 28693.007], [15.609, 26.886, 12.299, 20.152, 19.401, 23.436, 21.501], [14496.867494091188, 2984.0222018816817, 7816.483975605359, 2506.5770692220044, 8070.237952972921, 5673.000088896131, 3655.5216278579037], [844, 845, 846, 847, 848, 849, 850]], [0, 2781, [25669, 25701, 25740, 25773, 25812, 25850, 25900, 25935], [18624.312, 18673.475, 18791.049, 18888.666, 18810.888, 18850.549, 18890.548, 18895.07], [29972.396, 30149.84, 29973.056, 29955.031, 29774.357, 29987.779, 30007.923, 29989.622], [38.585, 34.723, 13.217, 18.004, 25.81, 31.19, 24.122, 21.254], [17772.19577604279, 2763.8423769128017, 76892.9042557709, 20523.147793567878, 11790.971360700174, 4275.187348624206, 4689.85898919006, 2099.661954876025], [845, 846, 847, 848, 849, 850, 851, 852]], [1, 2786, [25687, 25723, 25759, 25795, 25837, 25881], [3752.71, 3882.965, 3959.963, 3937.667, 3890.153, 3906.62], [59634.744, 59679.476, 59710.689, 59676.729, 59744.249, 59760.283], [22.324, 13.283, 14.271, 13.462, 13.283, 15.836], [4188.432296241448, 2906.786487147246, 3187.8069687845427, 2978.963144332164, 2407.9929729321493, 1756.6349839212237], [846, 847, 848, 849, 850, 851]], [0, 2789, [25734, 25766, 25807, 25845, 25893, 25932], [17311.905, 17244.53, 17208.107, 17229.149, 17240.815, 17206.144], [31854.525, 31654.884, 31658.262, 31555.668, 31463.35, 31475.48], [27.507, 17.005, 13.821, 22.146, 17.092, 26.191], [9497.30197223125, 3318.651592457001, 4188.526135856997, 4745.930748098865, 10443.722744511404, 3255.559172471423], [847, 848, 849, 850, 851, 852]], [0, 2806, [25849, 25899, 25934, 25968, 26002, 26028, 26066, 26101], [18799.464, 18801.87, 18764.673, 18774.017, 18730.97, 18702.74, 18651.489, 18675.552], [29296.423, 29432.575, 29350.685, 29231.304, 29233.146, 29280.134, 29245.647, 29186.077], [18.121, 17.965, 11.036, 12.389, 9.707, 14.4, 8.922, 11.283], [1044.0663822815277, 3698.03765628559, 3118.6701150486606, 2088.5125490753094, 1937.235935945433, 2100.2520701870985, 2577.3423057577993, 1287.4409324959113], [850, 851, 852, 853, 854, 855, 856, 857]], [1, 2814, [25922, 25953, 25987, 26019, 26052], [3405.814, 3430.606, 3396.191, 3399.873, 3516.035], [59826.364, 59848.547, 59847.993, 59849.856, 59744.616], [14.958, 16.532, 14.246, 11.607, 29.352], [5100.195118308678, 5818.898085921309, 2534.3813289331533, 6129.711563954138, 5860.5143388014], [852, 853, 854, 855, 856]], [1, 2816, [25956, 25990, 26023, 26058, 26089], [5131.102, 5091.785, 4974.434, 4927.896, 4890.681], [58530.906, 58691.654, 58679.549, 58702.757, 58706.309], [22.199, 31.122, 11.469, 9.75, 17.958], [3023.37459995853, 1428.9538457058281, 954.3287098315637, 1353.6361001764785, 1968.698073178762], [853, 854, 855, 856, 857]], [1, 2825, [25989, 26022, 26057, 26090, 26128, 26159, 26191, 26220, 26241, 26270, 26302, 26330, 26360, 26397], [4978.233, 4966.271, 4994.85, 5017.602, 4949.596, 5042.393, 5044.667, 5042.27, 5095.516, 5177.524, 5216.068, 5211.476, 5206.115, 5232.242], [57976.838, 57999.22, 57990.529, 58005.63, 57995.527, 58021.292, 57967.681, 57986.855, 57974.154, 57856.081, 57891.946, 57930.839, 57986.292, 57995.53], [18.471, 9.802, 9.329, 15.592, 13.679, 11.362, 9.058, 15.276, 10.913, 16.23, 20.364, 16.977, 9.309, 15.117], [2041.5325721083314, 2561.728226109926, 1583.4789181489957, 997.6136683705876, 1865.724698647932, 526.4576604090511, 1507.94248179972, 1539.7124625344402, 1389.4137237239531, 1976.3707596892373, 2642.2219131232678, 1711.3923456461362, 2576.6926668703104, 2483.282218916196], [854, 855, 856, 857, 858, 859, 860, 861, 862, 863, 864, 865, 866, 867]], [0, 2826, [26003, 26030, 26067, 26103, 26142, 26169, 26200, 26227, 26252], [19469.916, 19462.186, 19503.002, 19508.881, 19515.145, 19530.489, 19558.525, 19486.868, 19501.592], [28793.23, 29005.754, 29080.505, 29041.048, 29022.959, 28930.782, 28879.891, 28886.238, 28957.597], [54.756, 23.931, 20.115, 13.45, 14.509, 19.878, 17.193, 29.049, 24.223], [941.3521097234449, 18033.934689850936, 2983.1246424540436, 3301.873945910582, 3709.702352321962, 5004.740956705991, 1438.6993092227333, 1099.7752811079395, 1840.7418208420822], [854, 855, 856, 857, 858, 859, 860, 861, 862]], [0, 2834, [26064, 26098, 26136, 26165, 26196], [17684.468, 17797.636, 17895.046, 17740.792, 17752.632], [30687.347, 30674.592, 30629.409, 30678.63, 30701.407], [20.934, 13.718, 26.797, 13.335, 13.648], [693.0461365673642, 2196.0404114031016, 7136.893220693297, 1583.562242778199, 5188.204302144216], [856, 857, 858, 859, 860]], [0, 2835, [26099, 26138, 26167, 26197, 26226, 26249, 26276, 26310, 26339, 26369, 26404, 26431, 26465, 26496, 26527, 26551, 26574, 26602, 26624, 26653, 26676, 26700, 26723, 26753, 26775, 26801, 26825], [18360.82, 18283.857, 18316.926, 18335.611, 18454.233, 18390.431, 18438.91, 18582.674, 18501.699, 18414.128, 18416.934, 18447.323, 18400.209, 18363.975, 18245.006, 18269.771, 18295.56, 18348.093, 18392.561, 18365.775, 18362.196, 18229.251, 18293.631, 18353.206, 18535.873, 18633.263, 18602.694], [29977.542, 29857.562, 29853.705, 29823.055, 29790.647, 29836.673, 29868.749, 29836.863, 29877.942, 30002.337, 30033.921, 30060.157, 29931.161, 29930.37, 29936.573, 29926.672, 29982.02, 30001.588, 29948.922, 29925.738, 29820.901, 29816.71, 29860.398, 29834.735, 29941.944, 29973.731, 29940.091], [22.294, 19.328, 11.387, 8.339, 6.484, 10.558, 12.232, 19.811, 12.253, 16.182, 18.512, 15.614, 11.679, 16.773, 11.12, 9.652, 16.075, 10.614, 14.872, 14.012, 20.13, 14.336, 15.457, 11.995, 19.498, 31.394, 19.807], [700.8039215126073, 740.3848487279081, 1832.102920019516, 2537.9688861401296, 3234.3623524176523, 2762.800628917612, 2519.6994763182693, 2589.6755855540864, 1324.1677676505578, 1312.1450377981892, 1480.3882085377104, 1555.8136180908225, 1518.7314807196867, 2324.478494227858, 1473.5601822155722, 1478.2564134935133, 1408.8545986437648, 1790.4778339365405, 1918.8126565327975, 1280.6017692096973, 2623.4098043243266, 1000.5310317243816, 1191.7791444181353, 1728.8353637811556, 918.7497271418657, 2364.5146139840967, 2267.162429585278], [857, 858, 859, 860, 861, 862, 863, 864, 865, 866, 867, 868, 869, 870, 871, 872, 873, 874, 875, 876, 877, 878, 879, 880, 881, 882, 883]], [1, 2846, [26219, 26240, 26269, 26301, 26329, 26359, 26396, 26423], [4461.789, 4493.96, 4502.757, 4544.346, 4541.773, 4507.078, 4473.612, 4376.312], [59627.907, 59529.9, 59338.525, 59322.456, 59352.355, 59486.749, 59663.962, 59694.111], [12.278, 20.476, 22.059, 21.392, 16.668, 25.335, 15.796, 18.547], [2628.6539538574516, 4134.053702061296, 6646.474019476082, 4323.742922639293, 4002.97668988677, 3875.5371267948112, 1237.4261973387834, 1636.1314449742836], [861, 862, 863, 864, 865, 866, 867, 868]], [1, 2892, [26644, 26669, 26693, 26715, 26746, 26768, 26790, 26816, 26841, 26856, 26881, 26899, 26924], [4518.004, 4515.905, 4502.914, 4455.84, 4356.602, 4298.779, 4295.691, 4396.156, 4449.471, 4459.025, 4358.941, 4312.084, 4243.548], [59619.05, 59591.9, 59660.04, 59651.578, 59667.034, 59698.714, 59645.448, 59604.38, 59549.731, 59463.345, 59397.507, 59277.963, 59360.718], [15.362, 11.382, 9.216, 6.615, 11.106, 9.107, 13.11, 11.096, 9.226, 9.576, 12.788, 11.582, 14.318], [1650.6791557035513, 4377.690455092177, 3155.955531999057, 3539.400170132627, 3721.9155830594295, 3053.0508365357587, 3205.028536041085, 2844.1882471305325, 3788.1237435784064, 2158.5024644246805, 3086.9570510838084, 2607.2402801001217, 1893.2194296744797], [876, 877, 878, 879, 880, 881, 882, 883, 884, 885, 886, 887, 888]], [0, 2905, [26777, 26802, 26827, 26846, 26867, 26889, 26909, 26938, 26963, 26988, 27010, 27034, 27062, 27084, 27107, 27138, 27161, 27181], [18834.354, 18716.075, 18605.325, 18815.913, 18794.728, 18831.364, 18905.944, 18956.447, 18967.71, 18964.206, 18824.304, 18842.473, 18696.958, 18604.881, 18596.172, 18564.692, 18538.288, 18561.846], [29996.038, 29967.728, 29934.954, 29938.666, 29898.062, 29804.821, 29750.868, 29662.147, 29568.075, 29478.204, 29390.415, 29459.343, 29442.058, 29498.117, 29410.631, 29316.341, 29222.288, 29256.385], [32.806, 31.753, 25.105, 18.636, 22.919, 15.82, 13.978, 11.589, 8.348, 14.056, 18.885, 13.175, 15.66, 12.551, 8.83, 9.629, 10.847, 34.32], [4665.168570214078, 3657.5916557281002, 1291.0313037116305, 2296.1109027806842, 3593.3088875149565, 2358.709028137962, 1917.165711695265, 2086.185297690971, 1714.1532443613778, 2391.1618790044195, 2325.0622052330377, 1747.3372932469565, 4110.795247228828, 1803.0395987198394, 2250.2015654731017, 2041.1122065167483, 2977.776603004269, 1942.5757413877457], [881, 882, 883, 884, 885, 886, 887, 888, 889, 890, 891, 892, 893, 894, 895, 896, 897, 898]], [1, 2915, [26925, 26954, 26975, 27001, 27020, 27051, 27076, 27097, 27123, 27153, 27171, 27195, 27216, 27232, 27248, 27272], [4262.992, 4219.551, 4347.128, 4389.312, 4311.458, 4251.007, 4091.566, 4055.195, 4099.204, 4131.648, 4201.166, 4113.359, 4205.66, 4211.562, 4218.491, 4273.853], [59386.018, 59421.352, 59556.48, 59564.51, 59697.182, 59727.398, 59691.699, 59786.341, 59812.658, 59830.699, 59878.307, 59933.899, 59950.873, 59959.584, 59953.795, 59836.439], [11.613, 8.138, 19.032, 10.429, 10.443, 9.191, 8.85, 10.828, 13.302, 17.167, 9.815, 12.828, 14.567, 11.611, 28.167, 21.828], [1254.492206173515, 2228.739067853032, 2546.227223822963, 2843.4376698980764, 3270.23575050552, 2546.1566448485014, 1728.3995657222363, 2210.9591114194495, 2607.18653240256, 2357.258370476864, 3243.0573703934574, 2352.090862356017, 2294.8211768136894, 2204.439374179953, 1044.3153171998601, 29461.89235147067], [888, 889, 890, 891, 892, 893, 894, 895, 896, 897, 898, 899, 900, 901, 902, 903]], [0, 2925, [27031, 27060, 27082, 27105, 27134, 27158, 27178, 27201, 27222, 27238, 27254, 27279, 27300, 27316, 27337], [17596.775, 17656.558, 17626.91, 17695.637, 17746.049, 17592.48, 17671.393, 17751.824, 17759.129, 17809.777, 17767.388, 17742.618, 17763.364, 17736.699, 17793.308], [30654.098, 30607.64, 30683.966, 30717.665, 30712.371, 30729.262, 30727.801, 30694.866, 30737.4, 30688.087, 30735.527, 30712.05, 30686.011, 30749.962, 30720.509], [22.565, 25.647, 29.983, 13.582, 8.53, 17.322, 19.557, 13.02, 14.578, 24.212, 15.473, 12.709, 23.625, 21.684, 21.48], [1524.76423468134, 1789.1682336912086, 2608.6685413637033, 2154.445755767571, 2824.375330204128, 1616.142046352929, 3173.4716489223897, 2333.3639905305895, 1602.1085633826008, 1022.4937678543401, 740.2172702500872, 799.9178898705102, 1266.9812253665373, 811.042066094567, 2418.673111423273], [892, 893, 894, 895, 896, 897, 898, 899, 900, 901, 902, 903, 904, 905, 906]], [0, 2948, [27378, 27402, 27425, 27447, 27461, 27477, 27495, 27523, 27548, 27568, 27587], [18026.588, 18086.861, 18116.342, 18155.705, 18149.182, 18172.429, 18200.12, 18148.587, 18084.342, 18152.708, 18110.9], [31597.737, 31590.354, 31610.111, 31615.468, 31595.008, 31562.243, 31564.019, 31593.077, 31685.507, 31578.313, 31600.218], [18.125, 12.673, 11.732, 12.304, 17.338, 29.432, 15.108, 14.235, 19.323, 25.749, 29.377], [1208.7506270661859, 1652.642577183064, 1617.8310375149842, 1340.532676944572, 3154.7397702012477, 1871.9698712150891, 1672.4703391262228, 1093.6047680077106, 1395.711489708438, 2273.8130521584308, 1086.217559522064], [908, 909, 910, 911, 912, 913, 914, 915, 916, 917, 918]], [0, 2950, [27379, 27403, 27427, 27450, 27462, 27478], [18446.488, 18455.846, 18472.941, 18522.65, 18502.098, 18469.081], [28958.013, 28962.413, 29037.407, 28906.481, 28916.9, 28877.865], [18.615, 15.659, 25.647, 16.254, 22.656, 16.576], [1033.091746036929, 1967.1794747583335, 977.0709425512983, 1055.2526080174061, 1380.5119782803458, 1271.3690770644682], [908, 909, 910, 911, 912, 913]], [1, 2964, [27539, 27559, 27581, 27606, 27633, 27652, 27673, 27694, 27715, 27745, 27778], [4650.979, 4628.73, 4676.913, 4703.929, 4694.949, 4734.632, 4670.602, 4710.004, 4702.216, 4719.735, 4776.118], [58942.557, 58879.341, 58971.642, 58892.324, 58791.621, 58806.665, 58842.953, 58681.607, 58726.116, 58761.06, 58744.437], [14.302, 9.991, 12.699, 18.471, 19.884, 16.008, 15.41, 12.784, 19.126, 19.949, 29.4], [2135.3867308884746, 2478.4709550423668, 1313.7245386939585, 4231.662462161646, 6909.215982719664, 6193.232909503001, 5006.481687796532, 2971.528620143859, 6273.741758954921, 8540.363488347075, 9008.613561141829], [916, 917, 918, 919, 920, 921, 922, 923, 924, 925, 926]], [0, 2969, [27618, 27643, 27659, 27682, 27703, 27726, 27760, 27789, 27814, 27848, 27872, 27902, 27927, 27957, 27981, 28011, 28038, 28073], [18607.15, 18598.889, 18615.238, 18587.717, 18773.058, 18840.508, 18812.97, 18859.892, 18612.188, 18672.265, 18608.124, 18648.712, 18691.649, 18630.833, 18688.587, 18747.618, 18802.857, 18881.53], [28688.685, 28723.565, 28769.767, 28776.117, 28834.948, 28884.171, 28874.388, 28820.915, 28849.511, 28857.317, 28869.499, 28749.109, 28650.226, 28677.982, 28603.327, 28506.445, 28500.254, 28535.063], [12.019, 17.912, 21.695, 23.212, 15.92, 14.124, 20.621, 14.942, 18.681, 16.876, 9.492, 17.306, 12.563, 12.095, 17.024, 16.178, 34.192, 33.529], [1623.7425683146898, 1509.0855356657503, 1848.4416000668753, 2121.2408009601468, 3408.9505364365527, 1537.126340494985, 3062.830434509973, 1586.068479099205, 6850.243253973475, 11017.83136481797, 30444.961854168745, 6547.165292879022, 3383.5522563473987, 3555.7252141031427, 1006.2180151048485, 718.6901800602994, 2694.1065577077466, 927.5612950830888], [919, 920, 921, 922, 923, 924, 925, 926, 927, 928, 929, 930, 931, 932, 933, 934, 935, 936]], [1, 2978, [27693, 27716, 27743, 27777, 27806, 27835, 27864], [4666.905, 4679.341, 4680.793, 4724.229, 4750.696, 4708.954, 4776.582], [59011.439, 59012.928, 59028.533, 58998.68, 58986.022, 58945.708, 58737.858], [22.452, 17.103, 14.242, 11.185, 14.932, 32.618, 33.769], [6209.710165041561, 8460.463397291045, 6632.544801896489, 8403.168976564055, 7508.334245694953, 4299.885704791027, 6806.064653080913], [923, 924, 925, 926, 927, 928, 929]], [1, 2980, [27714, 27740, 27774, 27802, 27833, 27862, 27888], [3581.773, 3505.863, 3449.688, 3466.878, 3500.192, 3643.423, 3570.0], [59659.928, 59732.297, 59887.963, 59872.34, 59868.734, 59807.92, 59785.47], [12.347, 20.253, 10.593, 11.665, 10.88, 20.682, 19.754], [17213.72920843492, 5481.979723716633, 3446.1500152895237, 2858.258583146989, 2766.8175286003593, 3854.457094252899, 6451.726414401081], [924, 925, 926, 927, 928, 929, 930]], [1, 2993, [27742, 27776, 27804, 27834, 27863, 27890, 27919, 27946, 27973, 27998, 28028, 28062, 28091, 28127, 28159, 28185, 28220, 28252, 28280, 28315, 28341, 28370], [4078.039, 4075.045, 4084.351, 4159.071, 4092.349, 3934.426, 3858.724, 3898.659, 3843.445, 3828.421, 3855.257, 3855.901, 3785.046, 3736.522, 3692.808, 3741.918, 3690.464, 3604.667, 3574.822, 3565.924, 3536.608, 3499.537], [59912.696, 59867.956, 59976.937, 59951.692, 59971.624, 60149.367, 60107.151, 60051.284, 59974.28, 59979.992, 59989.959, 59969.948, 59906.015, 59848.452, 59881.585, 59949.031, 59973.796, 60014.501, 59938.34, 59878.134, 59927.346, 59848.481], [19.507, 24.081, 27.706, 18.45, 16.152, 21.521, 21.14, 11.15, 9.953, 8.949, 7.316, 9.749, 8.125, 6.569, 11.447, 7.187, 8.068, 14.668, 8.907, 6.238, 10.423, 12.392], [8697.180926180084, 7516.647544204066, 4130.606172762974, 5963.402372444839, 20218.606188223504, 2092.7729797517445, 11948.689694972389, 3974.0980246766057, 2464.5075272569366, 2722.246388503683, 2204.248852110586, 3704.5150157048943, 2152.4175910021054, 2503.0995958451545, 2333.6854112795295, 2680.1383022171617, 3847.523154604121, 3154.018587089039, 2874.691266994275, 2894.1093773009043, 2926.3902172554863, 3830.466828618208], [925, 926, 927, 928, 929, 930, 931, 932, 933, 934, 935, 936, 937, 938, 939, 940, 941, 942, 943, 944, 945, 946]], [1, 3009, [27837, 27866, 27892, 27920, 27947], [4846.494, 4892.056, 4924.351, 5027.758, 5113.759], [58562.147, 58562.753, 58548.419, 58556.728, 58482.827], [14.98, 21.203, 12.646, 12.103, 12.729], [1691.1901551214464, 1068.1532879297129, 1283.8810585969907, 3956.6587090888556, 2426.928958320969], [928, 929, 930, 931, 932]], [0, 3011, [27873, 27903, 27928, 27958, 27982, 28012, 28039, 28072, 28110, 28140, 28168, 28196, 28233, 28263, 28292], [18666.895, 18631.166, 18788.787, 18737.781, 18715.696, 18651.628, 18730.174, 18784.925, 18803.897, 18804.736, 18768.449, 18768.135, 18760.135, 18710.843, 18732.473], [30208.409, 30269.826, 30196.348, 30237.678, 30210.808, 30259.035, 30244.552, 30196.002, 30150.826, 30162.045, 30188.582, 30190.386, 30206.015, 30209.938, 30228.908], [14.782, 15.52, 14.827, 15.026, 16.371, 22.137, 13.721, 14.2, 12.692, 11.571, 13.742, 16.012, 17.784, 25.59, 23.674], [4815.465567116608, 5349.169284993196, 3003.341394766329, 4142.529728586965, 3405.158420214427, 3593.375511940084, 3326.43400510021, 2372.6267287805413, 1662.4836171032728, 1986.2436670128557, 2744.0986461846787, 2111.7128560052697, 1567.791220335739, 1577.1623220538847, 1631.343900480059], [929, 930, 931, 932, 933, 934, 935, 936, 937, 938, 939, 940, 941, 942, 943]], [0, 3017, [27926, 27955, 27979, 28008, 28036], [18183.994, 18189.474, 18212.57, 18131.858, 18090.973], [31036.158, 31097.828, 31129.109, 31089.978, 31149.999], [13.264, 25.421, 14.619, 36.42, 34.08], [540.0643845720091, 1138.1145429103874, 1390.6505012232221, 2261.6074868107034, 1170.7013315893082], [931, 932, 933, 934, 935]], [0, 3021, [27959, 27983, 28013, 28041, 28075, 28112, 28141, 28169, 28198], [19452.426, 19451.937, 19417.324, 19447.617, 19351.266, 19441.806, 19407.382, 19440.26, 19352.74], [29060.543, 29047.051, 29136.632, 28986.504, 29116.106, 28948.501, 28949.153, 28954.695, 29000.136], [20.498, 16.11, 17.645, 23.779, 2.696, 15.617, 17.407, 14.152, 15.32], [1689.8833466822964, 1199.7224804099635, 1539.4796320077128, 2194.140447359242, 335.6451403280702, 1522.081502820895, 1364.2194036606, 1646.3802809651963, 609.0905975705488], [932, 933, 934, 935, 936, 937, 938, 939, 940]], [0, 3025, [28007, 28035, 28070, 28108, 28138, 28167, 28193, 28231], [18347.77, 18143.998, 18119.643, 18179.779, 18205.384, 18288.654, 18174.063, 18131.494], [30331.818, 30273.721, 30281.547, 30250.109, 30274.053, 30257.291, 30313.653, 30312.324], [26.692, 23.666, 23.027, 25.164, 14.146, 20.294, 33.259, 39.62], [4667.54053840919, 2267.025296227212, 1659.478691519368, 1562.9280157899645, 1917.0044911141451, 2803.18454471558, 2004.876378037998, 1776.838291907465], [934, 935, 936, 937, 938, 939, 940, 941]], [1, 3033, [28095, 28130, 28161, 28186, 28223, 28254], [5152.896, 5075.691, 5164.614, 5093.127, 5113.769, 5111.322], [58826.337, 58759.491, 58749.877, 58772.119, 58766.075, 58741.938], [20.046, 8.553, 18.228, 24.077, 11.776, 23.942], [1087.937473774523, 1887.7647508067391, 1186.2347983690493, 1478.3670693512297, 1072.8501834327499, 1946.6496058360615], [937, 938, 939, 940, 941, 942]], [0, 3042, [28192, 28230, 28261, 28290, 28321, 28346, 28379], [17758.155, 17748.129, 17633.836, 17698.438, 17697.829, 17669.496, 17763.878], [31375.434, 31410.801, 31402.803, 31481.164, 31567.442, 31380.716, 31370.298], [14.837, 7.598, 10.032, 18.62, 20.993, 28.232, 21.773], [2261.8633477652256, 2255.4552400590082, 1647.1110758115453, 1986.0136707368713, 1290.9618086171859, 981.2443471108851, 1038.1152551521934], [940, 941, 942, 943, 944, 945, 946]], [0, 3059, [28351, 28384, 28410, 28436, 28461, 28482, 28508], [19026.972, 18991.731, 18853.889, 18848.593, 18833.88, 18849.953, 18871.806], [28430.84, 28485.683, 28476.514, 28466.85, 28439.02, 28430.251, 28380.05], [11.357, 10.025, 8.817, 10.33, 9.784, 9.558, 24.367], [2661.266987545209, 2460.1562658498874, 3247.604782059482, 2617.529364896675, 2655.999827410475, 2246.2103834493278, 1631.4473952609924], [945, 946, 947, 948, 949, 950, 951]], [0, 3064, [28433, 28460, 28480, 28505, 28531, 28556, 28581, 28603, 28626, 28649, 28668, 28695], [18217.392, 18237.672, 18434.365, 18520.784, 18567.731, 18550.797, 18528.849, 18601.698, 18548.564, 18540.575, 18540.726, 18539.616], [30909.289, 30924.955, 30819.843, 30901.32, 30892.732, 30947.932, 30982.59, 30841.734, 30881.2, 30874.736, 30817.1, 30858.203], [14.431, 9.811, 21.26, 19.196, 13.765, 22.109, 15.076, 15.804, 15.876, 17.471, 13.035, 19.529], [1586.042155712264, 1630.347725798714, 2780.94214344346, 1303.5652878568933, 1794.3817412771207, 1351.2907946477842, 978.8209951045067, 1193.8761914693928, 1298.1373595064447, 2142.629675808006, 1105.436580995465, 1810.1025492724195], [948, 949, 950, 951, 952, 953, 954, 955, 956, 957, 958, 959]], [0, 3083, [28623, 28647, 28665, 28693, 28720, 28748, 28774], [17806.664, 17804.969, 17776.884, 17817.374, 17819.595, 17850.035, 17859.422], [30999.918, 31052.435, 30979.785, 30950.833, 30977.166, 30863.217, 30849.656], [21.985, 21.21, 17.805, 26.632, 28.812, 16.081, 16.919], [702.9232027940243, 865.8235273078476, 782.8532760381413, 626.6156186316879, 793.846570240219, 731.1261830244566, 606.224379886288], [956, 957, 958, 959, 960, 961, 962]], [0, 3101, [28803, 28831, 28854, 28874, 28893], [19694.275, 19645.302, 19514.398, 19423.756, 19590.14], [28792.991, 28701.889, 28714.624, 28704.333, 28767.901], [16.18, 22.973, 16.139, 22.033, 17.053], [656.1651111232887, 1541.929976796881, 9026.309266319595, 4350.2918598206825, 1054.5887163312373], [963, 964, 965, 966, 967]], [1, 3107, [28884, 28901, 28923, 28941, 28957], [4982.7, 4848.049, 4853.63, 4834.505, 4868.281], [58662.944, 58621.752, 58582.45, 58617.449, 58621.889], [14.403, 16.63, 15.512, 11.809, 27.775], [480.7134616390327, 1148.1047354820487, 1496.773085388188, 1341.1361514589894, 1560.3310852474553], [967, 968, 969, 970, 971]], [0, 3122, [29099, 29123, 29145, 29161, 29184], [18255.043, 18283.241, 18252.465, 18314.37, 18173.142], [31102.719, 31120.66, 31079.57, 31059.254, 31017.849], [18.676, 15.752, 29.602, 27.757, 15.44], [554.0581635620371, 762.0226212596132, 818.9476968236044, 1000.3774291625386, 592.779065480522], [978, 979, 980, 981, 982]], [1, 3123, [29071, 29087, 29114, 29137, 29153, 29174], [4857.023, 4839.241, 4823.173, 4920.974, 4862.796, 4829.016], [58677.423, 58587.649, 58597.258, 58640.691, 58583.808, 58597.873], [16.425, 13.593, 12.553, 12.912, 19.08, 23.888], [1448.7021936959684, 487.3467008881369, 1795.6099444372962, 573.0189799280428, 1145.0734328665142, 1163.0778608946273], [977, 978, 979, 980, 981, 982]], [1, 3127, [29152, 29173, 29195, 29219, 29242, 29265, 29285, 29310, 29338, 29363, 29386, 29407, 29425], [4569.806, 4534.755, 4440.788, 4463.838, 4427.843, 4413.07, 4363.113, 4333.511, 4204.192, 4292.251, 4219.87, 4145.756, 4111.511], [59453.305, 59331.517, 59315.457, 59186.426, 59174.71, 59136.397, 59068.836, 59071.489, 59036.977, 58890.526, 58999.838, 59084.899, 59040.589], [14.85, 13.863, 14.567, 19.814, 15.953, 13.092, 20.998, 28.996, 14.284, 33.69, 13.837, 13.413, 16.197], [2372.6608380739317, 1844.0103539559536, 1670.8202495415044, 1059.179785886174, 1968.7944709224685, 1929.849205104925, 1167.0730774387478, 1500.8924088863826, 904.6164874998516, 9240.818960640141, 531.1737286240204, 847.6360470061175, 528.2398260184573], [981, 982, 983, 984, 985, 986, 987, 988, 989, 990, 991, 992, 993]], [1, 3132, [29151, 29172, 29194, 29218, 29241], [3621.981, 3688.305, 3800.418, 3864.086, 3835.627], [59528.539, 59506.392, 59484.062, 59446.658, 59467.491], [10.585, 7.531, 9.08, 16.923, 12.819], [2549.53564707951, 2103.915886070108, 1828.0518556510183, 1402.2522702309893, 1286.1763189552498], [981, 982, 983, 984, 985]], [1, 3134, [29220, 29243, 29266, 29286, 29311], [4887.228, 4869.398, 4842.1, 4858.564, 4844.628], [58622.54, 58616.474, 58618.118, 58611.405, 58619.09], [18.909, 13.18, 9.101, 9.707, 12.163], [659.1518964086033, 2216.584541391926, 3031.8063374351505, 2621.168491361805, 1744.7703234652631], [984, 985, 986, 987, 988]], [0, 3137, [29208, 29229, 29253, 29275, 29297, 29320, 29347, 29374, 29396, 29413, 29440, 29458], [18881.802, 18921.278, 19035.853, 19054.999, 19054.075, 19075.733, 19019.464, 18924.813, 18864.893, 18814.602, 18862.115, 18671.505], [29422.213, 29473.943, 29554.629, 29745.898, 29766.882, 29759.673, 29766.019, 29888.133, 29933.188, 29950.076, 29960.898, 29964.561], [8.312, 13.548, 13.393, 18.508, 18.943, 19.568, 19.56, 19.505, 17.551, 19.35, 18.045, 22.529], [2304.425694864729, 1944.0555299800849, 2952.4770165936816, 1290.4944520085821, 1884.0640914571018, 2309.977548217424, 1802.0056304652105, 997.7876883257153, 1281.4522671112138, 1243.6722028709157, 1596.95515968746, 3077.6805985850565], [983, 984, 985, 986, 987, 988, 989, 990, 991, 992, 993, 994]], [0, 3149, [29371, 29395, 29412, 29438, 29457, 29477, 29493, 29514, 29535], [18463.234, 18559.672, 18595.103, 18524.875, 18528.753, 18556.849, 18525.608, 18633.482, 18603.331], [30910.174, 30907.813, 30895.782, 30963.796, 30980.578, 30957.514, 30940.071, 30930.638, 30842.18], [18.241, 21.004, 27.731, 21.252, 22.284, 14.457, 20.067, 27.433, 30.473], [2052.3083787839323, 949.0221546872586, 1046.7782278955121, 1830.872345342314, 1859.369846794992, 964.7301290140208, 2050.065940988536, 780.0496969719386, 1029.558044385959], [990, 991, 992, 993, 994, 995, 996, 997, 998]], [0, 3160, [29536, 29560, 29583, 29607, 29625, 29651, 29672, 29690, 29708, 29737], [18876.168, 18906.595, 19005.309, 19108.221, 19046.509, 18998.919, 18965.482, 18983.6, 18917.506, 18982.056], [29786.778, 29788.476, 29756.604, 29615.536, 29598.665, 29594.306, 29572.479, 29657.557, 29648.8, 29675.442], [19.292, 11.266, 21.451, 22.51, 20.598, 22.692, 20.483, 14.749, 15.143, 14.111], [398.34922263527994, 1423.172782855455, 1024.398050155482, 2805.5499812398098, 1972.952397867778, 668.9279150129763, 943.9259234487548, 788.2411958867814, 690.8219387106598, 1303.9645124902825], [998, 999, 1000, 1001, 1002, 1003, 1004, 1005, 1006, 1007]], [1, 3174, [29700, 29727, 29755, 29798, 29837], [5004.139, 4891.131, 4838.595, 4805.847, 4695.922], [58456.179, 58425.443, 58351.9, 58160.124, 58107.812], [15.85, 13.105, 13.58, 22.512, 24.46], [845.2794258119728, 2020.4620218957562, 1523.3096630862442, 23801.93282244456, 7248.302360521588], [1006, 1007, 1008, 1009, 1010]], [0, 3176, [29736, 29771, 29813, 29852, 29886, 29919, 29943, 29974, 30002, 30028], [18881.709, 18882.35, 18856.229, 18781.348, 18707.967, 18675.854, 18699.738, 18763.493, 18725.907, 18778.897], [29128.316, 29122.549, 29108.213, 29031.331, 29043.801, 29079.294, 29001.242, 28871.474, 28834.738, 28926.52], [12.769, 15.505, 14.042, 13.066, 13.473, 15.343, 18.638, 17.924, 13.898, 27.192], [2634.639553224366, 2569.655815198576, 7488.290339164517, 4745.350302473922, 8978.655568754335, 10742.295723998395, 4348.583915598472, 2337.8013659337785, 2250.608628971152, 4204.135023124538], [1007, 1008, 1009, 1010, 1011, 1012, 1013, 1014, 1015, 1016]], [1, 3185, [29754, 29797, 29834, 29873, 29901, 29932, 29964], [4310.445, 4391.668, 4228.815, 4266.829, 4213.538, 4124.782, 4151.045], [59520.479, 59531.246, 59523.367, 59470.396, 59460.723, 59452.238, 59356.143], [14.906, 10.69, 25.641, 17.603, 25.666, 30.718, 28.953], [7796.397989886519, 4520.296259474265, 8219.644253677998, 26924.511879416164, 8577.751187724389, 6547.081893818445, 7902.103871963089], [1008, 1009, 1010, 1011, 1012, 1013, 1014]], [1, 3186, [29836, 29876, 29903, 29933, 29965, 29994, 30016, 30041], [4444.867, 4475.088, 4505.365, 4453.656, 4442.034, 4511.88, 4418.783, 4434.273], [59353.182, 59205.249, 59166.433, 59112.708, 59030.101, 58982.176, 58965.295, 58882.183], [13.962, 19.175, 12.918, 12.433, 22.01, 18.565, 14.752, 20.999], [21603.623324303513, 6142.177882184506, 4994.379848720174, 4705.83984058999, 8631.552844045793, 17055.720651757223, 39047.485053249744, 12082.783939888794], [1010, 1011, 1012, 1013, 1014, 1015, 1016, 1017]], [0, 3187, [29809, 29846, 29883, 29917, 29940, 29972, 29999, 30024, 30052, 30082, 30109, 30141, 30171, 30207, 30242, 30272, 30302, 30327, 30351, 30391, 30425, 30454, 30483, 30511, 30538, 30560, 30585, 30610, 30633, 30664, 30692, 30720, 30744, 30764, 30792, 30819, 30842, 30865, 30894, 30915, 30941, 30964, 30983, 31004], [17855.931, 17882.07, 18071.829, 18137.079, 18094.4, 18038.246, 18049.0, 18035.389, 18018.831, 18073.287, 18047.929, 18049.03, 18031.244, 18024.232, 18000.472, 17963.597, 17916.154, 17977.496, 18014.882, 18016.428, 18002.965, 18101.828, 18099.915, 18108.435, 18087.213, 18116.547, 18079.227, 18071.753, 18119.893, 18071.542, 18080.729, 18070.027, 18096.939, 18076.456, 18129.321, 18082.463, 18106.022, 18104.478, 18085.139, 18065.539, 18096.513, 18086.061, 18077.099, 18034.046], [31417.048, 31463.184, 31381.376, 31348.786, 31339.054, 31415.995, 31347.494, 31359.847, 31448.904, 31469.359, 31432.172, 31436.999, 31359.344, 31336.291, 31394.283, 31425.682, 31490.143, 31316.91, 31427.713, 31427.723, 31447.313, 31466.062, 31455.105, 31470.173, 31471.283, 31432.917, 31441.211, 31411.662, 31433.855, 31437.11, 31435.572, 31447.604, 31446.9, 31448.394, 31466.224, 31432.463, 31456.715, 31475.481, 31452.012, 31447.608, 31482.932, 31431.792, 31460.931, 31417.088], [10.346, 13.702, 9.532, 17.152, 15.153, 30.225, 22.01, 22.484, 24.769, 13.558, 8.295, 16.141, 26.577, 8.933, 9.253, 11.436, 15.015, 28.865, 15.024, 14.48, 21.925, 13.693, 17.124, 9.805, 10.78, 14.254, 17.436, 15.985, 12.203, 10.177, 15.632, 10.995, 12.991, 9.798, 13.028, 10.678, 11.78, 14.019, 10.455, 21.146, 16.615, 21.886, 16.21, 22.963], [1730.2100378341966, 3562.0993014802425, 4527.81507117582, 6437.378630341207, 8920.303787479766, 8123.561637389592, 3872.1214938754583, 4361.795323719999, 3854.9519585865196, 3086.539110645971, 2369.3892235909684, 2525.313976060563, 1430.8970463556836, 2732.032592024417, 2167.0698548038467, 2466.866090084752, 1845.1898764481289, 2987.539441007424, 2279.7161976652906, 1257.7784279001576, 1239.4079274536468, 1472.5394145567507, 986.3621556927897, 1877.370860689599, 2039.6200938358438, 1003.3350351013403, 798.8422250247735, 1122.2970681803833, 1038.8787186049096, 1402.5526521518148, 909.3334460443756, 1959.1003848724483, 1601.5173727547556, 2117.4338890266313, 951.8197903501917, 1702.221652894801, 1316.9609143197802, 845.9199775141591, 1160.4004508486596, 1133.4431583230992, 782.7335955141212, 996.524200008649, 1318.951073652799, 1132.8536602304982], [1009, 1010, 1011, 1012, 1013, 1014, 1015, 1016, 1017, 1018, 1019, 1020, 1021, 1022, 1023, 1024, 1025, 1026, 1027, 1028, 1029, 1030, 1031, 1032, 1033, 1034, 1035, 1036, 1037, 1038, 1039, 1040, 1041, 1042, 1043, 1044, 1045, 1046, 1047, 1048, 1049, 1050, 1051, 1052]], [1, 3210, [30018, 30044, 30076, 30101, 30132, 30164, 30197, 30231, 30262, 30294], [5250.602, 5122.93, 5100.408, 5107.344, 5185.521, 5083.037, 5153.497, 5118.256, 5135.699, 5139.543], [57931.15, 58102.086, 58027.342, 57952.401, 58019.368, 58099.277, 58001.583, 57983.273, 58094.035, 58122.142], [14.39, 29.418, 29.144, 32.023, 24.384, 27.507, 25.592, 17.263, 25.343, 3.144], [626.4806423810854, 3815.5064249122993, 3232.9478545886645, 3911.5556703406714, 1981.8655573171852, 2062.562835963064, 874.8814566736185, 860.078894917157, 1328.9698712682073, 328.3885188280377], [1016, 1017, 1018, 1019, 1020, 1021, 1022, 1023, 1024, 1025]], [1, 3220, [30042, 30075, 30100, 30130, 30163, 30196, 30230, 30260, 30293, 30320, 30345, 30376, 30417, 30445, 30472], [4392.483, 4472.695, 4427.197, 4425.632, 4498.867, 4514.203, 4580.837, 4634.712, 4691.687, 4744.933, 4712.941, 4854.15, 4857.063, 4850.853, 4838.958], [58782.434, 58712.954, 58742.839, 58656.347, 58648.895, 58664.308, 58706.124, 58759.047, 58816.116, 58750.148, 58663.194, 58716.106, 58741.38, 58766.188, 58782.633], [29.729, 19.603, 16.147, 15.256, 18.503, 23.148, 11.076, 22.814, 20.664, 26.438, 30.837, 18.64, 23.957, 19.748, 26.211], [10602.889574833256, 5891.51443662817, 6188.552259390307, 2644.1022859354503, 1869.5548768158849, 1702.4965684698172, 71939.49747347973, 10925.97993806171, 15239.532652657359, 3279.741479732706, 11858.734392947375, 1226.3257908471467, 1091.9086157985482, 1254.9784287502034, 2816.8364035290215], [1017, 1018, 1019, 1020, 1021, 1022, 1023, 1024, 1025, 1026, 1027, 1028, 1029, 1030, 1031]], [0, 3229, [30172, 30208, 30243, 30273, 30303, 30329], [18310.896, 18291.341, 18360.335, 18306.064, 18357.702, 18390.233], [30680.723, 30639.495, 30600.905, 30527.623, 30545.278, 30484.692], [7.566, 10.942, 13.244, 12.791, 11.066, 11.096], [1808.2779828133614, 1816.9205859157812, 2061.2975683035274, 1691.8934989122217, 1835.123918585546, 1278.9232531851908], [1021, 1022, 1023, 1024, 1025, 1026]], [1, 3233, [30160, 30194, 30228, 30258, 30291, 30318, 30342, 30371, 30415, 30442, 30471], [3544.407, 3484.13, 3494.675, 3511.45, 3587.598, 3614.47, 3570.131, 3527.279, 3545.531, 3428.909, 3442.614], [59633.946, 59639.195, 59741.087, 59687.746, 59547.637, 59507.547, 59482.06, 59597.469, 59607.672, 59649.35, 59653.855], [27.954, 18.568, 13.81, 11.21, 11.07, 25.625, 19.216, 23.697, 21.973, 18.434, 26.644], [1015.2353896314012, 2531.168201172984, 1455.4062895949426, 1505.4196713137044, 2476.5402006866443, 4817.754574849046, 2874.0084936089515, 4369.454197844324, 12877.150660414478, 3389.330079114835, 3451.8223161406972], [1021, 1022, 1023, 1024, 1025, 1026, 1027, 1028, 1029, 1030, 1031]], [1, 3238, [30229, 30259, 30292, 30319, 30343, 30374], [4315.737, 4316.858, 4255.819, 4182.078, 4102.439, 4188.178], [59394.716, 59318.955, 59403.627, 59465.365, 59616.796, 59553.791], [15.424, 15.205, 15.524, 14.5, 13.239, 28.233], [1476.098693382846, 3446.9378002435537, 1763.1427867812276, 1528.5085517087314, 1345.1297818341377, 1559.8554519700856], [1023, 1024, 1025, 1026, 1027, 1028]], [0, 3252, [30397, 30429, 30457, 30486, 30516, 30542, 30563, 30588], [19385.144, 19323.68, 19337.894, 19369.2, 19322.781, 19240.076, 19257.132, 19306.954], [28514.095, 28463.9, 28511.523, 28426.181, 28438.765, 28481.196, 28439.022, 28352.11], [26.001, 11.777, 12.654, 11.409, 18.417, 11.764, 9.77, 27.804], [929.6305151567757, 1703.839827893216, 1859.3352773069873, 1264.3701300652217, 2291.6573152146093, 1780.7899227817757, 2464.089594364164, 1778.1779292415515], [1028, 1029, 1030, 1031, 1032, 1033, 1034, 1035]], [0, 3266, [30587, 30614, 30636, 30667, 30694, 30722, 30746, 30766, 30794, 30820], [19073.023, 19026.384, 18952.633, 18986.635, 19032.311, 19033.805, 19116.543, 19041.696, 19132.947, 19116.913], [29651.123, 29693.912, 29684.976, 29525.961, 29556.73, 29565.458, 29424.392, 29591.887, 29424.602, 29494.301], [24.496, 25.493, 17.746, 22.287, 24.284, 19.683, 30.418, 29.823, 40.478, 32.274], [546.5484687607493, 576.2346603674564, 993.7674635035452, 769.6242489048074, 682.9130590396843, 999.7976136492838, 5089.089333379957, 1032.423591427553, 867.7498575967221, 2146.5203125071816], [1035, 1036, 1037, 1038, 1039, 1040, 1041, 1042, 1043, 1044]], [1, 3267, [30531, 30554, 30575, 30603, 30625, 30654, 30685, 30709], [4862.115, 4819.369, 4890.663, 4958.204, 4885.507, 4897.239, 4849.301, 4876.53], [58778.64, 58779.152, 58734.857, 58670.655, 58676.387, 58751.722, 58755.812, 58755.194], [13.508, 21.532, 21.793, 10.236, 20.173, 20.338, 29.075, 25.041], [1001.9262378610581, 2126.028178852487, 620.8438162420049, 520.660199178933, 798.4569965285276, 1022.5930279566123, 814.514967453784, 1050.0195239319276], [1033, 1034, 1035, 1036, 1037, 1038, 1039, 1040]], [0, 3310, [30981, 31002, 31024, 31051, 31077], [17348.523, 17353.407, 17402.753, 17198.585, 17289.284], [31587.099, 31462.603, 31493.518, 31504.527, 31505.208], [36.523, 20.875, 36.256, 22.056, 19.9], [1651.3253500455367, 764.8189204172428, 1696.4605751254053, 1037.90387728759, 957.9654755911686], [1051, 1052, 1053, 1054, 1055]], [0, 3318, [31006, 31027, 31053, 31080, 31101, 31130], [18892.592, 18900.023, 18774.798, 18798.135, 18863.168, 18894.08], [30112.97, 30170.331, 30188.475, 30069.354, 30149.811, 30116.919], [28.469, 11.811, 26.158, 17.628, 22.811, 20.348], [1666.5840964355934, 529.990319051179, 2216.41808453326, 625.5088775138853, 1340.4114676407016, 1068.8315342676035], [1052, 1053, 1054, 1055, 1056, 1057]], [0, 3334, [31128, 31154, 31180, 31206, 31230, 31254, 31276], [18351.46, 18359.725, 18345.717, 18407.569, 18295.884, 18351.063, 18361.485], [29051.492, 29076.664, 29084.869, 29107.112, 29117.691, 29082.016, 29092.746], [20.565, 26.727, 17.573, 28.631, 21.358, 22.667, 25.085], [1491.7489826964384, 1383.135127337366, 1470.3075274433616, 1511.8517448641846, 1664.3409453555623, 1241.852663470704, 2694.1184899916516], [1057, 1058, 1059, 1060, 1061, 1062, 1063]], [0, 3338, [31179, 31203, 31228, 31252, 31275], [17609.399, 17622.248, 17668.466, 17691.307, 17687.375], [31682.881, 31700.437, 31636.383, 31563.617, 31546.2], [16.211, 19.49, 31.348, 19.8, 23.792], [1275.2973086694344, 931.4895833293172, 778.374827389795, 908.4840567201751, 822.2591663472498], [1059, 1060, 1061, 1062, 1063]], [0, 3377, [31606, 31634, 31654, 31681, 31707, 31726, 31746, 31768, 31792, 31813, 31845, 31876, 31901, 31926, 31952, 31990, 32017, 32035, 32054, 32081, 32102, 32123, 32142, 32154, 32174, 32190, 32214, 32246, 32286, 32311, 32343, 32367, 32394, 32418], [18092.443, 18057.018, 18083.435, 18061.563, 18093.478, 18104.349, 18045.273, 18048.525, 18091.712, 18081.686, 18109.146, 18103.391, 18098.651, 18102.518, 18132.799, 18085.671, 18088.242, 18033.451, 18047.451, 18055.418, 18092.964, 18106.748, 18127.045, 18050.759, 18006.226, 18025.895, 18000.549, 17785.518, 17774.825, 17769.49, 17775.169, 17681.904, 17734.133, 17690.907], [31482.244, 31542.277, 31566.198, 31548.666, 31538.797, 31533.507, 31539.221, 31555.445, 31560.681, 31582.69, 31569.793, 31610.934, 31557.483, 31531.98, 31508.012, 31519.915, 31530.713, 31519.252, 31534.36, 31474.877, 31488.808, 31476.233, 31457.061, 31425.84, 31475.22, 31555.554, 31612.433, 31721.1, 31828.175, 31862.984, 31835.266, 31932.222, 31832.962, 31810.17], [28.255, 18.088, 14.823, 21.764, 19.123, 16.456, 24.432, 18.043, 14.285, 21.263, 23.901, 19.238, 10.789, 22.277, 11.674, 27.551, 11.757, 19.459, 13.464, 15.326, 6.901, 7.249, 10.406, 10.645, 14.543, 13.787, 15.236, 27.55, 25.806, 14.011, 11.758, 17.07, 14.988, 19.41], [895.6267423005379, 1272.2583857584964, 1133.0383332296751, 1346.1652135090783, 1024.1488498427377, 789.8915821206245, 1103.25046214489, 1161.2912547648268, 1087.255100731557, 851.9503937460905, 1487.4480049367614, 1540.8117395594425, 586.7598431184203, 998.6868072372857, 737.9191575961195, 860.6793607475904, 1532.309475446962, 1680.7656319346243, 1229.908792642067, 2524.7403956948683, 2982.3951150264243, 3043.135788724574, 2613.228016383894, 2897.9913624129645, 2977.7162567711216, 2644.6426669842326, 1604.4908722635946, 9311.080827919619, 3171.8583644544783, 3733.6985941674675, 3351.5655060992, 3332.4828354944025, 5286.745058333294, 686.1014948779635], [1077, 1078, 1079, 1080, 1081, 1082, 1083, 1084, 1085, 1086, 1087, 1088, 1089, 1090, 1091, 1092, 1093, 1094, 1095, 1096, 1097, 1098, 1099, 1100, 1101, 1102, 1103, 1104, 1105, 1106, 1107, 1108, 1109, 1110]], [0, 3378, [31608, 31635, 31655, 31682, 31708, 31727, 31747, 31769, 31794, 31815, 31850, 31879, 31902], [19219.294, 19271.781, 19245.2, 19332.15, 19400.196, 19414.081, 19427.434, 19358.865, 19398.176, 19405.079, 19465.528, 19437.02, 19425.71], [28262.324, 28272.217, 28314.705, 28299.817, 28378.752, 28344.547, 28388.744, 28309.49, 28317.233, 28369.165, 28356.788, 28373.023, 28334.203], [10.665, 12.5, 10.273, 8.616, 18.283, 13.36, 13.874, 12.657, 11.678, 22.817, 13.859, 10.532, 18.707], [2232.6504458761615, 1886.6858529048957, 1630.5113459267961, 2058.3943913230514, 2679.2778374764434, 2307.7230868891565, 537.707487828683, 3739.436759383936, 2364.2216080356575, 946.8290598258732, 2684.955164918149, 2076.47960040833, 1796.2740045430235], [1077, 1078, 1079, 1080, 1081, 1082, 1083, 1084, 1085, 1086, 1087, 1088, 1089]], [1, 3412, [31837, 31867, 31896, 31914, 31942, 31981], [3922.593, 3891.863, 3856.381, 3989.66, 3941.39, 3889.831], [59063.699, 59085.882, 59087.278, 59121.707, 59073.791, 59112.556], [34.253, 22.299, 3.466, 28.712, 24.74, 20.729], [755.5293412960544, 486.85987380524176, 434.32678237631586, 1972.4994681820167, 1179.5493991760554, 544.1719335380507], [1087, 1088, 1089, 1090, 1091, 1092]], [1, 3451, [32231, 32276, 32300, 32327, 32359, 32384, 32411, 32441, 32464, 32495, 32523, 32549], [3575.246, 3552.072, 3539.918, 3542.131, 3581.296, 3550.135, 3550.143, 3489.293, 3450.816, 3382.823, 3416.948, 3360.3], [59617.049, 59665.161, 59594.304, 59580.479, 59525.624, 59542.1, 59536.478, 59515.848, 59558.182, 59623.929, 59728.995, 59703.663], [17.748, 11.081, 15.25, 11.163, 15.369, 11.768, 24.059, 17.873, 14.881, 16.594, 19.906, 37.957], [3973.257852675203, 1977.3450328005035, 1618.8752590888948, 2107.4143310446516, 1316.502008509339, 2046.6166867498453, 1962.0780033510778, 1815.6287213333064, 2429.011132811346, 1658.0033839936884, 3100.8653572023204, 3983.193210634468], [1104, 1105, 1106, 1107, 1108, 1109, 1110, 1111, 1112, 1113, 1114, 1115]], [1, 3452, [32233, 32277, 32301, 32328, 32360, 32385, 32412, 32443, 32465, 32496, 32525, 32551, 32570, 32594, 32620, 32651, 32680, 32707, 32734], [3741.436, 3766.509, 3639.265, 3611.267, 3613.923, 3679.016, 3722.743, 3713.404, 3753.567, 3792.714, 3864.822, 3888.368, 3922.165, 3799.112, 3788.476, 3798.755, 3852.528, 3809.643, 3803.565], [60167.161, 60108.849, 60206.808, 60217.006, 60190.432, 60280.196, 60309.968, 60296.235, 60300.022, 60204.683, 60225.82, 60203.784, 60101.871, 60040.408, 60067.855, 60135.88, 60144.558, 60171.859, 60223.234], [15.123, 28.159, 20.29, 16.496, 15.372, 28.715, 16.161, 17.245, 20.049, 9.352, 9.027, 9.03, 10.218, 11.761, 36.543, 16.441, 22.018, 20.72, 15.148], [1736.848061563488, 3131.595867112036, 2018.8760137565098, 1335.7117567428531, 1142.4542482950196, 2196.3065329985675, 1420.3455218139363, 1436.5962227548996, 1582.9421569674537, 1598.906843894334, 2512.714940800903, 2441.994502739338, 1663.0723306862897, 2210.271394194893, 1039.311890015355, 1016.9027984885213, 1257.3561262217584, 1644.3381262366825, 1671.038682948602], [1104, 1105, 1106, 1107, 1108, 1109, 1110, 1111, 1112, 1113, 1114, 1115, 1116, 1117, 1118, 1119, 1120, 1121, 1122]], [0, 3459, [32287, 32314, 32344, 32368, 32395, 32422, 32449, 32475, 32507, 32536], [18415.547, 18417.143, 18493.912, 18527.055, 18540.959, 18485.104, 18570.632, 18447.762, 18425.666, 18393.761], [31090.764, 30985.972, 31035.25, 31028.096, 31071.108, 31006.42, 31089.188, 31073.45, 31117.379, 31071.087], [12.786, 13.519, 11.351, 21.821, 18.752, 27.107, 15.76, 18.303, 16.437, 27.412], [2177.5824374353033, 2425.329806960859, 1785.944889701468, 1128.6949313668483, 731.026623742793, 2853.617085870388, 929.7945182334817, 1713.3424062223105, 5444.949482838124, 6658.986362446153], [1105, 1106, 1107, 1108, 1109, 1110, 1111, 1112, 1113, 1114]], [1, 3461, [32302, 32330, 32361, 32386, 32413, 32444], [4186.222, 4153.466, 4174.24, 4174.119, 4147.111, 4290.601], [59487.535, 59565.063, 59498.023, 59435.868, 59432.468, 59458.895], [24.213, 17.884, 26.18, 19.61, 21.579, 18.404], [2892.910849300949, 1279.2285652241067, 1278.2084765861882, 1137.3760951650722, 2222.36219863541, 659.3193217326968], [1106, 1107, 1108, 1109, 1110, 1111]], [0, 3471, [32424, 32450, 32476, 32508, 32537, 32557], [18843.333, 18769.644, 18814.837, 18828.501, 18772.597, 18867.529], [29216.626, 29217.464, 29154.715, 29244.142, 29289.312, 29239.198], [28.588, 11.605, 10.748, 12.433, 11.589, 9.529], [620.3974739818714, 2032.6234137345743, 2114.691977160811, 1974.760609626898, 1650.0412370874658, 2002.336868197844], [1110, 1111, 1112, 1113, 1114, 1115]], [0, 3481, [32477, 32509, 32539, 32558, 32580, 32607, 32635, 32664, 32693, 32720, 32746, 32769, 32797, 32825, 32848, 32868], [18882.775, 18926.749, 18963.511, 18915.59, 19001.173, 18929.704, 18919.638, 18884.251, 18885.139, 18944.43, 18913.959, 18894.666, 18893.871, 18978.994, 18962.462, 18984.157], [30051.04, 30093.478, 30028.044, 30010.876, 29915.524, 29996.333, 30086.762, 30118.153, 30060.61, 30040.102, 29897.393, 29866.155, 29928.303, 29951.563, 29936.156, 29849.516], [27.965, 20.92, 12.497, 16.515, 24.175, 18.652, 21.144, 10.466, 9.679, 17.402, 17.026, 22.795, 21.899, 18.863, 18.587, 29.807], [1107.2132935359687, 1864.6187356673925, 2755.5082481789527, 971.3621774533935, 1184.4618118472956, 912.218731168087, 1206.6303529814609, 1215.8654383756602, 600.3731832370545, 831.8726262863349, 590.9681698781076, 1224.636121595745, 1207.6474451838105, 2174.0234234030886, 1726.0843072950088, 1638.0686908394723], [1112, 1113, 1114, 1115, 1116, 1117, 1118, 1119, 1120, 1121, 1122, 1123, 1124, 1125, 1126, 1127]], [1, 3506, [32679, 32706, 32733, 32759, 32786, 32816, 32838, 32862, 32879, 32899], [3585.984, 3652.909, 3649.386, 3647.289, 3630.853, 3645.538, 3519.878, 3463.974, 3455.833, 3465.399], [59696.896, 59633.767, 59641.704, 59592.775, 59559.422, 59598.854, 59632.712, 59649.683, 59663.676, 59635.336], [24.673, 17.619, 20.319, 15.04, 19.721, 23.979, 17.519, 12.946, 22.278, 17.051], [1243.1921581706604, 2810.3313298320695, 1453.8079439003568, 1570.2019739831658, 1987.4282591540702, 2187.031790714962, 1643.6730116241806, 1508.0083797885834, 2302.1369864478957, 1473.6653528196423], [1120, 1121, 1122, 1123, 1124, 1125, 1126, 1127, 1128, 1129]], [1, 3514, [32818, 32841, 32865, 32881, 32901, 32919, 32945], [4799.879, 4797.748, 4653.49, 4737.064, 4702.992, 4639.33, 4607.289], [58609.966, 58704.661, 58701.241, 58804.726, 58728.922, 58710.784, 58615.377], [42.068, 31.955, 25.912, 14.939, 28.386, 17.136, 32.084], [1403.070114211958, 1339.891094270881, 5112.32135405749, 518.6464450510405, 1046.6232252675625, 1456.7172485125966, 1475.60719349202], [1125, 1126, 1127, 1128, 1129, 1130, 1131]], [0, 3531, [33008, 33029, 33044, 33067, 33085, 33108, 33127, 33149, 33167, 33178, 33194, 33216, 33234, 33252, 33274, 33304, 33332, 33361, 33382, 33403, 33423, 33440, 33455, 33479, 33500, 33517, 33535, 33554, 33575, 33597, 33619, 33637], [19020.027, 19022.2, 19032.375, 19094.689, 19158.561, 19098.61, 19127.996, 19006.582, 19007.221, 19059.485, 19048.344, 19083.166, 19035.458, 19005.145, 18996.031, 19036.407, 18984.819, 18840.502, 18827.23, 18802.619, 18856.462, 18877.213, 18867.651, 18912.738, 19125.137, 19167.272, 19124.454, 19061.941, 19027.228, 19059.639, 19053.09, 19094.957], [29775.882, 29716.376, 29652.737, 29602.837, 29651.087, 29672.853, 29741.274, 29794.51, 29799.806, 29715.679, 29751.818, 29681.653, 29646.616, 29640.898, 29553.12, 29537.034, 29479.562, 29493.224, 29417.153, 29386.662, 29364.844, 29325.099, 29372.686, 29316.85, 29289.18, 29276.665, 29274.225, 29246.223, 29259.87, 29254.578, 29223.325, 29252.377], [27.477, 23.908, 25.427, 24.019, 18.777, 26.618, 20.198, 31.869, 17.307, 11.127, 9.909, 9.424, 8.2, 7.332, 11.964, 9.306, 9.204, 9.481, 10.004, 9.312, 16.204, 13.97, 17.701, 10.964, 33.222, 17.317, 13.504, 11.206, 15.92, 18.739, 10.909, 26.901], [2701.0466784118257, 927.0936167736259, 1166.3726813492995, 902.9636204314187, 654.3055668741835, 1236.0159609437396, 9497.416733078195, 1624.8544430385546, 870.1862254955338, 1534.1399851517858, 2892.324682950575, 2102.583947392677, 1996.8845896583623, 2516.382154448312, 1564.8444005930685, 2079.6497650806987, 2131.5938244196163, 2042.9582837988505, 1221.19582709455, 1293.468999534117, 950.9081982432, 689.1824749991969, 1304.0763702524127, 1530.839943253966, 3522.166080382159, 15098.41035128861, 1249.6251151595088, 1033.3314269903046, 1114.5904953713246, 1782.2354290701999, 1232.6059641092197, 953.97910007126], [1134, 1135, 1136, 1137, 1138, 1139, 1140, 1141, 1142, 1143, 1144, 1145, 1146, 1147, 1148, 1149, 1150, 1151, 1152, 1153, 1154, 1155, 1156, 1157, 1158, 1159, 1160, 1161, 1162, 1163, 1164, 1165]], [1, 3536, [33019, 33038, 33058, 33079, 33098, 33119, 33140, 33160], [4604.283, 4576.066, 4621.173, 4508.423, 4520.14, 4576.601, 4554.758, 4674.674], [58433.245, 58386.716, 58471.996, 58480.848, 58501.379, 58406.217, 58467.695, 58365.152], [16.058, 13.387, 24.176, 17.664, 13.369, 10.43, 30.122, 33.565], [1452.3842350780892, 978.8857477441526, 1744.617619383118, 1714.0568827743755, 1635.9565249692428, 1218.2733582714336, 1522.9227549277327, 1395.084303570753], [1135, 1136, 1137, 1138, 1139, 1140, 1141, 1142]], [0, 3545, [33128, 33150, 33168, 33179, 33195, 33217], [19429.152, 19370.198, 19284.942, 19318.901, 19296.644, 19261.926], [28276.648, 28278.041, 28253.672, 28317.608, 28339.055, 28278.732], [42.101, 25.009, 22.31, 16.623, 33.469, 39.659], [2483.4945722204193, 842.0827517031342, 1420.958746375071, 1534.4926480932693, 1053.0966786894728, 1001.1656791539314], [1140, 1141, 1142, 1143, 1144, 1145]], [1, 3551, [33228, 33246, 33264, 33293, 33322, 33352, 33375, 33396, 33415, 33432, 33448, 33471, 33490, 33512, 33524], [4048.37, 3977.771, 3946.406, 3881.476, 3825.962, 3805.893, 3694.266, 3677.984, 3677.681, 3678.92, 3682.221, 3890.13, 3916.79, 3714.981, 3685.485], [59313.701, 59276.057, 59268.385, 59238.986, 59327.643, 59356.413, 59391.314, 59366.278, 59294.839, 59352.985, 59287.844, 59239.729, 59242.559, 59335.92, 59244.052], [12.815, 14.031, 10.888, 13.832, 22.802, 16.031, 19.338, 20.375, 10.713, 21.365, 14.937, 16.62, 9.347, 19.878, 24.676], [2188.975552530121, 4622.437698615297, 2606.5877097735333, 3675.211392917274, 2277.644130229383, 1462.292361408316, 1673.0007333447984, 1705.621591310261, 2022.1290742970311, 2023.530653102463, 1535.6530202468282, 1755.7321808567242, 2206.1205466936062, 1091.0171450912417, 915.4288227419227], [1146, 1147, 1148, 1149, 1150, 1151, 1152, 1153, 1154, 1155, 1156, 1157, 1158, 1159, 1160]], [1, 3560, [33267, 33296, 33324, 33354, 33378], [5047.499, 5028.088, 5031.03, 4995.035, 4991.018], [58732.203, 58723.216, 58627.864, 58701.837, 58599.681], [10.999, 13.214, 18.951, 12.002, 17.498], [1154.5507604050604, 2633.812409187596, 2078.248533981098, 1593.708310109191, 2739.6556465663207], [1148, 1149, 1150, 1151, 1152]], [1, 3569, [33353, 33376, 33397, 33416, 33433, 33449, 33470, 33489], [3770.326, 3781.135, 3748.849, 3724.442, 3760.138, 3734.458, 3689.908, 3784.291], [60210.728, 60208.146, 60185.844, 60177.565, 60231.082, 60207.751, 60214.84, 60194.833], [16.514, 25.326, 13.456, 18.438, 15.366, 14.113, 19.273, 17.58], [1125.3469383601982, 1293.2682571506816, 804.723080832268, 1494.2037980550901, 1156.8443337852134, 912.8799943174256, 1808.776935172378, 1048.2216793373927], [1151, 1152, 1153, 1154, 1155, 1156, 1157, 1158]], [0, 3576, [33420, 33438, 33453, 33477, 33499, 33516, 33534], [17907.114, 17990.696, 18068.619, 18141.242, 18174.084, 18113.408, 18131.721], [31577.039, 31542.889, 31489.421, 31447.77, 31491.821, 31527.388, 31523.215], [18.512, 16.27, 17.789, 19.802, 13.332, 14.447, 18.849], [1057.6029307893093, 975.0383359129551, 1257.123579459624, 1150.4381984189386, 1708.485508870572, 1049.747274585698, 888.3399955130178], [1154, 1155, 1156, 1157, 1158, 1159, 1160]], [1, 3582, [33514, 33525, 33549, 33566, 33589], [4545.718, 4579.183, 4628.065, 4615.222, 4588.263], [59382.057, 59308.962, 59295.177, 59198.221, 59390.105], [12.893, 20.987, 10.127, 18.169, 20.116], [1593.5081284641533, 1200.3231975732522, 1372.5940899879508, 2563.556096385348, 798.8696655668543], [1159, 1160, 1161, 1162, 1163]], [0, 3587, [33574, 33596, 33617, 33636, 33652, 33666, 33681], [18214.598, 18169.484, 18228.815, 18212.46, 18175.766, 18314.269, 18250.812], [31544.792, 31578.509, 31486.729, 31496.443, 31466.094, 31360.969, 31435.835], [27.588, 18.75, 22.738, 14.382, 25.109, 26.782, 18.079], [749.7194586596794, 860.4691999936614, 936.9497788351957, 625.947774781373, 497.6892325310282, 1106.5415214656168, 445.53825639536507], [1162, 1163, 1164, 1165, 1166, 1167, 1168]], [0, 3595, [33667, 33683, 33699, 33723, 33739, 33757, 33776, 33792, 33808, 33829, 33851, 33865, 33879, 33897, 33915, 33930, 33946, 33962, 33983, 34001], [19042.388, 19064.917, 19024.881, 19014.403, 19091.77, 19044.85, 19049.894, 19045.79, 19050.712, 19068.768, 19073.214, 19055.565, 19115.722, 19032.498, 19058.109, 19066.111, 19047.531, 19042.625, 19075.097, 19043.884], [29257.922, 29270.599, 29240.119, 29192.857, 29231.502, 29258.672, 29234.425, 29210.157, 29232.704, 29254.082, 29277.56, 29224.31, 29202.838, 29259.149, 29241.239, 29200.878, 29229.976, 29229.816, 29201.785, 29350.765], [21.358, 16.475, 14.437, 17.155, 18.988, 20.825, 18.821, 11.862, 13.999, 13.759, 15.086, 9.393, 29.351, 18.303, 7.456, 14.71, 10.354, 12.659, 29.542, 29.204], [1369.9222583374465, 1340.8855155089443, 906.6083338026141, 920.5426637451872, 958.053040544889, 542.0679397534885, 887.2863041599438, 800.2384297083981, 1139.8647166323228, 775.626006131675, 1826.89777247047, 1412.5126752788842, 1705.5301481094791, 1362.1921822626027, 2260.463658801942, 2131.852051538126, 2139.364191520109, 1267.6263763107386, 1282.5683099383602, 1185.0055610549957], [1167, 1168, 1169, 1170, 1171, 1172, 1173, 1174, 1175, 1176, 1177, 1178, 1179, 1180, 1181, 1182, 1183, 1184, 1185, 1186]], [0, 3606, [33775, 33790, 33807, 33828, 33849], [18047.22, 18006.288, 17968.034, 18085.818, 17991.665], [31662.676, 31693.273, 31785.334, 31694.302, 31764.047], [23.804, 27.323, 25.059, 24.857, 8.975], [1212.1618971357268, 1607.733528392887, 1610.965729551841, 971.0126612538264, 427.3825641331873], [1173, 1174, 1175, 1176, 1177]], [0, 3654, [34212, 34235, 34265, 34294, 34312, 34337], [17875.619, 17978.88, 17876.373, 17921.847, 17883.596, 17880.976], [31666.116, 31494.309, 31649.591, 31571.982, 31522.363, 31490.064], [38.366, 15.272, 20.234, 14.175, 15.896, 27.269], [2186.291082229299, 1516.996844485063, 3651.368494066749, 3071.731495479984, 1386.0763363178899, 2159.3325494970504], [1196, 1197, 1198, 1199, 1200, 1201]], [1, 3661, [34256, 34285, 34307, 34328, 34353, 34370, 34394], [4263.683, 4154.616, 4168.609, 3984.981, 4004.816, 4060.808, 4038.207], [58868.58, 58991.846, 58930.024, 59046.224, 59031.04, 59067.577, 59127.912], [27.164, 24.549, 22.555, 14.229, 11.72, 17.363, 25.874], [4818.804951085976, 5873.138351715513, 5267.345473258027, 1605.8479036074361, 1717.4031996795184, 2185.0232124019585, 699.5107451304351], [1198, 1199, 1200, 1201, 1202, 1203, 1204]], [1, 3665, [34306, 34326, 34351, 34368, 34391, 34414, 34434, 34456, 34478, 34498, 34518, 34537], [3644.005, 3563.747, 3597.248, 3640.023, 3600.041, 3553.37, 3584.229, 3526.727, 3585.754, 3549.388, 3567.297, 3423.514], [59480.183, 59535.448, 59490.072, 59477.179, 59468.083, 59506.295, 59505.901, 59558.014, 59547.116, 59615.485, 59545.99, 59670.376], [22.726, 29.028, 16.624, 17.492, 15.039, 13.006, 12.206, 14.851, 29.056, 14.593, 25.395, 25.044], [1566.7095272964011, 1505.821591256432, 1338.6702230919811, 1869.578416216352, 1606.3498660457108, 1320.29019839702, 1607.640075785635, 1212.5276777016227, 732.7444177299133, 29691.548698296825, 2292.2377202454754, 1436.7048579761774], [1200, 1201, 1202, 1203, 1204, 1205, 1206, 1207, 1208, 1209, 1210, 1211]], [0, 3672, [34404, 34423, 34444, 34466, 34487, 34505, 34524], [19624.046, 19641.301, 19645.23, 19649.691, 19643.376, 19612.935, 19611.261], [28574.703, 28532.485, 28597.219, 28573.383, 28529.376, 28528.03, 28664.237], [27.047, 23.104, 21.345, 18.165, 19.094, 16.357, 24.709], [1345.442533150215, 622.4945146607516, 1763.8289170268652, 1299.0729314919624, 1797.7092700685298, 1312.9657442678758, 680.4818276897355], [1204, 1205, 1206, 1207, 1208, 1209, 1210]], [1, 3686, [34585, 34608, 34623, 34639, 34663, 34684, 34706, 34730, 34757, 34785, 34808, 34829], [4026.807, 4214.74, 4138.84, 4191.967, 4117.034, 4158.712, 4317.01, 4411.062, 4462.188, 4591.415, 4509.057, 4551.393], [60096.511, 60142.76, 60046.597, 60048.198, 60088.862, 60127.259, 59977.135, 59847.97, 59820.109, 59704.171, 59637.534, 59625.31], [18.977, 4.043, 26.416, 18.218, 16.361, 22.225, 16.812, 14.166, 16.486, 17.258, 34.228, 36.256], [1045.208895287852, 346.29575254607226, 950.1307666162446, 1632.627304979185, 13650.26992091477, 702.6015184501118, 1367.3670335189477, 1256.7332939851085, 1490.9920603387382, 1117.7726079382578, 714.8123705554173, 2329.6505279405255], [1213, 1214, 1215, 1216, 1217, 1218, 1219, 1220, 1221, 1222, 1223, 1224]], [1, 3702, [34707, 34731, 34758, 34786, 34810, 34830, 34854, 34883, 34905, 34927, 34955], [5323.927, 5174.618, 5201.888, 5148.16, 5140.764, 5152.288, 5180.146, 5177.881, 5153.348, 5165.777, 5087.11], [58029.731, 57912.477, 57864.473, 57895.257, 57894.815, 57887.596, 57905.707, 57906.993, 57887.862, 57935.603, 58023.434], [18.712, 16.16, 13.157, 14.487, 16.141, 12.169, 19.803, 40.676, 17.23, 21.042, 20.415], [668.2494871254341, 1489.4842069320277, 1903.0164425194375, 1975.5824701607348, 2876.4679585440167, 2429.610906619394, 2376.373375102017, 1584.627680866409, 1420.7207401311491, 5211.867940626799, 20600.683956733345], [1219, 1220, 1221, 1222, 1223, 1224, 1225, 1226, 1227, 1228, 1229]], [0, 3704, [34710, 34735, 34765, 34794, 34813, 34836], [17149.015, 17167.411, 17239.798, 17151.865, 17115.911, 17215.925], [31144.155, 31185.123, 31282.504, 31287.04, 31227.065, 31229.794], [30.613, 16.9, 19.035, 21.306, 21.512, 27.771], [620.9884545252104, 1009.4785746895591, 690.3336730131379, 1480.124556017841, 745.420329358413, 1252.1066643620152], [1219, 1220, 1221, 1222, 1223, 1224]], [0, 3716, [34815, 34837, 34862, 34892, 34912], [19325.646, 19274.899, 19446.78, 19381.207, 19319.006], [28780.245, 28866.878, 28814.451, 28838.503, 28836.776], [17.828, 20.497, 31.255, 29.981, 17.399], [655.8422145989734, 1422.901410610591, 4038.487042562088, 2306.8750397931162, 1466.2478971479115], [1223, 1224, 1225, 1226, 1227]], [1, 3719, [34853, 34882, 34904, 34926, 34954, 34976, 34993, 35017, 35035], [5027.342, 5052.11, 4892.782, 4880.171, 4796.138, 4853.263, 4832.859, 4870.764, 5013.683], [58498.116, 58480.589, 58490.1, 58447.72, 58518.269, 58538.157, 58573.4, 58403.895, 58434.911], [10.51, 16.55, 9.461, 9.732, 8.67, 10.007, 16.297, 48.625, 31.81], [1094.2335536697049, 2043.1815605188879, 2056.237695084529, 2073.3969023733025, 2306.8638256666995, 1339.6528512204561, 1749.460862738868, 1847.7963408322755, 1084.107768043267], [1225, 1226, 1227, 1228, 1229, 1230, 1231, 1232, 1233]], [0, 3728, [34891, 34911, 34936, 34962, 34981, 34999, 35020, 35042, 35057, 35081, 35102], [18523.288, 18473.783, 18410.767, 18427.931, 18462.485, 18444.489, 18439.965, 18396.83, 18419.292, 18467.281, 18492.351], [30940.517, 30989.3, 31087.261, 31044.285, 31144.042, 31018.193, 31084.309, 31124.788, 31087.062, 31046.677, 30991.128], [19.38, 35.929, 25.216, 25.711, 24.425, 30.124, 32.785, 32.409, 13.212, 20.287, 17.799], [4161.00960940694, 2166.8036980575184, 2924.2087234724972, 3187.8784259576687, 1800.2733699035118, 2361.32248333183, 2509.347320110324, 2287.575214786439, 864.516000540798, 799.3483937089485, 3288.886884775659], [1226, 1227, 1228, 1229, 1230, 1231, 1232, 1233, 1234, 1235, 1236]], [1, 3751, [35163, 35184, 35203, 35231, 35248, 35267, 35289], [4526.297, 4475.117, 4511.815, 4540.956, 4571.574, 4622.524, 4465.935], [58650.5, 58696.339, 58749.009, 58822.653, 58810.475, 58725.056, 58841.0], [16.911, 21.812, 23.316, 36.976, 36.386, 31.321, 30.902], [20204.78600047775, 1469.0071562094547, 3874.9698932216133, 4082.3744214162307, 1954.6703508228072, 1183.680679550889, 6404.447434322346], [1240, 1241, 1242, 1243, 1244, 1245, 1246]], [0, 3752, [35193, 35215, 35238, 35258, 35275, 35296, 35314, 35333, 35361], [17005.152, 17028.371, 17047.182, 17059.694, 17093.019, 17211.516, 17143.34, 17142.959, 17223.189], [31605.252, 31614.153, 31584.405, 31614.598, 31648.039, 31630.384, 31752.296, 31820.55, 31939.301], [22.26, 10.095, 17.935, 15.29, 10.375, 18.515, 18.651, 21.776, 20.955], [766.2756955631269, 1844.5709509367377, 2131.0921346899463, 1672.052219093287, 2066.853932552426, 2267.0353323958843, 2787.511098678768, 933.3091484717255, 1982.191088689458], [1241, 1242, 1243, 1244, 1245, 1246, 1247, 1248, 1249]], [1, 3762, [35290, 35309, 35330, 35353, 35374], [5052.761, 5094.739, 5112.457, 5066.858, 5139.844], [58148.493, 58125.093, 58026.88, 58145.085, 58239.915], [22.84, 21.096, 35.89, 26.114, 26.151], [1810.4155612173377, 1726.7609011031977, 1005.3567419198861, 1222.3855461188468, 2764.580763946723], [1246, 1247, 1248, 1249, 1250]], [0, 3764, [35315, 35336, 35362, 35379, 35401, 35422], [19355.695, 19356.563, 19353.11, 19359.162, 19344.903, 19353.739], [29108.756, 29100.561, 29115.337, 29107.02, 29106.066, 29106.168], [10.542, 8.214, 10.469, 10.731, 8.761, 13.383], [1689.594437921024, 1816.6005184174044, 2034.0085035335526, 1677.8608695454152, 2171.373958039089, 1914.9422397745059], [1247, 1248, 1249, 1250, 1251, 1252]], [1, 3834, [36069, 36092, 36120, 36154, 36186, 36218, 36256, 36284, 36317, 36350], [4422.697, 4516.169, 4474.198, 4331.532, 4305.656, 4278.841, 4327.931, 4275.236, 4326.614, 4314.853], [59710.06, 59764.184, 59773.513, 59838.482, 59813.455, 59850.45, 59808.538, 59801.204, 59831.446, 59802.914], [11.096, 20.017, 16.988, 14.473, 19.499, 16.705, 19.969, 18.12, 22.441, 26.112], [35947.01490037841, 1423.6444516673182, 2921.3668337622275, 2322.289635648492, 2003.6369060848167, 2194.833959556733, 2177.9961899746395, 2611.522918296688, 3220.030895143908, 2702.6188556545376], [1284, 1285, 1286, 1287, 1288, 1289, 1290, 1291, 1292, 1293]], [0, 3835, [36075, 36100, 36129, 36167, 36199], [18212.319, 18114.552, 18013.526, 18028.751, 17991.114], [30792.073, 30757.237, 30800.251, 30700.565, 30769.329], [17.013, 20.702, 31.958, 19.008, 15.433], [1243.829573805187, 2784.7455753563345, 3012.9088493263544, 2432.6481293103393, 3030.6973493172595], [1284, 1285, 1286, 1287, 1288]], [0, 3836, [36077, 36103, 36131, 36170, 36204], [19361.907, 19499.793, 19358.515, 19403.709, 19363.03], [28404.717, 28459.525, 28476.36, 28483.385, 28551.805], [28.889, 25.655, 25.684, 31.548, 29.752], [2071.4878853230603, 1232.7814755007487, 5287.344584385499, 479.9184308297854, 3700.6261607506503], [1284, 1285, 1286, 1287, 1288]], [0, 3843, [36128, 36166, 36198, 36230, 36264, 36293, 36327, 36362, 36393, 36421, 36455, 36482, 36505, 36526, 36551, 36581, 36605, 36625, 36644, 36662, 36686, 36707, 36730, 36756, 36772, 36796, 36817, 36832], [17670.63, 17678.875, 17625.091, 17640.001, 17632.377, 17637.788, 17643.963, 17603.588, 17615.151, 17559.616, 17529.819, 17492.202, 17542.877, 17493.03, 17547.845, 17547.999, 17577.603, 17577.164, 17593.812, 17644.155, 17623.54, 17634.574, 17622.771, 17651.387, 17633.713, 17705.113, 17635.874, 17684.535], [31565.756, 31674.753, 31615.018, 31590.27, 31538.821, 31768.542, 31824.926, 31774.248, 31746.928, 31760.868, 31726.575, 31795.349, 31864.145, 31906.286, 31916.941, 31950.289, 31937.289, 31907.168, 31928.235, 31937.003, 31859.544, 31882.861, 31822.729, 31843.6, 31890.37, 31814.231, 31883.59, 31863.398], [24.002, 23.123, 17.412, 10.929, 24.729, 9.2, 10.818, 9.047, 14.395, 9.412, 11.012, 10.796, 12.255, 9.944, 7.455, 9.297, 8.209, 12.272, 10.477, 17.44, 19.731, 20.384, 18.676, 22.213, 14.831, 20.583, 14.996, 25.466], [6994.673379562001, 2882.6140789338338, 2258.8150219329805, 2793.536592719752, 5605.405487072502, 2336.3987542494724, 2793.625647952297, 2784.6747213625667, 1452.7728863938419, 1822.934256533277, 2012.9873311709102, 2288.2998421638677, 2467.3540216309843, 2294.0245038539883, 3455.47650325722, 2679.1139939449527, 3094.0885564049754, 2189.2906227836897, 1945.9143180907072, 2916.4562157947644, 2195.5444569288607, 2032.4966173752541, 3162.260781626507, 1717.192645564761, 2414.694892973527, 7809.35916115383, 2250.020143524412, 4735.470480607224], [1286, 1287, 1288, 1289, 1290, 1291, 1292, 1293, 1294, 1295, 1296, 1297, 1298, 1299, 1300, 1301, 1302, 1303, 1304, 1305, 1306, 1307, 1308, 1309, 1310, 1311, 1312, 1313]], [0, 3844, [36130, 36168, 36200, 36232, 36265, 36295, 36329, 36363, 36394, 36422, 36456, 36484, 36507], [18303.48, 18285.421, 18273.07, 18265.587, 18230.528, 18274.042, 18269.881, 18206.417, 18257.494, 18196.961, 18256.747, 18300.457, 18307.116], [29236.718, 29308.997, 29342.765, 29327.217, 29347.585, 29310.334, 29289.043, 29314.817, 29297.873, 29316.106, 29276.105, 29241.861, 29195.009], [12.959, 7.724, 13.024, 17.106, 10.163, 17.066, 15.596, 21.547, 22.395, 18.36, 31.463, 36.749, 26.017], [2321.0392006540214, 1700.5352830515558, 2123.1011317075113, 1164.74444869356, 2511.039146009065, 1515.937458702135, 2407.680872413037, 1417.138918021978, 1464.1883090197555, 329.3958976800229, 1245.6591189124968, 1458.7576446841692, 1152.1396183160325], [1286, 1287, 1288, 1289, 1290, 1291, 1292, 1293, 1294, 1295, 1296, 1297, 1298]], [1, 3848, [36153, 36185, 36217, 36255, 36283, 36316, 36349, 36385, 36408], [4135.55, 4216.524, 4074.33, 4075.57, 4019.042, 4010.303, 4006.398, 3901.579, 3884.109], [58961.21, 59090.923, 58984.296, 59009.302, 59050.953, 59019.882, 59027.27, 59124.169, 59142.688], [14.106, 14.742, 14.075, 22.733, 13.529, 18.694, 24.838, 19.778, 17.366], [1371.9413091132253, 36028.17245526721, 1894.0736431347282, 2466.7698321090666, 3529.211494729794, 2723.2307446568257, 3409.572813133658, 4038.657257961082, 13051.461663274056], [1287, 1288, 1289, 1290, 1291, 1292, 1293, 1294, 1295]], [1, 3850, [36156, 36188, 36220, 36257, 36286, 36319], [5011.849, 4975.378, 4999.181, 4912.535, 4942.402, 5153.969], [58142.871, 58228.87, 58008.02, 58085.68, 58183.35, 58201.199], [23.228, 12.392, 31.314, 31.398, 23.592, 17.441], [2194.835810388926, 1406.267569191421, 1069.8853308338764, 1225.952848642988, 593.5990954618318, 17794.091923354954], [1287, 1288, 1289, 1290, 1291, 1292]], [1, 3865, [36386, 36412, 36448, 36473, 36496, 36521, 36544, 36571, 36595, 36619, 36637], [4846.552, 4789.865, 4812.326, 4800.738, 4679.211, 4774.62, 4749.165, 4686.176, 4623.689, 4582.982, 4605.523], [58149.359, 58094.493, 58024.009, 58148.683, 58116.42, 58179.739, 58249.096, 58205.658, 58175.635, 58162.165, 58182.258], [9.637, 14.99, 12.751, 24.33, 20.663, 16.694, 15.922, 13.013, 12.811, 16.809, 12.266], [3447.216276286869, 2424.727445892143, 2328.974195351237, 3970.9387378114334, 1355.8943894637391, 1907.8187338163495, 6103.784314308807, 2067.58427175225, 1428.2441335998767, 1624.893856842068, 1437.5176545308727], [1294, 1295, 1296, 1297, 1298, 1299, 1300, 1301, 1302, 1303, 1304]], [1, 3882, [36572, 36596, 36618, 36636, 36657], [4573.309, 4532.248, 4459.172, 4528.975, 4587.215], [59649.864, 59691.027, 59761.996, 59637.229, 59661.983], [26.208, 29.592, 33.819, 20.612, 26.085], [1210.9683535911734, 2114.638955319076, 1215.0387375875127, 1015.5310925899321, 1399.5559832464687], [1301, 1302, 1303, 1304, 1305]], [0, 3888, [36626, 36646, 36665, 36687, 36708, 36731, 36757, 36774], [18601.727, 18576.441, 18559.024, 18593.586, 18585.3, 18605.787, 18585.657, 18586.074], [30791.217, 30796.671, 30756.142, 30769.93, 30762.163, 30758.32, 30769.378, 30751.405], [26.375, 13.985, 23.484, 15.218, 13.195, 13.029, 19.492, 27.052], [1137.9664916919303, 1817.223287235136, 1131.6035375950685, 1646.8618874926979, 1154.2180524127477, 2109.797685300703, 2435.9506534880225, 1624.4191158960148], [1303, 1304, 1305, 1306, 1307, 1308, 1309, 1310]], [0, 3901, [36834, 36848, 36869, 36897, 36920, 36941, 36963], [17781.273, 17875.014, 17980.961, 17847.897, 17802.731, 17830.466, 17860.071], [31835.35, 31793.454, 31706.625, 31739.862, 31814.622, 31818.66, 31827.031], [25.997, 20.488, 15.446, 22.435, 26.227, 22.926, 29.592], [4551.8890232536905, 2405.307815946182, 1355.9505743332097, 5585.640197182079, 5208.650851415944, 4950.743900125223, 1046.2521731951376], [1313, 1314, 1315, 1316, 1317, 1318, 1319]], [0, 3902, [36818, 36835, 36849, 36870, 36898], [18163.19, 18322.996, 18279.159, 18307.49, 18296.542], [30166.166, 30155.757, 30215.677, 30133.562, 30203.618], [18.794, 42.85, 20.542, 31.393, 34.625], [414.65606862278327, 1258.633144600346, 1473.1050940560378, 2593.6921415037427, 671.4530264330475], [1312, 1313, 1314, 1315, 1316]], [0, 3905, [36847, 36868, 36896, 36919, 36940], [17402.415, 17540.388, 17678.297, 17758.22, 17706.054], [31748.689, 31780.634, 31789.258, 31822.416, 31867.605], [21.849, 29.742, 26.662, 31.887, 32.926], [14294.64827035996, 6371.928057150331, 6381.267172932229, 3648.8008518761058, 3316.748450301986], [1314, 1315, 1316, 1317, 1318]], [1, 3908, [36862, 36887, 36913, 36934, 36953], [4683.232, 4625.93, 4684.47, 4652.107, 4592.081], [58073.427, 58052.772, 58118.936, 58243.489, 58282.596], [25.839, 15.6, 23.142, 23.569, 22.281], [1122.4732108911423, 929.6091561915518, 1333.8964900529245, 1365.0592579429137, 2561.944604408125], [1315, 1316, 1317, 1318, 1319]], [1, 3914, [36935, 36954, 36975, 36994, 37015, 37039], [4651.27, 4633.155, 4612.539, 4569.931, 4612.261, 4578.862], [59181.58, 59249.624, 59235.02, 59405.39, 59203.0, 59247.118], [9.697, 15.351, 18.579, 37.278, 21.054, 33.685], [428.3415459196524, 1107.0079292202836, 976.2705158346139, 1230.9532163598194, 3768.34713119284, 1811.4665118036255], [1318, 1319, 1320, 1321, 1322, 1323]], [0, 3920, [37001, 37021, 37048, 37075, 37101, 37129, 37161, 37181, 37195, 37208, 37228, 37241, 37264, 37280, 37300, 37323, 37350], [18479.408, 18489.033, 18431.634, 18403.479, 18503.407, 18469.931, 18517.291, 18570.35, 18532.8, 18475.377, 18522.13, 18509.009, 18513.729, 18494.427, 18558.847, 18509.77, 18480.084], [31160.533, 31097.074, 31054.228, 31068.969, 31058.041, 31064.729, 31034.65, 31018.274, 31040.11, 31014.892, 31029.244, 30980.337, 31043.087, 31062.025, 30982.99, 31006.992, 31020.732], [28.548, 30.207, 27.489, 26.11, 14.295, 16.294, 14.245, 13.919, 17.576, 23.17, 18.896, 19.967, 17.038, 17.462, 31.54, 35.273, 18.637], [1816.994916310139, 2355.4257850779654, 2004.4274243084506, 3560.584438301785, 1626.566652814893, 1699.7939633493993, 1632.7552501797188, 1342.9354274674768, 1525.6607644941005, 1422.176502379953, 1686.5895461421148, 903.829515563505, 1460.2035174397656, 1201.4545192423927, 1306.2531560004643, 2223.6202256774172, 524.17010483234], [1321, 1322, 1323, 1324, 1325, 1326, 1327, 1328, 1329, 1330, 1331, 1332, 1333, 1334, 1335, 1336, 1337]], [0, 3921, [37002, 37022, 37050, 37077, 37104, 37132, 37163], [19545.363, 19490.023, 19476.477, 19479.296, 19510.622, 19468.818, 19514.555], [29084.037, 29094.366, 29050.087, 29149.609, 29138.024, 29044.051, 29108.983], [20.245, 17.916, 25.164, 22.862, 19.894, 24.962, 13.556], [1532.8568976742292, 2181.8714289446693, 663.625515606756, 1479.383848375616, 1400.1249750323484, 2178.7406926437775, 1542.5140303040964], [1321, 1322, 1323, 1324, 1325, 1326, 1327]], [0, 3926, [37020, 37049, 37076, 37102, 37131], [18586.253, 18549.472, 18592.695, 18627.936, 18592.604], [29676.654, 29732.29, 29648.575, 29631.086, 29595.645], [11.307, 18.761, 11.944, 11.403, 17.815], [743.7920555435255, 692.3200872540975, 697.7896115957652, 883.591707828053, 452.12550425363736], [1322, 1323, 1324, 1325, 1326]], [1, 3939, [37122, 37152, 37175, 37191, 37203, 37220, 37235], [4513.956, 4490.725, 4560.242, 4471.393, 4515.39, 4546.713, 4544.449], [58171.461, 58162.479, 58173.901, 58175.074, 58149.447, 58133.534, 58140.295], [23.818, 8.432, 15.238, 8.839, 15.594, 21.359, 20.196], [1124.2795176209302, 1110.159877474768, 1770.3701321806457, 1520.5890835896018, 2029.2574947058283, 3150.0409011146075, 1662.9435833865646], [1326, 1327, 1328, 1329, 1330, 1331, 1332]], [1, 3940, [37154, 37176, 37192, 37204, 37221], [5172.025, 5198.143, 5166.773, 5153.895, 5156.571], [58348.97, 58382.774, 58402.883, 58387.485, 58306.091], [20.19, 12.375, 16.525, 24.922, 21.754], [1356.8558254760883, 2228.8293139772063, 2362.260643678934, 2046.8805519798348, 1767.3597435113577], [1327, 1328, 1329, 1330, 1331]], [1, 3970, [37476, 37496, 37511, 37530, 37543, 37560], [3926.114, 3964.539, 3978.202, 3970.759, 3905.174, 3906.976], [59034.772, 59079.252, 59082.034, 59078.484, 59017.056, 59046.935], [17.098, 13.198, 16.763, 16.703, 14.267, 16.845], [1539.9495219827077, 2804.201592030939, 2636.8430358278474, 1905.9081069409215, 885.1233178687028, 1225.0547725755928], [1343, 1344, 1345, 1346, 1347, 1348]], [1, 3994, [37644, 37664, 37686, 37709, 37726, 37745, 37756, 37770, 37790], [4594.537, 4526.556, 4447.648, 4498.684, 4493.008, 4506.277, 4313.455, 4283.467, 4248.168], [58495.094, 58288.093, 58463.222, 58460.918, 58408.998, 58353.52, 58412.682, 58450.24, 58418.003], [26.423, 24.616, 11.416, 7.307, 9.037, 26.98, 12.878, 9.363, 16.59], [672.0384253433398, 1591.3617813470792, 2321.1275155464364, 2613.2250093728344, 1740.339366710716, 2419.8851006279083, 2172.8555288175644, 1401.121345906007, 1493.8223122567276], [1352, 1353, 1354, 1355, 1356, 1357, 1358, 1359, 1360]], [1, 4004, [37806, 37827, 37841, 37863, 37895, 37920, 37944, 37972, 38001, 38026, 38058], [4363.723, 4492.324, 4544.607, 4466.866, 4529.745, 4381.097, 4360.777, 4434.531, 4347.362, 4440.79, 4354.941], [59237.463, 59149.819, 59068.411, 59171.078, 58995.121, 59032.27, 59042.409, 58915.098, 59140.134, 59040.774, 59147.423], [26.25, 23.97, 25.237, 27.993, 20.544, 19.344, 20.598, 38.347, 17.38, 19.32, 17.842], [2503.040185036319, 4552.797435133358, 5968.798460603122, 3964.671595411405, 10393.150006410408, 1717.7188023174638, 631.7305939153346, 2086.8328789345137, 971.5568746809585, 21643.93967959809, 676.0745295080961], [1361, 1362, 1363, 1364, 1365, 1366, 1367, 1368, 1369, 1370, 1371]], [1, 4005, [37826, 37840, 37864, 37894, 37921, 37945, 37973, 38002, 38028], [4438.095, 4440.269, 4534.187, 4577.774, 4586.153, 4528.723, 4589.546, 4621.98, 4656.392], [58339.164, 58346.654, 58265.583, 58416.659, 58382.217, 58442.538, 58327.758, 58281.244, 58247.432], [14.104, 20.684, 18.75, 19.438, 11.001, 14.787, 15.421, 14.324, 25.154], [4440.29629058076, 1727.6316956156988, 2649.7921506079892, 5570.258371766092, 2592.4214590202814, 2541.0848984270706, 2201.23984470178, 1938.3428666661111, 4098.684017024894], [1362, 1363, 1364, 1365, 1366, 1367, 1368, 1369, 1370]], [1, 4006, [37842, 37865, 37896, 37922, 37946, 37974, 38004, 38030, 38061, 38085, 38110, 38134, 38159, 38183, 38211, 38234, 38266, 38290, 38316, 38336, 38360, 38384, 38404, 38427, 38448], [5163.838, 5138.942, 5190.741, 5226.037, 5249.566, 5289.115, 5266.72, 5255.884, 5192.794, 5259.363, 5318.016, 5318.002, 5273.668, 5283.38, 5258.649, 5226.738, 5228.0, 5270.341, 5263.076, 5277.515, 5240.482, 5271.377, 5262.918, 5286.044, 5170.872], [58009.818, 57983.528, 57982.897, 58035.373, 57977.247, 58020.804, 58074.484, 58043.645, 58068.42, 58101.16, 58094.268, 58133.386, 58113.142, 58093.964, 58001.079, 57964.28, 57991.617, 58047.623, 57997.937, 58058.036, 58111.573, 58125.278, 58118.023, 58092.756, 58166.832], [12.89, 11.111, 14.719, 14.18, 9.188, 10.996, 10.786, 17.311, 17.112, 19.749, 13.848, 21.766, 10.905, 14.63, 12.095, 13.071, 11.763, 14.062, 9.725, 12.116, 13.041, 11.388, 7.004, 10.268, 13.597], [3399.566569209013, 2336.0713304049286, 3420.4930056659555, 4493.802951820819, 5514.808811447707, 3723.659436726906, 3173.4677275772137, 4260.1793578539655, 15166.484862287201, 5583.088450856085, 2238.5010960042337, 2316.935412434325, 40477.701493793895, 3244.291139115361, 3327.662875213218, 3310.0966347816707, 2833.669826328965, 3890.748659381539, 3021.013978146281, 2667.4656696602055, 3977.824302050972, 3078.5515731651903, 2459.719988813539, 1977.7510365930814, 2324.2352346567386], [1363, 1364, 1365, 1366, 1367, 1368, 1369, 1370, 1371, 1372, 1373, 1374, 1375, 1376, 1377, 1378, 1379, 1380, 1381, 1382, 1383, 1384, 1385, 1386, 1387]], [0, 4008, [37849, 37876, 37907, 37934, 37960, 37985, 38015, 38042, 38070, 38091, 38121, 38142, 38167, 38192, 38216, 38243, 38275, 38298, 38323, 38340], [18705.61, 18783.733, 18737.514, 18757.947, 18652.995, 18573.894, 18614.498, 18562.396, 18571.692, 18610.154, 18618.506, 18640.1, 18610.39, 18645.448, 18700.654, 18730.961, 18737.435, 18782.814, 18702.486, 18662.434], [29037.076, 29084.398, 29043.895, 29033.763, 28955.17, 28974.835, 28946.219, 28976.969, 28949.811, 28931.889, 28826.859, 28877.6, 28910.271, 28820.642, 28706.756, 28722.291, 28675.358, 28637.261, 28661.315, 28692.624], [12.377, 13.164, 25.926, 13.165, 15.346, 9.022, 13.484, 22.067, 11.074, 15.802, 22.185, 10.816, 11.259, 11.228, 18.3, 8.788, 13.426, 12.843, 10.515, 15.058], [1453.9857689719272, 1998.729695673337, 1577.2992901980292, 1506.4671858325657, 2746.070529248516, 2139.520818006016, 1921.3867679020464, 1372.2736007587296, 1609.9839367574777, 1473.2066054871275, 1566.790949438302, 5292.888859687741, 3478.835308063994, 3414.785150334054, 2059.8157937617066, 1776.0932844497938, 2882.5101594530015, 1865.1402902088969, 1448.4510462596493, 2195.7455939087818], [1363, 1364, 1365, 1366, 1367, 1368, 1369, 1370, 1371, 1372, 1373, 1374, 1375, 1376, 1377, 1378, 1379, 1380, 1381, 1382]], [0, 4013, [37873, 37903, 37931, 37957, 37981, 38012, 38039, 38069, 38089, 38118, 38141, 38166, 38189, 38215, 38241, 38271, 38296, 38320, 38339, 38367, 38391, 38411], [17278.113, 17305.244, 17249.361, 17298.94, 17207.122, 17223.173, 17161.275, 17180.327, 17175.851, 17172.485, 17150.655, 17225.523, 17251.94, 17302.937, 17332.286, 17447.663, 17440.429, 17411.957, 17487.815, 17537.234, 17520.613, 17505.672], [31586.727, 31518.489, 31503.795, 31511.952, 31516.891, 31473.312, 31414.52, 31372.35, 31303.887, 31309.828, 31310.49, 31263.892, 31175.68, 31249.452, 31237.172, 31139.924, 31107.095, 31104.553, 31067.359, 31086.104, 31111.353, 31083.302], [26.113, 11.813, 12.026, 12.523, 18.4, 24.31, 13.073, 13.37, 8.512, 11.679, 7.285, 11.72, 8.475, 13.202, 9.765, 10.353, 22.195, 11.276, 7.052, 10.559, 15.745, 34.765], [466.41182044735035, 1695.7831790482767, 2460.0416014467023, 1843.895364608128, 1611.6859690609533, 4197.386889376253, 3472.0607206251734, 3596.772471902171, 2842.3677447249315, 1774.7909950740511, 2453.779054878987, 1670.8004464869143, 2021.3054518054075, 2387.14251612803, 1243.0912844357424, 1178.282772838382, 2215.477693267328, 1891.027035296589, 1765.7055111207842, 2646.2147926588586, 1599.4022715731712, 1058.3469523029614], [1364, 1365, 1366, 1367, 1368, 1369, 1370, 1371, 1372, 1373, 1374, 1375, 1376, 1377, 1378, 1379, 1380, 1381, 1382, 1383, 1384, 1385]], [0, 4014, [37905, 37932, 37958, 37983, 38014, 38040], [18047.081, 18112.899, 18069.155, 18079.425, 18214.449, 18093.245], [31051.73, 31088.526, 31040.812, 30944.559, 30786.458, 30892.527], [10.717, 11.827, 13.768, 10.402, 16.279, 25.412], [1781.4966613366682, 1580.6672083330682, 1795.7986586076463, 971.9565620556301, 3054.182408568148, 3769.737039777458], [1365, 1366, 1367, 1368, 1369, 1370]], [0, 4024, [38016, 38045, 38072, 38094, 38123, 38146, 38169, 38196], [19379.579, 19437.963, 19423.46, 19435.257, 19605.739, 19654.514, 19633.314, 19651.795], [28960.643, 28915.295, 28850.314, 28807.219, 28650.598, 28628.91, 28672.867, 28651.606], [13.399, 31.693, 17.436, 18.013, 14.411, 16.087, 17.717, 12.951], [425.5593966956186, 2390.4758290150057, 5870.193086975146, 7173.588442457311, 998.0152627437699, 1481.5992643824804, 2247.0930007420966, 2912.593337624647], [1369, 1370, 1371, 1372, 1373, 1374, 1375, 1376]], [1, 4025, [38003, 38029, 38060, 38084, 38109], [4707.307, 4686.794, 4754.158, 4629.328, 4785.861], [59011.635, 59003.99, 59022.12, 59068.85, 59098.712], [31.532, 24.025, 21.691, 33.642, 17.199], [2438.847132320552, 7960.541086146224, 8781.137516072407, 3107.55825081181, 2010.2234634225458], [1369, 1370, 1371, 1372, 1373]], [1, 4029, [38027, 38059, 38083, 38108, 38133, 38157, 38182, 38210, 38233], [4696.478, 4681.122, 4754.997, 4643.649, 4664.353, 4621.018, 4607.313, 4626.656, 4820.749], [58147.258, 58070.869, 58048.273, 58124.575, 58056.537, 58107.595, 58091.183, 58052.044, 58061.802], [24.029, 19.551, 24.445, 17.581, 16.817, 10.752, 15.796, 17.682, 14.377], [8736.151129169593, 2992.444913331583, 3283.2551996938178, 729.5138509008862, 1430.4420337069214, 2001.7545948439472, 1782.4798496791325, 1369.3615810946947, 37393.669675855184], [1370, 1371, 1372, 1373, 1374, 1375, 1376, 1377, 1378]], [0, 4035, [38092, 38120, 38143, 38168, 38193, 38217], [18480.165, 18560.21, 18655.817, 18594.833, 18653.662, 18626.855], [30524.455, 30468.079, 30516.843, 30568.899, 30619.667, 30729.97], [26.546, 28.115, 15.5, 18.341, 22.217, 17.256], [4056.492999063225, 1419.362239523925, 1418.6289481743077, 1227.248002872011, 1049.5311155022637, 923.7112234808956], [1372, 1373, 1374, 1375, 1376, 1377]], [1, 4042, [38156, 38181, 38209, 38232, 38264], [4433.936, 4447.991, 4379.233, 4418.843, 4278.886], [59180.05, 59129.363, 59158.482, 59217.165, 59196.381], [33.627, 33.95, 29.48, 26.559, 18.151], [1030.2602890306155, 7103.776189484686, 3023.873807689602, 1083.6914100866732, 1363.058158423364], [1375, 1376, 1377, 1378, 1379]], [0, 4055, [38369, 38392, 38413, 38436, 38460, 38478, 38500, 38524, 38549, 38569, 38595, 38617, 38643, 38665, 38686], [19594.218, 19705.712, 19657.515, 19614.122, 19670.659, 19641.142, 19633.603, 19680.022, 19668.263, 19690.125, 19673.337, 19653.107, 19677.113, 19630.452, 19505.779], [28607.708, 28640.997, 28639.521, 28671.167, 28662.732, 28741.267, 28701.468, 28622.857, 28647.685, 28637.907, 28659.818, 28647.84, 28599.125, 28502.191, 28637.351], [36.082, 19.329, 15.354, 22.343, 13.059, 28.912, 24.254, 11.638, 12.74, 18.63, 15.899, 19.377, 35.599, 7.707, 47.489], [599.2576369929369, 1023.5220792446562, 1378.118293858771, 405.80649717895955, 1785.0616021846024, 2461.020219568465, 1469.3797799877095, 1408.7989269112386, 2049.316375857391, 1907.4807688166277, 1679.951980992975, 1005.5574629929102, 2247.634113704736, 475.80469953253015, 2481.356780258098], [1383, 1384, 1385, 1386, 1387, 1388, 1389, 1390, 1391, 1392, 1393, 1394, 1395, 1396, 1397]], [0, 4058, [38410, 38432, 38455, 38473, 38497, 38519], [17150.833, 17136.58, 17174.768, 17170.192, 17204.502, 17220.819], [31428.178, 31419.008, 31474.915, 31438.214, 31522.828, 31649.039], [15.399, 12.839, 10.573, 12.863, 15.506, 15.476], [1219.5607329206302, 1180.5026025763048, 1853.1752942335047, 1480.7149450321942, 1335.5098725139526, 916.4201450895088], [1385, 1386, 1387, 1388, 1389, 1390]], [0, 4065, [38458, 38475, 38498, 38523, 38546, 38567, 38593, 38613, 38642, 38663, 38685, 38707, 38724, 38739, 38760], [18476.944, 18456.152, 18507.797, 18670.067, 18564.438, 18669.438, 18767.39, 18808.429, 18753.939, 18717.268, 18567.798, 18535.308, 18595.811, 18611.377, 18700.383], [29025.791, 29088.361, 29125.252, 28935.82, 29091.047, 29137.997, 29230.478, 29199.439, 29261.103, 29166.485, 29055.135, 29068.243, 29026.915, 28944.55, 28843.397], [12.464, 12.376, 11.916, 45.463, 27.558, 22.406, 17.48, 17.292, 28.219, 30.779, 22.372, 27.509, 22.928, 25.573, 15.14], [2064.2590393373775, 1595.5951097835582, 1222.1831455270246, 1949.236526487777, 1100.4619230478202, 1854.4874593133754, 965.062275146059, 1070.4941167686086, 1481.5016555083148, 4257.740997570788, 4820.479127655645, 3015.607711717842, 12786.193742980782, 5045.200785823416, 1559.8761483184162], [1387, 1388, 1389, 1390, 1391, 1392, 1393, 1394, 1395, 1396, 1397, 1398, 1399, 1400, 1401]], [1, 4069, [38512, 38541, 38561, 38586, 38607, 38631, 38656], [3999.855, 3955.21, 3933.295, 3906.273, 4029.015, 4068.594, 4058.619], [59910.26, 59932.579, 59881.749, 59765.257, 59812.755, 59748.119, 59818.542], [20.776, 15.272, 14.101, 13.848, 25.543, 17.967, 25.63], [722.2052718219396, 729.787938450957, 1742.3213967262561, 21612.023514766573, 1373.8690131826422, 1378.6676147216529, 728.8507537272698], [1390, 1391, 1392, 1393, 1394, 1395, 1396]], [0, 4088, [38738, 38759, 38787, 38811, 38832, 38848, 38866], [18527.572, 18589.239, 18507.212, 18515.956, 18505.261, 18585.648, 18598.205], [31033.876, 30980.387, 31065.125, 31114.845, 31126.258, 31013.358, 30941.414], [24.613, 18.513, 24.59, 12.902, 12.365, 17.66, 21.735], [1066.6067942020904, 1838.681000994601, 1792.7836332411478, 1701.5291407393177, 1175.6315582703414, 1654.764112072619, 1972.6469564909394], [1400, 1401, 1402, 1403, 1404, 1405, 1406]], [0, 4091, [38761, 38788, 38813, 38833, 38849, 38867, 38888, 38903, 38917, 38941, 38970, 38992, 39018, 39037, 39057], [19188.92, 19137.124, 19111.209, 18993.319, 19058.086, 19097.494, 19002.185, 18958.693, 18988.567, 18923.324, 18915.631, 18739.553, 18865.832, 18763.765, 18674.858], [29198.034, 29186.815, 29233.404, 29245.036, 29242.897, 29247.801, 29291.423, 29420.428, 29447.07, 29395.123, 29294.031, 29248.955, 29228.174, 29282.816, 29363.938], [13.437, 16.125, 10.556, 28.051, 23.484, 13.376, 19.288, 11.61, 13.053, 9.263, 17.033, 24.04, 14.138, 26.884, 29.812], [1006.5693384364135, 957.4098219159233, 1510.8692603362247, 5989.516484780252, 2111.4000487809103, 1901.8743375960435, 1712.0611507043768, 2859.4459228994665, 2219.030020387952, 3214.3639295258163, 2616.9074216563986, 1943.3602739044738, 2911.308233931482, 1033.5465638789578, 1535.9107566074392], [1401, 1402, 1403, 1404, 1405, 1406, 1407, 1408, 1409, 1410, 1411, 1412, 1413, 1414, 1415]], [0, 4112, [38940, 38971, 38993, 39017, 39038, 39058, 39070, 39090], [18855.946, 18978.85, 19022.147, 18952.026, 18989.629, 18995.435, 18965.953, 18949.982], [28405.23, 28392.363, 28360.712, 28379.443, 28354.173, 28345.277, 28365.479, 28368.669], [29.575, 21.888, 20.385, 22.649, 10.785, 20.799, 18.141, 17.057], [3138.6072457090404, 1059.4702503213605, 802.5730822916174, 1881.7805879897833, 1587.423024198545, 1727.2577681051664, 1929.8920494188837, 3619.8313850165405], [1410, 1411, 1412, 1413, 1414, 1415, 1416, 1417]], [0, 4126, [39091, 39113, 39132, 39154, 39174, 39195], [19641.474, 19677.065, 19644.84, 19660.579, 19644.061, 19690.502], [28605.811, 28636.545, 28614.106, 28599.349, 28663.445, 28658.351], [25.871, 19.984, 15.432, 12.044, 3.436, 18.753], [1859.7794798544985, 1343.1363913680932, 1446.642890394315, 1025.2577182184143, 329.41151531898777, 1018.8599388048608], [1417, 1418, 1419, 1420, 1421, 1422]], [1, 4154, [39341, 39358, 39375, 39394, 39413, 39434, 39456, 39472], [4152.005, 4227.605, 4080.852, 4121.217, 4162.309, 4227.97, 4187.645, 4141.04], [58693.661, 58715.637, 58753.656, 58685.613, 58629.052, 58488.804, 58472.304, 58585.737], [16.215, 26.578, 13.213, 21.675, 31.905, 30.245, 22.167, 15.439], [610.0000369585689, 982.4044725073618, 1125.6967485357563, 1413.7738712851453, 1307.6937999846225, 1288.6566353329224, 852.5368664954299, 1078.7859084651277], [1430, 1431, 1432, 1433, 1434, 1435, 1436, 1437]], [0, 4161, [39418, 39439, 39460, 39478, 39498, 39518, 39535, 39556, 39573, 39594, 39611, 39629], [18443.31, 18610.519, 18400.272, 18301.885, 18240.014, 18218.919, 18191.166, 18212.88, 18203.244, 18269.075, 18339.198, 18318.001], [29500.593, 29524.397, 29502.652, 29486.771, 29574.406, 29552.982, 29521.984, 29581.434, 29586.26, 29497.342, 29518.574, 29639.326], [57.81, 20.051, 12.829, 17.107, 12.473, 18.137, 14.238, 13.523, 13.718, 11.364, 9.138, 17.164], [1532.694653630099, 1427.6008856148806, 1145.680808911596, 1008.3101112068642, 2071.955686888354, 2845.1894316883813, 1259.2489761464976, 1452.0433597637418, 1977.5285018951422, 2608.8837164129027, 2214.7877303027058, 1556.3494819955815], [1434, 1435, 1436, 1437, 1438, 1439, 1440, 1441, 1442, 1443, 1444, 1445]], [0, 4190, [39902, 39924, 39948, 39973, 39998, 40020, 40046, 40077, 40104], [19103.129, 19164.842, 19121.418, 19071.089, 19098.138, 19132.529, 19084.781, 19162.563, 19159.301], [29807.921, 29686.324, 29659.604, 29715.497, 29765.361, 29660.742, 29682.222, 29561.892, 29557.68], [12.526, 13.091, 11.518, 31.328, 18.739, 14.845, 17.234, 24.886, 24.683], [434.79164912319203, 1599.3186098735227, 1599.3658445878634, 2213.517797674882, 1559.9780935921704, 1975.543860386728, 1372.1406372584506, 1283.515541541637, 765.6926587457735], [1462, 1463, 1464, 1465, 1466, 1467, 1468, 1469, 1470]], [1, 4195, [39915, 39936, 39960, 39988, 40008], [4057.733, 3911.163, 3874.977, 3904.148, 3933.458], [60028.091, 59959.953, 60099.316, 60113.218, 60165.955], [28.927, 40.494, 25.455, 26.408, 33.274], [5402.699827844474, 1073.9261513751055, 1414.6260148885679, 6716.252763454435, 554.2077721739962], [1463, 1464, 1465, 1466, 1467]], [0, 4198, [39946, 39972, 39995, 40018, 40044], [18349.166, 18437.224, 18415.599, 18435.004, 18421.37], [30754.778, 30547.868, 30646.341, 30556.968, 30477.511], [16.126, 21.504, 18.582, 29.51, 39.008], [1036.3686399179278, 4352.957512075953, 2694.577333011308, 2868.6739007667293, 1758.3024808567793], [1464, 1465, 1466, 1467, 1468]], [1, 4200, [39961, 39989, 40009, 40033, 40066, 40094, 40120], [4451.995, 4436.583, 4527.051, 4458.36, 4533.229, 4515.258, 4516.566], [58410.979, 58415.164, 58366.047, 58311.757, 58303.225, 58233.408, 58245.314], [9.681, 11.999, 12.832, 16.641, 20.608, 24.122, 39.028], [1399.4160468470802, 1209.4540247523369, 14092.686151749267, 2189.0332873679895, 1264.7030649069907, 1101.2669712741767, 1114.3019863740126], [1465, 1466, 1467, 1468, 1469, 1470, 1471]], [1, 4204, [40034, 40067, 40095, 40121, 40144], [4896.224, 5108.14, 5167.051, 5201.807, 5253.309], [58352.06, 58343.775, 58342.06, 58412.47, 58484.56], [34.789, 16.299, 27.337, 35.813, 16.576], [1656.5937724105354, 855.8354331456902, 990.2303957473558, 746.1747318612137, 1587.53704095497], [1468, 1469, 1470, 1471, 1472]], [0, 4216, [40073, 40102, 40125, 40150, 40172, 40191, 40211, 40235, 40251, 40267], [18229.015, 18214.54, 18213.38, 18189.721, 18209.462, 18230.13, 18242.959, 18202.274, 18204.279, 18267.805], [30024.852, 29997.336, 29980.801, 29983.958, 30039.118, 30055.563, 30035.945, 30023.288, 30054.955, 30098.954], [25.516, 16.0, 20.863, 16.303, 28.334, 10.504, 12.824, 6.848, 11.141, 20.103], [3296.9236506884095, 1424.1754587384228, 2366.352559466361, 1240.4177350135797, 1017.3550748976481, 1299.3698172809675, 1193.801358660171, 2784.0968251186346, 1846.806463693991, 963.3358191170057], [1469, 1470, 1471, 1472, 1473, 1474, 1475, 1476, 1477, 1478]], [0, 4217, [40078, 40107, 40127, 40153, 40176, 40192, 40214], [19319.713, 19361.943, 19334.754, 19322.411, 19316.509, 19309.803, 19266.841], [29098.783, 29091.52, 29037.716, 28993.616, 29009.983, 29021.377, 29030.347], [15.548, 9.595, 12.606, 10.555, 9.158, 13.385, 15.811], [1955.072855166697, 2571.1104079784645, 2945.9692343671763, 2161.9378102005153, 2185.190194792194, 3336.698495867246, 1753.7862384390155], [1469, 1470, 1471, 1472, 1473, 1474, 1475]], [0, 4226, [40233, 40248, 40266, 40286, 40311, 40329, 40344], [17652.487, 17779.229, 17729.738, 17671.208, 17728.001, 17724.048, 17673.72], [30680.119, 30639.516, 30568.038, 30776.07, 30616.593, 30620.901, 30551.958], [25.516, 35.075, 23.985, 3.424, 35.456, 28.06, 18.599], [1923.4844003023522, 1632.2294100690874, 4389.829303487918, 327.30703817870784, 4176.574699786209, 618.3447702387692, 485.7520719278563], [1476, 1477, 1478, 1479, 1480, 1481, 1482]], [1, 4254, [40525, 40542, 40558, 40578, 40596, 40612, 40629, 40651, 40669, 40690, 40714, 40739, 40771, 40790], [3846.379, 3871.394, 3843.462, 3861.906, 3869.935, 3759.791, 3791.23, 3780.318, 3732.678, 3697.264, 3737.011, 3697.25, 3675.643, 3701.054], [59383.785, 59404.879, 59427.833, 59433.961, 59496.791, 59570.894, 59571.257, 59541.53, 59481.04, 59406.149, 59350.188, 59436.343, 59317.155, 59329.432], [10.845, 11.607, 12.46, 11.304, 16.154, 9.671, 8.196, 10.976, 16.622, 20.043, 26.173, 13.971, 14.584, 15.201], [1635.2039325198266, 1479.1008429709589, 1694.7245650304262, 1201.537689200088, 2770.396281196641, 1951.792831380479, 1819.5941870885301, 1481.9293240222196, 1074.8375302638908, 6103.155104280351, 1245.3346875543145, 2165.337483979411, 1453.220828315938, 1092.0663519691414], [1491, 1492, 1493, 1494, 1495, 1496, 1497, 1498, 1499, 1500, 1501, 1502, 1503, 1504]], [0, 4255, [40548, 40565, 40584, 40602, 40616], [17980.027, 17900.714, 17944.665, 17923.431, 17920.992], [30334.361, 30373.547, 30391.051, 30338.208, 30376.531], [16.852, 12.894, 15.26, 18.872, 26.928], [1324.5215129330993, 1885.2319288523456, 1950.2498115886858, 1077.3648049764206, 879.2809838653392], [1492, 1493, 1494, 1495, 1496]], [1, 4270, [40791, 40816, 40831, 40851, 40870, 40890, 40906, 40923], [5255.004, 5263.016, 5173.85, 5235.32, 5325.747, 5347.609, 5315.585, 5192.008], [58669.774, 58688.087, 58762.681, 58717.324, 58656.047, 58554.203, 58565.684, 58638.124], [25.016, 13.093, 18.257, 17.206, 17.809, 25.41, 20.057, 27.866], [890.1623646619067, 1000.4865719224792, 1892.6153571833731, 1064.3709461719006, 1171.4430773480574, 910.3137107432013, 1228.3833563030219, 3528.808483320192], [1504, 1505, 1506, 1507, 1508, 1509, 1510, 1511]], [1, 4289, [40970, 40986, 41012, 41044, 41064, 41078, 41095, 41114, 41124, 41139], [5217.488, 5216.006, 5278.181, 5219.695, 5203.53, 5225.65, 5193.872, 5192.348, 5149.752, 5205.128], [58644.866, 58727.193, 58713.534, 58744.041, 58779.942, 58724.601, 58763.85, 58749.932, 58796.468, 58731.193], [32.688, 25.672, 17.47, 24.481, 15.674, 15.079, 15.807, 21.39, 16.943, 25.453], [864.2234074699372, 4431.939107360662, 1242.4643935561355, 1661.7596512806374, 1673.9934570549556, 921.9639501431566, 1262.4559111237895, 850.0559872579962, 376.1383018062851, 1133.895593139194], [1514, 1515, 1516, 1517, 1518, 1519, 1520, 1521, 1522, 1523]], [1, 4291, [41043, 41063, 41076, 41094, 41112, 41122, 41136, 41154, 41171, 41197], [3779.912, 3691.658, 3685.338, 3642.588, 3531.933, 3606.445, 3690.721, 3647.327, 3726.64, 3762.246], [59215.673, 59222.155, 59241.693, 59311.857, 59531.061, 59325.816, 59295.374, 59309.06, 59318.891, 59335.751], [16.59, 8.963, 12.74, 17.9, 30.424, 15.624, 21.304, 13.303, 29.7, 30.473], [597.5197697276651, 1126.8325179195053, 1721.3248752560382, 1443.0661622122009, 2547.746181843391, 2049.0671651383786, 1108.8264131770316, 1525.8053512692957, 979.149361813237, 1361.5896953945482], [1517, 1518, 1519, 1520, 1521, 1522, 1523, 1524, 1525, 1526]], [0, 4292, [41054, 41068, 41082, 41102, 41115, 41128, 41142, 41159, 41182, 41206], [18733.452, 18677.435, 18685.376, 18780.459, 18803.131, 18812.007, 18826.786, 18841.847, 18872.56, 18757.211], [28461.846, 28543.391, 28500.638, 28437.251, 28424.426, 28423.013, 28445.01, 28384.218, 28368.481, 28376.614], [27.074, 25.066, 12.892, 16.275, 11.187, 10.338, 11.658, 12.439, 27.523, 30.063], [1148.2939398017115, 798.4120300691741, 942.9707659654268, 1621.226081904428, 949.2395419321842, 2054.6647172793046, 1757.397004522144, 1333.9636071601915, 1539.5906875487779, 971.1797280411461], [1517, 1518, 1519, 1520, 1521, 1522, 1523, 1524, 1525, 1526]], [1, 4320, [41316, 41337, 41361, 41374, 41388], [5192.382, 5198.635, 5197.762, 5186.513, 5173.771], [58701.878, 58753.156, 58769.43, 58739.285, 58766.264], [29.893, 19.906, 13.328, 17.051, 14.446], [1072.2955576894356, 1392.0732433722749, 1554.1143679202025, 1142.9219135245805, 1926.4163285367488], [1532, 1533, 1534, 1535, 1536]], [1, 4337, [41471, 41491, 41513, 41537, 41563, 41584, 41608, 41627, 41655, 41674, 41692, 41707, 41726, 41739], [3434.45, 3352.233, 3350.24, 3315.427, 3361.311, 3391.946, 3405.313, 3409.299, 3417.354, 3348.266, 3438.305, 3346.539, 3377.241, 3370.943], [59835.936, 59860.251, 59750.064, 59799.82, 59901.299, 59946.956, 59923.542, 59982.948, 59935.453, 59812.463, 59647.482, 59845.599, 59902.215, 59876.572], [32.615, 27.835, 23.915, 31.024, 23.454, 17.107, 15.82, 15.366, 17.637, 19.561, 19.162, 17.289, 15.895, 11.652], [1622.0092154584906, 1838.0241924236468, 2434.6265005236896, 2389.9801178594903, 1672.2247771721877, 2018.683606409454, 1062.9933976158275, 985.9457699222014, 1263.2274190346097, 514.646975921468, 7783.837893260922, 1064.864124613072, 1092.0763804494559, 1569.8231591606593], [1541, 1542, 1543, 1544, 1545, 1546, 1547, 1548, 1549, 1550, 1551, 1552, 1553, 1554]], [1, 4348, [41657, 41675, 41693, 41708, 41727, 41740, 41762, 41782, 41801, 41817], [4506.31, 4624.578, 4593.551, 4622.325, 4657.972, 4622.656, 4643.488, 4668.391, 4615.231, 4648.693], [59245.489, 59281.827, 59330.462, 59345.392, 59296.305, 59274.109, 59301.205, 59225.795, 59209.108, 59240.012], [27.604, 18.526, 19.022, 16.305, 16.451, 14.703, 20.516, 24.97, 19.851, 35.903], [5080.482522227877, 795.0004223934542, 1184.858253436582, 626.4663406741237, 764.7837891936383, 920.3960899965457, 1145.0556223106735, 1153.641633897227, 2364.0121874940783, 2181.0254576102375], [1549, 1550, 1551, 1552, 1553, 1554, 1555, 1556, 1557, 1558]], [0, 4357, [41748, 41768, 41786, 41804, 41824], [19493.863, 19414.738, 19336.765, 19381.387, 19457.981], [28517.634, 28596.167, 28645.211, 28641.418, 28495.736], [22.897, 36.917, 21.288, 32.409, 14.335], [2135.953899141063, 4159.696724371019, 1140.9720110600706, 1093.0277968646167, 60231.87416581413], [1554, 1555, 1556, 1557, 1558]], [0, 4366, [41923, 41941, 41961, 41980, 41991, 42007], [18668.258, 18666.495, 18625.729, 18647.781, 18587.202, 18703.911], [28585.503, 28556.638, 28604.08, 28693.082, 28642.124, 28737.812], [30.558, 17.739, 23.459, 24.657, 19.27, 28.978], [1318.5101181424777, 1518.2059177074855, 870.896440550955, 1216.5083721755766, 548.4919031678066, 4062.0925690206445], [1564, 1565, 1566, 1567, 1568, 1569]], [1, 4373, [41976, 41988, 42001, 42019, 42046], [4281.798, 4193.343, 4110.592, 4048.56, 4006.484], [59962.193, 60015.696, 60058.233, 60104.413, 60007.953], [20.515, 26.961, 25.705, 19.667, 11.602], [1126.1760131333124, 869.5204284848522, 5528.213461903039, 1027.8865223459018, 42528.34394286262], [1567, 1568, 1569, 1570, 1571]], [1, 4378, [42003, 42020, 42047, 42068, 42094, 42118, 42145, 42172, 42201, 42230, 42256], [4324.727, 4254.808, 4318.738, 4340.87, 4359.74, 4291.868, 4352.864, 4385.247, 4413.49, 4306.166, 4379.807], [59019.632, 58933.095, 58975.528, 59031.497, 58944.642, 58948.515, 58978.813, 58960.742, 58948.977, 58913.704, 58928.07], [29.938, 23.075, 12.315, 17.758, 22.291, 19.43, 32.686, 26.93, 24.466, 37.007, 18.19], [19187.497878986433, 1039.229426598516, 2333.6413516419234, 1093.3364432675742, 2119.4722647725353, 1268.2542242719237, 2805.5160943273795, 685.176610136518, 1067.3746349963485, 784.6029965019902, 471.9973501211901], [1569, 1570, 1571, 1572, 1573, 1574, 1575, 1576, 1577, 1578, 1579]], [1, 4379, [42004, 42022, 42049, 42069, 42096, 42119, 42146, 42173, 42203], [5186.39, 5170.125, 5150.84, 5203.192, 5192.078, 5185.581, 5185.19, 5181.632, 5198.968], [58394.62, 58369.082, 58363.122, 58416.328, 58383.371, 58363.581, 58454.701, 58337.414, 58383.819], [15.882, 12.249, 11.812, 10.949, 10.799, 10.342, 37.237, 14.942, 16.323], [1108.9612242743049, 1618.5586195156166, 2323.6695203579093, 2742.884187077373, 2141.6735252619424, 2281.550491026373, 1538.6523541570753, 1668.1731508433738, 1197.3321327140927], [1569, 1570, 1571, 1572, 1573, 1574, 1575, 1576, 1577]], [0, 4393, [42126, 42151, 42180, 42212, 42238, 42264, 42289, 42312, 42338, 42353, 42376], [17825.449, 17872.399, 17794.386, 17757.657, 17720.354, 17679.175, 17626.678, 17578.54, 17577.162, 17601.628, 17591.251], [31743.585, 31741.631, 31694.263, 31689.016, 31721.198, 31752.78, 31818.12, 31879.028, 31877.62, 31898.087, 31861.658], [11.54, 10.02, 11.343, 11.262, 21.487, 9.551, 16.122, 24.265, 12.392, 11.531, 13.23], [548.8603473551182, 1953.1120038605618, 2506.4431856014166, 2239.137178922561, 964.1311013058598, 2220.924236720466, 6886.240756376882, 2196.516480081743, 3467.907186899405, 3657.827114159276, 1554.0899106048853], [1574, 1575, 1576, 1577, 1578, 1579, 1580, 1581, 1582, 1583, 1584]], [1, 4404, [42200, 42229, 42255, 42284, 42308, 42325, 42348], [4170.778, 4196.119, 4151.758, 4112.52, 4168.054, 4181.939, 4080.117], [59977.389, 59962.946, 59917.175, 59923.085, 59878.063, 59754.5, 59795.069], [22.504, 14.475, 18.944, 19.602, 24.393, 32.76, 34.132], [986.562433543452, 1544.6025395357215, 2380.9717732735357, 1575.2168856839808, 2787.451403778462, 6034.1310236708, 1154.265024879721], [1577, 1578, 1579, 1580, 1581, 1582, 1583]], [0, 4408, [42293, 42315, 42340, 42355, 42379, 42402, 42427], [19580.01, 19622.742, 19646.55, 19659.246, 19676.801, 19627.765, 19438.892], [28698.833, 28607.211, 28651.811, 28621.347, 28667.875, 28713.164, 28664.858], [16.581, 22.673, 13.297, 12.498, 14.372, 16.723, 33.167], [378.25084233563643, 896.7025938223856, 2525.8258088680395, 2112.351093432268, 1418.152622767026, 1956.422659828892, 2054.119744696903], [1580, 1581, 1582, 1583, 1584, 1585, 1586]], [1, 4409, [42328, 42349, 42370, 42397, 42416, 42445, 42466], [5185.721, 5152.302, 5167.836, 5215.225, 5212.748, 5285.202, 5272.139], [58820.31, 58827.29, 58763.489, 58737.151, 58622.921, 58532.943, 58532.22], [12.52, 13.842, 16.766, 11.744, 22.697, 13.372, 21.608], [1127.7323237771152, 1057.8132445234878, 1477.1376907077624, 1243.9546353229164, 2908.7695497295713, 2980.376925478609, 1206.8441227340056], [1582, 1583, 1584, 1585, 1586, 1587, 1588]], [1, 4447, [42724, 42743, 42766, 42783, 42806], [4089.125, 4162.088, 4238.79, 4181.08, 4182.933], [59173.689, 59196.884, 59241.059, 59157.97, 59169.876], [16.89, 12.024, 23.145, 10.015, 9.514], [1351.7230117550112, 1606.7063766171152, 8726.129772593256, 1677.5398011163416, 423.7447934384934], [1599, 1600, 1601, 1602, 1603]], [1, 4458, [42851, 42879, 42904, 42929, 42948, 42973], [4135.618, 4185.598, 4174.965, 4194.364, 4178.522, 4160.172], [59247.115, 59180.647, 59149.913, 59162.11, 59178.331, 59118.767], [23.352, 19.877, 23.893, 11.154, 15.589, 15.741], [756.0467194760811, 924.1927308512358, 848.9708301896306, 2179.713686704112, 1880.894031852637, 1016.9646340950994], [1605, 1606, 1607, 1608, 1609, 1610]], [1, 4474, [42992, 43016, 43042, 43069, 43089, 43113, 43137, 43164, 43191, 43218, 43236, 43259, 43285, 43309, 43334, 43358, 43381, 43410, 43435, 43458, 43488, 43511, 43531], [5186.374, 5175.24, 5207.626, 5237.8, 5232.78, 5239.347, 5249.633, 5214.091, 5270.123, 5261.709, 5247.421, 5225.708, 5257.94, 5262.01, 5286.684, 5257.778, 5254.565, 5181.222, 5210.367, 5185.867, 5242.465, 5196.139, 5203.638], [58054.966, 57998.324, 57932.991, 57977.319, 57941.007, 57974.926, 57986.245, 57996.606, 58005.344, 58031.698, 58055.403, 58042.675, 58019.263, 58000.286, 58049.117, 58022.979, 58063.974, 58057.894, 58136.275, 58120.935, 58095.907, 58067.287, 58079.294], [20.423, 16.385, 12.522, 7.606, 9.345, 10.381, 12.082, 8.43, 7.896, 11.042, 13.534, 9.275, 13.586, 16.217, 17.37, 25.231, 16.092, 22.947, 18.551, 20.778, 19.071, 9.832, 9.11], [777.6729145522937, 1341.6330813928357, 1753.7193540024277, 3020.088431042164, 2538.8790763140437, 2373.6891254114876, 2687.6516587377914, 2585.2371259709553, 3747.2464136569693, 2875.1986781750725, 2029.937952832198, 1829.4477661052165, 1854.4619106955731, 2654.1822298317184, 2740.572015448403, 1711.0159172374954, 858.9465626492763, 1236.1996604532465, 1705.5328164592088, 1795.8182017386227, 1408.400393507701, 989.2247872317454, 955.4977708177129], [1611, 1612, 1613, 1614, 1615, 1616, 1617, 1618, 1619, 1620, 1621, 1622, 1623, 1624, 1625, 1626, 1627, 1628, 1629, 1630, 1631, 1632, 1633]], [1, 4490, [43112, 43136, 43163, 43190, 43217], [4488.14, 4414.351, 4542.722, 4529.52, 4500.191], [59190.838, 59217.162, 59178.862, 59134.307, 59140.666], [25.593, 11.4, 21.0, 13.608, 28.52], [2920.567568217733, 59689.24033513106, 6946.85081659483, 21887.292222519693, 444.66794747168484], [1616, 1617, 1618, 1619, 1620]], [0, 4519, [43392, 43419, 43442, 43466, 43497, 43520, 43539, 43566, 43597, 43622, 43653, 43680, 43704, 43730, 43757, 43780, 43798], [18591.626, 18515.308, 18492.433, 18505.082, 18452.742, 18403.382, 18352.321, 18328.095, 18318.494, 18294.143, 18342.371, 18331.026, 18316.747, 18345.171, 18328.455, 18328.036, 18235.675], [29596.004, 29557.216, 29500.523, 29519.187, 29431.56, 29386.416, 29393.677, 29407.282, 29380.007, 29402.243, 29403.895, 29381.918, 29384.888, 29407.949, 29391.015, 29390.136, 29393.112], [11.024, 14.231, 13.188, 9.947, 12.625, 10.144, 12.755, 7.804, 9.348, 11.234, 14.176, 11.559, 15.637, 16.716, 10.247, 12.883, 16.367], [1767.3573124573322, 626.8701213296861, 787.3171757731727, 902.1527076430084, 1287.3985216954509, 1503.7226011070065, 1175.4197055500022, 978.4065541113657, 1297.5569600035979, 1707.1197518024542, 1758.736761483404, 1398.5198419982723, 1394.264826252268, 1169.0193793711078, 805.1216976658399, 1358.3312594342494, 1032.236231313758], [1627, 1628, 1629, 1630, 1631, 1632, 1633, 1634, 1635, 1636, 1637, 1638, 1639, 1640, 1641, 1642, 1643]], [1, 4549, [43749, 43771, 43790, 43811, 43831, 43851, 43870, 43895, 43920], [4294.484, 4357.209, 4356.506, 4282.817, 4319.068, 4445.064, 4340.823, 4427.424, 4382.11], [58730.112, 58710.088, 58630.0, 58668.132, 58642.115, 58553.931, 58540.614, 58469.943, 58531.662], [13.358, 24.327, 27.532, 12.12, 17.535, 14.776, 22.33, 19.088, 20.8], [1506.594898105171, 790.3972838060148, 1492.3099601279157, 468.4105658099502, 539.7435886004482, 813.2727166361067, 502.9290894043688, 690.281532156602, 1249.0378951909966], [1641, 1642, 1643, 1644, 1645, 1646, 1647, 1648, 1649]], [0, 4582, [44060, 44083, 44114, 44138, 44163, 44186], [18010.561, 17981.771, 17954.692, 17905.617, 17908.071, 17990.429], [31502.825, 31399.318, 31399.747, 31523.436, 31409.314, 31401.668], [24.203, 15.143, 23.231, 23.792, 17.977, 30.223], [2067.4578538154087, 1681.2541266380508, 1001.1853901165388, 1299.8485990336321, 19768.2620667483, 2602.587876080649], [1655, 1656, 1657, 1658, 1659, 1660]], [0, 4583, [44061, 44084, 44115, 44139, 44164, 44187, 44219, 44254, 44287, 44313, 44349, 44381, 44410, 44442, 44466, 44495], [18371.127, 18354.568, 18288.105, 18347.156, 18331.361, 18297.689, 18331.531, 18323.843, 18366.048, 18280.529, 18408.948, 18370.179, 18370.972, 18449.553, 18478.19, 18412.875], [29412.034, 29412.366, 29415.413, 29386.793, 29376.542, 29393.733, 29424.152, 29392.599, 29277.829, 29197.816, 29204.705, 29162.451, 29174.54, 29229.061, 29249.329, 29292.469], [23.013, 11.86, 14.961, 13.826, 21.455, 15.482, 18.891, 13.455, 21.108, 11.599, 25.233, 19.779, 15.577, 19.613, 16.267, 19.643], [1258.5252043168866, 1725.0384263191172, 1346.889952635098, 1784.5115821277864, 1426.3451481250715, 884.8684077698207, 951.5373217000467, 925.9513271316134, 3567.8751908446193, 1291.9620161335538, 1856.7987650454313, 1721.993423838635, 1835.1982714840758, 4479.376365122854, 2395.494585146182, 926.8199259719953], [1655, 1656, 1657, 1658, 1659, 1660, 1661, 1662, 1663, 1664, 1665, 1666, 1667, 1668, 1669, 1670]], [0, 4586, [44082, 44113, 44137, 44162, 44185, 44218, 44251, 44285, 44311, 44345, 44379, 44408, 44439, 44464, 44491, 44521, 44544, 44566, 44595, 44621, 44638, 44658, 44680, 44696, 44722, 44741, 44762, 44787, 44805, 44823, 44849, 44867, 44889, 44903, 44928, 44945, 44965, 44989, 45011, 45044, 45082, 45108, 45134], [17564.951, 17554.823, 17521.531, 17498.67, 17507.281, 17474.297, 17499.738, 17511.116, 17529.636, 17588.47, 17578.493, 17558.98, 17570.019, 17551.943, 17566.779, 17534.564, 17518.393, 17496.987, 17494.306, 17483.361, 17505.355, 17492.472, 17492.168, 17514.962, 17526.537, 17528.497, 17494.957, 17531.716, 17512.914, 17494.082, 17448.588, 17406.587, 17409.18, 17458.217, 17460.444, 17409.139, 17433.494, 17423.815, 17434.593, 17446.901, 17447.238, 17435.59, 17483.232], [30878.005, 30913.209, 30904.471, 30962.989, 30937.395, 30917.832, 30956.161, 30892.431, 30895.903, 30949.523, 30951.182, 30971.822, 30992.052, 30975.206, 30970.112, 30890.697, 30876.4, 30900.118, 30873.992, 30872.117, 30877.514, 30862.939, 30833.706, 30877.309, 30858.583, 30848.584, 30890.438, 30867.327, 30891.048, 30953.752, 30973.69, 30996.459, 31025.976, 31057.982, 31036.923, 30998.673, 30988.341, 30945.048, 30932.488, 30952.739, 30949.331, 30935.724, 31002.831], [9.678, 14.58, 15.207, 18.333, 16.117, 16.04, 13.448, 9.528, 7.722, 12.083, 11.621, 11.826, 12.26, 17.663, 12.44, 10.959, 6.998, 13.74, 9.706, 6.801, 8.644, 6.192, 7.306, 8.477, 6.669, 6.625, 9.147, 8.892, 10.618, 10.019, 9.35, 14.427, 14.589, 10.347, 11.273, 10.936, 14.654, 9.679, 8.793, 9.54, 10.042, 17.242, 23.133], [1823.1759561088788, 1599.401489684942, 1746.499253215302, 1996.5305712445474, 1901.5222499277288, 1446.9506553124072, 1469.347350353906, 3432.3341224428946, 2190.1309134123294, 2397.0899990618195, 2336.5523822726072, 1967.8756882220164, 1581.9529948601012, 2156.8698920535994, 2129.6002222201996, 1601.84968447447, 2058.9067364250423, 1517.032922654466, 3439.964532406295, 3301.5949046487426, 3300.853631271584, 2872.2438121701407, 3071.065693447217, 4083.492017069999, 3629.012898843769, 3844.8922109490627, 4330.345224891669, 3152.39334456342, 3897.496992930594, 1928.1944992530346, 2613.4062049659983, 2058.2690568873377, 2591.6848419657795, 1229.6816811940414, 1321.1825248527632, 2725.6849050001247, 2447.833785391994, 2409.023894055811, 1908.0491008642293, 2284.478367145957, 2238.95577370338, 1936.2599349739212, 1273.023840730985], [1656, 1657, 1658, 1659, 1660, 1661, 1662, 1663, 1664, 1665, 1666, 1667, 1668, 1669, 1670, 1671, 1672, 1673, 1674, 1675, 1676, 1677, 1678, 1679, 1680, 1681, 1682, 1683, 1684, 1685, 1686, 1687, 1688, 1689, 1690, 1691, 1692, 1693, 1694, 1695, 1696, 1697, 1698]], [0, 4592, [44117, 44140, 44166, 44190, 44221, 44256, 44288, 44315, 44351, 44382], [18322.403, 18321.619, 18304.651, 18477.583, 18407.785, 18373.437, 18460.661, 18542.243, 18442.341, 18598.639], [31270.748, 31231.014, 31293.094, 31140.19, 31170.8, 31055.618, 31103.183, 31020.665, 30999.978, 30989.515], [26.35, 23.469, 22.162, 14.833, 25.193, 12.633, 24.944, 25.139, 17.463, 3.643], [2713.7347229464795, 6269.79647276587, 8779.082103221574, 3317.2393609604983, 4957.1757669627, 83802.53521578401, 4613.981552672666, 989.4781654961657, 54846.61760800809, 303.07350863469605], [1657, 1658, 1659, 1660, 1661, 1662, 1663, 1664, 1665, 1666]], [0, 4601, [44191, 44223, 44258, 44289, 44317], [19551.333, 19534.682, 19524.802, 19524.237, 19435.896], [28409.653, 28400.889, 28470.615, 28413.124, 28506.118], [16.745, 19.135, 28.261, 21.662, 12.685], [1150.2044068180983, 883.2904140430445, 5396.845376184714, 1025.5391467634774, 95326.94790872501], [1660, 1661, 1662, 1663, 1664]], [0, 4602, [44259, 44290, 44318, 44352, 44383], [19627.722, 19562.647, 19624.21, 19537.384, 19623.607], [28777.114, 28723.505, 28835.385, 28786.127, 28819.941], [18.859, 30.359, 17.134, 22.457, 21.279], [1747.4943616210896, 2943.5286806934414, 983.0284296203844, 10250.001649446212, 1218.5911662707251], [1662, 1663, 1664, 1665, 1666]], [1, 4607, [44239, 44275, 44305, 44336, 44368, 44401], [4611.728, 4581.829, 4599.267, 4637.0, 4536.67, 4663.195], [59393.58, 59372.745, 59399.396, 59418.591, 59433.016, 59222.036], [17.583, 19.489, 19.956, 19.941, 34.762, 21.21], [692.4116727844744, 2396.7995380755856, 3406.758155548644, 1068.6403947883562, 1390.5286433306665, 6205.622227124324], [1662, 1663, 1664, 1665, 1666, 1667]], [0, 4611, [44253, 44286, 44312, 44347, 44380, 44409, 44440, 44465], [18016.796, 17916.538, 17956.085, 18072.349, 18126.188, 18156.595, 18089.217, 18095.64], [31321.078, 31317.74, 31421.199, 31469.292, 31547.077, 31468.212, 31530.218, 31552.778], [31.506, 37.478, 18.355, 13.434, 13.601, 11.876, 15.364, 14.733], [1240.5243206213188, 638.740305244664, 1200.9260244144916, 2230.99477992161, 1414.0114239341046, 4275.579490433916, 1379.5777909160413, 1622.044424676139], [1662, 1663, 1664, 1665, 1666, 1667, 1668, 1669]], [1, 4619, [44369, 44400, 44429, 44458, 44484, 44513, 44537, 44561, 44586, 44613, 44633], [4744.889, 4665.388, 4674.81, 4671.774, 4638.967, 4676.89, 4710.367, 4671.434, 4718.93, 4756.338, 4644.187], [58915.105, 59111.414, 59093.125, 59317.015, 59273.548, 59301.206, 59269.082, 59341.13, 59285.098, 59256.761, 59373.14], [18.414, 20.38, 18.178, 20.475, 21.279, 14.714, 14.384, 13.941, 25.003, 52.782, 20.414], [976.6064680118016, 7568.15742725919, 1551.0539259355971, 1453.858635791236, 3716.0735056810636, 3374.1977664367296, 2465.5270001310896, 522.8601106225849, 4226.448004001522, 2193.5234586981023, 672.1155653872589], [1666, 1667, 1668, 1669, 1670, 1671, 1672, 1673, 1674, 1675, 1676]], [1, 4625, [44560, 44584, 44612, 44632, 44649, 44672, 44689, 44711], [4486.288, 4325.992, 4358.54, 4221.643, 4343.386, 4281.8, 4201.153, 4165.302], [59686.288, 59751.746, 59756.152, 59954.23, 59856.326, 59875.124, 59987.356, 59915.398], [43.849, 29.159, 50.905, 30.966, 32.618, 30.941, 15.72, 18.945], [3634.6612785063703, 7504.8481316941825, 1731.662990544596, 892.1727620524719, 1708.9690644262464, 763.4438759145255, 684.980063525586, 1055.249632232062], [1673, 1674, 1675, 1676, 1677, 1678, 1679, 1680]], [0, 4628, [44567, 44596, 44623, 44639, 44659, 44681, 44698, 44724, 44743, 44763, 44788], [18363.51, 18343.14, 18364.461, 18331.653, 18315.446, 18230.784, 18292.969, 18291.819, 18280.305, 18263.874, 18261.79], [31326.02, 31302.3, 31309.399, 31337.392, 31387.238, 31402.845, 31367.059, 31402.945, 31395.913, 31335.111, 31399.287], [15.705, 16.129, 13.889, 13.353, 15.699, 12.533, 16.877, 18.436, 15.767, 25.227, 15.82], [1210.4827339334279, 2803.5779866603893, 3482.967205393169, 4450.04983981326, 2515.9322839004462, 2184.872525192312, 2218.5696451055055, 1939.813395752123, 2008.9237926295189, 2263.434301920429, 16566.38377408159], [1673, 1674, 1675, 1676, 1677, 1678, 1679, 1680, 1681, 1682, 1683]], [0, 4629, [44569, 44597, 44624, 44640, 44661, 44683, 44699, 44725, 44744], [19190.998, 19195.8, 19203.824, 19274.536, 19271.503, 19331.367, 19310.34, 19311.632, 19251.906], [29643.362, 29593.602, 29528.002, 29446.876, 29423.182, 29350.499, 29339.449, 29371.651, 29434.137], [18.496, 23.933, 12.076, 12.294, 10.308, 16.207, 20.287, 18.566, 29.324], [1030.2994741135285, 1406.2679375992416, 2179.106387176578, 2096.717780247873, 1780.2627969790854, 3537.4026810241653, 4223.823369266986, 2084.574549476665, 1065.2082487243301], [1673, 1674, 1675, 1676, 1677, 1678, 1679, 1680, 1681]], [0, 4637, [44697, 44723, 44742, 44764, 44789, 44806], [18411.832, 18333.469, 18313.072, 18434.243, 18415.479, 18436.274], [29314.05, 29331.247, 29317.995, 29313.101, 29403.73, 29365.303], [26.312, 23.824, 13.758, 23.368, 16.061, 15.104], [2132.8488852970086, 1071.8739855562937, 1289.3809230029617, 1382.9473710084826, 1164.5913181434894, 1128.5388138962428], [1679, 1680, 1681, 1682, 1683, 1684]], [0, 4648, [44868, 44890, 44905, 44930, 44947, 44967, 44991, 45012, 45046, 45083, 45109], [18253.696, 18269.03, 18304.005, 18390.186, 18420.893, 18416.508, 18406.685, 18395.933, 18251.716, 18302.922, 18174.415], [31308.274, 31311.012, 31277.675, 31219.727, 31220.18, 31180.512, 31212.048, 31183.306, 31256.843, 31361.12, 31423.197], [17.044, 16.889, 22.643, 11.048, 10.781, 13.995, 18.525, 28.511, 26.773, 19.898, 25.395], [19750.989702337087, 8650.529505123037, 2120.894025930913, 3149.2958600546754, 2101.9034231296573, 2030.3784184651413, 2347.743493779672, 1794.6420413614328, 6685.019357814966, 992.2085229188859, 407.06914073721134], [1687, 1688, 1689, 1690, 1691, 1692, 1693, 1694, 1695, 1696, 1697]], [0, 4663, [44992, 45014, 45047, 45084, 45111, 45136, 45162, 45187], [19559.067, 19545.59, 19507.327, 19588.012, 19615.879, 19525.767, 19531.463, 19601.122], [28994.422, 29011.894, 29017.239, 28982.139, 28967.088, 28986.247, 28972.274, 28877.892], [18.034, 14.592, 28.441, 18.064, 19.244, 27.197, 16.094, 18.965], [818.3125394272812, 1428.333323965465, 1454.0590654604941, 1118.374221984056, 1210.5911686447805, 6490.282099443939, 1264.7245001022216, 623.5738454945036], [1693, 1694, 1695, 1696, 1697, 1698, 1699, 1700]], [1, 4677, [45126, 45151, 45177, 45205, 45234, 45260, 45279, 45306], [4190.402, 4318.756, 4343.885, 4393.221, 4334.635, 4399.815, 4440.113, 4380.2], [59702.177, 59719.549, 59712.376, 59763.634, 59529.066, 59611.748, 59598.399, 59648.907], [14.756, 36.299, 30.631, 24.863, 23.082, 30.28, 29.546, 19.008], [314.3494856008335, 1795.1733889288853, 2851.943434135069, 2331.3664113523832, 8429.239122662273, 2852.7698720397184, 2859.3599626745436, 1748.460240062288], [1698, 1699, 1700, 1701, 1702, 1703, 1704, 1705]], [1, 4686, [45149, 45176, 45204, 45232, 45258], [3665.27, 3592.06, 3715.711, 3662.553, 3673.452], [59400.821, 59378.757, 59338.441, 59418.787, 59342.061], [34.617, 16.608, 31.804, 16.915, 24.382], [1021.7310613871944, 607.2934517050985, 1625.9577363432043, 1087.5972096602404, 935.1013073455398], [1699, 1700, 1701, 1702, 1703]], [0, 4692, [45286, 45314, 45337, 45360, 45383, 45405, 45427, 45456], [17423.544, 17377.48, 17417.065, 17462.221, 17407.075, 17404.857, 17544.619, 17429.811], [31013.614, 31002.556, 30972.579, 31038.562, 30980.9, 30979.933, 31004.052, 31038.097], [2.792, 20.491, 13.113, 23.802, 20.791, 20.873, 9.38, 18.607], [442.3430487620329, 592.1551320876971, 794.1331314380642, 3276.7432278461256, 1215.3537533008694, 1103.042448853967, 49769.11957971803, 722.8165617300567], [1704, 1705, 1706, 1707, 1708, 1709, 1710, 1711]], [0, 4693, [45267, 45287, 45316, 45339, 45362], [18395.003, 18423.722, 18402.65, 18407.314, 18368.294], [31233.45, 31197.236, 31222.443, 31221.646, 31158.749], [16.503, 8.363, 13.438, 18.432, 30.057], [2495.1867287258683, 4004.0487038982455, 3690.5310427443696, 3670.5994085726793, 643.0222615531852], [1703, 1704, 1705, 1706, 1707]], [0, 4694, [45288, 45317, 45340, 45363, 45385, 45407, 45428, 45457, 45479], [18751.093, 18744.721, 18641.042, 18624.919, 18650.544, 18656.704, 18654.65, 18559.242, 18605.478], [28584.77, 28610.967, 28663.357, 28697.652, 28841.537, 28757.8, 28797.277, 28933.255, 28995.995], [10.644, 12.706, 12.858, 20.737, 21.488, 9.962, 18.85, 31.126, 26.469], [1328.8154620412192, 1311.732581872167, 1968.2712003215765, 1470.0300539795976, 875.6268917834376, 827.7128331469227, 905.4254265726807, 796.922135897307, 1154.1533586210348], [1704, 1705, 1706, 1707, 1708, 1709, 1710, 1711, 1712]], [0, 4695, [45244, 45268, 45290, 45318, 45341, 45364, 45386, 45408, 45429, 45458, 45480], [19617.092, 19577.996, 19550.68, 19570.637, 19573.947, 19529.757, 19606.056, 19562.228, 19522.495, 19551.871, 19539.525], [28889.4, 28882.466, 28948.44, 28990.798, 28944.511, 29025.195, 28987.588, 29017.213, 29037.054, 28917.729, 28889.063], [21.15, 14.348, 13.65, 23.907, 17.141, 20.878, 22.174, 28.715, 21.864, 24.246, 13.552], [1259.2847215517359, 1611.1768748427821, 830.9562764335046, 1671.349044373753, 806.8704251520006, 794.3068015619601, 776.6886640118181, 992.7115048353289, 489.07727401672247, 743.7393847338172, 395.0553464424481], [1702, 1703, 1704, 1705, 1706, 1707, 1708, 1709, 1710, 1711, 1712]], [0, 4698, [45315, 45338, 45361, 45384, 45406], [18142.631, 18070.271, 18105.702, 18134.482, 18072.04], [29899.209, 29971.041, 29859.012, 29829.938, 29858.117], [34.712, 19.757, 19.287, 18.79, 29.284], [848.2996844664943, 3072.1756959733757, 612.5287647694854, 7028.500746495292, 785.3612336578975], [1705, 1706, 1707, 1708, 1709]], [0, 4719, [45520, 45550, 45573, 45600, 45619, 45639, 45653, 45667, 45687, 45704], [18059.112, 18160.494, 18161.444, 18129.659, 18189.114, 18179.413, 18153.781, 18161.901, 18163.262, 18210.858], [29725.998, 29646.073, 29557.232, 29469.103, 29546.182, 29504.409, 29499.783, 29404.558, 29382.964, 29329.756], [27.237, 43.192, 12.426, 30.116, 17.648, 20.024, 14.942, 16.69, 11.475, 19.063], [539.3734924227867, 2270.5707287109103, 433.800048474989, 1371.6370723640523, 993.2642954886588, 941.9562364534124, 1278.452897670825, 1472.239079336614, 896.1162298225092, 1707.6609523191166], [1714, 1715, 1716, 1717, 1718, 1719, 1720, 1721, 1722, 1723]], [0, 4722, [45599, 45618, 45637, 45652, 45666, 45686, 45703, 45727, 45747], [17403.521, 17323.79, 17458.841, 17479.799, 17430.26, 17398.76, 17441.898, 17415.077, 17382.701], [31001.857, 31012.377, 30886.143, 30963.345, 31029.418, 31038.873, 31055.468, 31055.558, 31084.59], [18.605, 15.145, 22.584, 36.293, 14.301, 11.833, 14.718, 10.497, 24.769], [1076.238978931899, 658.8906420772128, 495.43394863677906, 1924.8972512670164, 1741.510872936955, 1354.5934355669692, 2356.335747806172, 2190.295654836712, 533.9349000950123], [1717, 1718, 1719, 1720, 1721, 1722, 1723, 1724, 1725]], [0, 4723, [45601, 45620, 45640, 45654, 45668, 45688, 45706, 45728], [19552.246, 19570.853, 19592.054, 19537.103, 19620.875, 19543.783, 19533.83, 19537.845], [28890.607, 28958.664, 28925.605, 28915.11, 29002.091, 29044.858, 28929.49, 29073.397], [41.841, 31.344, 11.172, 28.651, 10.123, 11.612, 22.861, 23.345], [1320.4460345588307, 688.5686518044184, 733.4156845831681, 1148.7012453124946, 443.63131919671616, 758.3486432875619, 3063.7066615275953, 1505.9141773404283], [1717, 1718, 1719, 1720, 1721, 1722, 1723, 1724]], [1, 4724, [45593, 45612, 45632, 45647, 45663], [3518.208, 3539.575, 3503.034, 3414.152, 3410.185], [60261.019, 60229.267, 60194.029, 60151.261, 60143.389], [21.74, 13.209, 9.88, 14.931, 15.478], [1165.4999153690915, 1537.6537364736198, 1233.6815948350456, 2117.6047815750767, 1063.3753621856008], [1717, 1718, 1719, 1720, 1721]], [1, 4739, [45824, 45848, 45872, 45896, 45922, 45952, 45969, 45982, 45998, 46020, 46043, 46069, 46097], [4141.62, 4233.399, 4238.992, 4261.099, 4196.285, 4166.584, 4222.012, 4147.916, 4147.313, 4156.746, 4244.014, 4321.108, 4372.273], [59733.332, 59725.992, 59642.281, 59718.022, 59736.661, 59765.18, 59864.206, 59864.876, 59903.509, 59890.704, 59892.462, 59834.407, 59707.604], [25.042, 27.487, 39.059, 20.095, 13.956, 26.911, 18.215, 24.777, 15.102, 16.437, 24.413, 30.575, 19.418], [841.2064306179176, 528.0536896482984, 622.676776012176, 846.0514586771952, 354.868569004527, 3394.649224672372, 820.0510364441724, 643.3974365050875, 2017.1612439407752, 750.407372588744, 731.0052062575321, 663.695892290557, 553.1621204050834], [1728, 1729, 1730, 1731, 1732, 1733, 1734, 1735, 1736, 1737, 1738, 1739, 1740]], [0, 4742, [45805, 45834, 45858, 45880, 45904, 45933, 45957, 45972, 45988, 46005, 46027, 46053, 46076], [17440.141, 17390.319, 17419.249, 17479.522, 17471.458, 17511.777, 17544.248, 17654.533, 17558.181, 17544.869, 17627.483, 17589.046, 17595.183], [31027.127, 31059.108, 31064.727, 31067.913, 31033.188, 31017.974, 31078.971, 31070.792, 31098.697, 31177.632, 31154.607, 31190.283, 31176.981], [8.066, 13.604, 20.749, 12.423, 10.141, 10.458, 20.041, 29.358, 27.76, 29.531, 18.82, 12.011, 13.922], [1064.4351204894783, 1894.9300058771578, 1583.1514459554883, 1164.1975170529588, 1172.0386404538333, 1229.746494712963, 1179.336409423067, 3610.4317330039503, 1681.135270077803, 1284.4853164730287, 1173.7394179686517, 1414.18677597093, 1055.7969136728009], [1727, 1728, 1729, 1730, 1731, 1732, 1733, 1734, 1735, 1736, 1737, 1738, 1739]], [1, 4785, [46240, 46266, 46281, 46305, 46324, 46340, 46361, 46385, 46410, 46438, 46465, 46493, 46520], [4223.379, 4170.867, 4175.279, 4131.663, 4170.439, 4170.373, 4260.551, 4200.182, 4319.566, 4199.419, 4230.737, 4228.406, 4221.335], [58621.78, 58659.814, 58654.962, 58672.432, 58684.241, 58672.348, 58764.649, 58680.235, 58732.884, 58616.788, 58771.853, 58731.434, 58691.178], [26.378, 14.105, 12.813, 16.382, 11.68, 7.553, 29.097, 11.447, 26.923, 2.682, 28.717, 3.787, 14.728], [611.2711246888946, 1001.0457371176562, 1440.0708806126977, 1390.4538756439829, 1380.9931033959474, 1349.6027675425928, 2266.845373918778, 530.477322378858, 22528.760180380807, 410.26049295446944, 1480.2325211999323, 331.014746620346, 750.3099479263399], [1746, 1747, 1748, 1749, 1750, 1751, 1752, 1753, 1754, 1755, 1756, 1757, 1758]], [1, 4790, [46282, 46306, 46325, 46341, 46363], [4694.16, 4703.143, 4664.336, 4655.114, 4663.086], [58097.714, 58030.946, 58047.971, 58068.959, 58118.855], [27.252, 24.61, 33.096, 25.621, 39.553], [2700.9456472040943, 2797.79364557061, 2125.560103188956, 887.9190347348799, 1128.456137326772], [1748, 1749, 1750, 1751, 1752]], [1, 4802, [46362, 46384, 46407, 46439, 46466, 46492], [4155.462, 4201.648, 4127.324, 4205.734, 4132.435, 4205.626], [60068.859, 60098.435, 60103.612, 60058.798, 59998.138, 59906.087], [15.388, 31.717, 14.249, 29.648, 40.906, 36.488], [1053.9014764165438, 910.6000141892783, 700.3583849571988, 1297.4227766633398, 1748.0065476945413, 2547.896065621723], [1752, 1753, 1754, 1755, 1756, 1757]], [0, 4815, [46624, 46646, 46672, 46697, 46728], [19514.983, 19478.196, 19462.427, 19450.001, 19350.527], [28881.187, 28845.08, 28907.19, 28950.146, 29106.367], [25.245, 26.243, 23.962, 25.715, 19.815], [1515.1615491078664, 3684.590122751939, 1176.6710209620796, 4377.942408711905, 3456.6215174033664], [1762, 1763, 1764, 1765, 1766]], [0, 4830, [46726, 46758, 46784, 46813, 46846, 46877, 46904], [18748.902, 18861.592, 18845.306, 18857.41, 18872.431, 18854.863, 18888.192], [30190.392, 30132.265, 30105.517, 30133.684, 30048.789, 30117.865, 30044.302], [30.088, 15.891, 12.514, 19.187, 36.646, 36.46, 23.19], [751.5093045018175, 1077.7579165511606, 1604.7398535340656, 1360.1360753381252, 1491.8130433734668, 2894.807418055436, 404.67184503228265], [1766, 1767, 1768, 1769, 1770, 1771, 1772]], [0, 4838, [46755, 46781, 46810, 46845, 46876, 46903], [17735.752, 17700.636, 17722.948, 17760.249, 17795.531, 17762.893], [30517.301, 30531.049, 30520.186, 30536.346, 30477.038, 30497.123], [11.634, 11.833, 21.402, 20.638, 29.708, 31.958], [2052.4669370379015, 1453.266797962897, 1318.203225600371, 1481.46277935237, 1475.239575360769, 1282.8500681784437], [1767, 1768, 1769, 1770, 1771, 1772]], [1, 4853, [46914, 46936, 46964, 46993, 47019, 47046, 47060, 47073, 47093], [3509.333, 3380.953, 3397.594, 3424.894, 3369.286, 3397.805, 3348.632, 3395.173, 3406.627], [59726.043, 59718.814, 59723.509, 59793.977, 59829.388, 59872.341, 59777.592, 59776.378, 59857.612], [25.065, 17.055, 15.915, 12.027, 14.581, 16.183, 16.277, 18.336, 9.661], [1774.705225936128, 1303.7786422887398, 1848.5124507145656, 980.2587580908071, 2046.9272901718305, 1558.2487518047133, 1374.0431323813486, 738.0257797705752, 891.0996065842141], [1773, 1774, 1775, 1776, 1777, 1778, 1779, 1780, 1781]], [0, 4868, [47028, 47053, 47065, 47081, 47102], [18400.73, 18434.807, 18420.865, 18346.049, 18353.657], [31194.595, 31203.341, 31247.197, 31315.784, 31294.396], [23.098, 14.051, 15.39, 15.242, 23.086], [1966.973399232351, 1993.449704506096, 1690.7904700698923, 1580.885279167839, 449.5378356070274], [1777, 1778, 1779, 1780, 1781]], [1, 4872, [47063, 47076, 47096, 47118, 47145], [4852.374, 4936.945, 4949.225, 4919.022, 4906.53], [57855.501, 57870.609, 57895.979, 57926.954, 57837.776], [15.655, 18.245, 12.812, 11.088, 23.781], [808.9189920666432, 550.3174372991574, 1419.52626326122, 1747.7219526742792, 1835.3068895685826], [1779, 1780, 1781, 1782, 1783]], [0, 4897, [47260, 47276, 47300, 47320, 47339, 47356, 47373, 47391], [19177.213, 19128.312, 19115.733, 19216.514, 19221.511, 19211.509, 19319.415, 19212.559], [29503.672, 29438.13, 29502.322, 29497.181, 29474.074, 29518.718, 29427.233, 29510.836], [29.717, 34.229, 25.264, 23.192, 19.991, 28.915, 26.884, 12.68], [768.570132790209, 1711.8420336607246, 3434.5700938538444, 1476.4304196048959, 1235.275177759742, 1287.9129484353405, 529.801105684271, 437.39711066757883], [1788, 1789, 1790, 1791, 1792, 1793, 1794, 1795]], [0, 4927, [47604, 47617, 47631, 47645, 47661], [17921.368, 17994.569, 17947.247, 18016.305, 17934.298], [30416.469, 30306.814, 30316.502, 30268.335, 30343.574], [33.834, 18.33, 11.759, 15.635, 29.224], [798.5647870555, 655.0417203150527, 747.8769863645697, 818.4927821387045, 1857.742080036644], [1808, 1809, 1810, 1811, 1812]], [1, 4947, [47809, 47829, 47853, 47866, 47880, 47894, 47907, 47930, 47949, 47968, 47989, 48009, 48030, 48046, 48066, 48083, 48100, 48115, 48135, 48152, 48167, 48185, 48204, 48220, 48247], [5058.957, 5151.884, 5049.27, 4987.397, 5016.414, 5080.9, 5094.486, 5006.543, 5121.454, 5111.82, 5056.162, 5106.398, 5166.065, 5058.527, 5063.558, 5192.549, 5041.317, 5029.207, 5029.112, 5075.39, 5042.836, 5035.391, 4984.936, 5033.316, 5059.889], [57839.801, 57895.622, 57981.098, 58055.93, 58007.766, 57901.589, 57976.663, 58108.67, 58001.759, 58019.433, 58043.335, 58006.807, 58051.593, 58015.806, 58007.179, 58058.427, 58012.277, 58015.739, 58013.359, 57977.059, 57988.131, 58058.522, 58114.276, 58034.819, 58056.637], [38.785, 21.453, 10.531, 12.514, 11.809, 23.151, 28.633, 12.833, 33.767, 24.021, 18.502, 18.181, 23.321, 16.158, 14.693, 28.994, 18.785, 14.711, 26.387, 25.792, 9.269, 15.22, 12.866, 15.211, 31.211], [2615.739945564095, 602.826362252018, 3172.9862362246795, 1437.2878491895674, 1243.8853130266325, 1786.65412758637, 4024.3769113521575, 981.8024977155101, 1967.0762234981294, 1115.0617660688251, 1552.6098283008662, 1482.1406223683937, 3389.8849047400577, 1246.7882834457087, 1585.732975536385, 2179.065215026824, 811.2528824545914, 1567.8472696744134, 1010.4020016992102, 1865.7563107437484, 728.5462251846658, 1000.7218161298697, 483.94287621187584, 1107.8841769700118, 841.4529626016865], [1820, 1821, 1822, 1823, 1824, 1825, 1826, 1827, 1828, 1829, 1830, 1831, 1832, 1833, 1834, 1835, 1836, 1837, 1838, 1839, 1840, 1841, 1842, 1843, 1844]], [0, 4966, [48052, 48073, 48092, 48106, 48124, 48142, 48157, 48176, 48194, 48209, 48228, 48255, 48272, 48287, 48302, 48324, 48346, 48364, 48399, 48425, 48453], [19167.902, 19222.036, 19203.766, 19161.668, 19233.66, 19376.313, 19349.883, 19321.917, 19288.381, 19245.555, 19166.334, 19242.711, 19246.902, 19234.623, 19263.512, 19200.985, 19195.718, 19184.966, 19197.206, 19159.009, 19190.826], [28763.669, 28763.893, 28814.092, 28857.517, 28896.228, 28860.061, 28748.517, 28664.254, 28759.139, 28727.615, 28818.366, 28902.032, 28995.429, 29100.218, 29115.68, 29144.441, 29128.956, 29107.959, 29210.033, 29212.745, 29362.79], [22.276, 13.805, 12.082, 16.739, 7.261, 29.171, 34.267, 10.813, 20.701, 18.553, 21.205, 19.362, 14.567, 17.189, 23.443, 20.713, 11.601, 12.346, 12.16, 7.979, 2.853], [938.6915922421415, 1879.9084181695068, 2290.662937272817, 1609.4523428549392, 570.4903639549353, 3473.6898574379784, 3217.8816517986506, 306.7190756830325, 898.7894967316478, 630.3347516645158, 825.9377047576609, 1491.864439994634, 848.5517016177552, 1428.2585269625304, 766.5431752736126, 1713.0443449381305, 1161.2383971651427, 1132.1724065695507, 895.4270808637199, 1031.6597627691522, 458.02471596341957], [1833, 1834, 1835, 1836, 1837, 1838, 1839, 1840, 1841, 1842, 1843, 1844, 1845, 1846, 1847, 1848, 1849, 1850, 1851, 1852, 1853]], [1, 4986, [48279, 48295, 48315, 48337, 48356, 48386, 48416, 48442, 48470, 48495, 48520, 48556, 48585], [5043.471, 5033.248, 5061.415, 5045.009, 5051.978, 5093.254, 5155.207, 5137.888, 5127.628, 5051.738, 4996.197, 5030.937, 4979.857], [58014.239, 58033.727, 58019.035, 58032.949, 58039.636, 58053.381, 58007.62, 58089.591, 58100.783, 58158.543, 58079.53, 58053.711, 57995.439], [11.257, 8.608, 13.086, 8.611, 16.851, 15.621, 17.927, 18.117, 23.174, 25.08, 11.318, 5.258, 13.543], [986.2117475812834, 1998.242129483393, 1666.9821391120365, 1828.0856398141827, 1947.146502239912, 1853.8992725841888, 4458.000421413564, 5493.5159417401055, 3808.4382541313644, 7078.037516672291, 1683.657161099717, 1594.5812048111559, 1048.0382472831466], [1846, 1847, 1848, 1849, 1850, 1851, 1852, 1853, 1854, 1855, 1856, 1857, 1858]], [0, 4994, [48344, 48363, 48397, 48424, 48451], [18111.954, 18029.126, 18120.001, 18107.415, 18252.025], [30725.895, 30749.429, 30780.309, 30793.567, 30670.852], [20.081, 15.413, 27.903, 21.915, 15.064], [852.8120506934785, 1572.1994309722427, 3161.629532530657, 1425.5041306190358, 1226.3952725127272], [1849, 1850, 1851, 1852, 1853]], [0, 5002, [48423, 48450, 48479, 48503, 48530, 48564, 48591], [17003.379, 17108.57, 17173.196, 17225.658, 17245.121, 17188.691, 17223.344], [31317.263, 31315.87, 31197.199, 31191.034, 31106.019, 31149.247, 31141.837], [15.688, 26.095, 18.105, 24.827, 16.698, 18.938, 13.413], [778.2468445488503, 820.0492891883899, 2201.7124530020747, 4770.335998918463, 3911.5136796301094, 1983.580263417516, 727.1591727984378], [1852, 1853, 1854, 1855, 1856, 1857, 1858]], [0, 5003, [48398, 48426, 48452, 48482, 48505, 48534, 48568, 48597, 48629, 48656], [19281.335, 19266.262, 19286.508, 19284.462, 19294.119, 19400.895, 19382.933, 19371.181, 19491.475, 19513.235], [28309.454, 28258.606, 28295.525, 28286.43, 28283.12, 28350.119, 28323.054, 28343.659, 28371.316, 28498.362], [13.052, 8.917, 10.807, 15.479, 16.215, 12.176, 22.885, 19.443, 22.279, 25.113], [953.9946049554608, 1736.5449303800615, 1428.381171621375, 1052.0103239988089, 1984.0786463788666, 4532.992516649074, 3016.1615590869847, 2231.32598093373, 4666.922989452958, 837.5629217037637], [1851, 1852, 1853, 1854, 1855, 1856, 1857, 1858, 1859, 1860]], [0, 5011, [48481, 48504, 48531, 48566, 48593], [18157.87, 18199.338, 18168.557, 18128.085, 18257.657], [31476.781, 31497.518, 31465.035, 31546.66, 31444.238], [12.178, 15.318, 19.783, 29.278, 26.836], [1158.3419886217898, 1914.8722337988731, 1344.903945117762, 1097.90447617301, 1852.5158547883536], [1854, 1855, 1856, 1857, 1858]], [1, 5014, [48469, 48494, 48519, 48555, 48584, 48615], [4655.319, 4602.276, 4618.878, 4642.79, 4657.423, 4617.792], [58996.555, 59032.893, 59129.22, 59134.095, 59227.306, 59162.517], [12.491, 22.695, 19.407, 22.816, 19.127, 11.057], [35366.943819626875, 12176.721261013832, 5265.004449745708, 3436.5365449892356, 1991.337721444681, 65955.79970056831], [1854, 1855, 1856, 1857, 1858, 1859]], [1, 5016, [48517, 48554, 48583, 48614, 48642, 48668, 48694], [4291.244, 4319.948, 4322.531, 4368.687, 4368.583, 4308.98, 4267.482], [59797.319, 59935.502, 59914.975, 59845.24, 59720.648, 59843.002, 59670.629], [26.902, 13.562, 13.099, 25.109, 21.43, 22.171, 14.061], [9979.635438343554, 1650.638302328929, 1655.8930848366688, 1551.0719486013793, 8437.938854548924, 4047.7753622416585, 53147.52118812202], [1856, 1857, 1858, 1859, 1860, 1861, 1862]], [1, 5024, [48641, 48669, 48695, 48716, 48729, 48751, 48782, 48812, 48836, 48861], [4484.595, 4453.471, 4558.073, 4444.638, 4463.252, 4506.04, 4437.656, 4351.133, 4317.464, 4299.129], [58679.415, 58693.512, 58776.326, 58623.783, 58679.387, 58686.74, 58683.414, 58648.755, 58672.759, 58681.142], [22.289, 24.709, 26.311, 27.257, 22.023, 18.667, 23.038, 8.168, 10.735, 14.615], [2238.642895593059, 4196.316368979493, 12828.694489913632, 2231.468230631601, 5333.213798105859, 4519.69709205185, 4688.378375750959, 2596.2734277936647, 1538.0650208058496, 1960.2661780177068], [1860, 1861, 1862, 1863, 1864, 1865, 1866, 1867, 1868, 1869]], [0, 5027, [48594, 48628, 48655, 48676, 48701, 48720, 48738, 48762, 48794, 48823, 48851, 48874, 48890, 48910, 48932, 48960, 48987, 49014], [18705.149, 18630.101, 18576.81, 18568.11, 18581.239, 18591.828, 18571.738, 18593.996, 18590.958, 18532.488, 18549.383, 18423.121, 18402.399, 18561.248, 18504.869, 18606.353, 18576.091, 18668.077], [29835.335, 29931.946, 29834.599, 29944.721, 29959.442, 29915.675, 29909.486, 29853.003, 29850.499, 29896.643, 29867.149, 29851.343, 29876.26, 29949.976, 30052.937, 30163.296, 30280.429, 30162.357], [25.135, 16.027, 13.472, 14.159, 18.818, 16.513, 24.464, 12.741, 10.455, 19.655, 22.273, 20.769, 20.748, 21.842, 32.994, 12.439, 20.31, 18.899], [1351.4956735238359, 2594.689746017839, 1568.836761397372, 2661.4787560289124, 1463.6831284829266, 1660.3808752144394, 3727.796403307916, 1191.1062905582241, 1482.653452354126, 6150.094046298882, 2650.4867647609412, 6029.443681604811, 1837.4586939638477, 953.3245487475047, 3187.5851419041323, 1236.6681026792266, 9490.777885911375, 622.0731578210588], [1858, 1859, 1860, 1861, 1862, 1863, 1864, 1865, 1866, 1867, 1868, 1869, 1870, 1871, 1872, 1873, 1874, 1875]], [0, 5032, [48721, 48737, 48763, 48795, 48822], [18692.715, 18610.937, 18683.051, 18622.882, 18583.895], [29131.459, 29036.892, 28946.969, 28995.734, 28938.922], [18.564, 23.852, 31.194, 23.114, 19.443], [791.6157983374791, 969.7459458465029, 717.1960512975753, 1104.2606458089062, 834.3112058480932], [1863, 1864, 1865, 1866, 1867]], [1, 5041, [48750, 48783, 48811, 48837, 48862, 48882, 48902], [4333.693, 4316.829, 4308.351, 4338.056, 4300.404, 4287.682, 4308.164], [59774.475, 59861.526, 59868.173, 59922.908, 59928.879, 59918.003, 59935.022], [21.387, 25.782, 18.312, 10.815, 14.312, 12.618, 19.401], [10504.70938049487, 872.9556445208317, 3942.927023082854, 1364.4418631906456, 1593.4667694435086, 2007.7172745465448, 1574.0407837878379], [1865, 1866, 1867, 1868, 1869, 1870, 1871]], [1, 5046, [48814, 48839, 48864, 48883, 48903, 48922, 48949, 48976], [4704.345, 4679.22, 4753.455, 4776.984, 4766.724, 4681.194, 4894.337, 5013.59], [59200.137, 59197.239, 59209.095, 59153.872, 59060.806, 59063.89, 58983.981, 58899.515], [22.796, 20.73, 20.506, 9.933, 17.058, 19.537, 20.028, 22.399], [1756.7417211728828, 4970.472441929193, 2803.290786957017, 2945.2719339499226, 3376.620411048479, 2368.4629777984837, 4057.2898648277355, 663.4674078568914], [1867, 1868, 1869, 1870, 1871, 1872, 1873, 1874]], [0, 5048, [48853, 48876, 48891, 48913, 48935], [19276.417, 19262.615, 19257.664, 19318.538, 19256.228], [28116.682, 28304.146, 28299.786, 28176.954, 28256.355], [17.898, 14.182, 20.215, 20.577, 14.348], [531.0285771479132, 497.473777981894, 398.65418437608673, 6433.323866410472, 752.7362903151663], [1868, 1869, 1870, 1871, 1872]], [0, 5053, [48930, 48959, 48986, 49012, 49045, 49074, 49097], [17335.524, 17256.16, 17235.042, 17172.158, 17132.411, 17085.087, 17124.133], [31739.795, 31732.619, 31626.698, 31592.883, 31598.47, 31583.946, 31608.486], [22.248, 12.656, 8.902, 11.145, 18.774, 18.714, 19.85], [922.2331699944137, 1933.438746785904, 1665.2469585553886, 2188.0261702124235, 1296.0297590809344, 1566.0656449860517, 4660.166141730832], [1872, 1873, 1874, 1875, 1876, 1877, 1878]], [0, 5057, [48961, 48988, 49015, 49049, 49079, 49100, 49123, 49148, 49171, 49199, 49219], [19314.767, 19330.909, 19336.311, 19343.351, 19336.348, 19347.144, 19324.055, 19360.454, 19355.774, 19315.405, 19355.865], [28758.802, 28738.891, 28764.649, 28743.035, 28722.366, 28756.72, 28760.407, 28733.64, 28757.868, 28769.515, 28736.697], [12.657, 9.642, 6.9, 9.662, 17.943, 15.315, 31.27, 10.783, 11.589, 9.041, 22.874], [812.0324546570472, 1453.0522718976088, 1980.4184784176177, 1700.433709934669, 1686.2771462897376, 2030.9442205856399, 838.931118446235, 1412.788137497491, 1358.9016732910675, 1243.759872310087, 549.7212752875616], [1873, 1874, 1875, 1876, 1877, 1878, 1879, 1880, 1881, 1882, 1883]], [1, 5059, [48947, 48973, 49001, 49031, 49068, 49089], [3428.484, 3449.715, 3415.671, 3385.096, 3604.009, 3556.784], [60053.689, 60147.003, 60054.862, 60031.125, 60127.102, 60162.5], [24.882, 24.448, 21.586, 12.502, 30.599, 31.984], [1562.7112656594259, 1138.6608030095288, 567.5164661184401, 894.9627224478284, 3514.852312867796, 919.1271523942378], [1873, 1874, 1875, 1876, 1877, 1878]], [1, 5073, [49139, 49161, 49184, 49211, 49231, 49254, 49274, 49295, 49308, 49329, 49347, 49368, 49386, 49403, 49422], [4346.541, 4322.178, 4315.395, 4327.945, 4314.801, 4313.021, 4310.663, 4332.322, 4352.431, 4341.542, 4328.363, 4367.759, 4345.28, 4378.647, 4306.86], [59891.466, 59893.298, 59911.782, 59909.127, 59922.247, 59879.367, 59946.333, 59935.911, 59931.102, 59941.551, 59950.422, 59908.378, 59922.98, 59928.755, 59830.67], [24.976, 27.945, 22.901, 14.293, 12.331, 16.528, 11.566, 15.77, 12.433, 21.131, 16.292, 24.761, 19.337, 26.301, 30.108], [2104.515468152656, 1262.6600662870032, 1773.46110459018, 1852.6727692522934, 1257.0488276422566, 1706.9282079342165, 1546.2292468503501, 1330.2296109274193, 1026.2351027841703, 932.7385553365265, 1230.2067712149635, 1803.7385643196644, 1027.6882836770988, 1517.406914531825, 579.8050562199851], [1880, 1881, 1882, 1883, 1884, 1885, 1886, 1887, 1888, 1889, 1890, 1891, 1892, 1893, 1894]], [0, 5074, [49147, 49170, 49197, 49218, 49242, 49260, 49282], [18871.02, 18807.771, 18677.943, 18688.958, 18583.279, 18636.464, 18735.147], [30099.934, 30131.635, 30273.095, 30158.921, 30169.11, 30083.445, 29977.389], [17.162, 16.269, 25.716, 12.482, 12.431, 22.171, 24.266], [790.1675509630495, 714.7159005225178, 2913.8929431107526, 874.0066812330393, 1021.7468519248048, 2000.4271401943183, 1496.883272221369], [1880, 1881, 1882, 1883, 1884, 1885, 1886]], [0, 5087, [49243, 49261, 49283, 49301, 49315], [19251.115, 19452.244, 19287.048, 19287.304, 19292.864], [28250.818, 28215.884, 28229.986, 28281.976, 28287.583], [16.69, 33.761, 12.167, 20.189, 27.381], [460.5264776286273, 2450.5663278450493, 547.0636324222763, 511.2312850450997, 931.0049299769894], [1884, 1885, 1886, 1887, 1888]], [1, 5091, [49276, 49296, 49309, 49330, 49348, 49369, 49387, 49404, 49423, 49436], [4635.88, 4616.557, 4615.541, 4696.084, 4609.2, 4641.956, 4650.599, 4665.538, 4673.73, 4680.452], [58747.204, 58779.115, 58782.95, 58768.824, 58767.754, 58770.264, 58787.285, 58793.381, 58824.067, 58694.877], [21.75, 14.968, 13.999, 21.633, 17.749, 29.15, 25.201, 13.792, 21.318, 26.104], [603.3271655440369, 512.4963547538779, 679.9579830481066, 649.4446372265321, 1026.3763540137193, 480.4303779583871, 1084.7829100796873, 1236.9207233195325, 497.9874545018126, 759.6683338026107], [1886, 1887, 1888, 1889, 1890, 1891, 1892, 1893, 1894, 1895]], [0, 5123, [49710, 49733, 49747, 49768, 49782, 49794, 49810, 49821, 49838, 49856, 49874, 49898, 49919, 49939], [18796.565, 18625.484, 18709.645, 18690.451, 18587.288, 18551.677, 18486.405, 18527.915, 18504.419, 18503.249, 18560.455, 18600.628, 18750.538, 18635.959], [29872.221, 29806.152, 29873.011, 29844.303, 29869.38, 29883.267, 29949.879, 29801.177, 29835.568, 29832.031, 29819.651, 29863.481, 30001.585, 29962.974], [21.657, 26.091, 39.06, 20.576, 16.8, 22.765, 20.221, 17.873, 4.186, 33.392, 14.685, 15.642, 33.715, 27.331], [758.6293231720653, 845.0870275514094, 1394.569690413011, 1049.7840241803665, 567.8069971808227, 546.1491663509852, 702.7973607217093, 867.1685834424973, 355.96466149225233, 713.9298184570122, 820.5230386121659, 625.3981153381787, 507.831242609869, 1550.9093126282112], [1910, 1911, 1912, 1913, 1914, 1915, 1916, 1917, 1918, 1919, 1920, 1921, 1922, 1923]], [0, 5133, [49837, 49855, 49872, 49896, 49917, 49937, 49963], [17556.274, 17538.568, 17434.857, 17482.028, 17472.819, 17497.676, 17594.691], [31005.87, 31032.923, 30995.882, 31013.897, 30992.284, 30975.121, 30960.548], [18.628, 11.788, 12.517, 15.335, 11.592, 6.218, 17.124], [1015.9302211768439, 1258.3036676670242, 1086.207333509595, 1668.547654524938, 1053.0664307386405, 1070.961646309458, 2352.533519433412], [1918, 1919, 1920, 1921, 1922, 1923, 1924]], [0, 5147, [49980, 50004, 50033, 50060, 50088], [17940.427, 17924.476, 17910.565, 18006.079, 18094.629], [31478.387, 31524.471, 31541.391, 31481.996, 31520.288], [12.196, 11.177, 17.518, 18.335, 29.913], [1529.0319243772315, 1432.4612162786752, 1837.0158336857635, 765.098179731317, 623.522153851354], [1925, 1926, 1927, 1928, 1929]], [0, 5148, [49981, 50006, 50036, 50061, 50089, 50113, 50146], [18413.559, 18465.398, 18480.241, 18461.868, 18475.59, 18419.297, 18235.459], [31020.927, 30977.979, 30999.34, 30976.264, 31028.413, 31089.693, 31245.907], [24.678, 22.472, 16.725, 11.025, 15.581, 19.279, 26.16], [907.8791110991267, 1105.8645108280507, 2342.217384188571, 1740.6218028732114, 1114.3718833148243, 1666.535191766534, 11603.377893267281], [1925, 1926, 1927, 1928, 1929, 1930, 1931]], [0, 5154, [50002, 50032, 50058, 50085, 50109, 50140, 50170, 50195, 50221, 50243, 50264], [17587.133, 17500.587, 17404.802, 17455.359, 17317.069, 17339.267, 17343.519, 17313.786, 17284.33, 17273.514, 17292.704], [31065.145, 31055.452, 31090.38, 31244.531, 31317.887, 31294.394, 31206.615, 31257.871, 31278.339, 31223.203, 31279.756], [34.827, 13.727, 15.116, 16.766, 22.837, 20.16, 18.206, 22.518, 27.646, 18.838, 20.645], [3551.353084651096, 558.1509018633418, 1404.9099726683062, 25208.106339564507, 2618.29641161293, 2646.3135383003114, 1979.5435289647821, 3404.899775156562, 1983.567989764027, 2876.5448336920467, 1655.2129629544886], [1926, 1927, 1928, 1929, 1930, 1931, 1932, 1933, 1934, 1935, 1936]], [0, 5157, [50031, 50057, 50086, 50110, 50141], [17253.505, 17316.404, 17387.402, 17426.347, 17404.352], [31841.996, 31898.366, 31821.518, 31947.819, 31912.528], [20.028, 21.568, 30.934, 17.493, 24.982], [972.7068228685577, 2458.0178677103468, 2678.8143670892664, 3105.7514610493563, 3022.458053641978], [1927, 1928, 1929, 1930, 1931]], [1, 5162, [50074, 50099, 50130, 50163, 50188, 50216], [4354.58, 4388.489, 4363.257, 4210.32, 4242.03, 4166.219], [58535.818, 58539.229, 58578.215, 58576.504, 58587.948, 58564.255], [18.165, 26.733, 17.726, 18.79, 16.43, 21.347], [1878.6851215496633, 1150.3834782018905, 1120.0504748804653, 915.0488085822512, 712.9600937490683, 604.5778885820026], [1929, 1930, 1931, 1932, 1933, 1934]], [0, 5165, [50145, 50173, 50198, 50224, 50245, 50266, 50286, 50308, 50336], [18477.392, 18465.892, 18468.399, 18452.085, 18461.845, 18372.66, 18461.392, 18393.13, 18315.82], [30212.993, 30229.27, 30242.573, 30253.665, 30299.353, 30204.465, 30232.129, 30180.831, 30213.049], [21.459, 11.004, 7.823, 10.59, 14.783, 10.289, 15.567, 16.205, 35.64], [1016.006586545301, 1543.8617463352336, 2163.5429731506447, 1604.8460224541368, 473.47538245102464, 1415.44759589899, 1059.7921841767388, 1537.894670991108, 783.1682735810597], [1931, 1932, 1933, 1934, 1935, 1936, 1937, 1938, 1939]], [0, 5167, [50114, 50148, 50175, 50200, 50225, 50246, 50267, 50288, 50310, 50337, 50363], [19246.234, 19305.737, 19286.314, 19368.699, 19309.034, 19270.503, 19286.84, 19281.054, 19311.116, 19316.433, 19357.504], [28602.415, 28622.557, 28652.618, 28653.131, 28605.992, 28516.713, 28555.427, 28595.882, 28572.767, 28572.04, 28609.108], [10.099, 11.704, 12.101, 29.551, 19.905, 19.758, 16.63, 13.183, 15.908, 9.43, 14.78], [1260.0331843726644, 1808.078858984965, 1176.4577346037026, 1041.7553283644338, 1947.5725050444664, 2363.7880675118213, 1330.550404635533, 1640.243349411516, 1383.5031585988665, 1353.6797866476008, 599.8013326457801], [1930, 1931, 1932, 1933, 1934, 1935, 1936, 1937, 1938, 1939, 1940]], [1, 5173, [50164, 50189, 50217, 50240, 50259, 50276, 50298, 50328, 50350, 50378, 50403, 50426], [4526.174, 4510.203, 4486.502, 4497.74, 4563.748, 4509.331, 4513.592, 4493.531, 4534.927, 4530.888, 4514.71, 4516.986], [59652.197, 59626.048, 59678.864, 59654.361, 59650.059, 59614.321, 59653.511, 59621.219, 59621.467, 59640.819, 59627.182, 59650.022], [20.478, 13.994, 13.43, 10.836, 16.798, 15.392, 10.119, 12.025, 16.206, 15.951, 11.827, 20.505], [2247.967428792028, 1116.0980184899956, 1557.7242294333423, 1535.6024403085041, 973.8620555525894, 1176.818747583837, 1886.4581422889087, 1327.5005758425464, 1424.1423821378871, 936.592449176494, 1459.639408640985, 1468.1054481481103], [1932, 1933, 1934, 1935, 1936, 1937, 1938, 1939, 1940, 1941, 1942, 1943]], [1, 5174, [50190, 50218, 50241, 50261, 50280, 50299, 50330, 50352], [5123.82, 5157.896, 5067.002, 5089.848, 5046.923, 5135.484, 5173.955, 5200.204], [58363.424, 58394.704, 58339.275, 58414.664, 58463.424, 58523.949, 58521.224, 58603.121], [14.236, 26.938, 12.947, 15.756, 10.603, 18.051, 18.246, 12.069], [662.9291941778695, 2720.2044619078983, 816.5589583096473, 1805.5107989109767, 1577.966364787811, 1020.1240010037087, 1278.725621520279, 1048.8604409185327], [1933, 1934, 1935, 1936, 1937, 1938, 1939, 1940]], [0, 5175, [50223, 50244, 50265, 50285, 50307], [17844.701, 17920.674, 17752.77, 17830.664, 17790.481], [30691.424, 30666.869, 30809.682, 30680.477, 30755.06], [12.811, 60.48, 40.703, 22.078, 31.368], [420.8304618835545, 1470.4288623468192, 1663.120340942933, 598.3188129929857, 621.7222809037241], [1934, 1935, 1936, 1937, 1938]], [1, 5185, [50300, 50329, 50351, 50380, 50405, 50427, 50449, 50469, 50494, 50513], [5170.704, 4992.158, 4983.156, 5064.69, 5030.447, 5038.038, 5081.723, 5135.011, 5208.573, 5232.571], [57863.929, 57874.369, 57832.481, 57868.025, 57858.088, 57930.751, 57922.435, 57879.697, 57878.952, 57906.911], [14.203, 29.415, 22.57, 27.011, 14.671, 9.649, 16.036, 18.592, 20.564, 20.68], [931.2699700016384, 820.7675085852883, 1245.9993286393706, 1355.179972385355, 1878.5351698340305, 1980.261041931062, 1365.6179063330667, 1432.6739656079758, 1564.4783547987342, 697.951684518201], [1938, 1939, 1940, 1941, 1942, 1943, 1944, 1945, 1946, 1947]], [0, 5187, [50388, 50412, 50431, 50454, 50475, 50497, 50518, 50536, 50556, 50574, 50595, 50620, 50637, 50653, 50677, 50695, 50716], [18282.433, 18250.343, 18301.383, 18384.907, 18377.241, 18433.417, 18435.21, 18375.208, 18442.62, 18423.805, 18366.383, 18444.598, 18352.292, 18325.571, 18299.076, 18327.724, 18446.062], [30126.715, 30225.89, 30295.237, 30185.051, 30239.562, 30077.28, 30067.46, 30139.513, 30179.57, 30164.527, 30181.58, 30173.006, 30107.963, 30075.633, 30100.137, 30073.186, 30203.85], [27.969, 40.425, 28.356, 28.685, 21.985, 24.184, 9.616, 12.61, 10.781, 10.551, 14.706, 11.831, 30.145, 17.581, 17.604, 13.901, 39.38], [2684.2529099120616, 795.7159679082216, 1814.6933823435113, 1106.0900462768234, 1405.3547000633969, 3932.243787480465, 2711.1173283091302, 2420.4455165680674, 1498.262224403705, 828.2128352073493, 1429.5283667126253, 2056.9684385303763, 904.9376539960974, 855.4353238598875, 1335.0881295933411, 619.219743080206, 1243.0098558391383], [1941, 1942, 1943, 1944, 1945, 1946, 1947, 1948, 1949, 1950, 1951, 1952, 1953, 1954, 1955, 1956, 1957]], [0, 5191, [50411, 50430, 50453, 50474, 50496, 50516], [17876.01, 17859.774, 17853.278, 17852.875, 17872.85, 17845.919], [30793.546, 30766.495, 30738.365, 30719.005, 30777.104, 30756.719], [10.874, 24.488, 20.137, 19.057, 19.896, 23.046], [421.62729235886536, 452.379837120389, 824.4666829406467, 580.4454628654909, 445.51107504249734, 1052.3557775504214], [1942, 1943, 1944, 1945, 1946, 1947]], [0, 5206, [50597, 50621, 50638, 50654, 50678, 50697], [18829.072, 18897.412, 18925.862, 18908.088, 18980.699, 18998.902], [29233.688, 29305.532, 29325.034, 29361.957, 29419.904, 29400.586], [17.256, 10.481, 12.288, 10.446, 13.706, 13.465], [846.0752732630682, 703.0738101732435, 1161.2273692907181, 1417.1718854989858, 2100.0952030182807, 1713.6080549290402], [1951, 1952, 1953, 1954, 1955, 1956]], [0, 5207, [50598, 50622, 50640, 50655, 50680, 50699], [19234.545, 19312.727, 19236.75, 19267.096, 19293.568, 19266.629], [28303.565, 28316.535, 28298.523, 28318.475, 28310.195, 28127.93], [16.331, 16.008, 26.771, 22.413, 19.315, 32.606], [650.0892850891917, 893.7494743465115, 1370.4863704622253, 903.6988267597953, 825.5892158375771, 840.2266310121823], [1951, 1952, 1953, 1954, 1955, 1956]], [0, 5222, [50694, 50715, 50741, 50752, 50777, 50795, 50810, 50832], [17833.188, 17881.748, 17823.621, 17827.596, 17866.086, 17856.724, 17831.938, 17791.302], [30728.603, 30698.696, 30767.703, 30770.032, 30714.411, 30745.359, 30707.159, 30663.82], [23.844, 12.733, 17.205, 32.305, 13.121, 14.703, 19.326, 19.469], [1328.966371686756, 1179.7177000072077, 877.8566803008613, 660.8710588539467, 657.7536424580917, 942.6509370684113, 1420.3671524612962, 1407.2826719459597], [1956, 1957, 1958, 1959, 1960, 1961, 1962, 1963]], [1, 5229, [50805, 50826, 50844, 50862, 50881, 50899, 50918], [4005.756, 3977.549, 3996.493, 4083.054, 4112.558, 3951.636, 4109.543], [60138.62, 60162.039, 60247.695, 60137.151, 60158.454, 60197.623, 60146.462], [21.439, 18.065, 29.915, 16.621, 25.972, 16.819, 3.524], [920.182321263403, 1753.9515420316468, 1111.407001827081, 1759.4196730692897, 1512.737612632628, 1317.8557106401133, 316.8468434034838], [1962, 1963, 1964, 1965, 1966, 1967, 1968]], [0, 5238, [50868, 50885, 50907, 50928, 50946, 50964, 50976, 50989], [17801.284, 17801.131, 17827.618, 17875.626, 17802.686, 17846.489, 17837.944, 17883.649], [30718.15, 30731.902, 30780.179, 30741.819, 30779.238, 30762.535, 30747.454, 30741.506], [19.966, 17.223, 22.753, 12.55, 22.267, 19.19, 24.082, 29.111], [746.2897130670774, 598.1854099344862, 1261.7409486305496, 952.593926548801, 655.6052205540535, 954.7559879457663, 630.5451907710749, 394.52834109586433], [1965, 1966, 1967, 1968, 1969, 1970, 1971, 1972]], [1, 5245, [50971, 50985, 51000, 51015, 51031, 51047, 51063, 51081, 51098, 51113, 51130, 51146, 51160, 51185, 51206, 51223, 51245, 51265, 51284, 51298, 51319, 51339, 51367], [4116.826, 4087.017, 4142.342, 4136.767, 4168.235, 4119.068, 4041.115, 4026.868, 4067.949, 4011.919, 4050.182, 4050.406, 4038.282, 4082.217, 4055.28, 4073.84, 4102.376, 4076.479, 4020.292, 4041.998, 4064.375, 4033.826, 4040.966], [59687.6, 59571.785, 59521.583, 59508.223, 59517.07, 59505.768, 59534.62, 59629.835, 59610.056, 59599.596, 59627.396, 59648.542, 59637.764, 59619.924, 59637.356, 59594.476, 59644.549, 59573.933, 59559.222, 59618.061, 59622.017, 59685.37, 59680.892], [26.038, 31.599, 14.092, 8.719, 12.105, 16.527, 27.111, 12.587, 17.633, 30.515, 14.852, 15.386, 13.642, 20.822, 12.083, 18.535, 17.68, 21.782, 17.84, 17.761, 21.986, 23.167, 29.947], [1809.1806953747198, 2255.778050196962, 1582.3348433981478, 1399.643335708609, 2172.1952908809003, 1864.5545594602322, 1042.8548218709884, 810.8126463165657, 589.3736884397164, 1918.5291875608812, 525.158293862714, 1075.9182779578, 853.1375615149344, 1046.6983559499813, 1054.1093579815522, 684.7501158721345, 638.0546686691779, 891.7080983381286, 621.2906340661923, 1163.5055472600086, 1046.8794680353028, 1136.190670270068, 1375.5903119829195], [1971, 1972, 1973, 1974, 1975, 1976, 1977, 1978, 1979, 1980, 1981, 1982, 1983, 1984, 1985, 1986, 1987, 1988, 1989, 1990, 1991, 1992, 1993]], [0, 5255, [51085, 51102, 51116, 51138, 51150, 51167, 51195], [17853.935, 17848.676, 17756.429, 17836.575, 17841.496, 17906.476, 17898.927], [30706.748, 30867.175, 30767.829, 30721.087, 30736.316, 30781.099, 30792.392], [14.979, 32.604, 31.118, 27.839, 23.548, 4.797, 9.404], [954.0702295083959, 582.5165558203498, 797.6648002148354, 781.5585526631121, 425.027470443156, 287.0829201251199, 488.3588759349671], [1978, 1979, 1980, 1981, 1982, 1983, 1984]], [1, 5268, [51224, 51246, 51266, 51285, 51299, 51320, 51340, 51368, 51391, 51417, 51448, 51468, 51500, 51531, 51556, 51584], [4311.366, 4246.218, 4357.649, 4341.078, 4358.404, 4375.672, 4345.532, 4342.46, 4287.278, 4310.043, 4280.177, 4279.009, 4246.229, 4326.353, 4342.657, 4395.422], [59026.407, 58968.045, 59059.761, 59004.92, 59076.682, 59031.352, 59065.043, 59052.375, 59023.467, 59063.981, 59026.068, 59039.785, 58998.994, 59019.49, 59017.805, 58953.549], [29.047, 15.977, 38.311, 18.07, 20.797, 24.115, 10.045, 10.99, 10.696, 11.774, 14.726, 33.922, 26.239, 15.633, 18.107, 16.387], [857.0425394215015, 747.7757455839316, 654.2302478426229, 897.480822067035, 459.699049449309, 1798.2511938191133, 2516.7052025904923, 2482.4350308109115, 1869.240434202737, 2294.3595978088256, 1658.7079274584048, 1089.714560659996, 3764.7691853116044, 1461.4838054015906, 1053.3568801176398, 2893.1407655451385], [1986, 1987, 1988, 1989, 1990, 1991, 1992, 1993, 1994, 1995, 1996, 1997, 1998, 1999, 2000, 2001]], [0, 5277, [51325, 51346, 51378, 51399, 51426, 51455, 51478, 51509, 51543, 51562, 51589, 51612, 51629, 51640, 51667], [17182.408, 17169.459, 17275.982, 17221.999, 17262.028, 17339.272, 17278.886, 17362.89, 17341.277, 17364.648, 17445.225, 17515.642, 17480.742, 17377.17, 17350.999], [31640.151, 31588.636, 31574.351, 31618.641, 31597.14, 31709.508, 31626.452, 31620.688, 31578.081, 31552.237, 31600.76, 31641.819, 31583.983, 31701.525, 31758.312], [14.004, 18.985, 16.211, 20.526, 36.107, 22.344, 18.219, 14.885, 8.641, 11.935, 2.096, 11.476, 18.434, 12.657, 22.204], [1724.627669300402, 2190.346397478294, 14160.415414185505, 12064.6703186509, 5402.320728289696, 7724.337437269203, 4410.978333676349, 5822.555745263408, 1622.6089920119198, 1659.623001415327, 693.1066554315331, 1348.2157922782067, 907.2707361516154, 1723.4415541102471, 2751.620519018023], [1991, 1992, 1993, 1994, 1995, 1996, 1997, 1998, 1999, 2000, 2001, 2002, 2003, 2004, 2005]], [0, 5287, [51402, 51431, 51458, 51480, 51512], [18812.964, 18727.808, 18805.453, 18798.652, 18805.895], [29987.59, 30025.716, 30036.713, 30012.278, 29982.627], [21.869, 25.789, 27.209, 21.772, 28.513], [1693.5560382430917, 1782.4085465113574, 1100.605960117269, 1143.8902738154552, 2054.33614350835], [1994, 1995, 1996, 1997, 1998]], [1, 5288, [51390, 51416, 51447, 51466, 51499, 51529], [3563.249, 3566.232, 3532.654, 3557.626, 3551.747, 3561.194], [60124.822, 60175.674, 60165.705, 60154.015, 60213.821, 60140.89], [31.71, 13.485, 9.76, 17.954, 13.114, 21.466], [3353.5874912693994, 2788.197399663021, 2627.0560965236627, 2699.465152220772, 1775.0590398979416, 3609.2081098523313], [1994, 1995, 1996, 1997, 1998, 1999]], [0, 5308, [51565, 51593, 51614, 51630, 51641, 51670, 51699, 51721, 51749, 51770, 51783, 51807, 51831, 51853, 51874, 51895, 51919, 51942, 51962, 51987, 52013, 52036], [18779.561, 18817.813, 18803.516, 18774.155, 18726.899, 18773.071, 18770.936, 18845.143, 18865.147, 18900.878, 18878.072, 18857.012, 18871.19, 18886.818, 18898.205, 18853.542, 18822.678, 18886.725, 18924.332, 18868.204, 18891.162, 18789.422], [29990.645, 30013.047, 29943.96, 29964.901, 30015.697, 30061.792, 30018.868, 29972.675, 30010.559, 30014.34, 29927.258, 29961.084, 30035.174, 30072.935, 30021.453, 30014.333, 29948.617, 30003.543, 29965.137, 30074.877, 30090.06, 29987.291], [35.946, 11.778, 16.555, 12.99, 13.104, 15.95, 17.099, 9.121, 10.491, 9.638, 12.452, 15.653, 23.231, 21.517, 25.03, 20.729, 29.027, 16.192, 32.558, 33.702, 27.219, 31.391], [2740.7302124342227, 2079.383543155632, 1960.221591726604, 1501.5339061480074, 1687.455733779745, 3260.7231883080035, 2510.8922586493413, 2653.3946854744927, 2564.2631534961392, 1907.440658190517, 1543.5340063980875, 1825.1842288997618, 1233.7558135250213, 6282.087312119867, 2704.1091939591033, 1506.705701764922, 4193.388847447601, 1572.7228327901341, 1292.3234453869547, 1046.9647440739243, 1035.7484992707803, 982.5814358907426], [2000, 2001, 2002, 2003, 2004, 2005, 2006, 2007, 2008, 2009, 2010, 2011, 2012, 2013, 2014, 2015, 2016, 2017, 2018, 2019, 2020, 2021]], [0, 5316, [51668, 51697, 51718, 51747, 51768, 51781, 51805, 51829, 51851, 51873, 51893, 51917], [18176.345, 18233.95, 18206.234, 18244.698, 18371.971, 18266.62, 18246.169, 18226.669, 18268.612, 18361.682, 18239.196, 18298.381], [29892.316, 29925.954, 29960.783, 29968.893, 29906.141, 29837.805, 29785.194, 29814.173, 29831.306, 29809.659, 29862.755, 29812.675], [20.911, 37.021, 14.162, 10.338, 19.348, 12.37, 26.771, 13.958, 16.253, 26.816, 18.825, 28.668], [651.5842109892818, 1188.8014001837205, 957.4541648042688, 704.1427815234136, 968.1028255974692, 1134.360358866602, 874.7554702305331, 915.1405198540007, 1109.45417974636, 915.1456293538965, 881.4194103080256, 1506.6288017667991], [2005, 2006, 2007, 2008, 2009, 2010, 2011, 2012, 2013, 2014, 2015, 2016]], [0, 5317, [51669, 51698, 51719, 51748, 51769, 51782, 51806, 51830, 51852], [18283.748, 18257.08, 18245.786, 18266.32, 18251.477, 18235.936, 18240.258, 18215.229, 18242.396], [31241.817, 31241.421, 31255.941, 31219.38, 31251.013, 31286.84, 31221.574, 31275.35, 31237.764], [29.127, 12.288, 16.955, 27.312, 10.743, 8.143, 22.603, 18.244, 19.514], [1414.843450253526, 2133.528015746953, 1674.4946058825694, 1657.5548252400931, 1654.860779387061, 698.7635925331945, 1258.2002064590379, 801.6500313067775, 2570.9954876528363], [2005, 2006, 2007, 2008, 2009, 2010, 2011, 2012, 2013]], [0, 5325, [51722, 51750, 51771, 51784, 51808, 51832], [19436.389, 19423.239, 19415.655, 19422.526, 19430.004, 19488.98], [29199.101, 29224.47, 29239.391, 29243.301, 29197.949, 29161.093], [11.73, 10.609, 2.399, 13.952, 12.153, 13.805], [1896.0951594897683, 1712.8605149482469, 594.1950508422852, 1369.0428350551201, 1295.7961268237905, 1138.4468484260083], [2007, 2008, 2009, 2010, 2011, 2012]], [0, 5331, [51803, 51828, 51850, 51872, 51892, 51915, 51940], [17887.815, 17868.42, 17882.916, 17912.217, 17902.098, 17929.899, 17928.297], [30380.261, 30386.115, 30455.692, 30392.871, 30425.653, 30384.323, 30278.659], [12.493, 13.258, 17.175, 18.747, 41.736, 26.561, 39.12], [2093.5478040959943, 1950.703483032812, 1340.646402144138, 1624.8278812165681, 1290.914436985823, 5180.672346885375, 772.8475939225863], [2011, 2012, 2013, 2014, 2015, 2016, 2017]], [0, 5342, [51894, 51918, 51941, 51961, 51986], [18240.545, 18409.609, 18287.007, 18244.082, 18253.445], [31208.585, 31238.721, 31294.902, 31241.614, 31252.312], [30.884, 33.878, 22.143, 3.277, 21.281], [1828.885778045873, 983.9800912906301, 775.7427224121247, 421.1810001590408, 1384.7722675827897], [2015, 2016, 2017, 2018, 2019]], [0, 5348, [51985, 52012, 52034, 52059, 52083, 52105], [18370.543, 18291.382, 18272.762, 18239.687, 18243.132, 18240.08], [29825.552, 29849.518, 29810.431, 29824.894, 29808.552, 29823.966], [32.752, 33.592, 13.069, 12.544, 18.49, 14.234], [1709.8497785429356, 988.9747103815108, 716.8118970138837, 1977.6831748493182, 1205.794387035615, 929.0256894218223], [2019, 2020, 2021, 2022, 2023, 2024]], [0, 5357, [52084, 52106, 52123, 52140, 52155, 52178, 52196], [18264.661, 18217.927, 18256.523, 18213.064, 18240.319, 18218.675, 18257.188], [31316.456, 31299.555, 31305.936, 31237.412, 31297.593, 31271.042, 31252.179], [14.765, 16.468, 15.697, 24.081, 10.687, 12.23, 13.328], [1337.0084315673985, 814.8943131780803, 861.636577189963, 918.1854215738819, 1245.550020895101, 1189.9026973361165, 789.7901184820541], [2023, 2024, 2025, 2026, 2027, 2028, 2029]], [1, 5382, [52362, 52387, 52408, 52428, 52446, 52463, 52480], [4201.51, 4200.111, 4230.601, 4269.023, 4143.792, 4140.53, 4174.429], [58966.698, 58958.341, 59007.328, 59062.172, 59025.795, 58995.775, 58901.718], [3.773, 22.068, 16.782, 16.072, 32.314, 16.102, 16.931], [281.85327221046276, 684.3110073249228, 1178.3281518130523, 809.6838700383341, 742.6470439631145, 854.3385813272243, 339.49079172587034], [2037, 2038, 2039, 2040, 2041, 2042, 2043]], [0, 5387, [52418, 52435, 52452, 52470, 52489, 52504], [18659.998, 18635.096, 18663.175, 18643.374, 18627.136, 18664.523], [29052.064, 29043.33, 29022.641, 29071.483, 29057.762, 29060.582], [11.871, 15.963, 13.683, 15.604, 27.954, 20.101], [881.1851831131801, 1604.0945712778896, 1329.5872520049024, 1388.5489125391823, 1120.3043332228772, 996.9130919631954], [2039, 2040, 2041, 2042, 2043, 2044]], [0, 5403, [52581, 52601, 52622, 52646, 52661, 52680, 52694], [18719.659, 18758.193, 18833.969, 18771.13, 18790.269, 18834.668, 18882.171], [28979.522, 28917.729, 28949.492, 28908.936, 28956.243, 29030.783, 29054.277], [12.891, 10.341, 9.731, 16.315, 23.13, 8.977, 40.472], [1044.6830500494714, 1639.476490941446, 2007.8076773570142, 2273.3157566918676, 3096.4645591250373, 70279.79541341255, 1763.805571759087], [2050, 2051, 2052, 2053, 2054, 2055, 2056]], [0, 5415, [52754, 52773, 52792, 52806, 52821, 52836, 52850], [18033.006, 17987.976, 17970.596, 17944.325, 17924.849, 17920.559, 17911.149], [30454.832, 30467.473, 30681.721, 30841.714, 30834.194, 30824.249, 30834.89], [17.729, 18.839, 20.403, 12.69, 14.016, 16.598, 21.953], [432.2419515378112, 715.6289686507969, 9341.728031032664, 1468.188155386303, 2096.452920309752, 1922.5895702559385, 844.1061897365911], [2060, 2061, 2062, 2063, 2064, 2065, 2066]], [1, 5425, [52859, 52873, 52888, 52907, 52924, 52948], [5263.947, 5312.432, 5353.154, 5387.067, 5276.868, 5196.856], [58428.867, 58398.459, 58429.474, 58398.15, 58222.043, 58233.722], [27.511, 23.155, 25.63, 18.046, 9.81, 21.055], [1294.74360592571, 1418.9387932172244, 1880.995787083008, 1379.5984280995253, 71372.95328071572, 7169.124074692457], [2067, 2068, 2069, 2070, 2071, 2072]], [0, 5432, [52929, 52953, 52968, 52988, 53005, 53022, 53040], [18445.014, 18493.205, 18560.458, 18574.349, 18540.793, 18628.564, 18491.656], [30351.078, 30351.857, 30460.634, 30461.869, 30528.612, 30466.139, 30443.219], [18.874, 19.243, 17.95, 15.434, 27.625, 31.486, 27.054], [4104.603622507562, 2749.569015971877, 1174.2088959281307, 1598.0033121529475, 2511.5767868030116, 719.3638008368808, 1068.5251506909121], [2071, 2072, 2073, 2074, 2075, 2076, 2077]], [0, 5455, [53200, 53217, 53232, 53249, 53264, 53282, 53303, 53324, 53342, 53361, 53380, 53392, 53404, 53420, 53435, 53453], [17947.982, 17869.611, 17749.749, 17762.814, 17783.039, 17833.701, 17928.734, 17989.468, 17977.902, 18142.32, 18049.137, 18037.806, 18143.275, 18192.06, 18235.016, 18278.446], [30673.421, 30676.616, 30672.711, 30669.63, 30673.69, 30755.945, 30609.553, 30547.068, 30505.921, 30463.921, 30475.043, 30441.099, 30494.53, 30549.053, 30486.957, 30477.471], [14.396, 11.959, 20.637, 14.772, 20.211, 24.858, 18.691, 12.898, 40.267, 10.802, 17.127, 12.775, 17.702, 9.467, 20.612, 17.14], [770.4288015736763, 1578.5398097384723, 2086.754724345648, 1372.7903673479427, 1584.7195799197095, 710.5611433413959, 854.0768619688349, 755.9371247085165, 671.7700836236983, 463.50561668221536, 1235.8020366004648, 1201.1915356450972, 728.0886959685141, 70584.41727971201, 7932.6047677426595, 1582.3678356501157], [2088, 2089, 2090, 2091, 2092, 2093, 2094, 2095, 2096, 2097, 2098, 2099, 2100, 2101, 2102, 2103]], [1, 5544, [54229, 54252, 54265, 54284, 54304, 54334, 54355], [5343.696, 5207.793, 5343.884, 5303.993, 5379.486, 5352.552, 5301.117], [58053.782, 58053.078, 58068.628, 58031.497, 57991.527, 58062.291, 58090.354], [42.724, 29.223, 22.523, 25.252, 22.997, 21.049, 18.344], [1784.5875532750345, 3093.527727067983, 878.995399545825, 969.8804496349817, 1591.6503176684284, 1158.7590470796595, 379.5307036860665], [2148, 2149, 2150, 2151, 2152, 2153, 2154]], [0, 5549, [54272, 54290, 54312, 54341, 54358, 54379, 54396], [18905.305, 18820.385, 19004.024, 18929.76, 18949.625, 18919.156, 18850.476], [29120.808, 29143.68, 29202.207, 29357.25, 29245.307, 29190.778, 29233.868], [32.429, 24.09, 12.869, 12.076, 2.741, 12.969, 11.339], [1323.8900203149472, 8917.149599362858, 1120.860500690951, 1344.8194618096763, 405.5439650994767, 662.1341257753518, 591.4189749316762], [2150, 2151, 2152, 2153, 2154, 2155, 2156]], [1, 5552, [54333, 54354, 54369, 54393, 54413, 54434, 54460, 54485, 54507, 54535, 54561, 54580, 54601, 54618, 54636, 54657, 54681, 54705, 54724, 54743], [4488.33, 4590.751, 4589.485, 4495.703, 4521.232, 4509.574, 4613.288, 4542.287, 4661.778, 4656.222, 4521.232, 4660.39, 4672.971, 4668.767, 4680.489, 4759.828, 4743.43, 4629.549, 4752.932, 4648.943], [59035.281, 58953.338, 58916.618, 58849.577, 58758.551, 58825.614, 58942.925, 58954.142, 59102.247, 59141.979, 59145.762, 59117.951, 59112.462, 59096.687, 59163.004, 59111.118, 59097.026, 59108.14, 59150.999, 59110.654], [18.606, 15.04, 12.846, 19.575, 31.999, 34.261, 20.598, 25.309, 17.11, 12.538, 25.201, 22.451, 17.03, 25.646, 18.647, 20.686, 26.486, 17.142, 24.53, 23.205], [597.8019612160365, 1285.8290693590889, 2547.515925707202, 6936.764120445665, 5692.975194715222, 4468.171049241785, 873.9623874083599, 7344.693106887364, 1291.0852321527275, 1902.5202210758205, 4125.337464466381, 1757.528973291316, 4472.918499077717, 3074.432306218937, 1720.5113297199232, 1307.1820789246724, 3408.8793326543596, 11517.163606147404, 747.465592431954, 3082.898009811113], [2153, 2154, 2155, 2156, 2157, 2158, 2159, 2160, 2161, 2162, 2163, 2164, 2165, 2166, 2167, 2168, 2169, 2170, 2171, 2172]], [1, 5561, [54458, 54482, 54505, 54533, 54559], [4232.513, 4196.694, 4165.78, 4268.73, 4274.397], [58606.881, 58589.469, 58561.039, 58444.784, 58407.658], [19.924, 17.773, 31.222, 23.246, 18.491], [847.9565411809651, 1314.1076895821832, 815.7759756749332, 851.0240303195252, 943.2442946878456], [2159, 2160, 2161, 2162, 2163]], [1, 5562, [54437, 54461, 54484, 54506, 54536, 54560, 54578, 54600, 54617, 54635, 54656, 54680, 54704, 54723, 54744], [4732.645, 4760.04, 4699.694, 4674.989, 4717.858, 4565.76, 4452.846, 4457.742, 4503.326, 4605.719, 4589.226, 4631.267, 4633.023, 4700.209, 4907.143], [57892.349, 57953.105, 57942.145, 57972.019, 57899.883, 58020.674, 58197.589, 58143.784, 58170.183, 58159.317, 58180.093, 58129.948, 58035.611, 57867.779, 57831.17], [19.516, 26.286, 13.025, 12.071, 13.776, 15.089, 27.297, 10.5, 16.546, 13.863, 18.854, 12.152, 27.812, 30.409, 12.976], [1662.0849341012834, 2619.049897784218, 1324.7280817037952, 1297.5992044422708, 2475.35833434755, 1245.1514668813888, 3118.827194522123, 3760.4688251896387, 4156.157417792108, 15838.88518079529, 2076.1820021474705, 2411.9722971520973, 2035.504668461795, 835.7485324818638, 734.0643390196107], [2158, 2159, 2160, 2161, 2162, 2163, 2164, 2165, 2166, 2167, 2168, 2169, 2170, 2171, 2172]], [0, 5567, [54493, 54518, 54548, 54567, 54586], [18654.776, 18665.42, 18702.445, 18661.858, 18674.365], [30642.593, 30667.849, 30692.178, 30722.302, 30698.948], [17.933, 21.08, 9.651, 9.036, 17.161], [971.5486503960724, 2725.8670818082005, 2258.660451085687, 1808.659092339678, 2151.059678872906], [2160, 2161, 2162, 2163, 2164]], [0, 5569, [54520, 54549, 54568, 54587, 54606, 54624, 54645], [18819.177, 18879.208, 18813.154, 18743.924, 18738.619, 18752.785, 18686.552], [29769.065, 29722.26, 29695.902, 29700.065, 29663.447, 29752.497, 29769.19], [11.306, 10.666, 22.654, 20.055, 24.124, 17.924, 23.918], [379.883304325437, 602.3708394956712, 923.1013727124828, 813.416506263367, 1192.7445187333074, 955.0538899204892, 791.4515457253193], [2161, 2162, 2163, 2164, 2165, 2166, 2167]], [0, 5585, [54714, 54727, 54747, 54774, 54799, 54816, 54837, 54858, 54876, 54895, 54909, 54931, 54950, 54973, 55000, 55022, 55040, 55068, 55096, 55116, 55138], [18685.214, 18622.24, 18643.417, 18606.814, 18683.887, 18533.054, 18527.649, 18507.462, 18523.955, 18560.801, 18642.511, 18628.377, 18593.618, 18516.871, 18517.921, 18526.99, 18505.987, 18525.549, 18552.061, 18551.22, 18535.272], [29958.863, 29991.795, 29967.419, 29965.685, 29917.562, 29973.524, 29935.049, 30002.153, 29917.674, 29859.091, 29888.6, 29877.203, 29850.332, 29757.037, 29752.817, 29750.503, 29804.164, 29794.348, 29847.677, 29937.144, 29953.895], [12.086, 14.72, 14.94, 13.654, 22.375, 11.986, 11.64, 17.389, 14.85, 17.15, 13.421, 7.345, 15.388, 19.231, 18.44, 21.933, 14.417, 6.814, 18.379, 12.374, 17.386], [1536.3181499446982, 1457.4411779726286, 1290.7360492114394, 1855.4817989660908, 1638.306904858244, 1689.6128144909833, 1189.8658285261288, 943.2135347034447, 1146.6580758687044, 1134.88792071667, 1523.0021109119903, 1435.3399009281025, 849.3976150228666, 1536.7979413614596, 1787.9939972841803, 1308.32236750796, 1824.1269233440476, 1191.9875272953905, 1439.9987553534784, 2003.3922879434256, 1112.6683338336954], [2170, 2171, 2172, 2173, 2174, 2175, 2176, 2177, 2178, 2179, 2180, 2181, 2182, 2183, 2184, 2185, 2186, 2187, 2188, 2189, 2190]], [1, 5596, [54832, 54851, 54868, 54890, 54905, 54923, 54944, 54965, 54990, 55014, 55033, 55056, 55089, 55110, 55129, 55153, 55173, 55187, 55206, 55219, 55233, 55252, 55271, 55288], [4901.02, 4934.406, 4884.408, 4909.944, 4834.6, 4889.89, 4962.906, 4954.266, 4966.119, 4857.414, 4931.786, 4843.073, 4907.714, 4857.431, 4821.236, 4857.141, 4827.388, 4798.258, 4840.032, 4832.822, 4802.514, 4740.848, 4647.066, 4750.33], [57838.863, 57792.594, 57804.396, 57945.025, 57954.317, 57936.393, 58018.488, 58096.921, 58085.422, 58240.417, 58167.058, 58365.316, 58396.616, 58383.321, 58385.627, 58336.504, 58271.978, 58183.626, 58160.927, 58053.94, 58228.103, 58409.794, 58409.419, 58305.718], [18.617, 23.357, 13.708, 20.382, 14.928, 16.674, 14.141, 14.811, 18.712, 18.448, 19.164, 20.651, 13.783, 15.776, 14.527, 16.715, 15.149, 18.223, 23.334, 18.479, 22.403, 13.569, 15.202, 49.569], [783.4704773441343, 632.1196954451106, 1514.9743389292669, 1007.0950303497589, 1070.91408853114, 867.0799372418875, 963.3227769526331, 1375.337725459032, 995.2941273121045, 1564.3753288875046, 882.0157612209586, 4439.580139166452, 1711.2988998080764, 1589.9185531001824, 1796.163751885192, 1334.5436114177176, 975.5292659048816, 1381.9358708782152, 2795.021979472796, 2753.313381574982, 3077.9725576506385, 1484.5645912182522, 1988.9480689149937, 1406.3997181419004], [2176, 2177, 2178, 2179, 2180, 2181, 2182, 2183, 2184, 2185, 2186, 2187, 2188, 2189, 2190, 2191, 2192, 2193, 2194, 2195, 2196, 2197, 2198, 2199]], [0, 5618, [55178, 55194, 55214, 55225, 55240], [18614.332, 18627.213, 18612.595, 18640.634, 18608.027], [29943.31, 30024.586, 29956.337, 29978.075, 30032.789], [33.403, 17.717, 18.678, 22.017, 23.216], [1200.2891556310453, 644.828293168935, 864.6094784232674, 1354.7544193285923, 734.6128524393033], [2192, 2193, 2194, 2195, 2196]], [1, 5637, [55400, 55414, 55427, 55438, 55455], [4368.682, 4451.84, 4432.678, 4411.508, 4360.201], [59016.564, 59094.645, 59141.028, 59170.013, 59145.071], [16.68, 17.704, 20.362, 36.982, 15.548], [1007.6553822004471, 1029.9577733254455, 5003.679304491175, 1446.9055904788784, 774.2428293000005], [2205, 2206, 2207, 2208, 2209]], [1, 5680, [55865, 55885, 55912, 55930, 55956], [3719.437, 3829.647, 3782.899, 3797.965, 3885.088], [59748.381, 59712.603, 59700.839, 59804.6, 59674.41], [34.836, 17.209, 12.824, 36.928, 34.266], [1296.0830751249518, 1669.609607739278, 1494.483238505671, 1495.8020789489403, 3461.675875718935], [2235, 2236, 2237, 2238, 2239]], [0, 5683, [55870, 55894, 55921, 55940, 55962], [18384.727, 18325.153, 18252.383, 18180.866, 18209.286], [29630.017, 29518.708, 29580.225, 29581.087, 29478.5], [33.513, 12.966, 24.361, 19.932, 13.785], [2320.081630143372, 1761.0974992011052, 1726.6271635736575, 1065.5273908948798, 1603.0790029299058], [2235, 2236, 2237, 2238, 2239]], [1, 5695, [55994, 56015, 56036, 56055, 56072, 56089], [3771.085, 3772.436, 3791.644, 3794.332, 3827.524, 3736.622], [59682.28, 59704.574, 59647.285, 59626.775, 59668.127, 59663.995], [20.008, 15.093, 15.561, 12.367, 6.789, 19.46], [837.4073671586768, 1087.1143825800623, 778.3878847670652, 512.8715802796811, 381.144968883105, 564.0598360634467], [2241, 2242, 2243, 2244, 2245, 2246]], [0, 5711, [56141, 56154, 56168, 56189, 56209, 56227, 56242, 56262, 56287, 56304, 56316, 56334, 56350, 56371, 56393, 56413, 56429, 56453, 56478, 56492, 56516, 56540, 56561, 56576], [18253.568, 18263.923, 18228.18, 18186.199, 18153.465, 18160.28, 18235.76, 18222.943, 18313.311, 18411.549, 18399.571, 18457.984, 18562.708, 18600.444, 18574.312, 18556.943, 18626.032, 18629.67, 18733.864, 18796.336, 18803.856, 18820.55, 18809.765, 18840.989], [29967.217, 29912.348, 29812.78, 29737.313, 29706.272, 29703.951, 29756.805, 29811.569, 29835.926, 29871.871, 29852.208, 29879.123, 29879.988, 29837.721, 29956.128, 29993.921, 30054.0, 30132.516, 30125.725, 30125.266, 30106.741, 30107.308, 30132.552, 30040.901], [20.333, 17.169, 15.423, 9.237, 13.13, 15.828, 16.065, 9.117, 10.93, 11.331, 12.745, 14.334, 18.035, 28.429, 19.767, 18.684, 17.962, 13.562, 12.433, 10.862, 9.637, 17.694, 22.98, 17.641], [578.6974354412938, 1154.9452681552325, 2044.8310704069174, 1520.4443724750197, 1711.207356261919, 1115.0150706744034, 1803.285768361116, 1914.2110661468384, 2086.35530077938, 2331.749180346431, 2299.596934754644, 1310.3984163921161, 1910.3538332785954, 530.3043044106256, 2951.397407942032, 2777.7808844386795, 3113.768276218922, 4106.152555132331, 3686.1985501840622, 2383.774330475568, 3071.0026671737005, 3570.968024267451, 1776.851106247829, 799.7284700503149], [2249, 2250, 2251, 2252, 2253, 2254, 2255, 2256, 2257, 2258, 2259, 2260, 2261, 2262, 2263, 2264, 2265, 2266, 2267, 2268, 2269, 2270, 2271, 2272]], [1, 5727, [56388, 56405, 56422, 56446, 56470, 56488, 56507, 56526, 56550, 56571, 56590, 56611, 56633, 56656, 56674, 56693, 56710, 56722, 56742, 56767, 56782, 56808, 56827, 56837, 56849, 56869, 56883, 56906, 56923, 56942, 56964, 56983, 57008, 57032, 57051, 57071, 57093, 57106, 57128, 57152, 57170, 57193, 57215, 57241, 57256, 57283, 57301, 57317, 57337, 57370, 57387, 57413, 57435, 57461, 57483, 57501, 57514, 57530, 57548, 57569, 57595, 57613, 57633, 57652, 57667], [3792.345, 3786.954, 3802.449, 3791.067, 3762.892, 3757.202, 3741.767, 3783.226, 3767.583, 3797.501, 3807.835, 3785.396, 3823.174, 3847.681, 3828.935, 3864.749, 3803.245, 3796.359, 3810.101, 3782.963, 3769.684, 3794.831, 3790.426, 3790.445, 3786.829, 3795.33, 3823.386, 3810.124, 3788.288, 3817.676, 3821.816, 3831.497, 3803.576, 3797.276, 3819.657, 3817.881, 3772.273, 3801.893, 3791.829, 3769.955, 3770.552, 3767.662, 3780.58, 3782.826, 3775.856, 3795.941, 3803.729, 3788.917, 3802.348, 3789.168, 3805.114, 3780.013, 3794.885, 3807.977, 3776.179, 3776.638, 3780.873, 3756.75, 3790.367, 3786.171, 3823.278, 3744.373, 3799.524, 3823.232, 3767.927], [59655.987, 59644.141, 59701.277, 59682.352, 59710.596, 59704.641, 59677.333, 59741.961, 59702.425, 59738.189, 59655.609, 59703.807, 59681.966, 59694.12, 59660.661, 59657.398, 59686.394, 59692.91, 59705.649, 59684.19, 59694.041, 59679.549, 59704.929, 59704.976, 59701.167, 59682.711, 59684.279, 59695.402, 59714.341, 59657.524, 59675.157, 59676.806, 59688.505, 59704.344, 59684.344, 59691.061, 59640.823, 59682.372, 59713.007, 59693.684, 59689.249, 59646.318, 59693.928, 59717.86, 59718.532, 59706.646, 59730.358, 59686.543, 59692.46, 59686.062, 59707.826, 59683.631, 59689.289, 59683.865, 59670.143, 59649.634, 59704.8, 59706.203, 59696.43, 59712.76, 59687.502, 59713.716, 59684.979, 59687.561, 59631.565], [18.992, 24.494, 12.527, 9.786, 12.307, 9.925, 18.378, 12.07, 16.933, 10.161, 18.946, 11.596, 8.253, 16.379, 13.665, 13.601, 15.908, 12.649, 7.785, 9.709, 13.311, 10.624, 10.205, 23.872, 14.146, 11.622, 14.237, 9.501, 8.505, 14.074, 12.205, 7.639, 13.987, 12.576, 9.469, 12.425, 17.787, 8.822, 9.661, 11.184, 16.837, 13.934, 12.335, 9.781, 14.765, 10.115, 15.212, 13.766, 12.3, 6.75, 16.449, 11.618, 10.031, 10.745, 16.127, 13.775, 11.979, 17.063, 16.089, 23.674, 11.862, 19.195, 11.279, 17.692, 21.401], [540.6987919583275, 1054.158482361217, 1650.3045092685693, 1295.0860654488288, 1132.28422145962, 1425.9788696354576, 1499.5514582147625, 1087.5799613094505, 840.560991459251, 543.6385625009489, 569.1611016463193, 1108.6892009419475, 1915.746394174863, 1247.630605670752, 1975.7046458347088, 1694.0552855317737, 1125.5895071294842, 1196.7594754360932, 1310.2845582191399, 1566.5764084567409, 1724.6393046385997, 1097.1097378224601, 1424.1082557443517, 1068.9695904775042, 1640.0141059478683, 1379.527647199536, 878.3261757250872, 1637.544288587261, 2055.5792306554476, 1479.1990535224334, 1441.4487057728024, 1212.802417631379, 1395.7144490202472, 1720.8066236274947, 1965.200427748002, 1428.7135189309354, 1256.135821983963, 2052.102669039866, 1346.9716168565665, 1140.3250021344536, 1971.6372350914646, 473.64489921068594, 1340.8332671913952, 1035.7943585306566, 1265.389843194235, 1194.9818817471394, 1416.396881467613, 1616.487060569133, 1448.2926675549622, 1727.5655337427675, 1194.125774520341, 950.8834176712375, 1598.7730423162363, 1389.5039622105257, 1190.3148997459796, 862.996043068051, 623.0438923393144, 889.0929288041802, 819.885481718722, 1657.8082785695544, 782.9259269929784, 672.1994662247131, 497.88884155043763, 765.9281807528732, 1075.9597539556491], [2263, 2264, 2265, 2266, 2267, 2268, 2269, 2270, 2271, 2272, 2273, 2274, 2275, 2276, 2277, 2278, 2279, 2280, 2281, 2282, 2283, 2284, 2285, 2286, 2287, 2288, 2289, 2290, 2291, 2292, 2293, 2294, 2295, 2296, 2297, 2298, 2299, 2300, 2301, 2302, 2303, 2304, 2305, 2306, 2307, 2308, 2309, 2310, 2311, 2312, 2313, 2314, 2315, 2316, 2317, 2318, 2319, 2320, 2321, 2322, 2323, 2324, 2325, 2326, 2327]], [0, 5734, [56477, 56490, 56513, 56536, 56559, 56574, 56596], [17797.891, 17795.119, 17796.565, 17821.101, 17814.386, 17867.785, 17769.717], [31845.457, 31876.627, 31943.015, 31857.421, 31936.161, 31895.713, 31823.207], [28.852, 19.222, 3.529, 18.621, 9.807, 15.3, 28.996], [1216.0274849834989, 1029.3885272624204, 363.249570332008, 1136.1959961014757, 758.8646700644845, 777.1324905364012, 924.8353289217637], [2267, 2268, 2269, 2270, 2271, 2272, 2273]], [0, 5735, [56512, 56535, 56558, 56573, 56595, 56616], [17238.647, 17301.695, 17297.66, 17400.447, 17278.094, 17347.229], [31037.131, 30986.587, 30981.785, 31058.071, 31082.821, 30990.454], [22.614, 12.604, 12.401, 24.219, 35.764, 27.12], [2309.3747753850193, 969.3158156027696, 1125.0422034135158, 642.4513009103395, 1234.3323432796672, 800.4252394960097], [2269, 2270, 2271, 2272, 2273, 2274]], [0, 5736, [56515, 56538, 56560, 56575, 56597, 56617, 56639], [18513.151, 18420.108, 18354.113, 18355.398, 18389.676, 18419.887, 18403.597], [30184.656, 30280.922, 30241.468, 30249.158, 30234.949, 30300.931, 30285.219], [26.267, 19.967, 18.578, 9.512, 20.417, 16.027, 21.772], [8889.610698532191, 4622.763375018502, 1505.6547076537051, 2450.8536216089046, 1419.2687257013206, 1415.9157624744626, 845.204419530787], [2269, 2270, 2271, 2272, 2273, 2274, 2275]], [0, 5753, [56730, 56749, 56769, 56791, 56815, 56831, 56841, 56855, 56874, 56890, 56910, 56931, 56948, 56972, 56992, 57018, 57041, 57056, 57079], [18403.286, 18382.05, 18339.077, 18359.223, 18301.345, 18336.186, 18293.101, 18316.904, 18331.124, 18344.183, 18342.238, 18343.659, 18353.032, 18300.682, 18336.979, 18347.076, 18338.847, 18354.24, 18331.871], [30099.896, 30336.261, 30289.319, 30300.824, 30345.85, 30333.191, 30338.605, 30336.289, 30303.862, 30305.291, 30328.983, 30349.841, 30347.189, 30345.235, 30343.158, 30356.741, 30311.724, 30358.522, 30275.897], [30.256, 24.251, 14.025, 13.912, 14.245, 7.48, 14.938, 14.218, 9.231, 15.075, 9.282, 11.321, 9.744, 11.795, 8.323, 12.47, 11.083, 10.615, 17.051], [1790.1249907232848, 938.5882684670074, 1169.591029868247, 1322.7722501219437, 1964.68207939726, 1931.9696416581323, 1775.357582601067, 2477.6538202317206, 2378.095244768111, 1345.7860692291995, 1138.1960882356245, 1844.529627515715, 2064.8800005998887, 1044.1324388589796, 2200.52847350309, 1901.0890385223065, 2292.438243850081, 1824.096665343567, 2010.4860387993076], [2280, 2281, 2282, 2283, 2284, 2285, 2286, 2287, 2288, 2289, 2290, 2291, 2292, 2293, 2294, 2295, 2296, 2297, 2298]], [0, 5781, [57114, 57141, 57157, 57179, 57200, 57225, 57246, 57265], [18277.011, 18313.87, 18329.264, 18337.653, 18351.761, 18351.901, 18329.502, 18205.885], [30244.565, 30327.369, 30336.161, 30343.645, 30340.785, 30329.603, 30335.128, 30238.604], [24.068, 13.531, 8.59, 10.183, 10.086, 9.463, 11.565, 28.766], [1218.683903607456, 2388.564400742399, 2416.699277753075, 2912.3434584555507, 1644.4389880258989, 1588.1784271643767, 2251.9963016833985, 9827.030470685266], [2300, 2301, 2302, 2303, 2304, 2305, 2306, 2307]], [0, 5782, [57115, 57142, 57159, 57180, 57201, 57226], [19224.594, 19244.078, 19132.309, 19154.944, 19134.767, 19151.592], [29545.667, 29604.178, 29682.432, 29606.216, 29599.319, 29637.526], [11.598, 21.068, 17.26, 25.57, 28.232, 21.25], [610.3497415365463, 1350.6510648286267, 1409.8174825549995, 743.9235199881573, 816.3802575634544, 1301.9350255207505], [2300, 2301, 2302, 2303, 2304, 2305]], [0, 5783, [57140, 57156, 57178, 57199, 57224], [18169.077, 18134.423, 18179.619, 18158.118, 18209.922], [29910.046, 29750.95, 29715.532, 29696.194, 29670.113], [21.772, 12.498, 17.495, 13.426, 27.766], [13671.474276308094, 1640.3641548151684, 1821.3566093155584, 923.9942181115945, 1129.4672746166718], [2301, 2302, 2303, 2304, 2305]], [0, 5815, [57555, 57576, 57602, 57621, 57641], [19050.402, 19102.186, 19057.026, 19099.921, 19102.355], [29593.346, 29594.449, 29576.615, 29577.412, 29626.335], [17.606, 16.167, 13.154, 15.626, 10.699], [1508.9973354006536, 1249.2435009997707, 1474.2461423568507, 2070.606692218761, 1052.0707652322424], [2321, 2322, 2323, 2324, 2325]], [0, 5827, [57733, 57747, 57763, 57781, 57799], [18180.316, 18183.528, 18250.695, 18277.873, 18351.423], [31370.521, 31372.388, 31332.177, 31425.668, 31364.846], [19.807, 11.808, 10.466, 22.581, 29.748], [910.9610159956176, 1236.0620390520269, 604.0804872398878, 894.1738343130413, 668.081129882049], [2331, 2332, 2333, 2334, 2335]], [1, 5839, [57859, 57878, 57903, 57927, 57959, 57978, 57998], [4342.948, 4446.335, 4537.928, 4539.092, 4541.238, 4592.269, 4596.408], [59665.389, 59601.631, 59522.901, 59545.308, 59494.471, 59315.988, 59308.968], [27.742, 19.774, 16.577, 12.384, 15.095, 11.546, 16.202], [603.4452074804685, 1299.747678476823, 1640.9790327632652, 1501.6283495738928, 749.4602081033205, 907.5749851612375, 1280.804269790955], [2339, 2340, 2341, 2342, 2343, 2344, 2345]], [0, 5850, [58049, 58073, 58100, 58126, 58147, 58174, 58204, 58231, 58261, 58286, 58311, 58336, 58363], [18263.096, 18284.64, 18195.793, 18352.54, 18302.009, 18306.549, 18271.13, 18310.142, 18382.674, 18410.76, 18380.883, 18439.538, 18442.77], [29793.966, 29719.998, 29733.156, 29833.586, 29786.038, 29783.802, 29748.583, 29762.936, 29738.533, 29736.511, 29738.032, 29749.131, 29759.51], [13.231, 21.103, 20.513, 15.992, 13.895, 11.957, 18.475, 14.38, 20.786, 13.932, 12.146, 10.42, 28.186], [929.0197811925989, 1522.2012661228664, 551.7236267942997, 1049.6418217391442, 1015.9023471873758, 1155.580138976258, 1552.6450044842215, 1602.3985677053454, 1979.8203581205064, 472.2353763744401, 1709.5409404347129, 2252.1642151951733, 2828.357384298482], [2347, 2348, 2349, 2350, 2351, 2352, 2353, 2354, 2355, 2356, 2357, 2358, 2359]], [0, 5851, [58050, 58074, 58101, 58127, 58148, 58175, 58205, 58232, 58262, 58287, 58313, 58337, 58364, 58387, 58412, 58440], [18695.546, 18694.185, 18687.543, 18715.576, 18726.821, 18711.639, 18699.02, 18726.414, 18741.625, 18761.514, 18777.503, 18827.188, 18758.516, 18848.402, 18843.154, 18826.071], [28595.214, 28556.112, 28589.134, 28557.801, 28542.511, 28576.603, 28561.997, 28591.279, 28541.273, 28492.677, 28530.638, 28480.232, 28531.191, 28431.169, 28458.972, 28462.393], [14.929, 8.573, 15.187, 14.369, 9.064, 15.815, 14.353, 26.182, 20.993, 10.578, 18.052, 18.813, 16.845, 11.978, 9.198, 14.777], [1732.7856453638212, 1882.888072863356, 973.5973752933224, 1413.466215758724, 1540.5272722621362, 1996.0565235314891, 1293.979006326174, 1931.3396550688005, 1342.7713222264952, 1408.6139785932066, 1669.176228675176, 1263.2195343633682, 2398.7360958481813, 1809.6748857493549, 2745.468168609051, 1593.7345894000987], [2347, 2348, 2349, 2350, 2351, 2352, 2353, 2354, 2355, 2356, 2357, 2358, 2359, 2360, 2361, 2362]], [0, 5858, [58076, 58102, 58128, 58150, 58176, 58207, 58235, 58265, 58288, 58314], [19088.476, 19056.668, 19011.965, 18976.906, 19034.435, 19151.283, 19035.345, 18938.869, 18953.154, 19025.564], [29577.892, 29607.33, 29582.051, 29623.826, 29610.922, 29435.26, 29302.051, 29174.012, 29270.452, 29303.27], [13.214, 15.591, 12.942, 9.725, 12.172, 24.563, 25.242, 27.569, 28.041, 31.229], [1737.218838450786, 2139.4401498009524, 1175.1563348359607, 2423.523593360789, 2061.8425411160783, 1795.6119659117633, 13036.421066327674, 16142.418128483596, 5678.367896904726, 10276.136895060166], [2348, 2349, 2350, 2351, 2352, 2353, 2354, 2355, 2356, 2357]], [1, 5864, [58141, 58166, 58195, 58224, 58254], [4497.12, 4508.288, 4610.787, 4660.755, 4589.085], [58181.436, 58132.269, 58202.017, 58216.22, 58304.11], [26.78, 25.854, 45.716, 33.978, 35.24], [2580.0186888153985, 509.4171986003418, 1289.0287037053286, 1514.2305030274858, 854.5155538140131], [2351, 2352, 2353, 2354, 2355]], [0, 5865, [58173, 58203, 58230, 58260, 58285, 58310, 58335, 58362, 58385, 58408, 58437, 58459, 58478, 58504, 58525, 58546, 58568, 58595], [17588.36, 17645.935, 17702.426, 17713.209, 17675.654, 17746.299, 17666.475, 17765.691, 17826.823, 17818.271, 17827.235, 17872.688, 17905.016, 17985.172, 17975.438, 18054.434, 17879.858, 17806.445], [30702.904, 30673.528, 30705.699, 30688.806, 30612.171, 30547.571, 30546.233, 30532.881, 30455.667, 30465.85, 30484.502, 30467.182, 30308.126, 30343.984, 30362.577, 30323.499, 30478.537, 30423.7], [23.634, 21.597, 25.858, 14.988, 21.441, 21.265, 29.131, 21.294, 14.347, 9.149, 16.881, 28.645, 15.899, 17.192, 11.629, 28.111, 33.938, 20.173], [1443.2529744766227, 1744.6605590769775, 1969.5031226330336, 19282.321957834414, 4915.0543945268355, 5278.687469586121, 1433.9910133016663, 2741.9709789195704, 2264.0794534100596, 1737.1280175654867, 1792.0040217096384, 1225.3497293658158, 1771.431002764865, 1696.1958445467794, 1485.091794470899, 1092.5363827991052, 1734.4227017716566, 1042.3813404457346], [2352, 2353, 2354, 2355, 2356, 2357, 2358, 2359, 2360, 2361, 2362, 2363, 2364, 2365, 2366, 2367, 2368, 2369]], [1, 5868, [58253, 58279, 58306, 58328, 58358, 58379, 58405, 58431], [4179.844, 4216.633, 4300.7, 4301.001, 4282.85, 4245.003, 4382.862, 4271.397], [59507.68, 59524.451, 59556.019, 59555.328, 59553.513, 59554.698, 59441.869, 59567.79], [19.106, 23.945, 10.66, 10.847, 15.118, 14.811, 28.02, 18.15], [1071.0163044282028, 1893.3624700233188, 2285.5156333792174, 1268.4327771292146, 1029.3026272358597, 1126.3240966137096, 1725.562722363462, 563.9525480288431], [2355, 2356, 2357, 2358, 2359, 2360, 2361, 2362]], [0, 5869, [58233, 58263, 58289, 58315, 58338, 58365, 58388, 58413, 58441], [18782.574, 18808.182, 18945.515, 19023.659, 19097.257, 19098.119, 19133.817, 19160.7, 19101.323], [29158.334, 29140.042, 29295.497, 29388.948, 29489.309, 29457.667, 29474.891, 29444.548, 29421.393], [11.28, 11.999, 25.9, 20.404, 10.396, 13.073, 12.496, 16.532, 28.917], [1735.4070948554265, 1506.5054656790678, 12718.34957200927, 17019.186068010855, 2638.555158834451, 2147.0519006261206, 1308.1155659700514, 3814.3342361404602, 2800.173338663537], [2354, 2355, 2356, 2357, 2358, 2359, 2360, 2361, 2362]], [1, 5872, [58327, 58357, 58378, 58404, 58430, 58453, 58470], [3874.903, 3974.878, 3896.934, 3897.675, 3860.26, 3895.95, 3875.928], [59030.202, 58960.33, 59019.676, 59097.842, 59059.692, 59068.553, 59095.748], [26.483, 23.961, 20.775, 10.788, 12.931, 8.968, 12.105], [885.3127922441307, 537.0970650792631, 1222.5913613290288, 524.632588736643, 702.8547897187001, 848.9860955576504, 486.14772854239425], [2358, 2359, 2360, 2361, 2362, 2363, 2364]], [1, 5873, [58329, 58359, 58380, 58406, 58432, 58454, 58472, 58497], [4592.932, 4507.815, 4453.468, 4468.494, 4422.425, 4454.688, 4498.287, 4474.768], [58182.218, 58174.97, 58149.519, 58152.449, 58213.665, 58320.686, 58160.277, 58108.433], [21.393, 34.731, 15.399, 12.963, 18.502, 22.119, 16.438, 24.037], [1943.0525762323557, 2012.691128936482, 1369.3747504078253, 1724.9306001005452, 4268.177612414642, 10174.489077633029, 1893.2935607471302, 1662.1944928890443], [2358, 2359, 2360, 2361, 2362, 2363, 2364, 2365]], [0, 5878, [58410, 58439, 58460, 58479, 58505], [18215.882, 18189.279, 18194.976, 18225.325, 18212.393], [31401.333, 31394.653, 31574.68, 31484.594, 31476.035], [24.336, 22.077, 16.301, 28.299, 22.604], [484.800143349453, 773.1162065694451, 959.2154074487474, 748.1492567906147, 570.7476509841041], [2361, 2362, 2363, 2364, 2365]], [0, 5899, [58714, 58742, 58764, 58783, 58801, 58820, 58837], [17900.168, 17856.859, 17787.038, 17853.444, 17830.617, 17751.836, 17874.797], [30341.267, 30410.849, 30409.07, 30323.436, 30353.146, 30382.769, 30311.473], [26.189, 21.741, 20.089, 16.189, 14.293, 16.918, 26.114], [1630.9014383722906, 3561.033804622723, 1817.672207048299, 792.6768600686114, 2015.6004793288998, 1125.9030391097926, 807.1545325987535], [2374, 2375, 2376, 2377, 2378, 2379, 2380]], [1, 5931, [59035, 59057, 59074, 59088, 59110, 59130, 59146, 59165], [3934.937, 3883.861, 3996.643, 4020.63, 3941.694, 3872.911, 3959.194, 4001.875], [59029.629, 59030.287, 59089.3, 59080.34, 59049.646, 59009.44, 59010.13, 59078.475], [33.833, 18.114, 27.471, 25.283, 24.81, 20.305, 32.509, 36.52], [913.2749127142523, 954.7058531809013, 4103.790809282696, 3739.013763582423, 1796.9497437302546, 2266.496204599934, 897.9462891155312, 2837.8395478588905], [2390, 2391, 2392, 2393, 2394, 2395, 2396, 2397]], [1, 5969, [59576, 59597, 59614, 59627, 59645], [3987.288, 3900.983, 3970.022, 3864.435, 3905.374], [59085.994, 59055.71, 59043.211, 59070.978, 59021.246], [24.975, 18.602, 25.77, 20.775, 17.056], [1522.9657211831498, 2329.0713555349307, 526.1724819751443, 491.79960466249605, 928.4690756423873], [2420, 2421, 2422, 2423, 2424]], [1, 5971, [59596, 59613, 59626, 59644, 59660, 59674, 59685], [3782.545, 3608.221, 3536.017, 3474.296, 3421.578, 3532.313, 3392.487], [60056.308, 60207.832, 60133.209, 60134.78, 60089.354, 60006.223, 59998.343], [34.523, 21.837, 22.739, 23.722, 18.283, 20.377, 11.945], [1142.0349046995796, 798.4338009627099, 1822.9112920872803, 1758.9210782865962, 1011.5400332243278, 5866.272055752763, 411.221942623142], [2421, 2422, 2423, 2424, 2425, 2426, 2427]], [1, 5986, [59769, 59792, 59819, 59834, 59856, 59878, 59898], [3736.141, 3651.948, 3575.105, 3460.05, 3551.923, 3514.825, 3622.826], [59805.162, 59780.069, 59547.688, 59715.045, 59882.712, 60025.432, 60077.185], [27.354, 21.135, 26.965, 35.127, 17.638, 24.578, 25.633], [656.6580203098617, 2948.1645056514676, 1841.9020586460144, 1891.0210269304798, 1601.3935785877095, 3827.406706454622, 1890.1279647134252], [2432, 2433, 2434, 2435, 2436, 2437, 2438]], [0, 5997, [59885, 59904, 59926, 59953, 59974, 59999], [17001.594, 17075.765, 17036.44, 17042.165, 17056.972, 17012.492], [31518.142, 31489.89, 31507.494, 31527.629, 31490.083, 31451.122], [34.181, 27.539, 20.358, 19.292, 17.059, 18.097], [1511.3825352409244, 1153.0011834672819, 1591.8775943341602, 2232.011010808743, 755.6189261208086, 1083.157016677605], [2437, 2438, 2439, 2440, 2441, 2442]], [1, 6014, [60159, 60183, 60203, 60218, 60235, 60253, 60266], [3949.656, 3884.837, 3811.267, 3795.78, 3836.807, 3834.741, 3808.042], [60124.904, 60086.089, 60206.839, 60193.963, 60166.586, 60168.714, 60116.925], [23.56, 30.71, 15.828, 13.634, 19.216, 23.605, 19.247], [723.3244841833471, 1764.1934264882207, 2455.6815305618065, 2124.248866701233, 2255.0735428455832, 1912.6949560045275, 8142.512264939502], [2452, 2453, 2454, 2455, 2456, 2457, 2458]], [1, 6019, [60220, 60236, 60254, 60268, 60284, 60300], [3990.405, 4004.755, 4131.598, 4212.548, 4223.226, 4238.034], [59009.755, 59007.961, 58824.38, 58804.742, 58733.363, 58707.494], [30.835, 25.633, 10.976, 15.486, 23.008, 20.842], [3588.8448890534587, 6299.173584427202, 1190.4015953021362, 1549.4151196620974, 675.5127272955178, 1053.371082846554], [2455, 2456, 2457, 2458, 2459, 2460]], [1, 6034, [60432, 60452, 60469, 60491, 60505, 60520], [4200.29, 4225.995, 4209.109, 4205.68, 4396.696, 4234.302], [58747.521, 58745.972, 58731.645, 58705.03, 58618.293, 58783.753], [9.744, 8.769, 18.46, 11.357, 28.94, 39.435], [651.2620241172832, 1375.3204188960533, 1209.4946264332455, 635.6295708806305, 5649.714273607794, 654.0836348171796], [2468, 2469, 2470, 2471, 2472, 2473]], [0, 6035, [60415, 60438, 60462, 60476, 60496, 60510, 60524, 60540, 60557, 60576], [19185.1, 19091.364, 19126.403, 19131.521, 19142.493, 19146.386, 19173.663, 19070.285, 19136.745, 19118.291], [29415.586, 29544.019, 29601.335, 29505.651, 29538.058, 29520.431, 29541.975, 29586.418, 29582.749, 29514.166], [16.88, 21.262, 13.604, 20.058, 15.018, 19.5, 15.151, 26.781, 19.891, 14.905], [1237.9773842305538, 1709.4617293726046, 1690.419158911907, 931.9245556089634, 1370.173785164184, 752.3208574079641, 1148.0879345596027, 1369.9762819043021, 1354.2954136386973, 1398.1042972689804], [2467, 2468, 2469, 2470, 2471, 2472, 2473, 2474, 2475, 2476]], [1, 6036, [60431, 60451, 60468, 60489, 60502, 60519, 60531, 60555], [3741.571, 3728.681, 3758.094, 3708.244, 3750.772, 3753.597, 3776.773, 3707.029], [60147.74, 60114.227, 60149.163, 60059.639, 60121.405, 60159.879, 60114.395, 60064.907], [16.173, 23.9, 19.692, 33.034, 12.253, 14.786, 11.785, 32.383], [927.3288062825263, 1590.1467506817535, 848.4343655824988, 1674.2930691383845, 693.219580509758, 1442.4544978359538, 1154.7503995920047, 1057.4115619448535], [2468, 2469, 2470, 2471, 2472, 2473, 2474, 2475]], [0, 6045, [60626, 60644, 60667, 60677, 60691], [18570.927, 18661.983, 18509.739, 18582.582, 18721.705], [29839.486, 29846.825, 29980.704, 29988.783, 29979.136], [27.51, 15.175, 11.515, 34.542, 24.715], [848.863547908369, 1199.570313172292, 535.4775189778853, 1329.4935581776242, 681.968309019083], [2479, 2480, 2481, 2482, 2483]], [1, 6050, [60706, 60723, 60736, 60763, 60785, 60806, 60830, 60849], [3767.984, 3988.371, 3950.097, 4007.121, 4055.76, 3856.21, 3827.562, 3893.512], [60000.209, 59934.11, 59952.653, 59880.012, 59940.882, 60012.713, 59981.094, 60017.674], [31.049, 26.521, 34.533, 22.204, 17.012, 25.022, 17.95, 20.467], [3295.573343535558, 3394.9334707895428, 2488.9038526132813, 2371.0226518558525, 2279.24406198358, 6280.139593949563, 5519.016183499844, 907.8543130804744], [2484, 2485, 2486, 2487, 2488, 2489, 2490, 2491]], [0, 6053, [60747, 60771, 60796, 60813, 60835, 60854], [18539.583, 18576.271, 18536.257, 18562.269, 18647.992, 18519.22], [30098.44, 30167.047, 30202.612, 30214.158, 30023.191, 30222.839], [43.305, 23.767, 13.482, 26.803, 21.341, 18.784], [1896.9096241173618, 1714.2901602126794, 1392.9126739062892, 1000.7942106093399, 15478.85628937442, 1644.1018735750242], [2486, 2487, 2488, 2489, 2490, 2491]], [0, 6061, [60856, 60872, 60894, 60914, 60931, 60956], [18702.807, 18744.5, 18821.726, 18852.11, 18864.128, 18842.655], [28607.65, 28688.862, 28596.747, 28542.384, 28521.756, 28588.804], [15.034, 20.883, 16.403, 20.134, 16.17, 17.703], [1672.1321486195156, 1723.253582862509, 1498.7369951226783, 2372.9135388515574, 754.14965833276, 963.8248669071885], [2491, 2492, 2493, 2494, 2495, 2496]], [0, 6067, [60871, 60893, 60915, 60930, 60953, 60982], [18568.946, 18651.332, 18790.853, 18682.831, 18566.687, 18610.625], [29303.091, 29294.461, 29267.173, 29346.786, 29398.698, 29424.394], [14.584, 12.258, 19.056, 18.076, 15.341, 30.753], [506.3599486371769, 1379.931333492467, 593.2388032749632, 1646.4347796573702, 1323.1359253185879, 775.9104159059019], [2492, 2493, 2494, 2495, 2496, 2497]], [0, 6074, [60932, 60955, 60984, 60999, 61026, 61048, 61078, 61100], [18876.404, 18824.539, 18795.948, 18830.696, 18775.536, 18780.279, 18601.391, 18641.468], [29957.668, 30024.447, 30043.678, 30055.472, 30116.772, 30083.386, 30189.5, 30183.791], [24.19, 14.605, 21.694, 16.683, 27.73, 14.188, 42.578, 27.116], [1066.18924282594, 782.1958597423405, 2120.6736806381296, 887.894160164429, 1269.5590498968959, 1336.0005425383463, 2182.8512527953167, 4130.0596968994105], [2495, 2496, 2497, 2498, 2499, 2500, 2501, 2502]], [0, 6082, [61097, 61125, 61143, 61159, 61178, 61199], [17271.278, 17325.553, 17382.555, 17409.44, 17402.828, 17478.891], [31805.934, 31733.866, 31643.807, 31770.237, 31608.127, 31640.661], [13.456, 17.737, 10.071, 22.497, 24.672, 13.52], [1611.2593822782908, 1410.1509044575885, 564.9197649377616, 667.3121784367943, 1386.969562391249, 747.7671306897141], [2502, 2503, 2504, 2505, 2506, 2507]], [0, 6083, [61079, 61098, 61127, 61146, 61161, 61179, 61201, 61219], [18594.834, 18532.663, 18387.607, 18366.148, 18584.222, 18466.761, 18414.364, 18312.227], [30187.272, 30196.89, 30212.864, 30212.543, 30205.175, 30241.144, 30224.462, 30203.981], [37.249, 26.472, 12.902, 12.451, 20.513, 23.172, 26.812, 27.722], [3061.792990716764, 2608.490300847998, 1912.4409152957953, 1509.8988110132439, 2259.8651232308766, 1257.691841021283, 2251.7586229350077, 1456.287458807388], [2501, 2502, 2503, 2504, 2505, 2506, 2507, 2508]], [1, 6084, [61042, 61068, 61090, 61119, 61136, 61156, 61175, 61195, 61213, 61229, 61243], [4078.402, 3949.096, 3965.595, 4009.064, 4022.44, 3890.501, 3850.597, 3823.866, 3722.694, 3792.862, 3853.555], [58958.553, 59019.993, 59001.898, 59080.148, 59087.649, 59124.826, 59236.516, 59343.378, 59396.887, 59429.8, 59399.946], [28.263, 28.54, 20.696, 9.578, 11.364, 19.709, 16.241, 10.502, 8.408, 28.979, 21.356], [1144.2247910683575, 646.9682418685902, 1155.884093713257, 941.7723989052782, 1103.6766991004883, 540.1743138099706, 1027.9991935961084, 1256.793728756977, 1020.3974511396355, 1339.8227474553014, 788.9448237042685], [2500, 2501, 2502, 2503, 2504, 2505, 2506, 2507, 2508, 2509, 2510]], [1, 6095, [61259, 61285, 61302, 61326, 61350, 61370, 61387, 61400, 61415, 61433, 61454, 61468], [4359.679, 4355.022, 4349.7, 4409.51, 4357.844, 4346.939, 4382.159, 4213.214, 4179.097, 4147.067, 4086.537, 4148.237], [59231.852, 59147.569, 59116.027, 59177.943, 59262.226, 59216.628, 59128.797, 59295.169, 59199.357, 59202.232, 59073.498, 59054.587], [19.673, 19.374, 16.056, 13.307, 12.49, 8.983, 19.897, 26.559, 12.0, 15.997, 10.444, 20.879], [1803.255174861555, 1161.6757172190119, 868.3497949166729, 480.7115559983172, 1513.7406362413399, 1307.7496887516916, 1032.207240143896, 2690.197792964102, 1970.7937681161889, 2073.618911963778, 1540.4263257151422, 2502.9209730047924], [2511, 2512, 2513, 2514, 2515, 2516, 2517, 2518, 2519, 2520, 2521, 2522]], [0, 6103, [61404, 61418, 61437, 61459, 61475, 61493, 61507, 61520, 61534, 61549, 61573, 61590, 61606, 61626, 61644, 61660, 61681, 61700, 61714, 61728, 61750, 61775, 61789, 61810, 61833], [18534.611, 18459.195, 18442.483, 18450.762, 18446.284, 18436.03, 18408.484, 18463.049, 18392.514, 18343.732, 18363.412, 18341.997, 18278.46, 18321.749, 18354.598, 18467.668, 18522.191, 18608.753, 18515.87, 18461.982, 18460.489, 18445.091, 18517.07, 18655.669, 18630.238], [30249.25, 30187.004, 30181.169, 30206.277, 30240.76, 30260.4, 30225.282, 30222.901, 30211.312, 30206.245, 30154.685, 30211.273, 30096.528, 30071.803, 30100.636, 30154.358, 30193.25, 30158.711, 30138.013, 30143.726, 30100.47, 30002.321, 30017.259, 30086.178, 30097.942], [11.185, 9.016, 7.253, 8.305, 6.965, 15.212, 12.439, 11.991, 22.717, 18.406, 33.464, 20.441, 23.583, 9.665, 14.026, 6.766, 8.035, 8.297, 7.887, 6.69, 10.065, 8.043, 8.717, 12.492, 11.296], [1590.0032364522044, 2525.289627973419, 3222.31541392002, 3060.922322752864, 2410.8048010402213, 2032.6105186865382, 2139.285708938647, 1717.5174532704089, 1509.8911116100162, 498.0972811237987, 2279.3054971024576, 3712.456694090816, 970.8456967616651, 1993.803597516998, 790.5271590491851, 2646.827981573113, 2075.2663413291184, 3013.377633223653, 1891.1260895432051, 1966.2097606349541, 2813.033943241586, 1794.3703060816504, 2454.1632000143454, 2303.276804368097, 2166.6782974747707], [2518, 2519, 2520, 2521, 2522, 2523, 2524, 2525, 2526, 2527, 2528, 2529, 2530, 2531, 2532, 2533, 2534, 2535, 2536, 2537, 2538, 2539, 2540, 2541, 2542]], [1, 6110, [61514, 61528, 61544, 61566, 61585, 61602, 61620, 61638, 61654, 61676, 61697, 61709, 61724, 61746, 61766, 61785, 61806, 61827, 61851, 61871, 61892, 61913, 61931], [4639.484, 4634.019, 4686.576, 4660.369, 4710.161, 4683.379, 4638.741, 4702.748, 4682.138, 4581.629, 4642.921, 4716.069, 4843.375, 4847.061, 4913.241, 4820.886, 4846.382, 4860.297, 4865.239, 4879.916, 4680.36, 4740.557, 4664.849], [58499.322, 58535.367, 58468.164, 58501.874, 58475.732, 58482.358, 58537.952, 58494.067, 58480.673, 58555.278, 58533.275, 58633.33, 58612.765, 58665.573, 58497.864, 58544.413, 58621.933, 58672.764, 58603.338, 58455.204, 58411.81, 58377.622, 58353.449], [19.602, 17.152, 18.234, 14.336, 21.433, 15.313, 10.282, 18.137, 11.279, 12.558, 15.019, 18.917, 25.018, 16.448, 9.655, 13.352, 31.05, 12.741, 15.076, 23.43, 19.765, 17.53, 20.468], [778.845869831189, 1232.7853737663793, 1612.248287307728, 1290.7942176205029, 1256.6062460464639, 1179.5363136453975, 1378.7722236885907, 1179.7840241978033, 1711.5147419587374, 1154.0378313486149, 1042.8220929500449, 715.8447965034725, 588.2813541147315, 1574.0228859471977, 702.5665537323478, 1540.9664065437469, 806.7406551029563, 1097.0031587437513, 1357.061808903676, 2781.5380251390166, 1105.6690204008723, 953.769088952333, 2003.9468848812146], [2525, 2526, 2527, 2528, 2529, 2530, 2531, 2532, 2533, 2534, 2535, 2536, 2537, 2538, 2539, 2540, 2541, 2542, 2543, 2544, 2545, 2546, 2547]], [0, 6132, [61751, 61776, 61790, 61811, 61834, 61859, 61879, 61898, 61918, 61936, 61961, 61981, 62003, 62014, 62029, 62046, 62061, 62080], [19299.579, 19287.688, 19342.421, 19313.311, 19400.955, 19471.415, 19475.244, 19559.192, 19511.548, 19518.789, 19541.308, 19500.856, 19499.099, 19465.034, 19540.551, 19470.667, 19559.678, 19500.744], [28696.277, 28631.471, 28587.773, 28593.932, 28599.591, 28648.363, 28635.62, 28616.585, 28636.122, 28581.859, 28637.95, 28625.715, 28665.958, 28626.773, 28787.197, 28664.685, 28663.716, 28664.792], [12.654, 12.56, 10.941, 16.057, 25.322, 16.994, 19.968, 18.633, 18.832, 13.223, 14.2, 16.972, 19.556, 31.031, 27.258, 15.192, 3.556, 21.682], [561.1950999046909, 956.226538196142, 650.0436178519194, 1441.1887878435277, 713.3862759778617, 920.7679146039683, 1692.481775433978, 592.5954933519262, 1193.2089250423205, 1260.791350471151, 1793.1102759499204, 931.3165208401615, 690.7508018136283, 876.7292153764449, 2171.710342128502, 819.3037452995627, 355.1337127602604, 894.8999676956893], [2538, 2539, 2540, 2541, 2542, 2543, 2544, 2545, 2546, 2547, 2548, 2549, 2550, 2551, 2552, 2553, 2554, 2555]], [1, 6147, [61974, 62000, 62011, 62027, 62042, 62057], [4798.35, 4874.097, 4826.544, 4751.847, 4774.746, 4742.176], [58196.54, 58287.502, 58344.349, 58343.547, 58358.87, 58338.463], [18.183, 36.226, 26.403, 45.156, 18.766, 16.662], [818.4787136823411, 2390.4776854827014, 617.7727211038856, 537.3170796327845, 1699.1673805647504, 829.0591546151788], [2549, 2550, 2551, 2552, 2553, 2554]], [1, 6190, [62523, 62544, 62566, 62589, 62614, 62639, 62665, 62689, 62709, 62736, 62759, 62779, 62804], [3615.006, 3491.853, 3428.308, 3467.168, 3445.955, 3488.172, 3501.331, 3456.356, 3638.263, 3593.147, 3615.968, 3639.994, 3800.719], [59956.163, 60035.947, 60002.264, 59946.012, 59985.055, 60012.205, 59984.637, 59952.584, 59930.984, 59868.995, 59938.189, 59953.138, 59917.87], [41.679, 31.521, 24.664, 26.104, 14.381, 13.206, 22.098, 12.085, 26.644, 20.177, 23.491, 19.969, 25.571], [1493.077578353975, 1482.5741710882653, 2750.7215760345275, 641.4289331700974, 1141.9387143302863, 1616.9166432073023, 1537.9466098228352, 685.6417392902752, 2920.716491423811, 1346.0251809683086, 2011.189039245116, 2441.4675834290233, 1186.107352364315], [2575, 2576, 2577, 2578, 2579, 2580, 2581, 2582, 2583, 2584, 2585, 2586, 2587]], [1, 6194, [62615, 62640, 62666, 62691, 62710, 62737, 62760, 62781], [4573.84, 4624.141, 4636.075, 4666.198, 4678.156, 4642.496, 4625.47, 4636.185], [59535.793, 59440.063, 59433.98, 59420.066, 59407.233, 59428.679, 59360.983, 59375.692], [25.416, 24.295, 15.987, 12.332, 12.667, 14.566, 21.169, 30.018], [1954.5015582551673, 3603.823810413463, 1909.4368069565464, 1945.8613381320065, 2982.829363265695, 853.8410028797712, 925.2279024295048, 1211.629575457024], [2579, 2580, 2581, 2582, 2583, 2584, 2585, 2586]], [1, 6202, [62667, 62693, 62711, 62738, 62761], [5241.226, 5126.76, 5121.418, 5150.222, 5072.437], [57904.739, 57899.049, 57845.024, 57882.16, 57945.109], [22.153, 12.287, 18.187, 23.36, 25.866], [1139.0638482231943, 962.1653506067269, 921.3059987302344, 1646.8398635934145, 2219.174124985111], [2581, 2582, 2583, 2584, 2585]], [1, 6208, [62762, 62782, 62805, 62824, 62852, 62872, 62890, 62910, 62931, 62947, 62967, 62995], [5056.894, 5087.073, 5183.889, 5247.778, 5197.823, 5129.898, 5028.949, 4883.689, 4934.945, 4932.922, 4946.628, 4911.733], [58416.749, 58424.864, 58346.853, 58298.006, 58428.674, 58467.377, 58398.314, 58404.862, 58445.198, 58459.647, 58438.862, 58542.943], [22.504, 10.649, 21.283, 13.399, 18.197, 16.723, 17.717, 31.637, 15.629, 14.505, 11.785, 25.46], [1974.406987596837, 1196.0255699600923, 843.8407213991786, 840.7614158535566, 1093.1051177376153, 1046.0170547665693, 1957.72701939495, 1662.844656511488, 1095.316075379415, 906.6498575276762, 426.6402768164104, 673.927523040731], [2585, 2586, 2587, 2588, 2589, 2590, 2591, 2592, 2593, 2594, 2595, 2596]], [0, 6217, [62896, 62916, 62935, 62954, 62978], [18484.487, 18522.579, 18489.979, 18531.289, 18520.766], [29800.213, 29902.514, 29925.9, 29886.807, 29925.256], [34.592, 30.465, 17.979, 24.312, 10.689], [873.3576638617294, 862.0739671748993, 1363.7932484650987, 2620.9948434735297, 664.4109208896484], [2591, 2592, 2593, 2594, 2595]], [0, 6245, [63266, 63277, 63293, 63308, 63318, 63336, 63350], [19333.876, 19267.171, 19282.917, 19298.734, 19211.667, 19299.387, 19366.296], [29351.565, 29437.886, 29412.029, 29456.5, 29501.813, 29402.396, 29399.082], [26.52, 12.27, 13.25, 11.974, 19.844, 16.32, 24.159], [454.4952277725869, 1460.4601518337622, 1360.4899852404715, 1893.4205718139053, 1789.912166902582, 1227.6865127064552, 739.2324136399063], [2612, 2613, 2614, 2615, 2616, 2617, 2618]], [1, 6276, [63545, 63565, 63587, 63604, 63622, 63646, 63663, 63679], [4875.305, 4910.795, 5060.31, 5132.133, 5040.495, 5030.828, 5134.513, 5172.178], [58869.792, 58811.166, 58694.29, 58696.24, 58600.172, 58616.655, 58601.064, 58438.419], [37.497, 20.833, 27.672, 20.488, 24.865, 17.333, 15.061, 29.073], [2536.182560310955, 944.5090545230406, 651.9220791378343, 1200.6155672467687, 2376.1817702731423, 2324.591975015858, 1843.8211369325415, 4715.099419701731], [2630, 2631, 2632, 2633, 2634, 2635, 2636, 2637]], [1, 6289, [63706, 63729, 63752, 63776, 63799, 63818, 63838], [3952.5, 3933.055, 3904.135, 3904.452, 3858.442, 3859.294, 3933.561], [59583.477, 59619.114, 59551.648, 59569.611, 59575.358, 59632.619, 59573.026], [16.316, 24.253, 21.56, 15.27, 17.717, 23.915, 28.282], [847.0910701886422, 459.0441588063753, 678.1278442289608, 841.6806145284334, 637.1273279538042, 628.6890879949673, 994.9522599716734], [2638, 2639, 2640, 2641, 2642, 2643, 2644]], [1, 6290, [63680, 63708, 63733, 63756, 63777, 63802], [5167.555, 5261.912, 5218.235, 5371.736, 5306.215, 5276.022], [58392.067, 58302.89, 58220.996, 58286.345, 58254.375, 58341.101], [21.023, 12.86, 13.578, 30.292, 19.749, 24.097], [16175.793833068668, 25110.686737732347, 37161.107172234064, 917.6221057059431, 976.114723258734, 1086.071051449011], [2637, 2638, 2639, 2640, 2641, 2642]], [1, 6294, [63840, 63855, 63873, 63900, 63915, 63939, 63966, 63990, 64023], [4036.674, 4080.456, 4149.372, 4108.622, 4224.085, 4252.506, 4258.675, 4316.92, 4249.947], [60005.665, 59956.276, 60068.2, 59968.668, 59999.614, 59926.161, 59902.467, 59960.251, 59940.49], [22.803, 39.349, 15.395, 28.326, 16.216, 20.37, 29.851, 31.19, 29.94], [866.715950583677, 1763.358498735206, 564.2972516816722, 767.445770653475, 993.9513988984346, 1316.4691899253555, 839.5292505936989, 3139.2764530484737, 914.6800041759102], [2644, 2645, 2646, 2647, 2648, 2649, 2650, 2651, 2652]], [1, 6296, [63801, 63821, 63842, 63857, 63874, 63901, 63916, 63940, 63967, 63991, 64024, 64050, 64076, 64100, 64119, 64140, 64165, 64189, 64206, 64226, 64244, 64262, 64280, 64299, 64312, 64326, 64346, 64367], [4953.491, 4884.458, 4811.066, 4881.925, 4998.304, 5095.129, 5012.741, 4951.118, 4963.572, 4974.436, 4903.825, 4995.93, 4931.895, 4989.714, 5017.849, 5028.341, 4943.442, 5039.063, 4985.014, 4949.472, 4976.165, 4972.905, 4948.316, 4937.914, 4952.028, 5005.494, 5190.231, 5176.93], [57881.766, 57841.451, 57836.274, 57806.133, 57814.767, 57802.458, 57794.471, 57775.427, 57769.95, 57750.189, 57773.618, 57754.722, 57693.715, 57780.229, 57805.417, 57794.072, 57776.617, 57756.418, 57753.916, 57779.837, 57800.98, 57814.068, 57787.297, 57742.147, 57823.057, 57790.038, 57826.475, 57876.912], [24.179, 11.547, 19.784, 26.667, 21.009, 33.939, 17.446, 15.184, 13.152, 20.286, 23.051, 22.115, 25.744, 14.96, 8.296, 23.421, 22.166, 22.886, 35.352, 18.165, 13.541, 21.806, 20.877, 22.234, 22.925, 23.555, 26.679, 22.89], [1177.94061198474, 1165.9056365594847, 1119.4376633091163, 1050.9595287035288, 747.6409950326, 570.5850944225969, 570.3915191709729, 1655.3402444600604, 1836.7645048619836, 2304.0639033404923, 719.393209573125, 2015.5625145183576, 1612.5270865548173, 1484.5379136647261, 89720.13432994133, 973.4114253944215, 983.3912353134363, 1216.1293698516977, 1291.9693988483357, 1006.0802813328374, 1956.8567958332146, 1128.8392106067313, 1321.8420815312304, 1364.8390397177054, 1468.1500451819402, 1537.6355517447594, 860.5291927727036, 6144.220573590247], [2642, 2643, 2644, 2645, 2646, 2647, 2648, 2649, 2650, 2651, 2652, 2653, 2654, 2655, 2656, 2657, 2658, 2659, 2660, 2661, 2662, 2663, 2664, 2665, 2666, 2667, 2668, 2669]], [0, 6297, [63846, 63862, 63881, 63903, 63922, 63945, 63973, 64000, 64029, 64057, 64081, 64107, 64124, 64147, 64175, 64195, 64212, 64233, 64251, 64267, 64286, 64300, 64318], [18531.207, 18543.674, 18481.051, 18534.524, 18521.906, 18414.776, 18424.571, 18434.738, 18506.796, 18552.664, 18480.085, 18394.57, 18393.642, 18464.71, 18449.151, 18442.056, 18448.668, 18387.664, 18409.753, 18483.27, 18564.527, 18577.03, 18476.91], [30380.247, 30378.336, 30417.213, 30381.431, 30463.026, 30356.25, 30373.613, 30501.996, 30440.658, 30507.356, 30476.395, 30589.481, 30721.96, 30615.55, 30601.787, 30593.656, 30569.462, 30546.689, 30615.534, 30600.938, 30644.851, 30646.861, 30830.019], [28.527, 13.429, 17.849, 19.53, 25.594, 15.93, 13.972, 16.498, 22.917, 29.927, 13.629, 18.712, 25.3, 18.774, 19.508, 11.866, 13.817, 17.293, 13.482, 18.023, 25.593, 18.594, 38.601], [2098.164033833748, 1316.0760666511921, 1256.857729576292, 959.4034593520828, 1663.731512625318, 1192.8087924826657, 1358.0610811800543, 2289.2385860181357, 871.3765561035635, 810.6162411772999, 1433.796774353076, 1464.3806268145167, 4231.75612511735, 1019.8099261879021, 3040.874797331958, 1623.8908929805518, 1170.9178068353283, 1500.5504528456163, 1729.7811575831483, 1771.7534830377922, 1557.9415080044412, 1795.8374350742201, 2919.0377003109356], [2644, 2645, 2646, 2647, 2648, 2649, 2650, 2651, 2652, 2653, 2654, 2655, 2656, 2657, 2658, 2659, 2660, 2661, 2662, 2663, 2664, 2665, 2666]], [1, 6306, [63914, 63938, 63965, 63989, 64022, 64049, 64075, 64099], [4210.263, 4209.97, 4216.649, 4284.415, 4279.848, 4298.403, 4322.681, 4303.486], [58847.736, 58854.677, 58809.754, 58838.441, 58757.303, 58741.322, 58760.71, 58786.292], [11.857, 9.771, 18.126, 21.311, 18.052, 27.893, 26.972, 29.856], [2335.9832993136706, 1779.8896678987549, 1463.4199012136096, 2420.787474959576, 786.0001385258269, 4202.401165737955, 1428.4650469074643, 656.3433261301968], [2648, 2649, 2650, 2651, 2652, 2653, 2654, 2655]], [0, 6311, [63972, 63998, 64028, 64055, 64080, 64105], [17396.544, 17380.969, 17383.019, 17434.259, 17414.706, 17360.326], [31298.762, 31305.198, 31313.36, 31289.743, 31285.533, 31337.607], [26.916, 13.876, 14.015, 15.919, 14.706, 16.625], [1599.4530371710648, 1105.3661555296117, 1511.1260590230436, 1433.5015534544723, 1446.3557257985437, 1129.3193426432508], [2650, 2651, 2652, 2653, 2654, 2655]], [1, 6331, [64205, 64224, 64243, 64261, 64279, 64297], [4344.906, 4362.372, 4417.137, 4349.378, 4316.238, 4321.613], [58766.075, 58821.413, 58858.522, 58992.496, 58919.12, 58945.461], [19.942, 18.31, 21.462, 18.327, 24.086, 25.269], [805.4655866375394, 5188.501238701906, 5828.79032904854, 1339.183263148752, 1822.6997853547914, 1121.2851480426518], [2660, 2661, 2662, 2663, 2664, 2665]], [0, 6334, [64317, 64332, 64353, 64375, 64396, 64411, 64427], [18482.802, 18342.377, 18369.823, 18352.409, 18388.941, 18399.374, 18372.874], [29693.485, 29807.737, 29831.604, 29924.712, 29969.596, 29928.705, 29921.506], [22.215, 16.675, 7.764, 14.115, 20.178, 21.001, 14.142], [617.1496869828856, 1896.2278766648196, 894.3433970930042, 1372.6232570370378, 1419.1547172568125, 1105.7756732932125, 1256.2858875462007], [2666, 2667, 2668, 2669, 2670, 2671, 2672]], [0, 6359, [64606, 64619, 64641, 64659, 64671, 64688], [18712.726, 18723.185, 18708.509, 18694.03, 18669.009, 18592.249], [29818.13, 29774.223, 29761.847, 29797.833, 29744.807, 29713.543], [2.999, 11.658, 11.14, 13.434, 14.027, 17.05], [301.18625144631073, 1724.5236902439826, 1895.665192194869, 1877.662586633405, 1220.3550254590064, 845.3090886973895], [2686, 2687, 2688, 2689, 2690, 2691]], [0, 6368, [64712, 64726, 64740, 64751, 64768, 64779, 64796, 64809, 64821, 64837, 64851], [18047.692, 18039.652, 18030.448, 17993.634, 18092.552, 18045.305, 18038.298, 18059.584, 18042.473, 18103.653, 17955.028], [31660.168, 31672.526, 31658.247, 31659.187, 31662.904, 31634.048, 31696.818, 31693.214, 31628.434, 31635.303, 31631.146], [21.472, 20.702, 18.413, 23.153, 19.382, 21.034, 15.278, 19.113, 16.759, 25.524, 27.047], [1560.0810198019367, 3868.7004443478654, 1724.364492026066, 928.6934266281044, 1510.16846523331, 1348.185555830617, 1722.9857824238638, 1344.7135898752883, 1334.7753794936766, 634.2664845311306, 1100.2674987636478], [2693, 2694, 2695, 2696, 2697, 2698, 2699, 2700, 2701, 2702, 2703]], [0, 6411, [65423, 65441, 65458, 65471, 65487, 65506, 65522], [17437.889, 17419.21, 17410.622, 17415.649, 17263.582, 17265.255, 17268.385], [30998.442, 31035.998, 31080.364, 31099.172, 31110.585, 31185.87, 31165.908], [18.278, 23.631, 19.256, 14.709, 16.29, 15.629, 12.121], [1881.157971978124, 2578.620410609014, 1581.2819935348375, 2586.7091293817107, 1650.8034382409512, 2902.533359923931, 2715.039539086948], [2740, 2741, 2742, 2743, 2744, 2745, 2746]], [0, 6417, [65472, 65489, 65507, 65523, 65539, 65559, 65577, 65604, 65621, 65641, 65662, 65686, 65713, 65741], [17918.32, 17996.287, 18045.746, 18175.069, 18090.103, 18020.114, 18001.341, 18013.072, 17901.086, 17911.993, 17880.853, 17826.521, 17888.076, 17901.199], [30578.218, 30580.226, 30691.639, 30755.918, 30715.326, 30821.8, 30832.7, 30805.988, 30844.827, 30881.013, 30861.839, 30830.154, 30859.015, 30852.325], [10.996, 15.282, 25.314, 26.108, 22.004, 17.269, 13.606, 13.147, 9.585, 13.295, 10.369, 15.464, 11.908, 8.981], [1033.0051016467826, 1201.523758735921, 1232.1158944125616, 1848.5228390186364, 1542.015766233361, 1571.2384092529908, 1394.0118247008588, 1937.2538918752211, 1391.4709214031673, 1090.4338722956866, 1534.8453427760821, 891.4265925540276, 916.4180790290857, 668.5179892523201], [2743, 2744, 2745, 2746, 2747, 2748, 2749, 2750, 2751, 2752, 2753, 2754, 2755, 2756]], [1, 6430, [65597, 65618, 65635, 65657, 65683], [5139.316, 5253.936, 5211.859, 5365.436, 5393.126], [58449.373, 58391.224, 58383.692, 58301.211, 58347.245], [45.969, 18.03, 20.317, 31.141, 23.971], [1540.9310218841358, 1950.0346017279278, 2004.0659696429711, 806.9621075182974, 1240.6441573570119], [2750, 2751, 2752, 2753, 2754]], [1, 6438, [65735, 65754, 65774, 65788, 65807, 65823], [5334.936, 5348.103, 5401.644, 5377.572, 5372.619, 5326.674], [58108.824, 58096.194, 58139.22, 58153.655, 58128.813, 58156.073], [15.771, 12.566, 12.124, 21.829, 16.804, 22.441], [1144.9279399130844, 1284.1226832796285, 988.7890093554349, 1080.0336397608778, 1800.3654885710791, 892.172830736449], [2756, 2757, 2758, 2759, 2760, 2761]], [0, 6462, [65995, 66012, 66030, 66050, 66062], [18218.512, 18208.843, 18162.079, 18170.387, 18160.135], [29382.473, 29418.98, 29371.87, 29409.196, 29415.721], [17.997, 20.206, 24.868, 22.173, 27.392], [976.5987839265629, 1990.2477269430356, 1362.268153551048, 2778.310465922788, 544.5585316572369], [2770, 2771, 2772, 2773, 2774]], [0, 6509, [66498, 66521, 66544, 66562, 66584, 66604, 66617, 66635], [17661.54, 17811.297, 17779.452, 17780.405, 17776.31, 17846.822, 17801.006, 17738.3], [31766.612, 31609.964, 31696.528, 31658.26, 31743.009, 31775.512, 31882.067, 31843.178], [2.404, 29.633, 38.102, 23.572, 28.187, 27.722, 20.878, 27.973], [250.9291931055057, 891.1195126784519, 1102.2205103954511, 942.3778939886631, 1369.1046832382124, 1129.7076083189977, 668.0837056630822, 1030.637560962424], [2802, 2803, 2804, 2805, 2806, 2807, 2808, 2809]], [0, 6532, [66798, 66818, 66839, 66862, 66888, 66911], [18679.808, 18727.192, 18644.308, 18610.359, 18563.759, 18530.685], [28698.664, 28657.507, 28645.137, 28772.066, 28826.483, 28712.783], [23.491, 13.278, 21.888, 26.397, 17.993, 32.943], [4564.887373624888, 1448.3257732996844, 1295.0821952093156, 999.1634526272402, 483.62381695858596, 968.152239254379], [2818, 2819, 2820, 2821, 2822, 2823]], [1, 6537, [66810, 66830, 66854, 66879, 66901, 66925, 66944], [5268.995, 5255.174, 5290.585, 5287.867, 5280.737, 5275.834, 5214.145], [58604.131, 58652.897, 58680.547, 58658.156, 58702.459, 58635.554, 58692.49], [23.272, 18.115, 16.5, 11.276, 12.343, 16.358, 33.196], [3033.2718889906882, 1901.9729636649226, 1068.4283095901299, 1503.8437724251316, 1437.2703479600316, 1083.8054669921798, 2450.2315157676708], [2819, 2820, 2821, 2822, 2823, 2824, 2825]], [0, 6539, [66838, 66859, 66886, 66910, 66932, 66950, 66976, 67001, 67026], [17662.079, 17753.054, 17743.688, 17766.653, 17643.876, 17705.433, 17716.634, 17734.888, 17736.482], [31791.926, 31789.683, 31810.956, 31805.302, 31741.288, 31757.172, 31732.587, 31803.019, 31708.855], [36.197, 22.267, 14.397, 19.336, 13.643, 26.031, 22.018, 8.998, 20.823], [2793.204064329934, 2283.690374041082, 2128.0226192904934, 703.7475637476986, 524.5474400622253, 812.7273536418953, 957.2350949330805, 57050.251103245355, 461.1993084783332], [2820, 2821, 2822, 2823, 2824, 2825, 2826, 2827, 2828]], [0, 6550, [67047, 67070, 67091, 67106, 67136], [18585.448, 18627.311, 18614.708, 18660.687, 18560.673], [29629.398, 29646.774, 29716.152, 29695.857, 29650.529], [21.116, 15.186, 2.402, 18.796, 23.89], [575.6665370773505, 530.3937777267156, 497.04984269976796, 864.130363016085, 746.1628828340652], [2829, 2830, 2831, 2832, 2833]], [0, 6576, [67368, 67395, 67414, 67432, 67450, 67471, 67488, 67511, 67524, 67542, 67555, 67573, 67595, 67616, 67642, 67662, 67691, 67713, 67736, 67757, 67781, 67801, 67820, 67835, 67853, 67870, 67890, 67916, 67941], [17632.924, 17635.298, 17693.937, 17715.257, 17715.47, 17694.3, 17713.522, 17691.117, 17650.44, 17697.702, 17672.564, 17701.22, 17695.355, 17680.422, 17692.405, 17724.583, 17729.555, 17725.004, 17632.815, 17694.354, 17666.738, 17660.082, 17672.628, 17722.873, 17688.795, 17678.775, 17734.672, 17719.048, 17728.008], [31672.624, 31658.281, 31714.327, 31772.827, 31761.611, 31664.825, 31718.271, 31748.016, 31732.962, 31726.082, 31731.302, 31661.941, 31724.904, 31687.47, 31713.833, 31761.82, 31716.664, 31708.593, 31702.816, 31716.896, 31715.264, 31676.291, 31682.301, 31762.847, 31744.121, 31705.669, 31730.358, 31678.497, 31687.917], [30.627, 32.511, 17.312, 20.77, 19.304, 26.491, 8.789, 19.698, 11.615, 28.798, 13.785, 25.194, 8.483, 8.958, 24.097, 23.351, 20.446, 16.82, 14.442, 23.452, 14.605, 10.671, 17.888, 13.763, 18.639, 24.073, 15.98, 19.322, 28.31], [697.7581049725649, 866.328315038396, 1158.402077469866, 1203.098282670416, 1385.0267972142049, 1049.005813464958, 522.7565323978887, 578.5186854022255, 564.1256858211356, 1178.299060726624, 801.1170990522202, 915.5833854260993, 526.88718162426, 492.8177675854336, 1442.7658471602201, 1671.040890280195, 1392.189860158725, 1076.8830659295077, 609.4640353998631, 941.3498830003102, 1254.214166536002, 56116.998831624136, 711.1945912309033, 455.5951631428088, 1086.9368375328831, 1226.639795906579, 1081.4159945782608, 800.2314258830141, 864.9487485998131], [2847, 2848, 2849, 2850, 2851, 2852, 2853, 2854, 2855, 2856, 2857, 2858, 2859, 2860, 2861, 2862, 2863, 2864, 2865, 2866, 2867, 2868, 2869, 2870, 2871, 2872, 2873, 2874, 2875]], [0, 6605, [67641, 67661, 67690, 67712, 67735, 67756, 67780, 67800, 67819, 67834, 67852, 67869, 67889, 67915], [17532.326, 17617.79, 17557.757, 17545.62, 17545.401, 17581.698, 17583.728, 17536.136, 17583.285, 17713.617, 17554.938, 17573.919, 17537.597, 17574.044], [30806.766, 30772.522, 30782.017, 30766.225, 30784.062, 30736.864, 30763.595, 30761.335, 30767.417, 30655.347, 30790.578, 30775.056, 30810.127, 30789.766], [18.865, 30.822, 28.126, 23.743, 16.758, 20.529, 22.375, 16.076, 14.708, 21.467, 9.77, 15.22, 19.507, 23.626], [862.0558117547937, 661.3683286209822, 516.3917858950399, 939.0864866189128, 1203.9523120393042, 1040.2008342844995, 1840.2270213501959, 1605.1913275709585, 2413.16995939779, 4852.642183125238, 1374.1568957497911, 872.3649590507555, 1309.6349351447498, 653.4707376665796], [2861, 2862, 2863, 2864, 2865, 2866, 2867, 2868, 2869, 2870, 2871, 2872, 2873, 2874]], [0, 6615, [67763, 67784, 67803, 67822, 67837, 67855, 67872, 67892, 67919, 67943, 67969, 67994, 68015], [18975.787, 18969.83, 18946.078, 18877.443, 18953.769, 18977.656, 18956.623, 19007.524, 19049.252, 19048.382, 19065.235, 19019.383, 19080.53], [29631.346, 29653.559, 29719.35, 29702.467, 29702.085, 29683.643, 29772.401, 29780.319, 29833.17, 29835.858, 29797.34, 29830.733, 29840.505], [11.893, 9.721, 14.978, 14.78, 26.239, 12.495, 10.046, 15.537, 19.888, 20.293, 17.376, 35.897, 23.448], [1685.74797562895, 1725.4470838602806, 1060.8344186297745, 1338.0394479144152, 3529.7418888841707, 826.0273467896908, 1306.9806902900048, 1871.108750707984, 2095.8478283219624, 2255.3616858010505, 877.3931678146118, 915.4419358768868, 4200.115250288783], [2866, 2867, 2868, 2869, 2870, 2871, 2872, 2873, 2874, 2875, 2876, 2877, 2878]], [0, 6621, [67871, 67891, 67918, 67942, 67967], [18059.154, 17987.51, 18134.9, 17976.514, 17946.818], [30465.564, 30382.685, 30370.934, 30447.233, 30471.01], [16.512, 19.105, 16.294, 23.37, 31.865], [541.3431870829493, 3410.0319810374735, 359.99359186806737, 1176.3478833770216, 1329.3893077630908], [2872, 2873, 2874, 2875, 2876]], [0, 6631, [67993, 68013, 68033, 68056, 68080, 68101, 68118, 68139, 68159, 68176], [17597.253, 17613.021, 17568.474, 17596.748, 17573.287, 17544.274, 17546.734, 17532.45, 17554.226, 17543.764], [30795.494, 30770.014, 30788.757, 30767.677, 30780.342, 30764.065, 30796.324, 30747.556, 30764.65, 30762.314], [20.822, 31.438, 18.353, 8.922, 17.703, 15.889, 15.454, 20.795, 19.811, 11.996], [914.8698642736439, 653.2823421131795, 1169.1383246875762, 612.7786567865805, 1441.5709781809444, 1401.6533854498248, 940.2702766011635, 1206.8341890627714, 700.7205271309865, 591.2609581920041], [2877, 2878, 2879, 2880, 2881, 2882, 2883, 2884, 2885, 2886]], [0, 6654, [68211, 68232, 68254, 68279, 68303, 68327], [17572.879, 17582.543, 17559.637, 17595.697, 17599.203, 17575.358], [30835.251, 30803.391, 30788.659, 30804.143, 30760.699, 30768.789], [20.317, 18.058, 19.009, 25.028, 26.072, 32.654], [1017.1881903665263, 953.2447800718211, 2045.9903482515774, 777.6562228232266, 944.5192527998352, 1539.1180347403465], [2888, 2889, 2890, 2891, 2892, 2893]], [0, 6657, [68255, 68280, 68304, 68328, 68346], [18073.692, 18072.218, 18081.13, 18055.442, 18066.85], [30487.119, 30452.449, 30463.338, 30468.881, 30432.445], [25.807, 26.38, 49.761, 14.143, 23.455], [803.7166290164648, 773.6663336202274, 759.0576129842656, 957.706243611776, 657.0631942169563], [2890, 2891, 2892, 2893, 2894]], [0, 6662, [68366, 68380, 68395, 68414, 68432], [17604.36, 17593.775, 17520.061, 17573.634, 17527.73], [30766.255, 30787.11, 30781.137, 30750.858, 30783.678], [19.617, 19.646, 16.093, 15.31, 26.312], [850.9070819073046, 1302.206698354085, 936.713499854696, 908.3892071835968, 979.6745598407846], [2895, 2896, 2897, 2898, 2899]], [1, 6686, [68611, 68631, 68657, 68671, 68693, 68708, 68731, 68749], [5065.504, 5110.478, 5217.984, 5305.816, 5232.568, 5302.673, 5299.613, 5345.509], [58513.555, 58569.966, 58568.811, 58518.427, 58432.244, 58404.967, 58402.013, 58349.618], [26.183, 10.877, 23.062, 17.634, 15.311, 10.092, 11.323, 21.045], [638.7862779733391, 1350.6813158627494, 1360.4400453827334, 668.5224382823162, 999.5957022333711, 1419.2981353661535, 1192.4359903908287, 992.9937905320086], [2909, 2910, 2911, 2912, 2913, 2914, 2915, 2916]], [1, 6703, [68837, 68856, 68874, 68898, 68920, 68943, 68965, 68989, 69012, 69036], [5060.448, 5012.826, 5150.123, 5115.783, 5096.816, 5162.332, 5240.609, 5297.424, 5320.448, 5322.833], [58001.209, 58119.741, 58162.92, 58183.133, 58421.883, 58264.488, 58220.804, 58431.907, 58374.184, 58343.256], [18.753, 31.507, 21.682, 27.324, 32.204, 11.842, 26.346, 13.824, 14.85, 16.894], [670.6702363153763, 3208.7201439572104, 8108.163621332151, 1662.9333689862901, 5633.022374245498, 34028.25532117407, 718.6670625875764, 1280.063862934865, 1159.8447854083217, 1123.8947019899322], [2922, 2923, 2924, 2925, 2926, 2927, 2928, 2929, 2930, 2931]], [0, 6716, [68927, 68949, 68972, 68996, 69018, 69045, 69065, 69088, 69107, 69134, 69160, 69184, 69204, 69230, 69258, 69278, 69298, 69314], [18140.919, 18228.648, 18179.149, 18226.519, 18135.192, 18132.592, 18206.959, 18215.289, 18217.373, 18226.471, 18193.657, 18244.952, 18247.978, 18217.556, 18126.722, 18208.589, 18137.325, 18226.861], [30431.02, 30331.088, 30389.147, 30383.962, 30433.029, 30461.248, 30359.286, 30366.444, 30385.472, 30364.663, 30372.907, 30349.598, 30302.931, 30418.59, 30446.731, 30346.222, 30422.789, 30434.478], [4.593, 37.377, 21.035, 20.906, 12.911, 15.988, 23.793, 36.141, 22.344, 28.689, 31.721, 17.7, 26.91, 30.955, 16.612, 23.832, 20.697, 35.399], [278.9744553095304, 1075.227722487045, 1839.5397114700258, 3259.6562448927834, 1180.922667435521, 794.0173798353605, 2143.149008602814, 789.707198778698, 1320.4563407858484, 1396.8578945382117, 3069.7377332074043, 5791.2061724608575, 3029.6623260655992, 6019.867166566908, 886.4544462679376, 3793.131983029172, 14432.436989960808, 2577.010720140099], [2926, 2927, 2928, 2929, 2930, 2931, 2932, 2933, 2934, 2935, 2936, 2937, 2938, 2939, 2940, 2941, 2942, 2943]], [1, 6740, [69274, 69291, 69307, 69325, 69342, 69362, 69375], [3420.178, 3417.182, 3361.345, 3397.373, 3374.38, 3346.749, 3347.945], [59924.309, 59932.357, 59963.719, 59948.858, 59945.57, 59961.598, 59986.144], [39.441, 24.043, 16.509, 10.835, 12.415, 9.707, 10.938], [1335.9495788742006, 1586.9773275261853, 1975.025539603898, 1120.5599221557786, 1555.7447989063908, 1585.0323584566904, 1878.0200144079854], [2941, 2942, 2943, 2944, 2945, 2946, 2947]], [0, 6747, [69333, 69347, 69369, 69381, 69393], [19255.894, 19192.1, 19178.046, 19171.302, 19029.289], [28281.82, 28370.31, 28441.421, 28447.651, 28543.471], [18.4, 15.264, 10.721, 18.505, 24.451], [1069.0061393285173, 1293.2517970417819, 1151.5503168304222, 758.7320176426294, 5863.545058020139], [2944, 2945, 2946, 2947, 2948]], [0, 6764, [69506, 69526, 69550, 69582, 69603, 69616, 69632], [19021.311, 19050.456, 19006.572, 19051.394, 19057.619, 19007.187, 19036.109], [28494.553, 28507.692, 28519.835, 28517.885, 28480.406, 28464.337, 28436.918], [16.213, 29.577, 22.559, 14.311, 13.926, 12.439, 4.266], [758.5382465885976, 1266.8778933403532, 1566.8777319211931, 1084.4897683199588, 1024.1398910678652, 533.8413135373356, 431.2783624440229], [2955, 2956, 2957, 2958, 2959, 2960, 2961]], [0, 6816, [70334, 70359, 70380, 70402, 70427, 70451, 70477, 70505, 70532], [18465.894, 18524.78, 18545.992, 18545.846, 18571.338, 18654.487, 18659.134, 18579.769, 18639.386], [30060.924, 30080.119, 30176.262, 30193.085, 30173.55, 30182.428, 30201.153, 30238.302, 30252.714], [13.593, 15.016, 22.304, 18.636, 19.756, 12.305, 17.8, 18.31, 26.828], [1414.594342385447, 1431.5634500020928, 1113.1204049675403, 1146.475704663208, 2808.1578017365214, 1411.67357274608, 1963.5638310807367, 1258.6609788303438, 1158.7927835692042], [3005, 3006, 3007, 3008, 3009, 3010, 3011, 3012, 3013]], [0, 6837, [70530, 70553, 70578, 70606, 70629, 70649, 70674, 70694, 70717, 70747], [17759.254, 17829.359, 17849.785, 17901.546, 17896.982, 17957.335, 17877.262, 18005.695, 18127.614, 18062.989], [30436.064, 30420.189, 30375.627, 30289.755, 30288.879, 30424.028, 30413.912, 30391.295, 30436.896, 30328.174], [13.781, 19.464, 23.233, 3.627, 34.546, 25.727, 23.645, 25.146, 21.081, 36.088], [953.6131553445653, 811.6375614613085, 1391.7498360140967, 339.8162167497619, 1076.24606629799, 2507.988048126897, 2173.5539678702166, 911.3725680140462, 12220.22544475754, 912.868214573384], [3013, 3014, 3015, 3016, 3017, 3018, 3019, 3020, 3021, 3022]], [1, 6840, [70543, 70568, 70597, 70620, 70642, 70666, 70687, 70707], [5206.82, 5193.568, 5181.334, 5180.822, 5073.276, 5154.705, 5083.766, 5176.705], [57848.655, 57886.327, 57927.677, 57846.65, 57837.719, 57832.314, 57828.881, 57819.141], [10.823, 21.734, 22.135, 15.67, 16.903, 20.554, 15.8, 21.574], [1754.074807457612, 2394.277673494591, 3046.825886728742, 2727.480702926555, 2773.320411940323, 1594.4461383076257, 1118.911750216855, 2020.9650905982467], [3014, 3015, 3016, 3017, 3018, 3019, 3020, 3021]], [0, 6864, [70791, 70809, 70837, 70862, 70882, 70898, 70918, 70938, 70959, 70979, 71001], [17140.933, 17190.007, 17189.983, 17053.18, 17044.61, 16971.826, 16991.301, 17050.368, 17014.549, 17010.498, 16962.078], [31316.091, 31352.491, 31348.054, 31352.169, 31414.842, 31462.65, 31486.528, 31492.239, 31527.39, 31561.266, 31594.203], [30.491, 17.931, 28.954, 19.846, 13.394, 12.144, 14.197, 15.025, 18.901, 23.822, 20.323], [607.4167938448278, 1590.5153354435627, 993.4464109690472, 1091.4677134756996, 1679.506767082819, 1156.167373041388, 1179.965171580164, 894.610078376777, 1170.7283146161947, 1031.995155968307, 1091.2124785918213], [3024, 3025, 3026, 3027, 3028, 3029, 3030, 3031, 3032, 3033, 3034]], [0, 6866, [70811, 70840, 70866, 70884, 70900, 70921, 70940, 70961, 70982], [19456.445, 19443.608, 19394.305, 19357.41, 19369.265, 19408.349, 19369.05, 19346.021, 19448.667], [28327.654, 28304.453, 28238.126, 28276.824, 28310.736, 28259.982, 28310.795, 28320.484, 28269.895], [35.598, 31.126, 19.59, 17.492, 16.227, 23.796, 13.539, 22.648, 29.338], [989.6971062915273, 1176.7045654234014, 985.51974856949, 1035.3137473400382, 964.2833812408802, 2734.9883069682674, 638.6308150810509, 717.9948187254711, 1626.3040801136262], [3025, 3026, 3027, 3028, 3029, 3030, 3031, 3032, 3033]], [0, 6868, [70838, 70863, 70883, 70899, 70919], [17908.258, 17942.57, 17923.255, 17982.31, 18059.487], [30376.57, 30336.226, 30397.18, 30395.725, 30393.962], [28.476, 12.121, 13.821, 14.3, 25.424], [734.7269113058579, 1188.4165967404, 1248.208483440476, 1120.109707691268, 5491.9176957009195], [3026, 3027, 3028, 3029, 3030]], [0, 6874, [70960, 70980, 71004, 71025, 71050, 71072], [18031.745, 18051.233, 18037.117, 18042.875, 18093.051, 18033.458], [30331.32, 30388.783, 30370.779, 30335.537, 30334.546, 30318.964], [32.675, 16.836, 21.3, 20.088, 19.899, 35.993], [1614.961930465969, 2044.0979448773692, 1076.5276495368798, 1015.7809649719636, 2781.0060754430415, 2394.0760071766917], [3032, 3033, 3034, 3035, 3036, 3037]], [0, 6884, [71123, 71147, 71173, 71191, 71214, 71235, 71259, 71281, 71306, 71328], [17364.64, 17299.45, 17220.983, 17319.466, 17306.306, 17383.501, 17419.152, 17356.416, 17381.853, 17350.224], [31739.51, 31764.21, 31857.082, 31788.689, 31757.298, 31785.757, 31899.635, 31872.099, 31888.105, 31868.728], [10.16, 15.845, 15.431, 13.959, 12.604, 17.082, 13.698, 11.443, 17.086, 10.782], [1101.6649002040328, 1600.1189636414479, 756.5983450437523, 648.4845277462332, 787.2203337741968, 1561.873162750917, 1300.276206715999, 770.0773838883764, 903.9265664099142, 1086.425168513601], [3040, 3041, 3042, 3043, 3044, 3045, 3046, 3047, 3048, 3049]], [0, 6897, [71369, 71387, 71415, 71437, 71456, 71473, 71492, 71511, 71534, 71559, 71572, 71589, 71599, 71613, 71626, 71648, 71672, 71690, 71708, 71732, 71756], [17244.445, 17154.397, 17218.316, 17170.77, 17128.966, 17126.061, 17097.165, 17245.604, 17212.069, 17243.503, 17272.942, 17338.356, 17289.867, 17312.095, 17222.661, 17200.118, 17096.183, 17149.676, 17024.809, 17049.938, 17114.981], [31720.468, 31683.947, 31688.386, 31723.357, 31699.877, 31730.391, 31639.64, 31678.849, 31636.871, 31671.579, 31756.106, 31742.745, 31781.263, 31721.859, 31709.323, 31695.882, 31676.255, 31624.569, 31508.663, 31544.305, 31563.751], [33.033, 25.703, 29.655, 19.335, 15.075, 18.273, 13.68, 9.693, 10.892, 17.376, 7.769, 16.455, 18.093, 13.738, 11.559, 13.343, 16.728, 32.649, 15.983, 15.989, 23.351], [2111.9724193944157, 1410.3096007533231, 4666.815790152911, 976.1747561196358, 1005.8619867041737, 980.259020347965, 958.7629323189298, 1472.2945070460883, 1076.7227877170467, 1225.5546749568275, 973.3632906224867, 1075.9516489045711, 1294.7748142977362, 1265.973143183704, 1339.14593864014, 928.2570297104297, 1138.883728852795, 1063.3455790250882, 512.656328593799, 1089.7797178754445, 2221.1354921769503], [3051, 3052, 3053, 3054, 3055, 3056, 3057, 3058, 3059, 3060, 3061, 3062, 3063, 3064, 3065, 3066, 3067, 3068, 3069, 3070, 3071]], [0, 6923, [71793, 71813, 71834, 71853, 71874, 71890, 71907, 71926, 71947, 71961, 71977, 72000, 72027, 72039, 72054, 72074, 72096, 72117, 72133, 72150, 72166, 72187], [17129.26, 17116.426, 17130.487, 17178.303, 17209.837, 17236.762, 17217.561, 17188.586, 17135.558, 17215.392, 17213.916, 17254.584, 17244.217, 17334.669, 17324.578, 17264.957, 17148.946, 17142.469, 17222.8, 17191.493, 17262.616, 17357.404], [31632.92, 31618.752, 31613.609, 31587.475, 31617.314, 31648.043, 31594.132, 31601.036, 31605.236, 31611.8, 31549.671, 31572.722, 31542.009, 31568.445, 31567.102, 31635.798, 31662.486, 31619.239, 31519.151, 31524.814, 31638.242, 31620.603], [21.823, 11.613, 23.86, 12.385, 15.323, 11.085, 10.91, 14.834, 13.215, 8.515, 11.574, 10.206, 11.504, 11.861, 16.335, 18.583, 15.112, 20.695, 30.87, 11.604, 12.186, 17.89], [744.5283383829575, 1153.7836348586495, 1505.5981540076941, 1235.3083010484359, 1234.1277598615698, 1053.9510776314544, 1255.585025456484, 1013.2249883575989, 1390.0177954474261, 1694.5087264521474, 901.3584783600289, 1689.520369303822, 1497.4981028825928, 1633.030719402302, 1098.1234630504334, 909.335757559983, 1076.1909669254546, 660.9445511113036, 2580.938743686696, 1588.193989961102, 913.3290785007764, 626.8907967440452], [3073, 3074, 3075, 3076, 3077, 3078, 3079, 3080, 3081, 3082, 3083, 3084, 3085, 3086, 3087, 3088, 3089, 3090, 3091, 3092, 3093, 3094]], [1, 6931, [71884, 71900, 71918, 71937, 71956, 71971, 71991], [4621.775, 4556.831, 4583.105, 4582.978, 4536.465, 4653.501, 4683.899], [58627.99, 58465.038, 58360.258, 58343.146, 58284.072, 58329.965, 58340.883], [17.235, 15.495, 23.906, 15.566, 22.269, 24.943, 11.402], [1751.651009230799, 1168.3010630013416, 901.9802567537095, 1635.819427003012, 1534.2367677927134, 990.9420398629106, 702.1647584853109], [3078, 3079, 3080, 3081, 3082, 3083, 3084]], [0, 6958, [72334, 72356, 72382, 72398, 72419, 72432], [18154.661, 18155.639, 18243.519, 18170.236, 18165.803, 18151.309], [29915.317, 29910.064, 29813.816, 29894.01, 29827.541, 29904.092], [26.2, 23.342, 31.915, 29.602, 18.137, 19.69], [1396.6928045234479, 591.5576261688201, 1590.8699284830625, 947.0067189469216, 491.6557593798649, 938.8818706451734], [3103, 3104, 3105, 3106, 3107, 3108]], [0, 6974, [72535, 72553, 72577, 72592, 72612, 72630, 72649, 72665, 72682, 72695, 72707, 72721, 72741, 72759, 72769, 72786, 72800, 72816], [19089.34, 19074.589, 19126.473, 19122.118, 19203.128, 19281.247, 19227.513, 19241.122, 19223.834, 19291.078, 19284.85, 19250.757, 19261.257, 19283.504, 19189.651, 19225.067, 19241.954, 19255.607], [28240.198, 28241.215, 28244.557, 28279.697, 28247.652, 28236.603, 28314.341, 28241.112, 28346.851, 28181.806, 28203.011, 28297.257, 28217.666, 28235.288, 28256.715, 28233.16, 28227.937, 28245.939], [11.587, 18.645, 12.219, 17.281, 17.062, 12.625, 20.634, 12.239, 16.425, 16.821, 16.14, 19.176, 15.146, 14.987, 23.381, 10.542, 17.123, 12.508], [1379.5278307707126, 1526.0793100574017, 1471.9247576040211, 1897.0307101109236, 1846.1711325882186, 1684.2481949917956, 776.8375560585796, 1455.4169626500388, 1848.0764577759846, 1060.4871002219313, 1195.634901461708, 719.9673214309573, 1561.0507821208785, 1230.4846753533461, 756.1029173555881, 1415.6767871651778, 1004.8057684348764, 949.8115437607339], [3115, 3116, 3117, 3118, 3119, 3120, 3121, 3122, 3123, 3124, 3125, 3126, 3127, 3128, 3129, 3130, 3131, 3132]], [0, 6992, [72740, 72758, 72768, 72785, 72799, 72815, 72829], [18142.184, 18187.815, 18182.627, 18222.572, 18302.419, 18248.09, 18259.133], [29407.279, 29362.298, 29262.616, 29359.586, 29293.546, 29273.637, 29314.771], [15.613, 15.657, 27.654, 11.559, 21.226, 18.274, 25.718], [1224.5591155748448, 1653.936457485025, 554.0219595938727, 1128.8842533328518, 4405.23777050947, 1354.8037416530854, 1077.1478163528566], [3127, 3128, 3129, 3130, 3131, 3132, 3133]], [0, 6999, [72830, 72843, 72864, 72884, 72902], [19381.008, 19468.999, 19501.996, 19465.357, 19483.382], [29133.863, 29155.68, 29084.755, 29162.19, 29173.506], [23.23, 17.585, 20.319, 28.026, 17.718], [3346.9598037119, 1402.7161536180704, 1061.766308265798, 1242.935522879784, 919.5478200104927], [3133, 3134, 3135, 3136, 3137]], [0, 7000, [72828, 72842, 72862, 72882, 72901, 72923, 72944, 72965, 72980, 73004, 73029], [17897.317, 17735.527, 17624.792, 17529.184, 17615.055, 17543.763, 17531.487, 17471.169, 17413.663, 17406.637, 17360.141], [31518.388, 31540.329, 31518.637, 31525.26, 31674.354, 31615.322, 31698.396, 31727.947, 31738.127, 31790.597, 31831.103], [16.752, 16.602, 19.055, 26.579, 27.471, 24.911, 13.595, 9.088, 11.397, 14.622, 12.334], [1375.0229410186369, 1217.769354686759, 1543.782544031741, 1551.3219669024688, 12529.495023709032, 3673.434299776134, 2992.496272813435, 1868.6170828020006, 1659.3578195672733, 1393.5492658894723, 1963.526040002301], [3133, 3134, 3135, 3136, 3137, 3138, 3139, 3140, 3141, 3142, 3143]], [0, 7023, [73048, 73065, 73082, 73103, 73119], [18574.449, 18458.644, 18404.744, 18401.806, 18454.014], [28917.549, 28911.118, 29042.111, 29113.397, 29331.006], [20.228, 30.287, 17.046, 10.352, 12.18], [940.5183878401317, 676.9015710504243, 1850.4140465534063, 2908.3729065742505, 1599.433055289972], [3144, 3145, 3146, 3147, 3148]], [1, 7032, [73161, 73185, 73207, 73224, 73235, 73252, 73268, 73289, 73312, 73336, 73347, 73364, 73377, 73395, 73407, 73426, 73442], [3669.815, 3692.107, 3649.778, 3646.289, 3684.556, 3709.912, 3668.272, 3670.97, 3664.34, 3649.696, 3629.769, 3683.165, 3630.923, 3645.093, 3626.112, 3660.616, 3623.259], [59842.4, 59829.012, 59793.209, 59806.512, 59794.494, 59806.74, 59804.931, 59780.563, 59834.353, 59780.964, 59796.092, 59849.558, 59727.701, 59804.683, 59743.948, 59801.587, 59791.414], [14.692, 13.241, 14.825, 16.355, 13.576, 10.773, 8.79, 11.591, 9.719, 23.254, 14.085, 8.928, 20.725, 16.685, 21.892, 17.247, 22.161], [1382.7464745441646, 1567.8437311421148, 2485.3929110004547, 1672.633491593391, 1826.1440310874955, 2525.669936967306, 1954.1381974897488, 1463.9253388884451, 1817.164694768079, 2071.5874859984783, 1731.5179887124614, 1238.2159794901113, 2183.7504359222003, 965.6136808615415, 1736.8460667744132, 1241.8990692645455, 1453.0657864508823], [3150, 3151, 3152, 3153, 3154, 3155, 3156, 3157, 3158, 3159, 3160, 3161, 3162, 3163, 3164, 3165, 3166]], [0, 7070, [73649, 73670, 73685, 73704, 73725, 73750, 73767], [18387.697, 18336.718, 18376.211, 18352.231, 18401.89, 18453.702, 18390.17], [29197.917, 29179.482, 29192.638, 29176.959, 29230.717, 29186.654, 29217.773], [13.606, 20.856, 16.589, 14.011, 24.321, 33.465, 19.313], [1925.7867078701147, 1456.4257476436014, 1465.6236714798247, 2069.966841725204, 2369.5499819314327, 1757.9370707716103, 883.8370444743045], [3176, 3177, 3178, 3179, 3180, 3181, 3182]], [0, 7180, [74817, 74842, 74868, 74885, 74910], [19268.347, 19305.138, 19326.716, 19353.731, 19349.713], [29326.72, 29292.451, 29289.517, 29232.589, 29232.362], [11.115, 9.958, 13.509, 14.232, 14.557], [1527.0419487119063, 1557.5511667408173, 1377.294763748437, 1274.4898931026034, 1107.1448704427485], [3236, 3237, 3238, 3239, 3240]], [1, 7203, [75124, 75145, 75170, 75195, 75215, 75233, 75259, 75285, 75307, 75329, 75352], [3562.29, 3569.391, 3540.687, 3441.431, 3397.81, 3420.844, 3393.024, 3381.388, 3376.168, 3357.265, 3531.413], [59451.039, 59428.184, 59495.056, 59486.207, 59575.356, 59605.815, 59570.002, 59621.231, 59720.985, 59673.747, 59598.426], [23.046, 38.321, 32.234, 14.844, 18.614, 17.045, 15.921, 15.517, 25.136, 16.714, 34.079], [604.2075463303757, 828.2387085478927, 2026.2110585318767, 1275.960287059238, 1376.5163189560474, 997.1332161512469, 1574.709449369009, 1707.8748471109643, 1024.1337611262948, 1396.1076066237379, 502.71534611034514], [3250, 3251, 3252, 3253, 3254, 3255, 3256, 3257, 3258, 3259, 3260]], [1, 7205, [75126, 75147, 75172, 75197, 75217, 75235, 75260, 75286, 75308, 75330, 75353], [5347.897, 5341.7, 5234.913, 5222.587, 5272.222, 5230.458, 5194.663, 5232.121, 5255.249, 5265.781, 5261.298], [58509.516, 58545.31, 58533.384, 58629.312, 58646.49, 58666.556, 58714.106, 58698.935, 58722.886, 58757.794, 58672.476], [22.07, 14.222, 23.554, 12.064, 10.513, 9.617, 16.307, 14.326, 16.471, 17.93, 23.206], [1303.023487991122, 1389.1763038456218, 2972.4455040762605, 2048.8914707399254, 1906.8731469254976, 1891.0021859298963, 1504.8426667122633, 1363.4244067202064, 1187.682793692065, 1050.1932154293838, 1033.2120388708029], [3250, 3251, 3252, 3253, 3254, 3255, 3256, 3257, 3258, 3259, 3260]], [0, 7208, [75155, 75180, 75205, 75223, 75243, 75268, 75295, 75315, 75338, 75363, 75379, 75392, 75406, 75422, 75442, 75459], [19430.47, 19483.092, 19450.308, 19439.779, 19462.142, 19581.235, 19538.156, 19454.093, 19432.329, 19454.351, 19422.533, 19392.889, 19401.65, 19428.165, 19432.388, 19397.678], [28482.487, 28431.623, 28308.899, 28318.304, 28324.428, 28375.021, 28336.21, 28395.391, 28378.286, 28410.107, 28369.37, 28412.137, 28342.41, 28329.733, 28365.0, 28363.907], [21.56, 28.784, 33.282, 16.034, 24.583, 11.609, 10.921, 17.147, 17.987, 15.606, 19.633, 22.144, 12.783, 15.734, 13.667, 31.155], [3159.727414476721, 604.9153444926536, 922.4642999824639, 2034.3009899301924, 2203.358448956019, 1442.9851230443858, 1771.9010936583827, 1515.890375142353, 1738.9147409055226, 1491.0637945575168, 984.9062378332309, 1295.3019949846134, 1408.510058995113, 1694.734425352488, 1827.9727665780022, 922.5130813636569], [3251, 3252, 3253, 3254, 3255, 3256, 3257, 3258, 3259, 3260, 3261, 3262, 3263, 3264, 3265, 3266]], [0, 7217, [75293, 75314, 75335, 75362, 75377], [18964.871, 19007.102, 18957.385, 18974.247, 18911.735], [28854.654, 28874.009, 28895.217, 28897.012, 28873.091], [20.419, 11.571, 15.443, 11.277, 24.713], [1555.7295422442403, 901.3147921215543, 1852.9815801300747, 1016.4552958846097, 1584.5275599942852], [3257, 3258, 3259, 3260, 3261]], [0, 7230, [75477, 75497, 75514, 75530, 75544], [18946.723, 19039.254, 18959.346, 18970.358, 18970.605], [28562.183, 28623.001, 28851.838, 28892.54, 28935.098], [17.998, 20.282, 17.722, 19.469, 21.765], [948.6297695037168, 1181.3971684080002, 429.95270513980415, 1452.7979295406835, 849.9618607193416], [3267, 3268, 3269, 3270, 3271]], [1, 7233, [75469, 75487, 75507, 75520, 75536, 75551], [3460.895, 3550.859, 3576.402, 3473.767, 3487.778, 3601.743], [59551.753, 59558.513, 59498.013, 59545.623, 59529.36, 59440.62], [27.297, 30.358, 27.471, 16.458, 11.868, 22.205], [1033.495826286198, 3004.8873682114418, 2421.2053010100244, 1726.2224692592088, 1358.567235494762, 1861.3866647399384], [3267, 3268, 3269, 3270, 3271, 3272]], [1, 7253, [75702, 75722, 75739, 75760, 75785, 75805, 75836, 75872, 75894, 75923, 75952, 75977], [3844.688, 3825.581, 3841.956, 3841.908, 3824.231, 3834.084, 3847.094, 3874.739, 3825.032, 3801.452, 3786.951, 3750.777], [59313.905, 59298.394, 59321.802, 59357.078, 59328.937, 59299.739, 59385.949, 59391.893, 59339.525, 59376.053, 59386.488, 59312.707], [17.06, 12.122, 13.677, 9.034, 12.411, 14.58, 8.741, 15.959, 11.672, 10.991, 15.47, 10.193], [710.237362600005, 1644.5471264435114, 2811.4308131781663, 3783.4180310772695, 1870.05169181302, 3478.8192143950564, 4449.336174935933, 2785.4929060251566, 2690.304261870769, 2047.0188154948394, 1667.9022365981323, 1638.9879689429301], [3281, 3282, 3283, 3284, 3285, 3286, 3287, 3288, 3289, 3290, 3291, 3292]], [1, 7254, [75741, 75762, 75787, 75808, 75840], [5314.653, 5317.357, 5311.231, 5339.275, 5312.027], [58489.79, 58477.649, 58502.615, 58446.397, 58530.596], [20.329, 15.914, 26.595, 21.811, 28.794], [1498.3658602501512, 3096.350662416269, 1650.5617581983263, 1452.1859841968949, 1009.9164929603038], [3283, 3284, 3285, 3286, 3287]], [1, 7255, [75740, 75761, 75786, 75806, 75837], [4490.437, 4452.291, 4322.841, 4335.397, 4301.143], [58737.364, 58733.27, 58769.45, 58722.784, 58770.414], [28.116, 32.114, 25.305, 20.805, 18.304], [1679.0081025139257, 3252.570272118473, 3177.082574486279, 2696.810049946243, 2044.6357969412384], [3283, 3284, 3285, 3286, 3287]], [0, 7257, [75766, 75791, 75814, 75849, 75878], [17347.324, 17367.165, 17271.677, 17333.086, 17421.907], [31540.638, 31559.007, 31672.22, 31653.907, 31585.394], [14.517, 33.476, 23.199, 8.799, 25.942], [869.7588902512252, 1152.143569409585, 620.3972876639147, 725.7137345120575, 695.6356649190207], [3284, 3285, 3286, 3287, 3288]], [0, 7258, [75768, 75793, 75815, 75850, 75879, 75901, 75937, 75964, 75989, 76015, 76044, 76073, 76100, 76127], [18328.387, 18227.644, 18121.848, 17985.406, 17943.298, 17898.279, 17834.179, 17739.956, 17693.518, 17658.705, 17683.617, 17631.238, 17666.184, 17686.573], [31188.814, 31392.476, 31514.756, 31693.257, 31727.346, 31692.167, 31657.781, 31701.003, 31754.825, 31688.779, 31728.553, 31785.282, 31792.935, 31799.619], [18.688, 31.51, 29.775, 23.504, 18.169, 12.528, 22.305, 18.41, 15.995, 22.385, 17.105, 21.465, 31.615, 21.92], [3215.899170020484, 4705.846573116789, 1768.036164857871, 1374.351935210887, 1022.5559294104958, 800.4089836219482, 6566.928698605785, 3820.274485046041, 2137.2952154609684, 1087.580176645111, 1652.3699391384687, 923.6420098640336, 1261.9471519538977, 544.2615448663904], [3284, 3285, 3286, 3287, 3288, 3289, 3290, 3291, 3292, 3293, 3294, 3295, 3296, 3297]], [0, 7259, [75795, 75817, 75853, 75883, 75906], [19136.623, 19095.973, 19094.271, 19120.7, 19065.843], [29442.735, 29460.064, 29507.686, 29434.087, 29379.757], [10.378, 11.522, 22.87, 13.546, 24.302], [2092.161930892645, 2965.608132398309, 2735.58672582344, 2279.222568483484, 1128.1810675375773], [3285, 3286, 3287, 3288, 3289]], [0, 7264, [75851, 75881, 75905, 75941, 75968, 75994, 76020, 76049], [18965.623, 18947.699, 18998.988, 19006.869, 18957.184, 18923.204, 18983.683, 18961.861], [29917.717, 29922.135, 29920.805, 29859.809, 29871.396, 29963.06, 29936.549, 29912.333], [26.464, 19.46, 16.143, 13.533, 27.096, 26.466, 27.279, 30.58], [3036.802915185704, 3242.1353258844465, 1590.7553584059249, 3187.450999137196, 1022.1652453824582, 2350.1491787414475, 1516.5188533632543, 1671.442545476784], [3287, 3288, 3289, 3290, 3291, 3292, 3293, 3294]], [0, 7269, [75938, 75965, 75991, 76018, 76045, 76074, 76102, 76128, 76151, 76175, 76197, 76215], [18019.375, 18078.301, 18147.17, 18180.025, 18117.933, 18121.594, 18192.046, 18142.917, 18142.376, 18123.336, 18049.215, 18076.799], [31327.188, 31253.528, 31229.581, 31187.48, 31240.703, 31243.057, 31246.616, 31368.068, 31391.008, 31330.168, 31488.972, 31463.657], [22.945, 14.193, 10.591, 11.78, 14.177, 9.999, 16.595, 9.368, 10.155, 9.981, 21.159, 12.165], [1222.3592142072482, 1182.7288732703594, 1751.896257215454, 1606.8171109900875, 1330.198470988774, 1548.914602778364, 1864.2978248683019, 941.7169930524607, 1451.8086936435661, 1513.519545997612, 1653.8640203758812, 871.6584800680105], [3290, 3291, 3292, 3293, 3294, 3295, 3296, 3297, 3298, 3299, 3300, 3301]], [1, 7271, [75925, 75954, 75979, 76008, 76036, 76069, 76092, 76119, 76146, 76167, 76191, 76208, 76230, 76252, 76272, 76290, 76313, 76332, 76348, 76368], [4302.292, 4294.732, 4276.836, 4342.92, 4268.809, 4305.739, 4322.655, 4453.287, 4433.925, 4447.685, 4298.845, 4266.047, 4221.338, 4200.805, 4217.687, 4250.742, 4367.881, 4381.993, 4378.236, 4392.054], [59487.243, 59477.586, 59556.178, 59587.725, 59534.406, 59520.019, 59537.291, 59453.927, 59479.185, 59462.594, 59521.873, 59558.311, 59651.841, 59632.324, 59515.096, 59592.639, 59571.394, 59549.363, 59558.575, 59502.49], [14.578, 14.109, 12.359, 15.523, 24.858, 14.55, 17.036, 12.384, 15.231, 23.009, 18.98, 26.537, 16.004, 13.116, 33.923, 31.919, 15.349, 27.764, 26.12, 20.124], [1000.4275502078734, 2207.1520102533314, 1245.7890294413614, 1332.0150529428442, 706.5193304274302, 481.4525853616392, 1348.3760249711893, 1211.3271400999795, 1065.640932417602, 1586.2923721278514, 567.6703876824399, 618.0953382892636, 938.7558113105971, 843.4223328616333, 2039.156254651901, 853.6597690803499, 1041.1411340380857, 875.4683142017927, 738.8567441291234, 453.33710596696545], [3290, 3291, 3292, 3293, 3294, 3295, 3296, 3297, 3298, 3299, 3300, 3301, 3302, 3303, 3304, 3305, 3306, 3307, 3308, 3309]], [0, 7274, [75966, 75990, 76016, 76046, 76076], [18307.703, 18171.37, 18214.441, 18243.809, 18279.415], [29486.91, 29619.41, 29595.443, 29548.986, 29605.725], [20.789, 15.016, 16.003, 10.967, 14.7], [1778.9699238109536, 1241.170850385121, 1723.0210037188328, 1395.7750698588134, 1483.9282172262797], [3291, 3292, 3293, 3294, 3295]], [0, 7282, [76152, 76176, 76198, 76216, 76239, 76259, 76280], [18448.265, 18501.057, 18447.308, 18409.113, 18444.21, 18609.272, 18590.575], [30144.9, 30221.312, 30275.428, 30228.843, 30189.634, 30121.446, 30093.885], [19.357, 25.967, 16.698, 17.701, 20.519, 23.058, 20.263], [14620.417105475053, 704.215993869899, 1131.9486976666221, 1084.8569666457472, 2367.12450192807, 7689.432768399557, 7640.004637020411], [3298, 3299, 3300, 3301, 3302, 3303, 3304]], [1, 7284, [76165, 76189, 76206, 76229, 76251, 76271, 76288], [3367.681, 3337.457, 3331.46, 3380.288, 3402.218, 3570.488, 3497.658], [59816.24, 59814.677, 59849.709, 59903.153, 59921.445, 59883.128, 59812.373], [20.531, 14.011, 15.044, 17.135, 14.479, 29.585, 25.56], [1177.9461642887763, 1158.6183999538835, 1068.3193966203414, 941.2860056841806, 774.6328590101439, 2545.624973111145, 3673.692835555533], [3299, 3300, 3301, 3302, 3303, 3304, 3305]], [1, 7285, [76166, 76192, 76209, 76231, 76253, 76273, 76291, 76312], [4402.653, 4350.459, 4359.963, 4389.989, 4362.281, 4371.086, 4404.156, 4355.639], [58290.712, 58317.37, 58284.261, 58271.778, 58257.434, 58328.972, 58233.004, 58303.886], [17.436, 21.198, 19.494, 20.714, 19.175, 25.8, 14.692, 20.844], [4030.039512450148, 820.6964938489655, 806.0153771666166, 1498.0589447679474, 566.7896924722464, 1128.0789765441673, 963.2489272528209, 3265.1092327015926], [3299, 3300, 3301, 3302, 3303, 3304, 3305, 3306]], [0, 7292, [76279, 76296, 76321, 76338, 76355, 76375], [18582.719, 18610.347, 18538.642, 18604.454, 18627.682, 18610.642], [30054.257, 29960.588, 29963.701, 29945.046, 29857.211, 29840.133], [24.563, 10.682, 14.793, 9.494, 10.414, 20.902], [6369.521280285167, 1157.1688105059, 2386.722934064703, 1527.878667774144, 1751.736116757864, 1088.9292078152725], [3304, 3305, 3306, 3307, 3308, 3309]], [0, 7310, [76442, 76466, 76491, 76512, 76536, 76553, 76582, 76599, 76616, 76645, 76667, 76685, 76702], [17420.706, 17421.942, 17500.711, 17511.751, 17440.396, 17485.417, 17449.843, 17446.736, 17441.704, 17520.996, 17643.554, 17651.584, 17581.757], [30966.355, 30929.459, 30829.495, 30813.603, 30875.782, 30882.98, 30848.836, 30856.565, 30861.181, 30852.101, 31001.071, 30940.453, 30962.15], [24.499, 13.395, 21.995, 12.671, 9.612, 12.317, 8.544, 5.077, 9.824, 13.848, 15.651, 25.278, 36.981], [973.022922782573, 377.5795570752621, 840.6512791996774, 866.0773940930378, 1384.200257849818, 1140.477650196898, 2117.256179594205, 2699.9832702323038, 2342.6228579444064, 2246.9480466104997, 1016.4143463019385, 1413.4569872606887, 974.8960098777974], [3312, 3313, 3314, 3315, 3316, 3317, 3318, 3319, 3320, 3321, 3322, 3323, 3324]], [0, 7318, [76514, 76539, 76557, 76584, 76601, 76618, 76646, 76669, 76686, 76703, 76729, 76757, 76778, 76799, 76826, 76850, 76880, 76896], [18725.018, 18700.046, 18732.623, 18649.721, 18567.263, 18772.561, 18834.842, 18840.075, 18894.558, 18908.459, 18857.599, 18833.583, 18906.246, 18895.67, 18932.859, 18863.075, 18831.176, 18877.274], [29641.374, 29688.368, 29726.949, 29661.988, 29635.28, 29587.413, 29632.11, 29681.182, 29733.649, 29707.741, 29759.486, 29781.186, 29802.248, 29828.667, 29789.923, 29800.053, 29779.575, 29716.27], [22.584, 16.803, 17.664, 24.763, 31.484, 30.309, 36.221, 16.012, 17.766, 15.147, 19.508, 15.169, 23.579, 11.725, 26.274, 9.25, 17.331, 10.365], [1228.9997708344245, 1496.1464591602962, 925.3928335213016, 4471.0035559093385, 522.7827284118763, 2624.29278184386, 1288.3930348731742, 1161.3428145311238, 727.834701478105, 1455.7140861687717, 1324.3321418656892, 789.4662335208384, 1311.726193583834, 696.9023470721007, 1233.450286343488, 579.0175221447087, 1083.851965145486, 624.6608381093519], [3315, 3316, 3317, 3318, 3319, 3320, 3321, 3322, 3323, 3324, 3325, 3326, 3327, 3328, 3329, 3330, 3331, 3332]], [0, 7321, [76538, 76556, 76583, 76600, 76617], [18482.324, 18529.705, 18501.395, 18465.946, 18431.643], [30169.784, 30179.093, 30226.247, 30129.633, 30101.577], [36.445, 24.185, 13.154, 20.909, 13.03], [1315.6582200143578, 1388.5314524390244, 732.1520392856855, 1657.5255379326377, 30198.093140583456], [3316, 3317, 3318, 3319, 3320]], [0, 7397, [77457, 77479, 77509, 77525, 77547, 77565, 77588, 77611, 77632, 77653], [18994.488, 18967.657, 19013.868, 18984.302, 18971.515, 18962.056, 19002.252, 19014.127, 19024.583, 19030.188], [28302.551, 28266.365, 28260.632, 28261.63, 28226.692, 28219.037, 28219.654, 28237.817, 28226.285, 28275.397], [28.708, 24.544, 11.345, 21.732, 11.384, 12.599, 17.313, 20.022, 28.451, 28.058], [2400.7013001134223, 1819.15372934426, 1377.394507482816, 582.7412712569544, 1807.3022263668013, 1246.6707884151485, 1307.906035538752, 748.9356274760496, 2106.067020158956, 1639.078764575377], [3360, 3361, 3362, 3363, 3364, 3365, 3366, 3367, 3368, 3369]], [1, 7399, [77448, 77471, 77497, 77519, 77540, 77559, 77581, 77602], [4842.951, 4838.807, 4936.286, 4919.477, 4845.975, 4854.828, 4902.182, 4881.006], [58776.217, 58863.44, 58852.682, 58826.951, 58892.031, 58955.147, 58989.394, 59038.852], [17.421, 15.315, 18.474, 9.396, 13.623, 17.223, 12.337, 18.055], [1444.936930664997, 784.5781985363966, 1860.150490817384, 1591.7390565806559, 818.1152376636927, 925.2448074327343, 787.2343905260367, 644.9271680464103], [3360, 3361, 3362, 3363, 3364, 3365, 3366, 3367]], [0, 7401, [77455, 77477, 77505, 77523, 77544, 77563, 77586, 77609, 77630, 77650, 77675], [18300.76, 18380.941, 18353.598, 18355.246, 18251.641, 18145.432, 18012.282, 18036.746, 18017.102, 17978.531, 17880.691], [30468.98, 30435.567, 30358.454, 30442.017, 30378.745, 30353.659, 30432.635, 30427.002, 30465.188, 30530.716, 30499.677], [36.144, 14.15, 31.178, 15.121, 23.131, 10.581, 16.457, 13.944, 9.383, 15.326, 11.069], [2616.84969275767, 1041.960906432423, 5801.277211301794, 1600.254887470781, 838.6926220389578, 1088.069942720198, 2732.8835893907735, 1481.964220671296, 920.62901530197, 1611.2958422687798, 1245.442236944106], [3360, 3361, 3362, 3363, 3364, 3365, 3366, 3367, 3368, 3369, 3370]], [1, 7403, [77496, 77518, 77539, 77558, 77580, 77601, 77625], [4662.657, 4600.257, 4577.796, 4578.982, 4590.651, 4618.743, 4671.94], [58084.873, 58041.095, 58067.906, 58074.95, 58055.213, 58139.964, 58134.924], [11.215, 26.064, 16.863, 19.161, 24.729, 7.302, 25.299], [72945.21218821846, 1866.3049025753437, 2458.9471314056955, 2165.243997008696, 1958.54656510878, 256.92131466642996, 873.5140902115772], [3362, 3363, 3364, 3365, 3366, 3367, 3368]], [0, 7425, [77766, 77789, 77809, 77825, 77842, 77856, 77873], [19070.176, 19082.374, 19004.14, 18988.05, 19068.851, 19087.206, 19113.452], [29184.604, 29187.114, 29258.796, 29244.383, 29218.064, 29228.665, 29211.626], [13.546, 12.904, 17.542, 19.309, 21.607, 20.626, 16.957], [1634.9576061585242, 1730.2097650027433, 3867.896489902038, 6928.040473446627, 4926.758285628694, 896.9066890583556, 1547.3381635182748], [3375, 3376, 3377, 3378, 3379, 3380, 3381]], [0, 7430, [77807, 77824, 77839, 77854, 77869, 77891, 77914, 77937], [18180.657, 18180.994, 18149.661, 18151.191, 18214.993, 18154.243, 18136.68, 18041.973], [31473.804, 31492.639, 31532.351, 31466.045, 31389.974, 31450.079, 31463.622, 31533.014], [16.12, 22.979, 31.938, 16.824, 19.78, 18.509, 8.671, 34.394], [996.1958206354523, 1333.1801314239467, 867.768147934015, 670.5988191915618, 852.1139086909943, 865.603653994703, 649.003125627508, 1821.6562740040458], [3377, 3378, 3379, 3380, 3381, 3382, 3383, 3384]], [0, 7431, [77870, 77892, 77915, 77938, 77958, 77975, 77997, 78018], [18870.549, 18869.646, 18737.943, 18834.394, 18964.397, 19004.144, 19021.813, 18955.496], [29465.772, 29365.452, 29326.531, 29209.507, 29211.767, 29182.317, 29154.618, 29110.609], [37.592, 27.809, 16.019, 19.155, 31.563, 15.787, 24.41, 16.908], [4074.220761493128, 6312.286073060722, 739.6772100379962, 788.4072306304136, 1654.3189240402892, 1360.747353250223, 1459.037718799578, 10008.680899538076], [3381, 3382, 3383, 3384, 3385, 3386, 3387, 3388]], [1, 7436, [77931, 77952, 77968, 77991, 78013, 78030, 78050, 78072], [4571.432, 4542.974, 4546.844, 4569.337, 4575.057, 4610.155, 4576.128, 4636.668], [58339.558, 58304.824, 58294.785, 58217.056, 58179.656, 58126.095, 58311.378, 58294.118], [29.371, 18.376, 17.245, 15.727, 16.944, 17.064, 25.172, 17.648], [1148.6403116866727, 2046.7213123937765, 1530.1344138701195, 983.8462896900712, 1192.6148068493685, 1201.1841972638415, 1477.1555768627175, 1024.6184577832908], [3384, 3385, 3386, 3387, 3388, 3389, 3390, 3391]], [0, 7448, [78037, 78056, 78076, 78094, 78116, 78127, 78141, 78153], [18654.138, 18624.341, 18564.434, 18557.17, 18552.587, 18486.634, 18449.003, 18567.798], [29055.852, 28980.2, 28976.328, 28946.856, 28909.831, 28884.882, 28906.632, 28868.86], [23.832, 20.835, 14.487, 12.648, 15.58, 27.276, 33.787, 12.847], [914.9979924379503, 773.0619552307143, 851.2676579508258, 1311.03959383234, 667.9144664928862, 487.678453244404, 673.7900500063398, 514.8443352456188], [3389, 3390, 3391, 3392, 3393, 3394, 3395, 3396]], [0, 7516, [78823, 78848, 78869, 78892, 78908, 78931, 78954, 78973, 78997, 79019, 79033, 79060, 79074, 79087], [17456.359, 17459.8, 17405.952, 17440.974, 17365.972, 17255.07, 17224.242, 17235.135, 17199.26, 17227.919, 17226.484, 17204.918, 17205.156, 17183.351], [31850.068, 31945.852, 31882.766, 31912.53, 31810.713, 31672.131, 31683.896, 31806.242, 31832.259, 31853.558, 31830.437, 31821.39, 31775.561, 31793.594], [21.785, 19.647, 20.707, 15.29, 19.501, 13.113, 13.899, 12.023, 19.838, 11.793, 19.858, 16.589, 30.937, 29.871], [3060.3256249691176, 2748.7283771913426, 1275.1799113326995, 2309.1281091757924, 1694.3918075612632, 1069.9814861152056, 1341.8134098194118, 1182.781426651983, 1112.7221346690483, 1446.0476360077712, 1706.7604954899477, 873.2763982177564, 1687.6855187602555, 944.2198441655128], [3433, 3434, 3435, 3436, 3437, 3438, 3439, 3440, 3441, 3442, 3443, 3444, 3445, 3446]], [0, 7519, [78851, 78873, 78894, 78911, 78934, 78958, 78976, 78999, 79021, 79035, 79062, 79077, 79089, 79107], [18492.567, 18587.933, 18492.488, 18513.542, 18569.877, 18540.286, 18545.92, 18448.993, 18423.964, 18388.878, 18315.123, 18359.499, 18295.729, 18406.157], [28886.287, 28948.637, 28928.461, 28873.252, 28900.79, 28946.404, 28984.582, 28994.65, 29009.425, 29090.679, 29166.798, 29221.001, 29210.606, 29175.514], [30.866, 32.404, 11.326, 11.493, 11.922, 9.454, 9.791, 12.327, 11.294, 10.543, 10.911, 23.41, 18.753, 24.608], [935.4684391851581, 682.4190719966393, 775.8770303984714, 1475.2215802040437, 1938.0067125852727, 1348.3505582370162, 1393.2754739247812, 1699.4336039134666, 1448.1471890641594, 1546.5255648694176, 1718.487989967351, 2513.5957561625523, 1403.2239228220624, 1215.2456173440773], [3434, 3435, 3436, 3437, 3438, 3439, 3440, 3441, 3442, 3443, 3444, 3445, 3446, 3447]], [1, 7524, [78905, 78925, 78948, 78967, 78992, 79012], [4882.874, 4883.024, 4913.4, 4860.874, 4934.001, 4969.194], [58435.06, 58466.069, 58414.705, 58429.019, 58507.001, 58494.736], [25.098, 24.4, 33.239, 26.571, 27.538, 34.08], [848.7961964359907, 1322.5323473581195, 1132.9934020499431, 1353.1419003553692, 4109.254970398317, 705.1434965061576], [3437, 3438, 3439, 3440, 3441, 3442]], [0, 7525, [78909, 78932, 78955, 78974, 78998, 79020, 79034, 79061, 79075, 79088], [17813.287, 17881.578, 17862.395, 17808.625, 17744.33, 17687.456, 17658.851, 17670.858, 17714.755, 17780.134], [30455.167, 30400.75, 30377.318, 30419.302, 30522.639, 30487.245, 30533.82, 30534.252, 30562.128, 30458.51], [27.47, 15.463, 16.162, 11.682, 9.894, 9.722, 11.155, 18.698, 22.432, 26.697], [1697.7503765489473, 1474.8967418000418, 2160.3341666578067, 1934.4570814548724, 1842.6166710235188, 1857.6342947104163, 2171.312604537049, 2123.2308461738203, 2601.146579152165, 1099.4793363197334], [3437, 3438, 3439, 3440, 3441, 3442, 3443, 3444, 3445, 3446]], [1, 7542, [79100, 79129, 79148, 79169, 79189, 79207], [3772.814, 3739.553, 3787.793, 3746.147, 3742.945, 3763.481], [59552.362, 59541.115, 59616.305, 59563.863, 59576.968, 59588.238], [9.881, 23.59, 15.871, 28.123, 13.731, 7.578], [324.9691381570473, 838.7183094435455, 764.0903868326095, 1880.1716525508712, 1219.0819947601415, 589.2952045988001], [3447, 3448, 3449, 3450, 3451, 3452]], [1, 7559, [79313, 79332, 79350, 79371, 79393, 79413, 79431, 79450, 79469, 79489, 79510, 79531, 79549], [3770.281, 3749.81, 3757.451, 3812.106, 3798.926, 3758.651, 3768.659, 3754.677, 3813.611, 3818.468, 3766.715, 3792.533, 3811.782], [59613.213, 59581.699, 59580.906, 59643.222, 59629.743, 59644.508, 59577.338, 59586.407, 59557.946, 59468.096, 59610.192, 59567.34, 59558.738], [15.039, 25.469, 19.641, 26.01, 36.206, 20.86, 35.44, 16.87, 26.063, 34.112, 22.597, 31.113, 29.71], [555.3620088079066, 2514.200212783133, 1111.7103686914272, 762.3789364531747, 1270.761410925103, 1150.8735328180899, 702.712827733024, 678.8838352782443, 1200.2046730316179, 1677.3935160704314, 567.7030081112644, 1156.490162804669, 1144.7661599329037], [3457, 3458, 3459, 3460, 3461, 3462, 3463, 3464, 3465, 3466, 3467, 3468, 3469]], [0, 7563, [79334, 79354, 79376, 79400, 79419, 79436, 79456, 79472, 79496, 79514, 79536, 79553, 79569, 79585], [17568.501, 17466.089, 17489.458, 17449.895, 17472.86, 17540.453, 17593.311, 17571.677, 17489.664, 17416.909, 17358.5, 17274.833, 17263.573, 17270.519], [30961.045, 31055.691, 31019.011, 31079.545, 31042.743, 31063.357, 31064.391, 31064.037, 31021.578, 31061.725, 31075.596, 31077.166, 31041.098, 31041.226], [15.92, 12.031, 12.06, 11.973, 8.599, 8.28, 19.565, 16.181, 10.282, 20.345, 14.155, 11.639, 17.892, 9.267], [832.9079947473543, 2112.6438791479845, 1139.8539551020672, 1992.
[truncated: 175,862 more chars]
