# Supplementary material for: The lipoprotein Pal stabilises the bacterial outer membrane during constriction by a mobilisation-and-capture mechanism
Source: Nat Commun. 2020 Mar 11;11:1305. doi: 10.1038/s41467-020-15083-5 (PMC7066135; doi:10.1038/s41467-020-15083-5)
Supplement: Supplementary file 3 — Source Data [file 41467_2020_15083_MOESM3_ESM.zip › source_files/PGI_Raw_Data_Figure_1/RKCK19_18_c1_f6_Checked.txt]

[[3, 51, [313, 392, 477, 570, 672, 808, 920, 1035], [4857.55, 4921.832, 4760.384, 4704.353, 4674.045, 4593.084, 4564.389, 4481.1], [41309.109, 41348.75, 41386.167, 41435.338, 41487.753, 41529.265, 41599.623, 41558.656], [28.889, 11.798, 25.009, 24.572, 18.785, 16.143, 16.572, 23.076], [1378.9495184484497, 3004.643627740932, 11614.96942582373, 8326.094986932872, 9988.111735193928, 31410.34890051843, 11918.857235758298, 19802.12089688431], [6, 7, 8, 9, 10, 11, 12, 13]], [1, 83, [418, 506, 596, 715, 846], [21326.418, 21170.611, 21276.764, 21161.702, 21075.807], [33267.619, 33446.471, 33301.549, 33394.607, 33321.633], [19.666, 19.46, 29.303, 13.807, 21.282], [994.2971372990994, 1237.5982588832117, 2614.5378498047507, 3339.534334593626, 8127.494633478694], [7, 8, 9, 10, 11]], [1, 85, [511, 600, 721, 854, 966, 1072, 1189], [22858.301, 22926.257, 22996.89, 23069.509, 23032.275, 23084.596, 23101.418], [32091.52, 32178.505, 32274.984, 32134.658, 32067.955, 32114.07, 32178.963], [18.932, 17.811, 29.666, 24.11, 15.422, 12.568, 11.508], [2246.3400330566706, 3958.8858677142516, 8820.523285832665, 7233.1713453868715, 28795.293106138157, 28067.63335224985, 2836.4153049473384], [8, 9, 10, 11, 12, 13, 14]], [6, 90, [583, 695, 826, 941, 1047, 1162, 1297, 1419, 1548], [13090.629, 13029.862, 13076.321, 13046.014, 13083.741, 13041.774, 12948.724, 13085.2, 13011.196], [69685.176, 69700.027, 69595.879, 69591.629, 69560.918, 69449.893, 69292.026, 69276.659, 69221.683], [28.257, 23.049, 17.097, 14.083, 14.303, 21.304, 23.256, 19.806, 27.298], [1234.9478146437555, 3878.5224136157644, 8960.387544027299, 8755.501277647725, 7125.223883385463, 8551.926099429045, 1824.207761017882, 1228.3642343430938, 5545.403318570608], [9, 10, 11, 12, 13, 14, 15, 16, 17]], [2, 93, [944, 1050, 1163, 1300, 1421, 1551, 1671, 1805, 1934, 2075], [15061.602, 15090.843, 15057.664, 15020.09, 14953.84, 14952.853, 14908.208, 14926.669, 15047.332, 14970.895], [39309.652, 39162.919, 39084.489, 39079.371, 38997.346, 38986.639, 39134.252, 39177.741, 39260.65, 39233.747], [21.835, 15.21, 24.287, 18.352, 13.518, 15.551, 13.173, 17.774, 11.492, 17.214], [14457.166745521563, 11893.657382236564, 3058.212440627655, 9225.274246251654, 17229.70204615524, 23508.731356292683, 16512.512674446993, 4699.668601917755, 52273.98712861384, 8886.98635757545], [12, 13, 14, 15, 16, 17, 18, 19, 20, 21]], [2, 95, [587, 700, 831, 948, 1054, 1166, 1303, 1426, 1557, 1675], [15711.031, 15771.776, 15874.28, 15915.139, 15914.202, 15934.28, 16067.965, 16158.692, 16240.06, 16031.828], [39058.358, 38971.123, 38953.954, 38970.661, 38954.337, 38906.448, 38905.772, 38899.874, 38930.442, 38910.776], [14.247, 16.879, 14.574, 13.413, 10.434, 15.429, 17.399, 15.041, 20.696, 15.572], [1288.2788757239737, 4090.9627767211186, 17199.92768209097, 11787.44414958405, 12125.127520755725, 11582.496641875652, 5880.891936353607, 5799.924926363968, 6721.607447728678, 51487.60079182038], [9, 10, 11, 12, 13, 14, 15, 16, 17, 18]], [2, 98, [707, 838, 952, 1059, 1172, 1307, 1433, 1562, 1681, 1814, 1945, 2084, 2212], [17164.387, 17199.493, 17116.165, 17278.898, 17122.963, 17172.919, 17040.891, 17134.413, 17263.163, 17254.613, 17186.875, 17186.201, 17242.805], [38958.043, 38999.937, 38961.479, 39071.409, 39128.235, 39126.305, 39089.895, 39170.592, 39169.969, 39110.438, 39040.888, 39032.23, 39071.606], [23.803, 26.25, 17.796, 16.3, 13.343, 10.119, 19.491, 10.44, 12.24, 13.453, 13.474, 12.043, 14.37], [10399.12054669199, 8083.134372844122, 8057.7901029875575, 20102.77686560051, 60799.613757328385, 46895.84570896075, 20166.696696909217, 54298.94072060786, 26580.423011144667, 30581.132916749433, 19380.532298156188, 31141.718712098842, 44581.04540702257], [10, 11, 12, 13, 14, 15, 16, 17, 18, 19, 20, 21, 22]], [1, 100, [844, 959, 1065, 1181, 1315, 1441, 1566, 1686, 1824, 1953], [20953.333, 21043.098, 21254.686, 21281.559, 21375.941, 21228.082, 21172.487, 21066.564, 21203.818, 21286.927], [33261.026, 33203.146, 33232.268, 33341.555, 33339.064, 33405.395, 33266.578, 33412.311, 33308.131, 33076.103], [20.329, 13.494, 17.095, 18.732, 11.414, 13.772, 14.639, 15.482, 21.528, 27.751], [15405.061836805462, 26343.8636924773, 25938.574776100202, 8136.020129505243, 13498.19414167142, 24817.361815549408, 45319.495697274375, 15787.897639616209, 6871.857580017593, 5073.50832804206], [11, 12, 13, 14, 15, 16, 17, 18, 19, 20]], [4, 103, [863, 977, 1084, 1209, 1342, 1462], [27076.631, 27236.779, 27331.759, 27349.109, 27339.788, 27340.347], [47611.791, 47571.797, 47487.537, 47554.936, 47602.846, 47601.981], [22.704, 22.173, 18.012, 21.388, 12.522, 17.682], [8067.647913510354, 7296.329627098586, 2884.7653742869547, 8260.653196365627, 28228.78515540069, 17468.08259033791], [11, 12, 13, 14, 15, 16]], [4, 104, [612, 741, 866, 978, 1083, 1208, 1340, 1460, 1584], [27189.199, 27235.294, 27374.461, 27395.193, 27322.173, 27303.364, 27218.837, 27160.078, 27047.317], [47095.22, 47022.722, 46912.784, 46930.028, 46947.634, 47028.063, 47100.43, 47093.61, 47030.667], [24.341, 28.595, 10.069, 15.179, 13.199, 23.971, 19.891, 12.301, 17.865], [3229.40460744275, 1744.839645671665, 2294.543102215639, 3845.206481063865, 6055.105035797998, 8311.101456404187, 9681.20289206578, 29643.805418169144, 5014.999935482367], [9, 10, 11, 12, 13, 14, 15, 16, 17]], [4, 106, [613, 742, 869, 982, 1088], [27563.284, 27545.087, 27647.272, 27612.251, 27441.016], [48863.259, 48869.263, 48780.039, 48542.456, 48507.762], [14.002, 20.234, 24.516, 22.926, 9.497], [1468.2228882870215, 1532.5461013417287, 2679.304804050161, 13144.09915664533, 144606.63503630774], [9, 10, 11, 12, 13]], [5, 109, [638, 773, 891, 997, 1108, 1240, 1366, 1491], [39900.391, 40125.839, 40229.244, 40066.619, 40002.973, 39984.96, 40061.315, 40087.563], [58570.237, 58540.205, 58352.466, 58461.415, 58400.341, 58435.845, 58275.319, 58273.035], [18.297, 35.437, 29.874, 20.533, 14.615, 17.967, 13.846, 13.655], [1615.1415585237735, 4981.859079665265, 3547.4872933530855, 1482.5604249585601, 22708.08912482313, 8712.509265369572, 16039.634237978487, 53189.00186697141], [9, 10, 11, 12, 13, 14, 15, 16]], [0, 110, [643, 781, 899, 1000, 1112, 1244, 1372, 1497, 1617, 1741], [41148.196, 41192.178, 41127.602, 41146.932, 41096.959, 41153.988, 41250.657, 41328.77, 41195.359, 41166.93], [29255.488, 29383.263, 29379.672, 29341.76, 29354.148, 29316.335, 29387.797, 29439.952, 29448.195, 29450.041], [15.829, 17.644, 13.046, 21.508, 19.881, 18.459, 17.668, 15.133, 16.082, 19.867], [1846.074440499558, 3182.3745286844864, 41863.262163966945, 3620.7513769781117, 3594.0439863895904, 3486.5718191348897, 2602.6499006165, 9959.393276538924, 2248.8096838899587, 4871.53683725697], [9, 10, 11, 12, 13, 14, 15, 16, 17, 18]], [1, 156, [1062, 1177, 1312, 1439, 1565], [20941.663, 20916.172, 20979.454, 21159.132, 21077.023], [32660.389, 32663.521, 32668.758, 32645.088, 32637.293], [16.36, 10.362, 15.015, 18.745, 17.043], [18091.642754500157, 34384.268337178735, 14107.220616850373, 7831.394498525852, 21871.522004879913], [13, 14, 15, 16, 17]], [1, 159, [1073, 1191, 1325, 1448, 1573, 1694, 1831, 1960, 2104, 2228, 2343, 2462], [23137.087, 23124.03, 23230.503, 23245.276, 23157.826, 23125.592, 23220.786, 23092.48, 22977.13, 23173.322, 23078.542, 23009.644], [31764.442, 31598.829, 31604.471, 31582.815, 31584.778, 31568.792, 31738.905, 31554.954, 31667.124, 31512.942, 31560.527, 31583.35], [13.045, 14.641, 16.317, 11.536, 22.206, 25.172, 12.983, 21.824, 25.395, 24.579, 26.916, 31.256], [22227.17313144376, 9106.427482811045, 12350.336511695572, 7062.3992550152025, 4238.142781343158, 9272.464895044826, 43879.54602775343, 2797.292436443975, 8698.963693738595, 2552.1620217262866, 3545.463537669543, 3718.854864132993], [13, 14, 15, 16, 17, 18, 19, 20, 21, 22, 23, 24]], [4, 161, [1207, 1341, 1461, 1587, 1715, 1854, 1976, 2120, 2242], [27159.319, 27199.886, 27211.079, 27297.138, 27326.102, 27454.306, 27482.268, 27448.13, 27671.54], [48565.179, 48649.279, 48686.749, 48525.491, 48635.572, 48751.367, 48748.096, 48546.657, 48622.97], [14.604, 16.677, 19.02, 26.469, 27.415, 15.401, 12.953, 30.13, 11.721], [30958.240116948513, 9881.99579935305, 8895.902562513715, 7957.947414235736, 2185.6353296645743, 12893.559806497089, 3524.380486740208, 4695.280026162392, 2631.9480175150316], [14, 15, 16, 17, 18, 19, 20, 21, 22]], [5, 170, [1109, 1242, 1369, 1493, 1613], [40515.735, 40468.639, 40440.59, 40283.079, 40266.428], [57939.757, 57967.08, 57974.679, 58040.979, 58079.954], [17.548, 15.348, 14.008, 14.659, 9.81], [15419.283949643479, 24362.293391897903, 13735.133404554408, 24342.202084256085, 40856.27658062205], [13, 14, 15, 16, 17]], [3, 180, [1032, 1139, 1274, 1400, 1531, 1646, 1779, 1918, 2053], [3845.941, 3939.488, 4060.865, 4091.785, 4033.441, 4065.953, 3931.191, 3843.712, 3903.312], [41364.698, 41265.018, 41247.019, 41198.28, 41203.948, 41246.821, 41296.707, 41184.862, 41265.632], [44.307, 15.041, 14.107, 12.727, 19.81, 13.277, 15.425, 22.124, 44.76], [1056.0610720258521, 6489.72547095706, 5934.57086133033, 4358.917198471422, 1704.7466955216403, 3554.651431736647, 3998.6377479089188, 9175.642537973019, 1763.5421046622594], [13, 14, 15, 16, 17, 18, 19, 20, 21]], [3, 181, [1036, 1143, 1276, 1401, 1533, 1650, 1780, 1919, 2055], [4577.258, 4704.754, 4767.164, 4590.089, 4559.047, 4681.086, 4710.161, 4580.954, 4534.884], [41117.228, 41128.619, 41068.492, 41004.32, 40991.698, 40990.045, 41032.535, 40984.109, 41009.384], [13.918, 11.445, 14.004, 21.726, 14.469, 9.114, 18.635, 19.569, 20.343], [15566.548448363086, 21445.718379791102, 11965.124382888103, 5172.192296932706, 15578.05750553562, 16947.97264590623, 12874.409670008577, 5357.864028199538, 4395.280705526437], [13, 14, 15, 16, 17, 18, 19, 20, 21]], [1, 219, [1575, 1695, 1832, 1962, 2106, 2229], [23219.766, 23339.247, 23353.123, 23314.267, 23355.966, 23167.918], [32259.511, 32254.357, 32163.993, 32265.111, 32222.686, 32225.9], [14.328, 16.224, 23.504, 31.418, 14.129, 11.571], [38414.86212190995, 14266.481056737059, 12216.798200725914, 1504.649201052822, 1694.948286823419, 102553.29840049389], [17, 18, 19, 20, 21, 22]], [3, 227, [1530, 1644, 1777, 1917, 2048, 2177, 2295, 2416, 2533, 2643, 2757, 2870, 2985], [2929.982, 2917.481, 2839.618, 2818.769, 2763.267, 2789.586, 2688.414, 2751.951, 2914.005, 2859.187, 2847.282, 2862.113, 2736.142], [41475.499, 41333.658, 41510.238, 41434.172, 41409.678, 41434.609, 41378.962, 41284.684, 41341.139, 41433.279, 41471.91, 41524.932, 41403.805], [17.482, 11.895, 13.727, 14.177, 17.701, 13.769, 12.732, 18.831, 21.81, 15.592, 21.32, 17.291, 15.563], [19943.144454409623, 100016.76544496161, 1654.5667560959473, 4085.3979785124898, 4732.8394985558625, 7900.00998179924, 5641.889553560109, 7550.3196179194565, 29918.590331596963, 15985.044565260758, 14964.423645769622, 25709.629859916633, 3156.1199317673018], [17, 18, 19, 20, 21, 22, 23, 24, 25, 26, 27, 28, 29]], [6, 228, [1793, 1928, 2067, 2195, 2312, 2431, 2543, 2656, 2769, 2880, 3002, 3120], [11179.004, 11144.42, 11067.503, 10964.952, 10943.392, 11036.654, 10973.931, 10868.685, 10851.746, 10918.597, 10871.719, 10936.133], [69210.713, 69260.424, 69192.856, 69109.564, 69128.433, 69166.846, 69230.683, 69166.426, 69160.847, 69186.861, 69341.189, 69302.457], [34.391, 25.272, 16.099, 16.294, 17.183, 18.211, 11.704, 17.07, 13.263, 18.981, 21.078, 25.325], [5204.185213920555, 5527.322268206211, 9896.527176594958, 6059.1133603736735, 2546.2807818942165, 4737.038812503974, 2508.035674409292, 5141.89614091652, 2881.7091404715475, 2591.6146407191604, 4028.026813956454, 9686.762399017867], [19, 20, 21, 22, 23, 24, 25, 26, 27, 28, 29, 30]], [6, 229, [1794, 1927, 2066, 2194, 2311, 2430, 2542, 2657, 2770, 2879, 3003, 3119, 3220, 3328, 3430, 3528, 3631, 3734, 3832, 3926, 4031, 4130, 4223, 4321, 4422, 4526, 4626, 4720, 4803, 4880, 4957, 5050, 5132, 5211, 5299, 5372, 5448, 5523, 5605, 5702, 5798, 5890, 5982, 6073, 6153, 6244, 6332, 6412], [10895.221, 10892.774, 10872.764, 10885.128, 10878.594, 10865.951, 10862.245, 10866.054, 10862.519, 10872.523, 10858.896, 10865.986, 10864.753, 10864.439, 10863.609, 10858.765, 10862.452, 10940.437, 10863.402, 10840.32, 10872.554, 10852.446, 10834.506, 10852.983, 10842.538, 10888.183, 10869.205, 10907.271, 10905.231, 10842.616, 10891.075, 10887.782, 10850.506, 10895.433, 10854.222, 10845.453, 10868.565, 10848.427, 10879.862, 10877.393, 10860.508, 10860.346, 10876.711, 10837.977, 10842.273, 10875.812, 10846.4, 10794.419], [70057.11, 70083.586, 70101.042, 70081.074, 70092.175, 70098.665, 70092.567, 70100.789, 70105.854, 70111.137, 70102.806, 70106.405, 70108.88, 70104.895, 70096.983, 70104.676, 70083.524, 70024.029, 70082.557, 70044.763, 70060.013, 70054.059, 70071.035, 70047.231, 70074.128, 70085.646, 70042.208, 70027.682, 70066.783, 70039.712, 70041.641, 70078.436, 70110.649, 70110.597, 70104.0, 70062.724, 70080.806, 70090.276, 70082.792, 70108.041, 70111.219, 70102.404, 70092.242, 70092.831, 70080.319, 70105.751, 70101.506, 70071.823], [12.515, 8.642, 6.959, 10.205, 6.159, 4.892, 6.281, 4.957, 3.891, 4.303, 3.617, 3.346, 4.448, 3.753, 3.555, 3.72, 7.158, 27.051, 7.864, 19.24, 14.231, 15.103, 17.317, 14.801, 12.052, 12.772, 16.301, 21.709, 11.938, 22.073, 16.967, 13.741, 12.046, 15.672, 15.67, 17.06, 13.389, 12.034, 11.611, 17.985, 10.72, 13.684, 13.766, 18.819, 12.412, 13.034, 16.007, 26.084], [2985.870090752576, 4450.9306237428855, 4366.9734577569525, 5360.91402421856, 5443.267402193281, 7274.843666360851, 8935.908943142947, 7601.733763030019, 8485.845840489807, 8226.586253136973, 7983.791800781045, 7993.324946537216, 7993.77415988214, 8562.371986769982, 8777.396790466959, 9121.549095599412, 6944.922514018509, 1229.3892618963735, 2872.9771477052254, 5466.226175323545, 1954.226791368469, 3488.710223046811, 2702.1448039074403, 3385.2704104325007, 1907.4721732177425, 1966.7892084975813, 1729.4423795339017, 3591.9652415366245, 2392.317839299671, 3589.707370231153, 1710.1973232671285, 1559.1794579722598, 1030.9575518059676, 1960.5353151130462, 1564.0808213572277, 2875.009183101952, 1803.4126085155356, 2311.1217440088817, 2015.2593581460808, 1746.3957880428654, 1538.301747907148, 1736.3269308092886, 1057.56418281542, 1579.45226556259, 2327.854656419365, 2091.3856614661627, 2312.623025376121, 964.1717641287119], [19, 20, 21, 22, 23, 24, 25, 26, 27, 28, 29, 30, 31, 32, 33, 34, 35, 36, 37, 38, 39, 40, 41, 42, 43, 44, 45, 46, 47, 48, 49, 50, 51, 52, 53, 54, 55, 56, 57, 58, 59, 60, 61, 62, 63, 64, 65, 66]], [6, 230, [1798, 1929, 2068, 2197, 2315, 2433, 2545, 2658, 2772, 2881, 3005, 3122, 3222], [11603.992, 11607.733, 11686.503, 11763.148, 11932.596, 11957.037, 11909.988, 11882.752, 11950.631, 11966.27, 11990.175, 11899.746, 11990.92], [69179.457, 69009.976, 68977.951, 68971.178, 68930.485, 69013.59, 68965.783, 68992.874, 68855.013, 68989.619, 68945.409, 68893.344, 68923.938], [18.059, 22.705, 25.169, 21.16, 18.553, 17.439, 18.861, 19.174, 21.292, 16.198, 27.297, 23.566, 15.995], [30148.23970039484, 2256.5897042512074, 3557.127592111569, 7623.4160965159435, 4960.341328506158, 48801.60058236876, 31404.315694914247, 14497.492885210535, 3114.170079383202, 21241.39117640566, 4835.498384963083, 2745.0510389064098, 29884.35059264156], [19, 20, 21, 22, 23, 24, 25, 26, 27, 28, 29, 30, 31]], [6, 232, [1800, 1932, 2074, 2202, 2317, 2437, 2550], [12951.607, 13157.707, 13177.571, 13244.306, 13117.521, 13179.634, 13183.519], [69166.818, 69244.461, 69421.75, 69369.384, 69351.101, 69391.036, 69454.701], [18.739, 18.566, 24.863, 24.767, 15.762, 22.895, 17.058], [6715.628197799363, 30864.14926843345, 5807.565191033191, 4532.77624826279, 25105.01492111271, 7325.737768546833, 14706.901133664205], [19, 20, 21, 22, 23, 24, 25]], [1, 236, [1691, 1827, 1955, 2100, 2222, 2340, 2459, 2570, 2687, 2798], [22137.793, 22130.803, 22152.005, 22162.837, 22142.317, 21953.451, 21857.116, 21985.24, 21957.83, 21735.542], [32392.967, 32260.763, 32333.553, 32338.683, 32229.508, 32238.205, 32255.656, 32283.414, 32370.822, 32344.194], [28.898, 18.353, 15.901, 16.558, 16.086, 15.911, 29.836, 7.942, 22.561, 22.962], [7510.2435689649255, 2360.2291802571426, 2924.885522806433, 2680.2077455533795, 8139.817262845373, 7475.91551693493, 3853.9475494768403, 158952.37364659872, 7862.268353173936, 8338.079074896976], [18, 19, 20, 21, 22, 23, 24, 25, 26, 27]], [5, 246, [1738, 1879, 2015, 2149, 2262, 2380, 2499], [40087.336, 40045.842, 40058.842, 40075.023, 40057.719, 40099.89, 40107.471], [58270.135, 58262.768, 58308.12, 58207.936, 58152.125, 58097.503, 58086.618], [16.401, 18.319, 24.457, 21.623, 15.004, 14.105, 16.215], [12422.485573516506, 2474.929715364041, 12982.320799696274, 13149.78347952984, 21744.32386383018, 20102.68233760446, 51691.386978096096], [18, 19, 20, 21, 22, 23, 24]], [5, 248, [1881, 2016, 2148, 2264, 2382, 2501, 2610, 2733, 2841, 2961, 3072, 3184, 3291, 3395, 3490, 3590, 3694], [40348.459, 40417.564, 40237.148, 40077.529, 40129.838, 40056.951, 40070.509, 40151.288, 40257.427, 40275.064, 40347.22, 40259.019, 40240.078, 40432.428, 40298.203, 40281.975, 40244.909], [58938.482, 58997.367, 58998.042, 59003.736, 59028.429, 59017.75, 59017.201, 59041.829, 59070.772, 59067.865, 59047.421, 59041.16, 59098.042, 58952.168, 59003.261, 59033.956, 59053.096], [17.766, 20.787, 19.269, 21.015, 14.57, 15.16, 15.714, 14.903, 8.607, 19.353, 25.465, 21.16, 19.497, 36.344, 26.692, 29.656, 24.746], [8774.554568343363, 8321.55068439889, 2147.586709929676, 3369.635146004829, 6895.053664542265, 3382.465537643279, 5214.060081641492, 5623.219311573612, 4358.601489034602, 4210.996592506567, 4506.692394533912, 1677.278844960631, 1315.356789051052, 8442.689503193396, 10166.974420822351, 7840.520719279472, 5335.893970128827], [19, 20, 21, 22, 23, 24, 25, 26, 27, 28, 29, 30, 31, 32, 33, 34, 35]], [5, 249, [1882, 2017, 2150, 2267, 2384], [40472.295, 40348.519, 40364.366, 40426.146, 40341.17], [57967.863, 58054.094, 57989.361, 58042.624, 58000.602], [23.309, 25.482, 19.727, 21.969, 21.408], [10832.725994401966, 11302.005227652133, 5104.764684189458, 10505.96903201121, 11407.38260395359], [19, 20, 21, 22, 23]], [0, 250, [1740, 1883, 2018, 2151, 2268, 2385, 2505, 2612, 2736, 2844, 2965, 3077, 3189, 3295, 3399, 3494], [40973.762, 40869.44, 40953.149, 41135.534, 41252.928, 41266.941, 41347.769, 41349.122, 41351.699, 41290.523, 41366.962, 41466.612, 41566.83, 41610.692, 41663.934, 41646.667], [29424.527, 29541.69, 29570.827, 29448.507, 29401.249, 29500.845, 29526.69, 29598.01, 29672.084, 29515.577, 29672.196, 29888.665, 29957.875, 29889.422, 29697.246, 29663.888], [24.644, 15.735, 19.274, 14.324, 14.403, 16.069, 12.966, 14.243, 13.919, 32.289, 18.752, 11.533, 13.571, 16.109, 16.665, 18.381], [2133.3226396884443, 2268.2490228638217, 2308.4623170934874, 2533.427198036512, 2683.7435838823585, 4183.36842209011, 3803.302872819526, 7345.702697430914, 1810.062704380702, 8078.447414801895, 1641.748006537324, 1986.8797515787167, 2117.4789377165725, 3508.7362247367696, 2906.8354622506004, 1011.9388475409435], [18, 19, 20, 21, 22, 23, 24, 25, 26, 27, 28, 29, 30, 31, 32, 33]], [3, 268, [2178, 2299, 2417, 2534, 2644, 2759, 2871, 2989, 3108, 3210, 3317, 3420, 3516, 3619, 3720], [3593.916, 3624.339, 3650.372, 3620.014, 3648.733, 3660.683, 3642.525, 3604.446, 3622.588, 3663.658, 3720.727, 3689.065, 3644.745, 3641.346, 3581.414], [41108.555, 41115.7, 41143.037, 41227.03, 41206.623, 41123.875, 41111.253, 41344.532, 41387.101, 41408.733, 41406.376, 41384.22, 41393.899, 41522.299, 41455.011], [13.301, 10.568, 11.299, 14.649, 11.324, 14.169, 15.674, 18.458, 13.767, 16.81, 18.039, 16.923, 14.852, 25.75, 26.558], [29182.658883701195, 5902.962044849921, 11006.53399938607, 12970.717255816413, 33393.348385124526, 14902.629781233563, 8357.589012218028, 7190.891301153248, 18633.508448825938, 4485.6355228956, 2643.870685653449, 2496.9867410797106, 32542.768761177715, 10424.61733806512, 7899.196895585937], [22, 23, 24, 25, 26, 27, 28, 29, 30, 31, 32, 33, 34, 35, 36]], [2, 274, [2077, 2203, 2321, 2439, 2552, 2664], [15662.794, 15488.831, 15310.578, 15157.624, 15148.115, 15164.687], [39023.839, 38955.843, 38856.094, 38732.781, 38782.043, 38619.955], [17.653, 16.162, 23.273, 28.414, 9.598, 19.66], [971.343623677265, 959.6598259606025, 6996.388192631474, 1442.6812292948014, 70494.37406604075, 716.3635255627369], [21, 22, 23, 24, 25, 26]], [2, 275, [1940, 2080, 2207, 2324, 2441], [16348.536, 16222.907, 16243.106, 16167.499, 16136.896], [38915.598, 38873.325, 38889.764, 39049.908, 39041.239], [11.715, 14.035, 14.578, 14.515, 15.398], [44662.507315861425, 24745.360155360035, 8129.616566090741, 4500.918228127928, 3824.933535947511], [20, 21, 22, 23, 24]], [4, 279, [2238, 2355, 2474, 2581, 2701, 2810, 2928], [26826.872, 26854.35, 26873.877, 26892.19, 26885.56, 26944.612, 27069.677], [48196.424, 48111.463, 48246.614, 48333.042, 48119.622, 48325.991, 48434.822], [20.409, 16.669, 25.106, 31.276, 21.809, 15.956, 18.881], [4779.7398344666, 2112.593791444797, 5341.230755213813, 2551.897734245916, 8508.535724876863, 7084.517781381503, 34271.77209885371], [22, 23, 24, 25, 26, 27, 28]], [4, 280, [2116, 2239, 2354, 2473, 2580, 2700], [26706.799, 26846.613, 26845.538, 26904.595, 26906.99, 26921.14], [47596.657, 47622.403, 47839.559, 47718.618, 47803.695, 48033.804], [29.933, 21.782, 39.93, 23.683, 26.991, 32.574], [2721.3175461405253, 1617.1795842559827, 2759.3411941225927, 5645.496540792314, 1777.45504956455, 5382.192782193055], [21, 22, 23, 24, 25, 26]], [0, 287, [2013, 2147, 2263, 2379, 2500, 2608, 2732, 2837, 2960, 3071, 3182, 3288, 3393, 3488, 3588, 3693, 3795, 3891, 3990, 4095], [40333.025, 40220.121, 40179.071, 40082.419, 40045.57, 40101.79, 40158.738, 40143.031, 40199.408, 40190.609, 40072.795, 40170.844, 40215.508, 40176.11, 40138.801, 40100.523, 40209.249, 40198.388, 40106.431, 40210.602], [29405.685, 29440.369, 29395.854, 29281.655, 29357.036, 29343.493, 29390.472, 29404.109, 29442.756, 29465.019, 29474.121, 29539.288, 29516.626, 29577.502, 29471.509, 29473.345, 29498.035, 29509.884, 29584.212, 29709.587], [28.27, 17.237, 20.882, 18.994, 14.515, 19.778, 17.71, 19.013, 27.629, 20.107, 12.151, 17.468, 21.169, 14.072, 26.393, 22.03, 28.119, 23.586, 24.815, 19.171], [7172.9210845303805, 15498.685859698047, 13595.535967119906, 11555.104650497162, 1871.6360895790262, 7651.607054661957, 10764.51029156046, 3828.805385236505, 2259.8540009645117, 9411.587590032243, 2377.14443920838, 12962.962525817582, 8470.408756895451, 1734.367951384846, 7214.014915969051, 4880.894395075126, 8720.772382141518, 7368.962327427383, 4003.2368783325937, 1915.8333021301594], [20, 21, 22, 23, 24, 25, 26, 27, 28, 29, 30, 31, 32, 33, 34, 35, 36, 37, 38, 39]], [2, 312, [2326, 2445, 2558, 2671, 2787, 2897, 3020, 3134, 3237, 3342, 3445, 3542, 3641, 3745], [16354.507, 16484.479, 16711.352, 16823.925, 16791.002, 16751.264, 16927.24, 17026.214, 17142.071, 17195.823, 17101.707, 17060.631, 16861.123, 16990.421], [39072.446, 39011.861, 39068.206, 39002.752, 39052.1, 39289.103, 39220.839, 39207.551, 39406.457, 39442.331, 39384.858, 39343.001, 39470.766, 39346.297], [13.501, 16.23, 15.786, 16.742, 14.599, 20.618, 16.701, 19.581, 16.003, 2.077, 14.371, 29.879, 20.27, 13.588], [56171.933444641036, 7434.624464569028, 1896.5663502419159, 2782.4565075584787, 1730.7985868304063, 10705.85931155655, 1127.2958436011613, 4010.926811713098, 1206.9645798993956, 761.5110163869059, 1522.454671828361, 645.3217370086471, 4958.190977295488, 2482.918009559592], [23, 24, 25, 26, 27, 28, 29, 30, 31, 32, 33, 34, 35, 36]], [5, 320, [2502, 2609, 2731, 2838, 2959, 3070, 3183, 3289], [40063.525, 40096.43, 40015.003, 40087.857, 40077.404, 40082.165, 40094.421, 40035.577], [58000.344, 57964.873, 57923.875, 57932.063, 57911.173, 57863.622, 57819.35, 57851.48], [17.448, 14.013, 12.969, 15.715, 17.132, 24.125, 18.442, 29.545], [14283.397703996308, 10450.32144458371, 7890.019126695139, 6525.402644351114, 8827.194972747047, 4471.330042540998, 7566.253236718989, 3236.5243630357277], [24, 25, 26, 27, 28, 29, 30, 31]], [2, 359, [2555, 2668, 2784, 2895, 3017, 3131, 3234, 3339, 3442], [16307.829, 16376.041, 16458.988, 16459.463, 16436.522, 16367.775, 16336.773, 16339.508, 16319.136], [38804.71, 38764.113, 38860.052, 38697.367, 38727.04, 38667.549, 38754.904, 38715.629, 38788.051], [16.043, 17.737, 23.67, 19.362, 19.166, 17.665, 15.253, 14.635, 17.018], [11423.15330196912, 14153.766109119257, 16769.134153626008, 2880.6468681982615, 5797.82484719899, 2682.1354330445865, 2799.2604134155727, 2452.3108644255844, 1773.3660266651489], [25, 26, 27, 28, 29, 30, 31, 32, 33]], [1, 363, [2568, 2684, 2796, 2908, 3027, 3145], [21503.0, 21512.345, 21493.459, 21420.622, 21380.037, 21295.171], [32760.018, 32701.695, 32660.609, 32588.58, 32611.869, 32562.043], [16.204, 9.557, 9.043, 10.953, 10.086, 13.044], [4925.995595944714, 3675.256876074462, 3957.8748680214826, 6359.576500291212, 4079.0468440003847, 2389.405673690857], [25, 26, 27, 28, 29, 30]], [3, 379, [2760, 2873, 2992, 3109, 3212, 3319, 3422, 3520, 3622, 3721, 3822, 3914, 4020, 4125], [4374.238, 4357.047, 4499.838, 4626.207, 4619.207, 4714.186, 4698.026, 4721.42, 4866.22, 4894.353, 4918.852, 4944.796, 4874.734, 4928.479], [41314.59, 41295.646, 41180.425, 41212.291, 41304.884, 41328.792, 41275.166, 41318.524, 41287.535, 41264.096, 41288.44, 41236.344, 41129.763, 41146.23], [36.704, 20.79, 26.806, 29.162, 22.88, 14.662, 13.718, 10.343, 18.872, 16.086, 8.805, 18.779, 27.681, 41.568], [5492.73360531405, 10416.760788320691, 7784.1440006567655, 4659.428807923214, 3572.801398383144, 2857.305673322715, 4284.901834216449, 2782.4905195851256, 1757.8600134179178, 2503.952283484072, 3364.325201805188, 1996.5863809270802, 1614.1572553190692, 2534.2403149789056], [27, 28, 29, 30, 31, 32, 33, 34, 35, 36, 37, 38, 39, 40]], [1, 386, [2794, 2905, 3025, 3141, 3246, 3347, 3450, 3546, 3648, 3754, 3849, 3947, 4057], [21151.126, 21063.469, 21107.051, 20993.96, 21029.686, 21077.753, 21017.641, 20963.374, 21039.944, 21053.376, 21065.555, 21084.054, 21196.118], [32980.445, 33054.019, 33010.752, 33126.64, 33085.198, 33081.772, 33161.167, 33070.15, 33171.39, 33199.472, 33276.008, 33312.876, 33295.577], [29.972, 17.751, 25.511, 15.628, 9.66, 13.09, 20.243, 16.144, 16.457, 13.527, 13.979, 13.635, 18.738], [5087.889686202636, 16186.105561997529, 10133.773922485816, 3018.0806336454975, 103710.08042227932, 44872.363971212864, 4399.248579238288, 15089.036711663179, 3415.439798418792, 15529.404009338821, 4153.768718620856, 16740.2362331526, 2593.355622746062], [27, 28, 29, 30, 31, 32, 33, 34, 35, 36, 37, 38, 39]], [1, 389, [2912, 3030, 3146, 3251, 3352, 3453, 3551, 3652, 3760], [22126.218, 22327.555, 22444.965, 22404.52, 22413.021, 22396.843, 22380.573, 22407.469, 22463.471], [32318.66, 32311.147, 32333.805, 32352.322, 32327.916, 32352.561, 32343.393, 32355.195, 32355.827], [32.745, 23.122, 13.756, 20.702, 20.308, 14.224, 15.98, 12.594, 16.491], [1926.5387619842988, 13288.168236187792, 1476.8199626682663, 2005.8695565063806, 1042.7005815047582, 1586.2231208805504, 1182.4291817700773, 1397.672893072298, 1434.039183624692], [28, 29, 30, 31, 32, 33, 34, 35, 36]], [6, 394, [3118, 3219, 3327, 3429, 3527, 3630], [10747.322, 10679.109, 10669.187, 10728.432, 10879.021, 10841.91], [69442.18, 69440.085, 69398.826, 69351.275, 69227.487, 69151.66], [21.341, 20.567, 33.957, 24.829, 28.701, 26.567], [12930.906824622316, 6306.059689550286, 6462.470126879482, 19657.68523226831, 1010.9936727889492, 1273.1289360642782], [30, 31, 32, 33, 34, 35]], [6, 395, [3123, 3224, 3331, 3431, 3530], [12253.627, 12311.977, 12353.679, 12308.654, 12230.641], [69425.943, 69345.066, 69453.174, 69539.621, 69565.058], [19.202, 34.611, 12.963, 15.772, 13.125], [870.3024661045647, 688.4657268202287, 1254.628956913164, 1717.3682150615848, 919.1373464522791], [30, 31, 32, 33, 34]], [2, 397, [3015, 3130, 3232, 3338, 3441, 3540, 3639, 3744, 3841, 3936, 4042, 4145, 4234, 4333, 4433, 4538, 4633, 4730, 4813, 4887, 4967], [16049.881, 15890.403, 16050.245, 16007.653, 15999.94, 16093.324, 16080.075, 16022.254, 16039.979, 16096.735, 16062.246, 16118.086, 16186.151, 16280.873, 16163.341, 16178.704, 16277.592, 16262.02, 16247.996, 16183.688, 16227.309], [38983.29, 38981.859, 38979.923, 38950.063, 38965.72, 38964.643, 38985.503, 38979.46, 38899.556, 38884.879, 38843.27, 39009.183, 39045.339, 38988.691, 38934.839, 38922.799, 38978.49, 39027.518, 38879.227, 38996.014, 38870.564], [32.95, 12.407, 33.031, 34.636, 20.964, 16.46, 23.035, 16.581, 11.2, 9.447, 15.415, 29.439, 26.638, 20.7, 21.068, 13.696, 24.303, 16.697, 16.613, 34.278, 26.402], [3498.9037967011504, 1426.2673454347544, 7566.793130564495, 3719.269904221062, 5901.47762742378, 12670.221356927126, 3015.434772116781, 4850.180016733528, 4956.904585664582, 3586.45802072202, 4348.286282761198, 2738.342032695765, 2209.7646691696464, 4603.856979687647, 1911.1851713327912, 1643.1014747176555, 4716.136759493748, 1761.0085349882027, 2929.576949423926, 5972.714882971818, 938.1666070189613], [29, 30, 31, 32, 33, 34, 35, 36, 37, 38, 39, 40, 41, 42, 43, 44, 45, 46, 47, 48, 49]], [2, 398, [3018, 3132, 3235, 3340, 3443, 3541, 3640], [16481.906, 16559.664, 16462.786, 16550.898, 16535.238, 16527.241, 16628.144], [39528.071, 39535.696, 39422.371, 39511.513, 39497.067, 39544.787, 39490.878], [20.254, 23.76, 21.499, 18.48, 22.87, 24.929, 25.4], [2328.387654121941, 1394.9208140864512, 5177.284916378185, 1201.34095216318, 3331.020744439718, 1586.5735440214314, 3994.7884588186917], [29, 30, 31, 32, 33, 34, 35]], [5, 409, [3186, 3293, 3397, 3491, 3592, 3696, 3798, 3893, 3993, 4097, 4190, 4288, 4381, 4493, 4583, 4676, 4769, 4846, 4921, 5013], [40426.074, 40526.824, 40553.297, 40615.608, 40598.427, 40560.369, 40596.037, 40628.597, 40555.529, 40653.183, 40637.156, 40640.082, 40670.916, 40611.588, 40570.554, 40664.098, 40654.187, 40655.136, 40473.639, 40718.118], [58939.98, 58915.725, 58920.356, 58939.991, 58959.053, 58966.432, 58971.487, 59000.074, 59006.601, 58994.673, 59008.606, 58997.648, 59006.582, 58974.666, 58937.246, 58978.752, 58997.058, 58965.487, 58967.628, 58999.88], [19.662, 30.842, 24.901, 9.449, 11.236, 13.536, 9.6, 19.783, 18.212, 9.908, 12.02, 12.109, 15.113, 24.142, 20.153, 11.39, 10.202, 20.648, 22.719, 25.914], [18699.58115271246, 5698.36378106836, 4051.0145656250124, 2753.3301229731655, 3461.0508798678607, 5743.348186449387, 5041.114561514214, 1578.9313240514748, 2702.1358826852884, 1885.997420999866, 2204.1652308490443, 776.4452241078279, 1475.5056602874286, 1241.3278820476435, 9326.914146145937, 1978.0248758084956, 1599.0972737928573, 1126.9746657293886, 8654.814635383273, 1185.3603979186912], [30, 31, 32, 33, 34, 35, 36, 37, 38, 39, 40, 41, 42, 43, 44, 45, 46, 47, 48, 49]], [3, 459, [3620, 3719, 3819, 3912, 4017, 4122], [3621.868, 3609.1, 3560.711, 3565.446, 3695.066, 3697.085], [41225.191, 41168.665, 41231.928, 41297.344, 41255.085, 41184.834], [26.801, 14.164, 23.809, 12.452, 15.078, 27.579], [9652.790264585545, 17516.15544519118, 2593.9527119561967, 6734.673645806288, 3335.7252076847058, 4654.600104231503], [35, 36, 37, 38, 39, 40]], [0, 463, [3695, 3796, 3895, 3994, 4096, 4189, 4289, 4380, 4492, 4584, 4678, 4771, 4848, 4922, 5014, 5103, 5182, 5264], [40449.697, 40515.556, 40706.376, 40821.67, 40681.907, 40657.449, 40730.952, 40693.753, 40658.326, 40765.719, 40864.571, 40842.657, 40877.453, 40868.213, 40852.583, 40871.376, 40774.75, 40624.763], [28982.383, 29147.188, 29150.196, 29136.466, 29094.174, 29091.615, 29075.392, 29184.127, 29221.372, 29081.195, 29022.189, 29061.35, 29115.042, 29169.183, 29093.413, 29125.078, 29148.271, 29085.339], [28.03, 34.848, 16.09, 12.073, 12.303, 18.258, 8.317, 10.301, 11.321, 15.262, 14.647, 12.615, 17.171, 21.293, 13.88, 12.933, 28.285, 37.082], [7374.812205819481, 2886.039884439488, 2865.7481440808065, 2803.8458803175995, 3005.8123798601655, 6468.749629279463, 2736.844892850898, 2155.8942620663797, 1795.0347726923064, 2299.3049513046626, 2719.3793024889405, 1804.6752246482, 2989.0141739723267, 3894.4370260582823, 2874.534495763507, 2289.591819043493, 3136.958979932685, 2713.0734762670304], [35, 36, 37, 38, 39, 40, 41, 42, 43, 44, 45, 46, 47, 48, 49, 50, 51, 52]], [1, 473, [3848, 3944, 4055, 4151, 4242, 4340, 4441, 4545, 4641, 4736, 4819, 4894, 4974, 5066, 5146, 5226, 5313, 5387, 5460, 5538, 5623, 5716, 5810, 5905, 5999, 6084, 6172, 6266, 6347, 6432], [21015.342, 20856.443, 20964.568, 20957.754, 21046.84, 21025.133, 21036.964, 20937.416, 20887.96, 20900.918, 20888.223, 20943.823, 20990.325, 20911.733, 20999.453, 21018.606, 20834.989, 20822.872, 20902.992, 20949.055, 20924.899, 20979.679, 20916.676, 20838.71, 20882.732, 20885.998, 20862.13, 20885.628, 20806.341, 20869.031], [32781.224, 32713.254, 32624.997, 32649.082, 32658.349, 32762.783, 32809.256, 32818.645, 32835.948, 32819.299, 32856.128, 32859.969, 32857.98, 32921.453, 32948.704, 32998.091, 33017.743, 32945.026, 33011.37, 33022.969, 33087.776, 33100.567, 33031.959, 33054.218, 33138.728, 33035.843, 33037.849, 32943.793, 32988.05, 33025.521], [14.328, 13.449, 13.319, 19.575, 19.818, 18.32, 28.84, 30.125, 16.91, 16.415, 28.346, 25.126, 19.63, 24.603, 15.919, 17.839, 28.244, 24.523, 19.866, 39.978, 37.212, 31.212, 18.157, 24.065, 25.635, 29.465, 30.392, 45.186, 46.588, 17.92], [37475.03635998451, 1265.134721527847, 8058.0818295674335, 7733.419932403642, 985.0912768396735, 1636.0518878357686, 554.2258968608974, 1191.2101261152015, 1201.8177103649616, 1348.6861806254526, 1946.269713098216, 939.7190532889955, 770.188516154015, 1403.887779613984, 1456.2599903205266, 4130.755436530241, 664.9912699788705, 1527.7660931968783, 1261.5725331537476, 1761.883818955602, 1459.0508511141804, 1768.0191651182602, 2929.5702064337115, 2362.576185976732, 1552.3543468636617, 2268.198416052589, 3040.7438540015232, 2120.8585815120578, 2002.584024965607, 31454.469621298857], [37, 38, 39, 40, 41, 42, 43, 44, 45, 46, 47, 48, 49, 50, 51, 52, 53, 54, 55, 56, 57, 58, 59, 60, 61, 62, 63, 64, 65, 66]], [1, 474, [3851, 3948, 4058, 4155, 4246, 4342], [21773.842, 21674.904, 21697.461, 21677.006, 21645.075, 21690.936], [32277.226, 32204.309, 32168.683, 32185.963, 32178.806, 32078.253], [18.346, 13.202, 13.979, 27.512, 30.283, 29.521], [946.8645025154375, 2114.5716278790524, 1860.3336719110123, 996.7421906360743, 608.4158154409314, 1366.4924057020166], [37, 38, 39, 40, 41, 42]], [3, 510, [4019, 4123, 4210, 4308, 4409, 4516], [4273.191, 4260.818, 4217.285, 4184.107, 4309.925, 4550.506], [41615.99, 41704.263, 41750.561, 41727.631, 41658.292, 41619.843], [25.456, 21.205, 25.874, 16.698, 25.83, 25.499], [3736.81174316637, 1369.5742002884813, 925.4104942139904, 23894.209430950974, 8083.373773078973, 9076.627269034367], [39, 40, 41, 42, 43, 44]], [1, 516, [4052, 4154, 4243, 4341, 4442], [21050.08, 21097.383, 21119.912, 21175.101, 21194.717], [33185.916, 33239.513, 33290.773, 33299.927, 33260.515], [24.003, 16.929, 16.744, 17.345, 20.119], [9707.601666969003, 14110.417700443462, 3229.3413495463406, 1244.3691722049011, 909.8368209734289], [39, 40, 41, 42, 43]], [1, 520, [4062, 4159, 4248, 4346, 4446, 4550], [22882.438, 23061.582, 23074.465, 23207.706, 23058.318, 23036.599], [32319.3, 32301.977, 32276.138, 32471.017, 32447.205, 32473.134], [21.799, 14.421, 14.572, 24.507, 20.62, 6.406], [1526.5176028190072, 1933.3844784230116, 2417.1191457689665, 1895.6233788923114, 1139.2763147430387, 467.10860738193696], [39, 40, 41, 42, 43, 44]], [5, 541, [4285, 4379, 4489, 4581, 4674, 4767, 4845], [39905.37, 39937.008, 39988.193, 39951.913, 39937.834, 39975.92, 39978.873], [58949.03, 58961.523, 58990.412, 59032.209, 58933.683, 58998.255, 58960.473], [22.709, 9.886, 13.612, 14.388, 19.019, 11.412, 23.51], [1259.6624881276155, 2047.7014506514279, 2894.8866691882617, 1307.4592523750698, 2639.842840355141, 680.2010097257329, 2011.32847276056], [41, 42, 43, 44, 45, 46, 47]], [3, 547, [4209, 4307, 4408, 4514, 4610, 4707, 4791, 4868, 4946, 5037], [3336.264, 3489.444, 3623.726, 3681.705, 3783.768, 3892.429, 3887.944, 4018.33, 4007.564, 4034.868], [41133.305, 41193.478, 41301.837, 41293.316, 41211.225, 41166.363, 41195.508, 41198.381, 41157.903, 41235.984], [20.615, 21.788, 13.037, 14.098, 14.157, 15.868, 20.971, 23.268, 15.122, 16.275], [686.629113648172, 2711.230319146479, 2501.7572080755795, 1400.7989876182712, 2618.8527692251655, 3443.0947955308297, 3434.1631237929137, 2321.628815100022, 3509.5733300249017, 2714.873578236721], [41, 42, 43, 44, 45, 46, 47, 48, 49, 50]], [6, 551, [4220, 4320, 4419, 4524, 4624, 4718, 4801, 4878, 4956], [10457.214, 10559.281, 10530.512, 10440.552, 10536.271, 10546.238, 10551.357, 10589.774, 10560.99], [69410.769, 69395.354, 69455.708, 69460.014, 69512.849, 69388.19, 69315.736, 69361.252, 69489.172], [25.496, 17.925, 29.076, 17.493, 15.549, 31.647, 14.925, 29.21, 17.149], [584.9260785504606, 3463.3895602124876, 1302.0867546172788, 519.6948961054143, 746.1714347036002, 2695.028536103039, 12148.467911183563, 4307.863954870363, 2475.510954565721], [41, 42, 43, 44, 45, 46, 47, 48, 49]], [3, 553, [4311, 4412, 4518, 4614, 4710, 4792, 4871, 4947, 5040, 5123, 5205, 5291, 5363], [4900.2, 4918.393, 4850.929, 4868.842, 4838.829, 4882.409, 4811.566, 4892.487, 4939.171, 4984.305, 4988.89, 4989.938, 4981.476], [41142.4, 41030.28, 41059.313, 41054.731, 41019.332, 40993.587, 41032.907, 41041.537, 41120.251, 41216.865, 41237.387, 41198.767, 41114.111], [34.071, 24.613, 29.043, 22.533, 23.042, 16.454, 21.39, 12.94, 15.442, 18.023, 17.564, 23.314, 29.642], [2946.2797372044765, 607.673880254459, 1974.6805000622378, 3637.6212748489756, 1809.8268227990052, 1684.2467460300306, 5975.38825793879, 3054.9670105627165, 2854.246972129047, 4263.049177149201, 7386.642107914854, 2460.4131307480857, 748.0365877247433], [42, 43, 44, 45, 46, 47, 48, 49, 50, 51, 52, 53, 54]], [6, 559, [4426, 4529, 4629, 4723, 4806], [12585.248, 12603.03, 12616.601, 12570.087, 12562.863], [69582.877, 69619.24, 69622.005, 69522.166, 69706.787], [15.977, 16.541, 14.099, 26.455, 28.104], [898.6455643603083, 803.3844370848097, 834.5204124598101, 6181.721011247129, 1032.2668931856003], [43, 44, 45, 46, 47]], [4, 564, [4459, 4556, 4655, 4748, 4828], [27153.723, 27045.256, 27155.327, 27037.55, 26826.99], [47520.762, 47574.342, 47611.534, 47591.338, 47638.497], [40.766, 28.688, 29.918, 33.6, 42.744], [2090.286470155627, 2693.565539767841, 970.4664382236979, 2800.7855735818503, 2574.73914950852], [43, 44, 45, 46, 47]], [4, 565, [4460, 4557, 4656, 4749, 4830, 4902, 4989], [27476.389, 27524.295, 27465.01, 27457.035, 27250.577, 27260.342, 27282.19], [48961.973, 49015.796, 49092.949, 49058.941, 48967.831, 48985.594, 48880.742], [15.732, 27.976, 27.583, 25.432, 33.896, 27.732, 19.979], [1813.368565919979, 2611.640103567877, 1480.832894587441, 1533.7976620179124, 1677.2923642411765, 1502.9488212176818, 12057.439071170525], [43, 44, 45, 46, 47, 48, 49]], [6, 578, [4722, 4804, 4881, 4958, 5052, 5133, 5212, 5300], [11634.826, 11617.572, 11534.197, 11621.861, 11664.348, 11811.656, 11817.717, 11811.271], [69154.196, 69341.811, 69349.401, 69354.105, 69484.589, 69455.919, 69515.379, 69501.516], [15.501, 30.968, 23.183, 23.808, 9.539, 16.575, 18.433, 21.339], [434.75541996295965, 1047.6197872509044, 5397.023227219913, 3492.3630649097177, 55649.344450106386, 3140.80094282007, 4512.455555729851, 9419.317329741403], [46, 47, 48, 49, 50, 51, 52, 53]], [3, 584, [4706, 4790, 4867, 4944, 5036, 5121, 5203, 5287, 5361, 5439, 5515, 5593, 5689], [3252.667, 3122.58, 3168.2, 3357.806, 3390.794, 3310.023, 3380.865, 3261.799, 3220.627, 3236.25, 3183.391, 3212.418, 3198.305], [40912.52, 40948.836, 40896.682, 40939.025, 40987.379, 40992.451, 40982.439, 41033.561, 41157.206, 41092.774, 41043.287, 41083.289, 41041.249], [26.715, 28.459, 28.448, 26.128, 24.861, 22.896, 28.833, 16.595, 16.038, 18.83, 11.009, 11.88, 11.42], [1441.3895642455225, 1851.533885585248, 2974.574035303894, 1293.4562169986289, 2388.041340142017, 559.3330186919029, 1654.1038813175735, 2675.504418133056, 1433.211693047291, 1772.3954875807192, 2504.028151744128, 4315.410930377214, 1921.6881804726909], [46, 47, 48, 49, 50, 51, 52, 53, 54, 55, 56, 57, 58]], [0, 608, [4919, 5010, 5101, 5179, 5263, 5342, 5418, 5495], [40118.471, 40054.239, 40135.502, 40152.953, 40033.491, 40128.425, 40094.529, 40209.048], [29518.938, 29527.466, 29379.317, 29278.442, 29307.282, 29327.901, 29429.886, 29306.075], [27.237, 21.6, 18.359, 21.365, 15.112, 29.216, 19.019, 14.713], [1548.4853320460725, 1932.7859570201626, 15283.917649172652, 10696.619071542586, 901.5556342131551, 3248.1911455279487, 1824.6373950996656, 1400.9027991453079], [48, 49, 50, 51, 52, 53, 54, 55]], [6, 610, [5056, 5134, 5213, 5303, 5377, 5452, 5528, 5609, 5706, 5802, 5892], [12874.03, 12746.73, 12892.496, 12920.008, 12961.034, 12984.441, 13087.662, 13200.038, 12981.949, 12987.728, 12913.922], [69590.157, 69535.841, 69465.026, 69471.881, 69558.047, 69553.649, 69487.531, 69471.758, 69523.515, 69546.655, 69463.163], [18.117, 14.79, 19.101, 12.618, 18.053, 21.726, 36.083, 36.097, 38.012, 19.446, 12.78], [2865.6581468781837, 1958.137666465012, 1543.2186049322484, 1674.823725392326, 1174.0927211057008, 1808.2624031093299, 3659.5424764787012, 2488.845488975095, 2180.691959611131, 1010.560126641122, 125287.72037599767], [50, 51, 52, 53, 54, 55, 56, 57, 58, 59, 60]], [5, 616, [5011, 5100, 5178, 5262, 5341, 5417, 5494, 5568], [40013.727, 39935.654, 39955.926, 39913.034, 39977.486, 39938.831, 39926.384, 39982.739], [59019.841, 59049.217, 59006.506, 59003.613, 58974.681, 58865.6, 58993.106, 58993.238], [18.735, 42.894, 27.227, 24.157, 15.42, 19.675, 21.441, 24.369], [1288.9583206446393, 1172.6096940117272, 914.7872532595028, 1752.797354585839, 1405.0657992359686, 11542.990673887403, 876.4648134882008, 880.1766326640927], [49, 50, 51, 52, 53, 54, 55, 56]], [3, 628, [5122, 5204, 5289, 5362, 5440, 5519, 5596, 5691, 5786], [4373.724, 4520.216, 4442.788, 4438.027, 4428.875, 4382.709, 4384.125, 4438.404, 4614.581], [41300.082, 41336.719, 41424.475, 41473.767, 41529.094, 41507.658, 41341.627, 41455.485, 41326.347], [18.419, 19.768, 20.369, 15.699, 14.777, 16.694, 29.697, 33.026, 18.915], [1393.3562696862607, 3442.278211982651, 5898.895620016097, 3688.069563495992, 2550.907486935433, 1892.944994084125, 7167.909625345729, 13787.919306234884, 14006.533961833238], [51, 52, 53, 54, 55, 56, 57, 58, 59]], [4, 637, [5160, 5240, 5323, 5402, 5470, 5550, 5636, 5731, 5822, 5919, 6011, 6098, 6188, 6274, 6365], [27248.864, 27196.454, 27252.091, 27260.816, 27236.466, 27167.929, 27172.186, 27192.852, 27209.215, 27230.287, 27157.928, 27158.221, 27173.122, 27148.393, 27319.687], [48968.156, 48908.163, 48846.539, 48815.841, 48682.994, 48692.066, 48750.876, 48730.502, 48672.266, 48741.302, 48722.164, 48779.708, 48721.201, 48894.145, 48746.215], [30.344, 28.823, 18.246, 9.327, 18.077, 15.301, 20.208, 20.19, 24.084, 14.613, 22.962, 32.205, 33.544, 3.29, 24.889], [1212.330391892459, 2469.79236159386, 4084.8278222230906, 625.7463823753292, 7241.7611703124, 1466.2508727878749, 1470.0462565771575, 11089.22245177917, 29608.43187187161, 21905.279181679307, 3540.0503512314503, 4036.032431534066, 3206.8334908551624, 421.08510297384663, 2473.330008238761], [51, 52, 53, 54, 55, 56, 57, 58, 59, 60, 61, 62, 63, 64, 65]], [0, 643, [5183, 5267, 5345, 5422, 5498, 5574, 5664], [40872.59, 40934.386, 40956.532, 41098.887, 41205.188, 41290.031, 41224.068], [29694.939, 29653.625, 29747.056, 29783.068, 29935.811, 30111.722, 30208.123], [17.49, 28.302, 18.204, 22.544, 18.285, 25.247, 27.945], [1345.1334957839977, 4255.138524647072, 13919.497165774479, 3566.2161975614745, 1553.0633751128503, 2499.805547300812, 812.0108982280898], [51, 52, 53, 54, 55, 56, 57]], [6, 666, [5301, 5375, 5450, 5526, 5608], [11866.83, 11884.092, 11977.885, 11785.827, 11850.604], [69534.266, 69478.007, 69500.36, 69424.697, 69293.597], [19.929, 18.926, 18.964, 21.396, 25.651], [7548.500137054032, 9019.692008328362, 7165.267960385783, 11936.172612986062, 2437.1574174652583], [53, 54, 55, 56, 57]], [6, 679, [5449, 5524, 5607, 5703, 5799, 5891, 5983, 6075, 6157, 6246, 6334, 6413, 6500, 6584], [11252.076, 11140.682, 11211.266, 11110.355, 11163.585, 11270.341, 11293.769, 11228.454, 11136.662, 11245.672, 11101.522, 11081.338, 11094.958, 10980.758], [69241.005, 69211.211, 69188.261, 69121.677, 69262.082, 69173.174, 69256.452, 69235.222, 69338.86, 69191.333, 69292.846, 69115.011, 69044.608, 69097.418], [14.544, 26.008, 24.01, 14.762, 13.406, 13.724, 13.481, 13.634, 28.047, 15.276, 15.755, 16.896, 19.544, 29.268], [1294.2482147906894, 894.5162649393101, 2124.7758683042543, 2104.274205297776, 2432.2847753275632, 2213.1225700818604, 1350.4852377651503, 1541.9695593979964, 2445.8384758126144, 2299.1185308336762, 1449.2091788574444, 2407.4783447105515, 1433.8611810747357, 1438.9700068700242], [55, 56, 57, 58, 59, 60, 61, 62, 63, 64, 65, 66, 67, 68]], [5, 684, [5497, 5572, 5662, 5764, 5850, 5941, 6038], [40663.657, 40654.919, 40633.139, 40709.645, 40686.505, 40730.526, 40736.235], [58763.647, 58859.93, 58785.167, 58682.847, 58669.602, 58601.121, 58570.89], [14.159, 17.02, 10.962, 22.999, 15.052, 15.032, 13.349], [2294.1095668145413, 3741.761937420077, 4364.123592424297, 3038.322077503715, 2908.156027253289, 2129.1622398907775, 1124.1914990413209], [55, 56, 57, 58, 59, 60, 61]], [0, 686, [5569, 5659, 5762, 5849, 5938, 6036, 6116], [40384.359, 40374.192, 40464.939, 40491.114, 40389.256, 40272.501, 40295.433], [29571.739, 29601.096, 29606.258, 29525.767, 29493.849, 29538.799, 29401.0], [21.03, 31.4, 9.696, 26.501, 21.292, 26.593, 21.124], [10304.706677917788, 2181.625960726231, 19684.975778405897, 3374.090962652687, 3771.15030125318, 3433.543037602221, 6015.7909728551695], [56, 57, 58, 59, 60, 61, 62]], [5, 687, [5570, 5658, 5761, 5848, 5939], [40170.286, 40165.1, 40149.597, 40228.227, 40297.848], [57933.101, 57979.039, 57974.048, 57986.476, 57758.753], [14.774, 15.788, 12.425, 11.815, 21.989], [1348.213527370203, 1086.0361534708643, 1694.1186515421177, 736.7752888705219, 534.5070752960555], [56, 57, 58, 59, 60]], [0, 698, [5663, 5765, 5851, 5942, 6039, 6117], [41058.732, 40896.431, 40966.441, 41125.509, 41266.777, 41360.639], [29462.224, 29528.096, 29584.383, 29556.811, 29604.031, 29603.233], [17.282, 23.61, 22.964, 16.428, 19.487, 26.364], [4161.918590294079, 12636.207772093849, 3478.0032723435415, 1937.3756778623813, 1295.400372402614, 1424.6546296659014], [57, 58, 59, 60, 61, 62]], [3, 729, [5780, 5876, 5968, 6061, 6139, 6230, 6319, 6400, 6488, 6570, 6655, 6736, 6806, 6882, 6968], [2905.497, 3024.444, 3052.413, 3091.572, 3046.903, 3125.859, 3084.721, 3056.588, 3094.213, 3075.678, 3040.593, 3096.646, 3114.239, 3104.981, 2986.187], [41256.156, 41227.552, 41173.413, 41119.615, 41040.854, 41007.778, 40986.973, 40993.73, 41018.175, 40977.192, 40980.227, 40969.796, 40958.394, 40967.475, 40950.215], [19.013, 13.677, 9.02, 11.524, 14.569, 10.627, 22.704, 18.203, 21.573, 17.824, 17.353, 14.177, 16.128, 24.43, 23.863], [3549.465640176229, 6740.348283147817, 4407.819206092249, 2555.8679620158036, 2033.609029223008, 2038.2259035767659, 4043.603438037377, 1709.1409244151303, 6292.821860442116, 2136.308854001984, 1796.3391760304191, 1401.0255615422586, 2622.813477980142, 1610.6955910296826, 1713.5075239955509], [59, 60, 61, 62, 63, 64, 65, 66, 67, 68, 69, 70, 71, 72, 73]], [4, 745, [6275, 6364, 6446, 6536, 6615], [27214.358, 27210.251, 27315.56, 27331.65, 27314.587], [47534.77, 47341.227, 47364.266, 47270.46, 47161.697], [37.738, 37.111, 23.004, 27.428, 21.472], [2005.8007701554739, 1693.0394332910535, 11645.960134189838, 1250.287637914653, 6269.2189019305015], [64, 65, 66, 67, 68]], [6, 755, [6151, 6242, 6329, 6410, 6498, 6582], [10274.255, 10320.193, 10331.638, 10227.658, 10079.414, 10145.568], [69321.538, 69278.995, 69408.924, 69374.214, 69386.823, 69575.616], [26.162, 25.73, 17.713, 19.336, 19.731, 31.405], [1443.83515460956, 2704.8074822353556, 1321.1450609702003, 3633.985389668244, 1952.8691219976931, 790.2722247575759], [63, 64, 65, 66, 67, 68]], [6, 785, [6813, 6890, 6976, 7050, 7124, 7197, 7278, 7367, 7438, 7495, 7553, 7623, 7691, 7758, 7837, 7914, 7979, 8066, 8126], [10874.106, 10969.969, 11063.664, 11243.118, 11261.113, 11300.044, 11355.028, 11194.22, 11319.968, 11202.214, 11095.706, 10978.179, 11131.401, 11249.66, 11236.852, 11221.481, 11280.558, 11295.484, 11385.712], [69275.51, 69281.607, 69287.728, 69232.868, 69178.278, 69149.381, 69047.477, 69132.394, 69202.319, 69236.862, 69326.673, 69497.608, 69424.19, 69557.87, 69573.159, 69673.228, 69729.831, 69782.342, 69593.091], [20.249, 23.724, 19.119, 32.181, 22.225, 32.002, 16.127, 18.49, 26.517, 26.459, 12.628, 18.615, 15.933, 6.916, 9.649, 17.576, 17.618, 16.196, 25.929], [711.5174789449685, 1219.514096937967, 2196.3282841736454, 1846.2113418254903, 1427.0526926511004, 2440.728099367757, 17236.115902121466, 3167.3336674229536, 2040.049250245532, 945.6753914496261, 2369.5987279792944, 1131.6015090090336, 2564.50941383226, 3266.670100153948, 2060.8610073768527, 1290.1504851874295, 1593.428983076653, 1087.5691602130357, 9619.19965580747], [71, 72, 73, 74, 75, 76, 77, 78, 79, 80, 81, 82, 83, 84, 85, 86, 87, 88, 89]], [1, 787, [6351, 6439, 6525, 6604, 6680, 6756, 6826, 6906, 6994, 7065, 7140, 7213, 7297, 7378, 7446, 7504, 7567], [22661.046, 22668.978, 22661.378, 22646.405, 22674.256, 22675.461, 22644.052, 22670.553, 22649.076, 22648.959, 22636.258, 22653.827, 22669.319, 22675.644, 22675.952, 22654.419, 22686.499], [31924.873, 31816.804, 31830.238, 31816.963, 31953.032, 31859.627, 31846.161, 31814.67, 31817.845, 31811.295, 31797.627, 31830.533, 31812.696, 31814.253, 31836.866, 31833.478, 31848.138], [17.252, 11.403, 13.355, 9.303, 24.313, 27.005, 16.879, 7.051, 8.14, 7.06, 7.567, 6.589, 6.353, 10.987, 7.504, 12.437, 14.028], [1656.811393976881, 2573.1361580199296, 4238.216384099441, 3901.48097666161, 15054.131848596759, 1030.4838660001, 1165.866674280963, 3111.8750611240966, 4718.701424357946, 4671.640748718194, 4468.482874550303, 4355.995839486746, 4334.019879411747, 2744.6413414153935, 3353.6212643653553, 2992.365716914616, 2122.167016295901], [65, 66, 67, 68, 69, 70, 71, 72, 73, 74, 75, 76, 77, 78, 79, 80, 81]], [1, 788, [6681, 6757, 6827, 6907, 6995, 7066, 7141, 7215, 7298, 7379], [22651.34, 22777.613, 22796.929, 22745.055, 22708.556, 22803.663, 22758.644, 22766.786, 22781.144, 22806.105], [32493.202, 32536.123, 32635.702, 32625.557, 32577.285, 32569.0, 32600.792, 32542.413, 32583.607, 32625.977], [28.646, 31.514, 12.696, 20.056, 32.567, 26.206, 26.716, 11.467, 13.934, 17.767], [7271.02850766429, 4310.388677132212, 974.0225300205839, 1348.9259488150137, 2520.0651722756074, 3590.5625334181964, 1686.1282612201808, 3744.9712601940587, 2033.7461670459986, 3128.8783316870363], [69, 70, 71, 72, 73, 74, 75, 76, 77, 78]], [4, 803, [6917, 7002, 7078, 7149, 7226, 7310, 7388, 7455, 7511, 7576, 7640, 7711, 7775, 7855, 7933, 8010, 8084, 8143, 8200, 8261, 8325, 8382], [27365.745, 27367.197, 27405.435, 27435.579, 27339.846, 27311.571, 27358.372, 27352.273, 27335.707, 27372.67, 27422.412, 27361.363, 27365.219, 27360.655, 27360.554, 27287.231, 27279.726, 27325.902, 27355.056, 27354.749, 27292.804, 27239.211], [47726.933, 47843.27, 47696.939, 47643.67, 47541.621, 47492.619, 47504.936, 47477.462, 47508.266, 47520.322, 47530.5, 47463.512, 47441.512, 47303.226, 47224.598, 47258.21, 47159.435, 47296.656, 47209.66, 47147.261, 47113.367, 47084.643], [18.874, 18.638, 18.091, 26.747, 20.121, 11.345, 15.562, 10.063, 10.475, 16.23, 11.166, 15.135, 11.199, 15.892, 16.601, 27.819, 22.632, 26.632, 24.057, 31.239, 14.789, 14.863], [1904.1543611115578, 2350.94386305804, 5586.844714413552, 1876.2569020322173, 2488.132867786146, 2939.890998905293, 6476.865983443879, 3133.9191648448054, 3548.95520656398, 2626.7198564724918, 3571.738720411672, 3203.655153214727, 2983.670002437789, 2353.603265778418, 4928.888119854865, 5016.265501828318, 6004.977293202468, 3616.664261050225, 2705.0033821221687, 1945.8085200398714, 1422.5807666761095, 2103.417906611061], [72, 73, 74, 75, 76, 77, 78, 79, 80, 81, 82, 83, 84, 85, 86, 87, 88, 89, 90, 91, 92, 93]], [1, 815, [6903, 6990, 7061, 7136, 7209, 7293, 7375, 7444, 7503, 7563, 7631, 7700, 7767, 7848, 7925, 7995, 8077], [20943.473, 20841.838, 20898.306, 20908.924, 20945.775, 20915.674, 20864.802, 20930.585, 20963.592, 20971.48, 20928.489, 20965.035, 20994.562, 21013.965, 20971.94, 21009.258, 21178.073], [32608.596, 32610.461, 32720.148, 32798.212, 32837.418, 32742.546, 32664.018, 32530.447, 32553.154, 32669.702, 32600.618, 32582.003, 32578.914, 32601.382, 32603.118, 32606.404, 32758.383], [28.203, 16.969, 12.282, 24.257, 18.406, 8.949, 15.005, 29.833, 22.156, 18.272, 19.86, 18.993, 25.436, 16.335, 27.397, 21.856, 3.52], [1214.437632426822, 1795.3164808827703, 2052.8156621512358, 1365.48495069777, 1551.8772964071925, 2326.928132669092, 1555.3351322479562, 1189.9037224126266, 1402.0436627946754, 8205.410851567485, 2080.5929856278203, 1386.158475156655, 3547.1645033523123, 14713.240834630242, 4573.992292347271, 2972.071754749386, 386.50299607237883], [72, 73, 74, 75, 76, 77, 78, 79, 80, 81, 82, 83, 84, 85, 86, 87, 88]], [5, 822, [6382, 6467, 6546, 6637, 6715], [40185.285, 40208.158, 40213.593, 40244.537, 40244.86], [57660.339, 57638.826, 57683.736, 57658.156, 57651.36], [13.841, 12.577, 20.189, 10.799, 22.656], [1167.7619861258454, 996.8495840946493, 788.4707311428696, 2065.4722135110987, 898.8987139212746], [65, 66, 67, 68, 69]], [6, 856, [7122, 7196, 7275, 7366, 7437, 7493, 7552], [10844.104, 10870.985, 10900.695, 10812.192, 10900.346, 10857.469, 10695.743], [70063.217, 70077.062, 70134.006, 69985.635, 69983.353, 70081.935, 70015.47], [17.093, 20.425, 17.686, 37.545, 27.877, 20.414, 29.423], [821.0972493215183, 1101.1780777821675, 1814.4940053895073, 1881.7716391687004, 4253.099720343016, 840.2340712013396, 820.5635468127915], [75, 76, 77, 78, 79, 80, 81]], [5, 871, [7338, 7413, 7473, 7529, 7598, 7665, 7734, 7798], [40116.57, 39969.982, 40020.091, 39994.525, 39903.599, 39922.941, 39880.768, 39924.455], [58369.562, 58475.016, 58460.16, 58543.435, 58578.964, 58554.28, 58535.853, 58537.426], [35.343, 20.466, 24.9, 22.191, 19.088, 18.202, 14.625, 15.086], [1412.4995621845721, 3466.7531868872065, 2766.984379330799, 798.4482909495667, 744.4720884472857, 1758.8789400956782, 1552.6170944962655, 799.0540695990067], [77, 78, 79, 80, 81, 82, 83, 84]], [5, 872, [7167, 7240, 7339, 7414, 7474, 7530, 7599, 7666, 7736, 7801, 7878, 7955, 8040, 8102, 8156, 8213, 8276], [40627.094, 40609.296, 40651.784, 40665.358, 40675.035, 40686.444, 40680.164, 40706.277, 40725.126, 40705.555, 40723.955, 40778.394, 40733.502, 40798.727, 40789.018, 40739.867, 40749.109], [57863.017, 57851.038, 57854.394, 57896.311, 57937.255, 57896.456, 57876.507, 57926.364, 57960.471, 57997.742, 57972.209, 57940.187, 57914.239, 57966.566, 58053.417, 58010.224, 57991.035], [19.019, 16.608, 18.26, 21.555, 23.982, 19.201, 21.092, 15.302, 13.557, 16.892, 18.488, 34.089, 14.358, 24.707, 18.77, 16.461, 28.391], [1471.7710304721472, 728.9205557226556, 727.7166214324138, 1134.4040209891205, 5958.295670866023, 1779.5902527481903, 989.8362787327114, 1458.7878858104407, 3515.9592192055934, 3446.8141288689703, 1364.0193946596337, 1641.8371889934203, 1490.8538771166984, 694.6733858764906, 2081.1453610369513, 1971.1704956267445, 2007.5529492021597], [75, 76, 77, 78, 79, 80, 81, 82, 83, 84, 85, 86, 87, 88, 89, 90, 91]], [3, 886, [7488, 7546, 7614, 7686, 7754, 7829], [4411.177, 4593.913, 4640.865, 4684.811, 4635.417, 4599.289], [41069.05, 41149.226, 41260.212, 41086.089, 41145.67, 41159.257], [38.904, 28.799, 32.882, 23.113, 22.83, 29.483], [1670.0813467204157, 2069.4587430453716, 2102.9782006979476, 7015.909632607246, 902.5183760148996, 3448.709331019571], [80, 81, 82, 83, 84, 85]], [4, 892, [7510, 7577, 7641, 7713, 7776, 7856], [27204.184, 27316.811, 27420.008, 27421.212, 27298.15, 27339.416], [48435.757, 48650.836, 48569.241, 48583.308, 48628.509, 48598.547], [40.136, 12.105, 12.622, 11.897, 10.857, 12.15], [1019.6236166733552, 1994.2119989513333, 2866.343070715451, 2037.9754396860064, 2841.371636207267, 1917.8512176545785], [80, 81, 82, 83, 84, 85]], [6, 953, [7982, 8070, 8129, 8185, 8244], [13157.829, 13139.839, 13234.263, 13156.54, 13130.868], [69533.119, 69587.304, 69587.236, 69580.575, 69535.856], [22.503, 28.583, 27.575, 24.62, 31.732], [8398.44814989459, 2072.3623304073035, 2136.936530071548, 2473.0140150916773, 3640.895840418049], [87, 88, 89, 90, 91]], [6, 971, [8183, 8239, 8302, 8365, 8430, 8495, 8558, 8617, 8691, 8761, 8830, 8895, 8965, 9040, 9110, 9169], [10622.407, 10497.898, 10501.877, 10477.892, 10442.295, 10374.284, 10405.368, 10425.325, 10405.638, 10338.911, 10378.291, 10327.312, 10392.056, 10326.585, 10348.706, 10422.996], [69028.308, 69087.645, 69062.485, 69030.569, 69085.099, 69234.892, 69204.183, 69213.63, 69223.028, 69174.073, 69212.679, 69214.214, 69250.466, 69195.231, 69134.162, 69203.507], [31.573, 24.276, 20.295, 8.013, 20.705, 15.912, 23.205, 21.089, 26.29, 21.831, 18.929, 29.729, 18.882, 16.704, 26.835, 12.462], [990.2608849193747, 2519.3428987985826, 1777.0262418600678, 285.1083686007957, 796.3011535018967, 2310.2826455062673, 1489.888956906007, 1483.8677210226822, 1206.950534727679, 1101.048948759784, 1301.1314743242233, 1504.167332284734, 2058.0098232793166, 2040.4233779658969, 887.0779568742361, 803.4028807343471], [90, 91, 92, 93, 94, 95, 96, 97, 98, 99, 100, 101, 102, 103, 104, 105]], [3, 985, [8229, 8295, 8357, 8424, 8490], [3578.602, 3513.16, 3484.342, 3565.92, 3542.711], [40937.046, 40993.672, 41100.37, 41079.901, 41079.421], [14.681, 15.903, 20.149, 19.948, 31.637], [8468.315374360138, 11416.12926796099, 18130.013315564953, 15806.657896889947, 4739.2542445575955], [91, 92, 93, 94, 95]], [0, 997, [8467, 8535, 8596, 8668, 8739, 8804, 8872], [41376.87, 41417.731, 41397.118, 41385.195, 41466.999, 41460.904, 41567.568], [29619.994, 29679.731, 29833.43, 29900.323, 29774.508, 29744.783, 29790.983], [21.985, 10.479, 9.278, 15.188, 15.192, 9.998, 24.075], [3896.395612795177, 1482.3444438282568, 1630.9022566067317, 1843.9747483917365, 1181.7410049620696, 1532.6816756550675, 1974.291952322083], [94, 95, 96, 97, 98, 99, 100]], [5, 1028, [8666, 8736, 8799, 8870, 8934, 9010, 9082], [39759.507, 39785.968, 39826.281, 39846.736, 39816.97, 39796.305, 39800.396], [58545.916, 58569.584, 58582.263, 58599.645, 58584.904, 58589.296, 58616.167], [14.083, 8.86, 12.172, 10.51, 10.072, 9.051, 8.975], [702.5899345424265, 2114.6084089782476, 1895.9143481685112, 3124.401207222657, 2543.9570917673736, 2127.7425131758837, 1623.1803672721103], [97, 98, 99, 100, 101, 102, 103]], [3, 1035, [8553, 8612, 8685, 8755, 8822, 8887], [3728.073, 3686.619, 3628.603, 3578.535, 3607.047, 3590.578], [41491.898, 41385.892, 41293.873, 41335.916, 41321.187, 41367.64], [10.637, 19.721, 17.166, 11.537, 19.317, 25.924], [1735.709015000953, 5535.916037423237, 7967.77689478411, 4607.388516463916, 1356.6407084027232, 1003.6078851287672], [96, 97, 98, 99, 100, 101]], [1, 1043, [8845, 8911, 8981, 9056, 9123, 9178, 9252, 9325, 9395, 9460, 9524, 9585, 9660], [22420.705, 22553.836, 22661.193, 22627.628, 22680.866, 22778.7, 22847.734, 22859.769, 22921.744, 22957.513, 23034.043, 23154.931, 23109.105], [32592.985, 32472.158, 32622.877, 32533.289, 32567.357, 32504.561, 32387.504, 32280.805, 32298.552, 32297.806, 32363.25, 32373.536, 32327.906], [26.814, 29.588, 10.767, 14.318, 11.67, 23.536, 8.481, 8.336, 7.521, 10.867, 10.179, 13.258, 14.203], [4996.50050554555, 5053.58553249399, 1610.977576132145, 1618.398318091992, 743.7500682358057, 1021.3824965065239, 2870.012339226283, 2563.09484968242, 2257.0945614769253, 2358.50029004609, 2486.677530417156, 1603.1229426240827, 956.3424678032624], [100, 101, 102, 103, 104, 105, 106, 107, 108, 109, 110, 111, 112]], [5, 1049, [8801, 8871, 8935, 9011, 9084], [40674.234, 40714.369, 40685.249, 40616.35, 40675.404], [57864.382, 57857.1, 57840.159, 57793.303, 57915.487], [22.625, 23.581, 13.639, 23.731, 19.901], [990.0904646916554, 822.5189456236317, 1040.9572743590704, 638.9433308657101, 533.3455758180386], [99, 100, 101, 102, 103]], [3, 1067, [8953, 9030, 9103, 9162, 9233, 9299], [3461.83, 3488.405, 3497.579, 3467.186, 3462.579, 3554.563], [41582.821, 41510.932, 41481.932, 41554.945, 41518.993, 41359.547], [33.149, 18.241, 11.285, 23.477, 21.075, 15.168], [3258.6290362730574, 2650.2752926705452, 2842.7634185547604, 4755.274906064577, 2624.104940609412, 2127.789716895724], [102, 103, 104, 105, 106, 107]], [0, 1077, [9083, 9142, 9211, 9276, 9357, 9426, 9482, 9542, 9610], [40539.879, 40562.428, 40566.688, 40541.963, 40587.511, 40572.733, 40630.173, 40533.323, 40623.952], [29912.419, 29911.161, 29953.809, 29929.248, 29947.784, 29943.654, 29903.828, 29961.772, 29916.817], [21.312, 12.83, 12.902, 15.778, 18.541, 19.015, 20.511, 16.689, 22.476], [914.9147079290024, 2663.4536072648684, 1726.1410865058845, 965.8127210387865, 1845.1017578344163, 1545.9668809934385, 2311.2346466467784, 1017.7156126928974, 746.0383269542147], [103, 104, 105, 106, 107, 108, 109, 110, 111]], [5, 1096, [9210, 9275, 9356, 9425, 9481], [39789.79, 39826.881, 39791.281, 39805.428, 39801.25], [58585.727, 58597.398, 58585.07, 58593.421, 58564.387], [13.298, 8.107, 9.646, 11.34, 26.447], [1065.7810488248006, 2104.4126145653654, 1745.5966527145783, 1980.84751699252, 1170.9766955561772], [105, 106, 107, 108, 109]], [6, 1115, [9240, 9312, 9382, 9451, 9513, 9567], [12235.396, 12295.147, 12372.072, 12518.529, 12555.769, 12620.251], [69687.041, 69651.62, 69587.135, 69482.94, 69440.307, 69492.146], [19.376, 20.662, 26.445, 10.765, 16.175, 19.174], [1335.8684346824639, 2457.653380226095, 2137.967630769359, 2039.5292432365652, 1592.2548918867435, 1030.7872507971917], [106, 107, 108, 109, 110, 111]], [1, 1126, [9321, 9392, 9457, 9520, 9581], [20678.688, 20749.128, 20754.447, 20692.838, 20677.058], [32741.294, 32741.556, 32782.867, 32896.823, 32888.195], [14.062, 27.448, 19.4, 14.901, 16.058], [1285.4118452458947, 1552.733615180653, 2579.0011893462683, 2120.279933398822, 1838.6023436884464], [107, 108, 109, 110, 111]], [5, 1129, [9609, 9681, 9751, 9816, 9881], [39764.076, 39773.569, 39782.283, 39825.655, 39819.191], [58510.793, 58509.767, 58508.282, 58537.18, 58479.783], [13.512, 7.836, 9.453, 10.827, 9.917], [1539.1516921528016, 2650.420976587155, 2240.1859567990377, 2081.652263050473, 2379.046670847467], [111, 112, 113, 114, 115]], [0, 1130, [9543, 9611, 9682, 9752, 9817, 9882], [41153.522, 41096.495, 41037.075, 41130.678, 41083.004, 41044.384], [29928.759, 29919.485, 29867.984, 29893.05, 29907.611, 29887.518], [15.965, 20.78, 11.352, 17.941, 22.438, 23.146], [509.63907862054, 794.8270915324396, 885.3266671258716, 642.604764409734, 1083.7014339227233, 806.2025675010386], [110, 111, 112, 113, 114, 115]], [1, 1131, [9523, 9584, 9659, 9723, 9788, 9856, 9924, 9994], [22674.637, 22695.42, 22689.366, 22648.13, 22727.418, 22659.89, 22653.601, 22666.919], [31854.461, 31788.282, 31812.28, 31701.573, 31844.108, 31839.61, 31802.6, 31815.018], [18.681, 11.084, 11.77, 33.22, 29.862, 9.968, 11.242, 23.864], [1881.1681945651908, 1527.1440316014587, 1616.898240593996, 1776.3228590363794, 763.2574213429108, 927.2531880284522, 2062.1052548234884, 1317.085990596633], [110, 111, 112, 113, 114, 115, 116, 117]], [3, 1133, [9558, 9631, 9696, 9770, 9835, 9902, 9972, 10049, 10117], [3623.187, 3554.814, 3681.528, 3660.106, 3522.26, 3599.372, 3583.307, 3595.528, 3568.965], [41610.73, 41552.24, 41482.38, 41443.743, 41518.298, 41376.26, 41384.635, 41273.313, 41442.243], [27.721, 13.374, 14.747, 9.263, 16.328, 28.526, 29.509, 20.274, 17.879], [1460.9666353303144, 2516.6276187408266, 1334.8602989577944, 2598.684494170313, 44147.84230830852, 2356.6315781153194, 3141.571496040288, 1798.7599135430814, 1388.9819499922633], [111, 112, 113, 114, 115, 116, 117, 118, 119]], [1, 1165, [9662, 9725, 9789, 9860, 9926, 9995, 10075, 10146, 10220], [23429.225, 23557.642, 23598.614, 23540.042, 23538.589, 23554.842, 23554.336, 23471.852, 23449.015], [32008.457, 31999.301, 31872.199, 31858.787, 31833.79, 31852.285, 31769.121, 31836.968, 31821.766], [31.107, 12.243, 10.998, 12.23, 10.336, 6.979, 12.418, 11.59, 19.088], [5203.554695016367, 1847.8029632256419, 2224.5310834247493, 2238.193697861881, 1927.8113057304447, 1427.64115126143, 1752.9669120573708, 3152.992531535418, 3920.461065333401], [112, 113, 114, 115, 116, 117, 118, 119, 120]], [2, 1183, [9847, 9915, 9981, 10063, 10135, 10211, 10280, 10375], [16578.68, 16604.591, 16685.89, 16631.419, 16709.131, 16747.731, 16712.595, 16748.596], [38655.526, 38593.774, 38740.029, 38759.029, 38756.261, 38748.809, 38778.552, 38865.571], [23.394, 22.339, 12.141, 12.074, 14.286, 18.942, 29.139, 38.84], [1090.9955592374442, 1090.0299817319985, 2085.9075663022477, 1963.660414393837, 1977.6967620732373, 2233.2448416189764, 4319.648167515227, 3767.1172659312147], [115, 116, 117, 118, 119, 120, 121, 122]], [1, 1195, [10070, 10143, 10217, 10291, 10388, 10482, 10587, 10694, 10805], [22128.205, 22181.848, 22137.308, 22093.925, 22134.917, 22114.92, 22076.402, 22046.08, 22090.895], [32206.642, 32219.958, 32201.433, 32211.819, 32270.539, 32257.395, 32339.965, 32341.521, 32243.26], [44.495, 18.27, 10.87, 12.281, 10.596, 7.116, 10.802, 13.623, 18.122], [1645.6884297152562, 1648.0490081659707, 2929.365782724455, 4899.682237439056, 9009.035160005787, 8279.731710371037, 14237.56253028664, 47351.772094029206, 5217.352819767834], [118, 119, 120, 121, 122, 123, 124, 125, 126]], [4, 1199, [10155, 10231, 10306, 10402, 10496, 10603, 10714, 10821, 10938, 11066, 11182, 11309, 11412, 11520, 11631], [27257.694, 27385.921, 27378.087, 27308.908, 27335.708, 27256.93, 27211.148, 27134.586, 27211.831, 27078.816, 27171.287, 27124.429, 27213.622, 27246.433, 27306.361], [47961.673, 48147.358, 48231.622, 48205.458, 48314.779, 48287.748, 48326.872, 48347.92, 48365.616, 48350.583, 48500.055, 48549.208, 48617.092, 48448.57, 48364.837], [4.726, 20.531, 26.684, 9.988, 12.91, 17.339, 10.533, 9.863, 17.555, 20.272, 18.012, 18.023, 14.933, 25.198, 22.602], [367.55464959609446, 1887.0068716537805, 2002.1625897423182, 1494.7062832077802, 1946.5995415740026, 1039.7497123262438, 3406.9321420798115, 4760.103546381753, 1758.8139970082623, 9697.717859408835, 17050.283503386847, 11565.551103274087, 34247.89591281301, 4272.383101981704, 2072.480028847215], [119, 120, 121, 122, 123, 124, 125, 126, 127, 128, 129, 130, 131, 132, 133]], [3, 1227, [10196, 10264, 10351, 10448, 10552, 10659, 10765], [4330.19, 4331.296, 4275.014, 4057.258, 4048.283, 3994.966, 3942.48], [41004.579, 40949.382, 41023.938, 41086.986, 41097.3, 41114.694, 41294.093], [9.88, 16.968, 17.592, 21.266, 13.993, 11.18, 22.904], [63586.674029288326, 2785.922374780909, 9867.178867690818, 6488.491014179682, 4964.284547166622, 4988.932045446201, 2858.3107690764505], [120, 121, 122, 123, 124, 125, 126]], [2, 1233, [10373, 10470, 10574, 10680, 10793, 10909, 11036, 11155, 11283, 11390], [16452.085, 16452.497, 16470.739, 16453.497, 16466.316, 16486.31, 16430.996, 16516.908, 16482.93, 16539.647], [39449.106, 39264.9, 39273.051, 39162.983, 39225.739, 39196.544, 39095.253, 39153.355, 39256.036, 39458.899], [15.945, 11.776, 12.062, 11.774, 12.977, 21.952, 15.425, 14.123, 15.209, 19.945], [4069.434233297365, 79528.77974579616, 32033.721198823172, 6308.465166516649, 9298.850276930218, 14333.24789859912, 1956.4887343937326, 15062.283898204552, 37261.4703411291, 3416.7524440485663], [122, 123, 124, 125, 126, 127, 128, 129, 130, 131]], [5, 1248, [10419, 10519, 10628, 10734, 10846, 10963, 11089, 11210, 11328, 11433, 11540, 11653, 11765, 11882, 11997, 12097], [40085.909, 40018.066, 39982.219, 40052.526, 40174.056, 40288.183, 40368.793, 40420.01, 40364.439, 40401.355, 40391.674, 40394.687, 40352.315, 40380.923, 40406.049, 40369.407], [57984.447, 58027.055, 58174.803, 58019.215, 58054.291, 57941.947, 57896.942, 57804.989, 57804.093, 57851.612, 57866.256, 57830.705, 57806.506, 57783.801, 57786.098, 57891.684], [21.87, 8.598, 24.289, 13.6, 13.228, 14.895, 12.272, 13.786, 17.272, 19.858, 20.169, 20.397, 13.34, 13.038, 19.462, 30.509], [4320.7809996171545, 5251.734415279404, 8752.807732713514, 3476.037121847865, 63871.74607520912, 52102.53354663832, 58951.62403175986, 13098.814274578293, 5804.221953041274, 2293.3969263729773, 3973.269664365896, 3052.2769354625434, 6678.1474539958435, 7022.624726999389, 3319.6849052991806, 1207.2529674811822], [122, 123, 124, 125, 126, 127, 128, 129, 130, 131, 132, 133, 134, 135, 136, 137]], [0, 1249, [10329, 10420, 10520, 10629, 10737], [40255.074, 40280.338, 40318.82, 40380.655, 40540.3], [29476.088, 29564.537, 29662.27, 29641.611, 29590.602], [25.351, 11.888, 11.307, 13.796, 20.682], [3620.041405065812, 3409.306908900163, 3670.6692096962224, 11632.315299779308, 1328.5768534576441], [121, 122, 123, 124, 125]], [5, 1250, [10422, 10521, 10630, 10736, 10848, 10964, 11091, 11211, 11331, 11434, 11541, 11654], [40514.929, 40547.377, 40422.262, 40351.69, 40465.902, 40318.23, 40374.052, 40371.489, 40342.727, 40337.382, 40360.903, 40345.11], [58857.25, 58911.451, 58865.618, 58937.053, 58895.553, 59052.633, 59068.872, 59068.48, 58968.654, 58871.219, 58864.296, 58927.488], [37.751, 22.182, 15.727, 23.428, 15.569, 15.122, 10.09, 9.658, 13.065, 13.24, 17.289, 16.252], [890.2212194699574, 1387.69366726775, 8961.382925487671, 13498.637087207613, 17434.20340303286, 10541.048583509577, 15016.418259286413, 13669.774069366502, 18087.635258949755, 13015.307768759518, 5830.896516204569, 3495.2878207784242], [122, 123, 124, 125, 126, 127, 128, 129, 130, 131, 132, 133]], [2, 1267, [10277, 10366, 10466, 10569, 10677, 10788, 10902, 11026, 11146, 11277, 11385, 11487], [14970.476, 15023.553, 14994.277, 14919.584, 14880.151, 14919.042, 14938.213, 14942.37, 14963.906, 14896.496, 14999.488, 15006.117], [38910.772, 38839.204, 38982.637, 39016.791, 39062.74, 39026.287, 39156.125, 39053.52, 39028.268, 39097.383, 38907.426, 38798.875], [15.99, 27.012, 12.92, 15.373, 16.135, 14.252, 17.955, 21.356, 15.731, 16.122, 27.138, 20.816], [3821.1799561958287, 6292.3227740319135, 5460.9517362744145, 6186.666730414289, 11731.252314174984, 27235.51394114997, 7693.320657172961, 11186.840510439679, 31166.10203689112, 1908.7173314774252, 4886.3783241556, 8706.188422069989], [121, 122, 123, 124, 125, 126, 127, 128, 129, 130, 131, 132]], [3, 1279, [10445, 10548, 10657, 10764, 10883], [3194.389, 3329.938, 3331.149, 3376.082, 3390.197], [41055.267, 41158.204, 41215.827, 41166.334, 41121.766], [17.806, 8.704, 8.959, 10.709, 13.942], [10669.31197985314, 97199.45015013404, 121663.08952851518, 59070.48588766353, 25258.063894253206], [123, 124, 125, 126, 127]], [4, 1284, [10493, 10600, 10712, 10823, 10939], [26973.857, 27125.978, 27189.804, 27217.811, 27325.831], [48782.889, 48858.269, 48751.947, 48833.206, 48860.513], [19.781, 23.711, 19.268, 14.032, 10.456], [1306.5256302720766, 4765.311666352866, 18787.83716992538, 24200.214824708393, 32451.478497815606], [123, 124, 125, 126, 127]], [1, 1294, [10583, 10691, 10802, 10919, 11046, 11167], [21210.124, 21240.061, 21104.604, 21025.305, 20908.346, 20822.464], [32851.328, 32872.302, 32948.747, 33182.025, 33125.19, 33157.999], [13.422, 12.913, 19.8, 14.182, 13.376, 11.367], [1399.6013328116549, 3597.0782788798565, 8469.625918510259, 6971.4023011114705, 9693.918547815687, 2101.107355846092], [124, 125, 126, 127, 128, 129]], [4, 1297, [10597, 10709, 10820, 10934, 11064, 11179, 11305, 11409, 11515, 11628, 11740, 11853], [26448.049, 26438.961, 26452.227, 26492.499, 26496.968, 26601.121, 26540.14, 26615.673, 26534.241, 26632.533, 26540.172, 26645.485], [47285.488, 47343.356, 47400.569, 47436.267, 47387.782, 47364.235, 47406.605, 47424.78, 47513.271, 47478.678, 47417.09, 47622.621], [19.361, 13.986, 13.002, 13.001, 11.456, 14.376, 21.03, 10.481, 19.666, 18.825, 14.77, 17.034], [5854.150087796317, 5689.0609212515565, 6194.274816575461, 6661.643952304206, 9523.428621865376, 28820.795124693188, 12389.193400531298, 79519.8568217222, 9147.343041540613, 9122.85295856513, 16868.298188914334, 26851.820152062828], [124, 125, 126, 127, 128, 129, 130, 131, 132, 133, 134, 135]], [3, 1304, [10662, 10769, 10887, 11006, 11131, 11253, 11369, 11469], [4767.333, 4824.459, 4820.141, 4740.95, 4778.886, 4789.327, 4749.391, 4693.498], [41436.933, 41365.254, 41297.613, 41316.769, 41380.993, 41382.025, 41151.883, 41151.412], [15.624, 19.985, 16.178, 11.056, 15.707, 15.257, 18.258, 17.279], [25393.71794259654, 14719.286252379557, 20270.902182828264, 36652.56842069069, 17344.999880903022, 9039.155855905883, 4870.795660690954, 9518.623237752296], [125, 126, 127, 128, 129, 130, 131, 132]], [0, 1316, [10739, 10853, 10970, 11095, 11216, 11333], [41326.791, 41164.77, 41177.496, 41307.83, 41271.712, 41221.412], [29277.194, 29290.313, 29297.047, 29319.658, 29316.004, 29267.662], [28.6, 19.95, 21.15, 23.415, 11.363, 25.84], [979.6945107136218, 11509.474414498058, 5029.615547573104, 2685.988688541641, 2080.320888988576, 3649.0436438410625], [125, 126, 127, 128, 129, 130]], [6, 1320, [10779, 10892, 11016, 11138, 11262, 11374, 11477, 11590, 11700, 11814], [10452.327, 10435.607, 10451.19, 10396.826, 10429.312, 10366.626, 10424.179, 10395.448, 10544.515, 10600.182], [69982.071, 69980.159, 69913.458, 69967.871, 69873.998, 69703.313, 69664.292, 69828.428, 69802.176, 69774.436], [14.931, 15.349, 21.913, 14.497, 14.527, 17.587, 15.282, 9.854, 18.71, 36.005], [15733.676483794132, 18218.96359292702, 7418.989971803526, 23344.80753949953, 11580.958046031761, 1484.951426679744, 2821.45654072465, 3904.2601073689198, 2323.34947846132, 971.2880373724472], [126, 127, 128, 129, 130, 131, 132, 133, 134, 135]], [6, 1322, [10782, 10894, 11021, 11141, 11268, 11377, 11479], [11844.724, 11740.464, 11713.713, 11684.936, 11705.077, 11665.821, 11582.684], [69417.993, 69406.761, 69349.461, 69359.852, 69388.399, 69303.314, 69499.318], [10.156, 18.745, 10.181, 10.138, 16.408, 17.974, 28.659], [101342.02568337318, 6208.124843899052, 4772.733706791784, 5064.030223303714, 4572.364649216636, 24283.201557836488, 1422.1209514470565], [126, 127, 128, 129, 130, 131, 132]], [2, 1325, [10789, 10906, 11033, 11151, 11280], [16015.996, 16047.065, 16222.037, 16215.625, 16318.555], [38971.957, 38973.136, 38994.452, 38998.754, 38939.319], [26.154, 20.328, 17.043, 17.063, 14.21], [5901.6392585798885, 11148.020212851561, 34028.64081361196, 27438.502002721594, 51887.563509758176], [126, 127, 128, 129, 130]], [2, 1326, [10912, 11039, 11158, 11287, 11393, 11495, 11609], [16943.175, 17172.769, 17176.016, 17197.676, 17192.012, 17076.051, 17071.302], [39333.385, 39320.571, 39291.116, 39351.847, 39293.864, 39288.657, 39290.619], [10.396, 17.347, 13.045, 14.145, 18.457, 13.485, 23.992], [90610.87470369088, 18427.22312881153, 21250.33931873522, 13965.08335497822, 6820.513277036015, 12649.042844889751, 7355.90571266745], [127, 128, 129, 130, 131, 132, 133]], [0, 1334, [10962, 11093, 11213, 11330, 11435, 11543, 11655], [40623.835, 40559.579, 40529.972, 40454.646, 40583.76, 40628.636, 40619.446], [29905.749, 29851.113, 29895.244, 29832.868, 29921.342, 29933.631, 29910.037], [17.505, 16.331, 13.452, 20.035, 15.44, 10.507, 20.285], [1098.472901462316, 5720.22541610482, 2367.0090783517735, 3879.4008391555935, 1622.3117990869773, 3871.7968646054414, 1773.766013081854], [127, 128, 129, 130, 131, 132, 133]], [6, 1349, [11145, 11273, 11384, 11485, 11598, 11709, 11822, 11936], [13124.691, 13239.567, 13161.458, 13173.948, 13055.826, 12967.949, 12969.494, 12991.712], [69546.571, 69593.864, 69541.368, 69653.671, 69731.553, 69653.369, 69687.125, 69683.968], [21.342, 15.36, 17.992, 15.156, 17.15, 21.495, 14.639, 18.678], [5365.506416117134, 13768.453784079264, 10266.664493094326, 9534.414757214377, 3337.9463125406282, 5536.071188814083, 6254.675752343471, 6821.6212623758065], [129, 130, 131, 132, 133, 134, 135, 136]], [2, 1352, [11038, 11156, 11285, 11391, 11492, 11606, 11721, 11832], [16921.016, 16930.842, 16822.441, 16888.926, 16834.079, 16911.248, 16676.545, 16907.287], [38795.956, 38776.584, 38659.251, 38683.172, 38715.33, 38753.768, 38703.486, 38722.468], [15.475, 18.746, 19.968, 14.573, 15.635, 23.106, 34.021, 26.334], [28292.146538973873, 28327.14642501605, 5278.102569118886, 6436.249098510594, 32555.880159053006, 6247.564226622471, 1807.061927552613, 2474.7594646278144], [128, 129, 130, 131, 132, 133, 134, 135]], [1, 1353, [11165, 11289, 11395, 11497, 11612, 11725, 11836, 11948], [20809.916, 20768.852, 20720.526, 20743.209, 20760.892, 20785.005, 20756.728, 20741.449], [33165.783, 33144.544, 33090.157, 33011.526, 33067.677, 33085.054, 33052.861, 33040.651], [11.11, 12.747, 20.87, 22.182, 12.081, 13.67, 18.74, 17.081], [4097.8941143254015, 3913.4851129085455, 3506.081231442521, 1571.694817217425, 1781.9619452558552, 1770.8151909627325, 1664.4324407374324, 1607.6318975638228], [129, 130, 131, 132, 133, 134, 135, 136]], [1, 1354, [11050, 11170, 11293, 11400, 11505, 11617, 11729, 11842, 11951, 12062, 12161, 12262, 12358, 12446, 12540, 12638, 12726, 12811, 12898, 12994, 13106, 13190, 13280, 13351, 13438, 13539, 13622, 13721, 13817, 13895, 13978, 14054, 14128, 14208, 14292, 14370, 14434, 14498], [22123.108, 22159.091, 22131.167, 22183.814, 22086.44, 22052.821, 22045.475, 21972.003, 22079.54, 22079.444, 22113.862, 22162.817, 22096.728, 22096.729, 22103.8, 22067.547, 22127.146, 22067.974, 22029.845, 22108.342, 22076.313, 22136.588, 22076.585, 22092.118, 22143.207, 22165.388, 22136.994, 22141.656, 22141.357, 22161.421, 22166.185, 22144.89, 22049.771, 22179.025, 22177.356, 22163.202, 22106.456, 22167.38], [32215.618, 32327.957, 32395.875, 32385.621, 32437.828, 32393.819, 32260.89, 32380.646, 32324.5, 32344.946, 32309.696, 32366.883, 32253.123, 32257.839, 32206.778, 32208.816, 32191.132, 32171.512, 32213.791, 32197.435, 32174.831, 32215.269, 32222.54, 32180.604, 32181.902, 32178.167, 32177.76, 32166.15, 32192.261, 32175.726, 32245.405, 32172.501, 32192.924, 32201.265, 32199.34, 32188.165, 32227.755, 32197.512], [15.361, 15.243, 19.711, 18.875, 19.345, 15.902, 13.989, 28.093, 16.922, 15.531, 26.04, 20.651, 12.072, 18.742, 11.884, 17.018, 10.515, 15.96, 20.987, 17.665, 13.312, 11.988, 15.033, 8.563, 4.979, 5.769, 5.58, 10.879, 5.895, 5.502, 8.333, 19.119, 23.798, 14.824, 12.844, 14.293, 19.99, 15.933], [9277.108337438876, 6272.798137746851, 11854.748344376792, 11565.173717268242, 25329.11508674853, 24088.35436461882, 4963.030520067419, 8752.03384448546, 17116.491032292113, 35041.88596807793, 7160.581803595132, 15656.337785297917, 2810.770544155963, 2201.9994119154153, 1971.7570976368615, 2263.01797155746, 4254.177473844762, 3732.3035233863347, 2389.664143574676, 1667.4263183548626, 3175.7845252036864, 3106.7198347674425, 1979.2925581608338, 4343.732669741463, 5002.08334551092, 5236.84098621037, 4494.755602849584, 3127.1333365327023, 3761.269818859874, 4688.2123209515275, 4806.848636767957, 2173.771482839205, 2669.3324393251796, 1229.2282764687618, 1975.271083198999, 2319.3259201774654, 4161.223890911028, 1205.685228297394], [128, 129, 130, 131, 132, 133, 134, 135, 136, 137, 138, 139, 140, 141, 142, 143, 144, 145, 146, 147, 148, 149, 150, 151, 152, 153, 154, 155, 156, 157, 158, 159, 160, 161, 162, 163, 164, 165]], [1, 1355, [11056, 11173, 11298, 11405, 11508], [23311.464, 23273.297, 23201.644, 23156.887, 23250.718], [32261.147, 32225.02, 32152.021, 32201.146, 32266.59], [19.743, 17.297, 19.989, 18.394, 18.904], [2998.8120199567843, 11484.094209734982, 16924.59137248645, 18031.167129534766, 4118.958446620755], [128, 129, 130, 131, 132]], [3, 1368, [11002, 11128, 11251, 11368, 11467, 11583, 11692, 11803, 11919, 12032, 12131, 12236, 12327, 12418, 12505], [3995.813, 4180.502, 4215.98, 4329.75, 4305.866, 4381.269, 4391.829, 4368.317, 4488.653, 4481.068, 4360.167, 4303.037, 4274.986, 4172.54, 4133.642], [41193.334, 41247.721, 41292.511, 41285.9, 41284.215, 41239.73, 41157.317, 41196.96, 41198.063, 41218.123, 41160.73, 41184.103, 41116.158, 41087.579, 41087.096], [12.042, 22.668, 14.678, 14.873, 18.761, 16.966, 11.31, 19.393, 15.781, 27.315, 14.597, 24.512, 26.809, 15.2, 32.0], [48916.496105673934, 2141.424772555391, 2904.3373153149587, 5494.258676074328, 8959.770815093214, 12013.710317475558, 11180.448486781122, 41687.6935671049, 7957.878263371003, 10127.82869900893, 1686.5612954504431, 2955.802153294767, 2378.6029271883535, 1795.174512801082, 2340.46057440417], [128, 129, 130, 131, 132, 133, 134, 135, 136, 137, 138, 139, 140, 141, 142]], [4, 1388, [11306, 11411, 11518, 11629, 11742, 11854, 11968, 12070, 12174, 12274, 12373, 12459, 12552], [26842.883, 26902.011, 26834.46, 26990.9, 27050.884, 27048.811, 27004.724, 26995.013, 27037.477, 27025.594, 27014.969, 27038.91, 27068.237], [47018.937, 46933.346, 46842.637, 46800.803, 46837.508, 46768.82, 46857.933, 46862.331, 46806.292, 46817.347, 46852.143, 46832.122, 46815.9], [17.16, 15.462, 18.132, 15.963, 21.472, 11.582, 10.979, 10.214, 9.938, 13.212, 13.259, 13.79, 13.885], [2567.1827909660246, 4304.589903868137, 2035.9672521691102, 3166.3710667841297, 3170.9361354923017, 2286.7358029534494, 2093.0022303485234, 2184.8897917154886, 4236.31436400478, 2358.3853988687433, 3452.1379419490295, 3750.622155109861, 1416.9523280910066], [130, 131, 132, 133, 134, 135, 136, 137, 138, 139, 140, 141, 142]], [4, 1389, [11308, 11413, 11519, 11630, 11743, 11855, 11969, 12069], [27122.314, 27219.384, 27204.525, 27197.352, 27072.759, 27047.194, 26957.784, 26910.063], [47539.264, 47418.536, 47559.889, 47656.795, 47709.247, 47738.996, 47853.246, 47746.917], [19.122, 10.274, 13.276, 12.054, 15.355, 15.07, 15.217, 30.501], [11981.716724481696, 6576.184343103207, 5749.758274346037, 3652.372844824688, 5230.607651512912, 6800.079983507772, 70906.90382282106, 7542.910657050713], [130, 131, 132, 133, 134, 135, 136, 137]], [0, 1396, [11327, 11436, 11542, 11657, 11768], [40427.353, 40661.399, 40646.354, 40661.237, 40702.875], [29189.894, 29252.148, 29297.627, 29417.161, 29491.018], [30.406, 26.408, 16.556, 30.944, 14.669], [2338.3329653020196, 2539.0551824983927, 3404.6317520777775, 6742.892770096269, 2685.1818794650767], [130, 131, 132, 133, 134]], [3, 1402, [11249, 11365, 11464, 11580, 11690, 11801], [3264.595, 3257.209, 3408.388, 3402.369, 3394.666, 3439.666], [41090.802, 40988.108, 40982.392, 40952.314, 41048.328, 41040.912], [11.614, 11.836, 18.53, 14.346, 19.942, 20.573], [15714.78221525114, 11116.229549968451, 12391.019092571556, 6881.297698861332, 7852.441653856606, 12831.07766081144], [130, 131, 132, 133, 134, 135]], [6, 1404, [11375, 11478, 11593, 11704, 11818, 11932], [11393.806, 11493.739, 11454.608, 11536.542, 11524.972, 11398.679], [69375.513, 69517.651, 69580.192, 69694.648, 69868.717, 69788.508], [35.843, 43.297, 22.764, 60.157, 20.713, 23.114], [6233.634234840035, 7846.012481909502, 5060.815660394693, 5800.405314078456, 15336.697276275134, 21214.0157275873], [131, 132, 133, 134, 135, 136]], [2, 1422, [11602, 11716, 11827, 11939, 12053], [15471.205, 15352.431, 15442.886, 15484.666, 15485.981], [38748.253, 38802.82, 38787.077, 38720.341, 38759.945], [15.647, 10.684, 21.956, 22.881, 14.855], [27542.567629249053, 101498.68563705578, 14516.005009735916, 3888.9989993098225, 9601.202107591058], [133, 134, 135, 136, 137]], [2, 1423, [11605, 11720, 11830, 11941, 12055, 12153, 12255, 12347, 12435, 12524, 12625, 12715, 12805], [16458.592, 16243.972, 16216.788, 16231.302, 16286.904, 16257.335, 16205.918, 16074.725, 15991.209, 15943.848, 16041.311, 16121.797, 16145.01], [38631.363, 38685.229, 38705.3, 38714.583, 38711.181, 38710.079, 38779.099, 38900.243, 38911.721, 38829.887, 38846.019, 38939.877, 38925.215], [17.858, 13.978, 13.436, 11.767, 9.153, 11.071, 10.797, 11.718, 20.847, 19.01, 24.114, 12.084, 22.28], [7851.207637090835, 4847.309101123015, 5894.813510912606, 8870.76387817383, 4911.62778115827, 5222.610363165511, 6403.09564403708, 2478.1315016382205, 3664.760018889719, 4224.533697495032, 2423.3100759334134, 2081.641907856501, 1441.0981871477395], [133, 134, 135, 136, 137, 138, 139, 140, 141, 142, 143, 144, 145]], [3, 1437, [11798, 11911, 12026, 12124, 12229], [2673.868, 2662.501, 2694.73, 2762.845, 2727.697], [41478.94, 41529.597, 41360.653, 41329.186, 41458.768], [30.119, 21.94, 24.021, 21.336, 15.085], [4400.409865942033, 10447.90596491688, 15286.627152834362, 10466.787585950824, 21831.13975432111], [135, 136, 137, 138, 139]], [6, 1444, [11819, 11933, 12046, 12148, 12252, 12339, 12428, 12520, 12619, 12709, 12797, 12878], [11757.939, 11862.917, 12034.66, 11868.46, 11884.969, 11996.18, 11904.55, 11904.881, 11756.592, 11845.396, 11875.976, 11945.342], [69417.231, 69346.043, 69219.771, 69303.625, 69210.384, 69139.248, 69213.028, 69229.526, 69219.302, 69301.141, 69325.082, 69395.389], [21.71, 22.799, 8.127, 19.984, 10.401, 7.04, 26.695, 28.519, 25.977, 19.286, 18.541, 32.298], [3301.4633843485612, 2056.677163728959, 89016.50437926069, 817.944983686566, 75265.18917810766, 6574.051002472501, 2244.8922503800386, 2560.1875137525667, 3855.51846153321, 2611.882120390035, 2394.942987736594, 2012.6027167688426], [135, 136, 137, 138, 139, 140, 141, 142, 143, 144, 145, 146]], [2, 1447, [11834, 11945, 12058, 12157, 12258, 12350, 12436, 12527], [17022.6, 17089.561, 17117.446, 17108.359, 17052.168, 16986.984, 16886.678, 16772.309], [38958.119, 39153.152, 39249.749, 39254.795, 39225.34, 39407.383, 39434.379, 39418.604], [18.789, 22.682, 12.44, 13.692, 18.435, 15.545, 9.975, 11.094], [19877.45925617761, 5369.622673187598, 2790.6471375326214, 1454.509257505765, 9155.800269171597, 5762.398258863882, 63677.007135368076, 81242.32093479614], [135, 136, 137, 138, 139, 140, 141, 142]], [1, 1448, [11949, 12060, 12158, 12260, 12354, 12441, 12534, 12635, 12722, 12808, 12894, 12991, 13103, 13188, 13277], [20782.775, 20764.958, 20811.433, 20884.331, 20924.266, 20992.261, 20977.293, 21009.381, 20952.601, 20912.248, 20894.838, 21086.643, 21114.354, 21143.242, 21203.896], [33039.725, 33045.38, 33010.832, 32957.898, 32964.802, 32961.119, 32912.777, 32832.081, 32911.124, 32900.34, 32912.748, 32842.473, 32788.786, 32837.412, 32752.526], [20.687, 17.277, 24.745, 20.442, 28.32, 21.848, 18.766, 20.827, 18.577, 16.302, 15.015, 24.969, 20.013, 13.315, 23.126], [1036.0238699704464, 2099.2972040774193, 1095.2137704929012, 3889.9398382385134, 6639.052499081976, 2500.3494464367345, 4214.388072163997, 3385.4781091740483, 3857.350033580689, 2196.80017333825, 989.3019840333131, 1025.672122633094, 3186.2744585822875, 1582.3396056753993, 9181.691246296228], [136, 137, 138, 139, 140, 141, 142, 143, 144, 145, 146, 147, 148, 149, 150]], [1, 1449, [11843, 11952, 12063, 12162, 12263, 12359, 12447, 12541], [21952.595, 22067.68, 22097.452, 22172.472, 22222.652, 22153.949, 22163.531, 22214.603], [32380.736, 32539.289, 32533.763, 32641.804, 32611.557, 32470.923, 32420.251, 32468.885], [16.021, 15.444, 16.115, 14.837, 13.279, 29.475, 23.373, 30.667], [25267.291978245434, 23369.211033870124, 20570.523926433667, 5227.120432396563, 6628.446927907973, 7591.3387811011435, 29211.326627085367, 8151.481921061225], [135, 136, 137, 138, 139, 140, 141, 142]], [5, 1459, [11766, 11883, 11998, 12098, 12202], [40344.937, 40393.846, 40363.498, 40351.712, 40379.574], [58427.525, 58400.361, 58442.663, 58424.987, 58386.092], [12.481, 9.326, 15.402, 8.646, 12.476], [1608.6777496994857, 2110.660926656677, 2353.3686075687865, 1808.3545904540129, 1750.5185587061062], [134, 135, 136, 137, 138]], [4, 1482, [12072, 12177, 12277, 12376, 12462, 12553, 12652, 12744, 12826, 12914, 13011, 13122], [27437.855, 27395.087, 27436.344, 27471.075, 27528.847, 27350.385, 27312.186, 27248.129, 27195.812, 27195.467, 27169.565, 27193.093], [48491.875, 48626.679, 48759.352, 48850.616, 48759.981, 48895.499, 48918.8, 48906.016, 48910.11, 48913.26, 48850.769, 48864.651], [25.007, 17.713, 10.506, 17.194, 19.065, 20.193, 32.087, 23.746, 31.304, 23.473, 18.66, 18.813], [3496.444577198394, 32914.83599735087, 50716.02010085543, 4778.859888184211, 7904.086658782241, 1737.7730481089593, 966.5538618397125, 2114.0033390679027, 872.9392028737371, 806.4512270447126, 800.0214692826933, 1048.947294433099], [137, 138, 139, 140, 141, 142, 143, 144, 145, 146, 147, 148]], [3, 1494, [12237, 12329, 12420, 12508, 12609, 12701, 12784], [4567.076, 4596.977, 4722.007, 4479.043, 4670.491, 4739.037, 4582.407], [41377.365, 41252.654, 41282.319, 41224.007, 41107.421, 41098.775, 41124.691], [18.342, 13.524, 18.81, 33.547, 36.716, 20.121, 27.134], [12738.124830017137, 33400.16324815699, 14307.919244229877, 5242.801154352726, 1359.411169931335, 1671.314630843145, 12645.316432933125], [139, 140, 141, 142, 143, 144, 145]], [2, 1500, [12346, 12434, 12525, 12624, 12714], [15973.217, 15947.909, 15905.352, 15941.441, 15896.103], [39319.333, 39378.853, 39348.54, 39376.119, 39450.137], [23.182, 18.984, 14.726, 20.171, 24.163], [9195.914300350103, 7550.941209742842, 2149.3572899529763, 2125.7159796787505, 1211.007605045662], [140, 141, 142, 143, 144]], [4, 1507, [12173, 12276, 12374, 12460, 12555, 12654], [27166.579, 27268.9, 27260.024, 27292.593, 27346.288, 27469.672], [47922.526, 48097.161, 48182.018, 48054.473, 47905.861, 47834.54], [19.536, 28.372, 12.043, 31.259, 10.025, 20.953], [33516.959600996124, 2659.8363274267886, 3415.2727733302954, 1813.0604634182207, 105350.82360044331, 11418.140166922356], [138, 139, 140, 141, 142, 143]], [6, 1520, [12426, 12518, 12617, 12707, 12794, 12875, 12976, 13081, 13176, 13259, 13336], [10973.044, 11009.172, 10861.714, 10817.47, 10771.398, 10714.542, 10755.258, 10755.768, 10758.034, 10743.223, 10776.393], [69575.552, 69639.282, 69819.976, 69843.961, 69796.09, 69694.704, 69623.019, 69610.428, 69660.073, 69661.004, 69690.293], [17.069, 12.533, 17.474, 18.32, 38.645, 12.188, 19.289, 11.825, 16.871, 27.588, 18.665], [23365.976994357356, 63023.797317553646, 4078.9162095357296, 4497.005660429274, 1297.974255582515, 949.1879101011062, 1502.204087002425, 2535.1399642959555, 2037.077202774387, 5649.8866967991, 1607.2102378583982], [141, 142, 143, 144, 145, 146, 147, 148, 149, 150, 151]], [5, 1534, [12576, 12674, 12759, 12843, 12942, 13040, 13145, 13219, 13306, 13385, 13475], [40259.915, 40313.231, 40286.402, 40365.014, 40377.831, 40332.81, 40332.177, 40423.198, 40214.02, 40336.465, 40338.195], [58951.058, 59005.762, 59015.433, 59049.943, 59044.662, 59003.918, 59000.643, 59027.955, 59114.047, 59021.185, 58951.824], [13.813, 14.198, 21.293, 21.154, 14.059, 18.129, 16.422, 23.977, 26.907, 34.559, 15.977], [1290.310819462195, 3241.494070923896, 2160.7520759077142, 6886.031561712917, 4653.499164985194, 1056.7024593812575, 2406.5060561158325, 3096.1218342181155, 8270.938624628403, 2351.1087676189054, 1049.996885820274], [142, 143, 144, 145, 146, 147, 148, 149, 150, 151, 152]], [4, 1543, [12549, 12649, 12739, 12823, 12910], [26637.804, 26548.845, 26607.197, 26627.265, 26595.61], [47603.753, 47423.521, 47392.089, 47443.282, 47453.359], [27.716, 19.226, 23.278, 12.936, 20.384], [5520.590606459472, 2669.3084797247884, 1811.3109833586432, 2185.4994807579315, 1436.730071415199], [142, 143, 144, 145, 146]], [3, 1548, [12607, 12700, 12781, 12867, 12966, 13069, 13167, 13249, 13329, 13411, 13504, 13587, 13690, 13786, 13862], [3795.866, 3729.126, 3794.057, 3803.185, 3896.707, 3957.242, 3950.103, 3993.365, 3851.034, 3894.46, 3809.38, 3855.861, 3743.818, 3690.89, 3567.249], [40874.428, 40942.77, 40895.975, 41011.425, 41001.896, 40921.256, 40868.763, 40947.004, 40944.898, 40975.282, 41137.955, 40962.273, 40957.522, 41019.317, 41128.089], [16.103, 20.201, 19.654, 12.777, 15.017, 23.678, 30.619, 29.035, 14.257, 25.119, 15.89, 21.764, 30.825, 13.579, 29.238], [1157.6100072696265, 3259.366013902985, 2500.8240009306937, 56263.365240642925, 17457.161267232234, 5189.904488963102, 1359.0411832984728, 2313.4922933859393, 5361.2026591192935, 4944.058049371597, 58790.65345666992, 4003.5146458606882, 2176.3934790589688, 21143.072124652073, 10204.107953462066], [143, 144, 145, 146, 147, 148, 149, 150, 151, 152, 153, 154, 155, 156, 157]], [4, 1571, [13361, 13450, 13547, 13636, 13731, 13823, 13909], [26867.292, 26871.715, 26866.549, 26847.847, 26854.248, 26856.832, 26792.387], [46604.014, 46581.978, 46626.578, 46605.934, 46606.953, 46612.076, 46675.193], [14.806, 19.929, 18.487, 15.086, 16.219, 12.318, 28.229], [1760.6511555408733, 1615.1607067969965, 1869.1625390883264, 1413.822757803296, 1633.4001917483872, 1727.3766333903318, 4704.605647615001], [151, 152, 153, 154, 155, 156, 157]], [3, 1578, [12864, 12963, 13065, 13165, 13246, 13325, 13407, 13501, 13584], [2713.851, 2671.117, 2594.639, 2600.674, 2600.672, 2680.463, 2679.398, 2733.349, 2806.297], [41123.871, 41140.464, 41200.335, 41220.11, 41301.014, 41210.516, 41302.055, 41399.647, 41330.838], [27.897, 17.237, 17.021, 13.715, 25.424, 20.616, 13.792, 19.129, 20.149], [3360.650461104623, 13369.05594709711, 3713.4224244028046, 3345.1199063147697, 4105.296065191273, 4871.617590626177, 3761.5918140850363, 2171.1705459692585, 18148.59112589896], [146, 147, 148, 149, 150, 151, 152, 153, 154]], [3, 1581, [13070, 13168, 13250, 13328, 13410, 13503, 13586], [3983.692, 3926.807, 3881.567, 3690.77, 3754.398, 3749.793, 3570.407], [41483.214, 41539.299, 41606.461, 41551.691, 41449.238, 41267.813, 41352.776], [25.844, 24.842, 22.601, 27.186, 16.371, 25.372, 41.021], [2889.7513731225295, 2894.3740837605865, 1171.7823623732977, 1850.531101775961, 1030.3292561158407, 703.6740726085881, 1575.497766741952], [148, 149, 150, 151, 152, 153, 154]], [0, 1582, [13220, 13307, 13386, 13476, 13567, 13658, 13758], [40606.628, 40542.071, 40429.853, 40512.568, 40554.884, 40680.43, 40593.256], [29022.354, 29028.697, 29085.741, 29002.833, 28996.053, 29017.377, 29122.884], [32.163, 18.331, 11.193, 15.184, 10.99, 15.93, 23.822], [1022.9710616998926, 1767.3846979393434, 1997.6053227072844, 10767.87988546481, 6772.469970237202, 6293.969538193262, 5526.998134338964], [149, 150, 151, 152, 153, 154, 155]], [3, 1583, [13413, 13505, 13588, 13691, 13787], [4439.355, 4363.324, 4452.207, 4551.29, 4532.344], [41606.946, 41628.039, 41711.484, 41616.914, 41654.217], [15.739, 18.489, 16.767, 31.717, 19.805], [23654.19640481942, 3220.9230376286946, 1640.1571117185454, 1947.76392159035, 2086.234184821787], [152, 153, 154, 155, 156]], [0, 1584, [13388, 13478, 13568, 13661, 13760, 13839, 13931, 14006, 14082, 14160, 14237, 14322, 14390, 14462, 14523, 14595], [41112.819, 41151.075, 41297.488, 41374.737, 41499.143, 41544.803, 41486.036, 41453.557, 41508.62, 41533.592, 41482.388, 41521.745, 41570.78, 41510.181, 41516.625, 41539.415], [29779.746, 29738.088, 29549.932, 29520.496, 29387.975, 29493.108, 29495.575, 29476.835, 29454.336, 29492.898, 29494.762, 29450.473, 29541.581, 29445.558, 29431.193, 29483.437], [12.706, 6.429, 31.826, 21.755, 19.162, 25.336, 20.959, 41.606, 31.934, 22.98, 20.551, 20.765, 24.851, 28.438, 26.304, 29.527], [916.5211430984265, 544.1541480241465, 2692.022339884511, 11531.266420404563, 1582.7348893454025, 2236.8498447248244, 1072.1842361713589, 1745.324639141217, 2738.283803158031, 2395.976054502984, 2430.6795916785095, 1614.1973449146788, 1655.5790857903687, 1650.580226715445, 725.8833731872882, 1183.3854131497199], [151, 152, 153, 154, 155, 156, 157, 158, 159, 160, 161, 162, 163, 164, 165, 166]], [3, 1585, [12868, 12968, 13073, 13170, 13252, 13331, 13415, 13506, 13590, 13692, 13789, 13868], [4951.033, 4818.259, 4829.005, 4822.099, 4816.663, 4922.703, 4931.522, 4884.819, 4876.631, 4705.453, 4766.252, 4729.34], [41493.248, 41552.382, 41511.029, 41466.641, 41425.112, 41304.091, 41254.727, 41183.903, 41187.997, 41096.934, 41174.9, 41267.813], [19.204, 14.872, 17.736, 22.11, 19.599, 15.139, 10.337, 11.894, 18.753, 23.128, 24.267, 24.005], [573.4815151163714, 4552.822417010294, 5008.46879206002, 9377.803943676534, 16591.21198603273, 6280.080616394901, 6431.43175127113, 3966.107207395073, 3311.158734738451, 2966.4686129623506, 1624.4243929261822, 7330.991269162521], [146, 147, 148, 149, 150, 151, 152, 153, 154, 155, 156, 157]], [2, 1592, [13426, 13526, 13605, 13706, 13805], [15848.958, 15784.227, 15757.79, 15755.384, 15884.856], [38990.482, 39148.329, 39133.044, 39211.914, 39241.713], [27.333, 13.564, 17.091, 10.53, 15.033], [5515.9165469345235, 1505.2779151183645, 1683.2542748229152, 1602.404709742769, 2344.8193483283185], [152, 153, 154, 155, 156]], [2, 1595, [13183, 13270, 13344, 13429, 13531, 13608, 13708, 13806, 13884, 13968, 14044], [16873.586, 16868.292, 16908.481, 16815.687, 16592.948, 16422.889, 16416.673, 16234.091, 16376.18, 16328.976, 16438.656], [38750.43, 38814.625, 38832.35, 38913.031, 38878.45, 38764.4, 38807.004, 38798.768, 38724.802, 38627.752, 38664.961], [14.685, 11.816, 15.359, 18.632, 24.012, 25.45, 33.569, 25.739, 38.565, 20.19, 21.387], [1751.6881129022074, 2680.215656473556, 4352.214602744341, 3708.813562478188, 959.5673034547553, 5816.481382880205, 5964.611907153897, 860.8901092900975, 579.7365000706764, 1696.6029635620246, 10419.236814804324], [149, 150, 151, 152, 153, 154, 155, 156, 157, 158, 159]], [1, 1599, [13279, 13348, 13434, 13536, 13618], [21229.949, 21126.827, 21131.738, 21123.24, 21178.703], [32540.789, 32499.972, 32619.748, 32597.644, 32484.573], [19.381, 18.089, 13.244, 21.708, 29.945], [10971.801385176783, 2698.2791825744885, 5229.870292555648, 3895.4173336649906, 4875.960565387537], [150, 151, 152, 153, 154]], [4, 1608, [13121, 13199, 13290, 13360, 13451], [26831.144, 26824.021, 26844.792, 26774.956, 26823.84], [48114.573, 48328.903, 48112.204, 48222.7, 48200.903], [16.097, 27.309, 30.529, 18.936, 10.18], [2132.248973447847, 2192.921287575939, 5831.29612765896, 2489.5940750004524, 1838.0241881448467], [148, 149, 150, 151, 152]], [2, 1616, [12887, 12984, 13091, 13181, 13269, 13343], [15896.63, 15765.033, 15760.457, 15637.926, 15670.68, 15660.504], [38845.948, 38865.263, 38716.786, 38896.349, 38877.552, 38785.883], [22.666, 23.41, 19.929, 21.737, 22.995, 18.925], [20529.74841347963, 5630.388716280758, 45813.4365928551, 3118.577322656671, 10966.165928770823, 8984.728321874392], [146, 147, 148, 149, 150, 151]], [4, 1630, [12742, 12824, 12911, 13008, 13120, 13198], [26687.647, 26801.878, 26819.619, 26834.383, 26857.704, 26880.455], [46827.541, 46776.689, 46808.527, 46586.249, 46615.132, 46605.06], [24.583, 20.93, 31.79, 10.505, 14.333, 14.564], [2681.990395341115, 2716.711084949127, 8975.336339174708, 953.3767999272491, 2504.325780526612, 1267.090949580276], [144, 145, 146, 147, 148, 149]], [0, 1637, [12844, 12943, 13041, 13146, 13222], [40760.543, 40750.854, 40944.539, 41053.186, 41192.256], [29585.027, 29745.465, 29689.63, 29739.174, 29777.089], [14.74, 25.638, 24.482, 10.978, 16.583], [410.38372504496397, 871.8193329531205, 1056.111752208551, 1213.5569867057784, 1129.6840157396261], [145, 146, 147, 148, 149]], [4, 1666, [13546, 13635, 13732, 13824, 13910, 13986, 14062, 14138, 14218], [26740.287, 26779.667, 26848.699, 26809.854, 26818.862, 26834.853, 26787.667, 26804.298, 26707.334], [47939.069, 47977.641, 48064.126, 48082.948, 47961.889, 47909.342, 47763.544, 47657.961, 47621.336], [18.646, 12.188, 15.076, 12.838, 9.892, 16.637, 14.42, 13.771, 16.286], [3724.8131866367517, 4717.338845698751, 11700.902803722927, 3779.540509666603, 3407.7155080911143, 3141.493174804243, 1611.3752228771561, 2292.7523910214477, 1890.3794638827083], [153, 154, 155, 156, 157, 158, 159, 160, 161]], [1, 1697, [13718, 13815, 13894, 13976, 14052], [21692.72, 21743.739, 21732.68, 21783.715, 21751.847], [32860.429, 32909.463, 32933.255, 32955.321, 33101.978], [23.565, 50.683, 13.119, 29.752, 22.6], [15073.473410027256, 2556.394681141022, 35775.36989550127, 7641.656426605167, 2820.1691861530153], [155, 156, 157, 158, 159]], [1, 1699, [13898, 13980, 14055, 14130, 14211, 14293, 14372, 14437, 14501, 14573, 14647, 14732, 14807, 14868, 14931, 15005, 15067, 15136], [22845.429, 22816.673, 22800.816, 22871.385, 22879.424, 22895.658, 22844.017, 22790.344, 22757.867, 22817.038, 22738.133, 22639.939, 22829.528, 22908.478, 22836.414, 22877.85, 22875.542, 22836.258], [32415.866, 32404.869, 32315.84, 32341.447, 32220.364, 32206.089, 32271.853, 32301.968, 32279.829, 32301.207, 32488.189, 32644.547, 32657.616, 32673.845, 32654.144, 32627.519, 32568.486, 32589.636], [15.532, 15.124, 14.066, 18.427, 23.576, 18.955, 18.086, 10.861, 29.964, 15.716, 29.372, 22.027, 32.558, 45.402, 24.323, 19.452, 12.103, 13.213], [1931.7688491999497, 2170.814560652805, 1461.4663229714538, 1504.1446496770122, 1350.5216074297805, 1076.360335514126, 1589.566346507821, 1030.1033055639905, 2975.5030593404745, 2070.2028834155794, 10223.306856121922, 849.2262025840454, 2892.83092856647, 1322.062577644871, 1625.4604425888692, 1302.7661474617134, 1224.550194768682, 1969.033735538978], [157, 158, 159, 160, 161, 162, 163, 164, 165, 166, 167, 168, 169, 170, 171, 172, 173, 174]], [4, 1701, [13734, 13825, 13911, 13987, 14063], [27387.591, 27326.535, 27396.276, 27437.625, 27289.397], [48183.786, 48181.639, 48258.918, 48197.07, 48239.474], [26.619, 30.134, 23.606, 15.963, 11.826], [2401.284392186464, 3910.337020102263, 1181.537888739894, 1600.437830806195, 89950.38928809545], [155, 156, 157, 158, 159]], [3, 1706, [13689, 13785, 13861, 13947, 14022, 14097, 14176, 14251, 14344, 14410, 14476, 14541, 14616, 14694, 14776, 14845, 14904, 14978, 15044, 15104], [3301.767, 3257.085, 3282.278, 3282.376, 3226.804, 3281.17, 3306.778, 3301.799, 3217.231, 3207.836, 3354.547, 3349.31, 3298.856, 3360.362, 3248.007, 3296.971, 3277.936, 3399.229, 3236.482, 3308.816], [41674.725, 41598.601, 41832.382, 41785.364, 41746.869, 41829.479, 41714.661, 41769.438, 41765.383, 41688.585, 41626.522, 41637.945, 41816.933, 41762.958, 41761.278, 41850.648, 41828.659, 41810.483, 41897.798, 41836.066], [24.042, 31.026, 20.001, 22.789, 20.332, 22.629, 16.253, 14.684, 8.985, 10.903, 14.794, 14.065, 19.167, 22.68, 16.755, 21.978, 17.513, 20.323, 25.509, 38.499], [14266.089249072547, 16256.111353852351, 726.1573719414389, 1493.0876880333883, 9283.890671857873, 2239.739846858186, 11113.583778870332, 4497.160100790786, 4637.077665146673, 3934.0609335761555, 3259.6235735469345, 3528.513914286748, 2252.471353156194, 3408.6870589334444, 10634.314118017573, 3785.9469661153416, 2671.7177122360567, 3824.1265018814825, 616.1445104071632, 1093.8700821127904], [155, 156, 157, 158, 159, 160, 161, 162, 163, 164, 165, 166, 167, 168, 169, 170, 171, 172, 173, 174]], [5, 1709, [13928, 14004, 14081, 14157, 14233, 14319, 14388, 14459, 14520, 14594, 14676], [40008.878, 40064.683, 40018.16, 40060.329, 40049.413, 40057.768, 40038.219, 40040.426, 40026.593, 40092.454, 40088.898], [58774.451, 58826.303, 58789.552, 58830.221, 58826.157, 58860.374, 58860.87, 58864.847, 58864.29, 58861.495, 58973.087], [16.775, 15.732, 14.728, 15.176, 12.107, 13.793, 8.639, 11.516, 16.73, 18.816, 32.434], [826.4565468635443, 1955.0067966159615, 1172.193959766787, 1696.1420918902309, 2014.3185967291179, 2362.718167533781, 1615.429899224631, 1783.5548475191029, 1791.2252997864757, 982.0878710095623, 1648.721992143797], [157, 158, 159, 160, 161, 162, 163, 164, 165, 166, 167]], [2, 1738, [14045, 14123, 14200, 14281, 14361, 14427], [17055.031, 17122.919, 17085.945, 17086.054, 17186.862, 17167.124], [39279.605, 39191.931, 39430.796, 39417.232, 39370.901, 39327.101], [11.132, 28.448, 16.616, 18.744, 17.982, 27.423], [1064.579589876886, 1633.6372968587154, 2102.326797012118, 1872.2840141874676, 4266.545847657894, 5726.126466117524], [159, 160, 161, 162, 163, 164]], [1, 1740, [14125, 14204, 14288, 14366, 14431], [21129.452, 21141.184, 21140.188, 21180.365, 21126.768], [33028.418, 32982.245, 32855.241, 32998.958, 33210.876], [35.109, 26.145, 26.658, 32.921, 28.354], [3630.372572476503, 2306.142388447001, 10171.111672554418, 2433.073529028648, 3627.936665137776], [160, 161, 162, 163, 164]], [1, 1741, [14207, 14291, 14369, 14433, 14497, 14571, 14646, 14730, 14804, 14867, 14930, 15002], [22057.687, 22073.784, 22022.198, 21972.687, 22047.701, 22062.939, 22011.056, 22012.702, 21899.588, 21978.151, 22062.914, 22081.643], [32692.106, 32770.654, 32777.988, 32712.503, 32692.062, 32712.362, 32672.459, 32730.093, 32758.493, 32541.128, 32497.083, 32471.052], [14.141, 10.25, 13.858, 15.48, 10.784, 10.476, 7.334, 11.198, 10.983, 17.67, 17.533, 23.089], [1722.694924664219, 1958.420995738578, 2864.54891192271, 2613.7130972455993, 1909.6152776321944, 2213.422444631558, 1925.8177570448483, 2548.867434531645, 2226.2488102091193, 2042.1525066227437, 3877.8035560287926, 12768.257028508713], [161, 162, 163, 164, 165, 166, 167, 168, 169, 170, 171, 172]], [2, 1748, [14042, 14116, 14197, 14277, 14356], [15934.614, 15934.818, 15879.697, 15696.634, 15594.547], [39317.92, 39358.33, 39545.929, 39566.84, 39483.852], [18.648, 11.554, 22.527, 22.68, 25.182], [1237.7158075684658, 1286.1931666335993, 1543.7100561092004, 1045.7678702640808, 1411.877070360163], [159, 160, 161, 162, 163]], [2, 1783, [14423, 14486, 14557, 14633, 14710, 14792, 14855, 14917], [15696.755, 15674.307, 15804.327, 15743.14, 15557.864, 15450.611, 15470.959, 15504.623], [39185.567, 39269.424, 39191.172, 39328.348, 39182.419, 39127.368, 39160.853, 39142.63], [15.198, 12.892, 22.237, 15.109, 13.322, 17.648, 13.51, 21.874], [2324.6933176549223, 2837.4210873804664, 1851.4707853206176, 1693.1915791185115, 2121.88407217555, 1657.1283592018153, 1728.0177373592082, 5287.796911887977], [164, 165, 166, 167, 168, 169, 170, 171]], [2, 1784, [14426, 14491, 14563, 14636, 14717, 14797, 14860, 14919, 14993, 15057], [17120.942, 17082.087, 16986.101, 16979.161, 16917.181, 16992.206, 16792.702, 16636.88, 16650.313, 16429.276], [39420.517, 39439.911, 39385.528, 39382.409, 39371.525, 39422.6, 39497.529, 39501.853, 39547.497, 39586.579], [29.015, 19.408, 34.746, 30.805, 19.614, 23.715, 15.849, 18.053, 13.69, 16.639], [4099.069246307742, 676.378372240466, 1276.4507960985093, 2937.650139696236, 14770.352749340656, 6053.809862577165, 1651.3691915063785, 2081.2083864729434, 2040.5427322750854, 1673.6064184828356], [164, 165, 166, 167, 168, 169, 170, 171, 172, 173]], [4, 1789, [14506, 14578, 14657, 14743, 14815, 14875, 14941, 15016], [26908.267, 26901.751, 26943.288, 26918.008, 26851.448, 26919.199, 26918.54, 27034.565], [47894.576, 47712.289, 47735.589, 47763.206, 47790.167, 47725.265, 47729.086, 47749.737], [15.456, 9.377, 13.943, 14.223, 8.093, 26.083, 14.943, 15.084], [1424.9042671155248, 1609.3071897703348, 1312.6437771610324, 2251.1135394472653, 1982.9732542801141, 1530.1355596706305, 975.0094201639705, 2093.2939528946417], [165, 166, 167, 168, 169, 170, 171, 172]], [5, 1792, [14758, 14829, 14888, 14960, 15028], [40069.493, 40027.064, 40098.791, 40196.647, 40168.684], [57836.429, 57878.915, 57892.56, 57884.111, 57922.373], [14.297, 16.522, 21.893, 34.966, 23.936], [493.03848083896696, 1190.577340564688, 1472.2664310676437, 1834.6993279195406, 1018.5189135894055], [168, 169, 170, 171, 172]], [5, 1793, [14760, 14830, 14889, 14962, 15029, 15086, 15160, 15223], [40765.259, 40750.717, 40772.512, 40746.338, 40727.11, 40734.879, 40726.528, 40744.221], [57977.5, 57984.186, 58026.477, 58001.922, 57957.921, 57966.643, 57958.243, 57977.22], [14.996, 14.193, 10.864, 13.333, 11.995, 16.63, 13.432, 21.851], [551.4471304641069, 2329.8704015532157, 1725.1099662152822, 1474.4510360788765, 2235.504088234611, 1306.5005888610108, 1334.3234317841836, 1382.8717535052822], [168, 169, 170, 171, 172, 173, 174, 175]], [6, 1840, [15052, 15116, 15183, 15250, 15316, 15386, 15453, 15522, 15581, 15643, 15716], [12499.095, 12478.496, 12613.5, 12678.92, 12686.166, 12654.487, 12634.354, 12689.604, 12586.299, 12539.04, 12560.665], [69630.251, 69582.11, 69531.504, 69713.794, 69719.691, 69726.708, 69760.698, 69748.619, 69539.885, 69482.36, 69521.777], [17.725, 18.064, 16.759, 29.62, 23.123, 13.419, 16.629, 13.854, 17.349, 15.406, 16.192], [1036.5714534760743, 1167.4495984045266, 6326.039485006646, 6289.19469875975, 1246.9944475335062, 4565.441877625058, 3308.075983606625, 3481.817255812267, 3261.089863360777, 507.91491476658246, 2068.459935245697], [173, 174, 175, 176, 177, 178, 179, 180, 181, 182, 183]], [1, 1843, [15003, 15066, 15132, 15198, 15265, 15332, 15400, 15468, 15539, 15592, 15655, 15726], [22105.734, 22194.623, 22279.509, 22338.123, 22418.744, 22279.084, 22245.99, 22174.384, 22191.549, 22228.854, 22278.066, 22346.374], [32392.711, 32221.045, 32128.675, 32191.019, 31997.708, 32043.203, 32035.401, 32116.029, 32120.79, 32056.181, 32040.851, 31970.321], [23.617, 18.633, 36.526, 28.226, 10.897, 12.627, 12.132, 12.708, 11.381, 12.443, 13.368, 10.12], [14338.810746247387, 1155.7214496647514, 8348.388159196387, 7634.143828812465, 3096.9384098235537, 5710.862789803228, 5913.999565088625, 3852.1932895972163, 4205.823923399921, 5900.087964262109, 5172.395170509735, 4639.747700177453], [172, 173, 174, 175, 176, 177, 178, 179, 180, 181, 182, 183]], [4, 1844, [15072, 15142, 15207, 15275, 15341, 15408], [26746.406, 26684.068, 26817.115, 26755.358, 26789.42, 26762.942], [46620.751, 46509.848, 46579.049, 46602.99, 46549.142, 46586.182], [23.947, 26.287, 22.953, 32.965, 22.91, 21.085], [10820.960204939971, 1179.040211597255, 1430.0492930616008, 1917.5868916472655, 1465.357603378847, 1198.9849737349539], [173, 174, 175, 176, 177, 178]], [1, 1856, [15261, 15329, 15398, 15463, 15537, 15589], [21125.093, 21198.561, 21122.477, 21056.224, 21150.431, 21091.34], [32827.483, 32898.619, 32879.151, 32757.054, 32782.381, 32729.764], [18.806, 43.292, 33.058, 20.961, 19.184, 22.657], [686.6549183468763, 993.7807874851409, 2344.433187028243, 859.7649930212234, 2073.771517937698, 2031.7278220833505], [176, 177, 178, 179, 180, 181]], [5, 1861, [15159, 15222, 15294, 15358, 15425, 15494, 15556], [40315.815, 40307.899, 40422.171, 40287.448, 40295.246, 40262.045, 40256.885], [57604.255, 57635.631, 57670.743, 57619.192, 57620.805, 57622.182, 57605.732], [20.097, 20.003, 14.394, 19.607, 13.32, 18.823, 9.622], [1237.8448950150462, 1375.0555226934277, 2971.6618743285344, 954.2789425060365, 1349.7516703960162, 1153.4394580926364, 1104.9718625352593], [174, 175, 176, 177, 178, 179, 180]], [6, 1869, [15449, 15516, 15576, 15638, 15711], [10847.813, 10751.745, 10834.343, 11017.398, 11007.83], [69169.499, 69120.486, 69104.879, 69063.27, 69190.617], [31.082, 24.645, 38.761, 24.974, 49.326], [961.7899134424348, 761.4040110540893, 2223.7998664536435, 1440.0411059710468, 1949.3754776030405], [179, 180, 181, 182, 183]], [6, 1870, [15452, 15521, 15580, 15641, 15714, 15782, 15848, 15920, 15982, 16051], [12169.756, 12078.072, 12081.438, 11999.831, 11996.348, 11982.505, 12005.601, 11984.62, 11963.537, 11915.623], [68923.969, 68757.301, 68809.947, 68942.196, 68931.191, 68962.545, 68960.369, 68925.694, 69026.911, 69217.646], [30.438, 23.367, 17.789, 25.682, 18.27, 12.369, 11.352, 14.671, 44.796, 17.517], [3551.2771254163304, 1443.3908666173988, 1468.042187260882, 2455.1614925583663, 1703.0120527247122, 2646.2049040317306, 3337.5550945421187, 2952.4930073008586, 3070.327933323078, 1557.3211526210046], [179, 180, 181, 182, 183, 184, 185, 186, 187, 188]], [4, 1875, [15343, 15411, 15478, 15547, 15600, 15663, 15735, 15805, 15874, 15943], [27423.422, 27460.518, 27325.758, 27243.011, 27283.101, 27286.832, 27326.619, 27376.541, 27389.08, 27407.4], [48999.031, 48986.715, 49011.188, 48935.97, 48975.945, 48993.806, 48985.795, 48979.05, 48968.848, 49015.939], [22.798, 22.575, 28.864, 32.524, 15.231, 12.419, 16.243, 25.617, 16.245, 16.453], [7008.1996305276625, 4495.514228115166, 2104.555690007066, 2416.959407685117, 3296.5297077806968, 2252.454010859619, 2950.3821735251777, 3370.697889300952, 2044.3734742237598, 1885.3285263548387], [177, 178, 179, 180, 181, 182, 183, 184, 185, 186]], [4, 1895, [15599, 15662, 15734, 15803, 15873, 15942, 16004], [27173.071, 27185.109, 27107.77, 26898.744, 26817.081, 26634.799, 26664.475], [48010.438, 47987.601, 48001.971, 47916.488, 47941.785, 47824.068, 47809.07], [36.643, 16.771, 19.021, 29.46, 14.766, 22.376, 23.077], [6403.668055217812, 822.5620290030147, 13825.235959233054, 1542.2654876591328, 828.0240466416825, 776.5119536125922, 1415.0907128836666], [181, 182, 183, 184, 185, 186, 187]], [3, 1910, [15907, 15973, 16043, 16106, 16177], [2766.106, 2792.544, 2763.066, 2785.1, 2772.801], [41168.77, 41141.531, 41120.938, 41151.43, 41184.399], [26.196, 21.362, 29.356, 22.335, 15.435], [6251.320832818541, 7507.590896668843, 1604.5929967057582, 4555.055200824255, 11109.711061622957], [186, 187, 188, 189, 190]], [6, 1914, [15849, 15921, 15984, 16053, 16118, 16188, 16253, 16331, 16393], [12528.367, 12547.758, 12517.716, 12483.848, 12521.746, 12496.037, 12579.317, 12502.377, 12541.04], [69462.658, 69438.018, 69539.118, 69540.035, 69468.145, 69544.098, 69491.558, 69536.953, 69548.081], [16.539, 19.857, 14.059, 34.999, 31.427, 25.069, 33.82, 21.88, 22.807], [1086.9573198262387, 3294.0291103536847, 1449.602863009114, 2076.854541216924, 1927.947386453732, 1755.4669007088808, 1291.2648737714892, 2684.8683956666982, 949.459697709942], [185, 186, 187, 188, 189, 190, 191, 192, 193]], [1, 1917, [15654, 15725, 15793, 15859, 15935, 15997, 16065, 16129, 16198, 16273, 16342, 16405, 16464, 16524, 16591, 16661], [22147.596, 22131.892, 22201.134, 22206.02, 22192.408, 22171.115, 22162.2, 22175.147, 22190.442, 22128.407, 22151.224, 22090.999, 22130.613, 22099.598, 22162.219, 22170.769], [32339.818, 32390.841, 32292.135, 32305.548, 32248.247, 32161.67, 32143.774, 32112.193, 32242.429, 32223.476, 32198.323, 32173.155, 32227.03, 32210.808, 32195.274, 32239.709], [23.513, 24.253, 25.484, 23.334, 34.02, 28.794, 11.826, 27.361, 15.889, 18.558, 20.0, 29.128, 16.869, 20.724, 11.284, 18.364], [9745.076985460135, 7300.774005640251, 4985.175071887294, 3499.1339347623416, 3299.7763023411517, 1740.5116842212701, 604.3692522658229, 1736.7628246472425, 1036.91586860567, 1382.9812968343067, 3518.9598427840183, 3387.0980416076254, 1052.8961320842034, 5633.791326982859, 1785.0832299406377, 1882.3604575879103], [182, 183, 184, 185, 186, 187, 188, 189, 190, 191, 192, 193, 194, 195, 196, 197]], [6, 1966, [16248, 16330, 16391, 16444, 16509, 16575, 16646, 16711, 16771], [10025.785, 10067.559, 10181.551, 10105.184, 10086.77, 10053.516, 10039.471, 10160.519, 10161.566], [69780.941, 69676.091, 69667.631, 69834.375, 69885.132, 69942.518, 69834.814, 69738.23, 69787.363], [19.136, 24.979, 23.962, 11.272, 11.345, 14.219, 13.826, 13.118, 15.074], [1142.5980342082162, 928.9756467933041, 10573.537971733764, 3039.198357238343, 2330.387591491251, 1882.3383480546609, 3909.9180581971905, 2162.082742102602, 2561.6964553446073], [191, 192, 193, 194, 195, 196, 197, 198, 199]], [6, 1969, [16189, 16254, 16333, 16395, 16447], [13114.941, 13112.059, 13180.673, 13210.613, 13385.434], [69670.479, 69674.903, 69627.509, 69749.033, 69679.068], [15.84, 15.265, 15.535, 12.539, 33.071], [941.7353702971745, 1992.6407563662465, 1393.77548161327, 1694.3640460268698, 2252.1058269187206], [190, 191, 192, 193, 194]], [1, 1977, [16064, 16128, 16196, 16269, 16338], [21066.415, 21015.524, 21082.99, 21109.073, 21091.591], [32858.854, 32826.188, 32768.668, 32624.008, 32723.773], [16.805, 11.522, 17.29, 19.332, 15.139], [1675.818690652578, 2873.6473790721384, 1898.349084788797, 1722.6889413628728, 1491.357650207806], [188, 189, 190, 191, 192]], [5, 1980, [16156, 16228, 16295, 16370, 16423], [40440.216, 40410.246, 40354.357, 40342.068, 40426.538], [57658.966, 57667.626, 57590.338, 57605.417, 57670.157], [35.725, 15.394, 26.003, 27.639, 31.823], [1681.2047658013564, 3680.7659552393925, 873.9381430374938, 2458.5025468727904, 942.8473236403295], [189, 190, 191, 192, 193]], [4, 1985, [16478, 16531, 16602, 16669, 16738, 16793, 16854, 16908], [27124.226, 27124.414, 27193.858, 27151.439, 27145.008, 27159.792, 27125.484, 27029.109], [46848.6, 46719.318, 46785.111, 46767.216, 46766.63, 46769.17, 46734.227, 46690.658], [42.116, 19.363, 11.835, 12.568, 16.623, 15.504, 16.626, 3.719], [2089.279055911783, 2569.5642285277877, 2795.143353452922, 4530.581058075268, 3175.5868475533944, 3188.3120556037948, 2077.3230020955643, 405.3192814000308], [194, 195, 196, 197, 198, 199, 200, 201]], [0, 1989, [16548, 16625, 16684, 16748, 16809, 16868, 16922], [40336.388, 40376.513, 40372.173, 40358.249, 40345.002, 40363.024, 40424.766], [28944.884, 28934.412, 28966.359, 28938.8, 28928.863, 28920.854, 28904.101], [13.48, 15.061, 17.563, 12.559, 19.302, 24.543, 14.416], [1131.7278744279288, 1164.4231207642767, 1839.338537819683, 1637.2071052487124, 541.4772311575679, 2315.3100781885173, 1922.6585543234632], [195, 196, 197, 198, 199, 200, 201]], [2, 1991, [16721, 16775, 16833, 16890, 16946], [14772.866, 14703.369, 14724.508, 14725.485, 14702.414], [38860.919, 38874.585, 38969.375, 38961.083, 38894.118], [30.769, 16.253, 21.235, 9.542, 25.907], [3894.475777745369, 803.6422561592877, 1386.3818953373661, 52992.68426922266, 1332.0650806126387], [198, 199, 200, 201, 202]], [4, 2011, [16853, 16909, 16961, 17019, 17084, 17150, 17217, 17277, 17348, 17411, 17473, 17549], [26968.706, 27064.061, 26971.969, 27006.663, 27049.152, 27147.37, 27351.646, 27458.984, 27398.284, 27377.245, 27354.543, 27290.051], [47675.318, 47648.313, 47616.549, 47645.872, 47720.432, 47714.961, 47734.761, 47708.308, 47649.936, 47823.076, 47820.039, 47937.278], [29.075, 29.956, 24.319, 15.027, 31.417, 34.959, 19.033, 18.75, 23.92, 20.15, 26.512, 39.35], [1541.643883092204, 4441.831142770444, 1045.6110473080257, 1199.8537402301786, 3538.130334918843, 1704.9287259418081, 6319.768311699008, 6569.507197530859, 2401.0236176449134, 3981.1574916007726, 8553.901766016497, 2690.5779306984973], [200, 201, 202, 203, 204, 205, 206, 207, 208, 209, 210, 211]], [6, 2015, [16827, 16886, 16940, 17004, 17062, 17122], [11530.438, 11479.23, 11552.272, 11458.44, 11558.746, 11571.283], [69343.302, 69341.499, 69384.32, 69363.757, 69330.306, 69324.609], [28.141, 33.682, 24.846, 27.489, 19.187, 21.887], [1921.3355777574097, 1960.2317611764668, 1371.9532635698954, 1704.5192396233942, 2815.6254788314864, 1236.8701661377936], [200, 201, 202, 203, 204, 205]], [2, 2046, [17069, 17132, 17198, 17257, 17331], [14726.33, 14765.476, 14699.111, 14715.342, 14683.759], [38881.265, 38835.256, 38867.611, 38947.004, 38990.86], [30.382, 23.31, 22.664, 28.342, 28.059], [1762.2903150750076, 4288.997823341546, 3196.0068221987804, 1105.8221938860122, 929.3596327459658], [204, 205, 206, 207, 208]], [2, 2047, [17072, 17135, 17200, 17261, 17333, 17395, 17457, 17526, 17611], [16609.289, 16691.068, 16791.665, 16750.403, 16752.524, 16677.643, 16576.053, 16631.68, 16438.543], [38892.163, 38744.022, 38684.71, 38753.569, 38664.288, 38645.268, 38632.927, 38677.798, 38637.082], [35.211, 32.387, 33.76, 29.622, 21.108, 13.186, 20.511, 24.147, 16.154], [1018.1339341960839, 954.1107999541093, 2094.929627582519, 2400.633219559343, 2871.68975045025, 3734.9779400975262, 4288.962018822107, 4745.09358024272, 7128.348047839599], [204, 205, 206, 207, 208, 209, 210, 211, 212]], [2, 2085, [17332, 17394, 17455, 17523, 17609, 17712, 17813, 17922, 18033, 18134], [16035.53, 15960.938, 15996.65, 15993.004, 16198.317, 16202.572, 16349.885, 16501.538, 16513.232, 16409.893], [39225.285, 39325.373, 39309.618, 39389.459, 39414.95, 39422.73, 39366.426, 39375.47, 39366.503, 39387.195], [26.781, 13.394, 16.001, 19.072, 20.434, 19.191, 15.343, 15.747, 17.74, 15.231], [1097.3009625190675, 1963.5212584619471, 2062.0151388579943, 2076.4721649249223, 11120.240414994858, 7801.178366261585, 46782.86248851926, 22380.472440946236, 13898.066062431539, 38733.08742809781], [208, 209, 210, 211, 212, 213, 214, 215, 216, 217]], [1, 2089, [17341, 17401, 17468, 17537, 17624, 17725, 17824, 17930, 18043], [21756.366, 21794.269, 21792.967, 21762.035, 21756.865, 21835.952, 21878.919, 21932.041, 21934.884], [32823.575, 32848.732, 32817.134, 32853.485, 32911.107, 32884.836, 32730.021, 32787.873, 32734.88], [13.899, 12.775, 12.62, 9.885, 8.431, 16.045, 15.596, 18.201, 14.362], [1608.7443079418865, 2705.701298545901, 1410.314519733293, 2246.3303943592173, 2927.303989040804, 3338.4298282189625, 15400.309727396609, 2693.399429450445, 4926.681870753626], [208, 209, 210, 211, 212, 213, 214, 215, 216]], [1, 2106, [17541, 17630, 17730, 17829, 17937, 18045, 18149], [23224.4, 23231.324, 23256.086, 23250.898, 23411.685, 23348.434, 23236.064], [32429.967, 32271.248, 32251.622, 32229.775, 32124.12, 32231.516, 32277.305], [39.711, 16.868, 19.699, 17.039, 15.453, 24.534, 20.685], [3328.7965776402493, 2772.5021135528523, 5803.481556765307, 10474.937904027973, 17893.842917538706, 12287.34917877803, 16247.631533363488], [211, 212, 213, 214, 215, 216, 217]], [3, 2137, [17587, 17688, 17787, 17892, 18007, 18108], [4566.621, 4452.313, 4277.427, 4072.453, 4021.687, 3948.643], [41337.373, 41481.4, 41560.973, 41669.604, 41703.612, 41606.67], [28.719, 27.888, 15.341, 12.312, 24.647, 14.251], [3407.9342638654266, 3241.345163683313, 34020.92016364775, 20828.55756440617, 2106.693495497808, 35283.63418122487], [212, 213, 214, 215, 216, 217]], [5, 2138, [17653, 17759, 17860, 17965, 18073, 18171, 18281], [39928.236, 39883.008, 39870.826, 39874.869, 39882.884, 39858.721, 39866.738], [57884.54, 57919.949, 57936.589, 57931.843, 57922.501, 57929.81, 57925.866], [20.713, 10.348, 8.492, 7.921, 8.738, 7.981, 8.484], [1831.1721904936571, 3498.8970564232773, 2245.335470536791, 3463.9859666038546, 3423.4565779788827, 4113.132867835147, 4036.3820078913573], [212, 213, 214, 215, 216, 217, 218]], [6, 2142, [17599, 17701, 17802, 17909, 18022, 18122, 18224, 18333], [12041.373, 11893.002, 12026.213, 12005.674, 12066.11, 12092.601, 12147.5, 12138.367], [68853.172, 68954.682, 68966.683, 68897.199, 68875.46, 68900.723, 69009.667, 69006.98], [14.684, 25.87, 17.119, 16.998, 11.079, 11.154, 12.279, 16.207], [2432.789674428054, 11626.066255069842, 8054.061214330084, 4642.306134647353, 8766.667346841328, 6421.847545120467, 3510.8775260802404, 4697.609346792042], [212, 213, 214, 215, 216, 217, 218, 219]], [6, 2150, [17699, 17798, 17903, 18016, 18118, 18218, 18329, 18431, 18532], [9949.257, 9925.856, 9884.592, 10017.002, 9973.122, 9877.886, 9945.048, 9855.596, 9903.753], [69712.38, 69672.694, 69690.442, 69759.54, 69754.14, 69827.279, 69826.317, 69821.772, 69880.645], [20.809, 16.051, 16.116, 17.627, 37.499, 20.495, 18.431, 16.77, 18.198], [9957.172312227067, 4788.007860070547, 2280.223650694644, 16022.953002382332, 2224.1501118163105, 2843.8643790559213, 5528.708650089454, 1502.341329198109, 1825.3073359576433], [213, 214, 215, 216, 217, 218, 219, 220, 221]], [0, 2172, [17865, 17971, 18079, 18178, 18288, 18390], [40966.213, 41065.613, 41137.697, 41162.753, 41348.548, 41317.671], [29982.032, 29914.679, 29687.213, 29748.204, 29706.064, 29598.143], [26.878, 27.099, 13.669, 9.304, 16.738, 16.558], [7739.0132637017705, 5886.822165750795, 1980.4295143447284, 1695.419050159707, 1794.2215284809304, 2083.2795549513644], [214, 215, 216, 217, 218, 219]], [4, 2179, [17947, 18051, 18152, 18267, 18366, 18469, 18581, 18687, 18785, 18883, 18983, 19073, 19167, 19268], [26680.614, 26668.204, 26697.106, 26691.312, 26794.587, 26913.501, 26968.2, 26909.686, 26944.379, 26941.646, 27038.719, 27129.241, 27096.601, 27154.841], [46805.513, 46721.494, 46707.395, 46691.165, 46671.486, 46731.429, 46774.183, 46771.855, 46830.106, 46763.31, 46986.56, 46841.824, 46809.908, 46828.203], [16.079, 13.822, 11.535, 11.136, 13.415, 20.807, 13.565, 17.03, 15.54, 20.786, 23.854, 19.71, 18.946, 31.273], [34531.33054360866, 17207.615260221006, 10565.18262177537, 8566.283459534088, 12058.486339199388, 9298.668213925275, 11592.689085766886, 15160.957912517319, 25214.36732222765, 11843.826278892606, 15806.208682674202, 4594.9999801902995, 2408.758855350214, 1724.5937829630157], [215, 216, 217, 218, 219, 220, 221, 222, 223, 224, 225, 226, 227, 228]], [0, 2184, [17966, 18074, 18172, 18282, 18384, 18486], [40116.963, 40063.914, 40155.583, 40299.575, 40113.323, 40215.672], [29282.43, 29317.848, 29403.907, 29421.732, 29343.642, 29229.804], [26.089, 16.834, 29.422, 21.446, 20.33, 31.923], [5268.296264410333, 5780.2680709603765, 5346.344285449233, 31989.727885491087, 5146.5441438194575, 2403.650845387416], [215, 216, 217, 218, 219, 220]], [5, 2185, [18075, 18173, 18284, 18386, 18488, 18600, 18709, 18799, 18900, 19000, 19093, 19187], [40114.947, 40119.086, 40132.687, 40110.746, 40022.771, 40031.088, 40055.631, 40054.391, 40063.379, 40054.893, 40064.614, 40032.113], [59121.864, 59105.649, 59121.579, 59117.571, 59160.829, 59161.591, 59169.248, 59204.658, 59201.272, 59191.356, 59176.223, 59157.771], [19.442, 15.22, 20.258, 14.656, 10.288, 9.237, 7.561, 10.893, 8.905, 17.073, 22.084, 14.817], [5510.993958726822, 4777.735941874365, 5604.896422318297, 3922.5200731637783, 2217.012906974294, 2368.5522102145596, 3072.9596364583535, 3094.774558300085, 2981.2722820582744, 2046.8683007545026, 1831.0088422299968, 1903.7105452672536], [216, 217, 218, 219, 220, 221, 222, 223, 224, 225, 226, 227]], [5, 2186, [17969, 18077, 18175, 18286, 18388, 18490], [40649.633, 40604.594, 40656.802, 40628.326, 40634.794, 40772.162], [57718.736, 57698.924, 57717.734, 57754.93, 57761.155, 57777.662], [9.898, 10.185, 13.29, 24.095, 19.75, 36.038], [1887.3999993550399, 2211.5212010224363, 2057.054705972477, 1856.5839775657823, 638.4963885538706, 1868.25531456555], [215, 216, 217, 218, 219, 220]], [3, 2192, [18005, 18106, 18206, 18322, 18422, 18522, 18628, 18735, 18830, 18931], [3154.726, 3106.614, 3195.098, 3057.472, 2951.756, 2957.755, 3002.266, 3044.196, 3058.88, 2984.59], [41021.451, 41118.116, 41129.623, 41054.166, 41168.463, 41072.59, 41099.765, 41168.863, 41106.421, 41125.004], [20.669, 24.419, 15.391, 16.959, 14.12, 20.718, 10.426, 14.111, 22.789, 19.848], [11734.917227510445, 9511.485109124278, 37924.25349604834, 2494.77269719356, 33958.79977916051, 6095.921850588856, 10198.935149480201, 11048.112283625405, 3289.24037500329, 11983.844427935008], [216, 217, 218, 219, 220, 221, 222, 223, 224, 225]], [2, 2200, [17920, 18031, 18132, 18238, 18341, 18443], [16285.539, 16203.769, 16114.952, 16230.354, 16194.34, 16221.23], [38687.254, 38838.656, 38756.762, 38751.337, 38831.024, 38962.373], [11.984, 15.387, 21.296, 11.024, 13.002, 13.836], [30000.795176908778, 23407.910118148633, 11743.20991866137, 41300.77576651018, 28785.144296456307, 32027.94675149056], [215, 216, 217, 218, 219, 220]], [2, 2201, [18035, 18136, 18241, 18345, 18446], [17018.015, 17067.398, 17057.548, 16986.836, 16992.513], [39023.377, 38979.443, 38924.678, 38951.63, 38960.437], [12.387, 12.079, 10.645, 13.824, 18.748], [37299.2690361764, 14427.727363283446, 7826.52124191451, 11784.024483282039, 13151.143537317997], [216, 217, 218, 219, 220]], [1, 2203, [17929, 18042, 18143, 18250, 18351, 18454, 18565], [21506.751, 21691.111, 21842.065, 21780.49, 21806.608, 21970.841, 21923.506], [32891.947, 32882.427, 32876.323, 32910.904, 32857.023, 32745.281, 32786.309], [18.691, 26.476, 11.868, 15.314, 14.294, 20.251, 38.101], [22120.413564852664, 15224.68872624004, 19019.40409670493, 9554.642322868904, 12692.19870427486, 3531.506507247323, 821.0576154024055], [215, 216, 217, 218, 219, 220, 221]], [2, 2212, [18340, 18442, 18546, 18652, 18754, 18857, 18951], [15640.72, 15599.506, 15539.885, 15619.21, 15525.781, 15505.199, 15468.453], [39475.83, 39470.197, 39504.259, 39515.299, 39461.614, 39497.793, 39463.579], [15.501, 14.084, 9.945, 22.613, 14.183, 19.967, 22.777], [10057.093186308599, 7051.8735323121, 4126.109887997759, 3787.9177124991747, 2148.741220195169, 1941.706373464619, 1624.1979068678654], [219, 220, 221, 222, 223, 224, 225]], [1, 2218, [18148, 18255, 18357, 18460, 18569, 18673, 18772, 18872, 18970, 19066, 19158, 19255, 19341, 19423, 19500, 19586], [23115.071, 23141.487, 23249.759, 23406.327, 23267.32, 23405.43, 23255.428, 23200.397, 23231.842, 23204.508, 23247.292, 23355.682, 23212.152, 23304.595, 23205.023, 23187.81], [32365.585, 32356.854, 32293.735, 32100.483, 32251.678, 32182.354, 32158.553, 32088.374, 31962.388, 31969.066, 31970.089, 31979.456, 31922.034, 31995.473, 31976.53, 31943.647], [22.147, 14.062, 18.764, 18.807, 23.364, 16.777, 19.586, 15.466, 13.253, 26.114, 14.716, 10.844, 14.522, 13.614, 21.537, 13.904], [7430.9357765037375, 3409.3893802212433, 5406.304203764578, 15023.186439096557, 16597.811573281477, 2583.2188052160595, 3363.986367690294, 27333.49001192832, 2172.0343832492003, 2154.0548777118725, 2104.593457398246, 1671.781554665202, 46505.92340835452, 1600.5114387408157, 9113.995164191861, 23550.112155010076], [217, 218, 219, 220, 221, 222, 223, 224, 225, 226, 227, 228, 229, 230, 231, 232]], [4, 2223, [18468, 18579, 18685, 18783, 18881, 18981, 19071, 19165, 19263], [26676.624, 26735.051, 26681.916, 26745.74, 26752.287, 26759.625, 26766.484, 26688.117, 26721.187], [47561.928, 47684.957, 47544.954, 47466.643, 47509.149, 47367.703, 47549.387, 47402.041, 47404.418], [15.813, 13.094, 12.942, 18.591, 11.404, 22.49, 14.912, 28.423, 29.017], [1628.2889674116234, 2245.7192447307552, 1779.3924857180684, 1680.9356210723058, 2354.872356779163, 9839.283439667377, 2279.2287819790695, 3543.680881259198, 5460.605694919062], [220, 221, 222, 223, 224, 225, 226, 227, 228]], [4, 2224, [18367, 18470, 18580, 18686, 18784, 18882, 18982, 19072, 19166, 19267, 19350, 19430, 19512], [27039.518, 26988.97, 26919.87, 26814.38, 26878.558, 26833.158, 26847.258, 26793.025, 26787.794, 26831.847, 26941.337, 26828.792, 26781.742], [48242.176, 48394.957, 48303.71, 48257.44, 48063.881, 48078.379, 48075.319, 47921.435, 48040.546, 48017.702, 47943.821, 48116.091, 48091.984], [28.694, 12.345, 12.197, 17.985, 23.219, 15.69, 19.495, 18.297, 10.758, 17.846, 22.467, 12.757, 11.391], [9062.979897415109, 2577.8410741727203, 774.3082502462468, 1191.00564108603, 11347.303726824577, 3191.3740679404136, 2429.315476179967, 7678.810981711366, 1990.5480610139518, 3176.748043212871, 22668.017478715898, 2354.0851172935604, 3349.197325570567], [219, 220, 221, 222, 223, 224, 225, 226, 227, 228, 229, 230, 231]], [3, 2246, [18425, 18525, 18633, 18738, 18834, 18934, 19033, 19125, 19217, 19305, 19394, 19471, 19557], [4594.158, 4723.391, 4699.639, 4742.437, 4718.659, 4644.11, 4582.439, 4520.011, 4439.986, 4449.694, 4384.03, 4455.997, 4501.783], [41619.468, 41517.845, 41668.625, 41590.868, 41614.635, 41683.207, 41655.412, 41703.314, 41729.817, 41713.254, 41737.618, 41699.469, 41711.351], [21.801, 30.272, 20.776, 19.894, 19.433, 23.101, 16.639, 15.737, 13.571, 24.384, 27.79, 24.532, 43.234], [12109.995740445303, 7968.832690661646, 5485.50985972541, 8195.507438704388, 8023.714423429354, 1707.9650821134326, 3162.5580982571673, 3335.680904585466, 3860.800538138005, 2060.4819162999825, 2791.5979257444296, 4488.240152990026, 2647.729833868585], [220, 221, 222, 223, 224, 225, 226, 227, 228, 229, 230, 231, 232]], [3, 2264, [18524, 18630, 18737, 18832, 18932, 19032, 19124, 19215, 19304], [3902.331, 3751.212, 3709.156, 3859.034, 3854.046, 3706.023, 3644.086, 3484.887, 3455.733], [40890.705, 40981.819, 41048.155, 41075.684, 40994.994, 41042.692, 41087.287, 41126.791, 41297.937], [17.067, 20.717, 16.247, 10.687, 18.026, 16.888, 13.865, 21.466, 21.3], [4842.138752842304, 5831.557505066952, 5018.38903417402, 3207.059466030184, 8253.93545878735, 2933.8801002490636, 4461.595501552037, 4020.8510059371733, 1280.8652235636284], [221, 222, 223, 224, 225, 226, 227, 228, 229]], [6, 2267, [18538, 18644, 18747, 18850, 18945], [12146.184, 12192.303, 12157.366, 12091.263, 12142.426], [69338.405, 69434.419, 69535.691, 69459.936, 69411.29], [18.968, 23.485, 20.084, 14.355, 26.944], [1779.3211585826364, 1325.0547831718175, 2639.8584922610057, 1261.8633149880668, 2415.332323220768], [221, 222, 223, 224, 225]], [2, 2268, [18550, 18656, 18761, 18859, 18955, 19053, 19148, 19237, 19330, 19415, 19488, 19575, 19644, 19735, 19807], [16694.586, 16862.878, 16865.35, 16952.97, 16919.564, 17028.116, 17034.117, 17049.928, 17089.911, 16980.584, 16987.257, 16935.164, 16929.151, 17015.791, 16834.482], [39003.651, 38880.119, 39014.588, 39216.296, 39324.647, 39323.957, 39395.683, 39358.184, 39390.064, 39357.352, 39398.842, 39306.004, 39341.752, 39272.661, 39282.278], [11.895, 23.032, 16.598, 19.588, 16.246, 13.905, 9.229, 11.149, 11.529, 12.13, 7.867, 16.373, 17.044, 16.671, 21.815], [71680.8456687547, 5971.598786966262, 29015.474820578467, 4737.199960783816, 6490.452776180699, 2778.7401064858486, 4988.308571342164, 4665.491448035926, 5488.379087629565, 7686.76108699119, 3202.4160672250605, 8167.559836369022, 8990.678129070884, 8549.230615353203, 9557.907828765], [221, 222, 223, 224, 225, 226, 227, 228, 229, 230, 231, 232, 233, 234, 235]], [2, 2284, [18651, 18752, 18856, 18949, 19048], [15339.208, 15243.994, 15033.786, 15010.459, 14797.063], [39433.876, 39401.613, 39331.821, 39295.051, 39184.589], [33.97, 31.811, 27.73, 19.954, 27.666], [8133.095603525543, 3263.919004673736, 3516.1889524867242, 12767.035666132879, 5304.059723638533], [222, 223, 224, 225, 226]], [2, 2286, [18655, 18757, 18858, 18953, 19051, 19145], [16181.039, 16273.762, 16228.601, 16151.705, 16179.539, 16276.003], [39154.007, 39055.019, 39082.609, 38962.202, 38821.55, 38882.032], [23.98, 8.869, 12.403, 25.355, 15.668, 19.207], [7829.10895771778, 32840.907309849244, 9031.297217959462, 6412.310566746907, 28541.938721608523, 3793.9466453333202], [222, 223, 224, 225, 226, 227]], [2, 2287, [18861, 18957, 19054, 19147, 19236], [17124.09, 17042.37, 17102.197, 16983.533, 16895.541], [38878.957, 38889.605, 38686.784, 38798.893, 38788.719], [13.187, 13.434, 14.825, 16.369, 20.554], [46432.89935223521, 34395.64757456706, 2728.685492276328, 17156.472660066793, 13266.890440107509], [224, 225, 226, 227, 228]], [1, 2288, [18964, 19060, 19153, 19248, 19336, 19419, 19493, 19582, 19653], [21601.906, 21664.864, 21686.938, 21621.8, 21666.335, 21757.723, 21685.974, 21739.529, 21760.074], [33084.813, 33130.005, 33144.353, 33064.294, 33154.543, 33033.847, 33075.827, 33109.654, 33073.707], [15.988, 20.889, 15.577, 18.79, 18.339, 22.597, 8.233, 22.334, 24.897], [8775.135636557447, 2638.9624150317627, 3113.3729588030574, 13205.518375636473, 3576.5042534088984, 5622.603335561798, 48830.38897582036, 6503.835474510168, 3094.1043041497014], [225, 226, 227, 228, 229, 230, 231, 232, 233]], [1, 2289, [18668, 18769, 18867, 18966, 19061], [22193.246, 22160.153, 22161.973, 22102.729, 22164.413], [32403.971, 32480.356, 32493.168, 32439.333, 32209.109], [26.873, 18.892, 13.755, 24.012, 48.213], [1642.1227700935176, 2456.6340364926273, 2540.88696481668, 3115.052421472035, 1195.9664447654113], [222, 223, 224, 225, 226]], [4, 2290, [18879, 18980, 19070, 19164, 19265, 19348], [26640.275, 26604.287, 26546.461, 26709.827, 26646.665, 26740.943], [46750.193, 46776.634, 46755.648, 46733.098, 46654.163, 46654.586], [18.111, 8.685, 27.528, 13.109, 21.033, 24.212], [17255.15021240707, 39754.84274056545, 4525.681579108092, 61639.68965591946, 3806.1635400402024, 12892.92156870176], [224, 225, 226, 227, 228, 229]], [1, 2322, [19155, 19251, 19339, 19421, 19496, 19584], [22873.457, 22943.969, 22958.796, 23075.992, 22855.312, 22917.002], [32348.244, 32338.738, 32272.727, 32210.851, 32258.73, 32446.571], [38.786, 36.3, 44.481, 33.786, 18.767, 24.35], [4123.663214875917, 2517.3021665101855, 1540.3752294921833, 8597.331741957742, 1136.7504194149142, 2305.2503047013943], [227, 228, 229, 230, 231, 232]], [4, 2323, [19266, 19349, 19429, 19509, 19591], [26804.018, 26791.55, 26760.061, 26778.956, 26677.72], [47484.731, 47467.877, 47401.808, 47457.745, 47309.948], [23.331, 23.494, 20.095, 15.94, 26.944], [2126.7014391647035, 3073.8337547738506, 2173.9425696939697, 1705.8966064243523, 20609.03519589329], [228, 229, 230, 231, 232]], [3, 2331, [19123, 19214, 19303, 19393, 19469, 19553, 19630], [3146.536, 3227.14, 3123.323, 3077.557, 3168.613, 3075.937, 2921.694], [41127.376, 41083.698, 41105.174, 41094.737, 41052.84, 41114.141, 41053.87], [17.172, 15.672, 12.953, 16.897, 23.853, 16.772, 23.911], [22656.072736031187, 16904.30109692351, 21942.73317114843, 8156.865799925739, 7197.236993595736, 6973.3752503085325, 3049.898807373379], [227, 228, 229, 230, 231, 232, 233]], [2, 2335, [19232, 19324, 19410, 19485, 19570, 19641, 19730], [14830.679, 14853.743, 14860.587, 14895.827, 14931.966, 14939.718, 14893.971], [38764.835, 38889.277, 38902.823, 38774.446, 38851.51, 38919.165, 38866.7], [16.723, 13.709, 18.244, 37.776, 20.013, 20.158, 17.293], [1543.7488477957593, 2604.180041850962, 2799.157644129528, 1743.0662279405663, 3869.2050088512424, 2451.061157389093, 3884.3985531465264], [228, 229, 230, 231, 232, 233, 234]], [2, 2337, [19327, 19412, 19487, 19573, 19642, 19731], [16369.851, 16218.448, 16193.671, 16201.636, 16120.203, 16038.272], [39201.692, 39202.788, 38967.333, 38968.476, 39015.742, 39127.816], [19.143, 13.233, 17.323, 35.69, 17.49, 17.595], [29341.41340135373, 42426.929617790905, 24593.094038643998, 4611.342322759344, 1630.670997533602, 2386.160518982978], [229, 230, 231, 232, 233, 234]], [6, 2371, [19481, 19567, 19638, 19725, 19803, 19878, 19943, 20016], [12050.812, 11945.951, 11900.084, 11742.66, 11848.179, 11750.361, 11698.937, 11539.492], [69603.941, 69608.059, 69576.688, 69474.888, 69531.934, 69386.473, 69344.832, 69265.223], [29.743, 32.177, 30.446, 18.934, 21.136, 24.164, 34.713, 25.202], [2215.3889656383853, 1789.9349365216842, 1530.0472248589017, 954.9881316153583, 3337.3182432720023, 1713.2340811673528, 1509.3765416508875, 4539.090299044645], [231, 232, 233, 234, 235, 236, 237, 238]], [1, 2374, [19818, 19889, 19959, 20035, 20104, 20185, 20261, 20330, 20407, 20487, 20562], [22018.896, 22054.989, 22094.366, 21985.037, 22109.563, 22014.412, 22100.047, 22123.663, 22237.883, 22138.08, 22108.149], [32354.989, 32322.349, 32262.46, 32288.142, 32291.334, 32259.315, 32278.626, 32461.741, 32589.318, 32569.137, 32380.859], [11.983, 16.632, 26.607, 17.218, 17.397, 28.851, 11.777, 12.754, 27.195, 26.755, 25.876], [1083.043833822027, 1738.615496341262, 1192.7160906400811, 13420.975995196275, 14653.665076632597, 2102.687730727349, 3300.3355923307795, 2053.8650776376385, 886.5452004122416, 3735.315999371869, 8418.811229202005], [235, 236, 237, 238, 239, 240, 241, 242, 243, 244, 245]], [1, 2375, [19655, 19746, 19819, 19890, 19962, 20037, 20106, 20187, 20262, 20331], [22901.756, 23063.432, 23006.566, 23037.29, 22953.541, 22972.919, 23037.852, 22975.501, 22955.173, 22928.787], [32192.179, 32262.572, 32372.807, 32214.85, 32315.94, 32320.861, 32390.837, 32349.464, 32521.069, 32557.481], [8.53, 33.752, 19.355, 12.572, 25.853, 35.464, 43.466, 28.449, 26.268, 28.579], [160556.70990939153, 2396.595781794589, 1071.4327614205342, 39932.39008753461, 2251.4303956333624, 2297.1840994662825, 2230.6934920873255, 1437.1119407071997, 10780.337249937756, 6513.654693300504], [233, 234, 235, 236, 237, 238, 239, 240, 241, 242]], [4, 2396, [19970, 20044, 20113, 20197, 20270, 20342, 20419], [27631.574, 27659.652, 27607.151, 27576.12, 27629.222, 27631.756, 27591.546], [48651.78, 48659.479, 48666.121, 48758.079, 48728.031, 48750.405, 48737.48], [14.365, 11.479, 13.961, 10.364, 10.454, 10.185, 11.242], [2348.0769920917, 1983.4628982922538, 2962.9328147990427, 2618.670609539178, 1590.938171731804, 2575.3205756567845, 2149.144829573357], [237, 238, 239, 240, 241, 242, 243]], [0, 2399, [20059, 20130, 20214, 20281, 20357, 20436, 20519, 20595, 20669, 20742], [41152.054, 41097.078, 41181.143, 41095.458, 41137.128, 41068.352, 41183.954, 41249.284, 41322.776, 41397.788], [30072.326, 30136.056, 30137.2, 30167.112, 30141.533, 30149.031, 30084.522, 30158.802, 30122.474, 30145.467], [37.168, 15.671, 12.044, 31.77, 19.468, 19.313, 20.756, 11.892, 19.744, 16.757], [1959.7119545526036, 1862.5910704858122, 2412.909202528594, 4527.1838272206705, 1066.507475063422, 1729.4375158741677, 3807.4490566402123, 1390.668696083911, 1911.9212270272471, 1197.4161912863913], [238, 239, 240, 241, 242, 243, 244, 245, 246, 247]], [3, 2402, [19866, 19932, 20003, 20078, 20153], [3185.3, 3211.964, 3138.073, 3191.467, 3094.336], [40951.46, 41014.709, 40975.297, 41057.713, 41087.621], [23.299, 24.304, 17.696, 18.642, 15.709], [4868.714264725539, 5509.374256142749, 3332.8930723827725, 6448.178899150402, 24492.74374240075], [236, 237, 238, 239, 240]], [6, 2407, [19946, 20018, 20091, 20171, 20252], [12538.86, 12406.316, 12382.395, 12454.797, 12547.988], [69751.178, 69606.8, 69652.706, 69640.21, 69494.852], [25.682, 36.337, 23.903, 25.211, 32.759], [1520.5706977215325, 1940.431647231883, 4390.59824877674, 2557.8482970966093, 1119.7141457240148], [237, 238, 239, 240, 241]], [2, 2410, [20024, 20095, 20175, 20255, 20319, 20395, 20477, 20552], [15740.062, 15834.996, 15670.903, 15660.423, 15577.393, 15462.33, 15412.69, 15400.489], [39188.334, 39120.912, 39174.283, 39119.808, 38950.299, 38862.094, 39088.116, 39091.59], [21.301, 26.174, 22.841, 13.816, 23.403, 17.509, 32.41, 24.117], [3459.001533321644, 3016.8088400010474, 1621.9475128403835, 1349.0037501071404, 10410.009569468955, 2118.9765190751614, 2919.996843841732, 848.4970021533608], [238, 239, 240, 241, 242, 243, 244, 245]], [2, 2411, [19883, 19952, 20026, 20100, 20179, 20257, 20324, 20400, 20480, 20558, 20638, 20711, 20774, 20839, 20903], [17121.233, 17181.15, 17162.819, 17167.331, 17175.33, 17156.846, 17178.019, 17175.807, 17212.601, 17260.209, 17234.435, 17193.722, 17193.496, 17093.151, 17139.343], [39287.844, 39325.398, 39280.419, 39230.376, 39275.057, 39319.249, 39334.172, 39352.307, 39350.523, 39320.549, 39346.733, 39207.376, 39291.353, 39196.256, 39122.596], [15.105, 19.442, 19.073, 13.424, 17.483, 12.402, 17.466, 13.818, 20.031, 14.397, 13.063, 19.794, 20.962, 33.72, 15.702], [11051.581757649363, 6550.147288651675, 15439.991405242057, 16449.868389405397, 6155.507009175265, 8857.563301122285, 3470.925839734456, 2201.4406297120872, 4140.177486661524, 4751.799424203146, 5906.745002863659, 8298.845829012465, 4754.877515374269, 3381.8521149001867, 24083.331977352405], [236, 237, 238, 239, 240, 241, 242, 243, 244, 245, 246, 247, 248, 249, 250]], [3, 2414, [20077, 20154, 20235, 20298, 20381], [3174.257, 3172.637, 3132.144, 3110.516, 3100.301], [41875.456, 41816.895, 41827.168, 41812.137, 41762.215], [19.693, 18.763, 12.558, 12.309, 18.765], [3647.707078336138, 2890.2659407919778, 3378.9831574275186, 2250.1968019371743, 2673.615159286283], [239, 240, 241, 242, 243]], [3, 2415, [20236, 20299, 20382, 20463, 20541], [3354.333, 3346.116, 3452.223, 3412.183, 3281.081], [41074.755, 41002.811, 41068.914, 41094.705, 41092.399], [19.159, 21.134, 24.411, 30.726, 13.752], [6247.365430017242, 3101.701465272455, 3837.619974719207, 3937.6406316395564, 32453.6008713567], [241, 242, 243, 244, 245]], [6, 2419, [20090, 20169, 20247, 20311, 20393], [11297.713, 11462.141, 11419.436, 11247.216, 11360.086], [69153.571, 69248.634, 69271.275, 69214.088, 69119.328], [41.535, 24.305, 32.613, 24.162, 32.104], [1446.0413838352986, 2762.0113157372552, 4680.897394524926, 3234.790649743201, 1107.7236528988856], [239, 240, 241, 242, 243]], [2, 2421, [20254, 20320, 20396, 20478, 20553, 20635, 20708, 20771, 20835, 20899, 20986, 21060, 21123, 21187], [15568.112, 15786.981, 15936.698, 16085.028, 16108.315, 16029.596, 16069.987, 16084.119, 16118.725, 16159.007, 16085.468, 16010.137, 15892.74, 15786.986], [39189.777, 39301.865, 39380.342, 39378.448, 39426.468, 39443.254, 39459.276, 39431.923, 39463.357, 39407.879, 39447.079, 39457.957, 39450.896, 39350.075], [1.523, 15.101, 12.688, 10.626, 13.675, 13.005, 16.18, 21.422, 22.24, 23.122, 11.041, 22.573, 18.223, 27.164], [670.9269916960718, 1366.0254425563858, 1790.146052805895, 4276.909982211872, 1474.7358442139664, 2855.773679969422, 1338.7456888513398, 1439.4056396107899, 1231.7185470883455, 2339.9558754166696, 2089.4383996736356, 1112.836216413111, 917.2475229719788, 4761.2705166426], [241, 242, 243, 244, 245, 246, 247, 248, 249, 250, 251, 252, 253, 254]], [5, 2425, [20212, 20280, 20356, 20432, 20516, 20594, 20668, 20739, 20808, 20866, 20937, 21022, 21092, 21154, 21220, 21290, 21369, 21432, 21512], [40172.136, 40086.527, 40105.06, 40137.964, 40114.223, 40164.551, 40146.483, 40129.798, 40133.718, 40164.792, 40111.268, 40091.279, 40073.301, 40073.304, 40050.4, 40080.735, 40029.084, 40029.314, 40005.894], [58102.086, 58063.305, 58067.997, 58075.425, 58061.988, 58078.312, 58076.509, 58095.766, 58078.596, 58107.952, 58098.301, 58119.642, 58144.755, 58135.485, 58114.213, 58103.018, 58107.743, 58124.624, 58113.939], [12.242, 8.329, 17.81, 8.687, 11.372, 11.006, 9.089, 11.233, 16.104, 10.855, 17.399, 10.736, 13.502, 16.503, 19.854, 17.298, 13.535, 11.836, 14.362], [1713.1204463728338, 2474.4054647822754, 1803.5494842785674, 2814.3104889321476, 2817.083588160647, 2675.3152228505683, 2046.996962026033, 2203.661170792484, 1334.33205404942, 1993.9379588610336, 2231.5750448757067, 2574.01507169854, 2939.8625446687806, 4646.673326387024, 3745.7765566353746, 1879.619950592297, 2711.977287058773, 2273.1059343001225, 1911.1203828175578], [240, 241, 242, 243, 244, 245, 246, 247, 248, 249, 250, 251, 252, 253, 254, 255, 256, 257, 258]], [3, 2457, [20544, 20619, 20694, 20761, 20825, 20886, 20965, 21047], [4901.38, 4860.226, 4852.714, 4866.79, 4874.23, 4918.402, 4964.759, 4856.956], [41447.1, 41390.216, 41551.233, 41410.119, 41384.649, 41392.775, 41245.827, 41223.173], [9.012, 11.875, 18.659, 18.174, 10.931, 14.534, 23.723, 30.272], [2813.607838273976, 4578.717712715781, 7750.764444679842, 3453.6299659746196, 3860.0925504859465, 5232.166176112361, 1830.4098692042521, 3595.383700048142], [245, 246, 247, 248, 249, 250, 251, 252]], [6, 2459, [20767, 20831, 20891, 20973, 21050, 21117, 21181], [10782.981, 10639.731, 10570.148, 10532.68, 10472.629, 10547.145, 10461.364], [69130.072, 69124.193, 69134.726, 69088.822, 69151.911, 69098.642, 69147.087], [24.619, 14.826, 19.022, 19.172, 28.317, 31.901, 22.294], [5159.738599116839, 3971.043755141499, 10184.547769431896, 2866.9591770870147, 3415.3834667827964, 1447.9483171216723, 4787.7944592761305], [248, 249, 250, 251, 252, 253, 254]], [1, 2462, [20332, 20408, 20490, 20566, 20644, 20719, 20784, 20844], [23019.721, 23017.117, 22921.784, 22800.209, 22864.016, 22800.487, 22988.309, 23034.113], [32546.779, 32456.992, 32416.357, 32404.084, 32436.259, 32368.142, 32419.401, 32480.699], [35.11, 23.178, 23.38, 32.077, 27.236, 19.644, 24.693, 8.496], [2406.8627896431453, 1590.457081136607, 4100.322727327244, 2163.4605808636848, 2145.7163195142143, 1021.7522529120613, 6031.558011295803, 445.2554667553177], [242, 243, 244, 245, 246, 247, 248, 249]], [4, 2463, [20496, 20573, 20649, 20725, 20794, 20851, 20918, 21010, 21079, 21138, 21201, 21268, 21348, 21417, 21491, 21559, 21623, 21700, 21788, 21855], [26789.228, 26805.337, 26781.926, 26867.105, 27013.19, 26903.932, 26840.204, 26780.712, 26776.317, 26779.193, 26688.051, 26740.662, 26689.451, 26676.596, 26640.739, 26778.953, 26696.441, 26702.826, 26674.785, 26659.674], [47496.285, 47508.622, 47481.632, 47524.6, 47652.805, 47594.894, 47591.064, 47515.152, 47487.955, 47533.795, 47520.35, 47554.788, 47488.128, 47433.672, 47472.09, 47529.446, 47501.022, 47529.662, 47537.45, 47555.378], [11.063, 18.89, 14.253, 20.239, 26.586, 15.011, 13.18, 14.755, 15.426, 17.03, 16.135, 15.247, 22.967, 20.787, 15.559, 23.468, 11.833, 15.306, 15.021, 20.077], [800.6695618188584, 1311.6995210331984, 1201.4800998258315, 1276.3180747636857, 14450.639241092616, 2348.2212187397677, 3569.7237482372716, 4473.321436532098, 12251.622378044107, 3719.1310176724196, 2381.2834404026935, 2430.490890853363, 4369.772668878881, 18288.63310987465, 7908.980921477697, 1846.3274639734755, 2702.720749687368, 2585.849111339504, 1459.5769693301568, 2893.681222571152], [244, 245, 246, 247, 248, 249, 250, 251, 252, 253, 254, 255, 256, 257, 258, 259, 260, 261, 262, 263]], [1, 2504, [20486, 20563, 20643, 20717, 20780], [22085.586, 22074.633, 22012.805, 21971.18, 22027.783], [32336.888, 32384.099, 32214.181, 32225.907, 32233.542], [37.758, 20.055, 13.792, 18.054, 28.633], [3392.2102365934993, 42735.30648807753, 1510.6061051176769, 11137.914874395306, 4828.192038299012], [244, 245, 246, 247, 248]], [4, 2507, [20418, 20497, 20574, 20651, 20727, 20796], [27191.9, 27189.65, 27199.274, 27233.706, 27251.025, 27152.64], [47994.827, 47973.89, 48027.869, 48024.209, 47989.769, 47926.728], [12.399, 17.771, 8.288, 10.841, 18.265, 36.312], [2747.1915550648378, 2877.6790786763963, 2233.3786458025984, 1771.1290559228314, 1716.8149083837097, 3637.2789095617118], [243, 244, 245, 246, 247, 248]], [2, 2553, [20983, 21058, 21120, 21185, 21254], [15027.99, 15087.651, 15208.195, 15117.789, 15220.056], [38614.359, 38656.777, 38737.273, 38631.32, 38698.754], [32.029, 33.035, 29.668, 20.897, 20.833], [782.1210456731985, 2509.327362346109, 2944.6541548117593, 2164.4868876823325, 1341.8760827357926], [251, 252, 253, 254, 255]], [1, 2554, [20997, 21067, 21129, 21191, 21259], [20630.585, 20662.424, 20622.177, 20611.81, 20625.948], [32771.428, 32846.143, 32908.967, 32857.04, 32800.781], [28.304, 12.219, 12.059, 14.208, 21.322], [2374.3110194411493, 2013.911228041601, 2624.857861013681, 2217.11184502731, 1312.9030121157023], [251, 252, 253, 254, 255]], [2, 2574, [21474, 21540, 21607, 21681, 21767, 21837, 21900], [16494.284, 16600.973, 16398.871, 16440.162, 16392.199, 16393.791, 16245.983], [38739.263, 38671.001, 38638.544, 38664.069, 38656.389, 38740.883, 38717.198], [24.7, 27.737, 32.109, 32.381, 20.659, 26.765, 27.511], [5991.7137322995995, 2322.0502855370587, 1488.0856448696907, 858.7457966505959, 1608.8894413150913, 3550.928797568763, 1654.7028207930675], [258, 259, 260, 261, 262, 263, 264]], [1, 2577, [21336, 21408, 21485, 21550, 21615, 21691, 21779, 21847, 21908], [23425.762, 23403.759, 23574.951, 23516.919, 23570.619, 23561.912, 23516.174, 23536.494, 23423.861], [31576.318, 31648.661, 31689.412, 31641.318, 31696.678, 31618.037, 31604.236, 31704.524, 31737.878], [17.433, 24.657, 13.182, 17.158, 23.415, 12.619, 9.412, 19.206, 35.414], [2295.7737641707467, 1416.153263529585, 736.4508984288591, 2267.2967610934725, 1321.98052000031, 1163.114674436622, 1235.0977383629636, 1667.6595724152232, 1023.6566244598393], [256, 257, 258, 259, 260, 261, 262, 263, 264]], [6, 2589, [21598, 21673, 21755, 21829, 21894, 21950, 22016, 22092, 22163, 22221, 22282, 22343, 22402, 22465, 22539, 22624], [9825.437, 9899.477, 9890.147, 9943.64, 9895.462, 9926.024, 9906.102, 9859.508, 9793.888, 9965.692, 9937.747, 9917.511, 9941.61, 9855.978, 9895.165, 9912.436], [69650.186, 69835.469, 69892.327, 69993.885, 69929.081, 69858.909, 69845.789, 69779.934, 69663.295, 69701.395, 69724.904, 69780.406, 69812.817, 69748.835, 69727.614, 69615.181], [28.027, 20.45, 16.026, 19.114, 16.197, 24.563, 28.823, 19.685, 16.973, 18.605, 19.601, 10.719, 15.073, 21.783, 18.992, 18.452], [2228.8242784253293, 6792.988469901169, 2004.2940948095293, 1847.6089341178485, 1633.722908042298, 3059.0787940063747, 1072.5048150437672, 1676.925229161187, 1892.0865308297823, 4993.196731369514, 1201.723267212179, 2375.979870576901, 540.4333592648387, 2093.558623478692, 2169.5618138754376, 1362.1684438877826], [260, 261, 262, 263, 264, 265, 266, 267, 268, 269, 270, 271, 272, 273, 274, 275]], [2, 2590, [21605, 21680, 21765, 21836, 21898, 21957, 22021], [14894.172, 14896.495, 15003.864, 15071.99, 15119.546, 15126.57, 15064.401], [38901.133, 38877.226, 38880.441, 38892.21, 38864.434, 38902.548, 38914.415], [19.779, 9.343, 9.442, 7.573, 13.737, 9.842, 16.396], [1639.0886528586655, 2605.88381340601, 2408.635350275763, 3234.7198362375893, 2636.5181166038237, 3213.8536120708573, 812.9081806306618], [260, 261, 262, 263, 264, 265, 266]], [5, 2598, [21650, 21720, 21801, 21870, 21929], [40569.78, 40553.33, 40568.931, 40581.8, 40573.639], [58558.503, 58573.822, 58567.108, 58553.506, 58537.755], [11.305, 8.436, 7.629, 9.406, 21.238], [1497.8128233711086, 2179.411187654881, 2204.4954154778457, 2517.6949772270427, 1159.6705313273058], [260, 261, 262, 263, 264]], [3, 2655, [22152, 22217, 22276, 22336, 22398, 22459], [3182.335, 3098.165, 3001.645, 3023.421, 2970.042, 2761.151], [41487.668, 41417.465, 41413.319, 41343.372, 41373.336, 41319.746], [11.372, 10.071, 10.809, 9.2, 8.672, 32.67], [1690.4216364842187, 2063.135299562445, 2691.216868110063, 2308.9772153890176, 1885.5800553062531, 7249.964919558267], [268, 269, 270, 271, 272, 273]], [2, 2669, [22225, 22290, 22348, 22411, 22469, 22545], [15173.564, 15188.787, 15286.687, 15320.24, 15385.566, 15361.741], [39396.451, 39370.005, 39336.244, 39560.592, 39577.23, 39547.237], [17.88, 11.068, 13.799, 29.262, 18.663, 21.305], [1900.1958440571455, 2498.9607781378345, 1749.8057217858648, 3657.205538222422, 1912.4786368941386, 3638.093323324351], [269, 270, 271, 272, 273, 274]], [6, 2688, [22287, 22345, 22406, 22468, 22541, 22625, 22693, 22769, 22850, 22915, 22984, 23035], [12281.006, 12346.094, 12319.187, 12286.4, 12343.831, 12431.279, 12455.235, 12372.085, 12356.44, 12358.526, 12324.365, 12294.654], [69165.925, 69157.283, 69173.357, 69217.42, 69157.045, 69066.784, 68901.322, 69056.414, 69177.991, 69199.051, 69204.94, 69220.272], [20.504, 10.713, 18.269, 21.294, 19.677, 29.055, 29.112, 12.596, 13.931, 9.393, 9.61, 16.335], [1112.1150695353872, 1317.7503878941159, 1101.6922283985284, 2547.557858142816, 1528.9775526749918, 4184.654720746849, 1496.2787334903396, 39551.695285614514, 1545.7200602152348, 1352.615507556951, 1709.8355750089918, 885.0393190097509], [270, 271, 272, 273, 274, 275, 276, 277, 278, 279, 280, 281]], [1, 2689, [22417, 22480, 22559, 22637, 22711, 22784, 22865, 22925, 22993, 23044, 23092, 23149, 23215], [21928.166, 21841.239, 21838.627, 21943.585, 21886.989, 21903.723, 21843.073, 21901.614, 22025.958, 22016.286, 21993.892, 21818.256, 21916.451], [32302.754, 32263.254, 32263.492, 32237.097, 32204.143, 32247.837, 32220.89, 32153.801, 32191.491, 32178.466, 32182.569, 32083.106, 32118.305], [19.666, 12.074, 18.516, 12.566, 11.248, 19.063, 15.964, 29.699, 31.182, 14.431, 14.249, 14.27, 30.247], [1293.655003341944, 2031.8508485561133, 1836.0197451212048, 4352.48364574243, 3590.49915741655, 7389.763540881701, 2658.837882280279, 2878.8490796106653, 2013.1386449629438, 2908.4316901865377, 6305.854901497165, 870.5862618148547, 1579.584180331652], [272, 273, 274, 275, 276, 277, 278, 279, 280, 281, 282, 283, 284]], [3, 2706, [22460, 22529, 22614, 22683, 22753], [2761.188, 2630.944, 2668.836, 2620.032, 2634.919], [41305.449, 41211.585, 41135.151, 41110.216, 41125.69], [29.541, 22.082, 37.972, 21.318, 15.804], [3970.5071140520017, 1147.9213585740556, 1353.5882653001095, 1793.1503630699046, 1001.4592272103054], [273, 274, 275, 276, 277]], [2, 2778, [23488, 23553, 23609, 23667, 23734, 23790, 23840, 23890, 23954, 24003, 24045, 24090, 24141, 24197, 24245, 24297], [15655.633, 15641.52, 15574.344, 15614.052, 15597.144, 15614.915, 15593.95, 15623.185, 15610.454, 15603.902, 15616.704, 15595.371, 15626.318, 15647.332, 15591.033, 15611.804], [39053.449, 39065.285, 39082.479, 39108.761, 39087.355, 39099.908, 39086.043, 39099.662, 39101.642, 39115.81, 39081.393, 39105.393, 39079.155, 39141.044, 39108.825, 39105.766], [17.234, 14.428, 16.288, 11.409, 13.514, 14.733, 10.531, 7.247, 12.617, 8.673, 9.712, 8.531, 9.733, 18.59, 9.018, 10.218], [1156.9996895308377, 2485.0769141506476, 2087.4996511092, 988.9027476389766, 1368.1288502475302, 1300.258141193627, 1227.7572142094555, 2296.393549432638, 1929.378441052371, 2636.626682206729, 904.0026993355433, 1437.6083554357638, 1497.9896151031076, 1318.3214778007427, 1816.9851703024835, 1108.0614412408036], [289, 290, 291, 292, 293, 294, 295, 296, 297, 298, 299, 300, 301, 302, 303, 304]], [1, 2779, [23445, 23494, 23561, 23620, 23678], [21998.996, 21970.262, 22076.734, 21886.979, 22031.866], [32171.811, 32082.287, 32068.425, 32139.887, 32218.157], [33.363, 25.082, 31.944, 32.432, 53.692], [2618.665621761357, 839.2679200975042, 1186.1011368394736, 2138.9663914102543, 4241.780158374951], [288, 289, 290, 291, 292]], [0, 2786, [23286, 23339, 23405, 23463, 23518, 23580, 23640, 23705], [40032.849, 39896.015, 39938.731, 39912.072, 40017.47, 40125.785, 40137.473, 40111.896], [29497.553, 29406.144, 29383.73, 29409.802, 29512.676, 29600.625, 29602.294, 29533.624], [13.54, 16.075, 12.565, 11.077, 15.506, 12.626, 11.884, 10.161], [3371.1920061210744, 3408.3766805459995, 3422.73470920533, 3349.1128738796983, 3183.286578760302, 4003.166438580319, 3561.6830516784858, 3880.278027436992], [285, 286, 287, 288, 289, 290, 291, 292]], [6, 2797, [23138, 23204, 23262, 23311, 23373, 23434, 23485, 23551, 23605, 23665, 23733], [12363.74, 12319.216, 12339.483, 12318.596, 12337.163, 12337.743, 12370.783, 12332.611, 12324.34, 12349.54, 12308.628], [69201.819, 69212.664, 69208.55, 69197.296, 69183.199, 69184.771, 69175.866, 69186.461, 69170.005, 69186.628, 69164.438], [21.613, 9.483, 13.706, 18.893, 17.77, 6.492, 15.064, 14.06, 15.746, 17.275, 12.439], [1406.301633856004, 1663.975309794973, 1573.7762778361443, 1414.335655652699, 965.4458180244053, 2184.097659828513, 845.3754693085485, 2040.595163043722, 2121.1710748259416, 1005.8591801781323, 1511.7725501697564], [283, 284, 285, 286, 287, 288, 289, 290, 291, 292, 293]], [3, 2849, [23724, 23780, 23833, 23883, 23939, 23995], [4328.49, 4383.676, 4563.226, 4547.805, 4554.266, 4542.501], [41261.617, 41147.684, 41112.067, 41102.925, 41086.994, 41063.99], [13.373, 10.09, 8.678, 13.577, 10.742, 14.865], [2190.63959264376, 2212.471976495565, 2694.3131267079625, 1556.9980481876594, 1885.1220324595363, 924.5656056980056], [293, 294, 295, 296, 297, 298]], [1, 2852, [23741, 23798, 23848, 23899, 23961, 24010, 24054, 24094, 24147, 24209, 24256, 24307], [23588.405, 23452.571, 23593.658, 23656.795, 23531.077, 23635.357, 23651.773, 23494.175, 23550.523, 23468.181, 23510.596, 23427.414], [32031.654, 31902.947, 32035.001, 32008.253, 32084.372, 31927.91, 31970.275, 32038.859, 32000.38, 31862.402, 31864.495, 31819.522], [22.374, 20.637, 15.192, 13.615, 18.857, 23.343, 21.891, 9.235, 29.341, 20.069, 28.943, 43.854], [859.6963043886416, 18587.579768171774, 1269.0634116438691, 2102.3561095290443, 18710.00374721073, 3144.691298425321, 2217.3781213446055, 85761.33643749266, 1400.8246246393505, 549.3756518407317, 1430.4918142645404, 1803.4648418030147], [293, 294, 295, 296, 297, 298, 299, 300, 301, 302, 303, 304]], [3, 2856, [23881, 23937, 23994, 24037, 24081, 24129], [2613.62, 2627.502, 2685.879, 2603.983, 2562.987, 2523.824], [41529.202, 41594.033, 41533.049, 41536.704, 41659.163, 41673.109], [35.18, 13.819, 18.085, 24.196, 20.128, 24.033], [916.9098985926764, 1614.160932161372, 1096.60147939658, 1701.1927345594067, 1741.6320798199233, 640.1084353882912], [296, 297, 298, 299, 300, 301]], [6, 2870, [24002, 24043, 24089, 24140, 24195], [13427.619, 13457.948, 13454.246, 13457.89, 13409.477], [69241.251, 69249.212, 69348.936, 69369.214, 69421.185], [19.21, 12.926, 9.181, 12.852, 20.284], [1502.3855430335668, 1801.917828474913, 2529.761191874207, 1846.5197850718182, 2054.4804872958352], [298, 299, 300, 301, 302]], [3, 2873, [24128, 24186, 24236, 24288, 24331, 24372, 24412, 24455, 24504], [2656.206, 2807.432, 2877.343, 2833.049, 2759.887, 2714.979, 2638.987, 2742.996, 2870.386], [41511.098, 41365.588, 41299.773, 41350.664, 41426.321, 41422.206, 41395.89, 41367.975, 41188.302], [46.969, 19.02, 10.556, 11.141, 10.242, 9.258, 16.786, 23.301, 36.54], [3153.0241799410155, 1957.3411521803005, 1741.799772047909, 2177.0922343969605, 4261.840481558897, 2152.146941948409, 2806.961854422159, 6570.432932251044, 1415.3608775967057], [301, 302, 303, 304, 305, 306, 307, 308, 309]], [5, 2876, [24169, 24224, 24275, 24318, 24355, 24399], [40764.266, 40763.491, 40720.511, 40756.575, 40760.308, 40769.63], [58199.92, 58188.677, 58153.523, 58181.273, 58195.742, 58257.889], [13.198, 9.924, 14.239, 14.435, 30.57, 9.552], [1140.7475775868716, 1207.3196622207786, 1393.6538091509237, 1566.9791303950294, 1589.1581216257284, 707.5539330786745], [301, 302, 303, 304, 305, 306]], [0, 2878, [24225, 24276, 24319, 24356, 24400], [40966.669, 41013.322, 40988.209, 40962.659, 41004.383], [30168.465, 30174.268, 30169.254, 30181.729, 30145.06], [20.158, 13.596, 8.674, 16.816, 19.288], [1796.5800468549187, 2041.609423367197, 2310.8893528663166, 2435.863513799812, 1553.922727362982], [302, 303, 304, 305, 306]], [1, 2906, [24427, 24471, 24524, 24579, 24633, 24690, 24740, 24790, 24844, 24892, 24943, 24984, 25030, 25069, 25105], [22082.384, 22149.134, 22087.48, 22080.557, 22055.452, 22116.349, 22163.035, 22104.994, 22132.668, 22118.471, 22037.459, 22143.368, 22106.705, 22145.8, 22000.854], [32124.862, 32149.327, 32075.113, 32079.175, 32156.813, 32149.205, 32094.114, 32123.168, 32130.927, 32120.837, 32113.942, 32089.516, 32190.05, 32129.665, 32191.99], [28.378, 26.636, 13.911, 14.358, 19.946, 29.704, 10.579, 27.531, 14.407, 25.466, 15.651, 24.095, 3.311, 22.318, 39.046], [1470.1914978206307, 2149.037625738147, 1621.6976001402088, 1125.5822575198447, 3427.4417481790797, 1056.87076751939, 1046.9645948646262, 879.8471745673069, 688.4695047313327, 3457.9459733509143, 782.3538060886696, 963.1235348108172, 449.83760622174594, 1076.3138410514025, 1084.7446188031058], [307, 308, 309, 310, 311, 312, 313, 314, 315, 316, 317, 318, 319, 320, 321]], [3, 2910, [24373, 24413, 24457, 24505, 24557, 24615], [3478.799, 3548.997, 3602.381, 3578.383, 3524.398, 3532.445], [41098.346, 41141.712, 41072.823, 40996.696, 40993.925, 40931.326], [10.457, 13.847, 10.426, 11.487, 20.235, 29.3], [2198.454610616298, 3448.8195766959034, 2496.067785794988, 1995.8967267901364, 1099.062242640226, 647.8681534963823], [306, 307, 308, 309, 310, 311]], [5, 2921, [24541, 24598, 24653, 24712, 24757, 24805, 24859, 24914, 24958, 25006], [40713.58, 40752.554, 40752.002, 40774.249, 40744.008, 40740.661, 40737.801, 40733.706, 40731.184, 40705.439], [58208.729, 58236.022, 58207.645, 58223.848, 58190.292, 58199.847, 58189.011, 58152.388, 58174.818, 58177.765], [12.041, 11.092, 11.497, 10.03, 11.753, 23.723, 14.145, 15.291, 21.198, 17.223], [1463.1112252841392, 1688.682181857857, 1217.2051493816061, 1637.935028436462, 1686.2029404286113, 1892.0623022001491, 1344.7192567588347, 745.8050140836987, 793.0947011892032, 1008.5329302586555], [309, 310, 311, 312, 313, 314, 315, 316, 317, 318]], [3, 2927, [24460, 24507, 24558, 24617, 24668], [4490.457, 4610.856, 4556.518, 4615.506, 4590.361], [41062.688, 41055.732, 41072.569, 41074.873, 41093.4], [14.854, 19.287, 20.846, 22.289, 21.323], [2119.192811155171, 1455.3811176462284, 1881.0344828591797, 1266.0370184414203, 1042.2234516704402], [308, 309, 310, 311, 312]], [1, 2949, [24691, 24739, 24789, 24843, 24891], [21999.556, 22004.291, 21957.725, 21985.355, 21921.539], [32830.258, 32937.895, 32939.26, 32837.643, 32976.851], [21.513, 19.911, 40.948, 23.878, 22.198], [2924.009679752103, 3272.2909803932234, 1079.7294051528993, 956.8755852369027, 1423.7848152994825], [312, 313, 314, 315, 316]], [2, 2965, [24886, 24940, 24974, 25025, 25065, 25097, 25135, 25169, 25209], [15426.218, 15332.219, 15214.473, 15249.37, 15258.634, 15128.644, 15210.989, 15334.55, 15536.027], [39576.078, 39584.285, 39552.27, 39595.381, 39602.584, 39581.352, 39636.531, 39572.188, 39553.007], [27.95, 21.752, 30.46, 19.682, 18.54, 14.375, 12.373, 16.57, 15.543], [656.2415136113085, 4673.9114163647355, 2026.86684756666, 3630.4843208790207, 1536.6937786795008, 1831.4051224889695, 1986.868391784675, 12968.98168733111, 2878.1197257712984], [316, 317, 318, 319, 320, 321, 322, 323, 324]], [1, 2975, [24983, 25029, 25068, 25104, 25142, 25175, 25211], [21974.495, 21973.167, 21901.887, 21848.322, 21817.732, 21872.949, 21950.379], [33022.81, 32999.899, 33058.597, 33092.406, 33022.459, 32988.652, 33007.094], [19.374, 22.019, 18.549, 18.745, 22.497, 22.85, 11.907], [1096.2784687473136, 1689.220928071685, 2144.59739896688, 2278.8622758178503, 4577.230740113969, 10504.493617179041, 64282.77650772856], [318, 319, 320, 321, 322, 323, 324]], [3, 2984, [25018, 25062, 25092, 25130, 25164, 25205, 25231, 25270, 25309, 25359, 25395, 25440, 25489], [4726.092, 4846.548, 4860.146, 4919.87, 4944.624, 4963.905, 4934.539, 4862.519, 4845.57, 4895.218, 4910.044, 4922.509, 4929.869], [41649.065, 41604.536, 41557.525, 41409.883, 41440.479, 41380.128, 41268.728, 41131.117, 41065.275, 41175.06, 41178.207, 41258.881, 41256.439], [28.843, 19.495, 13.206, 2.791, 15.55, 12.85, 9.392, 14.169, 10.323, 11.215, 14.487, 12.708, 12.163], [1639.3630090007223, 2662.7169206772323, 2386.920917648913, 522.057069135071, 1722.7379613852518, 2765.303059673946, 2357.7595138777515, 3092.1670677299294, 3938.7969097124537, 1697.6499303759979, 2505.669957929042, 1824.697096464564, 2316.202240604905], [319, 320, 321, 322, 323, 324, 325, 326, 327, 328, 329, 330, 331]], [5, 3028, [25565, 25603, 25646, 25688, 25732, 25786, 25839], [40045.353, 40012.263, 40016.079, 40041.236, 39974.011, 39982.189, 39928.518], [58604.88, 58690.809, 58627.449, 58585.77, 58676.683, 58662.085, 58682.711], [27.972, 16.726, 18.91, 32.579, 16.003, 22.296, 18.011], [5329.0651486556835, 952.6924965571948, 1282.9037691395056, 2203.9769246178917, 905.46409858389, 777.8549558348661, 1008.6784781326112], [332, 333, 334, 335, 336, 337, 338]], [3, 3032, [25578, 25619, 25660, 25704, 25748, 25802, 25856, 25914, 25967, 26012, 26062, 26114, 26174, 26227, 26285, 26359, 26417, 26465], [4786.07, 4827.207, 4658.291, 4623.479, 4623.929, 4632.266, 4692.809, 4678.495, 4747.551, 4763.159, 4765.167, 4654.184, 4735.696, 4784.56, 4745.47, 4734.817, 4758.805, 4783.407], [41204.936, 41146.341, 41120.22, 41092.784, 41211.129, 41099.533, 41065.329, 41131.411, 41139.057, 41096.51, 41093.502, 41129.665, 41207.495, 41216.9, 41203.462, 41396.484, 41474.972, 41357.066], [18.579, 10.269, 16.249, 15.587, 13.871, 9.253, 10.231, 8.969, 8.253, 15.56, 12.987, 14.514, 16.932, 11.136, 15.24, 17.57, 16.997, 33.46], [2816.766991377311, 3383.4261845821225, 5014.035758119304, 3412.702597401771, 936.2174276427154, 1752.3855739631474, 1915.3597931776405, 2228.4181981665834, 3654.3172958211135, 2071.726143530011, 1876.3644457034654, 2185.473477168689, 1978.834737496267, 2177.1298299291866, 1824.609151619837, 1116.1726387922138, 1389.3879646245614, 2896.606638557799], [333, 334, 335, 336, 337, 338, 339, 340, 341, 342, 343, 344, 345, 346, 347, 348, 349, 350]], [2, 3038, [25499, 25547, 25586, 25629, 25669], [15357.187, 15238.52, 15268.359, 15287.781, 15275.474], [39552.527, 39534.301, 39530.319, 39497.386, 39598.254], [13.168, 8.992, 8.86, 9.593, 18.356], [1667.69955857798, 2000.0207942305562, 1940.79235522687, 2284.9482525528847, 1019.8438529710871], [331, 332, 333, 334, 335]], [3, 3056, [25656, 25701, 25747, 25801, 25852, 25913, 25966], [2927.51, 3052.167, 3056.196, 3081.487, 3079.854, 3060.706, 2971.826], [41763.267, 41764.526, 41722.509, 41714.42, 41712.219, 41677.932, 41674.183], [9.533, 9.661, 13.974, 11.586, 7.97, 8.008, 24.491], [3668.006018956032, 2326.207389406436, 1929.4434211753935, 1927.5490647216573, 2266.539822425945, 3561.6327599367773, 776.8590002462747], [335, 336, 337, 338, 339, 340, 341]], [1, 3084, [25925, 25982, 26029, 26078, 26131], [22368.522, 22366.204, 22340.749, 22317.358, 22419.434], [31817.841, 31819.578, 31974.085, 31989.438, 31794.912], [21.057, 20.365, 29.485, 28.415, 30.247], [4126.88512944273, 1674.9046570759663, 2133.648314577944, 2541.538464446736, 1039.048436239812], [340, 341, 342, 343, 344]], [1, 3104, [26025, 26076, 26127, 26191, 26250, 26309], [20806.672, 20794.434, 20769.294, 20809.165, 20768.448, 20848.349], [33222.121, 33221.107, 33322.553, 33202.182, 33262.035, 33185.585], [28.069, 20.302, 33.805, 29.063, 14.75, 20.904], [3166.5582573564384, 1619.5467433612155, 3468.1929845282707, 2528.0274153237046, 1092.0753805243698, 905.2876862133743], [342, 343, 344, 345, 346, 347]], [4, 3135, [26392, 26444, 26496, 26549, 26592, 26641, 26688, 26734, 26780, 26836, 26896], [27174.671, 27319.837, 27434.614, 27497.904, 27334.847, 27487.416, 27461.352, 27272.046, 27329.562, 27152.509, 27189.355], [47827.905, 47977.255, 47966.382, 48040.769, 48076.324, 48098.961, 48065.133, 47960.179, 47845.462, 47886.574, 47778.281], [31.072, 13.929, 10.8, 12.517, 13.403, 12.939, 17.393, 10.487, 7.994, 8.915, 18.423], [1476.7193991100587, 1411.151634804826, 2601.521954163257, 2742.5702303601615, 1620.2303815257183, 1702.2642867043776, 2486.417383448912, 2372.166032783479, 2588.0665315360884, 2123.233725249839, 708.8323822140111], [348, 349, 350, 351, 352, 353, 354, 355, 356, 357, 358]], [1, 3181, [26586, 26637, 26685, 26730, 26777], [23611.611, 23639.861, 23626.044, 23564.692, 23593.081], [32114.742, 32174.397, 32181.643, 32198.804, 32148.232], [20.226, 28.63, 23.674, 10.439, 28.564], [1396.4250757091877, 2071.774406768034, 1337.0753580500716, 2601.762814831393, 1232.2808729666308], [352, 353, 354, 355, 356]], [0, 3187, [26745, 26795, 26853, 26910, 26973, 27017], [40211.335, 40190.106, 40157.603, 40219.937, 40269.081, 40276.581], [29682.902, 29633.701, 29469.823, 29466.513, 29427.208, 29349.345], [16.474, 12.281, 22.951, 15.864, 14.021, 11.59], [1260.8085626676816, 2390.141949427746, 1587.9438183253885, 1681.6605055370924, 1383.6369977821028, 1977.3173055930095], [355, 356, 357, 358, 359, 360]], [2, 3248, [27181, 27223, 27275, 27333, 27379], [17133.109, 17091.44, 16933.161, 16945.143, 16903.694], [39574.647, 39539.309, 39513.162, 39361.872, 39464.369], [20.868, 26.721, 20.995, 27.873, 27.904], [3233.9949534160837, 1742.1744260923358, 3670.013124560484, 5926.740230992507, 976.750232429775], [364, 365, 366, 367, 368]], [0, 3252, [27306, 27358, 27398, 27439, 27484], [41725.423, 41648.152, 41658.773, 41637.369, 41641.834], [29851.006, 29918.643, 29939.102, 30004.967, 29970.085], [22.321, 21.582, 21.997, 13.74, 23.104], [3388.6751857632603, 1647.3612922201614, 2563.430174997344, 2030.577105482443, 1778.083130068341], [366, 367, 368, 369, 370]], [3, 3294, [27584, 27621, 27668, 27702, 27732], [3519.307, 3484.898, 3521.497, 3551.216, 3424.104], [41257.723, 41244.906, 41201.905, 41256.157, 41215.571], [8.643, 11.781, 10.977, 11.802, 12.757], [2342.049449037022, 1589.8965824194038, 1338.858550475116, 1907.4387593258039, 1379.195750208922], [373, 374, 375, 376, 377]], [6, 3297, [27551, 27590, 27624, 27674, 27704, 27741, 27781], [12540.463, 12508.026, 12459.071, 12351.697, 12259.503, 12142.72, 12105.524], [69690.295, 69720.93, 69747.19, 69733.13, 69726.648, 69702.622, 69686.93], [42.446, 21.865, 19.589, 26.382, 11.817, 15.651, 16.809], [1393.1787334649264, 2981.9976235982176, 1096.8916388729967, 2095.094937286809, 2377.201065789156, 1609.9841167929421, 1578.3954091724852], [372, 373, 374, 375, 376, 377, 378]], [1, 3315, [27750, 27789, 27829, 27875, 27919], [22775.99, 22768.594, 22789.169, 22830.764, 22821.598], [32270.907, 32271.181, 32339.461, 32510.497, 32443.893], [16.632, 10.613, 18.688, 23.745, 29.292], [1356.1357733171656, 1749.5112658224753, 1110.4242428432985, 821.6312581526083, 2353.793282428497], [377, 378, 379, 380, 381]], [6, 3373, [28179, 28224, 28269, 28320, 28373, 28434], [12343.183, 12411.558, 12334.015, 12437.755, 12481.014, 12377.375], [69688.235, 69778.915, 69679.978, 69545.092, 69453.642, 69481.142], [25.445, 28.211, 34.638, 18.694, 26.599, 16.444], [518.4563363773204, 2086.7097159772443, 1133.3786781759252, 743.9811695197882, 1189.9355419573362, 1520.7354576791029], [387, 388, 389, 390, 391, 392]], [0, 3406, [28407, 28459, 28499, 28547, 28601, 28658, 28708, 28763, 28812, 28851, 28898, 28945, 28981, 29020, 29081, 29126], [40859.281, 40881.67, 40766.69, 40790.606, 40638.44, 40676.078, 40670.618, 40557.877, 40667.27, 40750.261, 40791.196, 40776.343, 40913.497, 40893.168, 40781.129, 40585.85], [28991.311, 28924.189, 28965.283, 29008.91, 29013.058, 29005.749, 29063.922, 29035.981, 28938.973, 28954.467, 28965.0, 28959.453, 28967.405, 28992.117, 28924.962, 28881.359], [12.043, 20.63, 20.868, 17.836, 14.497, 12.583, 14.491, 11.896, 23.516, 11.255, 8.685, 11.447, 16.134, 27.968, 18.878, 31.199], [394.81273685500554, 730.4736797396729, 1475.3196747800096, 1566.5024544677228, 2237.720547330584, 1475.0035928513284, 1393.7718431557057, 1786.968438918311, 2303.740855470706, 2423.051720812414, 3845.365484890785, 2942.864040700396, 1624.4230971445393, 1062.1458593213547, 2034.6672100861547, 1778.678432343476], [391, 392, 393, 394, 395, 396, 397, 398, 399, 400, 401, 402, 403, 404, 405, 406]], [6, 3421, [28517, 28570, 28627, 28680, 28728, 28784], [11534.061, 11519.574, 11540.896, 11528.607, 11474.207, 11501.232], [69696.277, 69622.878, 69501.615, 69442.652, 69514.337, 69421.0], [23.658, 15.567, 16.223, 15.86, 13.769, 11.763], [927.3055095068206, 1827.0248239136117, 1745.6801923088424, 1474.5601522910367, 2683.039762089001, 1618.9803950898754], [394, 395, 396, 397, 398, 399]], [3, 3470, [28866, 28908, 28957, 28992, 29035, 29099, 29145], [4550.388, 4740.388, 4743.973, 4734.309, 4747.359, 4787.909, 4882.968], [41112.955, 41028.073, 40991.561, 41056.31, 41066.584, 41084.977, 41154.557], [25.967, 19.431, 11.753, 11.395, 8.492, 13.393, 18.098], [3019.9520299084147, 872.6420930029294, 2806.3951033190606, 2054.98261765843, 2430.5112941511716, 1855.4291592379277, 2247.4737117737245], [401, 402, 403, 404, 405, 406, 407]], [3, 3482, [28991, 29030, 29095, 29142, 29183, 29234], [2618.708, 2579.675, 2585.378, 2541.816, 2616.446, 2647.349], [41395.235, 41333.217, 41358.981, 41454.226, 41398.151, 41373.38], [26.546, 18.496, 26.022, 17.714, 21.792, 30.765], [1241.9780769238957, 3338.864522197846, 1261.5182310226355, 634.2340785519767, 1323.6578094958243, 7050.393207266048], [404, 405, 406, 407, 408, 409]], [3, 3488, [29032, 29098, 29143, 29185, 29235], [4050.47, 3851.934, 3809.859, 3891.571, 4112.312], [40890.667, 40946.849, 40915.429, 40885.656, 40881.862], [32.474, 24.667, 24.394, 15.379, 35.224], [3020.931915822991, 1336.8837853911307, 1671.0422557073098, 816.9516265902902, 1382.9092318655717], [405, 406, 407, 408, 409]], [0, 3529, [29555, 29601, 29650, 29707, 29763, 29830], [40274.255, 40460.071, 40508.48, 40519.947, 40596.06, 40607.511], [29660.385, 29766.673, 29837.124, 29741.329, 29781.359, 29891.242], [25.175, 21.298, 21.615, 10.737, 17.589, 13.051], [1065.0866292505257, 792.749776124139, 1199.11519758922, 1116.3122127025752, 1288.6118926036663, 1204.3559356948028], [415, 416, 417, 418, 419, 420]], [4, 3540, [29595, 29642, 29694, 29751, 29819, 29867, 29921], [27675.21, 27675.968, 27548.755, 27712.404, 27721.223, 27669.782, 27667.982], [48963.6, 48911.602, 48937.602, 48813.095, 48819.908, 48881.827, 48803.766], [31.238, 15.137, 22.098, 26.201, 21.726, 18.739, 18.351], [3965.1121106506153, 1328.4704714500347, 1721.8111328363811, 1795.4581145827322, 946.0779465228189, 979.7651168626074, 696.6029175774266], [416, 417, 418, 419, 420, 421, 422]], [0, 3562, [29879, 29928, 29981, 30029, 30066, 30126, 30180, 30229, 30277, 30327, 30365, 30412, 30456, 30511, 30555, 30610], [40843.617, 40750.236, 40941.593, 40927.239, 40875.016, 40923.315, 40938.744, 40833.745, 40913.753, 40910.648, 40901.05, 40963.344, 40915.407, 40899.502, 40922.69, 40911.396], [30053.777, 29936.447, 30035.715, 30059.041, 30118.824, 30090.148, 30071.574, 30136.909, 30149.152, 30150.74, 30096.605, 30100.899, 30088.384, 30112.072, 30091.803, 30139.907], [25.192, 16.375, 28.841, 31.718, 14.25, 15.248, 12.729, 23.346, 10.718, 17.382, 23.8, 19.699, 17.311, 10.272, 12.844, 13.929], [2620.0722691575443, 2149.6570580707958, 2317.345716880659, 1571.5597741662334, 1554.3233855526428, 2446.7697110741506, 1258.0494552395203, 1260.7897845931504, 999.4476347103837, 1290.6525367628835, 1399.2042948978085, 1279.8327509541748, 1106.244573743161, 1518.4315952584689, 1661.2982226895856, 1367.9459130862963], [421, 422, 423, 424, 425, 426, 427, 428, 429, 430, 431, 432, 433, 434, 435, 436]], [3, 3586, [29943, 29997, 30041, 30084, 30147, 30200, 30243], [4284.758, 4267.566, 4282.606, 4265.97, 4375.491, 4221.733, 4209.689], [41679.409, 41608.669, 41540.366, 41546.614, 41549.054, 41643.836, 41644.975], [14.464, 24.66, 19.209, 11.004, 34.618, 26.102, 6.666], [2548.7616073309473, 687.2800490505762, 1290.187468111648, 1255.4388485458776, 2949.722912646492, 1468.9437750159416, 3182.6273796430514], [423, 424, 425, 426, 427, 428, 429]], [4, 3593, [30016, 30060, 30114, 30167, 30215, 30265, 30319, 30359], [27567.066, 27630.088, 27617.455, 27612.971, 27636.826, 27610.125, 27687.484, 27743.127], [48949.319, 48926.826, 48989.472, 48901.878, 48819.099, 48782.838, 48693.483, 48682.323], [22.128, 18.871, 20.982, 10.09, 24.62, 13.206, 22.586, 19.254], [699.685948690488, 875.5658869055609, 853.6381140288044, 933.7506001506493, 1273.8839471419412, 1071.575085752758, 1016.4158831903973, 1234.8589565309828], [424, 425, 426, 427, 428, 429, 430, 431]], [6, 3661, [30843, 30886, 30949, 30994, 31045], [11554.782, 11472.333, 11418.284, 11377.414, 11401.386], [69310.408, 69239.728, 69219.866, 69200.886, 69126.68], [28.225, 26.511, 16.662, 19.392, 27.851], [1488.7824164411688, 955.4504737411238, 1268.9103984476114, 1272.0671670557228, 1393.9756661491979], [441, 442, 443, 444, 445]], [6, 3662, [30690, 30734, 30787, 30844, 30887, 30951, 30996, 31046, 31097, 31139, 31186], [12613.386, 12715.755, 12652.721, 12537.342, 12565.154, 12532.235, 12403.881, 12475.369, 12587.704, 12633.166, 12701.839], [68864.754, 68905.266, 68886.066, 68836.353, 68929.304, 68955.308, 69045.684, 69137.74, 69163.285, 69119.018, 69070.612], [31.083, 18.564, 20.645, 12.443, 9.63, 10.358, 9.468, 12.086, 13.135, 15.665, 16.171], [2019.8776441272512, 3870.2341847719244, 1972.9547229342397, 1454.0582760245588, 1736.6252092480274, 2388.937308368969, 2674.336343603106, 3713.6843642203985, 2329.3772981800853, 2202.5875910928003, 2363.11722035274], [438, 439, 440, 441, 442, 443, 444, 445, 446, 447, 448]], [3, 3700, [31086, 31128, 31176, 31233, 31278], [2567.583, 2598.085, 2523.983, 2554.612, 2526.498], [41582.767, 41448.957, 41415.731, 41438.227, 41438.317], [27.766, 26.543, 16.675, 21.879, 19.534], [998.0980780801012, 4992.5439742150265, 1975.9192375282719, 1310.278289457907, 1457.2746788944808], [446, 447, 448, 449, 450]], [3, 3702, [31037, 31088, 31131, 31178, 31234], [3811.805, 3882.958, 3904.732, 3971.262, 3954.261], [41649.462, 41586.976, 41628.075, 41700.098, 41739.405], [16.506, 20.782, 23.733, 20.464, 21.498], [702.1307465035136, 1285.3766470706626, 706.5157361818561, 745.6239976280183, 755.1635836943905], [445, 446, 447, 448, 449]], [6, 3719, [31382, 31430, 31470, 31524, 31559, 31604, 31651, 31706, 31757, 31801], [11713.262, 11674.506, 11666.735, 11784.504, 11875.439, 11884.234, 11952.923, 12059.084, 12169.892, 12097.345], [69290.854, 69326.332, 69347.848, 69364.671, 69287.01, 69154.345, 69127.394, 69050.77, 69008.381, 68996.265], [17.334, 11.276, 13.392, 14.095, 10.954, 9.221, 15.76, 18.777, 24.656, 23.116], [2176.2961182164645, 2054.9591883312582, 1783.8471842110746, 2038.8116000256828, 1798.580974997172, 1917.4576742369777, 2399.2410710521553, 2414.229626979087, 1893.4102194607683, 855.9837430781536], [452, 453, 454, 455, 456, 457, 458, 459, 460, 461]], [4, 3777, [31863, 31903, 31949, 32012, 32064, 32101], [27101.976, 27191.086, 27241.637, 27196.878, 27216.737, 27302.005], [47238.06, 47224.751, 47207.525, 47246.974, 47268.525, 47222.337], [30.487, 12.608, 17.461, 29.991, 24.302, 23.555], [517.6933532370599, 1074.7622847063374, 862.2965830036147, 674.572457567093, 1202.6880902505175, 3131.8420262357563], [462, 463, 464, 465, 466, 467]], [6, 3810, [32219, 32261, 32309, 32359, 32409, 32457, 32503, 32545], [12416.269, 12408.396, 12540.808, 12555.33, 12587.964, 12602.589, 12587.467, 12625.632], [69517.858, 69419.197, 69414.868, 69420.254, 69355.772, 69408.125, 69435.166, 69384.895], [23.221, 34.938, 35.099, 22.305, 29.652, 18.799, 19.003, 21.788], [1053.4597526555622, 1126.0876468775473, 1613.4281963665953, 773.2358469536995, 1636.53831095957, 979.5960043835411, 463.07582947716185, 12683.054668925575], [470, 471, 472, 473, 474, 475, 476, 477]], [1, 3811, [32223, 32266, 32314, 32366, 32416, 32461, 32513, 32551], [21166.189, 21179.608, 21120.497, 21099.411, 21161.0, 21253.506, 21333.768, 21262.047], [32652.19, 32714.19, 32751.787, 32767.051, 32735.968, 32712.325, 32728.263, 32826.656], [10.024, 11.522, 13.887, 9.009, 14.662, 16.817, 12.032, 14.724], [2230.1408581306264, 1706.116735156139, 1866.8104919681593, 2992.1456876713496, 2260.933385473434, 2575.324573008764, 1481.9641790735873, 1569.1887605628262], [470, 471, 472, 473, 474, 475, 476, 477]], [1, 3862, [32681, 32723, 32771, 32814, 32851, 32902, 32951], [21224.858, 21253.434, 21316.385, 21289.769, 21257.308, 21217.135, 21140.918], [32832.99, 32841.559, 32870.328, 32830.262, 32792.899, 32857.176, 32703.339], [14.074, 13.919, 16.698, 15.973, 19.417, 22.432, 20.937], [1596.8541325177835, 1065.2415701107147, 1902.6505838819385, 1614.2198559446779, 1178.0973169687743, 1383.8169253818878, 1022.6411403269261], [480, 481, 482, 483, 484, 485, 486]], [3, 3962, [33518, 33557, 33604, 33669, 33746, 33830, 33919, 34013, 34090, 34161, 34240, 34323, 34391, 34456, 34521, 34584, 34646], [4637.081, 4575.367, 4513.227, 4542.044, 4434.22, 4374.971, 4357.45, 4320.683, 4196.051, 4122.816, 4128.567, 4028.133, 4056.865, 4059.987, 4192.687, 4120.961, 4099.577], [41543.861, 41551.613, 41569.451, 41518.431, 41580.511, 41656.746, 41634.283, 41685.379, 41697.193, 41760.453, 41749.509, 41810.171, 41805.369, 41727.921, 41732.798, 41758.45, 41718.477], [21.807, 21.281, 17.384, 14.061, 15.305, 17.549, 20.135, 18.409, 22.987, 11.439, 21.056, 20.302, 17.252, 28.279, 22.586, 19.773, 18.744], [1113.782655297111, 2858.718194265516, 2051.127235672567, 28512.183380420374, 16750.305464423047, 8037.290940852985, 11663.058506490714, 3104.130464057541, 2817.0185149780277, 2212.1120372385108, 2265.643306055527, 2079.2957476818115, 1788.5384241826946, 4511.868685050068, 1694.2868445264405, 3558.6452560203206, 1928.6433311847438], [500, 501, 502, 503, 504, 505, 506, 507, 508, 509, 510, 511, 512, 513, 514, 515, 516]], [3, 3979, [33556, 33603, 33667, 33744, 33829, 33918, 34012, 34089], [3709.2, 3510.586, 3547.104, 3638.897, 3599.952, 3579.937, 3552.939, 3560.526], [40974.522, 40981.547, 40966.631, 41027.549, 40974.856, 41010.646, 41071.374, 40957.183], [25.072, 23.675, 19.981, 24.513, 24.776, 29.561, 21.711, 27.9], [3745.732606977708, 3713.7460346966295, 5028.465841559472, 11022.952300291767, 1016.0045326849284, 2471.4375913247536, 7331.481042738323, 3219.024436591717], [501, 502, 503, 504, 505, 506, 507, 508]], [6, 3992, [33610, 33677, 33756, 33845, 33934, 34023], [11548.129, 11521.75, 11407.095, 11613.05, 11585.332, 11490.371], [69144.412, 69099.185, 69187.134, 69187.956, 69176.993, 69065.036], [42.401, 33.319, 22.725, 27.598, 20.834, 36.686], [2841.56849418484, 1819.5184541998908, 2327.1063874132037, 1515.6407105658045, 1566.7274321603786, 1220.9655535584998], [502, 503, 504, 505, 506, 507]], [2, 3993, [33613, 33679, 33759, 33848, 33938, 34026, 34100, 34176, 34255, 34336, 34402, 34468, 34532, 34600], [14771.519, 14703.142, 14688.258, 14718.653, 14742.902, 14713.785, 14694.644, 14692.549, 14729.914, 14620.791, 14680.85, 14658.153, 14780.696, 14749.375], [39084.142, 38957.426, 39017.516, 39111.325, 39094.288, 39057.47, 39079.459, 39124.365, 39073.305, 39062.003, 38949.36, 38999.994, 39005.614, 38901.554], [39.256, 20.9, 26.823, 15.646, 12.528, 17.109, 20.814, 36.87, 31.819, 24.142, 28.463, 24.138, 31.269, 36.802], [4712.986907717509, 5966.273849795224, 6918.306064916931, 4315.60406219549, 56497.26384090719, 1954.5354673655336, 2569.7153372273797, 1254.2884657805673, 2596.9199342580596, 5106.548824277749, 1968.575873853831, 1430.4535965429425, 8287.502336637537, 3500.3696828545535], [502, 503, 504, 505, 506, 507, 508, 509, 510, 511, 512, 513, 514, 515]], [5, 4011, [33891, 33988, 34065, 34139, 34214, 34296, 34373, 34436, 34502, 34566, 34630, 34702, 34766], [40567.751, 40446.133, 40397.68, 40349.503, 40312.091, 40366.215, 40184.774, 40171.389, 40183.649, 40157.239, 40254.545, 40174.286, 40165.103], [58854.606, 59055.52, 59072.529, 59146.059, 59192.823, 58980.677, 58859.292, 58842.34, 58845.49, 58858.38, 58807.951, 58815.442, 58790.371], [24.063, 22.147, 25.16, 23.161, 11.87, 29.714, 12.377, 8.723, 10.46, 10.475, 26.479, 15.0, 16.741], [9708.072643927058, 7288.253014949721, 7948.306521724479, 7074.373933817039, 2205.48218553868, 4743.197206629909, 4158.039902789117, 3834.1789547968697, 2471.7388666346724, 3737.523822757354, 1797.7775268040298, 2765.3679834787604, 1007.5369870205478], [505, 506, 507, 508, 509, 510, 511, 512, 513, 514, 515, 516, 517]], [5, 4013, [33719, 33797, 33892, 33990, 34067, 34141, 34217, 34298, 34374], [40738.474, 40782.914, 40738.927, 40744.067, 40717.537, 40786.036, 40768.421, 40709.926, 40729.918], [58272.648, 58269.503, 58270.725, 58288.749, 58285.769, 58346.369, 58351.463, 58305.458, 58213.602], [17.123, 18.83, 18.145, 20.634, 17.528, 18.113, 18.818, 29.036, 19.392], [1565.5266429462533, 991.8871933451985, 1393.1071422165974, 1090.3201341431056, 1032.6377002419572, 1938.1282405794586, 2437.909730018187, 1294.7045753990487, 629.5195358757076], [503, 504, 505, 506, 507, 508, 509, 510, 511]], [6, 4023, [33675, 33752, 33842, 33931, 34020, 34097, 34167, 34247, 34330], [10212.262, 10391.212, 10443.386, 10421.233, 10377.854, 10429.34, 10409.699, 10429.684, 10406.327], [69563.176, 69546.537, 69597.711, 69445.096, 69440.751, 69465.08, 69473.486, 69507.146, 69482.699], [10.894, 13.139, 19.548, 10.125, 12.287, 12.341, 11.46, 20.192, 20.164], [2648.330469297935, 6109.725632635363, 6011.411679101617, 1973.6394736809796, 2393.305470488459, 2228.414931162884, 2774.3636039096, 2736.3387567866366, 671.4822194760919], [503, 504, 505, 506, 507, 508, 509, 510, 511]], [1, 4026, [33856, 33946, 34032, 34108, 34184, 34266, 34346], [21012.366, 21028.882, 21086.881, 21110.61, 21177.288, 21255.584, 21269.265], [32821.883, 32702.279, 32768.512, 32797.296, 32834.432, 33039.58, 33045.585], [13.844, 25.06, 18.212, 8.962, 30.161, 23.209, 18.774], [2393.7216974900693, 6729.902157366636, 3274.6001581558016, 3895.1675220791913, 7572.874090479543, 1061.484834310206, 1030.0938327559281], [505, 506, 507, 508, 509, 510, 511]], [4, 4028, [33778, 33869, 33964, 34043, 34118, 34197, 34280, 34355, 34422, 34484, 34550, 34615, 34685], [26834.262, 26865.195, 26896.184, 26917.546, 26967.049, 27014.891, 27027.543, 27055.912, 27044.687, 27031.131, 27160.824, 27080.545, 27053.368], [46912.794, 46874.259, 46931.065, 47036.383, 46912.209, 46691.023, 46662.327, 46633.467, 46630.999, 46720.777, 46670.618, 46649.384, 46688.062], [15.425, 12.319, 8.459, 16.178, 15.052, 14.137, 9.537, 15.789, 11.204, 22.215, 27.409, 15.1, 18.944], [2980.8388927158962, 2723.347850732577, 2746.1192398242624, 5709.164025763432, 4007.41498008573, 3518.6931857943523, 4128.425464846993, 1928.006729821076, 872.7069267309163, 2580.255782391111, 679.9714877572168, 1641.7895203794408, 1223.5190112291164], [504, 505, 506, 507, 508, 509, 510, 511, 512, 513, 514, 515, 516]], [4, 4029, [33702, 33781, 33872, 33966, 34044, 34119, 34198, 34281, 34357], [27678.785, 27648.687, 27622.149, 27594.578, 27617.563, 27753.436, 27764.385, 27765.106, 27725.466], [48522.836, 48434.878, 48387.667, 48428.862, 48396.253, 48532.295, 48414.182, 48314.646, 48431.913], [27.598, 14.407, 20.158, 17.557, 19.478, 9.834, 16.699, 15.038, 26.263], [3793.871847958986, 2722.5914658300467, 1422.5421972805768, 1659.4668459892966, 1591.2736370288787, 80687.7047663143, 2742.702579912918, 7054.579518062074, 7748.169137904299], [503, 504, 505, 506, 507, 508, 509, 510, 511]], [1, 4045, [34189, 34271, 34349, 34414, 34478], [22941.959, 22989.555, 23019.936, 22968.512, 22959.129], [32550.678, 32563.274, 32526.279, 32509.418, 32535.09], [24.64, 28.159, 32.84, 24.786, 25.451], [1440.3651354449828, 2038.7551169667706, 2415.296276468152, 7043.733625211183, 1460.8620943832123], [509, 510, 511, 512, 513]], [4, 4047, [34196, 34279, 34354, 34421, 34483], [26762.065, 26829.072, 26823.259, 26770.05, 26870.276], [48366.414, 48438.506, 48436.977, 48357.066, 48388.101], [32.702, 20.327, 24.138, 17.855, 18.154], [2470.716279918827, 2178.7389158830833, 2345.3967873204565, 1447.6377203629015, 788.4580581539155], [509, 510, 511, 512, 513]], [5, 4049, [34138, 34213, 34295, 34372, 34435], [39902.112, 39910.841, 39937.15, 39923.453, 39902.75], [57924.025, 57877.487, 57871.094, 57906.043, 58069.683], [25.591, 12.334, 9.899, 9.271, 39.169], [1191.9189113626564, 2044.7485009179672, 2052.1332795656076, 2345.314582192244, 2582.3506141315947], [508, 509, 510, 511, 512]], [0, 4051, [34216, 34299, 34375, 34438, 34504, 34568, 34633, 34704, 34771, 34837, 34899, 34954, 35018, 35093, 35159], [40830.496, 40800.712, 40780.838, 40837.895, 40769.642, 40790.492, 40847.011, 40882.042, 40930.754, 41154.705, 41041.529, 40943.462, 40853.973, 40830.276, 40694.441], [29854.779, 29810.53, 29861.921, 29941.262, 29929.964, 29917.559, 29786.245, 29817.771, 29829.773, 29784.234, 29633.789, 29628.155, 29573.06, 29682.227, 29704.065], [17.312, 17.936, 20.317, 17.933, 22.491, 15.427, 19.822, 20.076, 16.674, 28.974, 23.098, 10.998, 26.784, 17.042, 22.881], [12562.989519336958, 22031.431188502185, 9901.242486814215, 4115.23131542661, 7966.926961780324, 7807.267499566103, 5267.806058804879, 3306.3461659900813, 2759.3028126666923, 1884.0566385328214, 1401.990927634144, 1307.2655431062565, 1750.3369094207328, 801.83040552773, 1061.5533264000296], [509, 510, 511, 512, 513, 514, 515, 516, 517, 518, 519, 520, 521, 522, 523]], [2, 4066, [34258, 34338, 34405, 34471, 34535, 34604, 34671, 34740], [16586.671, 16605.299, 16571.242, 16791.479, 16871.632, 16958.83, 17056.053, 17163.611], [39528.668, 39441.049, 39431.478, 39414.102, 39372.356, 39401.17, 39410.086, 39386.046], [32.801, 31.877, 15.567, 16.107, 21.26, 18.045, 12.883, 32.189], [3511.9629179646986, 5549.960915376798, 1738.055407993212, 1608.13936383316, 2935.35194146904, 1651.6652828618103, 1591.1324136102264, 1199.8259742200894], [510, 511, 512, 513, 514, 515, 516, 517]], [0, 4083, [34437, 34503, 34567, 34631, 34703, 34767], [40644.52, 40681.135, 40640.173, 40655.07, 40669.39, 40608.938], [29088.145, 29288.105, 29085.494, 29068.3, 29110.508, 29145.312], [28.671, 23.765, 15.075, 22.537, 23.419, 26.191], [1141.082671882815, 26241.536806017, 1094.8352403012036, 910.1083721676528, 1834.719559756996, 5155.0426988729], [512, 513, 514, 515, 516, 517]], [1, 4090, [34415, 34477, 34544, 34610, 34678, 34749, 34811, 34870, 34929, 34996, 35065, 35136, 35208], [22898.638, 23039.645, 22995.315, 23021.685, 23054.762, 23012.898, 23056.745, 22970.012, 22934.624, 22931.071, 22965.02, 22898.086, 22932.155], [31706.101, 31770.719, 31728.189, 31669.8, 31555.807, 31605.565, 31597.109, 31626.278, 31690.663, 31670.338, 31674.92, 31670.51, 31682.881], [41.693, 15.715, 14.086, 21.518, 20.007, 18.133, 20.083, 23.357, 13.269, 13.734, 12.32, 12.514, 15.58], [1017.9263432431685, 762.8081280580805, 2181.1924065822113, 1411.475811428316, 5229.271827107254, 3065.0710883247352, 4044.491466311927, 2408.134635122744, 1218.1284555480756, 1618.6469721726787, 1758.9994719251458, 1288.1638059562772, 1555.1502505225515], [512, 513, 514, 515, 516, 517, 518, 519, 520, 521, 522, 523, 524]], [3, 4098, [34458, 34522, 34586, 34647, 34717, 34785, 34854, 34912, 34973, 35039], [4850.361, 5018.195, 4953.137, 4909.49, 4873.047, 4671.673, 4702.977, 4603.163, 4404.384, 4574.377], [41195.283, 41235.608, 41195.256, 41268.884, 41182.911, 41225.522, 41246.395, 41300.703, 41443.441, 41418.485], [48.372, 14.982, 21.242, 39.574, 29.517, 13.179, 15.181, 16.834, 27.505, 19.828], [1376.1198731054708, 1412.9054732195436, 1864.0687230249348, 2035.6931429464241, 2683.9984655854564, 4421.712404614076, 7929.338399651045, 4740.560774648651, 2885.3194738471607, 18053.08867610529], [513, 514, 515, 516, 517, 518, 519, 520, 521, 522]], [6, 4102, [34466, 34531, 34595, 34663, 34731], [12996.799, 13171.89, 13165.778, 13130.206, 13136.896], [69186.877, 69294.923, 69289.323, 69325.458, 69385.911], [28.249, 10.345, 11.423, 32.099, 13.984], [3442.982492394587, 2030.7259586559242, 1432.2579851575651, 2196.606453343422, 1380.2554634592793], [513, 514, 515, 516, 517]], [3, 4134, [34853, 34910, 34970, 35038, 35111, 35179, 35242, 35311, 35387, 35437, 35499, 35566, 35622, 35676, 35740, 35791, 35846, 35908, 35965, 36018], [3642.801, 3619.527, 3568.439, 3608.974, 3605.553, 3606.88, 3575.867, 3506.915, 3266.228, 3058.48, 3251.645, 3286.609, 3247.202, 3215.898, 3171.285, 3137.332, 3103.2, 3093.784, 3221.781, 3161.976], [40883.905, 40907.92, 40907.717, 40913.718, 40959.374, 40915.44, 40913.039, 40966.643, 41033.648, 40955.324, 40963.87, 40887.555, 40925.736, 40938.634, 40905.622, 40893.157, 40864.78, 40973.256, 40942.056, 40910.252], [17.983, 12.258, 11.576, 13.999, 17.321, 13.408, 16.982, 15.556, 18.974, 12.58, 16.201, 19.833, 16.506, 19.014, 13.691, 22.17, 18.621, 24.304, 27.338, 15.395], [3059.9526097233083, 5699.125102553556, 4149.988050452864, 4884.243207013685, 4852.891686175765, 4283.886109296047, 3020.395125357819, 5563.579832068164, 8525.881859026724, 1851.8473575948474, 1909.2511705120148, 1719.5675315064364, 1511.7013681100514, 1984.618703609204, 2128.0810490985637, 1236.7060470631627, 1648.5702096230843, 3075.0660820134026, 1669.9288633056706, 1391.02156813549], [519, 520, 521, 522, 523, 524, 525, 526, 527, 528, 529, 530, 531, 532, 533, 534, 535, 536, 537, 538]], [1, 4153, [34989, 35059, 35131, 35206, 35268, 35338], [20846.206, 20920.284, 20881.65, 20982.211, 20997.764, 21085.031], [33292.999, 33269.774, 33303.633, 33323.938, 33371.085, 33398.115], [34.067, 20.116, 28.655, 27.263, 24.464, 19.468], [2581.5614791213998, 4510.99878817615, 746.368415252808, 1708.054991747809, 714.3120867388404, 609.9902473792894], [521, 522, 523, 524, 525, 526]], [2, 4171, [35332, 35401, 35453, 35516, 35582, 35637, 35693, 35758], [17372.478, 17330.309, 17349.241, 17308.509, 17312.642, 17330.381, 17375.433, 17345.173], [39100.102, 39068.732, 39114.135, 39061.032, 39055.469, 39057.061, 39016.954, 39074.945], [15.354, 20.042, 22.196, 13.763, 15.572, 12.169, 9.479, 11.783], [1553.1546015373424, 1370.402404468655, 1304.3759736888783, 2082.7803019780717, 722.2081376086182, 1920.7170422212218, 2858.6184900965177, 1951.2362118212843], [526, 527, 528, 529, 530, 531, 532, 533]], [5, 4174, [35294, 35371, 35427, 35488, 35548], [40857.203, 40828.447, 40683.814, 40866.744, 40877.232], [57863.611, 57840.69, 57761.014, 57877.801, 57845.788], [16.083, 23.358, 9.178, 22.191, 22.83], [1081.0637691514091, 1293.0556912962427, 3455.5738462153054, 1189.947433832989, 2174.7163732790227], [525, 526, 527, 528, 529]], [3, 4177, [35180, 35243, 35312, 35388, 35439, 35500, 35567, 35623, 35677, 35741, 35792, 35848, 35911, 35966, 36020], [3715.061, 3682.748, 3649.617, 3592.43, 3662.636, 3724.291, 3704.931, 3494.807, 3549.895, 3651.248, 3696.01, 3754.944, 3781.381, 3934.11, 3904.793], [41763.227, 41733.725, 41747.031, 41735.099, 41769.657, 41768.813, 41731.363, 41735.741, 41687.472, 41543.191, 41414.053, 41324.574, 41507.402, 41523.059, 41552.524], [20.032, 14.615, 12.402, 14.659, 17.405, 12.076, 15.651, 19.663, 19.455, 18.907, 27.075, 15.579, 20.229, 13.487, 19.152], [2137.523184909388, 3217.199410687284, 1710.7971350576238, 2462.6796771188974, 1933.9357511240612, 2224.338318465562, 1185.2281745755138, 2167.9342233765324, 6191.625468298759, 983.6928099674063, 989.4880866540112, 1095.5428770677245, 604.9630156533906, 760.0183454549989, 743.4416489992661], [524, 525, 526, 527, 528, 529, 530, 531, 532, 533, 534, 535, 536, 537, 538]], [3, 4178, [35181, 35244, 35313, 35389, 35440, 35501, 35568, 35624, 35678, 35742], [4508.103, 4609.703, 4654.71, 4713.622, 4648.327, 4619.719, 4647.812, 4650.505, 4724.617, 4699.643], [41464.818, 41553.186, 41519.53, 41503.54, 41636.926, 41622.766, 41624.243, 41628.887, 41666.592, 41649.203], [26.151, 21.462, 16.967, 17.555, 15.897, 14.205, 12.291, 13.694, 18.819, 26.516], [4017.0807809319494, 2657.098649379712, 11881.04488801376, 12951.13687634198, 2593.943295354672, 2032.2050124715668, 1930.0035326977343, 2115.501810731694, 4551.904288731897, 2180.0042264389176], [524, 525, 526, 527, 528, 529, 530, 531, 532, 533]], [4, 4183, [35274, 35350, 35413, 35468, 35531, 35592, 35648, 35708], [26590.991, 26522.536, 26471.524, 26456.164, 26461.378, 26439.689, 26433.925, 26448.265], [47575.377, 47548.695, 47484.207, 47521.808, 47498.426, 47422.687, 47480.609, 47463.246], [16.545, 11.849, 21.832, 29.846, 18.571, 16.724, 18.885, 13.787], [964.3129525055584, 2297.743868901876, 1680.7605919548698, 1617.7778478372454, 1624.9725019595699, 2265.6381476335628, 1026.2894972146578, 1651.7757765870276], [525, 526, 527, 528, 529, 530, 531, 532]], [0, 4208, [35428, 35487, 35547, 35604, 35662, 35725], [40806.341, 40782.183, 40600.789, 40616.653, 40545.365, 40636.22], [29612.495, 29630.066, 29591.915, 29654.571, 29739.565, 29539.344], [16.279, 19.905, 19.113, 14.541, 24.633, 28.562], [1161.6961143312358, 932.8517244363991, 1303.2267257342285, 684.2285970278524, 3152.656123042387, 1396.0565882975907], [527, 528, 529, 530, 531, 532]], [5, 4220, [35663, 35726, 35780, 35832, 35895], [40861.637, 40783.093, 40817.538, 40798.122, 40774.743], [57853.506, 57823.805, 57808.602, 57843.361, 57849.553], [13.153, 25.657, 21.033, 17.685, 22.586], [1491.9796886273405, 1463.2251827674158, 1453.9307876175324, 1408.1518419230104, 1558.723753961005], [531, 532, 533, 534, 535]], [6, 4225, [35632, 35686, 35753, 35799, 35854, 35917, 35974, 36030, 36073, 36117, 36163, 36215, 36266, 36321, 36376], [11270.76, 11343.188, 11387.54, 11551.748, 11498.71, 11537.943, 11526.827, 11530.752, 11494.961, 11499.459, 11392.084, 11378.738, 11227.423, 11169.735, 11070.756], [69636.89, 69509.935, 69628.261, 69623.702, 69551.859, 69449.237, 69437.081, 69449.068, 69418.184, 69434.892, 69565.516, 69565.359, 69761.867, 69766.582, 69762.624], [20.571, 15.208, 10.158, 24.485, 19.749, 16.745, 13.781, 19.085, 32.473, 14.44, 23.851, 22.062, 14.679, 8.165, 7.255], [1465.0952178198954, 1711.7095250200227, 1336.1937094556874, 928.7129286311828, 2242.0135016261743, 1529.6099020562497, 2846.3775355665007, 4490.6861065511885, 1308.0291087281435, 1999.944219216301, 7851.918472608064, 4360.64308016716, 4265.026209983993, 3048.7334666403613, 4078.418329695566], [531, 532, 533, 534, 535, 536, 537, 538, 539, 540, 541, 542, 543, 544, 545]], [1, 4236, [35697, 35762, 35811, 35865, 35928, 35991, 36043, 36081, 36127, 36172, 36229, 36280, 36330, 36390, 36442], [21052.811, 21136.367, 21238.089, 21272.05, 21326.418, 21287.305, 21078.498, 21093.868, 21036.857, 21131.961, 21148.238, 21108.906, 21132.712, 21156.801, 21112.915], [33345.703, 33357.776, 33399.932, 33371.415, 33318.857, 33276.479, 33296.475, 33283.2, 33286.675, 33262.535, 33374.854, 33359.828, 33364.472, 33342.027, 33319.252], [46.414, 23.205, 20.708, 22.406, 29.887, 24.415, 26.383, 12.648, 20.604, 35.091, 14.335, 26.995, 23.883, 17.166, 18.029], [1650.9854144777353, 1109.4730280152576, 1677.4925833178306, 1459.4007882249575, 905.8510134844718, 1103.25075833585, 1196.7334443470077, 2448.9773096404306, 897.4810242394543, 2181.652875795851, 685.9818386909977, 1782.8972772815894, 1385.962873877654, 1411.169995429947, 1587.5032213391823], [532, 533, 534, 535, 536, 537, 538, 539, 540, 541, 542, 543, 544, 545, 546]], [2, 4257, [35923, 35984, 36035, 36077, 36121, 36165, 36220, 36272, 36324, 36383, 36435, 36507, 36568, 36617, 36673, 36734, 36791, 36851, 36911, 36968, 37020, 37075], [16456.643, 16421.392, 16437.181, 16397.424, 16422.432, 16471.999, 16450.685, 16394.095, 16278.043, 16311.053, 16459.551, 16411.668, 16478.505, 16542.183, 16580.803, 16516.727, 16540.736, 16488.603, 16480.838, 16381.191, 16359.761, 16306.207], [39384.544, 39414.72, 39382.413, 39412.687, 39332.124, 39376.386, 39265.166, 39283.577, 39337.166, 39278.304, 39358.088, 39305.262, 39333.433, 39257.356, 39312.659, 39258.573, 39220.59, 39198.767, 39106.042, 39179.002, 39196.956, 39215.127], [10.933, 12.518, 10.171, 13.499, 11.737, 15.992, 17.902, 15.733, 16.984, 16.919, 16.442, 16.681, 26.6, 9.234, 13.565, 15.395, 16.177, 20.615, 14.713, 14.21, 31.363, 19.485], [2008.6442483615558, 2783.4971271490663, 3109.348035981966, 2161.0355808052223, 2107.5993145687407, 2956.7410287871317, 2322.238102432731, 2297.2758585425186, 1488.7507991704483, 1651.683807878506, 1629.743569722488, 1326.4806210259321, 1753.8305055043547, 1605.8336934210477, 1096.6483844628226, 1448.4592249941263, 1110.4706762462695, 1530.5615709489484, 1023.2398446769071, 763.3843836687104, 1189.3098501893946, 1169.4697050660027], [536, 537, 538, 539, 540, 541, 542, 543, 544, 545, 546, 547, 548, 549, 550, 551, 552, 553, 554, 555, 556, 557]], [5, 4266, [36097, 36141, 36191, 36249, 36298, 36350, 36410, 36471, 36532, 36596], [40333.296, 40413.387, 40384.146, 40382.601, 40469.211, 40485.967, 40449.227, 40491.519, 40537.963, 40496.146], [58159.803, 58127.863, 58151.475, 58128.1, 58183.587, 58178.128, 58179.659, 58154.687, 58244.695, 58159.977], [15.21, 23.785, 14.967, 14.195, 10.413, 13.631, 26.181, 16.945, 24.233, 19.379], [1265.6439628041917, 3690.5469802763896, 1666.7798884543292, 2891.0820504200206, 1897.6859324694103, 960.5166762549057, 929.9704483925408, 1476.8719598458792, 2686.1007175113577, 1906.0444822365616], [539, 540, 541, 542, 543, 544, 545, 546, 547, 548]], [6, 4269, [36071, 36115, 36160, 36213, 36263, 36319, 36374, 36428, 36500], [10693.476, 10628.199, 10640.329, 10539.466, 10432.202, 10386.648, 10295.639, 10290.763, 10361.037], [69695.331, 69693.25, 69640.524, 69598.554, 69663.229, 69793.268, 69834.191, 69900.384, 69869.498], [10.288, 14.053, 13.228, 19.196, 17.716, 13.561, 17.707, 15.77, 28.873], [1927.3584295605706, 1515.3302744287387, 2140.098811448664, 1200.465684115316, 1734.225867411423, 1882.8940480453016, 2572.476629224492, 1374.486698300929, 3557.9375817947857], [539, 540, 541, 542, 543, 544, 545, 546, 547]], [2, 4286, [36167, 36223, 36274, 36326, 36386], [17483.118, 17457.175, 17421.596, 17392.863, 17400.864], [38887.256, 39067.889, 38875.06, 39024.953, 39012.737], [16.074, 13.624, 26.199, 19.846, 17.729], [660.3580352354151, 1101.0465385705597, 5749.325331831463, 4087.9701586251863, 1927.9912139474848], [541, 542, 543, 544, 545]], [4, 4307, [36396, 36454, 36520, 36582, 36628], [27734.88, 27720.127, 27801.587, 27754.623, 27790.241], [48818.651, 48826.461, 48738.734, 48877.245, 48894.056], [25.137, 12.2, 27.314, 28.057, 25.983], [3596.4768364934816, 4338.686928463662, 1797.8691203403416, 1170.853961652936, 5658.209483259043], [545, 546, 547, 548, 549]], [6, 4313, [36564, 36616, 36668, 36731, 36789, 36849, 36908, 36966], [13057.904, 13079.142, 13185.668, 13204.176, 13285.489, 13308.094, 13255.406, 13149.518], [69749.383, 69700.427, 69700.477, 69706.384, 69683.307, 69683.746, 69715.107, 69670.52], [23.196, 33.733, 25.523, 31.694, 16.04, 25.075, 22.969, 40.173], [2112.939175855634, 1770.9949616174704, 3169.6933152564343, 1432.8380155437, 2002.0923178399985, 4873.012161009728, 2513.1970221269457, 1926.3641924260007], [548, 549, 550, 551, 552, 553, 554, 555]], [1, 4314, [36574, 36622, 36679, 36742, 36797, 36856, 36917, 36975], [20953.462, 20968.447, 20936.213, 20921.865, 20804.506, 20834.468, 20807.885, 20749.124], [33254.565, 33194.365, 33268.18, 33292.856, 33327.495, 33279.787, 33337.398, 33204.232], [17.88, 20.884, 17.918, 18.303, 14.25, 28.331, 32.389, 34.914], [1239.2504909590364, 1147.1570791329323, 1462.653653678664, 4023.8435902371402, 2049.4946795618935, 2052.6090559476875, 1246.3098064321057, 1258.4916320918157], [548, 549, 550, 551, 552, 553, 554, 555]], [0, 4335, [36703, 36761, 36820, 36878, 36940, 36994, 37044, 37096, 37148, 37207], [40049.243, 39967.115, 39939.293, 39939.735, 39921.073, 39984.9, 39978.923, 40015.707, 40025.751, 39972.552], [29359.172, 29355.117, 29426.821, 29443.293, 29416.18, 29504.043, 29541.631, 29579.949, 29556.212, 29495.254], [18.031, 18.262, 15.087, 13.102, 10.093, 17.267, 16.087, 14.262, 16.229, 11.687], [917.0631667366214, 1390.572437001119, 1916.3831300009597, 3029.8033934285095, 4173.587462712625, 1811.0054366335103, 2391.012486713946, 2611.8657028935713, 2438.753991054256, 3360.573552050415], [550, 551, 552, 553, 554, 555, 556, 557, 558, 559]], [2, 4338, [36671, 36732, 36790, 36850, 36909, 36967], [14882.143, 14839.666, 14771.462, 14821.685, 14886.146, 14884.022], [39438.65, 39349.078, 39350.698, 39398.099, 39372.085, 39343.846], [20.682, 11.419, 10.174, 12.449, 11.211, 11.32], [2015.2966864572284, 2490.226884163826, 2085.508496436458, 2363.0542327023113, 2350.688706742943, 1975.0828938978577], [550, 551, 552, 553, 554, 555]], [3, 4369, [36955, 37007, 37060, 37106, 37162], [3869.817, 3867.161, 3790.53, 3743.603, 3684.324], [41422.854, 41583.14, 41563.556, 41526.581, 41451.515], [24.993, 16.713, 11.924, 19.202, 27.977], [2856.018414228907, 1485.859872054661, 1325.0580402011653, 1443.051299834597, 1253.328006138328], [555, 556, 557, 558, 559]], [6, 4392, [37283, 37327, 37383, 37429, 37484, 37536, 37595, 37653, 37711, 37774], [10417.22, 10381.055, 10419.851, 10473.662, 10534.509, 10528.664, 10461.76, 10303.504, 10272.496, 10142.525], [69518.049, 69590.686, 69734.56, 69950.114, 70055.898, 69945.615, 69947.873, 70052.071, 70072.709, 70023.527], [20.923, 22.296, 30.633, 23.165, 19.419, 17.705, 24.292, 26.29, 20.539, 17.606], [770.1857341711632, 1028.494402995023, 3088.4410983350817, 1304.97869562417, 883.6001628589466, 8912.519727065866, 8613.107452498307, 1203.4106188015364, 2325.567388862335, 1043.0781483881287], [561, 562, 563, 564, 565, 566, 567, 568, 569, 570]], [6, 4393, [37115, 37172, 37229, 37286, 37330, 37385, 37433, 37486, 37541, 37598, 37656, 37714, 37779, 37851, 37931], [11057.381, 11230.881, 11226.682, 11202.123, 11211.772, 11214.834, 11187.132, 11191.725, 11241.578, 11218.243, 11235.778, 11255.597, 11260.559, 11414.996, 11233.023], [69881.605, 69755.602, 69745.001, 69718.892, 69760.743, 69765.137, 69786.666, 69779.833, 69770.921, 69766.704, 69727.503, 69712.453, 69724.004, 69874.378, 69741.279], [21.491, 23.588, 11.439, 13.937, 13.063, 10.078, 13.209, 11.173, 8.051, 9.986, 10.474, 10.248, 9.706, 31.731, 17.573], [727.8846307670583, 1298.8015018173658, 1577.0992743536872, 2472.1807418569556, 2220.4180971931273, 2786.9673679566195, 1814.027449131608, 2263.6430055927985, 3592.588888652524, 2706.581960610759, 2604.2930026375125, 2329.4401457077565, 2112.9241679886745, 8061.4067812988915, 1734.2833495292775], [558, 559, 560, 561, 562, 563, 564, 565, 566, 567, 568, 569, 570, 571, 572]], [1, 4400, [37296, 37339, 37393, 37449, 37497, 37553, 37608], [22075.942, 22053.675, 22054.248, 22040.807, 22065.28, 22044.947, 22044.195], [32192.545, 32262.862, 32231.886, 32251.9, 32237.136, 32230.854, 32204.165], [27.981, 10.213, 7.005, 17.882, 11.432, 9.824, 17.539], [894.639175159451, 3264.5636442923906, 2887.5214582051967, 3089.8007489317856, 1873.2697492434527, 1937.2512618139986, 1277.5634398664988], [561, 562, 563, 564, 565, 566, 567]], [6, 4425, [37436, 37490, 37542, 37599, 37657, 37718, 37783, 37853], [12769.945, 12774.453, 12789.875, 12741.201, 12818.764, 12883.03, 12890.779, 12799.489], [69203.316, 69167.218, 69084.967, 69077.113, 69101.414, 69109.93, 69074.765, 68988.301], [15.578, 26.01, 12.212, 20.432, 23.636, 20.561, 22.376, 24.346], [755.8308834717066, 1158.600761754808, 822.9413960333849, 1599.3508152929314, 1190.9144649507773, 2945.398279724713, 900.7522023781873, 1103.3444188784274], [564, 565, 566, 567, 568, 569, 570, 571]], [4, 4477, [37878, 37960, 38057, 38168, 38253, 38338, 38429, 38515, 38608, 38703, 38780, 38855, 38934, 39016], [27371.881, 27395.765, 27354.788, 27156.749, 27096.393, 27106.715, 27072.056, 27143.397, 27143.146, 27268.495, 27168.13, 27180.915, 27185.376, 27195.531], [46941.524, 46915.671, 46945.126, 46959.691, 47002.609, 47026.986, 47058.322, 47053.497, 47078.368, 47077.539, 47192.977, 47088.106, 47282.119, 47274.263], [10.769, 9.314, 23.276, 13.212, 18.558, 12.623, 22.608, 19.658, 27.565, 26.842, 15.498, 30.163, 10.436, 14.795], [1593.1661585395693, 2108.9869177617416, 1961.3683223070443, 4932.133772152241, 3432.5488606998265, 2914.682494243754, 3977.020039650573, 7996.716404020485, 2705.4364935022963, 1874.8314959273548, 1366.0007034465611, 20823.189514621467, 2703.069629464229, 2009.776598587869], [571, 572, 573, 574, 575, 576, 577, 578, 579, 580, 581, 582, 583, 584]], [3, 4485, [37917, 37998, 38105, 38208, 38289, 38379, 38470, 38563, 38655, 38738, 38816], [2918.371, 2804.848, 2846.921, 2810.605, 2817.771, 2737.929, 2742.161, 2746.727, 2818.069, 2857.669, 2802.701], [41693.295, 41736.601, 41701.367, 41748.139, 41723.0, 41641.979, 41688.671, 41627.811, 41704.369, 41777.475, 41693.775], [20.549, 11.696, 20.024, 12.784, 16.259, 14.855, 10.958, 12.841, 11.093, 9.367, 13.4], [8190.484605356869, 4068.2735785309187, 3238.9307975305055, 3494.0848253018717, 2175.0161189789696, 6171.079762753648, 3733.264950041338, 5558.631697310755, 3214.798961893709, 3422.0979080609545, 2802.6878846304885], [572, 573, 574, 575, 576, 577, 578, 579, 580, 581, 582]], [6, 4492, [37847, 37925, 38010, 38118, 38214, 38299, 38388], [10180.61, 10206.764, 10186.267, 10241.876, 10176.099, 10120.442, 10117.932], [69337.365, 69247.601, 69388.723, 69452.815, 69410.148, 69446.899, 69671.88], [29.917, 16.896, 11.068, 17.729, 9.716, 12.079, 17.093], [2578.734313669273, 1926.264415473081, 13391.818805519335, 8274.359347553409, 6308.7627724201175, 4125.3315765036905, 6166.324645902034], [571, 572, 573, 574, 575, 576, 577]], [2, 4499, [37856, 37938, 38021, 38126, 38226, 38310, 38401, 38492, 38589, 38677], [15378.004, 15398.019, 15416.377, 15408.038, 15541.593, 15576.9, 15777.7, 15678.559, 15581.475, 15581.647], [38805.897, 38811.115, 38811.196, 38833.286, 38928.526, 38888.67, 38894.372, 38757.231, 38826.906, 38870.992], [11.4, 14.178, 15.749, 14.743, 24.13, 18.582, 15.526, 17.053, 18.844, 18.971], [2564.6974200611844, 1964.319861275706, 1988.744770033595, 2057.018192526858, 14026.106816793288, 2214.8151889615706, 3759.0640226696564, 2878.138908865135, 3016.902418331726, 13802.673133335196], [571, 572, 573, 574, 575, 576, 577, 578, 579, 580]], [2, 4502, [37787, 37861, 37943, 38025, 38136], [17188.195, 17123.531, 17017.051, 17008.35, 16867.529], [39134.289, 39191.999, 39317.017, 39198.891, 39236.167], [22.283, 24.247, 9.827, 9.008, 15.58], [6971.849666502388, 6876.7015483337445, 2659.062485378382, 3633.6132383225, 556.9634334937421], [570, 571, 572, 573, 574]], [1, 4503, [37791, 37865, 37946, 38032, 38145, 38238, 38323, 38410, 38503], [20831.623, 20766.748, 20774.116, 20691.605, 20749.224, 20782.951, 20816.745, 20738.599, 20703.631], [33244.854, 33227.425, 33259.618, 33198.352, 33197.426, 33225.777, 33279.161, 33276.984, 33131.287], [33.272, 22.777, 19.519, 23.911, 16.698, 17.606, 18.448, 16.348, 19.56], [1759.9835999081943, 3752.8787917785085, 3221.474128827758, 2753.7828846912153, 1651.2692021405176, 2573.107193961907, 4023.336808852573, 2407.499834731819, 13478.230744365694], [570, 571, 572, 573, 574, 575, 576, 577, 578]], [0, 4511, [38273, 38359, 38450, 38536, 38630, 38718, 38793, 38873, 38950, 39032, 39103, 39184], [41479.249, 41485.974, 41525.486, 41591.566, 41598.05, 41577.627, 41505.186, 41606.227, 41672.104, 41593.645, 41436.552, 41318.775], [29287.212, 29290.143, 29343.56, 29408.467, 29466.15, 29393.181, 29324.431, 29461.272, 29517.553, 29439.305, 29398.518, 29314.172], [20.161, 11.561, 12.697, 9.851, 13.739, 9.749, 21.23, 18.211, 12.889, 9.872, 10.343, 8.12], [1251.3934609191388, 2287.1658445764397, 3007.2663925059596, 2954.412753983888, 3050.080660035735, 2727.4830649876876, 2141.5067263698425, 4230.768588427861, 2421.6926055298813, 3663.7500510380664, 2140.998889860773, 3171.561987530334], [575, 576, 577, 578, 579, 580, 581, 582, 583, 584, 585, 586]], [6, 4520, [38124, 38223, 38303, 38395, 38489, 38586, 38673], [13260.877, 13102.113, 13120.143, 12982.025, 13043.12, 13102.68, 13193.426], [69117.72, 69147.254, 69183.221, 69077.639, 69016.314, 68988.612, 69022.227], [27.743, 20.857, 16.817, 15.714, 27.051, 28.707, 21.449], [3048.93533012074, 8385.404562376476, 13799.903631986463, 44671.28121724831, 4380.318851563159, 2026.825557401746, 1721.9368418813854], [574, 575, 576, 577, 578, 579, 580]], [2, 4522, [38130, 38227, 38311, 38402, 38493, 38590, 38678, 38760, 38831, 38913, 38989, 39070, 39147, 39226, 39298, 39374], [15900.426, 15926.277, 15901.358, 15752.592, 15757.295, 15735.068, 15699.139, 15758.002, 15770.471, 15810.085, 15752.709, 15761.644, 15835.795, 15892.557, 15825.118, 15896.687], [39372.654, 39324.395, 39401.482, 39274.589, 39406.354, 39355.862, 39252.724, 39290.27, 39366.671, 39449.997, 39343.525, 39407.537, 39409.195, 39255.076, 39360.273, 39327.672], [23.463, 15.952, 31.219, 22.219, 12.241, 19.582, 25.793, 28.088, 21.71, 19.451, 16.595, 18.546, 15.488, 15.508, 25.247, 19.262], [2626.116380862332, 5635.556261906497, 1098.0402061086859, 6766.772031139959, 2470.4399081032734, 3128.274354688841, 3683.288684588151, 2505.419134303471, 1908.186549152095, 1942.490001736583, 2699.4719110186056, 2701.5453426656827, 1572.5804667745133, 25103.207861690218, 2678.9483310993264, 4225.172289481524], [574, 575, 576, 577, 578, 579, 580, 581, 582, 583, 584, 585, 586, 587, 588, 589]], [2, 4525, [38232, 38319, 38407, 38499, 38593], [17284.789, 17338.885, 17225.817, 17173.518, 17104.064], [39486.415, 39442.269, 39434.629, 39421.883, 39464.556], [18.317, 18.451, 21.816, 18.289, 16.748], [898.4820781426464, 2273.6738795244896, 1878.9235535429486, 4703.3284427076605, 1637.0067623964953], [575, 576, 577, 578, 579]], [1, 4527, [38037, 38150, 38242, 38326, 38415, 38508, 38600, 38691, 38770], [21492.809, 21350.166, 21334.613, 21325.775, 21319.847, 21309.046, 21419.937, 21375.955, 21368.99], [32562.051, 32708.346, 32742.869, 32736.819, 32684.677, 32699.873, 32701.49, 32690.639, 32665.964], [7.56, 23.553, 8.242, 20.744, 8.608, 7.137, 18.185, 9.525, 9.618], [2799.4540913543556, 3014.7692647792187, 3429.6464947693717, 561.7703899018694, 2295.6733874289894, 2838.5602728106614, 566.3970136933218, 2233.3921788837847, 1793.4812999114479], [573, 574, 575, 576, 577, 578, 579, 580, 581]], [1, 4528, [38152, 38243, 38328, 38416, 38510, 38602], [22113.807, 22060.584, 22138.095, 22131.973, 22257.185, 22218.926], [32214.996, 32245.465, 32263.743, 32250.385, 32412.08, 32427.973], [29.955, 25.558, 17.54, 18.588, 17.876, 21.2], [7677.662308014674, 2211.5279989188907, 3473.591688762895, 5190.126562555344, 4470.058958210164, 8836.960430430781], [574, 575, 576, 577, 578, 579]], [4, 4530, [38166, 38252, 38337, 38428, 38513], [26470.623, 26519.843, 26371.831, 26443.727, 26360.532], [47052.893, 47139.95, 47139.321, 47065.849, 47160.177], [22.457, 21.137, 21.251, 21.655, 21.034], [6926.295527848702, 7688.357125279245, 3007.003554219351, 7479.06686391068, 4435.793385704684], [574, 575, 576, 577, 578]], [4, 4531, [38169, 38255, 38340, 38430, 38516, 38609, 38705], [27405.169, 27259.24, 27296.154, 27274.53, 27169.76, 27178.332, 27276.114], [48872.731, 48813.351, 48921.545, 49040.887, 48961.794, 48894.781, 48796.838], [21.906, 21.856, 22.676, 31.649, 22.106, 27.953, 29.178], [7979.8306066095565, 11785.45005821846, 9986.550748030953, 1118.502080391305, 1763.789691297498, 3352.226183546534, 10193.645077298555], [574, 575, 576, 577, 578, 579, 580]], [5, 4533, [38269, 38357, 38446, 38534, 38628], [40370.076, 40337.264, 40382.738, 40374.262, 40361.017], [59094.964, 59136.048, 59174.04, 59157.904, 59130.071], [12.275, 16.996, 8.529, 9.316, 13.807], [1872.292650237789, 2450.2399129998626, 4043.7111724614624, 2361.7595491405077, 2272.7525601157176], [575, 576, 577, 578, 579]], [2, 4541, [38308, 38399, 38491, 38587, 38675, 38758, 38829, 38911], [14699.396, 14721.624, 14693.114, 14713.262, 14718.827, 14726.332, 14689.098, 14691.125], [39182.359, 39132.076, 39027.947, 39018.261, 38977.868, 38980.626, 39029.264, 39061.512], [10.571, 12.284, 13.127, 19.427, 10.722, 17.327, 17.139, 21.143], [4856.810850349926, 4886.6295094253355, 3927.7561934036944, 3319.7277187814507, 1851.866872283395, 2976.6246823290153, 2272.3351102571078, 1640.672830091843], [576, 577, 578, 579, 580, 581, 582, 583]], [5, 4548, [38355, 38443, 38531, 38625, 38712, 38788, 38868, 38946, 39027, 39101], [39828.234, 39772.56, 39865.026, 39831.993, 39786.604, 39748.734, 39776.061, 39793.751, 39832.637, 39751.693], [58957.548, 58931.035, 58970.772, 58965.941, 58896.963, 58878.78, 58908.779, 58913.874, 58901.13, 58879.043], [16.108, 17.262, 26.937, 19.869, 20.127, 8.255, 10.138, 15.949, 24.251, 19.205], [1957.8144020820305, 1566.4841543546643, 1373.956252431265, 1775.556207644076, 2073.1383492541095, 2287.4738061765884, 2766.2867617844913, 1585.4911268533313, 885.0140693309113, 1522.0775234703308], [576, 577, 578, 579, 580, 581, 582, 583, 584, 585]], [3, 4563, [38380, 38471, 38566, 38657, 38739, 38818, 38895, 38975], [3456.909, 3422.665, 3455.842, 3416.983, 3380.738, 3411.256, 3476.133, 3385.93], [41346.91, 41115.29, 41107.772, 41120.347, 41077.906, 41179.675, 41276.01, 41217.318], [30.626, 13.588, 19.553, 10.394, 12.871, 25.419, 33.759, 24.482], [2830.686749721526, 6370.639022342222, 4336.672906536615, 3697.1807906240365, 3561.878127147836, 1629.794336853597, 781.2821543950109, 1332.6740328239737], [577, 578, 579, 580, 581, 582, 583, 584]], [3, 4565, [38474, 38572, 38661, 38741, 38820], [4688.668, 4695.191, 4785.84, 4762.456, 4740.667], [41138.306, 40980.408, 40987.644, 41016.007, 40954.897], [39.65, 14.645, 15.104, 19.584, 21.049], [1613.1966217200395, 2161.2096381328092, 762.5131889690922, 3982.742473492578, 1282.6561773404846], [578, 579, 580, 581, 582]], [6, 4569, [38394, 38487, 38583, 38670, 38753], [12521.206, 12659.982, 12524.032, 12633.276, 12777.283], [68984.681, 69034.446, 68995.943, 68876.447, 68927.413], [33.423, 14.913, 16.34, 19.224, 24.522], [2756.655800947509, 3661.8072652420306, 1762.243951838345, 1422.2013686910354, 3755.3140569836805], [577, 578, 579, 580, 581]], [1, 4581, [38689, 38768, 38839, 38923, 39002, 39078, 39150, 39231, 39303, 39379, 39446], [21003.779, 20932.863, 20982.453, 20963.922, 20792.291, 20722.845, 20713.529, 20689.589, 20738.033, 20798.524, 20821.516], [33236.045, 33167.72, 33103.572, 33162.251, 33100.459, 33002.817, 33122.934, 33174.179, 33254.801, 33277.485, 33282.933], [18.557, 23.515, 20.257, 21.8, 17.477, 16.482, 9.168, 15.891, 12.048, 15.632, 20.3], [22092.482909651455, 3451.7103540108023, 3505.820328559616, 1188.465168057631, 1739.3946339325878, 1606.0204002783294, 4024.699668591174, 2165.4579400516536, 1962.9002925229852, 2656.620900397418, 600.0638801741555], [580, 581, 582, 583, 584, 585, 586, 587, 588, 589, 590]], [1, 4583, [38772, 38843, 38925, 39007, 39082], [22226.514, 22327.686, 22481.459, 22512.051, 22506.891], [32335.721, 32494.768, 32584.664, 32566.925, 32587.365], [29.39, 23.287, 21.606, 20.951, 17.376], [3738.2876697787115, 947.11334938747, 1675.2739169709319, 1301.1493051598068, 1560.1146701985067], [581, 582, 583, 584, 585]], [4, 4585, [38852, 38931, 39015, 39091, 39165], [26575.263, 26486.809, 26520.26, 26505.73, 26424.21], [46735.171, 46780.659, 46723.788, 46669.852, 46872.277], [21.577, 35.14, 33.604, 30.232, 34.305], [4136.9322876607475, 2458.8238114522064, 1218.3481036042929, 1662.1374669294435, 1899.5423500805816], [582, 583, 584, 585, 586]], [3, 4617, [38977, 39053, 39128, 39206, 39281, 39362], [3853.793, 3779.872, 3779.673, 3884.253, 3842.73, 3831.372], [41608.722, 41636.992, 41607.693, 41705.919, 41653.7, 41681.778], [7.921, 12.393, 13.172, 14.942, 10.94, 18.169], [2291.8881340348385, 2819.2144770009277, 1644.8738426256357, 2266.4332191741773, 2251.869673682915, 1393.9334920270358], [584, 585, 586, 587, 588, 589]], [1, 4636, [39083, 39157, 39238, 39313, 39385, 39451], [23147.004, 23049.037, 23032.687, 23090.289, 22997.962, 23046.879], [31523.138, 31511.9, 31522.076, 31527.696, 31592.514, 31547.978], [51.207, 21.934, 20.61, 31.426, 18.941, 21.834], [2704.8183788694537, 890.6486296564186, 1009.0150705647206, 1449.138341927434, 2262.239648635879, 2017.9275813904387], [585, 586, 587, 588, 589, 590]], [1, 4643, [39155, 39235, 39309, 39383, 39448, 39506, 39557, 39614, 39676, 39742, 39809, 39869], [22237.173, 22202.21, 22029.983, 22065.173, 22039.449, 22072.245, 22009.466, 21903.647, 21746.386, 21688.369, 21678.506, 21580.9], [32644.185, 32663.551, 32673.997, 32707.531, 32559.675, 32498.695, 32447.062, 32571.353, 32722.941, 32711.759, 32764.042, 32736.596], [24.385, 19.83, 15.174, 14.11, 12.731, 17.72, 17.025, 20.293, 11.578, 12.239, 21.516, 19.858], [3763.734128753366, 5514.726826976762, 1352.015987131193, 1562.8175735036025, 1738.3197369866937, 1989.7873585957082, 1718.4839462710354, 2786.540439412535, 1443.1719578591362, 1731.7014349186613, 2903.6268854706, 606.7528642103723], [586, 587, 588, 589, 590, 591, 592, 593, 594, 595, 596, 597]], [0, 4648, [39470, 39526, 39580, 39639, 39707, 39775, 39833], [41642.844, 41643.546, 41653.841, 41540.069, 41538.713, 41525.171, 41592.472], [29536.652, 29566.696, 29572.831, 29603.381, 29623.073, 29554.754, 29474.381], [10.936, 15.331, 17.274, 11.407, 12.39, 8.675, 17.369], [2390.615799306531, 1737.8775980038356, 2229.809351047412, 1059.9578611025995, 2477.1967964358532, 1490.8255223226126, 946.4580082317083], [590, 591, 592, 593, 594, 595, 596]], [6, 4661, [39139, 39218, 39294, 39369, 39431], [10660.306, 10590.002, 10572.711, 10561.91, 10471.746], [70077.736, 70085.384, 70083.065, 70142.123, 70088.218], [21.925, 20.154, 20.601, 25.238, 17.461], [1144.9584178583987, 3116.788932141598, 3310.5662908474023, 2010.3090224852044, 1673.1696027130818], [586, 587, 588, 589, 590]], [2, 4683, [39735, 39800, 39860, 39924, 39986, 40050, 40105, 40164, 40206, 40260, 40312, 40385, 40443, 40501, 40565, 40611, 40667, 40730, 40791, 40865, 40925, 40985, 41039, 41098, 41153], [15409.651, 15346.148, 15338.143, 15309.563, 15347.01, 15360.382, 15382.871, 15434.607, 15385.816, 15359.103, 15322.668, 15332.204, 15335.456, 15325.061, 15338.909, 15345.95, 15340.191, 15363.048, 15371.356, 15358.666, 15343.137, 15376.208, 15347.785, 15338.822, 15325.251], [38973.693, 39075.263, 39087.6, 39164.579, 39093.402, 39121.112, 39083.866, 39119.348, 39091.915, 39094.078, 39109.558, 39092.825, 39083.281, 39090.4, 39105.765, 39074.448, 39081.259, 39081.586, 39089.44, 39073.37, 39079.035, 39094.823, 39097.973, 39081.038, 39087.653], [10.643, 12.032, 14.04, 18.485, 20.342, 11.061, 19.879, 38.695, 20.277, 13.081, 13.286, 9.117, 8.66, 10.848, 11.859, 13.434, 13.375, 11.583, 15.453, 8.6, 10.086, 12.745, 15.162, 13.144, 18.898], [2786.3255391913176, 2629.817608457039, 2332.710484585032, 3381.8277577701388, 842.6879872874227, 1507.9757892906116, 2335.7149192469524, 1717.5250629796346, 1660.2899706528774, 2209.642668313432, 1870.2975649143561, 1724.268160051801, 1942.2091513442433, 2172.795777010322, 2899.3913268222886, 854.140893431669, 1912.8368562704416, 2138.744551667539, 2152.794627652785, 1435.6871936299337, 1853.885967220652, 997.3354831080641, 1507.6225839314031, 1817.060273061856, 1462.3630450040914], [595, 596, 597, 598, 599, 600, 601, 602, 603, 604, 605, 606, 607, 608, 609, 610, 611, 612, 613, 614, 615, 616, 617, 618, 619]], [1, 4685, [39552, 39611, 39673, 39740, 39805, 39867], [20727.942, 20846.666, 20784.619, 20860.488, 20877.273, 20909.421], [33344.178, 33339.174, 33272.136, 33357.056, 33331.513, 33366.997], [14.808, 22.882, 24.466, 18.788, 17.026, 24.354], [946.5517287608423, 2279.7615224932147, 959.8858319641938, 1845.360621417602, 1340.6483425195402, 817.1016112517141], [592, 593, 594, 595, 596, 597]], [4, 4704, [39816, 39877, 39940, 40004, 40063, 40119], [26486.354, 26387.114, 26401.729, 26485.224, 26678.107, 26593.783], [46904.348, 46942.917, 46908.659, 46803.235, 46697.52, 46685.631], [37.284, 19.808, 8.582, 19.661, 9.662, 29.931], [1779.0515889392746, 1375.36332903854, 1898.914695952511, 3447.073883840637, 1998.1086246506059, 751.1169444121109], [596, 597, 598, 599, 600, 601]], [3, 4711, [39846, 39914, 39975, 40040, 40094], [4752.271, 4766.174, 4814.745, 4937.526, 4801.9], [41061.175, 41090.5, 41254.318, 41131.689, 41141.062], [34.556, 28.063, 32.103, 24.522, 35.414], [1335.583382502953, 4171.659585282023, 2531.3722890749586, 1033.7483240329234, 1063.4301635999366], [597, 598, 599, 600, 601]], [0, 4716, [40019, 40077, 40137, 40186, 40234, 40291, 40351, 40413], [41648.915, 41709.649, 41750.148, 41743.247, 41757.093, 41736.186, 41759.945, 41733.235], [29645.822, 29651.03, 29853.806, 29865.259, 29837.47, 29822.982, 29824.759, 29819.418], [12.8, 14.72, 15.684, 18.253, 17.111, 16.421, 11.945, 23.308], [2154.521991942668, 1448.0460051152245, 3027.0983017630656, 1732.057199732309, 2538.00057903205, 2668.6460024098187, 2236.227021026983, 1551.506568989778], [599, 600, 601, 602, 603, 604, 605, 606]], [6, 4720, [39982, 40048, 40101, 40158, 40203, 40256, 40309, 40380, 40438], [10872.969, 10850.621, 11008.854, 11032.659, 11076.062, 10955.596, 10942.403, 11012.593, 10902.805], [69457.975, 69292.412, 69164.398, 69191.764, 69212.083, 69174.19, 69242.395, 69094.739, 69155.095], [9.709, 11.794, 22.324, 17.667, 18.451, 12.924, 16.868, 23.816, 16.792], [2296.1813867037504, 2805.2542534721924, 2710.754112578102, 5120.612315473651, 2685.6849289530755, 2145.326637390329, 799.615011593235, 6022.250896863761, 1650.6886706300825], [599, 600, 601, 602, 603, 604, 605, 606, 607]], [0, 4726, [40136, 40185, 40231, 40289, 40349, 40412, 40475, 40532, 40586, 40641, 40701, 40763, 40827, 40899, 40956, 41011], [40624.519, 40713.398, 40730.915, 40700.762, 40515.584, 40473.659, 40432.213, 40487.148, 40456.43, 40559.438, 40536.633, 40591.036, 40627.346, 40541.87, 40499.859, 40450.322], [29389.613, 29364.419, 29260.173, 29231.163, 29184.255, 29078.73, 29023.989, 28951.46, 28911.733, 28982.972, 28992.616, 28929.514, 28923.413, 28883.445, 28840.26, 28911.618], [14.803, 30.196, 16.076, 21.455, 14.99, 10.755, 10.699, 11.365, 15.164, 10.992, 8.577, 15.678, 12.518, 14.505, 16.772, 17.805], [1654.6797293823465, 1941.2738005107155, 2803.1139314774246, 1895.8994196017238, 1570.1008866776815, 2518.844774737229, 2480.001303190253, 1568.1068281257792, 1850.5897429283825, 2508.955529664904, 2622.144269197237, 1789.4566288633189, 2164.531651846176, 1984.7743370375426, 1688.5339079144373, 3073.2136454150914], [601, 602, 603, 604, 605, 606, 607, 608, 609, 610, 611, 612, 613, 614, 615, 616]], [0, 4779, [40476, 40533, 40587, 40643, 40702, 40764, 40828, 40901, 40958, 41013], [40891.239, 40916.425, 40734.688, 40775.45, 40958.623, 40966.619, 41021.224, 41045.702, 40995.477, 41079.832], [29811.221, 29998.788, 30006.839, 30115.491, 30137.376, 30165.152, 30101.257, 30137.015, 30077.729, 30060.399], [17.592, 16.385, 16.422, 21.695, 30.004, 23.511, 14.102, 19.364, 12.254, 8.995], [2700.676400203766, 2713.6139519450894, 2153.981011074385, 1229.4906236256043, 1781.3972860851366, 1091.3384917927349, 2393.8112931585742, 1839.7881210871963, 2038.1870340171474, 2200.1065724804807], [607, 608, 609, 610, 611, 612, 613, 614, 615, 616]], [3, 4812, [40720, 40782, 40850, 40914, 40972, 41027, 41086, 41142, 41191, 41247, 41295, 41348, 41403], [3638.076, 3665.373, 3678.717, 3676.826, 3628.131, 3700.862, 3666.815, 3693.42, 3644.99, 3660.232, 3465.077, 3440.389, 3337.004], [40903.413, 40910.391, 40883.243, 40942.86, 40902.181, 40949.478, 40894.758, 40884.031, 40921.236, 40900.517, 40932.956, 40924.181, 40934.408], [16.742, 17.776, 12.12, 19.535, 19.41, 23.533, 13.394, 19.755, 18.797, 16.485, 16.571, 24.229, 20.248], [1300.1180502452544, 4423.021428399415, 2258.050782848695, 2273.9475909765542, 2368.4789382672484, 2755.0798186998154, 2459.5084036671083, 1963.2862942673178, 2460.4464036574673, 3021.2917872530265, 6929.92647762821, 3196.0004101236063, 2021.1044210191246], [612, 613, 614, 615, 616, 617, 618, 619, 620, 621, 622, 623, 624]], [6, 4844, [41091, 41147, 41199, 41251, 41300], [10098.38, 10006.953, 10021.099, 10016.509, 10035.001], [69827.041, 69889.299, 69914.852, 69904.272, 69927.126], [40.23, 12.102, 10.724, 10.836, 9.981], [2573.7283688686994, 1204.6329502242033, 1952.5850182253237, 2142.109604232517, 1639.6920207697133], [618, 619, 620, 621, 622]], [6, 4845, [41093, 41148, 41200, 41254, 41301, 41360, 41412, 41456, 41500, 41554, 41610, 41665, 41712, 41769, 41821, 41874, 41916, 41978, 42041, 42102, 42178, 42274, 42357, 42436, 42534, 42623, 42696, 42764, 42849, 42931, 43005, 43093, 43174, 43244, 43313, 43375, 43432, 43490, 43551, 43615, 43665, 43722, 43774, 43824, 43887], [10692.28, 10576.814, 10608.918, 10633.062, 10590.1, 10590.124, 10572.612, 10649.167, 10825.091, 10836.161, 10822.566, 10645.089, 10633.112, 10703.177, 10703.737, 10685.986, 10665.234, 10700.13, 10620.013, 10569.552, 10433.607, 10459.602, 10537.758, 10707.337, 10799.493, 10870.004, 10959.042, 10746.747, 10513.251, 10588.319, 10662.572, 10529.526, 10596.466, 10619.004, 10561.166, 10548.898, 10325.444, 10315.097, 10425.528, 10400.366, 10342.685, 10298.295, 10226.962, 10244.511, 10389.467], [70026.153, 70071.835, 70048.909, 70055.549, 70043.047, 70044.834, 70036.161, 69983.322, 69891.537, 69819.967, 69729.886, 69657.992, 69740.669, 69789.295, 69872.7, 69880.019, 69903.601, 69870.177, 69919.349, 69922.975, 70021.674, 69994.339, 69935.844, 69929.693, 69861.635, 69828.12, 69754.783, 69788.933, 69809.431, 69881.142, 69904.739, 69776.042, 69817.304, 69876.54, 69917.226, 69967.089, 70051.733, 70094.451, 70046.993, 70097.058, 70083.242, 70118.801, 70081.826, 69950.864, 69858.712], [20.781, 24.919, 19.148, 19.727, 11.006, 23.176, 18.725, 26.354, 10.347, 14.758, 12.537, 13.836, 14.663, 9.778, 9.1, 10.202, 17.044, 16.586, 16.227, 24.716, 23.043, 29.552, 21.181, 18.675, 18.797, 17.961, 20.762, 21.223, 22.081, 15.34, 16.283, 25.494, 14.737, 27.657, 23.183, 21.48, 14.837, 14.882, 15.573, 11.944, 15.112, 15.88, 21.116, 20.935, 27.255], [1999.8660117970994, 1411.7176177109482, 919.3853348951636, 2273.3515101811654, 1371.5495920535445, 973.206901449169, 2700.32266906399, 2509.5753013377052, 2182.6185957686353, 1797.559117104683, 1760.9654080255514, 1705.457549862371, 1433.4371578946448, 2238.1389994203387, 2120.9242396882473, 2124.131080366254, 1652.1461966469992, 1287.627839232356, 4323.163529012603, 2224.195322300079, 4031.1415319615985, 6440.252910861527, 2458.542713470258, 2211.1860351587316, 3533.6327245338216, 3185.383472168784, 1629.8628679709623, 1935.9827120517753, 8367.613076663887, 4859.76674515366, 3346.8314057140174, 2145.5875808748083, 1591.2100036657077, 1701.8424426060333, 5376.998860094573, 6704.897468304496, 3407.283903235646, 4282.622690879982, 3709.4394192049813, 2751.2762557166534, 3934.9702189952727, 2279.625966639375, 3848.987201935847, 5240.73331461194, 903.7416152092887], [618, 619, 620, 621, 622, 623, 624, 625, 626, 627, 628, 629, 630, 631, 632, 633, 634, 635, 636, 637, 638, 639, 640, 641, 642, 643, 644, 645, 646, 647, 648, 649, 650, 651, 652, 653, 654, 655, 656, 657, 658, 659, 660, 661, 662]], [3, 4932, [41602, 41660, 41710, 41764, 41817, 41870, 41913, 41974], [4898.77, 4925.748, 4921.978, 4968.038, 4957.192, 4873.714, 4915.487, 4770.381], [41086.374, 41069.107, 41108.143, 41090.457, 41164.33, 41144.722, 41175.378, 41248.834], [22.688, 10.759, 28.023, 18.272, 15.205, 18.012, 32.267, 26.39], [1741.9783657694338, 1695.1615151026845, 1447.2700870279757, 2820.5317039864144, 1464.7871821194665, 755.1479470654792, 1088.3307082835088, 5319.982266977746], [628, 629, 630, 631, 632, 633, 634, 635]], [2, 4960, [42049, 42117, 42187, 42285, 42368, 42446], [16334.748, 16290.279, 16404.622, 16343.43, 16372.603, 16386.948], [39460.574, 39441.572, 39456.565, 39419.277, 39435.396, 39407.462], [16.893, 9.911, 10.505, 11.566, 14.169, 20.867], [1664.8504225334025, 3142.8765439582317, 3678.232037116348, 1645.5120471594357, 3763.8588780074692, 1371.7781170003882], [636, 637, 638, 639, 640, 641]], [1, 4962, [42053, 42125, 42197, 42293, 42377], [21183.601, 21188.305, 21176.276, 21244.195, 21149.568], [32983.247, 33072.545, 32975.443, 33005.432, 33040.259], [16.62, 21.02, 9.951, 8.33, 15.168], [765.3057656814256, 6529.411859449181, 3357.929621847189, 3482.548598441211, 3408.913664305045], [636, 637, 638, 639, 640]], [3, 4976, [42034, 42096, 42170, 42266, 42348, 42429, 42518, 42610, 42686, 42755, 42840, 42924, 42994], [4471.37, 4357.457, 4236.991, 4212.793, 4266.443, 4252.667, 4281.895, 4275.327, 4206.488, 4275.23, 4204.864, 4165.442, 4196.509], [41673.796, 41645.93, 41749.722, 41631.339, 41716.195, 41702.388, 41732.272, 41752.586, 41731.427, 41782.042, 41821.567, 41740.307, 41772.231], [7.72, 29.88, 16.65, 27.183, 20.293, 16.513, 20.609, 18.397, 22.509, 17.389, 25.441, 20.263, 22.274], [51494.71731218954, 4422.283738889367, 3938.5686317466425, 7666.895051578496, 6180.52954293945, 14986.412598228277, 1364.00335143068, 3152.002192235759, 6552.7549045909145, 2262.0383213630807, 4268.738664006429, 10686.164509833388, 6129.994500359704], [636, 637, 638, 639, 640, 641, 642, 643, 644, 645, 646, 647, 648]], [5, 4999, [42151, 42232, 42315, 42394, 42482], [39985.866, 39940.21, 39951.292, 40006.153, 40005.057], [58748.096, 58735.285, 58768.152, 58809.053, 58898.004], [20.732, 11.87, 7.111, 10.419, 16.21], [652.3040640599206, 2939.706150233397, 3949.310788146945, 6146.907665421984, 2771.3897065320734], [637, 638, 639, 640, 641]], [3, 5002, [42093, 42167, 42263, 42347, 42428, 42516, 42607, 42683, 42753, 42839, 42922], [3542.487, 3555.03, 3466.995, 3587.282, 3621.564, 3554.662, 3519.423, 3388.924, 3333.108, 3445.817, 3572.814], [40970.881, 40980.921, 41033.926, 41048.165, 41068.562, 41030.971, 41021.813, 41070.418, 41024.119, 40988.997, 40962.651], [17.235, 13.134, 9.518, 8.527, 11.01, 9.022, 12.644, 13.652, 23.502, 17.92, 27.545], [2165.9501416203602, 2939.428169948121, 6520.090927272965, 19391.10114683007, 15922.092255849311, 5799.110503401394, 4873.038219540387, 2088.5055496482273, 2362.7603423649207, 3380.8174065158664, 2830.983146991117], [637, 638, 639, 640, 641, 642, 643, 644, 645, 646, 647]], [1, 5012, [42295, 42378, 42455, 42555, 42640], [22075.88, 22052.594, 22046.564, 22016.432, 22018.82], [32269.085, 32286.764, 32276.345, 32253.419, 32267.339], [12.449, 11.897, 10.872, 18.66, 18.609], [10923.996634922665, 8357.585960373217, 24750.57312513521, 13306.0538278574, 12201.481008850878], [639, 640, 641, 642, 643]], [1, 5013, [42204, 42296, 42380, 42458, 42558, 42643, 42712, 42790, 42873], [23304.302, 23410.965, 23442.287, 23323.475, 23265.153, 23188.916, 23222.018, 23350.998, 23316.928], [31730.888, 31837.449, 31855.708, 31738.237, 31740.123, 31850.393, 32023.09, 31958.452, 31983.524], [16.229, 17.872, 30.053, 13.427, 10.001, 15.523, 26.543, 17.616, 20.349], [1984.1615601819294, 4513.829841324004, 1745.8161059720794, 4932.249321035651, 2474.986506084358, 32422.830170512872, 3157.5647160117674, 906.0147828780977, 906.9801417596349], [638, 639, 640, 641, 642, 643, 644, 645, 646]], [5, 5021, [42236, 42318, 42399, 42485, 42583], [40702.594, 40617.466, 40642.756, 40677.785, 40614.785], [58758.853, 58759.328, 58773.878, 58766.035, 58863.085], [15.732, 16.284, 14.576, 13.44, 19.437], [1541.726840095042, 2391.312255003901, 2473.3351064212284, 2055.674372905103, 993.8476557247816], [638, 639, 640, 641, 642]], [3, 5026, [42262, 42344, 42424, 42513, 42604, 42681, 42752, 42838, 42921], [2789.738, 2789.416, 2836.965, 2874.493, 2924.165, 2986.228, 3038.712, 3016.733, 2842.495], [41019.789, 40993.35, 41024.224, 40940.629, 40963.443, 40982.889, 41009.856, 40982.948, 40943.845], [16.895, 20.143, 39.092, 24.499, 21.552, 33.179, 22.302, 29.174, 17.412], [1273.7992749728453, 4248.202894457946, 2280.2203309273723, 1713.2896148574932, 2893.053932823037, 3831.5668897937067, 6289.16945783705, 4421.522399585406, 729.1651545008352], [639, 640, 641, 642, 643, 644, 645, 646, 647]], [6, 5031, [42181, 42276, 42360, 42438, 42536], [11281.799, 11261.9, 11226.309, 11214.647, 11315.262], [69081.093, 69099.401, 69145.579, 69173.397, 69174.451], [21.581, 19.156, 19.267, 24.75, 24.629], [1806.6207346757476, 9695.253046338086, 17400.55256631663, 4608.670854705672, 2370.97824382129], [638, 639, 640, 641, 642]], [6, 5033, [42277, 42363, 42441, 42540, 42627, 42700, 42771, 42856, 42936, 43012, 43101, 43181, 43248, 43316, 43381], [12024.12, 12250.476, 12428.114, 12506.288, 12525.178, 12563.71, 12616.675, 12686.38, 12675.501, 12714.75, 12775.698, 12730.227, 12868.634, 12993.716, 12787.99], [69053.002, 69055.289, 69068.953, 69137.706, 69164.122, 69114.708, 69117.633, 69107.998, 69089.714, 69094.944, 69226.125, 69373.991, 69464.772, 69448.085, 69353.428], [18.017, 15.798, 19.918, 15.274, 13.854, 12.544, 13.311, 12.412, 11.241, 12.056, 10.772, 25.478, 25.162, 13.999, 30.473], [7044.382311690727, 1102.8690238058425, 2293.6176194490945, 3152.427945407219, 2471.5368746120066, 5427.226966717488, 4928.277782256324, 5375.696156927928, 5008.415185846071, 3505.6609449866255, 2623.119076219431, 2686.3489439525315, 2179.9115328668154, 1210.6217409138296, 3586.9264786720632], [639, 640, 641, 642, 643, 644, 645, 646, 647, 648, 649, 650, 651, 652, 653]], [2, 5034, [42283, 42367, 42444, 42543, 42631, 42701, 42775, 42860, 42938, 43017, 43103, 43184, 43250, 43318, 43384, 43441, 43500, 43560, 43623], [15312.312, 15519.92, 15501.604, 15490.441, 15500.952, 15561.059, 15508.422, 15550.885, 15430.387, 15453.307, 15386.889, 15524.677, 15500.455, 15540.817, 15547.079, 15536.251, 15462.11, 15356.585, 15438.41], [39123.4, 39182.477, 39123.214, 39098.859, 39132.304, 39142.321, 39164.686, 39167.26, 39095.909, 39036.681, 39085.578, 39147.249, 39122.421, 39158.51, 39162.552, 39125.541, 39127.896, 39132.428, 39033.259], [25.137, 18.93, 18.187, 20.172, 22.664, 15.809, 11.393, 11.047, 27.076, 21.425, 17.576, 22.259, 18.07, 12.956, 10.363, 18.221, 17.017, 9.351, 34.859], [1223.340526420163, 2081.6412491582923, 2427.585020206703, 2760.1082649066875, 2367.034345611304, 3040.384235770574, 2644.3133172264174, 2526.5537694414684, 2397.531131285571, 8440.051669006087, 1256.7480438482862, 1283.9068340324588, 2739.9991463308947, 2686.302101647148, 2864.2006809155087, 3210.575792657162, 4580.062770901854, 2621.4466751788173, 3788.794097681823], [639, 640, 641, 642, 643, 644, 645, 646, 647, 648, 649, 650, 651, 652, 653, 654, 655, 656, 657]], [1, 5044, [42457, 42557, 42642, 42711, 42789, 42872, 42948, 43033, 43113, 43192], [22825.859, 22866.535, 22761.976, 22809.304, 22835.548, 22797.577, 22843.76, 22711.078, 22612.115, 22646.091], [32290.669, 32364.462, 32416.291, 32398.842, 32482.905, 32457.893, 32545.453, 32463.612, 32503.464, 32464.974], [23.812, 16.422, 25.553, 17.885, 15.763, 16.377, 13.933, 13.992, 18.084, 29.838], [1738.5400448477158, 2588.840916716048, 1450.3385199469146, 1110.4631658235578, 2046.5405490211842, 2392.8671413670736, 2229.677671983078, 1803.220076581371, 1929.6515249377737, 937.4730421491208], [641, 642, 643, 644, 645, 646, 647, 648, 649, 650]], [0, 5047, [42582, 42662, 42732, 42813, 42900, 42974, 43065, 43141, 43217, 43288, 43351], [40668.638, 40663.267, 40660.178, 40656.532, 40850.285, 40903.274, 40806.42, 40752.409, 40744.213, 40727.986, 40736.565], [29000.882, 29088.404, 29046.102, 29075.322, 29093.243, 29090.32, 28962.212, 28997.841, 28983.163, 29025.654, 29107.489], [43.289, 24.57, 16.436, 19.999, 24.819, 30.233, 29.576, 28.74, 23.856, 16.444, 27.194], [1097.0259292568007, 7591.135776219977, 1760.7781812372432, 1041.786431324263, 1802.4264253201723, 4356.919721739138, 569.0637098450533, 1302.072118724476, 1479.2831353851207, 1496.608046861906, 2298.797888327926], [642, 643, 644, 645, 646, 647, 648, 649, 650, 651, 652]], [6, 5061, [42532, 42618, 42694, 42762, 42848, 42930, 43004, 43092, 43172], [10094.872, 10067.26, 10140.141, 9948.473, 10015.764, 9958.096, 10009.344, 10017.512, 10108.078], [70160.893, 70062.144, 70031.004, 70057.786, 70053.835, 70065.131, 70063.417, 70029.586, 70108.66], [14.17, 20.154, 16.334, 13.763, 21.12, 15.371, 16.146, 26.378, 16.46], [1645.9760279626084, 1463.5653527794636, 562.9790683472262, 2785.480397639567, 3914.818131721952, 1984.3688454015019, 2650.1021427334904, 3051.581290276215, 912.0577968931008], [642, 643, 644, 645, 646, 647, 648, 649, 650]], [5, 5084, [42733, 42814, 42899, 42973, 43064, 43140, 43216, 43287, 43350, 43410, 43466, 43522, 43587], [40691.696, 40620.168, 40606.945, 40643.275, 40635.005, 40661.98, 40665.074, 40660.639, 40670.842, 40661.726, 40634.293, 40628.957, 40647.129], [57875.094, 57785.966, 57818.235, 57818.227, 57799.712, 57811.65, 57842.544, 57843.018, 57826.433, 57835.596, 57802.088, 57754.581, 57841.965], [21.992, 18.545, 9.144, 9.148, 12.42, 9.285, 13.037, 9.245, 9.493, 14.0, 14.494, 14.247, 15.575], [870.6338106755566, 2233.9439818485016, 3127.9544169069336, 3364.038021054134, 2889.2055566894155, 3228.4979615420866, 3340.3427804623248, 3810.411159215109, 3902.0446638586336, 3320.2190249191926, 1913.4511196027966, 2685.4279568650672, 2752.063020611876], [644, 645, 646, 647, 648, 649, 650, 651, 652, 653, 654, 655, 656]], [4, 5096, [43042, 43121, 43201, 43272, 43335, 43400], [27227.331, 27177.55, 27354.756, 27484.406, 27330.38, 27395.294], [47694.097, 47656.104, 47646.139, 47704.317, 47693.901, 47838.213], [16.398, 15.052, 30.763, 20.54, 24.847, 26.28], [2411.781083902886, 4938.278684061029, 4227.172569569497, 1521.7332692447246, 1995.622816019286, 1477.0740398298638], [648, 649, 650, 651, 652, 653]], [3, 5105, [42923, 42993, 43085, 43161, 43237, 43305], [4012.755, 4064.827, 4176.549, 4081.988, 4114.565, 4090.607], [40914.485, 40996.229, 40973.285, 40968.242, 40934.98, 40969.794], [30.641, 29.806, 17.636, 26.929, 26.808, 28.023], [3729.046436279955, 1271.2326854092878, 5229.763238917536, 5989.855083127143, 6133.571773040828, 4615.910552325284], [647, 648, 649, 650, 651, 652]], [2, 5109, [43104, 43185, 43253, 43319, 43387], [16126.686, 16076.969, 16093.88, 16103.466, 16095.063], [38996.238, 38974.496, 38959.653, 38977.602, 38971.2], [17.083, 15.57, 15.12, 15.472, 21.633], [808.7527502716126, 2606.187564578417, 2141.2415908056378, 1899.3981848057485, 934.2123664920747], [649, 650, 651, 652, 653]], [2, 5110, [43188, 43255, 43320, 43388, 43443, 43501, 43562], [17197.183, 17151.634, 17068.528, 17208.28, 17246.444, 17298.376, 17372.487], [39041.508, 39032.457, 39252.988, 39079.112, 39179.292, 39208.18, 39187.877], [16.983, 23.708, 22.383, 14.242, 21.805, 13.542, 14.336], [1439.9848436461446, 1818.3654481648123, 12904.272880383975, 1234.820570107287, 1517.6738181845114, 2216.9697024989123, 2422.0538743980574], [650, 651, 652, 653, 654, 655, 656]], [3, 5141, [43426, 43481, 43540, 43605, 43657], [4352.413, 4191.803, 4126.004, 4106.599, 4134.859], [41738.279, 41763.14, 41778.195, 41780.723, 41762.865], [23.268, 22.173, 14.533, 27.184, 25.791], [16165.347657029055, 1406.601444143345, 1115.901243755181, 1965.3422739048265, 2230.3970386469646], [654, 655, 656, 657, 658]], [6, 5143, [43491, 43552, 43617, 43667, 43723, 43778, 43828, 43889, 43944], [11265.376, 11425.706, 11349.844, 11278.846, 11261.194, 11157.308, 11160.151, 11157.695, 11047.129], [69320.726, 69428.623, 69351.45, 69271.553, 69136.144, 69137.661, 69280.742, 69292.976, 69379.047], [33.25, 23.269, 31.448, 13.967, 21.536, 18.034, 21.982, 17.868, 16.367], [2040.2687526854406, 4364.622982516701, 6801.855650268944, 2370.5216772885224, 3872.1016965091644, 2273.2643526803868, 1965.4093588699038, 1097.6540394900833, 1028.591882193847], [655, 656, 657, 658, 659, 660, 661, 662, 663]], [3, 5161, [43658, 43718, 43771, 43821, 43879], [4831.58, 4820.914, 4863.264, 4861.232, 4842.117], [41114.68, 41084.163, 41088.709, 41065.449, 41073.314], [16.131, 19.806, 15.73, 6.83, 14.814], [3766.309929267252, 2038.1278921694886, 2952.779296736043, 2956.423760848846, 2154.382285117428], [658, 659, 660, 661, 662]], [5, 5189, [43752, 43804, 43861, 43921, 43978, 44037], [40628.057, 40671.407, 40725.13, 40676.433, 40747.777, 40749.747], [57879.945, 57908.39, 57820.77, 57842.546, 57918.037, 57949.384], [22.706, 23.015, 15.386, 18.157, 12.723, 25.028], [2093.436992168231, 4346.990726802763, 1621.0957099637787, 705.9947557287068, 2571.7615988170396, 1829.0963539001402], [659, 660, 661, 662, 663, 664]], [6, 5199, [43779, 43830, 43891, 43947, 44004, 44058], [12361.734, 12367.78, 12378.688, 12345.651, 12390.652, 12391.505], [69675.601, 69714.928, 69754.907, 69733.699, 69638.177, 69564.48], [39.246, 11.83, 11.251, 19.545, 22.46, 22.563], [2898.3009521164645, 3290.4921240615104, 2101.050985184453, 2211.694579570893, 2323.4659072441596, 4076.109508245971], [660, 661, 662, 663, 664, 665]], [6, 5227, [44177, 44235, 44297, 44348, 44415, 44473, 44533, 44599, 44664], [12376.37, 12344.597, 12404.109, 12407.703, 12381.454, 12285.876, 12293.68, 12332.707, 12159.596], [69547.122, 69547.806, 69597.123, 69539.942, 69604.689, 69677.951, 69664.497, 69704.14, 69689.237], [16.036, 13.705, 7.823, 15.112, 16.919, 18.174, 28.563, 20.911, 33.826], [5622.591470684947, 6376.507211554335, 4611.565165404529, 10581.839708943497, 6971.113129396789, 3827.2485488599473, 10300.928780647871, 2817.1000307748704, 2334.309184377576], [667, 668, 669, 670, 671, 672, 673, 674, 675]], [2, 5228, [44120, 44181, 44237, 44298, 44351, 44418], [15675.852, 15607.104, 15482.969, 15491.155, 15518.917, 15552.974], [38666.37, 38717.299, 38863.581, 38837.499, 38834.198, 38857.619], [14.599, 11.247, 15.688, 11.733, 12.595, 12.438], [1346.8914684819117, 1616.4707854221324, 3192.5569908485736, 2060.1935406264656, 2711.0532340419695, 2813.1630614739142], [666, 667, 668, 669, 670, 671]], [5, 5236, [44156, 44206, 44267, 44322, 44385, 44450, 44505, 44571, 44632, 44697, 44755], [39981.109, 40062.649, 40058.051, 40014.587, 39985.502, 40046.164, 40042.677, 40049.934, 40093.675, 39989.774, 40011.316], [58202.635, 58277.87, 58278.55, 58251.554, 58231.781, 58242.187, 58219.913, 58268.815, 58254.628, 58256.428, 58268.152], [28.466, 12.391, 15.031, 9.601, 12.173, 13.04, 14.863, 20.652, 24.402, 18.035, 17.843], [1393.3331868382954, 1151.1880741589423, 1366.4705961068998, 1556.06118291695, 1761.877686133233, 1929.1987194878498, 1349.7160816877338, 896.8458342324535, 728.3964885919765, 4860.908452835733, 730.2477572036152], [666, 667, 668, 669, 670, 671, 672, 673, 674, 675, 676]], [3, 5261, [44403, 44464, 44522, 44588, 44650, 44714], [4298.652, 4338.245, 4411.328, 4467.259, 4495.427, 4594.746], [41743.974, 41778.697, 41725.001, 41690.301, 41726.302, 41636.871], [28.211, 22.021, 23.738, 24.945, 29.282, 32.017], [1636.714949500076, 1321.089064382233, 2637.8748194623486, 1292.2689983776181, 1782.1217870484631, 3937.9322525053835], [671, 672, 673, 674, 675, 676]], [3, 5278, [44463, 44521, 44587, 44649, 44713, 44766], [4060.267, 4044.838, 4015.745, 4020.983, 4005.576, 3995.802], [41087.259, 41053.241, 41097.154, 41114.094, 41173.297, 41189.766], [25.971, 23.899, 7.83, 17.24, 27.645, 26.885], [1462.3243481191887, 3769.627128841175, 1495.910682805917, 1210.6786157524757, 1321.9758252000472, 921.39399346868], [672, 673, 674, 675, 676, 677]], [2, 5282, [44474, 44537, 44602, 44667, 44733], [14999.206, 15073.974, 15178.154, 14947.329, 15044.657], [38936.732, 39085.546, 38959.174, 38933.961, 38917.489], [23.274, 32.052, 28.57, 19.491, 18.607], [1429.1138191917985, 6048.2527404617085, 2425.8073079017267, 757.8642286431129, 1380.3843687861668], [672, 673, 674, 675, 676]], [6, 5293, [44598, 44662, 44726, 44778, 44831, 44884, 44942, 44998, 45051], [11990.076, 11873.008, 11894.841, 11735.606, 11662.165, 11700.842, 11700.739, 11552.737, 11607.745], [69308.918, 69304.203, 69497.703, 69426.852, 69436.495, 69457.642, 69514.558, 69390.534, 69452.942], [45.201, 11.241, 21.783, 10.764, 14.714, 19.5, 22.445, 16.857, 18.066], [2054.2552025584496, 1467.9082556152246, 4407.052413205389, 2562.409926060706, 2647.9514993671196, 727.2218928137017, 2424.5111241807604, 18467.5985051793, 1391.8076792424124], [674, 675, 676, 677, 678, 679, 680, 681, 682]], [4, 5314, [44798, 44850, 44900, 44961, 45016, 45072, 45122, 45168, 45221, 45278, 45322], [27662.78, 27709.265, 27809.368, 27800.352, 27760.773, 27757.172, 27789.827, 27777.412, 27767.781, 27694.794, 27637.303], [49013.01, 48932.412, 48839.379, 48748.976, 48806.781, 48794.894, 48812.581, 48801.114, 48815.728, 48683.313, 48673.568], [16.267, 15.927, 23.987, 18.356, 19.048, 14.207, 8.8, 18.22, 15.314, 26.168, 15.321], [2367.193635286324, 1949.8379839485028, 2155.2058693480362, 2062.860126302896, 1368.4633183591648, 3191.716329865876, 2815.4971754175444, 3010.3790740533095, 1986.3907019054998, 7900.866643908006, 1307.3949393744745], [677, 678, 679, 680, 681, 682, 683, 684, 685, 686, 687]], [3, 5340, [45038, 45097, 45149, 45193, 45245], [3915.841, 3802.151, 3903.602, 3808.712, 3646.04], [41616.697, 41622.836, 41651.272, 41643.32, 41654.294], [21.468, 24.937, 15.199, 23.754, 25.312], [5454.006848659956, 2015.4186952098094, 2401.5524606766544, 1522.1462252070658, 1149.9311369130724], [682, 683, 684, 685, 686]], [0, 5341, [45025, 45082, 45134, 45181, 45233], [41006.185, 40853.085, 40910.569, 40900.521, 40876.023], [29804.363, 29677.203, 29612.778, 29586.475, 29620.805], [20.679, 9.165, 10.832, 12.214, 16.379], [2795.399813232575, 1652.2352038012134, 1888.4634908657554, 1692.5648921399068, 1576.9024431802816], [681, 682, 683, 684, 685]], [6, 5380, [45456, 45494, 45537, 45590, 45634], [11934.46, 11975.915, 11968.028, 11858.15, 11918.928], [69508.594, 69546.054, 69573.228, 69602.553, 69618.509], [16.803, 30.287, 22.478, 15.369, 21.764], [3050.5332365528134, 1182.2109261617059, 3452.0717226049424, 830.7301377569088, 4598.340035107979], [690, 691, 692, 693, 694]], [6, 5411, [45730, 45777, 45820, 45875, 45952, 46035, 46112, 46195], [11917.072, 11889.702, 11913.608, 11855.26, 11767.935, 11787.15, 11771.773, 11719.3], [69565.216, 69557.334, 69549.915, 69556.628, 69472.861, 69467.114, 69486.09, 69392.684], [20.374, 24.451, 18.566, 20.694, 30.374, 23.282, 18.458, 18.079], [1692.9837275277412, 1675.9544769308234, 2882.0307991908758, 1693.2380986145035, 4831.2606675757615, 10267.315534820218, 7959.838939107163, 17913.641657851473], [696, 697, 698, 699, 700, 701, 702, 703]], [6, 5421, [45780, 45819, 45877, 45954, 46037, 46114], [12184.96, 12000.634, 11935.068, 11870.903, 12017.098, 12034.41], [68939.917, 68863.207, 68980.435, 69000.313, 69031.06, 69017.27], [33.062, 30.358, 18.85, 25.352, 17.928, 20.834], [1252.2271567703765, 3392.9305212224417, 3886.6719239852578, 4162.24205714393, 3174.786171563554, 1698.9453866621632], [697, 698, 699, 700, 701, 702]], [1, 5423, [45827, 45888, 45967, 46047, 46125, 46214, 46302, 46373, 46440, 46512, 46579, 46647, 46723, 46801, 46864, 46927, 46990, 47042, 47095, 47158, 47220, 47269, 47320, 47387, 47450, 47511, 47572], [20688.849, 20679.385, 20747.583, 20814.601, 20761.917, 20707.309, 20753.781, 20728.54, 20778.932, 20835.178, 20802.172, 20800.26, 20758.756, 20761.094, 20750.737, 20799.86, 20765.748, 20806.802, 20680.321, 20661.294, 20674.365, 20637.004, 20673.377, 20659.889, 20647.217, 20660.812, 20690.167], [32912.893, 33065.514, 32988.912, 33115.856, 33085.496, 33039.515, 33020.004, 33074.573, 33122.37, 33184.637, 33096.674, 33078.874, 33038.812, 32928.752, 32929.044, 32925.486, 32957.597, 32958.06, 32914.289, 32803.903, 32818.05, 32983.345, 33012.138, 32974.048, 32921.818, 32800.163, 32787.694], [23.5, 11.387, 17.434, 14.824, 13.879, 7.933, 12.828, 16.383, 14.99, 15.621, 10.655, 8.934, 10.199, 20.409, 13.273, 11.323, 20.158, 15.67, 13.281, 13.44, 13.312, 20.307, 8.52, 14.08, 14.716, 15.16, 14.318], [10503.874878321152, 2644.1648648118694, 3928.0988505425175, 4126.544954275593, 6702.187050518457, 7268.432371550696, 3453.158254244757, 3070.1860031653696, 3738.656545325409, 3019.3490811328893, 2444.798117664739, 2753.320019228282, 2986.6696302494433, 6537.665604028334, 2752.730127320902, 4849.667355819419, 3935.8551592088943, 3950.874914169928, 2088.3455242398004, 1706.0309383274962, 1642.1314892387136, 1017.2268929350543, 2231.1770249377405, 2791.917895958678, 1661.689986235498, 2773.1591839371426, 2441.10715888548], [698, 699, 700, 701, 702, 703, 704, 705, 706, 707, 708, 709, 710, 711, 712, 713, 714, 715, 716, 717, 718, 719, 720, 721, 722, 723, 724]], [2, 5450, [45882, 45958, 46039, 46118, 46205, 46295, 46362], [15151.37, 15044.906, 14994.16, 15010.52, 15227.055, 15245.369, 15211.105], [39264.525, 39266.859, 39345.496, 39334.306, 39248.23, 39345.585, 39401.064], [33.893, 12.603, 8.739, 12.951, 20.678, 9.001, 9.726], [2947.9935973601714, 2471.6486927721085, 2945.9550257401424, 2290.4834876607647, 7374.243840593794, 5500.861357390306, 4134.8097306263435], [699, 700, 701, 702, 703, 704, 705]], [2, 5451, [45961, 46042, 46122, 46209, 46297, 46365, 46432, 46506, 46575, 46636, 46718, 46798, 46857, 46923, 46985, 47040], [16852.736, 16765.642, 16902.028, 16807.915, 16723.066, 16721.452, 16735.029, 16764.736, 16822.097, 16915.63, 16714.705, 16868.596, 16864.803, 16810.295, 16772.975, 16766.942], [38767.784, 38813.44, 38933.553, 38942.529, 38793.79, 38751.644, 38773.097, 38800.309, 38767.079, 38755.074, 38808.829, 38723.158, 38754.499, 38790.379, 38815.04, 38847.25], [15.357, 22.877, 23.127, 32.737, 17.112, 9.27, 9.231, 13.366, 17.757, 24.459, 21.406, 13.955, 15.243, 13.158, 14.956, 11.728], [3624.1242248522663, 8009.524898381209, 4564.192374984986, 9872.054091648086, 1759.9044834171025, 3640.4975302758135, 2516.1769482238005, 2733.1850993404537, 7412.06442438581, 2690.444780372474, 5123.510652002636, 2340.13641044575, 1658.4962766331898, 2178.705309796438, 3445.142638742685, 1857.00609222434], [700, 701, 702, 703, 704, 705, 706, 707, 708, 709, 710, 711, 712, 713, 714, 715]], [1, 5453, [45974, 46049, 46130, 46219, 46304, 46376, 46444], [22024.269, 22083.481, 22071.892, 22072.724, 22089.614, 22113.612, 22127.649], [32025.699, 32239.768, 32263.591, 32278.425, 32314.992, 32315.899, 32272.201], [15.733, 14.309, 8.283, 9.586, 17.844, 28.556, 18.023], [595.5752824505355, 1127.3835738293383, 3489.707284905942, 5978.512653655294, 3118.09335011067, 2298.9605072318, 9475.247122687184], [700, 701, 702, 703, 704, 705, 706]], [1, 5454, [45895, 45976, 46053, 46132, 46223, 46306, 46377, 46446], [23303.268, 23252.118, 23415.411, 23242.729, 23179.566, 22972.229, 23216.271, 23196.073], [31756.244, 31733.316, 31761.831, 31846.161, 31835.596, 31880.884, 31902.88, 31932.817], [14.731, 18.842, 13.354, 24.856, 15.705, 19.945, 11.827, 21.168], [1823.673967650872, 2754.302473043333, 2022.2274535227211, 6937.576004821955, 4453.858974034237, 1182.2584827070905, 2100.814848787658, 2051.4815292864346], [699, 700, 701, 702, 703, 704, 705, 706]], [3, 5459, [45937, 46025, 46103, 46181, 46279, 46348], [2977.634, 2904.04, 2956.969, 3060.868, 3082.05, 2899.093], [41591.587, 41590.247, 41558.689, 41708.812, 41611.753, 41592.729], [18.328, 17.502, 14.199, 23.105, 19.82, 19.034], [1224.1363962315709, 2264.686008561373, 3273.094646867129, 1223.9401743981412, 6241.5410673780225, 2186.777002288955], [700, 701, 702, 703, 704, 705]], [5, 5460, [46001, 46078, 46153, 46256, 46330, 46397, 46469, 46541, 46602, 46673, 46761], [40201.884, 40204.349, 40041.743, 40139.364, 40090.56, 40156.194, 40072.802, 40121.869, 40060.835, 40084.348, 40146.919], [58860.463, 58743.056, 58653.272, 58786.143, 58652.038, 58573.033, 58578.818, 58679.284, 58638.068, 58515.796, 58506.226], [18.56, 16.772, 22.451, 14.154, 32.876, 26.204, 23.204, 23.418, 31.258, 37.664, 23.705], [5295.415117299287, 4632.101831669366, 10848.02703226088, 2720.0909667102505, 10265.445416966157, 6039.571835868803, 13158.69024743144, 5651.946646459798, 11910.752500109546, 3867.3609824380105, 6898.802013621721], [700, 701, 702, 703, 704, 705, 706, 707, 708, 709, 710]], [2, 5493, [46210, 46299, 46369, 46435, 46507, 46577, 46639], [16839.39, 16976.589, 17046.994, 17008.244, 17057.223, 17121.847, 17356.248], [39022.948, 39186.617, 39264.927, 39398.825, 39358.751, 39340.265, 39388.082], [20.29, 16.586, 26.172, 14.234, 17.429, 27.843, 32.973], [11032.196517482766, 2433.0228982265207, 3414.9770043543385, 3145.62541553887, 3118.870820422267, 3454.2038801971394, 3393.748280455001], [703, 704, 705, 706, 707, 708, 709]], [1, 5495, [46128, 46217, 46303, 46375, 46441, 46513], [21811.136, 21783.331, 21822.985, 21796.784, 21678.019, 21588.874], [33078.834, 33133.92, 33124.503, 33143.945, 33151.967, 33190.496], [21.015, 13.752, 12.499, 13.083, 13.183, 11.157], [3835.5457958614575, 2121.604300538259, 2548.5360534621996, 2740.4507198845517, 2047.7741188239502, 1727.561772738627], [702, 703, 704, 705, 706, 707]], [4, 5498, [46063, 46140, 46236, 46313, 46384, 46452], [27412.934, 27429.618, 27385.55, 27336.496, 27315.504, 27179.742], [48887.485, 48845.191, 48968.185, 48999.866, 48860.945, 48727.225], [10.745, 11.467, 21.228, 21.291, 34.13, 44.399], [1898.596071296864, 2650.9580234558925, 4380.530960216905, 1233.3719217488317, 2746.121446790328, 1166.8850703142673], [701, 702, 703, 704, 705, 706]], [5, 5503, [46329, 46396, 46468, 46540, 46601, 46672, 46760, 46823, 46890, 46950, 47006, 47060, 47122, 47185, 47239, 47293, 47350, 47407, 47483, 47539, 47592, 47639, 47691], [40025.629, 40066.12, 40039.203, 40020.379, 40021.158, 40043.872, 40091.617, 40076.432, 40165.826, 40256.114, 40251.174, 40275.378, 40311.108, 40336.581, 40133.841, 40150.128, 40110.677, 40118.548, 40138.64, 40086.221, 40125.211, 40049.748, 39891.362], [58403.841, 58401.569, 58501.071, 58380.663, 58297.091, 58302.468, 58501.736, 58414.524, 58444.014, 58479.949, 58417.88, 58407.945, 58373.668, 58380.953, 58497.461, 58531.208, 58523.355, 58505.419, 58537.954, 58549.846, 58371.469, 58439.588, 58582.944], [16.385, 16.498, 20.735, 17.621, 15.279, 13.717, 12.878, 28.777, 22.677, 16.084, 11.881, 16.959, 13.669, 17.651, 21.39, 20.978, 22.183, 18.007, 33.087, 25.28, 35.969, 30.018, 13.395], [6051.365945464929, 4622.413434195228, 12430.359022397051, 6789.173484445692, 4599.740798517067, 2830.3046090856933, 93863.43895681543, 3454.4666401070144, 6743.553274979529, 4110.387655514198, 11456.338084825727, 6878.437784179677, 5032.883079360391, 2529.0845038909783, 8170.195208252487, 6664.696559559994, 5231.709420165788, 4035.6156277958703, 2789.168872127336, 6533.2146822217455, 3774.248713145003, 4551.787066414616, 3095.990511451202], [704, 705, 706, 707, 708, 709, 710, 711, 712, 713, 714, 715, 716, 717, 718, 719, 720, 721, 722, 723, 724, 725, 726]], [0, 5504, [46261, 46333, 46398, 46472, 46544], [41593.175, 41582.123, 41488.588, 41449.055, 41465.149], [29651.091, 29668.774, 29722.734, 29788.291, 29786.318], [10.047, 14.53, 12.662, 13.386, 9.388], [2104.3582623166158, 1624.9975954882332, 2692.653249011273, 1934.1826535731045, 2590.353311483612], [703, 704, 705, 706, 707]], [5, 5505, [46470, 46542, 46603, 46674, 46762], [40846.733, 40891.551, 40900.19, 40878.875, 40891.965], [57856.544, 57861.2, 57870.901, 57864.432, 57863.653], [20.718, 15.068, 8.234, 14.278, 14.089], [1581.9605649456932, 1002.9744980779772, 2029.3749882478542, 1599.3993606467147, 1351.9522512235787], [706, 707, 708, 709, 710]], [2, 5511, [46363, 46429, 46504, 46573, 46634], [15476.245, 15622.651, 15769.382, 15746.289, 15834.37], [38883.715, 38923.611, 39007.71, 39015.761, 38963.593], [32.224, 35.712, 13.541, 10.806, 10.558], [1908.733617252202, 696.5517255482929, 2657.1814303744063, 2926.047951814309, 2671.2917181082767], [705, 706, 707, 708, 709]], [3, 5532, [46563, 46622, 46700, 46781, 46843], [3873.675, 3935.966, 3806.559, 3695.594, 3918.293], [40966.638, 40916.063, 40920.387, 40855.565, 40933.078], [27.49, 27.818, 22.057, 23.707, 38.346], [3326.4767628242444, 2474.651452901219, 1736.7785303676135, 755.786079183511, 3426.0261944012204], [708, 709, 710, 711, 712]], [6, 5535, [46500, 46570, 46632, 46710, 46790, 46852], [12357.867, 12417.538, 12418.688, 12527.632, 12567.525, 12625.408], [69376.687, 69386.544, 69434.114, 69515.576, 69645.407, 69709.452], [8.213, 10.984, 11.43, 13.762, 11.274, 13.116], [1410.294660197561, 2170.4880793829666, 2098.1277887904134, 2310.869416029413, 2590.880102645381, 1395.7022680087905], [707, 708, 709, 710, 711, 712]], [2, 5536, [46503, 46571, 46633, 46711, 46793], [15346.623, 15110.409, 15082.521, 15068.414, 15042.261], [39092.839, 39103.048, 38918.574, 38904.366, 38949.64], [36.855, 18.708, 28.299, 17.36, 17.367], [2859.692005583573, 1516.7000097897778, 1463.8665656297694, 1525.6582279036609, 938.3573324058318], [707, 708, 709, 710, 711]], [2, 5548, [46714, 46795, 46855, 46922, 46983], [15800.404, 15822.08, 15951.506, 16019.594, 16237.627], [39370.24, 39532.775, 39543.219, 39531.777, 39495.109], [21.213, 15.293, 14.533, 15.547, 26.654], [4531.181378919371, 3077.5428138045677, 2616.1251137796958, 4309.345470555025, 4056.993044022303], [710, 711, 712, 713, 714]], [0, 5592, [47123, 47186, 47240, 47294, 47352, 47408, 47484, 47540, 47593, 47641, 47694, 47753, 47806, 47866, 47930, 47973, 48025], [40646.932, 40511.894, 40645.979, 40666.356, 40672.538, 40671.852, 40646.855, 40674.014, 40682.715, 40696.938, 40667.55, 40676.57, 40649.055, 40684.964, 40659.747, 40680.867, 40686.712], [29756.752, 29741.63, 29805.431, 29830.172, 29799.717, 29803.344, 29799.829, 29806.943, 29821.003, 29790.028, 29814.992, 29795.457, 29835.777, 29765.979, 29805.481, 29787.456, 29802.21], [18.845, 16.969, 12.267, 8.436, 9.442, 7.502, 8.191, 7.028, 9.552, 14.02, 8.212, 13.028, 8.936, 11.85, 25.083, 9.919, 10.437], [725.9447409111025, 8128.001192954997, 2535.53097317772, 2930.1972819501602, 2599.1037404520457, 2863.6262078576756, 1477.1876588877321, 3275.4328819504326, 1659.3017340382628, 2751.016166706111, 2153.2853155469443, 2387.5234218034107, 2377.7352831680632, 1756.4456031319044, 785.6701710760693, 1612.3928515453335, 1205.5640524095975], [716, 717, 718, 719, 720, 721, 722, 723, 724, 725, 726, 727, 728, 729, 730, 731, 732]], [3, 5596, [47078, 47143, 47206, 47254, 47308], [4508.842, 4592.706, 4452.344, 4445.136, 4500.151], [41043.85, 41003.811, 41099.512, 40996.51, 41050.313], [22.073, 15.997, 32.46, 24.452, 31.656], [3479.0163754835803, 2805.808625962469, 5504.537740441602, 3393.2625909768194, 1861.2646766253506], [716, 717, 718, 719, 720]], [6, 5622, [47379, 47445, 47506, 47564, 47610], [12569.703, 12569.112, 12450.438, 12489.299, 12435.523], [69028.586, 68996.315, 69044.189, 69026.367, 68964.884], [17.857, 15.291, 10.256, 15.42, 30.536], [2956.044298015636, 1290.56216448482, 2115.8492915270413, 2664.4554475347304, 2119.6231148756037], [721, 722, 723, 724, 725]], [5, 5678, [47803, 47865, 47929, 47972, 48024, 48071, 48118], [39911.798, 39927.035, 39949.161, 39939.086, 39904.317, 39905.177, 39953.685], [58637.857, 58773.372, 58699.177, 58710.108, 58636.02, 58688.618, 58666.622], [14.035, 20.274, 20.373, 24.84, 24.256, 24.016, 28.69], [3302.369092120574, 2870.4092869761052, 3152.2610515919, 3615.7190710002155, 2230.2659941708216, 1227.2466165652368, 1255.7509369155903], [728, 729, 730, 731, 732, 733, 734]], [5, 5767, [48707, 48760, 48810, 48869, 48928], [40826.8, 40761.426, 40738.733, 40757.729, 40756.457], [57889.938, 57860.144, 57836.886, 57907.095, 57856.944], [20.142, 15.202, 24.669, 17.354, 30.212], [1572.5865466527546, 2262.6136891095357, 2259.260402384139, 1463.3131702095468, 1504.365196163288], [746, 747, 748, 749, 750]], [2, 5794, [48890, 48952, 49004, 49044, 49086, 49129, 49175], [15218.178, 15232.862, 15295.718, 15244.889, 15152.875, 15120.255, 15108.372], [39610.123, 39617.417, 39588.863, 39607.54, 39619.063, 39549.946, 39460.344], [28.348, 24.756, 35.22, 36.185, 13.864, 20.712, 39.404], [3443.5347440158575, 764.2701034756117, 2526.477250112347, 963.9350207363468, 1495.4789629029178, 1279.5016001079898, 1917.481923761129], [750, 751, 752, 753, 754, 755, 756]], [2, 5835, [49174, 49219, 49263, 49321, 49376], [14868.202, 14836.026, 14727.287, 14712.766, 14752.802], [39396.577, 39461.347, 39386.209, 39346.429, 39338.029], [43.831, 32.149, 33.009, 19.736, 24.037], [1789.3365128193257, 5611.105122077592, 2436.537349158546, 1934.2044157007938, 4553.623761648039], [756, 757, 758, 759, 760]], [6, 5873, [49462, 49513, 49568, 49622, 49676], [11169.518, 11106.223, 11175.811, 11130.328, 11085.126], [69836.732, 69862.535, 69900.041, 69882.426, 69805.669], [16.395, 20.852, 14.97, 20.297, 22.44], [826.2410908761719, 1531.6216502597017, 2017.2942995066328, 1987.7231158175696, 1761.4717937461903], [762, 763, 764, 765, 766]], [6, 5913, [49735, 49791, 49849, 49904, 49974, 50054, 50130, 50204, 50270, 50346, 50430], [11342.737, 11309.224, 11329.952, 11280.661, 11390.971, 11455.383, 11312.055, 11192.832, 11173.027, 11275.406, 11190.891], [69741.242, 69781.317, 69712.049, 69807.755, 69719.647, 69596.548, 69759.089, 69832.652, 69780.092, 69742.531, 69824.54], [13.354, 16.915, 15.91, 20.245, 18.525, 31.028, 11.363, 17.013, 20.601, 26.326, 30.776], [833.6826196580098, 2509.7657390005825, 1977.9119620543443, 1038.3302634814627, 13507.031073362408, 2448.5911501493606, 39510.00123589621, 3708.064910337289, 2733.7432790396574, 4176.725709175792, 1648.6569036974076], [767, 768, 769, 770, 771, 772, 773, 774, 775, 776, 777]], [4, 5926, [49809, 49868, 49925, 50001, 50076, 50153], [26544.714, 26486.193, 26572.628, 26643.037, 26589.926, 26586.849], [47479.751, 47477.314, 47499.354, 47580.622, 47533.73, 47504.599], [27.356, 24.775, 23.666, 14.847, 17.444, 13.263], [2312.5146214796387, 2789.371766896266, 3120.8729709132554, 3032.802998824871, 2791.8070209117145, 2428.682969554716], [768, 769, 770, 771, 772, 773]], [4, 5927, [49810, 49869, 49926, 50002, 50077, 50154], [26900.028, 26911.308, 26912.905, 26835.62, 26849.166, 26856.714], [46756.753, 46767.11, 46778.063, 46716.529, 46705.714, 46793.994], [19.165, 25.773, 19.578, 25.818, 34.839, 25.8], [4394.472079650754, 1633.2838564745966, 2118.816283363297, 3530.187298145794, 1487.2683659416464, 1398.5056147275363], [768, 769, 770, 771, 772, 773]], [0, 5928, [49887, 49944, 50029, 50105, 50178, 50249, 50315], [41534.848, 41431.149, 41366.24, 41388.284, 41304.098, 41325.229, 41274.085], [29920.67, 29866.061, 29946.352, 29983.836, 30056.294, 30127.91, 30202.362], [22.138, 13.724, 14.303, 15.703, 14.278, 17.887, 16.141], [1185.3708664030485, 2504.2516749977367, 1830.7768729908594, 1648.756757660765, 635.4152507848854, 2859.9238899251422, 1905.8236655485166], [769, 770, 771, 772, 773, 774, 775]], [3, 5934, [49845, 49902, 49963, 50050, 50126, 50197, 50264, 50334, 50417], [3557.61, 3595.292, 3592.185, 3575.376, 3517.793, 3502.863, 3476.075, 3489.166, 3511.936], [40983.65, 41015.882, 41041.778, 40994.506, 41017.43, 40986.189, 40977.791, 40931.854, 40930.834], [21.431, 9.95, 13.915, 14.698, 13.555, 13.468, 28.055, 17.45, 27.511], [1886.2691411765563, 4900.851193880867, 5117.872599148116, 2335.770756646173, 6842.420205645146, 19045.854624327192, 2650.116905151829, 1786.5521746367062, 2630.835046217021], [769, 770, 771, 772, 773, 774, 775, 776, 777]], [1, 5943, [49920, 49992, 50072, 50148, 50219, 50287], [23530.046, 23618.288, 23608.725, 23636.416, 23604.064, 23596.024], [32069.096, 32126.555, 32126.4, 32127.802, 32139.757, 32145.452], [28.947, 13.353, 17.563, 10.094, 15.804, 12.216], [1944.3005195207927, 3099.284117516468, 2620.780441219945, 3297.8094111555884, 2390.38046165758, 2555.550905919012], [770, 771, 772, 773, 774, 775]], [6, 5954, [49910, 49979, 50059, 50136, 50209, 50275, 50354], [13380.994, 13376.181, 13335.877, 13311.586, 13340.822, 13392.104, 13381.1], [69358.842, 69367.425, 69326.447, 69319.884, 69493.286, 69516.59, 69476.817], [20.003, 10.901, 18.217, 18.502, 20.261, 18.589, 34.726], [5473.4375478301845, 2629.7190218814144, 4945.159701976271, 2574.5681182520284, 3555.199289888739, 2833.784889447457, 3236.6296187362777], [770, 771, 772, 773, 774, 775, 776]], [2, 5955, [49913, 49983, 50061, 50137, 50211], [15737.298, 15645.496, 15566.182, 15527.309, 15437.815], [39410.167, 39404.194, 39482.904, 39450.983, 39480.454], [16.495, 19.697, 12.033, 13.462, 28.892], [2379.399170878209, 1513.2740603068178, 2489.3382789151956, 1794.8257638563018, 859.0168965066437], [770, 771, 772, 773, 774]], [3, 5957, [49962, 50049, 50125, 50196, 50263, 50333, 50416], [2836.89, 2781.538, 2810.122, 2714.651, 2662.095, 2765.022, 2806.799], [41300.177, 41226.969, 41232.062, 41329.424, 41456.976, 41592.902, 41557.853], [32.675, 27.711, 29.115, 14.927, 12.433, 18.578, 30.057], [2313.9643299216373, 4167.962818896918, 5381.303678961545, 7743.06944009974, 2589.463466482388, 1915.5288636642451, 1144.2408426395846], [771, 772, 773, 774, 775, 776, 777]], [1, 5961, [49988, 50067, 50144, 50214, 50283, 50363], [21565.553, 21513.398, 21428.589, 21355.891, 21296.855, 21175.556], [32820.055, 32813.03, 32672.404, 32521.161, 32480.926, 32355.598], [12.315, 16.841, 16.619, 16.708, 12.024, 42.355], [2074.7183056474805, 1396.1134425073913, 1449.3790267023671, 2148.1680980263836, 2206.0032432467333, 3261.5559125399154], [771, 772, 773, 774, 775, 776]], [4, 5964, [50004, 50078, 50155, 50224, 50292, 50371, 50455, 50512, 50585], [27205.614, 27065.749, 27114.857, 27113.367, 27163.029, 27346.649, 27250.406, 27148.763, 27204.661], [48204.193, 48132.287, 48113.902, 48091.942, 48141.173, 48105.462, 48132.74, 48116.177, 48181.281], [29.208, 11.978, 10.56, 9.237, 20.625, 16.988, 19.832, 13.066, 32.497], [2016.2734238970065, 2545.23684704391, 3465.5209790718586, 2922.524984719456, 4675.276502926007, 3219.839014627422, 8205.075545202768, 1277.9809129129665, 4171.727481450319], [771, 772, 773, 774, 775, 776, 777, 778, 779]], [5, 5968, [50026, 50102, 50175, 50245, 50312, 50393, 50474, 50530, 50604, 50666, 50727, 50789, 50853], [40470.768, 40311.65, 40393.307, 40370.66, 40352.944, 40354.56, 40372.116, 40355.206, 40351.938, 40351.663, 40318.229, 40352.832, 40394.785], [57891.764, 57949.217, 57890.005, 57946.628, 57952.998, 57940.547, 57973.146, 57986.417, 57984.243, 58008.256, 58010.783, 58021.345, 57997.157], [28.779, 18.783, 9.027, 7.713, 5.407, 9.904, 9.134, 6.31, 9.064, 11.842, 8.906, 19.692, 28.922], [1867.2407567438636, 1205.355555017894, 3625.7880377350652, 4658.303225960722, 5550.445780377848, 3632.4774514773153, 5225.155876109859, 4897.119716983604, 4055.113686330552, 2825.0866017778017, 4227.492505317277, 2201.987530573811, 1455.6409388463992], [771, 772, 773, 774, 775, 776, 777, 778, 779, 780, 781, 782, 783]], [2, 5992, [50278, 50357, 50437, 50499, 50566], [15746.415, 15842.665, 15789.232, 15675.653, 15695.535], [39490.792, 39462.001, 39496.905, 39554.917, 39540.531], [15.284, 14.604, 11.034, 13.66, 11.224], [2447.5741108865545, 2263.643211495078, 1868.8867727639101, 16471.345624333273, 38455.42575044992], [775, 776, 777, 778, 779]], [4, 5995, [50291, 50369, 50453, 50511, 50583, 50649, 50705], [26751.655, 26738.611, 26767.094, 26736.438, 26755.345, 26726.899, 26745.778], [47127.448, 47128.131, 47114.686, 47115.921, 47130.614, 47110.846, 47133.825], [8.572, 9.76, 11.239, 12.993, 15.553, 12.247, 17.225], [2764.747096341284, 1600.7331685027439, 2113.208502232121, 1876.0959628656651, 1598.1540378195266, 1941.3274019045855, 1059.2060684713326], [775, 776, 777, 778, 779, 780, 781]], [4, 5996, [50294, 50372, 50456, 50513, 50587, 50650, 50708, 50771, 50835], [27426.21, 27643.921, 27762.092, 27792.351, 27782.345, 27783.895, 27786.372, 27776.34, 27815.748], [48595.556, 48661.492, 48678.9, 48731.235, 48724.849, 48580.739, 48564.633, 48610.322, 48589.98], [31.135, 8.918, 15.906, 11.162, 12.698, 33.524, 21.545, 16.865, 23.053], [13247.190775109066, 3621.4768352783785, 1654.1890483294271, 1983.6590611297852, 1282.0386793657926, 2707.679683389259, 1768.1150226023144, 6726.696763006836, 2240.4490247709323], [775, 776, 777, 778, 779, 780, 781, 782, 783]], [6, 5999, [50628, 50691, 50747, 50814, 50881], [11377.84, 11377.135, 11345.624, 11410.615, 11582.776], [69683.889, 69834.882, 69899.675, 69953.114, 70030.929], [28.751, 27.771, 31.737, 36.119, 20.332], [6004.211966642846, 4001.7176838306536, 5475.507817692153, 3905.9485795354535, 1642.5491190457747], [780, 781, 782, 783, 784]], [2, 6001, [50565, 50636, 50694, 50756, 50819, 50887, 50949, 51013, 51075, 51136, 51188, 51249, 51304, 51359, 51418], [14767.019, 14809.823, 14868.533, 14945.896, 14910.417, 14885.638, 14790.705, 14782.788, 14743.156, 14728.041, 14795.442, 14759.501, 14795.619, 14766.986, 14793.683], [39109.509, 39137.004, 39335.96, 39437.977, 39411.19, 39401.47, 39344.12, 39322.41, 39352.289, 39406.479, 39439.903, 39414.403, 39422.767, 39420.68, 39439.872], [11.75, 11.063, 16.188, 15.494, 18.473, 19.95, 16.895, 18.02, 12.77, 18.418, 25.009, 23.843, 23.335, 26.354, 18.406], [2815.004904912682, 4537.992522795718, 2322.4119160744326, 2156.130415748212, 1369.4773757757475, 3093.4248494042176, 1602.7176370729292, 6374.167777482142, 1484.890077459418, 1731.3432214421825, 1421.8710326258533, 2054.6605569739213, 3126.5351687937937, 3047.5586046958406, 3201.297381087678], [779, 780, 781, 782, 783, 784, 785, 786, 787, 788, 789, 790, 791, 792, 793]], [0, 6004, [50605, 50668, 50729, 50791, 50855], [40883.61, 40953.79, 41025.55, 41013.897, 41187.421], [29537.849, 29450.59, 29575.199, 29519.939, 29466.133], [26.107, 11.069, 15.49, 18.536, 27.156], [7629.080262673223, 2736.450084336893, 10165.96416026262, 12123.662798086112, 7452.137356240126], [779, 780, 781, 782, 783]], [3, 6008, [50550, 50620, 50684, 50742, 50807, 50871, 50939], [2989.719, 2913.251, 2858.713, 2821.195, 2831.095, 2818.501, 2862.614], [41448.629, 41583.161, 41599.654, 41630.769, 41611.95, 41579.699, 41471.731], [19.715, 13.572, 15.668, 13.043, 19.962, 13.344, 24.842], [820.8911995518199, 3783.7466202838154, 2666.0173917732805, 3020.340531343404, 1372.8025704709812, 1936.105906800348, 5343.317849040171], [779, 780, 781, 782, 783, 784, 785]], [3, 6009, [50335, 50419, 50491, 50554, 50621, 50686], [4286.804, 4176.479, 4135.457, 4057.697, 4057.611, 3995.142], [41105.832, 41000.945, 41014.328, 41073.172, 41048.03, 41075.379], [27.137, 18.501, 17.731, 23.391, 21.729, 20.94], [7608.672253326539, 1654.621480351952, 1687.7303466018514, 2382.575721989292, 1343.604850952888, 990.8647324007866], [776, 777, 778, 779, 780, 781]], [6, 6029, [50817, 50885, 50947, 51011, 51074, 51135, 51186, 51246, 51302, 51357, 51416, 51468, 51522, 51574], [13284.191, 13344.184, 13363.552, 13338.139, 13342.744, 13331.17, 13333.932, 13349.898, 13306.816, 13303.261, 13363.419, 13323.968, 13342.974, 13331.604], [69657.177, 69552.769, 69596.415, 69643.114, 69618.743, 69656.73, 69582.656, 69574.626, 69537.787, 69566.511, 69622.59, 69629.242, 69506.446, 69505.647], [17.697, 30.375, 38.122, 16.738, 22.361, 23.124, 17.637, 25.413, 18.642, 39.103, 24.423, 24.596, 15.332, 27.401], [384.93699931557524, 2439.348432519014, 1544.368913869576, 3066.028686700321, 1856.2541163928836, 1274.6765986541404, 4834.692118635127, 4793.539083869855, 1439.1420206422106, 640.4037918678309, 1359.447871942019, 3039.6487210757646, 19297.894521477734, 5245.65559198339], [783, 784, 785, 786, 787, 788, 789, 790, 791, 792, 793, 794, 795, 796]], [5, 6048, [50921, 50980, 51039, 51103, 51164, 51221], [40728.682, 40703.623, 40768.294, 40686.266, 40744.483, 40719.206], [58361.851, 58350.445, 58390.02, 58342.621, 58334.821, 58365.82], [15.91, 19.648, 14.154, 15.581, 15.613, 14.889], [1299.7776493818883, 1666.4974656403774, 1744.9843096109362, 1535.2002420279994, 1000.0396566246783, 1038.1445047119287], [784, 785, 786, 787, 788, 789]], [3, 6068, [51060, 51118, 51178, 51235, 51295], [3349.872, 3379.08, 3450.673, 3549.954, 3397.381], [40836.042, 41061.171, 41139.056, 41055.743, 41126.712], [21.483, 15.057, 13.308, 19.29, 19.03], [705.2323700042346, 1472.0165833141136, 1081.9766898262958, 1409.4650727006676, 18960.75830395354], [787, 788, 789, 790, 791]], [6, 6082, [51299, 51351, 51411, 51464, 51519], [11209.724, 11245.357, 11240.798, 11193.374, 11141.995], [69806.952, 69837.53, 69829.384, 69818.286, 69786.107], [16.894, 19.006, 36.94, 12.397, 23.144], [1382.6661634619015, 1819.6878407103652, 1676.9296719587767, 1354.0207478994532, 1155.2799197972217], [791, 792, 793, 794, 795]], [3, 6098, [51456, 51510, 51566, 51615, 51674, 51731, 51782, 51833], [2867.533, 2800.872, 2889.571, 2861.93, 2952.049, 3000.126, 3065.324, 3010.421], [41784.162, 41740.073, 41789.299, 41781.541, 41779.585, 41862.582, 41874.877, 41802.0], [21.273, 16.038, 14.618, 24.877, 22.26, 12.998, 27.491, 21.781], [1368.9672873567445, 1781.141916255569, 1396.6116015250245, 2580.389286439874, 2447.4146759118034, 858.383876606511, 1329.9741771103945, 1456.5011538770987], [794, 795, 796, 797, 798, 799, 800, 801]], [6, 6124, [51686, 51740, 51790, 51847, 51890, 51950, 52002, 52048, 52097, 52159, 52206, 52261, 52317, 52382], [13390.422, 13338.615, 13349.341, 13380.481, 13260.381, 13361.89, 13336.793, 13309.358, 13305.035, 13307.333, 13350.899, 13379.312, 13376.243, 13371.95], [69576.135, 69616.88, 69576.152, 69604.049, 69669.134, 69595.689, 69565.611, 69601.135, 69625.147, 69648.272, 69626.614, 69631.026, 69636.967, 69648.883], [20.782, 22.824, 19.031, 23.685, 19.112, 23.802, 18.947, 20.165, 17.806, 14.637, 13.046, 12.826, 16.912, 15.954], [1739.377328568407, 6212.363252493703, 3061.317424626409, 3140.221284412983, 1034.9990816270297, 4355.269742667517, 3031.647181422452, 3303.0616112415087, 3788.0198796852683, 2891.405708072623, 3639.916496839877, 1900.8587025914355, 1956.9988195158553, 1980.2697761836423], [798, 799, 800, 801, 802, 803, 804, 805, 806, 807, 808, 809, 810, 811]], [1, 6138, [51854, 51901, 51958, 52009, 52062, 52113], [22738.527, 22740.253, 22608.543, 22605.392, 22549.614, 22626.601], [32662.257, 32580.646, 32693.345, 32680.649, 32691.167, 32595.737], [31.313, 22.896, 21.037, 20.901, 19.275, 31.732], [2229.8802664472, 1279.4627347444011, 1034.8929844355107, 867.8127803154481, 2227.9562921425827, 1474.2734301125442], [801, 802, 803, 804, 805, 806]], [0, 6176, [52234, 52293, 52357, 52408, 52465, 52529], [40492.426, 40611.187, 40676.554, 40781.803, 40814.4, 40688.657], [28922.246, 28969.576, 28941.988, 28930.461, 28985.296, 28926.092], [30.962, 32.117, 27.626, 36.263, 14.422, 21.356], [762.7027460198553, 1580.8474313449872, 1169.0082239370015, 829.3233946334987, 520.1184375143749, 676.5061150312081], [808, 809, 810, 811, 812, 813]], [6, 6182, [52203, 52256, 52310, 52375, 52428], [11189.038, 11203.96, 11245.772, 11183.01, 11150.988], [69857.662, 69746.885, 69808.03, 69823.247, 69820.568], [10.413, 27.256, 28.714, 24.365, 17.023], [676.8346220614253, 2675.4577166464865, 1257.7337829769297, 1851.2866674591867, 1425.6244437142398], [808, 809, 810, 811, 812]], [6, 6214, [52376, 52429, 52491, 52549, 52597], [11392.989, 11395.68, 11370.193, 11385.507, 11405.454], [69235.439, 69210.272, 69213.899, 69148.519, 69145.714], [8.882, 18.082, 20.469, 10.915, 24.13], [2487.477739879761, 1005.8680283843441, 897.593179159925, 887.8797028928985, 942.6411498186613], [811, 812, 813, 814, 815]], [1, 6217, [52386, 52441, 52504, 52560, 52606, 52660], [22342.684, 22366.582, 22369.054, 22426.405, 22457.103, 22382.2], [32559.224, 32493.152, 32424.765, 32507.189, 32492.921, 32472.442], [19.208, 15.922, 9.765, 22.188, 17.817, 15.241], [2145.2295348715197, 1405.7032854736385, 1017.8941829916472, 1344.3533673161849, 1425.5698026035222, 889.775557270209], [811, 812, 813, 814, 815, 816]], [5, 6220, [52463, 52527, 52578, 52622, 52681, 52737, 52796, 52850], [40164.837, 40295.832, 40326.9, 40307.495, 40317.644, 40318.334, 40337.814, 40272.07], [58484.477, 58381.755, 58395.166, 58365.401, 58371.471, 58377.888, 58373.212, 58337.111], [29.266, 12.91, 19.103, 8.557, 15.735, 13.563, 13.634, 20.629], [5762.115496453223, 2291.1407721037367, 1132.4225161844538, 1875.984485420997, 1453.7999152354614, 1028.324086174851, 1710.5555033082198, 1303.239870910158], [812, 813, 814, 815, 816, 817, 818, 819]], [6, 6225, [52552, 52599, 52646, 52707, 52767, 52817, 52873, 52925, 52972, 53026], [11928.447, 11928.58, 11902.546, 11654.762, 11475.608, 11541.589, 11550.846, 11471.233, 11546.865, 11630.27], [68949.858, 69096.523, 69104.116, 69102.877, 69244.891, 69378.429, 69313.938, 69345.598, 69270.587, 69113.78], [32.879, 26.4, 20.001, 38.242, 36.325, 23.35, 33.546, 25.273, 27.794, 41.176], [1753.4547834018058, 1298.470294825219, 628.9244178445622, 1670.150018593262, 1241.8031235271474, 1329.9575266693291, 1155.9868962341284, 2090.741501686435, 1226.2676688824904, 1106.3987001529597], [814, 815, 816, 817, 818, 819, 820, 821, 822, 823]], [1, 6247, [52832, 52885, 52939, 52986, 53041, 53097, 53160, 53228, 53314, 53397], [23606.109, 23461.873, 23564.073, 23555.795, 23494.366, 23306.716, 23395.469, 23419.639, 23439.135, 23560.281], [31807.761, 31860.252, 31760.579, 31675.392, 31577.282, 31601.155, 31679.238, 31644.636, 31612.867, 31742.53], [30.882, 37.156, 19.553, 23.256, 42.108, 16.146, 22.38, 29.306, 18.096, 21.914], [2299.2423065555367, 1096.2158950154053, 1660.123284194003, 2118.28939014704, 1961.7543183245807, 10877.10281924572, 5723.74785692469, 4910.161612330588, 2655.3101550172833, 10401.689701849264], [819, 820, 821, 822, 823, 824, 825, 826, 827, 828]], [5, 6299, [53122, 53182, 53253, 53339, 53420, 53510, 53599, 53671, 53737, 53808, 53886], [40737.316, 40688.743, 40728.103, 40758.335, 40742.493, 40736.902, 40743.209, 40757.722, 40732.016, 40735.933, 40714.08], [57728.493, 57774.45, 57767.26, 57755.914, 57775.359, 57759.056, 57754.159, 57766.168, 57759.356, 57754.947, 57783.947], [17.472, 15.155, 13.069, 7.576, 3.318, 5.918, 5.803, 8.462, 7.538, 9.161, 12.417], [1117.6118670565704, 2794.8936683099755, 2212.1825929309107, 2303.5083170908956, 4883.195870930812, 4168.176335824386, 4990.979162552136, 4686.339803820906, 2605.8078265813656, 2402.7760388816973, 1748.6968480377213], [824, 825, 826, 827, 828, 829, 830, 831, 832, 833, 834]], [3, 6301, [53074, 53135, 53197, 53271, 53362, 53447, 53532, 53623, 53685], [2804.981, 2694.04, 2788.774, 2767.398, 2743.564, 2992.339, 2833.117, 2884.746, 2963.689], [41595.006, 41493.767, 41607.472, 41544.534, 41553.601, 41566.783, 41557.952, 41612.291, 41578.809], [12.514, 18.18, 10.995, 17.004, 22.858, 50.247, 21.798, 14.854, 11.544], [1872.2575809794234, 2197.7565642290792, 2374.018983742999, 3533.768083850595, 2022.4892076438712, 1690.7228500893382, 1616.035107929793, 2175.342456753712, 3322.81571772494], [824, 825, 826, 827, 828, 829, 830, 831, 832]], [6, 6302, [53082, 53145, 53212, 53285, 53375, 53460, 53548, 53632], [11394.377, 11624.727, 11537.428, 11586.178, 11590.869, 11591.433, 11538.997, 11580.62], [69207.894, 69179.275, 69170.962, 69293.883, 69477.857, 69432.576, 69372.055, 69369.746], [25.028, 22.667, 27.01, 20.193, 25.62, 21.795, 14.443, 29.729], [652.9866580001831, 748.2467204106908, 1979.0274006674651, 5613.402918108335, 3026.5774925945557, 2258.134393156618, 6902.901793937256, 4693.134209400241], [824, 825, 826, 827, 828, 829, 830, 831]], [2, 6305, [53091, 53152, 53218, 53295, 53386, 53472], [16396.641, 16625.546, 16643.558, 16683.981, 16574.686, 16525.786], [39292.544, 39348.918, 39314.759, 39256.624, 39377.752, 39455.684], [33.405, 27.969, 35.764, 30.732, 26.744, 21.233], [2505.867599515357, 1879.37989894291, 1827.3518948410533, 3057.2020600752285, 1788.1632750378187, 1343.930326179309], [824, 825, 826, 827, 828, 829]], [4, 6332, [53319, 53402, 53491, 53576, 53654, 53721, 53791, 53869, 53950, 54032, 54103, 54174], [27104.291, 27082.386, 26974.065, 27040.904, 27155.085, 27096.969, 27078.585, 27036.126, 27004.463, 27100.124, 27215.861, 27273.654], [48034.25, 48102.16, 48128.284, 48093.172, 47976.527, 47896.115, 47712.688, 47664.491, 47515.161, 47443.164, 47423.618, 47401.019], [8.924, 12.647, 13.042, 14.004, 12.451, 15.518, 13.32, 14.245, 18.322, 18.705, 16.965, 21.853], [2780.7885989690153, 2644.8103079398543, 2313.914442809377, 3420.8410680862967, 7057.965268115757, 7317.01731492088, 2709.1994265115186, 2445.2801273639275, 1971.4671757599642, 1928.4641984719194, 1172.7837008160357, 3972.852813027279], [827, 828, 829, 830, 831, 832, 833, 834, 835, 836, 837, 838]], [5, 6340, [53596, 53669, 53735, 53806, 53884, 53964, 54046], [40378.169, 40328.362, 40288.184, 40261.096, 40260.122, 40296.777, 40289.912], [59100.354, 59110.806, 59060.826, 59027.71, 59032.605, 59062.217, 59069.585], [23.21, 17.959, 13.579, 16.227, 15.096, 19.22, 26.4], [1519.769604386867, 1455.3277066046658, 3454.0809127706552, 4037.7625454569297, 4967.590410754454, 8034.390806747829, 6134.758021704142], [830, 831, 832, 833, 834, 835, 836]], [3, 6341, [53273, 53364, 53448, 53533, 53624, 53687, 53757, 53831, 53911, 53989, 54066, 54142, 54209, 54276, 54338, 54403, 54466, 54530, 54598, 54670], [4083.356, 4028.366, 4120.825, 4042.434, 4011.346, 3986.487, 4005.967, 3966.493, 3773.529, 3543.203, 3613.736, 3610.108, 3599.261, 3434.592, 3361.267, 3264.796, 3254.053, 3157.031, 3235.832, 3344.192], [40992.233, 40984.081, 40964.107, 41014.281, 41092.167, 41146.214, 41149.247, 41171.225, 41162.052, 41187.826, 41076.52, 41053.543, 41024.931, 41135.46, 41062.706, 41179.341, 41260.054, 41184.921, 41208.77, 41334.075], [23.18, 15.918, 7.796, 10.504, 10.214, 11.384, 9.262, 14.548, 24.859, 17.912, 14.404, 19.486, 27.943, 32.657, 9.278, 16.129, 14.208, 10.862, 9.071, 11.433], [1808.8456807891982, 14521.396289922068, 4128.924042959195, 4094.9156028522625, 5791.940066250509, 3096.1376269688103, 4678.148336896593, 2237.2513458504586, 3758.1529950727536, 5041.047067418087, 6084.558633748528, 4089.448603976151, 1918.534543199939, 2719.040385028033, 3299.6797092792153, 2645.2001089396886, 4492.686740387771, 2499.739306823437, 3670.1430912748797, 1699.617979574685], [827, 828, 829, 830, 831, 832, 833, 834, 835, 836, 837, 838, 839, 840, 841, 842, 843, 844, 845, 846]], [3, 6343, [53366, 53450, 53535, 53625, 53689, 53760, 53833, 53914], [4819.749, 4857.36, 4905.775, 4828.413, 4901.269, 4850.732, 4814.205, 4852.429], [41275.649, 41253.509, 41190.67, 41103.444, 41109.104, 41129.638, 41181.614, 41105.744], [18.243, 19.81, 22.925, 21.16, 17.119, 22.009, 22.634, 26.709], [6572.719589156016, 7871.341477906107, 3983.016349258487, 3639.4428628642722, 2819.2287283431515, 1639.7445364418097, 6811.548532642057, 1121.473374922614], [828, 829, 830, 831, 832, 833, 834, 835]], [6, 6352, [53215, 53287, 53378, 53465, 53552, 53636, 53704, 53773], [12556.843, 12368.304, 12446.15, 12414.984, 12359.859, 12423.776, 12586.448, 12716.17], [69659.429, 69515.356, 69517.609, 69425.369, 69353.884, 69379.306, 69495.033, 69321.518], [31.19, 26.685, 30.94, 26.579, 18.356, 16.502, 27.639, 39.623], [2654.6219226513763, 9443.471222295044, 10015.006701139879, 1677.5546068986225, 808.0177201235113, 25678.60917729345, 7460.011555618874, 2986.9157756360455], [826, 827, 828, 829, 830, 831, 832, 833]], [2, 6355, [53220, 53298, 53388, 53474, 53557, 53644], [17109.728, 17158.64, 16993.362, 16995.687, 17036.014, 17149.02], [38749.07, 38786.235, 38689.984, 38705.66, 38698.647, 38707.358], [18.5, 24.863, 18.248, 30.262, 19.046, 14.845], [4200.148602202623, 652.9848193758132, 764.0510495344474, 3557.048759056294, 1464.0187438906505, 3476.3596981023916], [826, 827, 828, 829, 830, 831]], [1, 6358, [53484, 53566, 53648, 53713, 53783, 53859, 53939, 54023, 54095, 54167], [22064.746, 22253.778, 22141.103, 22285.294, 22325.489, 22275.982, 22139.851, 22118.347, 22174.33, 22331.876], [32725.556, 32718.003, 32688.922, 32696.795, 32664.514, 32683.376, 32763.825, 32844.331, 32737.885, 32726.197], [24.914, 14.972, 14.653, 17.903, 18.217, 17.928, 14.133, 18.02, 37.724, 32.638], [1709.1116141328773, 3140.9304457638827, 5203.874664428166, 8760.589868810575, 7034.883619374678, 3926.1773713099938, 2410.259500921998, 5588.361014453904, 1945.7348928016122, 1193.8116496422824], [829, 830, 831, 832, 833, 834, 835, 836, 837, 838]], [0, 6359, [53252, 53337, 53418, 53509, 53595], [40462.652, 40600.336, 40587.025, 40518.835, 40432.731], [29890.996, 29947.661, 29906.627, 29876.775, 29838.984], [19.497, 14.686, 10.553, 15.276, 19.526], [1353.350816933282, 2574.2589965979564, 2878.8460770419415, 2384.702871065962, 1677.4627746534265], [826, 827, 828, 829, 830]], [4, 6367, [53234, 53320, 53404, 53493, 53577], [27690.567, 27541.04, 27582.935, 27428.152, 27287.798], [48795.731, 48835.367, 48826.078, 48824.815, 48881.936], [16.671, 20.91, 13.951, 15.292, 14.746], [2498.3362820341144, 3132.199442972196, 2946.695230769624, 11706.783620074626, 29807.804164458208], [826, 827, 828, 829, 830]], [1, 6387, [53650, 53716, 53787, 53863, 53941, 54025, 54097], [23635.083, 23680.576, 23682.053, 23673.504, 23634.013, 23643.54, 23604.201], [31855.155, 31958.65, 31912.469, 31960.756, 31798.862, 31778.959, 31739.983], [20.988, 12.171, 15.6, 20.852, 25.444, 21.228, 21.948], [1045.6411771858789, 3347.033677230204, 3623.4389633334226, 2800.8773068191354, 3578.8096880240855, 11824.606032884813, 2398.6128069046367], [831, 832, 833, 834, 835, 836, 837]], [6, 6398, [53844, 53925, 54008, 54083, 54158, 54224, 54289], [12360.482, 12420.519, 12286.085, 12352.941, 12413.667, 12397.597, 12338.252], [69332.536, 69366.454, 69328.327, 69338.332, 69375.159, 69357.177, 69329.365], [31.311, 21.85, 38.712, 23.311, 21.671, 27.12, 20.152], [1034.4867439835161, 894.2290114616994, 1443.1069721243093, 1214.9416047567652, 1311.1961169884464, 1020.160122327873, 1216.8244561527702], [834, 835, 836, 837, 838, 839, 840]], [5, 6411, [54044, 54118, 54188, 54255, 54318, 54379, 54447, 54515, 54581, 54650, 54712, 54776], [40264.446, 40141.362, 40090.424, 40058.42, 40104.378, 40100.779, 40098.745, 40071.685, 40011.223, 40038.743, 39966.911, 40025.748], [59082.935, 59040.011, 58966.511, 59009.811, 58994.748, 59004.746, 59002.566, 58957.301, 58882.164, 58905.962, 58840.369, 58902.039], [28.763, 28.1, 15.118, 17.024, 11.639, 12.884, 12.647, 13.456, 12.856, 10.915, 17.317, 20.83], [5029.613934471108, 2950.991632761981, 1953.0252264813807, 1621.6741031922293, 1555.4151962706367, 3233.538915731827, 3377.06163848409, 3166.9353827676205, 5085.806836936627, 4857.00920995725, 2889.4506285001194, 5062.720824591307], [836, 837, 838, 839, 840, 841, 842, 843, 844, 845, 846, 847]], [5, 6412, [54045, 54119, 54189, 54256, 54320, 54381, 54448, 54516, 54582, 54651, 54714, 54779, 54832, 54905, 54970, 55032], [40496.634, 40358.919, 40382.673, 40375.383, 40375.382, 40461.006, 40390.369, 40420.356, 40399.13, 40337.546, 40374.478, 40357.906, 40344.052, 40364.338, 40379.524, 40295.927], [58351.168, 58211.322, 58261.377, 58240.625, 58289.896, 58212.036, 58318.138, 58277.771, 58269.586, 58307.107, 58279.563, 58310.688, 58292.7, 58289.734, 58266.686, 58273.775], [21.814, 16.161, 17.498, 17.328, 26.432, 20.951, 11.426, 13.111, 15.879, 18.346, 14.682, 18.444, 14.6, 17.245, 3.368, 34.611], [4617.439199206458, 1917.8044232105608, 2096.8335489236856, 1860.495427260241, 1061.3948740014366, 1115.4585659977226, 2272.6504918234377, 1043.054961580879, 1911.881272878134, 1386.8665185957777, 1323.8043160699192, 1475.3058198115975, 1581.5513135007893, 1801.515530089261, 410.45015700089465, 1641.3943294703024], [836, 837, 838, 839, 840, 841, 842, 843, 844, 845, 846, 847, 848, 849, 850, 851]], [3, 6419, [54068, 54144, 54211, 54278, 54340], [4809.105, 4877.26, 4823.008, 4790.674, 4861.395], [41292.089, 41137.906, 41066.631, 41124.868, 41182.495], [10.178, 17.903, 19.786, 21.03, 22.719], [100952.83955772489, 1920.6497003141353, 4759.024199985078, 2260.943957848639, 2931.8270893164827], [837, 838, 839, 840, 841]], [6, 6433, [54221, 54286, 54351, 54412, 54484, 54545], [11510.989, 11526.558, 11571.338, 11576.911, 11572.016, 11490.224], [69314.732, 69361.424, 69416.811, 69386.645, 69341.859, 69242.456], [35.058, 22.081, 19.692, 23.746, 19.905, 24.064], [1343.4633366196447, 1602.9966347670133, 1147.2714686096567, 1390.8729081192937, 1526.7201979980648, 2544.597596846228], [839, 840, 841, 842, 843, 844]], [5, 6498, [54833, 54903, 54968, 55030, 55088, 55154], [40230.785, 40083.321, 40074.926, 40073.303, 40129.421, 40159.293], [59075.898, 58933.44, 58923.071, 58885.983, 58925.312, 59015.35], [13.095, 17.398, 21.985, 28.893, 20.924, 20.843], [4279.727928145625, 1309.1373103181472, 2515.4614864329146, 2971.1472498841586, 2923.7362271935667, 16935.522901960325], [848, 849, 850, 851, 852, 853]], [6, 6503, [54856, 54931, 54996, 55059, 55121, 55181, 55240, 55290, 55349, 55406, 55462, 55508], [10587.68, 10596.534, 10569.703, 10403.705, 10344.795, 10339.773, 10371.968, 10245.244, 10099.62, 10052.452, 10144.659, 10065.777], [70059.653, 70030.875, 70131.977, 70063.275, 70110.028, 70121.535, 70138.094, 70076.467, 70102.825, 70075.699, 70117.4, 70100.136], [21.372, 29.498, 22.043, 18.92, 28.043, 20.975, 30.403, 14.667, 26.68, 25.835, 19.509, 19.091], [4732.95733814554, 5666.161314270291, 1326.2083979606268, 17220.412316095415, 1891.1562365532072, 5583.274725981125, 2281.390077676572, 27111.630520280327, 2923.5616819809816, 3144.3280081754247, 2591.08179008062, 2375.333339307242], [849, 850, 851, 852, 853, 854, 855, 856, 857, 858, 859, 860]], [6, 6505, [55060, 55122, 55186, 55241, 55292, 55351, 55408], [11284.829, 11332.088, 11268.262, 11108.828, 11060.107, 11158.374, 11238.534], [69543.151, 69401.259, 69441.038, 69432.294, 69433.669, 69262.823, 69265.358], [23.127, 24.048, 12.842, 13.566, 21.416, 11.56, 18.277], [1847.84458781116, 2770.5904402788515, 1805.708877596556, 1622.042222445316, 1221.9459190108291, 1875.4139469758688, 1864.9452488096938], [852, 853, 854, 855, 856, 857, 858]], [5, 6506, [55090, 55155, 55219, 55274, 55329, 55389, 55438, 55491, 55543, 55595, 55644], [40544.868, 40501.018, 40438.341, 40409.077, 40419.819, 40478.995, 40493.585, 40482.402, 40483.094, 40493.45, 40536.042], [58467.181, 58495.513, 58425.093, 58204.861, 58178.349, 58147.397, 58143.863, 58100.175, 58123.696, 58120.663, 58102.394], [13.693, 15.771, 21.026, 15.792, 15.469, 9.28, 11.341, 13.366, 11.576, 10.653, 11.98], [2403.701081729087, 4098.037603044718, 9930.7948174764, 4964.303729975031, 2858.1556247818235, 3179.3629105566715, 4035.4027217143284, 2708.3452640336773, 1831.3561096799738, 1737.083350913649, 1942.2361169876056], [852, 853, 854, 855, 856, 857, 858, 859, 860, 861, 862]], [3, 6514, [54988, 55055, 55111, 55174, 55235], [4543.263, 4484.191, 4513.615, 4480.021, 4526.176], [41044.333, 40931.415, 40955.156, 41028.546, 40932.142], [16.61, 19.585, 17.94, 26.862, 22.94], [2579.500003465967, 2651.736754589462, 2197.746049973857, 593.7331812145421, 2567.363635449503], [851, 852, 853, 854, 855]], [2, 6549, [55415, 55466, 55515, 55570, 55624], [17496.936, 17498.531, 17454.546, 17371.081, 17406.495], [39079.477, 39192.095, 39199.959, 39278.401, 39330.429], [28.552, 35.979, 36.088, 22.495, 40.644], [16224.536944547119, 2690.356769248728, 1705.2192447410364, 1041.3286441583393, 1479.58794932877], [858, 859, 860, 861, 862]], [5, 6592, [55792, 55831, 55874, 55916, 55965, 56007], [40506.613, 40447.59, 40494.14, 40590.344, 40580.802, 40423.486], [58647.066, 58828.617, 58865.493, 58982.419, 58979.216, 58978.621], [16.946, 28.031, 16.632, 17.375, 12.811, 28.881], [1481.3137214635244, 4395.581678760743, 14241.550885270315, 6004.401046029658, 1797.8143647615511, 4623.2594957955], [865, 866, 867, 868, 869, 870]], [5, 6622, [56006, 56049, 56091, 56142, 56187, 56230, 56270], [40422.661, 40231.98, 40240.964, 40245.231, 40253.225, 40242.022, 40189.457], [58981.643, 59031.336, 58978.347, 58953.485, 58966.681, 58982.552, 58996.088], [30.235, 15.182, 20.18, 22.586, 23.005, 24.767, 29.429], [3542.4238684461734, 795.3941213198243, 2097.3884942832133, 966.4984644898814, 1678.7538885303143, 1388.136219101528, 794.1005611160284], [870, 871, 872, 873, 874, 875, 876]], [2, 6628, [55944, 55984, 56028, 56072, 56114, 56168, 56212, 56254], [15349.016, 15359.494, 15283.752, 15345.41, 15266.172, 15425.561, 15596.202, 15658.342], [39375.337, 39450.466, 39373.174, 39398.294, 39453.942, 39504.467, 39543.915, 39603.626], [17.327, 14.154, 6.884, 16.293, 11.911, 8.245, 9.478, 16.803], [1541.0290107616524, 2182.644218741503, 2764.6336628517024, 1368.626984712011, 1678.7661438566706, 2384.779912214048, 1949.6718588740741, 2152.813000175475], [869, 870, 871, 872, 873, 874, 875, 876]], [5, 6637, [56186, 56229, 56271, 56310, 56354, 56391], [40283.017, 40285.442, 40259.588, 40273.051, 40265.826, 40250.221], [57996.175, 57984.001, 57974.144, 57981.773, 57979.437, 57914.664], [14.636, 7.383, 7.742, 13.98, 10.067, 2.544], [1379.6461058463199, 2928.1034232987035, 2181.558496099891, 1558.396059008987, 2276.325793205137, 607.102022099118], [874, 875, 876, 877, 878, 879]], [0, 6638, [56188, 56231, 56272, 56313, 56357, 56393, 56434, 56468], [40829.864, 40942.832, 40942.965, 40926.358, 41015.875, 41063.901, 40899.745, 40800.86], [29400.071, 29295.378, 29175.123, 29198.796, 29119.147, 29126.755, 28985.494, 28946.833], [24.077, 19.47, 11.502, 13.383, 16.452, 11.541, 18.216, 13.921], [1335.509989638008, 3233.0150714155643, 1473.8009853835001, 1797.1640269514442, 1851.4953206631021, 2006.4117510989272, 1111.2755987807618, 2023.227653308853], [874, 875, 876, 877, 878, 879, 880, 881]], [6, 6668, [56328, 56376, 56410, 56448, 56484], [10360.204, 10356.848, 10359.672, 10339.946, 10359.077], [70060.607, 70124.532, 70133.31, 70171.05, 70122.345], [30.024, 15.747, 16.559, 14.925, 25.1], [1693.8796403911704, 1107.9310537488905, 1386.472667435567, 855.2682528730544, 1113.5341319640622], [878, 879, 880, 881, 882]], [1, 6675, [56459, 56496, 56537, 56572, 56615, 56656, 56695], [23527.606, 23520.509, 23590.505, 23601.908, 23629.35, 23659.717, 23650.455], [31576.857, 31640.08, 31640.483, 31705.266, 31819.219, 31840.485, 31855.236], [12.681, 11.041, 18.364, 19.143, 21.175, 15.344, 17.573], [1505.6638798772176, 2810.2560475206074, 2553.0845848133195, 2749.8281159331714, 2080.9508516656015, 4278.2498449951245, 3129.8251580507736], [881, 882, 883, 884, 885, 886, 887]], [6, 6692, [56561, 56601, 56644, 56684, 56727, 56770, 56816, 56866, 56910, 56948, 56985, 57032, 57069, 57109, 57155, 57191, 57240, 57274, 57312, 57354, 57392], [10355.662, 10359.391, 10352.248, 10396.298, 10323.002, 10324.355, 10385.881, 10404.215, 10391.552, 10418.044, 10317.951, 10244.69, 10274.671, 10292.648, 10221.0, 10128.976, 10044.714, 10163.621, 10292.557, 10195.435, 10214.409], [70132.35, 70130.773, 70124.966, 70078.742, 70115.88, 70092.875, 70110.365, 70128.627, 70116.629, 70090.721, 70138.883, 70134.649, 70119.25, 70047.132, 70057.599, 70105.788, 70105.22, 70068.793, 70111.138, 70115.358, 70064.693], [29.101, 22.078, 24.661, 17.027, 22.777, 22.454, 14.32, 13.009, 13.418, 15.862, 10.92, 21.371, 13.035, 29.394, 23.084, 22.619, 28.943, 15.497, 22.474, 20.561, 28.668], [1285.895072131803, 1951.234615426444, 2437.63408037348, 3126.086429638853, 667.971582160319, 838.7574177201382, 2547.245064622392, 1970.5732053077243, 1698.1014185176623, 2121.919481612141, 3773.0590385096143, 4329.3326672447965, 1941.0318967597748, 1779.154950743185, 6282.147466086383, 4397.928023182563, 4135.573784975762, 15456.402037600528, 2631.9876280100693, 2002.535251843853, 4425.741127380879], [884, 885, 886, 887, 888, 889, 890, 891, 892, 893, 894, 895, 896, 897, 898, 899, 900, 901, 902, 903, 904]], [1, 6740, [57081, 57123, 57170, 57212, 57252, 57289], [23305.905, 23386.173, 23548.622, 23491.19, 23521.031, 23451.693], [32232.767, 32143.357, 32054.996, 32109.79, 32083.735, 32065.718], [21.405, 16.169, 19.249, 20.746, 17.276, 22.663], [2082.5986928278107, 1183.1502322733445, 1307.9144839466314, 1208.9935241793482, 1246.454912739359, 1885.5169174864836], [896, 897, 898, 899, 900, 901]], [4, 6741, [57001, 57042, 57086, 57127, 57172, 57215], [27047.384, 26937.516, 26955.548, 26976.561, 27194.337, 27220.719], [48282.542, 48322.794, 48349.015, 48111.339, 48125.52, 48050.01], [31.94, 16.381, 12.292, 30.419, 19.849, 14.316], [1651.2753730389434, 1244.5373931806887, 2236.2007197127723, 6861.940810182595, 1356.7131530203076, 811.3876460515716], [894, 895, 896, 897, 898, 899]], [1, 6761, [57365, 57403, 57442, 57471, 57505, 57547, 57586, 57629], [22642.919, 22594.369, 22589.207, 22642.162, 22570.792, 22703.49, 22739.418, 22760.684], [32686.504, 32662.378, 32660.192, 32672.039, 32709.454, 32673.18, 32596.651, 32637.172], [28.208, 23.754, 24.566, 22.265, 22.593, 19.737, 25.415, 26.717], [1293.29848313071, 3288.7784814474217, 1604.2982660371686, 3198.947409392506, 1404.1510410306503, 2893.6864132998185, 1710.5205080632613, 2394.2555643113074], [903, 904, 905, 906, 907, 908, 909, 910]], [6, 6788, [57575, 57616, 57667, 57703, 57741, 57779, 57817], [12436.422, 12603.333, 12675.586, 12622.611, 12679.129, 12632.932, 12687.7], [68863.95, 68898.86, 68880.609, 68965.912, 68940.329, 68915.05, 68920.048], [21.395, 31.081, 20.068, 22.933, 17.783, 27.194, 24.85], [1241.5390494449537, 1483.5932361269702, 1613.3569395985546, 741.849444554234, 967.1625172893565, 1583.6609815000104, 967.8606692229927], [909, 910, 911, 912, 913, 914, 915]], [6, 6822, [57886, 57920, 57979, 58046, 58113, 58187, 58265, 58335, 58399, 58464, 58536, 58611], [11868.788, 12078.231, 12152.076, 12011.642, 12078.278, 12095.153, 12210.908, 12296.076, 12266.782, 12216.006, 12159.752, 12154.025], [69186.959, 69215.433, 69261.885, 69337.594, 69534.808, 69555.996, 69493.256, 69510.104, 69566.082, 69617.438, 69625.627, 69644.155], [26.628, 14.741, 18.187, 16.525, 12.511, 11.129, 20.815, 12.727, 18.156, 24.477, 20.051, 21.504], [983.4572441930129, 2157.605340491449, 2047.6930662746395, 2321.4327297682976, 2641.129666517625, 2161.749761184123, 3754.1361854848124, 2721.9436393704764, 2338.5790322316134, 3370.6980405588506, 3987.2292811851476, 1973.3733726670898], [917, 918, 919, 920, 921, 922, 923, 924, 925, 926, 927, 928]], [3, 6835, [57915, 57967, 58038, 58107, 58179, 58260, 58322, 58386, 58456, 58525, 58600, 58663, 58728, 58790], [4721.252, 4757.629, 4722.337, 4773.962, 4781.1, 4796.261, 4858.576, 4846.669, 4774.64, 4716.51, 4897.253, 4835.27, 4929.055, 4908.217], [41279.98, 41284.02, 41176.703, 41234.128, 41390.408, 41466.654, 41421.186, 41405.87, 41411.159, 41454.331, 41320.56, 41320.631, 41315.994, 41278.553], [14.487, 19.554, 12.323, 12.1, 10.814, 12.027, 8.057, 8.516, 14.015, 26.119, 19.096, 19.377, 21.221, 14.564], [14023.824298944715, 4952.844689980233, 3449.828710253499, 6527.897607836646, 9490.59033985579, 7488.258604174059, 6176.363305438005, 5590.605788416113, 3491.7092459490677, 7071.597521689824, 2083.3138009148493, 781.5452300290327, 1698.9463153123706, 1609.5502272315725], [918, 919, 920, 921, 922, 923, 924, 925, 926, 927, 928, 929, 930, 931]], [6, 6847, [57974, 58041, 58109, 58182, 58262, 58330, 58394], [10418.17, 10421.475, 10448.277, 10421.901, 10340.686, 10352.513, 10463.92], [69337.962, 69312.679, 69234.007, 69220.187, 69343.677, 69343.569, 69324.156], [22.042, 27.172, 21.658, 13.779, 25.491, 23.072, 15.675], [6098.934846111923, 4356.044060014587, 2119.941683593007, 977.5029982682864, 1464.9871107201343, 1078.7130162535207, 1431.2074056612923], [919, 920, 921, 922, 923, 924, 925]], [1, 6852, [58059, 58128, 58205, 58276, 58344], [22072.258, 22152.74, 22098.311, 22167.258, 21987.643], [32496.637, 32430.711, 32361.86, 32375.275, 32257.8], [21.276, 15.328, 11.096, 21.683, 28.146], [700.3445389031182, 1378.7617579312105, 2692.2961624279565, 1264.2000858303456, 3587.8707779948895], [920, 921, 922, 923, 924]], [2, 6867, [58119, 58194, 58269, 58339, 58404, 58472], [16296.256, 16333.205, 16425.295, 16429.128, 16560.102, 16538.353], [38666.862, 38722.34, 38755.436, 38692.466, 38621.615, 38780.16], [19.132, 27.492, 33.532, 39.974, 27.038, 35.166], [681.1201879701988, 3252.0904085339084, 4332.750600003542, 662.6931670754298, 1079.7740424134129, 1580.87038442315], [921, 922, 923, 924, 925, 926]], [3, 6878, [58255, 58316, 58382, 58452, 58522, 58597, 58660, 58725], [2944.649, 2903.693, 2897.911, 2867.598, 2830.216, 2860.41, 2891.934, 2877.417], [41377.76, 41327.907, 41269.619, 41367.351, 41490.14, 41531.463, 41476.244, 41450.55], [20.513, 13.62, 16.37, 14.8, 27.533, 22.099, 16.482, 24.449], [3233.194480728643, 2240.9914535211606, 2337.622908645541, 1404.380766426805, 1019.9482377517933, 1572.9719825968868, 1769.9259956301198, 2162.926580642992], [923, 924, 925, 926, 927, 928, 929, 930]], [1, 6891, [58407, 58475, 58544, 58617, 58679, 58741, 58805, 58864, 58922, 58983], [21022.69, 21057.505, 21066.157, 20998.805, 20996.016, 21028.895, 21074.48, 21139.827, 21124.43, 21129.505], [33034.361, 33152.871, 33075.851, 33075.336, 33038.27, 33080.3, 33073.097, 33118.005, 33184.629, 33234.615], [13.393, 20.206, 15.366, 14.227, 14.959, 21.108, 11.785, 13.984, 12.624, 30.555], [1590.213575059829, 3927.3783254137525, 1581.9145937250437, 2145.0564024647238, 2296.6298806976492, 2209.5388560188408, 3485.9653450933447, 2355.1764371728495, 2463.2039650475026, 752.1158390455128], [925, 926, 927, 928, 929, 930, 931, 932, 933, 934]], [4, 6906, [58689, 58757, 58816, 58871, 58929, 58987, 59038], [27341.306, 27368.26, 27376.101, 27362.291, 27386.133, 27343.913, 27422.801], [47818.617, 47758.413, 47751.345, 47732.251, 47745.313, 47736.021, 47850.789], [19.661, 16.952, 20.939, 23.423, 17.875, 17.739, 28.182], [3710.2222301187207, 1608.6126341695158, 2247.599679561344, 2036.9404738272162, 2485.1475351140098, 1715.50561652979, 2096.534110548625], [929, 930, 931, 932, 933, 934, 935]], [1, 6917, [58684, 58746, 58811, 58868, 58925], [23104.653, 23107.957, 23221.979, 23127.178, 23122.427], [31701.624, 31552.704, 31530.308, 31585.766, 31561.116], [25.795, 19.623, 30.224, 16.312, 33.755], [4987.484105045254, 1469.520583942448, 1165.5975169865942, 1858.9751352156331, 1064.1408720380623], [929, 930, 931, 932, 933]], [6, 6938, [58915, 58976, 59024, 59079, 59125, 59175, 59238], [12393.571, 12372.744, 12377.551, 12437.857, 12545.232, 12670.458, 12642.798], [69645.969, 69530.467, 69474.905, 69468.694, 69462.755, 69450.198, 69478.485], [10.645, 23.967, 19.614, 17.73, 18.05, 30.542, 25.057], [513.0159097326888, 884.9563672635156, 1583.6724629650594, 1494.3486344509884, 2707.1039098307638, 2097.2359103459485, 1956.54922270746], [933, 934, 935, 936, 937, 938, 939]], [2, 6956, [59083, 59129, 59180, 59242, 59287, 59325], [15559.855, 15583.261, 15489.063, 15538.647, 15612.24, 15508.232], [38717.112, 38696.183, 38757.868, 38708.723, 38733.239, 38738.956], [28.826, 29.941, 21.01, 25.383, 11.193, 13.296], [3580.6305454789626, 3419.0729029606314, 2422.745200599599, 5451.496798181987, 107539.99790843333, 36190.85326354667], [936, 937, 938, 939, 940, 941]], [6, 6989, [59322, 59358, 59396, 59444, 59486], [11417.53, 11266.837, 11375.702, 11335.714, 11250.357], [69142.983, 69017.796, 69205.462, 69277.16, 69324.052], [37.154, 20.204, 20.675, 16.614, 17.959], [1419.9169351124879, 2952.8465879857426, 2522.6641733735682, 2044.0970345881924, 2216.531521883019], [941, 942, 943, 944, 945]], [4, 7016, [59578, 59618, 59659, 59716, 59762, 59804, 59846], [26693.059, 26716.825, 26740.005, 26715.607, 26592.173, 26667.175, 26683.732], [47913.204, 47772.713, 47799.557, 47790.152, 47837.02, 47900.284, 48031.968], [21.114, 19.551, 18.911, 21.977, 28.656, 21.813, 19.818], [2683.0145163767256, 1924.576839126647, 2352.1294875657327, 1574.4213479262423, 1953.0137931145312, 2118.297231761357, 2407.263730331965], [947, 948, 949, 950, 951, 952, 953]], [4, 7017, [59499, 59541, 59579, 59620, 59660, 59718, 59763, 59805], [27614.132, 27513.509, 27453.151, 27618.589, 27667.046, 27648.48, 27595.55, 27669.26], [47974.086, 47775.783, 47829.968, 47908.052, 48076.249, 48051.186, 47973.378, 48094.196], [29.405, 20.922, 21.61, 28.053, 28.893, 17.936, 21.165, 25.497], [2685.9911131395515, 3093.7883362378557, 3825.018352939478, 1224.6078029330758, 1224.6951159230623, 495.60524159293533, 1656.881059193765, 940.0898978876702], [945, 946, 947, 948, 949, 950, 951, 952]], [2, 7051, [59915, 59950, 59982, 60015, 60046, 60079], [16189.918, 16256.388, 16338.816, 16432.415, 16493.368, 16570.982], [39268.822, 39212.861, 39225.566, 39108.365, 39049.564, 38887.517], [12.844, 12.983, 10.239, 11.824, 26.58, 21.614], [2047.54149880322, 1974.0617833555805, 3135.4067974893574, 2277.0245488060223, 853.9977843800779, 1973.3081326414251], [955, 956, 957, 958, 959, 960]], [6, 7062, [60043, 60076, 60112, 60157, 60194, 60239, 60278, 60321, 60353, 60386], [10195.743, 10180.67, 10198.916, 10193.659, 10180.774, 10150.94, 10168.826, 10215.321, 10140.587, 10167.184], [70221.689, 70163.088, 70148.517, 70186.827, 70161.789, 70186.137, 70119.644, 70178.185, 70142.792, 70163.202], [19.385, 19.286, 18.225, 17.169, 27.382, 23.171, 22.474, 18.98, 18.904, 15.495], [1336.6852511083043, 851.4086130656273, 1254.6960267602667, 1644.4994997159458, 1952.753182852732, 2251.163539691401, 1595.0729433169267, 556.7865198402038, 2193.156159325507, 2409.0685460331943], [959, 960, 961, 962, 963, 964, 965, 966, 967, 968]], [6, 7078, [60113, 60159, 60197, 60240, 60281, 60323, 60354, 60387, 60417], [11610.502, 11593.986, 11563.573, 11588.196, 11605.054, 11592.185, 11607.722, 11592.536, 11584.094], [69495.05, 69484.655, 69527.408, 69513.346, 69534.419, 69453.433, 69464.972, 69500.892, 69480.031], [16.719, 12.108, 18.794, 24.537, 14.128, 28.351, 24.168, 18.306, 19.432], [1096.2736015570877, 1480.9664104152546, 1397.6301720859576, 1731.6223404646232, 2400.5508780310315, 3245.8142222614383, 2339.472709959202, 1009.8762615556494, 606.9309242211598], [961, 962, 963, 964, 965, 966, 967, 968, 969]], [5, 7101, [60373, 60403, 60441, 60484, 60519, 60561, 60602], [40387.076, 40388.346, 40425.322, 40415.355, 40426.013, 40434.624, 40464.803], [57765.513, 57751.477, 57776.759, 57786.523, 57775.977, 57773.922, 57762.442], [26.95, 12.572, 11.732, 11.742, 12.425, 9.992, 18.122], [1143.829990768911, 1565.2063176670945, 2615.313615950342, 1805.164507615996, 1931.9028155321566, 2171.0611277929843, 2080.408101212323], [967, 968, 969, 970, 971, 972, 973]], [1, 7167, [60899, 60944, 61001, 61061, 61125, 61197], [23315.678, 23215.012, 23186.618, 23241.362, 23253.093, 23306.93], [32053.161, 32034.477, 32013.529, 31999.0, 31947.692, 32000.788], [14.826, 7.951, 13.669, 18.161, 11.384, 20.583], [2161.535710009823, 2503.2997551185667, 4400.838378291399, 3712.161961578427, 2826.123196952345, 535.3489198117227], [981, 982, 983, 984, 985, 986]], [5, 7180, [61015, 61074, 61142, 61215, 61290, 61357, 61433, 61507, 61575, 61637, 61702, 61760, 61818, 61877, 61936, 61992, 62045], [39994.166, 40071.159, 40062.065, 40023.054, 40002.427, 40116.291, 40265.714, 40191.364, 40157.77, 40110.707, 40049.495, 40119.287, 40084.254, 40188.321, 40198.314, 40250.372, 40173.311], [58228.907, 58260.445, 58279.541, 58336.435, 58322.729, 58347.6, 58393.549, 58388.856, 58386.925, 58432.967, 58370.801, 58409.677, 58349.4, 58382.793, 58337.573, 58367.474, 58399.727], [35.386, 7.506, 8.214, 10.362, 16.442, 13.901, 17.989, 16.651, 23.519, 21.167, 17.658, 20.282, 29.354, 22.896, 16.929, 15.357, 21.935], [2861.736143583152, 5234.42818522521, 6380.7139969421705, 5727.741434594925, 3268.405861772081, 4314.9069250047105, 2802.820284510904, 3044.763550809746, 1949.884790906426, 3564.499942628811, 2884.897460318832, 3031.6799221632673, 1629.8788896560143, 2329.0145259400942, 3842.3882877897295, 1678.2727082617853, 2919.9857836670285], [983, 984, 985, 986, 987, 988, 989, 990, 991, 992, 993, 994, 995, 996, 997, 998, 999]], [3, 7187, [60987, 61039, 61096, 61170, 61244, 61317], [4640.242, 4536.116, 4476.12, 4406.766, 4294.538, 4224.794], [41628.33, 41595.428, 41618.728, 41645.62, 41638.751, 41628.967], [15.785, 16.476, 23.751, 11.639, 24.448, 24.682], [2589.5124600179265, 2610.9408417879213, 1953.2505196080267, 3013.7921664755077, 1283.1139968052562, 745.6957005166781], [983, 984, 985, 986, 987, 988]], [5, 7205, [61144, 61218, 61293, 61359, 61435, 61509, 61578, 61640], [40489.28, 40473.114, 40526.486, 40511.953, 40494.907, 40477.582, 40506.417, 40485.729], [59051.128, 59076.14, 59112.912, 59109.354, 59174.205, 59175.178, 59163.509, 59103.838], [12.178, 6.592, 12.255, 13.058, 14.973, 12.006, 15.142, 23.719], [2876.5745380502644, 3212.2613111404003, 2025.726222206898, 1724.981676994328, 1377.0398392144677, 1607.653355829368, 1611.6973715189936, 1152.4259532685137], [985, 986, 987, 988, 989, 990, 991, 992]], [5, 7207, [61146, 61220, 61295, 61362, 61437, 61511, 61579], [40660.971, 40640.151, 40673.987, 40590.505, 40722.889, 40728.595, 40759.298], [58298.417, 58263.111, 58244.771, 58290.34, 58289.571, 58276.871, 58220.54], [17.832, 28.167, 26.244, 20.821, 12.392, 9.117, 30.187], [1568.2328751141577, 1716.4767692760922, 1263.580734624918, 3296.614299196037, 2877.1741624414817, 3720.9931823061434, 989.5670295962516], [985, 986, 987, 988, 989, 990, 991]], [2, 7214, [61110, 61184, 61257, 61328, 61394], [14723.398, 14733.645, 14676.014, 14709.818, 14726.891], [39268.708, 39144.581, 39168.695, 39243.047, 39184.458], [21.147, 22.183, 18.199, 17.486, 21.242], [1639.4919255511036, 5726.345088855709, 2226.4857978709656, 2538.500318695784, 3160.0468808704536], [985, 986, 987, 988, 989]], [2, 7226, [61260, 61330, 61398, 61473, 61546, 61610, 61676, 61739, 61791, 61849, 61909, 61970], [16087.209, 16055.36, 15864.461, 15963.127, 15998.757, 16060.154, 16036.009, 16023.626, 15993.651, 16064.582, 16170.703, 16176.725], [39165.754, 39287.621, 39398.473, 39347.425, 39313.561, 39153.417, 39165.397, 39081.722, 38960.017, 38978.403, 39034.029, 39086.497], [20.571, 19.949, 24.016, 23.769, 19.692, 18.418, 24.297, 13.305, 22.231, 17.984, 20.592, 11.863], [7727.512829489261, 2641.226673382361, 3298.554787441795, 11502.833556620266, 4698.322623941988, 2491.7736215108152, 3185.3154644862243, 34749.627488554215, 1658.5351819572281, 1559.7683184872749, 1408.1401610049984, 1187.202385868471], [987, 988, 989, 990, 991, 992, 993, 994, 995, 996, 997, 998]], [2, 7227, [61331, 61399, 61474, 61547, 61611], [16588.224, 16703.609, 16735.559, 16792.369, 16918.352], [39338.849, 39373.571, 39370.517, 39202.003, 39057.116], [13.034, 15.59, 17.419, 16.616, 12.207], [2019.4468643120836, 2929.1548727627264, 2505.9822812597295, 3142.9390888375838, 2346.490981913463], [988, 989, 990, 991, 992]], [1, 7230, [61193, 61270, 61338, 61409, 61484, 61553], [22089.883, 22126.108, 22250.446, 22353.017, 22256.861, 22409.497], [32269.491, 32180.492, 32110.533, 32057.596, 32066.811, 32009.92], [16.096, 26.246, 31.765, 23.724, 21.778, 40.085], [1228.1945195972173, 4705.26450955384, 2244.0648079198927, 3647.944266091836, 10490.92212266773, 775.8416420010701], [986, 987, 988, 989, 990, 991]], [0, 7238, [61294, 61360, 61436, 61510, 61577, 61641, 61703], [40617.235, 40700.64, 40743.41, 40644.313, 40598.605, 40661.018, 40781.433], [29379.835, 29350.755, 29330.454, 29281.803, 29362.624, 29349.633, 29210.354], [14.555, 12.376, 34.0, 11.785, 11.858, 9.212, 16.958], [3648.0892807351297, 1368.8637422632432, 796.990551291724, 1718.5562161909754, 1233.3263054958027, 1426.21408322094, 1974.3920260241862], [987, 988, 989, 990, 991, 992, 993]], [1, 7257, [61551, 61617, 61682, 61745, 61796, 61853, 61914, 61974], [22079.668, 21993.275, 22044.074, 22057.68, 22018.72, 22029.994, 22037.281, 22029.243], [32948.467, 32977.678, 32949.086, 32944.958, 32947.5, 32944.341, 32930.143, 32912.523], [15.47, 18.53, 20.574, 19.021, 10.505, 11.522, 12.35, 18.975], [1178.6798162540765, 2926.3527883159095, 1523.5171848900843, 2375.1962685724347, 3937.3179823121554, 1997.2421125602725, 1730.8870785930987, 1046.1112715635684], [991, 992, 993, 994, 995, 996, 997, 998]], [1, 7259, [61621, 61684, 61747, 61799, 61856], [23436.292, 23528.849, 23539.715, 23601.027, 23482.567], [32260.458, 32164.726, 32225.094, 32252.43, 32302.558], [32.864, 33.684, 32.082, 13.845, 21.027], [4086.451380065425, 1427.6870513892652, 1572.8026385650246, 2080.090185104066, 4206.284428833351], [992, 993, 994, 995, 996]], [3, 7287, [61899, 61958, 62015, 62064, 62119], [2584.107, 2581.444, 2615.577, 2559.547, 2625.163], [41328.832, 41318.319, 41282.242, 41479.828, 41500.54], [27.085, 21.505, 18.824, 16.079, 24.082], [1351.4804069176707, 3293.171715284292, 2411.0562624535905, 10072.518969434579, 5683.870613200099], [997, 998, 999, 1000, 1001]], [6, 7288, [61963, 62020, 62074, 62127, 62181, 62229], [11186.72, 11184.14, 11167.713, 11000.986, 10902.922, 11013.686], [69016.879, 69082.302, 69085.524, 69207.18, 69401.089, 69516.466], [18.885, 14.761, 24.594, 20.265, 24.19, 17.348], [608.8950470542214, 776.4711304297513, 1912.1433400836452, 655.1673036227703, 1069.1616690488834, 1830.8607765984943], [998, 999, 1000, 1001, 1002, 1003]], [2, 7314, [62183, 62234, 62282, 62339, 62396, 62434, 62482, 62528, 62575, 62628], [16139.368, 16090.321, 15977.189, 15990.776, 15989.743, 16050.656, 16024.854, 16052.662, 15876.027, 16092.084], [39105.881, 39217.902, 39129.948, 39153.827, 39082.858, 39180.232, 39182.963, 39188.278, 39239.979, 39227.094], [21.853, 21.805, 14.979, 16.542, 15.984, 16.727, 20.998, 17.99, 29.453, 32.004], [3036.921739706303, 1463.721932857381, 3022.4804946550785, 2126.998941887009, 1030.8731083945881, 1737.957512418099, 2093.1836055785902, 616.218703293872, 2667.4218203766845, 1564.4128901111465], [1002, 1003, 1004, 1005, 1006, 1007, 1008, 1009, 1010, 1011]], [4, 7315, [62196, 62240, 62289, 62348, 62406], [26698.437, 26750.371, 26733.669, 26708.213, 26695.271], [48127.653, 48267.223, 48218.87, 48149.143, 48195.278], [35.326, 18.001, 19.462, 17.817, 21.942], [2837.1321346811624, 1606.7769818617294, 3197.7003639575105, 3500.363548195489, 2590.621958855582], [1002, 1003, 1004, 1005, 1006]], [3, 7319, [62222, 62272, 62326, 62378, 62431, 62473], [2531.084, 2593.078, 2586.118, 2564.892, 2606.165, 2462.66], [41438.424, 41425.313, 41385.812, 41402.449, 41378.706, 41512.446], [22.108, 14.007, 22.241, 21.114, 47.8, 19.99], [1901.8730115982817, 9796.36784000003, 5484.270574084461, 1555.4253879176038, 2088.4647586453793, 581.3556819022293], [1003, 1004, 1005, 1006, 1007, 1008]], [1, 7330, [62403, 62436, 62486, 62534, 62582, 62633, 62682, 62726, 62771, 62810, 62852, 62894, 62928, 62969, 63016, 63064, 63103, 63151], [22020.814, 22073.719, 22103.68, 22133.678, 22125.95, 22147.544, 22115.006, 22141.057, 22195.67, 22098.19, 22122.209, 22147.198, 22130.774, 22134.239, 22126.243, 22055.001, 22103.906, 22098.082], [32913.856, 32866.671, 32903.538, 32833.785, 32795.568, 32807.016, 32840.313, 32816.508, 32813.635, 32845.378, 32848.309, 32829.967, 32857.687, 32847.516, 32833.547, 32834.287, 32834.871, 32856.101], [21.82, 15.111, 25.094, 15.64, 12.506, 20.609, 12.247, 10.025, 20.658, 15.651, 26.93, 17.997, 12.91, 10.36, 30.491, 31.395, 11.652, 10.855], [2055.2414415708113, 1181.4927306708973, 1811.943982622489, 2381.46893529123, 2524.010197092053, 2251.4489891067633, 2596.018381872422, 1991.872914180245, 2216.4735396098386, 2324.547990803962, 2168.2189637158094, 1741.9481506429322, 2007.363006563985, 2043.986136569069, 668.5390946078726, 963.9626018330362, 3258.5277254505386, 3480.9086703396815], [1006, 1007, 1008, 1009, 1010, 1011, 1012, 1013, 1014, 1015, 1016, 1017, 1018, 1019, 1020, 1021, 1022, 1023]], [4, 7344, [62540, 62589, 62642, 62686, 62730], [27147.17, 27144.77, 27235.36, 27250.094, 27301.015], [46875.947, 46924.709, 46962.912, 47033.302, 47021.892], [22.859, 22.361, 22.088, 26.212, 29.71], [1319.6437933387185, 1959.2363556093283, 1164.900426557785, 2446.024781941625, 1271.8600204703505], [1009, 1010, 1011, 1012, 1013]], [5, 7363, [62696, 62741, 62787, 62826, 62869, 62906, 62940, 62986, 63030, 63077, 63114, 63164], [40503.437, 40335.565, 40371.269, 40355.025, 40360.03, 40345.312, 40356.981, 40346.896, 40325.88, 40303.865, 40409.419, 40370.904], [57828.546, 57658.791, 57684.612, 57690.674, 57643.428, 57626.096, 57651.668, 57620.59, 57680.545, 57709.37, 57618.365, 57645.933], [35.18, 14.399, 16.217, 17.442, 10.978, 19.476, 17.85, 11.378, 9.153, 13.971, 17.402, 11.887], [4875.932848088273, 1634.6842384654233, 2702.482471338485, 1644.6271722971082, 3034.8827634431705, 1803.3177373112119, 1939.9475038066341, 1554.9117177192031, 3717.807041313728, 2210.775780722171, 1705.1153766249677, 2013.0230511069267], [1012, 1013, 1014, 1015, 1016, 1017, 1018, 1019, 1020, 1021, 1022, 1023]], [1, 7410, [63063, 63102, 63150, 63195, 63227], [21338.162, 21238.189, 21197.72, 21175.568, 21161.416], [33313.924, 33204.375, 33245.4, 33300.776, 33338.559], [13.839, 15.298, 18.259, 10.538, 20.941], [1906.8947993513505, 2349.879278077686, 2331.2566786375796, 2549.2665950733517, 1735.0684282739114], [1021, 1022, 1023, 1024, 1025]], [2, 7413, [63097, 63141, 63189, 63223, 63258, 63293], [16119.358, 16036.403, 16106.396, 16031.831, 16115.902, 16072.655], [39220.7, 39169.18, 39224.932, 39141.199, 39208.369, 39256.599], [35.681, 30.415, 34.187, 17.205, 33.768, 20.461], [1327.9406568818486, 1001.5120955666097, 1510.69077851908, 1563.1056018474276, 1396.829959420514, 2035.7940796316393], [1022, 1023, 1024, 1025, 1026, 1027]], [0, 7467, [63616, 63664, 63722, 63779, 63839, 63893, 63965, 64023], [41716.257, 41729.256, 41571.005, 41634.25, 41740.469, 41647.365, 41699.729, 41717.165], [30010.602, 29960.62, 29811.179, 29740.394, 29902.021, 30015.908, 29970.284, 29937.528], [35.406, 25.188, 34.421, 22.079, 28.832, 25.3, 28.434, 19.33], [1752.6992887118977, 1963.1065662050876, 3561.0892064916675, 1288.6951904689138, 3742.4233356575223, 1711.9766012777607, 2153.5261813312604, 797.6263330757033], [1035, 1036, 1037, 1038, 1039, 1040, 1041, 1042]], [1, 7473, [63601, 63648, 63703, 63762, 63816], [23510.252, 23601.253, 23571.016, 23521.442, 23495.533], [31957.161, 31879.833, 31742.952, 31641.855, 31625.575], [32.53, 16.659, 11.494, 19.981, 19.904], [3035.866464886819, 1579.2226237972375, 1482.4149166014236, 1657.2283040890939, 689.3707099362135], [1035, 1036, 1037, 1038, 1039]], [5, 7486, [63663, 63721, 63777, 63837, 63891, 63961, 64021, 64077, 64135, 64187, 64238], [40712.198, 40584.308, 40494.261, 40543.109, 40569.32, 40568.229, 40582.27, 40599.563, 40469.926, 40401.44, 40300.377], [58494.013, 58542.7, 58727.514, 58719.659, 58813.063, 58836.476, 58830.406, 58797.536, 58801.857, 58970.324, 58848.134], [14.062, 23.819, 18.944, 12.975, 14.245, 12.492, 10.028, 13.153, 18.668, 18.71, 24.102], [3820.978140862882, 5111.786347890994, 12206.977718581287, 14081.05762271084, 3893.2990592661145, 8398.732678924322, 8470.57891609949, 3018.09559434709, 2502.3574192026426, 7652.082805768389, 9124.190737866225], [1036, 1037, 1038, 1039, 1040, 1041, 1042, 1043, 1044, 1045, 1046]], [6, 7493, [63688, 63745, 63805, 63860, 63920, 63993, 64047, 64099, 64159], [10206.651, 10283.895, 10259.237, 10374.74, 10425.424, 10319.829, 10301.627, 10426.051, 10400.812], [69830.692, 69991.669, 70013.172, 70065.865, 70107.152, 70090.363, 70020.217, 69905.578, 69892.944], [36.069, 12.604, 14.151, 16.836, 13.959, 16.243, 17.386, 11.647, 34.858], [3442.805864710252, 3190.3618522440656, 3985.7716249081973, 3262.188876020871, 4755.540279305506, 1204.7043423064754, 2131.544710162603, 59879.81592248189, 4823.051670112521], [1037, 1038, 1039, 1040, 1041, 1042, 1043, 1044, 1045]], [4, 7496, [63708, 63764, 63821, 63877, 63944, 64006], [26410.235, 26400.667, 26429.581, 26442.161, 26499.943, 26499.797], [47142.354, 47071.82, 47105.947, 46940.643, 46974.457, 46993.128], [13.429, 19.089, 21.439, 9.825, 14.833, 27.949], [2468.702514571679, 2528.1389105386893, 2285.214197593415, 1937.358889097535, 1338.7179629327036, 1787.763235267714], [1037, 1038, 1039, 1040, 1041, 1042]], [0, 7497, [63720, 63776, 63835, 63890, 63959, 64020], [40452.83, 40509.667, 40430.743, 40321.458, 40236.836, 40133.523], [29028.766, 29015.119, 29046.395, 29134.504, 29029.441, 28931.836], [16.165, 16.262, 11.642, 9.419, 10.033, 21.788], [3014.066534992561, 2045.400699961364, 3017.267196271937, 2455.8232681974455, 3809.416767788794, 1507.7577571558434], [1037, 1038, 1039, 1040, 1041, 1042]], [5, 7516, [63963, 64022, 64076, 64137, 64188, 64240, 64291, 64333, 64375, 64426, 64472], [40627.019, 40602.978, 40642.396, 40602.004, 40617.808, 40651.674, 40662.475, 40645.339, 40658.325, 40655.61, 40674.595], [58474.85, 58505.501, 58301.196, 58197.666, 58256.543, 58231.49, 58259.597, 58236.01, 58235.596, 58263.438, 58297.716], [17.221, 22.873, 21.59, 16.06, 20.684, 29.56, 11.91, 12.5, 12.702, 20.137, 26.924], [6782.1488083975655, 4264.907130108547, 2148.7260634427257, 826.7420347205564, 1468.1185106101607, 920.709673471298, 1087.3641132589776, 1921.7557358759223, 847.4389950606057, 1718.1089232141323, 1648.6752563649222], [1041, 1042, 1043, 1044, 1045, 1046, 1047, 1048, 1049, 1050, 1051]], [1, 7527, [63871, 63934, 63999, 64054, 64111, 64167, 64219, 64274], [21315.726, 21338.523, 21343.75, 21314.653, 21240.411, 21197.372, 21215.789, 21166.531], [32842.842, 32846.24, 32799.741, 32816.511, 32968.587, 33069.458, 32973.539, 33014.792], [20.319, 11.106, 22.17, 34.714, 27.566, 16.125, 12.266, 13.354], [1414.25602248076, 1461.350522071582, 2077.797504163978, 1385.2902213396242, 1095.532169008269, 1323.0220354955254, 1964.553144493546, 1949.5057324785466], [1040, 1041, 1042, 1043, 1044, 1045, 1046, 1047]], [5, 7538, [64239, 64290, 64332, 64374, 64425, 64470], [40274.89, 40134.433, 40197.224, 40138.295, 40116.088, 40108.614], [58788.642, 58869.246, 58919.106, 58951.023, 58944.392, 58955.515], [16.8, 17.292, 18.083, 11.873, 15.126, 14.741], [34356.884924145066, 4405.910933824807, 5497.299264170881, 2863.6229335251514, 3461.1824957600566, 1194.0127049863268], [1046, 1047, 1048, 1049, 1050, 1051]], [1, 7545, [64171, 64222, 64276, 64319, 64359, 64408, 64456, 64499, 64553, 64592, 64635, 64684, 64732, 64784, 64833, 64884, 64930, 64971], [23330.314, 23515.593, 23402.84, 23301.601, 23288.165, 23288.954, 23301.335, 23285.067, 23171.451, 23313.462, 23298.676, 23265.961, 23250.97, 23261.666, 23279.867, 23279.651, 23302.562, 23247.314], [32130.458, 31999.313, 32046.445, 31997.064, 31988.477, 31981.228, 31974.726, 31989.959, 32113.56, 31978.878, 32029.118, 32023.383, 31984.742, 31984.376, 31978.914, 31966.201, 31967.93, 31991.358], [14.311, 13.462, 8.951, 7.828, 6.74, 7.211, 8.31, 11.741, 45.147, 13.783, 20.278, 18.326, 17.122, 24.531, 19.706, 28.043, 19.544, 15.728], [1519.993756956581, 3897.7585321654437, 3909.8735417951025, 2750.3170330447297, 4229.829906210394, 3013.1613664298175, 2251.17351202714, 2195.3430369199573, 3577.404013787939, 1287.7670857303228, 772.3538597179848, 622.9586197028094, 818.0192879677822, 1832.3598394049015, 1001.1430341235722, 1070.0079761843722, 1034.2370790847342, 1051.8625399943835], [1045, 1046, 1047, 1048, 1049, 1050, 1051, 1052, 1053, 1054, 1055, 1056, 1057, 1058, 1059, 1060, 1061, 1062]], [1, 7559, [64357, 64405, 64451, 64497, 64549, 64589], [21211.579, 21150.706, 21149.882, 21172.878, 21199.617, 21212.779], [33064.647, 33133.69, 33127.123, 33151.023, 33163.964, 33244.928], [13.497, 9.433, 14.786, 14.485, 13.105, 27.038], [1742.4711477817207, 1856.596099857857, 3006.694173421542, 1459.383293421748, 872.6653175099678, 1133.8284915685042], [1049, 1050, 1051, 1052, 1053, 1054]], [0, 7567, [64471, 64520, 64568, 64608, 64653, 64704, 64755, 64805], [40504.073, 40528.651, 40562.885, 40690.478, 40639.168, 40672.856, 40630.722, 40751.745], [29954.48, 29919.316, 29972.947, 30007.991, 30057.457, 30016.085, 29979.755, 29996.29], [34.57, 21.998, 16.418, 15.724, 16.462, 31.284, 11.463, 18.97], [2547.9263585578897, 2008.2244573573837, 1949.6961806512775, 2686.3562828002327, 3589.1527738610953, 2228.0418210061957, 1284.5841338839114, 2200.2870198001174], [1051, 1052, 1053, 1054, 1055, 1056, 1057, 1058]], [1, 7599, [64681, 64728, 64783, 64832, 64882, 64928], [21223.946, 21214.071, 21167.976, 21227.684, 21213.196, 21245.71], [33187.238, 33255.506, 33247.092, 33243.149, 33170.723, 33168.948], [9.153, 16.731, 11.201, 17.176, 11.103, 17.206], [1656.352753029556, 2134.3112864722757, 2405.7180909593935, 850.744380443016, 1533.4023650245783, 1245.408225863369], [1056, 1057, 1058, 1059, 1060, 1061]], [4, 7602, [64734, 64787, 64836, 64887, 64933, 64973, 65010, 65045, 65093], [26914.409, 26939.803, 26922.582, 26911.549, 26928.626, 26929.267, 26865.949, 26875.598, 26920.071], [46961.444, 46935.719, 47034.133, 47040.748, 46984.776, 46962.871, 46852.423, 46855.637, 46864.916], [8.449, 18.576, 15.557, 16.198, 8.214, 9.609, 13.367, 15.873, 22.674], [2176.0772285414346, 2668.6413304595962, 2681.6164799416433, 1264.9428878218507, 2242.391759386307, 2144.215651342784, 1773.4361785264018, 1102.341138137977, 1976.3467947250772], [1057, 1058, 1059, 1060, 1061, 1062, 1063, 1064, 1065]], [0, 7639, [65023, 65060, 65107, 65142, 65189, 65233, 65278, 65314, 65345, 65383, 65417], [39958.668, 39860.358, 39944.706, 39914.914, 39843.735, 39940.08, 39956.544, 40003.542, 39994.134, 39908.326, 40002.537], [29375.737, 29556.71, 29570.287, 29497.887, 29500.474, 29336.452, 29390.633, 29480.779, 29525.066, 29447.972, 29392.236], [35.345, 18.453, 29.501, 35.337, 30.26, 18.139, 19.367, 17.687, 12.245, 26.887, 29.993], [3401.951949694625, 583.9940456714338, 530.5300584073409, 2907.527969207284, 2173.9770870301736, 586.0326179454851, 1719.0568900212218, 3227.904049479664, 1227.633839872947, 1123.903274399693, 916.1560068777202], [1063, 1064, 1065, 1066, 1067, 1068, 1069, 1070, 1071, 1072, 1073]], [1, 7649, [65043, 65090, 65126, 65175, 65215, 65262], [23324.507, 23308.137, 23325.807, 23293.842, 23301.799, 23243.488], [31959.015, 32024.397, 31963.804, 32007.0, 31993.564, 32018.073], [14.179, 23.899, 20.987, 14.259, 36.603, 28.218], [989.8097167647724, 1254.6903317988651, 1002.2757412131386, 978.6267562193697, 2254.783882343341, 1709.4299321814044], [1064, 1065, 1066, 1067, 1068, 1069]], [2, 7662, [65213, 65257, 65298, 65325, 65363, 65401, 65437, 65476, 65512], [15667.223, 15741.943, 15672.322, 15646.989, 15553.164, 15644.958, 15534.035, 15580.687, 15699.211], [38787.627, 38716.278, 38752.903, 38799.185, 38883.596, 38876.54, 38877.911, 38778.325, 38788.854], [29.46, 17.711, 25.603, 39.272, 37.883, 24.073, 24.239, 29.454, 23.219], [949.7397652863207, 1469.5931950863635, 2680.266224339817, 1158.519402534434, 1592.657375689091, 3706.0493923939584, 1009.5316547814838, 2286.6001785698854, 1047.5012362454127], [1068, 1069, 1070, 1071, 1072, 1073, 1074, 1075, 1076]], [3, 7674, [65356, 65394, 65429, 65472, 65503, 65536, 65570, 65607], [4268.582, 4347.331, 4285.611, 4401.682, 4469.675, 4488.175, 4506.56, 4499.153], [41526.044, 41511.597, 41419.056, 41391.815, 41372.229, 41291.91, 41266.779, 41131.845], [17.598, 13.566, 12.845, 17.629, 16.906, 16.955, 19.958, 14.455], [3523.645451244357, 2345.9781222915085, 2574.5216867193103, 1582.0801316703446, 2905.2273290915887, 2077.13754940345, 4938.695178508108, 2357.2574536388433], [1072, 1073, 1074, 1075, 1076, 1077, 1078, 1079]], [1, 7689, [65441, 65479, 65516, 65543, 65578], [22019.638, 22039.597, 22093.961, 22093.075, 21988.11], [32288.174, 32276.109, 32336.583, 32190.583, 32306.029], [21.786, 21.374, 30.369, 14.867, 24.833], [929.6847096712847, 786.98491342126, 869.4308692630655, 24465.630063901215, 1270.9832908011817], [1074, 1075, 1076, 1077, 1078]], [6, 7705, [65673, 65710, 65741, 65779, 65820, 65857], [13076.473, 13077.095, 13076.894, 13077.707, 13083.434, 13080.801], [69549.759, 69550.435, 69550.127, 69548.686, 69549.341, 69548.513], [3.416, 2.024, 2.413, 2.767, 2.471, 2.421], [11337.547369852315, 17790.8423205585, 19112.16627036784, 17716.80596617732, 18805.031608960715, 15530.075474821957], [1081, 1082, 1083, 1084, 1085, 1086]], [1, 7706, [65645, 65675, 65715, 65747, 65782, 65821], [22066.077, 22035.112, 22099.363, 22085.334, 22031.477, 22019.06], [32290.602, 32281.508, 32252.538, 32266.756, 32233.683, 32218.255], [28.86, 20.989, 28.042, 27.171, 20.946, 15.379], [2186.0406136350593, 1233.314251974115, 840.7100414151663, 2822.948844770764, 975.1813775571231, 523.3629904953235], [1080, 1081, 1082, 1083, 1084, 1085]], [3, 7753, [66061, 66084, 66118, 66151, 66184, 66217], [3472.559, 3529.716, 3501.251, 3494.398, 3517.135, 3469.014], [41226.715, 41294.231, 41249.869, 41272.921, 41322.128, 41275.659], [18.52, 30.755, 34.085, 17.997, 18.248, 17.608], [1200.4727186307155, 1205.1150256475426, 2014.3805190253636, 1463.2676761036805, 1514.9196226825393, 1345.648482000101], [1092, 1093, 1094, 1095, 1096, 1097]], [5, 7811, [66549, 66598, 66638, 66678, 66716, 66747, 66795], [39977.827, 39882.114, 39953.66, 40006.545, 39927.723, 39987.387, 39943.876], [58251.737, 58245.51, 58268.339, 58250.905, 58324.239, 58268.317, 58265.929], [30.068, 36.275, 27.775, 27.911, 23.253, 14.093, 15.197], [707.6638224349531, 951.2340961627364, 1052.226949470244, 2117.998881636158, 1204.5342023274636, 537.6236185073301, 1568.797152687112], [1105, 1106, 1107, 1108, 1109, 1110, 1111]], [2, 7860, [66857, 66899, 66942, 66984, 67028, 67075, 67117], [16896.607, 17000.262, 16968.178, 16958.056, 16918.468, 17022.697, 17028.82], [39406.399, 39390.363, 39303.486, 39425.984, 39370.427, 39485.762, 39530.19], [22.69, 15.96, 23.613, 20.845, 21.14, 15.06, 26.271], [2174.7809301386383, 2203.8006236390142, 1695.957401195463, 1304.3665806935755, 1898.0960455328539, 955.472571297752, 2542.044771606441], [1113, 1114, 1115, 1116, 1117, 1118, 1119]], [1, 7863, [66861, 66902, 66946, 66989, 67032, 67078, 67120, 67165, 67219, 67273], [22149.834, 22150.827, 21997.177, 22088.887, 22128.18, 22116.111, 22194.128, 22180.014, 22121.413, 22104.903], [32312.139, 32320.327, 32431.141, 32367.347, 32431.885, 32431.38, 32517.72, 32530.161, 32507.186, 32668.914], [20.41, 16.457, 40.24, 16.82, 19.299, 12.357, 17.557, 32.469, 27.017, 13.704], [4714.067352483923, 4767.3761390529935, 3395.5681418769395, 1508.5284961767597, 1618.4467086001637, 2666.2186301073534, 2816.292368640251, 1444.1686754769626, 2188.2450455455864, 1691.1291995329104], [1113, 1114, 1115, 1116, 1117, 1118, 1119, 1120, 1121, 1122]], [5, 7870, [66875, 66918, 66961, 67007, 67048, 67092, 67136, 67189, 67239, 67293], [40343.07, 40380.908, 40367.302, 40395.045, 40317.182, 40304.571, 40323.857, 40414.667, 40400.67, 40414.831], [57814.188, 57720.006, 57684.411, 57682.454, 57705.534, 57732.695, 57705.777, 57749.276, 57717.605, 57758.247], [14.592, 12.156, 9.51, 8.002, 12.281, 19.201, 14.55, 15.35, 11.785, 22.041], [36694.621927746135, 2489.939207143188, 4107.684615474514, 2455.3965299915512, 3058.5205733471626, 1712.7342745058206, 2604.6502450244743, 2884.308808999342, 4535.606558189884, 4060.2769989095573], [1113, 1114, 1115, 1116, 1117, 1118, 1119, 1120, 1121, 1122]], [2, 7893, [67160, 67215, 67269, 67316, 67355], [16486.05, 16491.306, 16444.406, 16547.54, 16585.867], [39339.426, 39371.543, 39335.907, 39333.895, 39408.396], [29.419, 11.011, 18.456, 25.649, 23.682], [953.6853056445663, 2170.3333633217794, 1893.636541514966, 1381.7422957768558, 3363.9880529324996], [1120, 1121, 1122, 1123, 1124]], [4, 7896, [67173, 67227, 67282, 67325, 67361, 67406], [27460.784, 27546.36, 27524.413, 27585.944, 27505.519, 27530.661], [48484.142, 48537.432, 48470.584, 48534.646, 48517.603, 48503.814], [34.067, 11.539, 30.772, 12.623, 16.57, 13.335], [1643.6417818539217, 2754.046139544281, 1008.7136353562944, 1614.8438564245728, 2306.621174485731, 631.3597297226584], [1120, 1121, 1122, 1123, 1124, 1125]], [1, 7913, [67400, 67439, 67475, 67513, 67552, 67583], [22293.407, 22161.162, 22175.2, 22103.88, 22137.843, 22058.134], [32002.693, 32101.458, 32155.278, 32305.687, 32228.767, 32254.93], [16.058, 29.17, 19.136, 23.663, 17.744, 20.102], [465.5620997783855, 1642.0603934931917, 3219.146569603091, 1354.6715641608207, 2234.6618969577676, 3139.975517792683], [1125, 1126, 1127, 1128, 1129, 1130]], [5, 7917, [67372, 67416, 67454, 67489, 67531, 67562], [40442.623, 40433.973, 40499.499, 40465.099, 40436.689, 40441.452], [59141.337, 59163.929, 59197.224, 59158.656, 59134.737, 59143.849], [28.322, 13.799, 12.208, 14.845, 15.777, 16.001], [901.995135949248, 2059.8794697925396, 1692.3629903295734, 1967.726870451946, 2653.1308662171405, 1648.6780910215077], [1124, 1125, 1126, 1127, 1128, 1129]], [3, 7935, [67539, 67573, 67607, 67636, 67669, 67705, 67735, 67760, 67793], [3443.93, 3416.454, 3498.015, 3459.429, 3441.299, 3499.274, 3446.56, 3430.901, 3283.441], [41394.899, 41402.296, 41311.432, 41337.528, 41238.4, 41240.959, 41179.098, 41182.077, 41171.228], [13.87, 14.935, 22.267, 37.9, 23.56, 24.152, 28.608, 20.184, 23.654], [1392.8449164519393, 3107.219003980709, 2109.6371298923095, 3592.8833618082035, 5034.794154598731, 9030.99476251085, 3745.667021608277, 7310.33161433924, 11540.863868367946], [1129, 1130, 1131, 1132, 1133, 1134, 1135, 1136, 1137]], [3, 7964, [67794, 67821, 67848, 67879, 67918, 67948, 67986, 68013, 68045, 68077, 68112, 68159, 68197, 68245, 68286, 68326, 68377, 68415, 68460, 68506, 68558], [3421.921, 3493.223, 3473.048, 3466.182, 3453.674, 3466.189, 3458.098, 3425.064, 3511.902, 3439.723, 3447.962, 3456.717, 3406.346, 3490.595, 3458.484, 3454.291, 3437.947, 3491.129, 3429.087, 3400.78, 3439.7], [41465.604, 41362.256, 41326.244, 41363.437, 41380.357, 41451.907, 41365.831, 41415.13, 41376.593, 41488.633, 41453.796, 41464.374, 41494.278, 41324.464, 41449.246, 41479.741, 41448.777, 41425.832, 41478.969, 41464.923, 41419.952], [23.309, 29.433, 29.272, 27.678, 20.802, 18.755, 22.006, 21.733, 25.355, 19.916, 29.165, 32.349, 16.824, 25.261, 12.295, 12.766, 20.392, 12.978, 15.958, 18.961, 21.693], [659.2953017211694, 4866.962046146927, 4120.428981990179, 2982.408824177745, 1545.3642915141593, 1239.631251276921, 1723.897442692584, 2187.321031518178, 3726.876993067659, 1021.1719317290648, 1135.224124972112, 2021.3417296870916, 999.4466802333651, 1528.4537490418065, 1538.6315167423525, 1240.522047281589, 1997.8204058660554, 1258.174591821896, 945.7854896621968, 1156.0265406164915, 2414.7018390204403], [1137, 1138, 1139, 1140, 1141, 1142, 1143, 1144, 1145, 1146, 1147, 1148, 1149, 1150, 1151, 1152, 1153, 1154, 1155, 1156, 1157]], [6, 7970, [67854, 67887, 67921, 67950, 67991], [12002.737, 12025.392, 12202.997, 12262.623, 12282.805], [69374.277, 69456.902, 69411.441, 69304.626, 69449.555], [14.774, 18.571, 17.892, 26.047, 29.441], [4096.602662090146, 1142.757157490611, 3056.745056326612, 1064.9164472512975, 1454.5523653497942], [1139, 1140, 1141, 1142, 1143]], [6, 7991, [68050, 68084, 68120, 68165, 68206, 68249], [12322.586, 12468.646, 12424.11, 12549.436, 12510.974, 12493.132], [69467.532, 69533.054, 69455.99, 69454.733, 69590.519, 69495.045], [32.668, 17.561, 18.068, 22.489, 17.864, 12.177], [2196.587811071196, 1214.0304270211693, 1927.8439571763708, 1149.4678113178213, 2025.5477859992868, 792.804324438534], [1145, 1146, 1147, 1148, 1149, 1150]], [5, 7993, [68098, 68146, 68186, 68232, 68273, 68316], [40065.343, 40066.057, 40046.378, 40048.193, 40070.597, 40148.187], [58421.456, 58459.861, 58408.545, 58382.96, 58257.068, 58220.922], [16.29, 12.279, 15.435, 12.465, 24.237, 24.446], [2272.0856458364997, 2136.734011369061, 1812.6446032614924, 2219.9991895388184, 846.5903801809599, 597.4878155936874], [1146, 1147, 1148, 1149, 1150, 1151]], [0, 7994, [68100, 68147, 68187, 68233, 68275, 68317, 68363], [41402.317, 41456.65, 41410.894, 41575.855, 41604.147, 41594.189, 41499.435], [29987.967, 30023.451, 30000.573, 29928.172, 30013.698, 30039.505, 30057.683], [14.594, 16.038, 17.264, 21.099, 16.077, 18.523, 27.434], [3250.852394688858, 2566.587328740039, 1978.4820758747585, 1817.4991430386272, 1894.3428855511117, 2214.4312677863713, 1560.310253263777], [1146, 1147, 1148, 1149, 1150, 1151, 1152]], [0, 8032, [68407, 68447, 68495, 68545, 68591, 68635], [41226.506, 41226.503, 41283.662, 41199.844, 41093.894, 41125.665], [30173.526, 30172.487, 30129.766, 30199.701, 30190.54, 30151.162], [15.763, 16.919, 41.448, 21.448, 21.285, 10.515], [1557.5039483210044, 1833.9461341667882, 2545.040183320531, 1325.7879513267173, 1365.9855899694398, 2210.337790189775], [1153, 1154, 1155, 1156, 1157, 1158]], [0, 8067, [68708, 68744, 68791, 68848, 68911, 68974, 69048, 69125, 69196, 69265, 69326, 69394, 69461, 69526, 69586], [41406.929, 41587.242, 41566.05, 41590.376, 41633.735, 41658.732, 41612.16, 41527.457, 41316.224, 41300.439, 41396.85, 41394.084, 41355.951, 41376.192, 41389.564], [30016.914, 29977.802, 29999.618, 29905.481, 29823.776, 29932.358, 29938.54, 29962.721, 29984.633, 30030.719, 29955.438, 30049.339, 30063.222, 30141.61, 30195.521], [19.846, 14.829, 20.206, 17.2, 21.072, 24.211, 26.376, 22.641, 23.633, 19.745, 22.705, 19.921, 18.051, 18.068, 25.385], [1951.173389342489, 1443.7092499320622, 5166.24914233747, 12542.384552215857, 5136.305188466474, 3043.2453174862826, 6284.077849119475, 7426.480104801315, 7147.702402637736, 5779.13683018542, 5172.535905629933, 3815.014467780314, 2842.394640496951, 1562.9859473697538, 1209.8144836616245], [1160, 1161, 1162, 1163, 1164, 1165, 1166, 1167, 1168, 1169, 1170, 1171, 1172, 1173, 1174]], [3, 8088, [68803, 68862, 68926, 68993, 69069, 69146, 69218, 69283, 69348, 69414, 69480, 69543, 69602, 69657, 69712, 69763, 69826, 69879, 69930, 69983, 70035, 70077, 70123, 70169, 70215, 70261, 70307, 70354, 70396, 70453, 70499, 70549, 70600, 70652, 70698, 70739, 70787, 70827, 70870, 70906, 70947, 70991, 71044, 71092], [3407.12, 3644.198, 3589.643, 3570.931, 3594.723, 3594.003, 3689.664, 3659.398, 3602.021, 3653.258, 3628.286, 3584.803, 3585.014, 3502.566, 3573.459, 3455.085, 3465.666, 3444.578, 3471.718, 3450.226, 3522.523, 3474.228, 3446.652, 3433.401, 3466.908, 3459.166, 3459.192, 3469.547, 3453.546, 3446.336, 3475.177, 3507.719, 3446.472, 3435.751, 3464.575, 3505.604, 3450.377, 3469.618, 3494.347, 3441.102, 3515.948, 3461.568, 3621.936, 3700.576], [41445.612, 41454.728, 41440.085, 41426.031, 41407.632, 41429.633, 41419.488, 41441.47, 41426.796, 41380.37, 41429.277, 41434.596, 41419.38, 41455.82, 41442.898, 41480.917, 41446.017, 41503.427, 41499.325, 41488.282, 41464.724, 41470.8, 41432.583, 41525.834, 41520.622, 41484.452, 41470.028, 41448.776, 41499.008, 41528.748, 41513.068, 41495.432, 41509.615, 41485.251, 41493.969, 41555.472, 41505.65, 41505.815, 41514.771, 41470.341, 41513.424, 41475.925, 41655.8, 41788.094], [25.511, 27.917, 20.319, 17.805, 25.1, 19.455, 22.374, 14.939, 14.372, 12.715, 14.937, 12.82, 12.805, 19.05, 20.405, 12.402, 18.097, 13.523, 10.405, 14.885, 16.153, 18.783, 26.382, 15.115, 11.072, 15.339, 14.365, 21.339, 9.518, 21.916, 16.049, 12.959, 15.304, 23.463, 11.778, 15.831, 19.847, 18.275, 10.462, 26.279, 13.651, 13.699, 11.443, 21.989], [909.9885685619407, 2016.6438401115176, 2309.3278818910635, 2923.700434911315, 1368.7480269376858, 4182.755649996327, 2707.456748369266, 2622.856442291744, 3104.188044932051, 1556.909523813113, 3207.5677344387605, 2858.1527881462566, 4073.773685382181, 2329.940416118154, 2582.438776831504, 811.1597195025247, 1427.672705434532, 1287.9144570013223, 1387.918679080497, 1299.4266007904212, 1948.7724584454952, 1234.5522511451686, 1755.7592041521075, 909.9449763298173, 1587.2600123285101, 1355.5680390519287, 952.6253265228485, 1273.5743674678436, 1469.880725306776, 1486.5539496200863, 1788.7690643805033, 1218.7888409080006, 1243.1068468716762, 1181.7278586151854, 1685.9175613728087, 954.8979876357574, 1498.0359774359104, 1178.9856748051131, 966.8490111543971, 1250.9707320798434, 1370.5828092625482, 1006.2910042321938, 94041.61255902467, 4396.111564158821], [1163, 1164, 1165, 1166, 1167, 1168, 1169, 1170, 1171, 1172, 1173, 1174, 1175, 1176, 1177, 1178, 1179, 1180, 1181, 1182, 1183, 1184, 1185, 1186, 1187, 1188, 1189, 1190, 1191, 1192, 1193, 1194, 1195, 1196, 1197, 1198, 1199, 1200, 1201, 1202, 1203, 1204, 1205, 1206]], [4, 8094, [68826, 68889, 68951, 69024, 69099, 69175], [27329.423, 27257.244, 27330.376, 27330.111, 27316.349, 27410.502], [47997.012, 47917.635, 48026.904, 48158.441, 48221.282, 48308.124], [18.967, 11.661, 15.901, 21.587, 16.857, 18.614], [1446.3140281862984, 2437.0949818171957, 2456.5781142167434, 2738.9059864671585, 1727.1532163568356, 3676.127442460373], [1163, 1164, 1165, 1166, 1167, 1168]], [0, 8114, [68910, 68973, 69047, 69124, 69195], [41203.393, 41208.082, 41205.857, 41116.409, 41158.044], [30183.368, 29998.507, 29993.243, 29917.353, 29912.491], [19.841, 12.218, 16.958, 20.064, 35.456], [2981.9045881231823, 80838.46082034375, 3339.5082615120837, 3295.5920935529725, 1639.9872357733084], [1164, 1165, 1166, 1167, 1168]], [3, 8118, [68928, 68996, 69071, 69148, 69222, 69286], [4550.103, 4662.857, 4816.212, 4850.153, 4814.929, 4902.842], [41651.858, 41672.146, 41634.921, 41589.312, 41516.032, 41420.44], [17.524, 12.888, 12.526, 15.143, 27.035, 3.699], [18365.428484584823, 5465.969193984405, 4392.885232037147, 13577.222956482203, 13013.737992144526, 402.1130610361571], [1165, 1166, 1167, 1168, 1169, 1170]], [6, 8119, [68934, 69001, 69078, 69154, 69226, 69291, 69354, 69424], [11489.586, 11435.171, 11527.036, 11668.665, 11588.854, 11702.615, 11758.63, 11993.021], [69458.825, 69365.523, 69270.024, 69116.417, 69244.524, 69256.273, 69361.672, 69296.545], [19.984, 20.484, 18.444, 21.174, 19.602, 22.574, 23.114, 15.429], [803.9399649982054, 1383.4715475363682, 3964.100177219668, 5409.6862443597975, 8475.665839295769, 1387.0393635664125, 2544.6293407695757, 1742.0861058155456], [1165, 1166, 1167, 1168, 1169, 1170, 1171, 1172]], [5, 8129, [69043, 69119, 69191, 69261, 69322, 69391, 69457, 69523], [40226.189, 40210.105, 40126.944, 40263.337, 40293.606, 40377.584, 40345.28, 40331.287], [59063.509, 59092.948, 59020.51, 59163.078, 59270.171, 59196.792, 59227.897, 59235.802], [24.72, 25.208, 28.582, 33.96, 29.487, 21.711, 28.622, 21.225], [3147.8037701334415, 4906.339017138075, 1083.0836419518644, 2266.975114063978, 779.4547927530967, 821.2782556615031, 777.730027898032, 970.7835622769475], [1166, 1167, 1168, 1169, 1170, 1171, 1172, 1173]], [6, 8136, [69000, 69077, 69152, 69225, 69288, 69352, 69422, 69487], [10711.885, 10797.117, 10887.022, 10865.988, 10810.904, 10788.048, 10572.525, 10508.061], [69350.658, 69391.322, 69381.316, 69402.951, 69219.77, 69247.471, 69176.646, 69247.028], [18.032, 11.923, 14.243, 16.707, 24.826, 21.613, 23.32, 28.357], [2552.442151373685, 2073.7662167484964, 3611.865252210636, 4179.95792655523, 2424.9087042024144, 1144.7088863975384, 2946.0877776855723, 2372.2914603820655], [1166, 1167, 1168, 1169, 1170, 1171, 1172, 1173]], [6, 8137, [69080, 69157, 69228, 69293, 69356], [12839.565, 12809.681, 12701.03, 12819.416, 12740.766], [69117.472, 69091.696, 69217.765, 69290.67, 69169.806], [25.701, 13.227, 28.656, 17.839, 25.013], [7312.883154794199, 46699.87624954762, 2436.6310737924478, 1622.8876553132732, 958.6692597645015], [1167, 1168, 1169, 1170, 1171]], [1, 8139, [69015, 69088, 69168, 69239, 69300, 69366], [22053.179, 22040.463, 22020.76, 22040.436, 22010.781, 21924.95], [32236.364, 32227.6, 32229.328, 32251.862, 32266.316, 32222.598], [15.794, 7.721, 11.999, 14.057, 12.678, 37.728], [3782.3646019554303, 3259.666499845208, 7265.304323864403, 4090.2103247636433, 2642.859477686132, 3353.8715253557093], [1166, 1167, 1168, 1169, 1170, 1171]], [3, 8146, [69219, 69284, 69349, 69416, 69481, 69544, 69603, 69658, 69713, 69764], [4385.404, 4206.591, 4256.617, 4258.021, 4248.736, 4223.483, 4244.79, 4345.293, 4283.56, 4415.615], [41647.098, 41488.814, 41498.832, 41501.306, 41518.497, 41504.976, 41503.758, 41449.706, 41512.902, 41493.171], [36.162, 9.836, 17.243, 18.426, 8.555, 12.788, 11.849, 26.031, 27.168, 32.605], [4787.444737253791, 2645.5012095365755, 1357.8943250667724, 1056.684849814284, 1332.1524115640605, 1597.9765526483895, 1439.3598845881022, 1893.9150956895564, 2276.135615024261, 2078.4459204563223], [1169, 1170, 1171, 1172, 1173, 1174, 1175, 1176, 1177, 1178]], [4, 8150, [69246, 69308, 69374, 69443, 69509, 69567, 69630, 69678, 69733, 69790], [27606.074, 27595.746, 27587.306, 27528.251, 27525.264, 27503.92, 27545.999, 27493.316, 27373.47, 27292.961], [48627.51, 48768.289, 48861.631, 48739.748, 48684.888, 48661.371, 48684.874, 48700.705, 48662.779, 48584.984], [19.969, 18.787, 15.54, 19.547, 16.256, 17.048, 20.248, 17.572, 9.267, 10.436], [11671.741027543203, 4817.076758166741, 3231.090914636829, 2556.6471634353934, 5176.30443546012, 7832.506284215145, 4891.067226341707, 2017.4692969445944, 1981.8473812054772, 1777.6464501575115], [1169, 1170, 1171, 1172, 1173, 1174, 1175, 1176, 1177, 1178]], [2, 8156, [69358, 69426, 69493, 69554, 69612, 69664, 69720, 69777, 69837, 69888], [14779.212, 14866.008, 14956.644, 15088.931, 15065.002, 15035.224, 15113.942, 15175.537, 15237.534, 15253.803], [39298.227, 39258.196, 39300.668, 39411.816, 39356.091, 39384.809, 39233.415, 39166.342, 39210.759, 39215.961], [37.611, 10.031, 17.752, 8.318, 8.548, 12.647, 34.663, 20.077, 18.628, 26.982], [1131.8337174489125, 1493.2037234084364, 1787.4936259171848, 3909.7097896726123, 3573.435231072725, 2509.220684725966, 1303.9607257742084, 974.6559645619744, 1358.4724572441198, 1277.5497655817967], [1171, 1172, 1173, 1174, 1175, 1176, 1177, 1178, 1179, 1180]], [2, 8157, [69431, 69497, 69556, 69615, 69666, 69722, 69779, 69839], [16491.542, 16607.825, 16717.907, 16801.639, 16824.443, 16803.39, 16786.742, 16762.671], [38802.77, 38858.554, 38897.945, 39004.576, 39017.105, 39040.632, 38988.774, 38962.991], [25.061, 16.788, 17.612, 12.774, 11.651, 7.077, 15.741, 17.117], [2018.381172621255, 2278.2072850762625, 3318.5776363804075, 2582.9393043908626, 2999.7516810844604, 3459.0320188838764, 3099.0153002455895, 3188.467812407642], [1172, 1173, 1174, 1175, 1176, 1177, 1178, 1179]], [5, 8173, [69696, 69746, 69808, 69863, 69914], [40147.202, 40111.676, 40089.07, 40117.145, 40138.707], [57745.068, 57727.26, 57807.971, 57771.588, 57756.915], [21.812, 8.224, 25.837, 15.26, 15.206], [1249.6503578856855, 1972.752330992962, 1107.3372340357541, 1629.4808483886522, 1124.9472479313902], [1176, 1177, 1178, 1179, 1180]], [2, 8202, [69891, 69946, 69995, 70044, 70090], [16527.525, 16517.832, 16594.216, 16695.799, 16760.969], [38847.891, 38829.608, 38841.612, 38789.006, 38804.471], [8.647, 12.469, 14.152, 10.802, 21.301], [3243.612292145608, 4248.050530112161, 4079.714873566301, 2827.9877292366773, 1890.054722620478], [1180, 1181, 1182, 1183, 1184]], [5, 8210, [70023, 70065, 70107, 70157, 70201, 70248, 70291, 70341, 70384, 70435, 70483, 70534, 70586], [40100.968, 40115.272, 40059.973, 40095.626, 40060.099, 40089.296, 40080.213, 40093.098, 40079.101, 40081.628, 40108.272, 40062.953, 40071.789], [57731.592, 57770.9, 57786.301, 57766.538, 57760.909, 57776.817, 57801.05, 57820.92, 57804.233, 57769.699, 57764.932, 57745.137, 57803.106], [23.104, 20.768, 15.423, 16.03, 17.034, 19.374, 18.314, 17.668, 11.249, 10.812, 21.156, 12.892, 15.668], [1384.8184267213987, 1793.5720346308135, 882.7800306423389, 2125.388069252849, 1039.774552414152, 983.7759084063199, 3109.584471687885, 1646.454026119836, 3037.4979044479023, 1630.535776690017, 1332.814006475503, 1614.2043591758877, 1272.472424353665], [1182, 1183, 1184, 1185, 1186, 1187, 1188, 1189, 1190, 1191, 1192, 1193, 1194]], [2, 8222, [70183, 70226, 70273, 70324, 70365, 70409, 70467, 70511, 70560, 70616], [17162.155, 17118.676, 17014.91, 16973.653, 16989.676, 17026.226, 16919.919, 16822.677, 16787.731, 16856.914], [38868.417, 38939.799, 38945.843, 38933.361, 38988.218, 38910.749, 38837.531, 38684.648, 38662.549, 38729.426], [14.393, 23.356, 12.703, 22.234, 17.124, 13.258, 12.467, 39.664, 27.032, 19.285], [61453.93050564453, 2618.866581746532, 1688.2029952080336, 1337.8162198099974, 1071.6251742465734, 3140.959809216959, 1202.654508001208, 979.5924622803813, 2420.2531238651954, 443.5361893607822], [1186, 1187, 1188, 1189, 1190, 1191, 1192, 1193, 1194, 1195]], [2, 8280, [70665, 70706, 70752, 70795, 70837, 70878, 70912], [16382.36, 16341.928, 16412.806, 16508.693, 16545.484, 16467.388, 16555.104], [39150.692, 39218.113, 39179.846, 39134.955, 39215.052, 39242.231, 39164.45], [8.753, 14.291, 13.518, 11.951, 28.32, 9.805, 22.277], [2048.878933498972, 1708.4481973316858, 1194.3295923039054, 1363.69284739135, 1167.936189412692, 1027.9838466879717, 1174.300698921754], [1196, 1197, 1198, 1199, 1200, 1201, 1202]], [4, 8283, [70522, 70573, 70624, 70672, 70714, 70760, 70804, 70844, 70886, 70922, 70964], [26728.993, 26727.66, 26786.801, 26766.273, 26751.798, 26774.926, 26722.218, 26779.548, 26744.239, 26727.83, 26723.574], [46791.211, 46781.15, 46773.96, 46800.194, 46817.269, 46791.525, 46806.224, 46772.862, 46807.06, 46743.784, 46795.023], [20.45, 20.552, 14.536, 12.98, 20.273, 17.25, 17.639, 16.292, 17.106, 19.827, 28.459], [1013.4930571973528, 1183.6358302758924, 1095.1047517327847, 1025.3838415184252, 1234.800151921706, 1147.537424565567, 1762.545182648868, 1078.6045942585363, 1360.6854235254575, 1217.415159727705, 1441.0780473695206], [1193, 1194, 1195, 1196, 1197, 1198, 1199, 1200, 1201, 1202, 1203]], [6, 8332, [71098, 71138, 71194, 71241, 71291], [12809.682, 12827.052, 12876.127, 12903.382, 12719.819], [69529.188, 69472.401, 69468.361, 69496.523, 69423.314], [21.422, 27.409, 22.891, 11.638, 23.658], [1070.4471723148615, 2492.902871948728, 1162.5764420773114, 647.589937479706, 1132.1045849592958], [1206, 1207, 1208, 1209, 1210]], [4, 8372, [71434, 71492, 71550, 71609, 71678, 71745], [27561.724, 27563.387, 27506.302, 27403.498, 27491.337, 27364.699], [48279.697, 48266.909, 48269.675, 48311.788, 48325.326, 48342.242], [22.88, 18.568, 28.498, 18.781, 30.925, 18.805], [967.7854706477502, 1802.8821671343348, 1824.0391955714758, 31412.30030990926, 2399.736462132489, 13173.264955613438], [1213, 1214, 1215, 1216, 1217, 1218]], [0, 8375, [71449, 71505, 71564, 71624, 71692], [40276.599, 40303.778, 40291.218, 40363.044, 40365.339], [29902.231, 29866.439, 29739.053, 29681.948, 29806.549], [22.305, 20.962, 18.549, 30.682, 21.806], [638.9548648782626, 1534.78035130351, 3572.0772454465687, 4317.326779444551, 6089.126743171769], [1213, 1214, 1215, 1216, 1217]], [5, 8376, [71448, 71504, 71563, 71621, 71690, 71756, 71823, 71884, 71948, 72003, 72057, 72116, 72174, 72229], [39902.723, 39963.915, 40047.186, 39998.623, 40054.151, 40095.942, 40110.201, 40218.852, 40197.653, 40187.874, 40200.459, 40209.221, 40188.74, 40171.401], [57876.954, 57846.892, 57894.042, 57895.616, 57907.536, 57918.984, 57918.073, 57969.582, 57953.459, 57962.211, 57974.431, 57975.331, 57973.668, 58027.469], [17.511, 10.088, 11.87, 13.481, 21.248, 20.166, 19.484, 10.357, 15.537, 20.882, 19.485, 13.563, 6.978, 12.108], [674.8243632067821, 2683.263057886828, 2915.698535077682, 2972.09481546791, 2056.1456026860888, 3530.61092802855, 3537.185071394986, 2001.867082591377, 2305.7052259465654, 1721.5351223646749, 1595.4846932210176, 2442.9821979282488, 1689.597990425148, 2136.5844870227056], [1213, 1214, 1215, 1216, 1217, 1218, 1219, 1220, 1221, 1222, 1223, 1224, 1225, 1226]], [5, 8379, [71450, 71507, 71565, 71627, 71694], [40607.292, 40500.773, 40504.955, 40456.047, 40517.387], [58490.133, 58574.181, 58628.758, 58680.852, 58604.283], [22.723, 24.584, 9.749, 21.12, 21.203], [681.4729399605175, 2219.836379091094, 1843.966819573074, 2635.846191896674, 1962.98799727528], [1213, 1214, 1215, 1216, 1217]], [3, 8392, [71466, 71525, 71576, 71642, 71709, 71773, 71840, 71905, 71966, 72023, 72071, 72132, 72189], [3817.948, 3798.971, 3606.533, 3669.724, 3580.937, 3601.308, 3663.662, 3652.911, 3568.057, 3596.227, 3600.586, 3606.862, 3637.789], [41773.408, 41811.059, 41856.116, 41816.752, 41790.3, 41777.85, 41804.078, 41806.872, 41816.988, 41811.932, 41764.264, 41812.058, 41858.356], [21.431, 23.309, 21.204, 22.689, 15.95, 19.096, 9.375, 19.249, 22.126, 12.954, 11.767, 13.981, 24.833], [796.4388874538505, 1060.083663452318, 2156.084017958663, 3036.8764457281613, 3840.0059704888167, 3845.1131958943497, 5140.304678754031, 2403.248001494955, 2378.7682027959395, 2938.0690430546465, 3692.8178657575572, 2388.544389926268, 2156.424770289742], [1214, 1215, 1216, 1217, 1218, 1219, 1220, 1221, 1222, 1223, 1224, 1225, 1226]], [6, 8394, [71471, 71532, 71586, 71650, 71717, 71781, 71849], [11557.701, 11474.523, 11352.982, 11411.128, 11450.18, 11385.395, 11463.65], [70023.937, 69922.576, 69829.009, 69754.816, 69644.26, 69670.372, 69836.308], [11.642, 21.75, 20.562, 22.525, 25.921, 38.289, 19.487], [539.8880878849316, 3761.1516715726493, 5108.175190251644, 3800.9808584823845, 3983.8131229567825, 1357.0385050383009, 14746.778690742158], [1214, 1215, 1216, 1217, 1218, 1219, 1220]], [3, 8407, [71577, 71643, 71710, 71774, 71839, 71904, 71965, 72022], [3975.275, 3907.6, 4017.172, 3788.025, 3674.616, 3550.878, 3569.97, 3517.912], [41067.044, 40946.81, 40991.874, 40951.841, 41030.513, 40991.055, 40997.173, 41116.113], [11.361, 25.832, 19.42, 19.06, 16.415, 21.509, 23.794, 29.565], [88792.24799972968, 2802.306037473558, 2233.6279926467464, 7944.84108151879, 15956.525806314014, 1983.0409904735, 1987.4328275551156, 7066.392341414009], [1216, 1217, 1218, 1219, 1220, 1221, 1222, 1223]], [6, 8410, [71533, 71589, 71653, 71719, 71783, 71853, 71913, 71975], [12445.611, 12445.268, 12461.633, 12413.125, 12436.352, 12493.406, 12475.756, 12447.009], [69512.172, 69485.488, 69472.266, 69439.257, 69450.283, 69470.906, 69385.975, 69363.837], [23.431, 22.021, 17.609, 15.361, 10.552, 17.59, 18.221, 13.878], [928.5635517583071, 2320.6887239017474, 2078.0179658886746, 2693.1441759695517, 2911.2694207729774, 3522.984700695028, 3559.5866047587238, 2434.043163282477], [1215, 1216, 1217, 1218, 1219, 1220, 1221, 1222]], [2, 8411, [71657, 71728, 71790, 71857, 71923], [16386.875, 16540.62, 16413.383, 16405.149, 16470.248], [39479.938, 39455.913, 39527.933, 39399.448, 39558.801], [12.82, 22.502, 22.914, 20.968, 26.199], [28645.261475700263, 3603.79585565555, 3720.117137023793, 16689.137266195266, 7467.731180228233], [1217, 1218, 1219, 1220, 1221]], [1, 8416, [71669, 71737, 71802, 71868, 71931], [22824.174, 22740.65, 22823.835, 22839.728, 22817.43], [32601.916, 32624.899, 32589.473, 32577.946, 32607.4], [19.671, 21.557, 15.631, 23.241, 18.304], [1340.7104541958672, 1194.3670264060509, 1674.76833521798, 1302.0927562295394, 985.3683763591025], [1217, 1218, 1219, 1220, 1221]], [1, 8418, [71607, 71673, 71739, 71804, 71870], [23525.436, 23301.562, 23385.98, 23353.852, 23316.765], [32260.145, 32199.333, 32367.2, 32280.769, 32249.484], [29.947, 23.566, 26.13, 17.761, 29.253], [1811.9377524952306, 28932.14549352634, 2093.4832847309735, 1521.5821108968275, 1435.2750079174068], [1216, 1217, 1218, 1219, 1220]], [4, 8424, [71873, 71936, 71989, 72050, 72101], [26689.053, 26683.311, 26634.491, 26646.532, 26647.723], [47381.045, 47445.028, 47372.574, 47430.092, 47414.802], [27.525, 27.324, 40.358, 19.978, 21.658], [1045.8159890536929, 1100.9816047048384, 1488.1986923640966, 1538.312494787492, 688.8313731256081], [1220, 1221, 1222, 1223, 1224]], [6, 8447, [71973, 72034, 72083, 72141, 72197, 72249, 72300], [11378.99, 11394.853, 11538.085, 11435.732, 11438.119, 11385.078, 11394.118], [69775.652, 69829.183, 69913.052, 69890.587, 69873.828, 69931.879, 69816.641], [41.635, 27.855, 30.056, 17.519, 33.228, 15.86, 29.146], [2394.212642200861, 2470.4410709274916, 2441.184845032621, 4093.8405582826786, 6712.906109343344, 5644.705612524456, 1708.4525705382691], [1222, 1223, 1224, 1225, 1226, 1227, 1228]], [2, 8451, [72088, 72148, 72203, 72256, 72304, 72358, 72409, 72446], [15263.254, 15254.222, 15306.637, 15360.061, 15368.605, 15375.928, 15342.978, 15414.696], [39534.85, 39484.33, 39500.975, 39543.077, 39399.06, 39377.361, 39354.456, 39303.083], [17.911, 15.804, 14.185, 15.755, 11.188, 14.418, 15.214, 18.531], [1458.2059622392517, 2255.9145755455197, 2468.652935113507, 1311.6619755036254, 2640.8533255224575, 2106.9471543085388, 1522.5141706572904, 1272.9189746292316], [1224, 1225, 1226, 1227, 1228, 1229, 1230, 1231]], [5, 8456, [72117, 72175, 72230, 72279, 72329, 72382, 72425, 72464, 72513], [40397.09, 40367.825, 40458.419, 40362.44, 40513.9, 40469.454, 40468.752, 40449.415, 40438.521], [58589.546, 58560.41, 58677.705, 58618.792, 58639.501, 58672.996, 58605.898, 58520.733, 58601.349], [20.408, 11.872, 24.959, 24.063, 24.942, 29.176, 16.508, 28.875, 24.158], [1453.453950118225, 536.5085008338433, 907.9076172422228, 1287.067355851679, 1120.235782758922, 918.3230422622938, 1622.968727715694, 947.7356895620696, 1429.8309172809934], [1224, 1225, 1226, 1227, 1228, 1229, 1230, 1231, 1232]], [2, 8472, [72202, 72254, 72303, 72357, 72408], [14705.332, 14663.738, 14765.04, 14703.394, 14679.611], [39167.323, 39257.313, 39235.3, 39121.69, 39168.667], [32.221, 31.174, 23.608, 25.594, 21.635], [1429.6287585477232, 1594.4423776796682, 4753.900453463267, 4618.678709848754, 6952.800180465877], [1226, 1227, 1228, 1229, 1230]], [5, 8524, [72870, 72915, 72963, 73005, 73044, 73079, 73128, 73169, 73211], [40400.167, 40331.01, 40354.456, 40375.718, 40360.651, 40330.909, 40344.739, 40318.028, 40335.794], [59156.37, 59143.014, 59131.383, 59173.204, 59153.408, 59155.548, 59175.793, 59178.998, 59166.587], [11.232, 11.816, 13.104, 12.838, 12.318, 22.656, 12.039, 12.364, 11.493], [2407.474074208496, 2149.1702077146206, 2238.785192096745, 2741.1854560260986, 3320.835601841597, 951.1847252414123, 1477.531405957168, 2274.2887976178936, 2232.582590006149], [1241, 1242, 1243, 1244, 1245, 1246, 1247, 1248, 1249]], [6, 8619, [73606, 73637, 73679, 73725, 73777, 73829, 73886, 73945, 74014, 74077, 74133, 74181, 74232, 74280, 74327, 74390, 74456, 74507, 74563, 74631, 74686, 74738, 74796, 74842], [12787.356, 12789.742, 12829.023, 12803.37, 12888.623, 12841.676, 12860.656, 12906.622, 12973.97, 12977.35, 12971.319, 12875.299, 12778.68, 12533.331, 12625.907, 12605.022, 12497.943, 12451.695, 12498.657, 12514.657, 12463.575, 12490.41, 12424.868, 12305.606], [69661.54, 69699.695, 69671.594, 69674.055, 69685.709, 69686.114, 69649.489, 69678.411, 69698.781, 69631.766, 69670.413, 69673.207, 69545.911, 69518.389, 69513.811, 69547.561, 69582.502, 69562.344, 69628.081, 69580.829, 69476.764, 69564.607, 69603.481, 69708.004], [19.107, 18.923, 17.063, 14.459, 28.578, 16.65, 23.583, 23.342, 30.374, 21.893, 21.645, 24.777, 13.212, 16.567, 16.839, 19.47, 18.203, 21.029, 14.405, 13.858, 11.008, 17.801, 18.924, 24.617], [1666.1335889993884, 987.9902639135018, 1551.988345732373, 1138.9865875837093, 3678.922426881942, 2064.2376899882515, 4546.831515350638, 1989.9753581598272, 3982.044463734194, 6990.236624514842, 4513.542781507275, 2456.518949200973, 69048.26292622932, 1750.9066744379852, 3083.3755778148898, 2650.375503840893, 912.5600102537695, 2220.6542515524043, 1953.6126417710263, 1886.3844349901015, 2288.6660863390994, 1748.4012814013804, 1020.5160956489478, 2209.6408865929566], [1260, 1261, 1262, 1263, 1264, 1265, 1266, 1267, 1268, 1269, 1270, 1271, 1272, 1273, 1274, 1275, 1276, 1277, 1278, 1279, 1280, 1281, 1282, 1283]], [1, 8622, [73648, 73685, 73733, 73789, 73844, 73901, 73958], [22740.544, 22639.806, 22744.834, 22783.826, 22783.846, 22583.041, 22588.209], [31795.625, 31828.531, 31845.324, 31792.641, 31899.953, 31879.153, 31957.552], [20.294, 16.643, 18.111, 17.937, 17.124, 13.591, 9.37], [1758.0862602192105, 2956.2791813954846, 1736.060582491465, 2025.9702627132162, 2332.559882561777, 1657.5372244845253, 1563.2763247022076], [1261, 1262, 1263, 1264, 1265, 1266, 1267]], [3, 8646, [73712, 73765, 73825, 73879, 73937, 74003], [2815.927, 3018.954, 3115.11, 3156.505, 3169.627, 3225.025], [41393.801, 41425.071, 41508.141, 41557.17, 41591.211, 41456.65], [29.064, 11.78, 16.479, 11.843, 17.278, 19.752], [6017.08425058955, 2363.1682271095624, 2053.112547935394, 2136.999215666956, 1607.8335337277772, 1734.2675404859112], [1263, 1264, 1265, 1266, 1267, 1268]], [3, 8647, [73716, 73767, 73826, 73880, 73939, 74005, 74069], [4669.622, 4590.747, 4708.041, 4741.897, 4841.325, 4757.801, 4755.407], [41521.114, 41614.904, 41587.877, 41651.858, 41617.598, 41562.268, 41677.969], [14.214, 14.238, 15.063, 26.922, 25.262, 13.819, 20.525], [5511.4996571354795, 4785.223711618702, 2938.8110221924167, 4138.621097163447, 1425.3506804568103, 390.33241157599315, 3295.9602605260125], [1263, 1264, 1265, 1266, 1267, 1268, 1269]], [1, 8651, [73788, 73842, 73899, 73957, 74023, 74086, 74142, 74191], [22147.625, 22073.417, 22084.501, 21992.684, 21948.102, 21970.729, 22065.064, 22041.02], [32667.558, 32746.683, 32715.008, 32692.273, 32604.781, 32615.996, 32683.818, 32744.498], [18.996, 19.19, 20.137, 17.861, 23.159, 17.678, 16.676, 31.485], [1635.506757875551, 1953.6055841075936, 2131.876276890175, 2026.643891739886, 1207.580511677869, 976.663547888371, 979.087557084112, 4795.381835271952], [1264, 1265, 1266, 1267, 1268, 1269, 1270, 1271]], [6, 8667, [74132, 74180, 74228, 74278, 74326], [11845.048, 11944.618, 12004.455, 11988.594, 11842.311], [69537.317, 69587.695, 69487.942, 69556.393, 69476.947], [24.662, 24.422, 17.398, 38.069, 12.355], [1319.224616176021, 3836.9927934617963, 2187.964240878391, 2172.025012492753, 45493.36218520655], [1270, 1271, 1272, 1273, 1274]], [2, 8708, [74286, 74334, 74397, 74460, 74511, 74567, 74634], [15424.378, 15257.665, 15266.168, 15215.254, 15324.679, 15255.375, 15410.216], [38873.933, 38791.805, 38815.98, 38895.631, 38947.261, 38984.616, 38999.325], [29.337, 22.147, 15.734, 22.258, 32.069, 27.046, 16.528], [3072.530436172214, 1628.5536384282414, 2245.6851861264554, 2578.4989817543906, 1055.7049792558103, 3808.298030193779, 894.0584831184259], [1273, 1274, 1275, 1276, 1277, 1278, 1279]], [1, 8738, [74579, 74644, 74697, 74753, 74810], [23318.219, 23287.432, 23285.803, 23290.327, 23265.758], [32093.611, 32098.639, 32080.744, 32087.515, 32102.294], [31.761, 8.827, 9.758, 7.654, 14.617], [4499.55238115711, 2321.848691972569, 1978.6010402111212, 2436.5686902820253, 1548.4713450178933], [1278, 1279, 1280, 1281, 1282]], [6, 8747, [74687, 74740, 74798, 74845, 74897, 74945, 74992, 75039], [13127.889, 13158.928, 13097.65, 13120.371, 13095.952, 13105.269, 13160.995, 13117.737], [69628.188, 69741.822, 69669.244, 69635.63, 69628.51, 69657.987, 69654.458, 69681.921], [34.923, 35.28, 22.414, 24.931, 13.561, 35.516, 18.971, 15.258], [2728.194292163207, 2372.5697741486756, 1048.0555206887977, 2236.5495675331053, 577.9624356694889, 955.6825726448989, 828.5587327625402, 1475.697050303766], [1280, 1281, 1282, 1283, 1284, 1285, 1286, 1287]], [6, 8778, [74990, 75037, 75080, 75124, 75171, 75207, 75257, 75305, 75349, 75389, 75429], [12601.212, 12601.312, 12783.481, 12909.98, 13006.64, 12977.235, 12931.111, 13096.349, 12916.564, 12975.362, 12982.52], [69676.211, 69664.977, 69613.773, 69682.214, 69735.951, 69720.372, 69697.561, 69731.725, 69724.596, 69704.366, 69609.443], [24.497, 18.92, 22.352, 19.293, 22.713, 16.06, 23.083, 27.998, 20.989, 32.367, 37.695], [1450.4647807173521, 1496.2222818028104, 3627.5632213002, 6437.506397230381, 2818.028369360847, 5239.517670056557, 3475.7933681661725, 1410.4870544450691, 1506.6603516081727, 1894.2514707902112, 2016.1458251629522], [1286, 1287, 1288, 1289, 1290, 1291, 1292, 1293, 1294, 1295, 1296]], [1, 8779, [75003, 75044, 75091, 75133, 75179, 75218, 75268, 75311, 75357], [21213.191, 21192.098, 21189.521, 21201.169, 21186.138, 21182.323, 21177.179, 21211.035, 21200.319], [33343.911, 33309.13, 33320.982, 33278.387, 33249.412, 33272.23, 33327.283, 33287.371, 33269.399], [14.576, 12.229, 14.017, 17.545, 22.821, 15.845, 19.086, 17.032, 21.061], [1698.211290050074, 1854.9348255771783, 1586.1096901435212, 1254.1579368784066, 2043.113713708371, 1487.05373388839, 2085.972789809575, 2571.5498235209293, 1869.654330401056], [1286, 1287, 1288, 1289, 1290, 1291, 1292, 1293, 1294]], [3, 8805, [75342, 75385, 75423, 75462, 75502], [3601.653, 3561.994, 3561.073, 3557.213, 3527.527], [41111.695, 41050.227, 41044.749, 41070.5, 41043.349], [24.848, 17.697, 18.664, 17.274, 21.422], [1303.4954921012604, 2196.9608813922277, 2654.6342148724234, 1709.6172476586487, 843.6317555740609], [1294, 1295, 1296, 1297, 1298]], [6, 8817, [75552, 75592, 75635, 75681, 75721, 75760, 75807], [11306.016, 11321.882, 11341.477, 11338.729, 11350.851, 11315.731, 11360.015], [69390.324, 69352.446, 69391.548, 69405.368, 69358.598, 69341.337, 69398.88], [20.307, 18.784, 18.105, 19.102, 25.948, 16.983, 13.906], [2527.583068603663, 1201.7852281498715, 1502.9536075510155, 1761.2004882101155, 2492.177146078854, 1144.7378894870767, 645.1433785572426], [1299, 1300, 1301, 1302, 1303, 1304, 1305]], [2, 8862, [75905, 75945, 75994, 76040, 76087, 76128, 76175, 76215, 76257, 76306, 76340, 76378, 76421, 76456, 76488, 76530, 76565, 76607, 76638, 76677], [14921.768, 14823.087, 14820.809, 14857.301, 15065.511, 15145.619, 15215.523, 15046.127, 15030.411, 15083.555, 15240.337, 15418.563, 15333.866, 15354.938, 15300.16, 15185.762, 15149.133, 15142.792, 15135.014, 15040.562], [39140.096, 39107.327, 39193.326, 39258.35, 39231.063, 39205.438, 39177.095, 39177.568, 39083.731, 39136.248, 39097.124, 39113.289, 39089.981, 38954.104, 38962.745, 38950.333, 38987.735, 38935.174, 38885.168, 38909.977], [34.413, 11.236, 15.65, 13.467, 16.755, 21.178, 20.492, 8.808, 18.088, 16.011, 12.869, 10.664, 14.402, 14.068, 18.187, 12.38, 16.013, 14.898, 21.737, 14.197], [1271.2287757343936, 2108.1812781592243, 2092.871045958158, 2131.3844853656474, 1430.6661585873853, 1766.60166873053, 1415.7746362722942, 1437.7665486382928, 729.0129251434486, 1928.684853837451, 1318.1189295274653, 1567.2451822726641, 1650.4505481165468, 2159.9958391465457, 2100.3887855371177, 2054.101791148301, 1679.1097374443789, 1511.1770297501275, 2288.952719253193, 2396.3865131128564], [1307, 1308, 1309, 1310, 1311, 1312, 1313, 1314, 1315, 1316, 1317, 1318, 1319, 1320, 1321, 1322, 1323, 1324, 1325, 1326]], [2, 8878, [76041, 76088, 76130, 76176, 76216, 76258, 76308, 76341], [15781.129, 15788.281, 16019.297, 16031.279, 16062.688, 16112.402, 15971.46, 16003.289], [38759.294, 38715.392, 38776.104, 38744.919, 38795.857, 38718.076, 38768.244, 38814.35], [23.683, 28.06, 20.308, 24.598, 24.153, 23.688, 29.826, 37.857], [4977.773965749943, 3118.2595421890583, 1828.8662426248281, 1353.3625841595087, 642.7077270967753, 1493.0188751839605, 2836.0584555772966, 2365.8654226361123], [1310, 1311, 1312, 1313, 1314, 1315, 1316, 1317]], [5, 8887, [76156, 76196, 76234, 76285, 76320, 76354, 76400], [40057.024, 40013.621, 40037.691, 40012.824, 40048.726, 40055.912, 39993.109], [57823.866, 57800.21, 57865.505, 57812.9, 57820.822, 57845.934, 57802.132], [14.706, 21.482, 26.567, 20.657, 9.586, 10.735, 15.278], [1422.3259821417778, 679.572741240442, 1486.4033890663068, 1524.8925339946752, 2301.808097914236, 2607.2335373765977, 495.4397745487712], [1312, 1313, 1314, 1315, 1316, 1317, 1318]], [4, 8946, [76614, 76645, 76690, 76727, 76763, 76806, 76846], [27124.34, 27200.577, 27302.948, 27150.491, 27299.734, 27130.057, 27019.545], [47482.595, 47628.612, 47714.523, 47757.996, 47742.222, 47827.778, 47916.105], [18.157, 42.627, 9.241, 20.737, 20.22, 14.428, 13.605], [1065.2535835780134, 2056.021781833888, 611.2390133941065, 7297.820294538159, 532.992371303657, 1245.2575073627208, 1794.8310603604498], [1324, 1325, 1326, 1327, 1328, 1329, 1330]], [2, 8961, [76795, 76835, 76878, 76921, 76979, 77040, 77105, 77171], [15318.448, 15288.993, 15401.514, 15290.808, 15250.67, 15161.806, 15223.994, 15317.159], [39116.479, 38995.789, 38889.927, 38873.792, 38861.671, 38802.611, 38800.283, 38815.696], [17.567, 17.545, 18.238, 24.819, 15.928, 29.175, 24.858, 26.75], [1459.1441581839492, 1660.5236248165018, 1806.3756809366605, 1898.7523603642278, 2202.5873084790246, 1455.4504655593428, 1616.3555795156785, 961.9245912701501], [1329, 1330, 1331, 1332, 1333, 1334, 1335, 1336]], [5, 8963, [76815, 76853, 76901, 76947, 77003, 77066, 77139, 77202, 77264, 77325, 77392, 77449, 77505, 77557, 77605, 77652, 77702], [40468.645, 40450.786, 40466.265, 40427.067, 40445.151, 40501.987, 40463.2, 40471.255, 40455.121, 40448.839, 40463.736, 40464.249, 40477.504, 40474.492, 40472.075, 40460.33, 40421.692], [58401.829, 58388.868, 58413.945, 58398.324, 58414.024, 58356.106, 58375.059, 58403.353, 58444.741, 58396.928, 58387.78, 58430.955, 58359.345, 58366.92, 58329.704, 58409.787, 58399.763], [16.325, 14.897, 12.223, 14.415, 13.117, 23.873, 20.489, 12.595, 18.86, 17.92, 15.271, 13.138, 23.037, 15.031, 26.838, 20.975, 25.866], [609.5733296001722, 1747.46331960371, 1644.315690456758, 2482.205796182414, 1307.011908861478, 4697.534949547074, 1110.2785966430458, 1137.9914641161965, 1086.2717297734894, 1435.5925459579314, 1466.1571491705145, 2004.645659665855, 2920.0480305323754, 805.1888372445268, 2256.911222820218, 1305.933686599329, 809.7328225288771], [1329, 1330, 1331, 1332, 1333, 1334, 1335, 1336, 1337, 1338, 1339, 1340, 1341, 1342, 1343, 1344, 1345]], [4, 8969, [76933, 76994, 77056, 77123, 77185], [26322.417, 26346.0, 26495.947, 26454.237, 26460.623], [46850.427, 46806.543, 46747.257, 46733.76, 46741.454], [26.197, 20.923, 29.804, 20.686, 22.225], [2063.21932248551, 11652.78850639662, 3610.0274572855046, 990.0400651928776, 650.3190441836451], [1332, 1333, 1334, 1335, 1336]], [3, 8996, [76965, 77023, 77089, 77155, 77221, 77283, 77348, 77409, 77472, 77523], [2885.846, 2907.192, 2886.539, 2830.731, 2820.811, 2839.784, 2746.669, 2705.875, 2641.9, 2662.064], [41463.868, 41538.962, 41720.193, 41692.62, 41660.152, 41631.243, 41657.454, 41579.285, 41575.147, 41656.342], [27.932, 22.026, 17.981, 16.318, 20.319, 14.076, 14.041, 19.951, 10.591, 18.109], [1747.015964817031, 2135.4371059006885, 1089.6743806719828, 4438.228019252405, 3475.9229339755375, 1439.970120050202, 4225.160753024801, 3470.992748037468, 2953.2395983745423, 3322.0507369706734], [1333, 1334, 1335, 1336, 1337, 1338, 1339, 1340, 1341, 1342]], [5, 9007, [77067, 77140, 77203, 77265, 77327, 77393, 77450], [40544.822, 40538.125, 40537.724, 40541.074, 40535.81, 40511.42, 40487.644], [57848.372, 57825.392, 57802.368, 57826.603, 57852.154, 57915.282, 57781.62], [21.299, 14.997, 14.701, 10.795, 13.795, 20.81, 16.914], [1326.7461773407344, 1999.960525503102, 4921.587737153557, 1075.8639108190396, 24741.820935840326, 4271.032040549967, 1331.8104576628066], [1334, 1335, 1336, 1337, 1338, 1339, 1340]], [3, 9011, [77025, 77092, 77158, 77222, 77285, 77350, 77410], [3549.695, 3452.287, 3489.356, 3520.731, 3585.754, 3497.215, 3537.181], [41504.719, 41455.27, 41681.863, 41790.317, 41829.361, 41815.353, 41817.627], [11.117, 32.186, 20.815, 17.484, 23.116, 28.467, 35.216], [62712.318260047476, 10700.019954673955, 3081.243401600412, 1526.9200213078122, 983.0669546284564, 2291.7510703346734, 1987.132623657676], [1334, 1335, 1336, 1337, 1338, 1339, 1340]], [2, 9015, [77172, 77240, 77298, 77364, 77429], [15673.966, 15636.544, 15788.495, 15965.915, 16041.806], [39325.121, 39253.252, 39170.04, 39234.016, 39141.309], [10.715, 11.539, 20.74, 12.341, 22.699], [854.0496151203337, 1204.2623171680254, 1198.6823590074423, 1345.8530098454444, 1184.8339821213647], [1336, 1337, 1338, 1339, 1340]], [1, 9016, [77178, 77243, 77304, 77374, 77435, 77492, 77546, 77588, 77638, 77690, 77737, 77781, 77844, 77889, 77945, 78003, 78056, 78105, 78160, 78205, 78241, 78284, 78333, 78377, 78422, 78464, 78502], [20578.166, 20574.933, 20585.668, 20731.008, 20739.839, 20857.955, 20972.175, 20958.26, 20984.92, 20957.297, 20988.058, 21045.991, 21029.476, 21041.239, 21029.284, 21032.698, 21042.893, 20936.008, 20953.288, 20965.813, 20970.044, 20960.217, 20954.453, 20948.283, 20957.321, 20949.045, 20954.436], [33349.352, 33353.268, 33371.478, 33172.367, 33071.555, 33158.579, 33119.897, 33133.522, 33129.536, 33138.633, 33117.766, 33157.491, 33189.224, 33157.092, 33161.697, 33173.166, 33193.859, 33287.088, 33276.679, 33274.266, 33275.609, 33276.11, 33299.159, 33306.825, 33278.935, 33295.874, 33278.957], [14.272, 5.858, 7.851, 11.14, 11.233, 12.329, 11.903, 10.745, 11.141, 11.643, 17.267, 9.873, 9.167, 9.394, 8.115, 10.104, 12.521, 14.385, 10.152, 13.913, 22.121, 13.609, 8.036, 8.367, 10.171, 11.777, 12.658], [2000.466581297134, 3915.6558522780197, 2408.995750083324, 955.8180494527521, 1961.4902420446206, 1960.6570607636343, 1926.754889322266, 1867.3861714767368, 1634.4331345537396, 1927.1429216648971, 2103.29134440308, 2462.063784323766, 2042.4101069383755, 2273.1676749318776, 2061.1479626964683, 1786.061359488645, 1761.948717537344, 2180.7403579200163, 1992.8816464761837, 1502.9965191473996, 2439.7906448863987, 1552.449220437575, 2526.9891144830726, 1679.98721719095, 1551.8156043828385, 2024.5565221933568, 1553.8776005241766], [1336, 1337, 1338, 1339, 1340, 1341, 1342, 1343, 1344, 1345, 1346, 1347, 1348, 1349, 1350, 1351, 1352, 1353, 1354, 1355, 1356, 1357, 1358, 1359, 1360, 1361, 1362]], [3, 9026, [77352, 77412, 77474, 77527, 77574, 77625, 77672], [4555.784, 4601.645, 4757.827, 4802.161, 4769.218, 4780.581, 4670.459], [41295.331, 41212.228, 41201.678, 41098.337, 41122.083, 41049.249, 41016.648], [36.964, 17.469, 21.978, 12.131, 22.05, 18.471, 22.95], [1646.2393950035826, 2448.3447537011384, 1798.2494006545994, 3662.239062509769, 2508.6157640988135, 1894.490918471209, 1131.4082921942504], [1339, 1340, 1341, 1342, 1343, 1344, 1345]], [2, 9043, [77731, 77777, 77837, 77885, 77942, 77999, 78053, 78102, 78156, 78200, 78237, 78282, 78329, 78373, 78420, 78460, 78500, 78540, 78579, 78615, 78655], [16123.839, 16219.905, 16193.001, 16261.168, 16251.814, 16273.278, 16463.278, 16531.863, 16551.984, 16477.06, 16476.48, 16411.09, 16402.289, 16513.548, 16664.17, 16863.836, 16795.501, 16800.152, 16814.941, 16641.429, 16817.718], [38502.408, 38672.143, 38892.998, 38829.848, 38627.895, 38753.877, 38856.205, 38870.956, 39014.821, 38995.099, 38958.761, 38873.181, 38932.65, 39085.575, 39217.947, 39226.208, 39128.27, 39111.921, 39175.161, 39131.635, 39112.704], [30.024, 19.324, 12.772, 23.118, 27.974, 25.729, 15.544, 21.047, 19.318, 19.474, 18.871, 12.948, 19.166, 17.047, 22.243, 13.279, 15.746, 18.114, 29.142, 27.491, 17.703], [829.4242818246441, 9821.997721595844, 1577.658866149711, 1370.8952077847216, 1402.635864880012, 3965.7047884632752, 769.8883179489741, 860.5473270427574, 2680.6078728347165, 3713.453899361787, 2033.3984789619003, 1857.7963692375713, 2901.5932364772725, 1187.7021737290008, 2511.1396813266465, 1631.8695137276602, 1601.6154678419357, 1227.1311779619436, 729.7442979708616, 3559.277811823059, 1623.5734317063036], [1346, 1347, 1348, 1349, 1350, 1351, 1352, 1353, 1354, 1355, 1356, 1357, 1358, 1359, 1360, 1361, 1362, 1363, 1364, 1365, 1366]], [2, 9063, [77836, 77884, 77941, 77998, 78051, 78101, 78155, 78199], [15659.915, 15574.039, 15510.474, 15379.938, 15389.291, 15418.484, 15414.943, 15467.137], [39255.438, 39263.946, 39331.86, 39229.805, 39361.732, 39497.153, 39476.444, 39420.744], [10.569, 17.784, 11.263, 30.292, 25.367, 19.645, 17.896, 41.714], [1864.9136773756331, 1189.1882761250124, 1282.090110642048, 4265.335646251828, 9690.043692376319, 1042.513371958777, 793.91238256723, 1308.596862177003], [1348, 1349, 1350, 1351, 1352, 1353, 1354, 1355]], [3, 9115, [78410, 78450, 78486, 78528, 78571], [3701.43, 3625.376, 3702.903, 3650.753, 3659.718], [41821.324, 41834.234, 41824.532, 41812.951, 41834.384], [19.508, 12.374, 17.449, 14.634, 21.131], [1439.9110709907611, 1737.0339282982463, 2374.6340752731344, 1824.2307858792803, 558.7408516094847], [1360, 1361, 1362, 1363, 1364]], [2, 9125, [78499, 78538, 78578, 78614, 78654, 78707, 78755, 78814, 78868, 78946, 79013, 79084, 79159, 79234, 79303, 79369, 79433, 79501, 79570, 79628, 79686, 79748, 79809, 79869], [16425.192, 16243.317, 16334.21, 16495.403, 16308.832, 16241.436, 16254.427, 16315.394, 16251.465, 16262.119, 16241.22, 16262.562, 16309.589, 16235.662, 16239.688, 16217.175, 16292.95, 16104.69, 16225.196, 16199.063, 16127.197, 16082.58, 16053.692, 15959.979], [39030.401, 38941.293, 38967.937, 39088.081, 38981.606, 38998.366, 38975.53, 38950.078, 38913.717, 39050.613, 39083.481, 39102.852, 39016.452, 39023.233, 39129.735, 39180.921, 39209.54, 39169.15, 39103.078, 39153.377, 39158.17, 39159.414, 39072.414, 39140.469], [32.113, 21.138, 10.555, 23.209, 10.858, 13.217, 12.12, 10.478, 16.262, 14.127, 11.861, 11.496, 17.236, 13.056, 20.5, 22.667, 11.733, 32.497, 18.556, 33.997, 14.373, 15.858, 25.235, 39.226], [3186.6304638204533, 1417.7240884876346, 2120.988427656545, 5175.871852186241, 2669.7529844819087, 2169.594240769479, 2947.767480600075, 4128.968258225723, 2830.8638480850195, 2902.4128075226126, 5083.955096810529, 3870.308694267147, 2779.489318907813, 2855.397092649832, 2409.573630995425, 4143.811581632356, 1382.2455067328412, 5100.77976199706, 3464.4888596128962, 3260.769801280685, 2928.476749235589, 3900.7821754595116, 3050.5364109766783, 4959.297292525228], [1362, 1363, 1364, 1365, 1366, 1367, 1368, 1369, 1370, 1371, 1372, 1373, 1374, 1375, 1376, 1377, 1378, 1379, 1380, 1381, 1382, 1383, 1384, 1385]], [6, 9155, [78698, 78749, 78805, 78864, 78937, 79006, 79076], [11322.932, 11247.072, 11045.236, 11047.023, 11052.887, 11052.996, 11000.972], [69718.521, 69723.434, 69716.186, 69808.723, 69818.681, 69787.724, 69881.229], [26.943, 15.072, 13.729, 21.023, 24.984, 17.752, 10.82], [3275.2050428917314, 2569.0866379368895, 1637.7552194805567, 1585.5292979564763, 2128.5945597005343, 1242.0261412549094, 853.202354198771], [1367, 1368, 1369, 1370, 1371, 1372, 1373]], [2, 9159, [78756, 78815, 78870, 78947, 79015], [16797.84, 16848.675, 16813.574, 16856.326, 16992.772], [39065.154, 39142.205, 39116.159, 39120.185, 39219.225], [35.434, 14.985, 17.562, 20.905, 37.16], [1352.4623755264008, 1355.5517682338625, 1012.2252329818049, 1228.89866460801, 6279.199361108305], [1368, 1369, 1370, 1371, 1372]], [4, 9164, [78715, 78769, 78831, 78888, 78960, 79028], [26729.981, 26759.357, 26734.879, 26672.363, 26772.252, 26844.953], [46644.363, 46686.911, 46757.684, 46776.917, 46843.848, 46774.907], [32.25, 15.113, 11.689, 17.889, 27.191, 23.816], [1678.3394286756484, 2274.9453318741207, 3468.436385274914, 5023.393759408421, 4097.140324550102, 9977.236064236544], [1367, 1368, 1369, 1370, 1371, 1372]], [3, 9174, [78800, 78857, 78924, 78998, 79068, 79143, 79216, 79288, 79353, 79415], [3276.653, 3291.355, 3299.717, 3231.343, 3264.985, 3270.131, 3297.83, 3243.411, 3322.502, 3271.967], [41576.959, 41602.325, 41545.655, 41525.122, 41728.251, 41665.021, 41626.348, 41535.344, 41740.656, 41685.941], [19.594, 15.73, 19.645, 14.466, 31.434, 14.96, 20.666, 23.553, 24.712, 22.505], [2058.2232273619334, 1329.6964022192399, 14926.211992049773, 1710.881007345299, 5061.057852752487, 1924.7666827454234, 1622.657754426967, 5358.8228007384605, 1037.3551153343867, 5602.694754762891], [1369, 1370, 1371, 1372, 1373, 1374, 1375, 1376, 1377, 1378]], [2, 9175, [78816, 78872, 78948, 79016, 79086, 79161], [17278.553, 17363.705, 17334.755, 17295.427, 17313.874, 17302.187], [39378.739, 39384.623, 39373.977, 39339.76, 39389.095, 39393.874], [19.472, 15.483, 14.316, 15.398, 21.299, 26.626], [9079.377360562181, 2424.342618308221, 2433.2748341908477, 7723.76150400723, 1597.1995195322504, 815.3673055892186], [1369, 1370, 1371, 1372, 1373, 1374]], [1, 9192, [78879, 78953, 79022, 79093, 79166, 79239, 79310, 79375, 79438, 79511, 79573, 79632, 79692, 79753], [22027.454, 22025.395, 22053.813, 22088.213, 21988.925, 22072.249, 21993.894, 21998.071, 22045.376, 21996.895, 21991.149, 22001.838, 22050.75, 22022.197], [32338.934, 32266.05, 32308.633, 32318.926, 32244.842, 32258.902, 32277.37, 32261.815, 32280.49, 32273.983, 32248.197, 32267.423, 32266.522, 32283.741], [18.253, 12.48, 17.664, 22.398, 22.346, 11.213, 20.58, 14.042, 14.441, 22.677, 12.495, 13.587, 14.053, 16.9], [1398.4524433198765, 2180.26747250157, 1800.4924687446598, 2214.4399566050765, 1666.765696808558, 2097.624088388546, 2381.6417921805205, 1863.7310621478236, 2035.3523187340384, 2411.948125360971, 1511.765555707686, 1238.9251455745602, 1356.9301053256975, 1450.3302778371853], [1370, 1371, 1372, 1373, 1374, 1375, 1376, 1377, 1378, 1379, 1380, 1381, 1382, 1383]], [0, 9205, [79045, 79120, 79194, 79266, 79331, 79394, 79462, 79528, 79596, 79652, 79710, 79767, 79832, 79888], [40587.262, 40736.693, 40577.659, 40651.107, 40507.406, 40469.73, 40330.992, 40222.663, 40183.477, 40041.202, 39960.065, 39879.463, 39953.162, 39918.724], [29676.382, 29714.465, 29637.195, 29693.262, 29688.778, 29688.908, 29574.242, 29539.851, 29568.801, 29537.975, 29561.635, 29452.718, 29392.079, 29427.145], [21.91, 16.646, 13.648, 12.929, 16.144, 14.175, 14.882, 22.692, 28.293, 23.991, 31.387, 31.723, 30.662, 18.167], [938.0026746936292, 1928.722539516344, 2641.9821490478703, 2216.661745404211, 1292.4218516428753, 2237.5158039935463, 2127.9354081052147, 2997.253045348583, 1541.6385330692965, 6077.514371666094, 1528.8616263118872, 1195.5419180335296, 1014.0687744949728, 631.3220250541743], [1372, 1373, 1374, 1375, 1376, 1377, 1378, 1379, 1380, 1381, 1382, 1383, 1384, 1385]], [6, 9208, [79005, 79077, 79149, 79225, 79296], [11105.274, 11051.425, 11005.22, 10988.695, 11107.614], [69189.634, 69210.554, 69212.974, 69215.943, 69229.378], [27.253, 19.462, 13.999, 14.817, 30.6], [5092.9879075058, 2304.252098109967, 1974.3773886446152, 1340.8551896292547, 2000.4595025738427], [1372, 1373, 1374, 1375, 1376]], [2, 9209, [79010, 79083, 79156, 79232, 79301, 79367], [15201.108, 15177.138, 15266.958, 15377.152, 15316.554, 15302.356], [39122.66, 39248.47, 39378.319, 39514.345, 39408.227, 39486.209], [13.651, 12.901, 17.71, 20.887, 23.633, 21.351], [34698.85284934104, 2480.099908715477, 2867.5618509496144, 5671.544706818313, 13503.698434403255, 3635.7239975617827], [1372, 1373, 1374, 1375, 1376, 1377]], [3, 9218, [79070, 79144, 79219, 79290, 79354, 79418], [4671.501, 4698.505, 4678.971, 4804.26, 4899.878, 4872.075], [41644.182, 41570.445, 41538.034, 41397.153, 41415.156, 41501.512], [29.341, 21.488, 27.282, 9.091, 14.182, 28.382], [2603.784605986359, 9258.319305306146, 4754.293410299897, 4865.716862531424, 1515.9916236991437, 1127.5031624067644], [1373, 1374, 1375, 1376, 1377, 1378]], [6, 9227, [79151, 79226, 79298, 79360, 79425], [12510.643, 12441.856, 12350.675, 12136.704, 12290.133], [69247.701, 69045.118, 68934.421, 69048.419, 69011.057], [23.07, 11.623, 14.528, 26.571, 15.511], [22227.323062855165, 57704.53627440048, 1861.5682649190542, 4287.690357158712, 1890.1097014976294], [1374, 1375, 1376, 1377, 1378]], [2, 9231, [79235, 79305, 79371, 79434, 79504, 79571, 79629, 79688], [16854.898, 16819.834, 16704.874, 16684.678, 16710.073, 16839.642, 16756.68, 16817.085], [39122.446, 39145.329, 39152.813, 39076.57, 39183.622, 39115.836, 39076.236, 39101.223], [23.374, 20.545, 18.79, 41.019, 42.388, 20.69, 21.696, 21.302], [702.092700165905, 1519.61328900198, 19238.797907385127, 2924.952456224386, 870.9046904142118, 1174.8231402940391, 3979.293017974236, 6378.03762027177], [1375, 1376, 1377, 1378, 1379, 1380, 1381, 1382]], [5, 9236, [79332, 79395, 79464, 79530, 79597, 79654, 79711, 79769], [40626.252, 40614.284, 40671.154, 40571.835, 40585.096, 40588.291, 40568.793, 40546.875], [58854.33, 58878.717, 58862.799, 58895.94, 58871.563, 58896.508, 58870.079, 58907.448], [22.391, 11.498, 14.482, 12.711, 10.311, 11.566, 8.208, 23.723], [1163.0744094747226, 2648.386894270842, 1872.4995279751045, 2237.2222839765877, 2409.9600529250697, 2026.1054917930032, 1784.1828093340584, 946.6067632178375], [1376, 1377, 1378, 1379, 1380, 1381, 1382, 1383]], [6, 9246, [79428, 79498, 79562, 79623, 79682, 79742], [12639.185, 12869.531, 12947.377, 12916.995, 12814.216, 12832.708], [69031.264, 68998.482, 69015.872, 69188.026, 69222.292, 69226.383], [27.389, 22.766, 17.571, 23.587, 12.729, 14.946], [2602.9535435421594, 2022.613756096699, 624.5023977315218, 702.5737978897622, 1652.3293392292796, 1313.05957342735], [1378, 1379, 1380, 1381, 1382, 1383]], [3, 9250, [79487, 79554, 79615, 79673, 79733, 79791], [4587.307, 4642.371, 4641.821, 4612.72, 4680.759, 4685.973], [41104.772, 41094.126, 41164.453, 41058.919, 41154.366, 41087.38], [27.096, 22.009, 27.988, 13.201, 20.363, 29.61], [2443.285458474703, 1107.070736432182, 1584.9790244343012, 1175.157800508032, 3007.5723376178753, 947.1834715132285], [1379, 1380, 1381, 1382, 1383, 1384]], [6, 9253, [79558, 79620, 79679, 79738, 79798, 79858, 79914, 79975, 80023, 80077, 80130], [10198.681, 10152.322, 10250.145, 10223.11, 10085.029, 10065.249, 10092.756, 10093.984, 9965.929, 10036.524, 10010.991], [69867.993, 69946.346, 69926.644, 69793.028, 69886.834, 69857.767, 69942.761, 69888.523, 69871.594, 69846.322, 69850.125], [17.03, 13.211, 20.52, 20.976, 23.411, 20.352, 21.238, 18.252, 25.31, 28.499, 17.093], [1478.8283931795945, 1559.8634506422216, 1273.073903022045, 1143.912904223746, 1708.1962026088563, 1582.2962433169735, 1853.1545564398007, 911.1446502544152, 636.9352916686256, 1146.4993502276159, 746.3337810171736], [1380, 1381, 1382, 1383, 1384, 1385, 1386, 1387, 1388, 1389, 1390]], [2, 9254, [79567, 79624, 79684, 79747, 79807, 79866], [14844.098, 14905.436, 14936.194, 14947.253, 14915.836, 14800.183], [39352.339, 39309.467, 39308.22, 39318.66, 39273.812, 39418.903], [25.553, 21.426, 31.043, 37.634, 21.993, 17.692], [1419.088979358527, 7311.983535500426, 2134.178579297104, 2320.5284455575443, 8989.191024710455, 1802.5106282414172], [1380, 1381, 1382, 1383, 1384, 1385]], [6, 9260, [79621, 79680, 79739, 79800, 79860], [11928.009, 11921.003, 11878.631, 12034.363, 12055.171], [69289.748, 69273.996, 69227.331, 69246.119, 69371.499], [20.718, 32.366, 22.266, 21.198, 19.293], [1275.7145260919658, 1952.4319492617367, 1166.3592005734363, 23775.175669741348, 15325.581059968294], [1381, 1382, 1383, 1384, 1385]], [5, 9274, [79768, 79831, 79887, 79945, 79998, 80053], [39789.65, 39794.447, 39824.383, 39774.974, 39768.866, 39804.576], [58098.576, 58157.529, 58130.754, 58153.118, 58142.763, 58094.863], [13.611, 9.046, 15.202, 14.437, 10.551, 16.506], [1761.9268067623093, 2135.7200551631267, 1801.3740049989099, 2489.820947012451, 1761.2348524712595, 755.9521312582647], [1383, 1384, 1385, 1386, 1387, 1388]], [3, 9289, [79904, 79964, 80017, 80073, 80124, 80173, 80224, 80272], [3114.992, 2984.062, 3015.916, 2990.192, 3002.005, 3037.28, 3134.431, 3245.528], [41842.967, 41856.194, 41842.621, 41755.857, 41763.844, 41735.315, 41693.189, 41801.637], [30.417, 21.406, 19.095, 28.085, 19.306, 25.409, 25.65, 15.703], [2943.80332824444, 2107.375246412456, 1408.0150364205078, 2116.2764263125173, 1904.3406718116246, 1388.241183054973, 7682.462996128933, 899.6115220620759], [1386, 1387, 1388, 1389, 1390, 1391, 1392, 1393]], [2, 9290, [80085, 80135, 80185, 80233, 80283, 80327], [14879.477, 14930.623, 14867.248, 14836.428, 14801.227, 14847.586], [39272.828, 39278.529, 39361.961, 39416.344, 39293.277, 39426.836], [23.643, 24.312, 25.169, 28.802, 14.186, 35.122], [6808.362691017743, 3764.3363197560607, 1957.4005383748936, 1908.0793719365372, 957.125620320181, 2197.9852963756384], [1389, 1390, 1391, 1392, 1393, 1394]], [2, 9292, [79868, 79919, 79985, 80032, 80088, 80136, 80187], [15771.544, 15727.667, 15697.533, 15689.621, 15682.493, 15621.613, 15613.816], [39099.274, 39133.206, 39140.828, 39113.369, 39211.049, 39158.377, 39246.166], [19.847, 18.201, 24.224, 18.807, 36.751, 23.867, 29.984], [1380.2713366695477, 2533.0179507278604, 1459.839296218228, 1105.6210541569485, 3139.1383741136524, 1789.423946500539, 4743.0913349305965], [1385, 1386, 1387, 1388, 1389, 1390, 1391]], [6, 9314, [80181, 80228, 80277, 80323, 80365, 80414, 80457, 80505], [12088.657, 12222.191, 12112.604, 12124.988, 12221.248, 12280.313, 12149.006, 12175.583], [69048.853, 68998.052, 69042.499, 69049.058, 69053.528, 69090.017, 69144.068, 69194.745], [45.217, 31.226, 27.929, 27.143, 11.313, 26.546, 22.074, 25.711], [1854.6969227083994, 4868.4692946599025, 4588.339668333598, 3554.884652038541, 46430.54023684467, 2455.6645884826544, 13377.630727173384, 4231.372374333991], [1391, 1392, 1393, 1394, 1395, 1396, 1397, 1398]], [2, 9318, [80186, 80234, 80284, 80328, 80372, 80421, 80464, 80512, 80558, 80599], [15584.511, 15470.406, 15451.02, 15450.713, 15573.171, 15641.255, 15649.126, 15498.058, 15527.704, 15466.78], [39358.32, 39473.216, 39318.616, 39259.338, 39223.877, 39220.939, 39300.214, 39354.512, 39406.678, 39443.659], [16.151, 17.252, 24.462, 16.246, 22.98, 14.865, 25.038, 15.014, 22.752, 25.563], [26243.36098583713, 970.8279798811232, 3448.786938460761, 1974.463740354441, 3765.4066185262104, 6046.967074692197, 2514.6197080144557, 1686.2622785720675, 2162.5655444425274, 1301.6973562994422], [1391, 1392, 1393, 1394, 1395, 1396, 1397, 1398, 1399, 1400]], [3, 9338, [80359, 80408, 80452, 80499, 80545, 80591], [3103.894, 2968.254, 2799.392, 2774.875, 2778.08, 2785.996], [41708.85, 41731.714, 41704.935, 41664.946, 41612.124, 41724.286], [31.157, 13.37, 13.173, 12.493, 27.472, 15.39], [3686.3955042125554, 2561.72636212127, 1484.0071663085478, 839.7868337759837, 3258.3620315459893, 36508.8249683577], [1395, 1396, 1397, 1398, 1399, 1400]], [2, 9356, [80420, 80462, 80510, 80555, 80598, 80636, 80685], [14755.803, 14817.202, 14791.726, 14768.659, 14830.66, 14786.437, 14781.093], [39358.507, 39388.47, 39410.321, 39389.746, 39289.305, 39404.024, 39464.641], [24.014, 20.822, 18.069, 25.745, 28.532, 19.985, 31.718], [1156.0913843163112, 986.884925865324, 961.9619597443939, 1322.7070486903006, 8731.285792245608, 861.5590933538282, 1700.3009393226987], [1396, 1397, 1398, 1399, 1400, 1401, 1402]], [6, 9394, [80852, 80892, 80929, 80975, 81023, 81063, 81109], [13200.847, 13221.778, 13183.721, 13204.08, 13140.074, 13069.174, 13163.18], [69259.872, 69232.404, 69164.098, 69225.437, 69298.964, 69321.615, 69359.177], [16.831, 14.367, 16.668, 16.405, 21.238, 14.692, 20.869], [2606.8927476328745, 1074.9652139562231, 2315.8122641356103, 1780.9542849842078, 1723.7812695093594, 1694.39235445433, 1491.2828781028265], [1407, 1408, 1409, 1410, 1411, 1412, 1413]], [4, 9417, [80986, 81032, 81074, 81120, 81161, 81191, 81225], [26462.865, 26427.261, 26454.985, 26470.508, 26463.461, 26416.818, 26535.119], [47151.619, 47100.936, 47161.387, 47267.993, 47194.471, 47245.229, 47218.092], [23.862, 20.185, 29.81, 18.591, 25.518, 36.309, 19.959], [1050.3650404921723, 645.0461901794232, 1220.0738694798986, 641.9343566209291, 1525.8950005341023, 1335.7218843940088, 949.3787185640081], [1410, 1411, 1412, 1413, 1414, 1415, 1416]], [5, 9425, [81134, 81169, 81201, 81238, 81279, 81315, 81359, 81407, 81454, 81499, 81543, 81589, 81642, 81687, 81740, 81800, 81864, 81941], [40689.369, 40638.115, 40612.524, 40631.797, 40661.168, 40649.501, 40605.922, 40551.85, 40558.455, 40550.802, 40608.778, 40550.208, 40574.086, 40579.158, 40574.082, 40592.486, 40428.695, 40270.567], [58904.255, 58875.087, 58935.694, 58970.024, 58943.556, 58968.835, 59074.974, 59001.548, 59024.38, 59065.345, 59026.288, 59092.366, 58986.373, 58967.326, 58971.278, 58994.211, 59067.506, 59038.664], [12.612, 21.276, 16.861, 19.878, 12.877, 13.578, 15.147, 18.247, 18.569, 14.175, 24.322, 17.371, 22.446, 23.162, 23.843, 17.939, 34.869, 33.234], [1258.7262546559969, 882.0818422228383, 783.8487515527005, 930.3550629401141, 1944.3299295318984, 1584.7909266724291, 1310.291842434226, 1215.9685090269845, 1240.908268190418, 564.6207914701898, 1017.2202363003638, 1507.0738620881068, 1386.919770070132, 1208.5770016581175, 2252.339378466038, 1494.6846642284527, 3488.1761896420267, 7764.1859873979965], [1413, 1414, 1415, 1416, 1417, 1418, 1419, 1420, 1421, 1422, 1423, 1424, 1425, 1426, 1427, 1428, 1429, 1430]], [2, 9457, [81303, 81337, 81382, 81432, 81478, 81524, 81568, 81613, 81657, 81706, 81765, 81831, 81904, 81980, 82052], [14830.302, 14833.254, 14858.875, 14764.687, 14780.784, 14789.748, 14890.466, 14751.498, 14863.631, 14948.009, 14815.417, 14761.269, 14719.509, 14713.56, 14693.847], [39356.781, 39378.639, 39359.566, 39394.376, 39460.065, 39398.567, 39403.23, 39412.862, 39329.18, 39289.006, 39355.841, 39323.106, 39343.0, 39315.83, 39184.475], [26.982, 15.536, 39.29, 24.909, 22.419, 16.536, 25.427, 32.459, 21.714, 17.915, 16.712, 17.384, 19.236, 20.689, 31.654], [934.7193566630208, 1110.0282154158895, 1256.1798211011874, 818.4671304384935, 1078.1006798465733, 970.8451739727448, 695.8727129515113, 1497.376129160594, 902.1873064954028, 28395.003024026588, 858.5850417194681, 3309.20378082737, 956.3666737601743, 9162.36493134251, 3983.3215765644754], [1418, 1419, 1420, 1421, 1422, 1423, 1424, 1425, 1426, 1427, 1428, 1429, 1430, 1431, 1432]], [4, 9462, [81307, 81349, 81395, 81442, 81487, 81533, 81577, 81627], [26493.913, 26458.753, 26364.353, 26541.725, 26483.138, 26492.901, 26538.949, 26491.199], [47422.859, 47312.221, 47521.21, 47594.957, 47559.118, 47579.358, 47532.466, 47538.909], [25.619, 26.983, 19.845, 26.289, 14.149, 31.718, 25.318, 21.386], [1151.9696417759078, 629.3808172032284, 1057.2646118017815, 2278.5895610200123, 788.3537316766424, 2748.7525218798487, 4249.17916137658, 1169.394533121824], [1418, 1419, 1420, 1421, 1422, 1423, 1424, 1425]], [6, 9482, [81608, 81653, 81702, 81760, 81825, 81898, 81973], [12749.718, 12702.79, 12668.178, 12662.916, 12609.466, 12473.387, 12424.504], [69028.561, 69027.957, 68985.744, 68974.568, 68944.618, 68977.836, 68975.351], [25.388, 28.583, 20.216, 22.401, 34.11, 30.525, 29.751], [889.7132343125995, 1964.6338964776169, 790.087060595595, 1227.7768124723593, 1259.4399290487409, 3304.281941113901, 4665.437334970083], [1425, 1426, 1427, 1428, 1429, 1430, 1431]], [0, 9506, [81741, 81801, 81865, 81942, 82019, 82087, 82156, 82221, 82290, 82358, 82422], [41572.68, 41600.517, 41646.658, 41613.732, 41522.327, 41487.964, 41507.877, 41526.201, 41551.591, 41555.173, 41543.654], [29865.811, 29902.861, 29904.264, 29976.332, 30048.51, 30062.306, 30028.683, 30049.862, 30053.4, 30022.653, 30034.94], [14.167, 11.554, 11.912, 11.577, 15.745, 9.953, 11.893, 11.855, 13.255, 11.151, 16.758], [2322.7965303853402, 2320.288285643211, 1668.876561835597, 2513.660620398842, 1887.5829984848556, 2451.2446862802726, 3072.4981531740473, 1898.0094755042253, 1848.975195872141, 2651.3370103716725, 2637.4722345611135], [1427, 1428, 1429, 1430, 1431, 1432, 1433, 1434, 1435, 1436, 1437]], [6, 9510, [81757, 81823, 81897, 81972, 82047], [11272.605, 11262.075, 11108.188, 11012.596, 11001.575], [69221.759, 69169.109, 69070.304, 69106.875, 69115.651], [18.897, 15.056, 17.071, 18.532, 21.365], [19599.41978859734, 1426.7167559119112, 1917.4851549830087, 1867.9626495784794, 3498.9557109330926], [1428, 1429, 1430, 1431, 1432]], [2, 9515, [81708, 81768, 81833, 81906, 81982, 82057, 82130, 82192, 82264, 82329, 82391, 82455, 82520, 82575, 82641, 82708, 82775, 82833], [15409.438, 15404.11, 15503.182, 15498.916, 15529.943, 15489.443, 15489.455, 15619.423, 15551.435, 15496.727, 15357.046, 15338.926, 15232.414, 15210.614, 15254.131, 15298.986, 15361.717, 15386.695], [38796.054, 38722.611, 38831.422, 38823.699, 38833.28, 38806.745, 38892.965, 38865.618, 38869.068, 38787.26, 38779.178, 38741.315, 38676.087, 38748.056, 38721.369, 38755.222, 38681.007, 38729.889], [28.543, 17.559, 20.936, 23.455, 20.14, 15.618, 23.264, 30.375, 21.505, 23.429, 16.876, 17.44, 20.25, 26.112, 14.262, 16.984, 26.328, 17.546], [1967.775901570526, 1337.9117500774462, 4840.230298247806, 2670.4173121999456, 4786.930307485541, 13094.485343430591, 3890.85970519078, 2587.6792224505753, 3179.0518115454474, 3937.285235951435, 2830.751449262917, 1844.8862822335452, 1691.2504152831102, 1486.235985305774, 977.0138032713716, 1389.0489249090779, 678.1401822265859, 1673.2074822329937], [1427, 1428, 1429, 1430, 1431, 1432, 1433, 1434, 1435, 1436, 1437, 1438, 1439, 1440, 1441, 1442, 1443, 1444]], [1, 9518, [81777, 81841, 81911, 81990, 82063, 82136], [20803.946, 20751.618, 20821.82, 20834.212, 20862.796, 20863.766], [32600.771, 32650.112, 32592.54, 32591.231, 32582.391, 32589.95], [18.055, 20.546, 14.072, 16.467, 13.377, 12.415], [840.6823172212709, 1432.8446163658505, 1734.2180908172452, 2151.4550881686023, 1685.0684755903076, 1377.1836346188284], [1428, 1429, 1430, 1431, 1432, 1433]], [0, 9523, [81860, 81939, 82015, 82085, 82155], [40177.868, 40159.205, 40211.887, 40247.615, 40423.008], [28932.053, 28951.356, 29006.341, 28896.343, 28878.097], [21.125, 30.153, 16.905, 18.71, 19.822], [3083.11075036324, 2516.6647156727327, 16694.10140762247, 5076.855201539044, 6368.571505005706], [1429, 1430, 1431, 1432, 1433]], [3, 9541, [81965, 82036, 82114, 82177, 82245, 82312], [3303.575, 3169.699, 3212.543, 3216.419, 3141.213, 2936.105], [41657.86, 41607.415, 41696.044, 41721.009, 41754.63, 41746.509], [17.369, 18.503, 11.324, 15.085, 19.04, 32.879], [2962.6250978082608, 2044.411743862235, 1614.4432924492803, 797.5769221775156, 12537.45163809843, 3542.120218747592], [1431, 1432, 1433, 1434, 1435, 1436]], [2, 9545, [82054, 82127, 82190, 82262, 82327], [14698.869, 14715.313, 14707.372, 14678.83, 14742.207], [39174.75, 39178.089, 39179.411, 39246.853, 39205.378], [37.842, 19.044, 34.071, 42.658, 10.468], [2102.2568584391547, 12602.772680499947, 2709.409770638096, 1079.8508183284932, 62086.60092718384], [1432, 1433, 1434, 1435, 1436]], [1, 9547, [81991, 82065, 82137, 82201, 82268, 82338, 82397, 82460], [22067.76, 21966.222, 22072.433, 22200.216, 22241.004, 22129.989, 22084.929, 22116.101], [32589.32, 32380.816, 32403.223, 32442.618, 32454.177, 32340.03, 32262.191, 32389.595], [10.747, 10.163, 13.772, 15.51, 15.005, 21.115, 23.24, 2.787], [202190.10009515597, 1449.2552092776798, 1577.3748832737847, 2469.457485102194, 1136.172846972634, 1083.5735100023637, 633.4910669232106, 452.4346459883088], [1431, 1432, 1433, 1434, 1435, 1436, 1437, 1438]], [6, 9560, [82187, 82255, 82323, 82386, 82449], [12728.207, 12625.925, 12593.927, 12542.263, 12707.252], [69240.986, 69313.773, 69272.028, 69418.103, 69354.833], [2
[truncated: 508,671 more chars]
