# Supplementary material for: The lipoprotein Pal stabilises the bacterial outer membrane during constriction by a mobilisation-and-capture mechanism
Source: Nat Commun. 2020 Mar 11;11:1305. doi: 10.1038/s41467-020-15083-5 (PMC7066135; doi:10.1038/s41467-020-15083-5)
Supplement: Supplementary file 3 — Source Data [file 41467_2020_15083_MOESM3_ESM.zip › source_files/PGI_Raw_Data_Figure_1/RKCK19_18_c1_f7_Checked.txt]

[[7, 367, [3909, 4005, 4108, 4209, 4302, 4401, 4510, 4640, 4773], [37925.537, 37919.877, 37884.79, 37899.104, 37913.114, 37922.395, 37963.605, 37958.165, 37855.774], [52070.11, 52147.775, 52123.155, 52076.45, 52016.779, 51962.088, 52004.813, 52029.349, 52194.504], [18.263, 19.659, 14.218, 13.43, 13.325, 18.753, 12.426, 19.286, 22.322], [1102.5281963501386, 2425.3026818829903, 1529.5710214106928, 1314.1790572730158, 1695.3477418584223, 1770.8295301180094, 1066.6060138604607, 1045.9998825694552, 1571.5707227419184], [41, 42, 43, 44, 45, 46, 47, 48, 49]], [3, 461, [4628, 4762, 4911, 5074, 5229, 5391], [33681.544, 33651.012, 33672.175, 33706.898, 33797.017, 33785.588], [38420.083, 38425.682, 38323.944, 38269.142, 38094.987, 38161.492], [33.761, 4.763, 23.583, 17.051, 16.014, 20.215], [1977.610695022095, 4833.8623875369985, 3303.285686910719, 14519.692147962962, 3017.0644859104937, 811.2584064485013], [48, 49, 50, 51, 52, 53]], [1, 462, [4651, 4783, 4941, 5100, 5255, 5418, 5575, 5737, 5895, 6057, 6218, 6357, 6507, 6660, 6806, 6963, 7111, 7270, 7410, 7553, 7699, 7843, 7977, 8106, 8220, 8339, 8475, 8603, 8714, 8834, 8945, 9059, 9187, 9314, 9424, 9541, 9660, 9764, 9886, 9992, 10092, 10208, 10319, 10422, 10515], [43806.681, 43598.187, 43440.857, 43480.609, 43420.137, 43330.943, 43358.205, 43409.588, 43312.194, 43284.111, 43321.975, 43270.053, 43260.337, 43299.668, 43276.339, 43258.315, 43263.349, 43191.99, 43268.159, 43286.893, 43217.781, 43244.028, 43243.035, 43236.074, 43245.204, 43258.931, 43237.567, 43285.084, 43219.22, 43277.428, 43223.587, 43262.239, 43236.387, 43273.707, 43275.499, 43216.04, 43215.94, 43277.044, 43233.831, 43278.667, 43305.272, 43215.32, 43262.227, 43189.201, 43230.981], [16051.453, 15970.982, 15891.043, 15917.26, 15904.438, 15874.112, 15872.959, 15918.572, 15828.243, 15891.725, 15941.977, 15979.492, 15849.858, 15921.385, 15826.46, 15877.518, 15902.226, 15881.714, 15876.59, 15875.526, 15854.462, 15907.364, 15844.347, 15877.548, 15902.549, 15919.57, 15844.137, 15925.399, 15878.809, 15899.605, 15903.402, 15879.262, 15920.126, 15879.254, 15893.333, 15851.577, 15908.805, 15864.545, 15847.032, 15813.282, 15897.005, 15871.909, 15875.651, 15856.444, 15813.304], [24.634, 28.714, 22.911, 27.115, 13.766, 16.293, 20.128, 17.099, 11.759, 18.756, 19.754, 12.578, 10.537, 13.844, 13.851, 16.562, 9.837, 9.179, 8.965, 16.283, 8.332, 8.47, 12.254, 8.97, 11.468, 12.517, 15.399, 10.678, 13.186, 14.473, 9.405, 10.161, 8.725, 18.896, 16.398, 12.707, 18.842, 11.696, 17.062, 13.912, 22.002, 13.279, 23.665, 26.282, 24.135], [2007.6100474867767, 7906.982974117189, 7741.403641989455, 3804.5126049971245, 5057.412578803043, 12197.602665438451, 5913.340586896157, 4731.872397328066, 2402.553709920867, 2574.655435372502, 5546.758847967037, 5339.458685109116, 4018.0921453076176, 4148.437363649293, 4262.568139486706, 2963.5665483621992, 4282.200857432072, 4152.951692404837, 4933.761271751342, 5400.527747313906, 3705.58324316367, 6334.651551143513, 3668.822722509073, 4629.445529473578, 3547.2492377532235, 3952.810546366294, 3496.850570324917, 3008.3320902825258, 2915.5173950111694, 2557.6702837383536, 3466.042453819755, 4517.567302836227, 3975.713624724974, 2324.4632711669083, 2804.1416639720337, 1776.1380680732236, 3181.351188246595, 1706.74156346214, 1040.7486450807373, 3025.345112155711, 4160.6992581628865, 2802.296095241576, 2122.0018347435707, 827.1370191981588, 935.1606348552148], [48, 49, 50, 51, 52, 53, 54, 55, 56, 57, 58, 59, 60, 61, 62, 63, 64, 65, 66, 67, 68, 69, 70, 71, 72, 73, 74, 75, 76, 77, 78, 79, 80, 81, 82, 83, 84, 85, 86, 87, 88, 89, 90, 91, 92]], [6, 464, [4541, 4674, 4811, 4974, 5129], [5955.488, 6080.839, 6095.098, 6109.438, 6028.911], [51095.821, 51039.329, 50930.073, 50865.09, 50705.864], [10.448, 11.738, 19.853, 17.998, 24.56], [1926.7583054188988, 2048.537639178191, 4434.740463807684, 4990.140613021449, 7009.933623671423], [48, 49, 50, 51, 52]], [4, 465, [4575, 4710, 4842, 5008, 5166], [16089.473, 16084.27, 16072.395, 16101.77, 16185.879], [44146.446, 44112.499, 44135.824, 43988.832, 43835.135], [8.684, 10.374, 19.216, 15.757, 12.97], [1550.9865332513482, 2346.1494156672475, 1327.51268250848, 3273.759133688103, 34686.945850107804], [48, 49, 50, 51, 52]], [8, 469, [4593, 4732, 4875, 5040, 5201], [23732.777, 23791.343, 23800.855, 23837.456, 23819.416], [66744.098, 66741.617, 66792.358, 66835.284, 66802.026], [18.168, 16.724, 14.307, 14.924, 15.136], [1884.3983432685675, 4589.823500188861, 4339.070062256438, 11438.509858664656, 11278.666305927105], [48, 49, 50, 51, 52]], [9, 474, [4606, 4740, 4886, 5048, 5209, 5366, 5523, 5684, 5846], [27806.897, 27876.242, 27714.44, 27623.233, 27596.042, 27680.467, 27568.633, 27547.25, 27495.234], [71691.089, 71761.216, 71692.444, 71784.636, 71787.927, 71859.402, 71893.066, 71971.625, 71863.54], [20.987, 23.651, 9.244, 13.658, 15.922, 12.698, 17.257, 16.512, 22.081], [7815.179253725734, 1696.4623113942375, 3759.6180249147233, 4531.326508986479, 2542.9021176381784, 2243.3828692388447, 1236.9095668172877, 981.3474464024929, 1865.6250474058397], [48, 49, 50, 51, 52, 53, 54, 55, 56]], [4, 481, [5006, 5164, 5327, 5479, 5641, 5805, 5962, 6119, 6277], [16140.058, 16069.738, 16105.891, 16032.972, 16022.659, 16063.527, 16192.805, 16183.0, 16078.783], [46164.487, 46278.275, 46107.714, 46163.124, 46215.228, 46183.168, 46145.094, 46216.584, 46239.18], [30.462, 14.446, 22.713, 15.629, 13.712, 18.717, 20.128, 9.225, 25.877], [5136.766292266081, 35196.22493426769, 17770.135252411466, 7828.678188202331, 4123.021628309135, 2751.750319130779, 11112.054507825056, 119356.62237283043, 3616.579325978593], [51, 52, 53, 54, 55, 56, 57, 58, 59]], [4, 484, [5012, 5174, 5333, 5486, 5649], [16710.361, 16744.404, 16732.505, 16601.38, 16642.791], [46167.859, 46126.851, 46084.501, 46001.935, 45981.89], [11.87, 9.69, 15.087, 19.684, 25.799], [3373.8413937349605, 3626.841898116005, 3365.8683261653628, 4769.429800160462, 1797.376159625154], [51, 52, 53, 54, 55]], [4, 485, [4713, 4847, 5013, 5172, 5334, 5487], [16670.377, 16662.969, 16679.428, 16665.154, 16704.438, 16730.154], [46778.676, 46795.294, 46796.762, 46813.702, 46725.11, 46763.953], [29.751, 14.758, 11.585, 17.301, 18.807, 26.452], [4647.808308949731, 3017.7851608779843, 4115.598291662846, 2825.14487526131, 14745.081003418509, 7472.84104274069], [49, 50, 51, 52, 53, 54]], [0, 493, [4868, 5035, 5197, 5354, 5504, 5669, 5828], [21008.917, 21134.524, 21256.086, 21160.122, 20926.497, 20899.704, 20891.303], [11131.972, 11061.371, 11161.992, 11343.192, 11426.186, 11373.23, 11419.593], [14.304, 20.579, 18.535, 18.216, 23.969, 17.426, 25.717], [1416.1212123256694, 5516.848647197925, 2458.439605266183, 5935.122518206023, 7204.6270564766055, 18773.601168841527, 1200.5250605771503], [50, 51, 52, 53, 54, 55, 56]], [8, 495, [4877, 5041, 5204, 5357, 5516, 5678, 5842, 5996, 6155, 6305], [24086.866, 24121.186, 24121.236, 24086.775, 24146.498, 24057.645, 24138.686, 24091.789, 24072.814, 24082.961], [67842.604, 67843.742, 67881.618, 67870.837, 67939.354, 67816.676, 67786.067, 67877.035, 67815.412, 67870.595], [17.666, 13.271, 16.926, 15.446, 29.1, 21.88, 18.313, 19.267, 18.626, 22.55], [2829.4617853994373, 2350.5561006068256, 5181.851905578694, 3061.757884300259, 1617.568728685174, 1768.778411953247, 8223.991904709355, 1671.613296894938, 2187.445539578572, 1012.9581714933092], [50, 51, 52, 53, 54, 55, 56, 57, 58, 59]], [9, 496, [4887, 5050, 5210, 5367, 5524], [27947.635, 27752.522, 27814.21, 27894.499, 27830.171], [72477.029, 72474.046, 72490.95, 72405.109, 72267.815], [18.236, 24.315, 20.302, 20.007, 28.17], [957.4904797174648, 5282.148340331438, 3113.3847799752402, 3656.357743513159, 6664.293679180078], [50, 51, 52, 53, 54]], [3, 501, [4912, 5071, 5226, 5389, 5550, 5711], [33626.993, 33551.738, 33522.395, 33532.167, 33518.167, 33500.57], [39864.505, 39762.691, 39746.89, 39755.451, 39814.357, 39741.574], [16.523, 12.428, 14.088, 19.538, 20.141, 15.786], [6182.338138697344, 10191.553458753815, 8128.749302005297, 5337.233867317585, 2488.9244736214137, 19790.058523814932], [50, 51, 52, 53, 54, 55]], [7, 507, [4923, 5090, 5242, 5406, 5564, 5729, 5887, 6041, 6207, 6343, 6495, 6649, 6793, 6944, 7096, 7257], [37518.036, 37514.382, 37549.158, 37543.953, 37572.886, 37574.862, 37565.931, 37580.73, 37591.101, 37582.257, 37569.193, 37567.262, 37520.769, 37471.34, 37439.858, 37570.568], [52052.377, 52025.741, 52177.414, 52174.738, 52196.94, 52130.805, 52093.035, 52081.347, 52133.29, 52143.165, 52155.639, 52142.676, 51944.585, 51914.95, 51965.042, 51956.665], [21.358, 17.253, 13.055, 9.848, 7.663, 8.494, 7.031, 8.143, 12.223, 7.325, 6.782, 9.728, 28.615, 22.715, 11.415, 41.148], [1510.2459994038893, 4188.930605833494, 4304.931074348895, 4396.9118714243405, 3635.006353504038, 3316.446430587686, 4579.622759228535, 3775.2092587215416, 3525.0561957247533, 4013.9130203599966, 3851.5310441480356, 4629.8362790636875, 6227.917573417202, 4720.345344860063, 2270.1683125771933, 3492.278425024689], [50, 51, 52, 53, 54, 55, 56, 57, 58, 59, 60, 61, 62, 63, 64, 65]], [7, 508, [4927, 5093, 5245, 5408, 5566], [37964.833, 38024.974, 37920.035, 37728.529, 37635.287], [50214.856, 50060.349, 50125.514, 50072.887, 50144.657], [27.707, 27.213, 25.669, 27.239, 8.372], [1076.506472996909, 1000.9517139509962, 3339.0001862003046, 3559.8879355262898, 95555.76866914392], [50, 51, 52, 53, 54]], [6, 509, [4966, 5121, 5284, 5439, 5599, 5760, 5912, 6077, 6239, 6377, 6521, 6681, 6833, 6983, 7131, 7292, 7430, 7571, 7718, 7857, 8001, 8119, 8240, 8363, 8497], [5030.955, 5050.117, 5085.297, 5068.353, 5185.871, 5174.176, 5059.605, 5047.877, 5204.403, 5230.316, 5080.137, 5030.791, 5022.855, 5017.169, 5021.725, 5035.093, 5014.018, 5036.955, 5008.841, 5057.197, 5030.034, 5041.436, 5022.472, 4991.92, 5054.506], [50943.934, 50950.456, 50934.998, 50944.489, 50899.228, 50894.283, 50930.247, 50949.886, 50955.181, 50964.582, 50945.114, 50943.321, 50965.907, 50962.263, 50961.118, 50980.811, 50945.112, 50962.485, 50975.252, 50984.135, 50962.399, 50955.203, 50923.018, 50953.073, 50951.009], [8.495, 11.309, 13.654, 11.89, 21.222, 16.207, 13.227, 13.815, 18.263, 19.871, 15.183, 7.702, 6.045, 7.629, 5.607, 6.637, 8.029, 7.67, 13.705, 15.425, 17.897, 12.609, 8.661, 5.585, 17.598], [6786.120783027633, 5638.986059592005, 9541.738901138622, 4367.821127743542, 12479.849528169692, 7788.4554851475705, 6535.836184290695, 4709.341515507374, 18246.853729696148, 12601.190471498398, 6859.167340214804, 6275.661908199268, 4855.846137266162, 4546.209672104403, 6375.776872155914, 5913.204263259942, 4159.314610781329, 2832.35497275634, 1492.73524194783, 4830.958072399434, 3008.1492025020543, 1071.9412689620262, 2387.031078356988, 4269.021115241285, 1258.3616570423796], [51, 52, 53, 54, 55, 56, 57, 58, 59, 60, 61, 62, 63, 64, 65, 66, 67, 68, 69, 70, 71, 72, 73, 74, 75]], [6, 511, [4673, 4808, 4971, 5124, 5287, 5441, 5602, 5763, 5913, 6080, 6241, 6381], [5498.39, 5452.527, 5439.362, 5543.049, 5603.381, 5671.586, 5701.295, 5767.723, 5656.287, 5617.583, 5658.154, 5442.609], [51460.627, 51438.956, 51375.455, 51462.498, 51413.565, 51493.49, 51312.702, 51135.395, 51311.383, 51350.544, 51305.494, 51206.353], [25.498, 12.181, 34.542, 14.407, 12.625, 14.445, 17.981, 15.633, 27.972, 18.921, 37.523, 41.037], [4650.9813859080705, 48708.51475058039, 5972.5190051715645, 3569.677546957926, 3631.205350304091, 3982.048898876331, 1212.474097531212, 41997.415485841106, 910.164773357308, 1905.5030897396587, 4221.041503944989, 3727.819074782355], [49, 50, 51, 52, 53, 54, 55, 56, 57, 58, 59, 60]], [6, 512, [4810, 4973, 5127, 5288, 5444, 5604, 5764], [5926.889, 5941.696, 5886.762, 5810.691, 5839.885, 5840.634, 5908.858], [50455.92, 50486.669, 50477.756, 50473.938, 50475.578, 50582.624, 50532.014], [27.217, 22.76, 22.894, 16.784, 13.402, 16.267, 23.872], [5577.832827249533, 8464.903631424866, 6306.736272143583, 1210.9663047079407, 1698.0727053837236, 1754.055693446862, 8472.03098394176], [50, 51, 52, 53, 54, 55, 56]], [2, 517, [4945, 5106, 5262, 5425, 5581, 5745], [44868.234, 44865.275, 44894.018, 44912.83, 44871.906, 44781.15], [30280.98, 30269.012, 30318.258, 30413.089, 30395.995, 30500.041], [19.324, 19.172, 18.75, 15.651, 20.044, 23.583], [2683.3559296352432, 3658.8510316759684, 1945.1597505198702, 15804.74473306159, 6692.76438473705, 13835.102245070148], [50, 51, 52, 53, 54, 55]], [3, 528, [5388, 5552, 5710, 5872, 6029, 6189, 6328, 6479], [33690.08, 33768.774, 33603.41, 33590.302, 33569.761, 33644.748, 33784.894, 33704.622], [37395.982, 37292.597, 37352.453, 37356.147, 37338.333, 37337.608, 37351.56, 37470.2], [19.784, 27.949, 20.076, 16.405, 15.836, 9.443, 16.208, 22.462], [13677.303270180782, 1275.2710619489549, 18568.58259875888, 9092.901405990831, 4400.2749916884495, 2303.467389597927, 1329.6376889184426, 8503.978509814127], [53, 54, 55, 56, 57, 58, 59, 60]], [3, 529, [5227, 5390, 5551, 5712, 5879], [33740.105, 33720.64, 33901.32, 33954.912, 34126.091], [36720.581, 36746.967, 36853.142, 36776.916, 36856.013], [12.475, 17.558, 20.007, 21.965, 21.385], [1780.0873237171909, 1826.251457388267, 10386.618192137936, 11425.025599100529, 6172.75288015562], [52, 53, 54, 55, 56]], [1, 540, [5254, 5419, 5576, 5738, 5896, 6059, 6219, 6360, 6508, 6662, 6808, 6965, 7113, 7271], [43556.19, 43460.375, 43481.809, 43501.282, 43582.283, 43558.477, 43581.995, 43679.048, 43726.253, 43785.975, 43754.191, 43832.912, 43853.44, 43843.274], [14950.23, 14777.247, 14837.029, 14756.142, 14759.862, 14817.713, 14801.746, 14737.677, 14742.821, 14747.417, 14976.43, 14876.208, 14876.313, 14743.362], [23.789, 15.957, 20.676, 16.788, 10.518, 11.58, 10.526, 11.274, 18.016, 17.426, 34.412, 17.975, 22.02, 14.921], [11099.049344923731, 2357.950440836089, 2268.9509858464216, 1768.2904959042933, 1190.6410430840547, 1509.9857471254168, 1659.9988613996497, 1473.7613453825595, 967.1821737384277, 1977.7868368938703, 4437.785599485526, 2269.937551516336, 2956.090201333118, 2697.4196004659166], [52, 53, 54, 55, 56, 57, 58, 59, 60, 61, 62, 63, 64, 65]], [1, 543, [5259, 5423, 5579, 5741, 5898], [44203.745, 44246.101, 44184.68, 44165.406, 44154.763], [15983.214, 15983.163, 15981.832, 16012.713, 16063.501], [34.335, 16.393, 10.447, 12.245, 24.329], [717.2630990501201, 2019.3538434160882, 2277.580464498415, 3089.105037838906, 4388.020548694056], [52, 53, 54, 55, 56]], [4, 554, [5170, 5332, 5484, 5648, 5810, 5965, 6123], [16488.149, 16509.25, 16479.464, 16529.791, 16559.846, 16393.143, 16520.082], [43797.703, 43767.071, 43733.674, 43745.132, 43760.795, 43734.023, 43661.302], [26.958, 28.263, 22.944, 22.8, 18.349, 35.572, 35.554], [7176.096900915218, 7932.879817613268, 14273.277340047985, 7204.844500474774, 10044.341030965325, 6397.424345977739, 1977.890123464665], [52, 53, 54, 55, 56, 57, 58]], [0, 557, [5193, 5349, 5503, 5667, 5827, 5981], [20679.225, 20577.997, 20519.011, 20674.666, 20830.363, 20618.93], [10578.119, 10577.474, 10644.717, 10643.651, 10492.498, 10513.382], [26.598, 29.006, 21.372, 19.137, 18.384, 26.351], [4877.632913129488, 693.9988092538183, 9326.890484877988, 15060.232080840504, 21345.64363358923, 3098.5622839983016], [52, 53, 54, 55, 56, 57]], [8, 572, [5514, 5677, 5839, 5995, 6152], [23930.328, 23859.495, 23850.581, 23807.636, 23794.756], [65563.69, 65633.908, 65551.859, 65607.636, 65552.186], [11.96, 18.267, 11.28, 30.948, 18.379], [763.8113425312264, 2053.7313779785327, 742.8310051468588, 770.409721212042, 470.09178537349413], [54, 55, 56, 57, 58]], [3, 576, [5545, 5706, 5871, 6026, 6186], [33430.642, 33402.926, 33517.051, 33432.923, 33524.875], [38556.945, 38703.794, 38918.974, 38921.072, 38963.347], [12.931, 16.176, 21.051, 7.434, 7.001], [52993.90536904124, 43048.22167110561, 18547.867378229046, 66465.62682909584, 153477.6102266754], [54, 55, 56, 57, 58]], [5, 585, [5456, 5615, 5778, 5923, 6088, 6250], [9721.415, 9660.46, 9678.905, 9659.249, 9631.301, 9835.173], [46962.368, 46990.282, 46956.273, 46982.909, 47087.413, 47035.525], [28.758, 29.532, 36.1, 25.692, 12.378, 14.558], [11292.212375757961, 6711.145631185763, 4017.4876949381023, 5642.76466409599, 2083.4034482025913, 1758.46008106666], [54, 55, 56, 57, 58, 59]], [4, 589, [5483, 5646, 5809, 5963, 6120, 6278, 6419, 6563], [16375.623, 16343.016, 16256.175, 16248.91, 16235.145, 16164.094, 16153.191, 16083.947], [45357.032, 45292.825, 45180.833, 45184.476, 45128.944, 45097.67, 45243.085, 45384.001], [22.155, 17.139, 20.124, 14.265, 21.913, 25.222, 22.508, 15.17], [3886.57788497897, 5785.985739145843, 4170.907451915794, 1578.8874222727504, 1603.2871447056684, 1681.3639746780048, 6293.348050451315, 1947.0681984025612], [54, 55, 56, 57, 58, 59, 60, 61]], [3, 616, [5713, 5875, 6031, 6194, 6332], [33932.613, 33797.958, 33857.673, 33828.117, 33865.686], [37998.588, 38091.738, 38280.479, 38438.161, 38257.492], [38.919, 28.523, 10.171, 18.18, 19.019], [2226.3829384447595, 9730.405282043379, 61995.45760258392, 16345.053725008664, 10777.826967288971], [55, 56, 57, 58, 59]], [7, 622, [5728, 5886, 6040, 6206, 6342, 6494, 6648, 6792], [37161.265, 37312.325, 37284.062, 37393.011, 37453.979, 37563.197, 37556.679, 37475.72], [51317.41, 51348.979, 51349.325, 51392.56, 51456.327, 51550.779, 51576.411, 51674.755], [18.891, 14.056, 14.402, 10.677, 21.536, 9.642, 15.224, 29.063], [2034.8830569836566, 1697.1792788846205, 1639.800498529576, 1313.0886546896604, 1900.3409494163195, 1509.8823410052132, 1176.6075932252982, 2638.440074111307], [55, 56, 57, 58, 59, 60, 61, 62]], [1, 638, [5900, 6062, 6223, 6364, 6509, 6664], [44291.204, 44345.361, 44219.989, 44246.473, 44159.218, 44118.551], [16077.538, 16083.386, 16101.816, 16068.117, 15977.281, 16045.699], [27.355, 23.111, 23.268, 20.779, 15.758, 24.497], [5749.679404681338, 6571.504794441164, 5977.501235807709, 7214.706945867997, 1587.454352893422, 4604.11297757353], [56, 57, 58, 59, 60, 61]], [9, 658, [5845, 6001, 6161, 6310, 6458], [26913.471, 26773.148, 26892.321, 26838.287, 26954.213], [70880.463, 70752.677, 70810.568, 70804.644, 70970.993], [34.652, 18.594, 34.698, 36.004, 18.038], [1575.054701077265, 1613.7809110663516, 1501.391527496827, 993.0808498709762, 15312.064739357269], [56, 57, 58, 59, 60]], [0, 675, [6147, 6297, 6442, 6591, 6744, 6891], [21017.829, 20962.21, 21006.384, 20807.798, 20763.555, 20895.042], [10449.088, 10383.201, 10368.773, 10461.977, 10465.278, 10540.57], [21.629, 33.571, 21.706, 46.715, 23.337, 26.99], [7651.1052737229365, 2858.93558910444, 929.4275646822628, 4412.839887043973, 5706.170797523521, 7696.410617757441], [58, 59, 60, 61, 62, 63]], [0, 676, [6298, 6444, 6597, 6747, 6895, 7048, 7201], [21425.767, 21396.083, 21474.296, 21365.281, 21444.211, 21473.515, 21476.659], [11696.88, 11681.959, 11802.056, 11754.306, 11803.248, 11813.421, 11825.488], [17.167, 21.77, 18.987, 23.94, 15.927, 28.079, 16.889], [6249.649152880115, 2968.5958032076846, 1366.4223217328642, 4075.669007489046, 1252.7509269368657, 1858.222258439017, 794.200138221993], [59, 60, 61, 62, 63, 64, 65]], [8, 679, [6304, 6451, 6603, 6752, 6903, 7056], [23989.823, 23920.981, 23998.032, 24061.874, 23940.734, 24040.886], [67517.854, 67525.2, 67523.024, 67693.547, 67703.166, 67780.774], [10.894, 20.226, 41.141, 13.587, 18.366, 25.863], [72879.86834107096, 1510.9695209876215, 2747.6793856411805, 1255.8094230387903, 2431.185038484507, 3206.2657695718917], [59, 60, 61, 62, 63, 64]], [9, 682, [6163, 6311, 6460, 6613, 6757, 6909, 7064], [27452.094, 27570.84, 27501.577, 27467.426, 27484.276, 27477.543, 27506.02], [71906.777, 71885.994, 71810.882, 71885.65, 72034.753, 72124.456, 72168.775], [26.642, 13.739, 19.462, 15.831, 28.908, 12.834, 13.717], [724.788878753866, 1064.121572456367, 1617.3302678309658, 1624.8352125181625, 1343.4077410826894, 1967.8844611923214, 1067.3212172052222], [58, 59, 60, 61, 62, 63, 64]], [9, 683, [6007, 6164, 6312, 6461, 6614, 6758, 6912, 7065, 7217, 7365, 7512, 7655, 7804, 7935, 8067, 8184, 8309], [27697.051, 27652.896, 27768.045, 27807.513, 27825.632, 27753.91, 27789.573, 27831.923, 27865.707, 27779.867, 27712.553, 27700.238, 27776.749, 27814.306, 27783.755, 27825.523, 27819.856], [72287.837, 72353.784, 72395.22, 72393.689, 72467.345, 72482.8, 72611.903, 72606.443, 72518.188, 72743.641, 72851.236, 72994.877, 73078.213, 73123.788, 73162.325, 73142.65, 73188.014], [29.204, 21.886, 26.201, 20.941, 39.609, 34.84, 23.678, 18.539, 39.311, 19.392, 21.119, 17.922, 18.445, 13.38, 15.394, 25.491, 22.06], [2131.9340216238547, 962.0670457193257, 4740.438672391211, 1839.147003364662, 2553.870559904866, 3019.6634699867054, 3112.3010181962977, 3946.43094685929, 3599.952065613145, 788.2947737015375, 848.7689179380843, 2007.664600410864, 2605.6810702268726, 3401.901170987409, 2780.661487289036, 3538.504728091588, 912.3084537810844], [57, 58, 59, 60, 61, 62, 63, 64, 65, 66, 67, 68, 69, 70, 71, 72, 73]], [3, 686, [6190, 6327, 6478, 6637, 6776, 6929], [33645.838, 33465.169, 33375.271, 33283.639, 33292.548, 33400.549], [38849.398, 38753.646, 38767.929, 38755.896, 38797.937, 38732.203], [29.067, 15.4, 14.52, 13.725, 18.694, 19.56], [792.6050141854288, 14191.471338413568, 10841.655063714152, 5619.0307857552425, 17147.84210545198, 19704.243932663147], [58, 59, 60, 61, 62, 63]], [7, 692, [6204, 6341, 6492, 6646, 6791, 6943, 7095, 7255, 7397, 7542, 7683, 7830, 7960, 8090, 8208, 8332, 8465, 8588, 8705], [36813.555, 36916.764, 36857.389, 36880.57, 36990.32, 37006.888, 36957.779, 36971.465, 36937.889, 36970.83, 36932.698, 36975.295, 36930.278, 36941.857, 36868.388, 36999.526, 36862.616, 36738.033, 36693.946], [51215.749, 51194.82, 51231.401, 51253.959, 51193.313, 51201.491, 51234.034, 51215.066, 51115.404, 51176.752, 51188.782, 51217.155, 51188.105, 51292.464, 51325.197, 51231.102, 51341.951, 51447.025, 51507.04], [11.551, 25.955, 16.817, 21.933, 16.769, 18.112, 16.923, 16.832, 16.877, 14.905, 19.298, 23.621, 14.381, 27.806, 44.691, 20.693, 36.627, 24.869, 24.35], [33621.89164015321, 1269.6001653984126, 2245.2361980717474, 4281.821973111248, 1648.7410072845678, 1129.6732551129458, 888.9919878167841, 1270.4077134866598, 1050.0353229140615, 492.0387255928802, 1558.9491509710863, 1414.3871314441055, 975.6281860361049, 3464.032531860932, 1542.2863183605348, 2371.1233848653555, 9813.017816216636, 5743.342679160722, 1607.0391585842647], [58, 59, 60, 61, 62, 63, 64, 65, 66, 67, 68, 69, 70, 71, 72, 73, 74, 75, 76]], [2, 696, [6221, 6363, 6510, 6665, 6811], [44183.218, 44139.458, 44126.927, 44170.034, 44133.77], [30727.539, 30755.381, 30752.988, 30826.501, 30756.383], [23.661, 14.314, 12.416, 21.619, 13.695], [2505.056075140127, 1762.1737815911365, 1608.4374367905273, 1599.9059995298476, 1654.4296017949002], [58, 59, 60, 61, 62]], [2, 710, [6663, 6810, 6966, 7115, 7272, 7414, 7557, 7700], [43944.016, 44111.563, 43921.528, 44050.449, 44088.256, 44086.836, 43970.652, 43923.712], [29877.36, 29877.555, 29887.879, 29810.228, 29796.96, 29875.617, 29877.639, 29778.461], [34.976, 11.762, 12.35, 19.448, 24.023, 21.255, 20.278, 13.921], [2231.497894405563, 1336.6194952306325, 2154.280555556244, 1868.5078082554785, 945.3982412793483, 1822.6880145923813, 2138.710843707269, 1166.6020060059927], [61, 62, 63, 64, 65, 66, 67, 68]], [4, 718, [6561, 6723, 6876, 7017, 7172, 7325, 7469, 7611, 7756, 7890, 8029, 8149, 8272, 8402, 8528, 8651, 8764, 8879, 8992, 9114], [16130.336, 16175.022, 16195.25, 16173.481, 16124.532, 16037.362, 16036.75, 16054.042, 16109.261, 16028.799, 15993.247, 15981.349, 16076.393, 16099.006, 16068.336, 16076.548, 16139.539, 16076.74, 16058.416, 16039.022], [46255.106, 46026.616, 46063.954, 45993.266, 46209.882, 46133.975, 46134.446, 46201.526, 46149.723, 46280.451, 46382.929, 46402.983, 46513.543, 46594.684, 46566.977, 46639.622, 46681.355, 46630.051, 46404.151, 46393.107], [22.779, 27.276, 19.34, 34.5, 20.48, 14.079, 12.123, 25.275, 16.21, 22.014, 18.516, 19.13, 12.548, 19.434, 12.981, 12.686, 15.17, 13.419, 26.467, 20.859], [9214.497507441249, 7059.239385840231, 1832.0332726800088, 1608.5583153526252, 12497.907932471599, 3040.367345159226, 3689.490189623177, 2620.023072886286, 9886.693395703816, 4295.911884740322, 3414.59152327201, 2333.7289642505557, 1662.684715576005, 2296.9936266664763, 2266.469747472236, 1909.9609154132481, 2158.3733342501473, 1643.692691488829, 1274.0770109297837, 1375.3432310470564], [61, 62, 63, 64, 65, 66, 67, 68, 69, 70, 71, 72, 73, 74, 75, 76, 77, 78, 79, 80]], [4, 719, [6420, 6564, 6724, 6877, 7019, 7174], [16367.261, 16373.596, 16424.817, 16341.789, 16458.065, 16393.618], [43575.543, 43541.913, 43536.72, 43478.474, 43622.924, 43640.571], [22.65, 16.912, 12.884, 20.499, 21.919, 20.695], [5537.187150944404, 5081.2990119297365, 5206.174446221369, 2998.859093460185, 5315.388744005915, 22604.969175565602], [60, 61, 62, 63, 64, 65]], [2, 773, [6970, 7117, 7276, 7418, 7561, 7704], [44467.017, 44529.401, 44551.932, 44603.053, 44611.699, 44659.085], [31119.256, 31110.476, 31157.742, 31139.564, 31075.065, 31048.886], [16.562, 10.986, 15.842, 22.278, 15.946, 13.811], [1257.593113863666, 990.6022369334015, 1482.1164272542578, 3202.6556753978853, 1533.4804886940055, 1771.1933224735267], [63, 64, 65, 66, 67, 68]], [5, 777, [6853, 6997, 7148, 7306, 7446], [10119.155, 10017.479, 9995.529, 9940.362, 9947.271], [47123.195, 47203.789, 47202.256, 47178.503, 47143.595], [26.277, 28.96, 28.1, 24.981, 13.721], [1077.611821827791, 1749.431720479673, 1181.9824339106895, 2367.2680485364012, 1794.0286689072725], [63, 64, 65, 66, 67]], [8, 783, [6901, 7054, 7207, 7357, 7499, 7644, 7791], [23701.642, 23645.562, 23667.469, 23653.731, 23686.137, 23682.332, 23722.636], [65809.963, 65857.316, 65784.65, 65848.184, 65796.062, 65768.613, 65831.981], [25.359, 18.396, 21.604, 25.864, 16.956, 27.648, 29.892], [2928.277244043871, 747.3335229164585, 2133.321432678185, 907.3690199367899, 1433.7588261289038, 1073.0673109244422, 3614.8937395349362], [63, 64, 65, 66, 67, 68, 69]], [8, 784, [6751, 6902, 7055, 7209, 7359], [24011.457, 23970.702, 24009.629, 23981.493, 24054.984], [67002.548, 67095.419, 67041.226, 67063.533, 66987.073], [26.873, 25.844, 25.598, 17.514, 21.407], [2656.2792009782224, 3838.1324039591595, 4819.92490939256, 1867.1317746046384, 4592.036881736399], [62, 63, 64, 65, 66]], [0, 798, [7199, 7351, 7489, 7638, 7781, 7915, 8055, 8170, 8293, 8425, 8549, 8671, 8787, 8898, 9016, 9136, 9261], [21202.016, 21129.442, 21141.991, 20993.283, 21071.614, 21087.934, 21078.218, 21047.521, 21046.214, 21125.396, 21178.426, 21140.75, 21153.152, 21162.706, 21119.335, 21144.603, 21134.169], [10473.401, 10415.385, 10484.251, 10453.626, 10397.588, 10437.384, 10384.915, 10435.154, 10443.554, 10512.913, 10448.67, 10471.619, 10502.268, 10506.287, 10470.213, 10524.861, 10480.58], [12.09, 13.08, 17.515, 23.57, 13.044, 10.441, 14.163, 10.794, 16.886, 14.793, 18.976, 24.001, 13.308, 13.795, 20.119, 15.841, 21.501], [918.581341608394, 1584.2908381388604, 1312.6483398816358, 6262.4264841612585, 2390.1887349796352, 1457.91717372857, 2807.5283504160843, 1070.6106107782725, 1190.175699705897, 2005.70912616098, 758.1313146766632, 1261.193394714748, 1599.210840454656, 1349.6557396609212, 1804.0508243742001, 2032.3587724619206, 1243.534640788219], [65, 66, 67, 68, 69, 70, 71, 72, 73, 74, 75, 76, 77, 78, 79, 80, 81]], [3, 806, [7242, 7390, 7535, 7675, 7825], [34059.388, 33969.008, 34052.164, 34018.705, 34127.854], [36767.607, 36885.067, 36817.867, 36862.574, 36769.749], [35.871, 24.697, 17.427, 45.837, 17.437], [1527.447659570465, 5070.745607181729, 623.534046656899, 1542.228949093733, 742.6315069905651], [65, 66, 67, 68, 69]], [2, 814, [7116, 7273, 7415, 7558, 7702, 7846, 7980, 8110, 8225, 8343, 8479], [44074.569, 44058.995, 44086.73, 44104.39, 44077.322, 44152.739, 44140.099, 44139.992, 44083.723, 44046.647, 43880.391], [30646.738, 30686.897, 30708.452, 30710.973, 30887.051, 30921.823, 31029.489, 30948.307, 31012.135, 31142.116, 31278.05], [22.353, 19.96, 16.883, 17.209, 23.009, 20.965, 20.485, 17.884, 21.672, 27.464, 29.363], [1130.3085051147516, 1075.107164539268, 1318.2480379111237, 2063.2391078090436, 968.1593600467202, 1968.21854373987, 4354.87734676156, 1786.9002456272628, 3307.263335343256, 2591.6969001848206, 887.7411997526424], [64, 65, 66, 67, 68, 69, 70, 71, 72, 73, 74]], [4, 828, [7327, 7470, 7613, 7760, 7893, 8033, 8151, 8271, 8404], [16232.691, 16331.951, 16256.82, 16227.925, 16230.06, 16162.101, 16098.143, 16215.911, 16257.293], [45310.515, 45292.899, 45296.119, 45273.19, 45345.072, 45288.754, 45139.742, 45192.582, 45172.557], [13.315, 11.745, 35.56, 18.952, 20.083, 21.56, 13.934, 19.181, 28.39], [2033.3855579558688, 1086.0029600560665, 2612.798940372113, 2302.9609586415686, 2787.4468460518733, 20494.06643315416, 1788.1630549953754, 6322.523064996788, 5479.623365819481], [66, 67, 68, 69, 70, 71, 72, 73, 74]], [9, 830, [7364, 7511, 7654, 7802, 7934, 8066, 8182], [27418.199, 27369.552, 27322.014, 27326.536, 27212.038, 27321.027, 27290.457], [71234.958, 71208.158, 71137.737, 71182.782, 71152.854, 71137.368, 71118.158], [20.081, 10.715, 8.626, 21.142, 14.682, 40.018, 33.206], [938.7314108728596, 1194.424968948278, 2019.3838609508757, 2005.0055621367617, 1805.1724351461394, 988.814590139047, 1112.4143616914566], [66, 67, 68, 69, 70, 71, 72]], [1, 835, [7416, 7555, 7703, 7845, 7979, 8109, 8224], [44044.243, 43909.047, 44140.628, 44133.492, 44083.019, 44098.919, 44016.418], [16003.304, 15945.429, 15955.582, 16008.369, 16001.372, 16061.281, 16071.201], [32.719, 29.588, 30.422, 15.259, 14.193, 13.412, 25.022], [5103.882090579048, 6675.435830181564, 1446.208975517222, 2507.8929061793256, 2108.115579434631, 2648.031156043958, 1824.506899940797], [66, 67, 68, 69, 70, 71, 72]], [5, 861, [7734, 7872, 8016, 8132, 8254, 8378], [10098.993, 10096.78, 10147.076, 10054.257, 10013.904, 10056.972], [47066.222, 47005.757, 46975.231, 46850.183, 46781.46, 46745.448], [14.544, 15.682, 13.669, 19.703, 15.346, 13.486], [1016.3429380194475, 621.3059845787169, 1733.560675928229, 1134.5366977580845, 1740.7797748250705, 926.1512998733265], [69, 70, 71, 72, 73, 74]], [4, 866, [7471, 7615, 7761, 7895, 8034], [16461.545, 16524.132, 16572.187, 16568.591, 16503.13], [44730.368, 44609.738, 44444.926, 44417.696, 44392.519], [13.493, 10.786, 9.394, 13.183, 12.078], [2131.0396334675215, 1888.6093278047274, 1816.705517714997, 2798.2466969512375, 2682.3248859510472], [67, 68, 69, 70, 71]], [0, 873, [7490, 7640, 7784, 7916, 8057, 8172, 8296, 8427], [21269.354, 21471.646, 21565.084, 21497.415, 21500.809, 21572.379, 21575.654, 21526.687], [11692.939, 11812.505, 11901.138, 11826.14, 11872.225, 11971.21, 12013.429, 11957.199], [31.586, 22.593, 17.139, 19.185, 16.226, 13.5, 20.375, 13.838], [6828.6059060651, 1348.779512080352, 836.6679499729128, 809.1396507235106, 2316.548715706989, 1801.1816542634017, 1381.3727115338397, 1093.799578909676], [67, 68, 69, 70, 71, 72, 73, 74]], [7, 901, [8094, 8210, 8334, 8469, 8591, 8709, 8822], [37960.93, 37906.661, 37916.029, 37872.009, 37777.234, 37789.507, 37832.747], [51972.159, 51947.721, 51919.588, 51996.494, 52096.795, 52135.168, 52125.983], [25.038, 17.315, 17.757, 24.647, 22.495, 14.104, 25.052], [2027.9636462724977, 1406.5422371427317, 1147.4214007120124, 1858.3517915085306, 1742.0668485101544, 1145.5757833855027, 1407.5877012445815], [71, 72, 73, 74, 75, 76, 77]], [1, 905, [8107, 8222, 8342, 8476, 8604], [43680.791, 43667.274, 43723.25, 43634.014, 43765.343], [17011.779, 16920.377, 16829.806, 16962.142, 16869.302], [11.537, 12.359, 34.346, 18.356, 24.348], [1504.0138139879152, 1679.9762208378756, 6119.773946692155, 2409.582734788125, 3134.7198923806095], [71, 72, 73, 74, 75]], [6, 910, [8122, 8244, 8365, 8499, 8620, 8733, 8855, 8964, 9076], [5932.065, 5849.221, 5817.752, 5848.325, 5744.341, 5805.015, 5852.882, 5939.451, 6007.359], [51505.539, 51552.823, 51518.626, 51485.522, 51624.586, 51638.207, 51603.584, 51566.984, 51474.763], [23.677, 21.532, 26.263, 22.445, 9.934, 16.216, 18.627, 18.357, 38.29], [1319.1451346005574, 1202.4821582385061, 641.2721945015975, 856.9235116422269, 3622.782100923427, 1224.4505274279163, 3775.4015001495345, 2841.173915103099, 1339.3669550392892], [72, 73, 74, 75, 76, 77, 78, 79, 80]], [8, 931, [8302, 8436, 8556, 8675, 8794, 8907, 9021, 9147, 9271, 9380, 9497], [24708.915, 24717.441, 24726.99, 24663.371, 24640.071, 24623.639, 24525.112, 24615.787, 24565.774, 24550.436, 24562.391], [67006.47, 67011.069, 67064.693, 67058.983, 67038.055, 66997.74, 66915.72, 66864.736, 66853.556, 66868.101, 66808.963], [14.515, 12.256, 11.6, 15.963, 14.233, 13.18, 16.718, 10.968, 10.437, 11.501, 19.709], [1020.7714975343895, 1547.1882872188396, 1544.067817756186, 1533.0178039506536, 1823.5902029617992, 1612.9512832341995, 2435.64993177707, 1900.951507531075, 1690.259655291126, 1497.313040249531, 1624.6902377121546], [73, 74, 75, 76, 77, 78, 79, 80, 81, 82, 83]], [9, 932, [8185, 8310, 8439, 8570, 8682, 8800, 8913, 9029, 9156, 9281, 9390], [27944.178, 27941.029, 28007.308, 28009.725, 27993.274, 28022.785, 28048.121, 27923.894, 27993.747, 27974.252, 27983.174], [72546.968, 72638.993, 72754.388, 72761.959, 72749.794, 72756.875, 72774.954, 72907.764, 72888.428, 72924.441, 72861.283], [16.509, 10.307, 15.877, 8.528, 19.888, 34.305, 19.145, 16.704, 20.761, 14.547, 15.182], [1206.0167165321918, 1431.2580370110077, 2212.199688370839, 1967.400138000118, 4835.1465305393285, 730.4390915905128, 1458.9803737718935, 1890.5936673940544, 1992.9869686373756, 1872.9707004557579, 3303.7879322924773], [72, 73, 74, 75, 76, 77, 78, 79, 80, 81, 82]], [7, 936, [8467, 8589, 8707, 8819, 8936], [37450.719, 37433.696, 37445.203, 37469.957, 37489.242], [51223.225, 51204.774, 51210.002, 51329.158, 51225.39], [18.238, 13.828, 8.494, 22.462, 21.873], [2984.0496666803665, 2991.761197539209, 3226.5951891256086, 12605.660800486457, 3744.0269457540962], [74, 75, 76, 77, 78]], [1, 937, [8480, 8605, 8717, 8838, 8949], [44132.045, 44001.974, 44153.273, 44147.651, 44262.545], [16155.794, 16070.867, 16134.611, 16103.176, 16117.888], [21.432, 29.192, 14.987, 18.779, 12.972], [527.1842317157264, 5001.7263040010885, 749.1277872120359, 1427.1602437589363, 1391.3224928929578], [74, 75, 76, 77, 78]], [4, 949, [8530, 8653, 8767, 8880, 8995, 9117, 9243, 9361, 9474], [16497.492, 16514.748, 16540.724, 16540.512, 16585.763, 16563.843, 16537.04, 16516.345, 16593.257], [45368.581, 45339.717, 45326.343, 45336.191, 45343.728, 45358.929, 45351.638, 45344.184, 45350.013], [19.36, 10.087, 13.654, 15.038, 16.594, 15.029, 24.137, 19.671, 29.174], [1173.1070355354743, 2721.0563233322428, 3842.4793304476416, 3783.4896860168146, 3737.938253782966, 1847.3918806653203, 2002.3088841490724, 3859.1310640496845, 1180.6887141323525], [75, 76, 77, 78, 79, 80, 81, 82, 83]], [2, 957, [8837, 8946, 9060, 9188, 9316, 9426, 9542, 9661, 9766], [43702.718, 43796.741, 43729.759, 43763.643, 43761.621, 43865.885, 43791.306, 43747.68, 43698.315], [29300.148, 29326.57, 29245.189, 29190.938, 29161.906, 29084.97, 29176.143, 29187.549, 29185.303], [36.904, 16.126, 15.039, 21.989, 18.123, 15.025, 15.182, 12.678, 22.28], [3525.0140319622346, 1895.340834316481, 2067.2692459150867, 1961.5267459740273, 2429.4292019234194, 1927.0157746445113, 1903.4023062821889, 1642.6652317199228, 3274.483430221174], [77, 78, 79, 80, 81, 82, 83, 84, 85]], [5, 962, [8752, 8871, 8980, 9100, 9229, 9346, 9455, 9579, 9691, 9801, 9916, 10021, 10127, 10233, 10345, 10447, 10539], [11095.725, 11129.09, 11110.763, 11036.334, 10962.478, 10958.352, 10874.643, 10881.491, 10849.667, 10926.935, 10941.541, 10835.52, 10768.359, 10787.142, 10678.247, 10611.567, 10473.564], [46129.618, 46132.828, 46098.061, 46069.334, 46045.294, 46057.872, 46010.774, 46106.949, 46089.449, 46107.251, 46081.608, 46113.439, 46117.534, 46032.881, 46086.504, 46104.676, 46029.821], [23.915, 22.384, 25.709, 19.856, 11.832, 11.632, 17.447, 11.905, 10.412, 13.674, 11.716, 9.572, 13.145, 13.939, 14.571, 18.604, 17.687], [2407.646881040881, 1680.2621875665714, 2797.2722578484745, 2651.6764112071423, 1043.2559626312448, 1852.503954566105, 2393.229427197239, 1841.8566818610177, 1960.8196819264638, 1954.3367521562666, 1342.1426036733635, 1674.941972751659, 2808.585856775872, 1379.9742337609594, 1486.5808083460936, 2146.625963099488, 1751.2548287251225], [77, 78, 79, 80, 81, 82, 83, 84, 85, 86, 87, 88, 89, 90, 91, 92, 93]], [5, 963, [8753, 8872, 8981, 9102, 9231, 9349, 9457, 9581, 9694, 9803, 9919, 10025, 10129, 10235, 10348, 10449, 10545, 10645, 10732, 10823, 10919, 11003, 11091, 11170], [11240.14, 11303.133, 11286.598, 11281.193, 11230.06, 11281.836, 11267.844, 11300.567, 11303.57, 11288.975, 11292.977, 11229.927, 11243.032, 11280.915, 11251.19, 11324.71, 11261.372, 11234.947, 11148.369, 11160.073, 11222.954, 11217.914, 11137.665, 11180.896], [46582.226, 46578.456, 46552.423, 46553.079, 46577.031, 46532.047, 46610.719, 46603.014, 46611.294, 46594.588, 46603.401, 46600.119, 46605.953, 46593.367, 46612.897, 46593.463, 46572.175, 46634.49, 46601.815, 46606.559, 46663.192, 46642.244, 46605.283, 46562.075], [11.553, 11.378, 14.876, 15.419, 19.258, 26.321, 14.159, 14.293, 9.294, 20.721, 15.974, 19.061, 16.025, 20.648, 18.396, 13.3, 11.818, 11.751, 20.265, 13.023, 20.843, 15.162, 19.93, 34.24], [2374.7493436804652, 1842.6913055521131, 1004.8818738736248, 1334.0397865354555, 2299.9887919220496, 1546.0170253941665, 1866.9413022337367, 1868.726277508715, 2381.095308533397, 1230.8572614689049, 2367.661730311654, 2144.5144285021356, 2071.475602694617, 2853.9734641708246, 2133.7496828557673, 1706.146934441728, 2531.1157449998695, 1418.9656223817017, 2328.1379091876597, 2670.93249515491, 3314.5565878570046, 2008.162721559949, 3107.8818119455423, 1370.5846981355648], [77, 78, 79, 80, 81, 82, 83, 84, 85, 86, 87, 88, 89, 90, 91, 92, 93, 94, 95, 96, 97, 98, 99, 100]], [0, 967, [8785, 8896, 9013, 9133, 9259, 9372, 9488, 9613, 9717, 9831], [20850.295, 20788.944, 20776.347, 20718.398, 20666.232, 20608.893, 20629.891, 20587.957, 20592.42, 20614.356], [11459.196, 11490.232, 11433.798, 11409.02, 11354.402, 11242.083, 11197.716, 11148.308, 11173.478, 11229.844], [32.555, 16.169, 15.122, 11.17, 20.522, 15.08, 16.85, 19.816, 14.098, 14.733], [2312.4309176301367, 1312.9646060714467, 1386.072846650611, 799.9329032821329, 1289.4747312688166, 1072.622882981509, 993.3403379719135, 1682.6214975459552, 942.6706924976143, 1359.0428407932295], [77, 78, 79, 80, 81, 82, 83, 84, 85, 86]], [5, 975, [8973, 9091, 9223, 9341, 9451], [9895.703, 9944.833, 9977.908, 9982.82, 10142.35], [46194.598, 46202.116, 46241.979, 46208.419, 46198.767], [30.294, 23.977, 17.727, 31.48, 21.765], [2510.8561473736636, 989.8215714630604, 1226.977529321825, 1555.0761301197394, 12417.339178314474], [79, 80, 81, 82, 83]], [9, 985, [9026, 9152, 9275, 9383, 9502, 9631, 9732, 9848], [26779.571, 26717.579, 26725.523, 26760.371, 26745.385, 26815.282, 26812.24, 26925.397], [70876.307, 70817.292, 70749.57, 70717.329, 70710.04, 70733.577, 70728.839, 70634.78], [10.127, 9.862, 11.364, 14.238, 16.292, 21.628, 28.741, 21.043], [2314.2689812870244, 1656.571496173699, 1630.390874965145, 3207.667914681198, 1905.1311700805034, 5127.921806264718, 4819.426169567319, 6196.033883242032], [79, 80, 81, 82, 83, 84, 85, 86]], [7, 994, [9175, 9304, 9414, 9531, 9651, 9758, 9875, 9984], [36839.79, 36922.694, 36970.338, 36872.731, 36848.06, 36947.437, 36975.493, 36982.072], [51976.437, 51900.99, 51810.847, 51812.303, 51785.473, 51792.804, 51752.842, 51850.491], [13.957, 13.031, 12.756, 19.301, 17.1, 17.682, 18.108, 10.163], [1819.764461004148, 2659.8422671621247, 1417.9237372674481, 2223.142616913806, 822.9373688198503, 1542.7538704148294, 1276.1719972362182, 1573.0190870000652], [80, 81, 82, 83, 84, 85, 86, 87]], [0, 1022, [9490, 9615, 9719, 9833, 9947, 10054, 10154, 10273], [21111.68, 21125.195, 21111.228, 21105.248, 21041.558, 21132.753, 21091.377, 21151.214], [10438.782, 10469.787, 10452.457, 10466.843, 10557.718, 10473.991, 10454.215, 10510.645], [32.516, 27.948, 29.391, 19.073, 24.49, 24.973, 21.998, 24.747], [720.3976255033126, 1631.3631596820499, 713.315888593691, 1095.1963582354304, 16058.452666784477, 1537.3475110009208, 1647.5126060857808, 960.9362769009825], [83, 84, 85, 86, 87, 88, 89, 90]], [8, 1026, [9498, 9628, 9729, 9844, 9956, 10060, 10164], [24701.65, 24644.522, 24638.389, 24579.33, 24578.665, 24539.939, 24402.928], [68275.446, 68316.432, 68277.82, 68226.405, 68318.792, 68316.672, 68312.245], [12.245, 11.777, 11.321, 10.359, 8.908, 17.804, 16.127], [950.7201487644231, 2036.3712352907341, 3167.3515483248757, 2565.049918542007, 2553.768022916204, 2984.080898800465, 1698.637890036407], [83, 84, 85, 86, 87, 88, 89]], [7, 1069, [9652, 9757, 9876, 9983, 10079, 10197, 10304, 10413], [36940.699, 36914.52, 37055.675, 36942.667, 36908.001, 36802.358, 36821.338, 36736.144], [51162.969, 51246.703, 51248.645, 51263.063, 51196.61, 51101.502, 51103.859, 51076.14], [14.915, 10.775, 16.567, 11.291, 8.277, 26.897, 26.162, 23.242], [1787.4098482436866, 1779.5250574151853, 2946.355488305386, 2285.7555451365865, 4276.907430595323, 3718.3853955830446, 2693.829963574654, 11121.182799126902], [84, 85, 86, 87, 88, 89, 90, 91]], [4, 1082, [9592, 9705, 9813, 9930, 10039, 10141, 10251, 10362], [16215.211, 16109.617, 16104.347, 16095.734, 16105.163, 16065.154, 16061.172, 16094.698], [46521.046, 46449.349, 46364.141, 46309.103, 46302.266, 46226.34, 46189.889, 46168.46], [9.215, 21.295, 11.463, 14.814, 15.29, 18.818, 27.986, 19.973], [153174.30462960526, 4325.9249557135245, 2131.8949175019034, 1588.6516411882549, 1387.6859942606686, 1343.917514116422, 920.4189654996322, 831.0634927583656], [84, 85, 86, 87, 88, 89, 90, 91]], [4, 1083, [9707, 9815, 9933, 10043, 10142, 10252, 10365], [16521.892, 16562.839, 16515.603, 16557.805, 16499.339, 16420.456, 16420.358], [43708.903, 43614.011, 43631.763, 43550.393, 43622.682, 43611.583, 43606.246], [24.207, 29.749, 25.134, 24.325, 24.779, 26.988, 24.422], [1772.1461420064038, 1207.8818283456387, 2292.444503247101, 3440.0625456773055, 3070.2042257785083, 3705.452068398399, 3319.4163611116437], [85, 86, 87, 88, 89, 90, 91]], [1, 1091, [9888, 9993, 10093, 10209, 10320, 10423, 10517], [43719.794, 43689.504, 43716.126, 43843.028, 43818.481, 43781.242, 43761.984], [14570.511, 14549.963, 14577.918, 14530.036, 14531.442, 14587.447, 14573.644], [18.842, 15.503, 16.857, 23.58, 19.278, 18.066, 22.91], [2075.5727567843974, 1727.1707125341397, 3163.2413952565344, 1833.820690050726, 2924.1441109905168, 4856.7803068438225, 1443.3127179534822], [86, 87, 88, 89, 90, 91, 92]], [3, 1104, [10504, 10596, 10692, 10782, 10877, 10959, 11047, 11134, 11219, 11309, 11410], [33656.289, 33572.152, 33631.87, 33420.623, 33400.961, 33332.645, 33315.275, 33339.864, 33272.565, 33303.047, 33355.523], [38423.478, 38385.209, 38371.121, 38383.385, 38418.438, 38506.394, 38575.117, 38617.347, 38588.458, 38620.819, 38686.54], [19.497, 9.309, 25.814, 27.066, 20.071, 12.596, 10.622, 12.748, 10.441, 12.408, 12.428], [1575.3669196250232, 1562.0860717829726, 1127.8284877285973, 2613.0009208226415, 1516.7096613342583, 1704.0621654313077, 2215.653544431704, 1522.5327425820872, 1681.1505911488555, 1492.8821096836982, 841.4311888597767], [92, 93, 94, 95, 96, 97, 98, 99, 100, 101, 102]], [6, 1106, [10009, 10110, 10218, 10333, 10432, 10528, 10630, 10719, 10808, 10903, 10985, 11076, 11157, 11243], [5263.15, 5305.149, 5252.121, 5264.368, 5299.443, 5273.111, 5402.045, 5298.681, 5248.37, 5273.085, 5378.566, 5386.266, 5478.956, 5415.583], [49854.49, 49856.614, 49851.3, 49855.517, 49949.47, 49943.025, 49892.752, 49850.506, 49840.681, 49736.326, 49647.342, 49640.131, 49567.023, 49729.492], [9.928, 7.179, 7.837, 8.162, 7.077, 8.295, 13.504, 11.779, 12.759, 14.925, 24.681, 28.977, 19.658, 13.069], [2379.4876607185734, 3139.298040549118, 3276.659896481211, 3959.8502773454056, 3089.9126122966936, 3726.670250941638, 13621.595859012854, 2295.9904994642466, 3300.3240321042153, 2800.9445833688214, 1257.7483381889983, 4415.905019030937, 3779.1866431177014, 51255.83631597884], [88, 89, 90, 91, 92, 93, 94, 95, 96, 97, 98, 99, 100, 101]], [7, 1111, [10200, 10308, 10414, 10511, 10603, 10698, 10788, 10882, 10966], [37791.359, 37746.52, 37760.232, 37710.167, 37795.894, 37817.402, 37907.633, 37774.737, 37755.79], [51589.792, 51570.432, 51571.665, 51433.238, 51405.456, 51497.135, 51452.583, 51272.163, 51336.416], [14.403, 14.29, 16.85, 20.988, 18.642, 14.391, 18.67, 24.798, 16.185], [1926.862395997135, 2213.4543918226236, 1427.682227006941, 1713.791376217903, 1229.8863900568963, 886.5521520351781, 1379.4506362950199, 5677.562246286854, 19182.345022184312], [89, 90, 91, 92, 93, 94, 95, 96, 97]], [8, 1127, [10162, 10279, 10386, 10486, 10578, 10675, 10765], [24160.713, 24180.681, 24193.224, 24150.89, 24140.332, 24113.506, 24176.56], [66348.131, 66375.244, 66600.838, 66506.281, 66367.976, 66263.341, 66150.239], [15.826, 13.398, 26.0, 15.445, 13.183, 18.195, 12.717], [1779.6097689668877, 1742.9437313267847, 2717.2717479026096, 1166.4255655048053, 1357.4060546965982, 852.0577498543629, 1324.8592616321814], [89, 90, 91, 92, 93, 94, 95]], [9, 1128, [10174, 10284, 10394, 10491, 10584, 10678, 10769, 10865, 10950, 11035], [28158.859, 28175.181, 28114.612, 28131.414, 28086.388, 28046.069, 27950.105, 27971.444, 28023.209, 28021.965], [72741.765, 72678.625, 72672.067, 72744.776, 72732.499, 72627.486, 72654.135, 72670.613, 72658.275, 72716.134], [14.58, 12.973, 15.299, 21.279, 29.336, 22.139, 31.254, 30.971, 26.566, 28.162], [2134.0630060769545, 1929.502405774641, 3735.1056357126363, 2300.168560977025, 1189.7785186023607, 5274.624539109572, 2504.342689906537, 1623.4891788015195, 480.8178030919421, 2603.7494925269425], [89, 90, 91, 92, 93, 94, 95, 96, 97, 98]], [3, 1145, [9978, 10075, 10190, 10296, 10408], [33681.705, 33666.764, 33606.415, 33549.757, 33502.058], [37277.084, 37306.386, 37261.525, 37209.401, 37208.168], [13.886, 10.0, 9.687, 16.314, 27.801], [2210.108945853056, 3100.706182325524, 2026.1768484823438, 2058.2058782490685, 2231.249695699023], [87, 88, 89, 90, 91]], [6, 1222, [10721, 10810, 10905, 10987, 11077, 11158, 11244, 11341, 11433], [5949.822, 5976.957, 5950.027, 5976.387, 6064.204, 5868.157, 5841.981, 5780.706, 5748.715], [51140.591, 51178.939, 50968.637, 51072.502, 50967.501, 51050.86, 51060.879, 51003.375, 51111.967], [15.135, 12.226, 21.281, 20.883, 23.98, 15.902, 13.472, 15.315, 10.992], [2865.643849850333, 2842.162701614477, 5206.697218164316, 3635.648486332805, 6713.9491740636995, 1928.8614913280899, 1249.5583320224223, 1589.9918646610824, 1606.450483332225], [95, 96, 97, 98, 99, 100, 101, 102, 103]], [8, 1227, [10856, 10947, 11032, 11120, 11200], [23673.689, 23633.075, 23625.736, 23609.37, 23699.959], [65697.607, 65672.891, 65612.135, 65730.304, 65775.502], [23.088, 17.47, 10.05, 34.46, 25.415], [2515.3637335196836, 1058.6081471889333, 565.7875294866841, 728.251328197855, 799.0109018718333], [96, 97, 98, 99, 100]], [4, 1238, [10925, 11007, 11096, 11177, 11263], [15884.633, 15771.57, 15753.266, 15812.583, 15870.297], [45044.132, 44944.437, 44848.002, 44960.851, 45001.912], [40.081, 16.745, 19.081, 24.399, 25.557], [1872.0605139851236, 2446.961140573654, 1885.7745563693566, 1007.878872620562, 1191.243088351194], [97, 98, 99, 100, 101]], [7, 1259, [11056, 11140, 11224, 11316, 11418, 11496], [37603.952, 37567.241, 37563.633, 37610.961, 37595.3, 37554.695], [51020.374, 51108.404, 51065.199, 51067.935, 51041.099, 51067.239], [33.345, 17.868, 12.006, 13.808, 18.101, 14.175], [2813.9870028450614, 1313.473799796948, 1161.3457302938612, 873.7833006000077, 1559.2940268292546, 1128.2727432495708], [98, 99, 100, 101, 102, 103]], [4, 1290, [11369, 11451, 11543, 11634, 11730, 11825, 11918, 12007, 12081], [16208.43, 16198.179, 16149.824, 16170.31, 16176.375, 16154.249, 16080.223, 16075.138, 16107.463], [46120.446, 46050.619, 46104.626, 46150.334, 46237.953, 46142.04, 46078.014, 46027.325, 46103.606], [28.466, 18.031, 15.701, 34.395, 17.034, 18.127, 22.255, 23.15, 32.511], [2190.372336502207, 661.2346456728691, 1156.8627273483517, 3720.980123762188, 848.8571381118019, 1056.54272294052, 786.4715233295423, 2060.3997183241986, 1985.9462832086779], [102, 103, 104, 105, 106, 107, 108, 109, 110]], [4, 1339, [11920, 12009, 12083, 12162, 12261], [16214.729, 16233.808, 16218.832, 16279.479, 16199.786], [43484.054, 43541.04, 43434.488, 43449.741, 43485.041], [15.675, 24.99, 19.937, 14.301, 25.262], [635.8443440051318, 1983.57880585234, 553.2652450564976, 1307.0975740053411, 2277.053930469046], [108, 109, 110, 111, 112]], [3, 1349, [11863, 11957, 12035, 12112, 12203, 12303, 12387, 12482, 12574, 12654, 12754], [33421.19, 33413.314, 33488.136, 33464.193, 33401.018, 33411.129, 33399.442, 33451.373, 33387.289, 33389.29, 33426.038], [38311.908, 38300.84, 38347.081, 38245.763, 38201.916, 38233.767, 38037.761, 38136.113, 38166.671, 38083.621, 38064.039], [20.576, 17.094, 11.891, 13.968, 16.309, 23.139, 18.324, 11.879, 11.931, 15.694, 16.663], [1228.0954168762012, 2809.6001990792092, 2669.6640302683254, 1477.9358291459641, 1263.0251443732136, 5645.004058371728, 1544.986552799258, 2263.325926067555, 1984.0272795525498, 1136.893644302749, 1777.2837114491647], [107, 108, 109, 110, 111, 112, 113, 114, 115, 116, 117]], [7, 1354, [11966, 12041, 12122, 12210, 12309, 12394], [37610.825, 37581.628, 37591.421, 37641.369, 37607.228, 37542.454], [51114.62, 51050.073, 51071.988, 51151.995, 51023.583, 51064.94], [26.18, 22.111, 13.094, 16.086, 15.013, 23.128], [1041.6928868509926, 976.2527059715069, 1522.7279826516483, 404.11578277100625, 1288.0369101066249, 935.0570711829549], [108, 109, 110, 111, 112, 113]], [1, 1371, [12215, 12315, 12405, 12495, 12589, 12671], [43239.691, 43387.44, 43252.211, 43322.789, 43229.812, 43288.439], [15778.656, 15798.754, 15863.654, 15830.994, 15955.703, 15855.829], [24.682, 12.578, 18.432, 29.369, 15.816, 24.146], [2043.2169652499842, 40774.34354363709, 1612.3006076455117, 3181.7967059549455, 1766.5552444772934, 1401.4478946874901], [111, 112, 113, 114, 115, 116]], [3, 1431, [12915, 12998, 13074, 13156, 13237], [33548.383, 33527.929, 33447.054, 33538.756, 33570.172], [38338.018, 38338.133, 38415.612, 38312.209, 38340.128], [16.159, 21.443, 26.825, 24.777, 31.228], [1882.703890972562, 1432.342459762578, 4617.846738746247, 5189.049039213781, 4152.902479484056], [119, 120, 121, 122, 123]], [7, 1533, [13583, 13677, 13767, 13854, 13959, 14046, 14144, 14227, 14322], [37133.547, 37102.25, 37203.226, 37237.491, 37233.661, 37157.809, 37135.896, 36988.817, 37022.915], [52516.33, 52480.919, 52442.186, 52396.185, 52357.03, 52241.009, 52249.537, 52320.404, 52366.576], [21.617, 12.22, 11.028, 9.185, 12.958, 12.578, 12.241, 9.625, 18.549], [802.5978667096963, 1611.4934675072425, 2484.0819595063745, 1495.1797731456174, 1518.3665557478314, 2218.6575211932955, 1969.9730238896386, 2049.0047759332633, 1327.3012843572474], [127, 128, 129, 130, 131, 132, 133, 134, 135]], [7, 1546, [13768, 13855, 13960, 14047, 14145], [37636.057, 37756.069, 37741.195, 37776.125, 37681.967], [52325.468, 52256.212, 52229.371, 52138.826, 52163.294], [21.492, 14.738, 9.768, 13.477, 2.916], [15266.504210853702, 2228.986559238401, 1606.4917334161846, 2185.725120510556, 442.27612260328374], [129, 130, 131, 132, 133]], [9, 1568, [13834, 13936, 14028, 14125, 14209, 14302, 14403, 14495, 14592, 14687, 14768, 14862, 14992, 15113, 15245, 15408, 15553, 15698, 15843, 15979, 16115, 16244, 16378], [27273.115, 27318.988, 27340.007, 27362.271, 27290.154, 27323.861, 27335.658, 27383.289, 27327.364, 27300.586, 27359.687, 27304.592, 27357.918, 27347.692, 27295.49, 27331.818, 27376.312, 27285.115, 27284.594, 27298.695, 27294.103, 27273.203, 27426.829], [71907.805, 71923.196, 71934.872, 71942.695, 72019.049, 72011.767, 72061.573, 71907.84, 72066.605, 71994.36, 72030.295, 72003.618, 71918.141, 71992.169, 71995.883, 72069.365, 72128.662, 72039.8, 72025.183, 72028.735, 72030.639, 72056.526, 72006.592], [12.326, 10.876, 10.463, 15.981, 13.677, 7.034, 14.52, 32.581, 14.765, 27.471, 18.847, 15.873, 34.338, 14.85, 29.591, 16.092, 29.569, 14.336, 18.63, 14.127, 16.395, 21.268, 36.326], [1818.1072065000033, 2161.9319159545003, 1648.654495033162, 1016.0780650359314, 1342.3469235771518, 1452.3986095112707, 1354.5373792567364, 3827.604548708537, 1691.1564887094482, 1056.9529184803287, 1464.3024017129464, 1496.052267509412, 4398.845944840829, 1353.4226709347633, 750.672812118915, 20428.928390697656, 1658.9770774825702, 1661.574397782156, 2390.7516232529574, 2262.8562788628833, 1163.3804449373126, 2438.293881669061, 7879.594560473835], [130, 131, 132, 133, 134, 135, 136, 137, 138, 139, 140, 141, 142, 143, 144, 145, 146, 147, 148, 149, 150, 151, 152]], [4, 1589, [14010, 14099, 14189, 14276, 14371], [16134.936, 16227.144, 16203.58, 16144.863, 16130.932], [45923.449, 45909.114, 45918.519, 45890.835, 45814.116], [17.134, 13.028, 15.346, 11.992, 14.071], [1945.3152313340738, 1640.9658397043663, 1417.7191633564132, 1633.6532364766285, 1290.7427224192616], [132, 133, 134, 135, 136]], [7, 1602, [14226, 14321, 14424, 14508, 14605, 14705, 14783, 14889, 15015, 15134, 15280, 15442, 15586, 15727, 15874, 16012, 16140, 16274], [36974.015, 36946.359, 36899.984, 36933.909, 36916.842, 36933.35, 36927.935, 36972.306, 36891.659, 36951.705, 36925.945, 36952.789, 36939.844, 36924.654, 36925.915, 36932.396, 36924.171, 36939.286], [51195.139, 51202.056, 51188.908, 51195.402, 51265.498, 51287.976, 51220.093, 51213.422, 51232.092, 51272.822, 51195.374, 51221.744, 51252.378, 51233.454, 51263.939, 51237.075, 51226.116, 51303.305], [16.223, 20.802, 19.83, 22.418, 15.57, 12.193, 21.094, 11.523, 13.015, 19.046, 8.187, 11.739, 4.876, 8.095, 11.176, 11.858, 10.816, 18.859], [1115.9466525878272, 2547.454201426261, 5264.963320083702, 2353.8495822572268, 1563.2746801747535, 1563.548461599765, 2009.2329824339372, 2331.17575346021, 1796.126160240742, 2836.8821709844738, 3758.5982367155766, 3409.0596176766753, 3655.9653501230596, 4129.638488652628, 3204.784367782502, 3301.794282730561, 2456.03687523151, 1756.8793980649289], [134, 135, 136, 137, 138, 139, 140, 141, 142, 143, 144, 145, 146, 147, 148, 149, 150, 151]], [8, 1633, [14588, 14683, 14766, 14860, 14989], [25013.062, 24987.361, 25001.79, 25052.174, 25044.054], [67637.771, 67684.124, 67825.258, 67851.183, 67858.987], [9.631, 14.973, 11.347, 12.999, 15.483], [1193.5566974711774, 1604.5001234305837, 2379.428828048207, 1561.4033565899604, 1366.214523016159], [138, 139, 140, 141, 142]], [4, 1664, [14747, 14832, 14954, 15075, 15204, 15365], [15969.158, 16056.792, 16015.551, 16028.881, 16056.435, 16102.577], [45805.942, 45858.115, 45855.18, 45963.723, 46095.84, 46251.594], [13.687, 32.793, 19.022, 20.889, 18.535, 18.025], [846.0352455244679, 4455.0415985945465, 4902.915613911622, 8591.777916214809, 9185.947181916734, 25212.559042260593], [140, 141, 142, 143, 144, 145]], [0, 1667, [14760, 14850, 14978, 15099, 15229, 15392, 15537, 15683, 15827], [20818.497, 20822.0, 20860.825, 20818.561, 20793.025, 20817.661, 20737.258, 20804.582, 20780.486], [12927.951, 12899.033, 12654.399, 12875.301, 12707.072, 12736.483, 12815.347, 12843.192, 12832.56], [6.087, 9.738, 14.103, 10.091, 22.226, 28.344, 11.586, 15.985, 14.42], [2052.851018127417, 1815.7057128497734, 82387.26551914489, 2895.4003993271735, 6526.810778099081, 5491.632101307531, 2012.3555206155604, 1952.3637340419145, 1534.8410771730914], [140, 141, 142, 143, 144, 145, 146, 147, 148]], [3, 1676, [14881, 15009, 15127, 15270, 15429, 15573, 15717], [33344.494, 33439.94, 33429.336, 33420.798, 33409.471, 33374.422, 33546.932], [39430.99, 39305.236, 39258.674, 39238.982, 39254.356, 39139.124, 39210.955], [18.574, 10.716, 12.25, 23.912, 21.265, 33.664, 13.532], [6400.762062346417, 2036.2271644041366, 2530.2862487605007, 6091.297521520353, 11592.9780315383, 2743.064539061855, 1384.5986057947982], [141, 142, 143, 144, 145, 146, 147]], [3, 1677, [14882, 15011, 15128, 15274, 15432, 15576, 15721, 15867, 16006, 16133, 16264, 16398, 16521, 16664, 16811], [33596.715, 33722.857, 33659.005, 33709.728, 33632.818, 33804.48, 34030.375, 33980.623, 33969.65, 33920.153, 33838.285, 33874.237, 33728.536, 33891.061, 33967.141], [39827.204, 39976.185, 39985.235, 39833.424, 39800.326, 39632.758, 39553.111, 39587.894, 39598.395, 39617.765, 39645.992, 39588.586, 39520.155, 39555.866, 39530.58], [20.194, 13.175, 11.412, 10.807, 11.628, 16.443, 16.985, 22.196, 13.191, 9.691, 20.813, 12.523, 10.125, 20.348, 28.594], [13295.438881284641, 2819.6923809331665, 3347.233425204033, 19484.054975465904, 19450.955699135015, 6573.809995355963, 1709.1755984301294, 6202.335454844576, 2547.9591537533483, 3726.564079682233, 5599.9297981812015, 1813.4940947073617, 105165.49538463219, 2810.0949245991337, 4052.0042392662167], [141, 142, 143, 144, 145, 146, 147, 148, 149, 150, 151, 152, 153, 154, 155]], [3, 1678, [14883, 15010, 15129, 15271, 15430, 15572, 15719], [33765.915, 33758.099, 33729.372, 33532.652, 33454.159, 33404.608, 33409.957], [38413.423, 38390.292, 38400.508, 38479.24, 38512.476, 38581.065, 38610.639], [33.271, 21.99, 22.827, 14.564, 10.301, 14.983, 19.417], [1285.2208577205463, 3481.506808096512, 5090.768127025888, 15307.814146320196, 37317.63833285252, 14432.168232109041, 20050.180798262576], [141, 142, 143, 144, 145, 146, 147]], [2, 1684, [14899, 15024, 15150, 15296, 15452], [43950.252, 44065.085, 43893.316, 43860.946, 43868.477], [29136.785, 29236.912, 29247.613, 29222.123, 29267.634], [24.838, 54.051, 18.314, 22.06, 19.01], [1430.3223060866317, 1645.3140667779662, 1107.219846748332, 2454.4785270503694, 19353.3198286507], [141, 142, 143, 144, 145]], [6, 1689, [14810, 14921, 15048, 15174, 15328, 15482, 15628, 15767, 15907, 16040, 16177, 16305, 16436, 16565, 16714, 16851, 16981, 17109, 17226], [5987.741, 6017.118, 6052.045, 5826.613, 5954.897, 6020.758, 6023.32, 5957.499, 5999.483, 5912.225, 5889.266, 5831.362, 5794.587, 5816.342, 5810.566, 5760.65, 5771.302, 5786.063, 5766.683], [51597.218, 51582.064, 51489.657, 51575.072, 51476.964, 51359.179, 51367.511, 51452.936, 51393.08, 51515.995, 51554.638, 51569.032, 51603.783, 51623.859, 51617.178, 51604.84, 51644.201, 51651.354, 51580.838], [25.81, 12.326, 21.161, 19.727, 19.178, 22.764, 20.092, 19.535, 20.262, 8.14, 8.657, 10.52, 11.829, 9.921, 10.602, 14.197, 6.566, 14.576, 24.614], [7737.620132343776, 1984.825487615313, 2747.8953129040174, 7733.221234843811, 20066.61738147665, 13629.709111435319, 14084.26119254363, 15481.543909960905, 11061.37580094794, 3979.5782794404317, 4427.190838920155, 4103.093652851472, 4924.9255151570405, 3917.586999905335, 4872.599922959893, 4303.594325909024, 3404.3972041742195, 1659.7472505599137, 679.3172622691933], [141, 142, 143, 144, 145, 146, 147, 148, 149, 150, 151, 152, 153, 154, 155, 156, 157, 158, 159]], [5, 1691, [14814, 14929, 15057, 15183, 15341], [10052.426, 10095.807, 10018.459, 9956.609, 9961.72], [47221.881, 47156.333, 47034.466, 47094.334, 47220.64], [28.758, 22.22, 29.041, 20.763, 25.061], [1316.4501752085075, 2581.6093761137035, 3334.6133360787926, 11045.808401332537, 920.2211095495327], [141, 142, 143, 144, 145]], [0, 1701, [14976, 15097, 15227, 15390, 15534, 15682, 15825, 15955, 16095, 16225, 16357, 16480, 16621, 16769], [20383.327, 20309.915, 20350.457, 20382.387, 20478.686, 20334.028, 20343.386, 20404.405, 20427.854, 20412.644, 20352.261, 20373.623, 20361.907, 20360.075], [11045.019, 11001.235, 11020.194, 11072.361, 11203.307, 11154.695, 11039.821, 11187.935, 11141.507, 11167.625, 11030.455, 11116.746, 11175.06, 11019.628], [16.375, 20.808, 15.016, 20.255, 31.452, 30.937, 22.986, 30.529, 25.085, 32.672, 15.019, 23.867, 19.387, 15.725], [1134.629047054105, 1277.8546515463695, 1758.227739319022, 1057.5145232115522, 6032.8430181639305, 2173.174723587539, 890.0272509682455, 6282.000269126862, 5360.06138791922, 3704.3347463612686, 1417.7386988550688, 2177.4079197412348, 4041.4817039544446, 1978.3081671492403], [142, 143, 144, 145, 146, 147, 148, 149, 150, 151, 152, 153, 154, 155]], [0, 1702, [14977, 15098, 15228, 15391, 15536, 15684, 15828], [20807.685, 20778.715, 20783.951, 20781.328, 20804.6, 20844.651, 20890.521], [12539.859, 12399.375, 12520.403, 12490.65, 12446.615, 12328.953, 12273.655], [34.025, 12.868, 22.818, 25.259, 31.381, 18.116, 11.692], [3701.8724063698223, 1693.42850284066, 7497.392324641175, 3968.7947775583993, 3192.6660379123996, 1102.690714490789, 858.5899169000206], [142, 143, 144, 145, 146, 147, 148]], [8, 1703, [14987, 15104, 15239, 15399, 15544, 15692, 15835, 15968, 16103, 16234, 16364, 16489, 16627, 16778, 16908, 17042, 17164, 17283], [24072.928, 23976.753, 23991.061, 23972.481, 23839.068, 23863.389, 23942.36, 23941.691, 23852.74, 23887.83, 23895.158, 23978.27, 23984.702, 24002.585, 24015.045, 23937.475, 23931.104, 23950.894], [65963.914, 65885.303, 65851.246, 65887.844, 65958.399, 66001.224, 65885.118, 65804.11, 65676.58, 65789.226, 65802.12, 65949.379, 65845.497, 65743.895, 65712.874, 65886.825, 65855.371, 65870.979], [17.761, 9.411, 13.21, 9.166, 13.545, 16.897, 19.92, 18.438, 26.639, 16.295, 26.187, 31.303, 11.651, 16.696, 23.043, 28.411, 11.257, 18.231], [2662.463397146452, 2500.4097164000823, 2605.5760441479015, 2463.0773082495575, 6788.064243334825, 6644.929185927396, 2239.7309483936806, 6079.091738825217, 1889.4154057345472, 1926.428214422094, 1681.7183890049187, 10519.583285165558, 35188.306779615894, 6583.604572038414, 8202.328213909816, 3520.411630587012, 2288.485162048461, 3112.8157122538732], [142, 143, 144, 145, 146, 147, 148, 149, 150, 151, 152, 153, 154, 155, 156, 157, 158, 159]], [7, 1708, [15016, 15137, 15282, 15443, 15587, 15730, 15875], [37492.468, 37501.409, 37523.536, 37375.461, 37405.248, 37471.887, 37445.968], [49863.185, 49879.921, 49943.94, 49936.806, 49887.231, 49948.833, 49938.119], [19.018, 17.989, 19.994, 25.114, 19.663, 16.658, 10.974], [2133.3994776117925, 1841.6446260650114, 2899.0397643784654, 1975.7144558235368, 1932.8449011414668, 2214.9400818571557, 1704.9800891607358], [142, 143, 144, 145, 146, 147, 148]], [6, 1715, [14919, 15046, 15173, 15326, 15479, 15625, 15765, 15905], [5683.12, 5824.399, 5824.334, 5812.746, 5858.17, 5851.836, 5814.6, 5702.877], [50474.161, 50540.023, 50525.738, 50507.169, 50510.387, 50527.98, 50583.808, 50670.039], [32.96, 10.304, 11.742, 7.841, 9.256, 13.68, 18.149, 33.018], [3206.926609368579, 2971.367382085923, 4151.6668454694845, 4422.221481763558, 4189.336711614534, 3594.4159251957235, 2216.5693011671196, 6148.927752106798], [142, 143, 144, 145, 146, 147, 148, 149]], [5, 1718, [14937, 15063, 15191, 15350, 15499, 15645, 15794, 15925, 16064, 16195, 16321, 16449, 16585, 16732], [10826.531, 10822.788, 10851.939, 10836.42, 10987.261, 10987.927, 10966.09, 10925.856, 10842.634, 10805.221, 10694.525, 10714.895, 10756.659, 10737.457], [46561.501, 46597.363, 46668.115, 46747.209, 46783.302, 46820.972, 46864.381, 46873.375, 46842.068, 46819.515, 46799.867, 46755.629, 46804.505, 46803.687], [21.693, 14.483, 17.036, 27.543, 11.629, 12.272, 9.656, 19.463, 17.122, 11.096, 12.53, 11.595, 21.127, 14.407], [4562.637363156823, 4112.3850092796, 17034.408592668377, 2452.779950977732, 4477.047043680824, 4227.92649701974, 2545.923233545646, 3689.592673650961, 1563.158095414973, 1563.490467044164, 2126.085056719025, 2340.582421626051, 1553.1295265342947, 1581.3178739295047], [142, 143, 144, 145, 146, 147, 148, 149, 150, 151, 152, 153, 154, 155]], [4, 1720, [14961, 15082, 15210, 15372, 15518], [16671.965, 16649.462, 16771.243, 16641.691, 16708.672], [45713.205, 45780.63, 45772.547, 45625.484, 45759.968], [47.448, 14.301, 17.479, 19.596, 14.873], [4992.735359503605, 40534.00816844093, 8454.894810335385, 46075.14991207548, 13575.571692393207], [142, 143, 144, 145, 146]], [8, 1724, [15109, 15242, 15403, 15549, 15696, 15839, 15973], [24890.63, 24926.707, 24957.939, 24967.045, 25011.909, 24975.263, 24924.878], [67609.757, 67541.708, 67583.256, 67623.064, 67689.53, 67785.272, 67783.942], [24.722, 29.143, 11.879, 18.258, 17.548, 16.08, 26.785], [8549.068882747859, 3429.5336834388786, 3092.4808496709757, 2002.9628294621982, 1641.0256129381207, 6178.779723961945, 2819.652080164267], [143, 144, 145, 146, 147, 148, 149]], [3, 1728, [15130, 15275, 15433, 15575, 15718, 15864, 16004, 16134], [34005.91, 33914.65, 33869.981, 33919.354, 33842.589, 33843.955, 33912.136, 33990.77], [36654.463, 36641.295, 36736.7, 36764.312, 36770.297, 36765.887, 36713.297, 36653.169], [21.11, 12.066, 22.185, 21.124, 26.781, 26.417, 16.728, 23.076], [1882.4669442735549, 2480.8731639446764, 5696.670263668117, 8105.302792061142, 5128.29968138931, 6547.034489804527, 3885.5224604250716, 1401.8149026962878], [143, 144, 145, 146, 147, 148, 149, 150]], [2, 1731, [15149, 15297, 15453, 15598, 15742, 15883, 16022], [43805.363, 43833.554, 43864.902, 43820.279, 43822.523, 43825.521, 44055.732], [30127.554, 30079.408, 30126.165, 30065.463, 29995.425, 29930.512, 29842.832], [16.584, 24.817, 10.938, 15.804, 22.465, 27.41, 14.378], [897.1283154701559, 1358.371119501503, 2249.58443474586, 1734.6334732083274, 6667.840885903343, 4057.7211380179288, 2129.587607514656], [143, 144, 145, 146, 147, 148, 149]], [6, 1734, [15044, 15170, 15323, 15477, 15622], [5262.31, 5215.354, 5050.668, 5054.632, 5064.736], [50902.8, 50902.712, 50936.86, 50965.267, 50969.944], [25.545, 16.438, 14.514, 15.889, 10.982], [3209.286666291559, 6235.291924252812, 4573.523771389161, 4379.90133071193, 2517.126740645071], [143, 144, 145, 146, 147]], [4, 1740, [15078, 15206, 15366, 15515, 15659, 15807, 15939, 16076, 16206, 16339, 16463, 16602, 16747, 16883, 17017, 17135, 17252, 17374, 17500, 17615, 17726, 17844], [16239.306, 16158.891, 16119.428, 16143.875, 16111.446, 16094.316, 16077.003, 16075.49, 16104.305, 16111.773, 16101.701, 16098.741, 16133.24, 16081.532, 16050.904, 16071.3, 16035.682, 16043.771, 16040.431, 16018.153, 16041.157, 16041.442], [46808.226, 46852.399, 46757.396, 46810.948, 46782.78, 46764.674, 46773.109, 46736.296, 46764.364, 46787.143, 46804.152, 46816.299, 46812.866, 46762.561, 46774.506, 46779.845, 46777.083, 46788.293, 46763.524, 46713.45, 46705.826, 46626.752], [18.341, 16.794, 17.79, 15.859, 15.897, 8.928, 11.46, 8.225, 5.553, 6.618, 11.067, 13.965, 8.414, 15.649, 14.367, 15.605, 14.058, 15.076, 17.562, 16.531, 21.686, 26.025], [35606.99858488744, 4974.134280501932, 3365.3661358929426, 8560.959956207638, 3734.4207333710187, 3546.327026240316, 2966.558439209448, 3322.6440501729217, 4303.403357325646, 4651.181913907292, 2635.3435791434517, 2633.1260648173516, 2500.461256310787, 2465.1226518235776, 1935.2144438952555, 2719.762910022966, 2097.126719020652, 3681.7085866494645, 3499.0092083924737, 2365.24786956742, 1860.0324226885234, 6496.540037892193], [143, 144, 145, 146, 147, 148, 149, 150, 151, 152, 153, 154, 155, 156, 157, 158, 159, 160, 161, 162, 163, 164]], [4, 1741, [15079, 15207, 15367, 15516, 15660], [16271.488, 16220.169, 16187.393, 16247.069, 16266.855], [43858.552, 43870.426, 43909.949, 43816.387, 43892.835], [13.795, 14.307, 18.443, 20.786, 9.489], [2545.5959777139124, 4353.642607270329, 7855.295937627114, 12721.78880479818, 117331.43896975127], [143, 144, 145, 146, 147]], [4, 1742, [15080, 15208, 15370, 15517, 15662, 15810, 15940, 16075, 16207, 16340], [16447.885, 16499.757, 16378.34, 16308.225, 16270.92, 16179.126, 16135.859, 16098.32, 16186.966, 16310.278], [44877.506, 44890.601, 44940.296, 45008.263, 44998.067, 44897.604, 44843.452, 44817.598, 44795.689, 44788.213], [24.222, 10.773, 21.692, 20.071, 11.98, 12.67, 15.443, 16.359, 21.146, 20.077], [13337.534189949456, 6339.590503071749, 7759.689975782822, 7767.433012324337, 5377.444139551099, 4322.68627784586, 4745.809909936553, 5143.114791346982, 3375.1142525487344, 28468.13068791724], [143, 144, 145, 146, 147, 148, 149, 150, 151, 152]], [0, 1750, [15100, 15232, 15394, 15541, 15685, 15829, 15959, 16099, 16229, 16360, 16485], [21454.641, 21519.711, 21587.005, 21513.191, 21558.816, 21520.796, 21536.527, 21524.163, 21516.83, 21545.774, 21559.931], [11823.464, 11952.95, 11963.967, 11971.748, 11912.307, 11905.829, 11924.765, 11866.965, 11907.851, 11897.847, 11904.081], [14.756, 20.342, 15.768, 20.122, 16.716, 13.862, 22.433, 11.947, 11.62, 15.457, 14.367], [1065.9759341715333, 3231.363730589274, 1384.8965965422972, 1473.1840410066588, 2040.2506630955445, 1694.9405492345754, 1178.7127734449573, 1515.6126178940322, 1552.7102992453827, 1841.335355661829, 2680.7720640003863], [143, 144, 145, 146, 147, 148, 149, 150, 151, 152, 153]], [2, 1756, [15302, 15459, 15605, 15750, 15889], [45061.865, 45058.724, 45095.04, 45054.739, 45121.368], [30966.468, 30856.254, 30966.54, 31071.482, 31108.597], [19.964, 21.74, 14.932, 11.514, 16.185], [3163.3500404618176, 4902.121466390128, 1857.27383570928, 1788.8884906286503, 1679.069232218429], [144, 145, 146, 147, 148]], [6, 1757, [15325, 15478, 15624, 15762, 15903, 16036, 16175, 16303, 16433, 16561, 16712, 16848, 16979], [5226.013, 5427.53, 5413.948, 5400.233, 5442.044, 5486.859, 5515.094, 5482.687, 5422.524, 5383.276, 5324.278, 5399.235, 5380.146], [49663.347, 49780.022, 49819.323, 49959.464, 50042.298, 50117.6, 50206.214, 50225.726, 50194.616, 50212.901, 50179.599, 50251.366, 50262.252], [17.941, 11.743, 11.622, 27.122, 22.894, 26.249, 20.542, 20.868, 24.764, 19.762, 15.028, 19.675, 33.795], [1749.6520279311296, 1214.2172281605392, 1619.174172840116, 4255.603986751011, 6285.948809467404, 5105.175909873771, 8274.56206077101, 12661.341015759535, 9222.968905848778, 2586.8066937786098, 3018.1146201182537, 5684.3213868558605, 1447.1358156116844], [145, 146, 147, 148, 149, 150, 151, 152, 153, 154, 155, 156, 157]], [6, 1759, [15481, 15627, 15769, 15910, 16042, 16179], [5942.377, 6034.97, 6000.536, 5964.453, 5971.346, 5955.69], [49948.433, 49813.924, 49812.49, 49812.662, 49704.751, 49789.08], [24.937, 13.839, 13.46, 15.41, 13.294, 27.26], [5337.887773614474, 1960.0439294730884, 2206.998286860488, 3690.614399716859, 2963.6943944222226, 2269.515818027475], [146, 147, 148, 149, 150, 151]], [4, 1764, [15203, 15364, 15514, 15656, 15806, 15938, 16074, 16205, 16338, 16461, 16601], [16149.25, 16108.16, 16066.1, 16169.068, 16057.015, 16094.326, 16066.418, 16165.241, 16058.545, 16030.517, 16177.982], [45700.213, 45630.06, 45683.211, 45661.818, 45744.846, 45726.797, 45734.517, 45659.517, 45719.603, 45711.218, 45638.549], [14.877, 23.414, 12.87, 14.506, 12.565, 15.466, 20.453, 24.361, 14.052, 13.253, 27.077], [45351.70880085883, 10189.047002454836, 4397.714639210862, 52152.54872899666, 2611.293188986539, 3309.9970899890677, 7485.681938552834, 12991.36578378646, 6780.135001753944, 4973.073849292227, 6207.647819749397], [144, 145, 146, 147, 148, 149, 150, 151, 152, 153, 154]], [8, 1776, [15693, 15834, 15967, 16104, 16235, 16366, 16491], [24004.847, 23947.199, 23998.844, 24119.457, 24033.016, 24006.372, 24055.288], [66752.34, 66675.502, 66684.974, 66505.77, 66620.148, 66573.397, 66756.262], [21.599, 15.711, 20.464, 16.277, 25.85, 19.483, 24.131], [9573.455570703141, 12724.0558666196, 11254.637613324876, 51911.03628659686, 3888.373052017745, 17487.46565755611, 4804.138181234785], [147, 148, 149, 150, 151, 152, 153]], [3, 1787, [15716, 15862, 16001, 16131, 16261, 16395, 16519, 16662, 16809], [33386.61, 33376.711, 33511.105, 33497.523, 33456.79, 33471.522, 33495.06, 33533.895, 33610.243], [38613.031, 38634.823, 38512.067, 38477.704, 38512.763, 38508.652, 38469.305, 38440.903, 38420.484], [15.934, 11.27, 14.418, 14.788, 12.493, 13.463, 14.864, 16.801, 17.454], [4226.5199259214605, 8120.046905949743, 17346.27628045246, 13243.547358473179, 22123.14278836819, 17978.792391981227, 13961.199558672586, 9675.698475471825, 20804.50797169301], [147, 148, 149, 150, 151, 152, 153, 154, 155]], [2, 1792, [15743, 15884, 16021, 16155, 16284, 16418], [43968.966, 44054.713, 43963.173, 44051.437, 44044.927, 43982.428], [29166.168, 29265.992, 29210.007, 29160.539, 29174.788, 29228.555], [22.388, 13.277, 12.248, 19.531, 16.089, 18.313], [4904.152530852618, 31788.352505152237, 3659.5594018004995, 7146.361508378844, 21473.587924877404, 20885.759982948362], [147, 148, 149, 150, 151, 152]], [3, 1797, [15865, 16005, 16132, 16265, 16399, 16522, 16665], [33676.172, 33827.884, 33693.591, 33849.193, 33878.361, 33820.567, 33800.175], [38544.773, 38399.381, 38424.075, 38437.499, 38503.286, 38494.326, 38458.714], [20.531, 14.966, 25.225, 20.346, 14.896, 20.258, 20.945], [21940.724760280787, 13889.782185925516, 5998.733839376116, 5782.753120298953, 21638.77981461056, 16708.98689210492, 25998.451247021298], [148, 149, 150, 151, 152, 153, 154]], [3, 1799, [16008, 16136, 16268, 16402, 16525, 16670, 16813, 16940, 17073], [34141.38, 34316.547, 34328.984, 34377.328, 34387.195, 34352.017, 34419.074, 34347.971, 34424.412], [36890.558, 37036.057, 37000.916, 37064.805, 37061.504, 36985.014, 37007.127, 37100.172, 37057.108], [32.298, 14.847, 11.742, 14.067, 14.347, 17.966, 13.882, 30.003, 28.461], [7953.352000651765, 1814.6056898400636, 2032.3419515507635, 1924.9524510493177, 1644.5100925241143, 1140.3793450268058, 1409.0626143730315, 1761.1707281960096, 1388.209404245563], [149, 150, 151, 152, 153, 154, 155, 156, 157]], [7, 1804, [16013, 16142, 16277, 16410, 16535], [37961.121, 37974.482, 37892.112, 37988.476, 37861.33], [51616.746, 51688.238, 51520.403, 51607.625, 51517.79], [17.457, 10.171, 18.872, 35.435, 20.737], [1724.769998864528, 481.3763778366034, 8017.380174327232, 742.3527582026496, 9707.685479840111], [149, 150, 151, 152, 153]], [1, 1806, [15881, 16020, 16154, 16282, 16415, 16539, 16689, 16827, 16952, 17088, 17207, 17326, 17441], [43467.769, 43523.489, 43315.276, 43408.607, 43269.379, 43249.658, 43294.806, 43309.111, 43399.518, 43287.524, 43293.86, 43305.855, 43265.272], [15868.233, 15857.041, 15888.369, 15905.076, 15841.803, 15898.122, 15852.078, 15862.003, 15862.69, 15853.025, 15884.45, 15880.054, 15921.18], [17.179, 15.756, 18.18, 22.33, 17.389, 20.345, 17.639, 27.089, 34.245, 24.27, 15.775, 25.291, 19.31], [43309.35232955747, 33708.44988018648, 2375.155191873422, 2336.0600193769665, 2075.028862164634, 1668.8664258293618, 2136.5382192166585, 6886.436516534699, 4096.185815253448, 3223.0748057617416, 2077.066459140453, 1442.6414568374953, 1076.7946845124234], [148, 149, 150, 151, 152, 153, 154, 155, 156, 157, 158, 159, 160]], [1, 1807, [16287, 16421, 16546, 16694, 16830, 16956, 17092, 17210, 17328, 17442, 17570, 17685, 17802, 17911, 18024, 18151, 18269, 18377], [44222.636, 44358.41, 44313.158, 44303.108, 44223.467, 44098.035, 44266.327, 44266.503, 44223.941, 44176.732, 44302.244, 44309.151, 44172.555, 44139.013, 44061.776, 43981.993, 44016.566, 44029.343], [15921.709, 15921.506, 15909.536, 15887.81, 15864.448, 15880.911, 15836.031, 15847.213, 15816.221, 15752.761, 15685.444, 15697.151, 15832.608, 15922.223, 15895.378, 15946.838, 15904.524, 15923.046], [21.257, 15.784, 15.621, 16.406, 17.522, 34.264, 33.329, 24.425, 18.563, 17.31, 24.083, 12.336, 16.12, 13.886, 13.806, 13.418, 26.897, 21.717], [13972.74895820765, 3687.972232893856, 6065.7228562665805, 12519.452620387687, 20036.321369780035, 2356.8597498135878, 2462.079195374164, 5071.984034232627, 3399.132391470212, 1044.718636262501, 2213.865906556746, 2334.324404216855, 1649.774074350322, 1699.7155206168754, 2257.7203009496598, 2267.0683009453223, 2663.412259666778, 1717.741030208802], [151, 152, 153, 154, 155, 156, 157, 158, 159, 160, 161, 162, 163, 164, 165, 166, 167, 168]], [4, 1820, [15941, 16077, 16208, 16341, 16464, 16603], [16347.873, 16271.302, 16284.479, 16281.488, 16268.794, 16254.414], [43715.576, 43678.762, 43673.605, 43670.96, 43852.606, 43883.227], [17.951, 22.331, 16.365, 15.96, 10.85, 10.5], [17431.680270148598, 6813.794930178121, 12106.967107293745, 9449.083698340466, 2216.070558202216, 1911.188012924856], [149, 150, 151, 152, 153, 154]], [8, 1826, [15972, 16109, 16239, 16367, 16493, 16630, 16781, 16910, 17044, 17168, 17285, 17402, 17525], [24892.765, 24800.249, 24736.448, 24537.917, 24486.522, 24538.633, 24458.34, 24469.315, 24509.529, 24624.666, 24637.467, 24592.3, 24562.418], [67933.153, 68090.668, 68037.76, 68038.873, 67956.63, 67946.665, 67991.297, 68028.25, 68178.896, 68222.994, 68178.996, 68098.245, 68127.471], [18.807, 13.9, 24.932, 15.093, 14.332, 15.046, 11.698, 26.228, 18.351, 14.822, 10.964, 10.278, 11.938], [16405.596253699263, 2645.299451422906, 8936.419877443557, 1836.042984106757, 1634.4520122655485, 2431.219115040293, 1953.4371199556792, 1774.1021119953668, 2105.9674242906294, 3620.5858727023874, 2207.7602098760462, 1802.1589841856508, 1659.6235778561013], [149, 150, 151, 152, 153, 154, 155, 156, 157, 158, 159, 160, 161]], [8, 1907, [16632, 16782, 16912, 17045, 17167], [24595.76, 24521.021, 24525.763, 24379.452, 24327.336], [66708.152, 66933.106, 66736.497, 66693.787, 66694.283], [27.558, 15.134, 10.714, 23.04, 19.91], [3828.7005969838406, 21429.11845097546, 78654.72064828902, 13437.484192377053, 15746.916713251914], [154, 155, 156, 157, 158]], [8, 1908, [16496, 16635, 16783, 16913, 17046], [24888.619, 24752.955, 24922.984, 24976.383, 25043.473], [67576.723, 67686.687, 67567.537, 67614.123, 67634.152], [23.339, 22.628, 15.515, 17.634, 20.538], [1352.9055291223472, 28126.64361926076, 1571.9927869799299, 1099.3102083758174, 676.1517575705659], [153, 154, 155, 156, 157]], [9, 1909, [16640, 16789, 16916, 17049, 17170, 17290, 17410, 17531, 17649, 17760, 17876, 17989, 18110, 18233], [27311.24, 27284.042, 27293.783, 27317.355, 27286.272, 27315.255, 27311.208, 27296.662, 27352.93, 27422.388, 27442.126, 27460.497, 27412.701, 27458.094], [71969.246, 71971.191, 71943.329, 71949.516, 71911.214, 71936.939, 71914.085, 71920.572, 71836.482, 71639.081, 71666.996, 71633.934, 71735.986, 71538.701], [19.103, 9.185, 13.892, 14.614, 22.568, 13.414, 9.341, 8.067, 15.923, 18.322, 24.794, 11.725, 24.393, 24.717], [1637.315958963888, 2669.824718493851, 2278.457629784382, 2292.8997058909104, 2382.2275324897423, 3108.926569705725, 7083.631764222945, 6259.555507087137, 3048.5412032702793, 1095.8739116770157, 1816.5679298823507, 2251.5948321989154, 6690.52481666321, 1867.8711941129673], [154, 155, 156, 157, 158, 159, 160, 161, 162, 163, 164, 165, 166, 167]], [9, 1910, [16642, 16793, 16917, 17052, 17172], [28040.847, 28090.584, 28100.4, 28054.466, 28080.675], [72219.433, 72260.846, 72370.268, 72357.442, 72364.182], [26.868, 31.592, 28.019, 27.615, 21.635], [1403.8509067550935, 1676.7196239624388, 968.1775848596533, 1441.3724825694346, 8596.996941220814], [154, 155, 156, 157, 158]], [3, 1916, [16666, 16810, 16937, 17071, 17189, 17304, 17424, 17548, 17668, 17781, 17892, 18005, 18124, 18249, 18357, 18448], [33837.435, 33932.08, 33982.135, 33929.628, 33885.674, 33829.119, 33781.061, 33728.734, 33731.195, 33825.442, 33914.898, 33847.772, 33870.141, 33946.801, 33920.457, 33811.686], [38452.012, 38371.592, 38354.673, 38433.684, 38431.955, 38482.59, 38517.021, 38553.901, 38522.615, 38459.123, 38492.187, 38467.425, 38512.635, 38557.096, 38534.011, 38673.28], [19.392, 22.319, 11.756, 16.199, 15.627, 14.545, 9.759, 11.909, 28.224, 13.947, 15.573, 9.814, 11.752, 9.689, 15.488, 21.566], [22183.638264671346, 4681.100473897133, 3293.7082122635015, 3709.7725173802473, 5526.110198709696, 4937.118310710061, 4776.007100129588, 2609.5727083632733, 902.5771920578469, 1961.5834542083176, 3973.67825898803, 4018.645753578567, 6101.3729727027885, 4077.259577495696, 16673.23270405034, 642.9984465996978], [154, 155, 156, 157, 158, 159, 160, 161, 162, 163, 164, 165, 166, 167, 168, 169]], [7, 1917, [16532, 16677, 16817, 16944, 17078], [37306.002, 37326.87, 37208.405, 37185.16, 37090.11], [50847.78, 50923.229, 50879.965, 50900.86, 50971.634], [23.868, 13.655, 23.882, 20.914, 18.152], [1170.7969291595243, 1600.002670071443, 3920.950522869832, 14883.410331829282, 75084.10692800843], [153, 154, 155, 156, 157]], [2, 1921, [16692, 16832, 16957, 17090, 17209], [44291.852, 44145.809, 44153.98, 44151.766, 44195.509], [29134.943, 29184.635, 29130.415, 29192.175, 29433.064], [22.184, 20.996, 16.098, 23.617, 22.613], [1676.3094513012795, 4207.94676526248, 3394.796850379587, 5108.041870461528, 1052.9495487388308], [154, 155, 156, 157, 158]], [4, 1930, [16599, 16745, 16881, 17015, 17133, 17251, 17372, 17497, 17617, 17727], [15895.178, 15913.79, 15943.798, 16008.659, 15985.693, 15989.686, 15862.731, 15908.973, 15973.898, 16013.329], [44775.097, 44754.459, 44794.695, 44564.022, 44573.161, 44599.109, 44644.155, 44597.483, 44729.117, 44833.881], [21.502, 21.4, 13.033, 28.569, 14.855, 13.648, 24.212, 21.473, 24.917, 35.384], [770.1866871595287, 2435.555059047901, 1481.9276930623016, 3165.5401059088144, 5093.824769329164, 41440.65281782161, 3033.5289533605624, 11630.967710629175, 4245.923526397952, 4577.25273370516], [154, 155, 156, 157, 158, 159, 160, 161, 162, 163]], [4, 1931, [16605, 16748, 16885, 17021, 17139, 17257, 17379, 17502], [16234.168, 16384.223, 16510.209, 16398.389, 16481.066, 16490.378, 16441.83, 16432.961], [45621.045, 45506.386, 45662.843, 45723.545, 45605.282, 45631.417, 45696.635, 45754.369], [30.219, 15.32, 15.554, 21.307, 20.074, 16.733, 17.072, 21.854], [3352.4808427589583, 14565.367713539956, 9140.785614926257, 12354.617511298477, 12713.365927591922, 12299.925141744132, 18367.530764108134, 5801.284315209129], [154, 155, 156, 157, 158, 159, 160, 161]], [6, 1945, [16852, 16982, 17110, 17225, 17348, 17466, 17587], [5772.635, 5935.842, 5924.844, 5807.321, 5975.807, 5995.559, 5961.393], [50250.357, 50121.97, 50105.681, 49961.662, 49972.193, 49933.575, 49950.394], [29.98, 27.898, 17.96, 29.338, 16.116, 17.317, 14.776], [4215.052083912076, 730.9861969964161, 914.5214025156204, 3291.8243000258212, 1584.252885983921, 2808.885266386749, 4771.540396169433], [156, 157, 158, 159, 160, 161, 162]], [4, 1948, [16882, 17020, 17137, 17254, 17373], [16160.66, 16349.447, 16380.589, 16283.361, 16161.909], [45675.575, 45621.522, 45597.674, 45629.321, 45729.925], [19.302, 14.094, 18.48, 14.033, 32.825], [11900.859899266465, 28014.3690908508, 21065.81006754427, 9139.88101747955, 4955.627412378818], [156, 157, 158, 159, 160]], [4, 1949, [16884, 17019, 17136, 17255, 17376, 17501, 17619, 17728, 17846, 17952, 18079, 18190, 18311, 18405, 18506], [16288.758, 16266.848, 16287.717, 16281.71, 16247.539, 16264.982, 16273.914, 16227.272, 16250.59, 16267.765, 16258.946, 16275.683, 16254.406, 16294.156, 16270.79], [43836.087, 43833.84, 43867.162, 43872.352, 43870.813, 43878.243, 43851.254, 43890.223, 43869.533, 43898.488, 43904.799, 43871.104, 43855.512, 43844.455, 43855.286], [10.809, 11.381, 14.493, 12.354, 12.548, 13.827, 8.433, 21.104, 12.785, 9.419, 16.334, 13.351, 8.526, 13.837, 10.864], [1608.8549398622338, 1535.622586964167, 1523.3638791177775, 1385.0311291003925, 2506.639608395947, 2236.790229100305, 2219.0128625141506, 3127.6932879847623, 2841.621796714912, 3152.2914987495624, 3361.7153598450145, 2378.896015458206, 2062.695228443858, 2424.825197078258, 1671.64536127446], [156, 157, 158, 159, 160, 161, 162, 163, 164, 165, 166, 167, 168, 169, 170]], [8, 1969, [17163, 17282, 17398, 17523, 17639, 17751, 17866, 17981], [23841.002, 23789.253, 23818.748, 23744.608, 23830.143, 23821.265, 23802.227, 23926.943], [66751.52, 66776.77, 66689.143, 66646.074, 66659.113, 66607.926, 66699.228, 66772.023], [23.376, 18.942, 21.214, 20.727, 15.588, 18.92, 20.987, 22.232], [5779.864232434546, 3166.702179187553, 1055.7334079603138, 1787.4062718655175, 1232.557034523222, 828.2086695395229, 1140.9638229611064, 6386.747481148993], [158, 159, 160, 161, 162, 163, 164, 165]], [7, 1974, [17198, 17317, 17436, 17559, 17677, 17792], [37881.293, 37846.342, 37907.158, 37933.553, 37838.499, 37905.525], [51436.306, 51400.247, 51410.768, 51390.691, 51400.088, 51369.966], [27.044, 20.18, 24.584, 42.587, 31.66, 30.382], [2644.296837900778, 16174.501130206318, 3901.085983842165, 2829.0596115498765, 1563.9421734071832, 4170.871258001032], [158, 159, 160, 161, 162, 163]], [5, 1983, [16995, 17126, 17237, 17358, 17481, 17599, 17714, 17833, 17937, 18063, 18175, 18296], [10520.684, 10563.418, 10576.912, 10530.165, 10519.146, 10662.655, 10616.601, 10664.391, 10687.822, 10486.576, 10467.187, 10411.577], [46481.056, 46463.085, 46431.131, 46543.974, 46510.757, 46468.508, 46438.264, 46472.208, 46475.127, 46405.176, 46335.963, 46263.955], [11.987, 9.785, 10.362, 16.976, 14.69, 14.04, 10.087, 9.716, 8.275, 29.703, 20.789, 14.827], [1505.6105405297365, 2560.044714499981, 1716.0116442949848, 1453.6884674206174, 1507.8855076681925, 2612.7475494715286, 1445.1503560796673, 1517.2583010934761, 1959.0509438088923, 5045.193872456728, 3372.9194787640604, 2376.586620773651], [157, 158, 159, 160, 161, 162, 163, 164, 165, 166, 167, 168]], [4, 2009, [17618, 17724, 17845, 17951, 18078, 18187, 18310, 18403, 18504, 18600, 18688, 18790, 18887, 18996, 19090, 19176, 19259, 19350, 19450, 19549, 19645, 19746, 19853], [16086.547, 16072.197, 16087.212, 16103.003, 16100.313, 16056.114, 16054.353, 16113.412, 16131.577, 16141.132, 16140.992, 16166.502, 16098.44, 16122.623, 15997.645, 16136.982, 16086.011, 16046.052, 16062.778, 16051.083, 16074.989, 16165.815, 16002.719], [45792.86, 45880.734, 45867.366, 45881.294, 45883.179, 45941.817, 45896.031, 45879.099, 45890.248, 45858.79, 45861.986, 45896.55, 45885.325, 45897.37, 45857.487, 45885.222, 45888.79, 45903.379, 45923.968, 45920.363, 45912.099, 45774.494, 45899.635], [21.337, 14.197, 12.878, 12.716, 12.767, 15.212, 15.625, 18.863, 19.626, 17.872, 12.133, 14.368, 21.38, 21.221, 21.223, 21.969, 17.359, 16.503, 29.744, 20.503, 20.521, 30.82, 29.803], [9107.28622621824, 9135.295465330948, 8071.762473865162, 11604.925430758332, 8894.914013653692, 8337.499151548986, 7685.591002532576, 5826.051446874281, 3033.2930182289197, 3307.297766279362, 5107.781408887122, 2522.365062948436, 4491.16672291729, 4173.679425504965, 5069.400305127434, 3436.9720231992137, 3557.189797059449, 2262.140041628582, 1955.0082345485787, 3400.9607262396544, 7130.653728674563, 2931.7030108018466, 1265.1872723676647], [162, 163, 164, 165, 166, 167, 168, 169, 170, 171, 172, 173, 174, 175, 176, 177, 178, 179, 180, 181, 182, 183, 184]], [0, 2014, [17518, 17636, 17745, 17861, 17972, 18097, 18214], [21031.472, 21009.575, 21032.352, 21067.821, 21102.762, 21139.658, 21184.411], [10564.957, 10591.775, 10564.179, 10553.383, 10663.153, 10630.777, 10615.319], [28.347, 28.193, 22.017, 25.658, 32.923, 30.722, 37.585], [3345.750019102679, 5040.83168845427, 2285.4266295436014, 1266.9874717644411, 2867.5923656170667, 1242.1380581598848, 1334.2774489744108], [161, 162, 163, 164, 165, 166, 167]], [8, 2016, [17867, 17983, 18103, 18225, 18332, 18428, 18528, 18619, 18713, 18812], [24473.888, 24382.13, 24528.13, 24567.524, 24561.366, 24537.988, 24544.075, 24579.023, 24516.365, 24479.946], [66287.598, 66129.802, 66204.735, 66179.361, 66219.52, 66232.16, 66313.145, 66290.384, 66278.154, 66359.925], [17.647, 13.897, 18.081, 21.148, 16.54, 20.629, 18.045, 17.331, 17.98, 19.344], [24501.500500691815, 2078.5401440249957, 4410.350912923434, 2752.3397683218163, 1340.0774168759453, 2519.416207985228, 3812.303248575478, 2663.490024525194, 1812.6453443482103, 8574.950292881033], [164, 165, 166, 167, 168, 169, 170, 171, 172, 173]], [7, 2024, [17791, 17901, 18011, 18132, 18256, 18364, 18454], [37146.87, 37136.139, 37152.567, 37261.268, 37367.648, 37318.64, 37341.161], [50570.165, 50689.012, 50708.78, 50830.554, 50777.952, 50759.528, 50773.22], [15.46, 43.215, 21.615, 16.908, 25.63, 16.449, 23.637], [888.1762443872368, 1391.818268567147, 5395.9677395368035, 1060.7605398948147, 845.1518687658199, 863.136540871117, 961.7558771906295], [163, 164, 165, 166, 167, 168, 169]], [1, 2027, [17682, 17799, 17908, 18021, 18146, 18265], [43217.752, 43344.529, 43265.203, 43337.258, 43331.686, 43271.953], [15835.878, 15822.413, 15888.133, 15932.232, 15865.902, 15860.922], [18.458, 23.059, 25.631, 25.978, 22.985, 19.557], [1794.0313623158559, 1452.0295370934896, 2235.36060126042, 2501.3336421189024, 4162.556030010927, 1964.8817182054074], [162, 163, 164, 165, 166, 167]], [2, 2028, [17568, 17683, 17801, 17909, 18023, 18150, 18266, 18375, 18467, 18564], [44013.72, 44007.474, 43941.373, 43869.148, 43863.756, 43925.138, 43822.569, 43694.463, 43755.567, 43751.177], [29316.214, 29208.702, 29181.85, 29227.364, 29283.796, 29278.484, 29332.96, 29368.646, 29515.259, 29634.024], [23.742, 28.43, 18.691, 13.091, 27.098, 11.162, 19.353, 16.57, 15.039, 20.237], [1245.807840194467, 1248.6774489204095, 1226.2909796470321, 689.8542917513512, 692.5372346904564, 1245.1333253858913, 1330.6019412109915, 1531.7790516181042, 1230.7496183768017, 1398.4175230057012], [161, 162, 163, 164, 165, 166, 167, 168, 169, 170]], [1, 2029, [17800, 17910, 18025, 18149, 18268], [43966.917, 43929.393, 44006.319, 43911.74, 43982.126], [16846.788, 16871.146, 16956.144, 16999.881, 16895.565], [19.678, 9.103, 12.156, 15.181, 39.653], [787.0223903118315, 1524.4181077610506, 2056.646895599416, 1417.1488269661702, 2130.716804831245], [163, 164, 165, 166, 167]], [6, 2032, [17346, 17462, 17582, 17698, 17818], [5238.545, 5233.765, 5228.421, 5223.099, 5224.082], [51235.636, 51204.766, 51169.864, 51181.133, 51199.804], [12.189, 13.454, 13.636, 10.312, 12.679], [1290.1439550300427, 2240.273144265423, 3001.793796896519, 1952.3195111855543, 2160.5288259006797], [160, 161, 162, 163, 164]], [7, 2077, [18012, 18133, 18257, 18365, 18455, 18555, 18644, 18735, 18837, 18937, 19037, 19136], [37413.986, 37434.76, 37476.513, 37473.809, 37549.214, 37531.534, 37545.655, 37566.322, 37553.315, 37659.254, 37799.723, 37883.459], [49985.936, 50005.531, 50005.49, 50059.798, 50032.142, 49991.271, 50081.671, 50167.706, 50251.783, 50144.191, 50164.953, 50215.672], [32.772, 31.79, 19.393, 22.504, 21.796, 30.366, 31.721, 21.23, 17.9, 23.844, 13.967, 21.06], [1678.4625803239255, 2899.4285673949503, 1696.7075093197243, 1812.915312226008, 2510.2784119739376, 1182.399810675691, 2404.4048700468293, 988.6901583030719, 855.1393905583319, 922.3323922645955, 1596.9186768863044, 753.4562142589049], [165, 166, 167, 168, 169, 170, 171, 172, 173, 174, 175, 176]], [1, 2080, [18147, 18264, 18374, 18466, 18562], [43352.718, 43297.414, 43304.421, 43354.976, 43287.77], [15230.496, 15070.975, 15055.461, 15008.174, 14939.913], [21.036, 15.315, 14.526, 15.237, 19.249], [5597.097912029173, 2550.69764184017, 1019.8301232857145, 1436.6685106799823, 1206.9993551735993], [166, 167, 168, 169, 170]], [6, 2083, [18165, 18284, 18386, 18481, 18577, 18669, 18760, 18861, 18967, 19061], [5691.968, 5709.497, 5741.674, 5876.366, 5936.478, 5862.383, 5928.726, 5873.918, 6018.315, 6099.616], [50626.521, 50612.838, 50641.163, 50575.291, 50568.658, 50564.015, 50580.451, 50564.801, 50419.707, 50427.295], [16.541, 10.795, 7.851, 10.561, 8.862, 16.281, 10.68, 26.49, 25.285, 15.559], [2419.9615404373485, 3677.3971607181, 3363.409295087861, 4244.485779975667, 4875.483361711992, 3635.1763080505416, 4071.537452095879, 1741.6187822889822, 4037.4359317056715, 766.6689141557351], [167, 168, 169, 170, 171, 172, 173, 174, 175, 176]], [7, 2109, [18363, 18453, 18554, 18643, 18734, 18836, 18936], [36953.154, 36992.154, 36947.352, 36994.16, 36978.138, 36979.876, 36959.139], [51234.594, 51243.552, 51257.427, 51245.875, 51265.98, 51189.247, 51215.246], [8.466, 12.454, 11.126, 10.289, 11.725, 12.621, 17.122], [2112.387761433775, 2667.729732257208, 2933.310955202421, 4012.093733265714, 2178.4084077377056, 1396.0228018209762, 1960.4142571878476], [168, 169, 170, 171, 172, 173, 174]], [7, 2110, [18366, 18456, 18556, 18645, 18736], [37673.957, 37765.851, 37806.941, 37759.092, 37730.778], [52377.916, 52385.501, 52398.477, 52394.464, 52300.083], [35.389, 22.74, 30.398, 28.738, 45.097], [1743.9832431673372, 2738.9860402667887, 2466.5314744213197, 1525.53834511216, 1619.0012986951633], [168, 169, 170, 171, 172]], [8, 2125, [18526, 18618, 18711, 18810, 18915, 19012, 19110, 19191, 19276, 19374], [24273.692, 24252.314, 24164.862, 24137.186, 24188.859, 24275.294, 24201.18, 24209.363, 24152.729, 23997.392], [65737.662, 65782.225, 65694.713, 65809.159, 65814.435, 65699.745, 65673.852, 65696.046, 65787.832, 65852.781], [22.131, 10.442, 33.275, 20.02, 9.43, 16.029, 16.27, 14.26, 11.115, 17.597], [817.1022024959564, 564.6629291564134, 1289.9251421654246, 618.3487762978853, 527.6626076793148, 2825.7412185662174, 3555.8510655465084, 1136.8013468432164, 1296.376025327905, 6235.000312087683], [170, 171, 172, 173, 174, 175, 176, 177, 178, 179]], [5, 2139, [18587, 18678, 18773, 18870, 18977, 19070, 19163, 19244, 19335, 19429, 19532], [9846.936, 9780.821, 9912.266, 9871.71, 9872.986, 9864.308, 9927.491, 10028.623, 10085.736, 9987.617, 10059.679], [46409.888, 46480.979, 46366.681, 46315.949, 46216.81, 46217.893, 46265.288, 46197.743, 46203.433, 46234.394, 46195.959], [14.582, 18.564, 16.174, 21.824, 20.675, 13.528, 17.584, 15.025, 19.549, 25.661, 20.198], [699.8134474877245, 577.7589878154884, 2357.9908142717736, 3226.5908006376703, 1396.3870664738702, 1131.3668798066574, 2558.680216466253, 1894.9376700173702, 1987.9175866921478, 1766.8009989090851, 2559.1758135347113], [171, 172, 173, 174, 175, 176, 177, 178, 179, 180, 181]], [1, 2149, [18944, 19044, 19140, 19219, 19308, 19405, 19506], [43344.822, 43274.583, 43252.405, 43262.254, 43238.239, 43272.901, 43165.956], [15869.636, 15909.031, 15827.119, 15890.694, 15888.349, 15911.805, 15875.907], [14.645, 15.542, 11.722, 19.804, 19.178, 24.551, 29.028], [1147.581256753436, 2303.5319308797048, 1234.0335058651488, 1438.5520293886088, 1570.252707174592, 1673.705811452916, 725.0770886587139], [174, 175, 176, 177, 178, 179, 180]], [4, 2153, [19092, 19177, 19260, 19351, 19452, 19551, 19648, 19748, 19855, 19955, 20043, 20148, 20247, 20357], [16308.323, 16311.983, 16299.057, 16268.905, 16354.107, 16344.432, 16360.733, 16362.091, 16292.339, 16340.567, 16346.276, 16402.832, 16443.104, 16387.915], [43704.314, 43741.256, 43715.306, 43783.322, 43761.089, 43751.563, 43811.534, 43758.818, 43717.217, 43690.849, 43679.521, 43761.111, 43729.746, 43736.764], [30.563, 10.923, 9.231, 6.864, 11.751, 10.562, 7.377, 10.211, 11.256, 9.927, 13.58, 10.605, 11.035, 19.067], [2667.020011935082, 4693.538539859181, 2893.529261209565, 3328.8263264262796, 2327.5264415251195, 2865.871070892863, 1757.4090340977182, 2484.5683323669627, 1799.4364685621833, 2784.7114275248837, 1153.3428662952072, 2204.784128903958, 2388.9649814503327, 1548.2537093369103], [176, 177, 178, 179, 180, 181, 182, 183, 184, 185, 186, 187, 188, 189]], [4, 2155, [18793, 18890, 18998, 19094, 19179], [16413.571, 16607.459, 16564.179, 16480.466, 16529.373], [47058.611, 47121.188, 47077.741, 47078.329, 47091.175], [36.296, 12.453, 14.579, 16.069, 25.067], [6509.937916119669, 2127.366901202695, 2742.43348581088, 1581.9143600129635, 1336.4898854289643], [173, 174, 175, 176, 177]], [9, 2194, [19282, 19380, 19480, 19577, 19667], [27375.342, 27334.522, 27377.173, 27322.971, 27355.817], [71949.461, 71981.071, 71951.328, 71877.229, 71847.862], [21.23, 21.439, 23.745, 32.089, 32.318], [5038.628541134371, 8880.005627419847, 2195.6487462819805, 1049.1730734747764, 1606.407108904821], [178, 179, 180, 181, 182]], [7, 2199, [19303, 19398, 19501, 19601, 19692, 19794], [37870.483, 37897.885, 37874.767, 37849.848, 37897.635, 37904.677], [50074.021, 50009.226, 50068.579, 50107.196, 50012.602, 50060.275], [16.62, 5.926, 15.197, 19.468, 7.056, 26.916], [3157.946760232234, 4459.373202851797, 2815.175432711923, 5406.907298981173, 4608.143903268216, 1618.760797685341], [178, 179, 180, 181, 182, 183]], [7, 2204, [19399, 19500, 19600, 19691, 19793, 19899], [37726.708, 37738.575, 37733.767, 37652.661, 37762.91, 37733.146], [52294.286, 52298.571, 52332.57, 52306.335, 52446.11, 52325.337], [24.869, 28.815, 23.419, 23.487, 24.773, 34.387], [10767.778323155568, 4280.772165047731, 5653.382230881702, 3600.403037347479, 630.4601568472916, 4721.94848160239], [179, 180, 181, 182, 183, 184]], [1, 2217, [19607, 19700, 19809, 19905, 20005, 20097], [44472.445, 44414.193, 44378.018, 44352.912, 44278.685, 44192.063], [16172.396, 16175.735, 16071.579, 16010.595, 16007.135, 15978.487], [12.308, 11.455, 24.921, 15.689, 10.163, 12.065], [1658.6319477357574, 2330.3706830880287, 1676.5979857999262, 3158.773915298538, 1502.7976596095198, 1998.5930970549396], [181, 182, 183, 184, 185, 186]], [4, 2223, [19858, 19962, 20047, 20151, 20249, 20360, 20449, 20551, 20646, 20736, 20820, 20897, 20990, 21102], [16858.565, 16808.501, 16879.19, 16867.08, 16916.215, 16883.007, 16880.383, 16883.628, 16875.907, 16845.227, 16865.27, 16863.398, 16928.963, 16914.529], [45934.598, 45960.955, 45894.407, 45692.872, 45655.457, 45739.355, 45812.069, 45782.616, 45893.816, 45875.095, 45847.408, 45841.237, 45822.152, 45746.672], [19.327, 18.363, 24.782, 16.939, 20.193, 23.097, 16.225, 23.415, 14.922, 15.947, 13.988, 21.13, 29.981, 24.15], [1217.155267666895, 17828.04192315708, 2691.4458987557878, 2066.9241385422065, 1053.095227097882, 3846.468287588859, 1878.4999376478513, 1516.4623565454103, 805.0507231941066, 1177.4820283755862, 1828.0030195317347, 1864.3076056362818, 1508.0097054898736, 750.3916877810526], [184, 185, 186, 187, 188, 189, 190, 191, 192, 193, 194, 195, 196, 197]], [6, 2230, [19417, 19523, 19620, 19718, 19826, 19916], [5149.613, 5170.753, 5173.333, 5202.882, 5199.805, 5192.901], [49792.8, 49881.349, 49805.378, 49681.888, 49726.906, 49669.007], [25.963, 19.517, 18.346, 12.547, 13.131, 14.613], [1510.5105907661173, 1875.477776010221, 1959.1657557484145, 1455.2529327824714, 1888.898213077241, 1519.6141443061952], [180, 181, 182, 183, 184, 185]], [3, 2231, [19786, 19890, 19992, 20078, 20185], [33267.977, 33224.951, 33309.736, 33276.565, 33315.223], [38852.454, 38874.779, 38820.636, 38834.678, 38763.523], [21.682, 15.628, 27.262, 25.403, 24.145], [875.1841187228288, 611.4247701969614, 717.759337221587, 2261.8843771541583, 1016.1152336185506], [183, 184, 185, 186, 187]], [6, 2232, [19720, 19827, 19920, 20013, 20117], [5821.479, 5767.151, 5798.449, 5789.11, 5737.873], [50630.452, 50449.731, 50444.489, 50569.733, 50518.446], [30.619, 22.599, 18.982, 21.247, 14.034], [1564.9436324449985, 2085.627899119381, 1004.4444047410539, 1811.1646622825504, 37829.780417829075], [183, 184, 185, 186, 187]], [6, 2233, [19525, 19623, 19721, 19828, 19921], [5846.404, 5866.406, 5762.962, 5965.341, 5757.6], [51604.969, 51621.462, 51595.527, 51580.759, 51669.418], [20.935, 24.035, 28.859, 22.032, 33.477], [5779.404601738896, 1242.5649908847872, 854.9509406407611, 896.2231309338731, 795.9396294715942], [181, 182, 183, 184, 185]], [5, 2237, [19423, 19528, 19627, 19725, 19832, 19929, 20019, 20124, 20223, 20337, 20427, 20530, 20623, 20716, 20800], [9369.078, 9291.848, 9358.672, 9557.852, 9500.254, 9556.594, 9659.761, 9669.631, 9748.719, 9780.769, 9812.192, 9736.43, 9687.317, 9723.573, 9682.643], [46673.208, 46752.272, 46782.032, 46871.599, 46941.336, 47017.92, 47037.586, 47040.668, 47034.825, 46970.854, 47046.814, 47048.137, 47042.337, 47039.81, 47071.431], [20.839, 12.791, 9.42, 26.891, 12.058, 14.629, 8.793, 9.902, 11.095, 14.053, 14.201, 19.957, 27.198, 26.741, 28.399], [954.7238698656382, 2354.4156297273225, 2848.8051391813965, 2590.7367338993267, 2802.1983986910227, 3288.50448983914, 2745.6905211588114, 3313.1216502172947, 2077.15201717986, 2498.3833956831963, 1580.9560194791693, 2027.8550581661855, 1331.2996748073674, 1573.6993592442993, 2988.6558487823854], [180, 181, 182, 183, 184, 185, 186, 187, 188, 189, 190, 191, 192, 193, 194]], [7, 2238, [19688, 19792, 19898, 20000, 20086, 20191, 20296], [37040.696, 37048.937, 37092.153, 37114.519, 37097.858, 37114.403, 37073.374], [50052.49, 50080.332, 50039.963, 49967.081, 50018.783, 50017.802, 49966.116], [39.328, 20.434, 24.122, 34.049, 30.13, 26.496, 20.532], [2164.1564050383713, 1881.0508117155805, 823.3692189674721, 1100.7050153635787, 1460.3857516499377, 1257.5628692014086, 1544.6339769395038], [182, 183, 184, 185, 186, 187, 188]], [2, 2242, [19605, 19699, 19806, 19903, 20003, 20096, 20198], [43996.476, 43998.044, 43933.717, 43874.924, 43786.663, 43809.197, 43791.403], [29564.988, 29402.737, 29367.886, 29373.708, 29397.812, 29518.097, 29454.579], [19.319, 25.472, 24.091, 3.013, 21.479, 27.727, 20.877], [1145.690226922447, 496.32421553530537, 669.3161448167127, 544.673065879644, 941.3765808401537, 1488.7714079417788, 849.6200896853832], [181, 182, 183, 184, 185, 186, 187]], [6, 2272, [20517, 20613, 20704, 20792, 20870], [5151.256, 5213.989, 5046.905, 5101.046, 5210.902], [50891.152, 50818.033, 50970.999, 50965.056, 51020.64], [18.096, 46.364, 13.576, 11.087, 33.598], [3424.0421953541327, 1595.4946453170412, 2293.169400646179, 2944.2295997457036, 5541.9671978522365], [191, 192, 193, 194, 195]], [6, 2275, [20328, 20418, 20519, 20617, 20707], [5894.696, 5882.538, 5866.425, 5908.615, 5855.145], [50492.349, 50481.99, 50526.081, 50557.521, 50383.334], [19.033, 20.382, 18.267, 25.647, 19.407], [2756.3610514414704, 1680.943494577717, 1473.0186909966724, 1297.2631644929577, 8956.306676493694], [189, 190, 191, 192, 193]], [4, 2286, [20549, 20644, 20734, 20819, 20896], [16729.705, 16729.667, 16745.537, 16828.567, 16745.085], [43717.052, 43868.626, 43819.544, 43904.871, 43842.433], [30.726, 20.445, 14.279, 18.349, 28.843], [933.7475735126442, 2106.534915813717, 1718.3808187321185, 1655.1822147453815, 8678.577340668815], [191, 192, 193, 194, 195]], [0, 2291, [20655, 20748, 20827, 20909, 21002, 21115, 21212, 21318, 21402, 21494, 21595, 21695, 21797, 21896, 22004, 22110, 22207, 22294, 22391, 22478, 22556, 22652, 22741, 22826, 22914, 22997, 23088, 23167, 23253, 23334, 23412, 23492, 23589, 23666, 23746, 23830, 23906, 23994, 24074, 24156, 24240, 24309, 24383, 24454, 24523, 24589, 24666, 24736, 24822, 24909, 25000, 25094, 25177, 25267, 25359, 25478, 25600, 25756, 25909, 26075, 26221, 26367, 26516, 26649, 26788, 26921, 27058, 27196, 27325], [20674.518, 20669.753, 20664.626, 20651.929, 20685.734, 20680.506, 20667.636, 20660.066, 20675.866, 20688.208, 20685.785, 20671.726, 20651.492, 20670.013, 20678.138, 20689.052, 20699.337, 20673.918, 20699.744, 20688.968, 20679.327, 20671.815, 20687.628, 20685.022, 20676.374, 20666.334, 20697.438, 20684.774, 20683.369, 20693.53, 20688.083, 20676.659, 20678.328, 20674.686, 20658.528, 20671.87, 20710.711, 20672.558, 20738.205, 20672.912, 20660.447, 20671.106, 20685.088, 20678.513, 20660.553, 20669.46, 20677.624, 20660.183, 20685.242, 20705.418, 20681.708, 20676.281, 20684.612, 20692.047, 20679.966, 20735.956, 20751.591, 20701.11, 20707.276, 20705.789, 20709.257, 20689.242, 20663.96, 20670.466, 20682.87, 20677.236, 20661.329, 20682.926, 20669.25], [10197.524, 10175.555, 10196.942, 10195.015, 10175.831, 10196.582, 10193.168, 10186.777, 10191.396, 10204.569, 10215.323, 10186.089, 10191.739, 10181.098, 10174.592, 10171.136, 10171.081, 10179.045, 10190.397, 10218.56, 10177.461, 10167.0, 10178.562, 10193.587, 10192.64, 10187.164, 10200.147, 10178.946, 10181.032, 10172.974, 10182.546, 10173.015, 10197.131, 10186.284, 10187.564, 10199.213, 10196.1, 10191.069, 10204.637, 10188.75, 10197.52, 10190.111, 10218.115, 10199.956, 10165.717, 10181.965, 10177.608, 10197.5, 10198.048, 10223.906, 10173.707, 10183.472, 10206.924, 10208.439, 10194.349, 10301.902, 10288.242, 10214.492, 10215.667, 10219.229, 10199.443, 10206.91, 10173.031, 10212.376, 10185.187, 10169.321, 10168.581, 10208.158, 10192.59], [10.525, 11.808, 7.904, 13.2, 10.177, 8.988, 9.321, 7.503, 11.607, 9.028, 9.815, 10.911, 9.361, 9.609, 9.491, 10.111, 11.601, 6.675, 11.825, 10.713, 8.715, 9.548, 6.326, 15.196, 10.076, 11.929, 8.598, 15.7, 8.589, 11.056, 6.833, 12.818, 11.159, 9.687, 16.116, 12.485, 14.561, 8.823, 21.722, 7.823, 9.123, 11.24, 9.126, 6.635, 11.105, 8.985, 9.61, 6.381, 10.007, 9.992, 8.554, 8.511, 10.111, 10.101, 11.466, 20.466, 20.119, 11.276, 14.019, 12.753, 16.552, 9.173, 10.111, 8.306, 7.662, 8.213, 8.385, 14.193, 8.697], [1370.7870356295844, 1985.1354299679288, 1702.959256821315, 1813.9655018637457, 1943.3426429474523, 1874.4927726021358, 1669.4722431132825, 2060.251327799061, 2330.8477856431964, 1747.702802094337, 2072.172101098862, 2184.573900562663, 1691.3405754637067, 1633.1146327041274, 1781.3915686797618, 1883.7883175022855, 1720.0329713725982, 1585.1147382928707, 1393.0272238270222, 2083.0019990127594, 1662.9463511998954, 1182.7559660339502, 1629.3520869944139, 1732.337481527117, 1415.902805385446, 1307.037521087697, 2142.7436107906087, 1323.099783055558, 2064.376061406497, 2973.2113197632893, 2563.3163011389106, 1771.7716716734808, 1914.4286766534606, 1957.7880326742506, 1678.5044042705392, 1679.4572361139183, 1688.7687607868083, 1934.1261050715173, 5261.086242520615, 2039.717174934107, 1722.9827196990232, 1316.9974622874115, 2756.03457843874, 2613.712454431963, 1693.9747256577903, 1812.6300635871398, 1960.3376812671236, 1582.2619083156053, 2073.886107457696, 2214.750077127988, 1847.681718802042, 1807.9189153106108, 2056.4690650289704, 2018.3987103436255, 1685.5866940905003, 7010.287100156405, 5177.592906639384, 2929.606364248362, 2943.4582723139038, 1933.5720296551708, 1942.3348405140512, 2354.299137050191, 1747.3581407349707, 1924.5721857742815, 2305.8840955362757, 1364.2812423079706, 2147.5707879052075, 1761.1626893658395, 1717.785933698887], [192, 193, 194, 195, 196, 197, 198, 199, 200, 201, 202, 203, 204, 205, 206, 207, 208, 209, 210, 211, 212, 213, 214, 215, 216, 217, 218, 219, 220, 221, 222, 223, 224, 225, 226, 227, 228, 229, 230, 231, 232, 233, 234, 235, 236, 237, 238, 239, 240, 241, 242, 243, 244, 245, 246, 247, 248, 249, 250, 251, 252, 253, 254, 255, 256, 257, 258, 259, 260]], [9, 2293, [20381, 20474, 20568, 20665, 20760, 20838, 20921, 21024, 21129], [27776.045, 27794.267, 27791.882, 27805.673, 27680.908, 27796.357, 27778.423, 27726.734, 27702.642], [71652.121, 71639.463, 71743.952, 71712.052, 71637.521, 71735.623, 71804.412, 71738.638, 71705.058], [25.019, 16.535, 20.52, 31.124, 22.792, 26.017, 20.3, 19.304, 30.405], [1209.497448510973, 2025.4718289976277, 1598.0391060430861, 1476.1560768643703, 1471.0643919041856, 1410.2014524299207, 3842.1912272023487, 939.405652612583, 1007.8397992786443], [189, 190, 191, 192, 193, 194, 195, 196, 197]], [3, 2306, [20080, 20187, 20287, 20395, 20491, 20584], [34052.01, 34106.711, 34096.314, 34080.925, 34083.956, 34067.616], [39320.455, 39356.738, 39302.653, 39285.823, 39295.652, 39291.441], [30.022, 16.151, 9.655, 14.079, 11.675, 21.87], [1298.461305222209, 2681.4516688246345, 2149.2112540038243, 1934.7519974382253, 2323.78876497246, 1135.1960376591342], [186, 187, 188, 189, 190, 191]], [6, 2350, [20869, 20957, 21069, 21171, 21277, 21366], [5278.89, 5188.13, 5340.848, 5222.383, 5356.432, 5297.063], [50966.599, 50855.549, 50984.725, 50998.217, 50967.683, 51009.812], [28.215, 29.611, 19.281, 34.417, 37.849, 25.552], [9362.907430059193, 1499.0696310084672, 19096.817794622533, 2466.6705047098303, 4165.225252077929, 1520.3021944765942], [195, 196, 197, 198, 199, 200]], [7, 2353, [20938, 21041, 21149, 21247, 21345, 21431, 21518, 21625, 21727, 21829], [37039.991, 37159.648, 37155.872, 37146.932, 37141.479, 37180.388, 37101.13, 37223.999, 37153.411, 37184.805], [50007.128, 49990.097, 50076.297, 50022.239, 50023.657, 49975.727, 50015.219, 49980.935, 50029.02, 50005.29], [22.095, 26.506, 21.495, 13.087, 17.669, 16.772, 21.027, 17.979, 38.794, 22.451], [605.514920008862, 1197.1767689070837, 4215.870621237831, 1668.4480633806288, 1540.630154329468, 2650.264185626352, 2952.0415108054126, 801.1105683559609, 1092.4770604675682, 2030.4402103138332], [195, 196, 197, 198, 199, 200, 201, 202, 203, 204]], [7, 2354, [20939, 21042, 21150, 21248, 21347, 21433, 21520], [37790.984, 37780.055, 37740.308, 37682.407, 37699.43, 37629.198, 37669.725], [52342.082, 52274.977, 52293.09, 52334.95, 52349.143, 52236.616, 51994.447], [24.661, 19.032, 23.756, 13.912, 14.96, 10.509, 15.555], [1614.7771459370424, 1870.6443500736043, 1199.1457818548483, 2042.2986714371104, 890.726091666319, 1330.7311229165591, 524.9432533658568], [195, 196, 197, 198, 199, 200, 201]], [2, 2357, [20782, 20858, 20946, 21053, 21158], [44433.965, 44448.811, 44283.085, 44406.682, 44447.697], [29834.709, 29809.175, 29752.928, 29807.88, 29785.461], [14.884, 8.441, 22.341, 24.109, 22.542], [1135.6833038033083, 1389.7618947797282, 6603.967839165512, 554.8974884342199, 2090.609895865895], [193, 194, 195, 196, 197]], [9, 2363, [20835, 20918, 21022, 21128, 21224, 21326, 21411, 21503, 21604], [27014.266, 27056.387, 27057.853, 27078.976, 27118.585, 27038.418, 27062.075, 27045.051, 27148.416], [70543.204, 70528.693, 70523.497, 70655.944, 70706.896, 70682.398, 70645.155, 70563.729, 70574.116], [28.372, 20.366, 19.432, 30.843, 23.131, 19.65, 19.288, 21.685, 23.58], [2433.6886648299323, 2109.2990589097194, 1810.271940169342, 2427.420189431852, 1596.8229996215975, 16109.296100190693, 1975.0476693557182, 2419.9350457456762, 818.2181133893748], [194, 195, 196, 197, 198, 199, 200, 201, 202]], [8, 2374, [21008, 21122, 21218, 21321, 21409, 21499, 21600, 21705, 21806], [24148.984, 24244.6, 24205.186, 24206.038, 24291.795, 24263.291, 24233.072, 24301.463, 24452.044], [66573.646, 66613.547, 66668.025, 66687.073, 66626.1, 66680.653, 66699.572, 66796.255, 66781.242], [25.676, 17.398, 14.476, 13.329, 16.419, 16.116, 24.452, 19.903, 26.593], [1548.7787828369192, 697.6418849834856, 1097.8983034445728, 1337.9941347559234, 1279.1967324465813, 1212.6269594788535, 1306.3220397374712, 1337.4308783746271, 1622.0378583621834], [196, 197, 198, 199, 200, 201, 202, 203, 204]], [4, 2392, [20987, 21099, 21199, 21305, 21386, 21481, 21583], [16332.53, 16374.723, 16406.54, 16263.958, 16388.099, 16522.729, 16463.574], [43676.236, 43668.626, 43663.918, 43596.153, 43628.195, 43709.875, 43576.28], [11.472, 8.463, 18.021, 26.094, 25.833, 25.435, 18.678], [2917.5303410949705, 3932.963238147254, 3936.114158125403, 3370.1174654522715, 3004.242583871268, 3258.1760149998195, 1199.322293220708], [196, 197, 198, 199, 200, 201, 202]], [4, 2393, [20988, 21101, 21200, 21306, 21387, 21482], [16755.04, 16653.756, 16601.634, 16617.442, 16586.535, 16721.169], [46895.282, 46951.715, 47010.539, 46983.059, 46892.039, 46956.265], [22.488, 35.001, 23.187, 35.62, 24.847, 34.184], [13337.930558304954, 2464.9230133699953, 3691.582751891313, 4491.189087343809, 3407.2017097807334, 2642.320446195047], [196, 197, 198, 199, 200, 201]], [1, 2417, [21256, 21355, 21440, 21527, 21632, 21737], [43884.721, 43908.627, 43979.94, 43969.715, 43982.238, 43976.143], [14864.928, 14959.949, 14939.55, 14892.56, 14916.955, 14979.977], [11.445, 16.41, 10.181, 8.458, 11.161, 21.08], [1692.3388808923878, 2026.9400435664884, 2062.96430815601, 2966.3778275992154, 3588.756470419309, 1083.6496219201097], [198, 199, 200, 201, 202, 203]], [7, 2430, [21346, 21432, 21519, 21626, 21728, 21830, 21929, 22035, 22140], [37286.832, 37344.505, 37231.029, 37335.603, 37240.402, 37190.593, 37226.637, 37300.578, 37307.563], [51216.974, 51253.059, 51220.699, 51263.461, 51257.169, 51268.641, 51236.722, 51267.554, 51231.04], [22.124, 13.006, 13.286, 9.539, 11.977, 12.601, 21.708, 11.468, 15.443], [2802.4138745465975, 2445.628464515974, 2456.9815891219523, 1452.492758951013, 3004.5341091722094, 3370.574254518899, 2047.4830217283727, 1828.9935848699683, 1863.909642353338], [199, 200, 201, 202, 203, 204, 205, 206, 207]], [8, 2433, [21704, 21805, 21904, 22012, 22115, 22213, 22299, 22396, 22482, 22564, 22658, 22747, 22833, 22919, 23000, 23093], [23878.931, 23830.849, 23840.125, 23757.368, 23787.999, 23766.077, 23691.34, 23702.185, 23749.867, 23870.272, 23993.444, 23916.931, 23999.465, 24093.741, 24018.464, 24020.828], [66013.789, 65976.116, 65946.002, 66131.917, 66131.542, 66152.725, 66312.359, 66376.025, 66524.061, 66600.852, 66705.433, 66654.36, 66623.133, 66614.862, 66610.625, 66630.158], [10.076, 11.358, 16.002, 9.231, 9.827, 14.439, 20.431, 15.777, 11.324, 15.356, 10.626, 14.711, 10.927, 11.616, 20.858, 16.647], [3031.0584718617474, 2032.038949427643, 2895.7012912254395, 2330.4673224695243, 2270.3624009811874, 2972.0758560215554, 862.8861787927177, 3151.7139587734046, 2019.1359446451797, 1962.2083850853187, 2041.8424998433347, 2024.422868607202, 2091.270995266841, 1120.5066337976712, 1157.7387369982848, 673.9462724107105], [203, 204, 205, 206, 207, 208, 209, 210, 211, 212, 213, 214, 215, 216, 217, 218]], [6, 2437, [21367, 21455, 21546, 21649, 21755, 21850, 21958], [5794.835, 5805.737, 5965.497, 5892.238, 5852.365, 5903.777, 5880.797], [51291.948, 51333.138, 51377.245, 51367.457, 51341.875, 51351.586, 51437.659], [23.483, 15.055, 12.32, 21.078, 15.78, 17.654, 20.364], [1092.6055596426452, 1388.218249581443, 2437.523748083423, 1265.2308276383803, 690.9178180168329, 866.7086935504618, 1161.280089248778], [200, 201, 202, 203, 204, 205, 206]], [4, 2480, [22098, 22197, 22282, 22373, 22464], [16423.079, 16604.89, 16636.892, 16700.227, 16723.719], [43922.185, 44023.463, 43977.241, 43978.762, 44019.138], [36.17, 9.269, 11.443, 14.519, 10.251], [3788.1173010803077, 2108.037706351372, 2918.604011029634, 2213.5453490130794, 1374.7766852082252], [207, 208, 209, 210, 211]], [6, 2486, [21956, 22068, 22165, 22254, 22347, 22439], [5813.098, 5807.838, 5888.857, 5881.079, 5868.44, 5846.44], [50437.257, 50332.127, 50391.288, 50383.411, 50366.075, 50330.224], [28.537, 10.853, 11.261, 23.389, 12.786, 12.572], [1074.4962851896964, 2492.336247288199, 2394.704405249436, 1970.6320239822483, 2001.0511421015517, 1569.6674780947221], [206, 207, 208, 209, 210, 211]], [5, 2505, [22171, 22262, 22352, 22449, 22527, 22619, 22710], [9978.323, 9961.503, 9972.646, 9973.637, 9961.897, 9944.795, 9977.127], [46172.727, 46224.145, 46201.463, 46220.8, 46253.388, 46237.757, 46193.53], [21.275, 30.875, 18.331, 25.67, 21.709, 19.203, 20.636], [3297.3651395003785, 1773.0165531285588, 1436.4317369065745, 1200.7171644973082, 760.1683279398247, 823.9456052917631, 2042.0202397704604], [208, 209, 210, 211, 212, 213, 214]], [4, 2512, [22372, 22462, 22542, 22637, 22725, 22812], [16170.058, 16243.647, 16232.008, 16133.848, 16067.55, 16170.643], [43688.738, 43662.56, 43554.343, 43574.301, 43530.78, 43545.354], [14.814, 13.544, 13.417, 21.104, 12.423, 23.611], [1369.504742846562, 930.4201237461498, 2071.1711685892947, 2762.4221003180933, 1671.4584709787146, 2808.700657144661], [210, 211, 212, 213, 214, 215]], [8, 2518, [22483, 22565, 22661, 22749, 22836, 22920], [25003.173, 24912.019, 24940.394, 24960.107, 25100.354, 25025.389], [67993.549, 68047.26, 68086.845, 68113.411, 67983.504, 67981.652], [21.124, 15.845, 14.672, 13.182, 22.751, 35.811], [878.6290832495566, 3101.040802262791, 3038.0646966923073, 2405.468417137871, 1486.2025658236025, 3222.9213636587997], [211, 212, 213, 214, 215, 216]], [9, 2519, [22488, 22573, 22667, 22752, 22839, 22925, 23011], [28074.581, 28105.351, 28104.709, 28086.093, 28059.868, 28101.597, 28151.409], [72022.178, 72138.285, 72238.039, 72341.786, 72354.728, 72313.358, 72444.334], [20.13, 14.389, 13.529, 9.149, 10.199, 16.528, 11.79], [1198.918769830981, 2212.1562482387735, 2104.5678860545245, 2026.8863369515614, 2028.1536208127043, 1789.6471319757652, 1173.8106031212308], [211, 212, 213, 214, 215, 216, 217]], [6, 2545, [22609, 22704, 22786, 22873, 22953, 23049], [5810.418, 5913.819, 5887.818, 5889.806, 5920.78, 5945.245], [50296.996, 50329.122, 50349.582, 50278.087, 50246.806, 50266.07], [27.469, 20.264, 13.153, 16.067, 16.132, 18.586], [1526.5820389410599, 1332.8120980298688, 1268.6264580627028, 2464.7783439728764, 1447.1836891947905, 1552.7336731899377], [213, 214, 215, 216, 217, 218]], [1, 2550, [22689, 22771, 22863, 22946, 23032], [43984.679, 43923.787, 43889.092, 43884.736, 43812.398], [16704.292, 16659.669, 16665.583, 16628.452, 16744.437], [11.242, 13.183, 16.532, 14.903, 25.887], [1728.6670528334998, 1213.9993432971382, 988.9764856774747, 1374.7761205718105, 1331.3499330941936], [213, 214, 215, 216, 217]], [0, 2560, [22651, 22739, 22825, 22913, 22996, 23087, 23166], [20374.212, 20360.387, 20386.021, 20363.759, 20352.007, 20337.88, 20498.644], [10731.133, 10732.987, 10663.063, 10655.86, 10671.251, 10694.17, 10554.092], [21.107, 12.492, 15.904, 2.91, 21.91, 17.587, 21.15], [725.2071896651174, 1832.5811678161756, 1226.8946845095868, 476.5396515413458, 1066.4720180298148, 1499.7955972350906, 484.12199552224], [213, 214, 215, 216, 217, 218, 219]], [3, 2591, [22851, 22940, 23022, 23110, 23195], [33808.603, 33811.435, 33765.251, 33780.243, 33756.181], [37082.517, 37135.264, 37059.316, 36935.31, 36882.328], [22.361, 12.311, 14.899, 12.82, 27.079], [2512.659158982553, 2593.4219957807354, 1577.9957700505693, 1579.9428703648155, 1466.2280409045138], [215, 216, 217, 218, 219]], [4, 2598, [22900, 22983, 23073, 23152, 23243, 23320, 23401, 23483, 23576], [16367.396, 16381.552, 16443.065, 16367.085, 16361.892, 16354.974, 16329.233, 16435.221, 16365.539], [44279.416, 44040.049, 43998.728, 44044.622, 44032.969, 43819.036, 43782.68, 43818.646, 43736.959], [25.314, 9.558, 13.099, 9.515, 9.035, 15.185, 9.967, 12.617, 6.871], [802.444590811449, 2615.9247345785825, 4202.426709837273, 2128.240238887826, 1988.769425584305, 3214.0312860171643, 2843.718485728064, 3653.228892487857, 3549.5509116308167], [216, 217, 218, 219, 220, 221, 222, 223, 224]], [0, 2605, [23169, 23255, 23335, 23414, 23493], [21469.008, 21470.684, 21441.339, 21420.861, 21391.967], [11438.657, 11454.942, 11481.556, 11697.658, 11658.32], [21.951, 20.707, 10.925, 31.599, 22.704], [1634.921143814894, 2501.0839466474254, 1706.7921131114479, 2478.5115149837948, 2054.3627889431173], [219, 220, 221, 222, 223]], [3, 2633, [23351, 23433, 23522, 23611, 23690, 23764], [33620.352, 33691.829, 33681.089, 33744.827, 33828.516, 33733.834], [36797.262, 36803.468, 36844.622, 36748.941, 36738.562, 36887.149], [30.358, 8.731, 10.344, 16.172, 22.365, 25.091], [801.2143824678828, 2794.888182428419, 2885.2663414563913, 2373.6423719486793, 1485.5966836817688, 1349.6729807962993], [221, 222, 223, 224, 225, 226]], [9, 2645, [23422, 23506, 23601, 23678, 23753, 23841, 23921, 24007], [27328.351, 27350.28, 27446.643, 27338.135, 27358.13, 27491.763, 27575.352, 27516.063], [73001.137, 72948.023, 72891.553, 72915.595, 73005.666, 73038.13, 73069.19, 73117.066], [19.998, 17.445, 30.85, 14.487, 15.267, 36.313, 19.256, 47.939], [1128.7746893315357, 875.7572413539176, 3735.8211128426183, 2154.3908049382785, 1831.3728865778414, 4084.414544987574, 4114.746689361581, 2221.8162445118332], [222, 223, 224, 225, 226, 227, 228, 229]], [5, 2681, [23718, 23800, 23879, 23964, 24050, 24134, 24210], [9944.625, 9846.942, 9916.606, 9981.491, 9889.898, 9868.383, 9798.59], [46861.194, 46846.767, 46810.59, 46654.165, 46616.193, 46675.881, 46753.505], [20.274, 10.343, 11.111, 18.69, 11.215, 6.95, 17.848], [580.8392439716828, 1697.3607135613381, 2461.7769745219694, 1960.9230042830961, 2402.3927484856813, 2479.824287647354, 1416.546039670194], [226, 227, 228, 229, 230, 231, 232]], [6, 2684, [23792, 23871, 23955, 24044, 24128, 24200, 24275], [6070.223, 6028.197, 6015.71, 6007.376, 6001.507, 6030.877, 6062.014], [51383.565, 51350.563, 51415.468, 51385.434, 51457.861, 51418.233, 51422.512], [14.421, 10.666, 15.571, 9.982, 21.029, 9.226, 17.381], [1524.0277850828913, 2622.5693547772858, 1505.1667647418255, 2995.201658567918, 1946.8820621928726, 2037.3463960254348, 1814.9761171121127], [227, 228, 229, 230, 231, 232, 233]], [0, 2690, [23831, 23907, 23996, 24075, 24158, 24241, 24310, 24384], [21292.258, 21287.652, 21337.37, 21295.22, 21418.279, 21277.733, 21313.346, 21229.878], [11758.895, 11630.85, 11683.662, 11619.669, 11629.069, 11641.631, 11623.746, 11619.031], [27.043, 12.902, 25.116, 17.771, 26.469, 27.324, 12.907, 22.61], [4292.864338057182, 1499.0318163410461, 2271.182922217471, 1101.5814662318041, 5027.695257395341, 863.0058305287831, 1207.5691480475687, 964.1263199304549], [227, 228, 229, 230, 231, 232, 233, 234]], [7, 2727, [24263, 24334, 24404, 24476, 24543, 24612, 24685, 24766, 24844, 24938, 25028, 25116, 25200, 25295], [37493.397, 37423.228, 37480.99, 37436.44, 37464.636, 37456.479, 37544.795, 37416.297, 37402.144, 37290.534, 37356.715, 37429.049, 37415.912, 37372.282], [50984.81, 50905.391, 50839.726, 50807.358, 50750.139, 50643.151, 50614.72, 50522.919, 50521.956, 50405.763, 50440.414, 50472.548, 50624.336, 50700.856], [14.985, 9.167, 11.2, 11.324, 10.538, 16.901, 17.691, 14.235, 14.739, 10.823, 11.551, 14.698, 18.817, 17.949], [1611.9796983544525, 1894.1918714880956, 1839.0073011344682, 3042.306114606727, 2582.8602569631057, 2033.9160277976387, 1411.258191521671, 2299.875827090425, 1708.5807860575032, 37193.41741507505, 1089.0267946097767, 1298.6036880659105, 1252.4723874103195, 1147.8598834712018], [232, 233, 234, 235, 236, 237, 238, 239, 240, 241, 242, 243, 244, 245]], [5, 2729, [24280, 24359, 24424, 24499, 24565], [9662.16, 9571.514, 9553.689, 9608.688, 9682.739], [47142.357, 47120.408, 47063.306, 47005.391, 47050.793], [17.514, 13.312, 16.129, 14.228, 21.376], [1420.0865416231268, 1943.1798111720802, 1564.6016110492367, 569.4593723104563, 1467.8718248723872], [233, 234, 235, 236, 237]], [7, 2742, [24544, 24613, 24686, 24767, 24845, 24939, 25029, 25118, 25201], [37807.839, 37861.299, 37821.103, 37779.622, 37814.495, 37803.898, 37830.872, 37772.574, 37857.199], [52192.618, 52208.184, 52329.543, 52369.875, 52374.752, 52378.657, 52364.456, 52433.428, 52483.813], [30.28, 13.892, 25.838, 20.462, 17.513, 19.416, 24.814, 19.264, 28.441], [1400.4237111691157, 2155.261619752021, 841.0118366715968, 1759.7004340940189, 2128.0649506810096, 1984.5207378334255, 1510.854746075292, 1695.0413603642073, 3255.5792514881346], [236, 237, 238, 239, 240, 241, 242, 243, 244]], [0, 2747, [24590, 24667, 24737, 24824, 24910, 25002, 25095], [21273.221, 21266.206, 21282.122, 21297.899, 21299.102, 21288.941, 21272.426], [11614.928, 11620.482, 11630.327, 11609.947, 11637.546, 11619.489, 11620.057], [15.418, 13.958, 19.595, 9.598, 22.866, 13.141, 14.0], [1068.639951956738, 2193.54336915144, 1956.846782168339, 1817.2106702014714, 1774.8946418877024, 1616.2874224430388, 518.4117328480543], [237, 238, 239, 240, 241, 242, 243]], [5, 2796, [25233, 25327, 25432, 25553, 25704], [9546.815, 9464.125, 9367.921, 9562.577, 9649.658], [46935.375, 46967.605, 46915.776, 47030.339, 47180.962], [26.308, 10.503, 12.378, 18.015, 17.387], [928.4657509760864, 1526.639470553588, 1855.283275544657, 12668.967431103523, 1156.556472452746], [245, 246, 247, 248, 249]], [9, 2810, [25008, 25103, 25189, 25275, 25374, 25495], [27384.106, 27341.135, 27387.795, 27376.832, 27381.868, 27447.092], [72362.584, 72326.441, 72348.031, 72353.135, 72378.46, 72336.914], [14.979, 18.88, 11.134, 16.259, 24.733, 21.909], [905.9168947295611, 1437.1449686011522, 1247.709178860741, 1837.7031587257043, 2658.4792641505596, 5606.249423603285], [242, 243, 244, 245, 246, 247]], [9, 2811, [25104, 25188, 25276, 25375, 25494], [27336.75, 27272.834, 27361.912, 27357.511, 27360.223], [72838.374, 72846.734, 72729.68, 72505.385, 72578.482], [24.957, 13.269, 25.808, 27.459, 18.77], [1186.2948700210734, 1264.9068501026486, 3946.2493693249608, 4209.0185175035995, 10326.802965219678], [243, 244, 245, 246, 247]], [4, 2814, [24813, 24896, 24992, 25082, 25169, 25253], [16159.222, 16175.918, 16141.711, 16216.267, 16154.919, 16141.623], [46687.426, 46706.504, 46718.517, 46701.013, 46716.112, 46693.357], [3.426, 10.55, 22.394, 24.488, 11.368, 11.33], [627.0781674904297, 1649.7194129308375, 1357.5643775471358, 1698.830737190009, 617.3342949192772, 1495.9004714593516], [240, 241, 242, 243, 244, 245]], [8, 2823, [24743, 24828, 24916, 25007, 25099, 25183], [24491.445, 24534.249, 24547.433, 24495.048, 24488.814, 24440.478], [68438.257, 68452.619, 68423.302, 68427.065, 68428.337, 68391.636], [19.055, 12.677, 14.179, 14.627, 13.324, 18.624], [1909.7393077179806, 1737.96258398402, 1954.548584010099, 1450.6784069961307, 1228.2327824720928, 1292.8733541068134], [239, 240, 241, 242, 243, 244]], [5, 2834, [24710, 24793, 24878, 24968, 25062], [9482.447, 9427.738, 9434.84, 9573.497, 9512.01], [46830.971, 46874.038, 46919.947, 46933.252, 46954.133], [15.479, 15.515, 12.301, 10.283, 11.413], [646.1197591173249, 1243.5967102251093, 2127.7658984682935, 2817.3096362382607, 2488.979026912937], [239, 240, 241, 242, 243]], [0, 2849, [25361, 25480, 25602, 25757, 25910], [20993.834, 21095.31, 21250.269, 21162.224, 21064.061], [10723.62, 10734.897, 10759.248, 10787.318, 10609.777], [14.648, 19.526, 16.373, 23.251, 32.69], [1361.934331968602, 5779.622927664293, 1705.2476148746807, 1743.3001627970648, 3961.5338025666692], [246, 247, 248, 249, 250]], [7, 2854, [25399, 25524, 25655, 25807, 25972, 26138, 26282, 26430, 26565, 26701, 26841, 26968, 27108, 27243, 27373, 27501, 27641, 27754, 27866, 27976, 28089, 28199, 28324, 28438, 28563, 28683, 28799, 28911, 29027, 29128, 29241, 29350, 29442, 29555, 29648, 29754, 29864, 29957, 30057, 30168, 30269, 30367, 30463, 30571, 30675, 30775, 30884, 30991, 31100, 31211, 31315, 31424, 31524, 31619, 31712, 31805, 31911, 32010, 32103, 32185, 32278], [36946.924, 36982.251, 36966.992, 36954.268, 36973.845, 36944.107, 36945.477, 37039.45, 36953.489, 36980.639, 37044.752, 36965.867, 36963.959, 36996.597, 36980.132, 36995.025, 36988.501, 36937.307, 36950.534, 36974.339, 36957.597, 36961.592, 36944.362, 36944.223, 36945.519, 37004.9, 37041.071, 36952.136, 36825.665, 36947.338, 36953.762, 36974.252, 36969.507, 36948.048, 36915.404, 36887.092, 36910.337, 36894.781, 36916.262, 36986.768, 36918.177, 36995.629, 37082.464, 37066.705, 36976.193, 36942.301, 36901.548, 36926.713, 36957.56, 36957.504, 37040.249, 37021.571, 37041.297, 37032.98, 37011.964, 37082.611, 37004.883, 36976.654, 36971.377, 37014.924, 36945.862], [51242.863, 51275.539, 51243.74, 51241.091, 51256.133, 51273.097, 51224.521, 51164.767, 51175.842, 51252.785, 51151.718, 51239.946, 51241.092, 51239.884, 51247.052, 51245.304, 51268.153, 51238.247, 51205.258, 51252.223, 51303.859, 51255.226, 51291.358, 51282.498, 51317.691, 51294.412, 51245.925, 51242.914, 51314.17, 51247.716, 51247.016, 51297.983, 51303.161, 51263.583, 51338.848, 51331.967, 51309.446, 51302.083, 51278.236, 51285.424, 51253.654, 51239.629, 51226.315, 51223.042, 51271.024, 51258.725, 51264.017, 51273.782, 51255.194, 51268.739, 51265.179, 51280.84, 51243.518, 51185.121, 51219.98, 51271.333, 51207.438, 51167.849, 51267.509, 51274.23, 51300.957], [20.14, 22.917, 9.442, 7.39, 7.896, 12.226, 9.735, 17.029, 8.765, 11.104, 12.758, 7.856, 5.151, 5.375, 6.839, 6.687, 7.727, 4.612, 11.074, 9.1, 7.223, 6.509, 5.949, 10.953, 8.048, 8.101, 11.165, 8.892, 24.933, 14.402, 16.169, 10.231, 11.122, 15.87, 23.137, 15.363, 19.035, 13.156, 11.133, 18.731, 15.61, 27.356, 32.188, 21.158, 22.13, 20.15, 12.103, 10.785, 8.961, 10.095, 9.475, 8.22, 7.488, 10.986, 12.182, 20.119, 10.2, 24.875, 10.342, 9.794, 25.201], [920.6890446934832, 2438.896572881468, 3068.8747539349592, 4654.85926436196, 5270.183798970594, 3772.585735256493, 7836.335535370669, 14872.738675202212, 7755.451393317043, 5263.309065575776, 6926.98415467252, 5527.895587834543, 8626.565554132858, 6316.44112100687, 4403.786605701496, 3963.425189367975, 4779.074903054842, 5776.769368618219, 4322.165467218444, 4485.27633521594, 4892.744072932199, 6418.681546331111, 5639.041838906594, 4329.285780038138, 5852.232112869384, 6169.193198968062, 4257.964355017129, 3876.681028335304, 4047.167124464866, 2375.133840699299, 1855.807043536925, 2679.6189817572, 2323.218854885498, 1236.1924363193027, 2658.271275552763, 2976.4957690004226, 3198.033714737977, 2355.269451026771, 3063.895575527823, 3218.7220190783473, 4200.824666181969, 1322.4450961969649, 4295.292601537503, 4091.0187872512183, 3625.9303288821025, 6158.206450546687, 1652.9902719362217, 4511.118940281278, 5530.080533028197, 4676.312136303678, 4912.1304697402575, 3186.6836414776394, 3923.660414378572, 2041.9535627266287, 3920.4362819175385, 4698.668112907412, 2891.436938016939, 1659.0947252986095, 2095.5712359203662, 2235.988063261396, 948.7034073664919], [246, 247, 248, 249, 250, 251, 252, 253, 254, 255, 256, 257, 258, 259, 260, 261, 262, 263, 264, 265, 266, 267, 268, 269, 270, 271, 272, 273, 274, 275, 276, 277, 278, 279, 280, 281, 282, 283, 284, 285, 286, 287, 288, 289, 290, 291, 292, 293, 294, 295, 296, 297, 298, 299, 300, 301, 302, 303, 304, 305, 306]], [8, 2862, [25487, 25613, 25763, 25922, 26085, 26233, 26383, 26524], [23772.0, 23711.336, 23708.803, 23712.883, 23771.09, 23756.338, 23773.025, 23763.472], [66161.836, 66042.397, 66013.512, 66067.468, 66167.286, 66317.578, 66347.409, 66367.275], [16.243, 16.706, 10.903, 10.392, 10.252, 12.476, 13.361, 9.377], [1366.733353767929, 7233.317974386617, 3399.4563391858082, 3112.309903221016, 3452.194906847221, 2469.0556875520847, 2831.612367964997, 1974.6634646731115], [247, 248, 249, 250, 251, 252, 253, 254]], [8, 2863, [25490, 25615, 25766, 25926, 26088, 26238, 26388, 26530], [24672.949, 24637.26, 24575.945, 24604.683, 24591.17, 24658.826, 24624.983, 24651.007], [67102.922, 67014.733, 67021.996, 67088.941, 67120.587, 67176.968, 67099.599, 67077.034], [27.876, 20.069, 21.79, 14.384, 16.36, 11.715, 17.828, 24.007], [3591.5732321059745, 4083.8444349545803, 6570.46421021048, 9350.236208591765, 11382.795048278056, 25125.886366216844, 7454.674169558114, 4954.785938514127], [247, 248, 249, 250, 251, 252, 253, 254]], [3, 2871, [25516, 25645, 25798, 25964, 26127, 26276, 26422, 26559, 26694, 26832], [33917.97, 33840.24, 33948.108, 33996.14, 34008.678, 34012.023, 34058.452, 34010.282, 33973.378, 33835.968], [39779.259, 39822.263, 39740.292, 39523.56, 39487.581, 39487.25, 39514.494, 39578.688, 39565.131, 39591.266], [25.827, 22.683, 39.576, 21.457, 10.053, 10.47, 9.162, 10.08, 26.429, 17.489], [1827.8394168086375, 12395.902461339347, 1333.809282706773, 2578.494318170598, 2495.588694208837, 2754.996294544335, 5010.068282337673, 2912.2647091928006, 966.9676021503179, 40315.22800404032], [247, 248, 249, 250, 251, 252, 253, 254, 255, 256]], [7, 2874, [25525, 25659, 25810, 25976, 26142, 26287], [37974.688, 37970.645, 37874.268, 37779.717, 37849.432, 37837.696], [50498.514, 50584.822, 50550.647, 50694.195, 50811.201, 50890.378], [16.16, 24.978, 26.374, 20.098, 19.621, 27.07], [1607.4023560826095, 2753.8162062112247, 6924.101589967238, 25955.55924005476, 3884.7188225491973, 3406.0226019906377], [247, 248, 249, 250, 251, 252]], [1, 2875, [25529, 25666, 25818, 25982, 26145, 26294, 26440], [43786.484, 43658.748, 43810.458, 43833.851, 43836.825, 43825.53, 43764.97], [14993.509, 14992.495, 14892.483, 14886.969, 14901.723, 15024.754, 15227.101], [15.945, 13.66, 16.985, 16.018, 20.513, 14.452, 17.052], [25019.747219872344, 43291.42203678769, 7182.844641661465, 13626.812798441872, 9881.959677606781, 6412.751289612611, 33075.1115061858], [247, 248, 249, 250, 251, 252, 253]], [6, 2877, [25429, 25545, 25692, 25848, 26008, 26166, 26315, 26463], [6070.002, 5924.02, 6005.184, 6145.886, 6164.159, 6137.757, 6117.504, 6149.726], [51390.458, 51283.991, 51253.813, 51335.64, 51339.393, 51280.849, 51294.921, 51355.207], [30.249, 14.655, 15.575, 14.066, 17.606, 16.067, 15.229, 22.501], [6259.952681177195, 39576.00471116637, 53295.075841640326, 2272.2862769628737, 2352.230788935815, 2235.1335204928346, 2338.244689482863, 2565.721814900826], [247, 248, 249, 250, 251, 252, 253, 254]], [5, 2879, [25435, 25558, 25709, 25859, 26023], [10119.028, 10092.529, 10118.44, 10015.701, 10096.122], [46254.995, 46324.05, 46424.285, 46447.54, 46483.062], [21.132, 27.062, 18.411, 16.109, 29.253], [3453.652659052477, 2937.066437391097, 7081.742608425005, 4931.433538803226, 1717.2882604995198], [247, 248, 249, 250, 251]], [5, 2883, [25444, 25567, 25718, 25870, 26033, 26188, 26334, 26481, 26609], [11315.885, 11225.334, 11157.85, 11137.718, 11165.251, 11176.823, 10991.329, 10888.771, 10803.935], [46520.666, 46444.156, 46342.484, 46318.761, 46231.281, 46285.284, 46352.548, 46345.126, 46302.258], [12.218, 34.719, 7.939, 12.924, 10.098, 10.638, 11.972, 16.619, 14.352], [3042.4278207420034, 2151.9448209361713, 3978.84726357561, 4875.218880098575, 4193.603501345336, 3822.66993708036, 2595.553054578151, 2173.501852792153, 2675.8497324527984], [247, 248, 249, 250, 251, 252, 253, 254, 255]], [4, 2887, [25459, 25582, 25736, 25888, 26053], [16646.187, 16609.04, 16760.747, 16702.944, 16604.49], [46964.286, 46955.101, 46820.212, 46871.382, 46842.881], [12.851, 10.403, 16.734, 20.127, 16.343], [3513.6982226133973, 3938.2510624716656, 40306.462502606926, 8306.04500649795, 18846.469890265602], [247, 248, 249, 250, 251]], [9, 2892, [25624, 25773, 25934, 26098, 26248], [27683.381, 27736.346, 27824.131, 27731.332, 27674.307], [72832.964, 72837.31, 73068.158, 73113.847, 73064.255], [12.787, 20.404, 27.556, 15.713, 20.123], [2460.209936697616, 2336.047655746901, 5258.107717622312, 5863.072946288485, 7057.511449172493], [248, 249, 250, 251, 252]], [1, 2900, [25669, 25819, 25983, 26146, 26295, 26444], [43787.857, 43758.538, 43810.173, 43783.726, 43817.37, 43794.28], [16917.839, 16823.283, 16924.491, 16954.042, 16968.634, 16973.951], [12.753, 16.989, 12.774, 10.984, 26.197, 15.694], [3026.1484330857343, 11499.162604078292, 3322.3229719539318, 4005.831294434754, 2342.661393256195, 2896.2769338466787], [248, 249, 250, 251, 252, 253]], [6, 2901, [25543, 25689, 25845, 26006, 26165], [5736.05, 5802.913, 5852.797, 5837.881, 6008.086], [50663.409, 50650.074, 50650.143, 50666.501, 50793.411], [21.412, 23.307, 15.323, 19.598, 17.218], [12730.986835581798, 13514.766020272788, 7244.602577290666, 3631.6122016592226, 1826.0815063493155], [248, 249, 250, 251, 252]], [2, 2903, [25673, 25824, 25989, 26153, 26300], [44856.768, 44855.526, 44932.735, 44888.531, 44887.305], [30798.763, 30758.941, 30753.618, 30808.364, 30882.504], [22.283, 19.713, 12.162, 11.373, 24.305], [857.9963159736399, 2808.121623139778, 3068.379904488998, 2667.2540039809955, 1126.7101674974394], [248, 249, 250, 251, 252]], [0, 2914, [25754, 25908, 26076, 26222, 26368, 26517, 26650, 26789], [20561.666, 20597.273, 20624.17, 20710.155, 20669.509, 20732.527, 20809.509, 20915.795], [11687.882, 11774.358, 11895.549, 11862.068, 11869.938, 11832.07, 11781.951, 11957.983], [18.438, 12.233, 12.226, 12.069, 11.928, 11.705, 17.498, 20.325], [15658.732191028173, 14594.049252827252, 3641.825857625157, 6318.345176213267, 5182.315326484275, 5744.157003294342, 1901.1827171093066, 5207.1240776440545], [249, 250, 251, 252, 253, 254, 255, 256]], [8, 2918, [26235, 26385, 26527, 26662, 26798, 26932, 27069, 27206, 27338, 27460, 27600], [24320.717, 24140.047, 24177.472, 24127.831, 24241.93, 24108.597, 24094.29, 24244.973, 24311.298, 24305.167, 24225.532], [67626.067, 67536.584, 67504.643, 67515.048, 67485.233, 67536.965, 67535.313, 67597.886, 67611.588, 67643.626, 67653.17], [34.507, 15.046, 18.705, 16.687, 27.903, 23.286, 25.761, 27.512, 21.938, 23.623, 35.071], [4287.656749730031, 4636.617312458431, 1301.2344597097647, 1973.7632985952164, 4472.815652832274, 8438.53480973737, 2981.8640787737436, 5815.856416447972, 2322.3207451047097, 4583.425137549878, 16648.343071231797], [252, 253, 254, 255, 256, 257, 258, 259, 260, 261, 262]], [8, 2921, [25767, 25927, 26089, 26239, 26389, 26531, 26665, 26802], [24625.973, 24594.802, 24695.776, 24666.033, 24682.11, 24745.142, 24704.911, 24669.936], [67640.259, 67463.87, 67671.769, 67544.289, 67537.304, 67473.871, 67413.172, 67258.652], [12.794, 19.881, 16.716, 16.551, 19.917, 27.668, 22.164, 18.456], [875.8931556759852, 9981.02057353158, 1470.1304450109603, 7315.1819247524745, 4570.461203061279, 5158.119807246579, 7160.721801674221, 8891.441015834384], [249, 250, 251, 252, 253, 254, 255, 256]], [9, 2923, [26393, 26533, 26668, 26806, 26937, 27077, 27213, 27343, 27466, 27611, 27729], [27306.261, 27338.16, 27419.223, 27388.981, 27366.241, 27403.517, 27430.708, 27396.87, 27541.134, 27739.679, 27779.087], [72232.486, 72200.346, 72109.711, 72058.834, 72056.107, 71910.665, 71877.397, 71864.972, 71875.882, 71849.169, 71849.267], [20.49, 15.937, 16.558, 15.89, 20.08, 16.355, 18.295, 15.518, 21.342, 23.834, 15.471], [3026.5191736770826, 9969.11098705769, 2789.114585992429, 2729.754356663234, 3720.666992111039, 1695.6764059983905, 1416.8745974561884, 1689.0866639323444, 5128.850192808927, 3320.1888971994426, 11798.42394122403], [253, 254, 255, 256, 257, 258, 259, 260, 261, 262, 263]], [3, 2933, [26125, 26275, 26418, 26556, 26690, 26828, 26958, 27098, 27234, 27361, 27487, 27631, 27744], [33768.925, 33801.401, 33609.558, 33599.535, 33497.376, 33384.061, 33310.383, 33353.134, 33355.84, 33256.997, 33241.026, 33272.893, 33384.733], [39985.785, 39951.827, 39976.054, 39840.925, 39917.057, 39848.277, 39780.991, 39835.848, 39766.245, 39778.208, 39628.687, 39720.028, 39861.594], [14.254, 18.025, 14.598, 21.446, 13.31, 16.536, 20.463, 12.521, 27.536, 11.74, 25.633, 21.608, 18.346], [7103.428808082087, 6845.538102180486, 2963.8267277049204, 18699.51806066319, 2592.6999601112025, 2178.7739760333043, 1719.7757054030658, 2483.106324689211, 1357.8115191696227, 1770.1041807178942, 3698.8662223251918, 4163.908624247761, 2068.773942235182], [251, 252, 253, 254, 255, 256, 257, 258, 259, 260, 261, 262, 263]], [3, 2934, [25958, 26124, 26272, 26419, 26558, 26693, 26831], [33537.728, 33581.656, 33558.052, 33669.399, 33819.028, 33843.981, 33885.094], [38438.888, 38342.578, 38394.672, 38384.261, 38394.968, 38417.24, 38396.597], [15.811, 10.733, 16.252, 19.751, 16.033, 24.441, 22.606], [12638.305590588237, 55151.77114255832, 20631.16976252124, 11368.313570526363, 3570.7873894632353, 2609.2109536620633, 6946.477716211219], [250, 251, 252, 253, 254, 255, 256]], [3, 2935, [25799, 25963, 26126, 26274, 26420, 26557, 26692, 26830, 26960, 27101, 27237, 27366, 27490], [34144.747, 34020.691, 33835.31, 33893.84, 33850.605, 33865.593, 33813.775, 33984.274, 34004.502, 34019.835, 34071.685, 34111.778, 33881.537], [37316.588, 37400.439, 37488.784, 37452.405, 37525.299, 37448.596, 37403.838, 37496.797, 37503.534, 37454.128, 37365.864, 37500.832, 37455.211], [18.751, 39.336, 22.487, 19.771, 15.871, 19.963, 33.886, 30.585, 18.985, 15.866, 16.844, 24.246, 37.763], [15264.634131296563, 4179.437203719785, 1545.7650224882418, 6911.703036952652, 37731.157161077725, 8194.081432001125, 3067.449872745974, 3576.949908170648, 8589.179865776408, 8662.29157032611, 4227.981340694051, 3161.398265309867, 3527.77358248333], [249, 250, 251, 252, 253, 254, 255, 256, 257, 258, 259, 260, 261]], [7, 2936, [26135, 26283, 26428, 26564, 26700, 26840, 26969, 27109, 27242, 27372, 27498, 27640, 27752, 27864, 27975], [36844.784, 36885.004, 36899.439, 36836.905, 36812.052, 36937.763, 37044.406, 36972.877, 36837.725, 36886.723, 36834.678, 36894.586, 36843.287, 36798.687, 36760.598], [52370.139, 52390.341, 52341.315, 52318.314, 52366.978, 52401.057, 52429.797, 52419.278, 52319.135, 52296.799, 52282.636, 52252.939, 52266.5, 52259.282, 52210.149], [20.063, 17.52, 31.029, 24.235, 18.011, 23.076, 22.871, 18.791, 11.869, 32.546, 18.77, 30.068, 18.527, 22.972, 22.414], [2571.6728793526545, 1190.5173592619099, 1552.4172471150237, 2523.125051014705, 756.0361144268852, 2374.342673993775, 5018.707865810003, 8213.035877839746, 993.7502861831409, 3415.637025504474, 1083.0420737022087, 4244.604428159176, 862.0918607330087, 1249.6307791969375, 1613.9434509618088], [251, 252, 253, 254, 255, 256, 257, 258, 259, 260, 261, 262, 263, 264, 265]], [7, 2939, [25975, 26141, 26289, 26433, 26571, 26704, 26844], [37857.406, 37961.851, 37948.387, 37943.017, 37792.555, 37950.014, 37875.083], [50336.573, 50228.839, 50353.548, 50455.046, 50514.438, 50398.677, 50450.635], [29.665, 14.762, 21.586, 27.234, 25.778, 23.552, 19.393], [4804.850134240321, 1726.4635012553024, 5996.1974432856605, 8732.71665105912, 17596.87075324271, 6592.515922586815, 46339.99123443098], [250, 251, 252, 253, 254, 255, 256]], [1, 2941, [25981, 26144, 26293, 26439, 26575, 26710, 26851, 26977, 27119], [43343.548, 43209.088, 43383.684, 43361.895, 43346.432, 43358.2, 43277.58, 43285.057, 43367.621], [15920.916, 15877.855, 15863.66, 15816.531, 15726.125, 15814.643, 15904.732, 15887.212, 15961.39], [11.545, 13.532, 17.379, 16.523, 22.198, 14.494, 10.342, 16.748, 32.112], [8946.843651756993, 3009.8531793594057, 12720.584779691186, 20935.633975738772, 9910.273754892454, 7207.273124203089, 5569.506191978649, 2859.172882504968, 3441.002944410781], [250, 251, 252, 253, 254, 255, 256, 257, 258]], [6, 2942, [25685, 25842, 26004, 26162, 26312, 26459, 26591, 26727, 26872, 27001, 27139, 27270, 27397, 27524], [5207.81, 5172.069, 5195.358, 5200.054, 5216.32, 5222.661, 5190.397, 5121.62, 5169.039, 5118.664, 5092.649, 5087.889, 5201.535, 5214.782], [50886.466, 50897.237, 50851.878, 50854.68, 50836.435, 50861.064, 50851.72, 50948.717, 50939.69, 50929.155, 50948.313, 50964.789, 50982.128, 50798.071], [21.625, 23.025, 14.111, 12.176, 13.646, 12.484, 10.488, 8.409, 8.484, 6.588, 8.454, 8.802, 12.32, 35.623], [10978.317829622723, 7669.124972659093, 5620.152235741032, 8282.351347275902, 8461.733655647702, 5971.430840006017, 5754.057170615005, 4638.928177989786, 5212.853542185499, 6122.8730923276125, 7800.899657774072, 5118.253002060667, 31454.555213250544, 5749.050687999672], [249, 250, 251, 252, 253, 254, 255, 256, 257, 258, 259, 260, 261, 262]], [1, 2943, [26441, 26577, 26711, 26853, 26980, 27121, 27255, 27383, 27509, 27651, 27762], [43772.446, 43729.996, 43793.439, 43787.374, 43830.003, 43826.884, 43828.612, 43838.743, 43880.899, 44026.312, 44158.308], [16963.196, 16933.4, 16946.403, 16947.707, 16957.835, 16932.351, 16946.574, 16958.09, 17042.807, 16931.01, 17100.143], [15.246, 18.072, 12.015, 8.468, 8.323, 7.891, 6.394, 7.838, 18.043, 20.553, 44.342], [2476.8112255923206, 6179.181923063798, 3968.2525424243267, 3328.3320477166117, 4046.1470087963503, 4939.8846604606115, 3086.390007581709, 2889.964028415441, 9678.369500184528, 896.6164283901078, 1522.4208417546904], [253, 254, 255, 256, 257, 258, 259, 260, 261, 262, 263]], [6, 2944, [25847, 26007, 26164, 26314, 26461, 26593, 26729, 26873, 27003], [5930.673, 5951.596, 5858.918, 5874.302, 5962.325, 5867.553, 5861.663, 5910.653, 5921.083], [49984.801, 49926.208, 49812.411, 49824.022, 49802.892, 49800.54, 49749.503, 49761.892, 49816.195], [20.387, 38.692, 27.857, 27.775, 22.872, 41.309, 28.751, 14.508, 32.367], [12739.665785951162, 3720.0069365097015, 5310.881103864484, 1763.7121744178478, 2035.3813664197128, 1431.4453450029914, 812.5875250491397, 1094.3642118764587, 1949.1616267857587], [250, 251, 252, 253, 254, 255, 256, 257, 258]], [2, 2948, [26150, 26298, 26447, 26579, 26714, 26859], [44301.569, 44322.056, 44352.319, 44349.222, 44307.841, 44296.72], [29332.625, 29214.719, 29319.14, 29242.174, 29367.577, 29308.821], [14.566, 26.213, 17.876, 20.415, 24.278, 10.798], [19514.162923430544, 2564.8065574510797, 5122.262269328339, 5655.956113372679, 7282.224988529982, 45845.95063120946], [251, 252, 253, 254, 255, 256]], [2, 2949, [25823, 25987, 26151, 26299, 26449, 26580], [44537.167, 44491.187, 44484.439, 44644.307, 44468.672, 44521.472], [30185.975, 30273.704, 30258.888, 30200.525, 30214.506, 30135.927], [12.409, 8.989, 35.569, 19.843, 31.844, 22.1], [2105.8725452273547, 2549.046518199839, 2161.556928841108, 4778.465164359516, 2842.205022955901, 1232.2657186238198], [249, 250, 251, 252, 253, 254]], [5, 2950, [26322, 26469, 26601, 26737, 26881], [9657.246, 9651.923, 9645.991, 9674.757, 9655.998], [46297.078, 46385.034, 46332.108, 46347.093, 46271.184], [22.1, 20.376, 20.66, 17.596, 25.428], [3256.359829950123, 2730.1310951695045, 2382.2167037734926, 4066.9672646871486, 1933.833660783295], [253, 254, 255, 256, 257]], [4, 2959, [26344, 26492, 26622, 26762, 26899, 27034, 27168, 27299, 27432], [16191.0, 16292.687, 16080.568, 16001.915, 16089.017, 16040.714, 16002.426, 16034.61, 16016.958], [43889.798, 43835.217, 43769.768, 43756.092, 43759.721, 43794.016, 43788.08, 43777.587, 43792.45], [15.98, 12.111, 13.634, 12.188, 18.734, 10.684, 10.615, 10.046, 10.046], [8246.372654300856, 54795.53489987272, 5889.7189863986705, 6866.650131412449, 9011.794904104281, 2869.096981839054, 1803.4081309169662, 2213.4911885183055, 2338.017725828741], [253, 254, 255, 256, 257, 258, 259, 260, 261]], [4, 2962, [26052, 26202, 26349, 26496, 26629, 26767, 26903, 27037], [16619.252, 16617.844, 16609.466, 16610.807, 16621.079, 16595.542, 16658.553, 16648.157], [46738.706, 46569.404, 46568.064, 46591.981, 46555.526, 46587.382, 46528.298, 46404.6], [35.02, 11.379, 12.997, 12.743, 11.817, 19.536, 20.548, 30.474], [4985.386207230278, 2189.171265555775, 1980.8825081039531, 1551.4668271921116, 2215.7003929170164, 824.1743018479478, 2315.1185562129313, 3711.44086274893], [251, 252, 253, 254, 255, 256, 257, 258]], [4, 2996, [26497, 26630, 26769, 26904, 27040, 27173, 27305, 27437], [16755.649, 16714.79, 16833.134, 16756.945, 16804.231, 16756.544, 16721.818, 16822.188], [45650.97, 45719.606, 45876.222, 45757.315, 45742.452, 45892.487, 46134.588, 45939.465], [29.892, 36.624, 20.969, 33.68, 31.979, 39.721, 20.076, 30.507], [2011.3504164254898, 3402.739753799786, 8498.42263586755, 1785.4255062522973, 2041.3920261524775, 5968.951021972887, 1359.2957090840084, 5572.392022265068], [254, 255, 256, 257, 258, 259, 260, 261]], [0, 3003, [26653, 26790, 26923, 27063, 27200, 27328, 27453, 27587, 27710, 27818, 27930, 28047, 28156, 28283, 28397, 28520, 28643, 28760, 28870, 28984], [21319.022, 21257.126, 21290.54, 21226.081, 21122.472, 21008.057, 21014.769, 21198.264, 21297.337, 21288.18, 21227.539, 21288.495, 21307.998, 21388.902, 21340.961, 21390.847, 21294.491, 21227.518, 21294.422, 21346.11], [11867.602, 11890.784, 11871.087, 11807.948, 11735.033, 11622.703, 11621.792, 11545.748, 11678.517, 11794.062, 11762.52, 11743.322, 11717.55, 11827.859, 11778.494, 11746.435, 11856.968, 11993.649, 11931.967, 11971.687], [9.862, 16.271, 15.698, 9.082, 14.901, 14.237, 11.673, 19.183, 18.155, 16.006, 12.354, 10.973, 13.271, 15.288, 20.756, 22.142, 15.614, 15.813, 19.797, 17.082], [2009.0736251915343, 6615.320663369804, 4109.543751011466, 2306.6538247220824, 3712.00811780343, 1732.3729644897414, 1824.0694971208095, 2383.2208020527955, 6235.9598111531395, 8922.612124245396, 4938.294663785021, 3934.086628126901, 2672.865522528158, 2078.7179176396617, 5223.040903189984, 1536.1816856515206, 1304.1576885258416, 1731.4339769257356, 2918.8352717431844, 1982.6091041560078], [255, 256, 257, 258, 259, 260, 261, 262, 263, 264, 265, 266, 267, 268, 269, 270, 271, 272, 273, 274]], [3, 3009, [26689, 26827, 26957, 27097, 27233, 27362, 27488], [33441.389, 33418.819, 33457.256, 33401.708, 33321.455, 33429.24, 33437.019], [38108.397, 38114.095, 38100.662, 38018.603, 38108.493, 38022.92, 37968.824], [25.24, 16.542, 14.786, 20.848, 18.018, 25.755, 20.864], [4855.8578847022945, 28791.36478115274, 27832.372091767895, 12433.5583804081, 3538.7316628833655, 6994.177135085222, 21706.52953462229], [255, 256, 257, 258, 259, 260, 261]], [1, 3013, [26713, 26857, 26984, 27123, 27257], [44260.777, 44311.024, 44375.538, 44189.817, 44043.949], [16076.342, 16051.104, 16067.372, 16138.291, 16157.64], [17.744, 11.408, 13.147, 22.266, 27.671], [2883.558680470122, 2037.828489710624, 2128.3718211761475, 936.9677984746245, 2073.7527564890797], [255, 256, 257, 258, 259]], [4, 3020, [26490, 26623, 26761, 26900, 27035], [16102.478, 16136.958, 16012.705, 15989.525, 15988.333], [45368.373, 45404.888, 45484.538, 45447.624, 45501.37], [16.976, 22.759, 29.675, 20.111, 17.196], [9510.270908547183, 14111.537725544098, 4468.8583341400945, 2846.7799092537834, 3603.623864513384], [254, 255, 256, 257, 258]], [8, 3023, [26801, 26935, 27073, 27209, 27339, 27461], [24650.245, 24659.683, 24679.314, 24568.411, 24716.004, 24750.584], [67066.111, 67149.703, 67204.914, 67310.596, 67221.391, 67249.742], [23.916, 15.227, 15.287, 16.209, 19.722, 22.935], [6658.984220350079, 12753.297244725794, 11314.01122719708, 69005.93852167657, 3340.4687578850285, 1601.9451261758286], [256, 257, 258, 259, 260, 261]], [5, 3034, [26748, 26889, 27019, 27153, 27290, 27415, 27544, 27678, 27786, 27898], [10331.577, 10493.399, 10646.483, 10601.783, 10665.704, 10641.425, 10620.402, 10610.337, 10639.073, 10641.091], [46139.249, 46247.158, 46438.015, 46494.716, 46447.021, 46497.732, 46674.134, 46593.566, 46648.012, 46708.318], [23.678, 21.236, 13.021, 8.17, 13.281, 20.341, 18.795, 17.107, 19.639, 16.318], [988.953115666346, 16701.617547426584, 1839.5008725793055, 1935.1463923943006, 2656.384639854483, 2877.1610626214906, 1551.9259973488413, 792.0465377232074, 1176.6720003745122, 1255.2366242937303], [256, 257, 258, 259, 260, 261, 262, 263, 264, 265]], [4, 3049, [27172, 27304, 27435, 27565, 27693, 27804, 27917, 28029, 28142, 28261, 28378, 28502, 28624], [16800.928, 16724.321, 16875.978, 16840.38, 16946.919, 16927.396, 16887.277, 16925.435, 16949.753, 16830.257, 16809.753, 16845.842, 16732.426], [45973.242, 46139.864, 46140.983, 46234.174, 46338.941, 46325.823, 46311.537, 46333.719, 46421.531, 46411.796, 46411.999, 46396.334, 46431.447], [54.098, 18.445, 27.548, 13.814, 12.834, 15.823, 16.584, 11.256, 12.257, 22.187, 23.31, 22.939, 18.072], [4081.1212775785757, 1518.133939315487, 12014.76592226301, 4723.479837151682, 2425.387206056307, 2089.7833648379806, 1423.1848049788775, 3575.193376893812, 770.1458024112137, 5025.449252828927, 3398.1872897366247, 6508.12849463691, 2444.6667104086546], [259, 260, 261, 262, 263, 264, 265, 266, 267, 268, 269, 270, 271]], [9, 3062, [27081, 27214, 27346, 27467, 27610], [27686.622, 27665.177, 27542.242, 27610.873, 27545.121], [72878.549, 72931.228, 72870.883, 72878.286, 72821.558], [18.728, 19.706, 17.876, 17.4, 29.343], [1699.1777712518424, 1572.7426826157248, 1713.0936304531638, 10370.898643878341, 6443.3677700513845], [258, 259, 260, 261, 262]], [1, 3067, [27120, 27254, 27382, 27508, 27650], [43678.008, 43672.496, 43696.381, 43698.167, 43767.17], [16179.08, 16152.055, 16117.85, 16156.07, 16254.484], [24.97, 20.145, 52.269, 24.71, 31.699], [587.6268588466004, 1280.2264234236652, 1970.5647816714945, 1570.7427843424691, 3839.423043691308], [258, 259, 260, 261, 262]], [2, 3069, [27258, 27386, 27510, 27653, 27764, 27876, 27988, 28101], [44305.427, 44309.496, 44319.737, 44234.848, 44235.534, 44186.088, 44175.823, 44191.933], [29243.344, 29275.103, 29244.859, 29270.641, 29225.85, 29150.604, 29137.531, 29159.622], [16.383, 13.619, 18.182, 14.48, 15.312, 13.12, 12.175, 12.571], [2282.0460814609587, 6469.383854893584, 3210.4283390694895, 5257.616213251485, 4032.126427358769, 2036.9844514530903, 1958.8430971430796, 1642.6156648405547], [259, 260, 261, 262, 263, 264, 265, 266]], [4, 3101, [27434, 27562, 27689, 27800, 27915], [16702.806, 16633.8, 16498.968, 16551.575, 16448.827], [45003.712, 45191.644, 45126.508, 45099.053, 45106.29], [13.152, 24.184, 12.722, 19.783, 11.185], [2582.7243266979526, 7126.663085011617, 2474.928022399362, 1035.3900279805173, 3438.828958396918], [261, 262, 263, 264, 265]], [0, 3105, [27585, 27708, 27815, 27928, 28044, 28155, 28280], [20920.576, 20964.141, 20953.931, 21011.628, 21078.78, 21009.593, 21018.953], [10339.873, 10450.232, 10475.886, 10421.361, 10578.048, 10365.844, 10429.373], [33.839, 34.195, 23.768, 24.55, 27.57, 16.9, 24.39], [2265.959061471752, 1572.2843188647278, 9615.67257294003, 3006.9550638761325, 4377.51478527734, 1014.2623550578306, 2631.2394152264314], [262, 263, 264, 265, 266, 267, 268]], [8, 3108, [27601, 27725, 27827, 27936, 28053], [24538.781, 24564.53, 24614.357, 24646.0, 24628.577], [67581.012, 67580.613, 67550.931, 67533.932, 67469.714], [29.711, 16.799, 36.888, 13.635, 18.051], [1053.577401649893, 2212.345155529388, 752.5564445981423, 2410.408057819794, 1745.8357432935547], [262, 263, 264, 265, 266]], [8, 3109, [27340, 27462, 27605, 27726, 27828, 27937, 28054, 28167, 28291, 28402, 28528, 28649, 28767], [25021.376, 25004.138, 24888.677, 24883.818, 25015.77, 25058.085, 25024.335, 24937.219, 25020.074, 24970.861, 25019.461, 24814.261, 24694.134], [67959.295, 67843.348, 67805.412, 67863.25, 67970.981, 67949.382, 67831.392, 67739.616, 67771.398, 67676.815, 67691.43, 67568.98, 67367.059], [3.167, 18.273, 26.267, 25.559, 11.79, 15.723, 11.751, 18.681, 18.019, 22.169, 20.439, 30.744, 41.768], [462.0810147100162, 1775.6082270637594, 9071.879773912742, 9778.82651821634, 3652.839568537766, 4311.985361080949, 7620.3952074601175, 8939.114347746494, 3895.75383886222, 8160.004749792971, 1986.3576738073066, 2213.1382966325086, 1173.367807621702], [260, 261, 262, 263, 264, 265, 266, 267, 268, 269, 270, 271, 272]], [3, 3118, [27363, 27489, 27633, 27745, 27856, 27965], [33651.696, 33749.144, 33805.0, 33748.751, 33820.798, 33820.57], [36691.181, 36647.211, 36609.141, 36659.127, 36749.901, 36767.187], [13.263, 9.378, 11.226, 20.083, 32.675, 23.291], [2562.343938318394, 1953.540293218323, 3017.659003784615, 1708.0447206568326, 3247.630454164435, 2246.55705476502], [260, 261, 262, 263, 264, 265]], [3, 3119, [27491, 27634, 27746, 27857, 27966], [33993.871, 33946.014, 34021.738, 34075.554, 34047.564], [39838.848, 39992.562, 39956.395, 39887.699, 39839.076], [33.605, 19.312, 12.515, 12.168, 15.082], [5543.049065552431, 3025.0768172849284, 1730.0047796988003, 2312.115089621427, 2120.867547525167], [261, 262, 263, 264, 265]], [3, 3120, [27635, 27747, 27858, 27967, 28083, 28194, 28317, 28428, 28557], [34243.431, 34198.485, 34204.4, 34195.28, 34160.767, 34176.322, 34204.408, 34108.689, 34151.519], [37557.864, 37516.428, 37580.766, 37514.842, 37541.954, 37497.196, 37547.104, 37635.35, 37520.651], [23.012, 15.814, 28.112, 20.386, 30.918, 18.264, 18.137, 35.854, 16.718], [735.0187883051667, 1285.7866393440647, 4078.8998915728043, 996.1026419612685, 1671.6632241914972, 1344.522687104443, 1419.2447079972796, 2563.8239251754653, 2165.20198259271], [262, 263, 264, 265, 266, 267, 268, 269, 270]], [1, 3127, [27380, 27507, 27649, 27761, 27873, 27985], [43416.646, 43394.801, 43308.011, 43260.17, 43298.31, 43478.462], [15888.953, 15911.163, 15869.462, 15926.957, 15910.804, 15870.242], [26.225, 13.249, 11.255, 15.785, 23.144, 35.232], [14676.915062771233, 62031.01372836961, 4595.5947439628, 2993.0448576611766, 3915.082926908106, 7552.459656250657], [260, 261, 262, 263, 264, 265]], [9, 3147, [28058, 28171, 28296, 28408, 28533, 28655, 28776, 28884, 29001, 29098], [27425.589, 27554.199, 27621.958, 27538.221, 27601.19, 27536.214, 27547.163, 27567.677, 27570.609, 27500.18], [71987.935, 71863.325, 71961.593, 72079.847, 72047.748, 72069.34, 72059.592, 71972.726, 72111.929, 72030.329], [24.005, 11.032, 19.306, 22.426, 25.707, 11.924, 20.01, 25.259, 20.017, 19.447], [14129.022618231396, 1963.2646731164664, 1546.9881177046332, 11657.814061064864, 5082.526280394745, 49838.67309910218, 17271.923949891945, 5715.67072800335, 14954.783349662363, 13121.99846897802], [266, 267, 268, 269, 270, 271, 272, 273, 274, 275]], [9, 3148, [27944, 28059, 28172, 28295, 28409, 28534, 28656, 28774, 28885, 28998], [27606.245, 27750.807, 27662.084, 27534.157, 27591.791, 27599.51, 27715.781, 27511.401, 27487.11, 27524.982], [72959.15, 72820.697, 72972.226, 72849.635, 72911.954, 72900.378, 72937.129, 72888.151, 72864.624, 72867.209], [18.77, 11.404, 17.842, 15.365, 19.218, 18.774, 16.374, 13.923, 17.554, 15.376], [6710.568420981214, 49968.523623894594, 3193.9737116786528, 6487.955810417449, 6500.520514444894, 18557.306658557634, 16678.2679147545, 7466.199452147796, 8341.166197512524, 26701.789400115576], [265, 266, 267, 268, 269, 270, 271, 272, 273, 274]], [3, 3150, [27963, 28080, 28190, 28313, 28425, 28548, 28675], [33416.334, 33466.63, 33480.222, 33472.46, 33400.961, 33374.573, 33435.372], [37572.228, 37361.929, 37441.757, 37420.114, 37375.829, 37351.496, 37376.963], [16.053, 13.241, 12.358, 22.207, 13.213, 9.733, 20.316], [2451.2214156947807, 3363.3130034342844, 2750.0091334703366, 4688.822416641125, 1840.7401849185633, 1947.4422231760032, 589.0929161374881], [265, 266, 267, 268, 269, 270, 271]], [1, 3152, [28099, 28209, 28335, 28448, 28570], [43191.677, 43173.455, 43246.018, 43182.652, 43327.08], [15837.508, 15864.022, 15914.418, 15911.389, 15912.679], [16.888, 28.706, 22.524, 22.358, 16.274], [898.3121290971263, 1857.6113441863822, 1754.2823135167657, 702.5565069089827, 27580.888701090284], [266, 267, 268, 269, 270]], [2, 3153, [27989, 28103, 28211, 28337, 28451], [44310.15, 44358.919, 44274.296, 44280.179, 44296.125], [31218.532, 31100.631, 31096.799, 31074.672, 31014.034], [9.72, 11.33, 13.882, 11.934, 10.531], [2253.757274619547, 3399.146728664761, 2044.3345042978501, 3594.0563632986423, 2697.150925980039], [265, 266, 267, 268, 269]], [4, 3158, [28028, 28137, 28256, 28374, 28500, 28621, 28737, 28850, 28961, 29065, 29174, 29292, 29392, 29495, 29601], [16112.419, 16137.616, 16152.816, 16249.138, 16073.558, 16083.784, 16157.011, 16183.046, 16234.542, 16275.048, 16297.168, 16311.168, 16303.513, 16141.581, 16073.745], [45253.248, 45300.861, 45292.501, 45363.446, 45368.402, 45338.362, 45291.428, 45349.187, 45370.615, 45332.278, 45297.374, 45263.434, 45299.417, 45393.316, 45405.953], [23.598, 19.992, 19.113, 24.039, 13.177, 17.081, 14.781, 13.521, 8.329, 13.093, 14.351, 13.305, 20.404, 16.368, 16.661], [5765.225298006719, 2374.5438716344056, 3514.339229740151, 7061.344954780695, 2291.464052080214, 2092.4366892726557, 5468.406072583515, 5383.863584963774, 5385.1736087392355, 3921.3442158120633, 2864.729017656921, 3122.880003927179, 2283.2117038287406, 2003.7179540471448, 2580.793350105892], [266, 267, 268, 269, 270, 271, 272, 273, 274, 275, 276, 277, 278, 279, 280]], [8, 3172, [28162, 28289, 28400, 28526, 28646, 28765], [24114.806, 23995.807, 24063.269, 24077.843, 24119.763, 24157.865], [67635.506, 67605.12, 67622.554, 67676.952, 67545.97, 67635.889], [14.926, 21.973, 14.503, 15.687, 20.766, 15.591], [22001.07808533418, 4096.524480464828, 1280.7783683730745, 1105.7799866008502, 2642.863929056498, 574.4604093379246], [267, 268, 269, 270, 271, 272]], [3, 3176, [28188, 28312, 28424, 28549, 28677, 28788, 28900], [33326.117, 33331.655, 33321.853, 33366.875, 33497.81, 33395.336, 33362.625], [39846.631, 39829.694, 39833.591, 39898.019, 39973.401, 39886.362, 39825.994], [11.974, 13.058, 11.35, 17.525, 8.235, 12.803, 15.056], [824.2882853211255, 2613.2728829531925, 2096.5951173920625, 3576.5310729985986, 3868.00146314074, 3144.7367474202683, 2160.5950210511055], [267, 268, 269, 270, 271, 272, 273]], [3, 3177, [28314, 28426, 28551, 28676, 28789, 28899, 29018, 29119, 29234, 29341, 29432, 29547, 29640, 29744, 29853, 29948, 30049, 30156, 30258], [33470.492, 33422.267, 33594.582, 33572.594, 33539.685, 33535.828, 33556.144, 33594.986, 33690.697, 33456.142, 33453.651, 33479.173, 33572.153, 33467.761, 33447.995, 33478.371, 33497.758, 33463.946, 33576.501], [38352.246, 38348.989, 38243.16, 38365.974, 38314.546, 38385.546, 38316.519, 38372.717, 38349.808, 38305.411, 38315.657, 38389.666, 38360.946, 38338.581, 38349.469, 38344.851, 38309.676, 38352.175, 38364.646], [21.023, 24.848, 29.063, 28.181, 18.871, 17.47, 12.421, 15.582, 36.156, 20.181, 19.233, 16.29, 21.483, 15.873, 16.003, 14.652, 16.149, 33.521, 33.879], [10748.444158672652, 1068.6123075441278, 5205.428140831947, 2641.422124633445, 2040.0375731632303, 4369.029942332459, 3557.1450793455133, 2741.577105076269, 1035.0342683327565, 1212.2507844847194, 3247.801672359492, 3356.690765362542, 7174.138156225295, 3211.0482462482323, 2855.732605182284, 6097.979438510388, 5761.164304740538, 3744.6286746286255, 2245.0377507559933], [268, 269, 270, 271, 272, 273, 274, 275, 276, 277, 278, 279, 280, 281, 282, 283, 284, 285, 286]], [0, 3193, [28278, 28394, 28517, 28640, 28757], [20812.939, 20736.616, 20792.089, 20728.498, 20746.311], [12462.84, 12554.47, 12598.362, 12671.383, 12670.417], [21.94, 9.97, 12.439, 10.581, 21.06], [17798.67908704277, 2131.5283564391816, 3439.980867502904, 2137.5046580771595, 1623.8199673629224], [268, 269, 270, 271, 272]], [1, 3207, [28450, 28572, 28694, 28811, 28926], [44018.081, 43987.809, 43955.174, 43955.437, 43938.964], [16204.142, 16142.509, 15990.344, 16001.99, 16052.867], [24.202, 34.207, 7.646, 7.009, 28.895], [1036.724841275084, 941.0285540634185, 2699.3838042958646, 2487.9688467742085, 1294.3099253464936], [269, 270, 271, 272, 273]], [4, 3216, [28377, 28501, 28622, 28741, 28853], [16635.472, 16601.054, 16598.513, 16573.95, 16794.752], [45703.021, 45738.021, 45802.409, 45857.224, 45918.406], [16.528, 13.109, 10.554, 8.785, 45.832], [2792.9649338823274, 1985.50736876165, 2260.7184792113503, 1878.053830143225, 1945.430751763376], [269, 270, 271, 272, 273]], [7, 3219, [28801, 28915, 29029, 29130, 29242, 29351, 29445, 29558, 29650, 29756, 29867, 29958, 30058], [37482.5, 37648.148, 37808.563, 37764.547, 37732.527, 37768.246, 37684.299, 37736.473, 37718.985, 37687.873, 37737.294, 37593.837, 37566.869], [51298.244, 51312.159, 51354.05, 51384.334, 51343.463, 51316.254, 51339.161, 51385.276, 51282.149, 51341.001, 51328.824, 51425.397, 51369.459], [27.504, 10.323, 10.613, 15.372, 12.755, 10.505, 16.141, 19.825, 14.042, 12.836, 14.901, 21.729, 2.219], [7446.706579037093, 2053.9138625607784, 1712.8637380843224, 1887.3062671950352, 2119.272318267304, 1309.0609640695122, 2335.025051537864, 1385.1512071720895, 1257.9819708727066, 1432.418260086762, 1675.8313245133522, 1609.8564838810794, 658.9468033500103], [272, 273, 274, 275, 276, 277, 278, 279, 280, 281, 282, 283, 284]], [7, 3220, [28686, 28802, 28917, 29028, 29131], [37629.089, 37674.342, 37787.844, 37804.848, 37775.627], [50473.923, 50462.597, 50436.522, 50494.251, 50615.069], [15.201, 20.343, 15.127, 17.487, 22.352], [1465.6133849874889, 984.3555455656581, 1648.3440136140357, 2277.314631087677, 1531.001771270191], [271, 272, 273, 274, 275]], [6, 3224, [28588, 28704, 28821, 28932, 29040, 29150, 29265, 29371, 29470, 29583, 29673, 29779, 29884, 29976, 30082, 30186, 30285, 30383, 30487, 30595, 30700, 30800, 30906, 31017, 31130, 31237, 31343, 31450, 31546, 31643, 31737, 31833, 31933], [5345.333, 5332.02, 5325.49, 5329.172, 5334.908, 5327.784, 5315.501, 5325.527, 5271.624, 5296.409, 5305.626, 5294.093, 5286.916, 5321.687, 5353.498, 5296.098, 5368.758, 5380.003, 5351.23, 5283.944, 5348.519, 5344.532, 5356.129, 5361.573, 5417.129, 5255.907, 5166.068, 5255.983, 5500.376, 5433.191, 5482.422, 5381.389, 5335.556], [50584.994, 50590.029, 50596.372, 50571.737, 50599.727, 50709.212, 50576.767, 50601.007, 50599.162, 50586.76, 50533.621, 50606.019, 50560.157, 50605.185, 50597.95, 50543.921, 50481.989, 50538.076, 50471.48, 50443.926, 50436.501, 50598.357, 50563.187, 50583.36, 50483.629, 50421.967, 50301.975, 50359.067, 50403.883, 50302.081, 50474.816, 50486.783, 50485.597], [18.229, 23.895, 13.656, 25.035, 17.819, 17.928, 11.747, 17.629, 8.686, 13.637, 20.466, 10.84, 17.502, 15.321, 23.345, 14.427, 17.986, 26.433, 21.496, 12.433, 25.78, 20.157, 20.866, 26.634, 19.837, 20.375, 12.497, 18.164, 23.587, 25.488, 13.761, 14.248, 27.476], [5190.282300466046, 1749.0365852197283, 3932.147026101435, 2033.567745037963, 2999.0215762751704, 3314.8124714614946, 2810.0315562316905, 1416.6927860314074, 2500.9607016885734, 2124.589348148116, 2672.0529200336496, 2293.6411579611377, 2524.490151565921, 2224.8424081573276, 3081.6728626889985, 1435.9012540129127, 4782.827017565261, 1933.4288940396523, 7266.861216633498, 3525.0442024517756, 3577.7494320887886, 1738.4708871233017, 1789.6773052742074, 1878.9518448963424, 9939.531672025414, 3740.6378270612095, 2477.9799095642275, 11660.91548887555, 2650.1481254021287, 928.762896882569, 3850.6240087570104, 3617.9741136911484, 2614.491217784091], [271, 272, 273, 274, 275, 276, 277, 278, 279, 280, 281, 282, 283, 284, 285, 286, 287, 288, 289, 290, 291, 292, 293, 294, 295, 296, 297, 298, 299, 300, 301, 302, 303]], [4, 3229, [28499, 28620, 28736, 28848, 28960, 29062, 29170], [16037.266, 16008.078, 16031.53, 15958.008, 15963.547, 15940.885, 15981.341], [44290.062, 44211.182, 44197.292, 44204.189, 44196.615, 44191.839, 44156.688], [12.946, 27.25, 17.926, 22.474, 11.841, 14.085, 15.892], [2180.4756761399885, 3346.136965942125, 2005.609508885225, 995.6576743556907, 1488.5902023134, 1904.748144781614, 1714.7577569948678], [270, 271, 272, 273, 274, 275, 276]], [4, 3231, [28623, 28743, 28852, 28964, 29066, 29175], [16780.092, 16805.387, 16713.931, 16595.436, 16623.604, 16612.144], [44508.732, 44466.273, 44504.958, 44499.218, 44407.764, 44466.928], [29.371, 26.067, 28.701, 18.399, 16.597, 26.166], [799.4770755568285, 1502.671559707323, 2570.3789391941423, 16351.040249552932, 1884.7095574763043, 8819.853196253542], [271, 272, 273, 274, 275, 276]], [0, 3236, [28518, 28641, 28759, 28867, 28981], [20979.639, 20996.648, 21128.97, 21017.486, 21027.003], [10373.553, 10404.29, 10454.991, 10426.821, 10350.929], [19.373, 32.758, 31.788, 29.596, 20.121], [1225.6833638703722, 1327.0154848098866, 1909.6061325288063, 1240.5959679593723, 636.5855570022336], [270, 271, 272, 273, 274]], [8, 3238, [28766, 28876, 28993, 29091, 29205, 29320, 29415], [24319.453, 24506.22, 24598.993, 24565.306, 24585.922, 24553.898, 24571.443], [65997.559, 66046.79, 66133.992, 66205.486, 66206.763, 66217.341, 66181.278], [49.247, 21.195, 22.262, 22.894, 27.724, 16.461, 33.504], [4277.465835345382, 2303.6193229660043, 2971.337942730776, 2873.069551045747, 1079.8643924019034, 695.3426635997662, 2466.7346692445285], [272, 273, 274, 275, 276, 277, 278]], [0, 3265, [29192, 29312, 29411, 29517, 29619, 29714, 29822, 29928, 30022, 30130], [21134.058, 21319.565, 21390.072, 21273.653, 21337.143, 21283.504, 21332.137, 21331.164, 21396.243, 21391.715], [12108.957, 12126.527, 12160.076, 12070.869, 11962.634, 12073.432, 12058.172, 11946.818, 11954.554, 11998.924], [21.251, 17.428, 12.872, 30.506, 21.222, 14.497, 21.033, 16.231, 23.343, 30.059], [12015.416749998594, 1490.6220838936208, 973.460501197948, 1830.839083132056, 641.9497733737982, 1082.4706729542436, 1434.74401026848, 2554.291106449705, 1530.2103411235623, 2033.0788610248508], [276, 277, 278, 279, 280, 281, 282, 283, 284, 285]], [8, 3268, [28875, 28991, 29090, 29203, 29319], [24169.914, 24192.558, 24202.158, 24114.753, 24004.637], [67361.552, 67468.348, 67468.941, 67394.644, 67314.633], [26.699, 17.693, 15.37, 27.647, 22.578], [521.5615263304694, 1807.672616151216, 928.119911155166, 3847.167650433462, 8783.549241262845], [273, 274, 275, 276, 277]], [3, 3276, [29118, 29231, 29342, 29433, 29548, 29641, 29745, 29855, 29950, 30051, 30159, 30260], [33444.994, 33415.626, 33430.838, 33584.502, 33572.737, 33574.55, 33497.344, 33537.718, 33549.883, 33554.04, 33594.298, 33668.901], [39830.718, 39835.623, 39887.634, 40048.694, 39819.329, 39788.708, 39709.949, 39750.517, 39783.899, 39740.89, 39690.565, 39686.712], [8.291, 2.992, 5.758, 16.622, 10.005, 14.47, 10.085, 8.05, 9.007, 9.227, 19.783, 15.588], [9992.473924514054, 13502.437207453722, 7689.825757576861, 4661.597110569267, 2296.3636698016085, 2463.533875113087, 3162.432876469598, 2706.2213949289016, 3461.6307273611287, 4070.6938186077005, 1786.8540731803598, 2229.61140266466], [275, 276, 277, 278, 279, 280, 281, 282, 283, 284, 285, 286]], [1, 3281, [29140, 29251, 29358, 29453, 29567], [43797.174, 43709.211, 43661.764, 43660.545, 43644.249], [16126.793, 16160.846, 16209.931, 16114.411, 16177.663], [16.162, 22.343, 18.015, 14.674, 13.096], [18158.26865207347, 1743.4814293586542, 1194.141141740903, 3298.4714890691175, 1804.9232082140863], [275, 276, 277, 278, 279]], [5, 3284, [29048, 29162, 29275, 29378, 29480, 29591], [9737.909, 9720.969, 9650.34, 9590.174, 9592.076, 9573.046], [46292.225, 46284.861, 46181.596, 46293.129, 46304.066, 46341.916], [19.157, 20.533, 23.221, 24.007, 16.181, 8.377], [1863.8084813224107, 1351.4052896940732, 664.2204989095767, 2074.6060193474314, 2033.8910353426768, 570.4005509839809], [275, 276, 277, 278, 279, 280]], [4, 3288, [29067, 29177, 29293, 29393, 29497], [16743.855, 16869.818, 16755.565, 16648.423, 16607.63], [46549.978, 46476.159, 46490.348, 46578.201, 46600.7], [22.363, 30.08, 37.434, 21.05, 19.151], [5074.151839594636, 3223.992346061012, 5190.776100344245, 942.8252470715894, 607.1219439635194], [275, 276, 277, 278, 279]], [3, 3320, [29550, 29644, 29747, 29858, 29953, 30055, 30161, 30263, 30358, 30458], [34036.266, 34020.137, 33992.476, 33911.692, 33904.613, 33871.792, 33910.007, 33843.877, 33746.264, 33872.211], [38575.662, 38342.283, 38361.74, 38388.6, 38370.732, 38344.651, 38394.461, 38375.834, 38369.407, 38433.33], [28.986, 13.349, 15.117, 14.262, 21.581, 8.44, 16.456, 15.677, 24.991, 21.192], [4316.9562828831, 5479.93734295649, 6865.387592675193, 3126.2013856272133, 2838.5573015916757, 66183.6496821864, 1260.9947810406234, 1230.1177453716305, 2583.031930013885, 1176.075389931094], [279, 280, 281, 282, 283, 284, 285, 286, 287, 288]], [4, 3341, [29909, 30000, 30115, 30215, 30310, 30411, 30517], [16514.907, 16363.865, 16342.36, 16306.759, 16287.975, 16271.527, 16332.323], [43596.272, 43721.363, 43748.499, 43716.021, 43622.659, 43569.973, 43529.187], [27.723, 10.066, 11.897, 15.725, 9.842, 12.856, 20.101], [14516.168083633733, 2053.9077521460226, 2259.5658984912234, 1970.5947086744497, 2951.0234645213945, 2786.482029175877, 1042.6766190356116], [283, 284, 285, 286, 287, 288, 289]], [3, 3350, [29743, 29854, 29949, 30050, 30157], [33464.127, 33562.908, 33549.648, 33726.932, 33635.796], [37577.849, 37731.167, 37710.362, 37544.181, 37509.872], [27.512, 27.262, 20.346, 30.644, 28.862], [1282.6917486835014, 8705.327451592248, 620.4320600875774, 4724.615275652677, 7579.83830643223], [281, 282, 283, 284, 285]], [9, 3373, [30242, 30343, 30438, 30545, 30649], [27045.704, 26953.315, 26945.304, 26973.424, 26941.212], [71628.257, 71538.352, 71547.08, 71564.819, 71521.462], [28.366, 13.008, 13.969, 13.593, 32.31], [1328.9578432403473, 1328.9875965657488, 1913.5620711090285, 1883.8896820632149, 1928.8439287502042], [286, 287, 288, 289, 290]], [3, 3377, [30053, 30158, 30259, 30356, 30455, 30564, 30668], [33737.647, 33631.985, 33629.354, 33531.619, 33582.226, 33593.004, 33589.4], [37531.454, 37465.599, 37447.619, 37466.937, 37385.158, 37489.458, 37483.466], [27.779, 28.433, 20.908, 21.941, 23.141, 21.452, 24.814], [7009.0450646570725, 4972.53770798526, 4698.847559955411, 3583.6934628345757, 3908.9120418384696, 6204.218844315569, 15633.224323799974], [284, 285, 286, 287, 288, 289, 290]], [2, 3380, [30066, 30177, 30281, 30376, 30474, 30582, 30688, 30790, 30896], [44845.436, 44837.432, 44876.837, 44826.451, 44751.913, 44719.601, 44791.689, 44753.752, 44653.641], [31372.875, 31418.765, 31428.782, 31483.94, 31560.146, 31440.378, 31386.427, 31461.519, 31446.52], [18.709, 22.282, 14.04, 15.836, 32.608, 25.861, 19.234, 27.336, 19.238], [898.4548110452178, 9238.640496864364, 838.4532898807637, 1252.6176208735137, 1002.9966797065819, 2833.2923359471724, 1759.4521495616866, 913.5602901850846, 1219.5703620478012], [284, 285, 286, 287, 288, 289, 290, 291, 292]], [3, 3391, [30357, 30456, 30565, 30669, 30767, 30878, 30982, 31090, 31206, 31308, 31416, 31518, 31613, 31707, 31800], [33776.578, 33595.945, 33610.869, 33583.372, 33609.401, 33589.07, 33610.897, 33620.304, 33643.136, 33586.913, 33630.353, 33615.102, 33613.255, 33591.106, 33609.304], [39379.364, 39413.954, 39364.448, 39418.654, 39503.641, 39499.041, 39510.593, 39512.297, 39476.007, 39496.816, 39453.436, 39508.498, 39508.396, 39500.17, 39523.312], [31.565, 16.248, 13.17, 8.681, 9.414, 8.853, 12.699, 10.734, 13.379, 25.112, 17.487, 7.546, 5.137, 10.216, 9.575], [7717.0106884411625, 1211.1085258512471, 1551.1104268576612, 2730.013886283341, 1782.8175105190176, 2439.8112437228892, 1500.0233923314, 1719.924907082973, 1717.5494102316552, 701.243751739897, 1038.6639241709604, 2990.186904504541, 3464.8582166731744, 2038.78773963568, 1583.1881452454452], [287, 288, 289, 290, 291, 292, 293, 294, 295, 296, 297, 298, 299, 300, 301]], [1, 3395, [30374, 30470, 30579, 30685, 30786, 30892, 31002, 31109, 31222], [43202.742, 43294.914, 43236.175, 43234.723, 43225.092, 43197.615, 43246.116, 43200.507, 43239.19], [15942.653, 15844.182, 15845.59, 15958.214, 15932.874, 15913.764, 15882.931, 15958.019, 15923.427], [21.485, 21.129, 18.331, 20.163, 16.832, 17.768, 14.746, 25.027, 39.46], [1823.7900249544075, 1837.5909094874085, 1471.7161099079508, 1517.6508145107193, 1391.8758241313305, 1724.403385741012, 1398.3207659791171, 1432.511000092799, 1397.8515220304498], [287, 288, 289, 290, 291, 292, 293, 294, 295]], [9, 3408, [30439, 30546, 30650, 30754, 30857], [27386.682, 27369.952, 27382.651, 27390.891, 27525.317], [72339.376, 72332.746, 72343.408, 72346.267, 72443.129], [12.831, 8.999, 9.932, 8.287, 38.739], [2153.7309240177647, 2718.4086109779187, 2330.0686677133103, 2288.69966501666, 3219.7390503248157], [288, 289, 290, 291, 292]], [8, 3427, [30542, 30644, 30750, 30853, 30958], [24162.553, 24226.11, 24239.999, 24092.703, 24107.482], [66808.87, 66839.494, 66934.157, 66916.328, 66917.863], [27.612, 17.024, 17.77, 28.211, 31.523], [3898.599037274279, 1635.6615273228897, 1338.10312123784, 7140.5234038983135, 5448.96205754244], [289, 290, 291, 292, 293]], [9, 3428, [30859, 30961, 31076, 31188, 31295, 31404, 31509], [27811.917, 27823.659, 27820.629, 27839.087, 27853.278, 27827.405, 27862.85], [72538.672, 72511.591, 72549.168, 72557.191, 72555.108, 72568.966, 72562.833], [10.641, 10.01, 7.422, 6.664, 12.151, 10.993, 23.53], [2353.855857386225, 3082.7693654442205, 2270.479163213187, 3298.974946214599, 2108.4682102793513, 2414.639243047948, 697.6832206518848], [292, 293, 294, 295, 296, 297, 298]], [3, 3436, [30670, 30766, 30876, 30981, 31089, 31205, 31307, 31415], [33479.505, 33498.732, 33605.702, 33550.35, 33523.962, 33536.132, 33510.792, 33504.058], [37502.377, 37657.987, 37485.178, 37537.224, 37623.188, 37622.753, 37639.872, 37593.116], [39.02, 13.886, 38.26, 21.567, 7.522, 7.185, 6.069, 9.55], [5178.351534799347, 1833.7166366679598, 4246.085033285325, 4816.107162913904, 3273.7938003147797, 3470.2674881361936, 2948.6267307853936, 2186.4383704384554], [290, 291, 292, 293, 294, 295, 296, 297]], [1, 3441, [30580, 30686, 30787, 30894, 31003], [43782.677, 43865.126, 43834.398, 43853.105, 43933.942], [16281.393, 16248.163, 16211.66, 16141.476, 16188.378], [35.504, 16.609, 15.48, 13.931, 13.695], [2571.9970531542785, 1014.5384076305207, 1233.4919080710438, 1664.2412616596873, 937.3151385949491], [289, 290, 291, 292, 293]], [4, 3450, [30725, 30828, 30932, 31045, 31161, 31266, 31376, 31481], [16129.308, 16153.11, 16065.455, 16083.379, 16063.986, 16175.143, 16149.05, 16203.851], [46849.124, 46793.853, 46764.954, 46803.836, 46770.86, 46814.64, 46867.551, 46876.199], [38.625, 22.145, 21.092, 20.193, 15.443, 35.604, 23.381, 20.446], [1755.0030304358604, 4193.136723481947, 1571.9377372439621, 722.4660139700529, 996.3749676194765, 2002.8245609731919, 4891.627844718107, 15843.12704860148], [291, 292, 293, 294, 295, 296, 297, 298]], [4, 3451, [30727, 30829, 30934, 31049, 31165, 31268, 31379], [16802.779, 16849.564, 16866.13, 16885.939, 16816.359, 16876.231, 16899.707], [45683.835, 45904.398, 45967.141, 45996.475, 46000.943, 46155.654, 46040.971], [18.535, 20.086, 22.414, 25.443, 27.943, 17.644, 27.672], [1575.2313954084113, 1229.3130663474872, 1689.022607688873, 698.2279333108362, 6412.85511134341, 1174.21937155772, 1151.1967766216637], [291, 292, 293, 294, 295, 296, 297]], [2, 3463, [31005, 31112, 31225, 31327, 31434, 31532, 31630, 31723, 31819, 31924, 32020, 32118, 32202, 32289, 32380, 32477, 32561, 32642, 32728, 32825], [44458.723, 44509.426, 44475.984, 44408.914, 44319.663, 44408.36, 44275.815, 44301.465, 44299.054, 44337.577, 44354.255, 44415.102, 44381.65, 44397.994, 44393.961, 44363.432, 44414.365, 44408.017, 44407.144, 44410.892], [30957.955, 31006.825, 30938.248, 30977.986, 30962.082, 30841.365, 30675.759, 30656.577, 30640.919, 30676.091, 30728.747, 30719.428, 30752.426, 30715.29, 30698.757, 30686.067, 30780.328, 30645.201, 30739.689, 30690.95], [12.117, 10.198, 15.579, 14.899, 15.646, 12.8, 10.927, 10.284, 16.556, 21.555, 14.257, 22.519, 19.214, 10.059, 12.156, 15.864, 11.48, 19.053, 18.503, 19.062], [870.815409925543, 2196.0874305523566, 1094.419223942505, 1592.8443806291966, 2202.0119152442403, 880.4702726450331, 13107.624919772865, 2027.70896120855, 3077.694109124743, 1653.1786509702276, 1607.6239451649103, 1127.0684001679274, 1884.2291171997656, 1513.9396114112446, 1717.2859233383215, 1109.340929305183, 1655.1934780557565, 483.309562891682, 1142.9892785073623, 1028.8882467040064], [293, 294, 295, 296, 297, 298, 299, 300, 301, 302, 303, 304, 305, 306, 307, 308, 309, 310, 311, 312]], [4, 3499, [31265, 31374, 31480, 31570, 31666, 31763, 31861, 31960, 32058, 32146], [16099.18, 16127.336, 16174.919, 16118.684, 16158.026, 16126.181, 16135.737, 16081.759, 16157.244, 16050.745], [44022.732, 43918.333, 43921.878, 44017.227, 44018.158, 43988.089, 44027.551, 44010.001, 44033.699, 44074.977], [29.837, 18.723, 35.749, 18.184, 9.144, 26.164, 24.496, 31.678, 25.522, 33.772], [883.5070753010579, 3243.190626692061, 3818.4495643538226, 1532.4821718094415, 712.6694968433021, 1357.171355193194, 3055.2049068387146, 2340.381831747534, 3548.7760410879846, 2807.60290364356], [296, 297, 298, 299, 300, 301, 302, 303, 304, 305]], [4, 3501, [31574, 31669, 31764, 31863, 31963, 32060, 32147, 32238, 32331, 32422], [16814.386, 16750.288, 16601.132, 16603.117, 16684.351, 16652.246, 16682.414, 16759.108, 16714.787, 16796.628], [46060.943, 46200.06, 46247.662, 46287.712, 46319.74, 46322.071, 46368.636, 46291.392, 46276.343, 46276.313], [23.49, 14.327, 18.326, 11.674, 12.279, 25.847, 25.658, 18.076, 20.082, 17.885], [2090.6029346796504, 908.0859125577933, 918.1855971473708, 798.866269968251, 1300.6221216831013, 1266.9893395173542, 2589.440681238081, 1834.4817051095615, 2062.481036744951, 1202.0583986223705], [299, 300, 301, 302, 303, 304, 305, 306, 307, 308]], [7, 3511, [31422, 31523, 31618, 31711, 31803, 31910, 32009, 32102], [36770.034, 36782.386, 36794.237, 36818.103, 36769.407, 36801.539, 36863.363, 36822.898], [52240.607, 52235.399, 52228.491, 52184.998, 52216.506, 52208.798, 52128.435, 52054.556], [31.162, 11.711, 15.151, 26.42, 15.428, 15.005, 15.781, 25.969], [4183.732770196395, 1457.396594029103, 2646.490708315162, 1023.9611653736855, 1904.0152130019962, 1245.106728390686, 1457.6802161162123, 1877.747677458429], [297, 298, 299, 300, 301, 302, 303, 304]], [1, 3515, [31720, 31815, 31920, 32018, 32114, 32197], [43170.192, 43226.43, 43272.606, 43249.079, 43241.199, 43181.745], [15878.652, 15864.361, 15922.871, 15917.502, 15943.686, 15927.796], [23.54, 33.003, 24.308, 22.797, 20.179, 20.352], [1450.3640141320514, 1046.9156509773902, 959.0205922267486, 1850.9179968678418, 1326.3153934340228, 1614.757979465757], [300, 301, 302, 303, 304, 305]], [2, 3516, [31326, 31430, 31530, 31628, 31721, 31817], [43585.869, 43606.992, 43583.267, 43590.464, 43593.972, 43612.776], [29589.276, 29533.122, 29476.116, 29494.549, 29571.122, 29660.473], [18.021, 27.558, 19.485, 23.671, 23.143, 28.515], [2465.339400867042, 1412.5057325086136, 2632.722667837327, 2281.318974703036, 1701.8411326755115, 1659.3916194123676], [296, 297, 298, 299, 300, 301]], [1, 3517, [31432, 31531, 31629, 31722, 31818, 31923, 32019, 32116, 32198, 32286], [43733.438, 43746.381, 43679.371, 43684.534, 43702.846, 43750.331, 43733.358, 43671.504, 43603.557, 43700.185], [17121.173, 17139.353, 17032.018, 17040.329, 17100.22, 17197.998, 17120.292, 16944.296, 16944.42, 16877.957], [22.717, 9.865, 12.051, 16.46, 15.058, 18.078, 15.545, 19.676, 11.316, 29.772], [1383.9946452185823, 1869.3988882540255, 2660.0107263979517, 1869.7411757493244, 2833.1181144599855, 4202.99946483154, 3537.2837755086434, 1952.1432536235923, 1432.7324135011304, 4189.51724951977], [297, 298, 299, 300, 301, 302, 303, 304, 305, 306]], [7, 3535, [31807, 31912, 32012, 32104, 32186], [37430.872, 37528.636, 37663.797, 37626.761, 37620.494], [51268.538, 51343.424, 51353.783, 51379.228, 51335.698], [19.993, 22.45, 11.768, 23.387, 24.226], [3932.318947449811, 1849.0118255901546, 701.9246904181133, 866.2331319532524, 1777.6650219872597], [301, 302, 303, 304, 305]], [9, 3558, [32167, 32260, 32349, 32446, 32533, 32615, 32695, 32789, 32882, 32962, 33043], [27351.681, 27366.197, 27358.85, 27335.697, 27323.675, 27298.788, 27304.593, 27345.53, 27385.596, 27346.261, 27334.93], [72326.328, 72345.606, 72343.119, 72340.45, 72323.497, 72214.227, 72215.99, 72286.652, 72320.673, 72315.168, 72287.345], [9.705, 8.052, 10.874, 9.525, 11.05, 14.412, 21.123, 14.661, 12.742, 13.323, 22.951], [3124.821866504711, 2985.065264824148, 2037.581291176995, 2335.4263751408193, 3106.367064878215, 6795.363088877592, 5289.56795984856, 2540.8113119234763, 2395.6397168386616, 2263.5279416332014, 625.057023576259], [305, 306, 307, 308, 309, 310, 311, 312, 313, 314, 315]], [3, 3563, [32098, 32178, 32273, 32368, 32457, 32546, 32629, 32708, 32805, 32898, 32971, 33053, 33139, 33234, 33312, 33387, 33489, 33610, 33742], [33586.382, 33669.052, 33640.276, 33674.353, 33640.662, 33649.011, 33663.793, 33678.832, 33671.326, 33637.912, 33679.776, 33667.942, 33663.383, 33643.407, 33675.243, 33635.689, 33667.272, 33693.38, 33665.773], [37137.819, 37177.951, 37250.679, 37275.772, 37268.51, 37228.963, 37255.438, 37288.51, 37307.872, 37291.73, 37270.7, 37283.834, 37266.304, 37324.878, 37304.035, 37299.463, 37304.489, 37440.276, 37597.852], [23.25, 28.256, 12.698, 16.798, 16.739, 14.313, 15.129, 18.043, 14.149, 12.836, 16.818, 9.594, 17.242, 25.817, 18.866, 9.5, 13.981, 16.653, 18.79], [1157.793129620203, 3113.542049306195, 636.3157350408435, 951.99359230641, 1463.7336392240406, 997.5244157810668, 1177.1090396667805, 1303.7420346003655, 1045.9045609222756, 894.6086713311485, 1618.152601471667, 893.421085419262, 907.0621174154047, 1552.3670901045182, 988.6842893135517, 956.846066882627, 1638.4256010033992, 13242.688849045222, 15928.60762537495], [304, 305, 306, 307, 308, 309, 310, 311, 312, 313, 314, 315, 316, 317, 318, 319, 320, 321, 322]], [4, 3611, [32329, 32418, 32510, 32593, 32672, 32762, 32860], [16117.492, 16122.7, 16129.129, 16140.381, 16005.291, 15888.392, 15881.227], [43974.12, 44019.535, 44038.075, 43993.309, 44096.326, 44164.954, 44248.304], [23.183, 28.561, 15.309, 14.444, 26.297, 32.907, 36.586], [1058.0985470156872, 943.4783511332814, 1726.6529655088889, 2239.3919135014444, 3774.628528339434, 1443.3124594672213, 1282.0893304593994], [307, 308, 309, 310, 311, 312, 313]], [4, 3612, [32330, 32419, 32511, 32594, 32673, 32765, 32861, 32941, 33026, 33106], [16283.062, 16143.633, 16158.197, 16267.196, 16419.55, 16377.357, 16384.979, 16405.817, 16446.966, 16474.922], [45591.664, 45563.568, 45554.228, 45552.374, 45652.902, 45603.615, 45548.974, 45628.906, 45626.928, 45616.225], [39.718, 12.83, 13.593, 9.259, 8.62, 11.691, 7.848, 7.026, 9.794, 10.372], [4722.112526059531, 3396.7856344511474, 2144.108865155836, 2567.3853285431046, 1655.271856194564, 1309.139935959184, 2697.269910683046, 3084.4536949917974, 2590.1029321921123, 1006.3822702268742], [307, 308, 309, 310, 311, 312, 313, 314, 315, 316]], [7, 3628, [32718, 32814, 32903, 32978, 33064, 33149, 33240, 33317, 33395], [37694.839, 37569.782, 37693.278, 37677.971, 37633.211, 37605.094, 37657.638, 37620.813, 37575.146], [52402.048, 52541.233, 52522.216, 52563.875, 52532.89, 52590.65, 52580.522, 52524.333, 52544.517], [26.595, 29.586, 21.672, 17.765, 33.045, 16.096, 9.911, 23.669, 19.604], [1623.0155300710812, 1248.039103725534, 2637.8797372625518, 2277.1100889300283, 1484.3656499158103, 2231.1810142021, 2942.3978681451963, 1510.6372850433047, 2941.09906393869], [311, 312, 313, 314, 315, 316, 317, 318, 319]], [2, 3654, [33074, 33161, 33249, 33326, 33404], [44493.1, 44408.614, 44302.609, 44377.953, 44451.771], [30588.689, 30689.762, 30708.019, 30759.508, 30758.56], [35.261, 13.284, 12.147, 29.882, 18.056], [2938.7449112116146, 560.4672684513681, 679.2929693049333, 2417.215340107979, 643.4709565243129], [315, 316, 317, 318, 319]], [7, 3665, [33238, 33316, 33393, 33496, 33616], [36912.294, 36877.659, 36947.803, 37073.13, 37003.349], [52437.384, 52499.602, 52492.701, 52522.19, 52448.184], [20.506, 13.762, 11.773, 20.939, 19.48], [1001.6512968501461, 1895.4847508466107, 2873.4395263093415, 3839.537616362113, 2231.7807837169853], [317, 318, 319, 320, 321]], [8, 3672, [33121, 33211, 33297, 33372, 33468, 33586, 33718, 33848], [23990.401, 24003.548, 23901.129, 23842.08, 23876.714, 24096.998, 24204.075, 24241.526], [67070.907, 67126.403, 67139.255, 67185.501, 67179.665, 67146.575, 67048.702, 67092.514], [24.83, 10.475, 18.045, 20.704, 15.489, 19.847, 26.519, 23.336], [4514.075127550398, 3347.1388199332177, 1243.769614909315, 869.8058791159075, 1740.097690788727, 19178.205273836666, 8492.789983001694, 3157.2988617508013], [316, 317, 318, 319, 320, 321, 322, 323]], [9, 3691, [33377, 33475, 33595, 33725, 33856, 33988], [27825.52, 27801.264, 27747.193, 27752.38, 27625.757, 27657.084], [71915.934, 71947.227, 71906.538, 71881.16, 71904.671, 71937.796], [14.493, 9.871, 10.055, 16.364, 16.137, 22.017], [2375.684343142182, 3949.2006002654553, 5635.091308383577, 7382.134492534555, 13315.326437944335, 8073.398575209167], [319, 320, 321, 322, 323, 324]], [3, 3692, [33386, 33490, 33609, 33743, 33872, 34011, 34137, 34250, 34380, 34512], [33617.514, 33691.077, 33579.001, 33592.108, 33644.368, 33616.808, 33621.987, 33626.905, 33505.521, 33667.741], [38422.63, 38380.007, 38348.678, 38313.498, 38277.669, 38326.679, 38277.627, 38201.793, 38348.467, 38297.21], [16.351, 19.731, 12.454, 17.935, 17.06, 11.414, 18.365, 22.94, 16.264, 18.821], [13503.739512136237, 3988.626940645265, 8526.558252156145, 10240.394673584413, 12896.440717774878, 10800.060019546605, 7131.997966932606, 13620.040509093056, 2406.2436339985256, 5355.101458764189], [319, 320, 321, 322, 323, 324, 325, 326, 327, 328]], [7, 3693, [33394, 33497, 33615, 33753, 33883, 34020, 34145, 34260, 34389, 34523, 34650, 34771, 34892, 35025, 35137, 35258, 35373, 35499, 35617, 35731, 35848, 35958], [37066.659, 37108.138, 37092.122, 36987.802, 36954.554, 36976.424, 36925.201, 36926.353, 36914.634, 36892.982, 36921.813, 36826.695, 36976.383, 37016.353, 36997.236, 36992.203, 36903.226, 36967.718, 36926.628, 36954.772, 36940.716, 37029.535], [51304.176, 51239.402, 51256.583, 51279.537, 51283.538, 51275.205, 51252.16, 51210.73, 51235.428, 51229.025, 51220.674, 51311.497, 51292.622, 51243.184, 51272.618, 51352.283, 51283.079, 51239.191, 51177.987, 51246.709, 51195.014, 51222.946], [9.746, 11.266, 10.743, 8.422, 11.819, 14.239, 17.603, 9.731, 5.94, 5.154, 10.757, 21.613, 15.263, 9.935, 14.274, 22.693, 29.433, 14.271, 25.747, 16.839, 21.596, 36.663], [2570.1684530243856, 5431.587835099553, 7308.450046229516, 4588.063528594089, 4862.8188779326065, 4512.331557514722, 4752.475679506236, 4506.959383313314, 7124.243544171131, 7081.693374322121, 2826.8248905555342, 11458.087131328004, 2812.759655081848, 3263.821387975896, 2521.2054081073147, 2113.490287929094, 5088.244468335991, 1315.2940954751532, 2492.2800363007004, 1533.4590845306523, 2097.3254298885117, 1655.0040439386887], [319, 320, 321, 322, 323, 324, 325, 326, 327, 328, 329, 330, 331, 332, 333, 334, 335, 336, 337, 338, 339, 340]], [1, 3697, [33327, 33405, 33511, 33626, 33769, 33899, 34035, 34155, 34276, 34407, 34536, 34664, 34785, 34914, 35046, 35156, 35275, 35385, 35518, 35634, 35748, 35862, 35974, 36074, 36187, 36304, 36410], [44606.37, 44564.496, 44544.454, 44579.006, 44559.316, 44593.706, 44560.89, 44587.216, 44523.362, 44528.695, 44503.653, 44330.623, 44403.104, 44315.354, 44394.886, 44381.093, 44369.873, 44292.632, 44213.793, 44223.929, 44121.161, 44228.224, 44300.921, 44250.976, 44235.586, 44290.639, 44335.918], [16484.363, 16543.213, 16575.223, 16541.954, 16533.376, 16474.771, 16440.358, 16527.988, 16544.797, 16546.203, 16517.674, 16479.431, 16592.834, 16578.411, 16568.125, 16441.948, 16349.544, 16362.63, 16245.645, 16214.737, 16183.566, 16222.626, 16187.026, 16260.867, 16222.972, 16176.735, 16170.797], [22.739, 16.532, 14.138, 17.088, 15.4, 11.964, 17.746, 8.063, 8.381, 14.689, 15.682, 18.78, 15.929, 27.332, 28.004, 20.687, 16.156, 16.314, 19.42, 18.278, 20.133, 19.948, 11.43, 18.885, 14.443, 14.413, 12.267], [2678.0411013751796, 1342.9080066117283, 5939.253970908952, 5050.199815934588, 8317.845929571491, 5872.149131413127, 3345.3514578563613, 7274.94987039024, 7451.690034785837, 4282.19987246194, 3437.980810905102, 5256.826619533107, 3268.081702254189, 7177.967511736081, 8655.70883563481, 5173.377867465829, 16568.49785297048, 3402.13836604965, 3832.874738734264, 6110.0052326145205, 7721.669991128027, 5183.237267427046, 4361.687685395207, 5500.89027241357, 3144.4252474805667, 1970.369104169434, 2675.988559606448], [318, 319, 320, 321, 322, 323, 324, 325, 326, 327, 328, 329, 330, 331, 332, 333, 334, 335, 336, 337, 338, 339, 340, 341, 342, 343, 344]], [2, 3698, [33328, 33406, 33510, 33625, 33768, 33898, 34033], [44632.868, 44567.21, 44500.775, 44489.875, 44503.967, 44368.521, 44450.379], [31270.455, 31198.513, 31145.358, 31100.015, 30978.43, 30970.259, 30793.546], [16.455, 12.891, 12.794, 13.913, 12.179, 13.048, 25.431], [1622.046280585179, 1539.8364183350297, 2922.45639109289, 2350.7887692586723, 6174.5085630683125, 3896.525094057393, 8632.637859441764], [318, 319, 320, 321, 322, 323, 324]], [6, 3701, [33422, 33529, 33645, 33789, 33916, 34051], [6045.122, 6030.27, 5917.417, 5942.886, 5843.798, 5731.959], [51473.173, 51451.734, 51511.143, 51368.685, 51311.381, 51276.999], [16.006, 15.219, 16.372, 12.414, 24.444, 15.3], [5989.60003036388, 8148.418473170543, 15322.416336825185, 26310.720941124153, 19675.612592992897, 57980.632945310055], [320, 321, 322, 323, 324, 325]], [5, 3704, [33427, 33536, 33657, 33797, 33930, 34064, 34187, 34307, 34436], [9746.845, 9942.56, 9963.156, 10019.182, 10071.236, 10053.749, 10147.556, 9997.233, 9989.295], [46438.362, 46356.972, 46356.8, 46361.65, 46374.728, 46438.739, 46545.382, 46626.412, 46621.566], [35.697, 14.572, 9.712, 15.659, 17.45, 24.021, 22.667, 18.585, 26.543], [2719.361107679911, 4479.427702919743, 2848.402296628337, 2943.2821157366316, 1127.3802008702387, 5554.263883522041, 1265.1878805342596, 1363.0725474536405, 13347.005490087928], [320, 321, 322, 323, 324, 325, 326, 327, 328]], [5, 3706, [33434, 33546, 33667, 33805, 33937, 34070, 34191, 34315, 34441, 34568, 34694], [11153.776, 11034.125, 10990.582, 11007.144, 10895.044, 10921.702, 10865.779, 10873.652, 10700.928, 10645.413, 10602.399], [46699.066, 46727.721, 46740.066, 46784.892, 46715.021, 46737.146, 46807.763, 46773.447, 46903.271, 46964.89, 46912.954], [11.738, 10.06, 9.466, 10.727, 14.412, 7.332, 9.744, 10.259, 20.815, 12.583, 18.273], [3324.429535107761, 3348.113486201157, 3077.027686521396, 3169.586642348642, 2441.975176241497, 3436.4907190254185, 2927.26860494493, 3255.9418705952767, 2913.060592755656, 3660.5982215961276, 4410.694040718132], [320, 321, 322, 323, 324, 325, 326, 327, 328, 329, 330]], [4, 3708, [33450, 33560, 33677, 33814, 33943], [15858.935, 15947.204, 16032.484, 16100.536, 16027.61], [44498.662, 44553.596, 44560.928, 44518.06, 44322.038], [22.075, 24.39, 20.927, 33.88, 13.825], [2266.6402840729875, 1864.087966048481, 3588.9874137711854, 3868.4089695452203, 2446.1383811343326], [320, 321, 322, 323, 324]], [4, 3710, [33453, 33563, 33684, 33820, 33949, 34086], [16644.758, 16772.774, 16806.377, 16752.599, 16783.675, 16759.882], [44362.909, 44479.931, 44525.426, 44586.073, 44571.836, 44596.476], [27.07, 11.162, 14.358, 14.15, 9.738, 18.505], [3644.77349474814, 4192.924909027943, 3679.3677782046225, 5304.29491949116, 3825.643115905509, 3577.6779646692326], [320, 321, 322, 323, 324, 325]], [0, 3715, [33466, 33579, 33704, 33839, 33970], [20589.341, 20838.426, 20747.977, 20899.093, 20906.767], [10848.179, 10846.007, 10919.571, 10742.253, 10819.152], [29.857, 20.901, 15.691, 18.417, 26.243], [2458.865449847184, 9029.939545622241, 1471.3051951110315, 15304.76522029656, 5907.629990950343], [320, 321, 322, 323, 324]], [1, 3721, [33509, 33624, 33767, 33896, 34030], [44236.26, 44118.098, 44148.525, 44203.644, 44138.422], [15972.311, 16019.25, 15989.101, 15922.272, 15935.832], [20.189, 25.887, 12.935, 19.331, 18.445], [1051.133241947698, 1744.5741511404212, 3273.133942365257, 1786.438743320946, 1436.3589887882158], [320, 321, 322, 323, 324]], [4, 3727, [33561, 33678, 33815, 33946, 34082, 34203, 34329, 34457, 34582, 34706, 34830], [16071.347, 16054.834, 16046.527, 16118.297, 16246.939, 16196.801, 16107.735, 16132.099, 16160.52, 16138.481, 16172.333], [46127.678, 45895.326, 45814.691, 45730.099, 45680.982, 45548.513, 45554.544, 45607.268, 45746.347, 45870.048, 45799.865], [9.927, 20.394, 17.809, 19.784, 20.862, 11.349, 7.218, 13.267, 21.193, 15.604, 17.213], [126513.50980766988, 3901.999707030961, 4731.398715097331, 3416.7491137322595, 3550.4725781075713, 2284.988205733512, 5294.910154675538, 4864.701296255279, 3033.6277569514496, 4788.780434506014, 1767.613368448002], [321, 322, 323, 324, 325, 326, 327, 328, 329, 330, 331]], [4, 3728, [33564, 33685, 33821, 33951, 34087], [16700.192, 16729.664, 16733.298, 16686.509, 16499.017], [46266.068, 46248.743, 46239.021, 46228.491, 46339.224], [9.272, 21.874, 23.871, 18.144, 12.204], [101201.08405923894, 4025.640580735287, 12169.832793104031, 18011.543426535234, 52493.966254617306], [321, 322, 323, 324, 325]], [0, 3730, [33580, 33705, 33840, 33971, 34102, 34221, 34347, 34476, 34603, 34726, 34846, 34983], [20947.639, 20972.44, 20973.76, 21196.911, 21128.183, 21176.244, 21167.13, 21138.931, 21170.631, 21094.136, 21086.78, 21113.347], [10824.629, 10833.491, 10769.082, 10806.02, 10803.127, 10782.507, 10853.715, 10856.159, 10772.243, 10661.12, 10633.297, 10724.121], [25.025, 32.143, 32.409, 14.46, 10.941, 7.633, 11.28, 9.555, 10.851, 7.791, 8.414, 18.798], [10023.049202940205, 8517.615604283688, 5823.8884726116285, 1896.334303118401, 2820.0090002199736, 3319.791680579752, 2505.912600043187, 2311.3684947858824, 2408.588227744895, 3549.9242780015015, 3094.8287859342213, 1998.6644560778304], [321, 322, 323, 324, 325, 326, 327, 328, 329, 330, 331, 332]], [8, 3734, [33589, 33719, 33849, 33980, 34112], [24254.91, 24302.251, 24385.263, 24497.933, 24336.013], [67032.677, 66945.157, 66930.579, 66848.489, 66861.404], [21.58, 16.698, 18.617, 15.792, 25.497], [9921.408198854584, 30394.202101530987, 21154.598385373563, 5610.631870129738, 6586.995218809686], [321, 322, 323, 324, 325]], [9, 3736, [33591, 33723, 33854, 33984, 34114, 34233, 34359, 34489, 34616, 34741, 34864, 34997, 35108, 35223], [27045.3, 27083.644, 27072.427, 27083.315, 27014.502, 27015.915, 26983.423, 27026.696, 27091.224, 26961.957, 27072.877, 27039.019, 27032.181, 27024.771], [70653.878, 70642.252, 70663.501, 70676.469, 70681.858, 70691.227, 70722.733, 70778.844, 70826.997, 70894.643, 71009.862, 70964.37, 70769.383, 70967.794], [21.006, 10.728, 15.602, 12.469, 6.376, 6.987, 10.499, 7.996, 19.436, 17.381, 14.388, 20.515, 3.026, 20.553], [1020.0306519591695, 1687.5720668543017, 2603.6143680086884, 2568.84904765166, 4225.281205087073, 3998.3046060426063, 4472.515284970566, 6944.7645476547805, 3227.608398655083, 1102.7108945795273, 2403.4560788670938, 1400.1099643805076, 420.27082830803727, 1018.2635778342235], [321, 322, 323, 324, 325, 326, 327, 328, 329, 330, 331, 332, 333, 334]], [4, 3757, [33680, 33817, 33945, 34079, 34201, 34328, 34456], [16148.943, 16201.527, 16132.589, 16027.167, 15959.86, 15916.171, 15967.854], [43933.839, 43742.525, 43780.135, 43969.056, 43938.864, 44011.524, 44083.194], [26.728, 12.959, 14.601, 16.422, 12.332, 15.33, 11.286], [9914.792184084425, 3233.196237605475, 3995.3823231623705, 5696.811269822217, 3131.5498549707772, 2420.7786421230244, 2152.9788989039166], [322, 323, 324, 325, 326, 327, 328]], [9, 3763, [33724, 33855, 33985, 34116, 34235, 34360, 34491, 34618, 34742, 34866, 34998, 35109, 35224, 35341, 35468, 35591, 35708, 35825, 35937, 36035, 36147, 36266, 36374, 36482, 36589, 36696], [27326.625, 27359.827, 27348.212, 27460.972, 27486.778, 27494.882, 27364.403, 27363.192, 27357.444, 27376.914, 27352.975, 27344.941, 27372.242, 27395.135, 27381.244, 27377.197, 27392.532, 27386.619, 27388.026, 27406.137, 27442.579, 27424.102, 27398.842, 27348.12, 27377.263, 27482.436], [72687.279, 72621.625, 72462.422, 72258.548, 72200.252, 72269.71, 72371.099, 72342.34, 72320.673, 72360.758, 72349.024, 72345.131, 72358.23, 72332.422, 72357.915, 72366.273, 72352.604, 72312.857, 72327.598, 72382.793, 72413.647, 72374.146, 72325.093, 72323.265, 72341.242, 72283.622], [17.24, 15.252, 25.541, 23.094, 29.398, 19.673, 21.543, 10.564, 12.761, 10.414, 11.196, 8.899, 9.527, 18.076, 12.681, 10.866, 16.535, 9.581, 15.94, 12.222, 23.36, 22.679, 10.7, 11.962, 10.895, 26.003], [1402.399814723903, 4755.001474652668, 5676.351918094824, 7558.078467718997, 10136.7469571378, 19112.414062004307, 1461.5717847801839, 3093.4177456555813, 2592.371179329303, 2900.640481385989, 2130.3559170863714, 2464.9599070424065, 2821.4528354990043, 4669.785246980243, 3447.322603447521, 2655.194171924741, 1455.0299508337785, 2423.9804331783635, 3282.0685744384627, 1109.7370428059476, 6108.2324001178295, 4738.444953439306, 1989.9610097796583, 2872.9451540573637, 1924.9142366790704, 5320.563742645922], [322, 323, 324, 325, 326, 327, 328, 329, 330, 331, 332, 333, 334, 335, 336, 337, 338, 339, 340, 341, 342, 343, 344, 345, 346, 347]], [4, 3786, [33816, 33944, 34080, 34202, 34330, 34458, 34583, 34707, 34829], [16047.16, 16030.474, 16076.679, 16055.805, 16050.427, 16270.259, 16241.95, 16138.46, 16103.292], [46509.526, 46593.588, 46510.117, 46471.979, 46576.884, 46541.777, 46373.891, 46330.792, 46425.868], [21.961, 12.363, 12.178, 15.686, 21.884, 17.645, 21.602, 10.362, 18.008], [3573.5075544731953, 5673.040321261724, 2257.95606952349, 2714.4427074021296, 2236.68652514963, 21240.134868674202, 4380.915803048907, 5818.84467934609, 2315.7034382483525], [323, 324, 325, 326, 327, 328, 329, 330, 331]], [8, 3789, [33847, 33978, 34111, 34229, 34352, 34483, 34611, 34735, 34856], [24147.803, 24201.051, 24194.609, 24121.317, 24117.659, 24089.948, 24042.575, 24115.548, 23931.978], [66002.851, 66136.458, 66230.908, 66268.708, 66319.699, 66299.988, 66221.055, 66258.258, 66261.618], [18.453, 23.711, 21.501, 12.481, 16.867, 20.446, 15.053, 13.554, 34.135], [15062.262245749653, 4652.3411211036755, 4116.51643145985, 2663.3734916332514, 2970.369581327368, 5402.40674657977, 2219.374177071621, 1466.309440987693, 2891.053462835196], [323, 324, 325, 326, 327, 328, 329, 330, 331]], [3, 3797, [33870, 34010, 34136, 34249, 34379, 34511, 34639], [33285.943, 33230.498, 33159.904, 33246.413, 33181.117, 33290.861, 33277.716], [39363.566, 39407.506, 39443.384, 39552.798, 39539.999, 39488.495, 39319.158], [20.137, 15.309, 9.632, 24.429, 18.755, 24.656, 49.077], [5245.981502696185, 5082.215535588909, 4183.780958719508, 8728.010823311266, 2451.073624838172, 7368.441800031928, 1886.190275417418], [323, 324, 325, 326, 327, 328, 329]], [3, 3798, [33873, 34014, 34139, 34252, 34382, 34514], [33942.308, 33984.476, 33940.205, 33926.292, 33865.144, 33976.545], [36981.138, 37039.016, 37087.228, 37090.669, 37064.461, 37116.892], [21.234, 22.691, 10.057, 15.842, 15.129, 12.032], [19486.15671728887, 3167.581476995843, 5363.753984118033, 13268.375313322273, 9360.0668828223, 49534.446928160585], [323, 324, 325, 326, 327, 328]], [2, 3802, [33893, 34028, 34151, 34271, 34403, 34532, 34661, 34783], [43646.981, 43634.46, 43667.277, 43631.86, 43613.111, 43670.291, 43673.201, 43664.184], [29813.957, 29786.245, 29687.674, 29540.857, 29466.112, 29396.38, 29347.58, 29375.549], [11.248, 8.933, 12.473, 8.794, 7.677, 10.77, 11.059, 15.093], [1705.328319621197, 4019.776467492578, 2830.8037884916016, 2086.6857808686154, 1633.9894419745915, 2731.235417671733, 3562.9415458423437, 2302.7426732237695], [323, 324, 325, 326, 327, 328, 329, 330]], [1, 3804, [33897, 34032, 34152, 34273, 34404, 34533, 34663], [44201.916, 44120.049, 44111.187, 44029.842, 43994.69, 44000.236, 44061.091], [15103.569, 15073.247, 15068.559, 15063.239, 14976.435, 14978.201, 14916.129], [27.28, 23.184, 29.233, 27.86, 16.745, 27.785, 24.546], [2247.7614933519285, 9475.394009348343, 6106.931612942327, 4905.71537279456, 23905.287680525413, 5460.401512586365, 3079.9769203760525], [323, 324, 325, 326, 327, 328, 329]], [8, 3825, [34109, 34228, 34351, 34482, 34610, 34733, 34855, 34990], [24009.572, 23934.673, 23938.254, 23990.658, 23990.511, 24027.119, 23993.691, 23978.116], [67536.05, 67628.566, 67594.967, 67611.734, 67589.123, 67620.334, 67529.077, 67681.012], [29.678, 12.945, 17.21, 15.421, 17.757, 16.66, 20.42, 20.379], [4120.277833798521, 4444.1704005025285, 3992.117070375661, 5010.918376023102, 5591.886113574874, 10308.638255504682, 7624.451297114176, 6660.462709212219], [325, 326, 327, 328, 329, 330, 331, 332]], [8, 3826, [34110, 34230, 34353, 34485, 34612], [24217.871, 24221.217, 24276.829, 24338.418, 24340.074], [66882.438, 66962.585, 66998.898, 67008.057, 66930.232], [20.583, 18.139, 10.576, 22.981, 29.497], [19557.697277379873, 5622.051052170648, 3228.8122846072247, 1456.1023879790023, 1530.8631010607219], [325, 326, 327, 328, 329]], [3, 3833, [34251, 34381, 34513, 34642, 34763, 34886], [33673.859, 33644.215, 33621.249, 33651.592, 33775.073, 33812.244], [39226.752, 39153.119, 39091.371, 39094.746, 39130.326, 39154.709], [9.815, 11.961, 11.878, 13.304, 12.273, 14.285], [1678.473929658504, 2216.9749727699154, 2536.236413201027, 1692.2861277342859, 1689.2353260813948, 2474.011676243577], [326, 327, 328, 329, 330, 331]], [3, 3834, [34141, 34254, 34383, 34516, 34646, 34766, 34888, 35021, 35131, 35250, 35369], [34126.175, 34061.362, 34037.36, 34052.387, 34078.18, 34105.399, 34099.515, 34109.766, 34083.748, 33990.753, 34001.67], [39643.57, 39742.414, 39745.294, 39717.506, 39700.225, 39801.133, 39809.853, 39844.212, 39860.596, 39984.273, 39944.308], [17.713, 21.611, 12.507, 9.507, 14.327, 10.792, 17.703, 18.252, 20.527, 17.909, 27.138], [1499.1267385356855, 1923.358558163654, 2585.1842624444007, 3220.5229949212685, 3167.0825339385847, 2454.945947148147, 2426.0287538018356, 1795.859560986347, 2946.32742316158, 2099.7345270475894, 790.7086405983059], [325, 326, 327, 328, 329, 330, 331, 332, 333, 334, 335]], [1, 3837, [34269, 34402, 34530, 34660, 34780, 34908, 35036, 35150, 35269, 35380, 35511, 35629, 35743, 35857, 35971, 36071, 36185, 36303], [43488.763, 43442.639, 43320.422, 43374.277, 43313.336, 43382.652, 43349.694, 43347.709, 43305.692, 43322.766, 43309.365, 43416.457, 43324.66, 43301.39, 43305.054, 43225.071, 43299.47, 43281.834], [15726.965, 15836.115, 15808.298, 15774.003, 15904.133, 15853.152, 15800.544, 15876.853, 15842.288, 15904.733, 15934.488, 15849.144, 15899.017, 15852.168, 15854.738, 15879.024, 15886.508, 15939.291], [10.737, 11.768, 19.691, 20.803, 10.622, 17.275, 13.974, 14.498, 13.545, 17.212, 15.448, 17.719, 24.586, 13.548, 10.132, 11.449, 17.403, 16.754], [56374.25647809162, 41935.89037113511, 1623.3000829465577, 3314.5015602631483, 6843.169124684919, 4071.8359064260453, 4202.922240058295, 6722.426014342948, 6826.868439123753, 4725.839362852238, 5096.692820087514, 9344.784539955706, 6195.652460179961, 5466.140946690577, 5441.946815048505, 2228.1261334444325, 3851.458759219067, 5130.373122382219], [326, 327, 328, 329, 330, 331, 332, 333, 334, 335, 336, 337, 338, 339, 340, 341, 342, 343]], [6, 3843, [34290, 34422, 34548, 34678, 34798], [5624.876, 5584.118, 5555.836, 5686.457, 5682.228], [50447.571, 50424.788, 50459.467, 50545.08, 50516.4], [14.584, 22.912, 14.509, 18.872, 16.03], [2174.838115010429, 7529.566768420341, 2754.615539322262, 12018.61142510175, 1960.9488382117397], [327, 328, 329, 330, 331]], [5, 3854, [34948, 35072, 35183, 35296, 35421], [10577.97, 10582.449, 10559.767, 10526.418, 10596.162], [46896.803, 46982.295, 47012.973, 46911.053, 46867.588], [14.022, 11.295, 11.084, 11.284, 21.923], [1142.8733094303755, 2631.847082031722, 951.114564896281, 2297.5393340664946, 1015.1288176143761], [332, 333, 334, 335, 336]], [8, 3862, [35102, 35215, 35332, 35462, 35581, 35695], [23853.016, 23913.174, 23721.138, 23731.038, 23682.1, 23680.851], [66752.621, 66722.483, 66747.119, 66675.881, 66603.938, 66628.731], [20.083, 25.136, 21.283, 13.47, 16.603, 16.893], [14654.124848921303, 10943.814078541416, 3113.2555237919955, 7547.792758392276, 4983.153992079808, 3189.4112965034024], [333, 334, 335, 336, 337, 338]], [8, 3863, [34858, 34991, 35104, 35218, 35334, 35466, 35583, 35698, 35819, 35930, 36029, 36143, 36263, 36370, 36478, 36588, 36691, 36800, 36885, 36991, 37096, 37198, 37285, 37385, 37470, 37566, 37659, 37755, 37849, 37945, 38037], [24092.978, 24073.166, 24075.677, 24157.56, 24179.875, 24230.824, 24202.991, 24247.884, 24355.5, 24353.025, 24359.026, 24385.298, 24413.199, 24358.641, 24345.883, 24407.478, 24419.526, 24493.412, 24587.05, 24648.713, 24704.835, 24619.789, 24592.824, 24571.46, 24509.434, 24571.851, 24434.328, 24646.634, 24525.396, 24622.118, 24629.276], [67102.673, 67118.989, 67194.413, 67196.01, 67228.602, 67020.92, 67032.264, 67011.873, 66935.708, 66984.298, 66925.433, 66923.998, 66895.994, 66808.265, 66846.32, 66864.04, 66881.63, 66924.842, 66879.001, 67017.256, 67047.625, 66830.359, 66903.349, 67005.768, 66927.447, 67033.891, 66943.287, 67041.914, 66971.316, 67051.656, 67147.239], [41.256, 32.294, 12.907, 12.935, 17.798, 24.708, 17.53, 10.614, 25.347, 20.705, 10.423, 13.439, 12.764, 11.406, 13.799, 11.745, 20.211, 11.549, 19.919, 26.405, 14.973, 38.924, 20.708, 15.01, 27.5, 23.921, 34.482, 37.244, 27.29, 23.785, 28.789], [2097.0078094124055, 1476.5007819151492, 2200.198173287384, 3054.1025893484916, 1591.0077614996007, 1671.4689912971717, 4195.93269173993, 3098.0674148796516, 1399.5069519519773, 3024.4084077665448, 3398.562948712269, 1791.4704412981105, 2411.7015363441424, 1633.4658448679922, 3817.7408293362805, 2045.849418848788, 1917.7306412844139, 3489.044851669303, 2101.067836124574, 1860.5608331848528, 1766.0021981968516, 992.5419811813849, 2826.5136168395925, 3717.56351320374, 3894.254760426144, 4011.8838028395435, 1104.281030364482, 1883.2077527195959, 1807.5557695081993, 3866.067859904775, 1387.2243481018231], [331, 332, 333, 334, 335, 336, 337, 338, 339, 340, 341, 342, 343, 344, 345, 346, 347, 348, 349, 350, 351, 352, 353, 354, 355, 356, 357, 358, 359, 360, 361]], [8, 3865, [34614, 34737, 34860, 34994, 35106, 35221, 35338, 35467, 35588, 35701, 35820, 35932, 36030, 36144], [25064.452, 24976.163, 24992.07, 24948.562, 25032.682, 25012.177, 24977.534, 25065.637, 24933.382, 24948.145, 24976.056, 24964.682, 24942.079, 24985.951], [67685.888, 67723.155, 67663.483, 67664.604, 67693.158, 67706.611, 67554.579, 67600.363, 67540.389, 67452.228, 67488.549, 67494.516, 67508.938, 67527.443], [11.266, 15.109, 15.31, 16.789, 15.089, 15.44, 18.922, 29.501, 15.689, 24.687, 14.5, 26.12, 22.454, 20.996], [524.6914329092879, 1073.7108861654115, 1285.3822325854806, 1381.635147441943, 1293.4243488362886, 1351.357944057421, 10494.331745786872, 1960.4087438827594, 1565.4205592975718, 1547.3814665248285, 875.8409615891563, 2206.724145511228, 1313.6499823495192, 713.6568178944996], [329, 330, 331, 332, 333, 334, 335, 336, 337, 338, 339, 340, 341, 342]], [9, 3866, [34743, 34867, 34999, 35112, 35226], [27718.183, 27742.277, 27755.832, 27835.449, 27843.266], [71888.185, 71732.886, 71815.858, 71799.114, 71877.602], [19.776, 26.341, 13.729, 20.407, 18.338], [1155.0041936291345, 5094.734191852957, 4947.434013902858, 4704.558641718202, 3729.5428698175842], [330, 331, 332, 333, 334]], [2, 3880, [34531, 34662, 34784, 34911, 35038, 35153, 35270], [43594.696, 43778.428, 43685.358, 43672.531, 43686.819, 43654.446, 43598.713], [29893.403, 29906.954, 29812.75, 29868.236, 29809.789, 29879.032, 29781.095], [23.141, 21.738, 22.481, 19.981, 24.987, 26.049, 19.286], [2352.560483478683, 2083.550814914945, 3312.2767959965736, 3579.9476323889735, 4059.5560566968984, 3115.6942989394665, 1025.9451383603748], [328, 329, 330, 331, 332, 333, 334]], [2, 3881, [35045, 35157, 35273, 35387, 35519], [44306.086, 44342.884, 44296.082, 44289.243, 44359.469], [30891.291, 30814.144, 30887.873, 30642.276, 30702.342], [41.369, 23.303, 24.717, 10.965, 20.681], [3909.338463185823, 2185.946900963265, 7332.6988379403165, 92436.96429250538, 495.5376118640471], [332, 333, 334, 335, 336]], [6, 3884, [34680, 34797, 34926, 35055, 35170], [5745.739, 5706.164, 5694.287, 5762.67, 5765.637], [50057.052, 49986.296, 49962.355, 49806.178, 49941.847], [18.772, 13.615, 15.035, 16.804, 32.956], [7345.185726775665, 2495.8021053258726, 1556.4490373253116, 848.1370609791202, 3926.5865402666327], [330, 331, 332, 333, 334]], [9, 3931, [35342, 35469, 35592, 35707, 35826, 35938, 36034, 36148, 36267, 36372, 36483, 36590, 36697, 36804, 36891, 36996, 37100, 37200, 37290, 37391, 37475], [27387.127, 27359.359, 27345.635, 27303.288, 27316.023, 27333.059, 27313.946, 27304.09, 27352.514, 27381.822, 27345.082, 27324.106, 27295.556, 27336.427, 27292.98, 27348.933, 27369.34, 27312.729, 27298.471, 27326.332, 27330.275], [72594.531, 72580.908, 72687.646, 72718.834, 72756.653, 72691.245, 72850.145, 72836.399, 72744.336, 72904.771, 72912.937, 72868.444, 72887.964, 72871.732, 72914.328, 72851.177, 72916.787, 72867.456, 72842.37, 72903.021, 72862.189], [24.685, 22.572, 23.919, 19.681, 23.239, 22.245, 12.828, 21.227, 25.846, 14.911, 14.419, 11.651, 10.759, 16.909, 15.909, 23.408, 18.175, 24.545, 11.741, 14.585, 14.603], [8917.212515213903, 5094.984540440602, 5621.41696545628, 5535.21149686907, 4350.358900371525, 10854.733034973178, 2250.1520623874903, 1842.3931316981827, 7956.473431795856, 4250.863792316938, 2292.91639421733, 3457.0096921441705, 2264.684100897089, 4802.939669580778, 2726.308909777682, 3304.060712564251, 2592.3652306676977, 2317.0946992566883, 1920.7714957095616, 2642.730417623043, 3109.488690958253], [335, 336, 337, 338, 339, 340, 341, 342, 343, 344, 345, 346, 347, 348, 349, 350, 351, 352, 353, 354, 355]], [9, 3932, [35344, 35474, 35596, 35710, 35828], [27879.635, 27865.44, 27910.874, 27941.098, 27846.713], [72186.194, 72217.497, 72209.471, 72269.468, 72295.62], [22.199, 24.998, 23.143, 11.65, 19.265], [5619.127667150889, 4818.841514229521, 3999.529856337445, 24257.381679767368, 8654.479903349487], [335, 336, 337, 338, 339]], [0, 3946, [35326, 35458, 35572, 35687, 35807, 35923, 36021, 36134, 36249], [20899.339, 20770.17, 20754.321, 20704.683, 20718.006, 20761.809, 20813.078, 20879.899, 20773.286], [10434.4, 10322.197, 10351.912, 10348.214, 10378.354, 10370.208, 10395.742, 10492.539, 10359.659], [14.934, 13.588, 22.398, 17.148, 16.476, 19.076, 21.658, 34.413, 32.375], [27545.97637553302, 3325.9444313657496, 3041.6488578374865, 1561.0902069721394, 2264.2048878463243, 3754.646626803327, 3265.482083825385, 2339.545274524482, 1092.5023685958963], [335, 336, 337, 338, 339, 340, 341, 342, 343]], [3, 3950, [35493, 35609, 35724, 35841, 35952, 36055, 36167, 36285, 36386, 36496], [33661.205, 33632.458, 33682.796, 33674.548, 33897.764, 33823.203, 33730.247, 33827.267, 33651.144, 33639.512], [37309.032, 37293.143, 37276.486, 37294.876, 37183.966, 37080.013, 37133.687, 37176.725, 37245.284, 37254.462], [18.014, 17.296, 18.431, 18.701, 18.959, 23.033, 32.569, 12.249, 18.594, 19.604], [692.769265499861, 1141.8929691532535, 1059.395481742461, 911.5030660039716, 63144.369858520375, 11700.401766319663, 4497.236106438789, 195328.05844738716, 783.7153052877292, 736.3017994199841], [336, 337, 338, 339, 340, 341, 342, 343, 344, 345]], [6, 3965, [35883, 35989, 36087, 36199, 36317, 36427, 36539], [5988.842, 5910.954, 5861.414, 5867.057, 5706.191, 5669.405, 5878.093], [50041.634, 50023.527, 50106.952, 50133.8, 50103.945, 50124.586, 50088.253], [13.526, 13.942, 12.24, 8.159, 21.226, 21.916, 16.68], [2810.554062247452, 2759.857666876868, 2332.063219713072, 2804.141134615609, 4763.523011514542, 14773.674783895707, 8465.978619177773], [340, 341, 342, 343, 344, 345, 346]], [5, 3966, [35993, 36093, 36205, 36326, 36432], [9564.577, 9485.342, 9460.282, 9462.437, 9501.463], [47075.434, 47062.483, 47053.958, 47100.685, 47116.826], [23.117, 14.479, 12.963, 9.482, 10.463], [1992.4023366864153, 2570.9033669154283, 3552.33130345904, 2425.398046485245, 2757.1216197310478], [341, 342, 343, 344, 345]], [4, 3971, [35670, 35790, 35903, 36012, 36115, 36228, 36344, 36453, 36561], [16178.88, 16142.541, 16187.249, 16213.786, 16185.622, 16197.972, 16156.66, 16157.609, 16301.79], [45250.407, 45222.514, 45236.048, 45285.449, 45286.786, 45284.662, 45265.019, 45262.916, 45311.157], [31.349, 14.468, 9.85, 12.024, 11.65, 10.476, 12.416, 25.54, 25.223], [2628.938732582843, 3520.6356963484523, 5414.10742314272, 4423.979740842007, 5181.1152064578955, 3440.033491675364, 3281.4000143610974, 647.0485190877329, 2254.8953502323866], [338, 339, 340, 341, 342, 343, 344, 345, 346]], [0, 3975, [35924, 36023, 36136, 36254, 36362, 36470], [21570.162, 21665.886, 21666.174, 21583.368, 21621.236, 21665.878], [12508.971, 12509.449, 12640.051, 12600.66, 12683.205, 12660.332], [26.581, 10.574, 8.271, 12.313, 10.776, 14.321], [1431.4388143632561, 1361.9238453778119, 2013.9008340433957, 2050.859054786283, 2493.926769168382, 2135.7724798952195], [340, 341, 342, 343, 344, 345]], [8, 3976, [35928, 36025, 36139, 36259, 36367, 36475], [23748.245, 23699.282, 23758.572, 23795.795, 23932.531, 23762.908], [66646.663, 66625.634, 66643.888, 66685.179, 66822.84, 66815.666], [16.06, 23.26, 22.019, 15.207, 30.162, 16.778], [12193.639704711326, 6654.767328170442, 8851.772435247836, 16479.82485894982, 3919.6262659502772, 12938.752511046976], [340, 341, 342, 343, 344, 345]], [3, 3988, [35842, 35954, 36057, 36168, 36287], [33993.677, 33992.154, 33976.064, 34041.062, 34049.999], [39946.55, 40020.792, 39997.317, 39900.337, 39921.715], [16.979, 13.396, 16.154, 19.449, 21.42], [2054.923783292427, 1389.512847763787, 1776.4649725088811, 1553.358520500227, 861.3335598844578], [339, 340, 341, 342, 343]], [7, 3989, [36062, 36173, 36290, 36396, 36506, 36618, 36722, 36822, 36910, 37020, 37129], [37347.721, 37415.407, 37574.05, 37661.756, 37709.394, 37708.386, 37672.844, 37678.933, 37660.669, 37740.544, 37732.813], [51241.765, 51211.939, 51051.779, 51123.772, 51169.415, 51207.721, 51268.253, 51152.358, 51013.795, 51037.029, 51015.921], [14.647, 15.591, 29.205, 14.97, 8.673, 15.312, 11.757, 9.664, 10.511, 10.968, 14.942], [785.7607184715969, 1604.0645626334644, 3790.668260609575, 2264.2425345477545, 2202.7792131428323, 1601.7614877890069, 1417.1602581799814, 1977.5698043002437, 2000.9948798489813, 2106.324727224973, 1342.8085675059956], [341, 342, 343, 344, 345, 346, 347, 348, 349, 350, 351]], [1, 3992, [35745, 35858, 35972, 36072, 36186], [43699.431, 43791.959, 43927.719, 43870.576, 43932.601], [15026.786, 15033.659, 14965.383, 14994.974, 15059.615], [19.378, 19.488, 33.127, 39.717, 29.454], [1505.917251190402, 3800.6606780078587, 9504.910441872478, 5776.018557595786, 3211.837879362757], [338, 339, 340, 341, 342]], [2, 3993, [35975, 36075, 36188, 36305, 36412, 36519, 36632], [44310.713, 44280.857, 44264.051, 44273.694, 44283.367, 44279.119, 44239.177], [31132.599, 31098.628, 31070.576, 31033.068, 31129.253, 31074.678, 31022.663], [23.833, 17.204, 16.608, 18.208, 19.269, 12.667, 20.091], [3611.590004889805, 2118.9558142969295, 2452.755554812903, 3255.0749154958626, 1226.5060658260202, 1061.3652174636325, 1553.3356773492283], [340, 341, 342, 343, 344, 345, 346]], [3, 4018, [36169, 36286, 36390, 36500, 36610], [34038.512, 34049.837, 34102.035, 34048.9, 34126.474], [37155.343, 37132.427, 37072.763, 37048.824, 37153.174], [32.754, 27.155, 18.429, 17.671, 32.136], [9774.504842479122, 2866.119591606682, 1273.559493300523, 657.9635222982064, 804.8387011456174], [342, 343, 344, 345, 346]], [7, 4020, [36174, 36291, 36398, 36508, 36617, 36721, 36821, 36909, 37019, 37128, 37226, 37313], [37780.464, 37782.676, 37794.336, 37794.687, 37751.973, 37786.645, 37753.895, 37709.027, 37700.569, 37706.742, 37645.69, 37646.098], [50241.544, 50122.896, 50108.736, 50099.779, 50075.437, 50106.633, 50132.326, 49989.014, 50029.55, 50114.923, 50101.64, 50046.45], [17.57, 25.592, 10.963, 9.961, 10.443, 8.831, 12.86, 16.96, 26.762, 12.294, 8.819, 28.202], [570.6569285303274, 1136.089683033214, 2730.2083926384294, 2035.077461825488, 2598.808983485838, 3044.507985754383, 2971.4305259871594, 2785.7054072832857, 2330.8381557611597, 1832.942648127781, 2022.055905194398, 614.2345482054407], [342, 343, 344, 345, 346, 347, 348, 349, 350, 351, 352, 353]], [3, 4031, [36494, 36607, 36714, 36815, 36901, 37010], [33568.96, 33630.89, 33624.799, 33696.761, 33724.722, 33757.334], [36719.754, 36750.286, 36699.348, 36631.749, 36627.039, 36605.593], [16.103, 10.875, 18.031, 13.165, 12.503, 15.293], [3138.946369392062, 1804.1776374102667, 2186.047516727105, 1793.1914354655698, 2234.4498655409498, 625.0783068858838], [345, 346, 347, 348, 349, 350]], [1, 4036, [36411, 36518, 36631, 36730, 36833, 36922, 37036, 37143, 37237, 37330, 37425, 37514, 37608, 37701, 37799, 37884, 37983, 38075], [44331.319, 44275.03, 44222.642, 44278.33, 44271.728, 44235.557, 44202.626, 44251.44, 44340.239, 44361.219, 44353.146, 44410.666, 44464.756, 44442.375, 44539.321, 44572.505, 44532.882, 44558.225], [16274.786, 16268.771, 16313.207, 16254.668, 16394.286, 16251.362, 16428.116, 16404.38, 16449.74, 16411.702, 16453.874, 16392.897, 16441.063, 16454.132, 16342.111, 16198.581, 16170.163, 16162.917], [28.044, 18.39, 16.849, 16.456, 16.848, 11.336, 14.171, 15.519, 13.072, 12.376, 10.741, 10.124, 14.581, 20.15, 28.203, 19.38, 25.058, 22.545], [7937.093718553565, 7964.099138960444, 5803.99088610148, 7514.937034077514, 3347.7086206876775, 5377.0122696287135, 2254.4325433966446, 1815.4869810246764, 1969.1532631860334, 1833.9392651806384, 1900.6455845114338, 4690.230339974572, 2730.1818803141377, 5240.2738222702665, 4353.101118851148, 2564.261203536711, 2040.2372631408302, 13179.597266973833], [344, 345, 346, 347, 348, 349, 350, 351, 352, 353, 354, 355, 356, 357, 358, 359, 360, 361]], [6, 4056, [36534, 36645, 36743, 36841, 36938, 37047], [5056.9, 4999.278, 5008.181, 5037.003, 5014.77, 5188.812], [50916.65, 50944.456, 51010.571, 50970.052, 50957.882, 50986.614], [24.143, 11.244, 15.619, 16.756, 11.836, 24.52], [3874.0538127585855, 1901.4296006487089, 1926.981922057032, 2514.6717292684048, 1451.9990639383675, 11065.919906924893], [346, 347, 348, 349, 350, 351]], [6, 4057, [36536, 36646, 36744, 36843, 36939, 37048, 37152, 37249, 37344, 37438], [5511.934, 5414.548, 5471.564, 5491.838, 5388.944, 5391.631, 5396.786, 5419.282, 5393.651, 5556.636], [50283.061, 50309.055, 50174.922, 50154.98, 50210.636, 50229.161, 50175.313, 50165.362, 50207.525, 50032.287], [17.384, 20.41, 16.581, 23.217, 11.827, 10.766, 10.485, 19.103, 30.026, 22.518], [2046.6748510066186, 4351.366164841507, 3117.173751533192, 4247.408601466091, 2641.5378434268464, 2478.631252445154, 4538.210709498508, 4346.119255053202, 30556.077950939543, 6799.118620694981], [346, 347, 348, 349, 350, 351, 352, 353, 354, 355]], [0, 4068, [36789, 36875, 36978, 37086, 37189, 37278, 37376, 37463], [20712.589, 20853.383, 20794.151, 20843.297, 20792.415, 20837.78, 20786.162, 20805.436], [10353.337, 10363.38, 10271.436, 10396.908, 10339.025, 10336.361, 10352.883, 10353.806], [32.676, 17.29, 23.374, 16.886, 25.443, 16.934, 17.686, 39.663], [1110.9367966953164, 10594.513347070042, 5316.356977971122, 31856.020194452554, 2276.0163006624884, 4619.410594016331, 3917.4314504798126, 2593.3340296356287], [348, 349, 350, 351, 352, 353, 354, 355]], [0, 4070, [36579, 36681, 36793, 36878, 36981], [21275.847, 21274.611, 21269.051, 21260.972, 21274.949], [12676.683, 12675.46, 12674.359, 12667.899, 12667.487], [4.744, 4.457, 4.22, 3.478, 3.57], [5903.603778846148, 7185.344904815269, 6938.414954959167, 6819.0727279940365, 5663.275643722025], [346, 347, 348, 349, 350]], [8, 4072, [36686, 36797, 36883, 36988, 37092, 37197], [23793.679, 23782.295, 23947.582, 23946.581, 23874.665, 23945.176], [66698.541, 66721.511, 66665.151, 66719.3, 66901.799, 66976.487], [23.601, 13.425, 21.51, 21.36, 15.546, 17.65], [5459.334644915048, 33549.38132237303, 15116.703582187074, 6820.510251602778, 12955.283166302093, 2537.937387403609], [347, 348, 349, 350, 351, 352]], [3, 4078, [36813, 36899, 37009, 37118, 37214, 37303, 37404, 37489, 37582, 37678, 37773], [33213.322, 33277.65, 33289.815, 33240.751, 33188.614, 33233.219, 33258.85, 33250.517, 33303.321, 33376.994, 33315.254], [39711.275, 39754.501, 39740.371, 39793.966, 39702.977, 39723.233, 39752.917, 39738.16, 39834.21, 39852.723, 39781.896], [15.211, 26.871, 19.38, 15.349, 17.753, 24.801, 17.692, 17.962, 16.044, 30.53, 15.607], [2834.4959735300695, 904.7103410517615, 1186.2073688684295, 955.8677177507394, 2245.200615520425, 2069.1303607903014, 1074.2047133761762, 2754.0521940225885, 1298.83845473587, 1934.6989869110223, 666.823976118129], [348, 349, 350, 351, 352, 353, 354, 355, 356, 357, 358]], [1, 4081, [36729, 36832, 36920, 37033, 37142, 37235, 37327, 37424, 37512, 37607], [43321.744, 43282.121, 43280.824, 43360.747, 43295.344, 43296.033, 43264.134, 43274.502, 43296.768, 43280.116], [15783.534, 15871.66, 15847.655, 15842.894, 15895.645, 15869.982, 15888.38, 15908.472, 15817.831, 15869.41], [23.706, 17.409, 16.186, 22.97, 16.617, 11.322, 11.624, 16.042, 15.945, 23.027], [8952.646501206023, 2709.7762636372427, 4649.197130611339, 5533.11978821163, 4419.825235781084, 4276.6374536235535, 4441.5917144187715, 2956.8237708078495, 4169.663188726726, 1568.445885786386], [347, 348, 349, 350, 351, 352, 353, 354, 355, 356]], [7, 4099, [36907, 37017, 37126, 37223, 37311, 37412, 37499, 37589, 37686, 37784, 37869], [37003.111, 36986.076, 36991.276, 36916.985, 36936.56, 36925.372, 36935.361, 36932.336, 36927.988, 36922.338, 36978.115], [51259.229, 51260.916, 51185.045, 51294.941, 51290.939, 51249.554, 51198.444, 51257.826, 51232.064, 51321.148, 51268.494], [21.096, 9.27, 13.086, 13.313, 8.557, 12.669, 10.765, 14.901, 11.567, 18.297, 11.8], [1653.031189390481, 2557.6798592716964, 3841.846870000365, 2495.932012315062, 2985.4663097710977, 2638.161388471136, 2553.830785299039, 4107.986950486186, 3316.9863717398257, 1838.0840255758424, 1917.7160169918832], [349, 350, 351, 352, 353, 354, 355, 356, 357, 358, 359]], [7, 4113, [37127, 37225, 37312, 37414, 37500], [37524.139, 37485.603, 37435.695, 37417.317, 37431.58], [51877.251, 51937.14, 52012.011, 52013.914, 51962.282], [13.4, 20.212, 12.976, 13.408, 17.431], [616.0628371423319, 2221.1509101660267, 1456.67351712473, 1040.2356637711318, 960.3527931524484], [351, 352, 353, 354, 355]], [9, 4125, [36995, 37099, 37199, 37287, 37390, 37473, 37567], [27113.762, 27174.976, 27158.547, 27128.587, 27088.328, 27090.211, 27063.456], [70572.35, 70481.831, 70526.653, 70498.15, 70547.297, 70539.418, 70643.344], [17.453, 13.817, 18.561, 13.263, 13.334, 17.351, 22.212], [1632.5214233716033, 1355.0688617696887, 2961.3990596612152, 2793.9659806187933, 1915.4179592028902, 3601.67668604891, 985.7288132584156], [350, 351, 352, 353, 354, 355, 356]], [8, 4136, [37382, 37467, 37561, 37656, 37752, 37846, 37942, 38035, 38122, 38208, 38292, 38378, 38468, 38556], [23851.675, 23904.316, 23882.409, 23866.916, 23887.583, 23915.282, 23880.932, 23902.009, 23922.713, 24099.914, 24058.767, 24076.215, 23999.692, 24212.463], [66887.026, 66922.097, 66887.089, 66780.363, 66946.797, 66956.207, 66818.113, 66813.283, 66799.933, 66832.444, 66829.417, 66914.167, 66908.372, 66833.16], [21.332, 22.684, 24.26, 28.524, 31.61, 35.053, 19.705, 13.683, 11.277, 12.874, 24.22, 21.304, 16.418, 10.387], [2096.3799549890373, 4858.0880122036115, 5579.109224757372, 2285.258063413658, 2796.387092842212, 1083.6171250273767, 4501.902365784613, 2096.2198026712244, 2412.9837394810825, 1826.983159521803, 4985.587104421785, 1778.3460060772375, 1913.044631794436, 80420.27640415702], [354, 355, 356, 357, 358, 359, 360, 361, 362, 363, 364, 365, 366, 367]], [3, 4138, [37216, 37304, 37405, 37491, 37583, 37680, 37775, 37863, 37967], [34014.163, 34011.375, 33994.936, 33906.473, 33948.691, 34024.185, 33992.022, 33863.698, 34002.2], [38645.123, 38707.683, 38786.999, 38731.611, 38689.469, 38757.894, 38664.131, 38520.771, 38661.925], [8.724, 11.431, 9.094, 9.939, 17.59, 10.489, 20.65, 27.008, 24.942], [2399.73783897992, 1930.7175576249508, 1526.734787270604, 2452.840330152563, 1624.7039607558452, 935.2846667521233, 1414.029894558048, 7392.214882560436, 1035.2476226018819], [352, 353, 354, 355, 356, 357, 358, 359, 360]], [3, 4139, [37215, 37305, 37406, 37493, 37584, 37679], [34024.545, 34100.838, 34080.316, 34125.199, 34042.383, 33995.477], [37077.193, 37014.667, 37001.334, 36989.152, 37062.444, 37087.707], [9.566, 12.51, 15.377, 17.871, 20.582, 13.307], [1902.4078924931127, 1648.2808793028705, 1290.2233164719787, 1927.5802416528238, 2289.3533844390417, 1249.9107842899082], [352, 353, 354, 355, 356, 357]], [3, 4141, [37306, 37407, 37494, 37585, 37681], [34089.435, 34136.927, 34103.221, 34113.812, 34152.538], [39746.573, 39815.585, 39836.357, 39824.608, 39778.031], [11.735, 11.935, 13.994, 19.258, 25.064], [1521.6506765682175, 3279.066585148249, 2762.6459073369515, 2929.117905760048, 1328.1977820751115], [353, 354, 355, 356, 357]], [4, 4145, [37367, 37454, 37542, 37640, 37738, 37830, 37924, 38019], [16429.021, 16559.444, 16508.909, 16510.335, 16570.985, 16573.633, 16643.781, 16732.736], [45651.745, 45561.191, 45562.789, 45518.942, 45508.035, 45560.843, 45439.886, 45623.978], [8.735, 17.794, 19.308, 15.655, 18.729, 14.86, 27.789, 14.9], [2800.4939845465515, 5456.119966376925, 4463.1078828437685, 4733.9586239083155, 5461.15594251484, 2282.656790691498, 3239.7801200100207, 1310.3125025274808], [354, 355, 356, 357, 358, 359, 360, 361]], [7, 4172, [37503, 37593, 37689, 37785, 37871, 37970, 38066], [37943.825, 37939.598, 37895.094, 37880.17, 37960.566, 37946.777, 37941.467], [50247.215, 50309.138, 50349.824, 50423.774, 50351.238, 50372.888, 50551.665], [19.285, 20.054, 18.127, 10.789, 10.846, 13.107, 14.54], [1133.9291702245298, 2261.863909207519, 1643.802615303345, 2016.0836602184347, 3116.669039453998, 2896.5583700046395, 1806.0975300867017], [355, 356, 357, 358, 359, 360, 361]], [3, 4203, [37861, 37964, 38058, 38142, 38227, 38308, 38396, 38482], [33562.622, 33422.206, 33404.888, 33575.132, 33365.977, 33393.866, 33459.256, 33618.307], [38376.506, 38292.886, 38186.64, 38108.614, 38142.515, 38069.563, 38216.228, 38374.758], [18.761, 25.898, 22.206, 9.9, 26.342, 20.641, 20.366, 20.568], [3766.598797461947, 2598.4640534662954, 1964.05012606828, 99449.74878627829, 1489.9404057623217, 2165.1469542283057, 8690.816567381333, 2409.7913730195437], [359, 360, 361, 362, 363, 364, 365, 366]], [3, 4204, [37774, 37862, 37966, 38059, 38143, 38228, 38309, 38397], [33791.95, 33805.658, 33828.309, 33814.212, 33814.358, 33806.281, 33823.31, 33676.76], [37293.398, 37291.515, 37327.77, 37324.926, 37302.063, 37219.954, 37267.598, 37310.997], [19.327, 13.887, 13.539, 14.233, 13.583, 16.409, 11.784, 21.859], [7103.897269354623, 6111.72443477995, 5334.344716652335, 11361.808395676664, 22522.585235686805, 6675.876871542547, 4395.903224900327, 3448.88982316832], [358, 359, 360, 361, 362, 363, 364, 365]], [4, 4230, [38107, 38194, 38276, 38359, 38455, 38534, 38628, 38724, 38820, 38920], [16545.312, 16546.509, 16626.868, 16642.396, 16656.585, 16603.149, 16702.092, 16648.589, 16637.722, 16516.42], [44274.015, 44450.394, 44473.373, 44246.701, 44244.504, 44167.342, 44227.612, 44385.394, 44201.598, 44118.952], [24.644, 32.0, 42.716, 11.439, 13.985, 24.773, 47.865, 47.019, 27.557, 36.715], [1826.1288761790593, 1360.0831076182005, 1277.935453902849, 1411.9429918504009, 1054.6671845384485, 5518.491326774235, 1781.2028371345527, 1650.5747653637925, 1945.910008054923, 1791.240272181369], [362, 363, 364, 365, 366, 367, 368, 369, 370, 371]], [9, 4233, [38211, 38294, 38381, 38472, 38562, 38651, 38744], [27332.098, 27358.831, 27349.936, 27286.02, 27315.291, 27312.287, 27268.908], [72912.437, 72844.203, 72895.819, 72851.649, 72852.75, 72918.227, 72809.876], [22.848, 20.486, 23.479, 23.642, 15.519, 26.34, 22.183], [1309.0042013085424, 4170.226376168375, 2295.896901012275, 1336.574446258385, 1750.5786538166813, 1123.9071697837953, 578.9266921132188], [363, 364, 365, 366, 367, 368, 369]], [3, 4240, [38229, 38310, 38398, 38483, 38576, 38666, 38756], [34163.581, 34164.155, 34122.359, 34179.822, 34170.94, 34158.18, 34167.836], [39231.154, 39223.474, 39284.201, 39252.33, 39214.81, 39217.164, 39253.69], [34.039, 15.606, 21.325, 18.36, 15.743, 23.722, 18.634], [1548.7628122373117, 1403.4647370997588, 4423.644930955602, 2201.6962891131134, 2580.6926930082777, 2697.0049231577486, 1463.7278103723402], [363, 364, 365, 366, 367, 368, 369]], [1, 4247, [38161, 38247, 38332, 38419, 38507], [44409.149, 44436.872, 44466.766, 44422.573, 44412.074], [16398.425, 16375.187, 16438.537, 16449.024, 16407.991], [20.411, 22.86, 24.786, 29.063, 37.234], [13999.127297070178, 8188.389340424769, 4240.830840018668, 2646.2451271066793, 1780.2018499623503], [362, 363, 364, 365, 366]], [7, 4257, [38319, 38405, 38490, 38582, 38673, 38762, 38861, 38965, 39075], [37941.704, 37957.139, 37947.77, 37931.237, 37976.498, 37934.497, 37903.505, 37959.339, 37944.338], [50546.625, 50535.563, 50537.742, 50535.681, 50516.485, 50506.812, 50394.559, 50500.652, 50519.101], [10.101, 8.966, 6.115, 10.245, 14.977, 22.918, 16.75, 20.046, 23.68], [1756.6106478368313, 2289.9595295890035, 2616.5638204586726, 2446.3288953708493, 1295.8300788373203, 2397.544026802617, 1643.2121098930063, 1495.5429569354778, 1825.2120219002734], [364, 365, 366, 367, 368, 369, 370, 371, 372]], [6, 4259, [38436, 38520, 38609, 38699, 38788, 38888], [5363.799, 5360.682, 5413.687, 5482.042, 5420.806, 5408.704], [49820.838, 49757.484, 49751.792, 49866.753, 49778.303, 49720.503], [27.619, 12.596, 9.876, 8.881, 8.934, 7.918], [3256.9073866010326, 1956.3239088405999, 2591.7242371256416, 3050.6104089265714, 2581.995389128361, 2563.5590181499742], [366, 367, 368, 369, 370, 371]], [3, 4283, [38573, 38663, 38753, 38852, 38954], [33610.229, 33552.187, 33537.2, 33571.11, 33570.18], [38088.167, 38166.888, 38092.067, 38201.088, 38222.874], [17.434, 22.804, 8.903, 10.85, 11.372], [22691.100278343853, 2176.796158775534, 3676.779532507321, 2737.020438063171, 2506.5615072663854], [367, 368, 369, 370, 371]], [3, 4284, [38665, 38754, 38854, 38957, 39065, 39175, 39264], [33976.641, 33850.622, 33924.524, 33864.203, 33814.464, 33799.27, 33775.093], [37490.979, 37423.401, 37432.026, 37355.216, 37427.769, 37408.041, 37443.746], [16.51, 15.931, 2.968, 19.355, 17.937, 30.249, 17.418], [1070.3391931739013, 1781.576036752737, 627.8498078918999, 654.6740062780606, 1334.1201068066348, 674.4045500688766, 830.7250035889325], [368, 369, 370, 371, 372, 373, 374]], [4, 4293, [38631, 38727, 38822, 38922, 39027, 39132, 39233, 39317, 39409, 39488], [16912.031, 16922.387, 16956.798, 16944.243, 16930.113, 16880.557, 16813.719, 16859.18, 16824.082, 16832.14], [46313.68, 46293.836, 46352.614, 46403.675, 46380.871, 46398.873, 46319.925, 46409.975, 46434.1, 46420.943], [23.371, 11.244, 11.489, 20.795, 11.047, 8.619, 18.29, 13.16, 10.482, 15.612], [1217.278769778382, 2547.4277694080683, 2688.4521747819153, 2236.838029191121, 2026.497246225141, 2955.1705919097344, 2922.671248043774, 2042.7913443794746, 1978.1837252669413, 1933.7527167977175], [368, 369, 370, 371, 372, 373, 374, 375, 376, 377]], [0, 4295, [38547, 38639, 38733, 38830, 38930, 39035, 39143], [20641.475, 20689.048, 20668.257, 20565.997, 20579.115, 20607.74, 20674.07], [10499.996, 10450.018, 10371.59, 10395.067, 10386.898, 10363.79, 10352.743], [20.645, 16.969, 34.429, 23.926, 20.939, 17.083, 19.988], [1184.220541907267, 1622.3880159359824, 1443.4569555268713, 2472.4056719849773, 1659.1614266476513, 1267.1168225292051, 1031.1079815056653], [367, 368, 369, 370, 371, 372, 373]], [8, 4312, [38837, 38935, 39043, 39152, 39246, 39331], [24387.111, 24385.511, 24432.051, 24328.365, 24310.597, 24183.0], [66682.394, 66698.871, 66734.357, 66764.851, 66856.349, 66956.242], [17.515, 20.763, 20.775, 22.644, 16.412, 13.368], [1629.4510003688752, 2002.1964733341329, 1861.5355319800087, 1686.1883095109447, 1361.7323630189671, 1169.2890740978753], [370, 371, 372, 373, 374, 375]], [9, 4313, [38843, 38940, 39048, 39156, 39248], [27319.878, 27237.59, 27152.428, 27053.545, 26963.762], [70937.982, 70842.021, 70785.485, 70839.169, 70819.744], [15.109, 11.521, 12.269, 11.427, 24.492], [1314.2390524014372, 1722.2574675352964, 2627.7708837818836, 1731.2477302443979, 5788.206559200326], [370, 371, 372, 373, 374]], [7, 4362, [39184, 39270, 39364, 39449, 39530, 39615, 39706], [37069.643, 37052.193, 37044.594, 36959.136, 37016.257, 37082.177, 36936.164], [52420.256, 52422.35, 52442.826, 52382.273, 52401.389, 52372.684, 52361.94], [18.089, 11.585, 11.139, 15.066, 11.551, 10.119, 19.826], [899.2114598194912, 2184.725809535685, 1994.4268836305816, 1360.3840461702978, 1726.73521072142, 566.0597514576142, 828.1649738547513], [373, 374, 375, 376, 377, 378, 379]], [4, 4365, [39226, 39311, 39405, 39484, 39575, 39671], [16207.673, 16211.468, 16193.662, 16065.953, 16023.12, 16190.891], [45373.198, 45341.799, 45331.622, 45417.691, 45478.197, 45416.132], [18.445, 20.107, 21.906, 26.268, 17.805, 22.888], [1945.5945352082408, 2427.4715411013904, 1951.4989632607173, 3152.884505870368, 2038.5410257404544, 7700.147076217524], [374, 375, 376, 377, 378, 379]], [9, 4390, [39506, 39593, 39689, 39777, 39867, 39955], [27461.751, 27375.786, 27357.61, 27311.337, 27330.693, 27350.834], [72874.67, 72874.802, 72903.938, 72892.571, 72921.155, 72909.837], [30.484, 15.819, 21.054, 14.878, 20.352, 21.716], [2867.545876991483, 1051.2673785931968, 1338.8989817746894, 487.8038116025188, 1111.3568265008944, 1514.2110171907568], [377, 378, 379, 380, 381, 382]], [3, 4392, [39442, 39522, 39605, 39699, 39785, 39879, 39968, 40051, 40136, 40219, 40305, 40382, 40459, 40550, 40641, 40719, 40825, 40918, 41061, 41209, 41354, 41493, 41639, 41775, 41899, 42014], [33739.48, 33661.421, 33679.079, 33694.682, 33698.224, 33746.564, 33719.903, 33701.698, 33731.036, 33677.348, 33691.079, 33664.795, 33711.733, 33667.274, 33706.222, 33670.23, 33755.429, 33549.745, 33508.257, 33546.224, 33530.848, 33527.242, 33489.589, 33504.139, 33526.372, 33469.331], [37552.247, 37477.206, 37336.434, 37443.404, 37366.894, 37395.325, 37401.874, 37396.638, 37379.972, 37432.215, 37364.855, 37477.949, 37444.83, 37284.476, 37319.886, 37292.241, 37373.872, 37327.174, 37381.765, 37325.7, 37341.071, 37306.973, 37371.276, 37454.451, 37421.849, 37453.465], [33.138, 23.301, 18.773, 15.957, 19.236, 15.335, 19.222, 20.129, 15.729, 28.863, 16.729, 24.035, 20.035, 11.129, 18.89, 15.713, 19.242, 16.06, 12.425, 25.062, 16.646, 15.121, 13.543, 16.026, 16.342, 20.098], [2412.2584448530033, 2720.67179140595, 2872.2900682805166, 2197.2359403717937, 1742.021745220602, 2307.2841009140857, 3118.903605878937, 4175.953292213118, 2791.1733590324766, 11153.986051327638, 4448.219649251761, 10579.389172557165, 4101.537211334585, 1222.8985509627555, 2146.7082926838134, 1283.4935208577551, 2355.8493278604474, 9247.850086546181, 22530.625990911645, 8935.889042014542, 8897.297398022238, 5184.332869285691, 11190.463994115598, 12790.051607731475, 17118.60998902818, 12173.401993620542], [376, 377, 378, 379, 380, 381, 382, 383, 384, 385, 386, 387, 388, 389, 390, 391, 392, 393, 394, 395, 396, 397, 398, 399, 400, 401]], [0, 4404, [39945, 40030, 40113, 40200, 40285, 40361, 40439], [21438.171, 21361.411, 21456.948, 21452.403, 21309.378, 21357.212, 21438.979], [11602.556, 11557.757, 11622.84, 11652.791, 11845.098, 11668.607, 11603.381], [11.651, 23.77, 24.561, 16.849, 13.505, 21.191, 16.735], [1137.3285447129374, 1586.2562005946613, 921.1706749378544, 598.1116825209974, 3399.2757338677684, 4093.5724227912924, 680.7776946394924], [382, 383, 384, 385, 386, 387, 388]], [9, 4406, [40123, 40205, 40291, 40365, 40447, 40533, 40623, 40705, 40811], [27321.081, 27307.716, 27311.007, 27291.776, 27345.715, 27320.179, 27286.118, 27294.411, 27267.306], [71922.022, 71878.717, 71893.312, 71913.583, 72039.281, 71911.003, 71837.326, 71893.775, 71907.406], [17.125, 11.284, 9.039, 15.44, 24.4, 11.836, 15.521, 12.536, 11.896], [1511.2079438272528, 3239.777340917525, 2381.392728631254, 2682.2679044994816, 5519.912871750859, 2459.412307227319, 772.4217051980171, 1988.4717644471623, 2777.590057375113], [384, 385, 386, 387, 388, 389, 390, 391, 392]], [9, 4407, [40124, 40206, 40292, 40366, 40449], [27340.118, 27274.033, 27292.154, 27332.064, 27305.718], [72775.35, 72913.343, 72879.191, 72890.363, 72914.556], [26.022, 14.937, 23.115, 18.203, 24.928], [6830.34773384287, 870.2624575707088, 1604.406214135507, 1617.4578095791903, 742.0239003774375], [384, 385, 386, 387, 388]], [1, 4419, [40154, 40237, 40323, 40400, 40475, 40570, 40662, 40739, 40842], [43669.82, 43655.837, 43668.251, 43648.121, 43597.415, 43659.948, 43659.112, 43706.008, 43688.951], [16170.461, 16152.35, 16107.85, 16175.098, 16224.964, 16131.656, 16168.321, 16135.772, 16093.423], [20.781, 23.205, 15.488, 18.771, 12.402, 15.548, 28.203, 29.14, 17.554], [1347.2552408614595, 640.2718131550693, 3056.55336777053, 1349.2787649856966, 2065.6653011605654, 1258.416353510063, 2116.3318960296656, 1629.0604410292497, 721.9051620408532], [384, 385, 386, 387, 388, 389, 390, 391, 392]], [6, 4433, [39825, 39910, 40001, 40081, 40170], [5713.472, 5600.09, 5576.042, 5468.097, 5464.246], [50882.164, 50988.462, 50907.465, 50816.865, 50719.093], [19.76, 32.759, 10.076, 13.459, 14.902], [1112.8941263549611, 1152.890307280476, 3689.98341053248, 2350.6130989593785, 2052.853343415763], [381, 382, 383, 384, 385]], [8, 4444, [39772, 39863, 39950, 40036, 40117], [24065.107, 24015.216, 24063.669, 24043.089, 23937.129], [67022.362, 67031.323, 67072.731, 67121.076, 67053.476], [25.111, 23.44, 15.449, 19.871, 25.95], [1913.502765129131, 1647.848239859591, 1495.0804389737668, 1389.96187198756, 999.47742713852], [380, 381, 382, 383, 384]], [2, 4525, [40843, 40945, 41087, 41237, 41381], [43908.123, 43787.903, 43697.51, 43664.306, 43691.712], [29200.614, 29310.802, 29292.409, 29511.228, 29620.264], [31.755, 24.851, 23.374, 25.731, 28.594], [829.4313681079597, 7055.143327582164, 10383.778545890578, 1574.6370204830837, 3816.309790230419], [392, 393, 394, 395, 396]], [4, 4526, [40785, 40880, 40997, 41141, 41284, 41431, 41573, 41714, 41845], [16705.532, 16464.965, 16385.252, 16275.18, 16290.229, 16361.094, 16526.906, 16445.014, 16512.075], [44116.993, 44129.144, 43906.763, 43750.545, 43762.323, 43716.456, 43713.412, 43686.259, 43704.398], [32.593, 10.02, 25.702, 25.655, 21.05, 22.663, 37.197, 32.543, 17.831], [4312.026845144349, 176790.89767429666, 2361.4338944337146, 1148.7290662438686, 9500.210923036851, 6238.730411543932, 2223.125131118743, 2876.0682082853746, 5349.7177509342555], [392, 393, 394, 395, 396, 397, 398, 399, 400]], [4, 4527, [40786, 40883, 41002, 41147, 41289, 41435, 41576], [16703.41, 16727.349, 16719.111, 16573.21, 16647.94, 16655.903, 16627.572], [44889.753, 44793.016, 44812.208, 44823.198, 44787.812, 44815.082, 44970.131], [25.9, 18.289, 25.792, 17.694, 14.477, 22.877, 21.28], [3192.707578194924, 5743.488226244275, 4817.813081500631, 25522.6954025373, 13537.459849733461, 8732.428966939404, 10227.280505435834], [392, 393, 394, 395, 396, 397, 398]], [6, 4533, [40757, 40855, 40965, 41114, 41257], [5534.011, 5548.727, 5632.519, 5733.19, 5869.579], [50537.944, 50564.963, 50613.606, 50646.538, 50620.875], [25.804, 38.451, 17.788, 18.11, 16.663], [1324.0504399054787, 1327.8837302639633, 15865.102392277571, 22131.34183244209, 6064.916302086012], [392, 393, 394, 395, 396]], [4, 4542, [40878, 40996, 41140, 41283, 41430, 41571], [16229.486, 16238.591, 16259.348, 16232.013, 16231.864, 16238.091], [45077.96, 45025.068, 44993.743, 44938.443, 44897.941, 44945.489], [18.788, 14.127, 11.619, 12.594, 20.396, 18.949], [1475.616293976913, 2096.502986764009, 3351.348287880595, 2562.1318807896614, 2443.102823002451, 2269.5513907991585], [393, 394, 395, 396, 397, 398]], [8, 4547, [40900, 41031, 41176, 41322, 41464, 41606, 41745, 41872, 41988, 42112, 42233], [24379.062, 24305.966, 24369.604, 24347.819, 24210.601, 24196.421, 24217.14, 24124.347, 24206.62, 24244.265, 24263.653], [65914.985, 65908.112, 65958.291, 66049.228, 66103.76, 66157.149, 66190.069, 66225.992, 66246.511, 66242.727, 66165.548], [27.016, 24.773, 7.361, 12.655, 10.115, 7.422, 6.084, 14.963, 8.18, 12.147, 16.483], [3188.2925630046166, 2033.1251060470638, 3867.9468017829854, 3281.656277268504, 2388.824083678833, 3260.1102310866977, 4004.334777425398, 2379.3764196067286, 3687.6513047733815, 5639.426227271702, 1099.1372882244093], [393, 394, 395, 396, 397, 398, 399, 400, 401, 402, 403]], [9, 4549, [40905, 41040, 41183, 41330, 41474, 41618], [27426.704, 27444.835, 27486.105, 27462.946, 27524.858, 27556.58], [71035.695, 71066.261, 71008.254, 70906.812, 70893.651, 70883.273], [32.358, 26.326, 9.682, 11.239, 17.587, 33.876], [873.5646634904729, 1127.115923328562, 1798.762222882016, 3604.830544830066, 1536.576779525618, 2869.146125092527], [393, 394, 395, 396, 397, 398]], [3, 4555, [40919, 41063, 41210, 41355, 41494, 41640, 41776, 41903, 42016, 42139, 42262, 42387, 42500, 42611, 42713, 42820, 42934, 43036, 43138, 43235, 43327, 43419, 43506, 43592, 43676, 43754, 43832, 43914, 43995, 44074, 44161, 44253, 44333, 44404, 44486, 44575, 44650, 44736], [33506.577, 33621.463, 33610.375, 33546.827, 33572.187, 33617.682, 33546.601, 33729.267, 33727.944, 33736.613, 33727.759, 33674.569, 33777.233, 33615.746, 33634.202, 33625.258, 33643.04, 33576.517, 33615.893, 33427.776, 33558.243, 33583.193, 33656.246, 33706.163, 33711.639, 33576.663, 33549.652, 33538.119, 33547.211, 33530.687, 33530.826, 33473.855, 33544.936, 33533.733, 33555.536, 33575.032, 33463.841, 33482.018], [38277.919, 38397.041, 38403.294, 38381.629, 38368.861, 38412.7, 38509.301, 38408.467, 38424.549, 38427.413, 38204.467, 38405.417, 38513.626, 38537.962, 38472.563, 38303.425, 38262.847, 38312.694, 38281.555, 38431.678, 38333.622, 38266.711, 38232.925, 38239.072, 38216.703, 38186.738, 38202.184, 38265.892, 38233.602, 38275.307, 38322.869, 38282.961, 38220.811, 38288.465, 38252.179, 38222.793, 38292.089, 38390.132], [10.282, 12.928, 13.001, 11.45, 12.738, 12.872, 18.765, 19.81, 12.074, 13.452, 13.561, 24.937, 8.891, 17.831, 22.523, 19.82, 20.126, 21.207, 20.841, 14.626, 29.628, 21.996, 18.386, 20.983, 25.892, 17.782, 17.965, 23.783, 14.418, 28.117, 36.026, 27.503, 23.962, 37.441, 24.035, 7.761, 32.698, 33.874], [133027.02001324197, 4578.094548950922, 7261.379966860967, 12345.699617281884, 10286.11966204603, 4579.795961280051, 9806.118885528413, 2803.961216681722, 2976.911774246247, 2905.1686243406775, 58841.05862245189, 6365.883709435903, 1767.275569249735, 32654.97972208813, 5477.410334391909, 10208.555259102277, 3270.9776477224514, 6816.360151480977, 1815.4013773600782, 8128.564027183079, 6361.161705067317, 3601.3157774728434, 2883.589178735811, 2779.5815202584313, 4327.507954481459, 1611.370368849526, 763.8816019681337, 1366.2168536796976, 1195.4275582667751, 1844.5475799579242, 3378.863921594987, 8412.68565380185, 898.7820956501332, 2707.2777298548467, 818.5691697957456, 413.6160389752466, 2093.801707506931, 8312.329053397298], [393, 394, 395, 396, 397, 398, 399, 400, 401, 402, 403, 404, 405, 406, 407, 408, 409, 410, 411, 412, 413, 414, 415, 416, 417, 418, 419, 420, 421, 422, 423, 424, 425, 426, 427, 428, 429, 430]], [1, 4558, [40943, 41085, 41234, 41378, 41515], [43317.442, 43378.945, 43350.115, 43492.953, 43344.797], [14876.554, 14877.818, 14850.691, 15023.175, 14972.741], [19.937, 15.847, 16.265, 13.079, 20.783], [5317.3794493649375, 6824.191970944849, 11562.684087863, 85112.78875615896, 15907.854795446778], [393, 394, 395, 396, 397]], [2, 4562, [40949, 41094, 41241, 41385, 41522, 41666, 41805, 41927, 42042, 42165, 42292, 42413, 42520, 42629, 42733], [44355.799, 44378.878, 44423.498, 44368.066, 44346.028, 44380.089, 44521.362, 44503.429, 44579.246, 44559.875, 44558.373, 44546.167, 44572.299, 44559.188, 44577.462], [31306.028, 31291.993, 31401.206, 31352.295, 31304.071, 31254.629, 31413.684, 31385.522, 31461.297, 31498.645, 31505.641, 31468.609, 31427.722, 31479.964, 31484.1], [20.31, 26.155, 17.959, 15.555, 12.41, 15.483, 24.284, 10.472, 15.356, 20.807, 21.097, 24.717, 15.086, 15.319, 17.53], [2756.3986150973833, 2181.4458705404177, 2121.4852189297358, 6546.124398282878, 2068.723927062398, 1594.8415162041263, 1158.3018495661374, 3153.106451237056, 1875.3420134954026, 2119.6254349427877, 1626.644756217265, 1667.007372272613, 1441.3578804734077, 1069.603122112571, 1399.0563645269674], [393, 394, 395, 396, 397, 398, 399, 400, 401, 402, 403, 404, 405, 406, 407]], [0, 4565, [41165, 41315, 41458, 41601, 41737, 41867, 41982, 42105], [21337.343, 21353.735, 21338.683, 21313.613, 21329.1, 21323.185, 21351.37, 21421.932], [12425.582, 12385.398, 12461.711, 12615.809, 12584.436, 12556.248, 12559.867, 12546.899], [10.3, 14.466, 18.616, 13.032, 13.256, 12.843, 14.452, 40.009], [2877.2201035852745, 2460.817382116305, 4072.148473939421, 2687.6216145348053, 2873.731177217509, 2930.072432859965, 5080.303096604665, 1407.1111222603395], [395, 396, 397, 398, 399, 400, 401, 402]], [8, 4566, [41459, 41604, 41741, 41870, 41985, 42108, 42229, 42350], [23649.836, 23621.325, 23556.632, 23596.854, 23723.908, 23740.547, 23693.171, 23552.885], [66020.145, 65941.738, 65942.166, 65943.184, 65921.734, 65897.383, 65990.548, 66069.183], [14.29, 11.308, 10.028, 14.73, 15.722, 18.451, 29.551, 16.774], [17510.405550382748, 8829.409355186699, 4557.424463797164, 3799.2345840453954, 29011.547686780483, 20803.52375970173, 4609.430794746564, 1854.394032775499], [397, 398, 399, 400, 401, 402, 403, 404]], [8, 4567, [41033, 41178, 41324, 41466, 41609, 41746, 41874], [24466.529, 24566.345, 24588.315, 24594.522, 24552.909, 24643.232, 24568.383], [66558.423, 66550.066, 66619.558, 66831.217, 66818.263, 66832.425, 66861.922], [26.777, 12.951, 16.399, 14.98, 16.846, 14.229, 19.725], [8272.460067518077, 3103.127084153821, 2779.6834428054253, 5396.103773713753, 5431.958215678887, 2387.742890184352, 8377.860323339037], [394, 395, 396, 397, 398, 399, 400]], [8, 4568, [41179, 41325, 41468, 41611, 41748, 41876, 41991], [24976.616, 24898.381, 24954.189, 25087.618, 24928.94, 25036.182, 24968.217], [67705.774, 67602.515, 67805.538, 67865.089, 67876.321, 67964.636, 67919.131], [24.317, 31.944, 22.368, 21.016, 39.211, 14.342, 23.865], [4575.537115947443, 3186.388215176903, 4968.638391154183, 1464.6363695579548, 7567.965898128967, 1146.547364192865, 5662.64035123535], [395, 396, 397, 398, 399, 400, 401]], [9, 4569, [41037, 41180, 41326, 41469, 41613, 41751, 41885, 41992, 42116, 42243], [27026.068, 26838.791, 26774.859, 26735.187, 26728.996, 26776.106, 26779.167, 26776.9, 26827.543, 26864.615], [70629.414, 70683.945, 70731.924, 70729.099, 70730.76, 70674.82, 70650.429, 70690.2, 70625.308, 70648.117], [24.738, 16.827, 12.517, 13.31, 10.629, 13.546, 14.112, 12.577, 9.372, 12.373], [841.8089839472358, 2201.909026308359, 3108.4597946595145, 3253.5839503082234, 2593.4062109076904, 2666.180043087364, 3570.524181051931, 2661.8476431907584, 3434.4567892875684, 2792.413782567628], [394, 395, 396, 397, 398, 399, 400, 401, 402, 403]], [9, 4570, [41182, 41328, 41472, 41616, 41754, 41887, 41996], [27293.571, 27219.444, 27237.452, 27248.777, 27309.466, 27324.263, 27334.344], [72411.074, 72451.278, 72410.291, 72319.246, 72377.868, 72404.358, 72247.304], [22.51, 13.38, 15.021, 18.365, 21.994, 19.922, 31.83], [5771.090174788699, 3991.342576638976, 6648.916661597613, 5560.181702491173, 9550.211542628493, 8859.532248815465, 860.0367498042448], [395, 396, 397, 398, 399, 400, 401]], [3, 4575, [41638, 41773, 41898, 42013, 42136, 42260, 42384, 42497, 42609], [33427.316, 33293.244, 33243.836, 33221.23, 33281.321, 33161.19, 33200.158, 33174.131, 33181.01], [39356.397, 39531.108, 39496.755, 39490.066, 39416.633, 39543.647, 39491.891, 39382.986, 39361.897], [26.265, 14.019, 18.442, 17.446, 25.241, 15.319, 13.69, 29.708, 16.724], [12381.658042524068, 1794.360494669452, 2210.2272479687304, 2223.394576943233, 6520.287593250303, 2451.808754648195, 2205.5403820399106, 1324.7125308998113, 1497.1164759730868], [398, 399, 400, 401, 402, 403, 404, 405, 406]], [3, 4576, [41211, 41356, 41495, 41641, 41777, 41901, 42015, 42138, 42263, 42385], [33692.436, 33693.207, 33654.933, 33656.226, 33622.202, 33601.307, 33525.623, 33500.496, 33580.654, 33649.252], [39257.309, 39233.532, 39170.764, 39109.501, 39033.23, 38973.018, 38935.97, 38960.79, 38827.545, 38686.245], [18.545, 13.657, 12.189, 11.93, 25.072, 12.54, 11.174, 8.157, 27.805, 24.182], [1530.7388847959887, 2641.939399754873, 3532.280572175923, 3225.6334507437523, 2030.1590681376833, 3207.2750891369715, 2832.2321205857347, 2607.727751028043, 6768.076975174644, 9733.482677111222], [395, 396, 397, 398, 399, 400, 401, 402, 403, 404]], [7, 4579, [41071, 41218, 41365, 41506, 41652, 41786, 41910, 42024, 42148, 42274], [36917.58, 36963.248, 36926.9, 36939.223, 36981.802, 36994.136, 36959.863, 36896.812, 36883.93, 36884.11], [51243.468, 51047.864, 50998.45, 51067.185, 51176.341, 51121.115, 51104.321, 50954.69, 50943.813, 50975.112], [22.531, 22.791, 13.407, 12.957, 14.655, 15.912, 13.507, 24.121, 21.298, 19.137], [1646.2149672557766, 6289.43655712018, 2960.323267982621, 3770.5595767164664, 4113.611419274799, 3552.9907160243242, 5523.590603032078, 1580.8131401722867, 1047.1907656795186, 3789.1979835115903], [394, 395, 396, 397, 398, 399, 400, 401, 402, 403]], [7, 4582, [41075, 41221, 41367, 41507, 41653, 41789, 41913, 42028, 42154, 42277, 42400, 42509, 42620, 42723, 42833, 42943], [37914.526, 37853.712, 37860.3, 37898.757, 37909.328, 37841.186, 37897.382, 37918.195, 37897.433, 37871.45, 37832.292, 37757.929, 37776.541, 37795.586, 37763.622, 37757.025], [51415.981, 51526.667, 51429.125, 51510.375, 51412.592, 51408.883, 51336.445, 51352.893, 51406.329, 51419.2, 51378.091, 51393.696, 51621.065, 51722.684, 51584.866, 51683.461], [16.338, 17.942, 16.474, 15.918, 12.4, 12.414, 14.829, 11.574, 9.603, 15.65, 29.882, 27.995, 15.554, 13.467, 18.734, 13.284], [2295.1822736211857, 7828.327463871111, 4245.3021794986, 5223.641318069915, 7111.509076160912, 9532.278909507671, 3834.8862224719533, 6627.881619261459, 4332.408580212746, 4372.61833551871, 4222.120075680156, 2438.9557557918583, 1432.3033387127302, 1725.6969336771, 962.028824840112, 2521.6331141100854], [394, 395, 396, 397, 398, 399, 400, 401, 402, 403, 404, 405, 406, 407, 408, 409]], [1, 4584, [41236, 41380, 41517, 41662, 41799, 41921, 42035], [43445.934, 43468.613, 43466.737, 43514.323, 43479.741, 43448.825, 43419.105], [16139.697, 16233.553, 16356.489, 16347.704, 16235.244, 16134.342, 16072.15], [12.367, 14.573, 10.973, 12.971, 13.271, 16.703, 21.458], [5657.785765293722, 10859.575409522366, 8773.067124474414, 8277.96849321624, 11131.438588008112, 9594.334936103427, 8744.852831050852], [395, 396, 397, 398, 399, 400, 401]], [1, 4585, [41516, 41661, 41800, 41922, 42036, 42160, 42285], [43406.217, 43343.534, 43423.908, 43476.628, 43340.965, 43368.035, 43371.576], [14823.515, 14716.947, 14720.58, 14756.435, 14905.478, 14959.3, 15001.138], [18.408, 11.652, 16.313, 16.099, 13.869, 9.587, 21.169], [16675.062809722556, 2310.50614108646, 2679.094788307418, 2257.318895185039, 2313.3486162665695, 3094.6953731229996, 1908.9855197608774], [397, 398, 399, 400, 401, 402, 403]], [2, 4587, [41803, 41924, 42039, 42163, 42289, 42411], [43968.721, 43955.935, 43959.626, 43921.628, 43977.154, 43988.962], [30350.162, 30413.726, 30380.671, 30325.37, 30369.54, 30335.516], [13.51, 23.635, 29.11, 25.439, 29.396, 22.096], [3384.0346896118276, 6212.257527509285, 1856.0878809559072, 4087.163970309219, 1403.8764143380693, 2852.7922035283837], [399, 400, 401, 402, 403, 404]], [2, 4588, [41521, 41665, 41804, 41926, 42040], [44230.672, 44311.376, 44310.521, 44264.221, 44324.185], [29488.578, 29477.127, 29505.584, 29540.967, 29580.068], [13.71, 9.96, 9.923, 9.8, 15.551], [1522.3441165921042, 1478.7982095813527, 2557.3401489693583, 2214.1695238180027, 1961.6896880137804], [397, 398, 399, 400, 401]], [6, 4590, [41112, 41255, 41404, 41543, 41680, 41817, 41937, 42055, 42176, 42302, 42425, 42531, 42641, 42743, 42858], [5801.73, 5753.979, 5747.186, 5786.375, 5758.597, 5756.77, 5745.251, 5754.427, 5718.956, 5740.837, 5722.54, 5685.22, 5540.962, 5511.425, 5714.273], [51664.041, 51521.87, 51431.441, 51506.391, 51481.997, 51465.513, 51475.195, 51475.106, 51486.037, 51490.587, 51482.445, 51479.183, 51488.013, 51424.003, 51522.953], [18.839, 16.29, 13.492, 11.792, 8.561, 10.868, 5.535, 8.136, 9.027, 12.527, 9.518, 16.284, 26.927, 26.608, 15.339], [2750.5218881946125, 6991.513431499944, 18924.857387121276, 3882.1237946157676, 3865.710303076886, 1777.6397329222339, 3904.520175217445, 3664.015524714819, 2028.6094232797557, 2066.609148572778, 3100.052615181573, 2253.0147850531835, 4177.514228335238, 4610.877836264231, 1167.5372753460804], [395, 396, 397, 398, 399, 400, 401, 402, 403, 404, 405, 406, 407, 408, 409]], [6, 4591, [40966, 41113, 41256, 41405, 41544, 41683, 41818, 41938, 42056, 42178, 42304, 42428, 42534], [5760.115, 5879.213, 5848.93, 5845.888, 5998.617, 5966.496, 6028.851, 6068.153, 6095.052, 6085.091, 5989.359, 6017.803, 6012.906], [49918.004, 49920.326, 49914.329, 50027.683, 50105.616, 50187.081, 50110.557, 50086.329, 50098.249, 50021.073, 50046.875, 50010.97, 49889.032], [29.007, 16.324, 16.589, 10.78, 15.302, 13.217, 16.889, 15.998, 17.102, 15.392, 22.036, 14.749, 29.505], [6347.015389675008, 34776.288451380104, 18836.208778696157, 75999.14453620599, 10242.477821441293, 48164.06340691588, 12071.683129021829, 5623.568232208907, 9973.317377563795, 8118.281398940824, 13899.87758761995, 9070.396760254784, 3870.136025485275], [394, 395, 396, 397, 398, 399, 400, 401, 402, 403, 404, 405, 406]], [4, 4601, [41710, 41841, 41965, 42078, 42206], [16063.969, 16167.091, 16136.712, 16068.526, 16070.412], [43669.204, 43716.275, 43680.723, 43619.372, 43562.618], [32.627, 22.746, 29.731, 29.631, 27.49], [4757.917428256478, 3464.693387938703, 3098.1549970676247, 1595.269148898568, 1079.006978758581], [399, 400, 401, 402, 403]], [4, 4602, [41287, 41433, 41574, 41712, 41842], [16552.346, 16569.989, 16569.418, 16469.532, 16286.194], [45524.765, 45573.887, 45508.584, 45490.574, 45414.467], [15.313, 16.677, 22.016, 11.485, 11.569], [1400.3551385786054, 1637.1507977630542, 2834.4331713947736, 2648.8803851264615, 2579.653372077633], [396, 397, 398, 399, 400]], [6, 4613, [41819, 41939, 42057, 42177, 42305, 42426, 42532, 42644, 42746, 42859, 42973, 43066, 43166, 43266], [6040.752, 6124.754, 6078.012, 6047.273, 5997.556, 5945.575, 5945.194, 5868.697, 5892.173, 5855.736, 5893.984, 5833.395, 5847.512, 5919.943], [50747.214, 50826.184, 50681.752, 50564.644, 50560.985, 50591.479, 50619.932, 50646.933, 50588.263, 50719.115, 50636.495, 50659.492, 50637.695, 50620.001], [16.855, 20.921, 25.269, 23.176, 11.625, 8.324, 12.281, 15.352, 16.077, 19.082, 11.943, 11.012, 19.986, 11.372], [17449.923016796653, 3282.078404112219, 4858.149255709702, 3524.60352030018, 3533.1146067796194, 3324.006156524738, 4255.806455839717, 4141.627500156777, 2680.6405939505967, 14598.065484020757, 3970.3796304816565, 3913.502470659, 1922.9457102329782, 1761.0629015890113], [400, 401, 402, 403, 404, 405, 406, 407, 408, 409, 410, 411, 412, 413]], [1, 4655, [41092, 41240, 41386, 41524, 41667, 41806], [44308.051, 44342.789, 44429.213, 44448.741, 44509.66, 44515.401], [15959.288, 16086.694, 16198.497, 16167.076, 16254.064, 16277.279], [20.706, 18.972, 17.146, 19.986, 14.55, 22.863], [6529.8060235402245, 14848.741049771583, 11114.241963444629, 10814.03646748043, 20568.406537559204, 5468.288118747185], [394, 395, 396, 397, 398, 399]], [5, 4661, [40982, 41128, 41268, 41420, 41561], [11278.874, 11234.843, 11254.706, 11261.452, 11221.28], [46514.736, 46576.58, 46546.471, 46482.906, 46505.691], [25.016, 22.654, 13.16, 19.39, 17.48], [4084.413742011216, 5214.523650795394, 4934.175468708272, 5777.921159197045, 5696.741005813055], [394, 395, 396, 397, 398]], [8, 4675, [41174, 41320, 41462, 41605, 41743], [24031.215, 24092.029, 24068.85, 24000.814, 24115.391], [67146.516, 67162.047, 67099.576, 67080.171, 67063.457], [23.952, 18.109, 16.626, 11.416, 39.055], [5022.676485393819, 8740.125217296418, 4656.766452256035, 2402.7384006844222, 1863.0084277646963], [395, 396, 397, 398, 399]], [1, 4684, [42037, 42161, 42287, 42409, 42516, 42626, 42729, 42843, 42950, 43049], [43509.448, 43499.186, 43520.373, 43519.599, 43501.005, 43473.243, 43346.035, 43479.778, 43484.898, 43441.096], [16099.471, 16257.099, 16221.839, 16173.415, 16268.361, 16125.682, 16036.895, 16191.92, 16149.725, 16094.878], [16.071, 19.316, 18.967, 21.167, 15.694, 13.376, 17.533, 14.556, 19.442, 15.831], [19441.32041886092, 7177.029321730482, 5248.018224317356, 4837.957426047274, 4986.827755600735, 4147.05561103505, 5717.088646977486, 12056.567531919614, 3939.892421405335, 3723.2574294411456], [401, 402, 403, 404, 405, 406, 407, 408, 409, 410]], [3, 4709, [42141, 42267, 42391, 42501, 42612, 42714, 42821], [33972.125, 33871.239, 34042.568, 34027.811, 34017.984, 34037.754, 33978.094], [37839.006, 37829.686, 37784.122, 37699.929, 37621.69, 37570.731, 37594.041], [27.242, 20.859, 9.498, 13.258, 19.367, 18.663, 26.06], [5756.71443503505, 21892.297988707378, 4248.110898115566, 2493.212319949215, 3378.741996235292, 3367.409368273024, 4584.452730286627], [402, 403, 404, 405, 406, 407, 408]], [7, 4710, [42147, 42275, 42397, 42506, 42618, 42721, 42830], [37055.331, 36955.447, 36920.689, 36873.31, 36913.615, 36887.03, 36930.859], [50288.278, 50197.319, 50416.733, 50537.172, 50419.57, 50322.865, 50385.706], [41.324, 18.224, 31.109, 36.656, 15.797, 14.319, 41.221], [2685.6168965806055, 653.2660334655496, 1737.7175231341769, 2679.467469927283, 1325.3712914227733, 2365.717400758155, 3765.248663741525], [402, 403, 404, 405, 406, 407, 408]], [7, 4712, [42276, 42399, 42508, 42619, 42722, 42831, 42942, 43043], [37313.771, 37360.245, 37297.029, 37404.864, 37327.128, 37282.531, 37175.827, 37097.59], [52191.378, 52317.404, 52309.53, 52157.862, 52217.266, 52126.688, 52151.831, 52127.144], [25.679, 13.772, 16.541, 10.234, 18.223, 16.45, 8.775, 23.003], [5009.549355153741, 2322.2664083384875, 1797.8419548053635, 1306.6121194322982, 2416.683936111735, 2014.246601818637, 2194.841028399981, 3847.800485691973], [403, 404, 405, 406, 407, 408, 409, 410]], [2, 4714, [42288, 42410, 42517, 42627, 42731, 42844, 42952], [43699.179, 43736.36, 43702.334, 43737.088, 43818.278, 43715.762, 43826.762], [29161.029, 29127.429, 29173.411, 29181.028, 29144.149, 29171.701, 29128.805], [18.692, 11.596, 17.375, 14.211, 18.287, 19.514, 24.821], [1788.1877315877898, 8461.606515892601, 6260.311255722621, 4842.544333694898, 2930.612615250876, 4842.10656041021, 625.9279968601929], [403, 404, 405, 406, 407, 408, 409]], [1, 4715, [42164, 42290, 42412, 42518, 42628], [44239.594, 44229.489, 44235.693, 44233.131, 44270.414], [17207.609, 17287.736, 17313.033, 17315.398, 17312.512], [26.905, 20.158, 21.075, 21.103, 22.887], [1139.4945457686263, 12751.50856106024, 2284.53867066935, 2422.03804299835, 1747.53381687217], [402, 403, 404, 405, 406]], [6, 4717, [42301, 42424, 42530, 42642, 42745, 42856, 42971], [5863.241, 5748.187, 5631.124, 5683.238, 5620.712, 5583.188, 5603.646], [50011.895, 49964.709, 49815.879, 49798.806, 49824.119, 49808.221, 49823.269], [29.854, 21.709, 13.053, 12.864, 11.171, 5.427, 8.351], [5414.610796308399, 7607.899210033756, 2581.7288126720646, 3336.843700426301, 3542.5397293311157, 5388.862095472306, 4220.181147441698], [404, 405, 406, 407, 408, 409, 410]], [5, 4723, [42068, 42195, 42319, 42444, 42548], [11226.987, 11243.288, 11216.199, 11187.693, 11123.15], [46643.982, 46703.197, 46645.57, 46557.817, 46704.254], [25.279, 23.28, 20.119, 25.402, 23.265], [2412.4405743764623, 3543.550825552134, 7436.880684222845, 2522.27897002657, 12739.045432603796], [402, 403, 404, 405, 406]], [4, 4724, [42325, 42452, 42557, 42663, 42766, 42886, 42995, 43088, 43190, 43286, 43376, 43463, 43551, 43639, 43716, 43796, 43882, 43955, 44043, 44124, 44214], [16001.495, 16004.584, 15974.939, 15984.315, 15970.16, 16025.511, 16136.44, 16070.248, 16088.615, 16179.288, 16115.161, 16132.293, 16105.877, 16102.591, 16137.126, 16140.789, 16100.412, 16135.276, 16132.979, 16134.476, 16124.726], [46728.715, 46660.045, 46597.372, 46570.842, 46587.162, 46595.712, 46617.641, 46725.747, 46776.151, 46814.072, 46847.267, 46930.154, 46842.958, 46879.153, 46896.026, 46884.754, 46876.312, 46797.938, 46875.009, 46921.031, 46888.643], [11.918, 15.064, 16.729, 13.755, 18.929, 14.149, 26.839, 16.829, 16.064, 18.554, 12.282, 18.613, 23.487, 13.91, 14.554, 14.893, 11.032, 10.334, 16.322, 11.745, 25.463], [2963.90060651523, 2830.4020215283717, 6311.985735924114, 6881.8290337562885, 3242.476083156681, 4229.330083195416, 8486.345188604535, 1415.6666920109071, 1403.9483069666837, 4680.304406766639, 2323.785649075614, 2278.9203935433907, 1862.1706958994635, 1780.4747365425221, 2591.9739447157012, 2191.0444069743594, 1588.0271130376213, 1871.0368946393035, 2696.384955082446, 2084.7754394862454, 4744.951116199673], [404, 405, 406, 407, 408, 409, 410, 411, 412, 413, 414, 415, 416, 417, 418, 419, 420, 421, 422, 423, 424]], [0, 4730, [42348, 42467, 42577, 42681, 42785, 42907, 43011, 43108, 43208, 43299, 43393, 43481, 43570, 43659, 43735, 43810], [21144.137, 21135.794, 21119.034, 21118.648, 21085.13, 21094.315, 21101.54, 21105.043, 21128.753, 21124.557, 21102.098, 21107.41, 21124.772, 21099.172, 21143.448, 21105.195], [12972.753, 12962.795, 12957.477, 12948.832, 12975.515, 12975.691, 12986.355, 12985.602, 12945.151, 12942.615, 12936.733, 12950.364, 12936.993, 12938.632, 12930.958, 12928.271], [30.31, 17.291, 7.76, 5.333, 12.156, 11.099, 12.712, 10.228, 8.613, 14.024, 6.34, 6.129, 8.541, 7.841, 12.619, 12.913], [1936.2846183266715, 1984.8810902017674, 2209.1394700421706, 3204.2535127569017, 3014.7852430144026, 2959.6062776881427, 2842.319224125162, 1960.9531441961617, 2990.2308458802613, 1400.2908645529826, 2742.767072939672, 3012.5617965430015, 1751.7548773925125, 2034.605292078837, 2490.1859114349177, 1514.0241559375902], [404, 405, 406, 407, 408, 409, 410, 411, 412, 413, 414, 415, 416, 417, 418, 419]], [8, 4733, [42352, 42472, 42585, 42687, 42793, 42912, 43016, 43115], [23875.935, 24037.52, 24165.353, 24189.219, 24220.812, 24218.112, 24208.802, 24207.99], [66701.021, 66736.118, 66710.063, 66718.912, 66703.441, 66705.894, 66710.245, 66705.874], [12.151, 20.856, 17.474, 17.584, 12.905, 13.526, 11.113, 10.075], [1074.7669605192573, 3461.9493393767116, 2975.4287492247113, 2901.1639873473596, 1862.3791995797935, 1837.4935829133346, 1902.2748963443073, 2461.6423987226394], [404, 405, 406, 407, 408, 409, 410, 411]], [9, 4736, [42361, 42480, 42588, 42691, 42800], [26998.746, 26944.166, 26974.933, 26982.724, 26942.443], [71369.032, 71406.465, 71400.198, 71449.259, 71383.039], [14.977, 13.385, 18.849, 17.89, 12.173], [1776.6034132590098, 1749.0087846671013, 1275.079531663377, 1687.490637236067, 1672.3759842937252], [404, 405, 406, 407, 408]], [4, 4741, [42667, 42771, 42892, 43000, 43093, 43195, 43292, 43381, 43468], [16865.902, 16798.18, 16735.066, 16704.124, 16609.274, 16793.667, 16701.456, 16799.42, 16591.538], [45850.829, 45884.766, 45832.979, 45846.956, 45778.168, 45840.057, 45795.615, 45834.219, 45759.954], [13.754, 9.795, 8.037, 20.678, 27.81, 7.733, 20.646, 11.862, 22.415], [1544.793575329272, 3403.322715226061, 4851.942281759149, 3995.4291286901876, 4900.936711762985, 2140.131633567128, 3553.2579452100504, 3246.4144154815526, 9922.464417866458], [407, 408, 409, 410, 411, 412, 413, 414, 415]], [3, 4753, [42712, 42819, 42936, 43038, 43139, 43236, 43328, 43420, 43507, 43593], [33967.392, 33821.985, 33896.524, 33908.872, 33948.612, 33971.417, 33949.209, 33888.205, 33971.369, 33964.885], [37526.717, 37486.144, 37538.384, 37459.969, 37438.699, 37529.199, 37474.144, 37517.835, 37446.896, 37491.366], [28.336, 23.743, 29.225, 16.842, 10.793, 15.279, 19.192, 31.626, 20.777, 19.601], [6345.465566900024, 20084.005424876257, 3560.152864570483, 5144.324038286357, 3559.0648152473736, 2587.7161503088396, 8686.246191451972, 5513.529177345219, 11026.469705373482, 5983.767816091548], [407, 408, 409, 410, 411, 412, 413, 414, 415, 416]], [1, 4758, [42728, 42842, 42949, 43048, 43150], [43205.835, 43252.698, 43229.247, 43303.676, 43244.038], [15252.422, 15163.865, 15305.094, 15224.181, 15201.486], [25.218, 26.202, 23.545, 16.413, 21.504], [806.6910548197624, 1686.2003917587012, 663.7692298907513, 20956.686459744495, 3514.888215604968], [407, 408, 409, 410, 411]], [4, 4789, [42888, 42996, 43089, 43192, 43288, 43377, 43465, 43553, 43641, 43720], [16430.005, 16293.437, 16353.814, 16414.454, 16409.148, 16405.827, 16484.204, 16458.588, 16475.581, 16540.982], [43503.731, 43537.447, 43515.199, 43502.631, 43575.695, 43511.98, 43445.726, 43471.012, 43506.263, 43561.058], [29.792, 26.403, 31.778, 12.073, 23.428, 16.127, 20.218, 18.012, 15.075, 19.662], [1311.9440532795854, 4692.475775255714, 4001.3140770474492, 1774.141590428072, 5073.834092786003, 2503.8135370022133, 1356.9397636705821, 1295.005504916834, 1986.1085919396296, 752.077258674297], [409, 410, 411, 412, 413, 414, 415, 416, 417, 418]], [8, 4795, [42915, 43018, 43118, 43214, 43306, 43400], [24676.607, 24670.623, 24636.432, 24668.885, 24650.759, 24592.782], [67055.859, 67015.766, 67019.758, 67062.004, 67069.861, 66934.181], [18.065, 23.053, 21.5, 22.355, 22.418, 28.732], [2550.4102299715246, 3774.8418037429847, 2672.814359224643, 1214.5155027636288, 5740.960100339705, 1271.7498258348526], [409, 410, 411, 412, 413, 414]], [9, 4796, [42919, 43020, 43121, 43217, 43309], [26940.249, 26824.15, 26790.507, 26755.753, 26780.834], [70714.73, 70797.39, 70808.631, 70835.653, 70925.748], [23.856, 19.476, 9.682, 10.229, 23.134], [6159.262071633892, 3327.548228291691, 3980.5149181853217, 2477.688340309115, 1593.409969638273], [409, 410, 411, 412, 413]], [1, 4813, [43050, 43151, 43250, 43339, 43432, 43520, 43601, 43689], [43789.066, 43647.937, 43446.313, 43450.733, 43431.406, 43504.374, 43478.472, 43445.027], [16067.13, 16139.606, 16231.11, 16220.607, 16260.432, 16290.988, 16294.041, 16295.598], [21.471, 19.652, 12.662, 12.49, 15.977, 12.347, 10.793, 12.34], [6026.876652703387, 6547.69958224827, 2326.0680470368097, 3049.3959587199984, 2286.918401408568, 3169.133403388784, 2178.7889430986093, 1835.74438736011], [410, 411, 412, 413, 414, 415, 416, 417]], [6, 4839, [43263, 43351, 43439, 43530, 43613, 43698, 43775, 43854, 43939, 44022], [5417.353, 5326.332, 5370.645, 5350.582, 5307.549, 5301.884, 5362.305, 5330.167, 5262.765, 5339.461], [50731.276, 50690.759, 50738.368, 50739.765, 50787.707, 50689.617, 50740.279, 50700.358, 50745.62, 50718.085], [18.571, 20.008, 18.562, 19.393, 20.944, 16.841, 17.434, 16.986, 24.309, 24.612], [1442.8813525760074, 863.6060523912519, 862.6630048303921, 1666.671399538646, 2307.2169755413543, 1064.5802108707214, 1077.1211032194599, 919.5154341995008, 1174.7580762557905, 952.9124363793015], [413, 414, 415, 416, 417, 418, 419, 420, 421, 422]], [6, 4858, [43614, 43699, 43776, 43855, 43940, 44023, 44103, 44193, 44279], [5410.686, 5430.085, 5418.472, 5413.091, 5409.465, 5418.605, 5427.857, 5415.702, 5414.524], [51404.452, 51398.691, 51406.736, 51402.039, 51409.894, 51430.884, 51401.728, 51390.842, 51405.399], [12.263, 4.998, 4.866, 7.717, 7.898, 13.32, 15.227, 6.639, 5.829], [2274.647617541624, 4635.627425110735, 6094.339660687885, 2862.5205620653664, 2936.5199320803113, 3589.9434441296207, 1255.0377755950924, 3060.1608462066097, 3456.051534936745], [417, 418, 419, 420, 421, 422, 423, 424, 425]], [7, 4861, [43597, 43681, 43762, 43841, 43923, 44003], [37006.218, 37045.946, 36985.401, 36994.766, 36981.767, 36916.058], [52536.418, 52543.424, 52560.872, 52505.029, 52462.25, 52459.277], [15.135, 13.244, 22.183, 14.458, 20.458, 24.228], [677.1175354257109, 2256.326705160749, 1417.987771523492, 1670.7925340510944, 1745.9388969147433, 2180.9663242740926], [416, 417, 418, 419, 420, 421]], [7, 4862, [43682, 43763, 43843, 43925, 44005], [37960.646, 37939.581, 37930.311, 37826.917, 37830.842], [50158.933, 50133.723, 50004.148, 50009.736, 49898.609], [19.089, 14.69, 15.843, 21.584, 35.149], [2356.1792879774594, 3205.658793375717, 4947.477955067687, 1179.6192919966327, 2204.76954827865], [417, 418, 419, 420, 421]], [4, 4870, [43557, 43647, 43723, 43799, 43888, 43962], [16826.653, 16806.611, 16771.809, 16669.719, 16741.125, 16763.208], [45856.754, 45814.421, 45868.717, 45959.23, 45929.034, 45779.387], [19.786, 15.906, 13.126, 21.039, 8.989, 22.114], [1048.1109497923042, 1761.2149115990476, 1739.896570010926, 2047.801887907599, 1674.1938352657337, 807.2806578956399], [416, 417, 418, 419, 420, 421]], [4, 4881, [43717, 43795, 43884, 43954, 44042, 44123, 44213, 44300, 44375], [16242.436, 16134.04, 16186.709, 16118.536, 16069.332, 16091.449, 16021.119, 15987.79, 15955.131], [45311.854, 45284.036, 45273.082, 45144.284, 45205.376, 45283.801, 45475.259, 45479.934, 45496.399], [21.836, 37.707, 22.693, 21.435, 21.698, 15.885, 17.301, 41.772, 24.018], [1135.854450475913, 1142.9168602512248, 1008.2439069350265, 7185.782423648437, 3676.318366184997, 3896.657343791576, 21942.329416636254, 2391.884772746527, 630.0788259701541], [418, 419, 420, 421, 422, 423, 424, 425, 426]], [3, 4886, [43755, 43833, 43915, 43994, 44075, 44162, 44255], [33664.629, 33755.685, 33570.584, 33522.753, 33513.384, 33606.32, 33678.263], [39401.827, 39385.922, 39417.342, 39372.351, 39406.916, 39264.37, 39189.544], [18.464, 10.896, 27.86, 18.711, 18.506, 25.769, 16.449], [1283.5911538862215, 2119.117157417082, 8527.567115467145, 8997.810026800695, 5918.1105081975375, 9609.64006994672, 1670.5149770153264], [418, 419, 420, 421, 422, 423, 424]], [3, 4887, [43756, 43834, 43916, 43996, 44076, 44164, 44257], [33789.149, 33810.802, 33898.026, 33981.108, 34021.761, 34005.651, 33986.7], [37528.62, 37522.951, 37586.895, 37583.39, 37596.457, 37644.05, 37665.628], [22.889, 22.159, 14.671, 13.002, 9.965, 18.4, 3.084], [6361.518267475784, 5021.2648949806735, 1931.654338699888, 1868.2780882767374, 2214.4970477686547, 2385.9838001843855, 220.2260314860932], [418, 419, 420, 421, 422, 423, 424]], [1, 4895, [43847, 43930, 44013, 44089, 44184, 44271, 44347, 44421, 44505, 44590, 44665, 44743, 44816, 44881, 44958, 45037, 45116, 45190, 45273], [43465.686, 43514.457, 43522.305, 43445.017, 43495.102, 43483.702, 43585.003, 43559.937, 43567.05, 43662.561, 43670.988, 43602.439, 43556.421, 43496.446, 43541.671, 43495.722, 43619.48, 43666.984, 43572.624], [16254.69, 16290.26, 16306.253, 16309.184, 16281.108, 16319.54, 16229.042, 16279.529, 16255.076, 16161.548, 16177.394, 16201.526, 16228.324, 16245.307, 16302.191, 16283.111, 16213.111, 16448.098, 16432.74], [15.07, 10.892, 8.514, 10.324, 19.194, 24.814, 15.606, 26.881, 24.227, 21.707, 20.834, 18.159, 15.648, 14.178, 16.695, 17.845, 23.787, 14.194, 24.898], [1182.9932383157645, 3820.860469811097, 7179.629602012333, 2138.0176007028094, 1995.884098394795, 2633.2990164665935, 7862.121825315581, 2287.7660354498926, 1824.8892727730317, 4595.4254023465255, 4230.7357869492735, 5013.635040587743, 2852.3952760383427, 3525.84596230572, 8050.664346710695, 1828.6499457463012, 2155.685012475914, 121250.89463759819, 10188.81535876338], [419, 420, 421, 422, 423, 424, 425, 426, 427, 428, 429, 430, 431, 432, 433, 434, 435, 436, 437]], [8, 4897, [43812, 43897, 43975, 44059, 44144], [24124.721, 24122.147, 24019.314, 23961.595, 24013.231], [67753.961, 67785.865, 67771.16, 67782.878, 67763.484], [10.789, 18.838, 22.586, 30.876, 20.085], [472.15112298677303, 1346.0035733112195, 900.1038363037412, 902.3036206611656, 1053.0537599774668], [419, 420, 421, 422, 423]], [9, 4898, [43816, 43902, 43981, 44061, 44151, 44236], [27326.535, 27328.366, 27300.457, 27309.767, 27301.297, 27245.695], [72179.401, 72199.484, 72083.292, 72019.258, 72020.115, 72062.355], [26.451, 15.478, 13.733, 9.814, 13.1, 11.543], [2835.4615156613118, 3818.1477402754344, 2319.5369669912193, 4861.16929787606, 3372.486915930512, 1809.4377006650518], [419, 420, 421, 422, 423, 424]], [5, 4904, [43871, 43947, 44030, 44116, 44206, 44290, 44366], [10815.415, 10799.515, 10846.186, 10900.313, 11078.58, 10848.99, 10769.708], [46213.308, 46090.754, 46151.331, 46160.303, 46129.819, 46113.743, 46159.348], [8.58, 14.037, 22.239, 16.911, 22.69, 20.616, 31.382], [1851.3504290127173, 2448.208708409156, 476.7152714797185, 1141.5848106842138, 12124.152419518166, 1153.4341909844402, 1528.1867592115004], [420, 421, 422, 423, 424, 425, 426]], [3, 4933, [44160, 44251, 44332, 44403, 44483, 44574, 44649, 44734], [33321.34, 33365.767, 33291.34, 33221.566, 33186.661, 33146.392, 33144.091, 33247.698], [39207.496, 39081.529, 39060.918, 39093.99, 39102.725, 39065.817, 39168.945, 39072.397], [15.826, 18.694, 25.916, 23.306, 22.386, 34.081, 29.381, 22.517], [45344.008278261215, 19070.379000138517, 1417.475491160787, 1283.5394445031402, 917.0027846863507, 2242.0749364991443, 945.8731796314852, 1240.968249640855], [423, 424, 425, 426, 427, 428, 429, 430]], [7, 4934, [44081, 44173, 44263, 44338, 44410, 44494], [36843.51, 36884.7, 36866.826, 36879.932, 36950.293, 36901.405], [51875.657, 51837.109, 51831.134, 51801.312, 51688.886, 51739.615], [43.915, 21.715, 3.31, 26.812, 28.758, 22.641], [2122.492434026703, 1298.4473616511818, 438.66593525334247, 2574.8619432879245, 3258.593088195909, 8667.477133667251], [422, 423, 424, 425, 426, 427]], [7, 4935, [44172, 44262, 44339, 44411, 44493, 44582, 44657, 44738, 44808, 44875, 44949, 45029, 45104], [36939.994, 36937.176, 36934.314, 36995.623, 36940.758, 36932.492, 36955.373, 36928.22, 36917.857, 36945.598, 36962.063, 36970.512, 36937.732], [51156.743, 51190.892, 51270.642, 51306.195, 51228.47, 51219.265, 51243.302, 51235.331, 51261.602, 51222.834, 51277.636, 51287.607, 51302.015], [20.506, 24.515, 28.819, 34.196, 19.087, 30.178, 34.18, 25.663, 20.109, 12.598, 9.913, 9.377, 14.923], [2356.0353204738594, 1142.8376937978253, 2591.787945572515, 1520.0553641464376, 1578.8396781488216, 2315.963369038239, 1838.4643992075153, 1542.7448997697002, 9737.793403718739, 1488.9472415108512, 2885.4242050778944, 2801.6841765531794, 2373.990012123728], [423, 424, 425, 426, 427, 428, 429, 430, 431, 432, 433, 434, 435]], [3, 4970, [44488, 44577, 44651, 44737, 44805], [34199.057, 34192.826, 34199.68, 34249.558, 34224.78], [37471.295, 37339.095, 37394.94, 37339.193, 37314.164], [25.772, 19.483, 10.979, 11.187, 16.058], [1827.686868737073, 5795.757867715048, 1539.173027309869, 3167.8264937864606, 12898.86451764934], [427, 428, 429, 430, 431]], [5, 4980, [44534, 44616, 44693, 44769, 44840, 44906, 44978, 45059, 45144, 45211], [10790.261, 10905.497, 10868.284, 10898.192, 10868.846, 10902.027, 10926.78, 10862.354, 10884.378, 10884.292], [46045.24, 46012.323, 46053.268, 46039.714, 46021.395, 46028.228, 46126.091, 46076.833, 46081.179, 46039.538], [22.411, 19.175, 18.919, 29.586, 18.607, 20.457, 31.917, 21.645, 28.735, 20.661], [1176.6910557834913, 1290.1432697855562, 1702.2595396351562, 1264.7342112203494, 1532.718534561218, 935.4632412433755, 3908.392137837031, 1728.426522308209, 2664.944041629728, 980.79033294164], [428, 429, 430, 431, 432, 433, 434, 435, 436, 437]], [4, 4983, [44542, 44624, 44707, 44777, 44853, 44917, 44989, 45068], [16248.45, 16267.61, 16361.336, 16272.963, 16232.263, 16288.315, 16264.692, 16241.59], [43952.645, 43934.742, 43926.35, 43954.832, 43942.363, 43982.817, 43933.472, 43967.297], [22.813, 11.551, 27.117, 20.899, 23.363, 22.617, 20.717, 17.009], [2527.0151799391133, 1249.7697900926914, 4776.196583390245, 738.6010658282382, 1336.4852862106209, 825.4293588710198, 1035.42454776894, 1759.6990428668123], [428, 429, 430, 431, 432, 433, 434, 435]], [7, 4993, [44656, 44739, 44807, 44876, 44950, 45027], [36825.591, 36887.184, 36846.246, 36926.075, 36921.089, 36871.188], [51646.853, 51798.895, 51641.236, 51823.916, 51848.751, 51805.246], [31.24, 19.699, 33.359, 23.099, 18.546, 27.293], [9964.417058197689, 1018.2963241053125, 4906.440487722543, 1172.6920882280067, 883.2567101601319, 2565.602294528965], [429, 430, 431, 432, 433, 434]], [3, 4996, [44733, 44802, 44874, 44946, 45024, 45097, 45177], [33580.137, 33526.765, 33479.082, 33630.089, 33537.06, 33552.796, 33566.954], [38258.825, 38224.154, 38385.58, 38223.226, 38258.767, 38249.161, 38281.376], [40.695, 22.41, 37.29, 16.761, 20.103, 18.399, 23.435], [1304.1797549413477, 1606.8830167139292, 4867.666324851311, 709.9228415919763, 1844.8830068746972, 880.0662306432213, 1361.1441949611328], [430, 431, 432, 433, 434, 435, 436]], [3, 5029, [45023, 45095, 45176, 45255, 45340], [33448.307, 33213.373, 33345.855, 33462.533, 33395.04], [38584.545, 38615.152, 38568.059, 38433.61, 38561.679], [19.824, 32.963, 23.827, 44.611, 23.832], [27178.967084379838, 1665.4940829112065, 12781.56827959155, 2497.900712148836, 5502.109672759264], [434, 435, 436, 437, 438]], [7, 5032, [44952, 45030, 45105, 45184, 45266], [37323.313, 37317.252, 37350.036, 37402.731, 37544.825], [52672.865, 52655.261, 52661.184, 52664.696, 52602.15], [15.125, 23.854, 13.996, 21.498, 26.868], [1561.9769876781124, 2627.7195522003276, 1923.258756720801, 2215.199188310099, 1000.514854143164], [433, 434, 435, 436, 437]], [7, 5033, [45106, 45185, 45267, 45348, 45438, 45513, 45606], [37674.423, 37673.996, 37675.02, 37599.757, 37695.768, 37704.349, 37671.052], [50716.595, 50692.418, 50683.44, 50755.519, 50711.816, 50699.765, 50709.168], [18.771, 12.149, 13.879, 27.921, 21.358, 12.247, 18.445], [659.6071562895539, 1188.5716161005403, 863.3889138432994, 718.6870230086582, 974.1583015728285, 2136.9852558710754, 1887.4431148404947], [435, 436, 437, 438, 439, 440, 441]], [6, 5035, [45049, 45128, 45200, 45280, 45374, 45453, 45532, 45624, 45711, 45787, 45860, 45936, 46004], [5599.784, 5528.046, 5527.829, 5427.993, 5408.813, 5361.386, 5410.994, 5490.229, 5407.536, 5431.322, 5458.391, 5426.525, 5262.76], [50540.562, 50619.583, 50616.646, 50526.03, 50535.759, 50509.539, 50547.175, 50734.894, 50625.524, 50612.681, 50683.908, 50614.021, 50795.195], [30.261, 20.438, 23.091, 24.097, 23.595, 23.61, 21.774, 27.808, 26.739, 21.581, 17.963, 28.645, 27.175], [1281.1491571679526, 18002.762366735595, 8202.818927259794, 2241.4863957781986, 2794.922403291859, 1863.3091671020118, 2368.9282642866083, 8537.114408356434, 1792.3518062184037, 1666.8693993167537, 11384.338605151117, 10010.446790171258, 37540.2904972109], [435, 436, 437, 438, 439, 440, 441, 442, 443, 444, 445, 446, 447]], [7, 5056, [45264, 45347, 45434, 45510, 45603, 45691], [36868.437, 36886.497, 36885.708, 36989.696, 36992.265, 36883.21], [51873.452, 51850.335, 51840.384, 51737.7, 51885.936, 51815.371], [16.983, 21.049, 17.822, 35.096, 24.107, 23.407], [1124.1915130596956, 1329.5896884204326, 1251.928231039382, 2712.959493272542, 2179.2153219505917, 1926.9336019114705], [437, 438, 439, 440, 441, 442]], [6, 5057, [45202, 45281, 45376, 45456, 45533], [5956.602, 6024.608, 5905.681, 5917.964, 5869.425], [49754.689, 49804.432, 49671.005, 49677.625, 49526.921], [12.256, 26.208, 13.554, 30.948, 23.921], [2109.808281254287, 1091.0478630345006, 1620.782535052045, 1302.154152456329, 761.665663321558], [437, 438, 439, 440, 441]], [9, 5066, [45242, 45323, 45414, 45492, 45578, 45671], [26721.417, 26748.481, 26725.132, 26874.164, 26797.097, 26892.63], [71087.91, 71136.249, 71186.893, 71293.811, 71256.318, 71282.657], [19.051, 13.779, 22.701, 30.711, 23.658, 15.331], [1231.3427504415051, 2074.9266411708677, 973.9016081334847, 820.595041365818, 1547.2048275852446, 1480.2522305404086], [437, 438, 439, 440, 441, 442]], [9, 5068, [45246, 45327, 45418, 45494, 45580], [27726.791, 27740.514, 27725.814, 27738.702, 27735.609], [73214.417, 73206.643, 73217.948, 73211.126, 73187.377], [7.424, 6.452, 5.899, 8.049, 19.2], [3413.940886806828, 4110.035696713775, 3759.60697657466, 3859.672845870936, 942.9303730825259], [437, 438, 439, 440, 441]], [5, 5072, [45386, 45468, 45547, 45639, 45723], [10933.911, 10972.501, 10916.423, 10901.731, 10817.51], [46058.714, 46074.279, 46069.152, 46039.398, 46067.642], [17.439, 19.382, 23.666, 26.732, 27.879], [981.4441526778533, 8756.247873708653, 4001.2815004177246, 1850.9862093736683, 1765.6281955445413], [439, 440, 441, 442, 443]], [9, 5083, [45419, 45495, 45582, 45673, 45747, 45822], [28078.231, 27986.103, 27980.506, 28018.784, 27971.776, 28006.082], [72194.094, 72147.769, 72101.29, 72042.358, 71939.076, 71945.536], [19.099, 12.404, 15.472, 25.565, 26.69, 12.775], [1228.491669829855, 2489.902353596676, 2931.947629811665, 2697.607590247107, 1086.97274024119, 2663.3742629830303], [439, 440, 441, 442, 443, 444]], [3, 5087, [45430, 45508, 45599, 45686, 45760, 45836], [33931.677, 33888.247, 33903.796, 33940.782, 33971.35, 34010.699], [39215.954, 39180.785, 39244.382, 39240.627, 39191.366, 39226.756], [18.105, 20.864, 25.661, 27.167, 30.885, 23.146], [7555.364903806403, 21798.99079639605, 1448.6538854659473, 1689.2977345604304, 992.9059931846236, 3099.752883002854], [439, 440, 441, 442, 443, 444]], [7, 5090, [45435, 45511, 45604, 45692, 45764, 45843], [37123.68, 37149.457, 37146.795, 37156.183, 37189.471, 37132.274], [52549.933, 52553.448, 52589.996, 52604.608, 52533.639, 52508.78], [19.873, 21.705, 19.979, 21.102, 17.241, 20.25], [1535.5776947634695, 3094.2434959948137, 1852.5005513434535, 2069.919975033364, 3151.027368502264, 856.1460631428013], [439, 440, 441, 442, 443, 444]], [1, 5102, [45521, 45616, 45699, 45776, 45852, 45921, 45995], [44483.53, 44506.215, 44487.444, 44542.366, 44500.247, 44489.823, 44486.702], [16188.468, 16136.925, 16106.725, 16149.661, 16093.67, 16107.459, 16194.516], [15.485, 15.394, 16.892, 17.71, 16.981, 13.387, 29.42], [667.5206183223672, 2484.6502066013327, 2620.666891989804, 1102.010313379641, 4721.17538768447, 1458.2108146056096, 1028.0514292950631], [440, 441, 442, 443, 444, 445, 446]], [2, 5103, [45523, 45618, 45701, 45777, 45853, 45922, 45996, 46079], [44945.944, 44984.14, 44846.471, 44879.938, 44776.439, 44749.349, 44688.043, 44691.28], [30745.23, 30846.367, 30875.524, 30830.039, 30739.482, 30686.057, 30703.629, 30678.017], [23.883, 7.91, 9.521, 10.243, 17.012, 16.684, 9.993, 15.07], [1896.012298786906, 2757.9764542697153, 2636.8249015176643, 2929.0574801484813, 2513.3580472917615, 2482.303516878628, 1626.7834959864206, 2367.855569295117], [440, 441, 442, 443, 444, 445, 446, 447]], [7, 5111, [45763, 45842, 45912, 45984, 46069], [36993.97, 36967.891, 37015.767, 37074.544, 37042.335], [50488.268, 50564.606, 50418.566, 50368.309, 50459.513], [27.202, 10.814, 12.747, 9.554, 20.16], [2360.212544223124, 2530.618082782885, 1494.18490583753, 1736.5468168393304, 795.9916947257137], [443, 444, 445, 446, 447]], [1, 5113, [45610, 45696, 45772, 45850, 45917], [43191.828, 43179.76, 43262.911, 43147.303, 43150.717], [14871.252, 14738.647, 14752.924, 14788.05, 14799.761], [38.555, 15.973, 12.19, 18.77, 21.124], [1320.5499096938363, 802.7441569595768, 817.6298830223051, 1133.4553544611101, 732.4374619408985], [441, 442, 443, 444, 445]], [1, 5150, [45994, 46077, 46157, 46227, 46301], [43503.365, 43546.846, 43728.747, 43740.6, 43728.625], [16439.303, 16448.384, 16429.715, 16397.666, 16400.807], [4.279, 6.037, 3.169, 3.014, 5.708], [8171.079965931521, 7791.691864376646, 12313.158451627043, 14118.413617507245, 3336.0972839735127], [446, 447, 448, 449, 450]], [5, 5155, [45797, 45869, 45944, 46016, 46098, 46170, 46242, 46323, 46396], [10430.411, 10384.854, 10272.951, 10301.936, 10283.375, 10238.044, 10226.214, 10308.839, 10325.627], [46847.955, 46831.079, 46713.611, 46761.624, 46689.821, 46666.005, 46620.549, 46464.341, 46498.645], [14.085, 11.044, 11.613, 7.06, 6.019, 15.077, 11.898, 11.724, 32.643], [1142.3543133258022, 2209.2190664478194, 2628.6784096938973, 3165.654573890432, 3010.4745771258995, 2872.3977851866107, 2287.3150988501857, 2490.76688498031, 2666.1125429928416], [444, 445, 446, 447, 448, 449, 450, 451, 452]], [1, 5176, [46156, 46226, 46300, 46378, 46456, 46540, 46618], [43151.179, 43184.096, 43116.491, 43136.629, 43221.782, 43320.226, 43116.009], [14820.113, 14799.088, 14823.715, 14813.67, 14790.909, 14847.106, 14827.393], [23.881, 21.59, 27.847, 24.598, 18.947, 34.894, 17.906], [1144.6139449847465, 1080.735909187865, 1339.1898810719176, 959.5195831833634, 1110.0992038417558, 5723.489553900142, 801.3782927932515], [448, 449, 450, 451, 452, 453, 454]], [8, 5206, [46348, 46422, 46509, 46586, 46667, 46746], [24175.602, 24266.695, 24257.586, 24372.29, 24383.171, 24292.289], [65955.575, 65878.806, 65819.511, 65828.071, 65791.84, 65642.489], [9.914, 11.831, 7.9, 13.479, 16.545, 13.441], [2053.5824935275796, 2784.765668174555, 2658.0900276518137, 2022.2060467844176, 2345.0304225507857, 2077.2216303697546], [451, 452, 453, 454, 455, 456]], [3, 5229, [46603, 46688, 46767, 46832, 46910], [33545.177, 33562.79, 33668.706, 33715.694, 33677.877], [37040.527, 37076.918, 37114.831, 37047.196, 37011.24], [13.977, 10.166, 29.275, 18.794, 17.823], [1699.6788284623262, 2546.927790133856, 782.7961322109169, 978.7488787337458, 1057.3077385910199], [454, 455, 456, 457, 458]], [7, 5273, [46979, 47052, 47140, 47230, 47313], [37871.723, 37840.57, 37838.621, 37818.91, 37865.42], [51415.439, 51303.679, 51343.22, 51389.632, 51413.561], [29.206, 19.737, 26.872, 26.375, 26.59], [823.9594196759172, 1628.5252931366897, 4338.349461837639, 2843.592086843655, 1851.6124757328153], [459, 460, 461, 462, 463]], [1, 5275, [46986, 47058, 47146, 47239, 47321, 47404, 47492], [43772.019, 43681.092, 43839.426, 43799.627, 43871.962, 43854.228, 43872.469], [16897.48, 16982.432, 16973.027, 17069.467, 17083.423, 17203.79, 17250.039], [22.306, 15.138, 13.858, 15.895, 22.321, 24.182, 21.838], [12064.445048711928, 1210.6049033496772, 29530.771044883546, 6457.139380199791, 1373.0645729632936, 1984.3023691952415, 2460.2590215494247], [459, 460, 461, 462, 463, 464, 465]], [1, 5277, [46781, 46847, 46919, 46987, 47060, 47148, 47240, 47322, 47405, 47491, 47593, 47674, 47771, 47856], [43967.305, 44001.858, 43936.073, 43933.955, 43983.097, 43998.751, 44018.077, 44036.043, 44013.357, 43979.813, 43963.237, 43884.535, 43968.083, 43943.652], [14658.004, 14662.805, 14648.054, 14589.235, 14590.761, 14636.337, 14640.3, 14639.941, 14651.798, 14645.225, 14613.848, 14660.016, 14637.342, 14704.484], [14.721, 11.588, 9.891, 8.905, 9.898, 10.836, 8.019, 7.729, 22.151, 17.046, 12.242, 19.915, 13.486, 37.502], [1541.5594939724579, 2606.411182388986, 2658.558516813213, 2591.7293117620675, 2582.586293326995, 2517.465768709692, 1955.7948594539748, 2871.293029157191, 581.6133928447182, 1630.3772770000405, 1869.8159078532312, 1075.2763564283264, 1516.6345741204825, 1028.7628170724759], [456, 457, 458, 459, 460, 461, 462, 463, 464, 465, 466, 467, 468, 469]], [9, 5287, [46963, 47031, 47118, 47207, 47292], [27216.596, 27194.711, 27240.819, 27200.828, 27238.13], [71883.111, 71912.435, 71904.092, 71883.502, 71909.853], [19.252, 15.772, 14.259, 13.239, 19.118], [1185.604043477294, 1700.0448183993578, 2251.3581126587515, 1703.176402622929, 679.4255485049287], [459, 460, 461, 462, 463]], [9, 5290, [46822, 46898, 46966, 47035, 47122, 47211, 47294, 47378, 47466, 47556], [27820.333, 27849.935, 27922.534, 27783.676, 27773.008, 27729.152, 27730.558, 27735.073, 27678.723, 27729.399], [71859.524, 71775.722, 71766.158, 71729.056, 71744.974, 71740.018, 71746.208, 71756.003, 71724.602, 71702.959], [31.454, 14.551, 20.118, 15.263, 15.258, 10.093, 12.451, 13.135, 11.006, 19.522], [2081.630106215426, 1222.2915557008262, 1583.1294851272626, 2006.5750930141792, 1871.930112794012, 3013.158309970187, 2641.54062017658, 2155.9271041664547, 2319.357110335572, 2310.631075566591], [457, 458, 459, 460, 461, 462, 463, 464, 465, 466]], [0, 5307, [46741, 46816, 46888, 46957, 47025], [20680.274, 20712.503, 20621.695, 20593.848, 20543.475], [11964.759, 11961.36, 12007.208, 11996.747, 12007.76], [11.91, 10.304, 10.435, 9.362, 19.029], [2109.8369327005485, 2960.4611430743075, 2100.3737881168704, 2456.4689827675766, 2393.2535315148853], [456, 457, 458, 459, 460]], [4, 5310, [47360, 47455, 47536, 47629, 47720], [16701.761, 16671.821, 16726.122, 16752.235, 16704.069], [44802.436, 44889.462, 44845.547, 44883.712, 44892.293], [23.704, 13.494, 11.689, 12.819, 15.515], [2493.9122580992475, 3037.824035330519, 2830.677417705194, 2565.0640948473983, 3510.1705456388904], [464, 465, 466, 467, 468]], [3, 5316, [47389, 47479, 47580, 47659, 47758, 47838, 47912], [33696.748, 33678.965, 33767.765, 33829.117, 33743.055, 33728.734, 33704.564], [37182.119, 37170.043, 37191.934, 37089.706, 37013.104, 37067.337, 37141.375], [32.742, 24.25, 18.869, 15.977, 30.39, 21.433, 23.549], [1937.1746203190792, 937.7723536156885, 1982.6212627155053, 1601.2871966384016, 1305.416476304628, 1711.3173961571815, 1334.0139626231178], [464, 465, 466, 467, 468, 469, 470]], [6, 5319, [47163, 47251, 47337, 47427, 47510, 47611], [5579.639, 5684.276, 5651.738, 5673.844, 5647.723, 5596.71], [50844.792, 50658.668, 50660.311, 50700.263, 50794.722, 50718.757], [28.328, 20.469, 12.867, 24.1, 26.95, 22.386], [1669.2423055455613, 4402.26712139806, 2511.816916641479, 1573.4258801545839, 2504.1021657239244, 1845.6150822237705], [462, 463, 464, 465, 466, 467]], [1, 5320, [47237, 47317, 47402, 47488, 47591, 47673], [43152.477, 43081.372, 43203.439, 43202.147, 43172.437, 43176.797], [14776.525, 14867.417, 14830.405, 14798.583, 14818.85, 14805.557], [25.529, 24.855, 30.164, 18.516, 17.092, 25.974], [881.8818255040704, 874.1389682635777, 1512.1956148626252, 556.7440343811629, 1040.6098281524337, 1134.060670108539], [462, 463, 464, 465, 466, 467]], [1, 5323, [47324, 47407, 47495, 47595, 47676, 47772, 47857, 47926, 48026], [44535.517, 44542.368, 44559.165, 44509.761, 44546.318, 44559.948, 44576.993, 44536.452, 44573.363], [16466.369, 16448.936, 16451.279, 16453.839, 16454.542, 16444.318, 16429.57, 16474.461, 16434.441], [13.506, 15.082, 17.736, 14.872, 11.295, 13.264, 13.062, 14.846, 10.478], [728.5661137531571, 782.6225717307234, 2541.4918658572897, 1761.1709839069301, 1145.802659365574, 2025.907268077854, 1646.1022822702937, 1488.5447294890564, 1651.2536862641502], [463, 464, 465, 466, 467, 468, 469, 470, 471]], [2, 5324, [47241, 47323, 47408, 47494, 47594, 47675], [44404.486, 44452.698, 44467.685, 44450.642, 44419.258, 44446.413], [30895.842, 30875.711, 31022.153, 31043.105, 31041.116, 30976.445], [23.931, 27.369, 17.303, 15.387, 16.472, 20.248], [1513.9135687282483, 1047.73721126555, 947.1114015071909, 1148.6900925067368, 1150.6687172602894, 858.1282503520143], [462, 463, 464, 465, 466, 467]], [9, 5351, [47644, 47742, 47824, 47900, 47995], [27281.535, 27254.267, 27329.312, 27289.229, 27349.152], [71893.597, 71818.614, 71870.227, 71901.291, 71890.482], [16.044, 22.761, 16.797, 17.248, 18.984], [870.2633301867812, 1629.8244953747085, 1356.5185382854766, 918.8817974225833, 1868.1803116521187], [467, 468, 469, 470, 471]], [7, 5359, [47665, 47762, 47843, 47916, 48014, 48113, 48215, 48347, 48460], [36946.536, 36965.103, 36939.745, 36963.351, 36918.509, 36951.486, 36967.894, 36960.267, 36943.934], [51278.464, 51236.143, 51247.889, 51269.218, 51251.708, 51236.658, 51206.792, 51264.279, 51203.852], [20.45, 10.775, 11.494, 15.632, 8.529, 6.196, 8.001, 10.815, 18.1], [809.2013439687282, 1848.220966217295, 2276.226561412731, 2177.4468819510494, 3066.7239673070353, 7021.884065449074, 4139.030581928674, 3385.0699152729844, 404.6416025661878], [467, 468, 469, 470, 471, 472, 473, 474, 475]], [1, 5378, [47855, 47925, 48024, 48124, 48236], [43857.389, 43867.686, 43854.927, 43854.437, 43872.387], [15117.79, 15192.438, 15149.963, 15154.577, 15170.67], [17.907, 11.985, 13.914, 10.867, 12.548], [692.712104144872, 1728.7388985889606, 1602.8624908014124, 1376.7825490222149, 2432.642822244506], [469, 470, 471, 472, 473]], [6, 5390, [47865, 47937, 48037, 48136, 48250], [5634.682, 5610.137, 5536.726, 5696.369, 5496.064], [51519.206, 51537.908, 51545.731, 51420.584, 51473.16], [32.638, 17.925, 23.756, 26.018, 21.588], [3442.5936014606305, 17106.242909918416, 3403.851678919121, 8309.846729812789, 14760.641751592777], [470, 471, 472, 473, 474]], [6, 5391, [47936, 48036, 48135, 48249, 48377], [5397.228, 5319.375, 5401.1, 5416.653, 5427.513], [50774.355, 50659.266, 50663.852, 50657.755, 50654.136], [9.407, 25.333, 16.348, 13.788, 11.254], [97610.78467676778, 1973.7090328465501, 7300.172297773598, 4498.523577339104, 3981.490672990245], [471, 472, 473, 474, 475]], [3, 5393, [48009, 48108, 48210, 48341, 48456, 48580, 48686], [33425.05, 33487.086, 33407.916, 33439.969, 33445.482, 33491.203, 33655.307], [38146.284, 38349.057, 38205.463, 38133.635, 38181.748, 38195.174, 38250.654], [15.78, 14.254, 11.872, 20.483, 11.424, 17.209, 14.209], [26557.67288623914, 21657.16243408803, 43297.94981481786, 7573.699030862098, 14924.08762708186, 9384.666962495994, 92161.82815321299], [471, 472, 473, 474, 475, 476, 477]], [2, 5398, [48027, 48127, 48239, 48365, 48485, 48603, 48716], [44903.747, 45037.693, 44985.618, 45014.49, 44953.109, 45084.583, 45115.219], [31373.212, 31326.648, 31365.131, 31335.138, 31418.77, 31321.886, 31309.864], [35.429, 15.478, 14.964, 27.288, 30.937, 22.358, 32.255], [1098.9852219650513, 3117.9364515316124, 2750.291887228214, 2421.0646426205217, 1141.053578778026, 1868.9657860540024, 1085.1326741100438], [471, 472, 473, 474, 475, 476, 477]], [4, 5400, [47967, 48066, 48162, 48285, 48406], [16649.576, 16629.23, 16537.414, 16438.113, 16500.419], [46142.345, 46219.195, 46191.522, 46028.566, 46187.588], [15.13, 12.59, 11.468, 33.732, 14.97], [581.5029564753974, 2204.0755368082337, 2225.487066087477, 2786.3122210318643, 2171.115284617198], [471, 472, 473, 474, 475]], [4, 5433, [48287, 48408, 48529, 48641, 48757, 48864, 48975, 49070, 49170, 49277, 49385, 49491, 49585, 49667, 49755, 49853, 49942, 50032, 50121, 50210, 50302, 50395], [16624.752, 16554.352, 16668.656, 16751.572, 16602.189, 16544.466, 16603.146, 16748.456, 16646.04, 16557.01, 16677.24, 16728.244, 16846.221, 16870.297, 16843.49, 16814.423, 16706.458, 16642.722, 16588.852, 16650.851, 16594.752, 16618.699], [46637.596, 46736.336, 46556.937, 46457.303, 46398.707, 46329.495, 46354.384, 46425.486, 46386.408, 46237.141, 46199.615, 46164.755, 46253.636, 46252.14, 46254.362, 46311.922, 46337.791, 46297.709, 46326.462, 46326.513, 46290.502, 46285.368], [25.864, 11.744, 24.552, 8.906, 12.343, 11.423, 14.107, 9.774, 15.067, 10.385, 31.824, 20.857, 19.705, 17.358, 23.532, 13.14, 17.84, 17.57, 19.099, 14.049, 20.334, 21.77], [2797.218683979384, 3080.992677460185, 11150.835453351441, 3430.4995269625356, 4330.802972143063, 2833.49236030034, 2094.3349404646983, 86300.7280661056, 1558.5627070049713, 137019.97434638196, 5553.774714807724, 6406.604493845783, 2122.495847950651, 1106.994559751756, 1070.5881371196404, 1182.036052464905, 1014.7341829125767, 1552.0569590983432, 1337.1961576232804, 1019.0593040800142, 1350.123242528417, 1135.4407798908542], [474, 475, 476, 477, 478, 479, 480, 481, 482, 483, 484, 485, 486, 487, 488, 489, 490, 491, 492, 493, 494, 495]], [0, 5439, [48178, 48302, 48422, 48542, 48653, 48768, 48877, 48986, 49086], [20791.125, 20785.94, 20642.726, 20534.118, 20506.23, 20615.405, 20620.365, 20759.646, 20855.038], [10332.549, 10425.43, 10408.977, 10457.478, 10454.205, 10397.338, 10473.681, 10441.927, 10358.711], [17.439, 20.097, 10.004, 22.222, 26.352, 18.009, 16.945, 20.835, 13.114], [4499.146245103391, 5877.838032201781, 98477.79060987245, 11753.06644729548, 2252.720385227314, 5197.701850620444, 3375.855542348913, 3784.726686884233, 31692.254728853277], [473, 474, 475, 476, 477, 478, 479, 480, 481]], [9, 5445, [48322, 48435, 48558, 48667, 48781, 48892, 48995, 49095, 49199, 49303, 49407, 49508, 49607], [27674.223, 27634.036, 27699.029, 27708.858, 27689.62, 27572.276, 27755.416, 27727.145, 27703.273, 27589.33, 27700.264, 27765.031, 27762.697], [71383.378, 71610.112, 71641.553, 71661.628, 71609.043, 71549.939, 71488.509, 71403.541, 71432.702, 71407.164, 71473.185, 71611.007, 71418.29], [36.462, 33.106, 16.679, 12.636, 11.607, 22.366, 28.314, 21.271, 32.611, 25.705, 30.406, 27.826, 29.732], [1155.0816758273586, 7746.851442910879, 1866.2523977634216, 2534.630948742366, 3710.5987105273575, 12358.551211956774, 4164.798328501299, 6238.731593923101, 2110.7697695664915, 9384.6948146076, 3217.8640203729406, 4288.291768041426, 4587.323805972172], [474, 475, 476, 477, 478, 479, 480, 481, 482, 483, 484, 485, 486]], [9, 5446, [48323, 48437, 48560, 48669, 48782, 48893, 48997, 49097, 49201], [27970.273, 27951.468, 27959.192, 27953.004, 27884.102, 27953.388, 28013.026, 28016.765, 28031.075], [73060.144, 73077.761, 73011.637, 73094.241, 72963.791, 73086.644, 73093.81, 73005.064, 73081.475], [25.588, 21.824, 17.16, 22.54, 23.901, 9.833, 24.116, 21.603, 23.038], [3682.292572657182, 5211.569736669603, 5676.544447301525, 2733.0412538172864, 9349.404340659128, 62016.66359317342, 2169.3171632628346, 5351.642992866551, 3246.1457196863776], [474, 475, 476, 477, 478, 479, 480, 481, 482]], [3, 5452, [48109, 48212, 48344, 48457, 48581, 48688, 48798, 48910], [33852.666, 33885.478, 33985.889, 34039.508, 34069.198, 34065.004, 33888.39, 33820.354], [37405.991, 37424.349, 37321.556, 37195.564, 37207.463, 37247.701, 37179.928, 37102.777], [8.364, 27.565, 21.22, 12.036, 10.069, 13.978, 15.767, 21.844], [95964.81880300604, 5652.293955500753, 2235.158960902052, 3010.9389572436926, 2223.683536783182, 2580.3124970548934, 40653.68785739788, 18560.472135119227], [472, 473, 474, 475, 476, 477, 478, 479]], [7, 5454, [48115, 48217, 48349, 48462, 48584, 48695, 48802, 48914], [37142.037, 37166.911, 37176.065, 37231.555, 37140.574, 37117.541, 37134.863, 37263.845], [52446.905, 52483.481, 52479.53, 52478.073, 52530.018, 52524.267, 52562.194, 52482.589], [19.702, 14.045, 11.206, 20.141, 16.626, 13.844, 13.279, 11.173], [2128.0603574993484, 2719.8006976921747, 3376.8030427097556, 5331.365591791716, 3106.7321181370144, 3796.165024756695, 2033.404305880515, 50113.67770927358], [472, 473, 474, 475, 476, 477, 478, 479]], [7, 5456, [48117, 48221, 48352, 48465, 48586, 48698, 48805, 48916, 49018, 49117, 49222], [37680.82, 37778.62, 37601.785, 37756.727, 37671.727, 37751.913, 37752.626, 37771.044, 37748.32, 37667.654, 37836.33], [51404.421, 51373.601, 51236.695, 51342.61, 51339.782, 51362.372, 51337.803, 51355.754, 51382.3, 51508.634, 51390.399], [25.299, 18.992, 39.125, 16.453, 15.526, 20.935, 11.054, 8.768, 18.239, 3.559, 16.522], [1893.504676606878, 4442.635669114053, 3712.8914164552602, 2934.7485090147557, 2843.0201915485923, 6518.813216825106, 3959.409182655212, 2655.4654823756473, 3299.363041363732, 356.896329559725, 1266.92415734329], [472, 473, 474, 475, 476, 477, 478, 479, 480, 481, 482]], [1, 5458, [48475, 48593, 48706, 48812, 48926, 49025, 49123, 49229, 49336, 49438, 49534, 49632, 49714, 49808], [43317.621, 43333.996, 43309.479, 43301.051, 43377.368, 43348.791, 43314.672, 43371.617, 43323.187, 43431.429, 43287.67, 43291.145, 43311.776, 43359.181], [14989.539, 14942.797, 14949.987, 14948.373, 14971.193, 14887.121, 14896.584, 14956.54, 14922.932, 14944.977, 14964.265, 14979.586, 14864.385, 14856.587], [25.267, 17.152, 12.447, 14.41, 17.647, 16.561, 16.888, 18.283, 12.379, 16.009, 23.577, 27.079, 21.071, 15.338], [10707.598850675935, 14723.159945891493, 12348.627482645506, 6815.1619195396115, 11964.049870508958, 7204.976530680115, 3852.4505460626965, 8043.129283180578, 3197.068285424856, 10464.74333251879, 10440.686181419369, 2947.5500598838553, 7688.484958963457, 21240.702371747477], [475, 476, 477, 478, 479, 480, 481, 482, 483, 484, 485, 486, 487, 488]], [1, 5459, [48360, 48476, 48594, 48707, 48813, 48927, 49026], [43312.29, 43343.236, 43336.733, 43357.957, 43368.47, 43362.446, 43352.944], [15201.753, 15241.337, 15201.959, 15414.562, 15449.286, 15435.701, 15479.055], [19.714, 11.53, 17.658, 16.471, 10.931, 17.958, 21.31], [5283.308345551742, 3734.326757407474, 4286.755523239621, 4567.07698140101, 3993.2264642682867, 3144.8122451297363, 2097.096921355625], [474, 475, 476, 477, 478, 479, 480]], [1, 5461, [48710, 48815, 48928, 49028, 49126, 49234, 49338, 49440, 49539, 49636, 49718, 49812, 49910], [43781.038, 43768.485, 43816.849, 43806.001, 43809.66, 43790.831, 43930.271, 43866.347, 43988.323, 44149.704, 44174.792, 44114.456, 44193.894], [17030.171, 17079.229, 17118.587, 17050.425, 17049.335, 17053.689, 17171.186, 17105.098, 17265.238, 17268.328, 17286.976, 17217.273, 17264.659], [15.348, 13.805, 12.912, 12.091, 18.856, 9.119, 17.981, 17.604, 17.715, 14.576, 22.422, 23.811, 22.114], [2416.0767733776497, 3882.037998383526, 2370.335731475764, 3212.732170520741, 2606.0496287343644, 3232.9920159657354, 14924.831500192466, 6888.076437109659, 11439.641368276743, 1476.1756490596197, 1753.6434116137987, 4224.110709196692, 1448.6811780032538], [477, 478, 479, 480, 481, 482, 483, 484, 485, 486, 487, 488, 489]], [4, 5474, [48281, 48403, 48524, 48635, 48753, 48858], [16192.287, 16159.671, 16075.697, 16189.482, 16122.884, 16126.781], [44898.696, 44948.49, 44969.679, 45034.692, 44928.172, 44946.95], [27.946, 14.111, 17.957, 2.413, 10.765, 14.818], [2905.846301308523, 1909.8966467687733, 2790.799388816226, 392.08970005923106, 2430.6408401373646, 1886.1764456941414], [474, 475, 476, 477, 478, 479]], [5, 5491, [48049, 48144, 48260, 48389, 48509, 48620], [10164.738, 10126.009, 9883.541, 9939.814, 10008.754, 10010.834], [46276.959, 46297.31, 46263.058, 46281.692, 46357.347, 46448.117], [22.496, 29.086, 26.281, 15.032, 23.229, 16.703], [3020.989852541309, 1433.6752726973702, 2113.8511548870824, 2563.8995718589367, 9007.198008236754, 25119.521837991244], [472, 473, 474, 475, 476, 477]], [4, 5493, [48061, 48158, 48280, 48401, 48523], [16029.433, 16043.867, 16014.436, 16110.235, 15926.291], [43732.883, 43665.87, 43587.36, 43676.444, 43647.934], [18.824, 25.445, 19.533, 32.77, 21.653], [8587.692507838241, 6061.483263134046, 1480.7603866144912, 4862.278437426725, 1702.783379477521], [472, 473, 474, 475, 476]], [9, 5499, [48092, 48191, 48320, 48433, 48557], [26878.26, 26792.537, 26900.299, 26860.746, 26884.665], [70676.313, 70678.044, 70703.643, 70576.157, 70702.279], [20.629, 13.612, 17.882, 20.589, 22.583], [7015.047991828633, 3502.1357164354054, 7353.437172303874, 1701.8834370433542, 8392.002981504911], [472, 473, 474, 475, 476]], [1, 5521, [48238, 48364, 48483, 48600, 48714], [44673.335, 44628.541, 44627.991, 44567.728, 44511.758], [16783.394, 16782.163, 16656.414, 16545.556, 16636.324], [17.017, 10.935, 12.292, 9.119, 16.34], [1674.488437352382, 2809.9523606438306, 4101.740784701441, 2783.6241392153897, 1435.9861022225166], [473, 474, 475, 476, 477]], [1, 5539, [49027, 49125, 49231, 49337, 49439, 49535, 49633, 49715, 49809], [43448.041, 43567.351, 43586.042, 43549.367, 43502.405, 43543.795, 43605.553, 43559.789, 43533.072], [16077.508, 15875.102, 15910.675, 15916.472, 16070.16, 16002.727, 16066.789, 16136.082, 16227.219], [12.753, 31.581, 14.634, 12.122, 25.509, 12.56, 16.675, 13.087, 25.427], [23075.807212621, 3124.8283964931798, 1617.146611236975, 1932.883763047575, 5796.844530106829, 894.4421792878501, 1774.6742142797539, 3277.367984893451, 1047.1580742456588], [480, 481, 482, 483, 484, 485, 486, 487, 488]], [6, 5544, [49348, 49455, 49548, 49643, 49729], [5071.526, 5140.075, 5152.604, 5273.908, 5342.591], [50071.722, 50208.758, 50275.769, 50337.354, 50378.791], [16.194, 16.983, 15.331, 19.288, 17.815], [1222.84088077031, 2613.3490937186266, 2752.7973655387173, 22748.232397788925, 40289.341398152006], [484, 485, 486, 487, 488]], [6, 5546, [49248, 49351, 49459, 49550, 49646, 49731, 49832], [5951.396, 5802.607, 5878.155, 5915.815, 5872.036, 5870.025, 5896.348], [50200.25, 50062.883, 50040.811, 50021.527, 49991.573, 49987.04, 49993.006], [22.08, 8.696, 9.527, 9.741, 13.318, 13.445, 13.333], [8503.114221310583, 2279.9661969120407, 3273.053054170446, 3114.3172252772424, 2098.8980918587135, 2120.2839287559505, 1909.6964682837379], [483, 484, 485, 486, 487, 488, 489]], [6, 5547, [49042, 49144, 49249, 49352, 49460, 49551, 49647, 49732, 49833, 49921, 50007, 50093, 50180, 50277], [5858.533, 5837.931, 5910.279, 5868.406, 6007.444, 5947.671, 5917.826, 5946.048, 6011.734, 6011.439, 5950.09, 5935.354, 5927.986, 5911.065], [50595.777, 50663.268, 50604.659, 50607.666, 50651.401, 50571.187, 50599.786, 50604.82, 50657.151, 50683.994, 50660.953, 50690.859, 50747.22, 50788.317], [19.738, 25.837, 33.904, 23.542, 23.26, 25.414, 27.027, 22.502, 24.989, 18.948, 23.463, 11.466, 15.182, 25.588], [2200.024590310352, 5820.411467648443, 2543.4657573437466, 1327.8893930542072, 3874.797599310183, 1887.3028036596222, 1060.4538124471019, 7312.874628713713, 3961.779784605408, 2950.089642023845, 2920.080870353497, 5275.523512034892, 3639.5939447915907, 2829.5486370367003], [481, 482, 483, 484, 485, 486, 487, 488, 489, 490, 491, 492, 493, 494]], [8, 5563, [48887, 48992, 49091, 49190, 49295, 49400, 49504, 49599], [24196.621, 24161.746, 24232.447, 24283.62, 24298.545, 24230.532, 24319.375, 24324.475], [66300.668, 66244.234, 66238.498, 66335.926, 66213.453, 66086.019, 66081.466, 66099.376], [22.84, 11.056, 18.392, 13.537, 19.021, 16.681, 13.878, 16.79], [1354.2740580376717, 1224.0932927368049, 1589.4318475625544, 1782.8261478203376, 1586.4050000486443, 1477.6539611490539, 2019.8514015884555, 1341.3655785803842], [479, 480, 481, 482, 483, 484, 485, 486]], [8, 5564, [49092, 49192, 49296, 49401, 49505, 49600, 49684, 49772, 49876, 49960, 50047, 50139, 50227, 50321, 50415, 50509, 50588, 50668, 50747, 50825], [24388.63, 24386.867, 24433.36, 24426.332, 24370.061, 24378.836, 24394.747, 24470.112, 24514.359, 24545.912, 24588.267, 24592.231, 24594.689, 24603.873, 24602.598, 24541.637, 24608.97, 24597.225, 24603.122, 24602.902], [68143.88, 68158.214, 68110.035, 68069.867, 68093.258, 68086.596, 68058.612, 68013.433, 68089.649, 68053.241, 68112.014, 68205.458, 68196.409, 68184.637, 68187.343, 68181.815, 68211.249, 68160.938, 68161.349, 68180.591], [16.673, 14.888, 20.543, 27.17, 20.231, 14.474, 16.336, 20.79, 16.961, 27.051, 17.917, 9.209, 9.852, 12.191, 18.193, 21.052, 13.454, 14.173, 9.443, 10.849], [1417.097253480888, 2462.3655045303526, 1627.4727712520419, 3030.017083879522, 2475.2932443254317, 2030.4661084187344, 3321.2419516585883, 1199.637179134848, 1651.6733377697308, 712.7630393694835, 1969.1340863322996, 1708.0422920180306, 1804.8211700527436, 1614.9776208767573, 1034.3255215045551, 966.1198004715561, 1672.530926097554, 1249.2381261118087, 1497.2676458906105, 2001.7883593252757], [481, 482, 483, 484, 485, 486, 487, 488, 489, 490, 491, 492, 493, 494, 495, 496, 497, 498, 499, 500]], [8, 5565, [49403, 49506, 49602, 49686, 49773, 49878, 49962], [24502.513, 24559.191, 24583.59, 24569.354, 24592.994, 24521.968, 24613.278], [66907.93, 66982.239, 66990.116, 66943.169, 67022.392, 66888.357, 67072.033], [32.62, 13.902, 10.002, 12.845, 30.141, 28.658, 31.634], [2271.777975547586, 2193.3344827890646, 3382.533282746144, 3049.226401450072, 4729.420043425174, 2555.069806204226, 2301.984264017203], [484, 485, 486, 487, 488, 489, 490]], [9, 5566, [49197, 49299, 49405, 49507, 49606, 49688, 49778], [27146.02, 27174.074, 27155.944, 27201.359, 27213.592, 27224.168, 27009.63], [71862.929, 71620.32, 71733.941, 71509.334, 71584.287, 71686.705, 71636.485], [18.933, 31.908, 21.465, 17.181, 17.742, 28.165, 33.565], [3579.719798933526, 7113.883250460283, 10021.780793223696, 1825.1724628026207, 5329.0614416343315, 6630.5674127830625, 2164.887320491811], [482, 483, 484, 485, 486, 487, 488]], [4, 5574, [48973, 49067, 49166, 49273, 49382], [16340.504, 16397.803, 16333.597, 16429.72, 16449.166], [45479.761, 45496.562, 45430.875, 45560.467, 45599.127], [24.169, 31.58, 20.076, 31.907, 13.538], [1427.894902619639, 4814.333217778625, 1469.0960569191247, 5597.663840837141, 60772.676090668465], [480, 481, 482, 483, 484]], [3, 5612, [49624, 49701, 49795, 49894, 49980, 50070, 50160, 50248], [34011.267, 33943.093, 33906.079, 33878.13, 33923.359, 33911.472, 33916.959, 33888.404], [39238.805, 39218.71, 39167.174, 39203.784, 39274.96, 39357.68, 39378.268, 39372.492], [33.002, 14.831, 15.039, 17.749, 13.14, 15.691, 14.804, 23.284], [1467.1761036021016, 1710.1825020316621, 1093.3421501155426, 1136.9514540876555, 1108.1515409274666, 2892.050243365657, 2620.7207474283364, 1208.0611596320925], [486, 487, 488, 489, 490, 491, 492, 493]], [7, 5613, [49529, 49628, 49707, 49802, 49900], [37933.716, 37899.63, 37965.316, 38086.494, 37953.751], [50201.976, 50151.188, 50353.677, 50288.546, 50180.734], [26.771, 19.18, 13.707, 19.381, 34.501], [5680.604161516821, 11145.917736861391, 35210.24679176306, 765.2243487758177, 1924.5788095570233], [485, 486, 487, 488, 489]], [1, 5648, [49716, 49810, 49907, 49994, 50085, 50172], [44035.109, 43864.556, 43823.392, 43810.714, 43770.711, 43772.759], [14649.602, 14703.95, 14669.571, 14587.393, 14772.841, 14689.008], [13.421, 21.902, 32.17, 17.315, 30.067, 19.122], [1762.8069564945447, 6290.251051384275, 3027.470700306948, 1676.7119395011, 6901.178154326844, 10759.70415006979], [487, 488, 489, 490, 491, 492]], [1, 5650, [49996, 50086, 50173, 50264, 50354, 50448, 50537, 50613, 50695, 50776, 50856], [44025.951, 43960.149, 43878.221, 43882.196, 43878.441, 43859.406, 43864.381, 43895.942, 43872.961, 43856.281, 43895.534], [15190.23, 15117.691, 15084.403, 15150.036, 15126.166, 15179.32, 15174.662, 15172.926, 15169.772, 15174.661, 15173.991], [14.0, 15.482, 23.539, 8.522, 11.735, 12.441, 12.758, 27.388, 12.646, 17.687, 16.238], [2488.825825476643, 1821.23064588825, 3877.9533450839226, 3235.954554587606, 2972.809342255952, 1665.735578297516, 1737.843556561549, 885.243957311961, 1249.1924512039552, 1436.6241057415712, 619.988377497684], [490, 491, 492, 493, 494, 495, 496, 497, 498, 499, 500]], [9, 5656, [49967, 50057, 50145, 50232, 50327, 50422], [27986.723, 28145.924, 28130.617, 28135.663, 28095.801, 28117.142], [73110.808, 72959.2, 72954.498, 72921.214, 73005.568, 73034.156], [24.669, 26.338, 18.001, 23.573, 30.882, 27.512], [941.9989361075333, 1511.7950292907058, 2232.3230448034014, 1183.6309088370883, 3942.933158781702, 1269.9698601890102], [490, 491, 492, 493, 494, 495]], [8, 5677, [50136, 50226, 50320, 50413, 50508, 50586, 50666, 50745], [24127.406, 24101.658, 24167.342, 24194.714, 24176.879, 24219.279, 24302.561, 24448.134], [67913.477, 67812.717, 67792.248, 67831.97, 67714.405, 67616.034, 67666.615, 67817.153], [24.383, 14.727, 30.782, 16.815, 18.99, 9.779, 21.416, 33.804], [2186.636162607683, 2275.456029215911, 1116.0539444961005, 1370.5066843638785, 1725.0278846818514, 1494.6047617378645, 1090.673515465435, 3946.7747572822113], [492, 493, 494, 495, 496, 497, 498, 499]], [6, 5682, [50092, 50179, 50275, 50371, 50462, 50553, 50624], [5165.118, 5151.069, 5163.104, 5192.9, 5206.761, 5295.242, 5302.161], [50129.493, 50117.72, 50358.729, 50417.015, 50422.865, 50483.703, 50589.036], [22.139, 36.551, 14.349, 18.761, 9.489, 10.156, 13.351], [1344.5458071585515, 1597.163223064492, 2481.8812629057697, 2079.8277430605417, 773.1300264918875, 3060.032994130001, 966.9507578720475], [492, 493, 494, 495, 496, 497, 498]], [7, 5705, [50256, 50346, 50439, 50529, 50604, 50685, 50769, 50848, 50919, 51008, 51089, 51151, 51227, 51299, 51383, 51472, 51553, 51623, 51699, 51774, 51854, 51925, 51999, 52074, 52150, 52223, 52300], [36986.586, 37012.342, 36994.271, 36939.925, 36920.734, 36960.531, 36935.678, 36900.256, 36937.023, 36944.513, 36952.325, 36941.857, 36998.97, 36939.657, 36917.813, 36956.626, 36958.603, 36884.647, 36909.35, 36908.57, 36892.853, 36867.914, 36957.383, 36976.689, 36949.308, 36956.351, 37042.096], [51252.823, 51261.715, 51242.203, 51290.092, 51230.944, 51226.348, 51207.698, 51287.983, 51287.767, 51272.628, 51267.903, 51262.405, 51263.377, 51275.161, 51243.873, 51297.305, 51297.903, 51350.354, 51252.58, 51228.392, 51271.115, 51090.542, 51228.757, 51255.327, 51216.485, 51259.096, 51109.202], [13.68, 4.711, 5.786, 8.85, 27.063, 12.725, 6.643, 5.518, 8.214, 7.473, 8.076, 6.787, 13.159, 12.469, 8.996, 9.156, 6.885, 3.481, 8.851, 8.271, 8.191, 20.255, 17.032, 15.811, 17.15, 19.56, 11.44], [2922.2157769694227, 5895.250678929628, 6062.728199875284, 3646.7482907339895, 3213.782186601227, 2061.966376160961, 5138.811659236275, 5709.009516157715, 5099.691668751975, 6103.183661635188, 4194.906113992292, 3706.691025734559, 1864.0111753960848, 1972.8233095539367, 2554.1202645785484, 2400.7787313062595, 3143.4593643732555, 7583.472605300024, 2733.300373626241, 3153.793977534373, 3396.633447915232, 19869.477048750363, 2702.7479836188963, 1283.0122323479272, 1527.2553415979808, 1028.0056165069568, 3020.5566289001117], [493, 494, 495, 496, 497, 498, 499, 500, 501, 502, 503, 504, 505, 506, 507, 508, 509, 510, 511, 512, 513, 514, 515, 516, 517, 518, 519]], [9, 5728, [50832, 50904, 50989, 51074, 51139, 51213], [28154.264, 28120.392, 28086.2, 28058.847, 27949.17, 27879.472], [72764.967, 72743.051, 72650.987, 72610.189, 72737.475, 72701.896], [15.603, 11.234, 15.801, 12.131, 18.994, 16.475], [3914.8554776783058, 2844.4631051014476, 2046.006818598937, 1385.9825130270244, 973.648995905569, 1460.6353438676904], [500, 501, 502, 503, 504, 505]], [3, 5732, [50527, 50601, 50682, 50763, 50842, 50913, 51003, 51085, 51147, 51225], [33746.721, 33863.784, 34004.819, 33865.592, 33882.554, 34023.504, 33989.366, 34004.543, 34038.984, 34050.023], [37062.204, 37197.766, 37188.395, 37058.414, 37124.517, 37169.398, 37217.895, 37207.71, 37229.549, 37249.412], [12.818, 18.264, 15.912, 26.628, 19.333, 15.53, 14.351, 12.465, 15.743, 26.923], [1613.35603421084, 2315.023877511096, 2522.755289908852, 2452.8876165056536, 1163.1048131733737, 1692.0270654172155, 1975.1971563523346, 2086.5012318192435, 1169.1460452959523, 1111.3586296268195], [496, 497, 498, 499, 500, 501, 502, 503, 504, 505]], [1, 5737, [50775, 50854, 50925, 51018, 51099, 51161, 51239, 51314], [43224.307, 43166.907, 43065.881, 43108.535, 43183.569, 43060.944, 43147.012, 43108.44], [15373.721, 15406.748, 15318.108, 15190.307, 15351.197, 15291.899, 15193.842, 15276.898], [14.367, 11.857, 29.899, 20.061, 17.931, 13.945, 13.555, 21.113], [1724.0475065794883, 2595.8790995924464, 2322.7261113722993, 1933.986595375298, 5965.339934315155, 1833.2246706446892, 2442.9504703638463, 1364.1124082438498], [499, 500, 501, 502, 503, 504, 505, 506]], [1, 5741, [50452, 50540, 50615, 50696, 50777, 50857, 50926], [44207.569, 44202.753, 44065.942, 44025.567, 43952.529, 43928.278, 43822.731], [16215.273, 16286.867, 16217.729, 16270.561, 16351.182, 16316.724, 16526.66], [18.824, 8.655, 15.865, 36.05, 20.986, 37.35, 12.222], [858.4671802621797, 565.019381385594, 961.9093597087009, 2099.649572859533, 1684.5319457900455, 2135.222798516353, 41149.06945793007], [495, 496, 497, 498, 499, 500, 501]], [1, 5743, [50617, 50698, 50779, 50858, 50929, 51022], [44166.888, 44039.203, 44045.62, 44033.921, 43947.853, 44014.882], [14787.697, 14766.457, 14744.188, 14686.856, 14675.744, 14677.503], [20.435, 15.635, 19.72, 14.267, 15.962, 26.226], [1948.5949299645401, 7284.559217331674, 3928.1366022396105, 3145.2274275359437, 24592.090520557358, 2024.3994074556497], [497, 498, 499, 500, 501, 502]], [4, 5749, [50807, 50890, 50963, 51052, 51119], [16339.499, 16260.822, 16183.719, 16182.205, 16215.869], [45325.823, 45292.555, 45341.587, 45289.013, 45195.062], [19.739, 23.005, 23.874, 21.968, 29.932], [900.9066858608738, 2582.419422745556, 3368.932172003089, 2725.4872177870684, 1040.565453576108], [500, 501, 502, 503, 504]], [4, 5750, [50808, 50892, 50965, 51054, 51121, 51196, 51268, 51347, 51436], [16426.24, 16515.779, 16479.946, 16587.751, 16647.915, 16648.462, 16806.617, 16757.438, 16775.098], [46253.988, 46219.614, 46167.25, 46281.788, 46304.062, 46251.763, 46375.988, 46381.802, 46303.462], [28.247, 25.624, 17.798, 15.149, 21.949, 12.179, 26.168, 34.838, 23.485], [1095.143576321512, 1549.0842708376385, 708.7883962679695, 1130.8976578589304, 2116.6746190218073, 929.0779503118403, 6053.412017206787, 1918.7503589136918, 16009.05727933848], [500, 501, 502, 503, 504, 505, 506, 507, 508]], [2, 5768, [50932, 51025, 51102, 51164, 51242], [44668.772, 44691.662, 44655.916, 44643.305, 44572.365], [29825.797, 29835.271, 29906.335, 29798.712, 29951.475], [13.596, 14.891, 21.623, 21.687, 3.957], [2262.5875851186966, 1674.6545125925952, 2132.9318136437355, 1446.9740210905616, 361.4705285510269], [501, 502, 503, 504, 505]], [8, 5771, [50982, 51068, 51135, 51210, 51282, 51363, 51453, 51535, 51603], [24604.078, 24601.394, 24704.572, 24663.816, 24610.112, 24661.651, 24623.871, 24815.29, 24717.075], [68182.806, 68153.657, 68304.15, 68277.599, 68338.747, 68378.1, 68422.09, 68340.17, 68270.708], [29.598, 14.758, 24.594, 25.589, 30.231, 24.885, 18.132, 24.203, 18.928], [948.0788572311621, 1109.3474928174137, 3996.2910896564103, 3630.366006594526, 1117.351496285891, 1068.8442238993237, 1208.005363448524, 2690.790962513963, 2793.079856073899], [502, 503, 504, 505, 506, 507, 508, 509, 510]], [3, 5782, [51146, 51222, 51294, 51379, 51470, 51549, 51618, 51695, 51772, 51848, 51919, 51993], [33527.317, 33485.061, 33517.565, 33522.025, 33480.33, 33532.37, 33496.73, 33494.491, 33519.189, 33495.885, 33506.984, 33514.59], [37631.854, 37640.319, 37633.192, 37624.45, 37647.807, 37657.436, 37689.228, 37633.655, 37620.541, 37638.451, 37620.969, 37631.555], [11.598, 12.945, 11.738, 11.809, 7.975, 18.212, 15.053, 10.079, 10.597, 13.246, 8.527, 8.472], [1102.921514750711, 1572.9862138558117, 2422.9041557412447, 3004.836076514354, 2627.2330239053767, 2792.039520996473, 2086.8676450633957, 2257.914960644462, 2412.8892370207436, 2077.539287845308, 2451.2325043494347, 2710.2848220201813], [504, 505, 506, 507, 508, 509, 510, 511, 512, 513, 514, 515]], [6, 5785, [51111, 51174, 51254, 51329, 51414, 51499, 51579, 51649], [6104.797, 6095.366, 6072.786, 6095.885, 6151.474, 6159.083, 6194.779, 6188.051], [51193.936, 51112.55, 51142.641, 51122.149, 51063.954, 51003.976, 51071.487, 51117.836], [19.696, 30.237, 28.487, 19.998, 24.209, 15.402, 10.336, 17.861], [1285.1613549357355, 1270.705357284719, 1426.064563137034, 1875.9679010359002, 5189.215283357143, 6279.32978651562, 2802.541877671466, 850.134390117452], [504, 505, 506, 507, 508, 509, 510, 511]], [9, 5806, [51212, 51287, 51369, 51459, 51539, 51608, 51684, 51766, 51837], [27764.805, 27826.524, 27828.524, 27800.116, 27757.958, 27764.381, 27803.148, 27888.391, 27927.814], [72168.339, 72268.386, 72220.232, 72277.342, 72278.807, 72406.508, 72298.121, 72257.023, 72244.318], [17.44, 15.886, 15.439, 9.931, 16.443, 28.886, 30.073, 16.777, 24.049], [970.403825905473, 1301.9349547598533, 2089.386964384783, 2410.1850283668955, 1329.4061742607098, 1094.5777144768826, 1907.259649570103, 820.9836139641097, 658.9028150347484], [505, 506, 507, 508, 509, 510, 511, 512, 513]], [1, 5836, [51397, 51480, 51564, 51636, 51711, 51785, 51865, 51935, 52013, 52084], [43749.391, 43835.271, 43789.217, 43781.839, 43838.694, 43779.909, 43723.659, 43736.985, 43650.593, 43639.411], [14689.444, 14630.941, 14648.844, 14659.923, 14653.826, 14681.803, 14704.77, 14631.731, 14563.931, 14613.93], [35.633, 27.942, 27.995, 21.634, 20.403, 22.493, 16.349, 33.787, 17.305, 29.617], [4701.94303779425, 4724.372229193758, 2051.592444267708, 846.257061086526, 3372.4703807394176, 6416.932929932297, 18531.60403630603, 1916.534493768676, 1281.7670595087916, 2107.3097751325895], [507, 508, 509, 510, 511, 512, 513, 514, 515, 516]], [9, 5845, [51606, 51682, 51764, 51836, 51914], [27209.929, 27221.899, 27163.686, 27260.224, 27316.619], [71929.224, 71971.065, 71994.35, 71946.482, 71928.915], [25.245, 15.367, 20.419, 17.189, 13.248], [1050.5014317073367, 1454.5166716264646, 2744.4293199355693, 2910.5253414189256, 1410.3772531009704], [510, 511, 512, 513, 514]], [4, 5853, [51665, 51742, 51811, 51891, 51966], [16356.783, 16424.279, 16405.181, 16450.032, 16377.929], [43670.897, 43592.219, 43615.552, 43535.919, 43593.226], [13.228, 13.219, 16.946, 13.848, 9.048], [1740.828230267471, 1516.8946514653044, 2156.8541032197522, 2582.6649903549837, 107784.40623200581], [511, 512, 513, 514, 515]], [8, 5854, [51680, 51759, 51832, 51910, 51983, 52052], [24584.71, 24635.351, 24662.964, 24659.115, 24641.156, 24683.836], [66819.474, 66718.072, 66665.285, 66683.588, 66652.209, 66662.353], [30.782, 21.672, 13.754, 22.603, 19.41, 20.243], [1587.3250949060377, 1934.9055875523386, 1245.4985743300376, 1157.1086771611856, 1564.0026791202204, 1791.6109321654867], [511, 512, 513, 514, 515, 516]], [8, 5866, [51761, 51833, 51911, 51984, 52053, 52134, 52208], [24901.165, 24924.749, 24892.839, 24830.636, 24826.452, 24792.888, 24770.267], [67410.103, 67369.163, 67420.44, 67265.69, 67210.036, 67199.341, 67262.608], [16.14, 18.763, 15.714, 28.392, 35.833, 33.304, 25.029], [2949.921817865795, 1420.1827475076775, 2437.6786527961826, 2120.1905088245358, 1030.6237790713376, 4495.037936279533, 8789.267559071272], [512, 513, 514, 515, 516, 517, 518]], [1, 5872, [51866, 51939, 52014, 52085, 52161, 52233, 52310, 52382, 52459], [44541.883, 44486.929, 44517.443, 44550.679, 44471.034, 44406.292, 44419.52, 44385.31, 44371.513], [16368.485, 16355.276, 16433.562, 16362.502, 16312.699, 16175.842, 16230.564, 16271.831, 16280.806], [11.182, 12.644, 12.871, 17.878, 14.135, 12.56, 13.276, 7.777, 13.176], [1838.0105135117587, 2078.268629003446, 2717.7327465932585, 1729.6170838337353, 1718.0401573092154, 2037.0055320331517, 1447.9528182716588, 1282.5675334835585, 1589.0188221280578], [513, 514, 515, 516, 517, 518, 519, 520, 521]], [7, 5902, [51926, 51998, 52073, 52151, 52224, 52298, 52373, 52448], [37066.364, 36903.344, 36812.684, 36908.916, 36916.226, 36877.609, 36940.739, 36830.042], [52647.503, 52540.756, 52584.28, 52516.606, 52431.881, 52509.049, 52488.611, 52416.57], [23.219, 17.61, 22.64, 32.899, 15.848, 23.243, 25.431, 21.21], [917.2524491466162, 1080.5224462089795, 591.2314263699413, 996.8202517781249, 1575.6059956770835, 790.1493640274333, 3260.730525894033, 15680.567823028994], [514, 515, 516, 517, 518, 519, 520, 521]], [4, 5916, [52120, 52189, 52268, 52341, 52413], [16537.343, 16473.2, 16523.611, 16599.44, 16612.281], [43547.746, 43540.249, 43603.094, 43681.327, 43496.97], [11.557, 27.19, 16.556, 26.057, 23.475], [1021.7657395084492, 2317.4548254684005, 1489.8435970704584, 1197.603784654851, 654.2650747036301], [517, 518, 519, 520, 521]], [3, 5920, [52147, 52221, 52293, 52367, 52443, 52515, 52599, 52678, 52751, 52830, 52897, 52973, 53045, 53114, 53190, 53257, 53328], [33495.523, 33480.041, 33458.096, 33535.15, 33560.337, 33503.081, 33471.393, 33439.465, 33489.163, 33406.262, 33452.594, 33378.472, 33382.485, 33379.153, 33457.899, 33461.184, 33435.181], [37603.351, 37636.323, 37715.202, 37740.433, 37789.174, 37621.036, 37510.777, 37356.025, 37453.497, 37398.031, 37391.182, 37455.056, 37510.276, 37548.121, 37649.75, 37570.629, 37457.201], [9.709, 13.187, 13.033, 9.113, 11.02, 8.633, 10.728, 22.822, 26.431, 8.805, 14.361, 16.572, 18.423, 21.756, 18.863, 11.927, 19.337], [1692.174906587426, 2218.7752554483973, 1878.1425315891825, 2206.0938990597087, 3099.830288274283, 4754.444197773301, 4964.156573074666, 2929.502009684698, 3006.4436105012023, 3462.725308499182, 2434.2917322769276, 1701.4262495871515, 2041.8452570991917, 1934.7274376905925, 738.3376400338262, 836.8815311318207, 4255.5543084814335], [517, 518, 519, 520, 521, 522, 523, 524, 525, 526, 527, 528, 529, 530, 531, 532, 533]], [8, 5950, [52425, 52504, 52583, 52663, 52733, 52812, 52884], [23918.296, 23907.353, 23933.049, 23940.124, 23907.846, 23882.961, 23949.185], [66256.239, 66199.226, 66169.412, 66131.22, 66107.022, 65929.871, 65948.045], [11.077, 9.242, 11.324, 10.367, 12.925, 12.354, 23.728], [1063.9186636387883, 1485.7585438602532, 1876.2465604807492, 2409.2523859938333, 1383.5629049844244, 1442.136650931782, 1693.1473828303297], [521, 522, 523, 524, 525, 526, 527]], [8, 5951, [52353, 52426, 52505, 52586, 52664, 52736], [24843.394, 24775.68, 24721.181, 24649.045, 24524.728, 24506.94], [67270.444, 67126.47, 67170.931, 67236.94, 67142.63, 67140.049], [20.554, 13.27, 13.749, 11.243, 20.435, 14.303], [3956.761010668489, 2078.9113357059505, 1573.0604623610245, 1590.7768004622992, 1548.9380907006796, 1432.6972323128991], [520, 521, 522, 523, 524, 525]], [9, 5952, [52428, 52506, 52587, 52666, 52738, 52814], [26720.669, 26723.994, 26731.022, 26787.531, 26749.215, 26782.311], [70898.451, 70875.396, 70890.3, 70766.861, 70748.562, 70752.407], [11.852, 10.651, 9.365, 16.185, 13.907, 29.796], [2567.726215922197, 3439.3456751925773, 1939.743653916983, 1766.5280853189495, 1923.3046362091875, 1037.4259670790848], [521, 522, 523, 524, 525, 526]], [4, 5977, [52650, 52720, 52799, 52872, 52939], [16092.815, 16157.496, 16128.952, 16144.874, 16175.406], [43897.022, 43849.412, 43769.6, 43829.47, 43858.704], [9.938, 11.96, 15.923, 17.95, 26.537], [1602.1645441252213, 1725.414828699247, 3164.15366356749, 1148.155314951442, 786.4756232831605], [524, 525, 526, 527, 528]], [3, 6017, [53046, 53116, 53191, 53258, 53330], [34043.541, 34044.71, 33998.349, 33927.208, 33785.184], [38123.715, 38060.459, 38202.161, 38233.214, 38279.386], [27.316, 28.004, 41.495, 32.732, 14.368], [1384.24802819992, 3567.2997673379596, 1126.6221903460516, 4312.505065790684, 122816.78618646837], [529, 530, 531, 532, 533]], [9, 6031, [52961, 53035, 53098, 53177, 53247, 53320], [28114.829, 28156.645, 28186.358, 28186.282, 28180.945, 28140.734], [72850.161, 72836.427, 72826.587, 72813.391, 72831.512, 72949.913], [22.101, 19.003, 11.035, 9.747, 14.817, 29.147], [2278.6965099034687, 3105.4657661957995, 3628.31576282986, 3418.165681235591, 1816.4325934016254, 1184.0471238364446], [528, 529, 530, 531, 532, 533]], [4, 6057, [52873, 52940, 53019, 53085, 53155], [16217.61, 16189.437, 16173.668, 16291.642, 16046.952], [45030.911, 45076.681, 45165.943, 45034.013, 45019.765], [26.564, 24.141, 22.997, 28.196, 25.165], [1076.6130120169678, 1103.9491190714277, 2401.2729211711685, 1302.8847989296037, 906.3591405265538], [527, 528, 529, 530, 531]], [6, 6104, [53765, 53838, 53902, 53966, 54029, 54107, 54175, 54247, 54330], [5399.142, 5359.748, 5408.09, 5450.886, 5494.169, 5359.307, 5348.562, 5367.665, 5384.878], [51095.635, 51168.431, 51180.901, 51195.719, 51077.044, 50914.397, 50915.516, 50956.794, 50979.056], [9.507, 25.408, 8.069, 8.303, 9.214, 8.062, 6.978, 6.521, 8.424], [2119.9118651985177, 1067.7439513055447, 3868.6919764368076, 2951.5926890739997, 3013.8370044349967, 3302.3377319527076, 3051.2865683730374, 3657.088318128217, 2782.5940897005316], [540, 541, 542, 543, 544, 545, 546, 547, 548]], [5, 6161, [54255, 54338, 54408, 54478, 54538, 54594, 54665, 54728], [10568.349, 10468.197, 10461.368, 10451.601, 10519.554, 10514.821, 10428.267, 10404.67], [46026.954, 46123.619, 46035.24, 46112.343, 46117.887, 46038.455, 46085.13, 46059.565], [23.896, 29.836, 22.459, 26.395, 26.744, 21.793, 16.678, 22.525], [770.9105878764876, 6913.16195246795, 1261.2875874597282, 1599.3975305822355, 1571.6230974271339, 2698.3463136061505, 695.9355309396288, 1518.8442460761328], [547, 548, 549, 550, 551, 552, 553, 554]], [8, 6192, [54495, 54557, 54619, 54684, 54753], [23703.594, 23681.852, 23770.135, 23728.481, 23694.204], [65781.849, 65836.723, 65819.722, 65734.073, 65767.577], [19.877, 11.722, 12.167, 7.933, 14.775], [4990.024002866652, 2756.106177774514, 2186.3173517901914, 2879.6017671433156, 2010.5795723966419], [550, 551, 552, 553, 554]], [9, 6209, [54621, 54690, 54757, 54823, 54890, 54966, 55066, 55188, 55314, 55443, 55565, 55696, 55821, 55929, 56029, 56135, 56235, 56339, 56434, 56538], [27143.663, 27167.648, 27211.89, 27280.562, 27239.093, 27141.59, 27229.523, 27103.337, 27055.707, 27069.025, 27060.534, 26962.435, 27005.359, 27063.988, 27086.919, 27081.205, 27023.86, 27019.01, 26873.146, 26925.498], [70999.387, 71049.183, 71047.561, 71151.081, 71148.059, 71184.34, 71192.291, 71021.737, 70926.431, 70860.43, 70843.897, 70640.98, 70649.387, 70655.288, 70666.996, 70707.775, 70795.344, 70864.225, 70843.325, 70714.923], [19.661, 10.665, 11.483, 21.9, 15.382, 29.47, 25.735, 12.094, 17.179, 15.793, 15.439, 19.522, 20.95, 14.963, 12.857, 14.575, 17.046, 24.282, 26.482, 13.996], [1095.957255706133, 1011.7659762823939, 1812.103555404347, 1015.6056928514652, 1533.7641403484895, 1768.1924257864498, 708.7100353574491, 29295.470460003413, 12764.046837383026, 3560.465398783748, 17749.77839055746, 1196.6730643553074, 2352.6573870903762, 3854.4835675229283, 1667.3659739324617, 968.5110612865085, 1491.405775669994, 2488.612763458898, 810.352350491242, 1041.669414071033], [552, 553, 554, 555, 556, 557, 558, 559, 560, 561, 562, 563, 564, 565, 566, 567, 568, 569, 570, 571]], [2, 6235, [54913, 55003, 55113, 55232, 55362], [44188.794, 44201.779, 44195.817, 44165.086, 44082.93], [30927.414, 30915.195, 30767.273, 30634.913, 30587.913], [23.666, 18.262, 27.158, 20.458, 24.1], [2192.4704011978997, 3187.2785300673027, 3565.5793072033334, 7760.407718389395, 7597.314464810929], [556, 557, 558, 559, 560]], [3, 6254, [54985, 55088, 55205, 55334, 55463, 55592, 55723, 55840, 55948, 56053, 56157], [33808.033, 33768.043, 33810.749, 33942.131, 34067.368, 33989.756, 33943.644, 33931.948, 34018.075, 33980.03, 33972.184], [36739.187, 36817.194, 36797.577, 36822.266, 36851.902, 36835.516, 36854.822, 36810.088, 36779.254, 36751.344, 36802.109], [22.96, 18.09, 21.265, 12.235, 15.23, 20.753, 17.355, 9.435, 9.409, 9.451, 18.396], [4345.5340511408895, 6653.832652934374, 4026.090790509304, 5261.471074020481, 5929.131101571053, 3139.454896762641, 7399.5628534225225, 3471.5861641885, 5791.520801234475, 4251.456711766498, 888.2483130286154], [557, 558, 559, 560, 561, 562, 563, 564, 565, 566, 567]], [6, 6258, [54929, 55017, 55129, 55251, 55385, 55499, 55632, 55763, 55879], [5390.323, 5390.451, 5508.789, 5631.151, 5667.839, 5673.279, 5678.613, 5620.263, 5649.847], [51370.125, 51403.308, 51422.929, 51442.758, 51419.925, 51426.747, 51431.461, 51375.539, 51301.148], [8.745, 9.117, 13.668, 8.003, 9.766, 16.981, 7.495, 11.946, 25.179], [2134.1891996694562, 3271.192492621629, 2904.3461842900842, 4229.001260440028, 2262.7385321715265, 1672.6538611346125, 2682.472340392354, 2193.2041243328913, 9499.453259669897], [557, 558, 559, 560, 561, 562, 563, 564, 565]], [1, 6261, [54998, 55109, 55231, 55360, 55480, 55607, 55738, 55855, 55967, 56070], [43706.063, 43732.13, 43681.175, 43669.26, 43679.646, 43606.131, 43651.388, 43623.087, 43670.336, 43673.927], [17034.358, 17005.566, 17030.472, 17065.153, 16988.093, 16827.84, 16874.409, 16947.298, 16945.304, 16854.466], [22.859, 19.07, 17.018, 19.3, 25.742, 26.95, 13.451, 21.543, 25.734, 28.75], [2393.5869727308564, 2128.243528148402, 2468.5461135043556, 2164.0726924664955, 1761.804837268944, 1579.3620226653757, 38854.25167143418, 4043.6944660145036, 2164.2455503805663, 1430.474110283102], [557, 558, 559, 560, 561, 562, 563, 564, 565, 566]], [1, 6263, [55004, 55114, 55235, 55367, 55483, 55613, 55746], [44571.643, 44555.55, 44513.006, 44532.165, 44545.719, 44520.538, 44597.638], [16497.387, 16557.656, 16448.836, 16452.428, 16407.279, 16396.144, 16505.999], [24.396, 21.381, 32.149, 29.617, 17.396, 21.657, 12.825], [2544.7920851230024, 3558.180112440076, 5949.970721672147, 6089.195528910975, 8515.594736425082, 4988.865835409371, 1251.5211291055484], [557, 558, 559, 560, 561, 562, 563]], [8, 6270, [54963, 55063, 55184, 55308, 55440], [24199.888, 24202.229, 24255.139, 24285.651, 24202.99], [65910.53, 65969.684, 66000.529, 66064.113, 66110.519], [24.257, 16.271, 10.714, 12.587, 16.647], [1680.8373047527334, 3088.1252863113673, 2634.6570653057784, 2486.761731377182, 2089.5356807877797], [557, 558, 559, 560, 561]], [4, 6272, [55041, 55155, 55279, 55416, 55534, 55664, 55793, 55906, 56010, 56112], [16077.775, 16189.73, 16249.148, 16135.291, 16069.486, 16204.123, 16116.715, 16161.747, 16046.931, 16082.533], [43916.785, 44033.152, 44250.929, 44270.581, 44191.122, 44085.973, 44041.755, 44115.826, 44079.209, 43976.718], [23.92, 16.344, 10.958, 9.91, 22.117, 15.995, 15.679, 20.89, 31.192, 30.012], [11821.455787106357, 6359.62171255098, 2700.859088354559, 2368.464340249546, 4023.4060158924985, 3343.53335356823, 1186.0975661032062, 1496.7591858047463, 2421.8880732549014, 3266.0140407376284], [558, 559, 560, 561, 562, 563, 564, 565, 566, 567]], [9, 6281, [55064, 55189, 55315, 55444, 55569, 55698, 55822, 55930, 56030, 56136, 56236, 56340], [27034.29, 27163.4, 27134.58, 27201.09, 27302.102, 27268.146, 27171.838, 27093.272, 27081.354, 27183.197, 27158.408, 27136.212], [71769.921, 71826.322, 71872.962, 71863.429, 72021.811, 72008.391, 71930.375, 71833.017, 71845.118, 71844.179, 71812.747, 71833.857], [16.54, 22.4, 22.951, 17.79, 30.315, 20.031, 28.237, 17.164, 20.994, 13.987, 18.345, 25.13], [2845.5864198347635, 8023.490041701908, 4143.035080266613, 3266.4806422183283, 5980.207052469613, 34367.52184842211, 3026.5901638963323, 1385.4297071181165, 1718.4267436119912, 1647.3048446248145, 3387.3584858190115, 1633.951121641148], [558, 559, 560, 561, 562, 563, 564, 565, 566, 567, 568, 569]], [3, 6285, [55086, 55204, 55333, 55460, 55587, 55719, 55837, 55943, 56048], [33462.229, 33393.546, 33313.159, 33349.204, 33409.261, 33388.269, 33366.753, 33295.206, 33288.569], [39229.611, 39258.081, 39470.943, 39401.126, 39405.333, 39392.031, 39402.748, 39421.852, 39546.157], [14.817, 16.458, 16.235, 14.069, 18.665, 12.197, 13.472, 14.014, 27.53], [1916.5705641806815, 3392.1628200256014, 1851.2401933362735, 1934.0966130105303, 4976.419613265455, 3102.8621058689314, 2745.3648806050046, 1935.604120329684, 2238.477034145031], [558, 559, 560, 561, 562, 563, 564, 565, 566]], [3, 6286, [55089, 55208, 55338, 55464, 55593], [34058.543, 34031.077, 34037.84, 34027.059, 33981.631], [39411.143, 39397.367, 39543.831, 39586.859, 39606.172], [10.374, 9.071, 10.812, 11.701, 12.862], [2481.8121839445175, 3254.4622436006857, 3100.3243733798713, 3148.8318767081623, 2643.4018895995914], [558, 559, 560, 561, 562]], [3, 6287, [55091, 55209, 55339, 55465, 55594, 55725, 55843, 55949, 56055, 56158, 56253, 56359, 56452, 56555, 56648, 56747], [34208.823, 34219.331, 34201.235, 34190.773, 34187.539, 34113.524, 34158.142, 34093.028, 34060.339, 34060.33, 34005.716, 33959.101, 33850.293, 33726.973, 33764.754, 33659.297], [37867.366, 37929.334, 37793.997, 37871.004, 37858.368, 37858.369, 37853.0, 37841.424, 37786.932, 37824.964, 37771.272, 37715.857, 37647.104, 37637.81, 37660.912, 37645.868], [15.542, 14.632, 14.784, 14.128, 12.986, 18.596, 10.547, 12.546, 12.265, 13.105, 8.335, 15.338, 13.074, 14.326, 16.449, 27.907], [2218.1528080944813, 2188.8368014127986, 3519.622832025172, 3631.863573993478, 4082.1203121999356, 8305.52694474633, 3630.5053655863844, 3283.278982128455, 3064.6281745686683, 1899.0133117234598, 1928.0145595743513, 2885.356229800189, 2708.9902730781023, 2207.7680284547846, 1544.030952299633, 10276.540876480163], [558, 559, 560, 561, 562, 563, 564, 565, 566, 567, 568, 569, 570, 571, 572, 573]], [0, 6297, [55302, 55433, 55555, 55683, 55812, 55921], [20888.621, 20888.755, 20813.623, 20793.91, 20816.253, 20853.608], [13187.352, 13135.11, 13211.399, 13091.565, 13083.868, 13066.164], [31.75, 20.875, 25.501, 17.062, 13.736, 12.932], [5731.088953985955, 9891.516041113066, 1582.8299788795139, 2184.261161450645, 2673.980638828224, 3177.6554216685904], [560, 561, 562, 563, 564, 565]], [0, 6298, [55303, 55434, 55556, 55684, 55813], [21033.006, 20972.965, 21018.725, 20945.197, 20898.272], [10416.656, 10351.893, 10387.351, 10323.504, 10397.946], [17.672, 15.793, 14.632, 23.815, 32.726], [1389.483532647275, 1647.3750753879979, 1264.2302176789922, 3432.339020526645, 1896.6001643719505], [560, 561, 562, 563, 564]], [1, 6308, [55230, 55358, 55478, 55605, 55737, 55853, 55965, 56068, 56173, 56269], [43185.615, 43101.838, 43144.289, 43157.816, 43152.943, 43111.696, 43169.129, 43258.494, 43252.141, 43325.464], [15245.516, 15149.717, 15360.61, 15365.623, 15479.617, 15597.23, 15549.118, 15522.11, 15510.685, 15331.705], [13.874, 12.38, 12.624, 16.521, 8.767, 9.087, 8.526, 15.137, 38.945, 34.225], [8900.507285471187, 4223.955774219607, 7897.26845080573, 10994.838886685684, 5903.494523570605, 5376.886731290939, 5996.31644370027, 5605.125312304485, 3955.263408269315, 5729.509022695136], [559, 560, 561, 562, 563, 564, 565, 566, 567, 568]], [2, 6310, [55234, 55366, 55482, 55612, 55745], [44475.117, 44489.396, 44442.108, 44358.046, 44357.882], [31117.711, 31101.391, 31021.486, 31110.456, 31137.23], [22.649, 8.163, 17.751, 18.773, 12.653], [1425.0987072762998, 2171.892675258414, 1516.355455261794, 1254.300946307843, 1489.8647743347658], [559, 560, 561, 562, 563]], [2, 6311, [55236, 55368, 55484, 55615, 55747, 55862], [44763.231, 44686.562, 44765.855, 44866.145, 44853.174, 44780.702], [30176.206, 30198.127, 30140.021, 30274.99, 30312.709, 30398.228], [36.32, 27.52, 16.432, 29.889, 22.928, 24.627], [2635.111154430608, 5462.350906866623, 2345.263259630606, 4051.823609433461, 5213.529007432945, 14510.531870915314], [559, 560, 561, 562, 563, 564]], [0, 6334, [55810, 55920, 56021, 56128, 56231, 56332, 56420, 56527], [20445.995, 20498.516, 20473.623, 20508.119, 20554.431, 20491.718, 20543.422, 20537.923], [11726.875, 11723.209, 11739.297, 11808.295, 11805.574, 11759.279, 11827.715, 11794.457], [19.473, 21.037, 14.392, 21.17, 10.764, 11.666, 14.102, 25.309], [950.6522710090481, 2203.3480468897505, 2011.3706113175533, 1530.0305642634598, 1526.1509912503038, 1824.6622702865088, 2304.2632447594297, 1067.9106485319596], [564, 565, 566, 567, 568, 569, 570, 571]], [8, 6335, [55439, 55560, 55690, 55816, 55923, 56024], [23797.592, 23768.028, 23942.402, 24076.981, 24197.932, 24221.904], [66509.698, 66517.774, 66559.835, 66504.061, 66494.63, 66423.898], [15.767, 9.232, 10.231, 8.393, 16.555, 10.535], [1980.2971844354424, 1978.4975373109094, 2634.757203341384, 2061.841671209829, 1686.1609391636066, 1654.908708850909], [561, 562, 563, 564, 565, 566]], [3, 6342, [55588, 55720, 55838, 55946, 56051, 56155, 56252, 56358, 56450, 56556, 56646], [33709.523, 33591.221, 33781.042, 33718.481, 33754.062, 33726.318, 33737.824, 33685.728, 33689.627, 33764.267, 33539.806], [38395.859, 38385.212, 38383.888, 38388.081, 38385.654, 38373.916, 38405.616, 38381.403, 38396.567, 38468.441, 38367.223], [17.515, 15.324, 33.427, 19.034, 9.994, 12.708, 8.448, 15.044, 15.65, 25.531, 15.466], [10693.237380682145, 6450.567349960898, 3519.432699783144, 4214.53656100707, 4208.659927824231, 3902.1250914522475, 3276.1260522270136, 2340.093971454995, 5431.489392018767, 5341.103186291117, 2128.9029226477405], [562, 563, 564, 565, 566, 567, 568, 569, 570, 571, 572]], [7, 6344, [55470, 55598, 55730, 55846, 55957, 56058, 56164, 56258, 56367, 56460], [37146.091, 37315.724, 37281.81, 37306.316, 37447.754, 37546.677, 37645.607, 37479.376, 37510.582, 37517.376], [51301.438, 51243.948, 51293.897, 51309.192, 51405.505, 51386.38, 51477.957, 51604.642, 51560.243, 51502.249], [29.843, 14.217, 23.787, 16.603, 34.772, 18.682, 34.475, 20.069, 18.427, 10.26], [6171.806753566525, 2075.4536044996826, 7968.7093187973205, 31037.118408305367, 3807.334220852117, 3069.6013318742444, 3409.9461317837126, 1196.5379612532056, 1240.6273903159681, 1437.2085450855761], [561, 562, 563, 564, 565, 566, 567, 568, 569, 570]], [2, 6345, [55609, 55739, 55856, 55968, 56069], [43915.149, 43886.208, 43805.447, 43673.283, 43651.355], [29407.235, 29376.296, 29233.538, 29256.454, 29229.114], [10.147, 38.638, 27.471, 21.547, 25.083], [1599.4788408090747, 3987.889219022401, 3560.9246653605, 1234.457447653337, 2024.0514799971372], [562, 563, 564, 565, 566]], [2, 6346, [55485, 55614, 55748, 55860, 55972, 56071], [44817.999, 44659.037, 44681.621, 44691.368, 44677.935, 44725.115], [31468.89, 31412.794, 31486.776, 31531.567, 31529.541, 31513.692], [9.709, 11.016, 27.4, 17.844, 13.647, 26.743], [2138.96797250326, 73366.61850638535, 6172.247503564105, 2712.1433029533837, 3549.241091996044, 2063.231284645706], [561, 562, 563, 564, 565, 566]], [4, 6360, [55535, 55663, 55791, 55905, 56011, 56113], [16061.416, 16128.243, 16047.711, 16076.819, 16040.396, 16049.74], [46743.158, 46670.826, 46715.071, 46910.132, 46754.876, 46781.819], [34.284, 37.223, 37.489, 15.002, 22.295, 19.888], [1858.258696018542, 5390.584625715976, 2107.7735714003366, 2343.3819535462944, 3366.6693446230956, 1429.3133401897107], [562, 563, 564, 565, 566, 567]], [4, 6361, [55420, 55538, 55669, 55795, 55909, 56014, 56117, 56222, 56321, 56410, 56511], [16620.046, 16724.324, 16742.953, 16722.784, 16796.811, 16767.292, 16761.31, 16776.109, 16624.722, 16687.369, 16781.2], [44445.762, 44512.506, 44542.387, 44370.579, 44275.627, 44108.368, 44070.635, 44086.686, 44091.634, 44150.601, 44218.318], [27.683, 26.343, 19.901, 21.18, 27.543, 31.294, 21.971, 18.657, 26.763, 16.778, 10.025], [8102.878609761447, 7602.855819479265, 8892.128103769955, 6090.709596149719, 2545.1462695760647, 1573.90366035245, 1494.3752576467116, 2158.6414642860645, 10282.033917694598, 24601.713515610463, 73394.09541296137], [561, 562, 563, 564, 565, 566, 567, 568, 569, 570, 571]], [6, 6401, [55987, 56087, 56194, 56291, 56390, 56484, 56587, 56683, 56784, 56879], [5404.117, 5375.639, 5504.421, 5369.918, 5357.199, 5413.961, 5358.919, 5504.206, 5524.418, 5415.595], [50864.68, 50885.66, 50952.571, 50797.558, 50883.602, 50861.852, 50881.618, 50996.173, 50889.884, 50970.168], [27.654, 21.125, 11.196, 30.971, 33.212, 25.103, 32.434, 24.579, 23.328, 35.058], [1039.1364255411952, 1347.2883976439093, 903.1849562000771, 3953.9151067799367, 1347.54638989073, 1027.4257040591867, 7300.15036812946, 1539.794445114154, 2853.7829944777745, 1967.7516201628596], [566, 567, 568, 569, 570, 571, 572, 573, 574, 575]], [9, 6412, [56139, 56241, 56345, 56438, 56542, 56632, 56730, 56829, 56922, 57005, 57086, 57165, 57251, 57342, 57445, 57538, 57622, 57711], [27856.644, 27886.962, 27980.885, 27978.794, 27915.51, 27932.665, 27705.912, 27612.06, 27572.784, 27652.899, 27668.892, 27666.9, 27723.683, 27827.147, 27810.05, 27854.798, 27797.065, 27954.91], [73124.874, 73069.411, 73093.421, 73108.579, 73128.089, 73110.861, 73195.424, 73171.021, 73115.245, 72995.518, 73179.224, 73174.044, 73180.952, 73096.003, 73130.776, 73085.846, 73113.132, 73218.104], [19.5, 31.535, 14.706, 26.101, 13.962, 23.599, 19.895, 12.636, 17.481, 15.37, 13.308, 12.271, 13.376, 21.986, 16.57, 18.063, 9.96, 26.869], [1528.2413952489042, 1034.7339257598976, 1239.8126741576496, 1597.6093248025722, 4957.943918882366, 6243.9416720982235, 2453.1104959771747, 2225.1813321459344, 1585.2136669541678, 24725.76543731318, 1733.4459268880867, 1527.4567438538763, 2004.5198485091955, 7379.333063116392, 4210.721170166598, 3583.6353655191037, 2558.1273615560735, 2242.4500443121856], [567, 568, 569, 570, 571, 572, 573, 574, 575, 576, 577, 578, 579, 580, 581, 582, 583, 584]], [4, 6437, [56319, 56407, 56505, 56607, 56707], [16131.191, 16115.67, 16096.342, 16117.692, 16092.145], [44024.389, 44050.66, 44077.104, 44061.264, 44045.941], [20.738, 7.449, 9.47, 8.744, 10.764], [2540.128235107705, 2409.105493160077, 2391.977768401305, 2327.013862073038, 2762.143888618807], [569, 570, 571, 572, 573]], [4, 6440, [56406, 56504, 56606, 56706, 56807, 56896], [15949.96, 15908.139, 16009.202, 15979.834, 15982.45, 15913.714], [46024.661, 46203.844, 46344.502, 46195.12, 46156.952, 46174.825], [20.29, 21.367, 29.314, 8.861, 22.507, 38.222], [1699.424003013324, 2857.316593348141, 894.8681294487395, 68410.41963486081, 6655.66988255, 3294.4661970160805], [570, 571, 572, 573, 574, 575]], [7, 6454, [56562, 56653, 56756, 56846, 56939, 57021, 57107, 57186, 57277, 57368, 57468, 57558, 57645, 57728], [37252.602, 37410.979, 37454.088, 37491.553, 37376.171, 37353.156, 37359.234, 37582.877, 37598.647, 37503.92, 37358.724, 37304.768, 37260.91, 37260.554], [51309.335, 51343.909, 51305.688, 51207.623, 51301.283, 51278.253, 51401.208, 51444.033, 51376.567, 51379.418, 51241.707, 51201.002, 51251.258, 51230.23], [46.964, 16.657, 26.801, 16.527, 26.703, 17.591, 11.13, 17.546, 12.068, 15.896, 10.945, 16.796, 10.814, 14.08], [4618.469384726587, 1183.7598305725062, 1783.587801227187, 1151.5814788438415, 1052.2595673488324, 1509.608687897605, 1797.854742589847, 1303.4133800391037, 1217.1806663904683, 765.3068603308433, 678.4159639540145, 1225.6241411085923, 1242.2560916295454, 836.4960393476714], [571, 572, 573, 574, 575, 576, 577, 578, 579, 580, 581, 582, 583, 584]], [3, 6473, [56748, 56841, 56935, 57016, 57102, 57180, 57266, 57360, 57460], [33836.334, 33796.448, 33842.265, 33754.333, 33781.132, 33713.716, 33581.851, 33706.064, 33696.434], [38540.136, 38595.11, 38606.186, 38607.011, 38592.862, 38494.587, 38477.178, 38432.234, 38467.575], [26.48, 14.012, 10.234, 10.626, 7.035, 20.091, 20.238, 12.869, 19.743], [2968.3812565161998, 2185.3074495330534, 2473.06089197841, 3621.2264019418335, 2385.4419132856547, 2326.6079411261558, 4530.0228819541335, 1955.6345853906626, 612.0531795404478], [573, 574, 575, 576, 577, 578, 579, 580, 581]], [9, 6519, [56918, 57003, 57082, 57162, 57248, 57338], [26966.303, 26889.992, 26918.558, 26903.098, 26900.554, 26939.314], [71071.418, 71208.575, 71350.085, 71314.102, 71289.477, 71299.746], [12.935, 13.699, 7.5, 9.866, 10.765, 18.35], [1978.3230939068117, 2515.4856850230776, 2176.522283965854, 2172.123007757648, 1728.8725196667842, 963.8985076001219], [575, 576, 577, 578, 579, 580]], [3, 6525, [57103, 57181, 57267, 57361, 57461, 57551, 57635, 57721, 57810, 57894, 57977, 58062, 58146, 58227, 58302, 58390, 58472, 58558, 58640, 58721, 58801, 58864, 58940, 59024, 59091, 59165, 59246, 59334, 59400], [34004.153, 33923.74, 33847.554, 33867.867, 33888.686, 33920.828, 33936.807, 34068.499, 34058.507, 34111.036, 34096.497, 34076.42, 34040.104, 33813.195, 33701.614, 33717.318, 33787.84, 33731.276, 33644.625, 33694.724, 33628.867, 33828.1, 33778.856, 33705.428, 33676.193, 33664.228, 33642.495, 33623.056, 33587.256], [36658.825, 36637.557, 36625.512, 36651.45, 36634.686, 36646.934, 36679.304, 36649.618, 36741.915, 36757.249, 36745.949, 36685.296, 36668.131, 36623.173, 36672.193, 36734.251, 36691.246, 36647.232, 36681.776, 36693.156, 36677.481, 36615.238, 36620.091, 36602.101, 36673.385, 36658.382, 36691.217, 36720.787, 36707.168], [14.191, 10.065, 14.252, 16.511, 9.433, 16.95, 13.411, 14.809, 8.569, 8.4, 11.235, 9.781, 15.956, 25.483, 32.679, 22.293, 18.231, 21.103, 19.672, 17.748, 19.185, 21.141, 22.841, 20.282, 19.618, 9.39, 16.046, 30.948, 16.96], [2287.4094354219164, 2881.645794374546, 2446.592115607567, 2354.0704750682703, 3348.5059446903447, 2685.139938329986, 3870.5304224831543, 1273.0953748362208, 2703.047275209974, 2035.1186346833815, 2015.2689656194966, 1871.098048981977, 1429.4402728546468, 1382.0016972121764, 4017.8553592098365, 1167.0325012192698, 3230.0842395999784, 3247.7692411141543, 1298.530137750324, 2242.9969314337577, 2508.19697435611, 2708.9395305476833, 1323.516399760657, 1255.2745337360066, 2274.3198281020686, 1869.8907768666736, 1743.5362933227416, 2182.003724708192, 1135.5766617974718], [577, 578, 579, 580, 581, 582, 583, 584, 585, 586, 587, 588, 589, 590, 591, 592, 593, 594, 595, 596, 597, 598, 599, 600, 601, 602, 603, 604, 605]], [7, 6527, [57104, 57184, 57274, 57365, 57466, 57557, 57644, 57727, 57814, 57898, 57982, 58067, 58151, 58231, 58306, 58393, 58477, 58564, 58645], [36711.101, 36835.778, 36895.68, 36928.406, 36997.657, 36985.511, 37010.29, 36987.397, 36969.143, 36955.475, 37009.801, 36967.859, 37115.6, 37011.639, 37082.551, 37059.643, 36992.93, 36892.003, 36787.993], [52369.953, 52463.544, 52380.341, 52568.039, 52454.502, 52461.602, 52485.827, 52528.747, 52500.166, 52444.421, 52486.95, 52658.917, 52577.427, 52541.599, 52547.867, 52570.747, 52444.92, 52429.565, 52315.454], [31.769, 31.468, 24.405, 30.741, 17.689, 10.559, 8.893, 14.13, 16.489, 13.456, 21.765, 28.224, 14.684, 16.654, 17.573, 13.896, 24.202, 14.43, 30.842], [925.8674907612059, 2910.057496254182, 1614.5861446035528, 1224.3708224477014, 2077.7623823374406, 1765.2616754607454, 1507.9575366216636, 1771.4697080527262, 1763.9752382044244, 2166.8754806116503, 1239.0700814055765, 4633.860825053132, 2160.1150747852926, 497.9795289876034, 856.2651640122564, 1495.5560941324295, 3701.4423807915764, 1287.1467859624966, 1720.4127664304178], [577, 578, 579, 580, 581, 582, 583, 584, 585, 586, 587, 588, 589, 590, 591, 592, 593, 594, 595]], [6, 6532, [57046, 57130, 57210, 57299, 57395, 57494, 57584, 57669], [5401.779, 5580.15, 5580.78, 5493.24, 5493.939, 5535.098, 5427.082, 5516.938], [50884.339, 50856.407, 50890.575, 50961.31, 50908.504, 50963.957, 50865.916, 50920.954], [13.296, 30.44, 22.954, 22.719, 13.384, 26.721, 21.552, 9.162], [572.716357894104, 542.7518631843425, 2607.0832006699015, 1034.669930056984, 1332.4287415090519, 837.7694328390677, 1349.4207272594292, 680.201749861628], [577, 578, 579, 580, 581, 582, 583, 584]], [4, 6557, [57230, 57320, 57419, 57513, 57600, 57688, 57768, 57856], [16442.785, 16355.213, 16366.871, 16347.746, 16387.32, 16393.993, 16389.675, 16377.662], [43952.566, 44022.492, 43999.504, 43898.928, 43793.117, 43790.983, 43797.901, 43794.357], [10.996, 9.818, 7.763, 6.708, 7.368, 6.281, 8.529, 6.577], [2418.1071664004044, 2091.1291494071174, 2534.3120369439466, 2785.284610825078, 3949.7715226528258, 2931.9258698151298, 3278.070610240252, 3436.8238875747093], [579, 580, 581, 582, 583, 584, 585, 586]], [0, 6562, [57332, 57435, 57524, 57612, 57702, 57782, 57868, 57958], [21410.396, 21464.952, 21451.636, 21461.742, 21465.276, 21448.589, 21528.581, 21476.55], [11321.119, 11354.497, 11380.86, 11276.397, 11326.291, 11397.728, 11332.883, 11189.668], [12.106, 11.314, 9.479, 16.391, 16.586, 14.945, 25.595, 16.763], [1146.929416563947, 1466.1104516702542, 2257.0320522659663, 2195.508414634023, 1788.2464484081672, 1708.0497377224226, 4499.952884471038, 1509.1228378194673], [580, 581, 582, 583, 584, 585, 586, 587]], [9, 6569, [57444, 57536, 57618, 57707, 57793, 57880, 57966, 58055], [27253.962, 27300.114, 27288.87, 27302.551, 27332.07, 27256.431, 27249.033, 27273.443], [70857.862, 70688.767, 70813.216, 70945.853, 70852.621, 70839.587, 70893.24, 70914.587], [32.822, 10.343, 9.699, 13.98, 11.335, 14.374, 3.201, 8.004], [2120.0572310073344, 2495.4068702513005, 2877.775016011726, 1555.1331594908606, 1849.3031015183592, 2491.52075011907, 775.9964374272893, 1219.2114702647584], [581, 582, 583, 584, 585, 586, 587, 588]], [8, 6598, [57786, 57874, 57962, 58045, 58127, 58210, 58286, 58370], [23773.779, 23790.859, 23969.444, 23988.316, 24011.973, 23970.028, 23897.23, 24017.563], [65918.533, 65926.407, 65818.693, 65794.704, 65886.255, 65997.072, 66057.624, 66067.381], [28.668, 26.799, 16.566, 10.779, 11.522, 15.54, 11.675, 20.028], [779.0625000717639, 811.4390758591611, 3556.652690991389, 2767.5199452560914, 1782.3258969589908, 2906.228382635508, 1775.7770831528803, 1747.7755326393788], [585, 586, 587, 588, 589, 590, 591, 592]], [8, 6599, [57876, 57963, 58047, 58129, 58212, 58287, 58372, 58458, 58542, 58625, 58707, 58783, 58848, 58922, 59009, 59081, 59153, 59224, 59319], [24501.934, 24480.844, 24562.27, 24532.31, 24488.289, 24546.094, 24542.678, 24533.998, 24449.849, 24600.859, 24572.794, 24622.74, 24547.467, 24589.67, 24340.162, 24391.788, 24616.129, 24542.336, 24605.546], [66258.16, 66045.865, 66191.023, 66324.308, 66263.415, 66354.85, 66312.897, 66323.008, 66250.302, 66408.875, 66370.868, 66438.985, 66393.707, 66455.035, 66460.786, 66348.918, 66439.459, 66450.735, 66414.302], [29.327, 24.629, 16.068, 17.735, 21.683, 30.803, 25.291, 26.533, 43.544, 22.681, 25.816, 16.947, 27.497, 15.421, 10.614, 16.137, 39.083, 22.638, 23.454], [5459.183600549088, 3652.646620660398, 1787.7083299607627, 2472.3977314165613, 6324.1907686011455, 2709.600777756309, 6960.9214340185345, 4988.969961527916, 1565.486715568824, 1377.920526840683, 2601.644428170825, 971.1672858206391, 1110.2615722835262, 2814.6773712718523, 3948.8667230828755, 10173.585372812633, 970.0943352459889, 701.6423458149192, 3423.1504912413843], [586, 587, 588, 589, 590, 591, 592, 593, 594, 595, 596, 597, 598, 599, 600, 601, 602, 603, 604]], [3, 6602, [57809, 57893, 57976, 58061, 58145, 58225], [33470.741, 33517.488, 33470.066, 33420.853, 33408.309, 33395.727], [38494.836, 38465.056, 38479.659, 38527.651, 38507.374, 38520.539], [21.005, 12.827, 14.271, 9.286, 12.259, 20.335], [2081.7179238552076, 2660.981451680623, 1940.8904981558344, 3219.1955541403745, 2858.2713357428493, 779.8351435427338], [585, 586, 587, 588, 589, 590]], [7, 6604, [57642, 57725, 57813, 57897, 57981, 58065, 58148, 58230, 58305], [36791.078, 36825.206, 36771.794, 36789.453, 36801.324, 36795.33, 36831.952, 36825.921, 36891.517], [51683.802, 51671.87, 51560.913, 51550.79, 51657.523, 51574.502, 51590.973, 51568.374, 51647.304], [15.55, 13.165, 18.778, 19.237, 28.995, 18.262, 13.671, 17.618, 23.515], [839.5739679554849, 555.1051363032504, 2060.976375567509, 5104.085039568581, 891.1562150240486, 2404.523043507772, 2223.53072358419, 900.9093631153985, 3546.8854843576887], [583, 584, 585, 586, 587, 588, 589, 590, 591]], [2, 6609, [57659, 57740, 57829, 57911, 57997], [44987.141, 45031.908, 44931.947, 44863.16, 44903.596], [30748.918, 30737.175, 30700.464, 30678.444, 30673.933], [27.081, 25.391, 25.33, 13.073, 37.06], [1332.1014488867797, 1486.06866740568, 1968.1457152973485, 1039.5696541737366, 1562.0026855827202], [583, 584, 585, 586, 587]], [6, 6620, [57921, 58002, 58093, 58176, 58255, 58329, 58415, 58498, 58589, 58671, 58751, 58826, 58891, 58969, 59043, 59116, 59186, 59272], [5296.699, 5365.271, 5356.588, 5142.384, 4975.812, 5040.701, 5001.195, 4984.153, 5020.93, 4995.851, 4991.624, 5019.89, 5002.549, 5033.705, 5024.024, 5062.863, 5001.721, 4972.53], [51080.025, 50926.447, 50926.733, 50984.024, 50968.775, 50988.287, 50957.904, 50982.132, 50982.666, 51004.273, 51014.423, 50987.229, 50976.083, 50987.594, 50985.138, 50958.825, 50993.88, 50987.604], [28.501, 28.629, 22.072, 25.321, 12.464, 16.939, 10.487, 7.28, 5.889, 8.87, 10.116, 8.625, 7.81, 9.902, 8.695, 22.791, 11.436, 10.943], [931.5984289205351, 3277.844461425348, 1312.4015991347728, 3830.3745286353455, 1742.4359905984722, 3961.1421967499477, 2381.755862625195, 3263.823573438318, 3179.676545214606, 2534.810628213127, 2636.8122576928563, 3080.9332477449057, 3429.1959814283196, 3503.4840996317453, 2567.1283445467943, 2091.0477153915176, 1872.3720407022822, 2409.4747247529144], [587, 588, 589, 590, 591, 592, 593, 594, 595, 596, 597, 598, 599, 600, 601, 602, 603, 604]], [7, 6633, [57983, 58066, 58150, 58232, 58308, 58394, 58478, 58565], [37180.753, 37111.862, 37198.101, 37237.208, 37315.04, 37279.85, 37229.949, 37244.742], [51113.381, 51071.974, 50924.475, 50912.881, 50996.426, 50974.171, 50982.694, 51137.757], [24.859, 34.161, 29.18, 16.516, 16.031, 12.869, 16.944, 23.152], [1299.6112007208787, 1300.6301303940213, 6399.564542495798, 952.976018637934, 980.1308630223788, 1089.7670172059527, 1962.797631914473, 616.9564091100299], [587, 588, 589, 590, 591, 592, 593, 594]], [0, 6639, [58039, 58123, 58203, 58281, 58363, 58452], [20749.052, 20768.362, 20785.174, 20780.214, 20742.465, 20686.427], [10957.571, 11009.524, 11096.878, 11100.647, 11066.276, 10917.407], [8.491, 9.7, 7.463, 17.205, 27.16, 34.141], [1426.0870001744197, 2596.3154572704084, 1933.225552825854, 1410.4854564516459, 1203.9999246001723, 5236.118645468365], [588, 589, 590, 591, 592, 593]], [9, 6643, [58135, 58215, 58291, 58377, 58463, 58548, 58629], [27482.056, 27500.333, 27537.223, 27446.005, 27490.863, 27431.037, 27331.077], [71280.897, 71263.337, 71418.663, 71373.06, 71464.0, 71408.946, 71389.273], [29.418, 8.06, 31.95, 34.812, 21.955, 16.901, 29.273], [1125.914866082941, 463.5781840620171, 1036.2779838161853, 1610.2531548497996, 2877.2430788409565, 1022.437193286391, 742.5052638133735], [589, 590, 591, 592, 593, 594, 595]], [1, 6655, [58316, 58404, 58486, 58577, 58658, 58735], [44125.366, 44090.095, 44055.857, 43948.254, 43864.669, 43784.702], [17371.238, 17388.185, 17427.229, 17343.93, 17241.453, 17227.646], [19.831, 25.168, 18.523, 27.774, 34.451, 21.055], [876.3592537370696, 2127.792029537006, 1525.326302521887, 3407.2665391254163, 1584.595242678281, 1417.5550334740756], [591, 592, 593, 594, 595, 596]], [6, 6674, [58416, 58500, 58591, 58672, 58754, 58827, 58893], [5745.741, 5764.032, 5781.304, 5766.252, 5785.82, 5748.69, 5731.027], [50976.486, 50903.72, 50963.354, 51009.096, 50956.119, 50927.617, 50956.669], [13.219, 2.904, 8.836, 24.867, 17.217, 17.985, 43.341], [1850.113488620561, 349.9966668644667, 1236.0583024581529, 1390.3291224499233, 1422.2279531751187, 1003.9769700810542, 1252.207762643096], [593, 594, 595, 596, 597, 598, 599]], [4, 6676, [58687, 58766, 58836, 58906, 58985, 59063, 59131, 59202], [16257.886, 16309.088, 16349.94, 16389.821, 16362.523, 16295.273, 16249.263, 16089.71], [43824.256, 43783.504, 43801.843, 43690.919, 43634.833, 43614.793, 43567.078, 43680.331], [27.535, 13.837, 12.678, 18.988, 11.069, 18.999, 21.437, 14.454], [726.3029868730788, 1704.7428530156553, 1989.536210434388, 2527.982915135495, 2282.528603308771, 1606.252299712016, 1369.401333005369, 1358.8533059124413], [596, 597, 598, 599, 600, 601, 602, 603]], [7, 6682, [58646, 58727, 58804, 58866, 58944, 59027, 59094, 59169, 59253, 59341], [36955.925, 36926.883, 37008.423, 36911.158, 37033.321, 36941.66, 36956.914, 37017.339, 37030.704, 36996.49], [51804.736, 51810.777, 51840.183, 52020.312, 51823.142, 51881.434, 51742.316, 51730.132, 51756.546, 51725.052], [20.728, 18.788, 23.106, 44.364, 19.04, 55.922, 15.277, 20.7, 21.074, 25.96], [838.6544652380819, 958.3680816355524, 702.2203159470131, 2218.115607229318, 797.2183915221245, 3227.57288189208, 977.2035438577666, 1287.3333499706157, 857.859719839736, 1530.4038497949832], [595, 596, 597, 598, 599, 600, 601, 602, 603, 604]], [8, 6696, [58371, 58457, 58541, 58624, 58705, 58780], [24491.304, 24512.761, 24419.736, 24439.006, 24315.605, 24317.666], [66158.694, 66159.222, 66005.559, 65876.435, 65829.781, 65811.246], [21.779, 32.862, 28.654, 12.046, 30.195, 24.264], [11447.04796202595, 5952.719731422215, 2653.3630146006913, 29330.63568448737, 2640.9442189162914, 2891.4902808012184], [592, 593, 594, 595, 596, 597]], [3, 6699, [58471, 58557, 58641, 58722, 58802], [33490.986, 33550.973, 33665.878, 33754.645, 33668.693], [38095.994, 38195.974, 38204.145, 38138.129, 38017.476], [30.193, 24.395, 24.195, 17.249, 13.615], [2573.9628545907003, 1198.055781817762, 1095.2500394354947, 1279.984435359342, 1521.2445336586504], [593, 594, 595, 596, 597]], [4, 6703, [58344, 58437, 58520, 58604, 58685, 58764], [15903.532, 15944.713, 15935.6, 15927.391, 15932.877, 15951.041], [44665.749, 44625.151, 44624.475, 44609.979, 44622.108, 44669.657], [12.085, 7.562, 10.273, 19.606, 9.983, 17.566], [1850.360970322761, 2793.194567995862, 2478.994490361315, 1779.218685971588, 3221.60475101706, 1695.2122483319993], [592, 593, 594, 595, 596, 597]], [7, 6755, [59251, 59339, 59402, 59475, 59561, 59641], [36845.566, 36848.555, 36926.768, 36893.96, 36878.129, 36894.112], [52286.86, 52178.229, 52211.946, 52180.34, 52214.693, 52207.43], [23.554, 19.848, 13.858, 13.56, 14.77, 12.656], [834.6839362451306, 1593.0859729961273, 2457.0149061387365, 1185.4798186666485, 1323.6159316198477, 1815.9089824754071], [603, 604, 605, 606, 607, 608]], [4, 6758, [59203, 59290, 59370, 59442, 59529], [16429.314, 16426.984, 16525.123, 16553.677, 16538.799], [44785.388, 44807.426, 44884.694, 44960.319, 44901.536], [11.772, 11.774, 7.621, 11.294, 17.916], [1315.1243727690978, 3005.987322370492, 3072.453096315009, 1790.1283167921954, 819.6648684742876], [603, 604, 605, 606, 607]], [4, 6759, [59133, 59206, 59292, 59372, 59443, 59530, 59606, 59673, 59740, 59809, 59890], [16599.934, 16611.895, 16684.235, 16649.72, 16632.93, 16603.721, 16549.544, 16554.461, 16556.149, 16594.461, 16707.585], [45441.749, 45360.002, 45418.563, 45489.185, 45493.556, 45551.054, 45568.034, 45603.372, 45672.517, 45685.936, 45787.376], [22.922, 10.338, 16.932, 11.227, 9.224, 7.512, 5.698, 6.261, 7.101, 6.944, 15.042], [1848.516425383585, 1845.686898578107, 2841.301510017412, 2912.059464639378, 2789.6936574879524, 3674.120364103385, 4043.2056498323223, 4119.235460102261, 4181.669411478227, 3524.464416756249, 1050.3938703779206], [602, 603, 604, 605, 606, 607, 608, 609, 610, 611, 612]], [6, 6771, [59359, 59424, 59502, 59585, 59658, 59722, 59787, 59862], [6112.225, 6024.862, 5885.019, 5974.627, 5972.453, 6060.439, 6078.067, 6058.874], [51382.12, 51432.793, 51453.623, 51386.26, 51437.889, 51385.443, 51376.061, 51385.278], [18.503, 15.04, 20.501, 23.09, 16.683, 13.766, 14.328, 18.34], [1414.4438392001855, 4411.950699180184, 3521.9547502911882, 3481.5385712083817, 5681.206453839813, 2838.40725893427, 2185.1914657032175, 1722.3501927148698], [605, 606, 607, 608, 609, 610, 611, 612]], [9, 6775, [59391, 59462, 59545, 59630, 59689], [27968.695, 28013.194, 28012.148, 28033.948, 28045.442], [72612.191, 72602.67, 72553.636, 72526.867, 72500.19], [7.098, 10.724, 14.503, 13.207, 10.099], [1467.0774127793413, 1772.0932113156127, 2113.1446186013754, 2633.8023513163857, 3263.643896733633], [605, 606, 607, 608, 609]], [6, 6785, [59582, 59656, 59719, 59784, 59857, 59939, 60010, 60084, 60174, 60245, 60318], [5168.407, 4998.411, 5027.15, 5095.269, 5007.515, 5027.684, 5015.905, 4991.688, 4973.367, 4980.284, 5000.86], [51024.146, 50976.19, 50994.004, 51017.808, 50989.137, 50983.641, 50989.99, 50965.783, 50953.594, 50996.181, 50979.701], [35.188, 8.489, 8.592, 29.109, 18.954, 14.214, 11.778, 21.953, 6.747, 7.401, 10.134], [5809.04645975444, 2190.550539828285, 1997.857590798501, 2999.3716193945716, 1102.3645653414817, 1986.4842274622, 1898.8731405387293, 1657.7051425913307, 3142.593078399043, 3324.9150292749537, 2658.4376534138414], [608, 609, 610, 611, 612, 613, 614, 615, 616, 617, 618]], [4, 6790, [59526, 59605, 59671, 59739, 59808, 59887, 59954, 60027, 60109], [16222.972, 16184.525, 16183.792, 16243.45, 16178.941, 16186.667, 16189.739, 16174.027, 16198.379], [43647.586, 43660.379, 43586.056, 43614.549, 43658.954, 43740.92, 43625.865, 43813.453, 43598.469], [8.454, 21.451, 25.711, 25.039, 15.882, 26.556, 12.289, 35.116, 16.799], [3694.194756348999, 1081.8936073329103, 1339.7254773639593, 2011.7076912812558, 1953.5884497349593, 6829.935110616985, 1360.5525768603345, 8208.422346482217, 1457.1657089220953], [607, 608, 609, 610, 611, 612, 613, 614, 615]], [8, 6793, [59542, 59625, 59687, 59752, 59824, 59905, 59973, 60044, 60130], [24763.744, 24686.995, 24704.975, 24712.643, 24787.751, 24851.084, 24900.315, 24835.147, 24696.64], [67507.918, 67328.074, 67509.603, 67458.963, 67518.785, 67567.91, 67699.457, 67698.835, 67657.868], [10.875, 27.949, 14.044, 13.228, 13.899, 17.43, 14.807, 9.464, 20.148], [1972.8130343247926, 7945.231040646708, 2682.603005844411, 2274.8212992825415, 1972.4384890776128, 1412.1123502575658, 1399.7489030528702, 2761.36891320218, 955.7357083912646], [607, 608, 609, 610, 611, 612, 613, 614, 615]], [6, 6814, [59720, 59785, 59858, 59940, 60011], [5209.577, 5203.807, 5182.171, 5190.938, 5208.595], [50312.249, 50296.522, 50461.613, 50436.174, 50419.004], [14.416, 8.505, 12.168, 13.431, 16.462], [1767.0711515928467, 2207.5104343358053, 2172.6952936837497, 3069.2240804207863, 1256.8703731504893], [610, 611, 612, 613, 614]], [7, 6822, [59766, 59838, 59925, 59988, 60066], [37058.253, 37014.173, 37028.561, 37026.172, 36979.959], [51675.612, 51685.787, 51662.34, 51701.333, 51711.413], [16.197, 16.904, 18.305, 18.242, 22.27], [1318.9672999562044, 647.5357092389418, 969.135081564958, 1470.0607387713126, 1731.7413254514972], [610, 611, 612, 613, 614]], [4, 6852, [60028, 60111, 60191, 60258, 60335, 60406, 60472, 60553, 60621, 60690, 60762, 60843], [16103.402, 16192.736, 16043.574, 16095.792, 15981.797, 16195.16, 16177.401, 16132.826, 16199.162, 16219.347, 16232.209, 16207.69], [43806.955, 43605.572, 43745.081, 43675.853, 43755.8, 43629.824, 43655.274, 43750.359, 43647.131, 43702.703, 43647.556, 43666.508], [32.055, 17.136, 25.883, 22.741, 35.814, 16.461, 24.899, 31.812, 12.355, 24.698, 15.023, 13.365], [9868.965453643254, 1586.043737204896, 3568.4956471041737, 2765.5278520141783, 4216.96934786022, 1291.4382680164003, 2852.4453890800105, 3254.866958162858, 1150.054669170538, 654.221805991042, 1084.2013418463023, 1578.6853172556955], [614, 615, 616, 617, 618, 619, 620, 621, 622, 623, 624, 625]], [9, 6885, [60422, 60495, 60572, 60639, 60704, 60780, 60865, 60950, 61058, 61173, 61301], [27193.14, 27164.258, 27165.314, 27164.407, 27116.063, 27116.386, 27137.847, 27231.765, 27164.305, 27236.872, 27312.763], [71984.658, 72046.699, 72043.858, 72066.745, 71918.85, 71901.675, 71894.91, 71862.657, 71960.757, 71880.849, 71849.519], [15.677, 8.921, 9.286, 11.139, 19.622, 21.29, 25.571, 21.565, 20.854, 27.904, 18.522], [2961.1926770004015, 3781.2311261320183, 3154.820127144778, 3824.918099396426, 2665.3701903611586, 1566.4684887296205, 3247.7968152834733, 3336.250177473788, 2476.527152657478, 3469.5855373176673, 18879.508167169075], [619, 620, 621, 622, 623, 624, 625, 626, 627, 628, 629]], [7, 6889, [60299, 60372, 60438, 60519, 60589, 60658, 60723, 60804], [37089.1, 37037.81, 37023.086, 37064.509, 37023.122, 37058.791, 37046.507, 37119.477], [51659.925, 51699.013, 51686.499, 51700.041, 51686.546, 51700.559, 51665.833, 51698.428], [25.648, 18.723, 14.616, 26.057, 12.046, 18.227, 16.947, 21.098], [1256.476087852696, 1134.7111892758185, 993.4794918469319, 1090.45958285817, 1258.2940277506527, 1874.3096198006829, 1102.8962279242878, 1018.8468170199492], [617, 618, 619, 620, 621, 622, 623, 624]], [6, 6908, [60457, 60540, 60606, 60677, 60745, 60825], [4807.748, 5032.801, 5031.648, 5053.956, 5098.711, 5066.491], [50987.405, 50934.198, 50952.114, 51006.095, 51029.467, 50994.208], [26.328, 23.758, 11.66, 34.302, 26.342, 23.704], [1315.853868137045, 2236.0271714822616, 1927.6202149682351, 1587.4913096878163, 1850.1998149840222, 878.5388623750875], [620, 621, 622, 623, 624, 625]], [2, 6954, [60901, 60999, 61110, 61227, 61348, 61463, 61586], [44624.475, 44638.644, 44680.396, 44752.894, 44783.872, 44733.896, 44690.624], [30202.123, 30129.689, 30168.548, 30205.736, 30165.883, 30187.401, 30022.076], [30.452, 18.625, 13.875, 14.262, 17.295, 16.063, 21.079], [8432.7505214168, 2734.978031598892, 2018.0890085604624, 1854.6804272348645, 2722.9962334562542, 3143.9444080447583, 2252.338565937875], [625, 626, 627, 628, 629, 630, 631]], [4, 6955, [60844, 60929, 61030, 61147, 61272, 61388, 61515, 61634, 61732, 61838, 61938, 62034, 62125, 62217, 62312, 62411, 62497, 62608, 62691, 62780], [16683.843, 16652.724, 16710.723, 16751.391, 16795.852, 16850.746, 16891.667, 16859.532, 16824.91, 16832.754, 16824.641, 16792.887, 16829.835, 16805.011, 16790.542, 16813.879, 16831.078, 16811.108, 16788.854, 16742.051], [45784.59, 45774.812, 45829.287, 45837.768, 45879.65, 45946.613, 45961.654, 45941.439, 45987.127, 45971.623, 45999.801, 46046.241, 46052.619, 46049.311, 46041.911, 46045.331, 46088.968, 46066.898, 46105.528, 46118.904], [12.506, 9.21, 13.271, 12.632, 10.867, 8.898, 7.839, 8.397, 10.232, 13.458, 9.574, 14.16, 14.444, 11.179, 11.916, 13.961, 11.315, 14.584, 31.666, 28.809], [473.4122578324053, 2994.4289071388566, 3730.8174645133795, 4857.670517153566, 5306.386588507482, 4608.911141555789, 3765.9764612820572, 5052.937093725631, 4896.585898262883, 5372.045566727976, 5530.562865132166, 2139.300810543786, 2732.521011775265, 2392.2853567495554, 2940.975340173675, 1727.8464932611257, 2388.2291258995947, 2191.2062193943666, 1466.8587012330427, 1279.9823302341813], [625, 626, 627, 628, 629, 630, 631, 632, 633, 634, 635, 636, 637, 638, 639, 640, 641, 642, 643, 644]], [0, 6958, [60855, 60939, 61046, 61161, 61289, 61403, 61527, 61647, 61745], [21345.394, 21307.51, 21301.049, 21281.4, 21304.265, 21298.259, 21251.089, 21266.991, 21272.017], [13488.759, 13464.614, 13424.842, 13339.054, 13422.683, 13259.062, 13105.775, 13094.893, 13066.019], [24.221, 16.812, 12.275, 17.345, 14.405, 15.313, 16.678, 10.335, 13.775], [3546.720557147281, 1741.433383806751, 2688.8207631709915, 6694.594684818891, 4594.366850523389, 24640.638438549973, 4840.609409397354, 1794.4333355271688, 1719.768423630821], [625, 626, 627, 628, 629, 630, 631, 632, 633]], [8, 6967, [60942, 61050, 61164, 61294, 61409, 61533, 61650, 61751, 61854, 61957], [23714.598, 23831.394, 23964.257, 23893.045, 23854.026, 23832.697, 23750.056, 23730.062, 23760.208, 23734.766], [66101.778, 66225.338, 66278.246, 66318.962, 66376.09, 66323.265, 66340.146, 66410.931, 66538.484, 66526.499], [28.248, 27.712, 13.128, 21.559, 12.876, 12.342, 10.749, 10.336, 14.481, 11.782], [6946.176831736947, 4978.497740792964, 90615.38178118943, 12356.32535774502, 3886.6130040535013, 3114.039050210226, 4558.6180000844615, 4193.358753104652, 3317.8295982925556, 3397.2310352517034], [626, 627, 628, 629, 630, 631, 632, 633, 634, 635]], [8, 6968, [60944, 61053, 61168, 61300, 61413, 61536, 61652], [24920.397, 24913.52, 24910.053, 24836.294, 24892.085, 24936.65, 24940.498], [67930.687, 67917.283, 67911.719, 67818.978, 67849.675, 67852.218, 67764.647], [8.667, 10.379, 8.882, 31.984, 15.857, 10.609, 11.333], [2806.4549245011362, 3505.996477457782, 2368.06438192751, 6953.48271913982, 8650.968378667536, 4846.819718402319, 3673.510990124175], [626, 627, 628, 629, 630, 631, 632]], [3, 6971, [60969, 61077, 61197, 61322, 61438, 61557, 61670, 61778, 61875, 61982, 62070, 62164], [33576.736, 33682.513, 33664.428, 33610.47, 33629.162, 33595.041, 33460.158, 33475.819, 33426.091, 33427.565, 33543.792, 33542.448], [38407.256, 38337.602, 38388.273, 38382.373, 38343.726, 38367.602, 38339.972, 38345.3, 38402.873, 38434.875, 38417.815, 38291.14], [31.058, 11.547, 10.259, 8.625, 7.345, 7.445, 15.205, 16.377, 21.661, 19.368, 21.908, 19.793], [1024.4808668657165, 1792.6767264456794, 2853.406474225492, 5040.35194914988, 3279.793556158132, 4203.247692852157, 4265.500500664087, 3909.7321579186887, 5971.8480217930955, 4373.275077807398, 1772.1868201479851, 532.1077206547731], [626, 627, 628, 629, 630, 631, 632, 633, 634, 635, 636, 637]], [3, 6973, [60971, 61080, 61200, 61325, 61440, 61561, 61674, 61779, 61877, 61983, 62071, 62165, 62256, 62352, 62444, 62544, 62637, 62726], [33977.7, 33993.497, 34037.642, 34040.519, 34049.35, 34036.477, 34041.098, 33935.253, 34037.694, 33915.627, 33843.954, 33893.032, 33976.615, 34029.244, 34080.717, 34087.901, 34047.603, 34035.882], [39244.101, 39232.368, 39325.951, 39366.352, 39324.016, 39294.102, 39256.072, 39130.551, 39150.33, 38987.061, 38887.781, 38953.786, 38953.226, 39034.288, 38848.014, 38888.551, 38943.036, 38960.082], [20.035, 12.411, 16.308, 14.202, 14.062, 11.452, 11.284, 19.972, 22.322, 16.151, 12.103, 14.509, 16.744, 13.942, 8.566, 9.529, 22.534, 23.274], [796.4427957192211, 2527.4167113558515, 3986.340640953435, 2959.8196351606057, 5241.100926359836, 4513.999499598897, 3282.0108096193385, 1629.912198105265, 1669.9847001057765, 1554.9162510833235, 657.2371347977348, 1580.27373445784, 1937.9513514384898, 2427.27828363809, 1260.4870877917933, 2207.8590500130485, 3597.26362910624, 1827.2805030918616], [626, 627, 628, 629, 630, 631, 632, 633, 634, 635, 636, 637, 638, 639, 640, 641, 642, 643]], [1, 6980, [60996, 61105, 61220, 61343, 61455], [43706.198, 43922.631, 43780.743, 43707.206, 43715.862], [14716.465, 14669.91, 14636.855, 14669.485, 14747.925], [30.695, 18.549, 20.609, 13.719, 25.032], [1149.0821657512279, 7030.039349947336, 3233.625541575648, 2604.746875072896, 7783.773682908278], [626, 627, 628, 629, 630]], [4, 6984, [60927, 61027, 61144, 61266, 61384, 61511], [16212.277, 16105.731, 16073.338, 16060.774, 16126.772, 16244.376], [44112.565, 43898.125, 43877.595, 43888.36, 43690.803, 43665.276], [19.274, 9.41, 10.323, 12.346, 17.199, 13.352], [2129.338105596327, 5679.538484063567, 6662.586466842421, 6894.822748735442, 6153.732878280102, 2442.657815758232], [626, 627, 628, 629, 630, 631]], [9, 6985, [61059, 61174, 61302, 61415, 61541, 61655, 61761, 61861], [27719.736, 27804.786, 27802.833, 27797.296, 27733.441, 27702.917, 27791.288, 27656.211], [71438.621, 71496.274, 71540.824, 71564.567, 71619.211, 71615.288, 71530.862, 71695.655], [22.268, 18.054, 13.6, 11.916, 17.419, 18.407, 24.961, 29.603], [1912.13578703994, 4826.83737370465, 1933.9342275804754, 3117.7892656280424, 4800.481333201857, 4570.261028815364, 2924.1828573920475, 4677.418665854013], [627, 628, 629, 630, 631, 632, 633, 634]], [3, 6989, [61076, 61196, 61321, 61436, 61555, 61668, 61777, 61874, 61981, 62069, 62163, 62254, 62350, 62441], [33540.398, 33513.415, 33483.59, 33261.876, 33251.616, 33181.79, 33231.015, 33189.47, 33140.974, 33158.634, 33172.442, 33235.371, 33288.703, 33216.044], [39875.939, 39913.216, 39679.288, 39588.216, 39592.202, 39537.11, 39592.786, 39580.138, 39617.378, 39610.338, 39527.005, 39723.939, 39772.342, 39750.159], [16.833, 12.35, 30.861, 11.545, 12.577, 17.504, 20.909, 23.829, 19.727, 23.374, 15.871, 26.066, 34.722, 18.14], [1044.9391909393846, 3726.767727444824, 6031.359266281596, 10962.998691651856, 8051.66491695255, 4826.918369929539, 5648.351004057876, 2284.015599305212, 2805.229561024428, 772.329417389857, 21886.063186269497, 1362.2529449283454, 808.3096852344424, 581.5122593501651], [627, 628, 629, 630, 631, 632, 633, 634, 635, 636, 637, 638, 639, 640]], [1, 6995, [61108, 61226, 61347, 61462, 61585, 61692, 61797], [44420.843, 44335.302, 44387.522, 44443.26, 44460.145, 44399.216, 44408.165], [17270.981, 17246.225, 17274.806, 17193.287, 17252.858, 17244.395, 17144.442], [26.613, 32.621, 23.658, 23.253, 17.419, 23.919, 20.691], [991.9305541808108, 3208.172592541011, 3215.48923133912, 2699.4858263422047, 2109.9920910294945, 2389.4069695735116, 925.7985361340972], [627, 628, 629, 630, 631, 632, 633]], [6, 6998, [61011, 61121, 61240, 61362, 61484, 61604], [5816.729, 5652.192, 5681.444, 5661.298, 5717.077, 5780.131], [49887.413, 49809.918, 49791.267, 49821.807, 49924.725, 49861.947], [26.438, 10.243, 18.674, 25.983, 32.282, 38.271], [1195.2047560877998, 9384.680653773223, 7541.436461761248, 12218.272454911365, 6768.009792214269, 2883.5196759021055], [627, 628, 629, 630, 631, 632]], [0, 7001, [61045, 61159, 61287, 61401, 61526, 61644, 61743], [20506.156, 20556.016, 20571.964, 20557.494, 20558.423, 20526.751, 20655.544], [12232.368, 12269.355, 12138.677, 12203.752, 12082.886, 12094.989, 11959.59], [15.74, 21.77, 22.378, 24.503, 18.968, 19.31, 25.348], [1964.4692167574988, 2481.566822898517, 1155.530079236486, 4180.468451212768, 1812.321874942368, 1142.3439307407866, 7299.245377633624], [627, 628, 629, 630, 631, 632, 633]], [6, 7013, [61358, 61480, 61600, 61705, 61815], [5486.948, 5298.875, 5202.737, 5283.393, 5154.006], [51310.553, 51153.945, 51154.636, 51210.219, 51001.949], [23.317, 20.555, 13.587, 22.334, 25.253], [14061.670372469127, 8157.467582971248, 4398.748300945979, 8532.765427751465, 2167.3018394148335], [630, 631, 632, 633, 634]], [6, 7014, [61485, 61605, 61708, 61817, 61914, 62014, 62102, 62203, 62290, 62386, 62477], [5861.118, 5894.779, 5937.167, 6002.878, 6028.446, 6009.511, 6009.345, 5999.484, 5939.198, 5996.555, 6035.264], [50842.607, 50813.157, 50825.647, 50957.745, 50880.316, 50913.756, 50910.417, 50884.866, 50667.467, 50863.156, 50907.739], [18.837, 9.943, 8.896, 10.209, 13.105, 19.959, 11.195, 14.285, 39.34, 11.945, 12.997], [887.5301353384472, 2123.186851141848, 2457.0062535963484, 2558.010356528058, 2232.679726428129, 1906.3088622552473, 1940.5295632847692, 1865.7414657024483, 5490.525155632599, 2111.6626006338297, 3035.962835898169], [631, 632, 633, 634, 635, 636, 637, 638, 639, 640, 641]], [5, 7016, [61371, 61493, 61615, 61715, 61822], [9472.45, 9546.961, 9553.968, 9581.865, 9569.984], [46632.323, 46665.156, 46620.577, 46555.683, 46723.758], [12.221, 11.65, 15.836, 20.894, 27.458], [4071.027595485216, 1609.1429918445986, 2215.2503938811606, 974.7286457020313, 1105.3416917158956], [630, 631, 632, 633, 634]], [4, 7022, [61268, 61387, 61513, 61630, 61731], [16650.387, 16702.838, 16586.304, 16601.474, 16569.143], [45122.381, 45318.514, 45323.917, 45378.244, 45465.59], [29.175, 22.206, 17.073, 33.438, 37.344], [5128.267089446464, 8400.224542380329, 14595.584894827025, 2062.3873804707587, 6421.604275603557], [629, 630, 631, 632, 633]], [0, 7026, [61646, 61744, 61850, 61951, 62044, 62133], [21121.09, 21153.905, 21095.581, 20994.212, 20930.413, 20914.619], [11823.788, 11807.731, 11837.155, 11874.88, 11920.912, 11943.918], [12.161, 9.667, 12.499, 11.961, 11.185, 12.785], [1989.718917407989, 2567.2777439048305, 1801.1129453560739, 1709.1460484433844, 2136.1878508326768, 2117.6105979716153], [632, 633, 634, 635, 636, 637]], [8, 7029, [61165, 61295, 61411, 61534, 61651, 61753, 61855, 61958, 62051, 62140], [24043.482, 24139.89, 24089.516, 24020.197, 24000.756, 24034.089, 24029.304, 24040.641, 24042.58, 24016.673], [66907.932, 66862.451, 66994.334, 67070.914, 67081.08, 67087.014, 67072.724, 67040.57, 67054.987, 66808.586], [18.359, 26.253, 31.617, 12.968, 12.491, 12.433, 27.324, 14.208, 15.063, 37.581], [1644.9560620477068, 3430.617507717646, 751.8390481648283, 2828.4613395967863, 1892.5446303898127, 3436.862537585376, 2209.2803599096765, 2666.178687397819, 1371.569117932443, 4616.612786962985], [628, 629, 630, 631, 632, 633, 634, 635, 636, 637]], [9, 7030, [61654, 61759, 61860, 61965, 62056], [27718.817, 27743.718, 27663.498, 27733.927, 27699.934], [73152.194, 73035.438, 73081.226, 73181.003, 73158.842], [21.018, 20.72, 26.38, 24.479, 13.788], [3265.9287053748594, 3334.5721773883097, 3264.5067951171645, 1297.66096332831, 1184.875780691938], [632, 633, 634, 635, 636]], [7, 7038, [61447, 61567, 61679, 61786, 61884], [36973.697, 37036.955, 37124.183, 37214.648, 37246.846], [52258.824, 52453.176, 52538.974, 52573.778, 52558.593], [28.703, 10.872, 12.943, 12.514, 18.136], [1875.3966619528992, 2469.964639161051, 1890.001611717388, 1744.5117272328844, 1908.2375125088954], [630, 631, 632, 633, 634]], [7, 7040, [61570, 61684, 61789, 61888, 61995, 62081, 62177, 62270], [38022.089, 38048.59, 37982.67, 37958.952, 38006.538, 37937.457, 37862.436, 37958.065], [50945.857, 50948.449, 50983.264, 51163.425, 51011.112, 51200.457, 51280.706, 51141.025], [25.343, 23.641, 34.119, 9.449, 33.644, 30.373, 24.575, 17.387], [3635.657023049656, 4199.8281724036615, 4427.7271764846855, 90545.99940334001, 2746.693823303736, 9549.290198455868, 5645.62955852759, 26932.7351713746], [631, 632, 633, 634, 635, 636, 637, 638]], [1, 7044, [61460, 61584, 61691, 61796, 61898], [44242.269, 44302.807, 44307.703, 44325.019, 44226.792], [15403.235, 15557.815, 15720.248, 15662.248, 15572.887], [15.586, 18.412, 12.996, 26.775, 32.264], [24289.234482391596, 858.2531810638449, 1747.4521687710912, 1051.7808366269323, 2742.8889743773375], [630, 631, 632, 633, 634]], [2, 7046, [61349, 61464, 61588, 61695, 61800, 61902, 62008, 62090, 62190, 62281], [44896.16, 44835.921, 44880.655, 44860.441, 44999.316, 45024.967, 45103.36, 45117.926, 45130.812, 45113.374], [31060.904, 31102.882, 31116.912, 31122.777, 30938.824, 30878.47, 30786.033, 30827.455, 31053.619, 31225.108], [15.178, 7.141, 11.722, 9.471, 19.308, 36.459, 15.768, 20.445, 21.296, 17.71], [616.9943340021246, 3071.633407692845, 3217.1719771495355, 3302.6220478085506, 6423.607347147555, 2092.9789719982937, 2722.6196009264713, 1809.5774272790663, 5974.4849174288165, 5839.299647044622], [629, 630, 631, 632, 633, 634, 635, 636, 637, 638]], [7, 7049, [61209, 61333, 61450, 61571, 61683], [37885.061, 37899.024, 37916.858, 37931.845, 37998.919], [51601.911, 51361.276, 51542.02, 51652.237, 51616.018], [18.372, 12.845, 20.838, 27.551, 10.799], [3390.7831594377813, 2597.6789181880913, 9109.475747977687, 6784.127757598313, 686.00971032258], [628, 629, 630, 631, 632]], [4, 7057, [61145, 61267, 61385, 61512, 61631], [16419.983, 16472.207, 16426.932, 16420.404, 16498.429], [46848.074, 46643.418, 46621.59, 46644.779, 46682.177], [17.243, 32.219, 23.005, 28.347, 29.393], [1049.0196880215617, 1900.2996138631156, 726.9471466601774, 2665.7578307382273, 831.4774217883762], [628, 629, 630, 631, 632]], [5, 7082, [61725, 61830, 61925, 62027, 62111, 62210], [11301.061, 11280.977, 11219.944, 11307.817, 11161.988, 11169.548], [46385.388, 46447.914, 46478.146, 46532.847, 46386.737, 46536.596], [14.667, 11.921, 13.846, 32.814, 21.92, 19.434], [1747.67496707585, 1950.612610718718, 1662.4185048909003, 1030.6734602886395, 759.1273097152002, 1354.0790151698475], [633, 634, 635, 636, 637, 638]], [4, 7085, [61840, 61939, 62035, 62124, 62214], [16851.923, 16745.702, 16708.856, 16584.106, 16546.233], [46902.493, 46925.24, 46896.996, 46800.856, 46880.515], [9.054, 27.213, 26.066, 33.718, 25.076], [63241.149562333354, 7375.779320103611, 4720.528027922948, 11015.596172449137, 8776.497988231862], [634, 635, 636, 637, 638]], [8, 7089, [61856, 61961, 62052, 62144, 62235, 62327, 62426, 62515], [24775.424, 24769.519, 24766.919, 24756.359, 24781.299, 24762.44, 24805.603, 24791.48], [67522.929, 67463.443, 67465.106, 67449.474, 67497.591, 67474.62, 67438.215, 67518.921], [24.769, 17.42, 18.518, 20.052, 12.633, 14.333, 21.885, 17.416], [1396.8763360361183, 1275.6159967001938, 1366.9279434833663, 699.2230923519386, 1542.930530981626, 1566.424879191998, 1339.530479162953, 1553.2829176610799], [634, 635, 636, 637, 638, 639, 640, 641]], [7, 7093, [61883, 61990, 62076, 62173, 62267], [37293.296, 37293.428, 37200.019, 37221.698, 37299.829], [50783.095, 50776.633, 50746.211, 50794.23, 50789.143], [13.193, 8.875, 9.685, 10.436, 15.45], [2105.5795988077048, 3101.975117282309, 2817.296077462397, 1358.8334121092369, 1663.5018543478222], [634, 635, 636, 637, 638]], [2, 7096, [61897, 62005, 62089, 62188, 62280, 62372, 62465], [43983.201, 44064.219, 44203.892, 44362.74, 44509.285, 44328.031, 44524.472], [29333.769, 29372.38, 29451.707, 29506.034, 29504.524, 29582.224, 29682.774], [25.161, 13.995, 15.8, 14.22, 26.584, 32.011, 18.463], [3126.24839840761, 1614.0394324099414, 1296.3417173090845, 2197.6915676483845, 1477.4569760668983, 3513.867089493514, 549.7126082965099], [634, 635, 636, 637, 638, 639, 640]], [6, 7102, [61913, 62013, 62100, 62202, 62289, 62385, 62476, 62592, 62676, 62755, 62837], [5901.382, 5862.92, 5892.423, 5828.414, 5957.173, 5954.152, 5891.172, 5893.681, 5993.12, 5992.837, 6055.51], [49818.285, 49751.575, 49890.177, 50102.15, 50169.112, 50219.176, 50216.282, 50267.486, 50273.043, 50328.667, 50235.052], [9.877, 15.396, 14.03, 12.48, 11.406, 12.619, 10.843, 20.246, 16.755, 15.566, 12.469], [3131.971050990403, 2436.61762656671, 2618.8931502201726, 3261.8782498230785, 2928.780041140053, 2520.884234652216, 3304.2527626522487, 3871.4622123286626, 3090.8679498798374, 5220.7120014169495, 2343.9621061170637], [635, 636, 637, 638, 639, 640, 641, 642, 643, 644, 645]], [7, 7115, [61989, 62075, 62171, 62263, 62361, 62449, 62552, 62645, 62730, 62811, 62894, 62977], [37037.346, 37052.221, 37091.454, 37057.795, 37017.535, 37083.93, 37032.131, 37008.146, 37057.974, 37055.415, 37035.385, 37030.75], [52018.918, 52116.567, 51949.582, 51720.929, 51680.148, 51704.51, 51628.915, 51661.712, 51716.585, 51698.585, 51790.702, 51722.193], [34.192, 27.298, 28.771, 26.762, 28.151, 22.773, 21.302, 16.051, 20.273, 12.072, 23.511, 18.009], [4576.400782899099, 3274.082576096341, 6476.245180733812, 1551.181734563719, 3656.8563369594112, 895.4756602478068, 2211.391851912126, 653.7902055166361, 1231.7867813475589, 1387.2509245137444, 1336.9700942416073, 1131.3859601053075], [635, 636, 637, 638, 639, 640, 641, 642, 643, 644, 645, 646]], [1, 7120, [62186, 62278, 62369, 62460, 62569, 62655, 62740], [43834.604, 43754.85, 43668.174, 43627.285, 43656.3, 43650.515, 43680.521], [16958.93, 16805.676, 16792.81, 16923.725, 17010.072, 16971.313, 17080.305], [13.053, 11.933, 12.308, 22.424, 20.623, 18.63, 18.98], [1568.9560446760754, 3024.687757356643, 1480.5031261926924, 3120.3957098795827, 1905.1205509640854, 3853.008909241751, 1144.3368497441193], [637, 638, 639, 640, 641, 642, 643]], [1, 7121, [62187, 62279, 62371, 62463, 62573, 62658, 62742], [44306.484, 44220.124, 44180.744, 44155.81, 44228.661, 44220.312, 44211.137], [15693.403, 15801.514, 15724.008, 15821.73, 15881.845, 15881.367, 15899.708], [20.408, 15.314, 22.704, 16.133, 16.066, 18.423, 17.529], [717.5988931533141, 1759.6273742104702, 2569.1053028227657, 5998.508043499376, 1410.9918034881757, 1441.218016403036, 1350.8581682931763], [637, 638, 639, 640, 641, 642, 643]], [8, 7125, [62139, 62233, 62324, 62422, 62514], [24012.188, 23992.319, 23917.95, 23936.752, 24025.605], [66768.598, 66600.435, 66627.406, 66691.764, 66743.649], [17.87, 9.857, 10.648, 9.295, 19.712], [30891.30788636313, 2725.217177003548, 2428.7749746143772, 2540.13640354181, 15447.362081049738], [637, 638, 639, 640, 641]], [9, 7128, [62149, 62239, 62333, 62430, 62522, 62622, 62713, 62796, 62872, 62957], [27863.209, 27759.918, 27844.21, 27969.824, 27901.227, 27887.312, 27900.982, 27826.499, 27794.428, 27861.224], [72965.896, 73145.172, 73107.561, 73064.784, 72976.383, 72915.207, 72949.036, 73010.961, 73057.344, 73048.089], [35.72, 15.026, 21.25, 11.678, 12.487, 6.697, 11.417, 12.006, 15.659, 23.554], [3543.127443882, 974.8979925351952, 4430.945770323677, 2066.051740059291, 4760.66683898104, 3141.12698440176, 2571.0968813459012, 2361.8822874407624, 1758.9713326116819, 2506.749117016978], [637, 638, 639, 640, 641, 642, 643, 644, 645, 646]], [6, 7135, [62099, 62200, 62288, 62383, 62475, 62590], [5220.034, 5376.847, 5459.342, 5416.287, 5591.859, 5723.165], [51182.371, 51329.76, 51402.342, 51506.136, 51585.637, 51560.2], [25.914, 11.856, 8.253, 11.46, 19.646, 24.144], [4272.329445363488, 2238.47058544454, 2627.6868758001706, 2193.7301336379496, 707.0529911904191, 1303.121875428187], [637, 638, 639, 640, 641, 642]], [1, 7147, [62368, 62459, 62567, 62654, 62739, 62825, 62905], [43601.14, 43487.172, 43629.669, 43625.458, 43601.815, 43588.791, 43567.556], [16094.993, 16076.795, 16049.365, 16135.29, 16067.036, 16001.418, 16004.299], [28.531, 12.294, 21.286, 13.579, 14.683, 30.151, 32.359], [2284.5977587516836, 3215.1212490771654, 1865.3552445070586, 2772.034292766635, 6492.348233084095, 3495.435010632564, 2702.0376040421474], [639, 640, 641, 642, 643, 644, 645]], [2, 7149, [62373, 62466, 62575, 62660, 62743, 62827, 62907, 62989, 63065, 63146], [44816.551, 44876.763, 44825.489, 44857.859, 44805.339, 44723.522, 44691.759, 44649.032, 44505.936, 44444.869], [31145.831, 31127.465, 31119.857, 31159.921, 31142.378, 31136.602, 31133.104, 31190.291, 31263.992, 31268.32], [19.076, 9.492, 10.301, 15.837, 7.279, 11.045, 25.49, 14.909, 12.421, 18.627], [1523.7314045913993, 2235.858278324532, 3094.207717167252, 1973.6350487420364, 3181.142734434254, 4445.8570598367305, 3170.6083300006317, 3740.0868560439444, 1849.2224053670654, 1700.0280661397883], [639, 640, 641, 642, 643, 644, 645, 646, 647, 648]], [3, 7170, [62539, 62632, 62723, 62806, 62885], [33384.298, 33413.564, 33444.101, 33510.017, 33429.263], [37929.024, 37846.841, 37789.981, 37616.609, 37628.516], [20.378, 13.634, 9.242, 28.097, 25.358], [742.5804618466937, 1543.2507766989288, 2807.553913189396, 2355.635617218605, 1287.4629739947843], [641, 642, 643, 644, 645]], [3, 7171, [62633, 62724, 62807, 62886, 62969, 63045, 63127], [33653.588, 33587.007, 33611.243, 33582.445, 33634.405, 33678.189, 33847.469], [40009.968, 39879.11, 40018.216, 40017.211, 40034.437, 40046.38, 39998.783], [14.123, 20.504, 17.465, 14.088, 16.035, 11.714, 28.744], [2462.3372057157508, 15912.88196470281, 1219.4525456753115, 3943.32287779921, 3880.78541820305, 4216.560506380152, 4616.4254712621105], [642, 643, 644, 645, 646, 647, 648]], [7, 7172, [62451, 62553, 62646, 62729, 62813, 62895, 62979, 63051, 63135, 63209, 63295, 63365, 63434, 63496], [37221.615, 37136.332, 37179.819, 36934.726, 37151.226, 37165.624, 37227.243, 37229.717, 37253.303, 37087.595, 37060.348, 36952.489, 37106.911, 37090.947], [50836.975, 50841.602, 50808.412, 50794.975, 50781.327, 50720.398, 50804.908, 50783.528, 50787.39, 50819.783, 50763.357, 50787.548, 50705.521, 50758.961], [14.747, 27.093, 19.046, 10.814, 13.815, 13.17, 11.198, 14.876, 16.12, 14.888, 17.518, 25.997, 14.579, 24.406], [1614.3200397535131, 1764.5657308088485, 1472.6507602085983, 4598.292696728967, 2856.389643461059, 1714.43943080671, 1092.8171116352175, 2526.9236183458956, 1569.3357059830946, 1930.3707252123543, 23218.9049305404, 4572.351458951231, 1800.1321279830531, 2822.1657247805197], [640, 641, 642, 643, 644, 645, 646, 647, 648, 649, 650, 651, 652, 653]], [7, 7175, [62652, 62735, 62816, 62898, 62982, 63054, 63138, 63214], [37861.93, 37786.29, 37788.997, 37772.582, 37943.564, 37971.161, 37965.028, 38025.73], [51348.96, 51321.009, 51315.384, 51379.286, 51270.677, 51188.433, 51222.993, 51196.028], [31.886, 24.662, 22.46, 19.454, 34.366, 21.762, 33.426, 28.849], [4865.616678240607, 11379.83199348519, 1991.4726366734299, 6804.229750698619, 4304.209741168813, 7381.365145265892, 2568.3326143713152, 1902.0677098163349], [642, 643, 644, 645, 646, 647, 648, 649]], [6, 7176, [62382, 62474, 62589, 62675, 62754, 62836, 62916, 62997, 63080, 63157, 63234], [5264.642, 5256.289, 5307.844, 5377.257, 5441.023, 5406.825, 5389.873, 5377.764, 5368.388, 5299.324, 5321.754], [49596.902, 49550.027, 49640.506, 49594.965, 49558.301, 49578.425, 49573.836, 49545.244, 49525.035, 49500.244, 49563.66], [19.966, 18.967, 20.929, 10.443, 9.257, 10.033, 12.698, 15.019, 17.965, 13.726, 16.648], [1433.5093771625948, 2498.514367229622, 4164.490064308893, 2437.666038244244, 2862.5992096113714, 3994.533844530058, 2345.457759971341, 3206.505881473683, 1512.3625805794575, 2488.1196446591553, 2189.4567702825316], [640, 641, 642, 643, 644, 645, 646, 647, 648, 649, 650]], [1, 7198, [63061, 63142, 63220, 63303, 63375, 63445, 63504, 63573], [43171.301, 43168.547, 43274.904, 43136.054, 43210.886, 43180.913, 43175.445, 43201.85], [14799.006, 14871.53, 14797.456, 14828.159, 14821.666, 14814.152, 14820.233, 14788.02], [25.799, 23.041, 26.043, 16.361, 16.793, 15.081, 22.03, 16.412], [1025.8949708438518, 1227.4698563991378, 5302.809040651796, 883.9249404421142, 1617.0970295660443, 903.9986084859437, 944.5566161403012, 674.6886133933971], [647, 648, 649, 650, 651, 652, 653, 654]], [1, 7200, [62906, 62987, 63062, 63144, 63221], [43655.826, 43686.678, 43688.448, 43734.181, 43621.609], [17058.131, 17028.011, 17033.973, 17061.08, 17022.12], [10.99, 18.128, 36.249, 22.538, 31.79], [1688.9394872075436, 2603.8106096216607, 997.1070031653654, 1752.7137178468286, 1000.3516477022633], [645, 646, 647, 648, 649]], [4, 7206, [63099, 63174, 63259, 63339, 63400], [16018.859, 16033.331, 16004.715, 16034.217, 15977.914], [46084.937, 46201.279, 46338.684, 46411.973, 46639.463], [17.942, 19.153, 17.738, 23.111, 37.582], [882.6904593521315, 2447.778832143431, 2876.827876929583, 3577.342648114139, 1954.5111772184753], [648, 649, 650, 651, 652]], [4, 7207, [62939, 63012, 63100, 63175, 63260], [16694.094, 16609.191, 16663.594, 16528.734, 16726.146], [45032.533, 45024.481, 45060.601, 45177.568, 45037.387], [20.209, 11.652, 29.706, 33.501, 4.818], [6790.160893864915, 64664.55510792928, 3803.388163649665, 4810.132807132195, 360.2791888413636], [646, 647, 648, 649, 650]], [3, 7264, [63362, 63427, 63490, 63562, 63643], [34122.112, 34233.701, 34296.877, 34266.494, 34313.281], [37477.637, 37406.319, 37374.911, 37379.846, 37452.539], [14.639, 11.583, 8.921, 9.565, 9.567], [1290.0868516810365, 3001.5274911055985, 4330.577648294617, 2623.9032959187252, 1842.3959104982855], [651, 652, 653, 654, 655]], [7, 7265, [63366, 63435, 63495, 63565, 63649, 63724, 63810, 63883, 63950], [36972.538, 37076.954, 37069.194, 37043.86, 37029.212, 37063.844, 37066.676, 37058.184, 37072.693], [51559.979, 51710.485, 51670.184, 51723.893, 51776.25, 51697.794, 51704.313, 51698.627, 51735.322], [54.588, 20.845, 20.617, 27.929, 22.894, 15.481, 31.596, 38.438, 28.978], [4422.12494142108, 954.0343190403911, 991.8228386254001, 950.8994707689686, 734.4067723673463, 1285.3509886267097, 1114.9470188992848, 967.1487341594083, 1963.5698436607352], [651, 652, 653, 654, 655, 656, 657, 658, 659]], [7, 7266, [63438, 63499, 63568, 63651, 63725, 63813, 63887, 63951, 64010, 64069], [38030.906, 37941.093, 37960.543, 37964.827, 37989.744, 38054.41, 37997.73, 38010.968, 37988.493, 37962.254], [50931.328, 51065.483, 51118.82, 51071.118, 51040.421, 51023.596, 51083.887, 51092.495, 51088.798, 51052.959], [34.618, 10.867, 38.502, 19.787, 17.076, 10.201, 16.772, 13.476, 23.46, 40.202], [2194.6446607568396, 117417.11637431562, 2231.1532143539994, 4377.654450358406, 2222.647255814745, 3266.4279094545604, 5261.837805816171, 4356.822929975513, 2735.3225724298773, 1863.623632550682], [652, 653, 654, 655, 656, 657, 658, 659, 660, 661]], [1, 7268, [63446, 63506, 63574, 63658, 63735], [43330.509, 43320.016, 43300.566, 43306.874, 43338.112], [15523.725, 15557.701, 15522.201, 15545.711, 15501.675], [20.649, 22.571, 12.249, 30.401, 21.199], [3180.1561207466025, 2403.135549489801, 1734.4046665188193, 2067.254158101012, 1058.2697666024587], [652, 653, 654, 655, 656]], [6, 7271, [63235, 63319, 63385, 63457, 63515, 63587, 63671], [5546.994, 5565.47, 5536.806, 5586.281, 5526.013, 5477.188, 5437.778], [51613.445, 51608.477, 51611.277, 51604.734, 51613.613, 51599.786, 51505.42], [25.577, 18.345, 27.202, 22.403, 26.575, 15.305, 32.51], [751.0877377900639, 1719.7241286375915, 1621.756863273312, 3481.6484835012593, 2765.22879827552, 1485.0996324311652, 1110.5179453929536], [650, 651, 652, 653, 654, 655, 656]], [4, 7279, [63533, 63604, 63690, 63767, 63846], [16014.425, 16180.533, 16083.177, 16102.885, 16127.161], [43604.452, 43532.091, 43570.546, 43574.347, 43626.034], [18.242, 13.866, 9.428, 15.12, 22.275], [1708.2098290779566, 2506.2749006090567, 1355.7693588004518, 1561.5373702757722, 3470.9541255985455], [654, 655, 656, 657, 658]], [0, 7287, [63472, 63545, 63623, 63702, 63786, 63857], [20852.454, 20813.23, 20801.201, 20757.36, 20785.168, 20904.755], [12376.589, 12407.635, 12369.878, 12457.099, 12572.76, 12557.795], [18.713, 7.805, 8.49, 10.347, 11.398, 21.723], [1562.1191950815862, 2586.973826817553, 3093.5553312106654, 2299.202063177472, 5750.448425875895, 18977.29795183617], [653, 654, 655, 656, 657, 658]], [8, 7323, [63862, 63928, 63995, 64056, 64114, 64178, 64245], [23952.535, 23906.328, 23893.57, 23981.361, 23893.833, 24029.211, 23919.798], [66977.578, 66960.127, 66878.6, 66917.54, 66926.794, 67032.367, 66960.956], [19.633, 25.275, 24.725, 22.907, 16.069, 29.912, 9.653], [1113.0872139848102, 1214.5011712058456, 1903.8012577298364, 1893.579154754739, 1679.5301495766128, 4539.474054172394, 1233.919219332819], [658, 659, 660, 661, 662, 663, 664]], [7, 7349, [64137, 64198, 64259, 64323, 64395], [37998.617, 38004.375, 37979.718, 37973.979, 38008.027], [50550.754, 50595.317, 50401.724, 50364.562, 50363.625], [14.779, 36.018, 13.07, 10.877, 17.489], [2082.8427464833426, 1802.437831150728, 2044.036803335858, 1940.3780574716313, 1977.1729063041173], [662, 663, 664, 665, 666]], [7, 7364, [64199, 64260, 64324, 64396, 64465, 64539, 64606, 64672], [38019.996, 38003.297, 38000.807, 37999.91, 37949.236, 37958.58, 37960.544, 37953.805], [50959.802, 51046.827, 51112.708, 51172.369, 51185.848, 51231.677, 51213.27, 51384.664], [25.5, 23.813, 16.261, 19.161, 13.048, 13.5, 18.249, 22.39], [2282.5624296075052, 2909.9768291550604, 4137.910843523652, 2446.908832758471, 3560.801836936545, 3618.7802442166217, 4687.107206294883, 2305.29002882255], [663, 664, 665, 666, 667, 668, 669, 670]], [1, 7366, [64206, 64267, 64333, 64404, 64474], [44118.704, 44152.225, 44303.608, 44266.108, 44207.332], [15990.326, 15940.588, 15749.445, 15710.151, 15665.296], [19.809, 24.616, 32.96, 8.838, 13.035], [4994.034036164182, 1550.3249897640687, 867.5442972528599, 2534.802186633926, 4073.240779402872], [663, 664, 665, 666, 667]], [3, 7387, [64455, 64531, 64596, 64660, 64731, 64806], [33610.162, 33604.354, 33555.0, 33593.512, 33548.876, 33661.011], [37417.801, 37413.4, 37361.655, 37417.159, 37392.882, 37431.36], [30.009, 26.577, 29.069, 25.518, 20.988, 28.095], [1971.0563143922775, 836.4493346857474, 843.2710648261766, 1129.8398698111835, 1507.071155872943, 1686.0167834980082], [667, 668, 669, 670, 671, 672]], [1, 7401, [64610, 64677, 64743, 64819, 64888, 64954, 65024, 65087], [43668.471, 43744.672, 43619.118, 43538.055, 43581.856, 43511.983, 43456.821, 43504.003], [15375.815, 15472.288, 15503.109, 15465.721, 15440.258, 15556.919, 15616.62, 15690.863], [26.614, 10.906, 7.798, 6.036, 10.918, 16.846, 10.486, 8.676], [1755.8976641574004, 1877.854257642071, 3877.901093595395, 4024.842041125869, 1723.9079951206395, 1888.5290964621508, 2142.983935802254, 2293.803753908202], [669, 670, 671, 672, 673, 674, 675, 676]], [9, 7433, [64793, 64869, 64934, 65002, 65071, 65139, 65205, 65269, 65322, 65387], [27639.425, 27688.475, 27664.216, 27575.57, 27566.027, 27612.381, 27660.902, 27685.568, 27685.961, 27619.307], [71338.083, 71286.556, 71312.585, 71288.434, 71381.166, 71505.319, 71430.629, 71503.977, 71490.861, 71324.559], [16.762, 13.437, 9.37, 20.822, 18.632, 12.725, 18.984, 10.626, 11.982, 18.894], [1510.5693246337753, 1472.9941346980222, 2177.593813257004, 1808.4090809070815, 1397.0140978635893, 1866.2353281377239, 1413.8387851016137, 1857.1188415580814, 2583.672987076154, 43070.52153450577], [672, 673, 674, 675, 676, 677, 678, 679, 680, 681]], [7, 7441, [64948, 65018, 65083, 65155, 65214, 65283, 65336, 65397, 65460, 65529, 65603, 65671, 65737, 65801, 65862], [37187.594, 37178.373, 37186.426, 37273.965, 37283.187, 37234.285, 37290.092, 37229.313, 37322.97, 37299.588, 37202.324, 37156.04, 37142.536, 37154.962, 37306.062], [50397.843, 50432.907, 50334.857, 50265.584, 50311.374, 50347.755, 50351.285, 50372.58, 50335.583, 50296.302, 50246.474, 50137.254, 50139.154, 50077.144, 49980.375], [16.306, 15.184, 12.58, 14.086, 11.044, 12.893, 11.358, 15.287, 10.707, 11.024, 11.137, 14.94, 19.024, 17.402, 35.257], [2040.7636314883312, 3025.769725581609, 2527.731274721898, 2429.244036697323, 1993.3966745577363, 1529.537606654184, 1980.7047814160626, 2687.350026464933, 2128.0828914136478, 1579.0502872512884, 2145.6007111172257, 2894.0467526604984, 1496.3086486260304, 2632.6018255894633, 1195.9960644060698], [674, 675, 676, 677, 678, 679, 680, 681, 682, 683, 684, 685, 686, 687, 688]], [9, 7446, [65001, 65070, 65138, 65204, 65267, 65320, 65385, 65442, 65513, 65589, 65654], [27193.232, 27198.539, 27215.975, 27274.381, 27382.423, 27416.383, 27476.495, 27534.943, 27492.605, 27393.457, 27447.783], [71009.542, 71039.601, 71030.856, 71024.419, 71031.75, 70991.088, 71052.123, 71118.175, 71197.573, 71182.159, 71172.499], [17.812, 14.612, 10.636, 17.432, 10.879, 14.886, 19.538, 13.321, 8.612, 9.83, 13.954], [1805.2182268419067, 1890.8933946160714, 2765.9942552018165, 1115.6975953388262, 1378.7565455433287, 2099.3139227978745, 1146.4943073651189, 1338.5511368627535, 2459.179746110895, 2319.323138143671, 1155.2439393601246], [675, 676, 677, 678, 679, 680, 681, 682, 683, 684, 685]], [7, 7468, [65282, 65335, 65395, 65459, 65528, 65602, 65670, 65736, 65802], [37041.939, 37035.39, 37061.281, 37073.999, 37058.692, 37078.966, 37040.42, 37063.815, 37131.551], [51723.538, 51674.477, 51649.55, 51696.063, 51704.993, 51726.791, 51732.07, 51665.795, 51822.434], [19.845, 17.595, 12.341, 9.698, 16.982, 13.961, 13.023, 15.376, 26.728], [687.7058092281686, 1474.5056832316454, 1707.015932517243, 1907.0106318313472, 2031.967360914612, 861.0157865467187, 1628.1079044191067, 2200.9203358992127, 1152.3572170491484], [679, 680, 681, 682, 683, 684, 685, 686, 687]], [1, 7479, [65405, 65469, 65538, 65610, 65676, 65744, 65809], [44516.951, 44497.062, 44479.971, 44416.42, 44495.182, 44532.251, 44455.441], [16405.913, 16386.632, 16456.213, 16441.961, 16468.916, 16488.642, 16597.916], [13.366, 7.407, 9.95, 6.554, 10.28, 10.34, 24.62], [481.5843531164884, 2413.006807149479, 2380.024341267212, 2784.875139914455, 3497.8153105314345, 3906.652443470245, 1693.5829798000989], [681, 682, 683, 684, 685, 686, 687]], [0, 7532, [65719, 65781, 65848, 65912, 65977, 66048], [21112.606, 21124.436, 21187.946, 21202.161, 21230.926, 21189.04], [13178.599, 13177.345, 13262.694, 13264.255, 13151.828, 13169.983], [13.238, 8.596, 19.035, 16.862, 23.25, 15.209], [1141.658331005408, 1076.3569884060203, 1632.1309002447765, 1027.9379901022442, 1148.8833821067046, 1124.221399038918], [686, 687, 688, 689, 690, 691]], [3, 7569, [66067, 66129, 66209, 66310, 66430], [34291.015, 34343.678, 34296.215, 34259.246, 34221.642], [37258.568, 37262
[truncated: 1,617,535 more chars]
