# Supplementary material for: The lipoprotein Pal stabilises the bacterial outer membrane during constriction by a mobilisation-and-capture mechanism
Source: Nat Commun. 2020 Mar 11;11:1305. doi: 10.1038/s41467-020-15083-5 (PMC7066135; doi:10.1038/s41467-020-15083-5)
Supplement: Supplementary file 3 — Source Data [file 41467_2020_15083_MOESM3_ESM.zip › source_files/PGI_Raw_Data_Figure_1/RKCK19_26_c1_f2_Checked.txt]

[[0, 39, [384, 447, 516, 606, 699, 806, 905, 1001, 1098], [21613.515, 21529.79, 21594.828, 21619.407, 21630.43, 21663.145, 21439.802, 21397.333, 21299.246], [18888.036, 18849.489, 18769.478, 18799.819, 18679.291, 18619.867, 18665.884, 18639.026, 18680.725], [34.119, 16.249, 16.279, 12.462, 29.961, 20.521, 11.576, 7.964, 8.552], [803.2287398558598, 2785.453026585797, 2295.1162330622174, 1429.4417609769578, 4309.294267516855, 12151.725027830955, 55436.12678302772, 107115.74805214998, 108123.21302006545], [20, 21, 22, 23, 24, 25, 26, 27, 28]], [2, 42, [396, 460, 527, 624, 716, 821, 925, 1020, 1120, 1225, 1331, 1439, 1545, 1649, 1759, 1864, 1971, 2086, 2197, 2306, 2412, 2512, 2609, 2711, 2806, 2896, 2990], [36645.087, 36772.861, 36818.796, 36803.81, 36735.862, 36729.529, 36752.455, 36660.361, 36646.274, 36684.43, 36608.497, 36603.72, 36590.862, 36626.265, 36617.739, 36624.154, 36562.726, 36635.996, 36573.126, 36518.55, 36530.703, 36584.422, 36543.415, 36543.298, 36480.003, 36516.495, 36429.469], [34978.04, 34983.186, 34973.071, 34899.865, 34864.199, 34868.548, 34826.662, 34788.743, 34804.307, 34850.397, 34809.869, 34807.339, 34796.779, 34774.837, 34801.24, 34766.603, 34737.669, 34723.392, 34741.445, 34691.214, 34649.007, 34663.822, 34698.054, 34652.007, 34580.791, 34681.932, 34671.039], [7.312, 15.895, 19.233, 14.41, 10.482, 8.052, 10.923, 12.957, 13.307, 14.027, 12.241, 14.099, 11.036, 18.584, 16.973, 10.541, 11.955, 15.073, 11.262, 13.766, 16.599, 15.911, 11.56, 13.047, 17.136, 18.732, 22.541], [352.2648915620757, 13839.446426208442, 2184.4789328742622, 6893.400844912511, 7356.389489976024, 10278.403807496303, 8325.683189544012, 8064.843188945243, 5790.10666040214, 4742.011927058697, 5949.129636113562, 5660.540374684549, 7150.13703009057, 8923.00744632433, 8253.557179568004, 41608.950992106096, 6036.689366325212, 11559.233459857585, 5149.193308844519, 6162.15128357561, 5174.466942835844, 13746.505699080035, 5389.316310101121, 3173.7425124253677, 3996.050763944905, 4090.0245075358484, 2012.089229634119], [20, 21, 22, 23, 24, 25, 26, 27, 28, 29, 30, 31, 32, 33, 34, 35, 36, 37, 38, 39, 40, 41, 42, 43, 44, 45, 46]], [1, 45, [353, 412, 477, 551, 644, 740, 844, 942], [3360.09, 3356.215, 3238.771, 3380.697, 3279.662, 3192.88, 3114.741, 2915.466], [33228.146, 33354.83, 33286.727, 33088.3, 33171.493, 32974.534, 32926.179, 32961.082], [28.824, 34.767, 21.901, 24.175, 12.268, 15.063, 12.374, 9.34], [2997.9176747323277, 2768.4292257339007, 20398.30642181492, 12283.189835149198, 45495.18890696658, 44068.26324838731, 38857.73644874479, 200260.40793869385], [20, 21, 22, 23, 24, 25, 26, 27]], [4, 47, [356, 415, 483, 556, 649, 748, 853], [6357.679, 6403.79, 6326.313, 6338.529, 6320.051, 6179.333, 6291.0], [47940.063, 47901.213, 47888.683, 47924.372, 47918.555, 47925.006, 47976.929], [23.662, 17.307, 25.942, 19.086, 18.38, 8.121, 19.323], [1414.0952893052338, 6688.470846570673, 5481.127400492857, 5895.218453750844, 4459.782721521512, 82957.15798542155, 3085.0936693504436], [20, 21, 22, 23, 24, 25, 26]], [2, 56, [459, 526, 623, 715, 820, 924], [36654.953, 36658.04, 36643.478, 36673.135, 36598.694, 36753.358], [34169.4, 34284.755, 34332.52, 34373.062, 34450.491, 34389.365], [25.529, 10.901, 26.07, 23.649, 21.65, 13.959], [3551.5619216331083, 59702.35209151469, 3532.709483137371, 7668.516323225195, 8247.91523895497, 22196.91283723303], [21, 22, 23, 24, 25, 26]], [5, 68, [522, 618, 708, 815, 918], [31055.88, 31190.558, 31029.59, 31242.121, 31246.337], [49063.991, 49129.53, 49111.096, 49067.298, 49018.931], [30.056, 23.466, 20.187, 41.131, 7.694], [883.5175718430216, 4086.7460412538367, 4131.280008883793, 2633.8604624615755, 100993.48597044815], [22, 23, 24, 25, 26]], [5, 69, [524, 621, 713, 818, 921, 1018, 1116, 1224, 1327, 1437], [32974.754, 32912.172, 33037.11, 32968.303, 32745.266, 32700.662, 32670.849, 32748.515, 32748.966, 32811.196], [49133.665, 49041.6, 49192.938, 49115.789, 49048.873, 49027.978, 49033.294, 49067.151, 49058.051, 49067.145], [25.907, 21.156, 18.695, 17.963, 25.251, 13.827, 14.677, 12.637, 7.611, 9.92], [6995.128376306371, 15111.06309229489, 6126.2410849742255, 3221.233756303785, 10536.218478172214, 15211.44296310999, 7065.047146279142, 12633.845056225613, 45774.959519042255, 31062.05025085382], [22, 23, 24, 25, 26, 27, 28, 29, 30, 31]], [1, 74, [472, 545, 639, 736, 841, 940, 1036], [1532.194, 1642.767, 1706.183, 1776.362, 1807.067, 1607.568, 1592.147], [33486.989, 33357.522, 33356.39, 33357.426, 33370.721, 33453.806, 33500.427], [31.41, 15.234, 24.369, 26.461, 10.07, 33.969, 12.479], [3945.8332669340043, 11531.335355930674, 2604.519772996557, 4991.475218073877, 169144.91692775613, 5839.139396840501, 75431.19087432914], [22, 23, 24, 25, 26, 27, 28]], [1, 75, [474, 548, 641, 737, 842, 941, 1038], [2412.737, 2463.114, 2566.325, 2534.968, 2436.886, 2372.564, 2445.834], [33280.893, 33454.081, 33447.567, 33486.237, 33472.609, 33382.966, 33605.989], [28.679, 22.862, 23.632, 34.727, 26.686, 31.376, 7.726], [545.0662044746233, 9063.66293296883, 7190.369694690765, 7672.845529770946, 6601.986053365381, 1674.8086633238997, 343201.2596296777], [22, 23, 24, 25, 26, 27, 28]], [0, 80, [1097, 1201, 1301, 1412, 1522], [20809.127, 20720.835, 20724.71, 20692.126, 20709.35], [19508.887, 19649.385, 19626.477, 19589.306, 19492.809], [26.467, 12.923, 13.396, 7.871, 9.432], [6845.391281761849, 27834.38284473507, 34107.92045834994, 50375.44078661592, 66997.81575568317], [28, 29, 30, 31, 32]], [0, 82, [800, 901, 998, 1096, 1202, 1304, 1416, 1523, 1630], [20910.038, 20825.265, 20798.459, 20841.956, 20914.71, 21069.076, 21028.218, 21047.848, 21170.795], [19642.317, 19665.412, 19625.592, 19545.732, 19597.792, 19675.831, 19642.462, 19646.929, 19638.956], [17.978, 10.79, 9.543, 11.871, 11.317, 12.186, 9.651, 11.054, 7.743], [12870.617266017402, 32240.43087740487, 38625.40118935944, 49151.29060665478, 70673.14959887465, 41249.77622767952, 52483.805471965105, 46131.375197387875, 94796.22620145905], [25, 26, 27, 28, 29, 30, 31, 32, 33]], [3, 83, [1417, 1524, 1631, 1740, 1844, 1954, 2064, 2175], [21281.81, 21271.013, 21204.546, 21194.873, 21204.687, 21300.477, 21266.471, 21130.755], [38561.435, 38731.834, 38713.485, 38696.081, 38662.359, 38568.448, 38584.713, 38586.776], [10.702, 10.127, 14.454, 15.274, 13.7, 15.631, 11.912, 13.351], [28422.190263932484, 95238.3285266955, 2343.5741232555033, 1898.661538347062, 2667.991706467655, 3981.113147613445, 3272.442691910119, 27402.002024519254], [31, 32, 33, 34, 35, 36, 37, 38]], [0, 86, [703, 808, 909, 1008, 1106, 1211, 1312, 1426, 1532, 1638, 1747, 1851, 1959, 2070, 2184, 2291, 2401], [22586.499, 22577.16, 22553.817, 22577.681, 22520.209, 22486.999, 22550.646, 22528.762, 22487.836, 22474.531, 22497.068, 22513.46, 22597.006, 22531.768, 22488.438, 22548.593, 22470.578], [18259.795, 18259.279, 18258.155, 18238.741, 18228.203, 18242.901, 18209.61, 18267.929, 18319.158, 18274.796, 18423.622, 18263.499, 18281.01, 18235.706, 18172.896, 18346.444, 18199.445], [17.265, 10.75, 10.375, 7.989, 11.679, 18.976, 15.843, 21.939, 23.495, 26.746, 36.956, 21.345, 17.039, 23.196, 25.272, 22.31, 42.265], [1053.385199341874, 3614.7784246336, 4226.17905498129, 4060.215248850622, 3785.024484566083, 1950.7462404086405, 2101.9289362463032, 2338.563616816005, 1603.1786177511344, 772.8758255071343, 4836.248609955011, 10372.535635748929, 8195.407969412867, 9176.120075350245, 10940.54398643881, 1213.5778198101045, 3992.969655950598], [24, 25, 26, 27, 28, 29, 30, 31, 32, 33, 34, 35, 36, 37, 38, 39, 40]], [5, 88, [1323, 1434, 1540, 1645, 1756], [31235.661, 31208.098, 31342.602, 31414.654, 31363.673], [48683.442, 48661.613, 48704.977, 48794.116, 48823.319], [22.627, 23.381, 18.264, 12.985, 16.481], [6660.092383360184, 17407.47923905629, 33631.75332277056, 34903.23706085843, 24028.76388120754], [30, 31, 32, 33, 34]], [5, 89, [1435, 1541, 1646, 1757, 1859, 1966, 2079, 2191, 2298, 2408, 2508, 2604, 2707, 2803, 2890, 2986, 3080, 3167, 3256, 3353, 3452, 3536, 3622, 3718], [31928.162, 31920.54, 31864.142, 31742.66, 31787.255, 31718.264, 31746.78, 31777.486, 31831.596, 31712.084, 31646.652, 31721.884, 31616.384, 31656.364, 31527.569, 31496.918, 31504.836, 31619.776, 31647.578, 31522.901, 31569.553, 31646.829, 31585.786, 31634.794], [48852.866, 48689.238, 48699.258, 48773.097, 48746.212, 48752.424, 48821.313, 48842.699, 48850.349, 48906.758, 48926.819, 48950.22, 48901.355, 48954.151, 49008.327, 48924.853, 48768.875, 48662.386, 48598.521, 48572.768, 48464.763, 48586.014, 48598.379, 48736.767], [11.773, 16.466, 13.666, 18.148, 16.67, 15.623, 13.363, 16.314, 9.353, 7.562, 10.222, 19.974, 22.129, 11.52, 14.397, 14.148, 23.876, 14.941, 21.82, 18.994, 19.476, 20.771, 15.632, 14.648], [30286.61702530144, 13319.571743832148, 2828.4605498604433, 4237.864876146649, 5114.929253900037, 4067.885567040402, 5252.687863027, 22644.794820180967, 131182.91158186813, 61464.99787207187, 70266.2331751586, 14856.165378667783, 9962.346522820324, 55014.765121575336, 16782.477769124143, 8675.113180293722, 1742.842581119977, 3175.956779162295, 6671.564443300573, 4821.8411046054225, 1177.8853002899334, 16539.245678269825, 21000.65077628424, 37376.48610338791], [31, 32, 33, 34, 35, 36, 37, 38, 39, 40, 41, 42, 43, 44, 45, 46, 47, 48, 49, 50, 51, 52, 53, 54]], [1, 97, [735, 840, 939, 1035, 1141, 1243, 1352, 1462, 1567, 1674, 1781, 1887, 1996, 2111, 2224, 2330, 2439, 2532, 2630, 2734, 2824, 2913, 3012, 3105, 3191, 3287, 3382, 3472, 3559, 3649], [1304.948, 1400.202, 1458.696, 1409.02, 1505.025, 1698.988, 1769.507, 1880.429, 1810.165, 1753.46, 1596.301, 1528.526, 1502.103, 1556.104, 1665.527, 1594.094, 1557.373, 1556.269, 1568.707, 1634.954, 1635.981, 1650.081, 1698.747, 1716.587, 1816.783, 1757.219, 1594.817, 1630.686, 1680.683, 1646.507], [33758.41, 33737.949, 33640.584, 33715.426, 33658.775, 33587.434, 33625.005, 33615.06, 33613.201, 33552.316, 33549.267, 33533.814, 33389.021, 33389.035, 33410.385, 33405.239, 33391.087, 33367.747, 33411.624, 33452.191, 33476.243, 33389.482, 33379.955, 33322.745, 33432.982, 33473.389, 33427.495, 33471.828, 33397.079, 33361.306], [15.143, 17.513, 12.312, 9.051, 9.914, 10.635, 15.29, 20.684, 17.326, 23.241, 15.605, 8.822, 14.906, 14.824, 18.875, 19.979, 12.925, 15.995, 19.197, 8.386, 21.875, 13.319, 7.777, 28.028, 31.188, 27.181, 21.55, 28.645, 16.013, 15.585], [13886.223640822838, 12593.841583816704, 39140.47624165636, 73076.25842235376, 60858.32479217743, 91228.99613558305, 9589.280151022052, 5195.620282899832, 3191.5103633492226, 10019.30447947093, 32239.874738253857, 75117.05394704506, 3082.5543363009474, 7068.8259131907425, 7774.413069848051, 3570.214747184962, 3557.828713065935, 6726.897394466824, 2394.660445955728, 120057.60314736968, 3731.547136558057, 31473.299654416685, 131626.12090085784, 4682.904572336712, 601.8341190294369, 5667.371845797862, 4565.42764419694, 4648.178727970446, 4862.906979701264, 3018.300048504827], [25, 26, 27, 28, 29, 30, 31, 32, 33, 34, 35, 36, 37, 38, 39, 40, 41, 42, 43, 44, 45, 46, 47, 48, 49, 50, 51, 52, 53, 54]], [1, 98, [1244, 1353, 1463, 1568, 1675, 1782], [2285.749, 2319.362, 2306.913, 2337.407, 2234.9, 2315.224], [33343.771, 33478.502, 33547.263, 33336.196, 33502.535, 33359.17], [25.844, 8.787, 14.232, 18.605, 14.346, 32.528], [1405.7871393921644, 223609.5760535501, 80150.26964133729, 2427.8376694209646, 96430.71302989947, 1728.4848213996418], [30, 31, 32, 33, 34, 35]], [1, 99, [845, 944, 1040, 1144, 1245, 1355, 1464, 1569, 1678, 1784, 1889], [3331.325, 3351.432, 3395.26, 3402.435, 3349.271, 3246.064, 3111.367, 3123.275, 3211.812, 3139.146, 3119.691], [33261.974, 33256.672, 33323.2, 33179.994, 33129.012, 33164.479, 33173.321, 33085.219, 33035.325, 33051.583, 33017.301], [12.834, 11.778, 14.29, 10.45, 8.605, 8.026, 14.916, 11.613, 15.507, 14.397, 18.225], [21537.29990176498, 15244.177467643101, 20403.143295990652, 31787.346999576683, 62862.101265476325, 60915.231489157995, 16728.182073633212, 12548.021514762862, 18776.897574812232, 11221.853081939133, 7760.937779217091], [26, 27, 28, 29, 30, 31, 32, 33, 34, 35, 36]], [3, 132, [696, 803, 903, 1002, 1099, 1205, 1305, 1419], [21102.673, 21265.567, 21321.255, 21311.469, 21305.612, 21340.341, 21227.362, 21263.093], [38897.379, 38821.818, 38898.442, 38990.635, 39035.703, 39022.916, 38936.156, 38987.713], [14.969, 17.763, 12.248, 18.789, 13.634, 8.523, 27.964, 26.531], [1385.6007761978813, 27245.381512840788, 49593.31213404465, 6810.028349010444, 9072.152840342014, 55334.80255967261, 5188.239626757123, 1625.279728189153], [24, 25, 26, 27, 28, 29, 30, 31]], [5, 134, [619, 712, 817, 920, 1017], [32213.859, 32194.615, 32279.074, 32442.354, 32419.097], [49007.728, 48951.635, 48904.525, 48861.452, 48746.078], [23.57, 21.821, 19.123, 21.371, 31.12], [2940.3293775787943, 1710.9932299311045, 13513.067028204143, 2529.1188983590314, 4308.199326581584], [23, 24, 25, 26, 27]], [4, 143, [744, 848, 946, 1041, 1145, 1248], [5191.69, 5209.997, 5178.694, 5109.438, 5139.354, 5188.739], [48489.851, 48395.242, 48440.021, 48436.676, 48442.138, 48389.946], [16.554, 21.321, 13.661, 15.625, 12.492, 10.04], [8029.823300079232, 8206.231241326814, 24767.336577682803, 17526.017193023457, 19614.157653787337, 34105.22596914965], [25, 26, 27, 28, 29, 30]], [6, 154, [793, 894, 992, 1088, 1196, 1297, 1407], [17578.07, 17506.849, 17440.311, 17472.543, 17652.41, 17811.694, 17942.053], [62966.008, 62960.815, 62962.148, 62908.485, 62838.717, 62748.73, 62674.184], [18.168, 21.028, 19.85, 15.363, 13.403, 14.011, 22.953], [13155.173864608762, 7661.072739599066, 2822.0724732737085, 13877.131294020985, 8495.522496110307, 21585.45261004171, 3621.856424860878], [25, 26, 27, 28, 29, 30, 31]], [6, 155, [796, 895, 993, 1092, 1197, 1298], [18098.148, 18180.698, 18129.723, 18041.73, 18190.299, 18254.036], [62472.665, 62414.2, 62479.423, 62446.808, 62420.533, 62402.497], [28.163, 26.029, 32.289, 18.976, 27.168, 33.621], [3095.2526483570055, 1723.5000868818972, 4691.505322177204, 16244.340701361763, 8750.68273063723, 5445.58597168642], [25, 26, 27, 28, 29, 30]], [0, 157, [805, 906, 1005, 1104, 1208, 1310], [21662.808, 21578.807, 21687.906, 21724.862, 21727.014, 21753.431], [19074.946, 19142.154, 19177.348, 19161.346, 19093.574, 19028.803], [20.511, 9.747, 9.401, 16.838, 10.29, 10.496], [8673.68722031872, 92314.70037545069, 71372.8764019961, 12107.301667639584, 30643.20022293754, 56291.15868936651], [25, 26, 27, 28, 29, 30]], [1, 212, [1566, 1673, 1780, 1886, 1995], [1548.479, 1458.473, 1366.979, 1375.298, 1333.458], [33521.133, 33658.481, 33677.552, 33628.033, 33699.068], [11.842, 12.198, 14.997, 13.855, 11.84], [36889.783272977176, 102984.46174316833, 18780.028877633104, 20288.52915187497, 30988.932631735395], [33, 34, 35, 36, 37]], [2, 225, [1653, 1761, 1866, 1976, 2090, 2202, 2310, 2417, 2515], [37628.621, 37754.219, 37696.64, 37636.567, 37701.78, 37725.381, 37723.977, 37753.575, 37845.708], [34353.712, 34347.258, 34393.267, 34278.977, 34228.714, 34246.75, 34264.68, 34308.797, 34210.124], [9.808, 11.885, 12.028, 21.088, 8.865, 13.447, 18.351, 9.219, 21.596], [81592.27109342889, 30279.63164396925, 37990.78197596108, 13551.136568168451, 59869.00002619053, 23448.081663818753, 4177.343862808905, 72318.02544623136, 6884.086524162015], [33, 34, 35, 36, 37, 38, 39, 40, 41]], [5, 235, [1861, 1968, 2080, 2192, 2301, 2410, 2510, 2608, 2710, 2804, 2893, 2989], [32785.597, 32739.073, 32684.157, 32559.35, 32802.466, 32709.435, 32771.027, 32936.041, 32891.558, 32977.88, 32877.239, 32935.504], [48950.612, 48981.791, 49067.781, 49114.87, 49128.238, 49042.961, 48909.203, 49078.567, 48992.242, 48977.595, 49019.223, 49005.018], [11.901, 10.933, 19.862, 26.824, 14.757, 21.547, 14.91, 10.322, 13.685, 14.737, 8.079, 17.818], [37856.461323420444, 63284.75377834003, 4047.4821901037444, 1600.122651293404, 14053.712736983722, 6987.990085517409, 27038.120750550977, 31977.697754813435, 35754.06802888537, 10719.414813710357, 44105.97456817258, 7113.093064652079], [35, 36, 37, 38, 39, 40, 41, 42, 43, 44, 45, 46]], [4, 244, [1685, 1791, 1897, 2006, 2122, 2232, 2342], [6414.548, 6428.296, 6447.234, 6402.553, 6427.721, 6486.864, 6487.613], [47517.335, 47470.808, 47508.465, 47513.436, 47572.912, 47570.099, 47534.988], [11.713, 13.401, 17.966, 14.199, 11.879, 15.25, 15.859], [26993.236759849107, 17409.78803215085, 11659.574924974457, 9844.969925839181, 19279.052372277, 13491.69522761792, 18328.276935320806], [34, 35, 36, 37, 38, 39, 40]], [1, 256, [2328, 2438, 2531, 2629, 2733, 2823], [1435.199, 1380.355, 1362.68, 1525.701, 1533.844, 1465.469], [33657.242, 33708.585, 33743.211, 33601.745, 33802.939, 33774.643], [16.298, 13.287, 9.093, 19.091, 14.0, 17.79], [28384.8343662598, 45668.20939860573, 94769.99202810647, 20046.014803209866, 18349.11142248249, 22778.21887596341], [40, 41, 42, 43, 44, 45]], [4, 262, [2341, 2447, 2540, 2639, 2740, 2832, 2924, 3018, 3112], [6172.1, 6248.26, 6365.46, 6384.507, 6459.852, 6421.12, 6503.565, 6484.658, 6368.926], [47647.706, 47568.732, 47619.097, 47558.001, 47459.703, 47539.9, 47607.628, 47567.242, 47624.496], [30.292, 21.946, 15.933, 9.371, 15.179, 22.108, 22.007, 10.708, 16.922], [2379.1532511666464, 15851.287231802995, 3194.897675957806, 52077.18102932201, 14734.062549172075, 10157.02447579405, 9357.299084541159, 38836.981324764965, 23143.100309103105], [40, 41, 42, 43, 44, 45, 46, 47, 48]], [6, 276, [2167, 2274, 2382, 2483, 2578, 2685, 2778, 2869, 2963], [17511.818, 17562.516, 17525.9, 17521.99, 17536.997, 17493.326, 17526.165, 17412.108, 17377.01], [62944.902, 62900.805, 62905.944, 62893.859, 62885.52, 62944.503, 62909.872, 62912.785, 62961.889], [18.814, 11.873, 16.81, 11.291, 15.861, 12.675, 17.324, 19.561, 24.306], [12409.377362665678, 19000.204177947588, 10001.269429825617, 24028.723412502837, 9848.63244902568, 12406.302905016255, 14306.799596588977, 7120.45436646422, 8514.235225651228], [38, 39, 40, 41, 42, 43, 44, 45, 46]], [6, 278, [2169, 2277, 2385, 2486, 2580, 2688, 2781], [19012.0, 18997.817, 18980.536, 19000.801, 19053.877, 19105.508, 19079.644], [61895.149, 61845.477, 61939.606, 62065.505, 62109.859, 62137.395, 62009.041], [20.379, 19.537, 24.077, 25.339, 17.89, 18.614, 9.143], [6662.710148559975, 6966.320051963988, 10872.888744941798, 9903.67786907479, 13952.022440990795, 13413.54319855431, 102354.49044146249], [38, 39, 40, 41, 42, 43, 44]], [3, 280, [2278, 2388, 2489, 2583, 2689, 2783], [20508.048, 20676.802, 20748.943, 20827.396, 20667.66, 20571.61], [39015.75, 39024.421, 39112.168, 39037.652, 39003.28, 39005.733], [9.675, 15.922, 13.026, 17.703, 23.128, 17.153], [30408.444344535445, 13488.896405703266, 2242.628933078035, 5913.947476533243, 1980.9319519651983, 11727.741560206798], [39, 40, 41, 42, 43, 44]], [3, 283, [2068, 2183, 2288, 2397, 2497, 2593], [21747.618, 21815.575, 21741.232, 21795.003, 21798.496, 21757.284], [38660.935, 38658.413, 38604.682, 38587.25, 38681.104, 38702.586], [12.841, 17.699, 16.716, 13.721, 14.641, 15.604], [39079.72911673544, 18153.81299537924, 12678.001081590492, 40676.84108056975, 19190.282451707542, 9306.209835717063], [37, 38, 39, 40, 41, 42]], [0, 284, [2185, 2293, 2403, 2501, 2597, 2701, 2797, 2887, 2983, 3078, 3161, 3252], [22630.965, 22690.276, 22853.258, 22767.28, 22864.55, 22992.475, 22989.891, 22879.133, 22839.563, 22891.319, 22777.103, 22559.007], [18316.834, 18267.034, 18385.013, 18471.839, 18512.319, 18587.612, 18613.365, 18669.229, 18691.853, 18645.267, 18669.45, 18641.37], [38.208, 12.541, 14.31, 19.77, 25.514, 15.282, 16.485, 17.15, 18.916, 14.103, 16.177, 11.041], [3090.8771069919594, 59211.60168707306, 11627.896901034967, 17483.06966406406, 5631.8009581717115, 2919.1451492052643, 1809.5314025984358, 991.127389372823, 1200.199312154196, 2710.2811202094804, 3500.1006824180827, 68073.82227696845], [38, 39, 40, 41, 42, 43, 44, 45, 46, 47, 48, 49]], [5, 286, [2193, 2300, 2409, 2509, 2606], [32740.064, 32774.669, 32629.923, 32758.948, 32781.994], [48845.253, 48731.673, 48790.798, 48719.829, 48701.581], [8.65, 12.735, 14.723, 11.134, 17.139], [100462.71213326335, 15576.257126969766, 36832.146163095495, 35855.6655656722, 10182.233426642038], [38, 39, 40, 41, 42]], [2, 287, [2201, 2309, 2415, 2514, 2611, 2716, 2807, 2898, 2992, 3085, 3171, 3267, 3363, 3457, 3541, 3631, 3728], [37491.267, 37367.956, 37368.634, 37370.658, 37471.335, 37560.157, 37371.063, 37336.383, 37321.79, 37289.026, 37296.257, 37218.799, 37141.305, 37094.397, 36947.309, 36726.611, 36605.752], [34236.578, 34298.877, 34304.244, 34256.675, 34288.477, 34247.785, 34210.773, 34132.539, 34157.076, 34117.873, 34080.663, 34112.526, 34090.996, 34092.409, 34079.151, 34172.148, 34187.629], [22.626, 15.77, 18.627, 19.498, 18.27, 15.432, 13.753, 20.979, 14.276, 15.606, 13.234, 10.391, 15.34, 12.229, 13.583, 16.853, 15.167], [7321.668178988667, 1842.0613487138473, 4001.8339899962834, 2950.29883164365, 6423.637726875238, 9481.788587894831, 15091.99132250825, 2720.3358609544703, 5254.008444170214, 3774.4008299445572, 6653.964771224983, 4512.04299226497, 2655.0732595330933, 2817.8843515445797, 3160.169521365455, 8512.026499323558, 1633.0323910180518], [38, 39, 40, 41, 42, 43, 44, 45, 46, 47, 48, 49, 50, 51, 52, 53, 54]], [3, 304, [2586, 2693, 2788, 2879, 2973, 3069, 3153, 3242, 3339, 3437], [21070.902, 21273.945, 21262.249, 21264.386, 21300.755, 21310.598, 21281.661, 21261.612, 21270.415, 21306.894], [38692.047, 38781.845, 38839.076, 38905.972, 38933.378, 38957.998, 38927.373, 38966.65, 39060.493, 38909.927], [12.853, 10.349, 35.367, 27.608, 27.148, 2.977, 25.183, 29.629, 29.408, 25.509], [39293.1818837256, 135111.54151169397, 704.1549787630648, 2615.95737749939, 2231.6608168713087, 542.7613325462298, 2709.172941821252, 2417.9124598720523, 4857.735095790952, 3718.436929362463], [42, 43, 44, 45, 46, 47, 48, 49, 50, 51]], [1, 310, [2536, 2633, 2738, 2828, 2917, 3015, 3108], [3237.734, 3255.005, 3167.016, 3238.246, 3240.112, 3113.126, 3227.748], [33092.104, 33006.645, 33006.984, 33002.164, 33087.265, 33107.951, 33213.131], [16.307, 20.13, 23.357, 23.227, 47.762, 17.169, 37.544], [28898.566320305243, 10290.686579171424, 2256.3341649885906, 6480.755917344211, 1843.2603602776035, 1977.2953914742802, 2826.0781474921173], [42, 43, 44, 45, 46, 47, 48]], [1, 324, [1891, 2000, 2114, 2226, 2335], [3383.642, 3389.081, 3431.876, 3383.146, 3344.033], [33051.6, 33079.456, 32973.486, 33007.823, 32989.461], [13.884, 9.51, 8.244, 10.307, 16.693], [37977.94358983412, 50828.81662529985, 37815.33604964471, 37606.2058851194, 9152.538316095948], [36, 37, 38, 39, 40]], [6, 341, [2687, 2780, 2870, 2965, 3059, 3148], [18029.612, 18095.299, 18061.985, 18098.85, 18062.399, 18032.202], [62840.025, 62871.978, 62860.781, 62798.74, 62881.03, 62857.895], [28.257, 24.634, 22.452, 9.369, 33.342, 9.568], [3178.773010416664, 2758.1382565700296, 2100.7906700156095, 80467.63489090015, 2432.6601337644724, 63026.63142560405], [43, 44, 45, 46, 47, 48]], [3, 347, [2793, 2885, 2977, 3074, 3158, 3248, 3345], [21948.304, 21953.286, 21893.548, 21901.841, 21874.618, 21889.38, 22007.721], [38623.98, 38553.428, 38512.548, 38542.24, 38527.175, 38645.296, 38650.623], [10.352, 18.385, 15.719, 30.115, 20.218, 24.892, 19.119], [59282.34031538875, 6995.278332111072, 7892.477247588393, 11090.366134547176, 9523.223901987285, 7292.605578199017, 23110.107586114747], [44, 45, 46, 47, 48, 49, 50]], [0, 348, [2700, 2795, 2886, 2981, 3077, 3160, 3251, 3347, 3445, 3531, 3618, 3712, 3810, 3911, 4004, 4092, 4199, 4297, 4400, 4495, 4599, 4697], [22615.313, 22507.923, 22597.556, 22550.136, 22638.706, 22653.107, 22622.868, 22616.302, 22604.902, 22618.731, 22527.639, 22577.667, 22524.11, 22479.648, 22548.495, 22519.84, 22576.342, 22435.85, 22484.346, 22330.682, 22469.187, 22430.064], [17917.57, 17914.662, 17904.288, 17903.775, 17977.563, 17960.528, 17907.916, 17929.233, 17952.176, 17907.118, 17864.702, 17867.285, 17950.836, 17951.573, 17895.122, 17950.009, 17801.358, 17900.453, 17838.183, 17927.913, 17925.606, 17901.115], [11.22, 12.701, 13.807, 21.987, 16.919, 13.891, 13.637, 15.037, 9.303, 14.887, 18.094, 14.137, 12.183, 12.225, 15.551, 19.4, 15.284, 18.94, 13.807, 18.413, 20.763, 23.655], [11333.296063988355, 45281.4470032651, 5853.853301544169, 5882.456424272513, 8417.910848452595, 9437.833081851393, 7558.946743446433, 8450.117788974327, 78504.01096422241, 5213.703029552623, 6979.995557633394, 7198.096064750156, 45567.4130840189, 18441.12409994848, 10526.102481509513, 10559.17165467027, 3614.2217257468214, 14249.81920266254, 6906.656960252488, 12648.113248443326, 12006.344904358928, 7409.942298467844], [43, 44, 45, 46, 47, 48, 49, 50, 51, 52, 53, 54, 55, 56, 57, 58, 59, 60, 61, 62, 63, 64]], [0, 365, [2877, 2971, 3067, 3151, 3239, 3337, 3435], [20973.52, 21054.714, 20991.581, 21018.692, 20968.859, 20956.593, 20913.354], [19740.162, 19704.086, 19764.09, 19796.193, 19726.282, 19567.816, 19710.381], [12.452, 27.574, 13.488, 14.724, 21.189, 31.414, 21.822], [23084.083676135622, 9117.257452163212, 23097.725247738694, 2518.6697772211555, 5091.782877031428, 12179.628520381943, 2756.1370435122767], [45, 46, 47, 48, 49, 50, 51]], [4, 379, [2921, 3016, 3110, 3197, 3293, 3389, 3479, 3567, 3656], [5308.436, 5204.233, 5206.557, 5202.251, 5136.27, 5101.405, 5097.588, 5138.243, 5164.339], [48251.398, 48401.708, 48434.212, 48451.616, 48338.488, 48279.986, 48345.189, 48306.597, 48315.884], [29.168, 19.141, 14.575, 15.456, 16.621, 15.371, 18.896, 14.267, 21.262], [3478.51136847463, 7982.131742851382, 8627.090924267259, 7430.165957392083, 3629.1864988453995, 9883.015814632343, 10755.523870078063, 15753.2329196947, 6609.095346466223], [46, 47, 48, 49, 50, 51, 52, 53, 54]], [6, 397, [3231, 3332, 3430, 3514, 3605, 3695], [17454.891, 17540.294, 17591.319, 17699.353, 17756.235, 17710.822], [62892.795, 62834.843, 62871.616, 62832.742, 62871.799, 62853.237], [15.572, 9.415, 11.412, 13.467, 36.878, 16.25], [41843.459344137955, 91405.41616918305, 56430.366585627045, 771.926023335239, 1323.767644052449, 14931.45015363547], [49, 50, 51, 52, 53, 54]], [6, 398, [3061, 3149, 3235, 3334, 3432, 3517], [18886.784, 19053.804, 19067.704, 19124.063, 19276.096, 19283.097], [62033.733, 61857.308, 62025.191, 62132.687, 62171.642, 62174.533], [8.264, 33.0, 28.326, 22.598, 21.679, 23.044], [142323.17192575708, 782.6316662795666, 4393.456747243607, 8968.718244074958, 3206.635368569501, 1131.9201378864855], [47, 48, 49, 50, 51, 52]], [0, 400, [3068, 3152, 3241, 3338, 3436, 3521, 3608, 3703, 3803, 3903, 3998, 4083, 4190, 4292, 4393, 4490, 4588, 4688, 4781, 4878, 4975, 5080, 5175, 5256, 5356, 5440], [21161.099, 21117.534, 21043.865, 21036.12, 20992.103, 21034.328, 21178.516, 21100.027, 21020.186, 21010.754, 21011.528, 21003.742, 20975.291, 21086.294, 21141.532, 21182.358, 21082.219, 21104.361, 21104.895, 21079.091, 21099.551, 21130.081, 21118.881, 21124.989, 21146.883, 21292.73], [18873.494, 18854.296, 18893.96, 18951.668, 18942.766, 18895.387, 18811.236, 18730.939, 18786.301, 18811.166, 18833.245, 18875.84, 18901.967, 18705.026, 18684.912, 18609.881, 18659.321, 18708.636, 18714.788, 18714.297, 18733.073, 18773.136, 18820.869, 18894.223, 18897.744, 18957.208], [23.029, 25.571, 19.635, 20.184, 16.036, 13.619, 17.701, 11.822, 20.474, 23.803, 14.336, 14.552, 12.392, 25.793, 16.572, 18.617, 13.811, 14.441, 11.711, 10.812, 18.371, 27.247, 14.665, 20.146, 17.069, 29.614], [1232.0481855873238, 2757.224030347129, 2206.870733221772, 5012.1725482230095, 2968.6352787002174, 3038.1393394817032, 7019.318126100329, 3766.721435105949, 5112.274720709088, 3015.0407913236727, 30025.695239106022, 36711.66682040908, 53005.95098728564, 3148.0231660153986, 8861.239533653723, 8812.114294704092, 4696.61019525625, 7555.05763700523, 4834.190853365887, 7268.628659139198, 4787.718739267248, 6766.788038146818, 2586.349869429705, 1774.535729933205, 2943.908862515138, 3438.9091882195867], [47, 48, 49, 50, 51, 52, 53, 54, 55, 56, 57, 58, 59, 60, 61, 62, 63, 64, 65, 66, 67, 68, 69, 70, 71, 72]], [0, 401, [3244, 3340, 3439, 3525, 3612, 3707, 3806, 3907, 4001, 4088], [21612.513, 21559.223, 21610.327, 21667.371, 21621.448, 21709.543, 21672.286, 21652.237, 21625.449, 21588.157], [19206.988, 19160.055, 19307.32, 19138.564, 19085.785, 19127.006, 19176.532, 19185.677, 19149.992, 19195.545], [23.039, 28.253, 25.746, 27.629, 21.744, 18.733, 24.325, 10.356, 10.531, 11.077], [8877.484241058997, 4328.958891343963, 5497.9163252321905, 2709.965332154384, 8392.76638093522, 8555.842448356296, 4605.88075085531, 48361.2006125961, 44722.75043805014, 51655.54422110453], [49, 50, 51, 52, 53, 54, 55, 56, 57, 58]], [0, 403, [3155, 3246, 3344, 3442, 3528, 3614], [22042.202, 22086.486, 22077.965, 22108.84, 22116.409, 22180.855], [17991.902, 17937.669, 17897.408, 17920.56, 17858.32, 17879.305], [19.924, 25.657, 20.43, 9.958, 19.366, 15.122], [11289.473518463115, 5599.989683423155, 6329.546961481018, 79646.84229663898, 11911.728023234433, 23074.55456640641], [48, 49, 50, 51, 52, 53]], [5, 407, [3166, 3258, 3352, 3451, 3535, 3621, 3717], [31476.847, 31601.88, 31451.651, 31379.763, 31489.648, 31409.477, 31473.122], [49035.687, 49073.858, 49064.76, 49060.429, 49048.804, 49009.927, 49009.625], [13.702, 16.409, 15.592, 26.225, 19.379, 23.511, 11.153], [24984.679526092757, 8433.521546586388, 21451.485255123225, 4107.442200290559, 10877.54879984411, 3371.726521278077, 33801.73066447076], [48, 49, 50, 51, 52, 53, 54]], [5, 409, [3357, 3455, 3539, 3626, 3723], [32880.66, 33054.367, 33021.515, 32974.417, 32950.344], [49083.529, 49047.567, 48985.516, 49054.536, 48945.089], [14.017, 22.126, 18.114, 26.952, 26.261], [33033.14511097047, 7527.414310216233, 10525.154667107325, 4978.013022164185, 5172.230125765285], [50, 51, 52, 53, 54]], [1, 417, [3106, 3192, 3288, 3383, 3473, 3560], [1939.726, 1984.463, 1853.405, 1798.636, 1797.762, 1885.805], [33699.681, 33823.478, 33820.784, 33865.169, 33795.092, 33783.558], [17.666, 18.762, 17.375, 19.428, 25.214, 17.016], [24829.59975364521, 8072.076970768315, 10881.030504703287, 5496.844252654724, 7512.543853063468, 22563.160541090132], [48, 49, 50, 51, 52, 53]], [1, 418, [3014, 3107, 3193, 3289, 3385], [2408.672, 2546.512, 2378.601, 2318.561, 2356.974], [33072.476, 33091.122, 33203.894, 33255.427, 33149.5], [8.802, 11.87, 23.382, 22.244, 31.064], [120303.10280094355, 65170.501277897616, 3274.6479776601013, 2319.7631987331238, 3810.664606929506], [47, 48, 49, 50, 51]], [1, 419, [3109, 3194, 3291, 3387, 3478, 3566, 3655, 3754, 3854, 3950, 4036, 4131, 4235, 4338, 4439, 4531, 4632], [3259.793, 3160.948, 3188.733, 3207.312, 3260.679, 3485.048, 3432.746, 3429.554, 3361.242, 3365.125, 3151.89, 3026.169, 3028.851, 2939.596, 2931.94, 3005.889, 3093.419], [33397.722, 33413.411, 33477.701, 33538.255, 33444.099, 33371.243, 33319.296, 33275.521, 33464.755, 33435.481, 33519.056, 33535.86, 33574.588, 33601.445, 33475.569, 33535.823, 33532.438], [31.496, 16.588, 15.304, 11.512, 11.866, 28.177, 29.377, 15.02, 35.839, 17.987, 22.285, 11.594, 9.49, 15.522, 19.256, 13.092, 11.972], [4833.936192847599, 11840.607772358138, 25183.801058338417, 24690.06210338237, 126192.40861786489, 2907.770111769991, 7715.492268030307, 27946.943993391877, 4735.278741541103, 7921.191803167552, 1772.1507636405877, 3565.026750288575, 2368.157532088523, 1956.2234867863035, 24105.073107344626, 1937.7707363969669, 44377.84939311001], [48, 49, 50, 51, 52, 53, 54, 55, 56, 57, 58, 59, 60, 61, 62, 63, 64]], [4, 421, [3295, 3392, 3481, 3571, 3659, 3758], [6389.947, 6402.823, 6485.272, 6506.315, 6464.492, 6527.245], [47511.729, 47373.056, 47463.907, 47412.244, 47600.339, 47645.549], [26.128, 28.291, 22.851, 21.339, 10.192, 8.777], [5999.574243247797, 2224.70058577948, 6955.022697985173, 4713.37286022043, 160050.77671809375, 93267.05337739228], [50, 51, 52, 53, 54, 55]], [1, 432, [3381, 3471, 3558, 3648, 3749, 3847], [1222.561, 1350.0, 1367.991, 1409.355, 1518.231, 1575.003], [33434.814, 33430.794, 33401.84, 33428.615, 33391.328, 33350.421], [23.009, 18.336, 27.038, 20.381, 21.138, 34.634], [8990.382505722428, 15361.351910847488, 6849.551686828128, 8052.672127811131, 5740.492873882535, 1202.3233753546351], [51, 52, 53, 54, 55, 56]], [1, 434, [3476, 3564, 3654, 3753, 3853], [3070.282, 3192.714, 3203.672, 3076.49, 3120.31], [33613.721, 33566.62, 33584.645, 33580.413, 33561.281], [20.449, 28.708, 23.365, 18.084, 19.31], [2677.1963833127256, 4813.732146276924, 2892.448851983057, 3411.1685440954725, 2086.803984070945], [52, 53, 54, 55, 56]], [3, 443, [3522, 3610, 3706, 3805, 3906], [21192.259, 21325.115, 21249.142, 21286.485, 21313.22], [39153.403, 39181.35, 39091.534, 39241.002, 39056.821], [12.702, 18.146, 36.515, 17.941, 25.471], [68649.61247642219, 10434.004602833476, 4144.329138725466, 1639.6196609942106, 11668.771461055749], [52, 53, 54, 55, 56]], [3, 445, [3526, 3616, 3710, 3808, 3909], [21841.654, 21923.003, 22083.107, 21917.949, 21998.908], [38690.249, 38557.243, 38531.027, 38626.891, 38786.288], [24.908, 19.934, 15.527, 19.751, 9.462], [5330.186067494632, 5153.657247135637, 598.0408229053678, 18848.37233234267, 101560.7732931009], [52, 53, 54, 55, 56]], [0, 465, [3713, 3811, 3913, 4005, 4093, 4200, 4298, 4401, 4496], [22572.169, 22477.648, 22666.235, 22639.478, 22702.19, 22759.763, 22720.356, 22680.473, 22702.624], [18537.115, 18569.669, 18597.311, 18554.208, 18667.42, 18681.519, 18699.552, 18638.433, 18686.603], [24.023, 26.558, 22.907, 20.692, 17.715, 14.319, 14.924, 30.174, 16.542], [25269.696689906796, 9992.524319122887, 5594.566531255569, 10498.91816253043, 1833.7711437167939, 2006.4220306627492, 1279.8554359411028, 3225.2110551493333, 2417.0243751451762], [54, 55, 56, 57, 58, 59, 60, 61, 62]], [1, 474, [3562, 3653, 3752, 3852, 3948], [2353.045, 2432.88, 2391.888, 2491.007, 2608.243], [33110.461, 32967.287, 32931.417, 32908.473, 32912.571], [27.774, 16.936, 18.099, 30.087, 30.053], [5779.684813703588, 12870.353914198802, 6116.949901975292, 4056.1541232130994, 6828.148689324528], [53, 54, 55, 56, 57]], [1, 495, [3750, 3848, 3944, 4032, 4127, 4231, 4334, 4435, 4528, 4628, 4729, 4825, 4919, 5024, 5122, 5212, 5302, 5389, 5491, 5577, 5667, 5756, 5848, 5943, 6025, 6105, 6187, 6269, 6348, 6424, 6502, 6578, 6656, 6737, 6817, 6892, 6983, 7055, 7130, 7204, 7275, 7341, 7416, 7493, 7564, 7633, 7706, 7772, 7842, 7899, 7966, 8033, 8099, 8163, 8229, 8298, 8375, 8438, 8492, 8550, 8606, 8668, 8727, 8791, 8858, 8928, 8982, 9034, 9085, 9145, 9192, 9236, 9285, 9328, 9376, 9436], [1819.802, 1874.141, 1868.622, 1902.256, 1949.799, 1955.047, 1932.521, 1937.951, 1946.505, 1936.774, 1782.391, 1887.976, 1906.133, 1872.036, 1928.997, 1802.938, 1833.258, 1861.264, 1914.786, 1871.451, 1877.549, 1870.028, 1963.978, 1857.271, 1874.286, 1853.714, 1829.74, 1838.288, 1920.651, 1891.162, 1878.582, 1846.748, 1815.098, 1804.217, 1792.455, 1734.147, 1755.602, 1791.687, 1846.539, 1787.385, 1844.763, 1723.995, 1738.355, 1809.133, 1812.652, 1851.738, 1760.788, 1767.863, 1766.031, 1782.738, 1833.294, 1760.537, 1760.933, 1715.647, 1683.581, 1663.84, 1650.61, 1683.467, 1638.852, 1701.038, 1742.888, 1751.537, 1800.964, 1770.024, 1770.779, 1707.374, 1841.694, 1850.298, 1931.904, 1929.361, 1893.72, 1891.946, 1977.13, 1894.892, 1900.46, 2098.197], [33904.791, 33880.836, 33944.963, 33889.065, 33926.669, 33917.714, 33891.154, 33885.223, 33907.118, 33838.642, 33945.79, 33974.344, 33845.916, 33936.292, 33904.786, 33934.336, 33941.882, 33955.921, 33933.739, 33962.063, 33965.353, 33997.224, 33911.809, 33964.837, 33959.98, 33986.259, 34002.586, 34008.882, 33949.689, 33988.606, 33966.451, 33983.112, 34002.148, 33998.412, 34002.063, 34022.339, 33954.173, 33931.907, 33972.544, 33966.994, 33959.23, 33999.606, 34008.578, 33991.183, 33988.477, 33947.179, 33889.48, 33870.054, 33816.995, 33908.694, 33922.936, 33943.593, 33975.187, 33949.513, 33973.686, 33967.677, 33973.233, 34044.034, 34056.772, 34030.659, 34038.353, 34035.699, 33994.964, 33996.824, 33960.561, 33959.093, 33990.813, 33863.587, 34002.481, 33767.762, 33751.57, 33866.053, 33841.165, 33916.95, 33880.419, 33908.54], [16.141, 13.925, 15.688, 14.146, 12.838, 8.155, 9.426, 18.795, 11.195, 16.492, 17.453, 13.996, 18.566, 31.888, 22.831, 24.809, 18.08, 16.72, 20.229, 19.918, 19.467, 27.001, 15.988, 19.791, 18.504, 19.07, 17.129, 16.189, 13.254, 10.414, 12.287, 11.022, 12.903, 14.619, 12.232, 13.459, 19.805, 22.506, 12.381, 15.831, 17.189, 16.141, 13.507, 14.566, 15.022, 11.282, 10.686, 11.405, 15.872, 17.741, 12.21, 11.84, 11.294, 13.025, 11.026, 12.439, 16.153, 12.677, 14.458, 17.352, 14.163, 21.416, 19.499, 17.452, 24.04, 17.226, 29.208, 11.417, 31.523, 26.071, 15.663, 14.171, 15.48, 10.971, 15.381, 22.519], [14958.916137402988, 11168.477831191016, 4029.342296651333, 6217.034510451506, 3015.258489375585, 4403.612884703342, 2797.8717706309344, 3066.835803858763, 1719.5419183153967, 3073.156003545892, 10120.377585158272, 2808.963865888259, 6825.069335906747, 2316.924983337233, 3494.6868100219194, 5095.750916635797, 7177.994598262335, 7087.217182026531, 1513.7912113909952, 3720.8302443025914, 4012.8551490895284, 3488.4294146512284, 3117.503194919076, 6673.608405494802, 6186.229911440384, 3442.8055324577817, 3819.964138205194, 4050.456251438526, 5278.916320368546, 4784.285843229517, 4769.9721042294495, 5649.433309404225, 3725.4084282183067, 3993.640937221637, 2684.6724918295477, 4016.9273192942446, 5766.732069660273, 5328.239594453718, 2450.868293503906, 2540.7467679790852, 1503.1722877048162, 3375.5707670085467, 1707.842122032763, 2702.951309962987, 980.7478698983389, 3326.9142824962805, 3413.7771055047187, 4392.7199262780305, 8977.562395237635, 3593.256465774573, 3035.5021186556187, 2290.83159428878, 1908.9432636940692, 2379.5671366828074, 1830.7118063304658, 2400.959101888643, 4819.056769406111, 2136.37065464149, 1453.8872716502021, 1498.9363825218443, 2007.6432709907988, 2048.8693139242323, 4224.383275486196, 5241.107483099187, 8668.153124719012, 4031.1612218714, 3925.354839557798, 83630.74073961638, 1215.1721882808886, 2857.929565946736, 2512.3791030035723, 2846.930475216696, 2652.5802103665637, 2625.848740540042, 2941.540625389392, 2163.479068692507], [55, 56, 57, 58, 59, 60, 61, 62, 63, 64, 65, 66, 67, 68, 69, 70, 71, 72, 73, 74, 75, 76, 77, 78, 79, 80, 81, 82, 83, 84, 85, 86, 87, 88, 89, 90, 91, 92, 93, 94, 95, 96, 97, 98, 99, 100, 101, 102, 103, 104, 105, 106, 107, 108, 109, 110, 111, 112, 113, 114, 115, 116, 117, 118, 119, 120, 121, 122, 123, 124, 125, 126, 127, 128, 129, 130]], [6, 498, [3794, 3896, 3989, 4080, 4183, 4282, 4387, 4484, 4579, 4681, 4774, 4872, 4968, 5072, 5167, 5249, 5350, 5432], [17475.568, 17473.601, 17458.844, 17463.778, 17444.392, 17383.891, 17409.213, 17379.47, 17476.871, 17355.039, 17328.062, 17442.131, 17451.073, 17459.21, 17469.959, 17555.465, 17454.946, 17490.035], [63001.018, 63119.637, 63054.9, 63076.812, 63032.035, 63084.521, 63120.206, 63144.922, 63049.697, 63089.195, 63182.121, 63060.869, 63058.808, 63129.082, 63074.591, 63076.887, 63089.302, 63111.392], [15.731, 14.255, 29.455, 24.285, 22.896, 16.981, 17.756, 15.352, 26.659, 21.671, 17.062, 26.372, 37.518, 20.495, 19.589, 20.577, 27.181, 19.393], [10308.18642117144, 287.7847698360484, 1634.0244994823017, 2900.2039359745354, 6277.11266009921, 1705.1819595249524, 1666.029586594732, 1653.1171693816652, 4065.0899148107587, 3288.0760058855285, 1188.58557188319, 3351.129374265357, 2477.730868686511, 2139.6887438813615, 11868.429610325344, 10528.562770633604, 2592.1329313316533, 4289.260567118712], [55, 56, 57, 58, 59, 60, 61, 62, 63, 64, 65, 66, 67, 68, 69, 70, 71, 72]], [0, 500, [3802, 3902, 3997, 4084, 4191, 4290], [20729.458, 20760.192, 20851.972, 20930.145, 20951.194, 20931.446], [19596.355, 19681.881, 19456.871, 19411.515, 19366.176, 19361.245], [24.02, 20.342, 15.979, 15.732, 12.337, 14.689], [7992.061458783175, 5271.200309865523, 1085.5792014498854, 1306.9482501313973, 854.0526580375799, 725.3179296865667], [55, 56, 57, 58, 59, 60]], [1, 505, [3851, 3947, 4034, 4129, 4233, 4335, 4437], [2315.299, 2385.811, 2353.389, 2329.107, 2394.363, 2304.98, 2419.905], [33023.569, 33093.747, 33231.031, 33270.161, 33316.448, 33323.9, 33218.157], [28.378, 21.662, 26.301, 21.902, 18.275, 16.818, 30.017], [8708.899643380382, 10780.341446205051, 3018.567394480215, 1181.7329079198325, 834.4142140005973, 1017.198261194375, 2887.541332689092], [56, 57, 58, 59, 60, 61, 62]], [4, 506, [3855, 3952, 4038, 4133, 4238, 4342, 4442, 4535, 4635, 4735, 4830, 4924, 5030, 5128], [5142.55, 5046.212, 5042.739, 5053.771, 5178.148, 5164.8, 5045.616, 5032.734, 4934.87, 4962.531, 4957.536, 4956.923, 4959.949, 4942.033], [48340.198, 48419.979, 48433.035, 48262.075, 48312.275, 48320.466, 48406.706, 48404.444, 48392.921, 48369.035, 48398.64, 48371.424, 48377.216, 48366.032], [15.935, 16.536, 20.425, 19.453, 20.039, 14.945, 20.999, 15.146, 8.744, 13.859, 15.682, 10.806, 14.131, 31.083], [16429.535418663047, 6604.51463310821, 2561.7724108661605, 12030.533767844998, 4341.027046410152, 23347.149426938267, 965.1575218890785, 2275.5154918501426, 2623.272244974683, 2265.912788393818, 2070.7037053366575, 2261.3926211511125, 1720.9733324712101, 1454.3738856851282], [56, 57, 58, 59, 60, 61, 62, 63, 64, 65, 66, 67, 68, 69]], [5, 517, [3918, 4011, 4098, 4206, 4305, 4410, 4506, 4609, 4706, 4798, 4896], [32184.502, 32121.599, 32143.907, 32096.376, 31914.698, 31973.524, 32124.093, 31990.094, 32009.499, 31959.232, 31939.656], [48835.394, 48844.997, 49029.631, 49094.044, 49073.369, 49077.456, 49006.11, 49000.666, 48990.797, 48957.413, 48917.056], [27.323, 22.286, 14.281, 21.542, 21.837, 20.435, 7.815, 28.836, 12.637, 19.788, 21.415], [6386.427935272504, 5946.966083846175, 3144.1061411034498, 5041.919904401115, 6840.011265394142, 6841.260339472074, 109390.47837656285, 838.3680792679743, 2251.023259082903, 2133.1266198720123, 13853.60621766221], [56, 57, 58, 59, 60, 61, 62, 63, 64, 65, 66]], [5, 518, [3920, 4013, 4100, 4208, 4308, 4412, 4508], [32945.19, 32965.737, 32927.791, 32940.924, 32968.174, 32979.628, 32981.944], [48987.431, 49036.3, 49057.424, 49064.335, 48991.516, 49094.037, 49095.705], [10.276, 20.5, 15.327, 23.182, 20.096, 15.112, 8.741], [138534.8783037672, 6809.941917403813, 12348.9709511692, 7028.22727786936, 10561.275994796517, 17664.536341085633, 65654.66478479354], [56, 57, 58, 59, 60, 61, 62]], [2, 519, [3922, 4014, 4101, 4210, 4309, 4413, 4509, 4612, 4710, 4802, 4903, 5001, 5099, 5191, 5280, 5374, 5463, 5556, 5649, 5736, 5827, 5919], [36524.333, 36477.217, 36454.22, 36555.749, 36593.675, 36365.444, 36362.006, 36417.941, 36423.341, 36493.708, 36570.321, 36460.975, 36475.531, 36528.466, 36480.962, 36527.996, 36516.719, 36598.096, 36569.355, 36606.876, 36650.362, 36671.822], [34516.949, 34573.089, 34556.913, 34566.39, 34641.376, 34614.799, 34572.618, 34539.614, 34602.282, 34717.346, 34668.683, 34806.556, 34754.845, 34750.398, 34769.042, 34761.284, 34745.003, 34810.167, 34776.708, 34855.766, 34723.28, 34804.275], [22.358, 17.327, 18.044, 19.78, 24.449, 19.766, 17.601, 20.709, 19.753, 23.751, 26.673, 22.391, 19.415, 20.308, 28.829, 28.558, 23.701, 21.744, 17.427, 20.422, 24.111, 34.425], [4151.283195570932, 10913.682936959913, 2480.6870366297044, 3232.7182101156686, 6305.645380259596, 5707.173728001007, 4641.51904268147, 6339.458187644111, 6490.926615757177, 4774.758449737044, 13003.832380729542, 1036.6733801710802, 3238.0908670555814, 8138.363113956865, 1574.484221953406, 3061.693219647625, 3487.8081682937436, 6416.769538364349, 8957.111949673546, 4328.596219071961, 13397.017696439058, 6373.18194617685], [56, 57, 58, 59, 60, 61, 62, 63, 64, 65, 66, 67, 68, 69, 70, 71, 72, 73, 74, 75, 76, 77]], [2, 520, [3923, 4015, 4103, 4211, 4312, 4415, 4511], [37461.063, 37447.382, 37476.194, 37444.197, 37474.811, 37507.104, 37485.113], [34601.074, 34587.317, 34686.509, 34628.8, 34644.984, 34633.824, 34584.989], [10.108, 27.564, 20.575, 21.072, 25.239, 22.015, 17.257], [53164.8530287969, 8340.834340896436, 4133.680607813706, 9130.281682006003, 5163.449209029518, 7595.9775939411875, 18666.141364651587], [56, 57, 58, 59, 60, 61, 62]], [2, 521, [3924, 4016, 4104, 4212, 4313, 4416], [37654.13, 37701.474, 37666.14, 37601.834, 37575.62, 37608.365], [33866.872, 33839.76, 33948.682, 34020.322, 34031.389, 34112.708], [18.111, 13.568, 17.347, 12.309, 18.906, 12.384], [7726.777161036383, 3397.1426896308917, 5817.679291020633, 25837.8875314343, 8810.583533268305, 37987.84754704685], [56, 57, 58, 59, 60, 61]], [5, 530, [4099, 4207, 4307, 4411, 4507, 4610, 4707], [32873.599, 32846.418, 32834.492, 32811.833, 32793.225, 32685.697, 32779.238], [48574.424, 48599.022, 48553.305, 48567.604, 48627.642, 48763.639, 48661.491], [23.56, 28.55, 12.167, 15.226, 16.44, 17.105, 20.25], [6719.056281353384, 1976.2304523918963, 6310.234372788742, 6818.072332822094, 8837.287575244716, 32918.992247934984, 6966.450448312914], [58, 59, 60, 61, 62, 63, 64]], [1, 536, [4035, 4130, 4234, 4337, 4438, 4532], [2817.385, 2775.944, 2791.111, 2814.709, 3007.714, 3045.388], [32773.841, 32851.948, 32873.073, 32907.847, 33026.512, 32917.823], [11.884, 15.891, 13.994, 21.388, 23.439, 16.224], [3606.3763449416488, 3407.4984780205755, 1995.476855236226, 6228.553281014781, 743.333717239771, 1959.1342400304281], [58, 59, 60, 61, 62, 63]], [4, 537, [4039, 4135, 4239, 4344, 4445], [5611.559, 5697.756, 5807.773, 5872.308, 5921.401], [48136.973, 48149.776, 48064.805, 48128.431, 48104.759], [15.932, 20.56, 16.477, 16.882, 15.247], [2477.3228599090744, 3363.148849415634, 7009.557897117337, 11992.981888028042, 6474.868450044634], [58, 59, 60, 61, 62]], [4, 538, [4040, 4138, 4240, 4345, 4446, 4539], [6821.747, 6721.719, 6763.093, 6788.842, 6745.856, 6766.2], [47728.984, 47703.15, 47769.687, 47754.917, 47723.162, 47718.465], [18.728, 18.051, 16.559, 15.302, 20.587, 21.999], [1978.8572070693965, 9218.852222256866, 4894.006113486558, 2092.5983149157964, 1330.5836694755483, 1429.2149061073376], [58, 59, 60, 61, 62, 63]], [6, 558, [4187, 4287, 4390, 4486, 4585, 4686, 4778, 4875, 4973], [19020.083, 18997.849, 18854.859, 19024.633, 18944.649, 18978.362, 18907.788, 18911.02, 19008.27], [62252.302, 62050.388, 62250.051, 62361.622, 62521.758, 62469.685, 62467.662, 62378.683, 62431.21], [12.673, 42.504, 36.771, 35.49, 17.936, 24.964, 22.296, 30.513, 23.153], [20972.08811671315, 3871.0510449023864, 1386.0872865649599, 1600.1841883362072, 1495.4058474139151, 2252.5307706526846, 2353.8817120498547, 2468.6004903606104, 3584.0082231287442], [59, 60, 61, 62, 63, 64, 65, 66, 67]], [6, 559, [4288, 4391, 4487, 4586, 4685, 4777, 4874, 4972], [19051.106, 19145.577, 19078.598, 18975.457, 18861.26, 18859.885, 18833.78, 18974.362], [61943.249, 61804.239, 61806.415, 61712.848, 61882.331, 61888.413, 61971.25, 61929.175], [24.808, 19.956, 34.745, 15.826, 22.948, 29.809, 24.868, 34.592], [11492.20839879986, 7639.342636043307, 4760.987295194491, 849.7681476959062, 5756.972994415595, 3421.670369065664, 7670.015174990155, 5519.246221353928], [60, 61, 62, 63, 64, 65, 66, 67]], [5, 562, [4203, 4303, 4407, 4502, 4606, 4704, 4796, 4894], [30760.686, 30747.926, 30779.517, 30937.714, 31007.951, 30902.917, 30877.941, 30861.699], [48630.292, 48526.956, 48413.58, 48367.289, 48367.311, 48593.334, 48732.527, 48666.966], [22.449, 23.136, 22.81, 26.117, 22.408, 22.043, 33.012, 38.263], [2463.787311463849, 3860.011174308695, 3727.062348292832, 3939.8980374817265, 6265.644478295917, 3272.3864706051468, 4660.034491577975, 3387.9924419014665], [59, 60, 61, 62, 63, 64, 65, 66]], [5, 563, [4204, 4304, 4408, 4504, 4607, 4705, 4797, 4895, 4992], [31524.566, 31546.392, 31404.938, 31441.978, 31424.967, 31433.088, 31511.383, 31481.861, 31525.31], [48560.798, 48543.53, 48461.276, 48398.301, 48421.658, 48501.575, 48500.343, 48459.774, 48491.139], [25.572, 20.263, 27.404, 17.828, 26.252, 26.115, 25.643, 17.138, 27.193], [7673.784076563238, 8024.417114870649, 5079.336975242814, 809.3495217753323, 936.019185775021, 1043.0366431758662, 4428.097220783395, 1228.0308927822607, 1557.6659252181594], [59, 60, 61, 62, 63, 64, 65, 66, 67]], [1, 570, [4340, 4440, 4534, 4633, 4733, 4828], [3314.149, 3351.467, 3451.959, 3350.544, 3365.673, 3380.582], [32899.929, 32862.484, 32896.892, 32785.747, 32822.937, 32859.342], [25.626, 17.498, 24.337, 16.276, 19.234, 22.104], [15479.086390843962, 11381.676606033592, 8222.565604736274, 1731.2716921402098, 3077.5775789263553, 1949.4389645578412], [61, 62, 63, 64, 65, 66]], [1, 586, [4436, 4530, 4630, 4731, 4827, 4921, 5025, 5123, 5213], [2405.442, 2344.593, 2406.565, 2390.26, 2386.982, 2447.328, 2249.855, 2320.808, 2505.987], [33014.17, 32948.898, 32993.023, 33008.756, 32913.878, 32959.314, 32928.696, 32955.623, 32895.072], [10.97, 15.537, 20.0, 26.255, 36.715, 23.583, 15.794, 21.758, 32.639], [32815.699105873566, 11540.471260231217, 17958.790258127086, 12055.072072964602, 1901.5808209321726, 6394.512811828664, 432.32818254216784, 6217.906375672633, 2911.8017045443735], [62, 63, 64, 65, 66, 67, 68, 69, 70]], [4, 591, [4637, 4737, 4831, 4926, 5032, 5130], [5580.592, 5593.295, 5664.957, 5827.764, 5863.009, 5693.914], [48111.895, 48086.888, 48074.131, 48103.346, 48100.89, 48043.118], [11.013, 8.729, 10.87, 18.739, 21.051, 18.45], [2858.206191980687, 2506.7881068882366, 5233.481591154274, 5545.766943171114, 9669.328740332161, 1083.1578933235437], [64, 65, 66, 67, 68, 69]], [6, 604, [4582, 4683, 4776, 4873, 4970, 5074, 5170, 5251, 5352, 5434, 5529, 5625, 5712, 5803, 5896, 5985, 6065], [17954.469, 17992.537, 18019.934, 17953.68, 18018.312, 18027.754, 18028.779, 18045.002, 18033.493, 17940.626, 17983.077, 18071.663, 18043.674, 18004.974, 18033.533, 18006.667, 18054.657], [62931.278, 62911.635, 62872.116, 62893.923, 62915.352, 62886.775, 62941.626, 62903.535, 62939.799, 62918.208, 62883.333, 62945.241, 62918.244, 62950.574, 62948.955, 62904.649, 62931.155], [15.849, 16.529, 21.03, 12.933, 24.373, 13.797, 10.698, 11.907, 12.375, 23.602, 24.678, 13.746, 11.309, 19.316, 16.228, 28.144, 22.63], [672.994304953789, 1312.0403029484585, 1801.1390976966961, 1168.2652006008489, 1220.1627972943895, 2801.1395316662347, 1574.0874370262468, 1546.6619638384032, 2987.9160951412114, 2294.5907481569943, 1953.0824203990119, 2463.422626102782, 1822.9755284574994, 1684.6504269113675, 1204.8709916961113, 1220.2239950007247, 882.8618280328274], [63, 64, 65, 66, 67, 68, 69, 70, 71, 72, 73, 74, 75, 76, 77, 78, 79]], [3, 605, [4591, 4691, 4783, 4880, 4976], [21457.165, 21403.83, 21423.041, 21478.424, 21418.102], [39188.439, 39262.881, 39208.045, 39203.457, 39238.633], [29.094, 26.914, 14.623, 14.506, 20.096], [4612.009664522956, 1703.6782435684809, 32771.965456001264, 2323.8463640008526, 2422.9978808840783], [63, 64, 65, 66, 67]], [0, 606, [4598, 4694, 4788, 4881, 4978], [22138.193, 22069.392, 22047.366, 21978.805, 22080.602], [18605.487, 18778.756, 18768.343, 18758.279, 18878.416], [29.495, 13.031, 13.201, 20.807, 46.961], [3329.1448967892725, 1761.5801680314735, 2944.0525884535623, 987.0770397004264, 1713.3703308419779], [63, 64, 65, 66, 67]], [2, 608, [4711, 4803, 4902, 5000, 5100], [36507.391, 36629.926, 36520.487, 36568.594, 36642.465], [34291.3, 34249.631, 34406.58, 34436.212, 34308.73], [13.015, 22.268, 25.68, 11.891, 28.281], [2472.1786069840796, 2656.547554777758, 3864.67548169321, 54535.42218274832, 2975.709118337384], [64, 65, 66, 67, 68]], [6, 620, [5075, 5171, 5252, 5353, 5436, 5530, 5626, 5714], [18754.419, 18769.703, 18730.711, 18910.702, 18888.777, 18990.799, 18935.959, 18990.404], [62078.745, 62059.248, 62071.815, 62122.86, 62325.015, 62149.994, 62270.341, 62376.291], [13.167, 15.815, 24.663, 23.743, 32.28, 35.645, 35.124, 17.159], [1429.5726379367131, 1771.8783316902454, 717.8290460759093, 2003.7895389797718, 3680.37975862338, 1905.5074192352238, 1725.730816773756, 27493.568653865128], [68, 69, 70, 71, 72, 73, 74, 75]], [0, 621, [5254, 5354, 5438, 5535, 5629], [20889.989, 20809.635, 20799.594, 20698.81, 20748.691], [19931.634, 19725.789, 19827.012, 19778.112, 19751.983], [15.326, 17.786, 25.255, 10.358, 19.527], [1709.0622567090606, 19481.339921793195, 3048.1951262376447, 48262.09937172517, 20771.956543692308], [70, 71, 72, 73, 74]], [3, 624, [4977, 5083, 5176, 5260, 5357, 5442, 5540], [21842.871, 21908.628, 21810.525, 21799.22, 21714.034, 21720.896, 21709.51], [38277.25, 38359.146, 38271.918, 38268.792, 38282.784, 38330.762, 38379.993], [15.465, 23.419, 20.352, 31.691, 17.716, 15.097, 17.919], [1678.7459796310377, 3071.5248913682744, 2668.0773290464927, 3681.2276811815195, 2307.9744654443566, 31565.58727404462, 27009.457764201357], [67, 68, 69, 70, 71, 72, 73]], [0, 626, [4885, 4980, 5087, 5180, 5265, 5361, 5446, 5543, 5636, 5723, 5814, 5909, 5998, 6074, 6149], [22117.77, 22125.51, 22235.01, 22203.997, 22202.161, 22224.053, 22168.572, 22287.913, 22232.05, 22249.436, 22253.7, 22376.286, 22372.338, 22343.226, 22293.09], [18083.904, 18019.221, 17839.141, 18051.51, 18072.119, 18109.747, 18124.713, 18162.117, 18202.105, 18294.488, 18162.244, 18132.933, 17953.144, 18005.902, 17923.762], [16.265, 23.092, 18.503, 14.981, 17.013, 19.637, 29.075, 22.316, 25.016, 29.594, 40.165, 10.911, 21.162, 17.573, 16.376], [11319.634124770808, 4266.865559092787, 786.2931299658743, 17120.85312885503, 15859.114298231183, 9339.346964131806, 4777.336951793653, 1776.268266531692, 2278.290061187928, 3784.1802247514697, 3733.4546922355808, 77055.05364652122, 1913.1560155462696, 21495.247484392425, 22099.959976560625], [66, 67, 68, 69, 70, 71, 72, 73, 74, 75, 76, 77, 78, 79, 80]], [5, 629, [5185, 5273, 5367, 5457, 5549, 5643], [30986.783, 31122.842, 31209.385, 31095.309, 30880.974, 31070.798], [48992.289, 49017.231, 49089.213, 49084.839, 48964.619, 48891.177], [18.584, 26.571, 23.149, 24.391, 19.217, 24.412], [1165.7544247482288, 3273.118102715314, 4641.781819039202, 2257.2935724289914, 1061.096621370277, 506.3274451882085], [69, 70, 71, 72, 73, 74]], [5, 630, [4898, 4993, 5095, 5187, 5276, 5369, 5459, 5551, 5644, 5730, 5823, 5913, 6004, 6083, 6163], [32019.14, 32014.336, 31993.558, 31935.256, 31988.849, 31993.991, 32036.926, 32111.984, 32148.288, 32154.256, 32149.416, 32221.086, 32355.489, 32252.088, 32257.75], [48876.03, 48886.159, 48905.399, 48932.975, 48796.94, 48695.72, 48729.757, 48797.133, 48925.21, 48948.021, 48959.245, 48996.079, 48973.664, 48961.826, 49078.25], [14.433, 15.178, 6.812, 13.854, 20.538, 16.425, 10.292, 7.503, 8.961, 7.468, 8.545, 11.692, 19.64, 17.662, 25.137], [2773.545233167376, 3233.8553175062293, 3279.865265539628, 4385.5442231358165, 1537.1620933419938, 8663.937977926222, 35540.208176723354, 3525.391796757773, 3353.877246426902, 2852.8198591367004, 3820.489284563404, 3614.1883148026054, 11254.832061649546, 6078.822358400238, 4251.9324601083745], [66, 67, 68, 69, 70, 71, 72, 73, 74, 75, 76, 77, 78, 79, 80]], [5, 631, [4899, 4995, 5096, 5188, 5277, 5370, 5460, 5553, 5645, 5733], [32875.359, 32899.95, 32869.26, 32973.034, 32960.296, 32959.854, 32994.99, 32982.366, 32978.311, 33097.33], [48848.445, 48816.824, 48772.359, 48950.268, 48913.086, 48897.065, 49005.985, 48944.702, 49100.579, 49098.817], [32.21, 28.952, 32.472, 22.88, 14.73, 39.954, 14.453, 40.108, 18.78, 24.44], [6559.114635765293, 8839.687033816223, 1446.3221522771883, 12069.430995604507, 34561.171474514835, 4027.566629477307, 48410.52976977064, 5947.703455067292, 17067.14960230368, 7469.975576215731], [66, 67, 68, 69, 70, 71, 72, 73, 74, 75]], [2, 634, [4807, 4904, 5004, 5103, 5194, 5283, 5377, 5469, 5560, 5650, 5739, 5833, 5922], [38097.995, 38024.294, 38017.785, 38057.863, 38084.671, 38083.409, 37943.453, 37964.487, 37940.206, 37769.482, 37827.583, 37880.164, 37836.527], [34289.584, 34315.93, 34362.7, 34334.06, 34288.477, 34275.919, 34209.933, 34284.873, 34228.268, 34288.652, 34289.018, 34382.048, 34442.823], [26.953, 23.586, 15.066, 13.275, 15.061, 17.949, 13.192, 19.823, 19.544, 22.042, 22.617, 14.899, 24.512], [2667.6403243369255, 4333.53667753987, 7499.795675022761, 3603.2212584781273, 1773.3293628618308, 1874.2751192292385, 17041.989831078674, 5507.188136921576, 2048.860018883586, 3049.632584435177, 3096.280784299256, 3120.765409484947, 5395.164161107927], [65, 66, 67, 68, 69, 70, 71, 72, 73, 74, 75, 76, 77]], [1, 642, [4823, 4918, 5022, 5120, 5209, 5299, 5388, 5488, 5575, 5666, 5753, 5846], [1369.959, 1271.579, 1319.138, 1273.313, 1305.729, 1395.034, 1454.586, 1435.561, 1418.238, 1241.47, 1435.312, 1352.004], [33445.231, 33481.729, 33496.57, 33325.858, 33321.373, 33371.097, 33423.262, 33222.278, 33337.078, 33448.488, 33333.855, 33353.818], [11.609, 10.283, 18.724, 17.93, 14.541, 25.605, 27.825, 36.316, 38.475, 34.352, 18.867, 32.224], [91950.15783533236, 67498.74366326726, 25856.239876895062, 4019.0027296311173, 4079.021278891272, 1432.633922711339, 5275.369741726257, 1813.0570874429818, 1679.4303459691332, 1758.7013004325768, 46090.66625795122, 2356.7835444307584], [66, 67, 68, 69, 70, 71, 72, 73, 74, 75, 76, 77]], [1, 643, [5026, 5124, 5214, 5304, 5392, 5493, 5578, 5668, 5757], [3188.917, 3015.72, 3059.639, 3074.65, 3007.078, 3063.902, 2977.686, 2996.782, 2979.143], [33443.972, 33570.018, 33572.272, 33585.275, 33656.485, 33580.149, 33646.955, 33749.102, 33714.732], [12.473, 24.446, 27.029, 33.093, 37.375, 20.649, 25.748, 27.52, 45.79], [433.7410556876555, 2058.146037481499, 5204.880488446746, 2009.3574215842884, 1788.562790842478, 1490.2478024783115, 1228.1149083687314, 6839.393617723757, 1387.5366016371179], [68, 69, 70, 71, 72, 73, 74, 75, 76]], [1, 644, [5028, 5126, 5215, 5305, 5393, 5492, 5579], [3357.079, 3287.047, 3299.44, 3211.464, 3144.226, 3128.996, 3121.614], [32922.282, 32830.271, 32818.871, 32758.004, 32757.176, 32799.615, 32837.41], [10.867, 15.398, 13.199, 17.584, 21.958, 17.983, 24.741], [3296.597447748946, 16640.258818199633, 2555.2507746335355, 2804.450511997092, 1249.185726873858, 10864.554864990405, 1746.6634261619047], [68, 69, 70, 71, 72, 73, 74]], [4, 665, [4736, 4829, 4925, 5031, 5129, 5216], [5264.76, 5072.363, 5080.764, 5308.394, 5342.799, 5501.436], [47930.563, 47902.916, 47867.276, 47945.986, 47879.479, 47930.136], [18.179, 18.961, 14.476, 24.954, 20.796, 19.947], [16627.047791523346, 4390.193103037946, 2044.3851890097635, 15973.629412876991, 8493.46627122597, 1895.5176180692717], [65, 66, 67, 68, 69, 70]], [5, 674, [4900, 4996, 5097, 5189, 5278], [33008.975, 33018.51, 33023.901, 32974.434, 32967.386], [49128.582, 49121.718, 49059.712, 48997.464, 49057.206], [10.196, 17.077, 30.979, 17.36, 9.927], [30540.604097129843, 17157.205451456848, 7723.912043666959, 24258.26100669661, 72956.8131782181], [66, 67, 68, 69, 70]], [4, 700, [5395, 5494, 5581, 5670, 5762], [5059.162, 5182.599, 5235.315, 5164.877, 5162.197], [47997.13, 47985.254, 47943.001, 47944.699, 47914.963], [23.997, 25.508, 13.255, 16.521, 15.097], [8378.202069799554, 2255.052273045275, 1243.790941412492, 1529.7566686110906, 1691.0313717551235], [72, 73, 74, 75, 76]], [0, 711, [5536, 5632, 5718, 5805, 5901, 5991, 6068, 6143, 6227, 6312, 6388, 6472, 6544, 6620], [21078.371, 21170.527, 21158.605, 20989.51, 21110.132, 21054.515, 21111.255, 21086.419, 21046.397, 21028.326, 21066.43, 21054.425, 21079.313, 21019.536], [18809.658, 18831.827, 18835.53, 18827.174, 18776.235, 18761.369, 18913.98, 18858.955, 18869.921, 18930.29, 18911.673, 18897.033, 18924.747, 18952.366], [12.024, 24.231, 17.218, 18.317, 20.183, 16.268, 22.431, 18.84, 13.374, 20.597, 14.027, 18.199, 17.674, 12.483], [3988.6908117131366, 5931.027230466627, 3722.4830853612266, 4467.384701775317, 4091.9444158434076, 1849.837595555837, 2657.6136177398307, 1161.4001820595445, 5735.866892511155, 3465.4263824443947, 5490.642289500632, 2164.276559945914, 7659.099706852947, 21465.12269612711], [73, 74, 75, 76, 77, 78, 79, 80, 81, 82, 83, 84, 85, 86]], [1, 716, [5580, 5669, 5760, 5852, 5946], [3606.245, 3467.465, 3567.324, 3536.581, 3522.407], [32843.421, 32865.598, 33003.236, 33020.306, 33265.692], [19.684, 20.713, 18.913, 18.084, 10.944], [5182.343718664087, 5300.345896371645, 15887.969447230333, 15289.331921153414, 88111.47276624286], [74, 75, 76, 77, 78]], [4, 717, [5585, 5672, 5764, 5854, 5949], [6183.441, 6241.134, 6303.94, 6338.299, 6214.112], [47963.811, 47971.472, 47955.238, 47882.293, 47761.37], [18.276, 19.604, 18.101, 18.385, 10.25], [15549.184329195405, 3890.201793076434, 2615.720882740469, 1376.5141514023176, 77891.24844866074], [74, 75, 76, 77, 78]], [1, 729, [6024, 6104, 6186, 6268, 6347, 6423, 6501, 6577, 6655, 6736], [1201.252, 1105.282, 1256.049, 1206.911, 1204.08, 1163.438, 1168.635, 1101.581, 1078.643, 1249.645], [33513.905, 33520.944, 33449.601, 33574.688, 33503.228, 33545.383, 33518.172, 33506.293, 33487.288, 33508.104], [18.672, 18.921, 37.893, 23.518, 18.076, 27.456, 26.258, 24.342, 31.149, 25.13], [5784.327596032862, 1349.5539057382587, 997.8883036816866, 4487.268335221982, 6774.91637467399, 2733.747853449676, 5984.886538674705, 2901.0575415541553, 1958.8024166324112, 3268.780419240669], [79, 80, 81, 82, 83, 84, 85, 86, 87, 88]], [1, 730, [5758, 5850, 5945, 6027, 6107, 6188, 6271], [2997.386, 3009.907, 3018.904, 2872.942, 2961.561, 2845.888, 2953.41], [33794.95, 33814.9, 33582.754, 33485.075, 33662.313, 33570.997, 33714.451], [27.825, 29.854, 25.243, 24.578, 23.568, 24.578, 26.68], [4092.3317743713983, 2099.244120942028, 1522.7023789949558, 6732.227741232679, 8205.983436892267, 1298.0526386428442, 21859.52609747213], [76, 77, 78, 79, 80, 81, 82]], [4, 731, [5761, 5853, 5947, 6028, 6108, 6189, 6274, 6352], [4845.68, 4856.133, 4851.894, 4847.131, 4834.944, 4970.239, 4790.839, 4909.731], [48304.081, 48327.013, 48344.201, 48320.212, 48342.034, 48298.767, 48269.203, 48371.424], [21.218, 13.978, 17.85, 17.067, 21.442, 9.687, 22.652, 28.558], [5963.252303649643, 2413.6678800234854, 3146.1522233380597, 2156.3777264245377, 1099.308723856734, 71817.53453105957, 982.9239162096535, 3091.110820254683], [76, 77, 78, 79, 80, 81, 82, 83]], [0, 740, [5900, 5990, 6067, 6141, 6225, 6311, 6387, 6471, 6543, 6619, 6701, 6784, 6861], [20667.461, 20703.271, 20714.12, 20664.63, 20677.852, 20733.099, 20700.222, 20673.787, 20653.345, 20729.093, 20639.969, 20781.479, 20912.574], [19859.362, 19871.853, 19794.063, 19858.169, 19878.599, 19885.179, 19854.362, 19836.742, 19883.687, 19858.278, 19824.635, 19865.956, 19841.476], [25.987, 30.914, 26.849, 17.883, 15.018, 20.786, 10.091, 12.656, 13.298, 21.929, 12.219, 7.259, 39.162], [1148.4496316717323, 1889.1722926962173, 2458.1963907829413, 1229.5393107267585, 1536.0606979285158, 3640.370897319698, 2795.1149146690036, 2272.2504699039096, 2393.126312404465, 2038.8584535057562, 1055.1186173088086, 85181.82290363271, 878.012897920418], [77, 78, 79, 80, 81, 82, 83, 84, 85, 86, 87, 88, 89]], [0, 741, [5808, 5905, 5995, 6071, 6147, 6233, 6315], [21507.963, 21496.669, 21496.312, 21667.353, 21704.879, 21716.297, 21508.54], [19004.014, 18857.381, 18921.248, 18982.47, 18925.512, 18958.182, 19005.04], [26.433, 23.36, 33.619, 31.146, 21.382, 28.808, 18.434], [2806.019358067618, 3867.1170160050365, 4025.5910632853793, 4846.361020302607, 12532.782975146154, 9695.149486534394, 62897.654847434285], [76, 77, 78, 79, 80, 81, 82]], [0, 743, [6073, 6150, 6236, 6319, 6394, 6476, 6550, 6627, 6711, 6792, 6867, 6951, 7027, 7106], [22223.674, 22259.946, 22180.127, 22280.896, 22274.547, 22281.248, 22266.76, 22305.543, 22314.961, 22407.771, 22280.218, 22378.941, 22307.308, 22246.878], [18355.061, 18313.035, 18298.856, 18381.446, 18388.629, 18392.033, 18375.109, 18366.751, 18356.617, 18418.051, 18402.062, 18379.908, 18442.11, 18599.662], [38.426, 26.798, 33.274, 18.366, 22.059, 17.656, 17.201, 18.898, 17.323, 38.632, 26.693, 19.3, 29.298, 48.108], [749.8364422097229, 943.9172435520168, 1510.9099447485394, 637.1529726797116, 929.4338875059697, 767.4826651983625, 723.9057869235654, 750.8606614422542, 829.7390886230744, 628.1821118739199, 729.6392955452515, 662.7624134273394, 4125.12533301575, 1969.349378256727], [79, 80, 81, 82, 83, 84, 85, 86, 87, 88, 89, 90, 91, 92]], [2, 750, [5916, 6008, 6086, 6166, 6250, 6330, 6404, 6485, 6561, 6640, 6724], [36508.561, 36562.287, 36555.723, 36739.641, 36791.836, 36979.724, 37056.772, 37040.828, 37165.019, 37036.652, 37106.785], [34738.709, 34832.066, 34812.732, 34857.657, 34967.798, 34996.48, 34951.817, 34859.92, 34813.714, 34794.167, 34819.199], [23.137, 21.313, 27.043, 30.734, 17.243, 17.472, 17.381, 20.686, 17.243, 13.979, 20.492], [4650.812015192034, 6919.90496898488, 2159.42357158924, 5871.2746424658135, 19080.13690808342, 1283.345226642426, 735.2396686731847, 669.4478584420174, 1729.1920950725316, 661.6319155223321, 1566.3042912740955], [77, 78, 79, 80, 81, 82, 83, 84, 85, 86, 87]], [2, 752, [5921, 6009, 6088, 6168, 6252], [37604.949, 37655.231, 37651.734, 37516.48, 37566.217], [34566.114, 34580.796, 34604.534, 34783.79, 34784.878], [30.455, 26.342, 26.212, 13.905, 19.409], [4269.416455086062, 2809.5656803784664, 5606.6867045858835, 1013.7529217607498, 1503.5886118980177], [77, 78, 79, 80, 81]], [3, 783, [6224, 6310, 6386, 6470, 6542], [20476.506, 20300.65, 20450.081, 20421.51, 20419.737], [39148.585, 39184.337, 39174.609, 39187.208, 39201.651], [18.911, 33.55, 37.958, 13.14, 29.871], [8511.478810147515, 1536.1421124906965, 3678.66722445399, 30350.69659179852, 1903.9591322851977], [81, 82, 83, 84, 85]], [3, 785, [6232, 6316, 6391, 6474, 6548, 6625, 6707, 6787, 6864, 6948, 7024, 7103, 7175, 7249], [21605.6, 21552.963, 21685.146, 21813.042, 21645.394, 21578.548, 21727.953, 21772.694, 21770.751, 21899.198, 21867.498, 21787.58, 21751.215, 21771.064], [38178.698, 38308.439, 38285.356, 38274.226, 38223.508, 38227.152, 38352.234, 38327.495, 38320.522, 38517.47, 38647.339, 38644.604, 38735.311, 38666.446], [25.832, 16.408, 28.029, 23.792, 30.886, 16.492, 16.367, 23.332, 22.268, 14.413, 17.047, 16.517, 37.631, 30.404], [2610.5215944153665, 9427.13580035725, 4815.559836906313, 3264.5671590813668, 3486.7554590769464, 6636.700867032839, 19803.269647155143, 1775.636182204283, 7443.53462473107, 8455.985908481814, 5439.831449837626, 4548.174075126456, 4721.973879607793, 6170.372101040632], [81, 82, 83, 84, 85, 86, 87, 88, 89, 90, 91, 92, 93, 94]], [0, 787, [6153, 6237, 6320, 6396, 6478], [22865.026, 22787.497, 22763.643, 22874.076, 22875.969], [18003.683, 17946.968, 18016.639, 17998.753, 17942.405], [25.092, 12.333, 11.129, 10.839, 12.993], [1570.213714652904, 1408.97274115881, 1512.6087898096887, 1794.7861399123124, 838.1514640366307], [80, 81, 82, 83, 84]], [0, 821, [6473, 6546, 6623, 6706, 6786, 6863, 6947, 7023], [21480.71, 21355.335, 21388.098, 21540.285, 21605.546, 21728.444, 21736.212, 21734.734], [18952.074, 18899.829, 19079.641, 19257.628, 19214.792, 19182.743, 19168.039, 19143.468], [42.191, 21.199, 24.79, 15.303, 13.159, 17.195, 14.859, 13.794], [1900.2689999083495, 18842.55095928638, 6379.623050909975, 1119.948984327957, 1669.2728631537911, 2296.6799176727754, 3506.113275957784, 2026.0536252769343], [84, 85, 86, 87, 88, 89, 90, 91]], [3, 822, [6547, 6624, 6704, 6785, 6862, 6945], [21425.541, 21456.713, 21362.924, 21179.333, 21076.061, 20998.869], [39297.038, 39280.322, 39345.297, 39393.073, 39459.53, 39455.328], [20.667, 35.203, 40.2, 28.268, 33.564, 25.664], [869.0429649078671, 882.7594430002628, 484.6236929632776, 927.2792946636343, 2486.2085724910553, 8893.579947630422], [85, 86, 87, 88, 89, 90]], [2, 824, [6405, 6486, 6562, 6641, 6726, 6806, 6880, 6965, 7039], [37608.252, 37656.987, 37619.23, 37598.153, 37727.128, 37771.047, 37792.121, 37755.415, 37710.069], [34496.35, 34463.083, 34568.846, 34587.198, 34683.406, 34589.569, 34644.539, 34647.733, 34635.641], [49.361, 30.217, 29.966, 25.252, 17.232, 22.866, 17.041, 15.446, 23.036], [1299.959792871641, 994.511216283581, 879.2553884465301, 1428.3668668229218, 964.6485704597105, 480.97703949724644, 1345.4886475460871, 3159.3713893279187, 1942.2063068908658], [83, 84, 85, 86, 87, 88, 89, 90, 91]], [1, 827, [6270, 6349, 6425, 6503, 6579, 6658, 6738, 6818, 6893, 6985, 7057, 7131, 7205, 7276, 7342, 7417, 7494, 7565, 7634], [2285.816, 2337.145, 2329.822, 2357.335, 2424.306, 2333.376, 2277.829, 2313.87, 2306.286, 2276.714, 2255.37, 2251.94, 2290.259, 2315.193, 2342.546, 2307.917, 2334.924, 2356.78, 2335.141], [33386.763, 33456.726, 33436.54, 33452.863, 33513.802, 33397.011, 33379.062, 33362.52, 33402.342, 33370.663, 33344.36, 33327.428, 33338.181, 33302.175, 33266.72, 33294.882, 33357.307, 33367.522, 33378.76], [17.998, 18.464, 22.076, 19.691, 23.443, 19.512, 18.011, 10.6, 12.382, 13.643, 13.382, 13.609, 10.375, 9.146, 15.7, 15.811, 13.714, 16.083, 21.916], [839.9344392020242, 8120.68313083629, 2159.7028387583914, 1875.2447779940046, 1889.492406897286, 1782.972687085559, 952.9496013868041, 1471.4096761545495, 1947.6111906665324, 1858.5576014358242, 2162.2386962387795, 1793.0062624193129, 2008.6579028521373, 2266.269195978366, 3752.0338300153694, 4116.9304602942675, 1604.4730188248943, 3832.386894836277, 1472.6646315501202], [82, 83, 84, 85, 86, 87, 88, 89, 90, 91, 92, 93, 94, 95, 96, 97, 98, 99, 100]], [1, 830, [6350, 6426, 6507, 6581, 6659], [3390.267, 3396.133, 3359.079, 3269.169, 3205.974], [32724.783, 32697.833, 32672.002, 32699.97, 32726.437], [24.9, 16.898, 23.902, 17.702, 21.581], [1785.035871761371, 2527.095598956228, 2421.7727610069282, 7938.088133668028, 13230.818322332094], [83, 84, 85, 86, 87]], [4, 831, [6428, 6510, 6584, 6661, 6742, 6823, 6897], [5206.611, 5195.464, 5201.528, 5244.349, 5228.566, 5265.882, 5248.682], [48505.112, 48402.315, 48543.285, 48542.142, 48556.16, 48613.703, 48626.913], [24.041, 24.253, 14.155, 11.767, 14.204, 14.083, 26.223], [1331.08302421963, 7809.5304600985, 2047.3447045213065, 3188.9522739643135, 2445.5285340783, 1405.4366352288887, 1495.852876272912], [84, 85, 86, 87, 88, 89, 90]], [4, 839, [6587, 6665, 6748, 6826, 6899, 6990, 7063, 7138, 7215, 7283, 7349], [6413.185, 6453.275, 6481.634, 6586.33, 6591.697, 6497.658, 6447.243, 6503.404, 6516.859, 6663.991, 6460.885], [47356.498, 47284.79, 47310.045, 47421.784, 47377.301, 47239.871, 47278.037, 47268.631, 47296.206, 47259.606, 47310.196], [28.312, 18.069, 20.856, 11.9, 23.174, 15.816, 10.436, 7.885, 17.486, 10.806, 21.004], [3335.3430281442866, 2450.447794691475, 1925.2407964900967, 2078.562839027492, 1314.7146131541838, 1318.5460618532136, 2180.6148407877167, 3236.9298358798187, 1841.2635672553383, 531.9354391254668, 523.2845562770231], [86, 87, 88, 89, 90, 91, 92, 93, 94, 95, 96]], [5, 849, [6637, 6718, 6800, 6872, 6959, 7035, 7115], [31886.525, 31882.85, 31885.86, 31894.569, 31871.421, 31861.133, 31892.72], [48899.314, 48811.584, 48722.29, 48735.564, 48723.793, 48740.467, 48741.488], [34.474, 19.776, 14.179, 16.707, 13.087, 12.273, 15.001], [2257.447867035872, 2252.2608561299717, 1617.9125643209932, 1684.1716242305768, 1509.2232192044808, 2456.577385850905, 1117.2614851927376], [86, 87, 88, 89, 90, 91, 92]], [5, 851, [6639, 6722, 6804, 6875, 6960, 7037, 7118], [32751.97, 32788.594, 32766.993, 32593.394, 32508.497, 32627.088, 32651.73], [49336.323, 49357.236, 49320.476, 49321.374, 49300.114, 49311.331, 49318.589], [30.088, 35.022, 8.05, 25.336, 25.6, 18.486, 13.448], [2752.4168723389253, 2854.5040187441214, 95744.76027005528, 3682.0817577955636, 1867.89006592387, 3712.871862758673, 3104.7953981234346], [86, 87, 88, 89, 90, 91, 92]], [5, 857, [6716, 6798, 6870, 6957, 7032], [30895.491, 31062.121, 30963.028, 31024.516, 31110.457], [48642.234, 48827.684, 48683.727, 48704.527, 48784.816], [26.169, 21.269, 15.167, 29.156, 27.728], [1254.595974880096, 24513.082825295995, 1595.2350196161674, 3513.582245642546, 8270.615323669685], [87, 88, 89, 90, 91]], [0, 860, [6790, 6866, 6950, 7026, 7105, 7177, 7251, 7317, 7383, 7464], [22218.124, 22192.778, 22189.388, 22189.336, 22182.92, 22216.281, 22205.322, 22223.947, 22237.948, 22219.729], [17754.046, 17771.907, 17754.539, 17768.991, 17740.383, 17747.459, 17729.189, 17868.508, 17800.318, 17808.479], [24.465, 15.04, 13.374, 7.696, 13.182, 13.656, 10.846, 23.571, 18.846, 14.902], [1030.7606432729378, 1072.8873914706724, 1862.5242523584902, 1467.344531709161, 991.6869438619442, 1474.803015527134, 1244.6536775916409, 3767.6726028762228, 3956.007125837156, 2772.4413839320423], [88, 89, 90, 91, 92, 93, 94, 95, 96, 97]], [5, 861, [6799, 6871, 6958, 7034, 7114, 7187, 7260, 7327, 7395, 7471, 7552], [31213.982, 31133.184, 31263.103, 31272.337, 31350.968, 31304.058, 31272.337, 31237.056, 31289.742, 31137.922, 31230.033], [48885.942, 48991.076, 49049.421, 49047.441, 48967.907, 48815.403, 48898.078, 48750.642, 48800.512, 48722.511, 48779.014], [10.948, 22.997, 21.441, 20.103, 20.468, 18.492, 20.393, 26.554, 20.526, 32.282, 27.275], [97320.85241816414, 14291.399022613989, 1047.910397953763, 1073.8546752315478, 7470.389462357116, 1284.8120671900672, 1178.7971522861394, 2352.1957098703265, 2401.0486720730346, 3350.1380153248565, 16350.717507189083], [88, 89, 90, 91, 92, 93, 94, 95, 96, 97, 98]], [1, 864, [6740, 6819, 6894, 6986, 7058, 7132], [3028.934, 2957.976, 2964.185, 2935.447, 2873.808, 2970.834], [33680.49, 33720.914, 33771.644, 33716.816, 33592.146, 33622.492], [35.213, 18.139, 16.92, 12.898, 22.675, 41.355], [2996.7058254542235, 4511.452423111333, 23005.19589025361, 21893.640970916917, 1521.17436680415, 1538.179348020163], [88, 89, 90, 91, 92, 93]], [6, 870, [6781, 6855, 6940, 7020, 7098, 7171, 7243, 7312], [18381.522, 18399.446, 18428.533, 18417.671, 18436.981, 18392.768, 18411.265, 18543.029], [62462.228, 62402.596, 62380.184, 62406.035, 62384.848, 62391.591, 62438.209, 62407.457], [41.552, 17.525, 8.078, 8.91, 12.25, 22.281, 31.455, 27.343], [1133.6877728746392, 418.2021775779702, 2238.9627004488793, 2101.6920132146024, 2316.9228819040263, 890.3911302094547, 954.0590989306008, 4827.700633207416], [88, 89, 90, 91, 92, 93, 94, 95]], [0, 911, [7102, 7174, 7247, 7314, 7379, 7459, 7540, 7606], [21391.352, 21265.634, 21404.595, 21252.615, 21189.403, 21106.765, 21084.772, 21099.558], [19028.251, 18931.271, 18934.59, 18980.599, 18871.005, 18778.084, 18829.649, 18785.995], [24.291, 28.758, 15.671, 29.37, 24.267, 15.375, 21.039, 11.414], [1596.3902413409403, 2939.4061796966766, 669.697004557799, 4874.058697627337, 8472.85340232169, 975.9432317165116, 1563.1443251400617, 1617.3780045238852], [92, 93, 94, 95, 96, 97, 98, 99]], [0, 915, [7178, 7252, 7318, 7384, 7465, 7545, 7611, 7685, 7751, 7822, 7886, 7948], [22351.694, 22313.276, 22341.142, 22330.149, 22191.569, 22292.026, 22292.863, 22401.443, 22356.094, 22280.782, 22361.314, 22487.815], [18329.664, 18393.274, 18362.546, 18371.669, 18374.68, 18325.393, 18274.169, 18410.607, 18328.063, 18192.562, 18179.458, 18198.748], [17.155, 15.67, 17.582, 22.275, 30.592, 21.101, 15.178, 23.127, 12.01, 21.317, 25.387, 19.169], [1378.4099544437595, 980.4460171440205, 1009.100522030712, 1819.5398294890786, 2728.9829870539816, 1515.7286164499722, 396.4914525775275, 1486.704695296696, 610.563328588122, 6314.974467600825, 8652.38631109911, 30415.242636208637], [93, 94, 95, 96, 97, 98, 99, 100, 101, 102, 103, 104]], [5, 918, [7262, 7328, 7396, 7473, 7553], [32010.107, 32045.268, 32015.097, 31903.321, 32097.25], [48438.088, 48442.824, 48477.374, 48396.665, 48450.296], [22.624, 13.017, 31.442, 34.561, 31.422], [1395.2636794690397, 1451.3968915439698, 1599.5111340239903, 1600.7304350949782, 3316.737915561106], [94, 95, 96, 97, 98]], [5, 919, [7189, 7264, 7329, 7398, 7474], [32442.242, 32602.212, 32471.717, 32226.795, 32294.011], [49139.238, 49186.667, 49203.145, 49201.437, 49074.817], [37.252, 13.042, 19.179, 11.637, 33.638], [1736.4697168711261, 2252.7026962059344, 3196.9172696835526, 72781.44998053192, 623.8078209311263], [93, 94, 95, 96, 97]], [2, 920, [7193, 7265, 7332, 7402, 7481, 7556, 7622, 7696], [37747.569, 37743.983, 37878.89, 37795.995, 37788.926, 37925.31, 37955.725, 37869.89], [34640.563, 34627.05, 34581.177, 34617.733, 34483.163, 34587.048, 34600.421, 34616.394], [27.347, 14.552, 32.13, 24.549, 28.859, 21.372, 25.767, 28.057], [713.6052073192506, 21821.272149701348, 774.5261354031668, 775.2400013804697, 4696.949815313745, 1023.4531938717682, 717.9427068001542, 1116.4719822307334], [93, 94, 95, 96, 97, 98, 99, 100]], [1, 922, [7206, 7277, 7344, 7420, 7495, 7566, 7635, 7707, 7775, 7845], [2913.153, 3112.828, 2956.458, 2976.868, 2988.812, 2896.422, 2954.068, 2963.77, 2983.436, 3002.034], [33091.073, 33226.617, 33219.97, 33251.217, 33247.761, 33367.197, 33458.043, 33275.458, 33282.166, 33254.132], [11.906, 25.295, 14.213, 12.506, 12.925, 31.146, 17.615, 23.576, 22.877, 20.111], [1332.8440447916391, 4125.97934615875, 1355.559496597126, 1510.0186873256114, 1034.0951744471874, 5880.810638366912, 26611.770563884154, 1752.082993577602, 1093.4535467467933, 817.7688839900572], [94, 95, 96, 97, 98, 99, 100, 101, 102, 103]], [1, 923, [7209, 7278, 7345, 7422, 7496, 7567, 7637], [3428.379, 3344.566, 3367.255, 3335.303, 3126.958, 3174.037, 3136.945], [33209.78, 33245.102, 33197.777, 33132.744, 33178.567, 33143.648, 33150.336], [19.856, 17.096, 27.87, 26.069, 29.11, 21.298, 25.971], [14090.202716511865, 8564.617897379092, 1696.5311618011212, 7175.434847755604, 7507.120540904682, 5192.672924271401, 8083.88837455092], [94, 95, 96, 97, 98, 99, 100]], [0, 931, [7323, 7387, 7466, 7548, 7612, 7687, 7752], [22907.564, 22847.585, 22796.939, 22817.63, 22784.103, 22745.261, 22510.329], [18150.217, 17993.894, 17978.471, 17960.146, 17996.326, 17905.806, 17876.089], [23.161, 15.895, 16.042, 22.369, 16.769, 19.133, 18.078], [17169.862852450748, 1298.2197841608752, 743.8013228758107, 1033.4296937866284, 2063.592634409858, 1959.910803766011, 8853.684530623694], [95, 96, 97, 98, 99, 100, 101]], [3, 958, [7543, 7608, 7682, 7748, 7820], [21730.683, 21792.267, 21799.877, 21830.925, 21821.248], [38885.547, 38775.899, 38842.662, 38789.565, 38930.416], [29.023, 27.377, 33.828, 27.475, 33.854], [1749.3806253645648, 9386.471207555083, 1018.6905632792225, 4524.283790619969, 1613.8309774777936], [98, 99, 100, 101, 102]], [5, 960, [7470, 7551, 7614, 7693, 7755], [31081.046, 30998.035, 31109.667, 31080.221, 31081.644], [48675.152, 48626.208, 48505.978, 48604.118, 48637.114], [24.379, 34.319, 30.816, 19.413, 17.358], [1670.8094951353269, 1185.5715751445832, 1493.7786792077854, 806.8144943915564, 652.6781046554536], [97, 98, 99, 100, 101]], [0, 977, [7681, 7747, 7819, 7883, 7943, 8003, 8071, 8141, 8198, 8267], [21472.884, 21437.081, 21474.931, 21465.07, 21513.148, 21595.33, 21590.994, 21739.844, 21690.127, 21658.655], [19404.362, 19395.588, 19410.361, 19403.061, 19311.054, 19320.587, 19368.402, 19201.152, 19395.605, 19243.676], [13.357, 21.52, 21.265, 18.944, 20.715, 12.762, 37.328, 39.986, 21.211, 34.027], [1095.7982532297435, 957.610192738539, 1400.2527692870542, 2043.7071547841306, 5102.613296051687, 680.1994596776128, 768.499968430708, 3464.0174812638406, 1709.618984505271, 1980.3517270652692], [100, 101, 102, 103, 104, 105, 106, 107, 108, 109]], [2, 979, [7695, 7760, 7828, 7891, 7953, 8017, 8087, 8151, 8214, 8284, 8359, 8425, 8481, 8539, 8592, 8654, 8717, 8779], [36346.643, 36397.056, 36499.526, 36489.005, 36622.498, 36559.54, 36501.094, 36516.365, 36514.55, 36530.363, 36582.721, 36568.433, 36572.686, 36585.624, 36585.28, 36582.043, 36561.681, 36587.221], [34604.691, 34550.663, 34623.718, 34748.504, 34776.866, 34780.465, 34780.285, 34814.316, 34816.617, 34883.048, 34937.923, 34934.488, 34925.622, 34900.782, 34907.626, 34934.609, 34914.077, 34949.003], [15.593, 16.386, 17.706, 16.683, 16.389, 17.016, 20.489, 20.024, 19.879, 21.105, 16.974, 12.442, 17.439, 17.969, 13.958, 12.224, 15.46, 11.811], [15085.786204982192, 10918.155349254252, 3900.3266169924827, 3447.7560056654306, 2504.0604903545945, 4156.3443753659085, 6048.320214101408, 6926.350077551127, 7633.842818517327, 2781.8641500984872, 1120.8363548239863, 2529.1828366251643, 1536.0438954173708, 2148.3932042177107, 3362.3564348191, 2662.667715462155, 2466.255844396664, 1945.5706118557864], [100, 101, 102, 103, 104, 105, 106, 107, 108, 109, 110, 111, 112, 113, 114, 115, 116, 117]], [6, 997, [7680, 7743, 7815, 7879, 7940], [18896.063, 18937.463, 18877.584, 18856.449, 18812.302], [61885.461, 61911.496, 61906.2, 61837.507, 61871.777], [25.503, 37.592, 17.726, 21.724, 26.732], [2072.4953166493933, 1264.9099547951223, 1425.5111907118094, 1848.4243404384592, 3582.808458066781], [100, 101, 102, 103, 104]], [0, 999, [7881, 7941, 8001, 8069, 8139, 8196, 8265, 8343, 8412, 8468, 8526, 8583, 8642, 8701, 8763, 8825], [21080.878, 21224.033, 21113.623, 21115.098, 21190.695, 21095.85, 21122.475, 21115.762, 21094.86, 21103.818, 21203.492, 21140.61, 21119.822, 20956.757, 21073.736, 21042.735], [18811.397, 18796.837, 18699.457, 18671.861, 18626.222, 18792.478, 18823.776, 18798.869, 18787.832, 18769.784, 18889.716, 18802.343, 18868.329, 18863.781, 18854.684, 18782.778], [21.88, 28.544, 17.328, 28.502, 31.611, 17.835, 20.727, 18.186, 15.836, 25.741, 33.461, 19.978, 15.593, 39.051, 18.015, 21.112], [785.9786804669538, 4388.691528034952, 1299.1404416778907, 1490.6494042407633, 2985.0683163799263, 1571.8468669580577, 1171.4975643552991, 1888.2677638634852, 879.7738482985353, 1211.4643440897935, 2990.4144657045076, 351.63852666580135, 1198.7422867905273, 1307.604829020086, 6602.800645081432, 1455.029880864874], [103, 104, 105, 106, 107, 108, 109, 110, 111, 112, 113, 114, 115, 116, 117, 118]], [5, 1001, [7827, 7890, 7952, 8013, 8084, 8149, 8210, 8280, 8357, 8423, 8477, 8536, 8590, 8651, 8714, 8776, 8836, 8912], [31976.052, 31907.493, 32038.752, 31987.978, 31882.536, 32022.065, 31897.102, 31844.451, 31897.517, 31894.672, 31914.061, 31954.012, 31932.112, 31867.335, 31924.38, 31856.269, 31839.623, 31959.396], [49143.249, 49159.259, 49200.478, 49240.297, 49243.731, 49227.504, 49232.102, 49221.205, 49212.735, 49242.696, 49224.781, 49084.994, 49207.583, 49232.075, 49149.026, 49239.243, 49181.605, 49262.154], [19.875, 16.532, 18.48, 23.978, 17.245, 25.593, 23.454, 16.285, 20.31, 17.879, 24.685, 10.176, 21.357, 21.553, 26.201, 19.824, 25.091, 14.986], [9652.89987665529, 6230.08588754059, 4434.931888613241, 1893.1763444953215, 2367.2076500067697, 3569.2834814640837, 1215.9607127330012, 1071.3579889323719, 1000.1051370345889, 911.2370635891735, 3687.662683724566, 99713.69910568152, 2987.4710841065544, 947.1650081546409, 2262.2566399471825, 2601.228626321172, 970.2221373659739, 1429.4259574495904], [102, 103, 104, 105, 106, 107, 108, 109, 110, 111, 112, 113, 114, 115, 116, 117, 118, 119]], [1, 1004, [7773, 7843, 7900, 7967, 8034, 8100, 8165], [2276.266, 2283.218, 2259.236, 2191.857, 2241.946, 2312.639, 2254.77], [33367.948, 33390.137, 33354.092, 33341.439, 33353.575, 33341.207, 33345.967], [17.904, 16.351, 10.383, 25.713, 12.17, 11.463, 11.517], [1022.9368208083466, 1013.8184818772551, 1690.1773555494217, 2294.4421538689876, 1932.8370737964983, 1442.7872497066787, 1707.8312841523466], [102, 103, 104, 105, 106, 107, 108]], [0, 1014, [7947, 8007, 8075, 8144, 8201, 8270, 8349, 8417, 8473, 8533, 8588, 8648, 8707, 8768, 8830, 8904, 8961, 9014, 9072, 9128, 9179, 9223], [22380.959, 22375.46, 22350.99, 22411.777, 22322.264, 22314.143, 22309.758, 22336.429, 22289.674, 22306.651, 22292.551, 22305.638, 22322.231, 22315.109, 22310.083, 22366.221, 22542.655, 22594.68, 22647.112, 22720.182, 22779.241, 22766.699], [18371.785, 18382.269, 18344.128, 18346.283, 18387.352, 18348.797, 18267.208, 18349.979, 18349.619, 18362.309, 18375.638, 18321.756, 18326.028, 18345.588, 18304.952, 18314.377, 18231.22, 18244.276, 18274.555, 18262.493, 18225.971, 18217.965], [24.638, 18.412, 26.879, 24.583, 13.479, 12.284, 29.814, 8.821, 15.559, 25.584, 12.324, 13.469, 15.422, 16.144, 16.304, 13.994, 22.099, 23.869, 21.989, 24.194, 13.543, 17.018], [1576.9881923041023, 1704.4741178344407, 1391.065923788377, 1785.6577947087656, 1431.6512800506364, 1354.3996480466649, 820.978474943587, 1042.0969831850884, 923.6460067508106, 2716.145312463563, 1053.0740893510795, 1105.1344676263489, 1258.9480017474264, 1249.1918543240279, 2151.207971778635, 1173.8798771422978, 1925.2297033554332, 2014.9486600206299, 788.8636541460326, 1153.7916302895992, 589.2258956553658, 451.8367148314586], [104, 105, 106, 107, 108, 109, 110, 111, 112, 113, 114, 115, 116, 117, 118, 119, 120, 121, 122, 123, 124, 125]], [1, 1018, [7903, 7969, 8036, 8102, 8167, 8230, 8301, 8376, 8439, 8493], [3074.269, 3049.819, 3003.882, 3055.515, 3050.407, 3052.581, 3055.939, 2920.999, 2933.88, 2844.521], [32931.364, 32860.728, 32806.887, 32773.448, 32791.084, 32770.073, 32749.662, 32667.101, 32678.161, 32707.382], [18.663, 16.676, 11.732, 16.662, 10.352, 9.767, 19.134, 29.66, 19.963, 38.885], [1610.7607491122849, 1848.3238923761785, 2713.4607508339177, 8490.688585381975, 2335.945728912689, 2535.1067314348625, 1739.5204231293326, 1691.7700167362257, 1174.2606486019586, 976.8335554815718], [104, 105, 106, 107, 108, 109, 110, 111, 112, 113]], [3, 1022, [8002, 8072, 8140, 8197, 8266, 8344, 8413, 8471, 8529, 8586, 8645, 8705], [21494.211, 21526.489, 21477.7, 21539.232, 21492.95, 21483.772, 21640.905, 21819.38, 21827.531, 21842.229, 21829.234, 21822.866], [39111.167, 39062.435, 39049.963, 39104.451, 39008.058, 39064.088, 39036.495, 39033.892, 38910.143, 38923.453, 39031.134, 38786.891], [18.84, 11.94, 20.409, 21.713, 27.815, 16.035, 24.13, 18.91, 20.04, 28.889, 18.448, 24.23], [1774.5563545897926, 1548.4399351127204, 1493.4471349107678, 1995.9088545327118, 1429.9039090379997, 1332.2664342516625, 5306.41288285946, 2290.6686031963427, 5750.69923010897, 3237.665117646959, 4035.1430558983798, 13114.659635172096], [105, 106, 107, 108, 109, 110, 111, 112, 113, 114, 115, 116]], [4, 1025, [7971, 8039, 8107, 8171, 8234, 8304, 8378, 8445, 8496], [6421.572, 6518.471, 6527.722, 6561.4, 6552.301, 6623.464, 6609.948, 6581.418, 6601.23], [47778.173, 47723.74, 47699.834, 47774.863, 47742.582, 47778.425, 47803.061, 47889.591, 47788.656], [26.06, 18.018, 18.78, 17.378, 16.519, 24.754, 18.437, 24.365, 21.919], [1163.5666527614958, 2790.1054703419863, 1559.2742774139936, 2468.424934063178, 2495.7113862315223, 5851.291884254822, 1239.107627389063, 2050.155008782381, 2562.936764450281], [105, 106, 107, 108, 109, 110, 111, 112, 113]], [5, 1039, [8150, 8211, 8281, 8358, 8424, 8478, 8537, 8591, 8652, 8715, 8777, 8838, 8913, 8969], [32654.333, 32588.479, 32644.055, 32678.459, 32833.687, 32740.717, 32749.664, 32890.576, 32875.146, 32893.759, 32852.416, 32906.709, 32934.774, 32911.026], [48751.682, 48796.166, 48948.049, 48741.636, 48762.08, 48754.065, 48785.862, 48725.277, 48727.222, 48708.942, 48689.179, 48732.524, 48742.334, 48741.085], [32.807, 17.921, 10.98, 17.145, 11.279, 17.813, 21.757, 15.288, 16.955, 10.407, 13.909, 17.122, 15.67, 19.918], [5665.620044867809, 14143.260002717654, 104142.66817097868, 15385.204612927384, 2622.483840942198, 5168.238587970729, 5433.338855666195, 1371.4311499041657, 1674.2518555017407, 1635.6796872072437, 1598.951595376616, 1341.676287662452, 1080.0990199673618, 763.2847780488244], [107, 108, 109, 110, 111, 112, 113, 114, 115, 116, 117, 118, 119, 120]], [3, 1056, [8466, 8525, 8581, 8640, 8699, 8762, 8823, 8898, 8955, 9009, 9064, 9122, 9175], [20469.515, 20448.741, 20477.834, 20447.002, 20438.48, 20353.337, 20330.788, 20411.491, 20454.081, 20443.46, 20452.63, 20383.282, 20425.064], [39019.006, 38983.365, 38984.135, 39032.551, 39122.181, 39095.508, 39099.271, 39058.815, 39069.92, 38956.813, 38970.79, 38996.158, 39063.717], [14.02, 14.813, 13.082, 17.381, 16.716, 15.332, 14.922, 13.786, 21.142, 18.209, 26.469, 17.8, 18.724], [1126.9370840058232, 3441.1417064410184, 1541.6551320338672, 1688.0197646494396, 3586.4590010105253, 2824.578309644805, 2981.947200101199, 2093.7213285646712, 1675.9984477001212, 2484.7708173152387, 2219.6798698785346, 1411.1291940856943, 842.4973500020105], [112, 113, 114, 115, 116, 117, 118, 119, 120, 121, 122, 123, 124]], [6, 1065, [8521, 8578, 8637, 8695, 8759], [17503.676, 17494.047, 17485.596, 17499.466, 17528.606], [62983.536, 62977.105, 62958.242, 62948.024, 62965.492], [35.704, 11.382, 12.321, 14.493, 21.864], [1753.3371563437047, 1818.3855634448178, 2327.196927242387, 1610.5386677638844, 972.4174438892044], [113, 114, 115, 116, 117]], [3, 1066, [8528, 8587, 8644, 8704, 8765, 8827, 8902, 8959, 9012, 9069, 9126, 9177, 9221, 9265, 9311, 9356, 9408, 9471, 9530, 9589, 9646, 9703, 9753, 9816, 9876, 9932, 9977, 10017, 10064, 10114, 10165, 10211, 10263, 10314, 10363, 10418, 10469, 10508, 10560, 10598, 10651, 10697, 10748, 10787, 10843], [21844.653, 21941.867, 21836.218, 21843.2, 21755.237, 21786.264, 21750.98, 21738.563, 21819.146, 21815.977, 21749.544, 21752.458, 21768.395, 21754.922, 21760.419, 21765.18, 21682.645, 21628.908, 21716.117, 21753.785, 21718.691, 21728.182, 21737.848, 21710.903, 21731.837, 21934.539, 21831.364, 21719.529, 21781.179, 21730.696, 21748.584, 21787.162, 21760.405, 21755.381, 21722.357, 21751.406, 21769.93, 21783.288, 21713.022, 21716.789, 21730.943, 21819.223, 21765.162, 21718.798, 21664.795], [38794.868, 38720.375, 38766.14, 38739.7, 38643.838, 38666.373, 38628.362, 38600.584, 38576.884, 38608.79, 38593.663, 38621.439, 38614.246, 38604.351, 38623.849, 38656.546, 38598.074, 38644.233, 38622.226, 38608.288, 38616.375, 38621.88, 38583.097, 38602.231, 38600.425, 38680.002, 38699.881, 38602.826, 38567.723, 38594.834, 38567.065, 38605.488, 38620.335, 38584.207, 38616.875, 38619.371, 38642.806, 38617.804, 38609.566, 38617.027, 38655.348, 38616.598, 38632.018, 38609.332, 38607.36], [22.888, 15.007, 32.799, 18.466, 12.431, 9.168, 8.05, 14.45, 12.446, 10.593, 12.204, 11.549, 14.882, 8.943, 10.753, 11.476, 13.608, 21.04, 11.634, 10.493, 16.325, 15.573, 15.107, 19.854, 19.483, 26.609, 17.345, 25.799, 9.215, 9.796, 16.888, 18.006, 13.956, 12.43, 16.893, 29.878, 19.191, 10.818, 21.68, 18.792, 18.326, 27.488, 25.66, 29.208, 24.514], [7852.397124768042, 18367.354325508866, 3300.0081968059817, 12212.89987644113, 1336.1940292104996, 1883.038293237876, 3592.223597540956, 3785.592589798341, 4937.532845885537, 3086.684971437292, 2204.108843272262, 2468.5290918561013, 3427.1111159147804, 2553.3410765866124, 1786.564065699023, 2496.54357469261, 4363.38755409934, 7055.889254980831, 2543.2769709286467, 2148.555975962745, 2025.0471690516597, 2409.701474362298, 3190.894783803784, 4988.699050557539, 2926.058494535276, 2255.6955635459803, 9503.415703102435, 3463.9164133179233, 3389.381293863254, 1970.9382727385632, 4589.585535698815, 2995.791125711517, 3916.33813534325, 2950.469820286683, 3013.9716851527605, 1830.3664338919384, 3347.4796829543257, 2183.3450789131753, 2784.0706867552944, 1599.8115842666418, 1276.3865645721462, 2606.7411557758796, 1358.0685328714274, 2802.295538602747, 2568.193792172261], [113, 114, 115, 116, 117, 118, 119, 120, 121, 122, 123, 124, 125, 126, 127, 128, 129, 130, 131, 132, 133, 134, 135, 136, 137, 138, 139, 140, 141, 142, 143, 144, 145, 146, 147, 148, 149, 150, 151, 152, 153, 154, 155, 156, 157]], [6, 1094, [8696, 8760, 8821, 8894, 8954, 9008, 9063], [18386.22, 18400.627, 18481.548, 18531.473, 18505.559, 18522.008, 18546.079], [62672.698, 62796.478, 62760.582, 62752.741, 62691.956, 62720.063, 62703.015], [30.85, 27.263, 21.403, 30.885, 33.237, 22.686, 31.095], [6369.059000970302, 2555.511895673763, 7876.437097352137, 646.3417728494144, 3559.9326638506636, 529.7164433458329, 2068.1299495990515], [116, 117, 118, 119, 120, 121, 122]], [0, 1095, [8703, 8764, 8826, 8901, 8958, 9011, 9068, 9125], [21565.466, 21603.718, 21526.591, 21552.675, 21519.124, 21352.533, 21391.444, 21434.912], [19244.637, 19304.54, 19284.663, 19332.975, 19479.742, 19460.679, 19516.682, 19538.418], [25.733, 19.705, 21.382, 26.908, 35.114, 20.65, 20.83, 20.83], [1708.3719618536018, 647.2166934079172, 1528.2788630977561, 1052.5261051140722, 554.4953071532307, 554.4686054024168, 1346.6439058482376, 696.0747377415242], [116, 117, 118, 119, 120, 121, 122, 123]], [2, 1110, [8840, 8915, 8971, 9019, 9075, 9134, 9182, 9227, 9272, 9315, 9358, 9419, 9480, 9539, 9596, 9655, 9711, 9766, 9827, 9882, 9939, 9982, 10025, 10070, 10128, 10171, 10221, 10271, 10323, 10374, 10426, 10478, 10519], [36447.846, 36527.996, 36566.227, 36536.852, 36536.158, 36548.469, 36578.97, 36534.408, 36564.373, 36532.382, 36582.216, 36544.732, 36598.572, 36551.885, 36598.463, 36576.688, 36586.329, 36630.447, 36569.636, 36594.819, 36636.66, 36607.654, 36592.955, 36606.994, 36627.092, 36633.387, 36585.917, 36597.086, 36605.187, 36584.895, 36610.37, 36601.875, 36584.237], [34716.21, 34826.431, 34848.289, 34888.23, 34878.826, 34878.084, 34918.347, 34913.438, 34879.493, 34919.317, 34940.704, 34853.954, 34963.648, 34889.608, 34897.182, 34892.197, 34961.335, 34977.901, 34917.102, 34908.949, 34926.687, 34948.806, 34957.643, 34943.151, 34965.527, 34952.745, 34949.839, 34981.385, 34913.478, 34968.526, 34967.573, 34931.648, 34965.965], [17.921, 26.883, 20.39, 24.275, 20.914, 16.08, 16.013, 21.858, 31.101, 16.873, 20.373, 13.747, 10.359, 15.405, 28.381, 18.904, 9.951, 13.757, 22.461, 15.873, 12.295, 22.955, 17.077, 7.013, 35.12, 16.725, 13.788, 17.871, 16.573, 15.367, 21.359, 12.914, 13.502], [789.7565958005274, 2390.718545375486, 3120.7944339491137, 2221.9211387361224, 1823.7451932427991, 3342.248948153465, 2513.821486929551, 2095.363694959575, 2412.0795042571635, 1510.5396058963502, 1780.245640262819, 1642.8366615671305, 2245.243765388214, 2444.9278055111336, 1217.4366413123546, 2851.1008276328653, 1160.8927273404267, 1299.9034641283038, 2302.359356863063, 1981.8829277841867, 820.2022667286583, 1088.5724673626682, 2351.3192710227495, 1304.2802847086784, 770.6263499923621, 1117.5572234711424, 875.3908886004403, 1399.854338201715, 1243.8463919365868, 3038.3777376020194, 1157.470449664939, 1218.3934715626146, 1797.3463777562224], [118, 119, 120, 121, 122, 123, 124, 125, 126, 127, 128, 129, 130, 131, 132, 133, 134, 135, 136, 137, 138, 139, 140, 141, 142, 143, 144, 145, 146, 147, 148, 149, 150]], [6, 1112, [9217, 9262, 9309, 9352, 9401, 9465, 9520, 9580, 9639, 9696, 9747, 9807, 9870, 9923, 9971, 10012], [18378.565, 18392.753, 18304.165, 18230.768, 18274.092, 18196.721, 18161.084, 18035.384, 18073.107, 18007.517, 17949.689, 17959.417, 17876.822, 17929.219, 18070.884, 18099.048], [62887.818, 62804.583, 62737.971, 62681.373, 62695.396, 62784.069, 62718.901, 62780.875, 62759.642, 62721.907, 62770.705, 62827.704, 62835.118, 62865.371, 62876.891, 62845.44], [19.445, 14.175, 22.116, 11.911, 12.134, 15.598, 14.876, 13.876, 14.383, 30.332, 12.986, 14.398, 12.731, 8.841, 8.75, 19.677], [2557.177514879277, 2216.461806985665, 1998.9772120216787, 2103.097374226182, 2280.602330058327, 1938.8218140389704, 1485.0963308535243, 2329.994810197432, 1225.253351659623, 4418.2822926804365, 3702.3852830573464, 5796.189015758664, 3691.7090000724647, 5384.281848902527, 3519.264566125434, 2292.941955002313], [125, 126, 127, 128, 129, 130, 131, 132, 133, 134, 135, 136, 137, 138, 139, 140]], [2, 1141, [9316, 9360, 9418, 9479, 9538], [36740.024, 36640.55, 36624.503, 36607.712, 36617.89], [34013.588, 34041.562, 34156.213, 34151.993, 34200.93], [17.221, 3.522, 25.676, 17.726, 24.101], [558.931293776612, 292.4935931977607, 1043.2986428634636, 2256.4318518160176, 2792.351796758235], [127, 128, 129, 130, 131]], [0, 1166, [9353, 9404, 9468, 9524, 9584, 9641, 9699], [20728.45, 20804.344, 20679.307, 20631.91, 20688.493, 20729.509, 20880.867], [19394.907, 19449.463, 19387.41, 19444.33, 19506.207, 19488.846, 19451.37], [11.051, 18.916, 19.182, 15.764, 19.37, 20.807, 26.907], [1518.9821625032541, 2208.4687392739042, 3302.260689673425, 2907.228161663783, 3028.4116709038417, 4539.614157427781, 9419.901218692794], [128, 129, 130, 131, 132, 133, 134]], [3, 1167, [9526, 9585, 9642, 9700, 9749], [20769.743, 20779.732, 20794.872, 20758.761, 20769.427], [39574.27, 39570.429, 39489.452, 39471.986, 39512.893], [16.324, 22.708, 24.693, 26.134, 27.044], [954.0628173911579, 1354.7906432041434, 2514.0316294862414, 10143.355726798058, 1660.5271563568513], [131, 132, 133, 134, 135]], [0, 1168, [9643, 9701, 9750, 9813, 9874], [21119.421, 21116.145, 21030.55, 21135.056, 20996.12], [19248.424, 19158.987, 19175.609, 19196.861, 19198.801], [46.47, 20.623, 30.844, 20.172, 19.046], [3069.271325537345, 1035.1610157266052, 717.3693110527156, 26909.43122046167, 933.839003766695], [133, 134, 135, 136, 137]], [0, 1169, [9470, 9529, 9588, 9645, 9702, 9752, 9815, 9875, 9929], [21619.375, 21551.694, 21634.111, 21591.715, 21500.112, 21643.649, 21598.182, 21580.597, 21612.108], [18585.54, 18567.905, 18541.747, 18541.082, 18635.043, 18520.785, 18527.984, 18559.721, 18717.084], [19.308, 20.999, 13.522, 17.908, 26.607, 19.613, 16.558, 22.775, 18.186], [2397.167756713132, 1235.2912620525558, 1799.3446276667064, 2047.7792346633473, 8738.27755946909, 1569.7974983143324, 1411.7377896464902, 1175.9329989424198, 10039.896697384733], [130, 131, 132, 133, 134, 135, 136, 137, 138]], [3, 1194, [9873, 9926, 9972, 10014, 10059, 10111], [20780.627, 20844.665, 20770.202, 20866.308, 20856.123, 20941.193], [39581.05, 39618.148, 39458.985, 39594.443, 39550.929, 39488.443], [29.127, 27.649, 35.126, 40.498, 30.39, 27.86], [784.3610655952021, 3644.4229948537245, 1970.249636661435, 955.3955179783748, 1354.555313254019, 2062.2915322237855], [137, 138, 139, 140, 141, 142]], [0, 1195, [9973, 10015, 10060, 10112, 10162, 10207, 10261, 10313, 10361, 10417, 10465], [21088.258, 21146.485, 21105.5, 21175.251, 21076.267, 21056.124, 21096.993, 21091.034, 21048.804, 21169.237, 21079.925], [19024.305, 18962.043, 19192.949, 19242.62, 19185.397, 19071.227, 19028.925, 19085.621, 19152.714, 19131.574, 19114.966], [27.572, 28.457, 19.481, 31.609, 33.144, 36.987, 36.091, 27.576, 21.153, 10.647, 24.267], [3435.9179264743457, 3183.0518245886283, 571.8929331833441, 2722.535233490369, 775.730626832628, 2113.49540137264, 3926.136149352388, 2401.8704947971064, 1410.4187085333228, 95958.83637724096, 2220.3540855701362], [139, 140, 141, 142, 143, 144, 145, 146, 147, 148, 149]], [0, 1196, [9927, 9974, 10016, 10061, 10113, 10163, 10208, 10262], [21228.646, 21237.342, 21318.17, 21336.468, 21166.836, 21158.991, 21025.59, 21091.805], [19498.44, 19429.725, 19523.536, 19626.303, 19619.671, 19626.188, 19740.958, 19652.279], [39.625, 23.844, 15.446, 17.694, 26.895, 25.387, 20.938, 28.447], [1046.510137202003, 14537.371172058407, 1795.922494199664, 1143.9173815170886, 5272.370040330558, 7237.561724079773, 8196.128675402659, 9582.670609737266], [138, 139, 140, 141, 142, 143, 144, 145]], [5, 1198, [9762, 9821, 9881, 9937, 9981, 10023, 10067, 10122, 10170, 10218], [31955.492, 31903.005, 31954.366, 31953.406, 32046.763, 32136.241, 32182.149, 32027.92, 31956.48, 32046.472], [49060.904, 49005.215, 48932.036, 48994.653, 48966.344, 48866.119, 48821.423, 48807.788, 48814.954, 48865.077], [14.129, 13.404, 10.769, 17.088, 12.079, 11.591, 17.713, 13.142, 16.442, 30.877], [1352.445677736255, 1964.8707803836628, 1709.19708141053, 1022.4717871755744, 1764.0066049909415, 1225.093142484631, 2657.657827145268, 1587.7785518733037, 1614.7269926005674, 701.6485488460535], [135, 136, 137, 138, 139, 140, 141, 142, 143, 144]], [2, 1200, [9884, 9943, 9983, 10026, 10072, 10129, 10173, 10223, 10273], [37523.008, 37530.785, 37560.782, 37467.826, 37459.737, 37504.346, 37508.59, 37571.321, 37453.216], [34471.456, 34560.303, 34565.189, 34579.626, 34579.752, 34549.096, 34585.73, 34609.81, 34627.146], [24.487, 16.349, 15.725, 12.647, 14.841, 19.747, 15.901, 26.293, 34.484], [1035.760985876186, 993.5915918633771, 1000.6705216025485, 1147.3483129024464, 1163.016655948189, 1367.5641314402676, 956.6396330318884, 524.4510720721814, 830.9719245039519], [137, 138, 139, 140, 141, 142, 143, 144, 145]], [4, 1206, [9729, 9785, 9845, 9910, 9952], [6543.078, 6595.777, 6595.163, 6620.235, 6631.124], [47471.642, 47454.377, 47430.525, 47480.146, 47497.335], [21.694, 15.94, 15.204, 13.03, 18.984], [1180.9232987787946, 1186.6548960082946, 1465.9523008071747, 1918.5386695749328, 891.4848413412655], [135, 136, 137, 138, 139]], [0, 1235, [10117, 10167, 10213, 10265, 10316, 10365, 10420], [23102.384, 23159.807, 23140.709, 23137.326, 23166.257, 23189.987, 23121.759], [18429.142, 18443.734, 18489.606, 18537.505, 18424.46, 18392.512, 18353.219], [10.472, 11.463, 11.765, 12.437, 16.418, 15.382, 15.281], [2210.3854242728776, 1265.829824673312, 1386.1110239769177, 1257.0516609360702, 1171.753230055331, 1418.868807772323, 1942.2314300912008], [142, 143, 144, 145, 146, 147, 148]], [1, 1238, [9990, 10033, 10083, 10134, 10181], [1140.472, 1060.521, 1121.655, 1249.041, 1125.801], [33468.127, 33391.906, 33473.848, 33550.332, 33459.195], [37.76, 23.543, 36.848, 11.521, 21.816], [2040.802549738485, 1099.5683778433227, 1588.4499311222658, 35795.14429674828, 502.135176535332], [140, 141, 142, 143, 144]], [1, 1241, [10088, 10137, 10184, 10233, 10286, 10335, 10390], [3119.114, 3251.153, 3233.592, 3220.158, 3206.639, 3176.304, 3202.98], [32739.449, 32692.263, 32694.916, 32683.106, 32697.386, 32692.837, 32691.115], [30.923, 15.082, 18.272, 15.078, 18.063, 14.472, 18.105], [3685.307751080548, 2741.1280657451503, 1605.078931583093, 804.8885248598101, 1812.0444289035959, 3009.635104589818, 1778.8844300294895], [142, 143, 144, 145, 146, 147, 148]], [4, 1244, [10038, 10094, 10141, 10188, 10236, 10290, 10341], [6204.998, 6350.151, 6271.899, 6085.066, 6226.171, 6256.387, 6302.067], [47958.664, 47958.866, 48017.605, 47963.33, 47831.264, 47810.878, 47741.16], [5.312, 26.742, 21.614, 25.481, 36.677, 28.309, 45.008], [293.31063651485397, 1785.1690945641199, 1077.0797775269793, 1499.4514214784053, 483.85621903138326, 602.3748204663297, 1530.4776321760728], [141, 142, 143, 144, 145, 146, 147]], [6, 1249, [10110, 10159, 10205, 10257, 10312, 10360, 10414], [17704.969, 17911.782, 17672.619, 17758.478, 17772.418, 17793.984, 17928.788], [62956.373, 62951.0, 62966.567, 62930.794, 62930.19, 62898.343, 62888.454], [18.698, 24.793, 20.339, 20.995, 19.695, 32.249, 36.876], [1539.52805429938, 5265.917579622614, 2946.251052024958, 4814.781955677066, 2515.054753500471, 5516.570153085412, 437.7974132822123], [142, 143, 144, 145, 146, 147, 148]], [5, 1269, [10268, 10320, 10372, 10425, 10477, 10516, 10567, 10610, 10662, 10707, 10754, 10795, 10849, 10894, 10935], [31841.466, 31711.232, 31581.223, 31569.878, 31565.662, 31681.381, 31726.744, 31657.595, 31525.122, 31474.223, 31369.189, 31475.756, 31658.133, 31571.886, 31611.983], [48456.558, 48385.27, 48303.807, 48319.597, 48319.3, 48359.337, 48358.199, 48281.908, 48320.15, 48335.367, 48366.747, 48332.129, 48385.827, 48421.075, 48434.582], [27.148, 24.992, 22.779, 37.409, 19.736, 22.587, 27.244, 15.811, 16.191, 15.835, 24.531, 17.534, 17.116, 14.383, 35.738], [1731.7584615690523, 1610.623611781201, 2321.139729917521, 644.6667008841391, 1184.670870439957, 1920.4349028653821, 2280.180456610935, 543.1922516647822, 1524.8795448807812, 2630.1230053541617, 2269.0303669523464, 1902.54855327366, 17907.420704054595, 31101.674257053506, 3578.4694386998203], [145, 146, 147, 148, 149, 150, 151, 152, 153, 154, 155, 156, 157, 158, 159]], [1, 1273, [10182, 10229, 10283, 10332, 10386, 10438, 10486], [1251.312, 1426.116, 1296.955, 1280.124, 1235.428, 1143.634, 1172.192], [33986.111, 33856.506, 34006.988, 34016.518, 33947.414, 33742.204, 33826.285], [20.962, 46.374, 12.028, 27.711, 28.638, 32.477, 18.361], [837.1617232506223, 2761.229818771097, 971.711682443253, 949.148643729474, 2310.0383034166584, 2567.9647623298133, 14833.053834601245], [144, 145, 146, 147, 148, 149, 150]], [1, 1280, [10285, 10334, 10388, 10439, 10487, 10531, 10578, 10626], [2872.546, 2949.598, 2856.373, 2819.087, 2724.961, 2847.283, 2925.627, 2970.421], [33595.855, 33577.024, 33509.726, 33571.658, 33529.962, 33487.704, 33538.497, 33420.719], [14.154, 16.531, 22.467, 16.573, 10.982, 18.562, 27.504, 22.329], [866.3628961225768, 1802.9515798246748, 1112.1525378835618, 1224.4243057699891, 666.683210157418, 1515.938141874918, 1195.9860717950328, 441.48684409661576], [146, 147, 148, 149, 150, 151, 152, 153]], [0, 1288, [10468, 10507, 10559, 10599, 10652], [21599.107, 21642.684, 21698.252, 21779.72, 21779.363], [19197.039, 19236.295, 19177.942, 19131.738, 19100.238], [15.168, 16.286, 13.234, 13.448, 16.403], [1441.1885788886227, 1620.696172804574, 1225.6576637849626, 1183.8556295452017, 1145.1943123878943], [149, 150, 151, 152, 153]], [4, 1292, [10443, 10490, 10537, 10582, 10629], [6322.773, 6441.674, 6417.077, 6381.387, 6358.522], [47888.589, 47802.708, 47796.4, 47828.824, 47808.667], [26.338, 39.977, 23.982, 25.604, 45.157], [1259.2309956584763, 2588.9028351660386, 1200.629520989087, 775.2769024366924, 610.0837795520041], [149, 150, 151, 152, 153]], [6, 1303, [10554, 10596, 10647, 10691, 10744, 10781, 10839], [17689.75, 17767.511, 17675.173, 17702.906, 17661.074, 17676.307, 17670.122], [62913.397, 62968.094, 62968.922, 62950.604, 62924.742, 62880.339, 62901.928], [13.204, 18.293, 11.97, 19.384, 28.108, 19.909, 19.038], [704.6565164132097, 3290.5422156785853, 2661.8689062197077, 2888.8850377173103, 2916.137660476126, 2182.630558307234, 3236.9522505655536], [151, 152, 153, 154, 155, 156, 157]], [5, 1313, [10661, 10705, 10753, 10794, 10848, 10893, 10934, 10981, 11020, 11067, 11107, 11148, 11184, 11219, 11260, 11305], [30901.418, 30870.543, 30842.274, 30741.08, 30713.567, 30751.81, 30722.754, 30765.898, 30795.667, 30770.816, 30772.593, 30672.877, 30609.136, 30614.336, 30693.788, 30794.189], [49056.221, 49042.096, 48978.246, 49069.729, 49026.824, 48955.005, 48897.574, 48841.031, 48760.165, 48625.22, 48654.446, 48715.156, 48829.397, 48797.426, 48918.938, 48922.414], [24.4, 24.811, 32.449, 12.972, 14.469, 15.267, 13.142, 9.962, 14.859, 16.354, 18.778, 14.688, 14.515, 24.759, 29.563, 34.322], [874.6888552335887, 2204.8229184391384, 2715.062011957063, 1234.409232732706, 2618.5714651788076, 2274.745454767802, 2366.1286072770417, 774.6851449842092, 1343.7520203453023, 1571.094172634419, 1536.8195954011753, 1627.332688720558, 1547.0630671074405, 1905.752270541946, 1332.0440260002763, 2521.2351138999093], [153, 154, 155, 156, 157, 158, 159, 160, 161, 162, 163, 164, 165, 166, 167, 168]], [5, 1314, [10664, 10709, 10756, 10798, 10851, 10897, 10938], [32681.355, 32678.713, 32648.221, 32754.184, 32727.162, 32729.363, 32753.763], [49305.784, 49330.322, 49298.213, 49174.426, 49313.484, 49273.781, 49351.233], [30.795, 25.379, 29.888, 23.386, 23.277, 25.022, 30.007], [1970.805494905096, 2046.0916351677947, 1196.2213671834, 6539.070545966756, 1294.9073897707226, 1164.5867001604292, 1289.7855325772537], [153, 154, 155, 156, 157, 158, 159]], [2, 1315, [10667, 10712, 10759, 10804, 10854, 10900, 10943], [37686.534, 37706.233, 37865.753, 37860.553, 37884.729, 37791.677, 37900.254], [34474.463, 34507.907, 34423.035, 34426.49, 34442.675, 34460.191, 34470.192], [16.631, 9.736, 17.319, 10.953, 13.814, 11.265, 29.176], [1437.1588679252607, 1363.629882329442, 1824.5785684107914, 1824.3947807463296, 1727.854694681824, 35910.593458708725, 951.9868544542664], [153, 154, 155, 156, 157, 158, 159]], [3, 1318, [10648, 10693, 10745, 10783, 10841, 10884, 10926, 10971, 11014, 11056], [20565.016, 20492.522, 20528.292, 20480.207, 20606.392, 20572.515, 20609.68, 20579.727, 20547.383, 20679.511], [38702.472, 38839.395, 38751.165, 38939.875, 38817.31, 38935.382, 38997.51, 38905.49, 38909.703, 38797.11], [26.508, 14.065, 18.874, 14.491, 13.27, 12.174, 17.277, 19.642, 17.182, 17.729], [1676.440299744544, 1707.7784688373015, 2287.924847281277, 1786.1652360018093, 1334.9242583308333, 1626.6518182538887, 2387.568514161308, 1599.0456245700948, 1027.3594484334346, 1447.1017999544752], [153, 154, 155, 156, 157, 158, 159, 160, 161, 162]], [0, 1323, [10694, 10747, 10786, 10842, 10886, 10929, 10973, 11016, 11058, 11100, 11140, 11179], [21292.648, 21341.456, 21361.437, 21339.594, 21344.909, 21347.12, 21245.145, 21299.66, 21328.309, 21339.983, 21346.203, 21374.894], [18855.613, 18778.827, 18776.185, 18773.813, 18788.094, 18778.953, 18894.229, 18781.673, 18775.743, 18751.247, 18776.827, 18766.257], [27.512, 9.073, 12.184, 9.942, 12.774, 10.529, 25.51, 16.204, 9.948, 11.954, 10.695, 14.05], [10310.601079858525, 1885.849068304287, 2121.7811778831456, 2019.633966368429, 1541.3024850488557, 1942.4361641055805, 8200.740602998349, 1558.3300087776317, 1907.185619162069, 1653.5026222862027, 1820.3581419454727, 1540.0900715017362], [154, 155, 156, 157, 158, 159, 160, 161, 162, 163, 164, 165]], [0, 1324, [10698, 10749, 10789, 10844, 10888, 10931, 10976, 11019, 11061, 11103, 11142, 11180, 11215, 11255, 11302], [22240.969, 22265.855, 22245.357, 22294.495, 22250.464, 22245.883, 22237.887, 22222.418, 22243.238, 22251.934, 22245.395, 22259.285, 22246.112, 22247.142, 22238.84], [18024.996, 18034.846, 18023.49, 18062.959, 18025.671, 18012.738, 18028.557, 18031.371, 18032.386, 18053.202, 18013.233, 18018.187, 18043.95, 18027.02, 18023.706], [25.539, 20.83, 11.637, 24.734, 10.663, 11.301, 10.193, 17.934, 13.675, 14.727, 12.2, 12.035, 10.714, 11.922, 13.486], [988.4409141873211, 923.7416624757357, 1208.7886337627017, 674.424561223584, 1296.126530572878, 1446.8685505436508, 1906.3336703568273, 1572.5330713977826, 1074.8485491242213, 1230.0196930691072, 1212.519948909063, 1180.9941836989085, 1408.0163807206159, 1456.1821272023951, 1554.011248990479], [154, 155, 156, 157, 158, 159, 160, 161, 162, 163, 164, 165, 166, 167, 168]], [5, 1326, [10796, 10850, 10895, 10936, 10982, 11022, 11070, 11109, 11151], [31855.66, 31833.133, 31825.496, 31874.777, 31876.199, 31852.311, 31823.976, 31868.911, 31894.256], [48743.71, 48764.222, 48741.132, 48647.074, 48707.708, 48683.204, 48630.683, 48744.592, 48808.096], [14.874, 16.508, 16.22, 18.89, 17.645, 16.408, 21.618, 13.109, 9.1], [912.8234546675197, 1238.333451039448, 2190.483515002834, 3735.171410578103, 2520.2762026498613, 1512.8401998285105, 6560.247211081078, 2174.7430847622695, 1717.109510014217], [156, 157, 158, 159, 160, 161, 162, 163, 164]], [2, 1328, [10711, 10758, 10802, 10852, 10898, 10942], [36562.057, 36571.037, 36592.103, 36567.983, 36586.518, 36577.469], [34996.181, 34917.976, 34972.827, 34939.318, 34966.327, 34937.943], [15.98, 18.312, 14.251, 23.242, 13.292, 20.627], [778.2277438272523, 972.4918814166768, 1067.1657370651992, 2171.9221423816803, 1001.56379625408, 1083.127293012337], [154, 155, 156, 157, 158, 159]], [6, 1335, [10881, 10923, 10968, 11011, 11052, 11095, 11133, 11174, 11208, 11249, 11297, 11339, 11376, 11432, 11478, 11520, 11571], [17370.728, 17302.249, 17308.325, 17211.334, 17248.808, 17205.667, 17210.181, 17187.583, 17210.412, 17269.634, 17210.298, 17280.003, 17176.896, 17208.881, 17221.133, 17235.887, 17230.093], [62897.292, 62972.673, 62931.942, 62933.996, 62835.401, 62908.658, 62922.642, 62930.883, 62894.62, 62920.154, 62948.356, 62950.031, 62923.867, 62975.575, 63005.893, 62978.626, 62932.051], [26.676, 12.372, 14.882, 18.794, 20.659, 15.522, 11.453, 21.304, 15.735, 17.084, 11.791, 23.163, 14.535, 10.599, 13.896, 16.643, 22.425], [2128.011170091936, 1235.9420107649917, 997.6504342456977, 1184.7403671006048, 1345.0172765516832, 1270.1317988660614, 944.2713427922641, 1120.9355600346698, 1012.6974292688808, 768.5952524847377, 1507.8138685755785, 948.3822601753682, 1187.137235169002, 979.1419782900289, 985.8302167318506, 823.8939560254748, 766.5173727342179], [158, 159, 160, 161, 162, 163, 164, 165, 166, 167, 168, 169, 170, 171, 172, 173, 174]], [3, 1337, [10887, 10930, 10975, 11017, 11060, 11102], [21408.307, 21616.16, 21562.653, 21702.103, 21576.032, 21420.766], [38629.632, 38611.19, 38611.536, 38627.451, 38588.721, 38628.058], [12.257, 18.572, 15.569, 22.683, 25.189, 30.028], [1859.679114343105, 5174.512556667324, 6869.800924854913, 1982.4321776886375, 6810.511843925337, 2078.8921295933374], [158, 159, 160, 161, 162, 163]], [4, 1339, [10867, 10911, 10954, 10997, 11041, 11084], [6679.594, 6672.58, 6591.319, 6651.808, 6572.359, 6692.972], [47782.893, 47701.527, 47720.351, 47735.308, 47678.598, 47670.0], [23.131, 25.73, 22.074, 18.765, 27.427, 18.981], [1621.3388997848756, 1210.7871100041095, 967.31200150035, 1315.7575766202526, 2793.203328455751, 416.3977201650049], [158, 159, 160, 161, 162, 163]], [6, 1356, [10925, 10970, 11013, 11054, 11097, 11136, 11176, 11209, 11251, 11299, 11341, 11378, 11434, 11480], [18613.295, 18522.447, 18549.99, 18493.732, 18459.66, 18469.224, 18509.537, 18548.673, 18681.365, 18631.585, 18686.379, 18717.853, 18639.164, 18521.522], [62224.778, 62174.392, 62264.943, 62339.896, 62298.327, 62333.735, 62427.089, 62541.557, 62521.476, 62591.016, 62506.162, 62479.809, 62513.408, 62606.849], [19.67, 25.623, 26.322, 21.224, 14.558, 9.115, 13.859, 10.536, 15.995, 18.885, 24.274, 18.973, 29.601, 16.31], [1029.163295975208, 2052.6357390493945, 1538.125875877661, 1566.3189605590758, 1346.0043457734484, 1389.5475136141868, 1596.4769239566594, 1181.8759588570035, 2303.858977297786, 2128.5716180429386, 2145.949806157708, 2043.9985024370376, 1692.269389490776, 644.9127816232996], [159, 160, 161, 162, 163, 164, 165, 166, 167, 168, 169, 170, 171, 172]], [3, 1361, [11059, 11101, 11139, 11178, 11212, 11252], [21532.109, 21387.557, 21302.088, 21152.903, 21161.263, 21186.455], [38607.115, 38617.094, 38571.776, 38505.34, 38506.485, 38513.534], [28.615, 28.587, 25.261, 12.282, 13.004, 18.849], [3864.671240599711, 1354.4596779033284, 2954.6060067375574, 1604.5915651020784, 891.2545500155837, 1661.26754651385], [162, 163, 164, 165, 166, 167]], [1, 1364, [11117, 11163, 11194, 11230, 11277, 11319, 11358, 11408, 11457, 11502, 11549, 11592, 11637, 11680, 11717, 11759, 11809, 11863, 11909, 11946, 11990, 12034, 12073, 12119, 12157, 12199], [1422.144, 1432.294, 1383.127, 1445.011, 1393.962, 1386.9, 1395.838, 1448.456, 1362.683, 1388.278, 1364.761, 1356.904, 1427.7, 1393.244, 1402.473, 1350.741, 1383.161, 1372.567, 1382.222, 1379.129, 1391.113, 1416.576, 1411.039, 1405.049, 1351.031, 1423.601], [33665.308, 33636.654, 33663.482, 33606.621, 33647.731, 33663.905, 33648.911, 33634.277, 33658.848, 33629.539, 33676.101, 33652.545, 33690.778, 33665.886, 33673.731, 33642.488, 33669.059, 33648.017, 33666.616, 33666.913, 33633.619, 33568.371, 33575.779, 33666.499, 33657.557, 33646.936], [12.751, 19.556, 38.532, 26.261, 22.835, 10.747, 16.866, 16.087, 14.845, 14.346, 17.836, 20.273, 17.455, 21.541, 15.38, 16.711, 13.238, 12.103, 10.021, 10.117, 15.079, 25.78, 20.347, 12.682, 12.543, 13.741], [1003.0690901112802, 555.4086313824737, 717.2203449696073, 1012.9735177692504, 772.6507363186079, 883.7247092545822, 915.1730215232631, 459.63611184642076, 897.2353330364995, 556.4127915661692, 906.0955327308651, 928.928037033425, 1040.3408328845396, 847.204087425679, 880.5902987083742, 1081.3710921126137, 1386.9228449899483, 1165.4983808506076, 1294.0007482939657, 1271.1887463117914, 1419.7728202825788, 3044.75539001405, 5811.44851210796, 748.6897541871203, 1028.2997512042148, 660.2338462533897], [164, 165, 166, 167, 168, 169, 170, 171, 172, 173, 174, 175, 176, 177, 178, 179, 180, 181, 182, 183, 184, 185, 186, 187, 188, 189]], [2, 1366, [11027, 11073, 11111, 11155, 11187, 11222, 11265, 11311, 11348, 11399, 11450], [36807.745, 36858.275, 36863.288, 36845.137, 36850.086, 36901.527, 36878.206, 36895.51, 36889.705, 36920.564, 36898.241], [34279.871, 34261.636, 34230.965, 34225.324, 34269.889, 34201.703, 34272.749, 34249.331, 34220.373, 34373.019, 34256.298], [11.592, 12.581, 9.99, 15.643, 17.467, 16.635, 12.357, 13.731, 24.133, 11.482, 28.064], [1429.472149403245, 1822.5292293556824, 1239.9762174659281, 1378.755003851031, 1500.0241786836702, 1097.5070748687904, 1359.2592991180022, 1009.9467900125552, 1560.3454632027158, 1600.792909765442, 1313.1769485437503], [161, 162, 163, 164, 165, 166, 167, 168, 169, 170, 171]], [0, 1379, [11213, 11253, 11300, 11344, 11386, 11439, 11484, 11526, 11574, 11617, 11661, 11703, 11742, 11788, 11840, 11888, 11932], [21706.969, 21689.386, 21713.535, 21703.833, 21676.089, 21695.749, 21701.985, 21670.088, 21677.912, 21698.378, 21724.319, 21644.362, 21700.496, 21669.993, 21707.642, 21738.517, 21720.083], [18284.71, 18309.579, 18301.331, 18303.641, 18299.2, 18307.951, 18282.25, 18253.044, 18269.58, 18278.417, 18299.139, 18311.222, 18286.279, 18277.571, 18258.13, 18257.373, 18253.075], [9.886, 8.508, 11.7, 16.048, 11.508, 9.157, 10.086, 12.36, 23.699, 16.129, 21.286, 15.445, 10.703, 12.556, 21.132, 18.397, 22.248], [1763.8475818521363, 1637.876973106191, 1286.881999950189, 1502.8222766087035, 2314.1256376538317, 1771.1781185019436, 1417.128248047822, 1504.8095646807553, 991.4632992481597, 1055.36557022785, 2072.8266669913273, 1281.3151714796657, 1023.044774250034, 1611.6585831895152, 1531.3026994857985, 1757.8066583638224, 1272.7548949022005], [166, 167, 168, 169, 170, 171, 172, 173, 174, 175, 176, 177, 178, 179, 180, 181, 182]], [5, 1383, [11264, 11308, 11347, 11395, 11448, 11493, 11537, 11580], [32791.475, 32726.628, 32735.415, 32798.871, 32719.639, 32701.597, 32698.001, 32825.513], [49293.068, 49333.229, 49317.632, 49318.804, 49310.9, 49312.747, 49260.537, 49290.322], [28.053, 25.504, 12.636, 18.923, 20.757, 16.601, 30.378, 32.008], [1784.9971244994176, 2733.6771467451667, 690.6018423566242, 6464.365485846486, 2184.911764276141, 1448.6272118895897, 935.1804151722579, 1499.3567890217785], [167, 168, 169, 170, 171, 172, 173, 174]], [3, 1390, [11254, 11301, 11345, 11387, 11440, 11483, 11524], [21723.181, 21706.87, 21702.072, 21737.444, 21618.237, 21428.676, 21480.336], [38638.553, 38600.429, 38624.361, 38663.249, 38611.195, 38607.548, 38637.495], [15.164, 12.722, 28.484, 19.157, 20.809, 19.127, 36.204], [793.0870184710886, 611.8804816460452, 1000.5876946986092, 1956.4949996651835, 2683.930234763411, 2664.31161753808, 2313.4007449324968], [167, 168, 169, 170, 171, 172, 173]], [4, 1394, [11282, 11323, 11361, 11412, 11463, 11505, 11554], [5943.079, 6019.589, 6072.17, 5961.699, 5912.471, 5894.327, 5713.909], [47899.206, 47970.533, 47973.546, 47854.174, 47811.614, 47881.083, 47949.751], [41.358, 18.587, 22.256, 23.759, 21.01, 23.594, 18.603], [677.9143127263585, 1001.8472582259757, 1282.9354122262534, 1050.4731666063196, 961.3757983481365, 1512.1480978090292, 463.49891130118283], [168, 169, 170, 171, 172, 173, 174]], [3, 1408, [11527, 11575, 11618, 11662, 11704, 11741, 11789, 11841, 11889], [21759.827, 21754.732, 21721.431, 21582.063, 21558.77, 21593.612, 21621.326, 21639.061, 21528.77], [38624.088, 38640.231, 38595.752, 38617.547, 38643.692, 38635.649, 38610.74, 38599.262, 38654.455], [18.56, 16.896, 7.566, 26.102, 27.024, 21.977, 30.818, 24.951, 26.027], [750.8357078982737, 1144.0211728622442, 1718.3496737007467, 4701.724417957339, 3955.203176203873, 4842.0577347904655, 2281.7983602626446, 4720.855083042282, 7069.72976090781], [173, 174, 175, 176, 177, 178, 179, 180, 181]], [5, 1409, [11491, 11534, 11577, 11625, 11666, 11708, 11747, 11794, 11848, 11896, 11934], [30601.066, 30577.979, 30617.03, 30614.142, 30730.94, 30634.549, 30648.864, 30595.317, 30624.446, 30609.876, 30611.494], [48439.562, 48499.188, 48486.616, 48455.165, 48465.111, 48546.575, 48463.569, 48546.912, 48480.354, 48529.599, 48374.742], [20.185, 16.686, 9.156, 19.379, 30.456, 34.879, 21.98, 15.973, 24.116, 22.865, 18.492], [2066.834511603039, 1610.6602675386603, 67199.99655406694, 945.0820704869191, 1552.8310607667022, 1764.54828169962, 2091.6445727973414, 1565.536730595796, 1127.3307227624434, 2396.1460205625995, 882.604605989072], [172, 173, 174, 175, 176, 177, 178, 179, 180, 181, 182]], [5, 1410, [11447, 11492, 11535, 11579, 11626, 11668], [31432.907, 31452.789, 31463.058, 31465.464, 31526.463, 31585.881], [48371.963, 48525.258, 48472.651, 48560.974, 48600.812, 48510.211], [12.997, 22.23, 19.881, 20.575, 20.205, 11.499], [1314.1787559242464, 4292.9321113364795, 1486.7139150515077, 1588.381009267296, 1101.3248056870743, 1398.3752856862131], [171, 172, 173, 174, 175, 176]], [1, 1417, [11409, 11458, 11503, 11550, 11593, 11638, 11681, 11718, 11760, 11811, 11865, 11911, 11950], [2095.753, 2187.8, 2015.987, 1918.091, 2070.742, 2116.585, 2233.442, 2305.629, 2377.446, 2383.404, 2563.411, 2584.71, 2398.85], [33147.747, 33050.807, 33111.125, 33124.799, 33151.718, 33125.613, 33030.72, 33000.584, 32951.546, 33045.137, 33016.808, 33042.692, 33075.746], [29.826, 15.592, 19.678, 19.59, 17.929, 14.934, 15.634, 13.442, 15.493, 21.262, 20.489, 17.451, 20.321], [3409.107029178871, 1748.4966793759365, 2285.4629350905293, 2399.8376067805393, 1350.6084210452166, 1842.547038076905, 2393.404489131395, 2476.9471732467596, 2084.700365342824, 4963.950855932199, 1214.5911045712476, 721.0625535934307, 13559.339938794352], [171, 172, 173, 174, 175, 176, 177, 178, 179, 180, 181, 182, 183]], [1, 1452, [11719, 11761, 11810, 11864, 11910, 11949], [2497.89, 2352.386, 2264.533, 2218.391, 2245.096, 2367.856], [33809.975, 33873.638, 33920.887, 33874.461, 33885.74, 33815.57], [24.114, 15.199, 18.929, 13.971, 22.198, 20.258], [1400.002582569772, 2067.3599212991703, 1728.8477221999062, 2319.8047164263176, 1614.3236884312466, 2625.7436512372324], [178, 179, 180, 181, 182, 183]], [5, 1461, [11938, 11974, 12024, 12058, 12105, 12148, 12186, 12228, 12265, 12312, 12348], [33222.059, 33189.367, 33188.367, 33202.147, 33171.903, 33170.366, 33130.753, 33073.613, 33123.514, 33194.052, 33123.581], [49047.522, 49009.501, 48990.125, 48933.791, 49070.251, 49093.371, 49093.156, 49173.301, 49189.597, 49150.845, 49152.923], [23.515, 12.629, 23.587, 27.227, 30.644, 18.042, 19.971, 33.513, 26.736, 22.442, 22.674], [451.5458015444189, 847.8729153220876, 5799.273469005097, 3086.592016524186, 1250.9699069517185, 1934.3602477767956, 1467.0871702329557, 1817.9213069540187, 2004.2781680252017, 1680.9157655658714, 3957.0663027033142], [182, 183, 184, 185, 186, 187, 188, 189, 190, 191, 192]], [4, 1465, [11764, 11817, 11867, 11913, 11953, 11993], [5937.107, 5830.545, 5762.16, 5760.263, 5721.307, 5768.374], [47691.593, 47684.683, 47673.786, 47601.192, 47700.291, 47583.712], [17.194, 11.579, 12.695, 15.422, 9.425, 13.091], [1192.431958269102, 2230.1514935296696, 1176.6490410998003, 983.1552600964376, 710.6444166735674, 1011.9592927397948], [179, 180, 181, 182, 183, 184]], [3, 1471, [11787, 11839, 11887, 11930, 11969, 12014, 12052, 12096, 12144], [21560.568, 21482.78, 21392.497, 21383.946, 21620.845, 21609.705, 21601.195, 21700.104, 21508.465], [38604.549, 38622.06, 38640.834, 38624.638, 38608.643, 38586.563, 38631.104, 38580.401, 38621.208], [25.411, 28.49, 13.963, 9.213, 26.246, 27.215, 19.213, 20.684, 24.296], [5669.807995442047, 2672.438329455596, 1487.1385951046873, 1672.7636433554155, 3852.441577960016, 4849.161539941527, 5136.013347726357, 3357.860747484625, 4852.364003044231], [179, 180, 181, 182, 183, 184, 185, 186, 187]], [3, 1505, [12142, 12178, 12220, 12254, 12301, 12342, 12375, 12422, 12470, 12511, 12549, 12597, 12649, 12697, 12736, 12771, 12825, 12870, 12907, 12953, 12992, 13035, 13085, 13129, 13176, 13222, 13260], [21504.115, 21518.836, 21684.839, 21582.032, 21594.647, 21622.227, 21558.833, 21499.486, 21743.003, 21738.533, 21727.374, 21709.109, 21741.0, 21760.869, 21736.402, 21716.32, 21733.553, 21745.236, 21728.85, 21740.914, 21764.029, 21732.436, 21712.907, 21744.966, 21736.602, 21732.759, 21738.352], [38628.731, 38659.433, 38603.357, 38603.341, 38652.661, 38632.257, 38629.598, 38662.849, 38620.227, 38622.699, 38611.036, 38589.512, 38651.839, 38649.734, 38625.906, 38628.96, 38622.467, 38624.717, 38614.169, 38616.798, 38625.041, 38599.801, 38609.716, 38633.933, 38629.392, 38589.658, 38624.676], [24.643, 19.162, 14.094, 20.929, 16.281, 23.856, 24.302, 23.477, 17.592, 14.725, 15.955, 12.508, 9.464, 19.134, 10.898, 26.776, 13.558, 13.075, 12.803, 10.974, 8.425, 12.749, 11.343, 16.812, 12.682, 9.532, 13.337], [5502.881284951482, 4388.431481439445, 2675.3187974061207, 5121.038749081982, 4839.893478070077, 3976.571339031303, 5934.56459672551, 6507.151999333994, 1293.7093756114562, 1757.946613962096, 1394.9514327305656, 1506.9297766118034, 733.8248473514542, 1154.432267510082, 1789.943862461711, 1266.7503733893523, 1324.5998380969875, 1407.0239346447963, 1588.922098382364, 1190.372771671136, 967.3176741677162, 1491.9515753681733, 1296.315476621341, 1258.2925472228042, 1261.8890013106634, 1127.9304384084726, 1304.437527350934], [187, 188, 189, 190, 191, 192, 193, 194, 195, 196, 197, 198, 199, 200, 201, 202, 203, 204, 205, 206, 207, 208, 209, 210, 211, 212, 213]], [6, 1514, [12219, 12253, 12300, 12337, 12371, 12417], [19360.803, 19169.74, 19102.446, 19208.541, 19238.295, 19188.917], [62033.453, 61919.891, 61955.522, 61931.33, 61974.587, 61986.386], [33.275, 14.66, 19.038, 21.985, 32.295, 27.081], [2524.437583650253, 7931.96651692456, 2395.4958161368077, 6499.922771335006, 1853.5736691702375, 4840.630252177427], [189, 190, 191, 192, 193, 194]], [0, 1517, [12258, 12303, 12344, 12376, 12423, 12471], [22188.217, 22108.378, 21896.672, 21817.507, 21801.989, 21797.41], [17945.735, 17884.788, 17895.063, 17986.776, 17900.456, 17871.714], [19.588, 25.359, 25.133, 29.28, 22.616, 15.115], [6355.815274570743, 4679.589581116824, 2634.313556235946, 2586.065956058485, 387.7490276487611, 847.6669490927395], [190, 191, 192, 193, 194, 195]], [5, 1518, [12226, 12263, 12311, 12347, 12385, 12430, 12479, 12517, 12554, 12607], [31498.147, 31492.554, 31471.801, 31482.787, 31485.728, 31471.442, 31491.564, 31489.823, 31465.963, 31450.404], [48852.618, 48888.744, 48873.612, 48858.714, 48841.201, 48927.054, 48883.608, 48861.818, 48886.15, 49117.75], [12.197, 9.342, 13.938, 10.742, 8.76, 8.448, 9.685, 8.725, 11.348, 22.158], [1490.0425373762207, 1637.5838118767954, 1590.3051337103007, 1690.547717963189, 1381.0759341409657, 665.3074514182262, 1472.1080349749639, 1903.1102745610701, 1364.7761411157146, 1637.5090035114754], [189, 190, 191, 192, 193, 194, 195, 196, 197, 198]], [5, 1535, [12431, 12481, 12518, 12557, 12609, 12658, 12702, 12744, 12784, 12833], [33125.134, 33075.327, 33068.244, 33067.74, 32963.962, 33119.094, 33066.271, 33109.203, 33142.977, 33103.357], [49193.957, 49197.421, 49195.131, 49176.285, 49152.064, 49256.94, 49195.237, 49156.689, 49147.687, 49169.084], [21.042, 30.341, 28.722, 24.287, 25.161, 27.089, 29.635, 23.335, 23.718, 10.439], [3667.784477098631, 1012.9026899155866, 1671.847019327348, 1405.9318887436264, 15256.225891553837, 1604.8419229282165, 1480.9101781305333, 3319.9732707866506, 1133.9279683355505, 31292.29783901534], [194, 195, 196, 197, 198, 199, 200, 201, 202, 203]], [2, 1536, [12434, 12484, 12519, 12562, 12612, 12661], [37431.422, 37406.997, 37427.866, 37357.827, 37464.512, 37633.964], [34475.571, 34437.817, 34560.919, 34513.294, 34557.2, 34525.28], [36.885, 29.031, 9.921, 35.223, 18.187, 27.325], [7159.605810035448, 4822.475234077484, 1645.4196128389083, 1626.388411965093, 1832.0163607892193, 8275.838369103192], [194, 195, 196, 197, 198, 199]], [5, 1547, [12478, 12516, 12553, 12605, 12654, 12700, 12741, 12780, 12831, 12875], [30697.345, 30646.57, 30714.049, 30650.061, 30622.413, 30684.271, 30662.561, 30776.009, 30882.037, 31031.765], [48885.073, 48934.989, 49046.128, 49045.165, 48964.07, 48876.555, 48755.53, 48798.225, 48815.124, 48923.67], [29.01, 17.428, 17.7, 27.165, 24.72, 12.488, 13.551, 13.382, 16.306, 25.592], [4219.238543585172, 960.707157992845, 698.1930511283108, 2112.340495727988, 2804.6437904369927, 1371.410979869253, 1220.5493618381365, 687.2779115783821, 1185.3450985997, 1593.4003378472623], [195, 196, 197, 198, 199, 200, 201, 202, 203, 204]], [1, 1548, [12492, 12525, 12570, 12618, 12669, 12710, 12753], [2111.806, 2068.997, 2019.822, 1957.859, 1963.145, 2020.261, 2008.335], [33893.363, 33907.503, 33995.067, 33982.868, 33978.4, 33939.803, 33964.381], [26.959, 24.436, 9.467, 21.186, 29.658, 22.649, 18.282], [3590.0626562804578, 1310.1861279827672, 94930.6853084276, 1648.23363238982, 1388.7430461252302, 2001.9334828024855, 1154.2304464073343], [196, 197, 198, 199, 200, 201, 202]], [1, 1561, [12572, 12619, 12670, 12711, 12754, 12800, 12843, 12884, 12926, 12972], [2992.6, 2994.663, 3042.397, 3006.794, 3028.832, 3068.608, 3029.745, 3041.725, 3083.736, 3116.917], [33214.674, 33244.398, 33221.695, 33225.485, 33260.307, 33236.363, 33200.92, 33263.702, 33321.613, 33428.651], [24.9, 9.734, 13.783, 9.62, 9.613, 9.816, 35.943, 14.261, 12.395, 28.548], [813.7943190138064, 1531.2159248862645, 2158.597287351706, 1486.4288747368907, 1886.300764448301, 1514.2897028222355, 940.5163924623209, 2226.2063743235108, 1868.5768263037387, 931.7390966032503], [198, 199, 200, 201, 202, 203, 204, 205, 206, 207]], [6, 1575, [12645, 12693, 12733, 12768, 12822, 12866, 12902, 12950, 12989, 13031, 13082, 13127], [19290.981, 19118.194, 19154.07, 19122.105, 19086.705, 19174.126, 19174.636, 19104.635, 19173.376, 19207.158, 19198.851, 19228.514], [62071.73, 62042.823, 62138.337, 62215.071, 62277.511, 62230.094, 62212.047, 62135.881, 62031.067, 62048.785, 62010.491, 62079.482], [38.37, 19.487, 11.516, 18.815, 14.56, 18.751, 21.036, 28.794, 12.157, 21.184, 24.332, 16.192], [429.0775629436805, 1427.0577328417753, 1100.3816071924143, 1829.4095309664174, 1307.2371079170784, 1045.0539141709885, 1501.248743663004, 2422.924742329392, 839.7736146007852, 1441.713963646892, 701.6595200775533, 839.0605796740584], [199, 200, 201, 202, 203, 204, 205, 206, 207, 208, 209, 210]], [5, 1582, [12701, 12742, 12782, 12832, 12876, 12913, 12958, 12998, 13042, 13093, 13138, 13182], [31352.534, 31445.895, 31401.408, 31389.486, 31278.89, 31270.408, 31375.636, 31268.983, 31261.193, 31332.59, 31442.747, 31378.384], [49203.161, 49193.039, 49215.536, 49142.377, 49017.75, 49045.146, 49051.061, 49073.644, 49123.498, 49127.828, 49107.882, 49040.73], [35.178, 28.036, 29.752, 18.654, 42.299, 17.554, 15.918, 17.132, 21.036, 21.697, 27.506, 30.354], [824.7749314437025, 1672.6628110485608, 2534.859482541444, 1215.4044284560825, 2173.8986231601784, 5586.306065207759, 2744.3668033840095, 10503.912254573837, 4054.8785316396265, 7960.1654216332245, 1292.906905712438, 4604.100749798437], [200, 201, 202, 203, 204, 205, 206, 207, 208, 209, 210, 211]], [2, 1584, [12705, 12746, 12789, 12835, 12879, 12915, 12960, 13003, 13047, 13095, 13140, 13185, 13230, 13266, 13308, 13352, 13413, 13461, 13504, 13543, 13582, 13630, 13680, 13726, 13770], [37241.563, 37149.863, 37040.128, 37031.349, 36984.315, 37006.788, 36842.63, 36950.387, 37090.111, 36981.704, 36905.768, 36782.568, 36795.707, 36761.676, 36686.599, 36646.895, 36600.9, 36515.127, 36527.328, 36570.655, 36568.776, 36531.824, 36469.031, 36500.058, 36548.986], [34858.622, 34871.788, 34920.517, 34690.322, 34588.038, 34676.248, 34800.836, 34914.562, 34964.909, 34991.94, 34994.436, 35060.82, 35061.677, 35016.877, 34850.244, 34831.951, 34802.896, 34762.162, 34746.231, 34713.486, 34759.311, 34732.913, 34786.536, 34806.795, 34725.09], [21.738, 18.67, 15.693, 26.674, 30.371, 14.011, 22.24, 17.724, 16.59, 18.351, 20.173, 20.274, 24.748, 26.269, 17.481, 18.719, 13.043, 15.116, 20.038, 12.225, 8.431, 14.644, 12.801, 10.079, 16.275], [1385.5264214669278, 1630.2147549826946, 599.1423079037983, 497.543418981561, 2293.4203094653785, 1205.347884502605, 856.3533741566237, 825.9863998748153, 968.6898721734751, 1095.3798317110402, 1380.0753067113976, 1174.8312570919354, 1094.6944459177803, 1121.6548306010563, 1474.8254889067885, 1414.6229030634574, 1266.5179688152975, 1541.2839431789853, 2741.470187288153, 589.5730875303395, 1661.6005655117115, 1398.874268847831, 1100.466822358169, 1790.579611969037, 1329.77606256118], [200, 201, 202, 203, 204, 205, 206, 207, 208, 209, 210, 211, 212, 213, 214, 215, 216, 217, 218, 219, 220, 221, 222, 223, 224]], [4, 1618, [13057, 13102, 13150, 13197, 13241, 13277, 13316, 13366], [6041.006, 5914.469, 6064.735, 6009.128, 6036.011, 6061.626, 6046.614, 5947.435], [47914.625, 47938.128, 47900.206, 47941.052, 47924.584, 48001.41, 47949.549, 48063.839], [25.092, 21.875, 13.211, 15.184, 15.093, 24.683, 10.22, 30.34], [508.01913671014796, 8864.328921418164, 1420.9346684663908, 1795.27396617467, 1354.0858362673048, 3204.8875048006216, 2129.6140658565027, 3927.57746037645], [209, 210, 211, 212, 213, 214, 215, 216]], [5, 1620, [13092, 13137, 13181, 13226, 13264, 13306, 13348, 13409], [31111.788, 30987.086, 31040.003, 30991.349, 31016.585, 30934.62, 30848.061, 30851.646], [49140.921, 49067.859, 49011.564, 48994.712, 49046.173, 49138.639, 49068.271, 49056.414], [25.75, 26.949, 21.426, 13.725, 26.06, 20.465, 17.252, 19.128], [4576.877172744972, 977.8299275481528, 2895.360640937284, 1434.0855080622364, 7977.268000159081, 1486.7632991633625, 1388.6363174659277, 1000.1100336359165], [209, 210, 211, 212, 213, 214, 215, 216]], [2, 1622, [13141, 13186, 13231, 13267, 13309, 13353, 13415, 13462], [37285.356, 37331.955, 37301.009, 37364.215, 37455.466, 37482.913, 37527.979, 37529.421], [34308.444, 34322.869, 34248.007, 34337.106, 34373.611, 34398.652, 34369.065, 34427.952], [19.205, 10.298, 20.758, 28.305, 16.053, 14.073, 19.881, 19.968], [529.9871478830532, 294.42205586228215, 779.0318666471658, 2237.804129872825, 2226.4937791939674, 1769.6659221879822, 2034.4211767639613, 2365.7883902311873], [210, 211, 212, 213, 214, 215, 216, 217]], [6, 1635, [13171, 13216, 13256, 13295, 13337, 13398, 13446, 13492, 13535], [18350.01, 18267.696, 18268.129, 18296.502, 18348.179, 18246.394, 18117.964, 18118.52, 18128.031], [62684.007, 62741.874, 62642.594, 62707.218, 62662.125, 62648.679, 62665.063, 62647.01, 62571.056], [18.505, 13.947, 21.325, 13.659, 36.719, 28.427, 20.098, 25.131, 18.265], [1376.7155950655329, 1556.9761545680328, 1541.2742710710943, 1344.1008957475835, 1721.8507296748273, 794.9700119705137, 900.7781022167163, 1735.0465566909666, 1168.3106365766218], [211, 212, 213, 214, 215, 216, 217, 218, 219]], [6, 1636, [13172, 13217, 13257, 13296, 13339, 13400, 13448, 13493, 13537, 13569, 13616, 13666], [18841.971, 18711.569, 18897.894, 18972.661, 19026.083, 18996.161, 19074.209, 19051.596, 19038.979, 19027.775, 19072.282, 19034.861], [62376.898, 62258.597, 62219.938, 62253.036, 62274.092, 62213.24, 62026.413, 62050.037, 61963.244, 62066.767, 61982.907, 62055.189], [18.936, 18.456, 43.806, 4.438, 21.571, 19.669, 13.144, 23.556, 25.415, 26.575, 13.28, 22.82], [1303.7854956024028, 961.5284381634731, 1367.1775762407476, 351.9184292718277, 1385.8715325120493, 2547.241348394384, 2103.2607890525233, 2209.6247268917573, 2656.724864669173, 5126.388903601519, 1527.4910837110458, 12489.046286190578], [211, 212, 213, 214, 215, 216, 217, 218, 219, 220, 221, 222]], [0, 1648, [13262, 13303, 13346, 13406, 13454], [22913.452, 22973.319, 22913.831, 22926.01, 22942.764], [18296.733, 18322.197, 18315.31, 18358.51, 18301.386], [17.741, 13.539, 17.508, 20.672, 14.262], [1138.4526019130594, 1354.6777407452453, 1397.541193184563, 1933.9045205758498, 994.2728822650216], [213, 214, 215, 216, 217]], [0, 1654, [13342, 13403, 13450, 13496, 13539, 13572, 13620, 13669, 13714, 13762, 13802, 13845, 13886, 13930, 13974, 14008, 14050, 14094, 14129, 14169, 14215, 14248, 14292], [21553.239, 21515.674, 21511.298, 21523.68, 21526.429, 21505.852, 21494.513, 21492.706, 21531.049, 21560.592, 21516.959, 21546.467, 21548.519, 21606.604, 21616.51, 21582.987, 21594.233, 21545.799, 21480.341, 21521.467, 21560.742, 21574.162, 21604.648], [18290.773, 18301.478, 18382.215, 18414.067, 18458.825, 18444.143, 18426.592, 18372.797, 18385.752, 18385.761, 18401.831, 18437.235, 18376.279, 18291.882, 18238.154, 18324.97, 18417.815, 18302.655, 18379.355, 18404.68, 18225.249, 18387.833, 18416.966], [15.626, 17.269, 12.884, 14.061, 21.606, 19.683, 32.846, 24.357, 15.815, 13.9, 10.746, 27.628, 22.896, 19.55, 18.073, 17.09, 14.203, 18.621, 18.656, 9.884, 10.563, 17.913, 16.14], [495.0608522480754, 885.5895701530118, 1073.1527262557279, 1445.7824391783279, 1412.9186332191414, 727.1428277922766, 785.7575931834716, 1216.0993007916034, 1828.4520661753895, 1125.2981351998276, 1057.6258954352197, 1009.9528096779356, 1761.3406313045346, 6727.833830305764, 6525.176602587409, 3837.7354663124675, 4726.490433523429, 2117.425011726805, 1459.7603394527123, 3129.0197954013192, 1910.8014770094705, 1438.6548107120152, 797.1323258071461], [215, 216, 217, 218, 219, 220, 221, 222, 223, 224, 225, 226, 227, 228, 229, 230, 231, 232, 233, 234, 235, 236, 237]], [2, 1655, [13354, 13417, 13463, 13506, 13545, 13584, 13632], [38193.78, 38192.099, 38197.63, 38231.854, 38183.47, 38211.674, 38144.239], [34208.852, 34180.721, 34214.652, 34239.006, 34240.666, 34167.668, 34096.427], [15.203, 19.745, 21.818, 16.553, 21.16, 16.417, 24.477], [1054.167874013575, 1428.059966618034, 1150.0466597302384, 1280.064895494238, 1003.0668329454645, 1855.5897470316609, 1767.3119957495278], [215, 216, 217, 218, 219, 220, 221]], [6, 1668, [13536, 13568, 13615, 13665, 13711, 13760, 13799, 13842], [18888.695, 18913.227, 18826.138, 18862.523, 18920.062, 19040.847, 19028.135, 19036.788], [62191.34, 62183.91, 62221.99, 62264.256, 62178.026, 62045.709, 62064.55, 62019.807], [52.39, 12.333, 18.724, 27.911, 22.473, 17.69, 24.105, 18.765], [2421.4331148978613, 75416.6125280984, 42017.541175064645, 5298.5475980234005, 6745.32153036537, 3065.1560326337562, 3969.2407005068535, 6269.872254765616], [219, 220, 221, 222, 223, 224, 225, 226]], [2, 1683, [13583, 13631, 13682, 13727, 13771, 13820], [37457.429, 37601.241, 37512.155, 37349.022, 37212.213, 37249.848], [34396.919, 34429.653, 34372.549, 34296.283, 34314.079, 34349.608], [21.728, 18.032, 16.068, 13.753, 12.246, 21.899], [1485.6360491488547, 1602.1951892236345, 2440.124787665632, 1105.4463227406911, 1632.5209756435943, 968.9114527346777], [220, 221, 222, 223, 224, 225]], [1, 1698, [13903, 13952, 13986, 14024, 14070, 14109, 14149, 14191, 14231, 14267], [2823.989, 2798.434, 2833.294, 2827.858, 2782.2, 2770.661, 2788.271, 2728.794, 2835.734, 2790.769], [33061.4, 32966.012, 32958.586, 32974.863, 32826.176, 32767.057, 32810.566, 32708.94, 32721.307, 32701.022], [14.294, 13.841, 14.96, 20.203, 12.641, 13.071, 19.901, 13.447, 24.202, 26.599], [1030.4261670341741, 1457.8068816201014, 1318.5975957931048, 1798.6310469544262, 1828.5028279404537, 1103.740400293381, 1082.8756757705557, 680.8239913661846, 1438.5242825674502, 1021.752496559431], [228, 229, 230, 231, 232, 233, 234, 235, 236, 237]], [6, 1706, [13968, 14004, 14046, 14090, 14125], [18763.431, 18553.601, 18605.802, 18538.517, 18685.834], [62489.945, 62484.308, 62436.005, 62453.58, 62393.708], [38.714, 15.878, 12.775, 17.456, 37.329], [2208.7654859445715, 598.0453143944545, 937.3899039191591, 823.2357692153914, 2029.565186405787], [229, 230, 231, 232, 233]], [0, 1707, [13928, 13972, 14005, 14048, 14092], [21258.801, 21161.493, 21333.265, 21302.987, 21274.856], [19450.813, 19472.445, 19462.332, 19544.868, 19527.624], [25.607, 34.952, 17.361, 23.052, 19.648], [1755.8819039547104, 1151.4086260728373, 10907.306825482434, 674.0878627017808, 665.7705812111368], [228, 229, 230, 231, 232]], [2, 1709, [13943, 13980, 14018, 14062, 14102, 14143, 14181], [37332.575, 37223.767, 37331.843, 37317.087, 37354.403, 37309.447, 37410.35], [34366.83, 34377.189, 34472.96, 34444.334, 34400.461, 34405.511, 34420.372], [30.674, 30.684, 16.497, 25.608, 22.262, 24.27, 17.811], [532.4356181276512, 2017.2995221827948, 1763.9711210256605, 1355.7173582352486, 943.9035535249212, 802.6517026252925, 639.6244265581846], [228, 229, 230, 231, 232, 233, 234]], [3, 1719, [14009, 14051, 14095, 14131, 14171, 14216, 14249], [21813.302, 21782.358, 21744.048, 21834.321, 21817.806, 21774.605, 21848.711], [38433.158, 38511.722, 38595.359, 38644.23, 38638.824, 38618.506, 38624.706], [13.185, 17.605, 16.797, 16.693, 34.468, 24.033, 14.695], [1479.3177305549561, 2597.5894591298625, 1230.9593978477328, 1271.9319966303233, 1982.1577439014761, 799.7171115487947, 941.2842654138642], [230, 231, 232, 233, 234, 235, 236]], [0, 1745, [14135, 14173, 14219, 14252, 14296, 14336, 14365], [23179.589, 23196.718, 23142.246, 23174.661, 23185.114, 23145.678, 23156.054], [18460.307, 18375.893, 18343.111, 18355.129, 18309.892, 18303.966, 18244.268], [12.331, 13.503, 15.473, 19.171, 14.277, 17.485, 20.766], [1893.4318260699938, 1718.9694087631565, 2436.8134076647066, 1749.5131141046797, 1004.0537084544177, 1628.1696432705664, 1009.224344974824], [233, 234, 235, 236, 237, 238, 239]], [2, 1746, [14226, 14259, 14303, 14344, 14371, 14412, 14454, 14494, 14537, 14588, 14625, 14667, 14713, 14753, 14790, 14829], [37693.111, 37706.005, 37736.289, 37710.64, 37742.359, 37768.419, 37618.953, 37653.386, 37594.451, 37610.274, 37672.66, 37691.205, 37512.156, 37491.788, 37371.038, 37322.554], [34573.096, 34601.863, 34654.162, 34608.076, 34606.411, 34584.046, 34573.731, 34559.634, 34619.56, 34623.313, 34563.061, 34528.902, 34462.851, 34512.093, 34505.266, 34489.01], [11.749, 9.607, 8.465, 7.872, 11.438, 11.728, 32.009, 22.455, 16.31, 23.718, 20.417, 15.767, 26.158, 15.701, 32.022, 14.573], [774.9302925227881, 1995.4657590771592, 1675.7865290899354, 1740.7084501229006, 1879.3446644170406, 1795.4149691149537, 8702.487183373343, 5552.9783891350535, 1382.708002751687, 3226.6056224669237, 3021.3852477099786, 2260.121000239475, 784.1583874957855, 1020.449859137839, 1145.4072943841786, 402.3110144189006], [235, 236, 237, 238, 239, 240, 241, 242, 243, 244, 245, 246, 247, 248, 249, 250]], [1, 1750, [14230, 14266, 14314, 14347, 14378, 14419, 14461, 14500, 14546, 14593, 14633, 14675, 14721, 14759], [2335.334, 2340.843, 2354.137, 2337.834, 2300.225, 2228.757, 2273.42, 2273.092, 2365.292, 2324.896, 2284.55, 2292.373, 2299.862, 2330.808], [32870.087, 32835.633, 32807.047, 32899.233, 32996.502, 33093.627, 33026.242, 33143.439, 33169.152, 33099.578, 33103.071, 33052.61, 33073.222, 32979.76], [23.646, 16.279, 12.293, 9.109, 15.341, 19.353, 15.901, 23.816, 16.594, 19.082, 17.835, 15.789, 18.194, 3.161], [1121.8934128344176, 1709.7003578456297, 1532.316409546659, 1485.7150873941625, 1865.2853100655036, 1879.9056994296332, 1747.7607617959995, 2134.3426897154072, 574.2454325934698, 1340.298179121766, 1143.1885651331515, 1464.5991804799883, 1454.130515107304, 351.26315592549315], [236, 237, 238, 239, 240, 241, 242, 243, 244, 245, 246, 247, 248, 249]], [6, 1754, [14330, 14359, 14396, 14437, 14480, 14519, 14570, 14613, 14653, 14697], [18891.866, 19041.089, 19014.377, 18990.312, 19007.529, 19098.469, 19053.616, 18996.315, 19030.295, 19005.081], [62481.74, 62418.958, 62420.151, 62427.57, 62483.905, 62377.453, 62477.631, 62423.972, 62451.505, 62487.491], [42.641, 14.825, 18.21, 27.971, 17.887, 19.345, 19.175, 25.598, 12.935, 17.687], [1928.1213927632784, 1205.1832490903228, 2777.5161252038015, 1340.345857043045, 2252.166822608666, 4684.734976574967, 2074.782715465643, 1189.328037554692, 1523.173758427884, 1772.371384914567], [238, 239, 240, 241, 242, 243, 244, 245, 246, 247]], [0, 1755, [14363, 14400, 14445, 14486, 14527, 14578], [22407.058, 22473.42, 22515.941, 22363.433, 22365.118, 22461.408], [18367.078, 18560.744, 18582.782, 18500.273, 18489.438, 18583.293], [14.301, 13.437, 17.76, 22.943, 28.403, 3.613], [750.023089917497, 924.8298391004107, 1301.6328419709225, 10048.529513475089, 3670.11107709251, 271.19949277131064], [239, 240, 241, 242, 243, 244]], [0, 1772, [14443, 14483, 14523, 14574, 14615, 14655, 14701, 14742, 14780, 14816, 14864, 14902, 14940, 14982, 15023, 15059], [21723.778, 21694.502, 21655.231, 21728.026, 21760.531, 21699.8, 21699.273, 21657.353, 21653.267, 21639.07, 21614.16, 21568.456, 21581.23, 21508.286, 21534.953, 21522.239], [17989.21, 18051.549, 18051.895, 17912.135, 17918.983, 17976.954, 18029.59, 18068.621, 18026.684, 18144.96, 18099.822, 18112.74, 18139.899, 18192.948, 18230.641, 18206.501], [29.567, 12.799, 16.831, 16.021, 19.419, 15.735, 12.85, 14.537, 18.496, 17.648, 10.041, 22.883, 15.218, 16.818, 13.692, 12.192], [789.2353556504585, 1169.8644268325818, 2449.80122895977, 1383.6917227272918, 2188.723376199119, 1531.1303357885806, 1407.2039893176886, 1229.574451774361, 1517.3294847560114, 1762.87831599883, 2063.8813903461205, 1430.2705578223295, 1397.5231671299675, 647.0329037635449, 1427.7007896892706, 898.5308989997638], [241, 242, 243, 244, 245, 246, 247, 248, 249, 250, 251, 252, 253, 254, 255, 256]], [3, 1779, [14484, 14526, 14577, 14618, 14657, 14704, 14746, 14783, 14820, 14869, 14905, 14942, 14985, 15024, 15060, 15095, 15135, 15172, 15206, 15241, 15274, 15307, 15343, 15379, 15416, 15447, 15481, 15517, 15557], [22026.371, 22081.142, 22063.723, 22042.613, 22032.689, 22001.934, 22035.294, 22051.049, 21995.147, 21951.462, 22048.703, 22043.63, 21994.348, 21969.094, 21944.219, 21892.511, 21995.162, 22041.408, 21943.484, 22001.153, 22041.374, 22000.392, 22026.911, 22006.576, 21951.287, 21900.259, 21929.467, 21940.695, 21900.337], [38712.743, 38713.866, 38558.587, 38728.074, 38685.04, 38635.778, 38711.506, 38751.215, 38764.516, 38688.492, 38684.636, 38604.14, 38562.55, 38550.298, 38469.05, 38529.047, 38480.099, 38627.796, 38684.312, 38714.427, 38719.242, 38759.78, 38694.588, 38769.916, 38865.513, 38881.294, 38875.765, 38945.096, 38999.58], [25.522, 26.739, 24.115, 21.823, 14.912, 16.014, 12.523, 24.427, 29.494, 22.174, 11.876, 17.333, 14.621, 14.262, 16.142, 31.104, 17.836, 27.687, 24.906, 20.279, 22.232, 11.563, 13.406, 24.32, 23.486, 14.835, 35.572, 23.086, 18.475], [2509.558384476332, 608.4304905338369, 524.5678271464133, 1209.9635232983617, 1903.2382997328766, 1140.2101786570627, 1100.7196804713208, 1864.86287564095, 2247.5083042585497, 3528.295536464226, 1147.7575101786292, 1643.6917464322023, 2440.22136826622, 1654.1009696490403, 1335.5161301343471, 1318.1666451085355, 1529.1780196467666, 3059.438781388998, 2164.1738226329917, 1613.6654892541726, 1953.7558053902808, 2605.4644721843897, 1532.8347754385609, 1388.4890673987638, 734.0368964082277, 1328.195249103582, 1730.5943513480888, 1578.9369064454584, 1044.3458007676659], [242, 243, 244, 245, 246, 247, 248, 249, 250, 251, 252, 253, 254, 255, 256, 257, 258, 259, 260, 261, 262, 263, 264, 265, 266, 267, 268, 269, 270]], [6, 1784, [14518, 14569, 14612, 14651, 14696], [17644.897, 17734.007, 17817.39, 17805.675, 17754.059], [62398.127, 62363.531, 62307.002, 62345.388, 62400.415], [25.651, 21.871, 23.227, 39.217, 20.192], [1156.4262025481082, 998.9121612620025, 1010.6397216779388, 780.4974571176064, 335.44940483850587], [243, 244, 245, 246, 247]], [0, 1802, [14702, 14743, 14781, 14818, 14868, 14904, 14943, 14986], [21799.569, 21737.38, 21800.458, 21940.061, 22015.261, 22101.724, 22348.526, 22236.411], [18671.705, 18626.206, 18657.454, 18691.047, 18683.273, 18689.252, 18665.187, 18578.161], [14.616, 30.578, 19.899, 19.623, 17.468, 19.72, 18.047, 31.585], [1931.0595622775868, 2184.9773930266924, 7349.495786495266, 1651.9988437298264, 1917.5117126334678, 2751.93242965179, 910.2459864023365, 2493.9898884624486], [247, 248, 249, 250, 251, 252, 253, 254]], [2, 1804, [14664, 14710, 14750, 14788, 14827], [36161.685, 36155.929, 36169.025, 36120.9, 36256.502], [34528.035, 34610.515, 34646.388, 34587.08, 34651.954], [13.231, 25.938, 16.575, 18.257, 27.851], [583.4729371011977, 1315.9383652892109, 1378.7968132607803, 851.1944713374819, 2067.5806768489283], [246, 247, 248, 249, 250]], [6, 1822, [14862, 14901, 14938, 14980, 15022], [19029.87, 19031.496, 19012.221, 18916.445, 18771.659], [62378.068, 62399.098, 62404.208, 62520.774, 62524.579], [30.179, 32.277, 28.067, 23.27, 29.971], [855.8578019820277, 1980.9163381522571, 426.64174219245564, 2778.6308762800827, 1281.6797661965256], [251, 252, 253, 254, 255]], [5, 1825, [14873, 14910, 14949, 14992, 15030, 15064, 15103, 15140, 15177, 15210, 15245, 15277, 15312, 15348, 15389], [33191.693, 33109.914, 33104.9, 33074.598, 32966.342, 32981.231, 32943.392, 32972.071, 32980.259, 32979.802, 32930.618, 33012.101, 33063.701, 33020.918, 33004.15], [48875.208, 48782.863, 48774.4, 48900.421, 48872.346, 48888.25, 48848.106, 48793.109, 48821.72, 48777.302, 48792.332, 48785.242, 48749.434, 48709.694, 48640.181], [31.242, 14.11, 15.282, 15.863, 11.814, 19.687, 16.287, 12.72, 12.108, 12.07, 10.27, 14.52, 11.765, 16.65, 12.197], [1406.180466153387, 2524.433504603535, 2641.202083130249, 2902.3559989477076, 1396.5524449517438, 703.3431462726899, 1186.2571860342262, 2440.8563966951006, 2204.183608356449, 3069.998871063069, 1753.5373251203202, 2122.1938905555057, 1382.3481673449348, 1568.1192309958244, 1051.057783013585], [251, 252, 253, 254, 255, 256, 257, 258, 259, 260, 261, 262, 263, 264, 265]], [5, 1837, [15028, 15063, 15101, 15138, 15176, 15209], [31277.938, 31395.022, 31347.954, 31344.808, 31311.665, 31242.944], [49256.29, 49195.611, 49194.901, 49195.199, 49198.502, 49141.734], [33.902, 18.225, 15.139, 19.573, 21.524, 26.838], [1282.0261459292685, 667.6490872068115, 1806.141264364236, 1206.450368056657, 2008.0067912005059, 3017.4406399184654], [255, 256, 257, 258, 259, 260]], [2, 1842, [15070, 15106, 15144, 15180, 15213, 15248, 15280, 15316, 15351], [37815.243, 37741.528, 37644.042, 37670.731, 37767.131, 37643.654, 37711.894, 37591.234, 37626.495], [34555.676, 34587.69, 34513.244, 34561.362, 34588.98, 34547.665, 34541.391, 34506.815, 34439.485], [26.026, 24.362, 27.297, 24.674, 32.776, 8.319, 24.67, 21.674, 37.74], [1313.6087706855944, 2363.1628475205234, 1833.2766539656548, 1539.5229469099554, 1247.8799808455433, 50543.03421036561, 5144.234257061272, 432.88495906169385, 1247.0871465965797], [256, 257, 258, 259, 260, 261, 262, 263, 264]], [1, 1843, [15075, 15117, 15151, 15191, 15221, 15256, 15288, 15322, 15359], [2048.81, 2064.329, 2052.495, 2046.728, 2023.454, 2048.254, 2092.874, 2030.231, 2086.578], [32909.056, 32946.542, 32896.149, 32928.215, 32917.802, 32921.08, 32941.991, 32938.062, 32907.321], [13.049, 13.746, 10.314, 16.966, 13.643, 9.852, 18.602, 16.884, 16.917], [1655.0530442603183, 1227.7836810934173, 1147.0866304372228, 2033.5499830278288, 1976.5046404080306, 1956.7547128655997, 1005.4890356534131, 726.2257322355225, 1537.2557431920236], [257, 258, 259, 260, 261, 262, 263, 264, 265]], [0, 1862, [15275, 15309, 15344, 15381, 15417, 15448, 15482, 15518, 15558, 15596, 15626], [22888.862, 22756.779, 22812.822, 22739.204, 22555.748, 22458.469, 22545.228, 22617.646, 22631.135, 22653.646, 22669.571], [18637.055, 18679.023, 18688.995, 18597.199, 18561.612, 18583.797, 18467.161, 18407.711, 18339.046, 18388.889, 18468.911], [16.569, 12.366, 10.747, 17.291, 19.073, 12.03, 18.123, 17.817, 29.583, 31.56, 20.155], [479.23671281755423, 1157.1792977857674, 974.0466854796127, 1555.0360645388307, 589.885670964323, 1140.8364158915372, 799.9802464506207, 679.8516776585949, 2278.217939472908, 2705.118798714382, 1402.8346462293248], [262, 263, 264, 265, 266, 267, 268, 269, 270, 271, 272]], [4, 1876, [15327, 15362, 15399, 15434, 15467, 15499], [6715.459, 6731.962, 6655.385, 6513.94, 6460.417, 6420.963], [48073.81, 48076.526, 48069.105, 48087.594, 48153.825, 48147.277], [22.452, 28.394, 40.363, 18.849, 22.21, 42.572], [726.9192834313029, 1546.539953600097, 775.1745304944733, 1459.6738571611224, 648.3215416985211, 1344.9015257827298], [264, 265, 266, 267, 268, 269]], [1, 1880, [15430, 15465, 15497, 15538, 15572, 15613, 15643, 15671, 15699, 15728, 15761, 15798], [2956.096, 2972.066, 2975.813, 3088.166, 3233.896, 3363.491, 3340.215, 3352.423, 3273.353, 3190.966, 3211.896, 3194.776], [33160.682, 33058.439, 33172.612, 33236.271, 33196.406, 33151.781, 33212.181, 33195.542, 33170.256, 33221.501, 33107.93, 33105.506], [14.056, 18.627, 11.938, 16.102, 25.878, 17.573, 16.129, 11.78, 20.31, 22.967, 20.742, 18.758], [1001.5243235300127, 1299.2800544898266, 1126.1078101671935, 1393.6372655000655, 1706.2703293641982, 1223.3356148114917, 1673.374032463333, 1210.19801907729, 1198.9563819628202, 1421.9884773013216, 942.4957525800573, 1525.097234132848], [267, 268, 269, 270, 271, 272, 273, 274, 275, 276, 277, 278]], [2, 1888, [15488, 15526, 15564, 15605, 15635, 15662, 15693, 15719, 15751, 15788, 15817, 15851, 15879, 15908, 15937, 15975, 16013, 16042, 16072, 16099], [36444.166, 36512.782, 36470.806, 36462.376, 36534.78, 36500.042, 36531.664, 36466.955, 36440.731, 36386.141, 36448.249, 36530.15, 36545.59, 36777.713, 36686.06, 36674.012, 36795.608, 36719.669, 36893.8, 36912.518], [34412.549, 34496.659, 34586.004, 34613.234, 34649.193, 34788.799, 34858.837, 34846.698, 34894.122, 34895.883, 34912.017, 34872.365, 34861.932, 34812.953, 34763.568, 34858.703, 34809.721, 34964.496, 34950.074, 34879.875], [18.412, 17.844, 19.915, 14.488, 16.823, 17.371, 14.375, 22.758, 16.873, 14.554, 17.25, 16.952, 24.557, 23.462, 17.379, 26.865, 20.052, 19.593, 31.688, 15.338], [1046.6697808391227, 1519.3806271106166, 1442.591150565617, 1296.251808633032, 1132.9648815195328, 1186.36078059433, 624.5097638031727, 1453.7362716196944, 1149.8809572768619, 954.560123315873, 1096.120101700201, 1298.4743800688402, 927.0697288207265, 2171.865394101684, 1813.3954458724063, 1517.187641213338, 1246.904585335345, 954.125262996241, 515.9068184291082, 1166.4738454334838], [268, 269, 270, 271, 272, 273, 274, 275, 276, 277, 278, 279, 280, 281, 282, 283, 284, 285, 286, 287]], [6, 1891, [15479, 15512, 15554, 15592, 15623, 15654], [18448.642, 18473.852, 18445.901, 18447.686, 18471.154, 18412.935], [62839.699, 62784.147, 62818.165, 62772.973, 62715.559, 62738.617], [41.271, 21.64, 30.37, 30.496, 22.775, 10.496], [2155.9273825908995, 5368.717204667674, 3534.6758739624474, 1030.1794923908838, 1540.9127941490501, 20281.843357839523], [268, 269, 270, 271, 272, 273]], [5, 1892, [15485, 15522, 15562, 15599, 15631, 15658, 15688, 15716, 15746, 15784, 15814, 15849, 15876, 15905, 15934, 15972, 16010, 16037], [31258.875, 31250.0, 31250.05, 31220.557, 31269.753, 31251.312, 31275.507, 31289.365, 31238.817, 31262.714, 31235.093, 31282.616, 31279.986, 31245.405, 31257.446, 31291.081, 31289.835, 31269.442], [48726.846, 48758.086, 48751.186, 48732.732, 48742.719, 48687.817, 48732.026, 48738.985, 48739.743, 48706.168, 48761.196, 48762.918, 48745.632, 48758.735, 48737.263, 48740.663, 48739.829, 48751.325], [15.352, 14.09, 10.459, 9.334, 11.275, 14.512, 9.746, 16.949, 20.5, 16.777, 13.388, 10.051, 13.072, 10.977, 11.7, 15.159, 11.309, 16.708], [831.8762538262508, 1024.1372652772197, 1898.9313228583155, 1154.198520908912, 2341.1967135440805, 1682.0726377464327, 1087.4111433200383, 1300.030462309495, 1393.4645562076737, 1221.0959786753333, 1100.3432508283715, 1384.827852335152, 1607.3160673941884, 1367.178760598084, 1527.4335018390161, 1720.7986382939257, 1144.3156391534937, 939.7351545775582], [268, 269, 270, 271, 272, 273, 274, 275, 276, 277, 278, 279, 280, 281, 282, 283, 284, 285]], [3, 1900, [15625, 15655, 15682, 15714, 15740, 15780, 15811, 15846, 15873, 15900], [21882.124, 21830.992, 21773.409, 21769.063, 21811.12, 21761.644, 21773.122, 21754.385, 21735.145, 21876.866], [38964.493, 39039.319, 39021.21, 39008.915, 38979.308, 38999.428, 38991.858, 38942.105, 39036.694, 39043.387], [15.531, 23.299, 26.245, 34.491, 36.254, 22.239, 18.621, 21.172, 13.643, 27.955], [2129.8580599141605, 514.5239970885802, 980.1735908847263, 1136.0330831342646, 995.8562727253451, 1782.0156932698355, 1414.3807141630948, 1481.8093889218558, 736.6722180091369, 581.3898117659294], [272, 273, 274, 275, 276, 277, 278, 279, 280, 281]], [1, 1910, [15727, 15760, 15797, 15828, 15856, 15885, 15914, 15949, 15981, 16019, 16052, 16078, 16104, 16139, 16170, 16206, 16243, 16278, 16311], [2035.637, 2047.092, 2034.048, 2016.816, 2052.45, 2031.855, 2045.252, 2118.97, 2051.614, 2076.882, 2093.851, 2011.965, 2037.831, 2022.133, 2047.374, 2068.987, 2097.46, 2080.416, 2079.829], [32931.389, 32926.994, 32958.075, 32946.516, 32949.204, 32924.788, 32968.913, 32933.906, 32955.052, 32906.077, 32989.105, 32950.571, 32913.324, 32936.455, 32897.627, 32927.392, 32845.771, 32936.047, 32887.644], [27.825, 18.159, 29.311, 28.579, 17.141, 27.915, 30.805, 29.348, 17.939, 21.223, 23.795, 15.931, 22.773, 17.968, 17.228, 23.558, 29.34, 16.211, 17.846], [773.8348472276725, 806.7884045472575, 980.8191196612692, 826.9951627216692, 1621.9288309580363, 986.4907715949589, 1149.4019300927005, 1123.5073400669855, 1663.812057823061, 926.0076774176831, 4170.675318091479, 1202.5968022363477, 1358.3164054184401, 1760.8614199816036, 797.2044759371682, 753.7713614294934, 747.604349737767, 787.6730896245949, 1010.5129897244514], [276, 277, 278, 279, 280, 281, 282, 283, 284, 285, 286, 287, 288, 289, 290, 291, 292, 293, 294]], [1, 1946, [16053, 16079, 16105, 16142, 16171, 16207, 16244, 16279, 16313, 16349, 16385, 16419, 16459, 16497], [3248.326, 3247.015, 3310.203, 3237.073, 3169.129, 3120.422, 3184.272, 3192.569, 3204.549, 3180.149, 3160.848, 2998.017, 2966.473, 2844.24], [33239.051, 33293.225, 33387.302, 33440.066, 33408.614, 33509.106, 33503.302, 33566.223, 33578.508, 33559.662, 33546.867, 33497.404, 33531.978, 33638.744], [15.649, 24.251, 17.579, 11.775, 17.437, 10.238, 16.779, 15.064, 15.746, 18.191, 17.473, 15.051, 12.844, 19.887], [1316.9212736797745, 935.9259584826121, 1490.7581132672528, 1231.2159349561282, 1023.3230814943291, 1659.7341056474102, 1054.3886887336803, 759.8870877477431, 1086.1148552923235, 2443.3387489821685, 1162.2380664997577, 784.8876811368269, 1122.2947613268202, 337.5247333161286], [286, 287, 288, 289, 290, 291, 292, 293, 294, 295, 296, 297, 298, 299]], [1, 1967, [16169, 16205, 16242, 16277, 16312, 16347, 16384, 16416, 16457, 16495, 16534, 16579, 16624, 16660], [1849.938, 1855.662, 1857.229, 1927.983, 2009.596, 2100.184, 2067.356, 1841.188, 1932.252, 1991.911, 1967.425, 1979.819, 1998.702, 1967.907], [33856.69, 33842.943, 33807.78, 33718.362, 33669.08, 33691.99, 33738.931, 33693.022, 33748.541, 33726.68, 33831.834, 33835.383, 33825.31, 33733.271], [20.171, 28.224, 23.965, 11.534, 16.935, 14.11, 15.418, 25.993, 19.278, 12.656, 13.022, 18.873, 15.216, 16.796], [499.8066396602937, 721.9540925687065, 767.9134833162134, 2243.400515532908, 1248.0789552427507, 901.0356857299222, 805.8904000296806, 2716.477124161671, 2277.2938957942324, 2833.7686345609272, 4375.214752226636, 2933.4661894210503, 3402.342674699882, 1428.5997603936748], [290, 291, 292, 293, 294, 295, 296, 297, 298, 299, 300, 301, 302, 303]], [0, 1977, [16255, 16295, 16326, 16367, 16399, 16437, 16478], [21303.975, 21253.477, 21028.922, 21008.961, 21056.992, 21098.915, 20985.734], [19631.06, 19696.964, 19680.837, 19754.685, 19755.837, 19794.886, 19813.518], [26.268, 14.95, 17.775, 11.066, 8.674, 11.503, 16.856], [1695.8110305275575, 1410.234315582322, 14752.495178655265, 1264.825588026904, 1853.5347499328943, 745.149375042557, 1338.8030518019527], [292, 293, 294, 295, 296, 297, 298]], [2, 1978, [16266, 16302, 16334, 16375, 16406, 16449, 16488, 16523, 16569, 16611], [36519.267, 36566.577, 36498.626, 36584.378, 36530.991, 36572.654, 36628.528, 36762.464, 36551.054, 36485.446], [34711.585, 34870.461, 34904.295, 34936.785, 34861.687, 34821.475, 34783.742, 34801.029, 34863.462, 34964.812], [27.012, 23.687, 22.669, 24.701, 20.722, 26.78, 19.0, 25.43, 22.368, 23.586], [2134.3443648467273, 1627.743319940396, 1700.086804651349, 1219.7157846243497, 1333.7893636092067, 1045.310723753261, 405.39827450619947, 7128.656136183007, 2323.8087281991625, 747.2012560764501], [292, 293, 294, 295, 296, 297, 298, 299, 300, 301]], [1, 1992, [16383, 16417, 16458, 16496, 16535, 16578, 16623, 16661, 16694], [1995.446, 2028.999, 2056.962, 2016.798, 2066.416, 1981.546, 2089.808, 1876.859, 1991.685], [32952.655, 32994.594, 32947.329, 32906.899, 32943.065, 32991.578, 32950.605, 33077.648, 33004.629], [25.719, 31.612, 15.981, 13.644, 20.379, 10.02, 22.508, 37.425, 35.283], [3240.136019170597, 1589.4968487119547, 1940.9543556346998, 1138.451557373385, 963.7735631377858, 71172.71387020258, 558.0327527546201, 5435.176267255274, 3108.4885534346918], [296, 297, 298, 299, 300, 301, 302, 303, 304]], [3, 1996, [16401, 16438, 16480, 16514, 16562], [21524.72, 21497.935, 21431.41, 21492.68, 21609.801], [38357.148, 38450.108, 38435.356, 38506.657, 38440.496], [24.287, 20.271, 14.278, 12.533, 12.433], [797.1072904541097, 826.36124782065, 2205.8319930721163, 1191.8140138384533, 1092.4627551570888], [296, 297, 298, 299, 300]], [2, 2000, [16524, 16570, 16613, 16649, 16686], [37621.705, 37602.473, 37616.939, 37616.389, 37620.903], [34210.085, 34207.772, 34233.186, 34210.479, 34241.312], [16.266, 14.891, 12.892, 9.486, 12.26], [1105.0918876286976, 1069.2986506797852, 978.9811704380613, 1260.7887545898286, 1394.2782004648022], [299, 300, 301, 302, 303]], [1, 2011, [16692, 16724, 16751, 16789, 16828], [1830.136, 1827.142, 1971.087, 1955.71, 1762.402], [33360.41, 33353.807, 33424.648, 33395.643, 33308.191], [30.677, 21.384, 19.795, 22.711, 14.574], [5812.860380413063, 3668.598015770935, 4578.048587782714, 3800.8000909224334, 491.81812714777743], [304, 305, 306, 307, 308]], [1, 2042, [16891, 16927, 16963, 16999, 17034, 17065, 17102, 17140], [1614.347, 1614.237, 1658.22, 1589.904, 1575.967, 1548.8, 1600.116, 1742.831], [33311.019, 33317.128, 33290.417, 33313.465, 33359.495, 33199.712, 33200.725, 33240.219], [14.879, 20.221, 19.633, 16.323, 24.408, 19.711, 11.995, 14.481], [735.5609096989958, 1238.7727800370615, 1625.3843909631082, 1369.5876942343843, 1106.973722216809, 1000.0455828479961, 1473.1321964894753, 1079.5913685249811], [310, 311, 312, 313, 314, 315, 316, 317]], [2, 2050, [16994, 17025, 17060, 17095, 17133, 17171, 17210, 17247], [36628.668, 36747.84, 36590.496, 36618.062, 36575.825, 36595.748, 36589.254, 36629.717], [35102.17, 35079.464, 35071.858, 35110.517, 35090.628, 35049.697, 35149.559, 35123.427], [29.424, 19.749, 28.855, 28.836, 12.506, 13.835, 17.173, 25.251], [3954.3316005129263, 546.449236389464, 1071.988708655148, 521.4804951748372, 469.682902980557, 876.290112862234, 911.7576503886011, 2803.801329804429], [312, 313, 314, 315, 316, 317, 318, 319]], [0, 2055, [17018, 17049, 17085, 17123, 17162, 17200, 17234, 17272, 17302, 17334, 17363, 17389, 17417, 17449, 17482, 17517, 17548, 17586, 17624, 17662, 17694, 17728], [20760.825, 20704.249, 20651.863, 20686.51, 20811.1, 20780.578, 20818.693, 20919.267, 20928.404, 20895.536, 20926.055, 21005.86, 21018.923, 21015.549, 21050.423, 21108.448, 21219.953, 21313.828, 21288.581, 21238.775, 21241.826, 21316.341], [18904.105, 18991.343, 19079.564, 19181.186, 19175.978, 19113.793, 18997.982, 18977.725, 18977.828, 18967.872, 19171.402, 19057.107, 19041.564, 19014.545, 18979.604, 19029.572, 18994.703, 18973.25, 18838.37, 18894.359, 18966.983, 18918.442], [24.135, 11.285, 13.34, 18.605, 20.437, 17.585, 16.403, 15.634, 14.138, 25.293, 19.737, 22.948, 17.019, 10.747, 18.59, 18.869, 15.548, 18.963, 21.925, 25.064, 12.142, 23.602], [665.1441578650946, 1146.4737632915017, 1225.2909052159266, 2343.2017256374943, 2191.694268904833, 1007.2265530023109, 1196.3193161456204, 1163.099576651929, 785.8902850642335, 2612.9983310137795, 15421.501114226929, 3379.565365609627, 2453.7277722104363, 1179.9344555061718, 1225.37548085713, 1003.9507616740696, 1103.6124974753666, 1150.0599299897467, 4457.057635319857, 798.6469674366459, 1145.7357295599245, 602.6006457842483], [313, 314, 315, 316, 317, 318, 319, 320, 321, 322, 323, 324, 325, 326, 327, 328, 329, 330, 331, 332, 333, 334]], [0, 2061, [17050, 17086, 17124, 17163, 17201, 17235], [20866.9, 20795.472, 20728.641, 20868.89, 20791.569, 20763.284], [19884.692, 19824.76, 19793.685, 19723.914, 19771.738, 19756.019], [14.098, 13.634, 19.093, 21.505, 27.267, 16.888], [728.5991558808423, 1455.8430413019669, 1339.8335560925545, 1184.983050062689, 2502.3710502953513, 1433.3528930101102], [314, 315, 316, 317, 318, 319]], [5, 2064, [17090, 17130, 17166, 17207, 17240, 17277], [30789.649, 30742.134, 30754.235, 30714.098, 30760.76, 30768.823], [49053.656, 49022.082, 49048.913, 49062.97, 49051.926, 49060.144], [16.968, 15.651, 12.976, 20.467, 15.863, 13.479], [922.2210613017653, 2014.7668026929296, 1367.5323870472114, 1272.9692307276925, 1269.0084752022829, 1650.2304086418126], [315, 316, 317, 318, 319, 320]], [1, 2065, [17066, 17104, 17142, 17179, 17218, 17254, 17289], [2361.956, 2432.628, 2393.805, 2466.992, 2338.457, 2382.149, 2393.95], [33529.129, 33577.603, 33563.536, 33577.876, 33533.081, 33531.49, 33567.978], [11.512, 8.424, 8.895, 10.282, 10.203, 22.517, 14.638], [1236.4539442598912, 1522.2893700546367, 1190.7203101079024, 1731.2670950390095, 1541.2681381787934, 1014.8405839468388, 1234.474782417809], [315, 316, 317, 318, 319, 320, 321]], [1, 2113, [17468, 17500, 17532, 17567, 17601, 17640, 17675, 17707], [3169.699, 3116.946, 3106.013, 3104.432, 3091.774, 3223.899, 3140.451, 3105.634], [32997.018, 32987.55, 33070.677, 33081.014, 33135.798, 33147.669, 33127.618, 33135.808], [10.379, 12.081, 9.943, 10.254, 12.797, 13.684, 16.583, 23.673], [1489.4611323482986, 1270.997536707651, 1573.302389622988, 1776.6784784065997, 1679.8427693109193, 2348.3330086387305, 1946.9354932171789, 688.9525521321118], [327, 328, 329, 330, 331, 332, 333, 334]], [5, 2124, [17629, 17665, 17698, 17733, 17770, 17807, 17845, 17880, 17920, 17957, 17991, 18028], [32908.304, 32830.692, 32722.788, 32748.316, 32813.979, 32882.588, 32932.922, 32963.898, 32953.069, 32946.983, 32999.121, 32991.928], [49225.628, 49188.286, 49181.433, 49194.238, 49246.052, 49113.811, 49044.381, 49069.946, 49161.029, 49093.978, 49020.46, 48979.057], [14.888, 14.591, 11.025, 11.852, 19.498, 15.268, 13.985, 15.882, 17.519, 15.903, 13.697, 14.419], [2275.312620171261, 2044.267306603597, 1410.7482842388852, 1684.035026367216, 1111.7048912417613, 1526.1353473058948, 1354.485814086463, 1185.8224362719495, 1018.7976227974387, 2533.0498337640547, 2329.100690906696, 1713.9434770392952], [331, 332, 333, 334, 335, 336, 337, 338, 339, 340, 341, 342]], [1, 2129, [17676, 17708, 17743, 17780, 17823, 17857], [3432.634, 3503.12, 3693.661, 3636.073, 3576.606, 3558.539], [32947.106, 32733.818, 32754.986, 32737.483, 32682.068, 32672.676], [29.282, 30.727, 40.308, 14.482, 29.967, 23.52], [12018.055791983528, 2951.779810978143, 537.3651531402382, 712.9292118825309, 917.5153235114952, 1411.3533658551785], [333, 334, 335, 336, 337, 338]], [6, 2134, [17723, 17760, 17796, 17835, 17868, 17906, 17945], [17627.578, 17690.407, 17694.899, 17716.989, 17577.433, 17457.284, 17527.318], [63066.207, 63146.142, 63103.271, 63031.327, 63110.289, 63041.955, 63116.788], [17.813, 13.416, 20.451, 24.023, 25.32, 25.796, 21.868], [1909.0762040379848, 1108.3835438860722, 1351.0588522825055, 1512.2926982338483, 888.53692022492, 2379.6255622206872, 784.8460072871227], [334, 335, 336, 337, 338, 339, 340]], [3, 2135, [17726, 17764, 17799, 17839, 17872, 17913, 17949], [20307.534, 20350.932, 20319.342, 20381.081, 20352.61, 20206.583, 20347.573], [39310.294, 39188.316, 39357.052, 39323.885, 39328.631, 39285.426, 39235.723], [20.056, 36.828, 17.096, 30.858, 26.758, 31.267, 26.558], [1282.602224366469, 2345.981173165254, 1067.621466727556, 1713.4390215156416, 833.0759866201278, 1302.984311502485, 935.0143256127624], [334, 335, 336, 337, 338, 339, 340]], [0, 2136, [17727, 17765, 17801, 17840, 17873, 17914, 17950, 17987, 18019, 18059], [20626.909, 20664.17, 20650.261, 20660.484, 20599.909, 20638.464, 20685.937, 20670.236, 20648.874, 20642.381], [19291.853, 19273.033, 19266.237, 19219.947, 19293.298, 19283.358, 19268.921, 19337.753, 19258.026, 19242.047], [15.063, 17.095, 25.418, 13.287, 27.129, 26.085, 18.068, 18.428, 17.952, 22.844], [1055.9173212549688, 1012.0012591278413, 872.5550846052358, 492.08010309912004, 1397.479065678881, 933.1709456797221, 1454.995833770657, 1334.758751877505, 1873.9181174594896, 1290.3541345848444], [334, 335, 336, 337, 338, 339, 340, 341, 342, 343]], [1, 2150, [17820, 17856, 17892, 17931, 17969, 18007, 18040, 18074, 18107], [2953.649, 2922.535, 2917.735, 2934.338, 2843.782, 2930.08, 2906.228, 2826.358, 2790.801], [33197.953, 33151.392, 33030.107, 33024.602, 33026.393, 32963.589, 33097.826, 33031.025, 32867.874], [16.497, 17.03, 16.357, 14.604, 16.504, 10.702, 12.868, 15.332, 22.919], [1422.8445145743658, 1011.9146149267056, 877.2506779921744, 1225.9111525070075, 1003.4479424804416, 788.279330816328, 1262.0289325091799, 960.9603603277906, 6040.543322114508], [337, 338, 339, 340, 341, 342, 343, 344, 345]], [6, 2156, [17869, 17907, 17946, 17983, 18016], [18076.113, 17915.424, 17890.624, 17869.863, 17815.601], [62682.22, 62663.655, 62600.265, 62559.486, 62513.87], [22.657, 21.854, 13.75, 11.833, 21.842], [445.90578630427547, 1342.956298808366, 1210.563184037438, 1154.7906302929061, 1172.8771922937244], [338, 339, 340, 341, 342]], [6, 2173, [18055, 18088, 18120, 18142, 18175, 18206, 18231], [17599.023, 17625.344, 17689.937, 17645.027, 17694.698, 17769.486, 17750.256], [62661.036, 62635.99, 62640.491, 62518.829, 62467.657, 62645.833, 62629.752], [18.63, 22.246, 30.429, 28.178, 16.505, 15.25, 12.606], [961.78651488904, 1183.727560205193, 1326.216858731764, 1550.7955006665345, 497.0288699336839, 626.5762098669353, 710.3803441349571], [343, 344, 345, 346, 347, 348, 349]], [1, 2176, [18005, 18037, 18071, 18106, 18134, 18156, 18191, 18218, 18248, 18281, 18309, 18347, 18372, 18399, 18431, 18462, 18486, 18522, 18559], [1570.246, 1581.461, 1683.668, 1763.362, 1769.369, 1699.206, 1649.459, 1709.177, 1548.645, 1495.826, 1652.432, 1758.95, 1746.135, 1607.225, 1668.358, 1736.694, 1586.827, 1600.635, 1660.762], [33289.393, 33248.318, 33191.42, 33182.268, 33186.5, 33116.458, 33071.437, 32993.265, 33122.207, 33197.606, 33122.248, 33069.422, 33026.555, 33200.763, 33183.933, 33161.716, 33240.247, 33282.941, 33234.373], [23.985, 15.454, 15.029, 14.822, 14.262, 17.301, 25.242, 27.581, 22.708, 24.993, 29.723, 14.75, 39.81, 15.888, 12.321, 23.801, 13.779, 8.555, 13.938], [11519.194037050556, 1524.2498665488683, 1463.4584231128892, 2767.268775555153, 1245.3187543200816, 1504.2074718820722, 1936.0749761836548, 606.8791382337552, 960.1744941328915, 1011.6539970418402, 1534.511622096401, 315.00086663017015, 1653.2584626449975, 1973.2600831340953, 1826.956188762117, 904.7694629254357, 1245.0114132997958, 1176.9282097973999, 1044.5741672065767], [342, 343, 344, 345, 346, 347, 348, 349, 350, 351, 352, 353, 354, 355, 356, 357, 358, 359, 360]], [1, 2177, [18039, 18073, 18108, 18136, 18157], [2891.177, 2849.35, 2811.887, 2899.093, 2772.455], [32746.378, 32750.729, 32823.476, 32714.002, 32770.704], [27.474, 33.052, 28.821, 15.425, 26.165], [1671.4100726513261, 1935.5357917455633, 3076.7046753149625, 1320.9063527196524, 10043.870523423575], [343, 344, 345, 346, 347]], [1, 2191, [18158, 18192, 18220, 18249, 18282, 18310], [2770.43, 2639.337, 2693.463, 2728.804, 2628.648, 2641.693], [32789.496, 32945.985, 32874.631, 32860.708, 32947.037, 32947.771], [30.613, 10.946, 25.785, 23.099, 10.654, 13.871], [4855.361288434691, 903.4034241770706, 5636.992151274131, 3801.2619384770833, 1805.7905486171155, 901.3313755331459], [347, 348, 349, 350, 351, 352]], [6, 2196, [18294, 18327, 18357, 18381, 18410, 18442, 18472, 18496, 18535, 18575, 18603, 18627, 18658, 18689], [17715.955, 17700.902, 17519.659, 17354.531, 17395.453, 17424.439, 17443.977, 17503.759, 17457.807, 17395.928, 17485.435, 17509.647, 17479.083, 17467.51], [62588.329, 62585.867, 62629.334, 62656.559, 62645.182, 62689.449, 62730.528, 62713.485, 62678.671, 62628.806, 62551.767, 62543.877, 62510.745, 62560.687], [26.304, 26.06, 24.115, 19.745, 31.764, 21.42, 11.881, 23.66, 25.724, 18.84, 26.309, 20.263, 18.155, 12.983], [1247.4267109079688, 1985.653293744699, 788.4060681803282, 699.041925865478, 822.7838291225929, 851.6720274638395, 469.13160707972264, 600.2995525194041, 1400.816392230339, 816.0568420958057, 1110.5556757072254, 356.67845233823397, 1520.210178626864, 682.5341862242145], [351, 352, 353, 354, 355, 356, 357, 358, 359, 360, 361, 362, 363, 364]], [6, 2245, [18783, 18817, 18848, 18875, 18900, 18924], [17459.972, 17478.033, 17490.599, 17455.231, 17497.411, 17504.751], [62538.621, 62541.247, 62577.272, 62586.27, 62548.213, 62547.445], [22.741, 14.721, 31.73, 27.574, 16.411, 29.282], [1171.1042155884747, 1073.3052015573182, 1473.7653779646043, 511.95817193860165, 747.1789923550257, 3697.49731348701], [367, 368, 369, 370, 371, 372]], [6, 2260, [18975, 19001, 19033, 19062, 19083], [17487.06, 17478.518, 17519.627, 17484.165, 17460.143], [62539.764, 62527.312, 62461.717, 62571.614, 62449.838], [19.559, 26.736, 28.914, 14.788, 30.254], [802.6217418483228, 1108.4614315389583, 1715.809559771076, 419.09622263388815, 495.0657456707339], [374, 375, 376, 377, 378]], [3, 2279, [19160, 19188, 19218, 19242, 19275, 19311, 19342, 19385, 19418, 19452, 19485, 19517, 19548, 19579, 19610, 19640, 19672, 19716, 19758, 19801, 19834, 19872, 19904, 19928, 19958], [21947.136, 21951.374, 21852.019, 21813.514, 21876.591, 21806.604, 21806.142, 21837.58, 21826.863, 21750.201, 21756.616, 21666.695, 21661.605, 21576.977, 21551.43, 21539.583, 21550.785, 21551.115, 21517.787, 21503.783, 21538.717, 21512.341, 21541.003, 21525.726, 21606.128], [38481.939, 38467.695, 38314.276, 38302.402, 38281.239, 38283.366, 38331.68, 38312.74, 38357.838, 38323.43, 38301.734, 38296.34, 38248.67, 38260.876, 38309.156, 38314.804, 38306.416, 38336.701, 38312.327, 38367.051, 38325.82, 38335.815, 38306.047, 38371.123, 38428.904], [15.817, 12.996, 10.615, 9.823, 12.661, 13.446, 12.387, 15.685, 12.537, 11.238, 11.681, 11.455, 13.969, 11.287, 9.959, 9.008, 9.507, 19.284, 9.637, 14.705, 10.287, 8.23, 13.05, 12.089, 34.818], [1362.3684558561988, 2216.3072495187744, 1963.680075690244, 1861.1995937007205, 1868.7128258151, 1729.3338263483533, 1790.2833936972272, 1698.692129055022, 1992.662053121461, 1646.5557515144772, 2148.941359463986, 2815.506970771474, 1685.6618812138906, 1938.536279557373, 2240.26216680338, 1798.6335633625215, 1952.9367521036188, 618.8284653719418, 1342.153127912547, 1285.1411323780233, 1335.758820406542, 1846.8510414382972, 1070.657123980118, 809.7746679493464, 796.5196596300198], [381, 382, 383, 384, 385, 386, 387, 388, 389, 390, 391, 392, 393, 394, 395, 396, 397, 398, 399, 400, 401, 402, 403, 404, 405]], [1, 2280, [19203, 19229, 19259, 19290, 19326, 19363, 19404, 19436, 19464, 19500, 19532, 19562, 19592, 19622, 19655, 19695], [3443.169, 3409.587, 3378.64, 3348.207, 3268.965, 3141.237, 3129.084, 3277.869, 3309.234, 3422.879, 3354.312, 3323.697, 3370.83, 3405.081, 3410.89, 3244.493], [32927.214, 32960.953, 32908.425, 32885.054, 33022.021, 33067.407, 33126.522, 32991.023, 33073.75, 33119.462, 33055.617, 32999.531, 32909.874, 32835.513, 32852.43, 32910.532], [16.993, 13.234, 13.411, 12.445, 12.89, 25.455, 26.592, 15.463, 16.552, 17.149, 12.095, 19.169, 14.0, 20.575, 24.873, 39.831], [741.7441703192345, 1219.2633363508492, 1563.749180563534, 1057.3192950696862, 1156.887630182454, 2345.7225886440574, 3159.455357556909, 883.2091228546785, 1253.7532625470212, 984.69256651744, 1283.480530018711, 1254.6105016861075, 1258.3162353097591, 1108.0304022499429, 554.4160555004416, 1275.0678483144752], [383, 384, 385, 386, 387, 388, 389, 390, 391, 392, 393, 394, 395, 396, 397, 398]], [1, 2302, [19434, 19463, 19498, 19530, 19561, 19591], [2399.671, 2522.124, 2494.691, 2530.473, 2516.758, 2507.089], [33060.377, 33014.832, 32988.065, 33046.972, 33003.06, 33000.265], [36.159, 11.942, 8.402, 16.778, 13.688, 16.669], [741.19131325501, 1588.9483877700309, 1089.6099872581613, 1457.1552338028935, 2052.259937630893, 807.9448267122968], [390, 391, 392, 393, 394, 395]], [3, 2329, [19608, 19639, 19671, 19715, 19756, 19799], [20884.637, 20900.461, 20841.896, 20739.386, 20769.816, 20779.719], [39647.857, 39567.599, 39602.538, 39617.502, 39585.615, 39654.572], [33.475, 20.539, 27.193, 22.255, 19.435, 30.131], [823.7777118483987, 2753.0883927777263, 757.5408903403588, 945.4467434490093, 802.8762783592663, 557.2044570189926], [395, 396, 397, 398, 399, 400]], [6, 2371, [20086, 20118, 20142, 20171, 20192], [18692.105, 18760.758, 18653.096, 18854.821, 18733.82], [62198.057, 62193.341, 62161.471, 62209.054, 62177.016], [22.922, 48.394, 22.05, 19.994, 35.27], [719.7561790642064, 2241.4912148664343, 553.7652831724754, 2578.3968019096105, 695.7978610163238], [409, 410, 411, 412, 413]], [0, 2406, [20479, 20507, 20533, 20556, 20581, 20613, 20643, 20673, 20710, 20750, 20786, 20820, 20850, 20879, 20914, 20944, 20973, 20998, 21026, 21061, 21089, 21121], [21947.222, 21883.145, 21877.739, 21928.474, 21888.354, 21848.877, 21919.857, 21962.701, 21902.436, 21876.126, 21850.629, 21855.692, 21837.574, 21818.76, 21875.581, 21798.432, 21799.213, 21841.268, 21839.601, 21830.994, 21828.471, 21843.905], [18944.459, 18884.917, 19011.302, 18991.605, 18954.968, 18996.24, 19139.389, 19050.377, 18923.183, 18999.299, 18907.868, 18861.181, 18875.408, 18807.926, 18773.927, 18791.864, 18761.932, 18847.078, 18924.579, 18909.475, 18873.058, 18831.167], [20.259, 18.97, 25.01, 28.654, 3.286, 20.054, 17.785, 31.857, 12.018, 21.808, 25.789, 11.433, 12.921, 22.239, 18.283, 11.934, 15.884, 14.178, 17.236, 16.287, 19.04, 15.799], [6871.320790478464, 1251.8177520111867, 5506.942488236981, 510.3141094413073, 333.63985795679736, 1138.38903626991, 855.2784971942616, 1785.7261389585117, 805.1883262131892, 1001.3908757931238, 1401.9906781047293, 825.5099050404134, 1319.4910259605833, 1195.2193291075, 875.440567490626, 988.8677474926378, 1367.110531848354, 1557.8996149954967, 2446.4174416963597, 1321.5642477836147, 1025.623377719366, 524.0876985290834], [425, 426, 427, 428, 429, 430, 431, 432, 433, 434, 435, 436, 437, 438, 439, 440, 441, 442, 443, 444, 445, 446]], [5, 2448, [20951, 20978, 21004, 21031, 21070], [31523.465, 31596.62, 31541.888, 31629.659, 31615.329], [48377.165, 48342.353, 48347.601, 48323.079, 48322.044], [21.804, 33.416, 19.639, 17.616, 34.861], [679.2824918128438, 966.7169299389564, 925.4806286848461, 901.7506702771958, 1211.2634169576932], [440, 441, 442, 443, 444]], [5, 2500, [21594, 21619, 21646, 21675, 21704, 21726, 21751, 21781, 21810, 21843, 21879, 21908], [32786.184, 32825.948, 32874.735, 32801.614, 32861.063, 32812.484, 32756.332, 32752.431, 32707.865, 32617.104, 32670.02, 32674.492], [49091.029, 49204.499, 49272.009, 49246.175, 49240.663, 49260.422, 49262.947, 49260.752, 49247.286, 49225.92, 49248.705, 49258.254], [36.947, 21.538, 9.975, 15.661, 12.45, 12.86, 15.466, 18.591, 13.518, 15.602, 13.68, 19.612], [1031.1148573881076, 1422.1930760718863, 1755.1772246264977, 1331.1883939805828, 1108.192718095237, 1204.7813712895847, 1548.469904615773, 1498.1231394000072, 2311.3054461112906, 2082.5458589999002, 1431.0905821157771, 6304.467507138014], [462, 463, 464, 465, 466, 467, 468, 469, 470, 471, 472, 473]], [1, 2524, [21956, 21978, 22014, 22043, 22069], [1072.254, 1031.055, 1071.328, 1045.532, 1065.038], [33531.277, 33520.182, 33478.582, 33528.184, 33536.12], [14.128, 19.604, 27.509, 18.458, 17.523], [674.0336257349451, 846.4035137273087, 1120.8158395136593, 645.5938740988349, 723.8670378880304], [475, 476, 477, 478, 479]], [6, 2533, [22030, 22056, 22080, 22106, 22141, 22168, 22193, 22216, 22242, 22273, 22300, 22326, 22354, 22378, 22404, 22436, 22463], [17962.696, 18005.138, 17965.361, 17998.092, 17954.668, 17980.792, 17893.476, 17970.641, 18000.551, 17969.678, 18005.745, 17991.609, 17963.146, 17951.898, 18015.222, 17974.184, 17987.456], [62882.502, 62892.17, 62882.58, 62885.698, 62882.529, 62848.76, 62859.953, 62893.6, 62882.347, 62905.013, 62905.875, 62901.816, 62902.134, 62918.979, 62900.26, 62898.028, 62868.132], [23.276, 12.681, 18.549, 14.005, 13.255, 18.105, 14.759, 15.016, 14.435, 18.841, 15.56, 13.742, 13.927, 12.283, 15.069, 12.614, 21.837], [1339.1373789440065, 1068.8150754808114, 1438.016167252136, 2101.9969474764666, 1674.603227952576, 1815.0307348767049, 1014.0659948220091, 1599.3463054645836, 1881.0664013003952, 1378.7047693207155, 2171.851703553767, 1834.8396329127202, 1896.0620208083697, 1191.5512959933749, 1945.824951427044, 1329.0827840130362, 540.9644634449169], [477, 478, 479, 480, 481, 482, 483, 484, 485, 486, 487, 488, 489, 490, 491, 492, 493]], [1, 2558, [22228, 22259, 22285, 22312, 22342, 22364], [1288.737, 1243.199, 1301.567, 1243.688, 1306.294, 1247.106], [33374.105, 33470.699, 33433.94, 33572.671, 33422.728, 33279.18], [15.444, 19.333, 20.643, 21.554, 29.328, 18.859], [601.3732094417293, 537.4244277000066, 776.2098937509797, 1032.5193258213803, 433.5041088327361, 452.9039711828013], [485, 486, 487, 488, 489, 490]], [1, 2559, [22208, 22230, 22261, 22287, 22314], [3418.002, 3383.478, 3368.235, 3376.111, 3404.038], [32947.223, 32972.326, 32951.649, 33005.412, 32984.718], [23.747, 11.581, 15.738, 23.686, 13.824], [918.8185822035749, 861.0159364003166, 1184.8270142390904, 16434.170047986285, 1106.8594061603485], [484, 485, 486, 487, 488]], [1, 2571, [22366, 22392, 22420, 22449, 22479, 22505, 22532, 22555, 22587, 22608, 22625, 22653, 22678, 22706, 22730, 22752, 22774], [3385.054, 3394.021, 3376.661, 3420.021, 3435.901, 3412.43, 3400.721, 3380.83, 3373.426, 3424.365, 3424.31, 3379.229, 3410.85, 3434.46, 3426.236, 3385.962, 3404.776], [32974.504, 32973.35, 32990.449, 32938.702, 32979.532, 33013.505, 32954.902, 32958.652, 32943.571, 32938.952, 32964.457, 32959.714, 32928.455, 32938.276, 32954.912, 32933.26, 32951.122], [19.263, 18.673, 20.603, 14.956, 23.123, 16.204, 22.4, 17.459, 16.226, 9.171, 9.125, 16.069, 22.189, 22.714, 18.028, 13.922, 14.783], [801.6177292699617, 714.0473398037435, 660.9341553544302, 1044.8199200763001, 822.490050705622, 1339.7416901200593, 537.6226663928054, 603.1941364090121, 1105.7730871517977, 899.1217750605989, 719.3075965962431, 1265.2339605750913, 928.7319212523084, 864.5145282071812, 583.9835853072874, 699.690519835938, 944.9781865299906], [490, 491, 492, 493, 494, 495, 496, 497, 498, 499, 500, 501, 502, 503, 504, 505, 506]], [6, 2579, [22516, 22545, 22572, 22598, 22617, 22635, 22665, 22690, 22716, 22738, 22763, 22781, 22801, 22824], [17983.2, 18018.767, 17967.961, 18004.211, 17944.309, 17843.932, 17890.356, 17789.627, 17868.602, 17904.215, 17848.047, 17918.49, 17830.439, 17804.549], [62925.701, 62918.078, 62898.687, 62867.369, 62873.743, 62785.588, 62796.761, 62730.182, 62856.402, 62793.349, 62781.454, 62913.129, 62907.832, 62714.926], [33.199, 15.105, 24.125, 17.881, 20.937, 13.324, 23.106, 9.063, 30.1, 32.07, 11.11, 14.034, 25.382, 4.451], [620.2373220292467, 1044.7548120843094, 662.8219259785083, 1578.7611419326117, 4724.141185345872, 2287.9864745031296, 2729.6769121641732, 2021.106229484901, 2417.1860522896645, 2914.299031034112, 1519.8224285845954, 676.2984428281889, 3447.5891900050724, 372.74069302868435], [495, 496, 497, 498, 499, 500, 501, 502, 503, 504, 505, 506, 507, 508]], [5, 2584, [22620, 22645, 22672, 22698, 22722, 22745, 22766, 22783, 22808, 22830, 22869, 22914, 22955, 23007, 23054, 23106, 23161, 23211, 23258, 23312, 23359], [31350.465, 31477.268, 31432.501, 31388.269, 31420.598, 31407.031, 31416.925, 31403.318, 31419.588, 31403.849, 31400.03, 31402.843, 31385.075, 31422.015, 31542.521, 31565.886, 31417.037, 31415.805, 31409.337, 31412.485, 31412.525], [48801.158, 48791.665, 48744.169, 48779.369, 48813.311, 48801.687, 48784.368, 48761.448, 48782.803, 48786.195, 48799.116, 48793.943, 48827.234, 48801.191, 48829.108, 48818.736, 48768.6, 48799.638, 48753.636, 48780.024, 48781.749], [25.814, 14.83, 16.368, 13.193, 13.656, 19.087, 14.115, 11.711, 8.286, 9.321, 6.957, 17.376, 17.993, 20.569, 36.988, 26.488, 14.668, 15.383, 21.318, 17.72, 20.882], [623.938118833078, 21651.97104905811, 1395.381289718898, 1115.7145932403707, 1155.8763162999205, 676.5709920187928, 971.1338182215812, 1640.2752647727398, 1900.5352679247246, 1941.222884713234, 1766.6452721243506, 1650.1698054323663, 1704.3413529046995, 1084.0459448459885, 2536.2256508349324, 5572.590548160852, 594.9460584762628, 1333.0379223457146, 582.4803878546427, 1340.9159149014733, 1327.7646272462434], [499, 500, 501, 502, 503, 504, 505, 506, 507, 508, 509, 510, 511, 512, 513, 514, 515, 516, 517, 518, 519]], [1, 2602, [22818, 22844, 22880, 22923, 22973], [3445.483, 3420.615, 3304.332, 3467.23, 3378.977], [33290.749, 33348.346, 33364.558, 33305.903, 33242.889], [14.396, 20.707, 24.194, 18.314, 19.222], [826.9087921712332, 959.7520557925154, 3121.7621078838233, 1180.1218362578059, 802.0382835084856], [508, 509, 510, 511, 512]], [4, 2603, [22819, 22845, 22882, 22925, 22975, 23021], [4728.336, 4715.581, 4790.579, 4739.04, 4715.99, 4683.079], [48115.842, 48089.044, 48108.738, 48129.743, 48008.519, 48080.644], [26.428, 24.967, 22.999, 23.908, 20.318, 28.192], [1185.068140976345, 1262.1294012156063, 1385.266002338781, 1252.8574642841002, 715.6090694997254, 1191.2982471467924], [508, 509, 510, 511, 512, 513]], [6, 2606, [22823, 22857, 22900, 22941, 22991, 23039, 23090, 23145, 23192, 23242, 23295, 23346, 23393, 23454, 23521], [17566.257, 17481.464, 17419.812, 17381.279, 17410.842, 17416.801, 17468.987, 17494.126, 17480.522, 17500.826, 17588.969, 17463.761, 17472.587, 17607.159, 17665.911], [63186.747, 63140.378, 63058.479, 63111.538, 63159.15, 63199.177, 63200.18, 63098.151, 63068.173, 63133.093, 63103.604, 63166.557, 63202.488, 63139.246, 63111.682], [23.135, 19.171, 14.141, 15.206, 17.112, 17.165, 20.814, 16.087, 13.344, 23.556, 36.69, 21.504, 21.085, 11.346, 26.785], [1178.6884837411992, 531.2631159733938, 4007.671230464284, 1410.7298259349943, 2281.635447182429, 1027.7094201682235, 3052.890269308733, 9466.860882286486, 13043.761440242411, 3780.4736042738227, 5454.465064088972, 1059.8227222302003, 1470.8756471116567, 40800.15337890487, 9306.151355859676], [508, 509, 510, 511, 512, 513, 514, 515, 516, 517, 518, 519, 520, 521, 522]], [0, 2614, [22863, 22908, 22948, 23000, 23044, 23097, 23151, 23200, 23252, 23303, 23352, 23402, 23464], [21379.786, 21354.172, 21324.299, 21347.826, 21288.374, 21469.98, 21430.463, 21523.376, 21635.407, 21648.942, 21687.431, 21556.61, 21614.818], [19520.0, 19515.501, 19360.809, 19400.816, 19534.755, 19410.061, 19406.373, 19339.497, 19303.288, 19280.805, 19294.328, 19253.469, 19250.121], [28.278, 17.794, 9.432, 11.272, 15.772, 20.536, 25.207, 28.163, 19.112, 17.133, 16.21, 23.343, 42.296], [1367.415930835152, 454.4817332325246, 67274.33186541739, 80070.39188266243, 583.0897962333084, 2467.869928751298, 2108.252138550682, 4117.3173659107715, 4070.564883023902, 3924.644106901416, 1849.5408141616692, 9202.744668840714, 1824.1678417035575], [509, 510, 511, 512, 513, 514, 515, 516, 517, 518, 519, 520, 521]], [1, 2618, [22843, 22878, 22921, 22971, 23018, 23069, 23119, 23172, 23221, 23275, 23322, 23370, 23424, 23494, 23557, 23620], [1861.362, 1851.581, 1813.683, 1827.236, 1854.83, 1888.639, 1892.613, 1849.897, 1780.044, 1859.459, 1849.258, 1917.954, 1844.216, 1897.691, 1874.973, 1856.32], [33194.222, 33132.969, 33154.243, 33161.971, 33140.224, 33125.786, 33163.737, 33094.625, 33013.155, 33033.863, 33065.114, 33027.59, 32967.059, 33096.54, 33103.815, 33085.602], [14.59, 18.348, 17.176, 13.923, 14.898, 13.504, 12.797, 20.991, 17.54, 26.323, 28.107, 22.244, 18.921, 20.59, 23.806, 34.583], [1217.3640074682792, 2136.002868631047, 7692.347311168301, 3077.9511604075183, 2238.6679943262493, 2347.8095986084318, 2416.620189076095, 3335.488393626218, 820.5376705669745, 1427.0592159579037, 2841.6181123939787, 3126.0951722809446, 3022.5200316672435, 6415.319449513301, 6238.528912659452, 2749.2085909475345], [509, 510, 511, 512, 513, 514, 515, 516, 517, 518, 519, 520, 521, 522, 523, 524]], [6, 2619, [22904, 22945, 22995, 23042, 23095, 23147, 23195, 23246, 23298, 23351, 23397, 23458, 23525], [18890.217, 18884.325, 18991.422, 18865.14, 18868.036, 18792.183, 18734.277, 18758.355, 18669.886, 18821.95, 18763.48, 18819.305, 18844.875], [62217.846, 62217.856, 62199.452, 62169.021, 62117.892, 62096.738, 61996.053, 61958.599, 62048.617, 61936.049, 61919.899, 61921.185, 62000.376], [31.829, 16.131, 20.05, 14.519, 20.259, 18.609, 24.151, 23.781, 26.607, 21.917, 29.4, 14.31, 33.208], [1099.7308698130435, 888.2557344886984, 1162.132486789884, 584.9143199099154, 844.6828452130841, 803.1206188522905, 971.413568900373, 3159.5606192319947, 6679.292225687093, 805.0304308608746, 1066.0913259688043, 581.3327303642377, 1456.3387184763099], [510, 511, 512, 513, 514, 515, 516, 517, 518, 519, 520, 521, 522]], [0, 2622, [22910, 22951, 23002, 23049, 23102], [23083.919, 23070.104, 22980.208, 23008.599, 22998.44], [18586.673, 18561.718, 18615.39, 18584.906, 18537.286], [19.894, 23.924, 15.345, 14.911, 22.77], [625.1900575855227, 1464.3059939760576, 1107.6319017487422, 1826.6173024730806, 5147.3178096161755], [510, 511, 512, 513, 514]], [1, 2624, [22879, 22922, 22972, 23020, 23070, 23120, 23174], [2717.665, 2587.643, 2375.034, 2438.449, 2462.953, 2495.512, 2337.77], [33437.69, 33545.597, 33584.117, 33603.451, 33532.542, 33594.629, 33760.289], [11.159, 17.608, 13.392, 11.194, 16.678, 14.479, 22.596], [689.9023753823541, 877.3573149735876, 723.4475746943509, 1225.7145233850274, 1846.9749642979493, 1400.0468584403084, 3327.1819468974495], [510, 511, 512, 513, 514, 515, 516]], [4, 2625, [22926, 22977, 23023, 23073, 23123], [6383.443, 6278.442, 6293.741, 6279.346, 6245.897], [48193.397, 48120.877, 48179.761, 48144.379, 48186.008], [31.126, 25.109, 21.215, 43.619, 17.203], [685.003900844765, 5709.132398511475, 1359.9321475134204, 1482.1209218147717, 1768.927154571661], [511, 512, 513, 514, 515]], [4, 2644, [23072, 23121, 23175, 23223, 23277, 23325, 23371, 23426, 23498, 23561], [5300.38, 5345.261, 5458.687, 5519.292, 5673.965, 5764.646, 5760.562, 5661.716, 5753.801, 5833.512], [47979.139, 48068.314, 48158.014, 48119.264, 48091.751, 48053.479, 48087.122, 48194.41, 48262.466, 48202.709], [21.98, 15.554, 13.345, 23.476, 23.05, 12.929, 18.785, 17.09, 14.893, 13.47], [576.9646141361907, 1386.3911590443136, 1551.509382451927, 999.6013295193098, 1279.1261446226583, 1492.9109113814184, 1541.6194909528783, 1182.46965218297, 1437.4149064251174, 23480.3687881123], [514, 515, 516, 517, 518, 519, 520, 521, 522, 523]], [0, 2654, [23155, 23206, 23256, 23307, 23356], [22680.08, 22737.344, 22823.26, 22793.331, 22824.072], [18721.045, 18709.253, 18671.672, 18710.841, 18676.486], [27.242, 19.112, 17.683, 18.941, 24.279], [1344.3228354911175, 2341.936838125591, 1303.439318714377, 1291.9784370133048, 1011.8939349706382], [515, 516, 517, 518, 519]], [6, 2660, [23245, 23297, 23350, 23396, 23457, 23524, 23589, 23646, 23702, 23762, 23824, 23877], [18379.604, 18301.966, 18384.84, 18282.64, 18276.456, 18263.042, 18164.955, 18165.735, 18163.769, 18143.48, 18180.999, 18200.705], [62813.484, 62902.401, 62821.445, 62820.152, 62811.026, 62817.547, 62860.186, 62866.091, 62817.686, 62897.82, 62835.621, 62811.767], [13.211, 24.293, 17.582, 20.735, 32.628, 35.12, 28.894, 24.749, 23.336, 28.139, 12.369, 26.805], [785.4562310768447, 4788.919520273162, 1213.3988869841476, 4973.331873893542, 2618.065199291268, 2379.2993736902904, 2919.3582017174513, 6327.278010356398, 4521.458740002614, 5859.039183841206, 34872.58746001075, 5464.220793675415], [517, 518, 519, 520, 521, 522, 523, 524, 525, 526, 527, 528]], [0, 2661, [23202, 23253, 23304, 23353, 23403, 23465, 23533, 23597, 23655, 23712, 23769, 23829, 23883, 23940, 23993, 24051, 24101], [21821.372, 21833.029, 21827.414, 21818.831, 21807.88, 21819.497, 21813.081, 21802.743, 21799.627, 21807.46, 21839.232, 21825.615, 21824.416, 21814.546, 21820.911, 21826.376, 21810.823], [18342.95, 18341.337, 18383.006, 18376.45, 18348.193, 18356.222, 18334.813, 18401.029, 18365.485, 18351.387, 18352.451, 18359.215, 18364.678, 18346.528, 18378.923, 18357.636, 18323.3], [12.23, 7.396, 8.595, 9.823, 10.622, 7.533, 9.854, 12.605, 12.183, 7.762, 8.392, 10.974, 6.094, 10.72, 11.151, 10.73, 20.439], [1195.2059911510378, 1668.4926293503681, 2050.640747505142, 1632.20381667687, 1047.8392348736156, 1782.1347986237142, 1491.8239064455142, 953.1195458495545, 1911.3958546824845, 1689.011942263464, 1770.3601495798857, 1418.1975394872907, 2008.2501357464357, 1494.1591447117191, 1523.8177391496044, 1342.9694701527258, 805.2730948250464], [516, 517, 518, 519, 520, 521, 522, 523, 524, 525, 526, 527, 528, 529, 530, 531, 532]], [5, 2664, [23314, 23360, 23411, 23478, 23541, 23605, 23662, 23724, 23778, 23838], [32895.7, 32922.428, 32988.05, 33121.184, 33026.241, 33038.551, 33067.788, 33039.92, 32903.977, 32779.286], [48782.917, 48748.13, 48741.946, 48833.735, 48737.168, 48887.45, 48821.909, 48774.394, 48687.326, 48729.048], [21.161, 16.864, 20.756, 24.551, 42.371, 27.971, 16.245, 16.821, 12.345, 36.38], [854.1556404896356, 1547.5832840594937, 1579.119245733829, 4225.623709537989, 3471.8411907005984, 3263.8168480003264, 3074.594425734339, 10378.307436308723, 1793.7696050349373, 1340.7130442118385], [518, 519, 520, 521, 522, 523, 524, 525, 526, 527]], [4, 2669, [23278, 23327, 23373, 23427, 23500, 23564], [5981.985, 5916.732, 5927.983, 5852.98, 6017.359, 6011.532], [47242.619, 47420.681, 47462.889, 47456.992, 47380.213, 47331.014], [31.704, 28.428, 20.704, 18.817, 26.53, 34.293], [612.3648982616253, 1234.622241147295, 1118.5913449560107, 433.2920058915438, 1123.8514159812944, 614.504479158604], [518, 519, 520, 521, 522, 523]], [6, 2690, [23399, 23459, 23526, 23590, 23648, 23704], [19127.738, 18986.808, 18929.629, 18961.854, 18966.056, 18992.853], [62504.132, 62444.706, 62540.759, 62451.328, 62491.974, 62313.546], [29.212, 24.454, 29.736, 15.13, 17.51, 43.489], [2359.4330279793858, 1298.587654829082, 5157.815824577539, 937.074109706183, 2153.311777500916, 1568.5153542438425], [520, 521, 522, 523, 524, 525]], [0, 2691, [23400, 23462, 23531, 23593, 23651, 23708, 23765, 23827, 23880, 23937, 23989, 24046], [21081.343, 21118.541, 21109.235, 21100.507, 21148.138, 20963.72, 21087.282, 21003.455, 21209.426, 21186.715, 21277.811, 21347.946], [18666.129, 18612.768, 18637.774, 18674.895, 18657.492, 18696.282, 18682.117, 18699.901, 18807.491, 18787.735, 18734.936, 18755.921], [22.167, 24.472, 19.199, 23.208, 19.011, 23.273, 26.133, 19.885, 32.639, 31.202, 35.505, 28.42], [6171.53539097215, 961.9433426443367, 960.8887692662881, 799.8525100197915, 731.0233206216469, 3022.974739200365, 2385.7757933740963, 9860.815824848192, 6079.385619003646, 3829.650951470962, 2397.453947825314, 5567.85047570798], [520, 521, 522, 523, 524, 525, 526, 527, 528, 529, 530, 531]], [1, 2699, [23425, 23495, 23558, 23621, 23673, 23736, 23797], [2295.252, 2257.146, 2373.489, 2430.926, 2438.907, 2351.327, 2439.724], [33674.766, 33759.452, 33763.389, 33758.612, 33803.391, 33742.596, 33787.549], [31.791, 25.742, 21.64, 13.63, 20.639, 24.018, 19.561], [6434.949045784482, 979.6512762322088, 1331.2287995828042, 19276.435168630935, 2726.7645887672, 2592.562451716522, 6230.847553046156], [521, 522, 523, 524, 525, 526, 527]], [1, 2700, [23496, 23560, 23622, 23674, 23737, 23798, 23852, 23907, 23962, 24018, 24071, 24124, 24172, 24215, 24260, 24303, 24362, 24407, 24455], [3091.558, 3203.177, 3118.37, 3165.522, 3240.251, 3237.597, 3225.774, 3205.529, 3232.988, 3219.348, 3171.362, 3165.023, 3160.891, 3155.716, 3162.979, 3129.107, 3159.565, 3100.895, 3131.007], [33269.89, 33311.07, 33482.006, 33442.874, 33383.332, 33382.452, 33357.232, 33386.939, 33346.663, 33355.684, 33358.699, 33360.898, 33364.907, 33402.173, 33370.606, 33369.525, 33352.09, 33438.895, 33382.872], [31.972, 16.948, 21.671, 22.078, 8.811, 11.342, 9.905, 7.582, 9.871, 6.338, 6.878, 7.932, 9.456, 10.186, 14.733, 11.412, 15.594, 19.727, 22.343], [742.0966235455263, 2777.0345079025055, 1048.1224476026223, 1295.8337997136614, 1494.3480894097956, 2658.0640383519367, 2389.1366563107204, 3198.1494460376994, 2956.8249752202505, 3093.2957703768266, 2456.98372969078, 3567.550694199787, 4529.195980480942, 2345.0308269521815, 1755.4220446291854, 1765.146959372564, 1685.1479949015106, 4087.7809113143603, 2592.6016629987244], [522, 523, 524, 525, 526, 527, 528, 529, 530, 531, 532, 533, 534, 535, 536, 537, 538, 539, 540]], [3, 2707, [23460, 23527, 23591, 23649, 23706, 23764], [20405.72, 20413.121, 20401.307, 20410.654, 20422.118, 20396.131], [39313.394, 39341.444, 39330.927, 39333.264, 39333.788, 39320.663], [11.502, 9.234, 11.754, 12.995, 14.62, 19.997], [1665.1303479240667, 1652.6588918000589, 1542.8706745132372, 1670.7129738084832, 1506.826520489283, 674.8576549495801], [521, 522, 523, 524, 525, 526]], [0, 2709, [23466, 23532, 23595, 23653, 23711], [21658.34, 21668.425, 21662.815, 21616.053, 21572.142], [19225.305, 19205.761, 19252.965, 19287.758, 19198.284], [28.96, 20.965, 27.177, 19.891, 26.036], [2908.965014769751, 3308.778757776891, 3490.5112171711467, 6609.220743626572, 5267.865921187677], [521, 522, 523, 524, 525]], [3, 2710, [23534, 23596, 23654, 23710, 23767, 23828, 23882, 23938, 23990, 24048, 24097, 24153, 24194, 24244, 24288], [21795.346, 21739.267, 21734.113, 21593.79, 21528.231, 21450.851, 21487.051, 21357.394, 21270.2, 21265.502, 21259.322, 21219.475, 21110.294, 21064.297, 21172.405], [38947.223, 39065.691, 38993.041, 39064.663, 39033.085, 39088.041, 39117.857, 39189.49, 39234.357, 39285.963, 39259.952, 39255.122, 39258.432, 39309.473, 39296.058], [12.289, 14.669, 17.628, 11.345, 15.725, 13.904, 13.551, 17.253, 12.519, 12.83, 16.164, 25.43, 14.482, 17.426, 31.065], [933.9693554905191, 1099.9845488246804, 8059.732848778615, 1368.2558551660325, 1232.7362358873172, 1421.422139550923, 1521.5938906425745, 1605.5755168270696, 684.6110027305966, 1053.8004334644827, 792.5574952732615, 580.6623037468701, 1358.7837507828908, 2358.0687887586346, 1452.6205349469012], [522, 523, 524, 525, 526, 527, 528, 529, 530, 531, 532, 533, 534, 535, 536]], [3, 2711, [23468, 23535, 23598, 23656, 23713, 23768], [22058.309, 21938.818, 22032.304, 21917.696, 21841.98, 21704.489], [38503.087, 38524.689, 38337.927, 38524.673, 38288.995, 38298.373], [30.68, 34.877, 21.675, 28.814, 18.778, 35.119], [1975.0044223463603, 2205.744242309355, 891.294738802381, 4984.598400242617, 769.9961198656785, 2906.76291001179], [521, 522, 523, 524, 525, 526]], [6, 2722, [23643, 23699, 23759, 23823, 23874, 23934, 23981, 24040, 24089, 24146, 24187, 24239, 24284, 24333, 24385, 24430, 24474, 24529], [17253.963, 17362.983, 17338.071, 17360.224, 17351.47, 17339.69, 17236.192, 17210.193, 17268.33, 17245.279, 17328.15, 17292.368, 17387.604, 17413.944, 17478.322, 17422.417, 17361.635, 17461.41], [63140.02, 63074.825, 63063.168, 63179.104, 63100.537, 63136.178, 63027.759, 63058.543, 63054.095, 63111.454, 63112.314, 63126.865, 63217.367, 63143.865, 63188.761, 63148.225, 63179.432, 63150.029], [32.228, 10.621, 25.337, 20.943, 23.786, 32.547, 15.972, 10.072, 25.608, 23.825, 21.622, 24.6, 19.543, 26.717, 31.247, 15.891, 14.486, 18.534], [7337.4201479573, 103507.5359020077, 1635.6951844178868, 1770.1092814876354, 2383.2832883570504, 1170.920522162157, 3646.8826390561057, 1728.4483057622379, 1528.2086995418695, 1524.5880946673828, 1247.0168413124989, 1389.3037636448826, 405.60302515015513, 773.1171233421159, 469.4198237670804, 764.1640266373828, 1367.6276054501438, 700.6768922372648], [524, 525, 526, 527, 528, 529, 530, 531, 532, 533, 534, 535, 536, 537, 538, 539, 540, 541]], [6, 2723, [23647, 23703, 23763, 23826, 23878, 23936, 23987, 24042, 24091, 24149, 24192, 24241, 24287, 24339, 24388], [18965.357, 19015.255, 18949.14, 18974.151, 19020.094, 19081.675, 19032.268, 19028.911, 19023.756, 19158.476, 19101.873, 19088.008, 19081.342, 19093.518, 19028.567], [62007.976, 62076.005, 62130.758, 62316.391, 62175.234, 62212.762, 62239.951, 62256.228, 62300.285, 62224.918, 62152.755, 62152.421, 62164.372, 62234.621, 62146.061], [32.335, 20.834, 15.129, 21.289, 20.584, 26.666, 27.422, 20.605, 20.03, 18.246, 15.756, 19.715, 19.432, 25.031, 25.018], [2861.8598180505687, 5966.058783110088, 953.3143207048586, 3548.4144907487607, 2280.5927491303164, 2193.612824917599, 1123.619447449764, 3204.307247715371, 3289.2518243222457, 1205.6427013898908, 1088.3795759380316, 2929.9354951917876, 864.0697386044777, 4863.411848098427, 26433.964673217968], [524, 525, 526, 527, 528, 529, 530, 531, 532, 533, 534, 535, 536, 537, 538]], [1, 2740, [23735, 23795, 23851, 23905, 23960], [1966.581, 1923.442, 1880.798, 1781.963, 1720.697], [32947.593, 32962.569, 33051.079, 33045.276, 33107.909], [28.925, 26.232, 30.954, 27.161, 25.679], [850.7884858255968, 1624.10426016886, 3680.4967078774152, 1881.9523270545433, 9283.488191616005], [526, 527, 528, 529, 530]], [0, 2741, [23830, 23884, 23939, 23991, 24050, 24099, 24155, 24197], [21740.045, 21701.691, 21526.915, 21569.019, 21635.72, 21738.369, 21644.029, 21701.368], [19145.797, 19195.413, 19147.184, 19170.178, 19190.247, 19235.242, 19326.231, 19326.216], [22.444, 15.744, 22.243, 19.245, 26.931, 19.906, 7.187, 16.798], [3953.9273829081408, 5069.385067769942, 2597.359965230077, 3608.8487217199327, 2869.8770982947644, 1225.6626160088917, 87878.97430470877, 5365.67401500319], [527, 528, 529, 530, 531, 532, 533, 534]], [6, 2743, [23875, 23935, 23984, 24041, 24090], [18036.499, 18117.098, 17985.139, 18126.334, 18359.642], [62877.622, 62936.465, 62914.531, 62878.347, 62806.189], [19.999, 29.087, 24.706, 23.074, 28.696], [599.5269792845352, 2651.0699045954393, 2790.9549854702796, 7530.006618711239, 1168.5766544506976], [528, 529, 530, 531, 532]], [3, 2761, [23992, 24049, 24100, 24154, 24196, 24246], [21723.781, 21641.94, 21658.735, 21613.657, 21638.056, 21646.494], [38849.309, 38836.833, 38829.696, 38869.142, 38776.675, 38828.738], [15.534, 31.348, 21.132, 34.65, 23.869, 26.561], [360.68869448302326, 659.9507092804939, 559.4330039066161, 471.6873401308922, 1039.8515049573136, 473.8471530646203], [530, 531, 532, 533, 534, 535]], [2, 2764, [24060, 24109, 24164, 24208, 24254, 24294, 24352, 24399, 24443, 24494, 24548, 24604, 24657, 24714], [37499.959, 37679.473, 37750.701, 37697.284, 37684.211, 37453.072, 37561.065, 37544.428, 37500.122, 37552.294, 37579.044, 37656.429, 37573.768, 37442.932], [33934.69, 33912.829, 33914.036, 33872.397, 33836.485, 33871.099, 33820.103, 33815.101, 33808.241, 33823.512, 33804.336, 33799.111, 33802.006, 33821.265], [14.237, 16.79, 11.797, 11.389, 16.744, 11.384, 14.988, 22.572, 16.262, 14.768, 15.561, 17.547, 23.192, 15.059], [718.0693874348665, 1145.2032138767036, 1429.706901021421, 844.6959335688692, 929.4157991903719, 376.36071382256745, 811.3762143092669, 1201.1359982186957, 848.550601382863, 1410.9179994381961, 1296.193396319529, 1007.3671294487228, 1001.361904333783, 814.5389555733133], [531, 532, 533, 534, 535, 536, 537, 538, 539, 540, 541, 542, 543, 544]], [4, 2775, [24216, 24263, 24305, 24364, 24409, 24457, 24510, 24565, 24615, 24674, 24720, 24766], [5747.252, 5747.778, 5710.183, 5742.573, 5764.593, 5693.796, 5650.468, 5722.684, 5687.153, 5722.777, 5738.373, 5734.62], [47600.947, 47599.801, 47632.205, 47593.707, 47558.057, 47588.884, 47614.757, 47576.327, 47559.399, 47570.648, 47564.309, 47581.558], [31.072, 4.794, 22.419, 16.375, 14.411, 19.944, 13.118, 15.874, 22.031, 21.937, 20.732, 19.03], [936.7923290691514, 315.82180157222746, 835.3501374570774, 962.7708060933119, 459.4864371129213, 804.8857440627658, 1191.371857299064, 1005.1004911767577, 725.3677060369057, 719.3187074084634, 487.0367354232386, 920.1628531593642], [535, 536, 537, 538, 539, 540, 541, 542, 543, 544, 545, 546]], [0, 2809, [24437, 24485, 24539, 24594, 24644], [21823.983, 21750.965, 21643.133, 21626.959, 21563.896], [18253.835, 18127.357, 18198.035, 18197.857, 18192.494], [33.15, 11.825, 20.499, 21.447, 13.437], [1076.2129869910761, 1785.774857048959, 1598.8091983657494, 1476.2566149754086, 933.6967235972671], [539, 540, 541, 542, 543]], [0, 2810, [24438, 24486, 24541, 24596, 24647, 24708], [21800.062, 21825.082, 21836.144, 21846.422, 21945.247, 22007.296], [19156.931, 18930.325, 18998.062, 18963.926, 18931.36, 18947.679], [42.718, 26.967, 20.404, 16.09, 17.381, 32.312], [3443.32049380077, 4135.596048777253, 2868.1772632334378, 3711.911976578627, 545.6107711776414, 4181.292372498877], [539, 540, 541, 542, 543, 544]], [6, 2821, [24480, 24533, 24588, 24639, 24701], [19020.686, 19163.874, 19053.581, 19153.594, 19157.555], [62182.059, 62070.153, 62113.581, 62236.878, 62173.342], [12.387, 19.317, 16.737, 25.205, 17.164], [50224.97064327118, 515.9195378427796, 630.4329371475756, 1419.6730799028853, 412.66768969307054], [540, 541, 542, 543, 544]], [5, 2826, [24545, 24603, 24654, 24712, 24754, 24801, 24844], [33188.329, 33140.031, 32970.165, 33050.866, 33118.665, 33079.304, 33259.236], [48949.152, 49133.855, 49081.867, 49135.517, 49101.932, 49085.03, 49076.946], [22.31, 25.905, 9.871, 37.261, 19.2, 9.17, 35.882], [762.2268708878524, 1150.7783429782578, 90971.01374288861, 2863.039955312194, 2104.933147665415, 46911.61720246923, 757.5700776368952], [541, 542, 543, 544, 545, 546, 547]], [1, 2828, [24454, 24509, 24562, 24613, 24669, 24719, 24764, 24809], [3176.069, 3179.288, 3195.7, 3184.909, 3212.58, 3184.171, 3193.294, 3209.022], [33338.684, 33307.988, 33297.361, 33346.932, 33335.315, 33358.259, 33356.069, 33368.589], [25.349, 15.675, 22.261, 12.618, 17.384, 19.811, 15.837, 23.219], [1450.8355752581704, 1568.2559172890833, 1580.0153821314445, 1237.113387158393, 899.5414643975123, 1423.048890343293, 979.6403322887555, 689.1043526083092], [540, 541, 542, 543, 544, 545, 546, 547]], [6, 2849, [24833, 24879, 24916, 24956, 25004], [19146.779, 19020.369, 19049.041, 19156.526, 19146.57], [62404.959, 62239.186, 62182.292, 62014.953, 62126.353], [25.344, 20.019, 24.64, 13.946, 27.086], [556.5160012063766, 15107.168242237021, 845.8529265662278, 529.71509940164, 1087.9202711416335], [547, 548, 549, 550, 551]], [0, 2852, [24841, 24885, 24921, 24962, 25009, 25046, 25081, 25126, 25166, 25200, 25236, 25276], [21885.113, 22070.606, 21965.335, 21977.101, 22016.622, 22038.019, 21984.339, 21858.443, 21956.221, 21886.811, 21847.433, 21881.568], [18948.953, 18794.165, 18922.983, 18905.665, 18762.955, 18808.568, 18853.791, 18936.221, 18830.95, 18953.216, 19102.884, 19046.131], [35.054, 29.212, 16.517, 43.182, 13.089, 11.987, 22.395, 23.2, 15.318, 22.782, 27.556, 21.272], [2204.3982933422026, 2524.338217461689, 10294.511904881798, 1675.873343324664, 1798.273758754, 1776.6374533486535, 1760.6203926572512, 4721.874733985388, 1259.1089877941206, 1197.5629429926412, 1876.693725471944, 3169.26770147508], [547, 548, 549, 550, 551, 552, 553, 554, 555, 556, 557, 558]], [1, 2857, [24808, 24855, 24898, 24937, 24981, 25023, 25058, 25100, 25144, 25178, 25216, 25249, 25291, 25330], [2444.423, 2619.892, 2459.34, 2428.647, 2572.871, 2411.387, 2439.705, 2456.018, 2446.896, 2433.459, 2489.27, 2433.378, 2291.752, 2188.568], [33557.3, 33528.185, 33576.617, 33633.79, 33648.545, 33639.428, 33575.754, 33696.708, 33603.217, 33617.391, 33614.938, 33608.334, 33784.97, 33903.477], [9.804, 32.813, 34.501, 25.381, 45.542, 32.799, 14.741, 33.44, 19.594, 31.796, 15.535, 11.908, 23.381, 22.586], [486.2020126620665, 3747.1150827011907, 1139.8463086789193, 724.6750793684326, 1333.188318616827, 435.7100533053241, 807.0759348918035, 4707.665824381278, 894.47690382887, 1245.006589688828, 354.5650314821439, 567.4524720308328, 5934.768323329174, 431.62621783092095], [547, 548, 549, 550, 551, 552, 553, 554, 555, 556, 557, 558, 559, 560]], [6, 2867, [24877, 24915, 24955, 25001, 25043, 25076, 25122, 25163, 25196, 25232, 25272, 25307, 25349, 25390, 25425, 25465, 25510, 25544, 25583, 25627, 25666], [17978.507, 17940.384, 17971.505, 17957.475, 17958.702, 18011.486, 18096.69, 18050.883, 18010.994, 18038.772, 18099.191, 18102.481, 18090.075, 18076.392, 17936.36, 18109.403, 17980.693, 18022.356, 18022.638, 18127.123, 18098.971], [62946.764, 62946.755, 62922.797, 63013.742, 62891.356, 62957.912, 62869.986, 62885.413, 62954.887, 62927.374, 62928.891, 62974.467, 62996.603, 62933.326, 62901.656, 62934.5, 62823.589, 62894.656, 62919.682, 62860.941, 62909.493], [23.201, 26.101, 16.237, 22.107, 27.58, 16.8, 26.678, 24.409, 31.921, 18.483, 20.762, 19.972, 27.733, 22.678, 20.434, 24.598, 9.667, 24.671, 17.806, 47.967, 35.989], [1212.9584387525272, 3765.672639577362, 478.54358448980696, 1073.5699038345915, 886.2773604265838, 1463.6889927573618, 1555.976300516413, 1350.312254016508, 1310.4457166644243, 932.4851838536201, 1338.2988582413723, 3490.763510345529, 760.0141093440649, 1507.2329038135304, 1195.767645852885, 1382.4660666274813, 64492.92754077279, 1037.4592510463594, 1137.0125214458276, 1735.3305369951083, 1764.7362442247538], [548, 549, 550, 551, 552, 553, 554, 555, 556, 557, 558, 559, 560, 561, 562, 563, 564, 565, 566, 567, 568]], [4, 2870, [24899, 24938, 24982, 25027, 25061], [5713.566, 5734.585, 5757.86, 5669.981, 5701.173], [47615.534, 47577.922, 47656.121, 47617.723, 47615.382], [36.308, 12.851, 30.668, 23.506, 22.963], [913.6409592290262, 510.2443977556914, 1443.421747723617, 600.6281398319072, 1684.1469115373336], [549, 550, 551, 552, 553]], [5, 2874, [24925, 24967, 25014, 25049, 25086, 25131, 25171, 25205], [31411.925, 31437.854, 31504.913, 31503.733, 31370.103, 31353.529, 31539.981, 31426.104], [48849.579, 48878.885, 48977.179, 48900.68, 48914.912, 48959.682, 48838.39, 48909.832], [13.575, 25.486, 11.334, 37.476, 27.808, 27.765, 21.214, 31.596], [673.3093661180985, 723.6013791656533, 395.8793848739148, 956.5127228243766, 782.5235516920596, 1101.0063655691129, 13206.330248091137, 810.3564888295713], [549, 550, 551, 552, 553, 554, 555, 556]], [2, 2885, [25017, 25052, 25090, 25133, 25172], [37319.38, 37414.7, 37453.703, 37427.374, 37395.862], [33934.757, 33967.056, 33828.528, 33880.756, 33866.041], [19.972, 19.372, 28.269, 19.098, 22.15], [851.0065200194385, 688.6270798471776, 1159.2712041658585, 937.3319902693713, 1524.3051336492003], [551, 552, 553, 554, 555]], [2, 2887, [25018, 25053, 25091, 25135, 25173, 25206, 25243, 25282, 25319, 25360], [37374.552, 37396.954, 37544.167, 37688.877, 37722.917, 37617.208, 37430.171, 37503.668, 37419.863, 37353.952], [34889.347, 34861.847, 34796.445, 34627.718, 34601.903, 34610.383, 34741.066, 34635.238, 34655.336, 34728.707], [23.229, 20.888, 21.161, 30.317, 26.736, 18.887, 4.061, 22.815, 22.702, 21.779], [704.9173242006877, 459.1963622317223, 651.7602469838794, 1538.4872613253817, 3104.0476440840503, 2746.1898700025586, 348.84057561017585, 1211.5508686730948, 2659.5674368113846, 657.6483759250357], [551, 552, 553, 554, 555, 556, 557, 558, 559, 560]], [1, 2901, [25101, 25145, 25179, 25217, 25250], [2943.176, 3094.992, 3005.964, 2955.878, 2978.588], [32675.091, 32639.784, 32744.385, 32850.556, 32804.658], [21.814, 13.318, 21.283, 14.483, 20.668], [2380.7612645935, 427.9497856567443, 1451.9597808926592, 1951.0473120018582, 1612.9345154802722], [554, 555, 556, 557, 558]], [4, 2902, [25147, 25182, 25219, 25254, 25293], [6065.04, 5927.956, 6098.161, 5944.96, 5936.609], [48052.033, 48070.994, 48078.515, 48126.52, 48140.278], [30.242, 29.021, 26.509, 31.515, 24.541], [720.5383998882388, 9109.828733005777, 959.841594935612, 738.4101644600449, 1009.5933534223233], [555, 556, 557, 558, 559]], [1, 2910, [25180, 25218, 25251, 25292, 25331], [3607.965, 3526.535, 3432.002, 3503.839, 3422.258], [33202.618, 33275.228, 33275.256, 33242.496, 33320.872], [28.358, 26.281, 14.846, 26.285, 24.603], [643.0468504774615, 1050.4812994547442, 329.66864185917547, 1098.9072779142525, 4086.800297519158], [556, 557, 558, 559, 560]], [1, 2912, [25248, 25289, 25327, 25369, 25403, 25442, 25485, 25528, 25564], [1236.045, 1361.962, 1229.965, 1192.303, 1249.45, 1316.529, 1360.865, 1352.626, 1311.774], [33774.149, 33795.927, 33814.894, 33910.975, 33975.752, 34039.467, 34065.27, 34078.531, 34087.753], [19.873, 18.572, 22.403, 17.709, 37.632, 27.329, 18.263, 25.114, 26.781], [2345.328885683263, 1223.6415415704032, 1288.0600769184318, 1224.18088168513, 1338.4955188947981, 1371.2047738039098, 1421.4538088289905, 767.4637335889857, 1465.8056878639397], [558, 559, 560, 561, 562, 563, 564, 565, 566]], [3, 2920, [25274, 25310, 25353, 25392, 25428, 25468, 25515, 25547, 25587, 25632, 25670, 25710, 25750], [21456.021, 21414.032, 21385.349, 21413.437, 21378.57, 21478.546, 21498.247, 21431.86, 21494.761, 21526.858, 21496.112, 21448.101, 21301.895], [38980.174, 39000.156, 38975.347, 39013.933, 38946.909, 38941.759, 38868.832, 38874.514, 38984.553, 39002.555, 38960.378, 38954.455, 38969.772], [30.804, 20.682, 18.747, 31.837, 16.344, 25.471, 21.647, 25.121, 25.678, 23.592, 17.454, 10.065, 14.193], [1271.606789086719, 1572.3016185534757, 1424.43136923577, 2130.0615222148963, 886.4648192383902, 1552.0966271146783, 837.4665563955472, 467.0244499444514, 2171.9990917684504, 1344.3309029911893, 839.7071442293985, 764.0266335457483, 506.24160032635905], [558, 559, 560, 561, 562, 563, 564, 565, 566, 567, 568, 569, 570]], [2, 2928, [25361, 25396, 25437, 25478, 25521, 25555, 25595, 25641, 25678, 25719, 25761, 25787], [37516.322, 37399.369, 37487.333, 37496.712, 37562.297, 37608.697, 37703.648, 37812.578, 37950.667, 37908.469, 37872.858, 37952.785], [33874.014, 33908.859, 33828.694, 33836.913, 33783.61, 33780.086, 33781.536, 33892.004, 33961.261, 33953.808, 33983.596, 34008.339], [20.411, 24.305, 19.07, 17.231, 22.499, 21.727, 15.123, 14.465, 21.544, 23.282, 17.875, 23.483], [656.6974785387466, 329.4469712181247, 553.1037715503472, 717.6862542771491, 1222.0867021466543, 1287.3127835428563, 1547.1589602697698, 746.9986369825932, 896.2977898039102, 1008.3500516273851, 668.4996135600854, 771.2001230879926], [560, 561, 562, 563, 564, 565, 566, 567, 568, 569, 570, 571]], [4, 2931, [25332, 25373, 25407, 25447, 25488, 25530, 25567], [5304.87, 5253.491, 5245.01, 5181.207, 5140.982, 5025.991, 5052.903], [48421.045, 48409.45, 48430.564, 48404.143, 48204.317, 48306.692, 48240.627], [15.398, 16.201, 19.581, 13.152, 17.622, 30.649, 16.042], [1338.0686540725258, 1305.0044334886682, 734.0303265745014, 1942.5105626558059, 1117.4787823123415, 2854.8791568542188, 511.90002092372873], [560, 561, 562, 563, 564, 565, 566]], [4, 2932, [25374, 25408, 25448, 25490, 25532, 25568, 25608, 25651, 25690, 25731, 25769, 25799, 25837, 25879, 25918], [6033.897, 5977.512, 5951.434, 5995.515, 5975.741, 5928.009, 5960.659, 5991.215, 5968.028, 5971.63, 5920.854, 5954.032, 5997.559, 6092.075, 6141.67], [48170.048, 48106.795, 48171.008, 48072.549, 47986.486, 47797.311, 47840.566, 47900.853, 47826.119, 47854.496, 47837.362, 47808.749, 47741.633, 47706.683, 47662.418], [38.14, 29.315, 18.676, 27.384, 25.571, 35.262, 23.237, 18.818, 19.275, 17.56, 15.801, 19.036, 23.334, 27.774, 42.089], [1523.3687739421773, 434.90448581324245, 613.4097374412552, 1243.8282127862058, 1356.975524131353, 520.1221246850328, 4893.819478166131, 1750.6280985092017, 934.9152932606796, 1051.5473711172408, 1189.9454384004462, 1042.364225133643, 1158.8196168943916, 964.9370123768339, 981.2703607412626], [561, 562, 563, 564, 565, 566, 567, 568, 569, 570, 571, 572, 573, 574, 575]], [6, 2953, [25665, 25705, 25748, 25780, 25812, 25860, 25896], [18054.93, 18060.842, 18119.094, 18088.555, 17981.394, 18061.541, 18011.367], [62926.89, 62932.572, 62887.655, 62922.43, 62929.24, 62885.605, 62898.024], [34.876, 27.2, 29.957, 41.109, 23.669, 30.136, 21.023], [2451.205283485609, 694.8611346344495, 2905.7154392619163, 745.6969562274926, 1312.7586552877272, 2042.972903379615, 467.24646128545294], [568, 569, 570, 571, 572, 573, 574]], [4, 2964, [25689, 25728, 25768, 25798, 25836], [5167.283, 5139.109, 5202.885, 5200.144, 5083.545], [48068.394, 48012.651, 48047.938, 48008.393, 47919.535], [22.685, 23.367, 29.035, 20.889, 26.756], [1296.5952360739257, 1226.6051782423035, 833.7926937884583, 361.30970522460836, 419.19905999396076], [569, 570, 571, 572, 573]], [5, 2988, [26002, 26032, 26067, 26099, 26138], [32213.502, 32173.059, 32170.867, 32032.327, 32114.973], [49221.631, 49224.967, 49255.319, 49258.742, 49269.697], [19.378, 21.6, 32.936, 16.068, 23.937], [1412.0387816079851, 2451.898127997549, 1272.2761104507822, 781.7377254568445, 816.6032714973772], [577, 578, 579, 580, 581]], [3, 2998, [26061, 26093, 26129, 26168, 26199, 26237, 26271, 26300, 26333], [20810.311, 20909.839, 20859.228, 20855.897, 20781.783, 20802.163, 20848.974, 20806.858, 20797.402], [39321.332, 39285.569, 39305.222, 39325.581, 39308.175, 39329.792, 39309.417, 39274.403, 39299.148], [23.78, 32.432, 15.034, 13.928, 13.719, 25.482, 8.875, 12.247, 20.605], [1564.1291037825795, 1170.8176389936077, 640.387247636588, 1256.1420044154188, 1099.7612077507913, 946.8853665674881, 1458.9274061798576, 772.7463293329341, 1824.6062639467443], [579, 580, 581, 582, 583, 584, 585, 586, 587]], [0, 2999, [26062, 26094, 26130, 26169, 26200, 26239, 26270, 26301], [21350.339, 21239.817, 21311.716, 21320.852, 21227.463, 21137.457, 21025.024, 21140.348], [19341.444, 19358.849, 19198.828, 19256.801, 19243.965, 19160.82, 19238.184, 19210.714], [14.702, 21.983, 15.566, 15.345, 16.02, 15.571, 30.542, 44.439], [1406.015845929783, 1360.3690217773344, 1016.7526106659567, 1534.6507714012334, 529.7107345450908, 744.8169561920295, 2567.6610359913097, 3421.029266674613], [579, 580, 581, 582, 583, 584, 585, 586]], [6, 3003, [26090, 26126, 26164, 26196, 26235, 26267, 26299], [17987.949, 18104.789, 18056.484, 18164.988, 18005.577, 17988.533, 18037.882], [62927.262, 62876.492, 62920.397, 62916.653, 62957.528, 62891.869, 62875.685], [22.554, 39.231, 23.397, 28.061, 16.304, 33.712, 24.611], [896.5803801630665, 1859.3462083153543, 838.1978094809217, 904.5502442772125, 12591.54262073178, 1102.3392518893634, 807.0046231250211], [580, 581, 582, 583, 584, 585, 586]], [1, 3014, [26217, 26249, 26280, 26316, 26346, 26377, 26410, 26443, 26475, 26512], [2194.287, 2135.987, 2037.864, 1999.273, 1873.488, 1768.743, 1776.515, 1796.583, 1737.434, 1718.541], [33773.396, 33733.827, 33717.245, 33760.237, 33660.527, 33644.749, 33749.175, 33608.102, 33479.913, 33493.676], [20.586, 26.609, 18.297, 14.71, 16.742, 13.083, 11.591, 17.203, 24.623, 20.077], [1450.511226579137, 1088.5348032519762, 996.3884708022836, 678.0863255045439, 1102.6946132510127, 918.131040778663, 1185.3507129027603, 1035.281854908502, 1037.5299255712177, 805.6595649915056], [584, 585, 586, 587, 588, 589, 590, 591, 592, 593]], [0, 3024, [26334, 26366, 26399, 26426, 26463, 26494, 26532], [20866.914, 20725.827, 20798.439, 20991.673, 21112.524, 21021.646, 20845.885], [19158.754, 19095.323, 19013.219, 18917.475, 18810.49, 18941.572, 19009.882], [14.237, 11.918, 17.938, 16.59, 22.353, 16.376, 34.866], [559.2037896091819, 826.8981193733524, 2075.0821357154614, 1048.9876812508305, 1240.3521892649208, 530.327897757991, 538.2556060041476], [587, 588, 589, 590, 591, 592, 593]], [6, 3046, [26491, 26529, 26568, 26603, 26635, 26669, 26696], [17917.556, 17924.529, 17960.923, 17985.001, 17920.868, 17967.347, 17993.056], [62891.94, 62849.771, 62892.82, 62858.05, 62892.803, 62882.038, 62870.7], [28.88, 16.675, 14.74, 16.373, 21.266, 26.779, 20.808], [854.2170197160941, 888.9028499448239, 414.4534263917961, 491.4651605672746, 689.3231440764289, 918.5104547185524, 637.8610838423468], [592, 593, 594, 595, 596, 597, 598]], [1, 3053, [26588, 26620, 26656, 26687, 26713, 26745, 26770, 26800, 26830, 26856, 26882, 26909, 26939, 26969, 27007, 27037, 27068, 27095, 27125, 27156], [1553.675, 1456.774, 1455.11, 1479.13, 1560.888, 1547.836, 1516.914, 1743.842, 1789.57, 1816.825, 1802.564, 1887.494, 2054.756, 1940.394, 1951.764, 2043.342, 2043.038, 2075.209, 2061.853, 2065.598], [33426.947, 33446.104, 33583.745, 33628.675, 33628.774, 33596.086, 33554.033, 33636.5, 33748.78, 33716.106, 33727.866, 33794.545, 33797.442, 33841.099, 33719.824, 33598.186, 33396.823, 33385.96, 33333.535, 33432.565], [37.633, 36.413, 16.646, 18.577, 16.407, 18.919, 16.769, 23.473, 19.715, 26.321, 10.839, 26.383, 11.383, 20.242, 16.179, 25.582, 11.036, 17.947, 20.843, 21.442], [2354.461393354253, 1739.5269101296458, 690.3661806717382, 759.0584537036702, 718.3704523947337, 826.7934515035255, 651.766678983149, 666.3961404216858, 1000.4387110283665, 915.6941343866081, 969.5905673418757, 2386.872185643894, 427.8450049865762, 1129.4429771146865, 1293.505096886659, 675.6085686513843, 50092.061507771345, 753.0240538914013, 774.9770395842953, 942.2866350404404], [595, 596, 597, 598, 599, 600, 601, 602, 603, 604, 605, 606, 607, 608, 609, 610, 611, 612, 613, 614]], [6, 3054, [26606, 26638, 26670, 26697, 26731, 26758, 26789, 26820, 26846], [19130.793, 19103.021, 19052.274, 19049.937, 19011.16, 19013.936, 18895.785, 18821.335, 18868.675], [61613.773, 61559.523, 61588.133, 61587.51, 61585.338, 61591.905, 61610.373, 61659.411, 61663.02], [38.923, 31.701, 24.155, 24.17, 29.381, 19.482, 24.655, 30.406, 27.539], [881.9268230020778, 1930.207989580758, 3143.5317358211632, 1466.2262111298896, 949.8869574476755, 583.355599444662, 627.3826945168198, 1023.4311790124932, 8386.335052135582], [595, 596, 597, 598, 599, 600, 601, 602, 603]], [4, 3069, [26775, 26803, 26833, 26861, 26886, 26913], [5271.287, 5325.417, 5352.256, 5333.599, 5311.111, 5319.169], [47712.147, 47706.462, 47707.049, 47745.636, 47723.211, 47695.305], [25.989, 23.248, 21.893, 19.994, 22.218, 30.493], [2021.5353325507438, 1599.2835900120317, 1369.7006117908193, 1043.1765290149945, 850.2992563615425, 1408.672835459011], [601, 602, 603, 604, 605, 606]], [6, 3092, [26953, 26985, 27022, 27048, 27076], [17962.674, 17925.101, 17929.324, 17893.841, 17937.49], [62871.619, 62851.057, 62854.991, 62786.173, 62850.077], [33.671, 25.631, 26.89, 22.843, 15.247], [502.6036228747669, 1170.1117845397537, 1715.2789649289546, 1964.5255179901023, 1112.0075163767478], [607, 608, 609, 610, 611]], [0, 3093, [26954, 26987, 27023, 27049, 27078, 27107, 27140, 27166, 27203, 27236, 27266, 27295, 27323], [20766.277, 20765.181, 20806.542, 20787.409, 20767.908, 20781.218, 20818.052, 20759.679, 20880.469, 20785.04, 20784.272, 20818.479, 20783.303], [19299.419, 19315.387, 19290.048, 19328.296, 19252.242, 19345.415, 19348.981, 19264.806, 19299.382, 19283.734, 19327.673, 19273.689, 19314.235], [17.281, 18.087, 3.323, 18.044, 21.744, 19.85, 23.995, 10.73, 28.879, 19.977, 22.402, 21.506, 17.581], [465.45509332663454, 791.5658424592697, 384.29966213583697, 1068.9951334098948, 645.691879816349, 634.6251639069272, 973.1438991183282, 770.3381674955812, 1542.9575251439903, 1594.1598815975235, 838.3344002251324, 1513.0280263856248, 999.8661387190482], [607, 608, 609, 610, 611, 612, 613, 614, 615, 616, 617, 618, 619]], [4, 3103, [27100, 27129, 27158, 27185, 27223, 27257, 27285, 27308, 27339, 27368, 27395], [6388.654, 6368.698, 6349.556, 6358.65, 6363.297, 6352.142, 6361.913, 6343.304, 6344.688, 6368.997, 6367.485], [47675.955, 47713.296, 47698.735, 47705.243, 47689.402, 47696.386, 47696.109, 47688.159, 47702.373, 47708.024, 47705.715], [24.018, 11.818, 6.267, 6.86, 7.255, 9.337, 11.354, 10.913, 10.492, 10.975, 14.93], [437.675882893227, 996.7611178844672, 1717.725474053582, 1497.7865733018957, 1935.5861413574448, 1811.9073792288775, 1869.431102790917, 1189.4163620157226, 1820.3952619184092, 1776.939112555029, 1212.3602432719963], [612, 613, 614, 615, 616, 617, 618, 619, 620, 621, 622]], [6, 3104, [27138, 27165, 27200, 27234, 27265], [17953.129, 17894.754, 17966.536, 17969.908, 17951.689], [62868.051, 62831.603, 62921.885, 62848.27, 62830.7], [19.166, 28.787, 28.82, 23.363, 24.567], [596.1368741137193, 1437.5115748937103, 1168.9412011013005, 784.877163561865, 563.4624012108814], [613, 614, 615, 616, 617]], [0, 3105, [27142, 27167, 27204, 27237, 27268, 27296, 27324, 27354, 27383, 27408, 27440, 27468, 27489, 27512, 27540, 27561, 27582, 27599, 27624, 27645, 27667, 27700, 27722, 27744, 27767], [21816.706, 21837.418, 21832.481, 21830.825, 21854.29, 21825.0, 21820.175, 21841.497, 21845.915, 21893.277, 21878.817, 21895.51, 21915.739, 21894.955, 21872.294, 21859.332, 21845.409, 21895.779, 21865.151, 21844.608, 21870.952, 21856.971, 21855.771, 21911.229, 21925.72], [19269.745, 19261.688, 19176.054, 19207.136, 19161.549, 19198.272, 19162.875, 19183.588, 19168.899, 19167.926, 19169.873, 19133.456, 19142.435, 19128.389, 19149.107, 19094.867, 19150.143, 19117.737, 19095.469, 19099.29, 19074.289, 19062.904, 18995.711, 19074.812, 19070.103], [9.477, 17.085, 16.944, 18.822, 16.912, 15.951, 15.133, 18.248, 11.702, 12.776, 13.073, 16.522, 15.73, 14.662, 18.709, 14.957, 19.261, 17.086, 14.969, 18.835, 15.842, 13.588, 19.778, 18.222, 16.978], [778.4120492396979, 1107.5268572371576, 1560.9980247244455, 1269.616475947596, 621.1009703868633, 1724.0771494061246, 1533.925271361624, 871.2571787067305, 1239.5369203080852, 1079.6548402384474, 1102.8825925882088, 1157.8406323574532, 1481.6517050266186, 1760.6334549625767, 1072.9347347257112, 908.5183045816779, 1123.954649643393, 1536.0440718863272, 1858.351636748866, 827.8948470807983, 2439.861591050278, 687.5066391663784, 478.2133303567259, 1573.558354204123, 855.2982840527849], [613, 614, 615, 616, 617, 618, 619, 620, 621, 622, 623, 624, 625, 626, 627, 628, 629, 630, 631, 632, 633, 634, 635, 636, 637]], [5, 3111, [27173, 27210, 27245, 27272, 27299, 27327, 27360, 27386, 27414, 27445, 27470, 27493], [31271.214, 31245.059, 31257.126, 31264.949, 31254.316, 31235.131, 31238.694, 31248.567, 31242.25, 31244.547, 31237.576, 31215.05], [48666.417, 48688.446, 48700.879, 48710.374, 48704.557, 48692.215, 48708.429, 48713.716, 48699.175, 48699.831, 48711.841, 48691.303], [11.295, 8.468, 7.784, 8.566, 9.741, 8.539, 10.404, 11.363, 8.58, 9.632, 10.572, 28.171], [1345.186189034468, 2002.2758392948178, 1934.565898991945, 1862.4851044726638, 1652.0960537511105, 2293.8980501091764, 2000.3639846462606, 2164.0058213020075, 1413.8429825083676, 1615.6848228280235, 2355.39843503174, 772.2814802775456], [614, 615, 616, 617, 618, 619, 620, 621, 622, 623, 624, 625]], [6, 3141, [27579, 27598, 27622, 27639, 27662, 27695, 27717], [17867.702, 17920.948, 17949.516, 17934.374, 17967.199, 17965.518, 17941.034], [62862.977, 62847.737, 62889.757, 62886.475, 62918.074, 62899.692, 62850.014], [29.107, 23.642, 24.822, 29.097, 19.05, 13.339, 21.232], [3249.7895918605386, 842.6587762401934, 732.1440643245876, 730.52065788336, 601.4625767110413, 451.0495601451097, 773.5252486322003], [629, 630, 631, 632, 633, 634, 635]], [4, 3143, [27610, 27634, 27657, 27683, 27710, 27734, 27755], [6351.436, 6322.041, 6378.122, 6327.601, 6360.765, 6351.899, 6323.978], [47746.104, 47672.864, 47710.113, 47743.114, 47682.398, 47721.223, 47708.712], [12.18, 22.306, 11.226, 14.805, 11.508, 9.051, 15.256], [413.39643881268745, 645.7897334643768, 1338.449552700677, 704.9618425086842, 1491.476782149964, 1198.2068705744634, 726.1211379944393], [631, 632, 633, 634, 635, 636, 637]], [6, 3165, [27762, 27792, 27815, 27846, 27873, 27892], [17955.673, 17950.929, 17961.278, 17960.575, 17989.743, 17987.743], [62918.304, 62904.018, 62903.12, 62862.112, 62902.478, 62712.263], [22.257, 17.16, 22.862, 31.295, 23.809, 21.511], [604.8430268812742, 569.070989315193, 424.34475908622153, 1154.6349534225938, 624.7663656544181, 10275.567364925173], [637, 638, 639, 640, 641, 642]], [0, 3166, [27819, 27847, 27874, 27895, 27919, 27951, 27988, 28020, 28051, 28091, 28131, 28163, 28194, 28226, 28261, 28290, 28327], [21940.365, 21890.028, 21847.736, 21803.582, 21858.259, 21827.168, 21905.601, 21886.425, 21868.23, 21930.512, 21907.694, 21929.831, 21919.659, 21881.969, 21906.413, 21888.282, 21919.732], [19131.822, 19109.667, 19087.482, 19051.859, 19070.961, 19019.93, 19033.804, 19058.765, 19033.007, 19057.505, 19063.356, 19055.303, 19012.75, 19061.18, 19032.618, 19014.06, 19042.248], [29.428, 21.236, 18.569, 17.605, 14.84, 22.296, 18.52, 19.459, 13.544, 12.836, 14.183, 12.976, 8.861, 20.611, 28.459, 10.993, 17.452], [811.7617510899083, 910.1036887306425, 1272.5999041858909, 344.6074054623072, 1264.522751105988, 1717.48729818139, 1464.8058421355545, 1092.8237206550357, 934.0031903690434, 1098.9232565734196, 1679.6329054499242, 1132.770029728018, 861.5652727967636, 1392.3407381624295, 856.3191712858602, 601.2629899939742, 925.875637421231], [639, 640, 641, 642, 643, 644, 645, 646, 647, 648, 649, 650, 651, 652, 653, 654, 655]], [5, 3221, [28264, 28292, 28329, 28369, 28393, 28419, 28439, 28468, 28499, 28538, 28566, 28587, 28616, 28642, 28675, 28709, 28738, 28766, 28794], [30652.714, 30622.737, 30616.081, 30696.008, 30626.906, 30643.913, 30665.898, 30666.869, 30709.193, 30694.461, 30699.42, 30671.946, 30633.229, 30710.316, 30692.247, 30682.058, 30711.192, 30676.485, 30672.508], [48377.797, 48439.435, 48421.593, 48432.601, 48429.047, 48421.063, 48402.079, 48429.257, 48396.072, 48407.228, 48370.059, 48424.912, 48470.055, 48436.115, 48457.736, 48440.766, 48366.253, 48461.725, 48416.131], [21.541, 19.292, 16.603, 25.825, 15.639, 22.92, 12.786, 20.386, 23.377, 15.0, 20.042, 31.217, 17.33, 18.482, 22.77, 18.287, 27.008, 23.951, 24.388], [598.0569336354274, 1069.167762802196, 889.9991866815113, 984.9372402692059, 1183.7342994152461, 1336.7411491367218, 630.8603950343701, 1117.192976026604, 728.1373113023305, 495.5218645849214, 793.0836236453033, 943.9831313967584, 1304.7904345714273, 698.5863265802692, 818.7923773894936, 788.4170285435282, 1637.8284607475387, 472.161182278241, 570.1872275232776], [653, 654, 655, 656, 657, 658, 659, 660, 661, 662, 663, 664, 665, 666, 667, 668, 669, 670, 671]], [4, 3238, [28452, 28480, 28509, 28552, 28574, 28592, 28623], [5056.78, 5017.253, 5034.114, 5082.559, 5063.474, 4981.954, 5156.7], [47784.792, 47814.886, 47771.444, 47817.657, 47810.516, 47768.405, 47803.952], [20.902, 24.736, 29.049, 14.597, 18.037, 30.974, 29.188], [2177.3677087034357, 1543.8116427262712, 1251.4895304223915, 925.1786779861839, 927.1384073634547, 992.6124901063532, 1308.0350384579565], [660, 661, 662, 663, 664, 665, 666]], [5, 3273, [28768, 28795, 28820, 28843, 28874, 28905, 28933], [32880.768, 32977.413, 32927.219, 32802.661, 32865.158, 32869.936, 32907.866], [48518.635, 48524.258, 48557.036, 48627.388, 48549.333, 48531.411, 48534.401], [21.708, 17.45, 16.081, 24.285, 34.312, 3.296, 29.888], [755.0488241731169, 748.9140946074929, 708.5427341376667, 5243.051603719362, 1048.8467581532313, 290.2745765510596, 601.3858732598858], [670, 671, 672, 673, 674, 675, 676]], [0, 3282, [28839, 28867, 28900, 28927, 28958, 28986], [21609.892, 21613.475, 21505.737, 21529.818, 21405.391, 21492.987], [18563.953, 18481.644, 18460.614, 18396.088, 18493.543, 18418.538], [19.401, 16.066, 21.145, 23.199, 28.125, 21.68], [1476.300700236567, 900.884838922659, 1497.872352778888, 854.6956886166141, 2095.3938683428287, 1206.042349305919], [673, 674, 675, 676, 677, 678]], [5, 3299, [28996, 29025, 29056, 29092, 29124, 29155, 29180, 29207], [32794.784, 32681.017, 32662.192, 32622.906, 32772.542, 32895.353, 32884.699, 32988.33], [49410.449, 49403.834, 49446.445, 49420.193, 49390.584, 49319.857, 49379.674, 49336.836], [37.163, 27.928, 33.739, 34.483, 33.519, 26.656, 24.084, 21.751], [860.0652402206225, 3015.2032205453083, 524.0929460184379, 785.5937746526279, 1568.01431801177, 1699.6924897904175, 1036.3356791498852, 3614.7619725094937], [678, 679, 680, 681, 682, 683, 684, 685]], [2, 3336, [29355, 29380, 29413, 29438, 29464, 29487, 29511, 29540, 29571, 29595, 29618, 29644, 29664, 29691, 29730, 29759, 29786, 29813, 29844, 29869], [37119.61, 36943.923, 36947.818, 37005.614, 37069.574, 37032.714, 37028.329, 37076.644, 37061.858, 37060.953, 37012.937, 37027.909, 37043.907, 37028.143, 37047.765, 37049.43, 37047.22, 37077.238, 37032.956, 37057.39], [33927.591, 33969.502, 33980.1, 33952.512, 33948.915, 33944.518, 33961.624, 33933.081, 33947.353, 33919.647, 33916.813, 33940.931, 33959.992, 33956.95, 33955.776, 33978.405, 33954.512, 33891.757, 33926.197, 33964.655], [25.621, 39.178, 24.268, 20.267, 24.267, 12.394, 24.252, 24.516, 26.186, 21.353, 12.05, 10.611, 11.993, 21.991, 15.343, 17.307, 19.965, 17.2, 15.989, 25.196], [1539.8458497076665, 847.9510956812916, 1254.9251780170946, 852.0856592567366, 1085.1296273466012, 1374.3686795900715, 1608.2485137232513, 1095.6350468515536, 1288.45599276482, 612.5203220313942, 631.5319271922093, 966.0446371637483, 1032.8434434339867, 1397.8148557515217, 1408.1557086816213, 1282.4829972012737, 1242.0577690778912, 1643.9629823963546, 1230.407544234996, 545.9422692790372], [690, 691, 692, 693, 694, 695, 696, 697, 698, 699, 700, 701, 702, 703, 704, 705, 706, 707, 708, 709]], [0, 3347, [29506, 29531, 29566, 29588, 29611, 29637], [22002.964, 22022.669, 22078.181, 22028.872, 21857.206, 21994.973], [17915.949, 17979.539, 17923.031, 17916.808, 17876.43, 17890.66], [29.559, 34.954, 18.795, 12.85, 11.555, 7.168], [525.0961713075197, 1120.869538743981, 871.8269265092752, 1474.3526267674088, 674.985783789575, 463.0575522494407], [696, 697, 698, 699, 700, 701]], [4, 3357, [29625, 29650, 29671, 29703, 29737], [5013.694, 4955.471, 5135.656, 5124.653, 5273.286], [48072.607, 48092.571, 48034.586, 47947.002, 47870.846], [11.934, 23.953, 30.889, 25.874, 18.864], [514.6535078589989, 734.9503025534373, 1051.0293115552113, 656.7888293631262, 488.3950438976862], [701, 702, 703, 704, 705]], [4, 3393, [29876, 29907, 29931, 29955, 29988, 30021, 30056, 30082, 30118, 30142, 30174, 30189, 30214, 30243, 30265, 30290, 30316, 30332, 30352, 30375, 30404, 30435, 30455, 30475], [5278.994, 5375.299, 5399.114, 5403.004, 5379.024, 5449.289, 5420.921, 5379.389, 5437.607, 5335.292, 5391.049, 5290.36, 5361.036, 5392.894, 5336.251, 5408.616, 5397.324, 5386.619, 5421.084, 5367.393, 5355.157, 5412.353, 5432.654, 5354.804], [47993.459, 48007.233, 48043.251, 48055.15, 48078.874, 48011.157, 47998.884, 47894.233, 47943.863, 47920.125, 47914.715, 47976.802, 47906.575, 47918.486, 47913.381, 47955.875, 47935.366, 47920.97, 47935.304, 47934.281, 47897.231, 47904.037, 47905.506, 48014.79], [26.807, 15.067, 17.299, 22.446, 24.929, 11.099, 21.76, 19.894, 16.545, 18.59, 17.87, 10.509, 12.326, 16.056, 13.926, 19.771, 30.476, 13.208, 28.988, 17.906, 23.256, 23.451, 15.25, 21.739], [524.2548641453255, 871.703996911056, 928.2901406809525, 977.4747783175178, 952.0184447971895, 584.1220038539699, 1704.246218125839, 861.4105581766974, 772.2002718653755, 1068.299842408492, 1075.525745988474, 309.37466450413166, 742.3716903390164, 944.2555456340586, 965.2943620606177, 691.4128070078174, 956.7422680532037, 836.9252767605392, 522.0297890933969, 901.6890612059138, 1222.056675023834, 668.8246972843353, 842.1243986621853, 1907.1438895800084], [710, 711, 712, 713, 714, 715, 716, 717, 718, 719, 720, 721, 722, 723, 724, 725, 726, 727, 728, 729, 730, 731, 732, 733]], [1, 3395, [29928, 29953, 29986, 30019, 30054, 30077, 30115, 30140, 30172, 30186, 30210, 30240], [2501.881, 2443.878, 2494.611, 2491.296, 2430.393, 2431.719, 2524.651, 2557.045, 2441.186, 2386.194, 2286.182, 2253.423], [33678.549, 33625.458, 33625.132, 33565.737, 33606.262, 33628.022, 33555.006, 33507.079, 33581.137, 33638.879, 33602.558, 33578.854], [15.107, 10.839, 15.417, 26.1, 12.246, 12.398, 19.906, 15.418, 14.719, 14.219, 12.78, 15.775], [1660.111785420651, 1226.5605167244073, 1158.0463844100796, 1180.6783896290035, 996.2248568672796, 1340.4851194936177, 1312.3042264694793, 1869.0561728492835, 1362.3131862126024, 571.4608793032779, 1069.4808524397195, 1024.971933119436], [712, 713, 714, 715, 716, 717, 718, 719, 720, 721, 722, 723]], [5, 3397, [29921, 29947, 29976, 30006, 30045, 30072], [32468.454, 32366.413, 32426.229, 32414.236, 32423.964, 32426.098], [49026.456, 48980.696, 49019.463, 49087.73, 49127.155, 49104.395], [38.391, 22.89, 16.072, 18.583, 28.121, 26.118], [1517.8384710306118, 544.7252950309551, 624.3767428880197, 1145.5826766218875, 1705.1114282761748, 576.706863206741], [711, 712, 713, 714, 715, 716]], [6, 3404, [30126, 30155, 30179, 30196, 30225], [19281.2, 19152.424, 19026.641, 19124.05, 19035.647], [61579.776, 61600.897, 61596.495, 61677.909, 61607.94], [12.777, 21.509, 27.255, 21.315, 28.105], [442.7710500197216, 950.2719284702457, 701.7817471427604, 2528.8495326151374, 2013.7255360586726], [718, 719, 720, 721, 722]], [1, 3431, [30373, 30401, 30433, 30454, 30473, 30498, 30519, 30554], [1559.41, 1507.362, 1531.374, 1405.139, 1574.898, 1593.074, 1421.418, 1361.337], [33964.193, 33928.983, 33932.925, 33877.981, 33971.455, 34078.04, 34092.811, 34055.606], [20.967, 26.148, 22.515, 11.761, 16.243, 16.26, 22.279, 18.781], [2441.7843368903928, 1377.9280455177784, 1251.1141764783874, 1422.2224383875114, 1508.5552595259708, 1296.2446975188345, 8394.504950259588, 1056.3721448061044], [729, 730, 731, 732, 733, 734, 735, 736]], [4, 3459, [30648, 30677, 30702, 30725, 30749, 30786, 30820, 30863, 30914], [5438.23, 5431.329, 5374.797, 5438.88, 5428.817, 5379.245, 5423.663, 5431.436, 5557.44], [47942.368, 47884.021, 47921.837, 47939.155, 47938.815, 47886.987, 47942.721, 47922.029, 47947.997], [27.566, 28.424, 28.187, 24.765, 20.278, 17.848, 23.754, 27.246, 18.831], [507.66361478880367, 1277.6933431261896, 814.1897426358928, 359.767883853878, 783.3671034610568, 1670.6314456308082, 1051.6463276386048, 590.983588146768, 12679.91841954622], [739, 740, 741, 742, 743, 744, 745, 746, 747]], [4, 3478, [30751, 30788, 30821, 30865, 30917, 30977], [6151.022, 6282.176, 6436.118, 6393.786, 6285.756, 6275.071], [48081.106, 48009.61, 48013.901, 48005.215, 48029.979, 48024.918], [18.927, 17.418, 37.21, 32.278, 21.204, 18.562], [3485.518173081248, 1080.5924741222984, 2486.05690119979, 2246.94871600956, 1349.4984817596076, 974.0570059622061], [743, 744, 745, 746, 747, 748]], [0, 3492, [30841, 30893, 30946, 31000, 31054, 31115, 31161, 31216, 31266, 31314, 31357, 31406, 31461, 31514], [21280.574, 21115.494, 21178.51, 21230.279, 21216.292, 21183.264, 21198.201, 21179.447, 21220.567, 21224.924, 21314.175, 21319.082, 21372.071, 21478.212], [18683.78, 18631.951, 18638.358, 18615.57, 18619.301, 18588.515, 18570.574, 18585.977, 18536.115, 18574.404, 18498.569, 18494.741, 18532.301, 18443.387], [18.715, 25.119, 31.76, 26.536, 25.774, 18.418, 13.472, 24.132, 15.354, 13.87, 18.454, 18.603, 19.832, 19.26], [10819.953070388266, 2404.383606124166, 2904.808930969273, 3663.8727810188116, 3594.3849096532595, 4342.80905786544, 3069.758022839393, 2438.5808078667615, 2672.950086030734, 2482.9182694644073, 1729.4626142537645, 3054.2866918500135, 1008.1742353931901, 5458.399342308667], [745, 746, 747, 748, 749, 750, 751, 752, 753, 754, 755, 756, 757, 758]], [4, 3513, [30915, 30976, 31027, 31082, 31137], [5883.566, 5733.853, 5797.222, 5860.337, 5826.923], [47925.915, 47866.25, 47794.432, 47789.063, 47707.965], [44.559, 19.464, 20.901, 12.539, 16.604], [1268.8682632600378, 1566.5720708294102, 2093.722807146491, 2178.3788072789307, 1121.806025353893], [747, 748, 749, 750, 751]], [5, 3518, [31068, 31125, 31174, 31228, 31276, 31322, 31367], [31941.685, 32075.788, 32218.331, 32122.535, 32246.165, 32344.363, 32369.066], [48567.272, 48532.099, 48488.601, 48487.966, 48469.245, 48516.283, 48548.095], [22.437, 35.481, 21.404, 33.928, 20.427, 19.418, 20.953], [4328.565611634636, 1779.9465756817297, 2146.8941889784332, 1773.7413621838803, 1046.8180203181462, 1096.478503595011, 1180.9498047831455], [749, 750, 751, 752, 753, 754, 755]], [5, 3529, [31175, 31229, 31277, 31323, 31368, 31418, 31475, 31528, 31581, 31630, 31680, 31742, 31793, 31844, 31898, 31954, 32006, 32055], [32951.813, 32992.783, 33036.635, 33087.576, 33009.178, 33013.888, 33055.862, 33112.554, 33161.242, 33129.55, 32999.099, 33118.807, 33091.281, 33029.207, 32977.495, 33002.623, 32940.044, 33024.7], [48965.646, 48886.681, 48846.978, 49075.966, 49023.173, 48997.805, 48977.66, 48969.596, 48974.373, 48984.789, 48881.626, 49036.357, 48962.834, 48933.747, 48818.672, 48753.928, 48961.474, 48835.155], [12.642, 15.206, 16.36, 17.274, 14.442, 18.979, 24.053, 18.025, 28.332, 8.924, 37.858, 15.711, 16.773, 30.697, 41.425, 22.09, 20.705, 17.038], [1440.076740653599, 1563.4362544755072, 1165.4400408357847, 1921.7906144238684, 3806.259786244477, 2427.1439123340733, 2750.3594972884875, 2491.980531688981, 1904.2846959785384, 70633.68909958212, 2033.460257247595, 1228.2840096271896, 1026.7919532566316, 4612.637470675427, 2584.5840317516236, 959.8573944327052, 10040.137352460477, 563.8651209598195], [751, 752, 753, 754, 755, 756, 757, 758, 759, 760, 761, 762, 763, 764, 765, 766, 767, 768]], [1, 3532, [31078, 31135, 31184, 31240, 31288, 31331, 31378, 31432], [2519.508, 2424.224, 2443.571, 2509.35, 2480.889, 2491.039, 2527.21, 2505.627], [33706.161, 33754.614, 33741.34, 33812.562, 33776.927, 33748.263, 33736.0, 33743.318], [20.778, 22.859, 26.769, 13.584, 16.928, 23.647, 19.214, 25.02], [7897.363996138309, 1696.802992058575, 1468.2311786225166, 1378.174544019446, 1331.699901314034, 1405.004269043858, 1370.4836663113933, 622.0842774721771], [750, 751, 752, 753, 754, 755, 756, 757]], [4, 3533, [31081, 31136, 31189, 31243, 31292], [5467.51, 5455.517, 5692.416, 5646.265, 5438.583], [47910.605, 47922.612, 47915.133, 47988.21, 48113.15], [25.785, 26.845, 25.598, 21.392, 21.538], [2369.957503312468, 1720.7799913341394, 9777.928522822776, 853.5696085153603, 3942.3531943044327], [750, 751, 752, 753, 754]], [0, 3539, [31167, 31220, 31271, 31317, 31361, 31410, 31467, 31517, 31572, 31625, 31674, 31729, 31784, 31835], [23000.625, 22906.324, 22966.221, 22907.647, 23006.16, 22962.732, 22927.193, 22916.639, 22829.624, 22836.223, 22785.295, 22857.864, 22955.965, 22940.922], [18312.161, 18214.206, 18142.096, 18269.765, 18292.194, 18340.332, 18131.78, 18092.466, 18023.984, 18030.802, 17978.267, 18028.272, 18028.128, 18142.761], [18.077, 16.418, 19.205, 24.796, 21.191, 20.595, 20.854, 26.007, 30.326, 31.596, 27.137, 23.923, 22.378, 19.458], [17458.403171837483, 17397.377549141413, 3982.652862566111, 6211.311804174357, 3354.955685827113, 6403.238846023758, 3392.382316820824, 2959.916402881246, 1948.864829307603, 1283.4682472653053, 2076.114720513709, 5367.82226346778, 1578.545294636977, 3298.97113906693], [751, 752, 753, 754, 755, 756, 757, 758, 759, 760, 761, 762, 763, 764]], [1, 3541, [31183, 31238, 31287, 31330, 31376, 31430, 31488, 31537, 31595, 31642, 31690, 31753, 31806, 31856, 31909, 31965, 32016, 32065, 32114, 32167, 32218], [1604.752, 1745.484, 1738.359, 1695.512, 1506.733, 1430.787, 1600.78, 1450.778, 1342.904, 1295.72, 1369.567, 1344.606, 1292.914, 1218.843, 1070.812, 1106.889, 1049.66, 1086.839, 1054.882, 1086.579, 1058.286], [33874.775, 33877.995, 33845.06, 33802.338, 33940.511, 34013.028, 34018.871, 33958.569, 33837.503, 33816.613, 33984.413, 33931.48, 33885.288, 33775.781, 33681.953, 33745.397, 33753.748, 33624.332, 33615.786, 33501.355, 33403.379], [22.142, 15.78, 14.303, 19.799, 16.488, 21.651, 25.306, 14.996, 14.618, 21.077, 13.573, 14.033, 22.416, 25.868, 20.47, 23.332, 19.827, 30.752, 22.254, 16.194, 21.144], [10860.994286644931, 1919.0750079033414, 2595.5976652483287, 3569.8064382516523, 1460.7903183239127, 614.5115985946428, 7414.261391362062, 968.1038058661367, 1518.5827602957847, 1517.135457362554, 1107.4576619036816, 1967.5224940662956, 990.0328375511491, 2051.5219018644316, 1049.4839518780639, 1645.042222673525, 613.5814096314386, 884.8149316309931, 798.5541071705708, 1332.736329403052, 893.562789400469], [752, 753, 754, 755, 756, 757, 758, 759, 760, 761, 762, 763, 764, 765, 766, 767, 768, 769, 770, 771, 772]], [1, 3547, [31241, 31289, 31332, 31380, 31434, 31491, 31540, 31597, 31644, 31694, 31755, 31809, 31859, 31912, 31967, 32019, 32067], [3152.513, 3214.197, 3200.255, 3197.5, 3271.582, 3264.653, 3200.705, 3208.851, 3184.907, 3176.899, 3234.287, 3246.696, 3220.19, 3250.919, 3262.547, 3217.36, 3189.311], [32896.128, 32898.982, 32962.257, 33057.829, 33045.325, 33163.754, 33072.574, 33106.381, 33048.965, 33043.951, 33063.23, 33034.465, 33032.521, 32901.795, 32901.928, 32900.547, 32979.316], [22.268, 17.853, 18.737, 15.626, 21.976, 17.311, 24.925, 9.656, 11.417, 16.945, 16.001, 19.334, 16.295, 12.526, 15.521, 18.688, 3.337], [529.8521683473034, 780.53991915236, 1090.5581667856877, 745.7365449108515, 1941.116637782957, 22222.045236928538, 540.2092162146511, 474.0224401195518, 766.5742622259854, 1286.6172530302838, 857.2288268111041, 546.6590959135754, 922.8159943768866, 550.9531842086224, 1262.432158981529, 1014.3267410489784, 255.62561126902074], [753, 754, 755, 756, 757, 758, 759, 760, 761, 762, 763, 764, 765, 766, 767, 768, 769]], [4, 3556, [31291, 31333, 31381, 31436, 31493, 31544, 31600, 31646, 31696, 31757, 31812, 31861, 31914, 31969, 32021, 32069, 32119, 32173], [5414.283, 5401.331, 5372.564, 5449.977, 5470.346, 5435.279, 5477.039, 5558.452, 5503.796, 5487.616, 5499.536, 5472.445, 5395.101, 5352.589, 5410.052, 5419.155, 5432.575, 5388.53], [48191.877, 48159.415, 48244.858, 48060.355, 47944.473, 47888.394, 47901.468, 47798.249, 47837.77, 47829.139, 47844.504, 47886.458, 47928.791, 47932.411, 47945.571, 47962.616, 47918.379, 47930.697], [23.879, 16.967, 15.988, 24.61, 15.771, 14.692, 15.72, 15.959, 13.78, 19.052, 22.171, 48.971, 11.824, 20.148, 18.931, 21.546, 17.838, 14.94], [5134.883218122353, 4183.350251467238, 5594.335930263622, 1624.0005240541052, 1213.3651782423951, 1671.7899767321308, 1837.4907295004493, 3645.202861490966, 18197.05212914268, 2217.1826931878386, 2516.366361870347, 1125.6810660050016, 746.4128393174797, 806.3810325990014, 1079.7723417935981, 1061.5715955291112, 843.3854789101476, 962.2545190812192], [754, 755, 756, 757, 758, 759, 760, 761, 762, 763, 764, 765, 766, 767, 768, 769, 770, 771]], [5, 3557, [31366, 31414, 31473, 31524, 31579], [31305.937, 31376.097, 31418.893, 31355.411, 31446.602], [49178.657, 49270.066, 49219.309, 49242.01, 49059.535], [28.494, 19.558, 19.713, 25.998, 37.457], [507.9245583510103, 718.6122103793786, 7071.326681714016, 1589.988206478566, 3563.3647555377693], [755, 756, 757, 758, 759]], [1, 3563, [31377, 31431, 31489, 31539, 31596], [2040.029, 2032.638, 1841.149, 1911.007, 2076.16], [33811.711, 33842.584, 33799.248, 33789.434, 33763.591], [13.837, 16.779, 41.166, 16.9, 14.063], [841.807176627786, 954.9745964994011, 1234.2247678954786, 911.9625589858471, 610.0764833033041], [756, 757, 758, 759, 760]], [0, 3569, [31460, 31512, 31568, 31620, 31670, 31722, 31778], [21157.635, 21155.107, 21279.57, 21160.542, 20928.145, 20800.806, 20766.775], [19216.405, 19187.462, 19150.834, 19064.013, 19153.276, 19169.949, 19003.459], [31.599, 16.804, 17.601, 19.754, 11.355, 28.748, 29.686], [796.9376950856624, 1226.0866304827516, 1577.8690276901716, 566.4891578716387, 41088.68415658291, 751.6007447716867, 2634.6164188460175], [757, 758, 759, 760, 761, 762, 763]], [5, 3595, [31678, 31738, 31790, 31841, 31894, 31952], [31991.841, 32059.87, 32095.756, 32094.756, 31956.688, 32052.593], [48554.075, 48563.819, 48622.771, 48589.477, 48495.874, 48480.974], [40.843, 33.884, 25.315, 21.917, 13.191, 24.436], [1940.4414334118198, 4816.014382199988, 8480.650958078517, 13378.626749771724, 919.2948329669994, 646.9424029776095], [761, 762, 763, 764, 765, 766]], [1, 3596, [31692, 31754, 31808, 31858, 31910, 31966, 32018, 32066, 32116, 32168, 32219, 32267, 32315, 32365, 32401, 32447], [2334.8, 2452.857, 2433.806, 2380.014, 2468.368, 2352.696, 2442.0, 2515.5, 2404.811, 2387.894, 2489.382, 2527.12, 2676.74, 2773.965, 2736.453, 2824.099], [33563.789, 33569.485, 33553.675, 33550.353, 33674.491, 33725.343, 33719.049, 33785.008, 33803.304, 33769.025, 33679.783, 33642.578, 33480.426, 33453.667, 33489.137, 33468.979], [26.07, 25.813, 26.053, 23.161, 17.408, 20.933, 26.098, 23.827, 20.299, 21.086, 18.398, 26.356, 21.438, 16.487, 20.831, 25.436], [9660.87413180251, 1362.3670790282674, 2861.865147816695, 5433.167831816437, 1403.2253171725345, 1235.8988391882833, 599.5767662781125, 2187.287336628656, 993.2099079949534, 1098.0401254474127, 1542.9104455586275, 1794.2986393558724, 1224.4339153771787, 1213.433967891362, 997.7436540611246, 658.9950273814941], [762, 763, 764, 765, 766, 767, 768, 769, 770, 771, 772, 773, 774, 775, 776, 777]], [6, 3599, [31717, 31773, 31828, 31880, 31936, 31986, 32041, 32089], [17866.552, 17861.171, 17844.392, 17835.034, 17877.93, 17949.439, 17955.404, 18028.162], [62950.208, 63077.423, 63054.492, 63016.422, 63089.621, 63010.137, 62960.317, 62946.299], [22.089, 25.433, 14.719, 27.709, 16.213, 21.638, 23.823, 25.306], [1359.4549190444782, 928.5173045696525, 951.6461763154177, 1040.2542025921744, 1310.2466498326066, 2331.832892812775, 1041.9708072210137, 1025.8817175940012], [762, 763, 764, 765, 766, 767, 768, 769]], [5, 3603, [31740, 31792, 31843, 31896, 31953, 32004, 32054, 32104, 32155, 32204, 32253, 32303], [32357.074, 32392.286, 32343.665, 32298.657, 32319.11, 32238.371, 32321.746, 32330.361, 32377.219, 32415.131, 32549.587, 32601.901], [49391.662, 49380.328, 49255.517, 49244.21, 49260.205, 49251.06, 49292.479, 49241.658, 49298.322, 49319.171, 49337.851, 49333.223], [24.358, 17.454, 19.712, 14.596, 29.189, 13.924, 11.851, 15.369, 12.976, 14.687, 23.177, 41.799], [601.2855102826279, 1887.731944394464, 3617.017907713572, 3413.539000809938, 2199.6987456407805, 2570.387281186474, 1249.1612907084539, 1412.9788785159565, 1595.076387952912, 1324.4526687718158, 1145.3273363528222, 1193.5551645380485], [762, 763, 764, 765, 766, 767, 768, 769, 770, 771, 772, 773]], [0, 3614, [31833, 31885, 31944, 31994, 32047, 32096, 32142, 32196, 32247], [22079.962, 22052.741, 22073.819, 22051.021, 21989.501, 21932.757, 21980.427, 21975.901, 22036.165], [18141.588, 18093.065, 18057.424, 18048.326, 18034.511, 17964.468, 18021.37, 17988.593, 17891.963], [28.062, 25.048, 23.626, 26.156, 18.271, 24.111, 28.076, 24.93, 26.845], [1528.3428051415463, 858.2507715664746, 1441.0303290604866, 3673.2089850474126, 815.3872149538666, 1182.7197783166896, 746.316899984456, 1617.5079125222164, 655.9728510864733], [764, 765, 766, 767, 768, 769, 770, 771, 772]], [2, 3618, [31899, 31957, 32010, 32057, 32106], [38045.645, 38098.604, 38092.641, 37994.898, 37900.888], [34440.076, 34388.242, 34342.179, 34349.216, 34515.637], [28.57, 31.964, 32.88, 13.705, 31.991], [1670.588884817113, 3823.193160985791, 1850.1706473768004, 15452.522008556307, 3877.0968251404734], [765, 766, 767, 768, 769]], [4, 3621, [31915, 31970, 32022, 32070, 32120, 32174, 32224], [6154.74, 6116.955, 6068.252, 6168.599, 6119.808, 6210.958, 6193.033], [47413.739, 47357.612, 47369.097, 47378.905, 47365.215, 47319.676, 47216.104], [34.553, 16.536, 23.287, 22.359, 17.41, 20.363, 27.376], [1696.3009279799176, 910.0950198586538, 1135.152560403333, 1422.234878023484, 833.5758962186259, 884.9429068619672, 893.3248545415001], [766, 767, 768, 769, 770, 771, 772]], [0, 3627, [31883, 31940, 31991, 32043, 32093, 32139, 32193, 32245, 32295, 32344, 32388, 32424, 32471, 32521, 32572, 32620, 32662, 32712, 32758, 32802, 32838, 32867, 32910, 32951, 32994, 33031, 33067, 33105, 33144, 33185, 33221], [21368.408, 21388.714, 21370.901, 21254.763, 21232.153, 21235.097, 21271.697, 21331.103, 21346.281, 21267.661, 21201.099, 21075.029, 21001.091, 21079.394, 21172.486, 21250.39, 21363.051, 21383.674, 21362.54, 21398.411, 21364.991, 21393.535, 21468.45, 21426.348, 21482.132, 21632.446, 21682.842, 21744.96, 21764.774, 21636.192, 21770.536], [19151.644, 19248.073, 19269.054, 19293.907, 19416.814, 19261.643, 19264.041, 19197.676, 19011.578, 19012.749, 18969.084, 18978.193, 18967.813, 18967.253, 18961.015, 19127.356, 19248.003, 19260.911, 19317.93, 19336.483, 19287.837, 19211.121, 19367.03, 19407.272, 19342.767, 19335.299, 19156.117, 19196.944, 19283.274, 19283.258, 19300.499], [28.458, 9.438, 8.988, 17.483, 20.222, 15.47, 21.529, 15.612, 18.617, 10.409, 21.294, 23.959, 21.089, 16.118, 21.858, 29.943, 15.884, 16.102, 15.927, 14.694, 28.291, 21.07, 14.828, 22.505, 16.203, 20.083, 24.1, 22.496, 16.38, 24.1, 13.221], [1332.9673567601615, 768.2991235111273, 1066.4798549260197, 1022.716030764018, 1215.42996930847, 1232.6748747941645, 952.478447254244, 715.9254453881927, 3394.559168451768, 924.3195585138653, 1001.9831189469908, 1991.4379765841632, 1343.8061511916426, 1450.1675353245935, 1258.6383493099042, 2398.424615857939, 1576.3505064787817, 2306.743292011554, 1610.6616632862751, 1830.054058875486, 1445.5748631718352, 3010.09775425861, 1270.7415331556301, 6624.394778430472, 806.2944173831796, 959.7297873029888, 1440.1958719020006, 1511.5836026678276, 978.0049404276862, 2810.184907326043, 518.9985942632558], [765, 766, 767, 768, 769, 770, 771, 772, 773, 774, 775, 776, 777, 778, 779, 780, 781, 782, 783, 784, 785, 786, 787, 788, 789, 790, 791, 792, 793, 794, 795]], [1, 3646, [32169, 32220, 32268, 32316, 32367, 32402, 32448, 32496, 32547, 32593, 32639, 32687, 32735, 32779], [3262.263, 3265.332, 3306.257, 3346.638, 3403.061, 3385.609, 3376.308, 3382.742, 3506.015, 3493.13, 3544.75, 3510.151, 3529.714, 3562.864], [33009.817, 32989.554, 33007.505, 33049.656, 32995.447, 33043.657, 33019.188, 33002.499, 32906.578, 33008.424, 32962.575, 32922.982, 33024.178, 33147.324], [17.46, 16.108, 13.923, 20.984, 19.93, 26.921, 11.652, 30.699, 32.079, 26.524, 26.112, 15.335, 24.311, 22.917], [494.2150795502877, 802.8377061233641, 911.5944021533375, 778.1477934991549, 1201.9092190778692, 975.4210380404479, 882.6144432805175, 922.2923583837464, 2513.4170536707416, 593.4801254925914, 930.8699397066076, 1137.5095916328423, 1710.5191208753124, 1813.4388211810367], [771, 772, 773, 774, 775, 776, 777, 778, 779, 780, 781, 782, 783, 784]], [6, 3653, [32240, 32292, 32339, 32385, 32420, 32466, 32515], [18592.664, 18596.233, 18512.896, 18352.697, 18305.789, 18299.893, 18325.232], [62265.372, 62287.638, 62237.545, 62245.749, 62346.494, 62329.748, 62467.811], [15.59, 11.982, 17.987, 15.61, 20.087, 13.741, 10.912], [1753.0213455209648, 1661.7046346664204, 1417.8904766247333, 870.5247545770326, 1459.5667751532508, 1017.6704413368262, 68102.01636923823], [772, 773, 774, 775, 776, 777, 778]], [3, 3656, [32342, 32387, 32423, 32470, 32519, 32571, 32618], [20326.076, 20301.274, 20309.767, 20332.56, 20329.695, 20347.156, 20341.175], [39137.794, 39057.995, 38969.782, 38990.186, 39055.249, 39062.304, 39029.085], [22.277, 25.755, 18.718, 24.666, 16.092, 26.931, 25.783], [1282.5887330164103, 1468.6296079622496, 857.2441688875499, 6599.5683612914445, 1898.3607078394996, 822.7445366325501, 1148.090715438439], [774, 775, 776, 777, 778, 779, 780]], [5, 3657, [32392, 32433, 32479, 32528, 32581, 32625, 32672, 32722, 32762, 32809, 32843, 32875, 32917, 32958, 32999, 33038, 33073, 33114, 33152, 33193, 33229], [31696.965, 31663.053, 31636.026, 31616.313, 31630.914, 31692.304, 31609.926, 31676.231, 31640.895, 31546.322, 31531.136, 31554.939, 31470.959, 31569.453, 31456.59, 31411.554, 31442.162, 31416.268, 31344.874, 31305.15, 31264.297], [48726.118, 48623.233, 48576.853, 48700.178, 48763.772, 48816.179, 48836.394, 48767.596, 48737.466, 48599.692, 48615.963, 48596.366, 48544.909, 48448.681, 48399.034, 48408.203, 48388.385, 48431.191, 48453.993, 48586.062, 48573.925], [13.341, 26.404, 15.536, 15.379, 12.844, 15.039, 25.801, 19.525, 14.424, 20.976, 35.786, 28.955, 19.683, 22.307, 24.322, 25.194, 21.192, 21.124, 16.435, 16.98, 23.054], [28766.306835694217, 4522.105505811431, 1530.4152155789277, 2002.7378430396432, 1693.1966411807823, 1532.431113730564, 1547.8679774127816, 2410.54864483661, 1875.54040433149, 967.6568337116012, 1081.743544673987, 1572.8927941186462, 1747.6391383104474, 7225.788641212196, 915.6374632905156, 1045.321986612503, 1274.3078132210594, 2112.553104923897, 1148.4051820242062, 1067.671889865067, 1006.4764474080057], [775, 776, 777, 778, 779, 780, 781, 782, 783, 784, 785, 786, 787, 788, 789, 790, 791, 792, 793, 794, 795]], [1, 3660, [32314, 32364, 32400, 32446, 32493, 32544, 32590, 32636, 32683, 32733, 32776, 32818, 32848, 32885, 32930, 32973, 33012, 33050, 33085, 33122, 33168, 33205, 33246, 33281, 33317, 33350, 33380, 33413, 33448, 33489, 33528, 33573, 33621, 33663, 33705, 33737, 33783, 33826], [1171.336, 1348.593, 1287.681, 1355.712, 1362.392, 1322.489, 1176.996, 1232.016, 1291.743, 1315.365, 1257.452, 1322.329, 1240.133, 1325.527, 1344.405, 1355.053, 1348.437, 1376.855, 1377.504, 1441.494, 1437.846, 1346.593, 1469.9, 1471.432, 1386.396, 1372.194, 1380.008, 1584.73, 1468.995, 1455.718, 1478.986, 1547.527, 1501.19, 1447.536, 1421.543, 1422.252, 1398.079, 1518.469], [33299.114, 33262.936, 33274.868, 33294.53, 33309.992, 33327.23, 33372.584, 33446.548, 33382.364, 33361.372, 33383.546, 33364.92, 33365.295, 33319.248, 33378.801, 33478.801, 33551.657, 33549.671, 33421.691, 33453.157, 33463.459, 33342.68, 33349.149, 33344.552, 33552.279, 33699.521, 33838.956, 33731.514, 33674.573, 33739.784, 33820.121, 33764.266, 33748.343, 33775.001, 33763.567, 33746.525, 33779.823, 33841.655], [25.321, 18.281, 23.002, 15.048, 14.789, 18.699, 15.605, 13.896, 15.837, 18.709, 12.746, 21.315, 16.151, 11.211, 7.364, 17.945, 13.922, 14.126, 17.4, 12.056, 15.377, 15.816, 16.249, 32.36, 24.947, 16.851, 14.023, 26.16, 18.031, 16.574, 13.462, 21.005, 13.619, 28.526, 15.441, 19.962, 16.268, 35.645], [2457.448215730345, 506.62397413721095, 2351.9376220286476, 946.4565024993844, 1662.8573325257419, 833.105648741261, 990.957919134798, 887.5341502352081, 918.0821461093909, 875.422494571757, 1088.4525510352655, 3222.98961406725, 1400.9909218321905, 1588.241427190693, 1538.497955796995, 1689.2815637527078, 1590.546630632449, 1985.3036975273717, 966.5511594359504, 1327.674087312594, 1701.14141713081, 1471.1658951544387, 1146.998373292815, 2016.316647642165, 1033.2282575260463, 1253.4484042776048, 1474.661645376114, 747.8383354183751, 936.9396760050561, 1219.8808797935171, 1776.5949999609763, 866.0025980094124, 659.3954097024425, 1122.590209626444, 1157.6000493758304, 1621.7801941602293, 1013.5054960591675, 1372.4213164767611], [774, 775, 776, 777, 778, 779, 780, 781, 782, 783, 784, 785, 786, 787, 788, 789, 790, 791, 792, 793, 794, 795, 796, 797, 798, 799, 800, 801, 802, 803, 804, 805, 806, 807, 808, 809, 810, 811]], [4, 3662, [32317, 32368, 32403, 32449, 32497, 32549], [5409.607, 5407.996, 5360.473, 5400.449, 5400.831, 5355.688], [47905.704, 47938.384, 47947.586, 47945.629, 47952.423, 47905.146], [20.891, 24.536, 21.128, 28.169, 23.169, 22.094], [972.1571451357748, 1737.3556989913363, 903.2582629299679, 1451.9347388351985, 707.1234245447666, 1176.6311025630534], [774, 775, 776, 777, 778, 779]], [4, 3675, [32451, 32498, 32550, 32596, 32643, 32691, 32737, 32782, 32822], [6454.638, 6441.537, 6356.322, 6338.996, 6295.134, 6317.283, 6298.994, 6347.714, 6345.986], [47612.193, 47619.839, 47805.865, 47786.222, 47730.474, 47845.149, 47825.105, 47805.399, 47830.735], [27.961, 42.852, 28.214, 36.811, 2.921, 2.173, 14.753, 23.903, 23.597], [11510.206389610395, 2387.880824255231, 586.7013788073957, 503.60602608504723, 351.11525159635966, 245.80794517342449, 850.8165595523577, 1072.431798517123, 398.55980719463525], [777, 778, 779, 780, 781, 782, 783, 784, 785]], [6, 3683, [32514, 32568, 32615, 32658, 32708, 32753, 32797, 32834, 32863, 32906, 32947, 32991, 33027], [18177.38, 18235.79, 18233.784, 18151.678, 18123.947, 18033.187, 18167.782, 18143.878, 18074.676, 18077.253, 18198.137, 18212.124, 18255.55], [62477.132, 62407.59, 62324.093, 62315.595, 62350.224, 62365.147, 62426.587, 62537.044, 62436.628, 62571.661, 62539.367, 62365.333, 62381.167], [44.083, 13.532, 16.861, 12.011, 14.039, 19.581, 20.876, 18.778, 15.701, 15.157, 26.441, 23.673, 18.854], [2722.9874483652725, 2217.2412217984584, 1406.2808815407052, 560.4907174795529, 1410.5574418012698, 746.382869339317, 833.4585607813441, 1214.2925286418847, 1225.7649329701392, 963.6911974834336, 2733.184939601111, 1002.7575728346396, 942.0999306926894], [778, 779, 780, 781, 782, 783, 784, 785, 786, 787, 788, 789, 790]], [4, 3692, [32641, 32690, 32736, 32781, 32821, 32851, 32888, 32933, 32977, 33014, 33056], [5447.02, 5397.913, 5398.418, 5412.425, 5405.245, 5407.037, 5391.829, 5434.539, 5487.553, 5370.274, 5394.311], [47982.663, 47911.393, 47906.401, 47940.839, 47948.253, 47914.967, 47926.589, 47981.239, 47975.283, 47936.607, 48026.39], [15.629, 32.058, 21.172, 16.764, 28.517, 19.751, 18.085, 28.76, 24.113, 17.429, 9.844], [822.2466003562425, 1294.7999109964846, 1302.5021433408072, 745.4639333668656, 2038.7546310755663, 738.4150546560783, 1313.5818118955947, 878.7579103017637, 2062.7049578929086, 784.3789653307985, 78011.55682605154], [781, 782, 783, 784, 785, 786, 787, 788, 789, 790, 791]], [1, 3717, [32850, 32886, 32931, 32974, 33013, 33053], [3507.496, 3470.921, 3548.161, 3503.239, 3555.605, 3523.167], [32993.571, 33074.073, 33204.971, 33086.753, 33077.257, 33017.264], [21.116, 35.363, 16.081, 14.731, 14.698, 26.827], [1943.3474435672458, 2970.435279851684, 20366.542464712056, 15611.028467088696, 13173.044468552042, 587.87638982076], [786, 787, 788, 789, 790, 791]], [5, 3719, [32876, 32919, 32962, 33002, 33040, 33075, 33116, 33155], [32696.987, 32549.492, 32428.64, 32360.779, 32507.028, 32626.982, 32656.952, 32606.06], [49217.136, 49273.881, 49252.171, 49301.505, 49279.359, 49382.309, 49304.807, 49324.567], [19.499, 26.243, 17.369, 20.107, 23.899, 13.919, 30.559, 34.326], [591.3114489580632, 833.7404142510383, 2160.278061987734, 1120.7571712830552, 1095.523804600242, 1060.362925210139, 978.4872468090489, 885.0695789037413], [786, 787, 788, 789, 790, 791, 792, 793]], [2, 3726, [33004, 33042, 33078, 33118, 33159, 33199, 33236, 33273], [36498.652, 36477.827, 36532.192, 36545.814, 36520.588, 36558.915, 36561.583, 36561.348], [35074.419, 34977.803, 35090.965, 35038.967, 35007.249, 35029.463, 35063.552, 35068.932], [24.058, 15.799, 14.744, 23.982, 15.183, 31.96, 18.332, 17.419], [2144.6641208559627, 2747.859150341881, 1890.2677367049232, 1089.513971001884, 1419.498062719447, 1947.6620457209988, 3151.74893034604, 1218.6986207544599], [789, 790, 791, 792, 793, 794, 795, 796]], [3, 3734, [33101, 33140, 33182, 33220, 33264, 33301], [20595.618, 20631.85, 20562.937, 20581.564, 20577.67, 20576.338], [39569.65, 39527.323, 39603.895, 39592.19, 39522.096, 39562.329], [20.72, 10.36, 20.539, 18.049, 22.234, 25.948], [1491.85217498399, 465.2575970382091, 841.5811513647938, 1165.651537963398, 1698.392656199713, 1647.7914765428882], [792, 793, 794, 795, 796, 797]], [1, 3743, [33124, 33170, 33206, 33248, 33283, 33320, 33353, 33383, 33418, 33451, 33492, 33531, 33576, 33624, 33665, 33706, 33741], [3556.639, 3500.776, 3484.762, 3522.247, 3504.687, 3498.329, 3429.718, 3553.764, 3569.373, 3547.21, 3522.291, 3473.836, 3548.768, 3547.836, 3548.255, 3398.749, 3452.162], [32981.027, 32819.195, 32818.322, 32843.195, 32779.938, 32780.857, 32756.251, 32842.297, 32805.11, 32884.755, 32834.775, 32767.314, 32780.294, 32779.516, 32730.35, 32785.665, 32849.687], [22.796, 20.909, 11.377, 11.839, 14.9, 14.778, 14.896, 14.085, 17.152, 22.55, 17.538, 20.042, 18.192, 21.943, 27.462, 24.996, 28.35], [1008.7544624827932, 927.1671515724532, 883.7231062257221, 1694.0823586521476, 2048.876872048827, 2065.9650759620845, 2000.7520843288385, 1039.3260654153855, 685.6207237887625, 1017.0823102415133, 1950.7775438261858, 2021.1234642596978, 1205.7152477651837, 1004.088790994016, 801.157705598632, 796.2855513276669, 736.5386201448185], [793, 794, 795, 796, 797, 798, 799, 800, 801, 802, 803, 804, 805, 806, 807, 808, 809]], [4, 3745, [33125, 33171, 33210, 33249, 33285, 33323, 33355, 33385], [5418.982, 5377.688, 5417.26, 5460.675, 5361.578, 5394.099, 5410.052, 5381.604], [47928.465, 47950.019, 47963.147, 47947.177, 47989.46, 47934.057, 47938.823, 48000.861], [19.451, 18.744, 16.553, 16.447, 21.911, 17.028, 25.386, 25.221], [2097.757935272722, 1284.451586927303, 919.4158893782482, 821.3199999564049, 1593.6235564776177, 757.1600459475122, 505.2626617457752, 1040.6689367976778], [793, 794, 795, 796, 797, 798, 799, 800]], [5, 3747, [33272, 33312, 33342, 33372, 33406, 33436, 33476, 33515, 33562], [32576.785, 32585.066, 32449.36, 32393.394, 32333.196, 32341.426, 32383.221, 32350.699, 32274.874], [49367.188, 49324.971, 49338.465, 49360.204, 49303.276, 49381.145, 49240.163, 49411.132, 49408.609], [21.543, 26.996, 17.814, 24.238, 18.063, 24.072, 30.168, 23.237, 25.15], [7177.179622875987, 3009.3491775940597, 2337.1291456304343, 1654.2159797321729, 6552.616186258026, 1259.6178331846484, 1624.708708898183, 631.1174964651929, 2377.9657648934412], [796, 797, 798, 799, 800, 801, 802, 803, 804]], [6, 3749, [33263, 33297, 33331, 33364, 33398, 33427, 33468, 33507, 33550, 33596, 33642, 33682, 33717, 33758, 33806, 33847, 33885, 33928, 33966, 34009, 34040, 34071, 34105], [18385.56, 18347.074, 18392.593, 18310.89, 18335.863, 18346.206, 18314.075, 18373.542, 18365.417, 18392.602, 18308.077, 18357.958, 18367.544, 18380.114, 18320.205, 18369.908, 18373.216, 18382.785, 18395.746, 18355.984, 18359.757, 18362.841, 18341.729], [62631.287, 62659.802, 62643.071, 62625.372, 62646.768, 62620.482, 62651.172, 62688.31, 62668.879, 62653.811, 62642.838, 62646.46, 62660.652, 62634.749, 62625.482, 62616.031, 62613.521, 62636.522, 62625.879, 62611.269, 62621.964, 62624.03, 62620.843], [21.949, 15.02, 13.734, 23.254, 29.339, 15.659, 23.57, 19.334, 14.056, 12.763, 18.178, 22.652, 18.159, 17.001, 18.761, 12.797, 14.729, 13.047, 16.537, 14.65, 24.17, 23.323, 17.735], [1936.9321961622568, 1661.8232442723747, 1596.0539422262832, 324.151243435774, 965.243617762585, 1271.526190714979, 2319.8763696022497, 1581.9392002099669, 1190.7269850398482, 1295.9218306704283, 983.1232597929617, 1952.813555336529, 2306.2549085000155, 1791.5884102135692, 1517.7100133052584, 1602.326878767147, 1754.8064602110717, 1606.3924656186052, 2188.4883951679453, 1176.0724670663358, 2270.859611845389, 1297.64691437475, 641.2743866388114], [796, 797, 798, 799, 800, 801, 802, 803, 804, 805, 806, 807, 808, 809, 810, 811, 812, 813, 814, 815, 816, 817, 818]], [4, 3755, [33322, 33354, 33386, 33419, 33453], [5186.399, 5239.003, 5295.602, 5296.065, 5325.296], [48649.318, 48628.835, 48701.204, 48534.042, 48652.742], [18.732, 29.602, 22.365, 33.611, 28.165], [527.02457073438, 2042.0112443181354, 2187.7786577355214, 1279.6021021051147, 2129.1271891522983], [798, 799, 800, 801, 802]], [2, 3758, [33343, 33375, 33407, 33443, 33479], [36910.132, 36976.871, 36961.158, 36861.388, 36986.158], [34189.199, 34205.059, 33992.317, 34052.951, 34081.855], [24.509, 33.647, 17.549, 22.134, 37.099], [915.0881807581973, 1549.306814203997, 358.9138089779588, 868.6313241243164, 892.3393386583044], [798, 799, 800, 801, 802]], [5, 3794, [33693, 33728, 33771, 33815, 33860, 33894], [32597.285, 32530.515, 32490.534, 32548.987, 32528.901, 32526.872], [49271.982, 49287.528, 49278.354, 49309.118, 49247.79, 49258.216], [21.759, 46.121, 30.296, 20.34, 28.974, 23.992], [7778.489560583929, 1661.2708434998071, 2955.0144704340814, 1678.4133943312518, 2228.1173772408497, 2993.591143362785], [807, 808, 809, 810, 811, 812]], [4, 3799, [33667, 33708, 33744, 33787, 33832], [5451.188, 5418.087, 5400.927, 5375.056, 5434.772], [47917.064, 47902.707, 47922.017, 47924.138, 47937.951], [21.375, 16.135, 14.035, 22.416, 16.725], [1086.2651042468906, 994.7468640827485, 917.8039733905925, 1385.8707858631133, 1283.417437479924], [807, 808, 809, 810, 811]], [3, 3802, [33721, 33761, 33808, 33851, 33888, 33929, 33972], [21996.993, 21962.157, 22026.016, 21894.57, 22010.942, 21991.188, 21973.979], [38453.656, 38390.913, 38509.492, 38503.555, 38525.639, 38360.977, 38479.486], [17.806, 28.155, 11.355, 35.729, 30.658, 7.258, 36.333], [2115.519456166171, 950.0171587792707, 283.9834619743449, 2820.0216665984335, 2313.46574212256, 375.2706002175058, 1928.3603053424654], [808, 809, 810, 811, 812, 813, 814]], [1, 3811, [33740, 33786, 33828, 33871, 33906, 33946, 33988, 34027, 34054, 34086, 34124, 34154], [2899.303, 2848.337, 2900.317, 2866.078, 2874.822, 2881.381, 2893.978, 2898.006, 2896.571, 2894.139, 2940.854, 2923.729], [32866.684, 32873.096, 32838.989, 32859.102, 32845.506, 32844.346, 32855.978, 32854.596, 32835.697, 32834.681, 32875.134, 32856.017], [15.707, 18.337, 21.722, 16.092, 16.631, 20.502, 10.602, 18.337, 14.104, 13.316, 35.297, 31.979], [910.1884170724527, 1098.0207646579001, 958.4553264929103, 839.7943385651223, 1024.0445752554058, 739.6623873398136, 1098.5563360075887, 825.139333064237, 1809.5477127154836, 1208.896731024074, 1422.0773313895413, 750.1437990008714], [809, 810, 811, 812, 813, 814, 815, 816, 817, 818, 819, 820]], [0, 3814, [33852, 33889, 33930, 33971, 34014], [22032.397, 22142.14, 22195.277, 22014.499, 22053.294], [17820.48, 17801.642, 17674.06, 17811.849, 17776.012], [36.373, 9.164, 26.863, 29.861, 24.068], [492.69382614944436, 78728.06179764491, 4161.833641996574, 6104.581327481555, 1531.68337904175], [811, 812, 813, 814, 815]], [4, 3825, [33908, 33949, 33991, 34028, 34056, 34088, 34128], [5409.338, 5361.741, 5361.728, 5393.457, 5362.92, 5384.017, 5419.148], [47913.572, 47923.104, 47881.427, 47968.783, 47911.741, 47998.847, 47920.422], [22.046, 18.523, 23.26, 23.951, 29.181, 25.621, 20.663], [670.8714282007483, 900.4700788028539, 563.972777012089, 1308.843294899926, 1288.8368042875318, 876.7531952803843, 897.497932332896], [813, 814, 815, 816, 817, 818, 819]], [5, 3831, [34047, 34078, 34109, 34142, 34175, 34210, 34246], [31196.541, 31165.891, 31258.137, 31332.124, 31409.134, 31509.182, 31497.997], [49086.686, 48880.281, 49016.551, 48994.9, 49069.617, 49115.398, 49191.453], [17.005, 26.872, 16.514, 18.414, 17.403, 14.61, 19.376], [721.0529060717834, 2648.5107487682512, 1179.0328248105764, 1152.1722587000352, 1242.5886853025986, 656.3869525814496, 1191.3166858117747], [816, 817, 818, 819, 820, 821, 822]], [5, 3840, [34079, 34112, 34143, 34178, 34211], [32714.19, 32686.967, 32655.667, 32723.216, 32772.578], [49196.553, 49187.302, 49169.423, 49204.334, 49219.561], [24.842, 15.625, 12.661, 14.436, 55.116], [1388.4941346661656, 1110.7175126852987, 994.8164713326464, 872.5733075183026, 2685.020523641796], [817, 818, 819, 820, 821]], [1, 3846, [34085, 34123, 34153, 34189, 34221, 34256, 34288, 34321, 34357, 34386, 34429, 34463, 34497, 34537, 34582, 34611, 34646, 34687, 34719, 34756, 34785, 34813, 34842, 34860, 34889, 34915, 34950, 34978, 35001, 35033, 35064, 35094, 35129, 35165], [2573.058, 2607.823, 2478.266, 2519.522, 2537.432, 2558.178, 2546.211, 2512.983, 2499.088, 2530.419, 2541.808, 2503.497, 2546.413, 2503.59, 2534.89, 2517.024, 2607.858, 2595.764, 2613.407, 2596.713, 2588.579, 2544.324, 2632.737, 2557.37, 2495.658, 2404.196, 2472.812, 2497.894, 2501.497, 2461.125, 2377.894, 2436.524, 2394.692, 2385.453], [33289.359, 33242.589, 33299.478, 33305.335, 33306.29, 33307.257, 33328.778, 33327.635, 33405.222, 33295.632, 33324.343, 33319.235, 33314.043, 33332.834, 33254.507, 33287.61, 33310.26, 33232.244, 33213.718, 33261.013, 33252.629, 33197.048, 33184.342, 33213.164, 33201.277, 33128.615, 33167.46, 33077.097, 33162.258, 33119.938, 33204.37, 33207.786, 33247.527, 33101.626], [2.07, 18.312, 27.322, 15.183, 14.85, 17.751, 24.805, 20.004, 16.795, 9.103, 24.142, 22.261, 15.072, 24.268, 22.373, 24.859, 21.625, 18.326, 52.427, 21.061, 27.26, 20.456, 26.788, 12.664, 30.432, 20.157, 18.031, 21.23, 15.718, 19.061, 27.456, 13.286, 17.807, 20.149], [291.0496851897511, 499.1399512706113, 740.4555518692767, 1077.7400216899287, 1381.9256687488805, 639.9243553070575, 989.4121732375062, 849.9625326996312, 661.691393682259, 790.1298771741247, 535.5043875002591, 1102.1000162989724, 1134.993978572697, 945.8422529139701, 1249.9440849476593, 398.87212683832985, 608.9510520881464, 528.7057647485391, 1374.539193730402, 832.1436826224973, 583.023420986512, 320.6480224383565, 637.37117718931, 735.2940329052751, 2233.4867810759115, 1441.7050055623029, 703.174776343633, 1040.0630967599416, 991.5967429426224, 498.12686300402544, 1701.1870949034906, 530.1180695293998, 1091.6135179629543, 832.222861143342], [818, 819, 820, 821, 822, 823, 824, 825, 826, 827, 828, 829, 830, 831, 832, 833, 834, 835, 836, 837, 838, 839, 840, 841, 842, 843, 844, 845, 846, 847, 848, 849, 850, 851]], [1, 3847, [34125, 34155, 34190, 34222, 34258, 34289, 34323, 34359, 34388, 34431], [3417.527, 3502.81, 3427.0, 3437.58, 3445.775, 3518.985, 3444.307, 3421.624, 3500.211, 3419.846], [32801.646, 32772.994, 32823.3, 32868.487, 32796.958, 32702.919, 32793.358, 32745.975, 32820.259, 32801.031], [22.874, 18.215, 29.317, 37.52, 15.884, 23.666, 28.096, 22.793, 18.692, 16.091], [2270.9882444480704, 853.422489565758, 637.7251273732116, 1650.3779477961568, 613.5994997832947, 684.5326141817106, 1445.0884586150305, 873.9773964862904, 438.49490536062467, 449.1505640611212], [819, 820, 821, 822, 823, 824, 825, 826, 827, 828]], [6, 3855, [34172, 34203, 34237, 34271, 34303, 34339], [18320.541, 18304.223, 18514.056, 18344.223, 18404.875, 18335.193], [62583.55, 62549.405, 62617.149, 62617.282, 62600.127, 62623.927], [29.574, 42.158, 28.284, 31.768, 17.985, 20.889], [1195.3230889468277, 1918.4835623133777, 507.80386209982913, 1427.432077257535, 773.5602600690379, 1270.9629088789743], [820, 821, 822, 823, 824, 825]], [3, 3869, [34305, 34343, 34374, 34406, 34447, 34474], [21240.686, 21269.237, 21356.669, 21347.009, 21466.105, 21371.189], [39364.357, 39367.388, 39313.029, 39301.227, 39283.496, 39388.998], [29.031, 23.357, 21.151, 32.546, 23.235, 28.546], [542.683814056874, 495.9776568301384, 1415.6836443084642, 1408.6612224494456, 579.1325774394213, 709.514048455095], [824, 825, 826, 827, 828, 829]], [4, 3872, [34392, 34433, 34465, 34500, 34542, 34585, 34614, 34651, 34688, 34722, 34759, 34788, 34816, 34843, 34863], [5389.213, 5375.641, 5445.213, 5358.898, 5369.044, 5409.335, 5410.767, 5371.076, 5336.364, 5407.452, 5394.29, 5437.882, 5413.508, 5398.379, 5349.266], [47925.036, 47942.088, 47965.268, 47902.596, 47950.991, 47985.635, 47910.603, 47881.668, 48015.557, 47907.1, 47927.985, 47952.043, 47928.393, 47913.644, 47982.083], [19.553, 14.685, 27.738, 22.084, 26.409, 24.512, 26.57, 21.138, 28.778, 9.802, 20.905, 18.655, 31.069, 22.648, 26.821], [848.5735243991057, 962.7039009679788, 804.5683311605917, 637.4107092383151, 1150.6329518235825, 1202.5508758940196, 726.1024220230368, 4045.993341017595, 2087.810989556516, 624.3236409572712, 1363.6628871165194, 764.5200516217228, 486.84718813840067, 989.0984784563525, 4554.254400931425], [827, 828, 829, 830, 831, 832, 833, 834, 835, 836, 837, 838, 839, 840, 841]], [1, 3886, [34428, 34462, 34494, 34536, 34580, 34610, 34644, 34686, 34717, 34754, 34783, 34812, 34841, 34859, 34888, 34913, 34948], [1101.027, 1123.677, 1054.979, 1105.729, 1106.037, 1109.907, 1105.077, 1105.035, 1135.522, 1100.027, 1111.077, 1125.19, 1157.319, 1135.96, 1144.866, 1139.684, 1120.45], [33498.317, 33493.717, 33486.294, 33495.33, 33545.038, 33542.891, 33571.614, 33500.864, 33498.392, 33471.317, 33533.853, 33510.882, 33507.609, 33573.955, 33532.929, 33492.196, 33559.282], [19.119, 25.097, 18.481, 16.729, 14.56, 28.858, 23.283, 34.485, 26.544, 15.348, 30.987, 24.349, 23.066, 31.106, 26.422, 23.342, 19.843], [752.342176956991, 1205.2824552509735, 659.9168358272477, 782.0312752555369, 1097.3687995217042, 775.6921984188832, 4398.508083299035, 722.5114831130428, 1287.1488235076351, 594.2083479070184, 684.2853827530769, 1174.435848358594, 795.0404844605115, 482.0512947433266, 1017.6431708629954, 1120.1786664773103, 1643.4721284970383], [828, 829, 830, 831, 832, 833, 834, 835, 836, 837, 838, 839, 840, 841, 842, 843, 844]], [0, 3888, [34557, 34597, 34625, 34668, 34703, 34736], [21504.207, 21451.914, 21455.422, 21509.927, 21585.803, 21394.839], [19540.701, 19496.741, 19385.432, 19512.16, 19451.431, 19485.155], [20.722, 29.97, 19.085, 16.96, 24.754, 16.96], [507.10999363218616, 991.7807377453449, 2199.3332625920516, 799.0429468795166, 1889.49415556067, 606.5972824882414], [831, 832, 833, 834, 835, 836]], [5, 3889, [34527, 34567, 34599, 34630, 34675, 34709, 34743, 34775], [32645.235, 32686.422, 32641.495, 32622.177, 32578.389, 32577.282, 32504.782, 32504.058], [49126.416, 49156.037, 49105.994, 49132.344, 49171.061, 49241.975, 49249.771, 49350.025], [16.977, 14.868, 19.499, 20.343, 16.404, 21.626, 15.941, 29.141], [1102.7651438378828, 1138.4821100273311, 716.4735482886243, 1488.0659546012628, 641.5254432547831, 1067.7322026851743, 1209.6234445787018, 1244.8834545704976], [830, 831, 832, 833, 834, 835, 836, 837]], [3, 3896, [34623, 34665, 34701, 34734, 34770, 34803], [20619.095, 20610.288, 20570.985, 20587.335, 20583.255, 20561.067], [39158.532, 39167.316, 39123.958, 39175.552, 39145.671, 39122.68], [22.027, 16.708, 13.32, 14.979, 14.761, 22.535], [1166.3620410736758, 1974.2471385837428, 1121.0146334065153, 1435.9673173866563, 2002.7746097068089, 1722.4016766339817], [833, 834, 835, 836, 837, 838]], [4, 3912, [34918, 34951, 34980, 35003, 35034], [5372.693, 5388.541, 5400.346, 5376.436, 5324.097], [47953.11, 47952.884, 47911.045, 47901.042, 47936.387], [24.55, 19.027, 26.079, 21.4, 13.576], [1155.652380275788, 1234.0308305467888, 1992.5689559488499, 1070.013060881726, 1201.5279926173916], [843, 844, 845, 846, 847]], [5, 3916, [34938, 34966, 34996, 35022, 35054, 35084], [30903.57, 30869.439, 30869.981, 30876.598, 30863.207, 30872.093], [48558.966, 48626.864, 48649.203, 48668.472, 48633.613, 48650.879], [27.853, 19.789, 17.129, 13.918, 14.286, 32.176], [433.0015578725204, 1793.9548619026036, 2048.637469260292, 978.8252021705302, 3009.2184415692345, 1109.522885388951], [843, 844, 845, 846, 847, 848]], [5, 3917, [34904, 34941, 34968, 34997, 35024, 35055, 35086, 35121, 35158, 35196, 35227, 35260, 35292, 35326, 35365, 35406, 35442], [32025.037, 32070.835, 32056.022, 32078.608, 32049.974, 32083.729, 32063.286, 32073.243, 32029.084, 32095.048, 32072.241, 31990.904, 31944.984, 31962.45, 31925.376, 32006.52, 31898.787], [48589.529, 48466.346, 48515.383, 48483.137, 48495.963, 48507.065, 48556.395, 48544.511, 48540.382, 48550.637, 48511.893, 48471.014, 48508.34, 48542.539, 48467.877, 48474.969, 48489.815], [38.387, 23.402, 14.636, 20.617, 16.054, 12.628, 14.678, 19.678, 15.321, 16.853, 19.376, 17.359, 16.682, 21.719, 15.667, 27.486, 20.279], [1974.0912812735698, 989.2106372006292, 2381.5087067051604, 2481.229656677148, 1727.4338426330683, 2045.7615846480146, 1516.2411036165724, 1974.8991573040637, 1948.3577455233385, 1123.9359600987223, 1087.9173036191935, 833.1233748975926, 2183.4124031474867, 2679.7232168177175, 1247.220117554177, 655.9133301721114, 1099.5732104505862], [842, 843, 844, 845, 846, 847, 848, 849, 850, 851, 852, 853, 854, 855, 856, 857, 858]], [5, 3933, [35085, 35119, 35157, 35194, 35226, 35259, 35290, 35323, 35363, 35404, 35441], [31156.29, 31149.941, 31092.452, 31225.265, 31119.744, 31040.674, 31095.671, 31068.896, 31021.961, 30951.223, 30777.061], [48563.247, 48617.105, 48581.385, 48551.992, 48579.865, 48650.921, 48693.451, 48818.683, 48901.846, 48888.18, 48871.516], [28.87, 9.842, 30.161, 24.32, 23.974, 29.065, 28.685, 22.876, 21.129, 25.249, 29.9], [2114.878275400706, 86658.93442077882, 1077.9480505743968, 3458.420681747068, 711.8803013282504, 525.4661372945502, 625.4619502109932, 440.7978774879901, 710.5353342247715, 847.9747116819567, 2273.46823920038], [848, 849, 850, 851, 852, 853, 854, 855, 856, 857, 858]], [4, 3941, [35097, 35130, 35167, 35202, 35232, 35266, 35300, 35337, 35380, 35415, 35451, 35489, 35531, 35564, 35601, 35633], [5387.398, 5408.063, 5310.315, 5380.133, 5395.003, 5392.999, 5412.314, 5370.485, 5393.453, 5373.162, 5399.349, 5426.69, 5373.884, 5364.334, 5396.051, 5418.518], [47951.73, 47903.632, 47978.039, 47932.767, 47922.123, 47938.242, 47954.638, 47956.79, 47948.81, 47936.461, 47919.732, 47911.132, 47940.17, 47954.066, 47939.722, 47918.332], [20.007, 13.429, 9.82, 12.298, 9.366, 11.701, 21.198, 24.113, 16.161, 10.887, 14.976, 28.375, 18.959, 18.504, 12.204, 25.42], [661.7956082860237, 1564.5198371511126, 693.9481279986605, 1384.2095011515198, 771.8255563731922, 1293.5776903151016, 883.0586822042548, 874.8443339204835, 664.8377948563135, 1314.0984341832757, 744.1418113565243, 1253.1224413227797, 1180.9924113267282, 1327.7824144975932, 872.7432777436336, 1009.787054906894], [849, 850, 851, 852, 853, 854, 855, 856, 857, 858, 859, 860, 861, 862, 863, 864]], [6, 3946, [35147, 35182, 35215, 35248, 35285, 35316, 35356, 35395, 35431, 35468, 35506, 35549, 35581, 35617, 35645, 35672, 35709, 35737, 35770, 35800, 35832, 35867, 35896], [17154.229, 17256.616, 17266.485, 17203.108, 17200.582, 17206.942, 17291.28, 17257.94, 17152.002, 17352.467, 17397.113, 17407.52, 17397.946, 17380.158, 17383.65, 17368.218, 17408.676, 17430.19, 17406.592, 17324.857, 17288.593, 17275.151, 17337.309], [62864.371, 62859.009, 62784.279, 62785.783, 62746.952, 62740.509, 62801.327, 62830.009, 62887.41, 62799.328, 62771.323, 62815.656, 62797.009, 62781.026, 62750.865, 62737.359, 62814.171, 62822.763, 62805.879, 62906.062, 62952.497, 63001.759, 62995.562], [12.512, 13.809, 10.231, 10.042, 12.84, 11.833, 19.911, 28.126, 18.053, 17.708, 11.392, 10.655, 14.447, 8.928, 13.775, 10.331, 10.227, 8.128, 9.38, 21.947, 18.172, 12.87, 28.712], [1446.8600320851767, 1166.362477602026, 1784.8216528092873, 1681.0239115215754, 1251.888128985597, 1886.0148202469634, 2363.0781923953846, 1348.7918879956246, 605.6355065179747, 1394.1142643532846, 1752.7427813855186, 1315.7216081465403, 1487.5966437675643, 2478.8909061294585, 2770.5926566230773, 2637.9438600133617, 2012.2110059356942, 1035.8305800755836, 1372.854189707091, 1587.0023079548089, 1686.2279658028572, 1727.6525111739322, 799.770722967578], [850, 851, 852, 853, 854, 855, 856, 857, 858, 859, 860, 861, 862, 863, 864, 865, 866, 867, 868, 869, 870, 871, 872]], [0, 3970, [35650, 35677, 35711, 35742, 35774, 35804, 35835, 35872], [21726.286, 21718.234, 21781.813, 21916.795, 21928.92, 21933.938, 21924.384, 21896.289], [19081.138, 19147.603, 19197.578, 19093.09, 19050.435, 18973.092, 18902.058, 19012.312], [11.412, 19.324, 17.719, 20.8, 14.284, 17.936, 15.379, 26.648], [320.5990377494851, 2675.6763183349344, 1277.8853015282014, 2519.1280639928036, 1172.325345063239, 1034.7400842562606, 1821.3723219912936, 856.5338925150947], [864, 865, 866, 867, 868, 869, 870, 871]], [6, 3990, [35740, 35771, 35801, 35833, 35868, 35897, 35925, 35959, 35993], [18084.044, 17954.799, 17868.604, 17856.893, 17895.792, 17861.398, 17955.566, 17963.379, 17884.522], [62756.767, 62743.857, 62749.109, 62814.799, 62836.151, 62666.296, 62730.802, 62708.047, 62723.218], [28.135, 13.544, 12.485, 20.406, 21.074, 15.862, 13.064, 18.61, 23.154], [721.4110521076542, 1485.06080633983, 1045.025573962308, 843.3265535663771, 343.5199835738782, 879.1021741632413, 858.2377602157246, 1400.8698115216218, 457.3881580023685], [867, 868, 869, 870, 871, 872, 873, 874, 875]], [5, 3994, [35810, 35841, 35874, 35901, 35934, 35964, 36000, 36029, 36054], [30872.198, 30827.061, 30802.932, 30737.49, 30721.295, 30692.865, 30688.56, 30713.387, 30645.897], [48949.336, 48989.161, 48963.858, 49036.139, 49015.998, 49040.601, 49060.077, 49039.737, 48972.276], [26.69, 19.047, 18.562, 15.69, 13.335, 10.949, 20.107, 10.842, 21.903], [1005.9478530205349, 522.1841080604397, 717.0518247013827, 732.2782118456178, 884.5776688372897, 478.7776371251575, 776.0435874092943, 1297.356063792261, 1020.2347056036966], [869, 870, 871, 872, 873, 874, 875, 876, 877]], [5, 3995, [35811, 35842, 35875, 35903, 35936, 35965, 36001], [32038.33, 31943.813, 31964.103, 31928.729, 31983.432, 31986.906, 31955.566], [48489.144, 48503.033, 48476.199, 48476.602, 48503.449, 48482.841, 48510.084], [18.456, 14.919, 19.023, 17.496, 16.853, 36.029, 33.696], [411.0167538817627, 1234.9720103649947, 728.0368749922587, 903.7607689042402, 506.9631799066547, 852.2756930317254, 834.922242629249], [869, 870, 871, 872, 873, 874, 875]], [4, 3997, [35821, 35854, 35883, 35914, 35944, 35976, 36011, 36036, 36062, 36083, 36104, 36133, 36161, 36191, 36221, 36248, 36282, 36309, 36336, 36360, 36391, 36415], [5401.107, 5402.285, 5370.235, 5343.091, 5386.649, 5346.888, 5418.231, 5469.32, 5498.807, 5396.892, 5386.495, 5342.573, 5292.945, 5275.78, 5271.848, 5209.127, 5223.087, 5160.281, 5249.721, 5323.878, 5315.161, 5356.643], [47922.884, 47901.124, 47977.23, 47958.74, 47921.854, 47934.836, 47944.71, 48015.054, 48152.702, 48058.509, 48088.513, 48027.329, 47975.14, 47962.655, 47965.411, 47968.699, 47960.622, 48007.856, 48064.309, 47998.13, 48055.821, 47871.568], [13.216, 16.185, 13.564, 19.73, 29.921, 18.47, 9.855, 15.537, 18.787, 18.765, 17.795, 11.46, 19.23, 7.16, 22.557, 17.569, 16.18, 14.397, 30.929, 13.648, 16.355, 27.272], [1169.9070192372853, 968.5070625293724, 759.6521921115069, 1037.0221499987024, 1857.2000230327794, 1047.5342237266523, 1699.8014289382834, 2035.2002569855892, 1840.0111450870954, 2951.7197452904074, 2495.3616040908823, 2218.0740214976063, 2250.0941832371714, 727.5892705834971, 2036.035080354275, 1337.3583321612944, 1229.1457167356477, 542.2698154401679, 716.0952929645922, 1481.4217084021614, 1075.748989042019, 661.3171007009661], [870, 871, 872, 873, 874, 875, 876, 877, 878, 879, 880, 881, 882, 883, 884, 885, 886, 887, 888, 889, 890, 891]], [4, 4039, [36311, 36337, 36361, 36392, 36417, 36441, 36461, 36490, 36516, 36543, 36572], [6663.666, 6706.89, 6719.834, 6675.682, 6710.565, 6718.631, 6631.277, 6680.59, 6737.885, 6631.785, 6619.55], [47515.55, 47498.924, 47553.898, 47699.947, 47703.467, 47633.563, 47705.209, 47784.036, 47715.249, 47698.115, 47811.751], [14.164, 16.049, 25.502, 19.513, 15.45, 14.302, 13.393, 20.783, 15.468, 20.485, 22.35], [795.0382973578961, 1230.733550840687, 753.7958011567628, 1264.72379761631, 1637.6130711454111, 1360.0413262319987, 1549.2852339980225, 688.9288127750937, 757.2264332891452, 1001.1548639541445, 1084.1162738167482], [887, 888, 889, 890, 891, 892, 893, 894, 895, 896, 897]], [3, 4058, [36557, 36583, 36600, 36622, 36644, 36664, 36689], [20823.998, 20857.052, 20850.002, 20771.091, 20684.549, 20775.345, 20550.963], [39615.671, 39655.695, 39580.911, 39630.478, 39609.681, 39521.049, 39556.016], [13.634, 26.32, 18.375, 17.802, 22.101, 38.488, 17.884], [1601.1531732436958, 1031.0231511373495, 1655.5929671220495, 1426.281401987612, 455.7865251527009, 1789.956145520468, 359.61698848695266], [896, 897, 898, 899, 900, 901, 902]], [3, 4070, [36740, 36757, 36784, 36805, 36829], [20535.73, 20500.587, 20402.944, 20453.119, 20386.885], [39609.409, 39566.108, 39575.002, 39515.322, 39502.114], [22.788, 28.224, 28.123, 22.508, 18.276], [1068.0926148019787, 624.6388330594971, 684.4736791421674, 1330.0313972107788, 1265.7112061432856], [904, 905, 906, 907, 908]], [1, 4084, [36847, 36872, 36901, 36936, 36991, 37044, 37106, 37164, 37227, 37283, 37352, 37414, 37479], [1196.2, 1288.728, 1238.881, 1261.995, 1254.238, 1206.765, 1098.191, 1081.912, 1129.077, 1137.945, 1256.328, 1177.995, 1125.088], [33461.907, 33347.581, 33339.013, 33312.515, 33317.159, 33358.999, 33365.323, 33401.965, 33413.308, 33453.658, 33368.812, 33457.716, 33536.727], [35.082, 12.327, 14.941, 9.1, 17.781, 27.474, 14.937, 10.146, 11.542, 18.633, 12.644, 16.135, 19.377], [625.9032710389477, 1978.6683727779887, 1090.4953107527915, 563.0082632655235, 1026.1051999615584, 2220.2157296894225, 2140.2022747437513, 2093.5283433447844, 1892.714903340148, 1814.022775553825, 392.0420114811101, 806.8548740327353, 3710.6439945783263], [909, 910, 911, 912, 913, 914, 915, 916, 917, 918, 919, 920, 921]], [1, 4100, [36939, 36993, 37046, 37107, 37165, 37228, 37284, 37353, 37415, 37481, 37550, 37613, 37665, 37731, 37796, 37864, 37929, 37985, 38040], [2188.548, 2153.505, 2208.323, 2094.738, 2099.126, 2006.607, 1985.692, 1910.118, 2000.183, 2021.212, 1989.402, 2102.826, 2059.816, 2023.073, 2010.467, 2055.525, 2065.357, 2072.075, 2070.998], [33286.317, 33226.714, 33246.262, 33212.543, 33219.679, 33205.803, 33253.165, 33202.804, 33227.589, 33162.209, 33145.499, 33113.962, 33068.069, 33094.529, 33114.733, 33095.109, 33137.858, 33154.301, 33178.422], [10.721, 10.269, 19.531, 12.188, 8.303, 18.821, 12.967, 18.868, 16.178, 11.079, 22.842, 11.418, 10.478, 18.718, 18.134, 16.219, 13.221, 12.605, 24.883], [789.6085201116794, 1459.3263411491164, 2247.832156715955, 1304.1006486512922, 1520.665858598483, 3293.2051945953995, 1722.9092808761918, 985.6284752024172, 840.8914954524732, 1483.6392001284037, 791.46463260848, 1246.2838470875054, 1293.180524330973, 2404.6903643092896, 2608.764359727904, 1138.8826656464676, 1474.3581161911789, 1235.3662805402466, 486.8911950592775], [912, 913, 914, 915, 916, 917, 918, 919, 920, 921, 922, 923, 924, 925, 926, 927, 928, 929, 930]], [4, 4129, [37049, 37112, 37169, 37233, 37292, 37358, 37418], [6271.257, 6341.5, 6354.173, 6365.245, 6344.682, 6339.233, 6293.471], [48073.55, 48018.524, 47957.433, 48016.223, 48000.122, 48057.279, 48059.019], [22.451, 19.2, 19.574, 25.862, 20.856, 15.928, 16.33], [862.5050994234755, 703.892154259658, 683.6482864210506, 1022.222768953528, 1472.2897089694952, 799.877864072218, 746.856681425284], [914, 915, 916, 917, 918, 919, 920]], [6, 4134, [37199, 37252, 37316, 37383, 37445], [18576.104, 18513.853, 18556.826, 18683.887, 18524.27], [62460.601, 62482.956, 62477.324, 62600.983, 62635.839], [13.02, 14.705, 12.58, 17.523, 35.353], [2433.0695079678453, 3769.9134605903473, 3048.1352485609577, 1600.4022340560027, 618.8741341520918], [916, 917, 918, 919, 920]], [3, 4136, [37258, 37321, 37387, 37449, 37515, 37584, 37642, 37698, 37766, 37834, 37899, 37964, 38012, 38070, 38125, 38181, 38229, 38281, 38326, 38385, 38437, 38481, 38535, 38580, 38623, 38664, 38711, 38759, 38802], [21420.759, 21453.777, 21413.393, 21432.289, 21442.721, 21356.344, 21501.178, 21383.153, 21533.766, 21546.906, 21517.418, 21405.83, 21521.152, 21462.766, 21473.853, 21467.253, 21506.859, 21579.916, 21525.91, 21501.687, 21510.967, 21495.745, 21497.527, 21421.839, 21408.833, 21459.604, 21486.572, 21429.912, 21413.915], [39132.264, 39211.352, 39173.9, 39205.428, 39169.994, 39240.84, 39186.549, 39152.485, 38958.127, 39027.459, 39176.153, 39248.352, 39144.149, 39244.521, 39225.96, 39134.554, 39214.526, 39144.942, 39261.102, 39217.567, 39190.821, 39260.761, 39251.266, 39171.52, 39210.779, 39168.898, 39190.743, 39189.439, 39196.732], [13.789, 16.417, 13.08, 14.053, 21.744, 19.76, 15.857, 28.883, 21.406, 40.315, 29.08, 29.422, 32.156, 20.85, 20.444, 29.346, 23.999, 35.439, 24.61, 16.418, 26.366, 19.755, 17.027, 25.386, 25.11, 27.3, 39.899, 34.698, 37.145], [932.4429081212892, 1789.470018418297, 1778.7046071964494, 830.6661198892701, 1525.9260078006848, 12571.386383587276, 2792.293439959536, 1284.5297775112626, 22767.139109069125, 3589.2883530440154, 3817.1884002201928, 2415.3883823253987, 1528.0157209642791, 1364.6837214074128, 2566.477009618105, 1268.68288619335, 1500.0225393492121, 2001.6674536791418, 2559.299830460795, 7092.970158639505, 3184.832494312208, 7175.982537403859, 934.902670909124, 6103.98943655792, 1581.7731007907992, 2446.398472329986, 1307.1997404471915, 949.9220887631808, 1369.135723083239], [917, 918, 919, 920, 921, 922, 923, 924, 925, 926, 927, 928, 929, 930, 931, 932, 933, 934, 935, 936, 937, 938, 939, 940, 941, 942, 943, 944, 945]], [0, 4138, [37206, 37265, 37329, 37396, 37455, 37520, 37590, 37648, 37705, 37777], [22745.76, 22828.788, 22886.309, 22834.487, 22928.598, 22864.157, 22794.661, 22826.749, 22827.157, 22812.646], [18649.264, 18573.697, 18626.571, 18555.462, 18620.797, 18667.844, 18581.928, 18496.136, 18555.522, 18569.925], [19.425, 19.52, 21.783, 19.934, 13.119, 23.674, 17.662, 32.812, 32.539, 20.539], [1041.3933555708516, 3622.090865067508, 1206.4145645931837, 7517.923749462187, 1409.7758670432281, 1141.0085475739154, 1416.7903165785617, 3036.4760304552174, 1417.4460771407769, 627.235116915526], [916, 917, 918, 919, 920, 921, 922, 923, 924, 925]], [1, 4144, [37229, 37286, 37354, 37416, 37482, 37551, 37614, 37666, 37733], [2890.186, 2920.595, 2935.431, 2944.046, 2913.826, 2968.151, 2925.164, 2957.502, 2931.433], [33042.843, 32985.86, 33014.004, 32987.547, 32999.82, 32997.028, 33003.829, 33029.074, 33011.103], [15.744, 11.732, 15.091, 20.506, 20.183, 10.899, 12.926, 36.648, 19.382], [816.864186036699, 796.586053746244, 736.7251247392903, 517.2683621669498, 795.4890465896673, 1067.9728744720353, 837.2050072461025, 1466.2961771784405, 850.3371029476579], [917, 918, 919, 920, 921, 922, 923, 924, 925]], [0, 4161, [37322, 37388, 37448, 37516, 37583, 37641, 37697, 37765], [21582.894, 21508.3, 21477.594, 21535.224, 21513.017, 21415.357, 21217.7, 21184.323], [18519.558, 18486.405, 18463.815, 18502.081, 18449.51, 18503.126, 18513.294, 18594.409], [13.112, 11.702, 10.013, 19.865, 16.886, 20.023, 18.215, 36.851], [1538.909237194895, 1931.636747676691, 1872.6541456914667, 2776.5373424082372, 2602.660762141032, 10420.537482731883, 1346.9981017905413, 1422.604297699984], [918, 919, 920, 921, 922, 923, 924, 925]], [4, 4175, [37359, 37420, 37487, 37554, 37617, 37670, 37738, 37800, 37870], [6679.233, 6750.006, 6782.087, 6791.504, 6644.897, 6633.903, 6499.057, 6654.223, 6637.253], [47724.304, 47750.987, 47709.745, 47631.005, 47641.98, 47660.859, 47518.426, 47514.953, 47465.987], [34.594, 23.124, 28.286, 15.893, 16.517, 17.107, 9.068, 17.435, 25.97], [1969.3469431903459, 2613.597450870909, 1486.628311105659, 431.67942821999094, 9361.597349044896, 1892.4729565645127, 104103.67506340749, 583.060521923541, 519.1064363276143], [919, 920, 921, 922, 923, 924, 925, 926, 927]], [3, 4181, [37447, 37513, 37581, 37640, 37696], [20595.945, 20602.883, 20595.5, 20743.46, 20643.718], [38635.178, 38666.48, 38702.257, 38644.778, 38673.051], [13.577, 33.257, 21.12, 34.82, 29.538], [925.8384089977793, 1098.23091050371, 3313.191208418334, 879.5210278903343, 585.6428247237917], [920, 921, 922, 923, 924]], [5, 4183, [37592, 37650, 37712, 37780, 37843, 37909, 37974], [31901.322, 32036.647, 32002.349, 31954.925, 32002.531, 31943.11, 31827.372], [49257.47, 49289.313, 49261.589, 49254.792, 49308.974, 49274.413, 49348.437], [20.24, 19.65, 10.98, 17.271, 16.909, 16.262, 37.581], [5175.010906354584, 8718.585847656623, 423.5141776482802, 1393.1750069325844, 1197.3203667059797, 1137.6083008474845, 911.3521920581835], [922, 923, 924, 925, 926, 927, 928]], [2, 4185, [37461, 37527, 37600, 37652, 37715, 37783, 37847, 37911, 37975, 38024, 38081, 38139, 38191, 38239, 38287], [36114.001, 36243.201, 36251.418, 36245.746, 36263.761, 36201.261, 36243.699, 36174.26, 36195.172, 36222.309, 36233.405, 36267.981, 36154.466, 36283.955, 36210.434], [34573.062, 34490.39, 34636.878, 34693.133, 34637.969, 34565.186, 34460.395, 34643.795, 34711.168, 34766.446, 34855.211, 34804.127, 34830.116, 34876.17, 34823.718], [13.642, 27.621, 20.422, 18.825, 13.171, 13.831, 25.349, 14.567, 18.437, 20.433, 16.028, 20.645, 21.522, 15.52, 27.584], [408.7086771631799, 5237.5826794125405, 1945.7940147560528, 1110.7418198985392, 853.1839970951658, 1240.8416151917218, 419.296525342008, 991.3085362676522, 817.2833573824529, 1213.1706447056358, 915.0825985912188, 1592.27309599303, 857.6394815132436, 29081.770923003947, 7029.876612608533], [920, 921, 922, 923, 924, 925, 926, 927, 928, 929, 930, 931, 932, 933, 934]], [1, 4187, [37549, 37612, 37664, 37730, 37795, 37863, 37927], [1553.075, 1437.685, 1396.439, 1426.584, 1394.748, 1461.005, 1442.048], [33403.24, 33269.632, 33299.309, 33280.043, 33237.356, 33292.974, 33194.619], [18.298, 15.277, 11.36, 13.244, 14.56, 12.303, 14.167], [467.11062517957305, 932.3935192534984, 680.6967358157219, 771.8357753568984, 668.3784601291188, 934.6388602762087, 886.3445814304818], [922, 923, 924, 925, 926, 927, 928]], [0, 4219, [37768, 37831, 37898, 37965, 38011, 38069, 38127, 38182, 38228, 38279, 38324, 38384, 38436, 38480, 38534, 38581], [21677.678, 21511.116, 21423.826, 21512.065, 21498.571, 21514.701, 21538.539, 21521.711, 21448.457, 21458.32, 21416.412, 21386.997, 21425.713, 21547.122, 21507.213, 21579.627], [18388.121, 18452.714, 18495.437, 18489.199, 18480.478, 18540.135, 18516.018, 18564.278, 18586.497, 18548.867, 18630.67, 18598.267, 18605.31, 18526.954, 18618.637, 18637.688], [30.522, 16.842, 22.473, 15.416, 17.264, 26.158, 13.78, 23.131, 22.908, 20.319, 10.092, 16.143, 17.701, 8.546, 8.577, 35.094], [6301.079447009824, 1939.3377647012833, 3794.0163307537655, 2002.0421201617364, 2123.212052616257, 2560.3483740201746, 3741.9878373240113, 2783.4820566994367, 2924.31095179421, 2243.625428242213, 48201.385399911276, 5500.067056972185, 6112.1454969353135, 74577.09385212809, 52022.13513275493, 2111.5058438244855], [925, 926, 927, 928, 929, 930, 931, 932, 933, 934, 935, 936, 937, 938, 939, 940]], [3, 4225, [37967, 38013, 38072, 38129, 38183, 38230, 38280], [21744.362, 21715.685, 21708.693, 21685.288, 21712.139, 21652.962, 21554.719], [38705.093, 38658.151, 38623.069, 38582.219, 38635.912, 38537.366, 38531.881], [14.645, 25.619, 21.145, 17.507, 21.219, 14.923, 18.078], [1056.7504392261233, 841.2543334474539, 748.0497840385283, 801.9406960740972, 1105.601711168576, 945.1540058880433, 598.1470959015501], [928, 929, 930, 931, 932, 933, 934]], [4, 4229, [37934, 37987, 38043, 38100, 38155, 38204, 38254, 38299], [5790.925, 5822.468, 5806.255, 5835.573, 5819.878, 5870.525, 5808.339, 5814.328], [47510.637, 47526.263, 47458.713, 47442.586, 47442.132, 47458.012, 47493.95, 47436.374], [33.263, 26.014, 14.644, 34.047, 39.934, 29.513, 33.89, 41.496], [1068.3336477217067, 2179.425784358034, 308.58586353653675, 2014.2501923071295, 1926.6713197862953, 2938.24124801501, 486.43112918210085, 1525.3971924598065], [928, 929, 930, 931, 932, 933, 934, 935]], [5, 4241, [38021, 38077, 38135, 38189, 38236, 38286, 38334, 38389, 38439], [31280.793, 31281.987, 31298.909, 31312.343, 31428.208, 31367.376, 31449.629, 31506.579, 31560.058], [48482.72, 48455.114, 48449.674, 48455.878, 48323.671, 48343.264, 48393.926, 48376.586, 48305.227], [19.788, 10.327, 17.769, 12.77, 21.317, 27.235, 17.469, 21.029, 17.542], [724.8404999439031, 1167.4122291781725, 1452.6860345154914, 1360.9518800413657, 1691.8425703700077, 2019.0677623293082, 12560.400324095404, 2795.4742987116747, 5701.458581919012], [929, 930, 931, 932, 933, 934, 935, 936, 937]], [1, 4250, [38038, 38096, 38151, 38201, 38251, 38296], [1337.864, 1545.544, 1521.079, 1483.68, 1410.083, 1307.131], [33270.278, 33192.179, 33205.35, 33193.258, 33269.991, 33329.307], [19.032, 18.837, 21.41, 19.083, 15.156, 19.896], [626.1014203912231, 1172.5175233095433, 2041.7111989173106, 706.1218279529833, 845.4744755948075, 1144.135071786619], [930, 931, 932, 933, 934, 935]], [6, 4253, [38064, 38120, 38175, 38225, 38276, 38320, 38380, 38429, 38474, 38531], [17321.429, 17349.545, 17403.51, 17372.821, 17429.449, 17398.289, 17423.699, 17530.716, 17470.712, 17516.315], [62581.689, 62590.245, 62638.124, 62588.039, 62589.557, 62548.917, 62511.997, 62422.296, 62482.257, 62470.859], [19.625, 23.332, 17.621, 16.846, 14.074, 15.372, 19.043, 28.646, 15.358, 25.035], [1177.8858713062589, 561.4212003269287, 1700.6523818150085, 827.7281164803003, 1090.0703374624177, 1134.3626498639785, 1162.5075687951933, 2144.44662033619, 1095.3203135888716, 1384.2077145701999], [930, 931, 932, 933, 934, 935, 936, 937, 938, 939]], [4, 4256, [38101, 38157, 38205, 38255, 38300, 38353, 38408, 38453, 38509, 38559, 38599, 38646, 38687, 38735, 38781, 38821, 38861, 38901], [6551.895, 6535.886, 6584.999, 6352.904, 6106.857, 6089.076, 6073.944, 6027.45, 5876.477, 5883.552, 5832.413, 5891.59, 5926.316, 5878.1, 5873.863, 5718.718, 5809.616, 5658.223], [47390.156, 47389.148, 47369.363, 47298.333, 47276.584, 47348.914, 47381.499, 47323.275, 47355.083, 47374.234, 47461.611, 47460.978, 47408.987, 47543.148, 47496.077, 47527.678, 47397.307, 47502.23], [31.708, 55.152, 25.012, 35.714, 22.787, 16.678, 12.855, 21.943, 20.329, 19.112, 12.579, 16.184, 21.803, 20.735, 28.105, 25.505, 21.281, 22.095], [3478.9682752819845, 1131.3710967846137, 560.4191000868827, 2188.9324948441517, 1541.4658505365474, 1727.980137047955, 2201.6644382837558, 3742.633669971885, 4034.1234568027567, 1931.793593793772, 2258.1273723709733, 2078.345564198717, 1366.360135597237, 1686.6998623379204, 1258.9805547246572, 826.583153893691, 2182.808030067631, 655.821249222541], [931, 932, 933, 934, 935, 936, 937, 938, 939, 940, 941, 942, 943, 944, 945, 946, 947, 948]], [6, 4281, [38321, 38381, 38430, 38476, 38532], [18521.987, 18488.266, 18511.275, 18606.339, 18724.526], [62382.759, 62523.106, 62498.907, 62589.977, 62521.323], [23.224, 16.429, 15.865, 14.678, 26.166], [699.1386528504078, 1788.3770428466248, 1330.0895221699031, 921.7244980844039, 7597.299190802785], [935, 936, 937, 938, 939]], [5, 4282, [38335, 38390, 38440, 38486, 38540, 38584, 38629], [32654.329, 32769.929, 32805.941, 32804.418, 32785.014, 32695.478, 32542.649], [49349.277, 49335.785, 49315.969, 49297.595, 49204.975, 49190.601, 49287.979], [19.458, 18.827, 20.04, 15.447, 25.522, 25.045, 13.5], [1023.6784965073919, 1075.2336104470821, 982.7649732123708, 1691.4971615176728, 4342.318818208142, 3280.7576616081583, 932.770559700672], [935, 936, 937, 938, 939, 940, 941]], [6, 4334, [38799, 38837, 38881, 38924, 38962, 39006], [18897.676, 18911.34, 18920.344, 18916.755, 18891.965, 18937.57], [62315.357, 62295.778, 62275.388, 62272.235, 62278.387, 62288.543], [26.249, 16.559, 22.398, 22.246, 26.794, 12.287], [1336.4198997039316, 1898.3521048326932, 2709.511994615548, 1659.9538424297123, 2973.098163135235, 3924.1850716157123], [945, 946, 947, 948, 949, 950]], [0, 4335, [38803, 38839, 38884, 38928, 38967, 39010, 39043, 39082, 39120, 39158, 39204, 39247, 39295, 39334, 39377, 39424, 39468, 39509, 39549, 39592, 39635, 39674, 39712, 39752, 39792, 39834, 39879, 39911], [21671.614, 21652.38, 21614.912, 21479.396, 21441.658, 21466.795, 21497.866, 21555.687, 21547.647, 21530.628, 21567.798, 21551.663, 21475.093, 21458.796, 21426.421, 21443.543, 21577.669, 21636.12, 21575.227, 21625.232, 21551.688, 21622.156, 21556.247, 21566.763, 21456.616, 21522.208, 21508.616, 21429.348], [18718.258, 18634.949, 18596.805, 18543.685, 18515.542, 18504.801, 18502.718, 18605.898, 18606.724, 18544.807, 18591.211, 18595.981, 18484.541, 18549.642, 18558.133, 18524.005, 18534.591, 18515.377, 18520.725, 18409.904, 18506.748, 18452.07, 18589.405, 18494.714, 18528.974, 18537.02, 18560.999, 18561.891], [32.247, 17.417, 17.634, 21.981, 12.133, 20.736, 20.651, 19.381, 24.209, 20.101, 22.026, 16.972, 26.045, 24.079, 13.165, 23.081, 26.715, 20.082, 14.717, 17.94, 20.947, 34.166, 29.015, 45.916, 18.041, 25.83, 15.236, 13.601], [1916.5626469462668, 1898.9270122033174, 2933.106525040111, 1559.8390687057847, 1010.4586795588488, 704.3010978276338, 1217.9766807000053, 7063.448105929562, 3107.563148368087, 3593.3417313850487, 8721.292128096095, 2103.623121415236, 1202.0855901433965, 1293.7049503038393, 1434.0480113691754, 984.7449373675813, 5960.202624513114, 12138.897476691141, 21941.795175409, 18524.421754453782, 1284.432295962021, 924.2025037235212, 4583.647433905559, 1621.69046874093, 1060.5363850027602, 2729.9210718597155, 1341.57253404308, 807.0287488562863], [945, 946, 947, 948, 949, 950, 951, 952, 953, 954, 955, 956, 957, 958, 959, 960, 961, 962, 963, 964, 965, 966, 967, 968, 969, 970, 971, 972]], [6, 4351, [39005, 39041, 39080, 39118, 39155, 39199, 39244, 39291, 39331, 39374, 39417, 39464, 39508, 39548, 39591, 39632, 39670, 39708, 39750, 39790, 39832, 39875], [18845.275, 18887.577, 18783.582, 18807.478, 18836.547, 18818.511, 18760.6, 18842.327, 18782.425, 18812.656, 18832.068, 18863.784, 18862.899, 18826.83, 18862.087, 18839.815, 18953.748, 19025.147, 18969.635, 18916.065, 18934.536, 18863.172], [62311.667, 62293.142, 62301.404, 62284.888, 62297.508, 62307.858, 62310.263, 62273.707, 62282.209, 62305.63, 62292.462, 62293.722, 62326.871, 62351.354, 62323.452, 62301.885, 62339.12, 62388.467, 62376.565, 62331.938, 62344.672, 62269.032], [16.731, 16.813, 15.984, 18.083, 13.555, 17.467, 14.618, 15.797, 14.583, 10.587, 15.638, 20.497, 9.368, 13.485, 10.565, 13.707, 17.216, 17.594, 22.14, 18.611, 18.081, 27.094], [1411.62581458102, 2164.7944955163684, 1028.176371033694, 1136.5717741077444, 1100.4742588485337, 874.9272380903218, 840.4151222002814, 1659.1414886991859, 1367.551569847672, 827.3350001578174, 1748.5113671160539, 1615.5244448832475, 1537.9185699338614, 1610.0621314750317, 1814.1715992044471, 1852.4743139208247, 1316.268111877423, 1235.2077337847409, 2010.7000225483034, 2166.949966836878, 3544.1081351390917, 565.2402863461297], [950, 951, 952, 953, 954, 955, 956, 957, 958, 959, 960, 961, 962, 963, 964, 965, 966, 967, 968, 969, 970, 971]], [1, 4360, [39097, 39133, 39177, 39224, 39266, 39313, 39351, 39390, 39439, 39487, 39524, 39568, 39608, 39648], [2107.848, 2249.741, 2235.072, 2135.575, 1983.862, 1965.644, 1928.136, 1837.497, 1850.165, 1868.129, 1983.61, 2035.06, 2125.919, 2124.515], [32997.197, 32974.772, 32943.471, 32985.797, 33080.94, 33239.458, 33281.957, 33201.444, 33159.378, 33285.977, 33236.494, 33306.467, 33334.807, 33358.481], [21.875, 16.407, 16.159, 13.919, 17.596, 18.342, 13.035, 13.778, 21.262, 15.67, 17.341, 8.871, 13.861, 14.968], [585.4810501770178, 948.3707465825332, 716.6486568085169, 1382.669080349672, 1458.1425216456767, 1569.043190884924, 994.8686724711762, 1286.3206940419464, 1087.5792194658172, 1341.7835665844154, 1299.8329954873457, 1067.7904837652225, 976.4411363900749, 756.834009818546], [953, 954, 955, 956, 957, 958, 959, 960, 961, 962, 963, 964, 965, 966]], [6, 4381, [39289, 39329, 39373, 39414, 39460, 39504, 39542], [17189.917, 17289.984, 17179.586, 17147.622, 17168.193, 17248.303, 17236.275], [62934.091, 62911.552, 63000.252, 62968.327, 63020.729, 63001.05, 62972.415], [9.932, 35.021, 16.799, 15.084, 23.69, 30.002, 17.267], [1156.6653808081926, 652.0403184084682, 658.2238428642426, 1209.1697077604567, 1054.8491972365175, 789.4109634458703, 1135.19619500658], [957, 958, 959, 960, 961, 962, 963]], [0, 4388, [39469, 39510, 39550, 39593, 39636, 39676], [21745.212, 21711.444, 21745.374, 21819.548, 21812.94, 21890.763], [17934.437, 18059.893, 17927.121, 17897.611, 17936.821, 17856.858], [36.879, 26.897, 18.404, 21.024, 24.738, 25.259], [2188.9634167139675, 6303.753535534264, 626.7590576739982, 1888.891553841904, 1909.1979641464513, 745.9211990669058], [961, 962, 963, 964, 965, 966]], [2, 4406, [39558, 39600, 39644, 39686, 39725, 39762, 39804, 39847, 39888, 39925], [37587.397, 37646.882, 37559.287, 37541.684, 37574.469, 37618.492, 37547.442, 37556.669, 37615.669, 37635.159], [34191.014, 34070.513, 34280.027, 34236.865, 34307.287, 34235.347, 34200.518, 34312.805, 34251.864, 34334.947], [21.202, 23.341, 27.139, 17.259, 28.05, 26.82, 17.802, 13.05, 28.274, 43.712], [679.8524397403701, 639.384110934221, 1087.0955298566225, 505.5395105808719, 724.602479549244, 887.9980866313799, 408.08535331136966, 371.4674771570089, 3052.842368011854, 1664.6131272473679], [963, 964, 965, 966, 967, 968, 969, 970, 971, 972]], [6, 4416, [39628, 39668, 39704, 39746, 39785, 39829, 39872, 39906, 39954, 39991, 40027, 40064], [17340.943, 17264.291, 17317.602, 17291.41, 17278.61, 17257.234, 17345.509, 17431.648, 17277.421, 17231.469, 17289.748, 17312.091], [62900.304, 62910.986, 62924.927, 62875.231, 62905.855, 62779.136, 62805.134, 62837.208, 62729.993, 62667.434, 62629.884, 62661.882], [27.978, 17.506, 18.851, 17.368, 12.172, 18.492, 12.896, 17.297, 11.385, 26.514, 26.563, 16.044], [1326.5320662327747, 2453.5619799557044, 3638.1428688881415, 3591.5561786804415, 2423.403563209003, 1291.0663868889112, 2376.587300913805, 7032.629896813887, 794.67555812627, 479.9605644583599, 1292.2950380641532, 1034.7624972212507], [965, 966, 967, 968, 969, 970, 971, 972, 973, 974, 975, 976]], [6, 4417, [39749, 39789, 39831, 39874, 39908, 39956, 39994, 40030, 40066], [18367.706, 18541.409, 18540.42, 18411.028, 18283.393, 18291.6, 18368.619, 18326.094, 18294.099], [62390.349, 62337.983, 62375.609, 62424.216, 62461.156, 62438.549, 62423.546, 62392.984, 62357.214], [23.604, 22.056, 24.0, 21.871, 11.453, 11.267, 22.16, 25.694, 28.4], [1309.9021265985834, 1985.0712936101954, 2002.412407006412, 1806.4156366263753, 1859.8412445247138, 832.983156752159, 1604.3171008862812, 1044.268240364644, 1290.7789879064771], [968, 969, 970, 971, 972, 973, 974, 975, 976]], [3, 4418, [39633, 39671, 39711, 39751, 39791, 39833, 39878, 39910, 39958, 39995, 40032, 40069], [20752.696, 20815.094, 20658.996, 20772.892, 20839.587, 20794.157, 20887.779, 20914.956, 20744.539, 20731.331, 20639.037, 20683.531], [38522.408, 38480.282, 38511.059, 38519.44, 38513.081, 38590.802, 38441.416, 38376.237, 38550.509, 38591.412, 38620.642, 38636.553], [22.993, 17.027, 35.113, 25.917, 28.873, 31.022, 25.564, 17.527, 31.717, 39.379, 17.011, 23.232], [1048.4813938151885, 1998.3430496501212, 2422.206753646931, 981.0366732054816, 940.3064597985901, 1025.2752915626065, 1230.5808398670927, 1133.774050929637, 1626.1192280211917, 928.1419524867608, 583.5161582666448, 523.799736687606], [965, 966, 967, 968, 969, 970, 971, 972, 973, 974, 975, 976]], [5, 4421, [39758, 39798, 39843, 39886, 39920], [32675.134, 32660.228, 32699.274, 32690.577, 32754.434], [49128.806, 49147.592, 49127.624, 49129.198, 49151.973], [14.512, 19.127, 20.563, 22.061, 14.527], [1108.2132132609938, 1089.1945422772135, 607.3592093042189, 1401.8939422516946, 381.8142794477816], [968, 969, 970, 971, 972]], [1, 4423, [39691, 39730, 39767, 39811, 39858, 39893, 39934, 39974, 40012, 40050, 40084, 40118], [2002.44, 1961.376, 2056.674, 1990.322, 2008.107, 1920.262, 1945.491, 1923.636, 1836.183, 1933.373, 1974.942, 2012.124], [33654.726, 33631.823, 33631.527, 33610.187, 33709.751, 33813.937, 33861.322, 33899.473, 34030.333, 33970.003, 33971.319, 33975.81], [14.983, 14.777, 16.458, 12.406, 14.202, 16.716, 18.076, 14.95, 28.359, 16.81, 23.538, 14.254], [1308.0257984076336, 1092.8282177366968, 897.2176515518179, 1157.6111960617059, 1081.3280375136553, 1760.1585973721271, 952.3821075169338, 1184.9245738208476, 3638.2414727178448, 1608.547691062564, 1361.2475797584796, 1801.3165432490132], [967, 968, 969, 970, 971, 972, 973, 974, 975, 976, 977, 978]], [0, 4459, [40071, 40103, 40144, 40189, 40229, 40271, 40303, 40344, 40385, 40418], [21732.169, 21800.943, 21774.656, 21796.855, 21821.756, 21785.072, 21747.777, 21745.161, 21761.501, 21792.249], [19287.159, 19293.071, 19295.634, 19269.056, 19316.69, 19296.174, 19306.127, 19270.515, 19326.373, 19352.728], [31.45, 16.998, 16.174, 23.535, 16.855, 19.791, 26.623, 34.317, 29.495, 19.151], [2988.397895072902, 922.8281100071604, 1562.4097080953436, 1058.800926946762, 2089.8017059347517, 1126.6968410219304, 1020.9835301011478, 934.7330744323268, 1452.8152238309538, 1869.4145771047808], [976, 977, 978, 979, 980, 981, 982, 983, 984, 985]], [0, 4477, [40231, 40274, 40306, 40346, 40388], [22251.291, 22250.642, 22264.247, 22297.047, 22223.592], [17765.354, 17791.576, 17794.11, 17731.71, 17797.678], [20.94, 6.465, 28.595, 15.522, 13.779], [798.5477346733317, 281.92867211625634, 642.0006098123631, 622.0181416841415, 1191.2080446672635], [980, 981, 982, 983, 984]], [3, 4504, [40416, 40454, 40494, 40537, 40576, 40618, 40653], [20796.641, 20764.442, 20756.293, 20647.593, 20647.855, 20552.261, 20501.879], [38812.738, 38868.882, 38748.71, 38677.396, 38727.721, 38926.844, 38882.828], [14.482, 24.413, 34.251, 28.512, 31.619, 34.914, 18.137], [500.534614434369, 716.5626785236661, 1633.2315497968427, 722.1330347233496, 1090.5827913132512, 1126.3820110634342, 508.8989180985527], [985, 986, 987, 988, 989, 990, 991]], [3, 4508, [40455, 40497, 40540, 40580, 40621, 40654, 40696, 40732, 40762, 40805], [21823.996, 21855.997, 21995.835, 21938.905, 21806.415, 21855.537, 21898.254, 21962.584, 21962.806, 22044.353], [38213.056, 38327.741, 38405.469, 38377.323, 38244.621, 38314.202, 38393.602, 38371.579, 38416.926, 38481.977], [21.442, 35.085, 16.934, 15.852, 29.707, 21.368, 14.5, 20.599, 27.442, 14.901], [575.7017630736508, 1899.128784160626, 1079.4406618498822, 1702.8526366955336, 1365.5005535480882, 1691.5809100493263, 2247.654976876725, 943.5321606875026, 1255.8656032946326, 810.6028918292567], [986, 987, 988, 989, 990, 991, 992, 993, 994, 995]], [1, 4511, [40436, 40476, 40516, 40557, 40599, 40633, 40677], [3453.719, 3481.695, 3545.271, 3491.243, 3517.273, 3533.905, 3532.002], [33276.314, 33241.977, 33127.761, 33109.474, 33125.906, 33002.129, 33045.071], [10.871, 10.981, 16.534, 13.325, 22.036, 22.62, 23.968], [1222.0253958527612, 1160.4459718427988, 561.178898870323, 1109.168351111276, 890.1428992480153, 1062.8737062760486, 421.80754403235574], [986, 987, 988, 989, 990, 991, 992]], [5, 4529, [40627, 40660, 40701, 40736, 40769, 40813], [31450.569, 31640.278, 31594.628, 31521.21, 31477.129, 31483.081], [48973.323, 49017.597, 49085.679, 49026.994, 49090.497, 49151.754], [14.164, 16.764, 17.94, 27.108, 20.862, 25.823], [371.65567218822844, 675.3056695958763, 713.6212366893287, 463.8307811351425, 862.9770158675848, 1692.4520677945334], [990, 991, 992, 993, 994, 995]], [6, 4550, [40845, 40873, 40912, 40947, 40992, 41038, 41080], [18487.207, 18485.364, 18473.672, 18520.87, 18503.461, 18458.095, 18499.546], [61871.673, 61925.922, 61828.645, 61940.476, 61875.145, 61864.225, 61974.554], [3.576, 27.264, 22.294, 17.812, 16.087, 14.511, 24.055], [243.49371678215223, 1090.2275100629213, 673.3407923049062, 379.3010667553365, 538.8681426918079, 571.6242875665986, 748.6423583283186], [996, 997, 998, 999, 1000, 1001, 1002]], [4, 4564, [40933, 40977, 41020, 41064, 41103, 41139, 41176, 41213, 41248], [6236.711, 6141.122, 6198.808, 6209.899, 6173.678, 6172.959, 6242.94, 6175.986, 6192.862], [47827.592, 47847.081, 47826.52, 47828.915, 47827.178, 47872.349, 47929.106, 47853.037, 47852.109], [25.279, 21.006, 10.698, 17.534, 27.65, 18.015, 20.416, 11.048, 10.286], [817.2945605503434, 937.4600617023095, 1240.7480976964546, 1581.424562764987, 1295.3562500107319, 1494.7290920065573, 6355.5489182670535, 1323.57366387315, 1098.122852803028], [999, 1000, 1001, 1002, 1003, 1004, 1005, 1006, 1007]], [4, 4569, [40978, 41021, 41066, 41104, 41140], [6775.198, 6762.28, 6778.006, 6783.598, 6783.592], [47686.212, 47632.059, 47655.639, 47692.833, 47626.276], [28.239, 12.613, 24.448, 20.304, 25.275], [1164.532490765961, 1339.3266914906314, 1585.4261828534002, 1544.7237256607657, 859.3743502099877], [1000, 1001, 1002, 1003, 1004]], [5, 4589, [41196, 41236, 41269, 41308, 41341, 41373, 41412, 41450, 41488], [30848.087, 30904.883, 30967.117, 30952.315, 30888.391, 30823.357, 30815.333, 30785.611, 30822.258], [48524.05, 48522.553, 48591.491, 48571.121, 48459.643, 48407.584, 48418.019, 48329.849, 48399.605], [17.86, 12.935, 12.171, 26.497, 21.118, 13.324, 18.335, 22.61, 23.33], [1245.856322430139, 975.2566953029686, 932.510133021924, 898.6013548335225, 760.212559366795, 892.4009817759112, 594.6565552815997, 1210.2236844944312, 750.7377689462724], [1005, 1006, 1007, 1008, 1009, 1010, 1011, 1012, 1013]], [5, 4591, [41271, 41310, 41343, 41374, 41413, 41451, 41490, 41531, 41566, 41602, 41638, 41682], [33053.937, 33074.965, 33095.655, 33017.609, 33081.466, 33026.596, 33085.514, 33106.835, 33056.605, 33143.06, 33149.386, 33097.403], [49226.411, 49215.99, 49264.237, 49280.829, 49220.957, 49241.679, 49217.042, 49248.441, 49179.721, 49173.43, 49124.576, 49207.48], [16.584, 22.388, 19.349, 10.575, 17.02, 21.139, 19.056, 19.741, 29.532, 15.331, 19.279, 17.094], [1039.526639365281, 1510.8673574769996, 2262.8474344272095, 61733.5356626821, 1456.2460555048744, 1773.7692093240837, 1043.1080552476576, 1194.2467053691319, 905.7385363716066, 920.7008359784386, 879.1127294435098, 846.8564785597874], [1007, 1008, 1009, 1010, 1011, 1012, 1013, 1014, 1015, 1016, 1017, 1018]], [4, 4597, [41321, 41356, 41388, 41430, 41464, 41508, 41548], [6231.827, 6227.855, 6263.718, 6274.72, 6275.817, 6257.561, 6233.491], [47875.84, 47879.889, 47892.152, 47903.955, 47900.069, 47873.002, 47868.166], [9.449, 16.892, 13.563, 20.246, 13.366, 12.494, 12.702], [1517.3339393533147, 1085.3322660159358, 1217.0266194040112, 4181.556239995614, 1928.5379020123512, 909.4463937327814, 1625.7361790401858], [1009, 1010, 1011, 1012, 1013, 1014, 1015]], [4, 4606, [41386, 41428, 41462, 41504, 41546, 41577, 41614, 41649, 41694, 41728, 41762, 41801, 41832, 41870, 41899, 41942, 41979, 42012, 42050, 42089, 42122], [4797.033, 4768.191, 4767.351, 4789.311, 4716.908, 4722.894, 4729.073, 4753.241, 4856.051, 5030.833, 5209.478, 5352.551, 5404.974, 5416.3, 5488.313, 5475.793, 5509.202, 5492.23, 5454.145, 5455.85, 5521.479], [47948.905, 48050.03, 48012.563, 48010.0, 48123.645, 48090.137, 47969.483, 47985.171, 47923.763, 47913.332, 47878.488, 47872.414, 47997.575, 48086.321, 48027.29, 48166.411, 48184.254, 48162.351, 48154.31, 48260.214, 48212.869], [25.662, 14.237, 15.09, 13.163, 11.442, 14.365, 16.208, 24.159, 18.797, 35.213, 18.294, 20.941, 25.481, 14.032, 14.634, 15.539, 13.592, 13.131, 24.262, 23.208, 20.878], [1017.9089456926042, 2900.9868085974645, 1286.7084572681329, 1511.9135251642936, 1549.9825626365312, 1383.6823683538685, 1340.697079260916, 1032.1990486537286, 723.6740491612453, 1160.3574278911267, 1070.4774589114568, 633.723944140648, 1012.4570890865816, 1205.9715967091288, 1176.8304419757958, 796.093653119697, 928.1598639062842, 780.0187856355461, 1155.677145267327, 1729.89271112764, 1619.8771183849344], [1011, 1012, 1013, 1014, 1015, 1016, 1017, 1018, 1019, 1020, 1021, 1022, 1023, 1024, 1025, 1026, 1027, 1028, 1029, 1030, 1031]], [6, 4609, [41399, 41443, 41478, 41520, 41558, 41590, 41625, 41666, 41708, 41742, 41775, 41814, 41845, 41881, 41915, 41959, 41989, 42024, 42063, 42097, 42131], [18423.967, 18393.511, 18470.799, 18376.335, 18134.462, 18150.416, 18091.599, 18067.298, 18115.423, 18280.552, 18380.351, 18501.268, 18526.669, 18381.039, 18477.519, 18457.707, 18385.947, 18482.202, 18484.573, 18515.37, 18482.612], [62811.511, 62762.627, 62711.526, 62779.01, 62813.802, 62808.385, 62824.772, 62818.174, 62850.179, 62686.205, 62598.532, 62478.909, 62564.49, 62628.41, 62582.618, 62539.904, 62495.415, 62560.793, 62552.252, 62567.093, 62570.374], [23.387, 22.151, 14.932, 17.9, 17.132, 17.246, 25.818, 29.247, 15.834, 20.949, 20.182, 17.829, 15.331, 27.53, 24.837, 17.078, 15.713, 17.903, 14.158, 29.258, 24.867], [862.6400610109819, 3075.7032251029273, 709.377905638532, 745.883715204721, 1028.5986822143539, 1465.0775427847002, 952.3818469595461, 500.35125825697844, 1898.1447100166108, 2066.190416415546, 1393.8940607452844, 2106.7033197932014, 1447.097980385325, 3352.139522441414, 1529.8149763973852, 1249.1706739331512, 12950.11415492465, 841.7843082450026, 1638.9479587841765, 544.9132900084555, 943.7237636704269], [1011, 1012, 1013, 1014, 1015, 1016, 1017, 1018, 1019, 1020, 1021, 1022, 1023, 1024, 1025, 1026, 1027, 1028, 1029, 1030, 1031]], [0, 4613, [41483, 41521, 41561, 41593, 41627, 41670, 41709, 41745, 41777], [21101.001, 21083.44, 21182.301, 21146.544, 21123.125, 21032.483, 21024.886, 20888.012, 20818.622], [19906.218, 19865.795, 19801.784, 19809.621, 19864.713, 19940.125, 19926.04, 19902.704, 19887.936], [21.085, 16.062, 10.91, 11.389, 21.298, 25.994, 12.53, 14.416, 11.976], [947.8714136696522, 979.08658742366, 1333.9849942958033, 1256.7309574357585, 1079.282002551528, 978.8592335374859, 980.9715598124541, 1112.3566550303292, 1115.1663210048887], [1013, 1014, 1015, 1016, 1017, 1018, 1019, 1020, 1021]], [2, 4638, [41787, 41824, 41856, 41889, 41928, 41969, 41998], [37574.292, 37528.523, 37666.486, 37552.572, 37572.993, 37521.832, 37556.465], [34344.94, 34359.825, 34405.977, 34340.362, 34309.689, 34294.486, 34275.206], [32.262, 40.66, 34.88, 23.302, 22.931, 16.692, 20.775], [904.9774491304779, 853.5156139545612, 2410.5464620199896, 647.6741515807979, 897.8659727672969, 920.6396552409102, 1277.1494734889764], [1021, 1022, 1023, 1024, 1025, 1026, 1027]], [3, 4653, [41918, 41962, 41992, 42030, 42065, 42102, 42136, 42168], [21630.166, 21697.725, 21667.153, 21624.462, 21705.987, 21663.214, 21660.616, 21689.982], [38997.051, 39000.783, 38997.185, 39019.193, 39001.09, 38921.479, 38895.737, 38853.873], [10.359, 11.451, 10.593, 12.24, 11.883, 12.34, 18.555, 24.615], [1271.4849158707277, 1205.0177083052658, 1713.2981455723175, 1355.5236845133034, 1364.8361026739683, 1214.4652449554976, 1634.7704851611427, 395.04711656392095], [1025, 1026, 1027, 1028, 1029, 1030, 1031, 1032]], [1, 4682, [42120, 42151, 42186, 42219, 42248], [3411.017, 3358.988, 3403.691, 3454.856, 3537.108], [32967.654, 32980.377, 32938.548, 32974.296, 33136.974], [16.606, 20.322, 24.237, 15.983, 25.483], [974.3644584867088, 910.4625451856476, 1088.2109265656868, 636.4454528264514, 1156.59329260461], [1031, 1032, 1033, 1034, 1035]], [0, 4693, [42290, 42320, 42354, 42392, 42422, 42443, 42476, 42506, 42548, 42579, 42611], [21586.613, 21811.8, 21726.9, 21697.198, 21624.377, 21761.914, 21807.274, 21856.759, 21821.55, 21858.443, 21793.339], [18497.233, 18455.556, 18522.14, 18538.548, 18426.492, 18437.532, 18393.218, 18553.342, 18407.92, 18418.663, 18460.663], [25.984, 24.639, 26.742, 47.247, 29.586, 28.112, 13.106, 51.441, 15.021, 11.572, 28.148], [6113.362264015143, 617.7315022744458, 397.1823869202269, 1433.023426095632, 2033.090598991405, 3307.9720025140628, 282.7598528342474, 1084.7239486714773, 409.1398931193532, 460.50691305149803, 394.6190985346462], [1036, 1037, 1038, 1039, 1040, 1041, 1042, 1043, 1044, 1045, 1046]], [5, 4698, [42400, 42425, 42449, 42480, 42515, 42553], [32970.041, 32961.762, 32996.541, 32970.503, 32933.085, 32994.847], [48981.455, 48972.11, 48988.92, 49017.813, 49007.988, 49105.631], [24.223, 12.246, 23.473, 9.97, 18.165, 20.889], [991.8349837546771, 881.9705774329454, 825.6434800704689, 365.08715038758953, 594.4123675266958, 2615.3439368226395], [1039, 1040, 1041, 1042, 1043, 1044]], [0, 4708, [42444, 42477, 42508, 42549, 42580], [22346.122, 22429.148, 22439.735, 22387.031, 22434.612], [18796.189, 18734.299, 18800.228, 18774.858, 18774.707], [11.571, 20.573, 20.549, 27.591, 31.95], [318.41639768949295, 452.7912355785967, 719.7637457491601, 1082.365201654533, 809.9794382310838], [1041, 1042, 1043, 1044, 1045]], [0, 4737, [42715, 42739, 42769, 42795, 42822, 42852, 42881, 42915, 42938], [21492.614, 21515.187, 21531.773, 21500.279, 21403.965, 21415.205, 21453.096, 21404.026, 21269.04], [19347.538, 19380.172, 19395.965, 19328.587, 19373.693, 19376.923, 19375.085, 19265.451, 19160.504], [20.605, 13.317, 13.941, 22.049, 17.502, 8.987, 10.733, 15.485, 14.204], [680.4002502604051, 1321.0183417749172, 1030.3225484102354, 1203.8889277478, 2506.222421869469, 1171.658911408764, 1406.8919882892, 1318.9335320578978, 512.3029973283587], [1050, 1051, 1052, 1053, 1054, 1055, 1056, 1057, 1058]], [1, 4778, [43017, 43052, 43087, 43119, 43147, 43175], [2721.591, 2668.53, 2715.357, 2685.832, 2648.653, 2768.862], [33603.087, 33609.691, 33588.054, 33617.289, 33630.641, 33649.601], [20.374, 13.696, 22.48, 35.623, 21.52, 25.924], [391.11977931838, 1091.0596763375142, 2121.266450950435, 923.9285808747175, 652.0216699873403, 515.5763402667518], [1062, 1063, 1064, 1065, 1066, 1067]], [6, 4788, [43188, 43211, 43232, 43254, 43284, 43318], [18315.346, 18342.398, 18341.091, 18447.166, 18451.234, 18531.874], [61862.885, 62028.866, 61895.985, 61840.505, 61862.888, 61960.3], [16.649, 25.424, 28.35, 33.178, 22.947, 14.277], [1249.1740156690807, 773.3205732186093, 876.4822311508084, 680.7684222586946, 1485.7435606044555, 1257.3718008474343], [1067, 1068, 1069, 1070, 1071, 1072]], [6, 4792, [43186, 43210, 43231, 43252, 43282, 43316, 43342], [17432.009, 17502.176, 17550.926, 17438.144, 17355.964, 17279.572, 17145.753], [62386.582, 62512.606, 62482.193, 62534.134, 62587.508, 62686.057, 62817.344], [30.353, 27.09, 22.324, 12.723, 15.223, 10.537, 29.161], [2415.462908870957, 2325.0623096784584, 6362.032461213371, 992.4972564584825, 1283.4286818127794, 705.6180468108587, 1280.345281258236], [1067, 1068, 1069, 1070, 1071, 1072, 1073]], [2, 4802, [43383, 43410, 43432, 43456, 43482, 43505, 43531, 43554, 43575, 43601], [36588.769, 36596.365, 36524.457, 36585.934, 36621.323, 36641.948, 36645.591, 36652.522, 36666.08, 36640.64], [34862.573, 34864.094, 34849.449, 34994.582, 34910.56, 34829.558, 34814.239, 34861.892, 34751.025, 34655.748], [10.04, 13.639, 15.248, 18.976, 14.324, 16.8, 16.109, 12.078, 14.289, 11.458], [1356.9241891721672, 1083.9211809838557, 1259.9043356409088, 1082.3040538808784, 1245.9123801821636, 1156.8586235802807, 1060.9471897823962, 1618.2998088472282, 902.2056747254859, 652.7943702595], [1075, 1076, 1077, 1078, 1079, 1080, 1081, 1082, 1083, 1084]], [6, 4812, [43422, 43446, 43469, 43497, 43521, 43547, 43568], [17121.845, 17228.324, 17233.697, 17270.105, 17140.743, 17082.384, 17070.896], [62920.103, 63007.127, 62976.981, 62949.45, 62890.343, 62943.988, 62914.4], [12.209, 19.077, 35.595, 19.07, 15.373, 11.94, 22.038], [469.8918415955285, 818.6855973097481, 726.5837367683391, 1579.5633263398527, 1159.7011261565917, 528.853988500601, 376.4477685907413], [1077, 1078, 1079, 1080, 1081, 1082, 1083]], [2, 4840, [43787, 43813, 43845, 43871, 43900, 43918], [36552.334, 36541.492, 36557.171, 36578.566, 36586.209, 36599.075], [34702.187, 34728.647, 34684.191, 34691.83, 34734.861, 34648.569], [16.353, 33.015, 12.088, 15.347, 12.265, 26.624], [746.7786530556415, 1392.784287143546, 879.0409308431764, 1043.5218945751294, 569.1534133578425, 990.222983269962], [1091, 1092, 1093, 1094, 1095, 1096]], [5, 4866, [44101, 44127, 44154, 44183, 44212, 44241, 44282, 44310, 44342, 44384, 44416], [32094.226, 32140.463, 32180.152, 32222.641, 32249.828, 32336.059, 32531.703, 32577.59, 32375.554, 32429.08, 32597.345], [49074.513, 49024.543, 48992.727, 49038.915, 48950.838, 48922.448, 48953.083, 48956.248, 48838.44, 48769.392, 48732.362], [14.751, 11.073, 21.458, 20.197, 14.665, 21.292, 17.736, 19.753, 20.99, 32.551, 22.391], [1371.258863254756, 1011.040461988434, 1137.6246130778984, 984.0952276810866, 1739.4349037056852, 1548.6884573393177, 1145.0456621801625, 812.6900944193319, 838.2270708416421, 1954.7479660110578, 442.07682560044344], [1103, 1104, 1105, 1106, 1107, 1108, 1109, 1110, 1111, 1112, 1113]], [5, 4893, [44481, 44510, 44540, 44571, 44597, 44628, 44663, 44690, 44718, 44745, 44773], [31141.772, 31273.074, 31396.389, 31537.105, 31498.972, 31569.606, 31566.698, 31566.992, 31547.002, 31606.203, 31500.43], [48551.139, 48523.882, 48571.981, 48599.954, 48738.119, 48779.594, 48728.338, 48697.245, 48699.802, 48726.854, 48742.664], [14.515, 16.818, 16.437, 11.668, 20.127, 15.299, 20.837, 19.915, 17.527, 11.823, 15.647], [522.8877203498968, 1614.7269601773949, 1674.331804170741, 905.7082563210982, 381.6721336181286, 950.535070354375, 1618.912885761963, 923.864581898236, 1280.5020699614788, 1155.235092896154, 705.4974733875046], [1115, 1116, 1117, 1118, 1119, 1120, 1121, 1122, 1123, 1124, 1125]], [2, 4902, [44602, 44632, 44666, 44693, 44721, 44748], [37811.902, 37874.565, 37821.685, 37761.485, 37545.184, 37468.255], [34432.536, 34348.174, 34277.135, 34387.149, 34477.033, 34542.603], [15.409, 23.235, 25.556, 30.423, 25.92, 17.321], [635.9113333107153, 1887.6678294889464, 3250.0327749700755, 856.8389460524342, 735.9233150387912, 461.3989219199709], [1119, 1120, 1121, 1122, 1123, 1124]], [2, 4932, [44859, 44888, 44916, 44939, 44959, 44983], [37579.906, 37601.585, 37537.588, 37546.839, 37396.73, 37324.3], [34428.241, 34328.275, 34234.668, 34388.76, 34382.017, 34475.396], [25.324, 15.675, 13.243, 27.052, 16.331, 21.274], [1201.1036231560197, 1302.84661859428, 287.423121607253, 815.5194359817028, 680.3206169632745, 891.4271328632417], [1128, 1129, 1130, 1131, 1132, 1133]], [4, 4941, [44995, 45023, 45047, 45074, 45107, 45139], [5327.945, 5344.146, 5345.906, 5413.58, 5497.213, 5454.286], [47719.542, 47627.452, 47675.274, 47824.712, 47787.59, 47830.557], [21.361, 23.07, 24.082, 20.022, 23.275, 26.622], [611.4224174178859, 798.0895987587031, 1381.7872840838118, 1024.1411372071718, 992.6831380007698, 649.004287947159], [1134, 1135, 1136, 1137, 1138, 1139]], [1, 4972, [45308, 45334, 45362, 45389, 45413], [1093.002, 1045.888, 1036.255, 1055.162, 999.55], [33718.496, 33757.154, 33758.665, 33706.561, 33756.683], [18.429, 14.205, 14.082, 16.32, 12.873], [705.2987765703415, 876.1862735467311, 753.7834481237614, 1017.1453160923351, 584.6135616998355], [1145, 1146, 1147, 1148, 1149]], [0, 5011, [45749, 45781, 45819, 45861, 45892, 45927, 45962], [22235.596, 22167.303, 22121.705, 22129.204, 22139.561, 22077.476, 22196.983], [18729.932, 18805.607, 18913.216, 18949.477, 18991.65, 18951.538, 18937.994], [19.976, 31.205, 30.861, 28.744, 36.498, 31.83, 21.859], [536.6381010508184, 764.34544740636, 982.7480780792781, 981.376259702416, 1036.5196797235835, 775.0895427971766, 621.7671760282072], [1160, 1161, 1162, 1163, 1164, 1165, 1166]], [0, 5039, [46152, 46190, 46219, 46247, 46269, 46300, 46329, 46358, 46395, 46421, 46449], [20776.624, 20792.971, 20689.879, 20684.815, 20823.167, 20685.724, 20657.104, 20731.375, 20685.698, 20733.243, 20768.7], [19750.143, 19710.471, 19736.155, 19644.642, 19639.021, 19665.98, 19493.804, 19502.252, 19560.643, 19640.568, 19666.195], [25.187, 11.68, 27.397, 17.877, 15.682, 24.05, 20.834, 32.677, 23.393, 22.279, 12.671], [562.8369771594906, 559.6871818071747, 791.0117649247827, 1383.4114263392548, 468.9591145734645, 748.8148914435327, 3745.035045578944, 1390.9351938434531, 1492.8806423847327, 918.5049611326074, 353.38078696109056], [1172, 1173, 1174, 1175, 1176, 1177, 1178, 1179, 1180, 1181, 1182]], [0, 5041, [46249, 46272, 46301, 46330, 46360, 46397, 46422], [22111.597, 22240.937, 22183.784, 22193.614, 22231.163, 22265.729, 22287.175], [18832.476, 18808.085, 18774.721, 18792.834, 18810.965, 18868.324, 18928.344], [15.235, 39.335, 14.612, 16.59, 25.15, 27.292, 32.776], [1285.0561641098184, 792.1535424683537, 1165.1171024322655, 1533.1614036097171, 976.0939759009754, 1568.0286656629728, 1045.7496481805006], [1175, 1176, 1177, 1178, 1179, 1180, 1181]], [3, 5074, [46471, 46502, 46533, 46562, 46590, 46626, 46654, 46688], [21469.633, 21513.891, 21604.958, 21705.598, 21628.277, 21585.786, 21563.909, 21608.575], [38249.173, 38275.251, 38218.685, 38215.415, 38244.514, 38314.943, 38224.034, 38294.547], [14.985, 19.018, 22.641, 20.818, 21.12, 14.203, 16.058, 23.593], [1149.6866888887387, 1850.920335693713, 733.7017722568371, 487.82816593029673, 1610.5187174740277, 1707.8539042406833, 1171.9696439240738, 3084.3768681986307], [1183, 1184, 1185, 1186, 1187, 1188, 1189, 1190]], [5, 5076, [46508, 46537, 46565, 46595, 46628, 46659], [31116.048, 31126.921, 31150.517, 31177.454, 31166.592, 31119.072], [48966.875, 48969.237, 48945.3, 48905.741, 48935.714, 48939.453], [15.181, 18.93, 16.434, 16.291, 21.628, 21.348], [318.3471839855846, 1452.0795464709834, 837.5569288207178, 382.69883659260427, 1053.2451556603435, 700.176270346553], [1184, 1185, 1186, 1187, 1188, 1189]], [0, 5090, [46652, 46689, 46737, 46791, 46842], [21600.344, 21693.111, 21596.939, 21673.909, 21710.036], [18306.186, 18336.119, 18303.083, 18375.217, 18418.336], [16.678, 17.572, 17.006, 14.837, 11.24], [777.2410915996151, 705.659013346927, 676.1040826740896, 1637.066293017939, 1809.657928389186], [1189, 1190, 1191, 1192, 1193]], [5, 5091, [46660, 46692, 46746, 46795, 46851], [31278.728, 31383.469, 31424.467, 31432.568, 31663.238], [48954.956, 49071.533, 49098.105, 49137.609, 49095.131], [21.628, 25.774, 24.519, 20.609, 33.391], [10637.449092213163, 1097.0345197930608, 425.4572618196344, 521.593547747356, 1995.7416744458153], [1189, 1190, 1191, 1192, 1193]], [5, 5092, [46694, 46747, 46796, 46852, 46897, 46956, 47009, 47059, 47114], [31883.525, 31879.176, 31893.776, 31918.453, 31892.27, 31804.15, 31875.577, 31922.136, 31941.287], [48748.398, 48744.725, 48747.379, 48724.539, 48784.82, 48680.28, 48706.897, 48699.293, 48610.782], [10.29, 13.651, 14.141, 12.603, 17.801, 19.318, 11.455, 22.855, 17.372], [1487.69762977787, 1210.7663927416145, 1335.8907173144764, 1203.6260511310365, 693.7273867806728, 3240.305293995743, 1542.666774076396, 795.7142262557596, 3795.379239273933], [1190, 1191, 1192, 1193, 1194, 1195, 1196, 1197, 1198]], [2, 5103, [46856, 46900, 46959, 47013, 47062], [37406.809, 37191.35, 37125.391, 37218.374, 37356.867], [33943.464, 34021.694, 34019.008, 33971.357, 33957.234], [12.975, 21.245, 16.818, 21.225, 27.143], [758.3138377069872, 550.6892551325882, 656.1811826034494, 648.1610318928335, 569.4432758040929], [1193, 1194, 1195, 1196, 1197]], [2, 5104, [46857, 46901, 46960, 47015, 47063], [37743.573, 37626.452, 37663.61, 37670.602, 37709.45], [34580.086, 34407.561, 34306.674, 34365.027, 34321.012], [14.717, 18.2, 20.562, 26.917, 30.772], [1003.9355023102851, 505.51099826847155, 775.2794941686236, 604.829517426254, 582.4596121874712], [1193, 1194, 1195, 1196, 1197]], [0, 5123, [46890, 46945, 47002, 47049, 47105, 47165, 47228, 47289, 47340, 47392], [20661.421, 20643.448, 20700.179, 20721.274, 20695.916, 20705.084, 20575.189, 20656.908, 20612.146, 20576.562], [19646.484, 19598.236, 19572.498, 19573.481, 19612.856, 19476.696, 19487.997, 19313.618, 19338.276, 19331.09], [14.089, 16.088, 19.001, 19.438, 22.127, 27.472, 18.737, 27.684, 25.138, 3.116], [1287.758879331178, 1216.339439047843, 5270.83809810416, 939.3078749438157, 3430.3343412185404, 4524.115110566538, 1254.3480026594314, 4361.699040151682, 4795.6315626241985, 274.95510514407897], [1194, 1195, 1196, 1197, 1198, 1199, 1200, 1201, 1202, 1203]], [0, 5134, [47003, 47051, 47106, 47167, 47230, 47290], [21060.735, 21087.713, 21115.974, 21038.243, 21019.583, 20963.647], [18796.66, 18772.238, 18775.745, 18841.001, 18820.356, 18815.009], [9.126, 12.228, 10.553, 10.504, 12.741, 21.703], [755.2090618675543, 1255.6674181524438, 1607.5137649330086, 1360.6130988345474, 1778.171924788756, 721.0055715224905], [1196, 1197, 1198, 1199, 1200, 1201]], [2, 5158, [47246, 47303, 47354, 47401, 47449, 47495, 47549, 47599, 47655, 47715, 47775, 47823], [36352.135, 36399.644, 36385.57, 36416.722, 36447.213, 36526.169, 36582.97, 36562.176, 36482.85, 36593.599, 36671.732, 36809.911], [34964.467, 34995.592, 34956.653, 34903.59, 34889.376, 34844.276, 34829.101, 34863.999, 34860.763, 34823.248, 34865.309, 34724.051], [20.604, 16.893, 21.612, 19.732, 17.105, 13.603, 22.799, 10.844, 21.035, 30.346, 12.422, 34.606], [903.7543806278837, 1614.8334164969115, 1390.181853596914, 1235.7215324259205, 1226.0836101803059, 1542.7027248548784, 545.2042550028037, 1600.874690375074, 625.9488280577823, 881.9349255174392, 1021.8891830523705, 525.584085208223], [1200, 1201, 1202, 1203, 1204, 1205, 1206, 1207, 1208, 1209, 1210, 1211]], [0, 5187, [47441, 47487, 47541, 47590, 47644, 47706, 47765, 47812, 47862, 47910, 47959, 48003, 48049], [21885.306, 22113.076, 22090.133, 22018.833, 22039.314, 22068.584, 22098.007, 22124.414, 22082.96, 22097.822, 22084.047, 22053.767, 22002.917], [18166.378, 18145.607, 18096.531, 17909.452, 17806.525, 17792.313, 17851.252, 17867.471, 17902.946, 17900.231, 17956.265, 17946.414, 17991.381], [23.668, 3.48, 21.514, 16.081, 14.186, 17.72, 18.98, 15.028, 11.826, 25.761, 16.137, 20.17, 19.127], [1977.6446061023914, 434.7945844645196, 3404.239286215848, 1613.927000073936, 1191.3527927069488, 1051.3509981574352, 1407.9423360593728, 902.8949890973149, 1081.4534378078627, 2639.3332106097077, 792.4631414727472, 826.9681830116082, 835.0269361215474], [1204, 1205, 1206, 1207, 1208, 1209, 1210, 1211, 1212, 1213, 1214, 1215, 1216]], [3, 5188, [47443, 47488, 47540, 47588, 47642, 47703, 47763, 47810], [22010.338, 22059.723, 21986.811, 21890.305, 21781.342, 21890.736, 21870.121, 21897.997], [38613.482, 38697.177, 38672.329, 38601.533, 38550.09, 38675.662, 38636.938, 38654.386], [22.559, 25.261, 19.386, 16.657, 21.6, 15.675, 21.907, 22.03], [712.2854995269529, 627.0894120348169, 479.00808515270927, 964.8760084841629, 1263.5756036258003, 927.7744366297898, 1043.8455134260732, 858.9632281467573], [1204, 1205, 1206, 1207, 1208, 1209, 1210, 1211]], [4, 5189, [47414, 47461, 47513, 47566, 47620, 47675, 47737, 47791, 47841, 47893, 47934, 47982, 48026, 48077, 48113], [5978.77, 6054.776, 6058.388, 5880.56, 5829.836, 5982.915, 6083.488, 6129.57, 6311.672, 6473.304, 6524.307, 6532.97, 6468.871, 6435.836, 6418.616], [47508.353, 47513.391, 47526.474, 47534.722, 47644.282, 47584.226, 47601.579, 47628.889, 47524.664, 47475.97, 47412.03, 47448.418, 47498.019, 47498.905, 47570.051], [20.878, 13.582, 18.61, 24.506, 18.303, 15.05, 14.373, 23.772, 19.673, 15.542, 14.219, 21.52, 11.86, 15.887, 12.522], [2080.9232686905516, 1278.6719584905386, 1845.211020842094, 1026.9715006057243, 1111.4763632052302, 1238.0430755075936, 1784.083014601896, 3796.615812431811, 1351.7054723918334, 1034.8106410774105, 1230.7518461555808, 921.0400635814483, 1166.933226273455, 1062.226591192677, 831.7447458925246], [1204, 1205, 1206, 1207, 1208, 1209, 1210, 1211, 1212, 1213, 1214, 1215, 1216, 1217, 1218]], [5, 5190, [47447, 47494, 47546, 47594, 47650, 47712, 47771, 47820, 47869, 47914, 47963, 48006, 48055, 48099, 48143, 48185, 48226, 48274, 48317, 48354, 48397, 48431, 48474, 48523, 48570, 48610, 48662, 48708, 48751, 48798, 48833, 48871, 48903], [30734.659, 30605.995, 30618.211, 30584.939, 30551.351, 30613.744, 30577.495, 30620.838, 30651.627, 30684.368, 30689.171, 30571.139, 30636.822, 30699.147, 30757.841, 30755.694, 30875.617, 30815.301, 30909.36, 30984.928, 30824.24, 30770.214, 30756.096, 30731.19, 30771.733, 30770.728, 30751.689, 30722.774, 30805.751, 30770.048, 30754.204, 30835.143, 30767.681], [49097.0, 48973.995, 48880.073, 48851.83, 48816.399, 48820.254, 48892.724, 48879.887, 48920.967, 48901.197, 48811.249, 48700.169, 48605.029, 48588.06, 48527.937, 48566.418, 48592.438, 48566.478, 48469.636, 48556.242, 48637.288, 48660.169, 48656.785, 48656.447, 48670.393, 48698.843, 48710.098, 48633.621, 48610.77, 48630.885, 48592.442, 48597.626, 48573.575], [16.667, 18.172, 15.023, 19.803, 25.494, 23.813, 24.182, 20.841, 19.515, 15.694, 15.05, 16.557, 22.229, 18.178, 16.218, 23.402, 21.39, 21.829, 31.653, 22.371, 20.216, 7.679, 10.527, 13.975, 12.344, 12.415, 16.983, 23.956, 13.767, 13.996, 21.391, 19.393, 9.026], [861.4960357944584, 883.77498859498, 1806.1890863987164, 1051.2569951741718, 784.7985421122719, 3662.3904621243087, 1048.077362257785, 922.1553713212212, 1690.9525126147983, 1514.547085219436, 1046.431544741358, 1001.1543856798646, 1533.6928006789194, 1328.6280099480327, 1332.4956063819277, 5803.316243301428, 420.0840290541969, 508.094855372311, 1150.4750933883467, 2219.0872749325117, 1472.141482625007, 1387.508393247554, 933.0265255201282, 1616.4099923330368, 849.7110655481108, 1371.5885261046508, 1252.8173975013374, 689.7274966346993, 957.4112427878641, 1117.9510662570515, 1675.1571881560162, 1115.074687459743, 1364.0921499114436], [1204, 1205, 1206, 1207, 1208, 1209, 1210, 1211, 1212, 1213, 1214, 1215, 1216, 1217, 1218, 1219, 1220, 1221, 1222, 1223, 1224, 1225, 1226, 1227, 1228, 1229, 1230, 1231, 1232, 1233, 1234, 1235, 1236]], [1, 5199, [47458, 47506, 47562, 47616, 47671, 47730, 47789, 47838, 47887], [2041.618, 2043.544, 2043.957, 2039.192, 2082.893, 2054.66, 2107.606, 2054.38, 2074.183], [33627.144, 33589.554, 33656.653, 33624.475, 33645.85, 33615.69, 33602.05, 33601.799, 33644.201], [26.816, 19.12, 14.805, 13.892, 12.166, 16.487, 15.263, 10.666, 18.809], [791.3828940430499, 743.956335847621, 1288.0846932069023, 1660.9719335332786, 1345.4320331365882, 787.9852669779286, 775.3400826048376, 1249.9812064825956, 961.4454077359885], [1205, 1206, 1207, 1208, 1209, 1210, 1211, 1212, 1213]], [1, 5218, [47728, 47788, 47837, 47885, 47929, 47977, 48022, 48074, 48110, 48161, 48201, 48245, 48289, 48335, 48374, 48410, 48446, 48492, 48539, 48585, 48630, 48678], [1458.184, 1371.757, 1260.943, 1266.534, 1294.35, 1298.754, 1387.56, 1244.345, 1293.869, 1428.847, 1460.43, 1428.412, 1433.568, 1523.61, 1492.613, 1441.512, 1357.097, 1365.026, 1316.438, 1196.968, 1191.343, 1161.688], [33828.922, 33792.826, 33759.849, 33809.273, 33738.107, 33730.32, 33711.673, 33608.913, 33652.942, 33722.661, 33822.412, 33729.738, 33808.496, 33800.078, 33717.191, 33702.759, 33497.244, 33603.154, 33564.585, 33502.209, 33433.537, 33414.883], [19.986, 13.319, 36.102, 13.259, 10.575, 19.424, 20.499, 35.074, 38.882, 11.468, 26.452, 9.379, 23.148, 25.533, 16.326, 19.326, 29.401, 28.787, 11.674, 23.199, 29.914, 31.196], [1449.7228497836493, 1094.8029461995409, 689.4897423080323, 1510.8887581665497, 1378.263379604673, 1523.389608455354, 942.5066581905764, 3237.730560045684, 1692.4869877963833, 516.2592895758614, 837.7427606116885, 430.67326717736006, 477.7131196110871, 651.3218412981528, 805.4461465452098, 1265.1695005793881, 4784.12423227964, 2986.1756741685017, 67054.072484838, 808.7726662196964, 1902.471740838274, 1568.9285867404744], [1210, 1211, 1212, 1213, 1214, 1215, 1216, 1217, 1218, 1219, 1220, 1221, 1222, 1223, 1224, 1225, 1226, 1227, 1228, 1229, 1230, 1231]], [1, 5219, [47839, 47888, 47931, 47979, 48024, 48076, 48112, 48163, 48204, 48248, 48292, 48337, 48376], [3371.893, 3335.877, 3314.07, 3452.529, 3415.51, 3472.462, 3468.245, 3481.391, 3477.607, 3461.65, 3454.442, 3464.863, 3456.831], [32895.988, 32967.092, 32901.451, 32879.01, 32890.156, 32881.45, 32872.953, 32876.468, 32862.893, 32883.808, 32856.555, 32855.662, 32899.21], [19.016, 28.083, 31.795, 14.831, 12.074, 10.223, 12.326, 12.591, 8.729, 6.916, 8.563, 10.838, 9.407], [1018.1857323457099, 1398.4305485058449, 2117.192105152434, 1293.6791937674604, 2176.752441092614, 1481.950095623369, 2083.4928513172626, 1972.3456495554806, 1477.1708398414416, 1528.6993446541996, 2138.784450641759, 2191.139749065056, 1712.677873148641], [1212, 1213, 1214, 1215, 1216, 1217, 1218, 1219, 1220, 1221, 1222, 1223, 1224]], [0, 5228, [47762, 47809, 47860, 47908, 47956], [21498.179, 21571.661, 21547.187, 21610.709, 21420.255], [18281.891, 18345.824, 18217.323, 18201.137, 18342.799], [21.732, 32.42, 32.741, 25.926, 24.948], [1161.3265729493235, 1070.1741737539915, 979.948756315599, 1100.7094777653951, 1317.269036090037], [1210, 1211, 1212, 1213, 1214]], [5, 5229, [47714, 47773, 47821, 47870, 47915, 47964, 48007, 48057, 48100], [32357.7, 32388.781, 32468.306, 32408.759, 32412.797, 32494.522, 32406.346, 32413.296, 32445.442], [49192.433, 49145.546, 49161.556, 49175.869, 49168.537, 49144.009, 49181.862, 49142.232, 49117.817], [13.995, 13.806, 14.69, 11.272, 11.3, 17.59, 18.004, 17.191, 23.779], [819.548233742249, 1289.5987740711535, 1700.6071657911539, 1114.1486449583174, 1411.1238913231693, 1874.1459297824865, 590.3090320128258, 1595.4065243643304, 830.6533834180102], [1209, 1210, 1211, 1212, 1213, 1214, 1215, 1216, 1217]], [1, 5257, [48023, 48075, 48111, 48162, 48203, 48246, 48290, 48336, 48375, 48411, 48447, 48494, 48541], [2035.0, 2025.739, 2052.066, 2023.059, 2052.118, 2052.649, 2037.853, 2050.108, 2053.534, 2040.433, 2072.305, 2011.541, 2073.294], [33578.689, 33619.331, 33627.386, 33603.543, 33631.007, 33591.752, 33648.803, 33577.102, 33612.78, 33626.147, 33608.319, 33636.924, 33615.13], [19.658, 15.303, 13.636, 19.491, 13.9, 12.083, 14.574, 14.379, 21.084, 15.321, 10.531, 16.791, 9.854], [1007.8667454170336, 1773.9512431565126, 1297.5393357113096, 763.6686725043927, 1833.3222964192876, 908.1439886552158, 1455.2225425393192, 1017.2632145149164, 1275.5692873246655, 957.9276298014742, 1198.3615168920035, 1282.501252799956, 1226.5971621369533], [1216, 1217, 1218, 1219, 1220, 1221, 1222, 1223, 1224, 1225, 1226, 1227, 1228]], [0, 5262, [48047, 48095, 48137, 48180, 48222, 48268, 48312, 48351, 48392, 48427], [21465.863, 21553.143, 21510.237, 21532.702, 21561.032, 21585.015, 21590.288, 21591.581, 21515.338, 21611.574], [18381.035, 18328.614, 18293.375, 18208.225, 18268.083, 18314.368, 18347.754, 18352.848, 18377.017, 18283.013], [18.31, 21.356, 29.677, 24.965, 11.965, 20.427, 19.879, 16.911, 23.402, 25.529], [1005.6189031020883, 788.4215983871264, 1223.0973364054066, 1544.0998545717675, 934.0751398648612, 1030.2396384240888, 2283.380315378049, 1655.5897562545592, 2910.7620016227393, 3722.8719852291365], [1216, 1217, 1218, 1219, 1220, 1221, 1222, 1223, 1224, 1225]], [2, 5296, [48359, 48403, 48434, 48479, 48527, 48575], [36530.28, 36548.582, 36561.33, 36567.092, 36575.487, 36555.85], [34507.963, 34403.786, 34431.184, 34418.252, 34412.709, 34459.021], [21.345, 18.89, 15.086, 15.612, 12.306, 18.629], [6457.462456510994, 1048.7221359155385, 782.6095527298312, 1460.6534180174262, 1764.8887657502141, 1662.0421589634577], [1223, 1224, 1225, 1226, 1227, 1228]], [5, 5310, [48476, 48525, 48573, 48613, 48665, 48712, 48754, 48801, 48836], [32987.783, 33086.881, 33056.65, 33047.352, 33121.935, 32986.885, 33191.324, 32963.58, 32866.004], [49084.425, 49116.633, 49174.227, 49143.866, 49141.004, 49129.284, 49234.139, 49158.055, 49128.87], [28.455, 23.93, 39.025, 32.644, 14.933, 13.313, 14.937, 29.009, 16.898], [2091.095807004014, 1710.046761680843, 728.2252458102488, 1230.5700673955507, 806.4464314311028, 25742.188887060787, 387.4131460676763, 2290.7638320925844, 18590.842671409522], [1226, 1227, 1228, 1229, 1230, 1231, 1232, 1233, 1234]], [1, 5311, [48448, 48495, 48542, 48587, 48632, 48680, 48726, 48770, 48817, 48852, 48884, 48922, 48964, 49008, 49045, 49086, 49115, 49151, 49193, 49238, 49277, 49313, 49349, 49378, 49413, 49441], [3471.643, 3468.683, 3437.956, 3440.606, 3446.61, 3449.522, 3457.118, 3468.361, 3475.011, 3447.101, 3480.433, 3435.107, 3437.603, 3472.103, 3459.667, 3449.817, 3431.382, 3435.055, 3461.468, 3457.426, 3462.606, 3449.656, 3461.684, 3440.864, 3478.732, 3488.697], [32896.184, 32880.828, 32885.869, 32854.759, 32867.451, 32878.834, 32865.515, 32861.423, 32852.805, 32867.428, 32888.304, 32872.772, 32865.809, 32863.951, 32877.343, 32902.756, 33001.153, 32912.796, 32872.565, 32866.803, 32877.557, 32897.268, 32870.453, 32860.471, 32851.509, 32868.965], [15.092, 9.54, 11.181, 7.403, 8.949, 8.597, 7.986, 9.88, 13.137, 9.17, 10.376, 11.637, 8.459, 11.713, 8.059, 13.716, 18.477, 14.296, 6.321, 8.604, 7.188, 14.333, 8.48, 9.571, 11.624, 13.946], [1397.2210131067022, 1988.1953521966605, 2186.475742836575, 2028.209957431354, 1779.3681403329563, 2127.113747201029, 1742.2300681955717, 2315.4728488807546, 1518.416283053247, 1810.5072960643795, 1826.3438073160899, 1799.0644391339636, 1865.0254569352085, 1428.8582212393055, 1367.770813322237, 2786.4396385453415, 5396.681042535956, 2188.556363319764, 1959.0810080169508, 1911.7339584313108, 2166.211776181984, 1671.2530467708602, 1797.6085451216618, 1679.9349117177974, 2049.618382857572, 858.5168949742862], [1226, 1227, 1228, 1229, 1230, 1231, 1232, 1233, 1234, 1235, 1236, 1237, 1238, 1239, 1240, 1241, 1242, 1243, 1244, 1245, 1246, 1247, 1248, 1249, 1250, 1251]], [6, 5338, [48602, 48652, 48698, 48744, 48790], [19199.649, 19202.722, 19181.359, 19174.621, 19300.795], [61998.51, 61956.158, 61905.317, 61878.905, 62078.456], [23.365, 18.144, 25.653, 14.213, 30.145], [538.2404549602311, 1181.3924328949863, 875.3184580246743, 528.84896311583, 807.6451899381501], [1229, 1230, 1231, 1232, 1233]], [0, 5344, [48654, 48704, 48747, 48793, 48831, 48869, 48899, 48937, 48979, 49022, 49067, 49096, 49128, 49170, 49211, 49257, 49296, 49334], [21819.512, 21787.64, 21835.995, 21820.481, 21779.564, 21744.16, 21745.808, 21794.512, 21798.812, 21814.804, 21811.26, 21805.419, 21805.706, 21804.597, 21824.688, 21844.702, 21656.171, 21666.831], [18815.498, 18817.708, 18846.304, 18843.017, 18854.819, 18830.78, 18845.134, 18853.81, 18846.637, 18850.36, 18821.947, 18824.542, 18851.088, 18829.684, 18825.733, 18801.536, 18747.336, 18772.413], [12.916, 16.292, 15.553, 12.495, 19.168, 18.842, 13.477, 11.667, 12.021, 13.814, 19.934, 11.84, 14.901, 17.603, 16.114, 16.889, 20.75, 11.214], [1624.8940031107065, 921.8399137480255, 1140.9990625780918, 1182.627531300291, 1638.8507601216709, 1504.417258466214, 1662.9395914528855, 1636.924443509496, 1582.4177920827767, 1343.5008262309268, 1087.114644362928, 1022.6973529030186, 956.1562101378306, 1314.8837674048973, 1433.0560635937145, 721.1746372653411, 15399.841365929575, 148643.4057111716], [1230, 1231, 1232, 1233, 1234, 1235, 1236, 1237, 1238, 1239, 1240, 1241, 1242, 1243, 1244, 1245, 1246, 1247]], [2, 5346, [48805, 48837, 48875, 48910, 48949, 48993, 49030], [37155.572, 37129.846, 37135.525, 37185.358, 37164.171, 37142.316, 37151.434], [33825.89, 33896.7, 33972.331, 33937.065, 33904.259, 33876.332, 33914.243], [14.893, 20.239, 19.92, 14.339, 14.395, 17.095, 13.655], [667.2197040661691, 1390.1553514002924, 3367.3755538613223, 1242.1656886110936, 1095.70433309483, 1573.167890029567, 807.4347663104315], [1233, 1234, 1235, 1236, 1237, 1238, 1239]], [1, 5349, [48815, 48851, 48883, 48921, 48961, 49006], [1485.013, 1502.414, 1540.906, 1567.78, 1541.977, 1537.319], [33807.768, 33883.143, 33907.977, 33834.822, 33810.846, 33686.207], [30.92, 14.473, 19.932, 9.733, 15.344, 22.679], [1150.5478482032606, 658.4011669800205, 1782.5490367121404, 1921.213053014047, 957.5243815653452, 491.2697671926569], [1234, 1235, 1236, 1237, 1238, 1239]], [1, 5384, [49042, 49084, 49113, 49148, 49192, 49237, 49274], [1910.936, 1975.401, 1950.718, 2051.867, 2240.161, 2146.605, 2395.322], [33469.089, 33280.47, 33362.886, 33318.329, 33321.489, 33254.746, 33279.363], [19.392, 17.996, 17.538, 19.424, 12.208, 25.353, 11.686], [1215.9506743088039, 929.7822373768303, 1528.1219609525756, 925.2444354757141, 1025.650331219369, 846.5172081823148, 403.89049794111315], [1240, 1241, 1242, 1243, 1244, 1245, 1246]], [5, 5387, [49174, 49218, 49261, 49301, 49338, 49369, 49400], [32906.616, 32815.849, 32886.927, 32867.402, 32859.518, 32883.169, 32813.249], [48817.786, 48758.969, 48763.705, 48780.056, 48855.964, 48882.479, 48755.605], [36.337, 15.847, 22.415, 23.082, 28.219, 30.044, 20.173], [1809.321861886119, 947.5210698328794, 672.0894085792219, 1518.38173989924, 2478.440678014164, 1409.6029494582372, 1594.541963316334], [1243, 1244, 1245, 1246, 1247, 1248, 1249]], [5, 5421, [49464, 49501, 49529, 49564, 49602, 49639, 49671, 49697, 49730, 49765], [32890.211, 32922.926, 32946.45, 32862.929, 32890.135, 32835.598, 32893.14, 32820.204, 32878.675, 32889.25], [48778.593, 48778.708, 48962.016, 48803.046, 48792.321, 48734.814, 48751.261, 48765.486, 48855.186, 48789.989], [14.02, 13.792, 12.069, 21.274, 21.32, 30.486, 31.632, 39.793, 19.874, 26.553], [540.0029912189998, 452.2499172435871, 325.4491215559851, 1355.879975401403, 1154.498526323576, 1853.5459902378407, 467.2621977785639, 696.4145156419407, 919.426691995118, 1788.3337620657242], [1251, 1252, 1253, 1254, 1255, 1256, 1257, 1258, 1259, 1260]], [1, 5434, [49545, 49580, 49615, 49653, 49682, 49707, 49747, 49775, 49809, 49836], [3471.02, 3482.882, 3473.269, 3500.448, 3463.174, 3457.519, 3462.507, 3494.252, 3489.675, 3450.864], [32857.58, 32861.297, 32842.517, 32865.86, 32864.901, 32877.751, 32850.856, 32822.021, 32857.473, 32850.343], [17.111, 8.77, 11.083, 11.825, 14.802, 14.608, 8.19, 12.565, 12.313, 17.114], [1795.380191999758, 1767.7485989515562, 1630.0127618244508, 1214.2510643725739, 1749.3375236280056, 1362.9553023913402, 2193.9969831759017, 1397.7261729544828, 1424.6464783309223, 2182.1543054582658], [1254, 1255, 1256, 1257, 1258, 1259, 1260, 1261, 1262, 1263]], [1, 5472, [49924, 49954, 49980, 50001, 50030, 50054, 50085, 50111, 50137, 50165, 50190, 50220, 50254, 50288, 50312, 50338, 50365, 50390, 50426, 50451, 50476, 50500, 50521], [3489.442, 3470.971, 3456.011, 3512.077, 3477.239, 3481.464, 3464.973, 3431.058, 3457.045, 3476.42, 3480.908, 3510.743, 3490.041, 3488.72, 3504.264, 3441.785, 3462.98, 3495.044, 3468.157, 3458.165, 3480.543, 3502.986, 3493.409], [32837.15, 32877.293, 32866.757, 32869.522, 32878.274, 32890.459, 32854.807, 32830.139, 32875.429, 32874.981, 32903.908, 32854.097, 32912.714, 32920.633, 32901.617, 32925.631, 32886.665, 32894.016, 32873.779, 32886.403, 32893.399, 32862.641, 32856.102], [9.219, 14.44, 12.573, 17.339, 21.564, 12.641, 13.81, 14.714, 13.855, 18.36, 11.766, 15.803, 11.018, 16.898, 15.564, 21.811, 10.137, 10.258, 15.253, 14.384, 10.767, 16.62, 10.569], [1732.8051650259335, 1513.8058693715786, 1313.3811414791019, 1081.1465171686273, 1539.0698053265949, 1513.2080088170464, 1939.8504086372666, 2000.121809691674, 670.169356004508, 1999.0923662660477, 1675.0452656674279, 2099.2496450467197, 1881.8478560677734, 2664.061978247493, 3205.0566885565586, 1310.2134209099654, 1885.5886736164389, 1429.975006448155, 1563.313110350337, 2559.2429617156336, 1084.3668051995173, 860.8160534304468, 1339.5423134217476], [1266, 1267, 1268, 1269, 1270, 1271, 1272, 1273, 1274, 1275, 1276, 1277, 1278, 1279, 1280, 1281, 1282, 1283, 1284, 1285, 1286, 1287, 1288]], [0, 5504, [50118, 50148, 50172, 50199, 50230, 50264, 50298, 50323, 50350, 50379, 50411, 50438, 50462, 50487, 50510, 50531, 50556, 50577, 50600, 50622], [20961.155, 21054.267, 21059.939, 21072.236, 21075.125, 20868.796, 21109.117, 21105.789, 21150.545, 21229.557, 21228.084, 21199.435, 21203.878, 21196.863, 21183.319, 21261.194, 21289.481, 21261.309, 21207.956, 21249.486], [18773.052, 18758.084, 18720.637, 18705.431, 18693.08, 18758.894, 18720.566, 18750.298, 18776.062, 18761.559, 18770.469, 18735.696, 18733.038, 18800.773, 18745.634, 18732.655, 18715.192, 18796.713, 18736.511, 18714.88], [14.111, 15.575, 14.347, 25.324, 29.119, 35.14, 18.207, 14.697, 16.031, 11.505, 20.147, 14.233, 30.882, 26.862, 21.281, 11.936, 12.289, 29.319, 21.288, 13.947], [1811.635024108307, 2210.082306022676, 1666.0982235741067, 1109.362232932452, 1007.7637380658297, 677.9972470246262, 1435.845884884751, 1103.9820476352404, 1067.4844803454826, 1411.7215726254803, 766.9096743424847, 1250.8143694285395, 2657.4586353018317, 1337.3443924823391, 1751.8404570340133, 1568.5780105622086, 1438.9782128460183, 1128.621675919475, 685.713917154669, 1349.7105341918116], [1273, 1274, 1275, 1276, 1277, 1278, 1279, 1280, 1281, 1282, 1283, 1284, 1285, 1286, 1287, 1288, 1289, 1290, 1291, 1292]], [0, 5505, [50149, 50173, 50200, 50231, 50267], [21760.032, 21703.682, 21806.689, 21862.514, 21874.854], [18796.792, 18799.302, 18840.786, 18818.956, 18782.211], [27.606, 20.309, 31.595, 22.198, 26.692], [1153.8701922184591, 4369.113492028371, 1134.2813091075193, 859.4848935268674, 530.9665539028081], [1274, 1275, 1276, 1277, 1278]], [0, 5558, [50775, 50799, 50826, 50852, 50883], [21172.134, 21242.485, 21258.788, 21216.142, 21146.173], [18783.438, 18712.764, 18713.371, 18825.309, 18890.7], [31.937, 18.445, 23.08, 32.495, 23.023], [457.44660999609164, 333.1586589181277, 575.9625017762718, 1425.736766522791, 451.21312566945727], [1299, 1300, 1301, 1302, 1303]], [5, 5562, [50834, 50861, 50892, 50917, 50946, 50968, 51004, 51027, 51063, 51102, 51127, 51153, 51183, 51206, 51235, 51267, 51302, 51332, 51362, 51392, 51424, 51448, 51477, 51502], [33048.786, 33068.943, 33184.629, 33100.825, 33113.713, 33095.63, 33183.755, 33053.474, 33093.462, 33084.618, 33115.933, 33102.612, 33094.013, 33081.16, 33032.635, 33147.992, 33088.402, 33108.659, 33154.845, 33086.105, 33025.448, 33099.105, 33120.907, 33020.893], [49096.99, 49096.013, 49074.331, 49116.258, 49112.353, 49093.188, 49116.659, 49110.547, 49124.47, 49106.741, 49134.17, 49113.173, 49055.548, 49153.815, 49096.538, 49098.683, 49135.304, 49156.828, 49080.896, 49117.649, 49067.577, 49105.624, 49108.61, 49125.289], [40.973, 21.326, 31.154, 19.824, 28.715, 26.595, 20.869, 24.457, 19.812, 16.119, 23.74, 23.344, 27.154, 18.956, 24.586, 17.917, 27.453, 19.303, 23.378, 34.181, 32.301, 26.944, 27.766, 35.1], [2823.9395103532115, 546.3226153723724, 811.3633023706186, 1468.8162552621677, 914.2748760862553, 826.5613518721917, 1055.9578534965053, 1133.0755979155588, 938.3818379611191, 1722.7523968429907, 1065.1285502163394, 1506.438886457376, 1637.457424640123, 1334.438430304834, 4048.067576848827, 862.9418473328925, 617.3870586210976, 1430.6124054255797, 1086.7513127105458, 839.8890705449883, 3263.576011380051, 1652.0382945108033, 1947.7511246073534, 2104.664362363871], [1301, 1302, 1303, 1304, 1305, 1306, 1307, 1308, 1309, 1310, 1311, 1312, 1313, 1314, 1315, 1316, 1317, 1318, 1319, 1320, 1321, 1322, 1323, 1324]], [1, 5565, [50790, 50812, 50843, 50874, 50903, 50931, 50950, 50979, 51010, 51043, 51079, 51110, 51138, 51165, 51193, 51216, 51246, 51282, 51315, 51342, 51374], [2963.37, 3042.482, 3058.581, 3047.686, 3063.141, 2974.344, 2946.441, 2920.083, 2883.012, 2956.526, 2956.467, 2930.83, 2985.013, 2976.205, 2957.03, 2938.091, 2938.168, 2947.431, 2982.856, 2958.092, 2930.941], [32629.23, 32756.877, 32737.399, 32757.785, 32713.954, 32722.191, 32726.233, 32722.43, 32695.928, 32756.474, 32739.974, 32723.063, 32781.785, 32719.574, 32731.84, 32712.028, 32711.142, 32710.729, 32752.483, 32745.684, 32745.458], [21.784, 15.714, 22.618, 3.055, 25.931, 11.759, 22.395, 16.068, 33.968, 17.4, 14.734, 17.788, 15.142, 11.079, 14.934, 11.892, 16.203, 15.328, 19.189, 16.779, 13.321], [777.970365865854, 6278.346742597443, 877.9269420935456, 442.6212487627553, 1847.4939993754656, 659.2492733978377, 1075.9130788425614, 870.5647401416225, 1349.3606474838862, 1945.010009912691, 1449.988734577779, 1792.2127793767004, 1304.337411851142, 1300.09944207861, 1137.4408208772209, 1079.2863695245642, 1857.5737278683957, 1392.575763832185, 2738.561400736792, 2346.7245983101616, 1461.9667597772636], [1300, 1301, 1302, 1303, 1304, 1305, 1306, 1307, 1308, 1309, 1310, 1311, 1312, 1313, 1314, 1315, 1316, 1317, 1318, 1319, 1320]], [4, 5572, [50933, 50953, 50983, 51014, 51047, 51082, 51112], [6038.441, 5858.143, 5780.498, 5855.749, 5797.292, 5818.08, 5955.152], [48019.563, 48057.982, 48035.49, 48113.122, 48075.048, 48067.889, 48112.773], [28.482, 24.571, 29.802, 17.922, 19.91, 19.555, 25.51], [2545.0499618986246, 3816.4191957180374, 1443.7340791298684, 10104.157549705666, 4839.2554425985545, 2083.2565912102878, 5836.878129376309], [1305, 1306, 1307, 1308, 1309, 1310, 1311]], [1, 5619, [51457, 51489, 51514, 51541, 51557, 51583, 51612, 51641], [2943.697, 2969.976, 2961.391, 2951.686, 2957.314, 3010.111, 2893.639, 2946.57], [32728.635, 32796.79, 32768.538, 32776.316, 32739.026, 32813.09, 32789.358, 32721.809], [23.276, 15.767, 15.388, 23.99, 14.717, 18.98, 22.959, 22.937], [1853.8999827365042, 1149.6235162653434, 1007.3886561310692, 1274.3873179528143, 1673.6856777864946, 827.9725802793344, 1630.6721431581427, 931.6163732850384], [1323, 1324, 1325, 1326, 1327, 1328, 1329, 1330]], [0, 5649, [51754, 51782, 51809, 51840, 51867, 51894, 51922, 51953], [21163.988, 21249.853, 21252.024, 21379.727, 21308.453, 21289.561, 21354.755, 21323.357], [18670.52, 18681.974, 18685.039, 18593.816, 18576.756, 18518.286, 18685.702, 18605.567], [15.563, 23.313, 16.893, 35.163, 23.431, 26.338, 27.601, 23.154], [339.30202595148336, 723.0379391843594, 1537.5644221846053, 1826.9943320698476, 3860.760731641119, 1054.0781249792103, 1372.0922946694595, 1756.3472362617063], [1334, 1335, 1336, 1337, 1338, 1339, 1340, 1341]], [1, 5654, [51830, 51859, 51882, 51910, 51939, 51970, 51988], [2977.566, 2927.302, 2973.498, 3038.235, 2907.618, 2894.611, 2991.949], [32764.142, 32724.106, 32759.581, 32899.361, 32747.104, 32737.413, 32729.188], [18.364, 14.539, 28.495, 17.733, 33.212, 19.354, 16.763], [601.4555748210759, 1029.70865076181, 1201.2784235772574, 25017.922032418497, 1230.733983891875, 1469.852174808345, 1378.3724362012213], [1337, 1338, 1339, 1340, 1341, 1342, 1343]], [0, 5667, [51997, 52016, 52040, 52064, 52088], [21189.302, 21166.816, 21132.35, 21002.623, 20863.512], [18562.849, 18628.787, 18639.831, 18648.063, 18802.714], [25.248, 22.789, 19.513, 24.74, 38.286], [1114.8470264502796, 1827.970074462905, 1235.9871913493744, 1247.6568208574254, 1474.923922911821], [1343, 1344, 1345, 1346, 1347]], [1, 5669, [51989, 52011, 52029, 52053, 52078, 52106, 52135, 52157], [3528.34, 3534.579, 3590.186, 3638.168, 3542.396, 3540.645, 3495.357, 3557.496], [33099.758, 33235.562, 33089.419, 32993.554, 32913.1, 32974.776, 32973.039, 33093.287], [19.318, 24.859, 33.577, 32.584, 25.59, 22.604, 22.549, 22.924], [587.9907743803946, 1329.960042824611, 2120.402085644053, 1601.517243879092, 577.538428156144, 744.4585017665619, 1682.0909399370723, 355.1641306045695], [1343, 1344, 1345, 1346, 1347, 1348, 1349, 1350]], [0, 5691, [52199, 52223, 52247, 52283, 52311], [20833.357, 20856.262, 20860.473, 20854.997, 20954.845], [18808.637, 18885.123, 18821.524, 18789.525, 18898.465], [33.278, 10.862, 31.976, 21.172, 16.817], [2900.7131719896684, 67915.65063140269, 3478.84082229401, 1125.8516162214223, 21401.568367506454], [1351, 1352, 1353, 1354, 1355]], [5, 5727, [52561, 52586, 52607, 52633, 52659], [31955.164, 31954.357, 32090.652, 32120.345, 32169.307], [48771.972, 48634.198, 48601.777, 48565.754, 48447.893], [22.354, 14.732, 22.763, 19.628, 17.506], [914.2389627501287, 1139.8271352921593, 1504.42167724137, 1035.362400684747, 1257.4262996032198], [1365, 1366, 1367, 1368, 1369]], [0, 5739, [52655, 52676, 52694, 52726, 52749, 52767, 52798, 52819, 52842, 52866, 52880], [21070.882, 21207.053, 21200.007, 21255.493, 21230.816, 21258.875, 21199.27, 21273.053, 21218.153, 21245.008, 21260.54], [18718.214, 18781.358, 18748.509, 18749.659, 18718.566, 18803.073, 18746.905, 18733.786, 18745.085, 18700.854, 18761.138], [4.758, 15.734, 10.556, 17.075, 22.807, 16.778, 12.772, 11.088, 9.65, 16.979, 6.523], [293.3704761228486, 1703.470058760054, 947.2031201348598, 1372.3272766397115, 1842.1804330719433, 3426.7630506958767, 1595.077368771425, 1966.8687299090607, 2530.6795741618675, 1110.2203429910576, 2575.771287617949], [1369, 1370, 1371, 1372, 1373, 1374, 1375, 1376, 1377, 1378, 1379]], [5, 5750, [52700, 52730, 52753, 52775, 52805, 52823, 52847], [32259.096, 32169.841, 32216.718, 32192.304, 32271.791, 32174.341, 32070.762], [48547.607, 48572.598, 48574.373, 48500.672, 48519.913, 48551.194, 48601.672], [20.406, 23.421, 19.61, 24.23, 38.453, 15.091, 27.424], [906.8146506142884, 2082.173045289395, 2618.8787307990674, 1246.4966454022167, 829.0314369128253, 1464.6659396345456, 1140.6775436590954], [1371, 1372, 1373, 1374, 1375, 1376, 1377]], [1, 5768, [52892, 52920, 52950, 52977, 53003, 53036], [3064.888, 2952.772, 2967.51, 2928.395, 2944.015, 2971.384], [32780.052, 32749.918, 32771.78, 32735.397, 32752.943, 32761.554], [26.098, 21.531, 20.738, 13.876, 20.873, 27.488], [8396.173277097083, 1331.7215486642217, 2821.376664046883, 1553.2544712219765, 1150.9079560687503, 1048.8276862686134], [1380, 1381, 1382, 1383, 1384, 1385]], [1, 5786, [53084, 53109, 53135, 53160, 53190, 53218], [3018.594, 3042.476, 3085.29, 3021.646, 3065.37, 2950.132], [33537.128, 33459.232, 33483.203, 33539.123, 33464.176, 33584.954], [28.214, 19.826, 23.195, 28.359, 13.165, 17.796], [863.5726961757099, 1268.019937167011, 1049.6108851927033, 664.8525521510627, 848.6690011993019, 471.0120307489431], [1387, 1388, 1389, 1390, 1391, 1392]], [0, 5808, [53351, 53376, 53405, 53427, 53464, 53488, 53517, 53541, 53567, 53595, 53615, 53634, 53666], [22423.51, 22388.208, 22402.807, 22413.031, 22417.585, 22380.895, 22382.884, 22420.673, 22373.017, 22354.815, 22387.913, 22310.831, 22457.467], [18626.948, 18566.509, 18604.075, 18598.972, 18650.344, 18632.829, 18633.094, 18601.43, 18630.747, 18641.011, 18642.039, 18617.454, 18635.334], [17.664, 15.388, 19.144, 9.485, 18.279, 17.366, 17.056, 15.557, 29.489, 29.158, 29.235, 45.153, 17.706], [904.7196694987758, 949.8447153934437, 985.7283220803923, 1144.4991266223344, 1626.3606298315187, 2079.4308935205077, 1099.371829744826, 781.604874559727, 603.2655458450424, 1085.0532035762321, 474.9638194175438, 2043.254354695534, 330.4227048443234], [1397, 1398, 1399, 1400, 1401, 1402, 1403, 1404, 1405, 1406, 1407, 1408, 1409]], [1, 5812, [53393, 53417, 53445, 53478, 53501, 53526, 53556, 53582, 53606], [3076.155, 3122.38, 3126.833, 3048.112, 3129.053, 3160.633, 3165.523, 3102.868, 3095.33], [33541.016, 33510.138, 33467.796, 33515.461, 33455.23, 33445.68, 33471.542, 33366.282, 33401.231], [29.867, 18.373, 29.381, 22.036, 18.053, 26.061, 30.556, 27.475, 34.717], [1226.0032981319398, 1188.0343321262453, 740.5089987568567, 1059.8342318929194, 989.1090868884585, 609.91217175755, 529.0801486168455, 1245.1470995900438, 1089.2114176231557], [1399, 1400, 1401, 1402, 1403, 1404, 1405, 1406, 1407]], [1, 5838, [53742, 53767, 53789, 53806, 53823], [3084.177, 3118.078, 3090.958, 3125.498, 3104.078], [33342.484, 33259.38, 33375.814, 33313.364, 33369.949], [34.818, 33.821, 21.471, 26.916, 13.029], [2174.5037785266977, 548.6359478931018, 641.3640323069457, 1067.7721687747687, 451.22011485223044], [1415, 1416, 1417, 1418, 1419]], [1, 5849, [53855, 53873, 53894, 53920, 53941, 53958], [2400.042, 2459.361, 2479.362, 2516.305, 2639.162, 2591.853], [33381.134, 33214.174, 33169.471, 33142.372, 33156.687, 33224.56], [17.323, 26.254, 33.555, 37.469, 35.124, 30.836], [477.109430548126, 1958.5538804875944, 919.3055098610482, 1686.1389919287487, 2877.563410557301, 4273.481840123646], [1421, 1422, 1423, 1424, 1425, 1426]], [1, 5852, [53942, 53960, 53986, 54012, 54030, 54053, 54079, 54106, 54125, 54152, 54181, 54209], [2741.217, 2804.489, 2861.868, 2831.311, 2835.586, 2775.966, 2800.159, 2837.776, 2898.259, 2901.802, 2885.525, 2869.161], [33133.522, 33154.05, 33276.783, 33374.435, 33405.612, 33329.6, 33341.562, 33398.848, 33477.862, 33521.965, 33554.495, 33593.421], [29.518, 16.256, 17.174, 15.617, 21.942, 23.291, 16.134, 20.275, 14.943, 26.261, 25.961, 20.974], [1009.1701637847322, 1439.0351632992772, 1964.635978166706, 1992.2391535420684, 1764.7719594693772, 1155.2734767947736, 2867.3754974204135, 2114.0620547752524, 1435.5283258970658, 1003.5159191125985, 1172.5932070913088, 1491.945509576136], [1425, 1426, 1427, 1428, 1429, 1430, 1431, 1432, 1433, 1434, 1435, 1436]], [1, 5862, [54104, 54124, 54151, 54180, 54208, 54235, 54264, 54293], [2551.389, 2436.788, 2447.056, 2415.979, 2473.79, 2500.304, 2483.047, 2377.007], [33397.97, 33391.082, 33298.774, 33324.682, 33418.9, 33502.722, 33403.112, 33384.741], [33.194, 30.707, 14.204, 15.184, 45.681, 34.368, 24.165, 23.932], [2160.796793967898, 2524.937552456026, 776.2699884170942, 1170.4448087519527, 1406.93283426954, 3038.4244547692556, 4983.997975689926, 879.2456518066717], [1432, 1433, 1434, 1435, 1436, 1437, 1438, 1439]], [4, 5870, [54155, 54184, 54213, 54238, 54268, 54296], [5976.859, 5925.427, 5933.418, 5942.557, 5969.032, 5944.746], [48300.115, 48335.309, 48240.334, 48286.131, 48299.862, 48329.008], [17.402, 17.676, 12.095, 14.5, 15.182, 3.886], [825.1860641664427, 696.716791735111, 484.9643665614161, 506.24127179426364, 301.40648065769557, 277.1075684308889], [1434, 1435, 1436, 1437, 1438, 1439]], [0, 5876, [54245, 54275, 54309, 54334, 54367, 54394, 54419, 54445, 54478, 54499, 54532, 54559, 54586, 54616, 54639, 54669, 54704, 54733, 54755, 54782, 54812, 54838, 54864, 54893, 54916], [21213.943, 21176.015, 21089.81, 21182.551, 21398.989, 21372.929, 21375.148, 21385.419, 21365.282, 21365.402, 21360.233, 21369.215, 21378.462, 21359.886, 21371.067, 21361.885, 21380.098, 21372.354, 21388.591, 21358.14, 21379.846, 21336.294, 21347.584, 21392.086, 21368.338], [18580.081, 18577.225, 18625.334, 18565.102, 18608.104, 18620.056, 18633.27, 18604.54, 18614.872, 18637.705, 18650.551, 18630.437, 18652.259, 18636.219, 18581.943, 18633.794, 18615.503, 18622.96, 18614.932, 18629.758, 18649.738, 18604.595, 18601.954, 18558.523, 18631.645], [36.205, 13.061, 25.465, 10.696, 25.887, 13.182, 9.323, 13.404, 9.025, 8.684, 8.433, 8.506, 11.287, 6.918, 17.818, 14.577, 10.965, 13.514, 12.581, 10.639, 16.211, 17.34, 14.495, 24.313, 14.575], [7570.451935291771, 1643.2828956974954, 1157.065886151045, 622.2518805950725, 1246.1908127882277, 1790.4099478902945, 577.9397562162957, 1679.2470776010089, 1870.9541176668185, 1759.1466090808592, 1715.121591914705, 1739.5969535953857, 1802.032332983588, 1325.1926989106703, 736.2733239661641, 1283.101047692884, 1676.3432459470569, 1451.4879967757631, 1637.8752733815725, 1802.553730269821, 1767.4180842853243, 568.4303572570999, 1541.946991448027, 933.8677262136221, 768.8247767526768], [1437, 1438, 1439, 1440, 1441, 1442, 1443, 1444, 1445, 1446, 1447, 1448, 1449, 1450, 1451, 1452, 1453, 1454, 1455, 1456, 1457, 1458, 1459, 1460, 1461]], [0, 5887, [54336, 54370, 54396, 54421, 54447], [22288.008, 22248.03, 22298.611, 22298.375, 22264.494], [18343.193, 18337.718, 18353.252, 18336.786, 18252.474], [12.049, 19.464, 23.82, 17.377, 24.053], [775.7688321347044, 1002.4860114727767, 682.8511135517524, 704.3859214453482, 449.2830074793984], [1440, 1441, 1442, 1443, 1444]], [1, 5889, [54294, 54323, 54353, 54384, 54410, 54433, 54463], [2852.029, 2855.327, 2867.901, 2887.218, 2964.13, 3088.087, 3074.198], [33552.701, 33592.176, 33608.765, 33649.47, 33583.284, 33577.926, 33569.359], [23.025, 15.208, 16.315, 16.544, 17.113, 18.095, 28.053], [513.8446897198638, 1275.0165915280086, 1092.081078164412, 1302.0263375254938, 1585.1388456700377, 1389.387506630291, 1695.866485226798], [1439, 1440, 1441, 1442, 1443, 1444, 1445]], [4, 5944, [54981, 55007, 55040, 55061, 55100, 55140, 55186, 55235, 55280], [6436.576, 6377.015, 6391.025, 6449.23, 6565.313, 6577.107, 6491.693, 6493.077, 6294.6], [47821.919, 47793.561, 47727.08, 47787.51, 47745.31, 47745.187, 47834.654, 47773.581, 47800.239], [21.347, 15.466, 11.318, 13.638, 22.015, 13.341, 16.441, 25.434, 35.551], [1043.8042150875406, 1181.3025975336018, 1630.0613481479772, 1222.2123939620442, 2097.9324818109194, 1275.9691866505098, 1898.3341621104748, 1710.0409099514013, 509.558581491789], [1464, 1465, 1466, 1467, 1468, 1469, 1470, 1471, 1472]], [0, 5960, [55079, 55116, 55163, 55210, 55257, 55305, 55347, 55386, 55427, 55481, 55533, 55579, 55625, 55665, 55710], [21760.014, 21738.608, 21744.778, 21737.329, 21742.055, 21748.294, 21709.27, 21730.314, 21751.944, 21737.03, 21729.599, 21748.102, 21774.725, 21728.249, 21735.945], [19048.115, 19054.836, 19028.963, 19030.132, 19020.635, 19032.292, 19035.868, 19050.321, 19044.654, 19027.01, 19026.577, 19044.018, 19038.69, 19047.375, 19040.846], [9.571, 14.81, 8.82, 9.474, 12.952, 13.843, 10.79, 14.297, 11.184, 10.005, 18.398, 14.156, 11.529, 14.275, 25.012], [1320.6460182090373, 1142.3097898591086, 1457.9659846110267, 1709.9742087422303, 1548.958333132142, 1679.408034105104, 2664.552482779466, 1248.0386033366738, 1512.6573299680538, 1333.4909362664644, 2166.4279207975706, 1700.60441897227, 1552.52548245388, 1370.4786716779586, 845.172386891966], [1467, 1468, 1469, 1470, 1471, 1472, 1473, 1474, 1475, 1476, 1477, 1478, 1479, 1480, 1481]], [0, 5975, [55159, 55208, 55252, 55301, 55343], [20596.898, 20595.571, 20520.874, 20479.504, 20572.306], [19593.14, 19416.267, 19431.536, 19494.677, 19358.121], [18.032, 17.146, 21.345, 29.78, 35.136], [2686.3674818158493, 963.0726692293907, 915.2556555395826, 1477.3437906627269, 1936.4925757428953], [1469, 1470, 1471, 1472, 1473]], [0, 5987, [55254, 55303, 55345, 55384, 55425, 55480, 55532, 55577, 55623, 55664, 55708, 55758, 55791, 55838], [20952.464, 20982.552, 21041.524, 21060.114, 21020.391, 21001.4, 20974.647, 20981.271, 20880.622, 20898.694, 20947.635, 20855.273, 20952.11, 20884.381], [18634.686, 18635.075, 18624.096, 18682.02, 18708.55, 18759.088, 18648.475, 18641.287, 18705.962, 18698.645, 18722.304, 18750.142, 18765.293, 18713.289], [30.646, 23.55, 26.767, 17.578, 32.194, 36.399, 19.22, 19.029, 16.348, 11.026, 23.911, 18.935, 22.723, 23.416], [2374.2426117291525, 888.8715978185761, 1761.5657226976693, 2079.5507712215867, 1250.2162903269516, 988.7349389181954, 2015.0904898293156, 1711.1418716783737, 4415.442081286414, 996.2403477139388, 2640.9833762666326, 816.6249177881481, 7013.5250273368765, 1978.571191362661], [1471, 1472, 1473, 1474, 1475, 1476, 1477, 1478, 1479, 1480, 1481, 1482, 1483, 1484]], [2, 5992, [55313, 55355, 55396, 55438, 55493], [36355.198, 36429.803, 36379.059, 36459.445, 36435.92], [34362.79, 34517.543, 34429.733, 34479.125, 34501.83], [21.255, 38.142, 28.332, 29.181, 27.345], [1052.1608180542426, 1524.7152552448526, 1573.0710437683454, 1114.8449804987447, 814.2778836470496], [1472, 1473, 1474, 1475, 1476]], [1, 6000, [55363, 55407, 55451, 55504, 55552, 55601], [3457.527, 3479.477, 3487.898, 3532.289, 3521.366, 3418.364], [32745.935, 32727.964, 32798.779, 32797.684, 32788.649, 32711.334], [27.082, 20.467, 28.093, 25.282, 37.259, 22.173], [2231.950463757245, 1093.7541819363387, 1738.0688993622725, 1980.7946513801328, 948.7246893716986, 1254.5318996840517], [1474, 1475, 1476, 1477, 1478, 1479]], [5, 6017, [55491, 55540, 55586, 55629, 55671], [31593.301, 31575.045, 31453.154, 31453.473, 31480.129], [48988.531, 49027.355, 49017.285, 48917.863, 48908.076], [15.459, 4.619, 23.272, 35.843, 32.483], [18745.7419232572, 275.8336603007018, 1437.7631502366487, 1118.0742491513665, 5485.182115883443], [1476, 1477, 1478, 1479, 1480]], [0, 6046, [55709, 55759, 55792, 55839, 55881, 55926, 55970, 56011, 56051, 56090, 56129, 56161, 56204, 56245, 56282, 56326, 56362, 56391, 56431], [21404.628, 21417.846, 21396.234, 21468.535, 21625.929, 21740.294, 21685.105, 21702.99, 21780.581, 21772.506, 21790.198, 21806.087, 21865.096, 21811.955, 21698.737, 21725.172, 21733.223, 21816.227, 21767.521], [19410.366, 19315.858, 19338.401, 19265.88, 19236.953, 19159.652, 19172.647, 19193.494, 19133.724, 19153.89, 19219.114, 19108.646, 19139.665, 19173.29, 19143.747, 19118.93, 19108.124, 19028.913, 19178.877], [21.666, 20.856, 12.303, 15.451, 19.209, 10.709, 11.586, 14.646, 10.74, 19.872, 19.835, 26.537, 18.087, 25.837, 29.619, 18.753, 22.962, 21.878, 31.998], [611.0039651738216, 6380.3805365635435, 1603.5936083298616, 1586.1096500028336, 2881.153404145133, 2095.3981503427985, 2444.245716829382, 3276.6137097567043, 2250.9038740647034, 2877.172509968577, 3657.953258527126, 5441.225425903895, 1324.2871744057593, 3899.8317897905295, 3078.466382256204, 1713.1943493702183, 949.3041460258432, 666.1969005151267, 2777.9585998337297], [1481, 1482, 1483, 1484, 1485, 1486, 1487, 1488, 1489, 1490, 1491, 1492, 1493, 1494, 1495, 1496, 1497, 1498, 1499]], [2, 6052, [55802, 55848, 55891, 55939, 55979], [36518.018, 36560.966, 36569.946, 36645.842, 36593.674], [35077.742, 34968.783, 34839.314, 34926.038, 34933.252], [17.348, 17.941, 23.109, 21.908, 14.667], [751.8981223799952, 1332.822528932984, 875.4234483730472, 561.4765674700319, 869.5066175992675], [1483, 1484, 1485, 1486, 1487]], [0, 6078, [56052, 56091, 56128, 56162, 56205, 56246, 56283, 56328, 56364, 56392, 56432], [21897.663, 21907.604, 21886.116, 21928.395, 21895.722, 21933.946, 21937.207, 22071.866, 22162.488, 22270.415, 22268.616], [18218.499, 18229.831, 18236.654, 18212.278, 18179.947, 18031.539, 18080.153, 18070.199, 18018.3, 17999.735, 18088.06], [11.007, 11.822, 28.101, 13.097, 19.132, 10.335, 13.005, 14.37, 13.006, 14.897, 33.276], [1358.5058077125632, 1427.7015113114705, 1134.6230581352338, 1889.8717729290447, 1761.5391482116763, 1185.6411617865565, 1674.262445073076, 1474.8295772108706, 1912.2270777538877, 1195.6567999866008, 1459.2558869291759], [1489, 1490, 1491, 1492, 1493, 1494, 1495, 1496, 1497, 1498, 1499]], [2, 6120, [56576, 56609, 56648, 56692, 56723], [36393.693, 36456.489, 36436.452, 36463.666, 36422.446], [34717.842, 34750.707, 34759.021, 34767.286, 34767.791], [13.596, 12.85, 12.376, 23.659, 31.298], [1341.579391250863, 1167.7710013066744, 2579.9001103525748, 1106.4073351097472, 1842.924004614801], [1503, 1504, 1505, 1506, 1507]], [0, 6126, [56568, 56599, 56637, 56680, 56715, 56741, 56775, 56807, 56834, 56863], [21303.684, 21348.05, 21233.245, 21287.025, 21225.986, 21283.443, 21446.81, 21337.334, 21355.551, 21333.969], [19474.154, 19486.686, 19399.85, 19435.525, 19370.146, 19297.312, 19336.342, 19397.87, 19400.831, 19537.116], [14.628, 16.855, 9.057, 10.273, 11.581, 16.415, 27.946, 31.599, 14.573, 22.443], [957.5034875586848, 1422.1304230536011, 788.7461218274933, 1136.1293321246956, 1043.5173558368251, 784.9324821969377, 362.55128973211146, 1015.3697358187829, 827.2728445193591, 775.7830406130474], [1503, 1504, 1505, 1506, 1507, 1508, 1509, 1510, 1511, 1512]], [0, 6143, [56808, 56835, 56864, 56889, 56917], [21717.703, 21589.717, 21730.575, 21778.006, 21738.522], [19049.201, 19137.904, 19023.473, 19063.013, 19053.402], [14.589, 19.041, 16.096, 16.403, 24.072], [1126.7490779048305, 56940.21112664484, 1205.7542796104522, 807.3334216123009, 634.1124025995127], [1510, 1511, 1512, 1513, 1514]], [0, 6144, [56809, 56837, 56865, 56890, 56919], [22886.067, 22837.298, 22808.033, 22724.041, 22707.037], [18051.56, 18022.951, 18015.132, 17996.589, 17817.196], [20.437, 14.195, 18.203, 16.386, 8.004], [1481.569552347359, 1024.6970464392157, 1437.766316857445, 1566.2704650686037, 1830.2457248342805], [1510, 1511, 1512, 1513, 1514]], [5, 6145, [56841, 56868, 56895, 56921, 56951, 56979], [32959.063, 32964.641, 32980.629, 32931.24, 32973.125, 32899.387], [49127.196, 49229.316, 49217.166, 49203.38, 49186.917, 49240.185], [16.516, 21.338, 17.647, 19.327, 21.04, 15.294], [996.712826091034, 1050.612720370738, 1341.7391394955944, 1878.2402773644137, 732.3479099457496, 7719.051661148263], [1511, 1512, 1513, 1514, 1515, 1516]], [4, 6150, [56879, 56907, 56934, 56965, 56991, 57026, 57053, 57079, 57108, 57134], [5898.303, 5890.844, 6041.927, 6068.701, 6136.916, 6102.792, 6136.231, 6052.15, 6118.219, 6333.926], [47436.224, 47435.905, 47527.681, 47419.099, 47411.865, 47448.082, 47402.723, 47413.411, 47460.625, 47510.029], [30.826, 30.97, 22.966, 19.489, 24.791, 16.93, 19.526, 26.625, 18.002, 3.404], [535.8642837082739, 1959.7146099460767, 3384.0868961083434, 1789.987733867021, 2088.991678921438, 936.481929946633, 1090.9819474071207, 2689.1108820641166, 631.9210593117497, 306.55346392344325], [1513, 1514, 1515, 1516, 1517, 1518, 1519, 1520, 1521, 1522]], [0, 6151, [56916, 56946, 56974, 57002, 57036], [21499.525, 21530.422, 21475.499, 21326.96, 21428.984], [19481.283, 19490.835, 19406.519, 19463.43, 19368.503], [26.855, 20.162, 34.289, 21.508, 21.489], [901.9356831971784, 822.398055718652, 1409.7041775789423, 951.5303333977062, 10142.36843853269], [1514, 1515, 1516, 1517, 1518]], [0, 6163, [57004, 57038, 57062, 57090, 57117, 57143, 57168, 57195], [21733.208, 21785.023, 21794.821, 21767.75, 21768.226, 21759.207, 21779.513, 21711.871], [18983.461, 19051.34, 19031.959, 19012.756, 19051.604, 19055.425, 19087.986, 18997.115], [30.04, 11.415, 31.348, 21.414, 41.376, 17.213, 19.353, 30.385], [652.8255749176027, 538.6906814150805, 557.6370082776504, 627.2896203943313, 733.6242202593962, 616.4153531307277, 771.1519120933434, 733.957877658857], [1517, 1518, 1519, 1520, 1521, 1522, 1523, 1524]], [0, 6189, [57259, 57294, 57330, 57374, 57405, 57431, 57456], [21753.144, 21768.258, 21741.965, 21730.677, 21742.236, 21790.29, 21716.164], [19041.693, 19060.295, 18933.306, 18996.814, 18939.341, 18871.592, 19061.107], [25.763, 34.518, 24.374, 29.593, 31.933, 27.131, 23.696], [1009.3530161311334, 1538.8680423845146, 1588.8477926875073, 854.2782403037447, 2684.8592837077863, 822.0569515737591, 458.2192383853091], [1526, 1527, 1528, 1529, 1530, 1531, 1532]], [4, 6214, [57476, 57512, 57545, 57569, 57597], [6074.972, 6037.766, 5975.629, 5983.841, 5931.937], [47560.053, 47472.571, 47615.929, 47602.04, 47582.944], [22.856, 21.032, 23.188, 20.266, 22.894], [456.1507129513948, 2158.674304249345, 2905.993701306671, 810.9547898308153, 4332.324523884756], [1533, 1534, 1535, 1536, 1537]], [0, 6221, [57607, 57632, 57659, 57681, 57704], [21883.826, 21813.0, 21755.712, 21733.964, 21812.411], [18808.417, 18636.036, 18638.407, 18663.414, 18620.537], [31.438, 17.034, 16.731, 17.299, 20.15], [949.5718918725205, 958.8503304085335, 657.4222347123566, 892.7862307036344, 1595.5977029292353], [1537, 1538, 1539, 1540, 1541]], [0, 6228, [57680, 57703, 57725, 57742, 57766, 57797, 57831, 57857], [20650.554, 20767.002, 20741.111, 20811.362, 20785.974, 20813.646, 20847.44, 20795.789], [18954.387, 19017.468, 18916.892, 19073.17, 19142.672, 19096.919, 19084.78, 19130.492], [18.327, 18.148, 23.038, 3.06, 15.575, 16.092, 18.907, 12.187], [528.4003817247759, 1015.9844198055604, 1071.5384274383202, 319.6828980171787, 734.5725614580609, 757.4657326147652, 1609.649239886075, 1356.1103738772626], [1540, 1541, 1542, 1543, 1544, 1545, 1546, 1547]], [0, 6270, [58246, 58264, 58293, 58328, 58356], [21304.443, 21392.388, 21351.549, 21248.887, 21302.799], [19369.156, 19357.459, 19392.282, 19271.524, 19312.6], [27.991, 31.525, 22.561, 26.799, 26.677], [858.241424612023, 2097.656417007059, 930.0959953302007, 393.1786982688635, 649.3912237480806], [1563, 1564, 1565, 1566, 1567]], [1, 6271, [58210, 58234, 58255, 58280, 58309, 58342, 58368, 58391, 58414, 58441], [1737.109, 1765.143, 1763.713, 1714.344, 1599.935, 1379.541, 1374.151, 1461.421, 1356.657, 1412.567], [33497.239, 33610.711, 33638.469, 33672.701, 33647.695, 33703.315, 33682.192, 33740.672, 33779.676, 33910.949], [23.517, 15.593, 19.118, 29.308, 40.036, 16.825, 30.023, 35.823, 24.325, 26.076], [2140.2133369434405, 1177.2870134810878, 918.8938238489309, 860.7406907350355, 873.8344883010772, 656.6382502944075, 512.2829993217637, 591.1022245002519, 930.6357689032501, 672.7699384223453], [1562, 1563, 1564, 1565, 1566, 1567, 1568, 1569, 1570, 1571]], [6, 6354, [59149, 59166, 59184, 59211, 59240, 59265], [17621.435, 17702.964, 17772.176, 17676.188, 17706.334, 17902.649], [62822.827, 62744.07, 62792.742, 62849.287, 62872.72, 62782.448], [27.662, 20.945, 10.922, 32.984, 27.427, 31.213], [3069.0592416647037, 953.909047991732, 473.94761059802295, 787.6497821276728, 673.0986084507822, 1180.545643486417], [1599, 1600, 1601, 1602, 1603, 1604]], [2, 6358, [59195, 59225, 59252, 59275, 59301], [37022.455, 36914.082, 36879.284, 36742.714, 36718.292], [34887.754, 35082.282, 35018.608, 35034.92, 35115.05], [32.123, 24.026, 32.765, 31.452, 36.043], [1864.7354447118732, 899.9855529071192, 2193.025044413665, 2796.7080653532453, 436.7846475104765], [1601, 1602, 1603, 1604, 1605]], [0, 6379, [59437, 59461, 59478, 59504, 59528, 59547, 59571], [21136.953, 21224.603, 21103.526, 21098.698, 21232.309, 21108.294, 21125.681], [19722.353, 19673.452, 19724.301, 19765.095, 19680.828, 19765.49, 19776.055], [38.524, 16.816, 34.128, 24.826, 17.214, 18.251, 34.127], [837.22773714136, 1350.9718213670703, 1137.963450707367, 1158.7688568927583, 358.38011296836, 739.5961843782364, 993.8845982297776], [1612, 1613, 1614, 1615, 1616, 1617, 1618]], [1, 6387, [59541, 59561, 59582, 59598, 59619, 59638, 59658], [1227.827, 1258.76, 1370.482, 1377.491, 1409.277, 1357.142, 1373.346], [33596.54, 33690.703, 33668.654, 33795.404, 33871.007, 33794.513, 33759.219], [36.599, 26.504, 15.373, 26.201, 21.779, 14.319, 32.424], [592.874831674078, 994.0021475912691, 765.8814640493646, 758.6225642438432, 784.9818219520117, 452.3072863573536, 993.2365811761823], [1617, 1618, 1619, 1620, 1621, 1622, 1623]], [2, 6466, [60273, 60289, 60314, 60339, 60356, 60379, 60399, 60420, 60440, 60456, 60475, 60499, 60516, 60542], [36566.208, 36579.883, 36534.107, 36563.051, 36610.564, 36634.545, 36594.185, 36509.452, 36417.509, 36476.603, 36363.746, 36412.699, 36388.256, 36353.375], [35121.975, 35115.97, 35052.443, 35016.782, 35090.865, 35070.89, 35003.62, 34965.335, 34783.386, 34863.604, 34856.862, 34900.346, 34962.559, 34950.296], [16.378, 17.219, 16.727, 17.061, 16.373, 28.195, 13.893, 17.949, 20.183, 14.889, 22.152, 20.758, 19.049, 25.206], [402.7133444818545, 500.6073988483672, 1084.2757223155277, 1427.771386737643, 850.9461715521422, 769.3869193599515, 1624.9866796812908, 1703.4458944774112, 1388.6080325822013, 1472.2955860182053, 789.8908915512735, 4625.913539799299, 738.6749658000548, 719.2516899290761], [1652, 1653, 1654, 1655, 1656, 1657, 1658, 1659, 1660, 1661, 1662, 1663, 1664, 1665]], [6, 6495, [60466, 60490, 60511, 60529, 60554, 60573, 60597, 60622, 60650, 60671, 60689, 60707, 60734], [17462.869, 17461.225, 17474.503, 17404.116, 17472.006, 17459.673, 17422.299, 17397.826, 17437.631, 17445.856, 17454.999, 17439.735, 17482.923], [62627.987, 62576.185, 62678.104, 62606.136, 62623.553, 62625.814, 62576.209, 62614.763, 62566.716, 62609.007, 62669.206, 62619.939, 62649.862], [27.913, 22.637, 20.844, 21.05, 28.307, 17.082, 19.814, 14.055, 15.608, 21.036, 25.52, 21.034, 34.718], [575.4258059519748, 3239.637903953744, 3353.2921153340776, 1598.1268639179366, 3631.020683023343, 1728.3741750688696, 2730.600548907958, 1315.2218656483208, 1309.433607065057, 1765.527402761359, 2678.184745811656, 1215.852930667625, 1726.4087415069873], [1662, 1663, 1664, 1665, 1666, 1667, 1668, 1669, 1670, 1671, 1672, 1673, 1674]], [0, 6514, [60796, 60817, 60842, 60863, 60892, 60915, 60939, 60961, 60982, 61006, 61035, 61068, 61104, 61135, 61169, 61204], [23034.228, 23021.192, 23011.967, 22974.376, 22996.91, 23026.901, 23016.741, 23014.23, 23037.445, 22966.382, 22887.0, 22823.858, 22844.788, 22742.131, 22770.986, 22737.286], [18140.222, 18177.834, 18197.122, 18235.347, 18146.445, 18160.943, 18244.703, 18174.547, 18272.348, 18188.42, 18166.088, 18215.675, 18340.311, 18388.204, 18409.682, 18451.568], [24.288, 23.263, 19.816, 19.362, 29.688, 19.771, 20.886, 20.97, 31.422, 26.133, 25.656, 19.736, 31.199, 21.854, 22.878, 21.194], [1246.4036832476352, 422.7633316502939, 846.5444196817077, 851.4333539237595, 1655.2698704277207, 958.585859551979, 557.8904455886964, 1305.9428464005161, 988.8746645303061, 1287.6253845640604, 1420.1400134479456, 16956.32459152216, 1805.4824080530043, 8114.000801388514, 658.2019651739982, 678.9755128646219], [1677, 1678, 1679, 1680, 1681, 1682, 1683, 1684, 1685, 1686, 1687, 1688, 1689, 1690, 1691, 1692]], [5, 6516, [60844, 60866, 60894, 60918, 60944], [31317.538, 31362.12, 31279.716, 31260.759, 31433.507], [48989.687, 49039.395, 48877.99, 48947.224, 48893.744], [20.711, 27.047, 19.761, 28.659, 31.881], [1089.0706795788667, 3494.59527163413, 360.130848837301, 1106.8413391861961, 781.3673976173111], [1679, 1680, 1681, 1682, 1683]], [5, 6558, [61209, 61242, 61278, 61307, 61342, 61377, 61410, 61451, 61494], [31549.831, 31560.259, 31601.246, 31487.119, 31573.831, 31621.874, 31608.083, 31628.511, 31628.876], [48719.863, 48912.488, 48851.642, 48846.316, 48988.408, 48913.795, 48682.263, 48635.099, 48713.012], [23.957, 25.109, 26.358, 16.01, 19.74, 26.244, 29.962, 22.876, 26.166], [453.8939856360005, 4952.010223770517, 2833.2917360601764, 695.1393771348912, 1777.4569143427716, 801.298070953808, 1359.8090439689477, 740.3809483938397, 858.1432888241131], [1692, 1693, 1694, 1695, 1696, 1697, 1698, 1699, 1700]], [2, 6567, [61345, 61380, 61415, 61455, 61499, 61535, 61567, 61606, 61637], [36671.273, 36583.429, 36668.655, 36659.983, 36609.606, 36676.692, 36671.711, 36602.839, 36596.421], [34992.21, 34989.938, 34967.966, 34990.04, 34988.846, 35040.362, 34990.365, 35017.859, 35067.143], [26.436, 20.33, 16.379, 21.355, 17.708, 18.227, 23.589, 15.147, 32.136], [771.4660586336691, 1669.1337876011073, 1483.8838571808521, 969.9587121767149, 1494.2650834181375, 981.8436777294287, 1636.9087533247268, 1208.3942516299176, 790.1566086224508], [1696, 1697, 1698, 1699, 1700, 1701, 1702, 1703, 1704]], [4, 6603, [61611, 61643, 61673, 61713, 61741, 61773], [5279.517, 5273.034, 5225.548, 5219.323, 5301.92, 5247.892], [48550.388, 48577.258, 48554.708, 48515.952, 48620.443, 48623.132], [14.263, 27.964, 30.577, 21.87, 27.191, 18.222], [36363.29004434202, 1399.7783497836188, 908.7247727068934, 1211.3796586767978, 4301.616041392105, 1353.4101241332162], [1704, 1705, 1706, 1707, 1708, 1709]], [5, 6615, [61825, 61857, 61881, 61907, 61941, 61973, 62003, 62036, 62057, 62089, 62127, 62154, 62183, 62217, 62246, 62278], [32337.651, 32095.645, 32125.949, 32124.105, 32209.841, 32191.012, 32197.375, 32159.092, 32182.049, 32212.359, 32082.952, 32262.727, 32109.95, 32127.075, 32085.067, 32173.722], [49180.182, 49230.33, 49219.633, 49161.414, 49086.24, 49197.138, 49109.067, 49249.728, 49260.199, 49138.226, 49171.582, 49243.769, 49295.788, 49265.55, 49225.665, 49372.35], [21.249, 32.778, 30.464, 25.061, 27.849, 36.012, 20.265, 30.07, 20.259, 32.978, 18.988, 23.315, 29.633, 20.059, 22.277, 25.497], [357.7452634650633, 1380.208864232443, 1254.1934207357815, 1654.2483890611963, 871.354808723791, 693.4505863698748, 951.0224291568562, 1029.343835195692, 822.6547977470401, 1095.523441202843, 394.1513570534955, 504.62886075607446, 851.2138348521652, 5456.499612004171, 1216.8348896810874, 1018.1420788740869], [1710, 1711, 1712, 1713, 1714, 1715, 1716, 1717, 1718, 1719, 1720, 1721, 1722, 1723, 1724, 1725]], [1, 6633, [61986, 62013, 62041, 62069, 62105, 62135], [2500.707, 2418.188, 2551.973, 2644.227, 2631.206, 2525.217], [32737.493, 32805.757, 32785.648, 32680.751, 32743.364, 32777.444], [28.291, 12.061, 30.649, 22.044, 28.835, 22.317], [721.9576422602837, 371.4257483408562, 590.6557397760884, 505.3806181608256, 504.5723987916969, 841.1130894700498], [1716, 1717, 1718, 1719, 1720, 1721]], [1, 6653, [62163, 62193, 62227, 62258, 62289, 62318, 62349], [1594.09, 1625.391, 1604.688, 1593.121, 1594.788, 1611.386, 1708.084], [33725.138, 33714.939, 33714.445, 33717.424, 33710.905, 33710.598, 33734.423], [15.908, 7.068, 11.832, 10.137, 7.695, 7.512, 33.994], [583.9852108216529, 2113.0255304423918, 1558.1144959452715, 2125.4764636117948, 1639.2615060691005, 1828.135719765692, 903.8807194138774], [1722, 1723, 1724, 1725, 1726, 1727, 1728]], [0, 6685, [62532, 62566, 62593, 62633, 62661], [22758.523, 22786.681, 22813.111, 22797.481, 22740.474], [18399.17, 18391.498, 18403.587, 18456.304, 18462.072], [27.12, 17.958, 12.138, 12.827, 17.989], [824.9907558669034, 1138.5289659409525, 1504.477250739802, 1056.8161195481737, 504.43732126065163], [1734, 1735, 1736, 1737, 1738]], [3, 6699, [62694, 62724, 62752, 62795, 62825, 62854, 62882, 62914, 62935, 62964, 62986, 63011], [21814.451, 21897.203, 21887.183, 21825.94, 21782.879, 21688.183, 21699.872, 21640.229, 21528.244, 21550.673, 21584.977, 21524.319], [38529.673, 38634.833, 38583.239, 38699.729, 38617.13, 38470.712, 38393.458, 38498.09, 38436.036, 38393.144, 38372.934, 38425.023], [26.673, 12.068, 21.516, 20.154, 3.865, 34.745, 17.878, 15.102, 27.961, 21.819, 18.165, 18.938], [2194.6614219619355, 1583.9148955745911, 1711.2419382596788, 1370.9074845686418, 279.0423826463618, 2375.961276291467, 1000.301472345096, 1960.3042984675178, 905.4015659061679, 799.6386214495631, 447.5602690112167, 957.0854256338396], [1739, 1740, 1741, 1742, 1743, 1744, 1745, 1746, 1747, 1748, 1749, 1750]], [5, 6704, [62729, 62756, 62800, 62833, 62858, 62887], [32024.052, 31936.316, 32024.064, 32172.87, 32198.493, 32193.699], [49224.853, 49139.19, 49153.713, 49159.52, 49094.322, 49131.977], [23.904, 13.386, 30.817, 36.969, 22.724, 17.738], [635.9789561607085, 1353.3424832082476, 2705.7507736047037, 1852.1573312258581, 3748.2360383222317, 789.5510362676038], [1740, 1741, 1742, 1743, 1744, 1745]], [2, 6705, [62763, 62803, 62836, 62860, 62891], [36486.07, 36479.075, 36400.1, 36381.756, 36319.066], [34770.566, 34903.935, 34983.737, 34956.457, 34819.69], [18.592, 18.242, 25.22, 28.304, 27.431], [1470.0381910693056, 1210.326931097685, 2697.0266931941023, 766.6316189553454, 956.7323185260072], [1741, 1742, 1743, 1744, 1745]], [2, 6715, [62944, 62973, 62997, 63022, 63043, 63063], [36281.459, 36290.143, 36437.191, 36621.941, 36733.232, 36736.776], [34822.538, 34781.884, 34788.277, 34796.909, 34623.482, 34646.11], [20.243, 32.48, 20.501, 25.169, 15.868, 18.543], [894.2211035402289, 1581.0844363290696, 1723.363828326471, 1247.928029653436, 1090.9014625779662, 770.0588879102758], [1747, 1748, 1749, 1750, 1751, 1752]], [0, 6721, [63036, 63058, 63075, 63090, 63106], [21498.542, 21470.914, 21501.364, 21467.582, 21568.339], [18916.652, 19041.886, 19067.788, 19032.041, 19000.007], [34.794, 19.798, 26.725, 16.87, 35.368], [1189.614303679253, 1097.880439078801, 973.3301225575761, 957.0685545677318, 1477.4913724641474], [1751, 1752, 1753, 1754, 1755]], [0, 6757, [63643, 63660, 63676, 63687, 63699, 63715], [23074.49, 22888.671, 22870.338, 22828.979, 22736.415, 22782.32], [18414.202, 18413.875, 18432.417, 18403.631, 18632.945, 18654.882], [31.757, 23.763, 25.204, 22.213, 45.185, 35.598], [703.8398371296104, 2480.660583148642, 377.7479999486946, 1553.7994792122622, 1375.0207811485432, 642.869084024164], [1786, 1787, 1788, 1789, 1790, 1791]], [0, 6774, [63858, 63880, 63900, 63925, 63947, 63972, 63996], [22448.68, 22544.531, 22574.454, 22527.959, 22493.144, 22520.153, 22548.618], [18266.967, 18232.095, 18085.118, 18068.488, 18103.26, 18105.979, 18121.95], [13.474, 20.122, 22.653, 12.549, 15.025, 12.4, 15.585], [1359.5689786141008, 933.7153697612059, 1923.947087077272, 1807.4195253558212, 2322.159577513557, 2093.39730172884, 1070.1840954953873], [1800, 1801, 1802, 1803, 1804, 1805, 1806]], [3, 6787, [64102, 64133, 64157, 64182, 64214], [20816.408, 20763.425, 20765.147, 20810.831, 20796.093], [39422.524, 39425.853, 39404.888, 39424.031, 39423.09], [15.708, 13.536, 15.927, 16.844, 14.252], [435.38394868359563, 1355.5311075644624, 1139.9258537770893, 1177.7361540240724, 1004.1647992532046], [1811, 1812, 1813, 1814, 1815]], [5, 6793, [64164, 64188, 64219, 64243, 64266, 64290, 64317, 64342, 64370, 64394, 64415, 64434, 64458, 64489], [31890.506, 31855.982, 31846.624, 31848.2, 31841.866, 31834.929, 31846.181, 31901.958, 31854.175, 31846.112, 31906.111, 31860.36, 31886.163, 31866.932], [49202.944, 49190.378, 49294.728, 49218.103, 49161.421, 49269.694, 49191.633, 49186.246, 49221.29, 49220.767, 49214.177, 49149.934, 49216.066, 49206.606], [22.303, 14.079, 24.672, 23.586, 33.005, 22.332, 18.97, 20.482, 15.702, 27.992, 25.941, 23.143, 19.569, 13.35], [886.2641684248457, 474.39327436740655, 878.1113922234906, 827.9511421475817, 961.875911050341, 674.6094846481409, 1078.450595484457, 2348.369709323081, 1377.6571541270052, 1263.1219924243976, 1028.6544839956177, 1326.138703641624, 2143.613380209646, 1449.8102386693943], [1813, 1814, 1815, 1816, 1817, 1818, 1819, 1820, 1821, 1822, 1823, 1824, 1825, 1826]], [0, 6794, [64183, 64215, 64237, 64263, 64284, 64309, 64337, 64365, 64390, 64411, 64429, 64454, 64480, 64508, 64532, 64548], [21520.205, 21524.73, 21328.367, 21369.726, 21363.881, 21309.882, 21350.287, 21371.565, 21438.079, 21376.0, 21387.222, 21357.282, 21376.608, 21336.858, 21344.65, 21324.013], [19151.232, 19140.28, 19290.89, 19294.453, 19318.017, 19328.459, 19361.305, 19299.829, 19206.383, 19248.331, 19227.712, 19356.757, 19250.288, 19329.361, 19339.906, 19381.868], [21.908, 29.006, 19.811, 21.474, 20.025, 7.907, 11.602, 15.002, 19.638, 33.081, 22.057, 14.909, 24.471, 18.549, 13.51, 13.012], [831.3785917950802, 4797.0283689881535, 2472.2870293733126, 1875.233348837774, 2360.159620897122, 1485.8435723124899, 1754.5658373705219, 3658.3996630176325, 5244.440210182018, 1997.6006423741226, 3636.1506604554274, 1837.9547069160149, 4073.8874747644563, 1381.7688314311047, 2310.7934488288206, 1299.13950444031], [1814, 1815, 1816, 1817, 1818, 1819, 1820, 1821, 1822, 1823, 1824, 1825, 1826, 1827, 1828, 1829]], [5, 6838, [64823, 64844, 64866, 64890, 64913, 64933, 64957, 64983], [31821.14, 31834.778, 31819.114, 31860.13, 31840.68, 31870.178, 31804.698, 31910.847], [49231.07, 49255.812, 49222.215, 49215.489, 49211.921, 49225.083, 49173.051, 49242.126], [27.385, 18.918, 33.303, 30.213, 31.27, 31.844, 24.182, 20.761], [2664.5920913712052, 1087.7492423395624, 1034.6441013333274, 1120.6422571449139, 1093.8316162086478, 1205.3961085149338, 2334.5258173192324, 1077.114863778425], [1840, 1841, 1842, 1843, 1844, 1845, 1846, 1847]], [4, 6863, [65028, 65075, 65121, 65171, 65216, 65267, 65310, 65352, 65395, 65439, 65478, 65524, 65572, 65621, 65667, 65717], [6233.851, 6305.886, 6294.863, 6280.971, 6311.03, 6277.412, 6239.008, 6334.058, 6305.824, 6344.089, 6294.273, 6370.648, 6330.013, 6332.73, 6339.009, 6417.092], [47544.739, 47566.457, 47573.378, 47544.022, 47535.35, 47563.736, 47599.427, 47590.708, 47577.375, 47548.659, 47564.988, 47535.01, 47522.4, 47522.549, 47543.32, 47570.986], [17.644, 15.136, 22.931, 23.634, 16.519, 16.765, 31.815, 27.749, 18.478, 23.397, 22.45, 14.095, 14.384, 17.019, 10.745, 20.317], [809.4340068049395, 1739.7244045893817, 1455.2609545228925, 1757.1256543560678, 1920.1017117488234, 3111.7493444874895, 1998.8436348103533, 967.9117989828412, 1987.0973416002046, 1083.0089379422634, 1619.194883339179, 2125.513880318674, 1982.0993040166718, 1494.1547080808223, 2081.2714505105487, 485.83013980139185], [1849, 1850, 1851, 1852, 1853, 1854, 1855, 1856, 1857, 1858, 1859, 1860, 1861, 1862, 1863, 1864]], [3, 6869, [65050, 65096, 65148, 65194, 65241, 65291, 65331], [21892.735, 21841.844, 21950.216, 21777.812, 21847.709, 21792.719, 21789.786], [38606.915, 38664.705, 38593.233, 38602.119, 38615.965, 38632.225, 38591.585], [15.492, 20.112, 16.227, 19.651, 22.434, 19.222, 21.538], [1162.8249362398299, 2555.511972178609, 1144.7885186241037, 8098.120835974974, 2008.0597438370446, 6436.512816242315, 4615.058865856355], [1849, 1850, 1851, 1852, 1853, 1854, 1855]], [0, 6870, [65052, 65097, 65149, 65195, 65242, 65292, 65332, 65373], [22232.427, 22062.902, 22091.041, 22070.642, 22052.702, 22077.944, 22110.935, 22052.889], [18102.309, 18197.304, 18217.655, 18194.456, 18195.328, 18203.996, 18219.309, 18248.307], [29.094, 11.643, 14.446, 11.399, 14.08, 10.767, 11.225, 18.927], [4764.796000639758, 1293.0780871661877, 1150.8303362557363, 1639.1121589547436, 1412.345938260164, 1731.488889929927, 1289.957574829898, 649.5600917897385], [1849, 1850, 1851, 1852, 1853, 1854, 1855, 1856]], [1, 6874, [65069, 65117, 65166, 65209, 65263, 65307, 65349, 65391, 65434], [1248.353, 1228.182, 1236.088, 1186.286, 1258.133, 1216.214, 1181.075, 1209.754, 1177.872], [33386.709, 33561.921, 33538.004, 33529.929, 33547.682, 33585.4, 33576.531, 33567.06, 33610.004], [29.818, 29.305, 24.23, 14.922, 14.29, 15.801, 15.675, 16.765, 15.403], [1358.8785058527978, 3079.6336913414048, 5326.154857917857, 1970.9857630740505, 2755.93352533081, 2342.12756876591, 2351.735282058411, 2489.2055368023166, 938.9581651203783], [1850, 1851, 1852, 1853, 1854, 1855, 1856, 1857, 1858]], [3, 6880, [65145, 65192, 65239, 65289, 65330, 65372, 65417, 65457, 65502, 65546, 65599, 65642, 65690, 65735, 65779, 65825, 65861], [21559.729, 21629.809, 21421.393, 21454.612, 21421.272, 21488.755, 21375.764, 21358.175, 21439.385, 21465.048, 21447.475, 21436.65, 21609.934, 21510.445, 21632.684, 21487.984, 21495.907], [38622.247, 38604.676, 38589.481, 38594.897, 38590.569, 38570.902, 38570.04, 38562.021, 38556.819, 38537.776, 38582.689, 38557.625, 38583.265, 38695.248, 38620.091, 38637.045, 38577.472], [23.63, 22.327, 14.34, 17.891, 15.613, 11.932, 23.233, 14.979, 22.995, 17.146, 12.092, 25.408, 24.161, 25.004, 19.681, 29.858, 32.968], [1916.937251824991, 3759.9584991321835, 4624.1948027730805, 9998.45002446702, 1177.8161327394673, 1625.1747492851457, 1256.355159448014, 1497.69389636169, 1430.4462208835782, 1482.0926578284973, 1459.794726986481, 877.0117571665185, 4660.312507306178, 3811.657298598049, 1051.794674438934, 645.2002018702505, 2734.360123561091], [1851, 1852, 1853, 1854, 1855, 1856, 1857, 1858, 1859, 1860, 1861, 1862, 1863, 1864, 1865, 1866, 1867]], [5, 6899, [65247, 65294, 65338, 65378, 65421, 65464], [31336.569, 31342.949, 31371.439, 31338.376, 31361.564, 31429.2], [48314.07, 48327.849, 48387.113, 48421.803, 48456.267, 48428.23], [20.185, 18.988, 24.367, 20.032, 14.2, 21.395], [5497.837811840673, 747.6593566194317, 5737.594937339307, 14381.72556672162, 1197.8848648832607, 3453.817334519054], [1853, 1854, 1855, 1856, 1857, 1858]], [3, 6919, [65499, 65544, 65595, 65638, 65688, 65734, 65778, 65824, 65859, 65903, 65934, 65968, 66005, 66039, 66080, 66116, 66149, 66182, 66218, 66250, 66285, 66325, 66355, 66387, 66418, 66455, 66489, 66525], [20395.034, 20389.525, 20433.198, 20416.659, 20416.415, 20425.419, 20542.692, 20622.858, 20723.487, 20682.187, 20816.794, 20873.042, 20870.433, 20757.752, 20849.332, 20846.263, 20861.981, 20950.433, 20915.603, 20842.627, 20777.928, 20554.391, 20508.724, 20596.828, 20589.606, 20640.092, 20527.102, 20379.522], [38860.575, 38958.887, 39009.039, 39026.089, 38952.208, 38938.849, 38967.338, 38937.243, 38766.157, 38914.056, 38898.089, 38913.405, 39033.652, 39216.255, 39241.68, 39274.762, 39158.463, 39211.402, 39134.505, 39076.383, 38929.638, 38968.395, 38966.045, 38894.788, 38948.46, 39043.124, 39141.408, 38996.255], [22.222, 21.879, 25.171, 21.275, 32.706, 15.649, 18.123, 19.81, 21.614, 19.864, 17.199, 10.398, 16.675, 23.136, 27.738, 24.421, 20.793, 22.623, 31.43, 20.529, 27.959, 15.193, 17.9, 9.508, 18.767, 19.741, 28.603, 29.793], [815.1090016800088, 1278.7236574284843, 1295.4834942795032, 995.9049111204245, 1116.8947360487946, 1485.9787052586155, 1547.266021115366, 802.7396082549712, 788.1647838411255, 1375.251882023133, 1229.4719322392891, 981.0684904805927, 1249.2954102879778, 1220.2581518905547, 1083.8441128103377, 838.4462998290189, 2175.9978861203967, 2856.477217753608, 2350.929914264975, 1569.560053360046, 1629.0819068089825, 29504.248190126727, 888.5540425362166, 463.06200222161976, 9304.567589006676, 1118.9978065933926, 1866.115915540845, 1118.7999795294038], [1859, 1860, 1861, 1862, 1863, 1864, 1865, 1866, 1867, 1868, 1869, 1870, 1871, 1872, 1873, 1874, 1875, 1876, 1877, 1878, 1879, 1880, 1881, 1882, 1883, 1884, 1885, 1886]], [2, 6925, [65560, 65609, 65656, 65699, 65744], [36527.762, 36471.306, 36379.421, 36301.601, 36354.019], [34966.911, 34985.698, 34955.729, 35002.143, 34872.932], [8.963, 17.925, 19.464, 22.722, 34.186], [72400.54680656997, 1073.3828212269987, 1190.9404199020319, 1077.8992636714522, 1775.256653131506], [1860, 1861, 1862, 1863, 1864]], [5, 6932, [65649, 65697, 65742, 65786, 65831], [31959.331, 31995.744, 31946.127, 31955.36, 31855.447], [48936.505, 48924.076, 48938.964, 49008.026, 48980.847], [8.44, 4.682, 4.741, 10.136, 8.908], [4156.941123274533, 5319.13213055813, 4364.173620424104, 4001.4439142412466, 3277.87849966752], [1862, 1863, 1864, 1865, 1866]], [2, 6933, [65704, 65747, 65790, 65837, 65871], [37755.996, 37669.811, 37766.478, 37779.171, 37
[truncated: 787,775 more chars]
