# Supplementary material for: The lipoprotein Pal stabilises the bacterial outer membrane during constriction by a mobilisation-and-capture mechanism
Source: Nat Commun. 2020 Mar 11;11:1305. doi: 10.1038/s41467-020-15083-5 (PMC7066135; doi:10.1038/s41467-020-15083-5)
Supplement: Supplementary file 3 — Source Data [file 41467_2020_15083_MOESM3_ESM.zip › source_files/PGI_Raw_Data_Figure_1/RKCK19_26_c2_f2_Checked.txt]

[[0, 31, [389, 446, 487, 536, 579, 633, 697, 756], [5708.344, 5764.148, 5725.495, 5752.658, 5783.716, 5723.317, 5750.135, 5770.933], [5840.484, 5777.848, 5825.378, 5819.254, 5841.14, 5803.968, 5810.901, 5841.101], [25.34, 21.811, 32.121, 16.118, 13.684, 15.333, 13.717, 16.471], [1292.26208609876, 1192.4586633316785, 1168.084578095325, 1596.6845355406717, 2549.2296222881714, 2704.807266194466, 1938.8821194870602, 1481.2966743439918], [8, 9, 10, 11, 12, 13, 14, 15]], [7, 116, [1661, 1735, 1798, 1881, 1970, 2062, 2145], [32192.681, 32240.677, 32246.079, 32254.601, 32244.493, 32230.199, 32254.904], [61301.205, 61222.907, 61260.486, 61250.449, 61245.612, 61273.716, 61243.319], [31.347, 18.853, 9.182, 13.412, 14.338, 17.127, 19.788], [4156.494175884975, 788.0707187565026, 1750.059200363796, 2011.8560502423381, 2950.28180042125, 908.0179111414238, 1166.7412709928876], [28, 29, 30, 31, 32, 33, 34]], [8, 125, [1704, 1769, 1843, 1927, 2023, 2102, 2195, 2284, 2372, 2472, 2556, 2625, 2705, 2766, 2830, 2907, 2984, 3039, 3109, 3174, 3253, 3323, 3402, 3475, 3551, 3630, 3702, 3779, 3848, 3919], [12596.138, 12580.976, 12537.995, 12389.638, 12449.366, 12496.409, 12486.997, 12506.244, 12587.588, 12588.82, 12611.609, 12496.386, 12476.93, 12431.433, 12434.466, 12416.777, 12407.042, 12408.387, 12320.714, 12234.589, 12173.751, 12197.593, 12288.321, 12251.084, 12228.389, 12250.227, 12234.587, 12263.338, 12459.966, 12547.696], [70316.051, 70191.934, 70156.83, 70129.535, 70311.43, 70320.143, 70329.654, 70322.416, 70305.462, 70295.562, 70342.301, 70400.118, 70216.314, 70223.949, 70177.859, 70255.175, 70112.052, 70137.798, 70067.972, 69998.431, 69940.313, 70007.252, 69971.259, 70009.089, 69956.771, 69951.885, 69980.836, 69916.152, 70013.377, 70013.661], [16.792, 24.66, 14.741, 9.95, 16.182, 13.108, 15.281, 20.839, 13.84, 17.378, 12.186, 20.415, 18.963, 22.658, 16.366, 26.964, 18.568, 18.703, 14.428, 15.023, 24.212, 17.065, 21.012, 18.161, 21.682, 16.523, 19.517, 14.045, 10.595, 23.309], [1110.8703405432727, 1869.9420826646237, 2175.795041664581, 3006.7342788872425, 3881.7356248446417, 2775.826418803518, 3002.3511059495036, 4812.573136973775, 4206.547118182088, 3193.8514936895654, 2656.7150575446367, 3465.291015640391, 1738.217155745033, 1452.7464855838462, 1576.3616928960655, 1398.897818872145, 1991.965014771834, 1751.3486396719522, 1569.9304665577731, 1162.4625226483074, 1500.1623181331322, 2121.968643614864, 1447.1911376923777, 1809.5957082031096, 1881.6635926238932, 3086.842704328928, 2586.3172424612494, 1566.523983656673, 681.3588595578724, 2178.2961641207103], [29, 30, 31, 32, 33, 34, 35, 36, 37, 38, 39, 40, 41, 42, 43, 44, 45, 46, 47, 48, 49, 50, 51, 52, 53, 54, 55, 56, 57, 58]], [8, 127, [1708, 1773, 1846, 1931, 2028, 2107, 2198, 2285], [13231.942, 13221.887, 13211.983, 13237.708, 13336.664, 13380.131, 13316.789, 13167.055], [70415.846, 70333.88, 70495.241, 70641.091, 70842.795, 70842.678, 70816.762, 70786.63], [28.914, 15.19, 13.293, 19.594, 21.776, 17.36, 22.435, 22.583], [5147.248656062598, 2387.4917087055637, 3668.3379919746017, 1477.2747305288417, 1805.505444288383, 2304.0905221413836, 2813.9168200437953, 5179.691810674321], [29, 30, 31, 32, 33, 34, 35, 36]], [7, 130, [1797, 1879, 1967, 2060, 2144, 2241, 2317, 2411], [31529.079, 31404.884, 31427.242, 31490.21, 31497.484, 31496.06, 31442.734, 31450.923], [60242.009, 60322.821, 60235.123, 60300.933, 60267.985, 60208.294, 60252.778, 60281.711], [21.779, 16.622, 19.515, 28.164, 19.977, 32.77, 18.19, 13.301], [2644.3832452569745, 1499.638139724673, 3127.020554005195, 5980.746421623913, 3342.534328616117, 2224.221653838714, 1852.8788548011019, 2233.643149118796], [30, 31, 32, 33, 34, 35, 36, 37]], [2, 133, [1809, 1892, 1984, 2069, 2155], [40840.907, 40765.958, 40811.761, 40775.459, 40788.227], [29788.932, 29738.923, 29776.706, 29724.795, 29629.894], [11.642, 18.6, 19.597, 16.049, 15.096], [2671.2770099820336, 1180.4769245680616, 2400.930924579058, 2574.9600277654686, 1517.134536281578], [30, 31, 32, 33, 34]], [3, 164, [2542, 2607, 2688, 2752, 2813, 2884, 2962], [3016.523, 3053.362, 3003.116, 2993.081, 3018.659, 2953.958, 3014.496], [31936.661, 31914.73, 31807.896, 31735.728, 31733.062, 31719.122, 31631.661], [19.09, 11.348, 15.231, 11.75, 11.505, 13.804, 19.421], [1516.1310326997116, 1661.9695949849515, 3820.736238013212, 5909.576689157749, 3393.7880359669066, 3704.9258543960887, 7112.162993896039], [39, 40, 41, 42, 43, 44, 45]], [3, 178, [2082, 2180, 2266, 2352, 2445, 2541, 2606, 2687, 2751, 2812, 2883, 2961], [2523.145, 2462.374, 2493.799, 2539.321, 2577.614, 2573.589, 2720.592, 2711.546, 2839.677, 2791.255, 2719.468, 2624.744], [29966.817, 30021.607, 30034.291, 30043.526, 30093.209, 30163.649, 30108.792, 30101.133, 30159.646, 30054.119, 30011.741, 30012.457], [17.154, 15.49, 11.519, 10.088, 14.318, 17.385, 29.742, 21.124, 21.724, 25.745, 21.159, 25.569], [4842.643883930711, 2917.1089464380384, 3167.5951680448284, 3357.1031906000067, 1942.9082266504456, 3789.5360149001604, 1348.8041603476768, 1166.9001676413902, 1451.071982724361, 3474.1391694919953, 2522.859659529289, 2656.4423181649536], [34, 35, 36, 37, 38, 39, 40, 41, 42, 43, 44, 45]], [2, 185, [2073, 2158, 2250, 2339, 2430], [41819.077, 41803.645, 41684.726, 41678.746, 41779.44], [31361.367, 31489.289, 31440.918, 31385.024, 31463.388], [12.967, 29.71, 10.465, 9.27, 23.567], [3030.6026464492797, 1320.7186350898112, 2633.64605676578, 4249.3872436686615, 2125.5525518063023], [33, 34, 35, 36, 37]], [4, 189, [2034, 2120, 2211, 2297, 2388, 2482, 2563, 2632], [18360.936, 18262.467, 18267.642, 18088.324, 17983.226, 17867.685, 17842.87, 17812.208], [34168.722, 34180.861, 34264.548, 34301.488, 34272.097, 34324.303, 34335.694, 34400.475], [13.879, 12.235, 12.46, 18.679, 16.511, 15.831, 25.284, 29.029], [2603.9621549813864, 1676.344787846852, 3121.9274077106998, 3351.34897981723, 2757.489267860194, 1880.2446347218072, 3413.8065181647935, 7837.46847301985], [33, 34, 35, 36, 37, 38, 39, 40]], [6, 198, [2249, 2338, 2429, 2526, 2596, 2676], [41080.767, 41118.815, 41166.642, 41128.613, 40958.303, 40788.658], [59284.831, 59212.612, 59013.001, 59119.111, 58974.286, 59023.192], [10.921, 12.01, 10.43, 9.673, 13.441, 13.574], [2357.931811472103, 2536.4857885117017, 2185.599926156735, 3198.0440336774304, 2361.079949516883, 1454.130563239354], [35, 36, 37, 38, 39, 40]], [6, 204, [2798, 2869, 2942, 3014, 3076], [40529.643, 40331.507, 40274.833, 40247.481, 40279.81], [59055.588, 58968.954, 58783.341, 58902.562, 58722.865], [19.438, 16.718, 14.58, 26.328, 19.578], [1565.3159107115835, 2356.785406132102, 1267.790901623486, 1682.2713863020979, 1602.9147974495866], [42, 43, 44, 45, 46]], [4, 235, [2918, 2993, 3047, 3118, 3184, 3260, 3330, 3412], [17856.149, 17903.772, 17945.785, 17909.884, 17771.323, 17745.751, 17830.839, 17808.716], [34399.95, 34378.804, 34505.218, 34484.203, 34374.992, 34369.78, 34326.678, 34415.422], [20.775, 14.504, 21.277, 19.431, 36.504, 23.432, 16.188, 28.228], [2569.3111022579665, 1993.2501130342835, 1408.5471201762189, 2262.9444449624184, 1263.6824497869798, 1885.4687637393483, 2273.555993292357, 1292.1237445348293], [44, 45, 46, 47, 48, 49, 50, 51]], [2, 277, [3820, 3892, 3961, 4029, 4107, 4173, 4229, 4303, 4371, 4452, 4536, 4602], [42023.733, 42049.145, 42000.928, 41926.016, 41910.118, 41775.869, 41875.408, 41825.479, 41783.038, 41755.15, 41772.904, 41790.846], [31116.86, 31128.456, 31071.499, 31172.653, 31238.773, 31230.635, 31281.488, 31275.47, 31333.889, 31332.125, 31278.806, 31222.383], [16.319, 8.321, 13.203, 12.949, 15.319, 10.098, 10.207, 10.762, 17.45, 10.951, 13.15, 14.09], [845.8787812942086, 2629.2878662202597, 2796.588044736321, 3172.972664441362, 2805.5024926684864, 2450.0758373579324, 2031.4229513377777, 2525.937415177878, 1584.1545093957434, 1466.2880028456086, 1160.6325533226855, 1767.1665784026068], [56, 57, 58, 59, 60, 61, 62, 63, 64, 65, 66, 67]], [2, 284, [3225, 3292, 3372, 3449, 3522, 3596], [41228.542, 41084.986, 41232.375, 40999.415, 40989.438, 40872.119], [29553.794, 29416.93, 29424.409, 29357.319, 29436.883, 29356.846], [23.578, 20.523, 18.879, 18.801, 13.065, 22.865], [2061.655353640615, 1692.3359217973166, 39007.831075879665, 2692.4848162832486, 43722.54903615471, 731.1325033560108], [48, 49, 50, 51, 52, 53]], [7, 472, [6092, 6153, 6227, 6296, 6360, 6433, 6515, 6578, 6660, 6724, 6790], [32265.016, 32177.154, 32200.674, 32124.349, 32031.055, 31932.327, 31923.777, 31877.776, 31932.888, 31853.338, 31801.261], [60511.902, 60444.034, 60419.323, 60450.516, 60319.7, 60347.067, 60279.202, 60204.604, 60151.049, 60105.73, 60015.499], [15.922, 27.55, 12.866, 20.053, 31.495, 12.85, 16.753, 22.449, 12.468, 22.182, 12.636], [1875.4383373214341, 1271.483580742528, 1524.5428434103044, 1798.8261334509255, 1805.51286347506, 972.2050990576626, 1118.1996351464174, 1539.4970554293102, 1335.0403697246857, 1163.9380536131166, 819.7604467041525], [87, 88, 89, 90, 91, 92, 93, 94, 95, 96, 97]], [6, 627, [8125, 8202, 8290, 8406, 8528, 8655, 8773, 8886, 9003, 9122, 9243, 9363, 9464, 9573, 9664], [40746.089, 40825.384, 40704.129, 40633.589, 40634.498, 40588.752, 40429.596, 40418.727, 40386.657, 40329.363, 40321.526, 40291.244, 40257.987, 40265.064, 40395.021], [58697.86, 58758.184, 58784.187, 58562.064, 58521.487, 58623.49, 58647.543, 58684.196, 58752.561, 58707.164, 58717.796, 58693.297, 58639.68, 58555.082, 58469.319], [21.052, 11.309, 13.235, 12.79, 10.046, 14.982, 11.351, 8.88, 9.903, 18.021, 9.154, 12.324, 13.048, 7.565, 24.751], [1291.239012777842, 1838.25218062368, 2027.526281319014, 2385.4032369079046, 1889.801897615793, 4101.937697282547, 3206.990779081039, 3685.6782783219714, 3835.8886070656386, 6146.190002221766, 5562.134995188525, 5303.811990336912, 4718.950586441668, 5598.949390448214, 3543.1833116172525], [117, 118, 119, 120, 121, 122, 123, 124, 125, 126, 127, 128, 129, 130, 131]], [5, 645, [8230, 8320, 8433, 8566, 8690, 8811, 8928, 9040, 9162, 9277, 9393, 9493], [5675.528, 5645.218, 5694.063, 5816.73, 5905.312, 5825.206, 5826.849, 5813.013, 5880.868, 5816.558, 5648.203, 5598.943], [51410.169, 51420.47, 51292.524, 51083.163, 51261.901, 51355.511, 51400.412, 51346.161, 51357.828, 51325.736, 51411.519, 51291.803], [10.634, 8.955, 17.864, 16.905, 23.133, 8.354, 9.969, 12.102, 18.451, 9.409, 10.125, 14.114], [2003.1677098469656, 3273.2795074188643, 2952.2587811765825, 2903.374790615454, 4460.126242141999, 2828.6067326298753, 3255.4945868672253, 1869.6077284674084, 2180.5109502884115, 2667.562800650517, 2615.7391428726014, 1040.0329379576674], [119, 120, 121, 122, 123, 124, 125, 126, 127, 128, 129, 130]], [4, 654, [8357, 8477, 8606, 8722, 8842], [17804.329, 17659.231, 17767.278, 17680.23, 17797.395], [33940.465, 33812.009, 33878.575, 33836.235, 33797.947], [13.825, 15.783, 16.753, 15.126, 19.753], [48078.33421132197, 7807.076447926843, 17517.29159781979, 4649.560023705422, 17334.534804575782], [120, 121, 122, 123, 124]], [2, 670, [8292, 8408, 8531, 8657, 8776, 8889], [41287.062, 41145.504, 41128.074, 41088.46, 41018.386, 41046.703], [30517.151, 30520.806, 30446.496, 30320.387, 30263.676, 30222.91], [28.052, 8.921, 16.862, 17.955, 18.273, 16.623], [6858.299289256065, 4490.205646125612, 32261.62637114315, 23775.67284696282, 20913.739697258683, 12863.931146260382], [119, 120, 121, 122, 123, 124]], [3, 675, [8313, 8423, 8552, 8678, 8801, 8913, 9029, 9150, 9271, 9386], [3172.007, 3165.67, 3195.747, 3183.917, 3122.549, 3161.353, 3149.747, 3237.193, 3112.373, 3228.52], [31805.135, 31713.983, 31571.858, 31721.618, 31735.945, 31754.455, 31775.355, 31663.185, 31694.289, 31742.304], [15.601, 15.809, 17.24, 18.941, 17.077, 15.393, 17.467, 18.96, 23.157, 15.506], [5803.587598904304, 9157.89261713935, 5582.394852569976, 7647.768043664932, 8171.826602642016, 7558.58370101711, 3986.308999549089, 3109.4471509425225, 8126.773774087854, 1142.7466658137848], [120, 121, 122, 123, 124, 125, 126, 127, 128, 129]], [5, 678, [8318, 8428, 8560, 8685, 8807, 8925, 9036, 9158], [4675.557, 4547.205, 4691.436, 4742.834, 4714.663, 4726.736, 4641.487, 4655.816], [51403.635, 51411.223, 51428.627, 51409.976, 51517.553, 51540.04, 51576.584, 51589.775], [18.882, 10.949, 11.536, 7.703, 8.707, 10.291, 9.759, 14.301], [10481.483271084, 5112.8488674952, 3971.697683138299, 4085.3919180268813, 3708.718344069731, 4256.854646587078, 3453.8565892990578, 4164.295082659697], [120, 121, 122, 123, 124, 125, 126, 127]], [7, 690, [8759, 8872, 8985, 9103, 9223, 9338, 9446], [31840.299, 31877.912, 31899.384, 31759.76, 31759.289, 31866.296, 31810.174], [61186.834, 61194.518, 61228.146, 61257.014, 61171.275, 61284.342, 61277.904], [17.264, 24.499, 22.476, 18.566, 25.117, 23.116, 17.879], [3498.217775453039, 1177.6652356615014, 16429.512704310222, 1277.8460178556531, 1380.0055832666212, 6292.943849074561, 2323.7829319551674], [123, 124, 125, 126, 127, 128, 129]], [7, 691, [8638, 8761, 8873, 8987, 9105, 9225, 9340, 9447, 9547, 9646], [32253.803, 32328.644, 32287.32, 32305.837, 32289.679, 32408.154, 32358.455, 32451.974, 32379.165, 32319.398], [62222.553, 62274.981, 62322.01, 62326.039, 62281.737, 62369.871, 62357.523, 62332.362, 62270.248, 62323.869], [21.016, 23.225, 12.73, 20.256, 27.439, 18.171, 22.266, 24.319, 23.565, 16.345], [5482.065489398709, 2152.750831094358, 2821.363897863886, 1450.394755733685, 1457.3125995355128, 1805.850139234946, 2049.7466477086623, 1734.0721060358755, 4129.825699668202, 1447.0282203118388], [122, 123, 124, 125, 126, 127, 128, 129, 130, 131]], [7, 692, [8640, 8762, 8874, 8988, 9108, 9227, 9341, 9449, 9548, 9647, 9756, 9862], [32590.642, 32539.845, 32507.598, 32599.216, 32743.382, 32696.868, 32720.61, 32598.671, 32535.207, 32642.536, 32588.999, 32710.036], [61323.72, 61168.709, 61130.21, 61211.477, 61275.947, 61271.101, 61352.767, 61168.483, 61098.514, 61049.339, 61053.903, 61242.47], [24.402, 30.952, 9.789, 20.927, 21.107, 16.781, 17.703, 11.317, 19.531, 32.587, 30.66, 35.488], [4672.746353891876, 1672.043745102067, 106510.73013637171, 757.1354941024625, 1114.3639472918485, 508.66886207959334, 2061.986102706197, 1880.2434244866124, 1452.2225275583462, 4923.459353567731, 1645.9953676869416, 5998.158693769089], [122, 123, 124, 125, 126, 127, 128, 129, 130, 131, 132, 133]], [6, 694, [8529, 8654, 8774, 8888, 9004, 9124, 9244, 9364, 9465], [40643.075, 40595.269, 40599.363, 40602.488, 40597.073, 40485.755, 40442.754, 40471.478, 40525.206], [59376.488, 59391.361, 59393.555, 59371.304, 59441.907, 59372.348, 59404.289, 59364.607, 59478.838], [16.146, 14.525, 16.442, 16.396, 18.425, 17.066, 11.85, 17.985, 19.137], [944.7681960194875, 3306.0228959252513, 2115.8283536782574, 1456.7087260869691, 3332.4434043701017, 3863.6251350970615, 906.3984900348083, 2048.7367107815085, 1778.7598573021141], [121, 122, 123, 124, 125, 126, 127, 128, 129]], [2, 695, [8530, 8656, 8775, 8887, 9005], [41053.962, 40906.128, 40866.51, 40809.634, 41051.338], [30046.518, 29982.129, 29900.627, 29926.017, 29951.029], [44.129, 19.151, 18.728, 20.339, 9.702], [7970.4649836354365, 5890.552217451457, 23443.5700306341, 15485.449974115287, 149213.0244606589], [121, 122, 123, 124, 125]], [2, 696, [8533, 8660, 8778, 8892, 9008, 9127, 9248, 9367, 9467, 9577, 9667, 9776, 9882, 9975], [41417.909, 41406.114, 41245.239, 41423.696, 41406.497, 41497.15, 41468.935, 41346.666, 41240.839, 41174.494, 41054.569, 40941.956, 40858.758, 40867.945], [30266.835, 30279.163, 30378.361, 30247.253, 30311.272, 30257.326, 30277.94, 30361.399, 30392.424, 30313.875, 30347.233, 30227.214, 30208.274, 30298.855], [19.834, 22.556, 19.766, 14.329, 20.04, 19.169, 10.737, 18.01, 18.282, 20.366, 15.925, 23.905, 19.032, 16.449], [15103.24542275503, 14346.110034621552, 14159.989547612273, 37025.03682506611, 12997.774554231983, 5986.822016286259, 2611.159373571838, 1678.8036439001862, 1540.178474260439, 1401.6468592882757, 2286.0622411370887, 1795.5453583830883, 3416.0202380282017, 1796.1593779907334], [121, 122, 123, 124, 125, 126, 127, 128, 129, 130, 131, 132, 133, 134]], [6, 697, [8779, 8893, 9009, 9130, 9250], [41615.169, 41605.544, 41656.318, 41677.162, 41631.739], [59309.185, 59283.884, 59288.178, 59258.846, 59360.603], [20.146, 11.467, 13.366, 10.487, 33.464], [2147.6779432085887, 3119.7061308665207, 2649.3704827813717, 1017.1778812274533, 3102.9620437418266], [123, 124, 125, 126, 127]], [5, 702, [8556, 8681, 8804, 8919, 9033, 9155], [3890.567, 3881.574, 3899.499, 3977.724, 3984.796, 4051.701], [51102.167, 51189.462, 51188.011, 51262.807, 51380.95, 51479.854], [13.2, 6.534, 10.636, 13.965, 13.26, 16.743], [1529.7137327259677, 3210.9250803593263, 2300.7781348707163, 2238.93434931975, 2831.612413431735, 2523.5923637267683], [122, 123, 124, 125, 126, 127]], [5, 704, [8563, 8687, 8809, 8926, 9038], [5067.726, 5149.277, 5053.0, 4945.717, 4916.572], [50778.768, 50745.74, 50842.497, 50863.422, 50851.169], [26.17, 18.865, 25.629, 18.495, 22.048], [2340.7640577824723, 3901.802451787929, 2160.776441264679, 2244.8827596779524, 3380.8175155281606], [122, 123, 124, 125, 126]], [0, 705, [8568, 8691, 8812, 8929, 9041, 9163], [6175.928, 6136.987, 6179.44, 6144.647, 6172.56, 6195.152], [6571.927, 6597.687, 6668.49, 6589.998, 6607.712, 6625.267], [17.947, 11.188, 19.758, 12.2, 12.373, 34.31], [827.0360629920183, 2463.632549831982, 1372.5950053569768, 1385.634113471076, 1031.9303762176528, 1006.1054248871969], [122, 123, 124, 125, 126, 127]], [3, 723, [8912, 9028, 9149, 9269, 9384, 9485, 9596, 9695, 9798, 9898, 9994, 10092, 10192, 10300], [2817.254, 2751.464, 2721.985, 2843.831, 2728.587, 2626.65, 2635.313, 2644.376, 2753.371, 2850.736, 2743.564, 2636.612, 2649.892, 2831.579], [30999.457, 31048.829, 30869.699, 30938.012, 30868.359, 30864.937, 30790.874, 30686.212, 30726.575, 30672.541, 30602.413, 30470.118, 30460.374, 30295.213], [25.463, 15.26, 55.407, 25.166, 14.781, 11.897, 22.355, 14.339, 14.388, 16.209, 16.918, 14.868, 41.174, 25.167], [1362.8847671991543, 1678.1838500960962, 2034.7948401617496, 5671.308008445218, 2657.248528795226, 3064.766809958626, 7147.332990118585, 1441.0386571776585, 1428.4620823022533, 827.0042279704625, 1982.4891632101146, 2062.8189783257035, 8184.732336429051, 1116.3652420424091], [125, 126, 127, 128, 129, 130, 131, 132, 133, 134, 135, 136, 137, 138]], [0, 725, [8927, 9039, 9161, 9276, 9392, 9494, 9604, 9704, 9804, 9906, 10006, 10102, 10202, 10306, 10395], [5636.134, 5722.238, 5735.522, 5686.67, 5791.509, 5693.511, 5688.744, 5659.571, 5691.964, 5642.698, 5684.448, 5729.576, 5743.833, 5797.825, 5744.471], [5828.898, 5832.757, 5786.881, 5825.279, 5758.631, 5840.186, 5791.964, 5837.18, 5819.506, 5824.671, 5799.633, 5897.382, 5815.065, 5814.015, 5879.588], [23.523, 29.809, 16.559, 27.936, 28.841, 31.499, 13.718, 18.152, 19.326, 15.748, 15.944, 27.574, 17.403, 26.11, 27.396], [1732.0696131206378, 2802.7931240333655, 1165.805470881858, 1928.131211641877, 4067.7667338690812, 1155.2659340573327, 2681.487005315126, 2220.0436620197656, 3131.829667934906, 1416.7095865447557, 3164.0870774367313, 3125.39068625024, 656.8324363306892, 910.6910939265622, 917.58129107342], [125, 126, 127, 128, 129, 130, 131, 132, 133, 134, 135, 136, 137, 138, 139]], [8, 729, [8833, 8947, 9059, 9188, 9299, 9409], [12784.24, 12783.164, 12823.19, 12807.909, 12785.71, 12861.133], [70160.946, 70117.003, 70012.905, 69883.56, 69835.89, 69873.903], [10.603, 10.415, 16.084, 8.964, 26.387, 13.537], [2374.0832851818786, 2494.2865686916725, 2081.313975960466, 2232.2470040440794, 2110.471938559248, 735.5721003391744], [124, 125, 126, 127, 128, 129]], [6, 737, [9128, 9254, 9370, 9470, 9579, 9672, 9779, 9886, 9977], [41617.681, 41689.022, 41631.799, 41599.546, 41488.79, 41549.486, 41569.039, 41598.224, 41687.622], [59774.653, 59720.473, 59695.397, 59611.896, 59671.521, 59709.129, 59588.985, 59567.423, 59537.557], [24.815, 15.108, 15.269, 11.189, 9.527, 26.114, 13.123, 8.411, 18.114], [1013.8036281396006, 2251.2242953465297, 2640.8105246426844, 2417.309172974178, 1636.0283479621694, 2882.770662767029, 2685.4991888325635, 2685.074175452557, 1494.9555897034054], [126, 127, 128, 129, 130, 131, 132, 133, 134]], [2, 754, [9369, 9469, 9576, 9668, 9777, 9884], [41507.902, 41456.903, 41292.227, 41151.516, 41089.298, 41099.984], [29544.671, 29516.647, 29391.892, 29413.879, 29412.828, 29437.341], [14.931, 12.96, 11.402, 12.733, 21.965, 16.017], [1063.6635737867948, 2451.187558271246, 3681.2907842740656, 1956.3943207894824, 1729.3552824430055, 956.761532676189], [128, 129, 130, 131, 132, 133]], [8, 759, [9617, 9719, 9823, 9922, 10019, 10115, 10218, 10322, 10410, 10494], [12792.573, 12652.177, 12667.892, 12723.204, 12670.401, 12606.699, 12628.858, 12747.282, 12568.006, 12416.755], [69986.673, 69887.593, 69892.98, 69836.979, 69817.708, 69774.911, 69824.491, 69896.971, 69966.624, 69938.587], [14.121, 13.572, 8.621, 9.929, 9.071, 8.087, 8.457, 8.963, 16.832, 16.413], [638.846285309935, 1557.1039861241147, 3492.361962750951, 2669.2451761457596, 3220.986841258314, 2111.919772546612, 2437.618703370766, 2883.4180836599157, 2518.37968921488, 1430.331706220297], [131, 132, 133, 134, 135, 136, 137, 138, 139, 140]], [8, 760, [9410, 9512, 9618, 9720, 9824, 9923, 10020, 10116, 10220], [12924.934, 12967.704, 12963.083, 12920.906, 12976.252, 12920.083, 12940.336, 12951.226, 12898.159], [71389.405, 71360.777, 71333.857, 71293.421, 71306.396, 71296.789, 71339.087, 71347.716, 71316.244], [16.563, 23.863, 14.32, 11.646, 17.758, 16.191, 16.61, 12.527, 12.879], [578.8227117039015, 1256.1367886191708, 2210.6292553585804, 2037.5981523684898, 2837.2570301446794, 3204.9978957748453, 1645.62531755186, 2027.2814688179508, 2053.5898838039016], [129, 130, 131, 132, 133, 134, 135, 136, 137]], [4, 767, [9425, 9526, 9631, 9740, 9840], [18714.579, 18650.831, 18712.782, 18796.187, 18789.166], [34215.022, 34127.001, 34237.728, 34259.941, 34253.005], [17.418, 26.981, 32.793, 15.426, 19.288], [903.055040072234, 1731.43443450836, 2074.458001852738, 2073.6874669885956, 2219.889443222594], [129, 130, 131, 132, 133]], [7, 795, [9957, 10060, 10152, 10260, 10356, 10444, 10530, 10615], [32583.985, 32639.077, 32629.358, 32549.689, 32536.772, 32513.301, 32413.947, 32578.756], [60983.324, 61122.84, 61248.933, 61314.168, 61275.32, 61326.807, 61295.114, 61294.81], [15.417, 31.62, 12.606, 12.263, 7.625, 12.952, 26.7, 32.865], [5131.797701392051, 2984.828440360108, 2930.5501178300547, 2088.386303069775, 3421.3569276015364, 1869.130709451443, 1047.4904926405093, 555.2875067242933], [134, 135, 136, 137, 138, 139, 140, 141]], [5, 798, [9803, 9905, 10005, 10101, 10201, 10305, 10394], [5157.378, 5160.877, 5087.878, 5188.089, 5095.001, 5094.147, 5061.178], [51257.507, 51262.188, 51308.298, 51343.002, 51359.795, 51362.261, 51331.124], [18.902, 11.303, 16.62, 13.458, 11.299, 14.535, 18.089], [2380.0868588352955, 2178.2029966963855, 1493.490339342302, 3067.975085386662, 1840.3129941418595, 2459.521121821419, 2915.561327519574], [133, 134, 135, 136, 137, 138, 139]], [6, 799, [9972, 10070, 10168, 10274, 10369], [40280.297, 40355.159, 40358.862, 40372.025, 40489.905], [58762.242, 58730.189, 58750.665, 58746.144, 58831.696], [27.255, 14.58, 25.23, 17.801, 28.846], [1046.0942575151648, 1208.2649782714839, 2151.463831763752, 1497.4607647784064, 6077.438971189825], [134, 135, 136, 137, 138]], [2, 801, [9979, 10077, 10177, 10283, 10374], [41973.465, 41923.552, 41821.671, 41753.876, 41748.453], [31375.571, 31356.836, 31383.588, 31410.978, 31424.195], [28.952, 17.931, 18.091, 16.287, 22.816], [1748.9512421184074, 6777.175928527739, 3699.254065884785, 2773.963860346771, 5028.744715725589], [134, 135, 136, 137, 138]], [3, 812, [10191, 10297, 10386, 10475, 10554], [2284.184, 2250.932, 2336.41, 2337.569, 2261.007], [30689.237, 30707.22, 30670.958, 30582.068, 30680.066], [14.187, 9.817, 14.356, 16.109, 9.61], [2448.7261642944914, 2518.2103928862907, 3644.5737376943625, 4440.194697544268, 2331.5491911808317], [137, 138, 139, 140, 141]], [3, 813, [10194, 10301, 10388, 10478, 10557, 10639, 10710, 10780, 10868, 10950, 11041, 11124, 11192], [3163.977, 3171.471, 2983.157, 2856.106, 2917.349, 3008.531, 3001.773, 2991.141, 2851.746, 2894.943, 2833.876, 2927.823, 2863.926], [31656.81, 31779.537, 31906.022, 31948.414, 31950.876, 31862.362, 31892.495, 31893.249, 31951.833, 31845.917, 31897.052, 31865.697, 31950.529], [27.076, 25.74, 16.364, 24.674, 23.062, 32.094, 32.31, 27.373, 21.416, 29.302, 16.656, 28.179, 28.371], [2948.1282650228345, 2372.9508138218694, 1388.0765246901199, 872.3991855100352, 1902.0731072609872, 2803.950312020968, 3067.6173713987055, 1712.9773123906505, 1951.325250790227, 838.8444551302016, 1180.1639949323205, 1040.9226413328956, 2040.338154735071], [137, 138, 139, 140, 141, 142, 143, 144, 145, 146, 147, 148, 149]], [6, 815, [10076, 10175, 10280, 10372, 10456, 10539, 10627], [41326.518, 41385.833, 41334.941, 41178.378, 41069.464, 41078.238, 41025.844], [60234.85, 60119.791, 60092.846, 59967.826, 59931.736, 59805.569, 59812.347], [7.636, 8.946, 12.536, 12.418, 18.039, 14.999, 8.429], [422.4914412309184, 2099.1261441961096, 2188.2609781555857, 4093.5796039528536, 1705.8099421378133, 3000.935712613016, 3176.6487652157543], [135, 136, 137, 138, 139, 140, 141]], [2, 816, [10079, 10178, 10285, 10375, 10459, 10541, 10629, 10702, 10770, 10852, 10941, 11026, 11108], [42073.514, 42088.332, 42077.877, 42058.452, 41970.145, 41865.008, 41958.733, 42018.922, 42100.516, 42052.281, 41997.366, 41980.247, 41952.53], [30715.945, 30748.65, 30774.79, 30783.287, 30830.618, 30712.359, 30748.02, 30821.879, 30883.991, 30849.018, 30786.8, 30689.458, 30684.029], [14.784, 13.556, 16.485, 15.603, 18.787, 19.764, 16.54, 10.433, 32.596, 20.905, 27.977, 30.3, 37.042], [905.2434573981014, 2465.1436630521944, 2463.9657796156744, 1946.5965377268221, 2042.0885949905432, 1521.689628577739, 1392.2294138264, 1957.171819395714, 1288.8134226037942, 1124.114795759519, 5014.495689902548, 1016.7338271794146, 1742.2939229518652], [135, 136, 137, 138, 139, 140, 141, 142, 143, 144, 145, 146, 147]], [1, 840, [10086, 10186, 10293, 10381, 10468], [48823.387, 48812.805, 48732.976, 48591.748, 48599.755], [24609.23, 24616.009, 24462.566, 24379.107, 24508.842], [25.221, 22.09, 24.788, 22.32, 27.622], [1604.0507059709562, 1458.9992777799614, 1283.065580794803, 7627.661811239078, 3428.6711119786964], [135, 136, 137, 138, 139]], [7, 856, [10616, 10685, 10752, 10836, 10927, 11016, 11097, 11167, 11242, 11325, 11404, 11498, 11561, 11624, 11702, 11778], [32567.832, 32512.115, 32424.552, 32414.892, 32421.227, 32485.333, 32460.541, 32537.387, 32514.643, 32534.635, 32513.258, 32535.848, 32542.843, 32563.879, 32500.399, 32580.046], [62279.124, 62228.308, 62181.654, 62232.42, 62219.013, 62191.424, 62183.759, 62099.233, 62042.766, 62076.334, 62077.283, 62070.522, 62032.47, 62094.444, 62115.254, 62007.255], [15.626, 8.807, 14.79, 11.653, 11.374, 13.778, 10.963, 14.869, 13.768, 13.702, 12.73, 18.757, 31.172, 15.662, 22.979, 19.845], [2715.2690704677034, 2590.3046131732003, 3270.8996062792567, 1968.4746299991637, 3202.815778656383, 2300.668019956184, 2146.1383396528176, 1372.7928848331355, 1480.69626601336, 1768.7203038620755, 1362.8069703802378, 1333.5930622293613, 1136.8624973362168, 1018.98610027962, 1195.821747462743, 29828.09553134817], [141, 142, 143, 144, 145, 146, 147, 148, 149, 150, 151, 152, 153, 154, 155, 156]], [0, 910, [11128, 11196, 11280, 11359, 11436], [5781.374, 5833.659, 5710.294, 5778.076, 5753.907], [5844.835, 5822.501, 5751.029, 5806.478, 5813.681], [29.866, 16.512, 32.581, 22.439, 21.336], [1355.4526092849228, 1083.4900663476806, 938.1073859229227, 1637.013919781244, 2268.2365921141504], [148, 149, 150, 151, 152]], [6, 918, [11336, 11417, 11510, 11568, 11635, 11709, 11790, 11868], [40511.841, 40305.697, 40322.372, 40324.694, 40371.719, 40373.197, 40410.57, 40410.285], [58340.464, 58464.264, 58495.976, 58487.121, 58429.876, 58439.907, 58429.218, 58429.701], [23.345, 34.405, 14.626, 17.732, 14.553, 15.198, 18.907, 22.2], [1008.6440219736336, 2068.9562528870483, 6763.8430541247335, 2786.685266596704, 3161.328117531648, 2108.4577214357087, 2269.918161357414, 1422.941420757342], [150, 151, 152, 153, 154, 155, 156, 157]], [2, 920, [11512, 11572, 11640, 11712, 11796, 11872, 11952, 12010, 12076, 12142], [42152.095, 42126.413, 42108.089, 42046.977, 41990.261, 41941.868, 42057.194, 41974.84, 41964.984, 42018.888], [30887.068, 30872.133, 30820.949, 30778.179, 30668.095, 30626.615, 30621.805, 30617.277, 30595.121, 30749.521], [19.322, 13.794, 20.804, 22.278, 17.634, 17.528, 18.613, 30.92, 25.906, 23.106], [1452.4501632302627, 1401.1081198549953, 2194.5679126368523, 1628.8004867178481, 1211.028200889294, 1492.8241909887993, 947.3738831612291, 2570.1506241893217, 1024.7976028377961, 1304.5753035047908], [152, 153, 154, 155, 156, 157, 158, 159, 160, 161]], [7, 958, [11942, 12001, 12065, 12132, 12210, 12270, 12333, 12404, 12478, 12550, 12617, 12697, 12765, 12855, 12937, 13009, 13091, 13172, 13240, 13309, 13391, 13463, 13537, 13597, 13661], [32740.76, 32732.166, 32855.031, 32833.222, 32729.296, 32608.624, 32571.902, 32490.578, 32537.57, 32516.172, 32532.397, 32466.497, 32472.025, 32496.44, 32454.916, 32478.858, 32473.949, 32463.973, 32437.438, 32428.622, 32472.842, 32434.593, 32451.145, 32436.794, 32368.158], [62009.227, 62104.904, 62140.448, 62151.143, 62236.759, 62255.083, 62252.736, 62312.543, 62289.612, 62341.907, 62371.559, 62394.658, 62392.906, 62386.003, 62402.798, 62395.169, 62341.781, 62328.535, 62299.904, 62279.703, 62299.771, 62308.779, 62308.37, 62301.755, 62322.836], [14.251, 17.133, 23.615, 21.586, 11.867, 25.33, 29.033, 21.205, 11.95, 12.522, 9.343, 13.137, 15.486, 15.637, 13.776, 14.32, 8.532, 7.249, 10.51, 10.582, 10.553, 11.665, 8.612, 7.761, 17.689], [2368.630259432943, 2560.859995443006, 1781.056762435158, 1496.0189863921808, 1657.7230469975207, 2337.186732846459, 2648.057120223356, 3186.1444077408523, 1240.0131019622393, 2780.890945936809, 2828.934511182803, 2759.0167498322803, 1836.619532345348, 2154.057098818053, 2286.676214082954, 2789.3768902227257, 4159.286039402063, 4132.834732807005, 3651.4435514323923, 3503.4851659733067, 3110.539250889522, 2596.2702626843425, 3530.550549623609, 3586.346943836798, 1207.769030861071], [158, 159, 160, 161, 162, 163, 164, 165, 166, 167, 168, 169, 170, 171, 172, 173, 174, 175, 176, 177, 178, 179, 180, 181, 182]], [2, 961, [11795, 11873, 11951, 12009, 12077, 12141, 12219, 12281, 12340, 12419, 12494, 12567, 12635, 12706, 12786, 12867, 12952, 13031, 13111, 13189, 13255, 13321, 13401, 13481, 13546, 13610, 13675, 13739, 13806, 13883, 13959, 14035, 14110, 14191, 14265, 14350, 14425, 14499, 14580, 14655, 14717, 14786, 14846, 14926, 14995, 15058, 15142, 15218, 15283, 15348, 15428, 15496, 15562], [41948.945, 41944.303, 41947.016, 41944.569, 41968.404, 41938.072, 41965.181, 41913.278, 41951.284, 41942.166, 41924.233, 41927.195, 41937.385, 41962.805, 41910.333, 41957.171, 41933.727, 41943.202, 41916.726, 41917.34, 41934.145, 41976.219, 41944.498, 41927.423, 41935.635, 41940.682, 41956.919, 41944.21, 41913.708, 41900.173, 41931.571, 41903.053, 41937.941, 41939.113, 41937.616, 41916.372, 41920.879, 41932.221, 41943.905, 41948.304, 41918.993, 41935.911, 41933.735, 41924.859, 41922.455, 41944.895, 41957.8, 41923.662, 41911.173, 41922.051, 41901.793, 41910.499, 41934.097], [31569.917, 31594.257, 31603.614, 31602.275, 31598.814, 31604.51, 31635.794, 31596.159, 31613.505, 31621.433, 31595.967, 31622.157, 31626.353, 31598.565, 31618.656, 31623.255, 31637.007, 31611.996, 31593.22, 31611.159, 31625.739, 31628.562, 31600.321, 31649.13, 31623.006, 31620.107, 31627.907, 31637.746, 31626.656, 31624.977, 31621.934, 31637.316, 31629.41, 31632.946, 31637.622, 31631.571, 31623.291, 31623.916, 31617.878, 31642.218, 31598.514, 31630.942, 31614.195, 31623.515, 31634.285, 31616.445, 31615.372, 31610.555, 31627.85, 31613.76, 31615.096, 31636.578, 31636.914], [17.477, 11.469, 12.151, 11.926, 12.158, 15.885, 12.26, 9.916, 10.357, 9.58, 10.302, 8.299, 10.745, 8.002, 10.69, 9.176, 11.474, 11.244, 12.513, 7.97, 11.187, 14.919, 10.665, 11.547, 8.852, 7.958, 14.49, 10.365, 10.157, 8.978, 9.676, 13.427, 6.803, 6.531, 9.798, 9.304, 11.419, 8.786, 9.534, 8.756, 12.145, 8.855, 11.195, 11.559, 11.828, 7.649, 7.794, 7.206, 7.838, 9.658, 9.214, 8.829, 11.355], [3319.9087942353126, 1956.6791099781167, 2094.5401914791814, 1947.0015393903916, 2106.9204682403356, 2112.7631363131013, 2063.8442318126445, 2049.177086028189, 1883.8959532222384, 2060.0949191662235, 2089.2217956472946, 1990.508616177698, 1706.509519827253, 1392.6328929433525, 2127.3574483319276, 1819.2812483358678, 1514.384043913902, 1806.988426577925, 2622.5521196877976, 2089.9868054007807, 1567.1946228420068, 1377.6915799589383, 2002.0238082507083, 1260.8956424008668, 2520.001164399818, 2624.495878729396, 1347.6379825240851, 1797.7561950004563, 2271.5343139145134, 2410.136559113429, 2206.6471880393187, 1758.3076773376356, 2159.358029920363, 1974.0655440186035, 1840.6386577651217, 2531.3549773107325, 2038.947306627941, 2077.983687056237, 2129.920119768891, 2083.7090290248143, 1977.5647389674864, 2133.192769420572, 2440.625972765274, 1969.8534004658245, 2004.3010401503645, 3851.8488002238364, 2318.5150987427537, 2209.0783073962334, 2505.420941851919, 1267.1502804622955, 1883.3875753039586, 2536.257311497545, 1369.986308262478], [156, 157, 158, 159, 160, 161, 162, 163, 164, 165, 166, 167, 168, 169, 170, 171, 172, 173, 174, 175, 176, 177, 178, 179, 180, 181, 182, 183, 184, 185, 186, 187, 188, 189, 190, 191, 192, 193, 194, 195, 196, 197, 198, 199, 200, 201, 202, 203, 204, 205, 206, 207, 208]], [6, 1017, [12338, 12416, 12491, 12564, 12632, 12702, 12782, 12863], [40987.685, 41052.415, 41049.171, 40996.06, 40863.792, 40925.993, 40967.248, 41098.598], [58554.846, 58635.87, 58586.242, 58486.744, 58531.222, 58539.082, 58613.351, 58646.856], [23.427, 14.377, 16.978, 23.062, 26.418, 26.619, 30.959, 22.303], [638.91345484168, 1029.8412770483392, 1311.2147148484235, 1312.5540605805668, 1208.6150263772217, 1068.6537216151821, 2807.5482771299394, 3287.0325088967425], [164, 165, 166, 167, 168, 169, 170, 171]], [2, 1018, [12417, 12492, 12565, 12633, 12704, 12783, 12862], [41113.485, 41168.648, 41173.297, 41202.312, 41122.839, 41098.508, 41104.979], [30706.63, 30880.746, 30886.745, 30774.636, 30673.157, 30866.346, 30766.496], [31.148, 24.633, 34.734, 31.427, 12.771, 17.44, 15.161], [1132.4512009594253, 787.1540106371189, 2024.0923015650783, 1380.0097462573474, 658.8383451393976, 1295.6870510474198, 688.7136600981713], [165, 166, 167, 168, 169, 170, 171]], [5, 1050, [12719, 12802, 12882, 12965, 13048, 13128, 13207, 13269, 13338, 13416, 13492, 13559, 13624, 13686, 13752, 13822, 13901, 13978, 14048, 14123, 14204, 14281], [4982.938, 5077.296, 5138.12, 5186.421, 5328.964, 5467.458, 5398.146, 5375.671, 5428.42, 5496.852, 5385.759, 5394.67, 5226.17, 5244.146, 5276.758, 5245.75, 5294.281, 5369.691, 5382.932, 5325.848, 5431.153, 5453.895], [51609.663, 51514.111, 51462.232, 51385.733, 51438.993, 51463.818, 51485.675, 51483.086, 51542.718, 51477.038, 51445.343, 51372.174, 51375.1, 51378.559, 51412.298, 51437.961, 51462.891, 51496.697, 51463.611, 51441.15, 51366.355, 51376.703], [21.261, 7.699, 14.756, 7.662, 11.044, 13.087, 18.636, 18.579, 28.892, 20.692, 12.613, 20.651, 18.74, 13.309, 19.402, 11.125, 30.362, 23.194, 13.81, 18.151, 9.997, 24.79], [1155.2596504800636, 3448.637109562507, 1390.7540136339653, 3564.8002191116584, 3159.5903932028427, 1491.8748477367367, 1988.7806740508634, 1497.3778730631573, 1016.694328834098, 1335.4601156741332, 1600.0017591877513, 2586.632393377133, 963.6183063263157, 2039.2655041844848, 2205.433626154437, 1543.0351325683716, 2175.718304579986, 1760.6132709297276, 1447.1739770647073, 1209.724965282699, 2002.7443492973548, 2313.511904861319], [170, 171, 172, 173, 174, 175, 176, 177, 178, 179, 180, 181, 182, 183, 184, 185, 186, 187, 188, 189, 190, 191]], [3, 1060, [12799, 12878, 12961, 13042, 13124, 13204, 13265, 13333, 13412, 13491, 13557, 13621, 13684, 13747, 13818, 13897, 13972, 14045, 14121, 14199, 14278, 14362, 14435], [2481.798, 2506.557, 2494.128, 2576.002, 2493.526, 2467.97, 2478.078, 2494.292, 2472.376, 2476.304, 2496.083, 2517.291, 2465.74, 2464.661, 2449.885, 2453.854, 2454.677, 2491.412, 2481.525, 2489.664, 2484.73, 2478.472, 2455.713], [31787.76, 31804.609, 31824.043, 31768.621, 31793.087, 31805.76, 31801.849, 31799.408, 31821.687, 31805.265, 31859.702, 31805.039, 31832.577, 31835.893, 31853.566, 31826.461, 31837.079, 31781.643, 31870.772, 31824.6, 31824.686, 31784.818, 31802.663], [14.493, 18.418, 10.747, 20.429, 19.062, 14.179, 19.575, 18.6, 13.708, 14.642, 16.34, 26.465, 26.012, 17.712, 12.059, 21.125, 16.275, 10.958, 18.824, 13.315, 18.57, 10.982, 20.774], [1653.2767189604065, 1913.4786805081671, 1324.6025712310582, 4529.561288131532, 1720.1494653858424, 1317.0023553548176, 967.7432373819512, 1165.8192402227642, 1605.4432920590864, 1622.8960795244757, 1404.9460443796188, 1661.7671603361582, 939.8200692226665, 1590.5680104679418, 1065.0984763787526, 1592.0809741225812, 954.3559888994134, 1514.9573111466568, 1060.5632646435229, 1882.8082862169265, 1416.8742993406188, 1170.9177403375932, 1916.9115601939136], [171, 172, 173, 174, 175, 176, 177, 178, 179, 180, 181, 182, 183, 184, 185, 186, 187, 188, 189, 190, 191, 192, 193]], [2, 1120, [13957, 14031, 14108, 14187, 14262, 14345], [41365.552, 41368.398, 41355.079, 41329.121, 41395.551, 41371.704], [30892.47, 30906.98, 30906.906, 30902.178, 30886.514, 30905.569], [10.788, 8.985, 8.277, 7.454, 16.239, 21.44], [2855.9376453563195, 4530.156601966965, 2499.017682885924, 2948.40049302756, 1812.4591848868035, 922.8673645186483], [186, 187, 188, 189, 190, 191]], [6, 1121, [13881, 13958, 14034, 14109, 14188, 14263, 14346, 14424], [41505.948, 41493.233, 41499.027, 41415.822, 41425.199, 41392.988, 41449.278, 41470.381], [60100.957, 59958.728, 59974.388, 59998.317, 60037.08, 60038.632, 60058.364, 60216.288], [16.043, 13.474, 8.148, 10.79, 15.321, 10.509, 22.0, 23.917], [726.2216258988101, 1773.3197486661463, 2734.141647560821, 2118.600478577397, 3021.9105783627656, 2687.186727492699, 1638.721837113268, 2026.5433508475242], [185, 186, 187, 188, 189, 190, 191, 192]], [4, 1149, [14146, 14220, 14308, 14386, 14461, 14539, 14616], [18328.691, 18263.256, 18235.074, 18177.221, 18124.601, 18082.153, 18053.817], [34633.591, 34599.931, 34672.271, 34770.36, 34798.29, 34744.053, 34736.769], [12.389, 6.825, 12.067, 11.755, 14.467, 7.368, 20.534], [1685.861815725439, 2681.4618410385283, 2249.944618184894, 2680.2482105437975, 2581.5149181271013, 2342.2451617672964, 1870.8157154298847], [189, 190, 191, 192, 193, 194, 195]], [7, 1172, [14479, 14564, 14638, 14702, 14766, 14836], [32258.614, 32435.4, 32488.429, 32420.439, 32310.458, 32266.768], [62230.073, 62335.323, 62388.825, 62367.388, 62379.409, 62304.121], [45.569, 17.814, 34.983, 23.11, 24.903, 24.695], [1665.602000613024, 1342.5766096879902, 1984.841473517413, 1078.7185362351843, 1468.7547152304467, 1617.7113651666762], [193, 194, 195, 196, 197, 198]], [4, 1275, [15824, 15894, 15981, 16060, 16124, 16201, 16272, 16345, 16431, 16505, 16580, 16659, 16737], [18785.934, 18712.958, 18632.384, 18595.295, 18588.524, 18617.764, 18677.134, 18680.951, 18690.479, 18701.226, 18683.942, 18675.193, 18731.868], [34867.779, 34977.225, 35029.367, 35084.047, 35094.802, 35010.012, 35021.128, 35021.169, 35052.212, 34982.171, 35009.313, 34978.891, 34885.857], [15.905, 13.171, 10.083, 11.86, 15.657, 10.029, 9.301, 11.103, 13.245, 28.085, 21.311, 34.216, 24.313], [2480.0954473431493, 2724.322833875975, 3023.440786179711, 3221.404374360125, 3345.616042329201, 3205.0548795517425, 3415.5773144461323, 5167.76913092968, 3642.3283353301717, 2220.999597830948, 1542.5823570686819, 1073.799147916702, 1068.5668895947517], [212, 213, 214, 215, 216, 217, 218, 219, 220, 221, 222, 223, 224]], [6, 1307, [16309, 16392, 16462, 16540, 16614, 16690, 16775, 16856, 16925, 16988, 17049, 17111, 17174, 17238, 17306, 17375, 17440, 17511, 17582, 17678, 17732], [41191.169, 41133.206, 41214.649, 41216.649, 41198.377, 41190.692, 41196.427, 41153.205, 41167.05, 41172.214, 41245.495, 41299.111, 41308.452, 41383.703, 41365.697, 41359.103, 41367.854, 41383.505, 41387.95, 41383.369, 41437.836], [60220.173, 60195.142, 60188.919, 60158.173, 60239.427, 60144.674, 60186.124, 60114.096, 60021.362, 59973.49, 60042.558, 60056.134, 59988.766, 59991.978, 59926.084, 59984.962, 59956.133, 59960.839, 59991.299, 60110.2, 60081.305], [15.255, 22.578, 12.227, 19.649, 17.302, 10.441, 10.974, 11.598, 8.905, 17.948, 10.056, 10.226, 14.29, 11.266, 8.237, 14.479, 16.041, 9.458, 7.01, 8.956, 17.347], [1415.299314762214, 1278.9989149464009, 1800.4183272740627, 2080.951588347167, 1493.7342626444422, 1810.1176519593923, 2394.2921154804235, 2266.761913405484, 2586.0605784189643, 1402.826709666382, 1594.1165401611656, 2107.299012537875, 2727.841247747598, 2268.788764780431, 1655.3385702331932, 1711.56413514069, 2038.7266569751864, 3154.827358127262, 3400.398383807178, 2046.2743352200953, 1551.1655114233924], [218, 219, 220, 221, 222, 223, 224, 225, 226, 227, 228, 229, 230, 231, 232, 233, 234, 235, 236, 237, 238]], [7, 1336, [16604, 16679, 16762, 16838, 16913, 16978, 17036, 17099, 17163, 17228, 17295, 17360, 17428, 17498, 17563, 17653, 17717, 17770, 17846, 17915, 17975, 18045, 18112, 18189, 18258, 18324, 18383, 18438], [32097.819, 32102.332, 32093.524, 32097.457, 32093.693, 32098.958, 32117.372, 32102.854, 32115.182, 32116.052, 32100.697, 32093.396, 32112.662, 32098.24, 32120.618, 32116.329, 32101.844, 32102.006, 32108.191, 32110.991, 32122.028, 32110.105, 32105.715, 32097.444, 32109.632, 32128.528, 32174.664, 32184.223], [61767.181, 61763.189, 61755.872, 61757.798, 61759.038, 61751.784, 61766.146, 61760.955, 61765.607, 61761.473, 61759.387, 61747.07, 61754.172, 61751.646, 61747.882, 61750.858, 61756.421, 61754.283, 61746.329, 61749.688, 61757.303, 61749.179, 61748.11, 61757.897, 61754.459, 61776.932, 61809.405, 61776.711], [6.287, 5.175, 3.099, 2.621, 4.223, 4.203, 4.513, 4.212, 5.418, 3.556, 6.464, 6.565, 4.312, 4.668, 5.858, 3.593, 4.418, 3.973, 4.707, 3.755, 3.812, 4.979, 4.867, 4.099, 6.109, 19.278, 23.943, 26.291], [3790.7162028215917, 9083.535236198586, 10704.65917758058, 10077.608819604347, 10832.387332119404, 6925.542012459001, 6731.438288893304, 6593.345607237862, 6040.889398192319, 7469.565230125904, 9152.456014151205, 7175.69530353095, 6378.437946726445, 7013.887315163287, 3116.151902156487, 6396.359418390074, 7593.227325009645, 7538.519178747189, 6471.93873373248, 7253.294910998095, 6386.451876323726, 5995.774846583056, 6450.132096824833, 7408.097391639236, 4112.923988629376, 639.4850588538025, 1516.0086692404134, 1488.3115652817585], [222, 223, 224, 225, 226, 227, 228, 229, 230, 231, 232, 233, 234, 235, 236, 237, 238, 239, 240, 241, 242, 243, 244, 245, 246, 247, 248, 249]], [4, 1394, [17272, 17337, 17407, 17478, 17540, 17631], [17752.825, 17819.181, 17811.016, 17878.882, 17944.091, 17889.516], [33378.973, 33275.253, 33276.665, 33270.79, 33250.159, 33227.067], [11.465, 11.749, 10.411, 19.028, 12.139, 14.056], [2379.9646028157977, 2928.2429223283016, 2631.553738036532, 2007.039463336252, 2246.548837527258, 1985.7044697744745], [232, 233, 234, 235, 236, 237]], [4, 1416, [17754, 17827, 17900, 17958, 18026], [17658.211, 17670.353, 17672.828, 17599.976, 17635.089], [33489.337, 33501.5, 33441.815, 33480.659, 33457.404], [25.684, 18.384, 25.147, 14.305, 15.01], [2235.8372429690944, 3303.620926907484, 1010.1189047394195, 1093.6333417521687, 3320.1309051134463], [239, 240, 241, 242, 243]], [6, 1442, [18213, 18274, 18335, 18397, 18458, 18520, 18585, 18658, 18726, 18791, 18856, 18922], [41301.388, 41336.976, 41259.125, 41201.264, 41140.454, 41145.528, 41141.269, 41175.496, 41217.573, 41312.295, 41272.531, 41417.763], [59238.072, 59101.965, 58931.593, 58987.308, 59041.609, 59099.103, 59093.527, 59143.955, 59078.217, 59269.183, 59325.735, 59366.39], [21.208, 25.331, 10.186, 13.253, 11.032, 13.762, 9.331, 11.229, 9.125, 10.789, 12.657, 18.592], [2656.170739317502, 2834.9662004785164, 1553.4358135395419, 1822.268005761282, 2266.147671871106, 1685.7445517579122, 2163.112332567058, 1838.4298102588048, 1360.2719817604432, 2459.932789417078, 1519.5943576150369, 3358.865789073461], [245, 246, 247, 248, 249, 250, 251, 252, 253, 254, 255, 256]], [7, 1465, [18385, 18442, 18512, 18573, 18639, 18712, 18780, 18841, 18911, 18981, 19055, 19149, 19239, 19348, 19469], [32731.436, 32750.734, 32758.724, 32743.622, 32749.815, 32751.005, 32763.913, 32799.008, 32776.536, 32762.469, 32739.554, 32738.986, 32738.113, 32724.139, 32647.033], [61240.017, 61254.908, 61241.51, 61269.982, 61261.435, 61243.376, 61233.092, 61296.841, 61252.718, 61241.758, 61265.662, 61279.367, 61246.457, 61299.381, 61283.894], [12.622, 21.469, 26.387, 20.349, 14.214, 20.895, 11.791, 18.009, 16.271, 12.161, 20.56, 13.716, 12.848, 14.446, 22.16], [1031.7190816980099, 1038.781428936231, 2657.844071776711, 1640.3061161387893, 2139.601352156921, 1232.7949264151662, 1982.904386025567, 1603.9436619844312, 1995.4600503987717, 1816.4936620828094, 1225.3021396876547, 1916.09628168018, 2325.272706897365, 2282.526364765502, 2535.132995670419], [248, 249, 250, 251, 252, 253, 254, 255, 256, 257, 258, 259, 260, 261, 262]], [5, 1492, [18869, 18932, 19009, 19079, 19180, 19279, 19386, 19507, 19618, 19731, 19841, 19943, 20047], [5233.332, 5209.549, 5271.771, 5243.685, 5128.019, 5227.931, 5324.559, 5371.052, 5293.764, 5323.607, 5247.621, 5101.795, 5082.962], [51700.357, 51692.084, 51642.821, 51605.835, 51586.293, 51498.849, 51467.245, 51473.38, 51510.744, 51510.219, 51429.487, 51551.602, 51585.937], [20.099, 13.292, 22.58, 17.33, 13.022, 7.51, 13.865, 17.835, 11.633, 13.979, 24.583, 29.633, 17.6], [2618.64091733175, 3358.5096622990527, 3367.3702087748443, 2421.7149376363486, 2605.077526488994, 3107.781122194458, 4342.061197448857, 4570.738277323188, 3941.0373231200124, 4765.48972744537, 11565.18301005069, 1185.4398467040664, 1994.2080691783133], [256, 257, 258, 259, 260, 261, 262, 263, 264, 265, 266, 267, 268]], [4, 1518, [19112, 19209, 19316, 19430, 19543, 19652, 19766, 19870, 19978], [17705.929, 17734.0, 17714.241, 17729.154, 17728.684, 17755.919, 17739.097, 17893.279, 17846.538], [33823.243, 33891.219, 33896.226, 33886.267, 33865.703, 33787.58, 33883.958, 33924.832, 33941.167], [11.577, 6.215, 9.0, 7.451, 8.205, 13.366, 21.024, 38.384, 30.977], [2026.9724276355125, 3584.7958679135727, 3970.064090811724, 3330.154194247204, 3377.6923795903317, 6556.39244318207, 7396.24348267522, 4206.265765852017, 3639.452857973361], [259, 260, 261, 262, 263, 264, 265, 266, 267]], [4, 1519, [19115, 19212, 19323, 19437, 19552, 19661, 19777, 19878, 19983], [18523.618, 18600.945, 18664.521, 18684.863, 18702.078, 18722.946, 18698.511, 18703.243, 18636.43], [35040.545, 35056.211, 35057.149, 35023.943, 34932.217, 34950.252, 35002.102, 34877.685, 34969.273], [14.535, 9.208, 7.791, 8.214, 9.323, 17.973, 28.767, 12.951, 36.172], [2692.6319688501194, 3873.211307803253, 3992.4367085227286, 4246.155610621107, 2613.707076757105, 3642.6614760991774, 4129.09128828518, 4520.084320983763, 3327.7572141231617], [259, 260, 261, 262, 263, 264, 265, 266, 267]], [5, 1534, [19178, 19278, 19384, 19506, 19617, 19728, 19840, 19942, 20046, 20157, 20250, 20341, 20434], [4745.187, 4632.092, 4600.421, 4697.778, 4810.365, 4722.801, 4921.73, 4907.859, 4924.618, 5112.831, 5302.981, 5231.443, 5320.634], [51579.069, 51542.185, 51559.923, 51464.294, 51245.277, 51107.955, 51090.58, 51032.762, 51045.793, 51085.815, 51057.785, 51111.849, 51142.893], [38.979, 14.59, 10.851, 11.21, 10.338, 18.564, 15.294, 15.639, 14.278, 19.36, 22.261, 37.743, 31.947], [2209.474599722357, 1420.2389693854984, 2328.5246973055923, 1893.2078479108252, 66283.38617790143, 14113.762732524589, 2177.710797210444, 1585.3222353727172, 2811.585769873295, 5316.867111596251, 4399.489620491695, 3216.825767050609, 2329.475050333853], [260, 261, 262, 263, 264, 265, 266, 267, 268, 269, 270, 271, 272]], [7, 1554, [19466, 19585, 19690, 19804, 19901, 20004, 20120, 20212, 20307, 20397, 20497, 20594, 20695, 20784, 20875, 20971, 21075, 21154, 21234, 21320], [32072.952, 32086.18, 32133.316, 32128.71, 32148.121, 32087.913, 32128.64, 32120.892, 32143.388, 32125.747, 32150.272, 32141.172, 32132.956, 32117.803, 32119.411, 32096.786, 32200.322, 32189.018, 32186.495, 32172.464], [61722.162, 61660.628, 61659.884, 61646.358, 61780.83, 61711.597, 61619.669, 61648.516, 61612.861, 61730.863, 61767.455, 61716.098, 61751.545, 61747.826, 61769.694, 61725.754, 61702.174, 61662.973, 61608.348, 61708.422], [7.647, 14.544, 17.244, 15.487, 15.23, 11.173, 20.175, 22.485, 13.329, 15.887, 11.96, 17.674, 10.078, 9.804, 9.253, 10.87, 18.144, 17.243, 13.701, 36.909], [5102.769796353694, 7399.136672079927, 4163.569638663869, 9443.686331029492, 4560.383428839579, 2598.192152281763, 11968.367856980529, 5221.003739374235, 33283.87352282183, 1681.6990338788416, 1845.7801496389914, 2341.1431856601703, 2341.293453772378, 1662.3517453635282, 2436.906530935098, 2164.497492039508, 7146.344493656141, 2743.622387506155, 3071.2427556773596, 1015.7305186193908], [262, 263, 264, 265, 266, 267, 268, 269, 270, 271, 272, 273, 274, 275, 276, 277, 278, 279, 280, 281]], [1, 1555, [19493, 19607, 19716, 19829, 19927, 20034, 20147], [48491.663, 48528.725, 48558.758, 48586.851, 48604.729, 48649.008, 48718.865], [25558.737, 25539.517, 25489.457, 25530.424, 25548.316, 25591.279, 25632.21], [10.421, 11.138, 14.708, 14.549, 14.728, 10.456, 13.601], [1738.4777334593457, 2193.129495242947, 1562.3550756239515, 3394.570930002697, 1286.4246630119562, 2885.117771919383, 2110.4902356858884], [262, 263, 264, 265, 266, 267, 268]], [5, 1556, [19382, 19503, 19614, 19727, 19838], [3871.755, 3846.724, 4072.704, 3913.489, 4049.995], [51093.133, 51110.098, 51011.338, 51040.241, 51030.472], [21.12, 25.702, 25.391, 24.283, 29.741], [1056.964802749616, 2040.231929853793, 6627.45543631848, 1776.7400773548418, 7316.843487293352], [262, 263, 264, 265, 266]], [4, 1578, [19546, 19656, 19772, 19874, 19980, 20085], [18112.49, 18104.696, 18073.768, 18082.866, 18098.625, 18046.392], [34675.813, 34655.307, 34626.277, 34636.317, 34641.969, 34655.303], [24.926, 7.672, 7.278, 10.955, 7.0, 20.365], [801.5171940470434, 2173.330623679013, 2546.352182368414, 3576.1614378146123, 3378.8797181168907, 3127.0715682719797], [263, 264, 265, 266, 267, 268]], [4, 1579, [19773, 19875, 19979, 20084, 20186, 20285, 20373, 20476, 20570, 20671, 20765], [18097.934, 18230.267, 18000.49, 17977.37, 17954.365, 17959.843, 17949.942, 17917.612, 17796.079, 17885.328, 17922.218], [33912.447, 33951.051, 33991.915, 33986.09, 34012.429, 34256.617, 34425.651, 34549.358, 34423.046, 34385.774, 34415.13], [13.518, 16.589, 36.816, 17.686, 18.213, 13.347, 27.861, 32.149, 12.265, 12.334, 13.388], [37350.560108070495, 3242.502859920295, 3173.6635972498752, 4138.167291859161, 9155.641151310407, 3064.556653582031, 3397.7721354794135, 3062.7213981043806, 632.459611229887, 3315.3047999061328, 3534.0670177791267], [265, 266, 267, 268, 269, 270, 271, 272, 273, 274, 275]], [2, 1586, [19601, 19708, 19818, 19916, 20020, 20138, 20228, 20325], [41257.418, 41263.185, 41123.938, 41126.542, 41181.18, 41321.168, 41215.176, 41140.93], [29553.88, 29498.669, 29469.553, 29404.935, 29368.272, 29449.435, 29401.023, 29384.552], [23.167, 20.772, 15.92, 20.942, 16.596, 18.805, 21.748, 15.656], [4181.014347156313, 2885.0513162054963, 6372.141733643774, 6598.364222513422, 2043.9815409619127, 4438.190106650033, 1332.269679557803, 1707.2539030543455], [263, 264, 265, 266, 267, 268, 269, 270]], [6, 1587, [19710, 19819, 19917, 20021, 20139], [41497.23, 41507.521, 41476.231, 41491.296, 41372.643], [59307.874, 59491.026, 59524.827, 59463.54, 59417.499], [12.578, 17.665, 19.393, 16.011, 36.295], [36946.43046437109, 4695.196293198391, 3204.0365884251787, 4920.072832357799, 4121.336522559361], [264, 265, 266, 267, 268]], [7, 1595, [19903, 20007, 20123, 20214, 20310], [32826.855, 32962.588, 32786.163, 32775.066, 32939.3], [61988.907, 61975.513, 61959.447, 61931.866, 62027.936], [12.091, 24.287, 26.507, 25.98, 23.788], [1481.5042142956625, 3102.52471379199, 3990.067244838008, 7655.216777131918, 1247.6120529824002], [266, 267, 268, 269, 270]], [6, 1615, [20230, 20326, 20414, 20513, 20617, 20717], [41616.94, 41660.247, 41625.181, 41613.627, 41751.148, 41611.604], [59361.984, 59331.432, 59303.378, 59326.566, 59303.147, 59372.615], [25.248, 23.644, 19.773, 18.825, 21.594, 21.279], [962.1806309066997, 7292.462607582574, 2198.3819774578706, 1747.4691648515848, 1689.4550285212329, 2060.7736562655377], [269, 270, 271, 272, 273, 274]], [5, 1647, [20337, 20431, 20532, 20635, 20731], [4122.975, 3953.827, 3901.636, 3882.21, 3913.894], [51038.196, 51056.134, 51039.747, 51004.859, 50939.582], [10.596, 29.592, 17.816, 19.979, 29.353], [124422.47339922661, 1237.1838222938634, 649.6970729873121, 657.7588069533232, 853.8147723507402], [271, 272, 273, 274, 275]], [2, 1653, [20413, 20511, 20615, 20715, 20805, 20890, 20994, 21090, 21168], [41560.555, 41601.066, 41484.96, 41578.547, 41508.268, 41544.699, 41657.102, 41495.953, 41289.887], [29950.445, 29820.469, 29790.167, 29728.684, 29611.866, 29678.86, 29824.146, 29915.47, 29927.045], [20.495, 15.381, 21.937, 18.308, 20.765, 18.505, 22.312, 26.179, 17.378], [2280.4049130491435, 2112.2561435933876, 5607.872749280029, 2111.727127875123, 13552.592970352263, 3412.6572817695583, 4150.686364563393, 5842.505228070606, 12388.5834538554], [271, 272, 273, 274, 275, 276, 277, 278, 279]], [6, 1663, [20614, 20712, 20803, 20889, 20990, 21088, 21166], [41025.167, 40959.251, 40992.376, 40878.644, 40723.249, 40700.529, 40751.671], [59156.973, 59192.183, 59153.279, 59067.575, 59035.794, 59001.247, 59164.601], [22.866, 35.527, 14.514, 36.729, 11.699, 12.228, 28.234], [19554.33105841955, 4628.356327361135, 50453.43898294842, 7398.456148844565, 1857.5831745800126, 1747.1135131475014, 6201.0762784004055], [273, 274, 275, 276, 277, 278, 279]], [2, 1690, [21169, 21247, 21336, 21421, 21514, 21606, 21693, 21773, 21853, 21931, 21993, 22069], [41425.525, 41521.46, 41504.883, 41510.641, 41396.426, 41262.612, 41254.074, 41265.53, 41249.075, 41196.093, 41399.761, 41251.765], [31314.599, 31267.669, 31229.687, 31259.959, 31099.186, 31050.323, 31092.833, 31072.545, 31098.117, 31040.385, 31150.991, 31140.721], [16.44, 18.219, 15.151, 13.102, 14.503, 16.358, 24.467, 19.262, 16.781, 20.896, 27.173, 34.575], [789.7451410178257, 1772.344103340334, 1629.1780448133377, 1035.246630421693, 1719.911723407366, 1937.9264990298946, 1728.2767983464335, 1055.9463501029327, 2127.601843112276, 1006.8402556346955, 1151.4573860307516, 3922.943580598748], [279, 280, 281, 282, 283, 284, 285, 286, 287, 288, 289, 290]], [7, 1757, [21761, 21839, 21909, 21976, 22059, 22141], [32167.017, 32109.917, 32142.188, 32099.16, 32141.095, 32121.716], [61720.897, 61754.461, 61778.353, 61754.134, 61783.805, 61772.328], [20.269, 9.007, 8.661, 15.079, 11.214, 10.831], [649.6988663964823, 2481.1187366796303, 1923.6538646815839, 2667.16801587211, 2854.4911627484817, 2938.489690074426], [286, 287, 288, 289, 290, 291]], [2, 1795, [22160, 22229, 22292, 22369, 22441], [41223.135, 41374.173, 41301.906, 41282.475, 41284.114], [29528.62, 29579.152, 29639.845, 29755.543, 29904.965], [14.94, 21.925, 27.918, 27.28, 46.882], [59978.73047403927, 2727.730281394382, 1570.4171145228145, 7882.4410308893575, 4507.791009764051], [291, 292, 293, 294, 295]], [6, 1821, [22507, 22585, 22656, 22719, 22796, 22873, 22944], [41262.129, 41368.368, 41435.433, 41500.875, 41487.558, 41475.855, 41479.448], [60284.206, 60373.365, 60351.156, 60411.985, 60431.381, 60365.95, 60377.533], [21.23, 30.638, 26.366, 31.344, 23.81, 16.23, 23.058], [2213.815261723863, 1524.4823602693345, 1581.0111267253833, 2649.4151420519693, 1416.9520591063674, 2031.3738196598347, 1114.950725421913], [296, 297, 298, 299, 300, 301, 302]], [7, 1884, [23287, 23351, 23407, 23477, 23532, 23595], [31327.692, 31333.726, 31420.347, 31635.752, 31641.371, 31705.982], [60495.022, 60500.558, 60333.298, 60323.928, 60147.573, 60159.109], [3.674, 3.686, 10.669, 11.015, 4.783, 6.64], [10642.876763942408, 11894.766028181672, 10627.798902161812, 3241.9815854940884, 5512.532299221547, 3583.0168919953812], [308, 309, 310, 311, 312, 313]], [2, 1894, [23363, 23419, 23487, 23543, 23603], [41360.001, 41238.69, 41156.825, 41137.698, 41149.897], [29867.45, 29752.132, 29729.098, 29833.979, 29910.732], [29.624, 21.945, 24.896, 28.372, 33.351], [1666.9702098454602, 4506.150788832991, 2564.8661574136145, 2596.9540050502656, 2425.007982836088], [309, 310, 311, 312, 313]], [4, 1898, [23516, 23579, 23639, 23700, 23760, 23824, 23891, 23969, 24052, 24118, 24187, 24253, 24309], [18793.166, 18840.467, 18887.057, 18736.083, 18690.476, 18613.739, 18641.21, 18644.424, 18584.414, 18581.294, 18566.996, 18526.349, 18533.495], [34765.117, 34834.287, 34854.914, 34806.71, 34765.346, 34753.266, 34706.135, 34625.766, 34667.582, 34717.648, 34676.34, 34670.594, 34663.473], [12.548, 11.541, 25.187, 20.284, 11.928, 14.597, 12.197, 13.391, 12.911, 12.999, 8.796, 8.934, 12.387], [3002.2168993815776, 2913.876277575745, 1767.2103791216027, 2227.461655977222, 1900.1838572099177, 1906.6445746182296, 1906.6926237430962, 1388.3960523069159, 2289.556170846647, 1864.115162005031, 2351.955102929137, 3150.020996322168, 3140.5988525768166], [312, 313, 314, 315, 316, 317, 318, 319, 320, 321, 322, 323, 324]], [5, 1900, [23560, 23625, 23677, 23737, 23803, 23864, 23940, 24022, 24093, 24163, 24227, 24291, 24351, 24424, 24494, 24566, 24621, 24686, 24750, 24813, 24877, 24941, 25023, 25085, 25157, 25225, 25289, 25366, 25431], [4856.256, 4888.383, 4853.923, 4904.665, 4893.399, 4879.244, 4861.373, 4862.657, 4804.264, 4873.414, 4940.05, 4856.075, 4954.378, 4942.27, 4901.241, 4911.009, 4934.238, 4919.728, 4856.355, 4956.301, 4902.943, 4962.4, 5035.085, 4914.689, 4868.432, 4927.866, 4908.246, 4922.169, 4931.765], [51339.178, 51304.399, 51321.736, 51319.426, 51322.908, 51345.123, 51324.467, 51289.05, 51318.019, 51295.038, 51298.785, 51327.475, 51304.755, 51254.613, 51284.763, 51239.01, 51255.177, 51278.528, 51259.139, 51142.022, 51241.582, 51261.87, 51250.943, 51291.767, 51237.662, 51269.841, 51250.854, 51220.015, 51199.051], [13.133, 9.997, 15.532, 7.488, 11.321, 15.887, 10.024, 9.613, 19.34, 15.111, 16.185, 28.147, 10.9, 15.278, 13.842, 6.535, 8.966, 12.887, 22.23, 26.834, 28.998, 14.708, 37.45, 14.451, 19.149, 16.362, 16.623, 13.436, 14.308], [2640.765587498429, 2324.824485121641, 2694.850109948218, 3492.2997190889037, 2503.67489614042, 1204.2712526664234, 1790.6244685117135, 639.2499985319449, 1020.2925410370915, 1565.0805470304447, 805.9070217989283, 1792.3452995422538, 1315.772751120975, 1248.1888982386972, 1763.2578671964761, 1582.1142128447348, 1812.6254075258562, 838.4853311414665, 1321.6157517520528, 6411.904993096933, 1194.22262991818, 737.1474689958103, 1620.5116093275813, 1152.0368723746408, 1246.9786020778163, 1001.4164371263686, 714.0319057724394, 977.574620458636, 1086.216844295285], [313, 314, 315, 316, 317, 318, 319, 320, 321, 322, 323, 324, 325, 326, 327, 328, 329, 330, 331, 332, 333, 334, 335, 336, 337, 338, 339, 340, 341]], [6, 1922, [23784, 23854, 23923, 23999, 24079], [40477.738, 40578.747, 40516.873, 40426.086, 40329.516], [58730.407, 58840.066, 58803.867, 58679.773, 58579.645], [25.925, 22.085, 15.023, 12.989, 25.946], [2924.2967949485624, 1490.0447791255456, 4339.221532467837, 1733.4675059018066, 2043.2452482502094], [316, 317, 318, 319, 320]], [6, 1936, [24147, 24215, 24276, 24337, 24414, 24485, 24557, 24610, 24673], [40495.941, 40604.332, 40785.629, 40732.545, 40776.818, 40704.768, 40778.068, 40748.888, 40652.547], [58902.299, 58829.486, 58938.562, 59002.049, 59077.886, 59050.812, 59075.926, 59106.343, 59001.888], [28.629, 19.884, 16.053, 16.482, 9.123, 19.361, 24.75, 24.227, 12.605], [3702.1229466716836, 4213.582148173472, 4766.813926211446, 3695.1391257906093, 4999.352404605282, 3848.999554150992, 5256.069002338043, 3608.2640718620846, 76883.94152623921], [321, 322, 323, 324, 325, 326, 327, 328, 329]], [2, 1937, [23924, 24001, 24081, 24148, 24216, 24277], [41228.397, 41270.159, 41149.594, 41287.141, 41093.164, 41158.791], [29921.9, 29963.757, 29927.465, 29965.112, 29848.658, 29953.398], [26.893, 20.305, 31.18, 25.46, 35.727, 24.156], [1242.7785203055398, 3245.0297200760424, 887.0001551150656, 1174.821478102097, 2704.3803685448206, 1223.9152486478745], [318, 319, 320, 321, 322, 323]], [3, 1977, [24617, 24683, 24746, 24811, 24874, 24935, 25018], [3182.14, 3140.077, 3133.592, 3162.797, 3132.876, 3088.282, 3172.478], [31752.856, 31786.419, 31806.561, 31795.462, 31804.282, 31837.032, 31791.571], [10.794, 14.509, 12.38, 23.816, 12.534, 23.318, 22.31], [1882.3098989915557, 1376.8649896744569, 1740.0970180205861, 2177.943846324365, 609.8359154037315, 1404.2431672862522, 1375.5869334889971], [329, 330, 331, 332, 333, 334, 335]], [4, 2002, [24970, 25046, 25113, 25184, 25250, 25309], [18277.986, 18275.976, 18277.775, 18195.797, 18239.794, 18235.184], [35184.96, 35107.713, 35104.714, 35055.448, 35054.565, 34987.793], [22.896, 15.393, 23.381, 13.272, 12.369, 18.429], [1393.5687799321902, 1302.6524253156927, 1155.249041566936, 2296.675810340602, 1804.1911465976602, 1304.3926387993795], [334, 335, 336, 337, 338, 339]], [2, 2022, [25277, 25353, 25418, 25473, 25515, 25567, 25615], [41709.067, 41770.374, 41728.675, 41754.612, 41704.244, 41642.865, 41612.827], [31477.857, 31470.845, 31463.268, 31299.089, 31230.851, 31172.655, 31256.605], [22.467, 11.842, 23.634, 11.569, 13.667, 27.067, 16.792], [679.8986948978669, 2646.9787058090674, 2950.2832874725154, 2496.223835076602, 680.68272695972, 2813.0677648763194, 1534.9673914986765], [338, 339, 340, 341, 342, 343, 344]], [1, 2025, [25518, 25574, 25624, 25686, 25742], [47938.004, 47954.014, 48071.171, 48036.655, 48032.796], [25056.182, 25118.396, 24992.804, 24992.637, 24851.795], [29.708, 30.744, 33.547, 25.271, 14.136], [1757.0256515345677, 1786.2659361490041, 2213.390444987452, 619.4760682622675, 1536.9569256965701], [342, 343, 344, 345, 346]], [8, 2062, [25705, 25764, 25831, 25884, 25930, 25985, 26058, 26135, 26205, 26277, 26343, 26417, 26501, 26590, 26702, 26828, 26935, 27051], [12167.939, 12129.923, 12076.807, 12068.636, 12116.777, 12210.584, 12337.828, 12339.229, 12387.435, 12424.552, 12452.621, 12374.864, 12460.327, 12443.14, 12460.957, 12462.316, 12412.205, 12400.512], [70059.39, 70077.743, 70042.464, 70028.824, 69966.142, 70002.024, 70072.13, 70096.742, 70040.761, 70007.968, 69969.01, 69999.417, 70011.644, 70013.398, 69941.32, 69978.374, 69940.048, 69854.446], [32.704, 12.54, 11.382, 9.2, 10.706, 11.513, 10.355, 11.019, 12.542, 9.975, 14.854, 11.026, 13.559, 8.958, 18.501, 11.408, 10.38, 17.962], [940.1787006623591, 2150.9561543362934, 2118.6336144992265, 1973.8904540924655, 2456.1607052617273, 1524.769943791638, 1865.198878464636, 2133.0139088691485, 1736.7821446691628, 2310.2651123104292, 2262.21707662564, 1780.5790962324213, 1477.4334421771418, 1808.4377942573635, 1994.3385197220607, 3429.4581852878814, 5242.678248127557, 4076.0687550625016], [346, 347, 348, 349, 350, 351, 352, 353, 354, 355, 356, 357, 358, 359, 360, 361, 362, 363]], [2, 2082, [26036, 26103, 26183, 26246, 26315, 26382, 26464], [41543.072, 41534.376, 41596.063, 41581.193, 41542.005, 41545.505, 41544.021], [30667.834, 30663.663, 30641.589, 30653.175, 30656.375, 30665.46, 30648.435], [16.387, 13.02, 22.245, 20.444, 2.007, 14.356, 16.386], [1208.5717497979997, 1219.8381706476537, 1633.7828465997623, 558.7767112849814, 723.8701470604161, 938.4547678012552, 867.4529090996683], [351, 352, 353, 354, 355, 356, 357]], [6, 2083, [26038, 26104, 26184, 26248, 26316, 26383, 26465, 26545, 26654, 26776, 26894, 27005, 27122], [42008.153, 42006.863, 41946.543, 41960.964, 41912.973, 42017.009, 41945.386, 41972.223, 42004.897, 41886.893, 42006.175, 42006.856, 42019.129], [60181.908, 60022.988, 59955.505, 59953.275, 59895.457, 59826.927, 59733.773, 59667.489, 59740.944, 59721.964, 59762.29, 59770.816, 59773.534], [20.28, 17.199, 17.2, 14.389, 4.804, 8.901, 19.042, 9.276, 10.939, 13.907, 14.298, 9.805, 9.333], [1509.5717965277915, 1572.3191749637142, 1305.5496854244527, 2471.5801024515463, 4086.1301745640253, 2577.5181809546375, 2208.356682050725, 2239.892103883826, 2595.7341536087547, 25493.99525809693, 2569.210059956615, 3090.628382827761, 2371.896020358069], [351, 352, 353, 354, 355, 356, 357, 358, 359, 360, 361, 362, 363]], [7, 2114, [26451, 26531, 26632, 26753, 26871, 26980, 27096, 27209, 27321, 27432, 27525, 27628, 27731, 27853, 27951, 28052, 28143], [32753.928, 32660.25, 32780.965, 32834.975, 32780.615, 32617.912, 32818.531, 32843.355, 32825.409, 32833.992, 32828.178, 32825.949, 32837.207, 32833.183, 32826.954, 32786.788, 32730.074], [61663.398, 61793.275, 61701.858, 61575.135, 61543.128, 61477.888, 61395.699, 61380.121, 61311.98, 61369.203, 61375.978, 61379.854, 61385.663, 61381.66, 61380.856, 61347.88, 61282.713], [26.872, 32.185, 23.354, 16.552, 18.45, 21.536, 21.572, 14.616, 15.668, 14.757, 14.652, 21.524, 14.424, 16.117, 22.508, 29.31, 17.583], [1171.5359033747304, 4404.811086184471, 2051.133465584065, 3394.2553997316927, 11108.003112169174, 17296.28664368251, 2202.688777166352, 2727.4655853658646, 1783.223566489883, 3454.1339571939275, 4125.061771115326, 2138.5862308470155, 2392.775442288039, 2467.2291287002936, 2144.2886032947035, 3453.4880528156264, 21773.197222821498], [357, 358, 359, 360, 361, 362, 363, 364, 365, 366, 367, 368, 369, 370, 371, 372, 373]], [4, 2121, [26428, 26515, 26603, 26722, 26840, 26951, 27073], [18455.427, 18344.091, 18334.007, 18307.727, 18346.075, 18409.832, 18263.476], [34152.361, 34216.323, 34177.719, 34155.824, 34191.213, 34105.601, 34156.74], [31.933, 29.766, 15.665, 11.202, 17.527, 31.388, 21.851], [1311.7520510400454, 1174.3774240247344, 1854.0605888951584, 2738.8692626937936, 2984.0283273312575, 3600.062916515967, 1104.1417855153045], [357, 358, 359, 360, 361, 362, 363]], [1, 2131, [26551, 26658, 26782, 26895, 27007, 27128], [48087.789, 48015.131, 48040.616, 48060.956, 48005.31, 48045.957], [24676.398, 24747.12, 24709.725, 24675.25, 24718.797, 24898.494], [8.76, 21.148, 21.054, 8.551, 23.827, 38.372], [535.7365992222807, 2075.863643481903, 1423.639321801253, 2911.085029392838, 2815.9948306640727, 1885.4900014960206], [358, 359, 360, 361, 362, 363]], [6, 2136, [26766, 26882, 26994, 27111, 27222], [40117.905, 40147.927, 40134.515, 40084.622, 40091.928], [58955.369, 58878.176, 58820.496, 58764.599, 58786.539], [46.808, 16.51, 11.376, 12.177, 25.641], [2050.786419820522, 2051.924916885973, 2306.40051196539, 1782.9979290355666, 843.4296265411966], [360, 361, 362, 363, 364]], [6, 2137, [26648, 26769, 26884, 26995, 27112, 27224, 27335, 27441, 27542], [40710.954, 40657.176, 40633.816, 40552.197, 40556.202, 40603.733, 40625.606, 40634.528, 40650.86], [59300.088, 59441.977, 59486.553, 59476.89, 59503.571, 59392.461, 59490.586, 59491.543, 59446.501], [19.357, 9.267, 9.756, 25.951, 14.158, 12.904, 17.474, 8.493, 16.183], [960.4802921769186, 2730.340600585967, 1877.2315348492295, 1521.7945093412395, 2249.8654189856707, 7481.3743779171145, 1397.3637743412585, 2696.761548745336, 2591.457476366896], [359, 360, 361, 362, 363, 364, 365, 366, 367]], [2, 2141, [26653, 26774, 26891, 27003, 27121, 27228, 27340, 27446, 27548, 27647, 27750, 27870], [41612.126, 41485.538, 41510.264, 41466.302, 41592.45, 41611.181, 41596.731, 41668.883, 41658.046, 41650.704, 41672.436, 41686.937], [29969.014, 29840.518, 29818.045, 29932.233, 29998.392, 30163.397, 30236.506, 30397.864, 30360.313, 30337.264, 30290.153, 30391.409], [14.472, 17.507, 16.717, 18.395, 16.306, 13.078, 17.308, 11.033, 20.747, 19.426, 19.283, 26.676], [3606.939293732001, 4664.066283617121, 5983.783102908325, 11766.168315377365, 2329.336887394545, 1814.6252598232015, 2026.972319663511, 3874.8103181610745, 2987.6264678762545, 1620.3850912695405, 4506.348074788868, 814.6194537811168], [359, 360, 361, 362, 363, 364, 365, 366, 367, 368, 369, 370]], [3, 2143, [26555, 26663, 26790, 26897, 27013], [2022.584, 2051.983, 2033.554, 2151.117, 2063.765], [30325.523, 30265.773, 30268.523, 30352.305, 30300.703], [21.571, 16.028, 20.812, 18.751, 24.332], [1779.5769133338179, 2666.226424530041, 1668.6231297700822, 9597.175211260648, 4452.140634307607], [359, 360, 361, 362, 363]], [5, 2147, [26676, 26801, 26909, 27026, 27145, 27253, 27361], [5869.313, 5779.425, 5570.884, 5732.896, 5891.494, 5761.813, 5930.811], [51315.998, 51219.397, 51213.4, 51027.182, 51143.577, 51100.146, 51013.423], [14.404, 14.272, 19.237, 15.432, 19.453, 11.114, 15.612], [78945.41806765682, 3446.709412725764, 27780.029875118053, 1693.658196373605, 6937.787585828176, 65189.61068525539, 1956.4986373607549], [360, 361, 362, 363, 364, 365, 366]], [0, 2148, [26679, 26802, 26914, 27029, 27146, 27255, 27362, 27462, 27565, 27669, 27777, 27890, 27991, 28086], [6575.955, 6482.277, 6488.76, 6416.649, 6416.517, 6434.868, 6401.911, 6395.656, 6365.215, 6224.532, 6220.323, 6220.259, 6163.205, 6112.265], [7233.267, 7258.667, 7296.178, 7285.532, 7343.641, 7349.662, 7264.229, 7224.654, 7244.571, 7164.356, 7044.987, 7030.096, 7001.654, 6921.802], [18.769, 15.212, 13.536, 17.265, 14.626, 18.767, 12.3, 11.656, 11.695, 19.26, 12.254, 12.961, 12.582, 10.18], [3321.6733567211963, 4515.5775677251495, 2728.9359566118414, 5973.411245433526, 6547.974055746879, 2960.4256915269816, 1751.3361495458173, 2309.2984169409474, 2376.4914038708685, 3043.9688453867752, 1813.7375750821284, 1563.7315869485897, 1437.3848528292147, 1508.0934197086697], [360, 361, 362, 363, 364, 365, 366, 367, 368, 369, 370, 371, 372, 373]], [8, 2158, [26707, 26832, 26940, 27058, 27174, 27280, 27385], [13307.265, 13460.54, 13500.098, 13526.572, 13505.215, 13513.853, 13415.577], [70633.848, 70701.648, 70586.842, 70617.969, 70565.169, 70549.167, 70510.397], [12.893, 14.082, 13.754, 19.574, 29.787, 19.321, 24.744], [2468.5608058352495, 3185.400876250966, 2174.8298847415604, 1762.007392996316, 1556.6427624743494, 1448.3871882047545, 7853.680595791204], [360, 361, 362, 363, 364, 365, 366]], [4, 2162, [26720, 26838, 26949, 27071, 27185, 27292, 27398, 27496, 27599, 27704, 27814], [17973.461, 17973.493, 17928.341, 17924.066, 17949.939, 17953.259, 17970.034, 17963.138, 17954.402, 17925.185, 18010.142], [33379.614, 33377.068, 33427.498, 33538.583, 33470.939, 33546.482, 33556.841, 33539.844, 33556.125, 33578.127, 33374.467], [18.768, 11.265, 10.485, 12.983, 10.475, 10.474, 9.366, 12.338, 11.811, 20.706, 30.662], [5627.663597906896, 4683.796203182218, 4369.670419547152, 9741.625368269568, 6970.947728015335, 3448.120772052719, 2867.2723389414678, 2843.167188862997, 2586.159432004803, 1652.02157931599, 3218.9626791626274], [360, 361, 362, 363, 364, 365, 366, 367, 368, 369, 370]], [4, 2163, [26721, 26841, 26952, 27072, 27186, 27293, 27400, 27497, 27600], [18152.668, 18253.835, 18295.707, 18202.9, 18226.665, 18225.027, 18261.949, 18242.635, 18242.036], [34806.836, 34790.899, 34881.865, 34836.562, 34838.469, 34807.238, 34817.145, 34811.222, 34785.174], [19.154, 10.571, 13.108, 10.124, 9.535, 7.153, 8.99, 9.332, 36.63], [1619.968870180247, 2263.1168605868725, 7251.621293145795, 2258.4087224115287, 3979.089608094001, 2771.818125652528, 2879.4504353860866, 2698.977851786708, 3369.7347551390553], [360, 361, 362, 363, 364, 365, 366, 367, 368]], [7, 2171, [26629, 26748, 26864, 26973, 27092, 27205, 27315, 27425, 27519, 27621, 27724, 27847, 27945], [32071.683, 31984.211, 31958.971, 31962.492, 31907.52, 31863.404, 31851.398, 31872.813, 31865.74, 31864.596, 31844.034, 31744.777, 31617.287], [60396.201, 60338.514, 60194.097, 60180.248, 60217.086, 60117.893, 60196.451, 60162.897, 60104.081, 60085.907, 60064.291, 60118.266, 60295.788], [26.819, 21.662, 17.335, 13.496, 17.089, 9.048, 17.501, 12.734, 15.33, 5.943, 7.285, 21.513, 20.531], [7201.143620024178, 2548.4602370030157, 13066.597867458613, 15603.638338409542, 8829.470473579948, 4895.326577054175, 9530.109633611335, 11066.693140522953, 3528.0179571445015, 4929.58118189455, 3407.8546210364366, 2192.7019906688283, 2335.5865987583757], [359, 360, 361, 362, 363, 364, 365, 366, 367, 368, 369, 370, 371]], [7, 2197, [27093, 27206, 27316, 27428, 27522, 27626, 27729, 27851, 27949, 28050, 28140], [32320.446, 32349.081, 32333.63, 32301.276, 32369.45, 32385.834, 32361.908, 32384.884, 32348.591, 32352.751, 32361.251], [60837.781, 60873.345, 60841.022, 60774.156, 60716.444, 60698.27, 60704.286, 60634.746, 60649.66, 60520.39, 60404.383], [20.553, 33.906, 37.716, 20.238, 12.844, 12.913, 16.158, 18.607, 17.587, 14.142, 15.269], [6032.243100150617, 2024.349395742883, 5595.098181952861, 4693.603453141162, 5477.973281393286, 9569.039861847474, 12064.185419729243, 5808.745084081491, 6221.730559849178, 821.7735541270255, 1366.0933607900377], [363, 364, 365, 366, 367, 368, 369, 370, 371, 372, 373]], [7, 2198, [26978, 27094, 27207, 27317, 27429, 27523, 27625, 27727], [32413.141, 32348.048, 32361.594, 32257.948, 32346.364, 32320.461, 32393.684, 32305.011], [62176.772, 62265.569, 62298.613, 62280.657, 62316.654, 62334.677, 62322.232, 62253.452], [34.192, 20.672, 16.76, 19.582, 11.747, 18.024, 18.59, 19.508], [4124.847748910687, 2560.0988533050872, 7270.811044262079, 5811.751758691509, 8905.50282943705, 5099.823770743397, 2338.7253985613147, 3716.7261288925833], [362, 363, 364, 365, 366, 367, 368, 369]], [6, 2200, [26998, 27115, 27225, 27337, 27444, 27546, 27645, 27749, 27868, 27966], [40791.975, 40866.831, 40819.439, 40867.045, 40910.46, 41011.057, 40931.537, 40946.533, 40978.544, 40930.037], [58766.357, 58701.861, 58771.155, 58734.251, 58679.034, 58670.018, 58670.149, 58565.354, 58741.815, 58603.259], [35.438, 20.05, 17.692, 19.404, 19.639, 14.198, 19.873, 16.72, 17.169, 13.128], [5465.2399590142895, 3643.360438854829, 3383.2066348377107, 4100.726804777578, 4374.920706096165, 3730.3406558025745, 10938.513885043485, 3557.923166418657, 931.8555103171343, 1449.375565713315], [362, 363, 364, 365, 366, 367, 368, 369, 370, 371]], [2, 2201, [27227, 27338, 27443, 27543, 27642, 27747, 27865, 27965, 28066, 28155, 28248, 28342, 28449, 28558, 28631, 28720, 28812, 28887], [40876.933, 41015.134, 40872.384, 40836.294, 40841.632, 40900.908, 40889.986, 40856.202, 40969.484, 41018.358, 41042.845, 41207.85, 41127.288, 41029.56, 40916.113, 40868.503, 40820.111, 40714.857], [30414.07, 30473.198, 30438.636, 30366.841, 30334.321, 30380.381, 30407.418, 30371.836, 30401.097, 30263.571, 30207.515, 30053.533, 30259.736, 30208.666, 30312.526, 30266.908, 30069.637, 30184.922], [10.43, 14.273, 11.049, 10.705, 16.1, 13.38, 8.371, 14.211, 24.37, 32.365, 17.585, 20.224, 23.106, 31.61, 23.973, 17.885, 19.526, 20.607], [3733.794012956837, 3082.4693976278195, 2477.42609088035, 3791.4094599756972, 2334.0236259882536, 1723.774934463752, 2283.685201747647, 2301.763265549651, 2699.0077192989393, 1135.4179312213162, 1577.8426123886036, 752.9359279961748, 4626.4858125987685, 3923.1579890771586, 1604.6031071206146, 1442.4095916679232, 6500.0224057448695, 1347.811224314692], [364, 365, 366, 367, 368, 369, 370, 371, 372, 373, 374, 375, 376, 377, 378, 379, 380, 381]], [1, 2204, [27008, 27129, 27237, 27348, 27449, 27552, 27656, 27757, 27878], [49078.101, 49036.016, 49036.272, 48974.042, 49035.768, 49078.763, 49016.91, 48994.146, 48992.306], [25358.264, 25278.916, 25266.724, 25200.925, 25211.832, 25339.071, 25308.128, 25319.584, 25287.823], [27.835, 12.71, 13.352, 31.387, 15.656, 12.465, 20.9, 20.579, 18.072], [701.1498289489648, 3125.799517140639, 4173.128219890924, 5318.102052931188, 12044.475129936118, 2330.561762535106, 1751.4304407612408, 1039.0727243338988, 626.1845265105794], [362, 363, 364, 365, 366, 367, 368, 369, 370]], [5, 2208, [27142, 27250, 27358, 27457, 27558], [4640.65, 4614.881, 4690.384, 4777.395, 4624.886], [50988.504, 50967.994, 51071.973, 51106.198, 50929.712], [26.434, 7.715, 8.926, 17.525, 14.34], [3413.1955346123564, 3531.8158014315463, 3451.2250445084333, 12087.239684700839, 1994.4518149441888], [364, 365, 366, 367, 368]], [5, 2209, [26908, 27025, 27144, 27252, 27360], [5448.224, 5275.152, 5239.229, 5348.338, 5455.959], [51522.234, 51567.146, 51533.376, 51496.921, 51579.446], [12.872, 16.287, 23.025, 21.46, 25.19], [38983.82640418332, 3646.469767285131, 3327.395345291992, 15492.575976141236, 3477.7523967366114], [362, 363, 364, 365, 366]], [7, 2231, [27426, 27520, 27622, 27725, 27848, 27947, 28048], [32061.998, 32012.686, 31908.572, 31910.948, 32006.452, 32033.315, 32030.466], [61771.847, 61757.918, 61758.953, 61776.948, 61785.897, 61860.683, 61753.344], [26.365, 19.05, 16.458, 13.478, 22.686, 20.717, 26.663], [6159.1887753328765, 8249.47540476384, 2028.536502911071, 2279.2113181918444, 3036.8459244399314, 5742.616859092839, 3844.306482399579], [366, 367, 368, 369, 370, 371, 372]], [8, 2244, [27382, 27483, 27587, 27694, 27799, 27914, 28017], [12956.613, 12955.531, 12991.04, 12931.047, 12933.589, 12937.065, 12921.657], [69877.797, 69756.167, 69718.389, 69709.133, 69736.406, 69714.503, 69709.76], [21.101, 30.659, 15.616, 12.797, 15.951, 17.624, 18.202], [4283.56732767202, 1983.9234113773605, 687.3445504650003, 1649.5683869452141, 2009.8844732711564, 1646.7907694167568, 998.4813250570675], [366, 367, 368, 369, 370, 371, 372]], [3, 2255, [27554, 27660, 27763, 27882, 27980, 28077], [2390.675, 2503.131, 2671.57, 2638.212, 2444.387, 2427.939], [31705.114, 31646.333, 31756.536, 31660.779, 31592.975, 31481.464], [10.023, 10.637, 15.357, 17.279, 10.707, 26.454], [2655.6869170925993, 1850.9663055547426, 2661.7502554443186, 3449.543834074285, 2911.5574137265035, 1083.6387628296295], [368, 369, 370, 371, 372, 373]], [8, 2259, [27586, 27693, 27798, 27913, 28015, 28106, 28201, 28293, 28391, 28496, 28593, 28675, 28752, 28848], [12067.957, 12130.381, 12091.866, 12081.372, 12122.885, 12134.69, 12080.463, 12044.482, 12085.244, 12042.424, 12079.197, 12073.974, 12252.771, 12249.94], [70210.527, 70200.603, 70173.543, 70162.252, 70242.156, 70159.866, 70013.576, 70015.527, 69998.088, 69980.472, 69974.54, 69984.794, 70043.043, 69968.302], [24.442, 19.62, 15.07, 14.082, 11.89, 18.52, 12.515, 16.087, 19.708, 17.784, 13.604, 15.217, 40.188, 38.471], [764.0370917337415, 2315.482741844016, 1376.3677073781491, 1979.083901429977, 1954.380642602924, 2391.3675063419055, 1728.5681461003933, 1831.4351602253669, 2755.358575871478, 2129.01593952547, 2275.6209036605997, 1550.087100979053, 4713.085751814622, 5030.25190223446], [368, 369, 370, 371, 372, 373, 374, 375, 376, 377, 378, 379, 380, 381]], [3, 2280, [27761, 27881, 27979, 28076, 28169], [2078.922, 2019.353, 2039.606, 1946.192, 1965.475], [30501.675, 30453.756, 30526.812, 30583.774, 30585.518], [21.318, 34.573, 24.504, 12.566, 15.986], [11144.5587576334, 1651.9270213465004, 1383.5964511639236, 779.236116407872, 1789.592787642763], [370, 371, 372, 373, 374]], [3, 2293, [28078, 28170, 28264, 28353, 28460], [2554.129, 2459.493, 2436.675, 2381.327, 2446.587], [32071.84, 32027.783, 32076.384, 32029.958, 32129.067], [21.89, 12.229, 8.98, 16.778, 20.142], [2993.549467254441, 3928.27282824784, 2932.759158177737, 903.7570831015414, 1645.4881947152442], [373, 374, 375, 376, 377]], [3, 2295, [27982, 28079, 28171, 28265, 28356], [2971.662, 2981.78, 2902.404, 2763.455, 2718.946], [31461.698, 31568.531, 31628.401, 31527.002, 31527.204], [12.313, 21.059, 21.698, 15.167, 23.586], [817.3568702718491, 2264.0066993963924, 14995.607543537464, 2217.3359806125995, 945.7075574673253], [372, 373, 374, 375, 376]], [7, 2296, [28236, 28325, 28426, 28536, 28618, 28710, 28793], [32158.724, 32062.362, 32035.055, 32179.702, 32043.788, 32078.407, 31957.221], [61830.645, 61828.005, 61863.51, 61763.679, 61942.498, 61872.245, 61876.787], [28.111, 17.614, 31.961, 19.962, 22.871, 30.331, 23.385], [7700.813773897675, 1934.717957401481, 3241.0583404152217, 816.54327356956, 5575.373109514599, 1744.086383846317, 1654.2074381399448], [374, 375, 376, 377, 378, 379, 380]], [2, 2302, [28156, 28251, 28341, 28450, 28559, 28635, 28722, 28815, 28892, 28979, 29073, 29172], [41150.783, 41143.137, 41168.691, 41155.392, 41250.811, 41386.69, 41353.553, 41419.888, 41330.922, 41489.995, 41489.501, 41488.396], [30809.733, 30799.922, 30918.091, 30743.46, 30809.631, 30893.646, 30945.213, 30868.929, 31046.857, 30965.555, 31024.163, 31013.652], [10.655, 15.125, 11.237, 18.519, 16.883, 11.984, 13.279, 20.458, 14.123, 26.615, 17.917, 18.512], [2123.570677605203, 1385.6159830313693, 5701.917155408015, 5324.309910861214, 1096.7440550365422, 3013.833451876833, 1553.107102767166, 8236.512642066891, 2593.886580254197, 2408.469376224316, 2242.1787808484364, 1002.0936193689433], [373, 374, 375, 376, 377, 378, 379, 380, 381, 382, 383, 384]], [6, 2324, [28337, 28442, 28552, 28628, 28718, 28809, 28885, 28974, 29066, 29166, 29257], [40195.793, 40342.286, 40125.087, 40109.986, 40095.716, 40150.285, 40126.849, 40165.476, 40183.257, 40134.921, 40161.817], [58790.66, 58812.626, 58817.456, 58771.566, 58838.56, 58726.64, 58774.975, 58897.171, 58771.231, 58714.051, 58692.641], [28.386, 23.018, 18.875, 16.56, 14.334, 11.549, 15.519, 14.642, 13.985, 10.993, 13.345], [1308.0159462897275, 7508.994570124869, 1297.5673294205099, 1849.9175349221193, 2949.023402712562, 1860.7561055143121, 2407.375312412927, 2756.975878980689, 2524.4076586854094, 2397.7999833620343, 983.1807869194156], [375, 376, 377, 378, 379, 380, 381, 382, 383, 384, 385]], [7, 2331, [28428, 28537, 28619, 28711, 28795, 28872], [32366.581, 32380.52, 32396.489, 32390.959, 32427.552, 32331.344], [60734.817, 60503.071, 60496.423, 60530.53, 60435.576, 60497.204], [25.46, 18.05, 22.766, 23.933, 15.954, 19.932], [6217.051790205426, 1907.019483616009, 4721.119366793005, 2224.714685817328, 2268.0845459396533, 13555.973175808484], [376, 377, 378, 379, 380, 381]], [7, 2332, [28429, 28538, 28620, 28712, 28796, 28874, 28965], [33004.032, 33026.586, 33003.68, 32946.044, 32961.345, 32931.586, 32994.945], [62027.02, 62012.696, 62078.707, 62133.99, 62133.812, 62082.96, 62066.751], [23.65, 8.63, 13.484, 17.7, 14.369, 15.271, 27.211], [1366.4217109852857, 3477.391864307813, 2942.9294746743894, 2256.422366688631, 3904.8914946523946, 2852.6702155107796, 1730.1979281101098], [376, 377, 378, 379, 380, 381, 382]], [3, 2338, [28573, 28648, 28731, 28829, 28904, 28999], [2724.034, 2572.486, 2636.967, 2684.672, 2746.782, 2580.97], [31507.418, 31579.063, 31593.135, 31642.162, 31700.65, 31651.643], [15.173, 19.789, 11.951, 20.301, 15.597, 22.188], [2513.8729882388698, 2840.1275154315567, 2779.380166724698, 1364.8293154452524, 3060.676034222702, 2614.484497337866], [378, 379, 380, 381, 382, 383]], [5, 2339, [28577, 28654, 28735, 28834, 28910, 29007, 29094, 29196, 29277, 29369, 29457, 29554, 29650, 29742, 29830, 29925, 30020, 30111, 30208, 30306, 30392, 30475, 30555, 30637, 30726, 30799, 30870, 30946, 31020, 31101, 31173, 31249, 31333, 31406, 31498, 31584, 31675, 31749, 31826, 31896, 31968, 32041, 32103, 32186, 32258, 32327, 32392, 32459, 32540, 32614, 32679, 32751, 32830, 32895, 32958, 33037, 33115, 33196], [5992.955, 6004.432, 5985.652, 6026.498, 6003.804, 6008.789, 6012.463, 5984.528, 5989.385, 6029.506, 5977.167, 6049.497, 6013.116, 6022.261, 6013.915, 6017.086, 6030.759, 5967.884, 6019.359, 5978.904, 5998.008, 6059.447, 6006.269, 5995.005, 6008.844, 6023.529, 6032.806, 6098.229, 5978.697, 6003.502, 6012.741, 6004.704, 5994.075, 5981.999, 6078.2, 5999.053, 5976.348, 5976.805, 5991.254, 6012.691, 5993.791, 5987.57, 6001.179, 6001.16, 6000.437, 5995.617, 6002.834, 6005.413, 5983.652, 5988.379, 6003.511, 5999.992, 6009.999, 5980.106, 6004.691, 6003.814, 5986.793, 5979.494], [50995.756, 50998.537, 50984.492, 51024.669, 51028.011, 51031.35, 51012.724, 51009.573, 51010.608, 51004.05, 51028.058, 51022.629, 51032.731, 50985.499, 51034.414, 50986.395, 51002.149, 51013.114, 51014.248, 50956.74, 51015.045, 51079.357, 50952.707, 50996.375, 50954.79, 50995.548, 51008.336, 51027.248, 50920.473, 50978.513, 50916.914, 51013.809, 50982.723, 50999.526, 51039.679, 51000.506, 51026.868, 51008.288, 50985.545, 50996.975, 50998.435, 51008.965, 51023.657, 51010.674, 50995.983, 50992.853, 51011.839, 51011.958, 51021.935, 51016.943, 51021.19, 51014.268, 51020.853, 51019.165, 50994.206, 51003.876, 50982.669, 50982.932], [17.813, 14.941, 15.623, 32.622, 28.415, 30.983, 12.525, 16.86, 12.325, 29.078, 23.718, 26.389, 14.41, 23.992, 17.99, 13.706, 28.908, 15.02, 18.524, 26.776, 21.285, 27.422, 14.17, 23.53, 18.085, 17.83, 18.642, 29.647, 23.285, 17.105, 24.768, 19.373, 14.869, 18.371, 17.987, 7.264, 9.145, 9.29, 6.559, 9.125, 9.065, 7.718, 8.136, 6.581, 7.958, 7.826, 7.842, 7.852, 9.219, 7.527, 7.64, 11.663, 8.453, 10.084, 8.188, 9.339, 8.481, 12.32], [1992.3314621488748, 832.479761935011, 1571.4941004450147, 1392.214694550204, 1574.6672394710502, 1055.787595238833, 952.968067048937, 1428.7924013692643, 695.7915316071799, 1239.6329520469765, 732.4498839755527, 1796.7255327645084, 1192.570556950921, 949.4559768904746, 907.8403684991778, 982.9205152310379, 2214.9112687802244, 822.8490981498813, 1072.6381139410516, 835.3223495405197, 1152.172245498528, 901.3520998414991, 1601.1004763788853, 1642.5240104405214, 1319.4327134429348, 811.7728230763944, 943.8301433011701, 3322.860199953003, 8470.771626613297, 904.4690503268191, 1060.638090905042, 1135.2919591214156, 950.9237754350181, 1111.0736355686574, 7316.70451769603, 3042.056895155411, 2076.2231001392015, 2192.1597688649745, 2330.064587193953, 2307.2660262639242, 2529.233521168459, 3374.63850579277, 2296.315139666905, 2137.451052633462, 2015.900339719958, 2557.344401496371, 2711.755004094921, 2456.024370342238, 2461.744459428224, 2110.3130553034744, 2564.852337402871, 3135.487141539011, 3155.2417250581657, 2788.139633540663, 2954.0240152739325, 2589.1268232984853, 3108.5199072090354, 2248.4936427098373], [378, 379, 380, 381, 382, 383, 384, 385, 386, 387, 388, 389, 390, 391, 392, 393, 394, 395, 396, 397, 398, 399, 400, 401, 402, 403, 404, 405, 406, 407, 408, 409, 410, 411, 412, 413, 414, 415, 416, 417, 418, 419, 420, 421, 422, 423, 424, 425, 426, 427, 428, 429, 430, 431, 432, 433, 434, 435]], [4, 2344, [28402, 28509, 28602, 28683, 28766], [18281.033, 18230.06, 18272.834, 18244.479, 18291.546], [34408.508, 34449.419, 34499.218, 34564.915, 34410.95], [14.08, 15.4, 14.321, 12.368, 12.787], [1118.2211848674976, 1339.0294973063728, 1423.8608270592974, 2137.415322846211, 1905.736031460665], [376, 377, 378, 379, 380]], [2, 2353, [28975, 29068, 29168, 29258, 29341, 29439, 29532, 29627, 29722, 29807, 29898], [40658.702, 40571.078, 40645.389, 40632.329, 40613.897, 40629.852, 40617.029, 40631.88, 40645.55, 40657.731, 40669.964], [29840.799, 29858.092, 29831.237, 29801.43, 29751.38, 29731.684, 29793.243, 29824.615, 29757.62, 29727.726, 29729.659], [20.261, 27.554, 18.616, 6.625, 7.426, 12.3, 14.325, 11.045, 7.048, 8.52, 20.586], [2823.1093566303343, 1463.6560724620965, 2564.23767653984, 3676.7940503971777, 3565.6725218398815, 2995.4446870915003, 3202.649799082135, 3453.1034820187447, 4019.9902398332224, 6900.656632217505, 3124.2158602598015], [382, 383, 384, 385, 386, 387, 388, 389, 390, 391, 392]], [4, 2366, [28941, 29036, 29132, 29221, 29307, 29393], [18407.098, 18371.165, 18252.787, 18083.582, 18105.22, 18170.865], [34336.396, 34336.122, 34271.139, 34248.775, 34219.162, 34206.79], [19.869, 20.524, 24.556, 9.146, 16.505, 12.353], [1384.9740753676513, 1074.9598559582735, 2355.7728130768746, 2600.2163392207317, 2851.4052219846244, 1381.9080668949457], [382, 383, 384, 385, 386, 387]], [7, 2373, [29244, 29330, 29425, 29512, 29606, 29699, 29787, 29882, 29975, 30077, 30167, 30260, 30359, 30440, 30518, 30603, 30684, 30776], [32275.525, 32226.781, 32362.65, 32228.271, 32309.147, 32271.969, 32223.779, 32228.44, 32254.013, 32227.161, 32228.703, 32220.66, 32234.123, 32269.952, 32235.762, 32242.284, 32207.373, 32235.472], [60165.625, 60171.656, 60331.458, 60179.787, 60134.49, 60175.111, 60160.248, 60177.603, 60283.446, 60119.366, 60147.346, 60125.661, 60145.326, 60110.028, 60157.738, 60138.93, 60140.764, 60158.508], [25.409, 19.83, 26.338, 27.266, 23.723, 34.401, 23.327, 29.645, 28.197, 14.75, 15.353, 11.19, 10.853, 15.273, 16.851, 10.817, 15.933, 6.982], [856.748331000816, 1078.469199753575, 10923.809418266797, 1357.1976100204627, 9099.4515860199, 2593.809633772634, 948.7448076498587, 970.1041944607277, 6080.760860331929, 2856.6147100303647, 1901.1935983544602, 1676.7156446163617, 2482.4186997281095, 1287.905942094754, 1152.52994906914, 2926.3055358091437, 2587.0640323471634, 2501.7498861158283], [385, 386, 387, 388, 389, 390, 391, 392, 393, 394, 395, 396, 397, 398, 399, 400, 401, 402]], [7, 2433, [29607, 29700, 29788, 29885, 29977, 30078, 30169], [32631.373, 32682.509, 32698.701, 32731.328, 32880.141, 32928.67, 32949.936], [62083.126, 62209.167, 62153.109, 62158.458, 62152.188, 62054.766, 62059.554], [14.193, 10.762, 10.807, 15.154, 18.134, 12.384, 9.172], [84963.24095760347, 3339.155409053049, 2011.9108191933879, 2085.6796569427743, 1748.831319088222, 3040.683126247697, 1835.5300327698162], [389, 390, 391, 392, 393, 394, 395]], [6, 2453, [30094, 30189, 30284, 30372, 30453, 30531], [40272.472, 40182.423, 40155.059, 40142.451, 40143.656, 40202.9], [58701.908, 58788.584, 58866.556, 58797.677, 58742.205, 58720.059], [28.457, 13.282, 12.609, 16.951, 18.237, 25.185], [5093.277060777437, 3004.6950623916227, 2132.9148739050042, 2569.765552396505, 1695.3405647261618, 4000.941126364834], [394, 395, 396, 397, 398, 399]], [6, 2455, [29725, 29809, 29901, 29992, 30096, 30191], [40954.876, 41008.118, 41033.35, 41016.196, 41119.796, 41106.898], [59956.103, 59949.875, 60008.012, 59947.16, 60071.426, 60034.417], [29.362, 37.903, 13.982, 23.619, 22.038, 14.877], [799.547470346769, 1312.0346842753422, 1275.3615503129995, 1275.4602642006005, 990.9934849089465, 916.0306527530529], [390, 391, 392, 393, 394, 395]], [8, 2459, [29760, 29846, 29942, 30039, 30123, 30228, 30324, 30403, 30486, 30570, 30654], [12332.084, 12402.765, 12330.231, 12281.284, 12244.692, 12412.492, 12555.584, 12536.016, 12526.35, 12585.975, 12557.033], [69888.298, 69857.393, 69803.111, 69775.288, 69672.587, 69555.713, 69534.12, 69454.118, 69552.488, 69536.498, 69588.006], [20.966, 13.073, 31.278, 22.172, 25.412, 11.613, 16.885, 14.025, 15.579, 15.241, 15.541], [1363.6395094944914, 994.3813255927834, 984.8380826559525, 724.925352425782, 1427.1346524352837, 1485.9311296498822, 898.4601424012172, 1274.3996264633022, 1650.7331290816262, 1127.586448062235, 1546.4121047389965], [391, 392, 393, 394, 395, 396, 397, 398, 399, 400, 401]], [4, 2462, [29675, 29769, 29857, 29953, 30054, 30137], [17789.055, 17844.796, 17919.669, 17976.195, 17993.683, 18071.29], [33687.278, 33719.632, 33762.509, 33687.013, 33698.074, 33715.955], [41.691, 24.729, 15.403, 12.689, 10.249, 18.368], [2647.6600738894817, 2407.0420054718566, 2509.1075973224324, 2095.2068611041586, 2372.8812655791958, 2374.8769160008605], [390, 391, 392, 393, 394, 395]], [1, 2477, [30201, 30295, 30383, 30464, 30547], [48240.053, 48435.65, 48416.198, 48580.736, 48408.024], [24938.503, 24929.357, 24915.152, 25015.264, 25011.746], [45.964, 25.085, 24.093, 16.708, 22.684], [4394.90304515946, 1291.2834517992444, 1928.1361691271018, 1125.8467597654094, 10068.319925923803], [395, 396, 397, 398, 399]], [4, 2478, [30138, 30234, 30333, 30415, 30496, 30580, 30660, 30747, 30821, 30897, 30966], [18038.497, 18045.221, 18191.154, 18204.426, 18092.238, 18035.905, 18089.667, 17983.036, 17955.766, 17988.28, 18030.224], [34349.423, 34208.375, 34328.008, 34378.977, 34468.469, 34568.776, 34521.059, 34452.781, 34460.703, 34525.357, 34570.859], [12.846, 12.969, 19.0, 17.678, 19.638, 18.541, 8.299, 22.853, 20.067, 23.703, 31.4], [1364.5494022343123, 2178.3437304877452, 2841.422029796412, 637.0770555247886, 1224.05950802501, 1154.4351373449113, 1235.1165319438237, 1401.9199352698695, 3230.616091619248, 3087.8286024840663, 4585.155369766295], [395, 396, 397, 398, 399, 400, 401, 402, 403, 404, 405]], [3, 2484, [29643, 29735, 29822, 29919, 30016], [2919.03, 2804.867, 2787.997, 2797.914, 2837.581], [31516.479, 31342.384, 31354.829, 31312.024, 31235.702], [20.68, 22.373, 20.458, 20.921, 29.163], [651.1051729820125, 5596.787294067361, 3195.149097423569, 2484.29262890772, 3191.5388067807976], [390, 391, 392, 393, 394]], [3, 2492, [30301, 30390, 30472, 30551, 30633], [3176.524, 3263.973, 3263.113, 3287.108, 3257.397], [31563.564, 31686.723, 31674.197, 31569.096, 31472.477], [15.65, 16.062, 14.56, 18.383, 34.844], [36003.05997739183, 2391.533783851529, 1110.7636212435918, 1333.2207972479644, 1722.5526300542501], [397, 398, 399, 400, 401]], [4, 2498, [30499, 30584, 30662, 30753, 30825, 30899], [18704.422, 18725.76, 18705.897, 18608.756, 18517.1, 18499.263], [34538.52, 34541.438, 34455.801, 34380.942, 34366.366, 34325.302], [9.334, 9.416, 11.668, 8.788, 10.242, 10.86], [2325.9499492314167, 2312.7732600347354, 1445.382552052111, 1790.5178721050597, 1671.43272746903, 1863.2999357580459], [399, 400, 401, 402, 403, 404]], [7, 2501, [30437, 30516, 30601, 30683, 30775], [31526.968, 31566.49, 31553.177, 31595.021, 31568.869], [60720.407, 60736.337, 60738.444, 60616.525, 60750.074], [16.47, 13.121, 18.62, 36.005, 20.072], [1634.9935981549027, 2477.6942989403306, 1936.4056260002533, 1879.1374539510944, 8366.289871533872], [398, 399, 400, 401, 402]], [5, 2539, [30724, 30798, 30869, 30943, 31018, 31099, 31172], [5165.085, 5088.199, 5164.074, 5175.976, 5049.04, 4965.092, 4882.43], [51329.776, 51290.707, 51170.042, 51148.67, 51211.214, 51211.396, 51334.114], [25.412, 13.507, 12.573, 15.468, 11.217, 7.771, 11.715], [1181.762019099571, 2134.4381328135833, 2880.6442707563624, 2010.6086135762714, 2755.615460794529, 2861.963287762655, 2959.603963210842], [402, 403, 404, 405, 406, 407, 408]], [7, 2554, [30915, 30987, 31064, 31140, 31220, 31299, 31373, 31456, 31550, 31640], [31805.974, 31778.764, 31906.412, 31856.061, 31832.014, 31755.216, 31711.659, 31666.134, 31621.399, 31509.177], [59946.395, 60044.352, 60135.806, 60080.561, 60045.58, 59981.507, 59875.335, 59919.014, 59926.702, 59988.312], [21.936, 17.399, 15.576, 10.411, 21.231, 15.28, 14.106, 14.83, 18.82, 25.299], [1748.3617315898364, 3257.1846361583234, 2087.8737911218177, 1982.445461382822, 706.8902399653605, 952.2291705308276, 2014.2097380213684, 1303.7138975466162, 3210.7293119681403, 1090.8512332888997], [404, 405, 406, 407, 408, 409, 410, 411, 412, 413]], [7, 2555, [30917, 30991, 31068, 31143, 31223, 31303], [32770.78, 32633.222, 32816.307, 32862.817, 32815.973, 32864.436], [61456.448, 61503.945, 61500.306, 61461.152, 61424.731, 61437.512], [24.364, 36.59, 25.432, 21.774, 24.406, 22.709], [3956.51161631538, 1512.8111465181596, 4805.6077835186625, 1362.0505609087968, 5616.248117779781, 2851.914896240355], [404, 405, 406, 407, 408, 409]], [6, 2559, [30928, 31004, 31084, 31153, 31233], [41135.11, 40977.869, 41145.783, 41254.68, 41148.198], [60029.968, 59902.596, 59868.887, 59805.665, 59771.686], [21.448, 25.552, 11.98, 19.823, 18.565], [1712.6492056213974, 2438.0294089291306, 1482.89682841395, 1198.9157658943764, 1645.0423705740434], [404, 405, 406, 407, 408]], [8, 2577, [31115, 31195, 31271, 31345, 31424, 31518, 31605, 31695], [12637.158, 12660.279, 12651.812, 12762.707, 12756.391, 12707.057, 12700.035, 12763.482], [70469.481, 70460.152, 70451.099, 70532.799, 70580.615, 70543.044, 70637.825, 70637.507], [15.186, 28.49, 18.433, 12.821, 25.269, 12.027, 15.262, 17.557], [707.1459382951082, 870.9101853326875, 1349.0851411896463, 1465.3392489154908, 3883.239674349766, 1889.6927545576643, 1342.3775854191852, 1429.5286648307758], [407, 408, 409, 410, 411, 412, 413, 414]], [7, 2585, [31304, 31376, 31459, 31552, 31643], [32932.052, 32945.592, 32949.498, 32947.485, 32959.139], [61876.463, 61885.832, 61871.776, 61923.716, 61904.245], [25.216, 20.305, 14.824, 15.159, 23.154], [5174.419698795474, 2471.256358897334, 1124.0940332002804, 2256.2721305028317, 1153.9278915678738], [409, 410, 411, 412, 413]], [1, 2590, [31242, 31324, 31397, 31490, 31570, 31662, 31746, 31820], [47913.054, 47905.582, 47870.558, 47902.308, 47887.767, 47942.434, 47944.325, 47949.376], [24612.028, 24609.599, 24635.507, 24666.856, 24679.625, 24686.321, 24649.567, 24708.715], [14.633, 9.79, 11.441, 7.803, 8.806, 9.304, 8.194, 14.152], [1493.0972263227577, 2558.7049699738495, 2855.3669107237733, 2283.9190035847614, 2051.9172297106124, 2904.8751201729096, 2212.8930801197116, 1344.3657674763087], [408, 409, 410, 411, 412, 413, 414, 415]], [6, 2598, [31479, 31565, 31655, 31740, 31811, 31877, 31954, 32023, 32086], [41138.496, 41201.192, 41192.321, 41180.638, 41311.969, 41411.564, 41440.078, 41483.39, 41338.917], [59810.644, 59803.362, 59796.709, 59869.092, 60006.546, 60035.24, 60024.64, 59981.787, 59934.923], [26.702, 13.137, 15.924, 15.44, 20.671, 16.198, 10.461, 19.047, 17.899], [999.3549422637699, 1402.9185798161504, 1814.3101445505029, 1088.494203461421, 1180.5193916279404, 1673.98911929122, 1668.4873859860186, 1824.035631066855, 2690.668914462285], [411, 412, 413, 414, 415, 416, 417, 418, 419]], [3, 2646, [31961, 32034, 32096, 32180, 32251, 32320], [2297.651, 2276.726, 2265.086, 2245.003, 2233.578, 2238.873], [31159.23, 30928.685, 31025.298, 31075.176, 31038.482, 31029.587], [29.565, 22.722, 13.656, 16.036, 12.236, 12.21], [823.4747694406369, 2477.3718782990095, 2053.69505641115, 1483.42223497337, 2080.1572994927005, 1951.289085121591], [418, 419, 420, 421, 422, 423]], [5, 2650, [31966, 32039, 32100, 32183, 32256, 32322, 32390, 32455, 32534, 32610, 32676, 32746, 32828], [4020.608, 3952.948, 3980.672, 3870.357, 3936.464, 3946.511, 4037.611, 4095.985, 4129.552, 4127.449, 4046.874, 4011.328, 3953.308], [50887.195, 50924.964, 50915.254, 51023.129, 51058.413, 51111.276, 51003.053, 50980.089, 51051.219, 51058.451, 50864.842, 50827.427, 50748.982], [13.889, 23.443, 18.721, 21.027, 23.78, 13.788, 31.122, 14.079, 10.166, 16.008, 12.838, 19.256, 23.767], [1246.5899728517916, 1374.8679559123502, 1482.3447490834258, 2456.417234195186, 1336.4148399274036, 1468.506089201356, 2728.742870432574, 1792.3416610040122, 615.5780161185409, 771.3940712694191, 1113.108860454996, 1032.2029696221396, 534.1775763093927], [418, 419, 420, 421, 422, 423, 424, 425, 426, 427, 428, 429, 430]], [7, 2664, [32236, 32302, 32370, 32429, 32508, 32582], [32896.609, 32913.249, 32927.006, 32920.114, 32921.443, 32949.045], [61885.569, 61961.896, 61937.142, 61950.226, 61928.385, 61939.582], [17.989, 25.947, 23.385, 17.569, 17.125, 20.88], [18531.33602969507, 1115.5444288260642, 1707.9548415836073, 3480.133091129438, 2600.010223805481, 2447.445159180486], [421, 422, 423, 424, 425, 426]], [6, 2686, [32376, 32440, 32517, 32592, 32666, 32731, 32812, 32877, 32939], [41327.863, 41354.953, 41328.771, 41359.356, 41341.913, 41300.674, 41222.666, 41265.896, 41220.921], [60141.914, 60173.903, 60250.852, 60290.757, 60304.276, 60262.647, 60284.191, 60240.37, 60228.01], [19.023, 13.667, 10.443, 8.195, 12.212, 16.87, 15.446, 27.252, 14.538], [1398.2852434621923, 3387.430937902803, 3250.1446847889256, 2719.6795923315553, 2936.2546122818603, 2835.976954460505, 1311.1312602776313, 885.3046124835092, 1417.0113496034799], [423, 424, 425, 426, 427, 428, 429, 430, 431]], [3, 2693, [32452, 32530, 32605, 32675, 32741, 32823, 32888, 32950, 33028, 33106], [2358.531, 2308.793, 2399.68, 2295.866, 2176.665, 2135.228, 2080.004, 2141.013, 2141.247, 2186.353], [30980.232, 31065.345, 31129.958, 31292.51, 31469.409, 31504.797, 31555.748, 31462.018, 31459.693, 31490.112], [28.482, 29.43, 21.645, 44.36, 38.298, 26.492, 27.992, 26.035, 20.858, 26.561], [2008.3782767250575, 897.965632981238, 1382.0492166006263, 1801.832884163211, 994.5900345546355, 968.9719877177766, 4585.70024727904, 5610.242024518622, 1217.724935247493, 1957.2638602370525], [425, 426, 427, 428, 429, 430, 431, 432, 433, 434]], [7, 2742, [33003, 33086, 33164, 33235, 33297, 33372, 33440, 33507, 33590, 33672, 33740, 33819, 33889], [31751.977, 31807.656, 31798.303, 31843.296, 31799.438, 31913.433, 31886.895, 31982.033, 32103.43, 32030.932, 32042.502, 32078.119, 32200.487], [61213.981, 61221.908, 61235.747, 61193.145, 61237.893, 61178.54, 61115.915, 61158.33, 61114.952, 61081.684, 61088.006, 61154.159, 61173.033], [12.23, 13.109, 12.037, 3.398, 12.044, 15.723, 13.539, 17.541, 12.603, 9.823, 9.176, 24.288, 22.686], [1500.2324396372026, 1298.887429840948, 1783.6101657926713, 377.9173056624817, 1907.180856164527, 1509.499189227961, 1936.920979301197, 1446.0963733427513, 2743.1278715134526, 2866.4991710562754, 2916.536263551902, 1934.9150506661142, 1547.6041777321323], [432, 433, 434, 435, 436, 437, 438, 439, 440, 441, 442, 443, 444]], [6, 2745, [33178, 33245, 33309, 33383, 33451], [41279.958, 41308.012, 41283.185, 41367.395, 41317.879], [60265.96, 60312.951, 60253.837, 60317.428, 60329.07], [17.164, 18.399, 22.782, 26.753, 22.888], [2431.2989297015365, 1569.2004307525099, 2688.070756912302, 2325.163822491799, 2134.5710198334714], [434, 435, 436, 437, 438]], [5, 2746, [33192, 33251, 33324, 33394, 33466, 33530, 33614, 33690], [4015.951, 4015.018, 3915.859, 3826.031, 3897.412, 3913.377, 3962.902, 3911.623], [50805.372, 50824.845, 50963.29, 50941.008, 50991.257, 50955.792, 50841.213, 50734.49], [17.594, 26.22, 17.93, 34.898, 26.006, 21.069, 18.822, 32.008], [2086.2970894478335, 1466.7329418425159, 2065.837124890511, 1215.2422707486912, 3194.674361369976, 1850.853705849814, 1335.7381025293985, 1401.1715319016366], [435, 436, 437, 438, 439, 440, 441, 442]], [3, 2778, [33392, 33464, 33527, 33611, 33686, 33768], [2106.059, 2125.2, 2100.765, 2234.569, 2270.206, 2419.468], [30710.659, 30860.429, 30908.699, 31064.479, 31135.83, 31199.789], [22.639, 16.001, 2.37, 26.74, 23.96, 24.83], [4096.69484630058, 2050.6151840519706, 439.63394438937576, 1187.0734642396044, 5698.712447717508, 767.1995548530243], [438, 439, 440, 441, 442, 443]], [4, 2791, [33643, 33714, 33790, 33861, 33933, 34021, 34134, 34239, 34371, 34482, 34585, 34701, 34805, 34902], [17572.639, 17581.907, 17596.723, 17595.47, 17602.805, 17719.367, 17734.808, 17768.355, 17762.238, 17745.164, 17670.821, 17782.966, 17669.635, 17689.661], [33764.575, 33679.962, 33771.866, 33750.971, 33693.656, 33659.452, 33674.235, 33722.334, 33877.61, 33871.505, 33811.837, 34000.793, 33929.553, 34039.34], [14.254, 25.493, 13.72, 11.319, 19.835, 12.33, 28.475, 17.686, 18.574, 20.31, 18.317, 21.896, 10.202, 23.746], [1715.946545279512, 2519.96897241218, 3759.432848631271, 3971.8589426017643, 1703.1467231102106, 11662.604906701312, 4019.362596331237, 3262.9962864402783, 3669.902612176452, 9855.212857773648, 2661.648223758518, 12912.512276085361, 3413.430071669578, 1875.6671648891074], [441, 442, 443, 444, 445, 446, 447, 448, 449, 450, 451, 452, 453, 454]], [4, 2792, [33796, 33864, 33938, 34030, 34142, 34242, 34375, 34488, 34592, 34706], [18359.039, 18355.65, 18317.824, 18440.477, 18417.778, 18387.925, 18384.108, 18346.791, 18365.315, 18293.869], [33433.664, 33379.073, 33478.699, 33655.103, 33724.418, 33692.026, 33522.039, 33465.828, 33418.83, 33413.502], [17.655, 30.607, 19.397, 13.482, 18.461, 37.739, 28.836, 24.769, 17.22, 18.182], [1989.053747807659, 3216.2375931140887, 2471.430735477776, 15998.872094282906, 11833.607547575639, 5012.624062395456, 4366.738739036376, 2043.4601551621151, 4321.662894348279, 1302.0700414846744], [443, 444, 445, 446, 447, 448, 449, 450, 451, 452]], [5, 2806, [33838, 33904, 33993, 34093, 34196, 34324, 34440, 34544, 34663, 34768, 34869, 34967, 35055], [4191.35, 4177.28, 4301.738, 4372.454, 4516.436, 4458.49, 4433.377, 4475.224, 4475.494, 4715.184, 4811.279, 4907.264, 4929.942], [50768.178, 50839.142, 50743.763, 50755.385, 50795.298, 50759.073, 50847.842, 50831.57, 50822.887, 50813.058, 50879.269, 50941.441, 50962.095], [28.348, 16.961, 20.587, 24.625, 21.219, 15.929, 10.851, 12.814, 16.015, 11.293, 14.826, 9.065, 11.756], [1510.4338352881653, 2107.5785228110913, 1374.6399014006236, 1362.1838539269509, 7097.743923622296, 5299.918748177602, 11578.55994048604, 6446.011172098459, 10633.938837662765, 5310.04592707131, 4572.676723162224, 2149.5919130428474, 1903.2668043950425], [444, 445, 446, 447, 448, 449, 450, 451, 452, 453, 454, 455, 456]], [6, 2818, [33974, 34073, 34178, 34289, 34418], [41882.47, 41831.087, 41823.776, 41862.468, 41935.734], [60146.541, 60165.938, 60146.408, 60147.623, 60036.661], [15.573, 15.153, 10.812, 13.919, 21.57], [1392.2431945278702, 2146.8854974570677, 4496.559456776645, 3188.7325375121873, 1347.0933673854734], [445, 446, 447, 448, 449]], [5, 2822, [33996, 34095, 34198, 34328, 34442], [5162.111, 5116.381, 5142.935, 5158.211, 5061.689], [51073.233, 51059.757, 51053.022, 50975.142, 50868.212], [8.905, 12.474, 9.82, 8.809, 17.677], [2752.222253220376, 2519.199813250619, 4105.327716179398, 3534.7457275020447, 1428.1811743289206], [446, 447, 448, 449, 450]], [7, 2824, [34063, 34165, 34271, 34399, 34514, 34622, 34735, 34836, 34924], [31527.68, 31598.151, 31644.275, 31670.783, 31774.922, 31859.112, 31892.209, 31917.808, 31927.63], [60120.506, 60068.818, 60034.689, 60013.756, 60081.415, 60065.392, 60047.923, 59920.641, 59902.075], [18.52, 7.633, 6.109, 7.232, 9.417, 10.658, 8.093, 9.093, 6.473], [3358.312094912194, 6142.43364274555, 4801.009362497838, 5847.135758494119, 3654.209315618042, 5776.419654825822, 3219.016139384119, 2018.2336207717394, 680.2063300266345], [446, 447, 448, 449, 450, 451, 452, 453, 454]], [1, 2828, [34076, 34180, 34298, 34423, 34535, 34651, 34758, 34857, 34955, 35040, 35139, 35241, 35332, 35445, 35544, 35642, 35734, 35855, 35958, 36058, 36170, 36269, 36357], [48871.284, 48872.0, 48893.275, 48892.454, 48910.617, 48927.668, 48939.105, 48868.034, 48854.31, 48876.073, 48897.958, 48820.882, 48827.297, 48872.616, 48887.435, 48912.123, 48927.434, 48882.631, 48742.39, 48789.523, 48816.182, 48875.46, 48829.301], [24628.256, 24599.525, 24569.402, 24682.868, 24718.195, 24720.41, 24675.856, 24648.16, 24663.547, 24702.401, 24671.658, 24566.453, 24607.21, 24628.592, 24621.588, 24688.826, 24855.184, 24938.52, 24938.321, 24831.467, 24853.019, 25081.263, 24983.561], [34.324, 32.564, 25.336, 20.541, 16.823, 10.079, 11.572, 14.807, 15.473, 15.986, 24.234, 12.763, 13.273, 23.79, 30.071, 21.38, 24.736, 21.593, 20.523, 20.176, 31.392, 11.12, 27.743], [1107.9492307014032, 1903.401704419761, 1075.1080750759932, 1857.1125119808073, 4889.710165248288, 2994.855123294116, 4091.171669486773, 2470.3794663606814, 1848.6842381943882, 3586.5314626204367, 3572.6171573036945, 2043.4423614427744, 3268.100470725035, 3190.683623414886, 1953.257097868474, 3968.6524476693644, 5345.186270278675, 2694.9926885248537, 1438.006207171802, 2614.5944472999604, 2850.277229439833, 1806.8128941276534, 5982.093678821669], [446, 447, 448, 449, 450, 451, 452, 453, 454, 455, 456, 457, 458, 459, 460, 461, 462, 463, 464, 465, 466, 467, 468]], [3, 2834, [34083, 34185, 34306, 34435, 34541, 34658, 34765, 34864], [2302.985, 2363.13, 2367.803, 2321.557, 2491.235, 2393.445, 2359.162, 2334.505], [30917.998, 30874.736, 30935.635, 30718.749, 30600.456, 30550.004, 30698.754, 30704.752], [13.736, 21.566, 32.033, 22.189, 14.978, 35.224, 28.814, 35.188], [1318.897518447464, 1294.4779724492753, 1383.784088304754, 3866.3729267027616, 1736.18117717221, 3235.7370040125716, 2130.195034922694, 1903.3642993534124], [447, 448, 449, 450, 451, 452, 453, 454]], [7, 2847, [34166, 34272, 34400, 34513, 34621, 34733, 34835], [31653.456, 31698.805, 31605.757, 31603.184, 31629.92, 31648.465, 31603.887], [60948.342, 60900.765, 60834.026, 60876.527, 60868.095, 60888.425, 60757.739], [13.723, 16.921, 6.298, 6.492, 8.997, 16.066, 12.729], [720.547092118768, 9928.444402934994, 4532.379890975744, 5043.705677007821, 6241.605526465106, 8804.269623796159, 2894.41173178104], [447, 448, 449, 450, 451, 452, 453]], [7, 2848, [34167, 34276, 34402, 34516, 34625, 34738, 34840, 34927], [32643.053, 32769.959, 32642.952, 32611.667, 32648.604, 32603.795, 32530.87, 32501.496], [61400.614, 61396.789, 61438.019, 61426.121, 61520.153, 61444.563, 61323.762, 61201.999], [17.253, 12.216, 13.518, 16.759, 18.779, 14.061, 19.3, 26.118], [5487.562374412696, 4353.958630445254, 21024.500387848693, 13506.436794324454, 10034.685253054235, 2127.2814494569952, 9230.22915274474, 5060.625839102886], [447, 448, 449, 450, 451, 452, 453, 454]], [6, 2849, [34172, 34283, 34412, 34524, 34637, 34745, 34848, 34939, 35033, 35130], [40441.502, 40418.276, 40584.967, 40491.846, 40626.702, 40748.332, 40682.332, 40586.033, 40626.791, 40496.786], [59138.77, 59042.624, 58929.893, 58981.046, 58929.225, 58992.759, 58900.555, 58886.95, 58969.416, 59002.988], [16.533, 13.268, 25.872, 10.667, 14.751, 15.47, 20.455, 16.233, 17.692, 13.781], [5729.333733328481, 5075.229737120781, 7186.720494267071, 6655.788186774745, 19614.38997500133, 7850.625844303965, 5603.891623332655, 1942.420480872994, 1270.7176339281932, 1784.5000034283903], [447, 448, 449, 450, 451, 452, 453, 454, 455, 456]], [8, 2856, [34569, 34688, 34792, 34890, 34990, 35080, 35182, 35272, 35371, 35487, 35577, 35681, 35785, 35893, 35990, 36107], [12980.319, 12926.909, 12925.1, 12937.552, 12925.789, 12894.878, 12815.361, 12710.107, 12690.024, 12712.126, 12757.434, 12816.325, 12825.659, 12831.179, 12795.799, 12730.052], [69950.732, 69838.536, 69741.754, 69762.346, 69746.741, 69723.263, 69718.999, 69680.746, 69633.569, 69540.163, 69565.835, 69586.038, 69624.09, 69603.9, 69635.079, 69638.792], [26.313, 30.573, 17.546, 17.661, 22.305, 23.173, 28.215, 18.655, 12.417, 22.954, 16.154, 19.679, 15.524, 17.89, 12.879, 21.906], [4576.731622168651, 1224.038944390847, 3081.66210672769, 2059.88419506283, 3316.1442283454944, 2436.1092223804753, 3553.086430527831, 2428.5333085131783, 2159.75438395873, 2705.161120781222, 2076.099106137044, 1273.1454366873006, 2230.157632184901, 2551.9716034804505, 1746.789277079717, 4752.433732482817], [451, 452, 453, 454, 455, 456, 457, 458, 459, 460, 461, 462, 463, 464, 465, 466]], [1, 2858, [34760, 34859, 34957, 35042, 35141, 35243, 35334, 35447, 35546, 35644, 35736], [49039.75, 49098.465, 49063.425, 49064.519, 49067.117, 49043.774, 49064.308, 49055.925, 49064.713, 49048.488, 49103.238], [25317.373, 25383.698, 25444.144, 25454.328, 25413.483, 25425.824, 25452.31, 25468.803, 25457.924, 25477.262, 25442.469], [20.299, 16.528, 15.519, 10.417, 12.159, 11.09, 8.345, 9.722, 14.036, 14.452, 14.322], [6047.456377157319, 2653.8334867655394, 1868.6035501968508, 1836.3179247675637, 1998.9937802400495, 2297.320539803293, 2282.2592722899813, 2427.1577183528007, 1432.7917796191575, 3728.2188322570764, 1927.3279893533854], [452, 453, 454, 455, 456, 457, 458, 459, 460, 461, 462]], [7, 2872, [34401, 34515, 34624, 34737, 34839, 34928, 35024, 35122, 35214, 35315, 35419, 35523, 35617, 35715, 35832, 35938, 36033, 36148], [32376.208, 32427.358, 32454.456, 32463.602, 32521.654, 32529.556, 32555.701, 32568.837, 32644.558, 32629.587, 32619.868, 32558.047, 32567.395, 32549.101, 32619.495, 32718.323, 32795.315, 32821.15], [61971.151, 61963.184, 62124.92, 62119.198, 62109.284, 62160.118, 62198.703, 62174.099, 62220.639, 62259.75, 62269.341, 62236.777, 62329.78, 62353.334, 62402.027, 62320.356, 62299.26, 62360.673], [24.877, 21.894, 15.597, 10.433, 9.906, 6.365, 7.381, 7.563, 13.514, 19.049, 11.65, 23.3, 10.573, 12.885, 20.257, 10.919, 12.3, 15.746], [8122.179509499437, 8090.600791068694, 2694.528205661456, 3471.879550290047, 3214.8598001210144, 3860.515131617023, 3586.0859492647296, 2517.324687137404, 1841.9830301377629, 1341.722924395678, 2282.544751036733, 3330.8569957885825, 1830.8565388329853, 1791.4309776360349, 1281.8433124252983, 1806.6922687909146, 1672.3321482108943, 2613.1780849757292], [449, 450, 451, 452, 453, 454, 455, 456, 457, 458, 459, 460, 461, 462, 463, 464, 465, 466]], [3, 2873, [34865, 34964, 35048, 35151, 35249, 35343, 35454, 35552], [2720.749, 2749.92, 2742.547, 2735.568, 2740.135, 2782.565, 2790.317, 2784.658], [30144.235, 30145.694, 30146.503, 30168.161, 30221.831, 30214.495, 30196.314, 30175.054], [18.255, 13.355, 15.005, 11.602, 11.783, 10.308, 13.999, 23.404], [1119.8826731410088, 2192.7212894432237, 1305.3637754934296, 2212.8248904969423, 1293.6465519829044, 1789.8228798674315, 2239.864455312926, 3274.1609011786954], [454, 455, 456, 457, 458, 459, 460, 461]], [5, 2875, [34868, 34966, 35052, 35155, 35251, 35349, 35458, 35556], [4319.455, 4158.277, 4110.184, 4273.8, 4137.815, 4160.193, 4063.154, 4063.501], [50823.558, 50807.941, 50838.682, 50922.963, 50833.778, 50905.939, 50906.67, 50942.553], [32.24, 16.577, 14.95, 20.907, 17.407, 13.518, 16.489, 18.295], [1770.911903040467, 1325.1369295392979, 3214.595488011669, 24758.23349999454, 1219.0053753639145, 2313.9642673740523, 2975.5143121748824, 3031.1856546083413], [454, 455, 456, 457, 458, 459, 460, 461]], [2, 2879, [34414, 34527, 34638, 34746, 34849, 34942, 35035, 35131, 35225, 35324, 35433], [41103.672, 41252.917, 41246.774, 41260.008, 41314.926, 41276.41, 41206.657, 41088.031, 41087.827, 41027.449, 41042.965], [30632.043, 30623.487, 30680.152, 30827.061, 30780.098, 30747.319, 30721.668, 30642.1, 30500.793, 30513.178, 30634.154], [28.08, 23.779, 14.139, 14.57, 10.306, 17.175, 9.362, 19.16, 25.869, 10.02, 29.272], [4487.48707348113, 7003.066082704232, 15469.27061415706, 5844.732832291629, 11115.592438207206, 13552.698860117998, 51910.84170055627, 3057.3895558173776, 2467.2860424865335, 53104.28162652753, 1269.7374863438333], [449, 450, 451, 452, 453, 454, 455, 456, 457, 458, 459]], [6, 2881, [34528, 34640, 34747, 34850, 34943, 35036, 35133, 35227, 35326, 35436, 35537, 35637, 35729], [41536.151, 41532.83, 41406.747, 41326.186, 41538.063, 41743.729, 41813.65, 41903.69, 41886.489, 41905.882, 41932.393, 41898.106, 41858.562], [60359.632, 60198.191, 60287.318, 60195.819, 60263.577, 60368.285, 60251.021, 60198.889, 60210.297, 60133.026, 60213.092, 60262.823, 60302.348], [22.664, 11.897, 23.855, 26.985, 22.789, 19.814, 16.261, 18.145, 19.11, 17.815, 17.624, 21.734, 29.195], [3633.9632517578566, 90586.7408736032, 2847.8244430538343, 3886.6487803149917, 11266.198444655161, 7145.718832538046, 7194.034874314773, 2430.3743296400876, 3016.087804981048, 6485.175250932011, 2383.610486665871, 3276.650462553985, 1453.7667814112797], [450, 451, 452, 453, 454, 455, 456, 457, 458, 459, 460, 461, 462]], [8, 2888, [34221, 34354, 34464, 34568, 34687, 34791], [12514.299, 12562.442, 12553.778, 12505.395, 12551.867, 12646.583], [70533.324, 70477.965, 70460.424, 70402.752, 70390.326, 70566.31], [29.154, 19.933, 26.035, 19.511, 26.373, 27.372], [1014.2708219345399, 3433.7987667649354, 3930.9069061388054, 1559.7713483342802, 5356.9609859779985, 6500.740114978745], [448, 449, 450, 451, 452, 453]], [4, 2892, [34377, 34489, 34593, 34709, 34812, 34906], [18737.6, 18607.916, 18790.578, 18780.13, 18818.899, 18685.279], [34531.966, 34477.178, 34585.578, 34665.388, 34727.979, 34573.053], [26.552, 30.262, 25.896, 9.803, 12.864, 34.42], [2550.82539988621, 2814.4438913790177, 1481.3899988712953, 1814.083950337506, 957.0712221636794, 4368.681771142931], [449, 450, 451, 452, 453, 454]], [6, 2896, [34530, 34641, 34748, 34851, 34944], [41909.49, 41804.032, 41842.16, 41835.896, 41854.033], [59618.428, 59529.66, 59521.584, 59576.438, 59544.641], [22.027, 18.342, 20.393, 13.67, 14.859], [1030.5511100746255, 2140.2348653931344, 3425.2749209129124, 1065.3631828126424, 4794.419824104672], [450, 451, 452, 453, 454]], [0, 2900, [34446, 34547, 34665, 34769, 34870], [5561.997, 5604.627, 5577.147, 5556.249, 5480.305], [6170.509, 6084.849, 6092.225, 6251.778, 6424.43], [22.441, 23.357, 13.679, 21.699, 19.218], [2538.7809851632446, 3225.2128307914345, 3124.909157778304, 1939.9645660531173, 1810.997056442806], [450, 451, 452, 453, 454]], [3, 2918, [35153, 35250, 35346, 35456, 35553, 35651, 35742, 35866], [2924.44, 2978.951, 2970.594, 2964.038, 2984.156, 2923.174, 3020.446, 3127.231], [31909.183, 31953.755, 31979.035, 31967.227, 31942.066, 31832.584, 31676.021, 31584.571], [32.282, 9.418, 11.284, 10.265, 13.87, 11.922, 14.163, 11.651], [2817.426127681869, 2439.6448949875944, 1706.3389184678733, 3374.636673811233, 2629.0685949957006, 3260.720420568367, 2372.700806341394, 2166.179939763057], [457, 458, 459, 460, 461, 462, 463, 464]], [7, 2921, [35116, 35210, 35312, 35414, 35519, 35613, 35711, 35828], [31497.355, 31464.596, 31513.977, 31500.436, 31517.324, 31510.214, 31497.062, 31429.502], [60860.717, 60788.56, 60792.739, 60745.575, 60690.965, 60649.601, 60653.717, 60594.902], [17.711, 23.764, 14.83, 20.554, 20.537, 19.145, 29.486, 25.336], [1270.0423586985705, 2000.1136351194766, 2336.8742974611405, 1810.6769797826116, 2592.3320768590256, 498.423421999088, 1436.0840579156404, 2880.328025201498], [456, 457, 458, 459, 460, 461, 462, 463]], [0, 2922, [35061, 35159, 35255, 35353, 35468, 35560, 35658, 35753, 35875, 35969, 36080, 36181, 36281, 36369, 36466, 36559, 36643, 36726, 36822, 36921, 37014, 37090, 37174], [6154.25, 6106.654, 6037.87, 5995.495, 5936.074, 5948.285, 5901.587, 5814.24, 5878.844, 5827.541, 5802.984, 5771.269, 5837.163, 5778.656, 5883.834, 5905.24, 5854.803, 5864.93, 5947.358, 5962.537, 5948.937, 5967.892, 6055.351], [5787.93, 5716.084, 5697.528, 5697.74, 5692.353, 5717.115, 5677.986, 5706.029, 5680.304, 5695.332, 5813.329, 5885.697, 5817.801, 5833.734, 5805.995, 5882.442, 5846.922, 5950.041, 5974.637, 5967.776, 5913.859, 6055.838, 6126.42], [28.13, 28.14, 24.018, 13.318, 22.687, 14.88, 18.167, 17.383, 16.233, 13.526, 14.955, 16.329, 16.033, 11.712, 9.949, 14.32, 13.391, 16.476, 31.45, 25.69, 25.0, 25.95, 34.504], [2857.861306010483, 1141.233701632183, 1372.4227125101934, 1950.9153772206105, 3843.270800293605, 2156.2062643947193, 1194.5866535156233, 2583.125601418156, 1276.8212508641402, 1601.8114832412127, 2388.3205747706056, 3163.950936472423, 2473.3511249317867, 2470.6379035717996, 1824.7203027032137, 1683.0479646314932, 3151.3670826415264, 2970.220348098539, 1801.1172387471863, 2417.630393502592, 2327.3291134727488, 4448.71607645859, 2398.028869287517], [456, 457, 458, 459, 460, 461, 462, 463, 464, 465, 466, 467, 468, 469, 470, 471, 472, 473, 474, 475, 476, 477, 478]], [6, 2930, [35430, 35532, 35631, 35723, 35845], [40318.198, 40388.744, 40305.246, 40317.903, 40133.423], [59099.812, 59137.002, 59063.042, 59071.453, 59038.49], [21.53, 21.402, 27.706, 28.11, 24.89], [7372.748489322976, 6212.732166620667, 2280.3667691158284, 7281.356113261434, 6243.476131786204], [459, 460, 461, 462, 463]], [2, 2932, [35325, 35434, 35536, 35636, 35728, 35849, 35954, 36047, 36163, 36261, 36350, 36448, 36545], [41346.74, 41401.264, 41454.652, 41517.362, 41501.84, 41647.091, 41568.951, 41614.436, 41462.374, 41512.295, 41387.851, 41435.811, 41495.404], [29669.686, 29766.754, 29882.974, 29901.891, 29998.993, 29937.783, 29876.162, 29809.237, 29881.588, 29716.638, 29734.557, 29639.336, 29690.12], [15.894, 23.747, 22.685, 20.635, 16.146, 15.871, 17.871, 16.568, 30.236, 16.095, 29.996, 21.454, 21.514], [1173.8925261692723, 1593.9183186668185, 2589.918403995007, 2430.068966015743, 18900.94339728805, 3609.9690725109217, 1635.3800281051958, 1701.8149624604139, 3215.20055035828, 868.2448450421606, 2180.390582960536, 1326.0162538739373, 1253.425515394518], [458, 459, 460, 461, 462, 463, 464, 465, 466, 467, 468, 469, 470]], [7, 2942, [35522, 35616, 35714, 35831, 35937, 36032, 36147, 36242, 36336, 36429], [32532.667, 32566.862, 32550.692, 32517.443, 32563.232, 32534.013, 32592.098, 32451.889, 32588.929, 32583.085], [60945.037, 60877.891, 60873.564, 60862.384, 60896.662, 60882.502, 60868.5, 60992.421, 60849.598, 60896.58], [21.478, 13.926, 13.149, 10.986, 12.517, 19.04, 12.302, 24.606, 12.348, 9.933], [1012.7217652876868, 2316.704250791662, 2744.6672279399027, 3081.5950659745295, 2780.515818714764, 1981.8663442454679, 1577.5348342220914, 4902.967398034349, 1639.8867810492225, 2389.472700364482], [460, 461, 462, 463, 464, 465, 466, 467, 468, 469]], [2, 2945, [35534, 35633, 35727, 35846, 35949, 36044, 36160, 36259, 36348, 36446, 36541, 36629], [40895.484, 40927.901, 40967.771, 40842.737, 40791.07, 40880.893, 40841.129, 40815.449, 40896.842, 40917.709, 40933.99, 40962.105], [30114.883, 30240.1, 30393.461, 30429.501, 30414.358, 30410.696, 30340.556, 30300.215, 30237.406, 30262.467, 30247.006, 30224.442], [19.994, 11.968, 28.521, 16.095, 10.147, 19.116, 18.05, 22.452, 20.964, 9.732, 6.618, 19.162], [862.761462433132, 117326.31630018893, 4844.591952126346, 1769.1144105470207, 1352.5614851128555, 1347.9425022114601, 1915.7528946184575, 1026.3360888771263, 2533.127680994558, 2395.0076900809636, 2528.63075448038, 1647.8199257990195], [460, 461, 462, 463, 464, 465, 466, 467, 468, 469, 470, 471]], [3, 2950, [35455, 35551, 35649, 35739, 35862], [2567.325, 2525.417, 2353.565, 2406.52, 2252.911], [31054.343, 31117.502, 31178.275, 31382.414, 31354.976], [13.387, 21.785, 13.552, 9.51, 21.777], [1045.6754575142986, 2473.7761931925097, 115158.30445578764, 97623.7115884473, 16506.050280249663], [460, 461, 462, 463, 464]], [5, 2989, [35654, 35748, 35871, 35967, 36076, 36179, 36279, 36365, 36464, 36557, 36641, 36724], [4467.139, 4469.069, 4547.085, 4757.284, 4807.148, 4860.971, 4857.749, 4952.16, 4840.455, 4875.677, 4930.581, 5006.364], [50817.368, 50786.309, 50804.463, 50815.613, 50865.946, 50878.38, 50866.124, 50868.833, 50820.841, 50874.05, 50854.436, 50817.828], [25.043, 14.957, 14.072, 15.105, 12.004, 18.955, 20.488, 27.153, 15.04, 12.48, 11.412, 22.827], [1393.9607464226165, 1662.634827092418, 1486.0685220429245, 2509.391243197064, 2752.1920949592286, 2124.659168434388, 2241.25669422226, 2024.7978823169112, 1653.3642249488603, 2001.2506459799356, 1748.5925557754642, 716.867689692579], [462, 463, 464, 465, 466, 467, 468, 469, 470, 471, 472, 473]], [4, 3006, [35796, 35906, 36002, 36119, 36220, 36310], [18174.334, 18291.6, 18248.378, 18239.262, 18193.645, 18135.533], [34941.896, 34912.331, 34875.25, 34862.908, 34848.014, 34918.25], [12.535, 25.82, 22.443, 19.863, 13.604, 22.292], [407.71310637676294, 804.8137911788467, 1128.6397640662349, 647.5162206695928, 761.9796007556245, 795.8769890983303], [463, 464, 465, 466, 467, 468]], [6, 3031, [36256, 36346, 36444, 36540, 36628, 36709, 36797, 36898, 36996], [40450.97, 40387.74, 40335.316, 40380.233, 40390.283, 40486.835, 40498.358, 40404.799, 40461.662], [59312.098, 59200.68, 59217.264, 59287.6, 59220.281, 59248.942, 59120.178, 59075.796, 59103.029], [35.338, 21.798, 31.575, 15.137, 15.616, 27.059, 21.485, 12.354, 24.077], [3456.667379420322, 1945.39777903805, 3417.66118155648, 2084.1640163709467, 1725.5135404995594, 2688.531642084551, 4160.854203537041, 1269.0781522168245, 6246.808625764812], [467, 468, 469, 470, 471, 472, 473, 474, 475]], [4, 3035, [35996, 36116, 36217, 36306, 36402, 36501], [17596.623, 17634.384, 17688.109, 17721.773, 17744.823, 17803.354], [33728.676, 33724.466, 33765.22, 33758.833, 33771.72, 33594.142], [31.923, 24.641, 35.429, 28.355, 26.486, 41.181], [4844.976414981104, 1980.897635477281, 1022.6182498405808, 1313.5304117860285, 3245.406281062462, 1473.004223192501], [465, 466, 467, 468, 469, 470]], [6, 3054, [36349, 36449, 36544, 36631, 36713, 36800], [41404.444, 41420.93, 41319.273, 41274.992, 41404.622, 41362.169], [59041.765, 59041.014, 58944.733, 58917.235, 59019.422, 58988.254], [13.64, 12.893, 9.365, 13.053, 13.834, 18.637], [2752.5470764122874, 2681.9128778947556, 2271.553835982248, 1820.5600836572949, 1973.711458790052, 598.939639630901], [468, 469, 470, 471, 472, 473]], [4, 3079, [36587, 36670, 36749, 36854, 36952], [17865.27, 17772.649, 17776.113, 17856.034, 17807.036], [34696.522, 34654.393, 34608.297, 34581.282, 34574.905], [29.08, 22.749, 22.096, 29.87, 25.759], [3656.0253307967696, 2301.651428475524, 1621.0316839227244, 3554.033637397515, 2804.4732203612766], [471, 472, 473, 474, 475]], [4, 3121, [37117, 37208, 37296, 37366, 37460], [17861.653, 17766.881, 17723.825, 17699.843, 17767.815], [34522.385, 34487.678, 34555.844, 34310.785, 34264.022], [23.262, 34.02, 28.094, 17.942, 36.809], [2412.3110569482837, 2218.6594914886673, 2034.3809192741433, 745.3853975674152, 2014.6489460481903], [477, 478, 479, 480, 481]], [3, 3124, [37168, 37260, 37331, 37416, 37516], [2466.302, 2480.904, 2514.668, 2566.075, 2628.923], [30690.926, 30702.985, 30771.977, 30993.282, 30990.12], [17.4, 14.113, 13.647, 20.529, 25.401], [1741.1390352642932, 1924.532459760366, 1347.0368083513972, 2261.2196154613284, 812.759897195482], [478, 479, 480, 481, 482]], [2, 3131, [37077, 37158, 37245, 37321, 37408, 37503, 37591], [40994.799, 40971.323, 40901.006, 40941.181, 40969.81, 40965.974, 40959.458], [30262.621, 30248.348, 30276.51, 30276.087, 30282.106, 30248.976, 30251.074], [21.268, 11.717, 10.51, 16.576, 11.705, 9.414, 14.202], [1202.2293712047685, 2246.968417558625, 1438.7096667787412, 1084.724396259162, 2066.2214984705543, 2380.527315012324, 2273.185603227263], [476, 477, 478, 479, 480, 481, 482]], [6, 3133, [36998, 37078, 37159, 37247, 37323], [41338.897, 41318.357, 41221.467, 41255.271, 41153.772], [59073.684, 59056.756, 59215.154, 59144.862, 59151.738], [13.034, 25.669, 30.326, 25.998, 24.219], [794.1904621519809, 3364.961269304279, 3498.654127218634, 1229.9035029694594, 2815.5014547673923], [475, 476, 477, 478, 479]], [7, 3150, [37394, 37488, 37575, 37662, 37737, 37818], [31515.115, 31485.661, 31510.847, 31527.716, 31591.119, 31598.354], [60897.517, 60804.584, 60802.515, 60807.946, 60881.148, 60898.837], [18.177, 27.036, 25.849, 18.766, 20.027, 21.82], [1402.9610558252589, 1775.5106975946003, 1634.4914391357645, 1017.0321895116001, 1585.8915423518933, 2321.8625590359798], [480, 481, 482, 483, 484, 485]], [5, 3162, [37419, 37520, 37608, 37692, 37763, 37850, 37936, 38015, 38084], [3952.17, 3976.573, 3887.268, 3888.653, 3896.076, 3893.524, 3897.99, 3834.977, 3891.823], [50912.151, 50967.771, 51093.009, 51035.066, 51013.433, 51048.191, 51006.549, 50963.955, 50938.129], [22.468, 22.576, 27.414, 23.122, 12.428, 15.495, 30.425, 31.769, 26.433], [2145.8225910510378, 9320.061854739733, 1348.0941383248496, 1464.445497076238, 2067.918396701704, 2098.399297261408, 698.0527150974325, 1637.4814379652512, 770.8770221756987], [481, 482, 483, 484, 485, 486, 487, 488, 489]], [7, 3192, [37913, 37989, 38060, 38125, 38198], [32573.278, 32557.132, 32599.413, 32568.241, 32574.141], [61055.531, 61038.618, 60897.061, 60977.439, 60850.905], [27.69, 13.37, 20.177, 21.139, 21.286], [1895.0293945216183, 1744.6173130372104, 1921.5238563351152, 4431.544413677669, 989.6946685508316], [486, 487, 488, 489, 490]], [2, 3194, [37920, 37997, 38070, 38139, 38213, 38274], [41122.657, 41001.215, 41166.912, 41013.357, 41007.508, 41037.193], [30589.065, 30565.944, 30527.678, 30552.317, 30454.704, 30370.965], [12.344, 14.492, 18.754, 11.739, 15.606, 26.967], [1954.927071237732, 2062.985628713969, 2959.781588234557, 1692.0372470656469, 2303.6790688891524, 1378.7206744833486], [486, 487, 488, 489, 490, 491]], [3, 3196, [37688, 37761, 37844, 37932, 38011], [2006.207, 2021.495, 2021.158, 2064.469, 1984.159], [30551.065, 30573.522, 30702.798, 30777.793, 30670.078], [20.118, 22.223, 20.39, 24.231, 19.131], [1116.917813964424, 1939.954209508213, 967.2527638744592, 4910.105147569107, 622.6080690070709], [484, 485, 486, 487, 488]], [4, 3201, [37717, 37795, 37887, 37967, 38035], [17624.627, 17707.096, 17742.063, 17864.185, 17773.608], [34168.366, 34209.768, 34132.825, 34195.396, 34134.63], [21.941, 16.317, 17.54, 13.572, 24.767], [11759.96472391586, 1489.5114919091816, 1758.0100435006011, 1540.378177704099, 1674.7414544125436], [484, 485, 486, 487, 488]], [3, 3210, [38150, 38220, 38281, 38352, 38438, 38536, 38624], [2086.801, 2046.485, 2065.593, 2057.939, 2102.461, 2093.435, 2294.859], [30828.029, 30861.308, 30761.85, 30672.523, 30541.56, 30494.843, 30548.707], [20.55, 27.784, 14.291, 13.301, 9.989, 13.967, 28.477], [1662.1369169099764, 1262.0206169601245, 2532.453743750798, 1620.7685615844277, 2511.941560699826, 1963.771707643382, 8132.1198612392], [490, 491, 492, 493, 494, 495, 496]], [8, 3212, [38165, 38241, 38306, 38382, 38472, 38563, 38655], [12931.858, 12862.173, 12803.629, 12855.554, 12874.673, 12960.036, 12890.725], [69614.54, 69657.155, 69616.692, 69692.11, 69685.97, 69746.085, 69755.203], [34.612, 22.729, 16.516, 25.094, 19.554, 19.398, 17.357], [1075.9580398220276, 1437.4542465795826, 1670.486568826509, 2010.8612242187705, 1751.8166304713209, 1694.9133467393226, 1849.5818423643218], [490, 491, 492, 493, 494, 495, 496]], [2, 3230, [38345, 38433, 38526, 38616, 38696, 38782, 38858, 38942, 39007, 39074, 39139], [41518.967, 41537.107, 41556.945, 41584.213, 41521.68, 41559.715, 41562.409, 41572.619, 41649.93, 41637.708, 41691.9], [29681.403, 29813.265, 29733.099, 29760.179, 29851.888, 29694.454, 29706.812, 29750.272, 29892.414, 30016.438, 30080.27], [18.253, 23.866, 14.587, 14.027, 17.871, 14.026, 10.532, 14.618, 13.668, 17.638, 29.481], [1345.6920073713172, 11066.227956671886, 3601.927744730614, 1234.6110157123892, 3630.927659510859, 1540.4665231461559, 1761.2609035376195, 1383.8992314642755, 1721.224410895433, 1796.1084145946909, 1373.263337290916], [492, 493, 494, 495, 496, 497, 498, 499, 500, 501, 502]], [3, 3231, [38283, 38353, 38440, 38537, 38626], [2599.382, 2608.951, 2584.452, 2581.803, 2566.717], [31462.157, 31503.25, 31483.635, 31464.878, 31470.378], [8.36, 18.287, 9.88, 13.208, 26.874], [1798.4103035742294, 640.9381639834746, 1216.9525700080715, 1118.429968866029, 1776.248628827937], [492, 493, 494, 495, 496]], [6, 3245, [38525, 38615, 38697, 38783, 38859], [41142.216, 41258.364, 41473.462, 41586.112, 41543.334], [59695.164, 59745.979, 59734.987, 59719.541, 59732.04], [19.14, 20.814, 30.096, 10.001, 16.93], [857.2833865638371, 2135.6124164748944, 627.8684724199388, 839.4525748572851, 1611.6823377368082], [494, 495, 496, 497, 498]], [6, 3273, [39005, 39073, 39138, 39214, 39278, 39351, 39436, 39521], [41483.047, 41453.395, 41274.585, 41249.236, 41154.606, 41079.396, 40840.974, 40889.557], [59917.183, 59859.583, 59819.299, 59778.551, 59621.157, 59585.167, 59545.027, 59628.607], [20.666, 16.915, 16.817, 12.519, 17.011, 14.783, 3.429, 16.481], [815.3508716731641, 1267.9922920385989, 10109.874968841488, 2586.7701924674907, 1215.1523793084796, 1468.5324813487975, 462.7449153272958, 1186.6786005192544], [500, 501, 502, 503, 504, 505, 506, 507]], [3, 3274, [38949, 39013, 39079, 39150, 39220, 39287, 39360], [2555.346, 2577.579, 2580.867, 2624.275, 2470.568, 2394.538, 2429.394], [31490.563, 31594.072, 31622.702, 31563.877, 31547.232, 31642.67, 31579.074], [19.283, 10.149, 12.08, 12.643, 14.737, 13.043, 24.868], [827.865107492938, 556.2195765634112, 672.8440463296323, 1229.736493339102, 1198.0215341066387, 1372.518013909118, 1525.6200271482564], [500, 501, 502, 503, 504, 505, 506]], [0, 3345, [39366, 39457, 39536, 39610, 39683, 39750], [5981.9, 6058.688, 6069.459, 6023.959, 6059.848, 6136.377], [7582.477, 7596.967, 7621.71, 7659.5, 7647.421, 7665.716], [16.135, 10.3, 13.922, 13.424, 19.521, 13.033], [1461.1136997902017, 1957.7308466549018, 2579.421280458329, 1836.9194612985693, 3244.7249200063466, 1214.0890733009871], [506, 507, 508, 509, 510, 511]], [2, 3360, [39733, 39798, 39868, 39939, 40018, 40102, 40209, 40319, 40436, 40550, 40665], [40916.83, 40947.55, 40950.722, 40943.585, 40935.228, 41003.869, 40994.519, 41192.706, 40974.828, 41020.843, 41036.957], [30259.949, 30268.156, 30242.791, 30251.778, 30274.457, 30248.47, 30328.289, 30201.84, 30226.735, 30193.167, 30130.171], [18.328, 9.534, 21.602, 8.691, 6.408, 16.074, 16.823, 18.233, 12.679, 23.735, 24.4], [1013.6702017891528, 2926.2022012399316, 1795.167848475608, 2231.4650197750434, 2616.572005412814, 2924.257402843933, 9636.750950303944, 30154.55415451425, 5550.734378671436, 4752.191782578514, 10360.912669401065], [510, 511, 512, 513, 514, 515, 516, 517, 518, 519, 520]], [6, 3362, [39941, 40019, 40103, 40210, 40320, 40438], [41147.561, 41161.34, 41251.216, 41245.265, 41344.436, 41431.512], [59895.371, 60004.648, 60057.8, 60086.571, 60108.38, 60166.504], [36.659, 32.039, 24.481, 14.435, 21.266, 29.271], [2599.5598625355096, 2500.9702041243863, 1415.3366813307491, 2173.4237694576714, 2478.8647382227477, 8609.760549563236], [513, 514, 515, 516, 517, 518]], [2, 3363, [39668, 39736, 39800, 39869, 39943, 40020, 40104], [41759.751, 41709.153, 41746.929, 41617.729, 41690.388, 41674.321, 41604.566], [30147.216, 30117.757, 30153.467, 30070.892, 30000.91, 29991.037, 29910.055], [20.63, 11.426, 17.043, 41.74, 13.9, 13.41, 19.882], [1453.506030714129, 2172.2989728819293, 2805.66187952267, 2514.508346297078, 2515.4008132641334, 1388.1617066706401, 3602.931463448438], [509, 510, 511, 512, 513, 514, 515]], [1, 3366, [39874, 39949, 40024, 40111, 40215, 40331, 40450, 40560, 40676, 40814, 40930, 41045, 41158, 41268, 41380], [47983.195, 48085.931, 48050.919, 48110.549, 48100.26, 48060.439, 48073.494, 48114.381, 48169.028, 48176.599, 48124.627, 48053.779, 48026.211, 48055.585, 48010.41], [24844.387, 24807.335, 24776.726, 24912.396, 24932.255, 25020.704, 24967.853, 24900.873, 24790.971, 24902.179, 24920.845, 24924.298, 24956.105, 24811.316, 24604.679], [32.781, 19.774, 17.317, 27.077, 22.702, 16.762, 17.91, 21.478, 17.068, 16.824, 11.182, 14.529, 24.314, 16.528, 28.928], [1850.1984290867929, 1474.693147778327, 2938.4644689424194, 2874.2773467826587, 4502.782705955477, 4156.726281154974, 6704.034915162234, 5038.5851988073455, 3904.112617256324, 15836.796185908017, 17680.572452538818, 7687.486878872835, 5719.964624894931, 1771.6622928598479, 3255.3271120191193], [512, 513, 514, 515, 516, 517, 518, 519, 520, 521, 522, 523, 524, 525, 526]], [7, 3373, [39789, 39860, 39930, 40006, 40091, 40193, 40301, 40417, 40531, 40649], [32094.121, 32143.514, 32132.051, 32219.844, 32152.574, 32045.109, 31951.3, 31827.847, 31701.64, 31722.035], [59999.886, 60019.758, 60055.068, 60199.614, 60110.378, 60193.902, 60273.083, 60309.636, 60436.345, 60383.669], [24.063, 22.937, 14.81, 37.671, 30.576, 13.217, 15.911, 18.151, 17.611, 26.666], [2681.668918834218, 2372.1325989650168, 819.1547749129741, 2403.5732376794526, 1479.7461829372962, 4553.055736332593, 28771.17479488541, 10023.564177516857, 7011.835521426168, 3441.9834514962536], [511, 512, 513, 514, 515, 516, 517, 518, 519, 520]], [4, 3391, [40066, 40160, 40270, 40386, 40498, 40614, 40739, 40862, 40976], [18167.068, 18122.222, 18065.457, 18069.416, 18005.197, 18023.204, 18176.108, 18178.403, 18130.138], [34968.777, 34880.842, 34922.763, 34912.465, 34846.204, 34833.04, 34818.171, 34985.626, 34957.274], [13.334, 15.207, 12.761, 23.71, 14.262, 21.153, 26.358, 17.22, 18.804], [1854.0687963558921, 3747.326030393193, 4044.72893780148, 3946.550517320288, 3141.7042325567827, 12578.685309624543, 2607.9925386164355, 9156.454575211581, 1653.2985987592838], [515, 516, 517, 518, 519, 520, 521, 522, 523]], [7, 3396, [40092, 40194, 40303, 40419, 40535, 40654, 40779, 40905, 41018], [32242.153, 32252.083, 32309.757, 32490.953, 32493.578, 32564.374, 32603.375, 32682.364, 32762.18], [61356.278, 61262.149, 61269.529, 61158.497, 61161.156, 61234.935, 61193.803, 61228.979, 61286.176], [30.416, 34.911, 40.846, 20.156, 16.123, 19.353, 13.921, 11.628, 29.665], [596.2301363795511, 2083.6333571673927, 2285.8178740546336, 4938.228698948086, 1872.2579373451074, 2051.0742340851148, 3633.657335202738, 2239.1553393008526, 812.2785055264453], [515, 516, 517, 518, 519, 520, 521, 522, 523]], [3, 3397, [40029, 40119, 40221, 40339, 40457, 40568, 40689], [3217.877, 3252.113, 3205.472, 3209.717, 3126.551, 3087.342, 3091.548], [31553.677, 31559.921, 31527.333, 31564.257, 31565.057, 31689.915, 31585.328], [23.239, 7.164, 12.33, 11.499, 17.505, 18.706, 22.95], [2134.0244222547894, 5474.095606813355, 4258.671094633608, 4665.169987035692, 4988.085784083295, 20429.18687440222, 13843.989848350182], [515, 516, 517, 518, 519, 520, 521]], [6, 3405, [40106, 40212, 40323, 40444, 40557, 40671, 40807], [41870.313, 41909.489, 41749.445, 41779.071, 41828.401, 41654.233, 41569.28], [59961.972, 60010.209, 60054.628, 59931.722, 59840.033, 59863.159, 59914.967], [19.503, 19.204, 29.625, 28.478, 24.362, 33.929, 24.624], [9633.106698146305, 4033.0449402273453, 6049.213085483489, 8080.977934768413, 2285.390910429079, 3004.356383959864, 6880.669462196096], [515, 516, 517, 518, 519, 520, 521]], [8, 3413, [40147, 40259, 40377, 40488, 40606, 40727, 40850], [13276.96, 13355.943, 13316.116, 13241.792, 13110.169, 13094.578, 13168.247], [71415.07, 71304.781, 71344.376, 71367.789, 71342.019, 71371.004, 71411.127], [15.974, 16.214, 29.624, 16.845, 21.272, 28.698, 26.014], [2457.9321191548056, 5178.971503087226, 2233.4144504610676, 22194.406993668228, 6115.059665530658, 3893.519920535708, 1909.4947600223497], [516, 517, 518, 519, 520, 521, 522]], [4, 3415, [40158, 40268, 40384, 40495, 40613, 40737, 40860, 40975, 41105, 41212, 41327, 41423, 41528], [17683.533, 17742.952, 17686.99, 17664.185, 17669.988, 17630.696, 17684.422, 17679.843, 17688.588, 17687.763, 17664.055, 17653.392, 17639.276], [33661.836, 33738.224, 33678.137, 33605.124, 33571.56, 33727.101, 33499.413, 33455.037, 33468.432, 33627.191, 33504.355, 33593.463, 33501.088], [28.824, 19.754, 16.844, 11.919, 15.96, 22.765, 16.056, 18.973, 13.226, 32.464, 28.158, 21.43, 24.094], [5316.2886861060215, 10639.083847634507, 14680.463563045289, 15052.709012234849, 7878.156913902361, 8052.740061764971, 6759.047954150212, 2442.2700532809627, 2559.3254143602694, 3090.0966369768526, 2291.49578155579, 6225.8900076673, 1834.3901683086501], [516, 517, 518, 519, 520, 521, 522, 523, 524, 525, 526, 527, 528]], [3, 3422, [40218, 40336, 40454, 40565, 40684, 40819, 40935], [2220.04, 2099.975, 2245.422, 2277.232, 2259.207, 2258.016, 2193.006], [30326.809, 30390.112, 30358.12, 30458.792, 30522.6, 30596.18, 30581.884], [16.768, 11.533, 16.139, 20.997, 11.794, 20.56, 25.917], [4593.554140531777, 5965.966714750567, 9125.84762268586, 14243.378773178005, 3782.3753257677004, 2565.4960768143555, 3688.2460992620963], [517, 518, 519, 520, 521, 522, 523]], [5, 3424, [40223, 40342, 40460, 40573, 40693, 40824, 40940, 41055], [4039.476, 4036.481, 4107.782, 4053.873, 4034.762, 4035.749, 3964.002, 3985.307], [51102.276, 51210.639, 51293.255, 51343.259, 51281.351, 51297.377, 51294.272, 51456.335], [10.653, 9.661, 10.649, 9.388, 11.748, 9.975, 11.915, 15.961], [2427.8816075059376, 2722.295428944108, 2518.8587074316288, 2358.692338747469, 2565.8819235036044, 3101.2396537831223, 1978.4449544475729, 2959.2584481204126], [517, 518, 519, 520, 521, 522, 523, 524]], [0, 3427, [40355, 40466, 40583, 40706, 40831, 40948], [6318.253, 6492.219, 6465.297, 6456.679, 6492.942, 6532.927], [7176.266, 7016.726, 7067.832, 7027.533, 6976.971, 6880.626], [22.632, 15.386, 12.647, 10.583, 16.745, 21.807], [16819.910335618104, 1524.49050963467, 1991.3814376553237, 1522.8985455496015, 2232.2652752011486, 946.8015600656181], [518, 519, 520, 521, 522, 523]], [8, 3435, [40373, 40486, 40602, 40726, 40849, 40962, 41090, 41202, 41315, 41415, 41516, 41630, 41743, 41840, 41948, 42034, 42128, 42239], [12807.572, 12813.431, 12876.078, 12986.43, 13108.665, 12986.853, 12958.442, 12939.642, 12916.22, 12926.878, 12984.36, 13007.793, 13048.221, 13137.702, 13177.782, 13190.473, 13210.739, 13211.347], [69872.301, 69904.342, 69908.34, 69945.693, 69980.513, 70034.973, 70005.591, 69976.433, 69985.299, 70005.908, 69989.344, 70084.465, 70186.763, 70245.061, 70215.631, 70326.161, 70319.946, 70256.28], [18.031, 24.157, 21.762, 12.734, 13.381, 18.243, 14.799, 15.945, 12.837, 10.912, 12.844, 12.567, 17.682, 15.371, 18.835, 18.129, 12.403, 14.353], [5347.676509115252, 5149.856068465568, 3659.026704830209, 2741.719564991662, 1701.5316998496337, 4122.3399947120115, 1480.9970779440437, 1144.800775141166, 1714.9461730078133, 1492.1862373501579, 1699.2359547717265, 1608.5551035811332, 2144.740029290288, 1199.458519212927, 632.1320347343293, 947.185036576268, 1871.0557496921006, 1979.1481695959774], [518, 519, 520, 521, 522, 523, 524, 525, 526, 527, 528, 529, 530, 531, 532, 533, 534, 535]], [7, 3441, [40304, 40418, 40534, 40652, 40777, 40903, 41016, 41135, 41243, 41357, 41455, 41557, 41668], [32380.617, 32489.449, 32393.789, 32335.253, 32406.324, 32469.418, 32321.391, 32333.519, 32215.224, 32149.141, 32145.763, 32160.034, 31961.791], [60527.859, 60493.895, 60469.061, 60464.279, 60422.355, 60499.287, 60593.205, 60544.69, 60386.283, 60468.709, 60435.254, 60452.091, 60409.608], [15.541, 12.374, 13.637, 26.759, 16.175, 13.55, 25.396, 19.958, 13.698, 14.384, 15.103, 10.771, 33.628], [6454.97822058308, 2517.7785338007966, 4762.766076526807, 2973.018952122424, 3476.6617088913954, 3903.7633639464866, 7520.341128098181, 9828.394957718217, 2211.0246766075206, 2988.0805111813597, 1632.637953232352, 2161.705010292329, 2690.5869775848178], [517, 518, 519, 520, 521, 522, 523, 524, 525, 526, 527, 528, 529]], [6, 3447, [40437, 40551, 40667, 40802, 40920, 41035], [41020.661, 40997.094, 40935.933, 40911.151, 40940.584, 41013.176], [58803.633, 58719.023, 58701.957, 58822.958, 58834.885, 58730.555], [11.075, 35.493, 16.723, 18.414, 10.246, 23.163], [2347.8481822976223, 1497.7330112937295, 24010.795016856013, 37427.86410969135, 49460.020363367905, 2640.188805285644], [518, 519, 520, 521, 522, 523]], [2, 3449, [40443, 40555, 40670, 40806, 40924, 41038, 41151, 41261, 41375, 41471, 41579, 41698, 41794, 41896, 41997, 42085, 42191], [41654.321, 41636.023, 41617.916, 41593.158, 41471.635, 41569.767, 41583.03, 41585.84, 41556.791, 41468.549, 41268.605, 41212.651, 41176.274, 41069.939, 41058.159, 41089.009, 41025.292], [30001.261, 30090.236, 30072.004, 30123.54, 30070.323, 30042.627, 29860.502, 29821.116, 29755.386, 29689.334, 29592.471, 29597.343, 29519.1, 29430.337, 29471.841, 29409.053, 29404.867], [13.233, 18.438, 18.599, 17.82, 26.341, 19.072, 16.555, 12.882, 12.169, 21.347, 14.53, 15.256, 15.883, 12.955, 19.532, 17.574, 22.405], [6309.992998150424, 7451.899966925521, 8182.492733836682, 8954.085790987014, 16409.664131414178, 8192.348514202466, 5275.731469637208, 2820.4758081528553, 2472.167858469917, 3439.492484338972, 2032.789610068343, 1609.4281527372736, 2178.0129282728044, 2145.2098177149383, 1489.0414217462098, 1888.741116543514, 893.037092923917], [518, 519, 520, 521, 522, 523, 524, 525, 526, 527, 528, 529, 530, 531, 532, 533, 534]], [8, 3459, [40722, 40847, 40961, 41087, 41200, 41311, 41414, 41515, 41629, 41741, 41839, 41944, 42032, 42127], [12519.92, 12505.649, 12446.749, 12370.281, 12414.388, 12397.788, 12456.108, 12457.263, 12405.943, 12429.063, 12513.432, 12550.184, 12476.248, 12442.104], [70563.933, 70476.017, 70454.63, 70426.228, 70444.804, 70456.805, 70447.431, 70526.531, 70589.032, 70602.136, 70678.745, 70669.17, 70600.286, 70592.686], [12.567, 20.002, 13.418, 16.527, 12.678, 17.758, 24.642, 8.335, 12.122, 11.17, 10.001, 11.353, 10.67, 13.848], [2430.416441989789, 2576.7030647151582, 4338.405941282142, 7788.918393185211, 6076.226177095079, 5243.596937612582, 1251.8611570591074, 1878.5228651687644, 2390.226031239138, 2799.510931937829, 2810.0898767530875, 2321.7636075755586, 1925.490395352536, 2335.6083828002456], [521, 522, 523, 524, 525, 526, 527, 528, 529, 530, 531, 532, 533, 534]], [7, 3469, [40648, 40774, 40893, 41012, 41133, 41240, 41356, 41453, 41555, 41667, 41771], [31631.593, 31574.927, 31583.494, 31550.1, 31597.891, 31562.034, 31570.175, 31531.577, 31583.58, 31665.122, 31756.78], [60837.71, 60806.0, 60744.235, 60602.813, 60706.416, 60887.189, 60912.026, 60864.041, 60948.962, 60881.562, 60788.664], [17.536, 10.478, 13.863, 13.951, 12.958, 14.476, 15.801, 13.795, 23.291, 16.883, 16.655], [6376.761896825373, 5460.073698938614, 5155.657191510808, 4991.960453263301, 6529.644324028436, 3206.6328723145334, 2054.2016992862755, 2273.8731188776324, 3116.0219889149216, 28806.33688377325, 18829.83324746968], [520, 521, 522, 523, 524, 525, 526, 527, 528, 529, 530]], [2, 3477, [40804, 40922, 41036, 41149, 41256, 41373], [41227.187, 41208.404, 41230.405, 41109.401, 40982.687, 40997.254], [30376.874, 30418.963, 30515.74, 30370.68, 30167.914, 30149.39], [26.089, 27.718, 16.771, 32.968, 14.59, 27.518], [6837.324794628274, 4818.404259706978, 1852.451253937026, 2812.054128654012, 4551.552338393729, 3321.1680211590233], [521, 522, 523, 524, 525, 526]], [2, 3478, [40925, 41039, 41153, 41263, 41378, 41475, 41585], [42136.781, 42137.175, 42190.451, 42172.723, 42190.192, 42180.912, 42154.689], [30906.798, 30981.431, 30934.54, 30940.578, 30918.375, 31011.698, 31090.647], [13.925, 12.921, 16.32, 11.861, 8.91, 14.236, 19.08], [2651.7015153060643, 2258.0245064418086, 4725.672343275884, 2450.92646642399, 2881.9480499109804, 1784.5169979353561, 1311.529239478379], [522, 523, 524, 525, 526, 527, 528]], [1, 3480, [40677, 40815, 40931, 41046, 41160], [48406.734, 48472.208, 48479.106, 48553.226, 48626.907], [25651.372, 25663.583, 25616.459, 25696.104, 25671.651], [20.123, 15.716, 28.174, 13.364, 29.11], [1148.3624571236749, 1262.5388374086872, 2113.680148478084, 1864.5387734244728, 3437.368630142829], [520, 521, 522, 523, 524]], [3, 3482, [40455, 40567, 40686, 40821, 40938, 41052, 41170, 41278, 41389, 41486], [2941.582, 3052.974, 3014.493, 2984.092, 2989.952, 2958.519, 2981.499, 3030.8, 3049.872, 3164.379], [31852.098, 31794.169, 31915.523, 31874.726, 31841.992, 31727.698, 31741.403, 31588.63, 31533.763, 31645.928], [19.221, 21.578, 9.393, 11.729, 12.777, 20.475, 20.9, 3.057, 33.3, 31.512], [12674.875002848641, 8065.943045846434, 5406.350226299497, 8169.061968143289, 2930.505799032508, 3173.706486875079, 4554.626146344154, 422.2716631269447, 2678.215033488607, 2001.7874733547565], [519, 520, 521, 522, 523, 524, 525, 526, 527, 528]], [5, 3484, [40576, 40695, 40825, 40941, 41056, 41174, 41285, 41395, 41492], [4823.8, 4664.739, 4682.283, 4629.286, 4720.768, 4593.426, 4450.184, 4514.302, 4625.146], [51571.072, 51679.443, 51692.875, 51697.408, 51684.835, 51507.0, 51493.004, 51471.164, 51601.413], [20.891, 10.473, 11.486, 10.708, 19.888, 33.838, 34.213, 27.221, 20.68], [1201.2069598684984, 2874.833699245156, 3048.435142412874, 1642.2234861029015, 1467.3952975156183, 10016.3109456018, 11399.421494056449, 7307.18825330106, 5333.605209865673], [520, 521, 522, 523, 524, 525, 526, 527, 528]], [0, 3485, [40581, 40700, 40828, 40944, 41058, 41177], [5930.826, 5743.224, 5754.223, 5726.095, 5695.138, 5645.044], [7569.282, 7611.622, 7671.851, 7650.88, 7585.516, 7496.228], [27.436, 16.185, 11.071, 15.825, 21.209, 14.771], [2079.386829574021, 4824.431710312586, 2449.417610345934, 2567.3567216478473, 1087.5681422797888, 1017.490862665374], [520, 521, 522, 523, 524, 525]], [7, 3532, [41246, 41360, 41456, 41559, 41672], [32759.155, 32564.779, 32342.973, 32373.835, 32512.737], [61311.457, 61169.758, 61260.62, 61364.077, 61358.676], [13.957, 17.963, 19.978, 25.019, 12.17], [2609.3938841378804, 2183.2410983674554, 14898.899356811324, 15403.282477521385, 1372.3694984800713], [525, 526, 527, 528, 529]], [2, 3535, [41262, 41376, 41473, 41582, 41700, 41795, 41897, 41999, 42086, 42192, 42306, 42405, 42491, 42590, 42693], [41567.074, 41645.512, 41755.589, 41758.686, 41566.016, 41525.764, 41553.121, 41503.226, 41575.202, 41593.087, 41638.884, 41579.888, 41484.217, 41430.119, 41356.329], [31290.711, 31454.051, 31448.208, 31244.395, 31275.083, 31338.977, 31234.79, 31311.863, 31339.615, 31244.646, 31278.572, 31287.606, 31305.98, 31203.145, 31175.262], [33.227, 32.051, 19.594, 20.691, 16.286, 19.726, 32.848, 25.195, 24.476, 25.769, 20.73, 19.423, 18.5, 18.235, 10.85], [1110.2253148203229, 2209.9569966436825, 1713.5772576505633, 27319.195658515502, 1551.4093083776413, 687.152643524162, 1597.0014666910085, 2203.8851256757853, 2583.6485761768668, 882.1759366216, 2244.0260514970687, 2639.0368300830005, 3273.539767729423, 2504.248850176298, 1057.2858282090021], [525, 526, 527, 528, 529, 530, 531, 532, 533, 534, 535, 536, 537, 538, 539]], [5, 3538, [41172, 41280, 41392, 41488, 41606, 41719, 41817], [4224.695, 4064.523, 4012.624, 3992.929, 3993.692, 4068.324, 4057.775], [51377.13, 51379.739, 51432.383, 51423.467, 51434.066, 51488.114, 51479.189], [20.414, 22.402, 13.494, 12.581, 12.263, 11.321, 17.837], [16284.409851449176, 4654.374663177205, 4299.630658641292, 2620.335311701995, 2304.99619954244, 1926.3512360673321, 1515.5904756295233], [525, 526, 527, 528, 529, 530, 531]], [7, 3544, [41355, 41452, 41554, 41666, 41772], [31546.307, 31525.437, 31537.037, 31770.868, 31721.085], [60176.663, 60178.187, 60230.741, 60207.703, 60162.897], [11.534, 9.368, 17.424, 15.083, 24.965], [2807.521595926856, 3815.9521308385847, 3173.308953501048, 23584.23619444831, 12079.896456639177], [526, 527, 528, 529, 530]], [4, 3571, [41529, 41640, 41749, 41852, 41958, 42043], [17693.813, 17684.323, 17714.846, 17873.239, 17767.179, 17788.647], [33904.654, 34059.122, 34092.946, 34194.366, 34096.251, 34054.208], [31.756, 21.554, 22.438, 16.437, 22.795, 18.774], [1699.6994325666617, 1778.1402518910536, 1013.2069150894694, 2107.1500088985154, 3113.5652333424105, 7668.684199183381], [528, 529, 530, 531, 532, 533]], [6, 3588, [41692, 41790, 41891, 41995, 42083, 42188, 42302, 42402], [40186.459, 40232.851, 40225.245, 40165.722, 40182.957, 40186.335, 40192.877, 40254.482], [58786.858, 58958.238, 59012.272, 59050.025, 59117.253, 59129.343, 59144.778, 59138.206], [24.342, 18.394, 19.545, 14.839, 23.607, 16.483, 13.781, 14.087], [1386.8460241906375, 3555.0836546514415, 2133.324894795219, 2092.8502872449444, 2897.0295550357027, 1485.9549509170924, 1948.7236887047611, 65711.54404348788], [529, 530, 531, 532, 533, 534, 535, 536]], [1, 3590, [41802, 41903, 42006, 42093, 42202, 42314], [48397.136, 48307.94, 48325.405, 48292.848, 48234.307, 48276.159], [24017.753, 24011.046, 24035.413, 24018.052, 24050.022, 24073.438], [33.966, 12.867, 21.359, 13.951, 20.444, 37.844], [607.457884546214, 2279.7262307712062, 2250.8942678198277, 2977.26139342131, 3180.6622267036732, 1168.4491375582948], [530, 531, 532, 533, 534, 535]], [8, 3599, [41740, 41838, 41943, 42031, 42126, 42235, 42345, 42439, 42529, 42638, 42736, 42833, 42928, 43014], [12095.56, 12086.263, 12072.624, 12091.731, 12160.199, 12132.907, 12143.015, 12152.093, 12118.744, 12088.783, 12076.087, 12066.457, 12102.631, 12098.627], [70062.197, 69893.435, 69979.012, 69940.913, 69966.35, 69905.703, 69977.026, 69976.07, 69949.4, 69997.229, 69969.508, 69947.686, 69994.799, 70005.65], [22.405, 22.147, 16.431, 15.524, 16.584, 21.449, 20.812, 19.847, 15.366, 19.511, 21.288, 20.166, 22.102, 26.563], [714.5044892694735, 1574.65412839162, 2106.3891200123894, 2384.2311941136336, 7216.520302087733, 3459.991764219229, 2617.376988770584, 4213.559525242006, 4056.725914218127, 1791.2325606861016, 3296.428901638125, 3100.0358384801416, 3566.709869026295, 2441.2590250225685], [530, 531, 532, 533, 534, 535, 536, 537, 538, 539, 540, 541, 542, 543]], [4, 3603, [41641, 41750, 41853, 41959, 42045, 42140, 42254, 42362, 42453, 42546, 42649, 42747, 42848, 42939, 43022, 43119, 43205], [18058.637, 18028.249, 18045.107, 18039.802, 17999.934, 17986.118, 17982.093, 17898.21, 17902.939, 17919.527, 17839.03, 17805.749, 17773.976, 17730.858, 17780.27, 17705.225, 17840.817], [34928.266, 34997.375, 34970.581, 34898.559, 34855.998, 34795.069, 34819.041, 34758.073, 34786.072, 34785.623, 34752.378, 34686.128, 34690.211, 34680.334, 34673.392, 34625.624, 34731.595], [22.338, 14.878, 11.651, 15.001, 11.735, 8.512, 15.107, 21.279, 12.786, 19.263, 15.635, 30.09, 26.63, 19.842, 18.53, 35.001, 28.193], [1205.1410306979606, 2369.7099177731243, 2919.98458129925, 2812.239249237161, 2778.847972345545, 2993.8711318542764, 1975.3671124903094, 5111.000767304457, 3176.912077266704, 4272.910431645598, 4165.417685907136, 2068.144157668534, 1954.419836113896, 1147.9660050982181, 2201.097637309806, 2680.401901241279, 4215.954982362751], [529, 530, 531, 532, 533, 534, 535, 536, 537, 538, 539, 540, 541, 542, 543, 544, 545]], [7, 3622, [41980, 42071, 42174, 42279, 42386], [32100.647, 32100.377, 31993.348, 32005.183, 32160.485], [60731.111, 60652.462, 60632.517, 60574.139, 60565.583], [26.529, 20.129, 11.839, 9.799, 28.693], [1295.0389904352194, 2551.9850808580727, 1137.6372899791368, 908.9137256814414, 1089.9352559574513], [532, 533, 534, 535, 536]], [3, 3632, [42209, 42322, 42412, 42504, 42606, 42707, 42809, 42909, 42990, 43080, 43167], [2781.251, 2816.225, 2829.694, 2693.011, 2652.957, 2620.599, 2528.455, 2452.797, 2637.736, 2651.683, 2638.488], [30163.169, 30265.521, 30235.902, 30265.953, 30051.779, 30088.96, 30303.349, 30190.508, 30350.196, 30353.558, 30329.501], [18.329, 33.094, 34.232, 32.786, 18.504, 32.018, 16.639, 22.674, 39.754, 20.973, 10.38], [2405.490271304884, 1568.7859826450508, 2610.9995883439005, 5172.338383103804, 1021.3568599547872, 1302.6785340282256, 79464.90112400956, 11401.011189599254, 5338.873006752728, 23934.618251825457, 106958.46944806373], [535, 536, 537, 538, 539, 540, 541, 542, 543, 544, 545]], [7, 3633, [42387, 42478, 42575, 42677, 42779, 42880, 42963, 43052, 43142], [32334.706, 32432.48, 32433.561, 32414.259, 32403.734, 32359.733, 32346.472, 32290.973, 32244.541], [62170.616, 62379.597, 62390.636, 62439.807, 62387.819, 62350.181, 62357.367, 62357.607, 62423.774], [12.786, 24.439, 37.942, 29.054, 17.108, 21.671, 16.498, 19.273, 22.076], [113427.02317272444, 2208.010789987499, 2163.352859978485, 1299.6332478298511, 1970.18805606645, 2873.1031574339563, 5216.7553082056165, 2070.839456071039, 940.5012096169457], [536, 537, 538, 539, 540, 541, 542, 543, 544]], [5, 3634, [42324, 42418, 42512, 42612, 42716, 42814, 42913, 42995, 43087, 43170], [4623.662, 4601.519, 4558.764, 4504.862, 4459.773, 4461.242, 4354.613, 4367.264, 4549.876, 4654.228], [51605.317, 51570.941, 51560.945, 51609.031, 51615.862, 51596.003, 51575.845, 51587.907, 51584.078, 51674.779], [13.474, 10.416, 11.654, 8.761, 7.866, 29.0, 12.688, 7.563, 12.283, 23.277], [2145.2194309465044, 2870.812605051719, 2486.835014883507, 3927.4649119168203, 3386.682778351724, 1285.1292434656689, 1858.6478158719517, 3484.3897575717356, 1945.3927534375096, 888.7760333528677], [536, 537, 538, 539, 540, 541, 542, 543, 544, 545]], [3, 3660, [42411, 42503, 42603, 42705, 42806], [2301.666, 2348.245, 2319.347, 2352.56, 2233.049], [31273.48, 31330.477, 31370.917, 31235.176, 31328.567], [10.307, 24.658, 16.137, 21.806, 20.655], [85632.57421019707, 4295.111506373113, 29993.872436661033, 10102.263663472611, 2931.8603679199778], [537, 538, 539, 540, 541]], [8, 3667, [42533, 42641, 42740, 42839, 42931, 43016], [13204.299, 13213.886, 13307.464, 13363.865, 13323.518, 13212.504], [71488.387, 71429.901, 71478.078, 71413.363, 71427.446, 71427.461], [17.883, 33.558, 24.355, 30.007, 23.759, 29.152], [1866.710245514316, 2319.7871569631284, 1732.8158498512635, 1878.4941878806017, 1444.231927754074, 2079.17793109501], [538, 539, 540, 541, 542, 543]], [2, 3679, [42593, 42697, 42797, 42897, 42979, 43067], [42244.429, 42134.055, 42144.669, 42147.937, 42157.843, 42064.186], [30931.458, 31069.601, 31042.182, 30931.37, 30948.23, 30915.407], [29.837, 23.722, 35.63, 10.676, 17.75, 29.147], [1378.2541856059122, 3679.0372681207728, 2041.3881259054444, 53873.24439329774, 3632.57747400001, 3236.2759507195856], [538, 539, 540, 541, 542, 543]], [4, 3701, [42648, 42746, 42847, 42938, 43021, 43118, 43204], [17618.734, 17620.467, 17623.672, 17525.635, 17619.399, 17605.653, 17687.474], [33865.519, 33915.84, 33907.388, 33957.803, 33924.256, 34031.579, 34019.893], [23.263, 19.091, 16.159, 28.297, 11.847, 22.524, 27.164], [1135.2462984476701, 2808.811153237099, 2096.395274103357, 3913.0564148302233, 2502.7395359894367, 5263.327063366719, 1570.746398550454], [539, 540, 541, 542, 543, 544, 545]], [2, 3714, [42894, 42978, 43066, 43154, 43244, 43312, 43403, 43485, 43570, 43651], [41650.583, 41686.574, 41676.199, 41667.585, 41623.906, 41501.216, 41616.947, 41728.894, 41545.422, 41618.101], [31421.117, 31365.731, 31365.1, 31388.491, 31439.483, 31419.319, 31335.778, 31339.792, 31332.577, 31316.956], [27.197, 17.289, 18.896, 16.866, 26.666, 16.158, 15.059, 37.42, 30.371, 31.895], [1604.6890530287972, 2136.985147431129, 1816.8535782257356, 1423.7455268634021, 761.5883543194516, 1163.0630405176619, 1666.6537954222845, 2691.9451370618635, 1038.3675361900894, 2908.593401170736], [541, 542, 543, 544, 545, 546, 547, 548, 549, 550]], [0, 3724, [42915, 42997, 43088, 43172, 43253, 43330, 43419, 43499], [5553.391, 5526.646, 5533.779, 5568.476, 5648.218, 5632.615, 5621.201, 5662.478], [6178.89, 6270.038, 6317.282, 6466.813, 6514.455, 6457.379, 6446.326, 6429.536], [16.869, 13.677, 12.648, 16.271, 16.245, 19.739, 14.691, 13.403], [928.0084135786242, 1013.24271214882, 2125.4030023998475, 2527.6646337499383, 3267.4714869642476, 3623.5979946699526, 1364.51657623832, 1411.1468518876936], [542, 543, 544, 545, 546, 547, 548, 549]], [6, 3742, [43152, 43242, 43310, 43401, 43482, 43569, 43650, 43723], [40946.432, 41057.846, 41014.261, 40964.275, 41041.908, 41135.957, 41163.324, 41210.541], [59829.833, 60005.56, 59851.729, 59926.408, 59970.3, 59976.762, 59980.571, 60072.026], [32.253, 16.682, 29.669, 10.643, 11.902, 13.35, 18.249, 15.28], [2674.299534072015, 1645.5120432170352, 1840.2835802167479, 2129.6102275081093, 3623.914218188335, 4504.380181292823, 3825.495178055697, 2739.8330648478395], [544, 545, 546, 547, 548, 549, 550, 551]], [1, 3745, [43073, 43163, 43249, 43322, 43413, 43493, 43575, 43657, 43731, 43815, 43900, 44005], [48919.756, 48907.549, 48893.35, 48875.149, 48870.036, 48922.61, 48873.914, 48970.415, 48912.874, 48790.017, 48815.521, 48811.761], [24671.504, 24648.113, 24637.606, 24675.508, 24646.298, 24642.527, 24665.06, 24781.327, 24743.178, 24577.97, 24517.633, 24507.079], [18.945, 14.363, 12.103, 15.453, 18.998, 12.532, 19.25, 35.122, 32.405, 24.975, 14.572, 12.017], [1655.1042448344292, 1161.2851754791855, 2248.272161904474, 1981.0361036331885, 1041.0342576809007, 2362.277581492162, 923.5856983936562, 1158.3269575841953, 1697.4933840818176, 869.5561541740734, 2084.9486846015366, 2034.5792620351278], [543, 544, 545, 546, 547, 548, 549, 550, 551, 552, 553, 554]], [5, 3764, [43327, 43417, 43497, 43583, 43661, 43737], [4393.026, 4435.168, 4452.908, 4363.731, 4341.86, 4379.967], [50833.294, 50784.394, 50750.038, 50792.133, 50798.271, 50893.617], [22.129, 12.421, 16.54, 10.677, 19.214, 17.825], [1209.5045075715443, 3027.7539123692363, 4574.39368707757, 1738.450499616088, 1924.3813322297922, 1931.1881924842342], [547, 548, 549, 550, 551, 552]], [0, 3797, [43738, 43822, 43913, 44018, 44093, 44167], [5638.861, 5654.069, 5624.463, 5664.295, 5643.983, 5633.097], [6462.504, 6441.997, 6449.774, 6418.743, 6429.014, 6450.09], [20.287, 13.07, 13.528, 23.234, 11.252, 15.448], [1579.430121202812, 1492.40862169433, 1850.3694851657144, 824.2075548057736, 2447.4641098983507, 1619.199238503319], [552, 553, 554, 555, 556, 557]], [6, 3821, [44078, 44155, 44234, 44318, 44394, 44468], [40832.739, 40865.52, 40989.598, 40998.45, 41017.657, 41021.043], [58563.788, 58557.93, 58598.596, 58629.629, 58628.437, 58548.688], [24.679, 12.732, 13.265, 20.544, 20.866, 14.425], [1670.6525455750889, 1498.6264361036083, 3922.4414167441605, 1693.941085807092, 906.9550659243806, 1309.0813525518288], [555, 556, 557, 558, 559, 560]], [2, 3850, [44231, 44317, 44393, 44469, 44551, 44625, 44687, 44762, 44830, 44908], [40795.836, 40936.051, 40922.49, 41083.325, 41105.345, 41173.566, 41323.121, 41323.448, 41325.745, 41418.519], [29595.893, 29603.245, 29454.027, 29413.618, 29564.242, 29417.88, 29438.691, 29448.48, 29433.15, 29498.38], [14.209, 29.613, 15.414, 12.04, 17.838, 13.145, 12.803, 15.817, 17.281, 14.057], [703.0547428499146, 1483.6346999613231, 2935.2570951366833, 2424.6540269415746, 3226.947258513836, 1961.049436545647, 2177.1826596452142, 2174.227531014821, 1423.2023518817934, 2545.3597451000114], [557, 558, 559, 560, 561, 562, 563, 564, 565, 566]], [2, 3851, [44157, 44236, 44321, 44396, 44472, 44552, 44627, 44690], [42055.847, 42048.891, 42050.339, 42044.18, 42041.369, 42051.414, 42047.602, 42064.447], [31208.229, 31196.644, 31199.317, 31208.402, 31155.544, 31197.736, 31151.886, 31185.115], [16.684, 13.147, 15.243, 17.702, 14.489, 18.186, 21.589, 15.185], [2085.9173042161183, 3043.2453086563196, 2808.869833877988, 2282.133249807231, 2814.3142289095053, 4526.0334077517255, 2628.654060806605, 3114.3681075590334], [556, 557, 558, 559, 560, 561, 562, 563]], [6, 3886, [44626, 44689, 44763, 44831, 44910, 44989, 45067], [41691.652, 41789.653, 41892.912, 41963.779, 42012.08, 42026.516, 41998.8], [59507.358, 59640.718, 59653.899, 59757.742, 59861.364, 59915.033, 59890.863], [26.744, 20.21, 14.942, 21.369, 19.693, 24.426, 20.84], [1661.3560913705678, 1839.369273623553, 1724.3352180376125, 2163.281082866789, 1531.1738288834017, 1625.2174813058366, 1993.764974595437], [562, 563, 564, 565, 566, 567, 568]], [3, 3888, [44487, 44563, 44638, 44707, 44778, 44840], [3128.374, 3119.692, 3085.126, 3186.573, 3183.693, 3211.359], [31835.321, 31740.159, 31679.814, 31670.056, 31627.759, 31670.026], [19.568, 16.954, 40.702, 22.226, 10.145, 23.21], [1271.2852455778545, 1337.5224236185416, 4339.4499110210845, 948.7156656485903, 716.7566861043475, 1928.369990587769], [561, 562, 563, 564, 565, 566]], [5, 3889, [44567, 44639, 44708, 44779, 44841, 44931], [3820.047, 3954.354, 4131.833, 4169.653, 4120.44, 4063.425], [51523.225, 51565.074, 51560.887, 51400.899, 51304.924, 51385.376], [6.06, 3.241, 6.689, 4.477, 3.686, 10.528], [5529.874894821939, 15097.431818151095, 11939.93809233484, 9938.935549571795, 7716.410583503304, 3163.2987988819423], [562, 563, 564, 565, 566, 567]], [3, 3925, [44926, 45003, 45076, 45151, 45228, 45315], [2473.583, 2413.887, 2469.421, 2477.474, 2466.443, 2446.144], [32070.132, 32068.016, 32109.78, 32114.139, 32088.273, 32170.669], [10.816, 26.905, 11.202, 11.812, 19.408, 23.665], [2120.061448234412, 3818.3132126057512, 1997.8797912957946, 1169.0429578738842, 1280.6254869115244, 1481.7407697956041], [567, 568, 569, 570, 571, 572]], [4, 3951, [45186, 45264, 45345, 45424, 45500, 45582], [18566.595, 18625.538, 18586.673, 18545.937, 18525.122, 18519.04], [35177.016, 35156.597, 35164.208, 35154.898, 35198.718, 35171.951], [25.127, 12.48, 17.94, 19.173, 11.248, 17.65], [1577.7613427347137, 1804.5845773289386, 2119.770974628204, 2036.5867206679302, 2879.085359795777, 1702.634144529261], [570, 571, 572, 573, 574, 575]], [4, 3983, [45421, 45498, 45580, 45645, 45709, 45770], [18338.932, 18316.873, 18322.888, 18337.117, 18398.7, 18330.548], [33433.638, 33403.743, 33411.268, 33419.502, 33460.441, 33490.538], [12.577, 12.782, 14.058, 11.794, 24.472, 36.617], [2761.599303223622, 1569.0356527941474, 1381.58575928358, 1761.4779417806146, 1647.2227544304685, 1543.492797361563], [573, 574, 575, 576, 577, 578]], [8, 3986, [45572, 45638, 45703, 45762, 45824], [12893.813, 12885.57, 12817.846, 12845.131, 12957.39], [70919.447, 70918.022, 70984.299, 70975.195, 70955.468], [15.693, 12.0, 10.816, 13.177, 14.64], [876.9048021244071, 1642.2702403440785, 2341.29713298652, 1785.8635725129811, 1998.8444928772967], [575, 576, 577, 578, 579]], [3, 3989, [45622, 45687, 45745, 45802, 45874, 45946, 46002, 46073], [2823.923, 2729.715, 2764.848, 2857.478, 2840.079, 2957.317, 2955.562, 2859.822], [30699.616, 30781.857, 30828.372, 30844.296, 30932.73, 31003.856, 30871.701, 30834.723], [38.407, 9.674, 14.73, 19.696, 11.992, 11.646, 15.532, 17.067], [5701.498881798937, 1871.9011446001277, 1740.236949944339, 944.806746018352, 2183.389395573483, 1353.7469651350043, 837.4561486030341, 1452.0436729086655], [576, 577, 578, 579, 580, 581, 582, 583]], [3, 3990, [45556, 45624, 45689, 45746, 45804], [3087.187, 3107.852, 3128.616, 3121.169, 3089.117], [31247.265, 31374.673, 31274.351, 31423.051, 31424.574], [22.219, 30.312, 37.975, 24.241, 25.5], [2249.1242112399595, 5381.150384064474, 2724.536751909378, 3316.3234671136993, 2483.2638084395107], [575, 576, 577, 578, 579]], [6, 4001, [45859, 45936, 45993, 46061, 46127], [41297.475, 41191.072, 41209.069, 41123.994, 41150.594], [60146.857, 60127.893, 60108.549, 60099.945, 59945.724], [22.836, 14.874, 11.582, 17.692, 15.923], [1883.7101351054014, 2208.915325860692, 1379.922109265602, 1091.8447277420803, 572.9850927984542], [579, 580, 581, 582, 583]], [8, 4006, [45821, 45893, 45958, 46022, 46087, 46153, 46216, 46281, 46341], [12239.403, 12265.886, 12256.101, 12280.412, 12228.825, 12192.873, 12131.441, 12119.565, 12096.598], [70138.638, 70090.944, 70100.018, 70076.351, 70040.12, 69981.917, 69944.779, 69953.354, 69878.736], [14.794, 9.411, 13.176, 9.872, 13.644, 11.377, 9.988, 16.633, 13.207], [2383.901704616191, 3580.1130968718376, 3093.7804559537226, 3496.400538495906, 2477.8069724581296, 1769.5659357825848, 2310.4472959041905, 2274.6037654094152, 1032.707868580771], [579, 580, 581, 582, 583, 584, 585, 586, 587]], [3, 4034, [46072, 46138, 46200, 46265, 46322, 46397, 46464, 46523, 46566, 46620], [2591.067, 2440.951, 2451.583, 2685.58, 2649.922, 2523.788, 2592.94, 2524.131, 2661.139, 2813.111], [30127.823, 30119.936, 30121.999, 30156.455, 30180.875, 30169.216, 30257.919, 30172.786, 30175.058, 30171.253], [8.23, 29.386, 25.983, 18.06, 17.432, 19.243, 20.883, 23.133, 17.983, 27.25], [539.3047246845321, 1199.7531563106738, 1997.7136578214884, 8979.659695176166, 20307.586365378887, 10004.230770713302, 9210.321300452642, 5168.072177103569, 18892.55786899342, 670.8835183050917], [583, 584, 585, 586, 587, 588, 589, 590, 591, 592]], [3, 4035, [46074, 46139, 46202, 46266, 46323, 46399], [3090.483, 3121.484, 3051.176, 2948.365, 3024.511, 3064.142], [31463.151, 31501.812, 31459.162, 31414.663, 31431.606, 31453.681], [20.95, 14.046, 13.491, 21.308, 15.933, 24.186], [817.8938156704694, 434.7197416622706, 568.6582254729336, 924.8370691499593, 966.652136203589, 1766.0530859218863], [583, 584, 585, 586, 587, 588]], [0, 4043, [46325, 46404, 46472, 46529, 46570, 46623, 46681, 46730, 46785], [5565.565, 5569.491, 5548.931, 5574.432, 5631.322, 5627.923, 5560.418, 5640.657, 5722.384], [6820.204, 6902.398, 6771.568, 6689.583, 6766.793, 6864.372, 6995.677, 6995.184, 7093.416], [25.458, 18.87, 16.306, 12.949, 24.683, 21.148, 17.267, 24.506, 24.729], [1352.2350594171207, 1411.1780300259713, 1621.7313025159542, 1817.9928643765486, 1752.9639017609513, 1667.3326750827296, 542.8934661422081, 1157.8134663942426, 3905.42461379262], [587, 588, 589, 590, 591, 592, 593, 594, 595]], [7, 4045, [46377, 46445, 46508, 46558, 46609, 46665], [32993.677, 32941.112, 32999.911, 33057.333, 33055.041, 33023.596], [62150.362, 62134.762, 62257.652, 62112.091, 62151.406, 62151.105], [32.902, 19.174, 16.947, 31.01, 17.915, 23.877], [1259.86412143343, 2477.78371193337, 1254.4268761006222, 934.2588740540647, 1827.598101820126, 1169.9728934618527], [587, 588, 589, 590, 591, 592]], [8, 4060, [46155, 46219, 46282, 46346, 46420], [12728.57, 12747.538, 12777.655, 12898.905, 12951.12], [70244.727, 70260.96, 70281.412, 70250.046, 70180.419], [12.046, 11.379, 9.243, 22.298, 19.498], [1754.0323814165192, 2528.620553362808, 1828.538521554933, 839.8617849085479, 1049.1493856921018], [584, 585, 586, 587, 588]], [2, 4082, [46672, 46721, 46775, 46827, 46876, 46935], [41063.209, 41041.012, 40995.499, 41020.254, 41023.667, 40925.227], [29449.13, 29433.949, 29403.833, 29508.547, 29469.347, 29440.633], [21.391, 19.861, 21.784, 27.967, 31.392, 14.564], [1559.811948131445, 1573.046770493726, 756.1373258806325, 1914.130245060702, 807.0282905458187, 882.774372613178], [592, 593, 594, 595, 596, 597]], [7, 4095, [46868, 46924, 46989, 47044, 47082, 47128, 47183, 47233, 47278], [31447.585, 31479.198, 31468.51, 31367.605, 31441.075, 31398.016, 31410.52, 31420.965, 31433.272], [60100.305, 60162.241, 60211.38, 60224.035, 60217.408, 60184.273, 60190.692, 60379.078, 60193.494], [27.606, 24.627, 26.386, 18.185, 30.376, 23.655, 13.731, 10.308, 23.076], [987.3678357082014, 918.1436711466877, 1061.2961891664463, 794.8266216006832, 1221.7067271940632, 872.9229215329946, 710.4182440083746, 138273.52356390448, 551.7920737597615], [596, 597, 598, 599, 600, 601, 602, 603, 604]], [2, 4119, [46998, 47050, 47093, 47139, 47193, 47242, 47283, 47331, 47388, 47431, 47477, 47523, 47577, 47642, 47702, 47753, 47810, 47854, 47907, 47957, 48008, 48069, 48123], [41922.068, 41924.156, 41824.463, 41842.989, 41900.052, 41969.424, 41973.935, 42060.043, 41992.15, 41962.236, 41874.41, 41935.852, 41909.265, 42058.741, 42062.269, 42128.555, 42099.078, 42095.015, 42067.464, 42088.449, 42026.69, 42080.059, 42095.164], [31033.739, 31061.59, 31154.41, 31276.634, 31430.377, 31508.022, 31496.429, 31473.743, 31513.541, 31503.71, 31523.258, 31561.493, 31524.998, 31453.027, 31466.394, 31463.546, 31409.432, 31439.394, 31480.314, 31444.885, 31464.995, 31288.298, 31340.812], [31.442, 22.902, 18.038, 26.583, 15.776, 11.524, 8.552, 7.67, 12.094, 11.448, 11.622, 16.739, 15.097, 24.802, 11.221, 13.176, 10.532, 16.509, 10.517, 7.876, 14.841, 20.151, 18.286], [1408.9106357841301, 2352.464364181665, 2396.2160724299547, 7244.058097089359, 2863.161127392747, 2087.349624065114, 2243.8274112792938, 2908.26917272212, 2771.9486141557354, 1768.9325249109665, 1617.4827913768102, 556.4643407467619, 1235.5338914977654, 755.4726306694536, 1414.1657774556281, 1161.89189515966, 1280.0179516728724, 1646.390418371139, 2380.650015308857, 823.8497495025563, 2533.2809817188595, 2255.846183359138, 1231.7848581596672], [598, 599, 600, 601, 602, 603, 604, 605, 606, 607, 608, 609, 610, 611, 612, 613, 614, 615, 616, 617, 618, 619, 620]], [4, 4122, [47118, 47168, 47219, 47267, 47309, 47361], [17658.101, 17674.59, 17661.533, 17628.766, 17603.255, 17619.778], [33466.384, 33496.356, 33570.992, 33607.19, 33689.171, 33586.013], [17.478, 14.799, 10.476, 14.676, 15.716, 19.667], [2979.3421811329176, 2841.8878677347043, 2394.6025709330524, 2136.3551978920605, 2570.919344137504, 904.4231793957961], [601, 602, 603, 604, 605, 606]], [4, 4143, [47412, 47456, 47504, 47552, 47610, 47681, 47735, 47790, 47838, 47886], [17708.743, 17673.248, 17718.817, 17745.29, 17737.309, 17711.681, 17698.402, 17700.382, 17717.76, 17725.805], [33827.796, 33803.138, 34002.058, 34017.674, 34012.309, 33986.694, 34075.729, 34141.569, 34197.433, 34284.556], [21.366, 21.799, 29.324, 18.615, 16.913, 14.68, 19.307, 14.774, 12.65, 20.432], [916.1260860185452, 1316.1461599433153, 2725.5548247932643, 2366.7724878732297, 1770.7218046553648, 2023.9735274113234, 3625.165587468426, 2618.624860122116, 1968.4579953785674, 1744.2514583829904], [607, 608, 609, 610, 611, 612, 613, 614, 615, 616]], [4, 4144, [47415, 47459, 47508, 47555, 47615, 47684, 47738, 47792], [18845.913, 18813.416, 18758.938, 18736.97, 18694.763, 18718.078, 18712.098, 18721.71], [34229.789, 34289.652, 34180.509, 34196.293, 34140.807, 34157.357, 34205.233, 34183.958], [8.859, 10.838, 11.927, 13.621, 8.904, 20.787, 17.06, 37.572], [1750.7706949533913, 1875.5903827450704, 1147.494134411131, 1894.2640674505342, 2313.051832735439, 2375.897740384652, 1105.1410273211945, 1977.9657814782454], [607, 608, 609, 610, 611, 612, 613, 614]], [1, 4152, [47526, 47578, 47647, 47707, 47756], [47921.402, 48010.873, 47922.696, 47886.06, 47909.461], [24517.962, 24544.617, 24368.693, 24381.753, 24361.573], [14.895, 18.859, 17.891, 12.465, 10.186], [1752.8980361612143, 1978.8787966470086, 1661.5971052609057, 1599.89613654748, 2611.0515155794906], [609, 610, 611, 612, 613]], [3, 4154, [47336, 47394, 47434, 47484, 47529], [2799.2, 2814.846, 2807.218, 2852.099, 2819.932], [30155.545, 30165.135, 30140.71, 30156.955, 30234.595], [25.786, 15.628, 22.64, 24.08, 33.306], [986.617410613271, 1668.1711152820294, 864.2933258238426, 3016.7178185822436, 1533.3191843051698], [606, 607, 608, 609, 610]], [5, 4156, [47249, 47291, 47340, 47397, 47438, 47486, 47532, 47583, 47654, 47713, 47762, 47818, 47868], [4191.013, 4186.283, 4251.407, 4291.109, 4354.701, 4362.719, 4474.983, 4550.801, 4510.195, 4574.949, 4506.571, 4595.96, 4696.374], [51597.216, 51593.308, 51645.336, 51680.809, 51668.606, 51674.244, 51708.915, 51727.754, 51626.305, 51712.568, 51724.96, 51579.596, 51578.979], [16.409, 16.688, 11.959, 16.368, 15.814, 17.778, 26.486, 16.228, 24.312, 19.017, 22.145, 34.208, 27.575], [1283.8509808057981, 1131.4061974227902, 1962.5750376653725, 2437.204418869563, 1804.6739679556702, 953.6399586677327, 790.6453329376411, 796.6768605029081, 1021.063186343437, 637.7823718360553, 1401.1014298389475, 4336.684507509038, 4351.223544935321], [604, 605, 606, 607, 608, 609, 610, 611, 612, 613, 614, 615, 616]], [0, 4184, [47585, 47655, 47714, 47763, 47819], [5977.502, 6015.771, 5952.04, 5985.69, 6097.387], [7283.614, 7190.479, 7072.427, 6936.328, 6916.321], [17.78, 17.546, 14.073, 19.154, 25.231], [1762.5221880744975, 1456.470660231271, 1344.079612707491, 1660.6208692130506, 2362.870880825318], [611, 612, 613, 614, 615]], [1, 4213, [47963, 48013, 48073, 48127, 48181, 48233, 48289, 48340, 48381, 48432, 48488, 48565, 48656, 48762, 48868], [48118.195, 48111.621, 48110.993, 48024.69, 48096.528, 48183.043, 48244.562, 48140.658, 47997.379, 47961.119, 47928.416, 48067.522, 48008.167, 48073.555, 48047.678], [24305.109, 24380.768, 24514.444, 24678.931, 24638.998, 24491.164, 24306.346, 24356.602, 24545.454, 24676.855, 24574.773, 24408.104, 24487.018, 24689.641, 24741.114], [18.795, 18.096, 15.306, 15.548, 16.098, 16.417, 11.871, 14.026, 13.892, 8.99, 21.98, 17.256, 21.824, 10.415, 16.122], [5865.070976533292, 1669.993817765148, 2055.0944435884458, 3490.422551008357, 2089.856127004737, 1539.2861421611483, 3753.527024841156, 3217.7714979156785, 2300.0312969503343, 4126.8042261708, 2549.2134795584975, 4322.950988541268, 3358.297384788235, 56133.36976773342, 19955.621829125834], [617, 618, 619, 620, 621, 622, 623, 624, 625, 626, 627, 628, 629, 630, 631]], [7, 4219, [47950, 47999, 48053, 48113, 48162], [32512.04, 32345.535, 32252.792, 32275.723, 32387.744], [60842.738, 61006.465, 61086.117, 61018.038, 61095.282], [20.819, 21.159, 19.518, 23.349, 29.188], [13713.586270927268, 5401.9118234441785, 2589.8461699917652, 2472.492125531401, 3166.8310812209893], [617, 618, 619, 620, 621]], [2, 4220, [48066, 48122, 48177, 48226, 48284, 48336], [40820.587, 40891.811, 40984.919, 40941.473, 40941.185, 41049.278], [30237.636, 30278.169, 30286.602, 30170.251, 30066.986, 30056.163], [20.884, 12.192, 14.871, 17.211, 20.25, 20.909], [1664.1480089486702, 1717.1425579089375, 8266.916255354598, 4397.356899585227, 2323.8749063492414, 2030.1441279945045], [619, 620, 621, 622, 623, 624]], [3, 4230, [48134, 48190, 48236, 48294, 48343, 48383, 48435, 48494, 48573, 48663], [3112.878, 2944.563, 2943.426, 2895.622, 2757.24, 2659.424, 2586.079, 2665.179, 2686.863, 2696.633], [31937.68, 32021.82, 32083.93, 32196.594, 32249.571, 32248.84, 32221.207, 32257.498, 32288.596, 32230.396], [19.135, 17.705, 21.736, 14.592, 17.021, 28.918, 15.902, 20.047, 30.489, 20.456], [2145.2635984440544, 2815.953927924948, 1038.5874845535675, 2021.3211091632202, 2954.387914862503, 2241.2356431966473, 1632.4073283494645, 2587.5496198393, 2529.2276414686994, 2145.030703171591], [621, 622, 623, 624, 625, 626, 627, 628, 629, 630]], [8, 4234, [48092, 48148, 48203, 48255, 48310, 48361, 48402], [12196.41, 12163.907, 12215.287, 12227.564, 12208.875, 12182.002, 12208.3], [70336.889, 70301.921, 70379.252, 70387.159, 70374.885, 70351.103, 70366.155], [27.594, 11.061, 10.137, 12.851, 9.962, 14.722, 12.715], [1906.5746005490507, 3023.473991353833, 2269.088842058899, 1898.0026602107193, 1774.617767063437, 2279.5350163939383, 1893.7542041471952], [620, 621, 622, 623, 624, 625, 626]], [6, 4246, [48337, 48380, 48427, 48485, 48560, 48651, 48754], [41382.132, 41353.457, 41355.178, 41509.91, 41666.985, 41664.997, 41785.183], [60242.367, 60233.829, 60250.829, 60278.049, 60419.135, 60391.387, 60436.22], [12.265, 20.683, 22.648, 23.083, 14.739, 16.873, 25.217], [1572.1545564591042, 3271.2226488697247, 1554.1919456634485, 3256.6684447522193, 10244.238879691547, 5390.074224373372, 2688.1995390695533], [624, 625, 626, 627, 628, 629, 630]], [2, 4271, [48426, 48483, 48556, 48647, 48751, 48858], [40651.045, 40779.813, 40666.801, 40755.969, 40637.279, 40652.385], [29707.257, 29836.472, 29687.015, 29814.626, 29829.466, 29780.238], [11.035, 20.314, 9.059, 15.189, 17.938, 11.841], [912.5302550375826, 21533.906178634395, 1899.6414988597282, 17784.715740318592, 1702.6533651878437, 2058.651183130886], [626, 627, 628, 629, 630, 631]], [8, 4278, [48456, 48517, 48602, 48698, 48802, 48909, 49000], [12481.793, 12424.056, 12551.409, 12549.934, 12521.375, 12493.187, 12519.955], [69697.381, 69702.16, 69649.954, 69629.712, 69640.119, 69735.327, 69875.227], [22.065, 21.935, 19.125, 15.256, 11.815, 19.537, 33.803], [1754.9965785382421, 2977.378316348134, 1226.2377970341051, 1686.7703063764345, 2865.6329602871847, 2332.2287868413628, 4417.630160202424], [627, 628, 629, 630, 631, 632, 633]], [2, 4288, [48484, 48557, 48649, 48753, 48861, 48959], [41144.913, 41132.584, 41253.217, 41341.906, 41349.441, 41455.485], [30141.996, 30263.746, 30219.247, 30212.953, 30159.714, 30375.381], [21.647, 26.78, 29.5, 27.377, 25.176, 20.489], [3780.2924651833364, 6904.123204144594, 4433.745901363835, 1975.8881879759465, 1961.2384058228863, 14973.627309448466], [627, 628, 629, 630, 631, 632]], [6, 4289, [48486, 48561, 48652, 48756, 48862, 48961, 49052, 49145], [41820.849, 41837.542, 41775.491, 41828.921, 41706.501, 41710.095, 41667.475, 41681.352], [59485.602, 59503.528, 59514.965, 59586.706, 59369.458, 59406.164, 59385.57, 59352.057], [18.823, 15.666, 15.063, 18.335, 11.853, 13.085, 24.467, 16.942], [1336.6111692044883, 3071.7076569765377, 5448.620483940149, 8451.277951020376, 3024.461931278479, 4181.7992544577155, 4021.8782753521245, 3359.3817809949373], [627, 628, 629, 630, 631, 632, 633, 634]], [1, 4291, [48489, 48567, 48658, 48764, 48870], [49038.511, 49062.336, 49114.785, 49095.572, 48949.26], [25223.202, 25180.453, 25390.84, 25242.943, 25145.342], [25.292, 18.946, 14.289, 24.303, 28.934], [2785.195937357046, 12212.541899027505, 1407.2364718594924, 1344.255686786509, 17529.207800383258], [627, 628, 629, 630, 631]], [3, 4293, [48436, 48495, 48574, 48664, 48769, 48873, 48970], [3157.032, 3193.634, 3082.637, 2840.844, 2708.87, 2572.555, 2572.842], [31527.857, 31537.87, 31594.611, 31556.665, 31654.59, 31839.59, 31873.714], [13.512, 8.038, 15.839, 20.134, 15.188, 19.874, 20.688], [3111.8230979488526, 2174.3447327027825, 3085.087399681965, 8206.199917917536, 5769.919748487284, 12170.611845887443, 9528.075433203616], [627, 628, 629, 630, 631, 632, 633]], [3, 4300, [48491, 48571, 48660, 48766, 48871, 48968, 49065, 49155, 49247, 49336, 49430, 49524, 49607, 49702], [2205.752, 2248.22, 2238.769, 2205.715, 2207.311, 2160.146, 2119.472, 2126.024, 2143.702, 2143.488, 2156.335, 2179.124, 2179.858, 2206.431], [30580.209, 30713.777, 30680.9, 30813.877, 30805.485, 30738.873, 30770.451, 30717.668, 30766.119, 30903.989, 30913.835, 30979.641, 30940.278, 30988.084], [23.196, 16.788, 17.15, 10.687, 12.379, 12.247, 8.452, 8.709, 20.082, 11.793, 11.268, 14.28, 17.504, 22.558], [2073.5024655239463, 24809.897498335038, 13632.986884973141, 3358.1976702543607, 2943.4930311410003, 4835.658029244671, 5806.918466578902, 5723.814519216089, 6524.50779047091, 8421.787152572691, 4818.272606393837, 10517.791184630583, 1800.8770253617167, 5106.841549245543], [628, 629, 630, 631, 632, 633, 634, 635, 636, 637, 638, 639, 640, 641]], [6, 4310, [48648, 48752, 48860, 48955, 49047, 49140, 49233], [40666.189, 40668.679, 40576.093, 40631.881, 40631.235, 40448.418, 40581.917], [58700.139, 58884.519, 58722.604, 58827.611, 58820.315, 58686.159, 58643.306], [27.504, 30.577, 31.744, 18.568, 25.28, 17.312, 19.359], [14061.787412721378, 2069.2564944814117, 2195.6331148369454, 21577.014549235104, 11265.279317539285, 9145.75549152253, 7041.547393004015], [629, 630, 631, 632, 633, 634, 635]], [3, 4314, [48577, 48665, 48772, 48876, 48972, 49069, 49158, 49250, 49338, 49432, 49526, 49613], [3174.79, 3092.932, 3081.389, 3105.452, 2952.453, 2971.756, 2900.622, 2901.101, 2934.745, 2964.232, 3086.273, 3077.293], [30716.109, 30727.841, 30796.179, 30703.334, 30511.88, 30430.99, 30458.129, 30483.848, 30701.126, 30737.027, 30573.948, 30573.521], [28.57, 15.252, 31.621, 15.438, 12.989, 10.603, 12.163, 19.209, 16.363, 19.046, 16.19, 15.302], [1052.7106049418485, 1493.700292158659, 1761.641478870244, 1793.208762519295, 2998.579068168814, 3146.2566430282377, 2487.9371220606367, 3997.3983108929388, 2424.5450829519823, 7062.519799747835, 1709.1602172381884, 3065.9866238655864], [629, 630, 631, 632, 633, 634, 635, 636, 637, 638, 639, 640]], [0, 4317, [48585, 48674, 48778, 48884, 48980, 49076], [5718.468, 5701.357, 5731.936, 5811.931, 5777.226, 5750.643], [7025.471, 7065.956, 7137.322, 7084.843, 7065.929, 7071.736], [20.34, 15.733, 20.352, 24.584, 26.508, 28.929], [6856.994127085709, 2026.295247679726, 1112.9279160652475, 2441.708150199695, 1588.1954153476127, 1920.6695013690155], [629, 630, 631, 632, 633, 634]], [5, 4318, [48586, 48675, 48780, 48886, 48981], [5672.197, 5818.472, 5839.038, 5780.333, 5825.034], [51051.103, 50975.406, 51018.202, 51088.354, 51110.332], [24.225, 20.226, 23.943, 25.498, 23.775], [5330.061833915731, 3720.9956712204676, 2623.809615354332, 3483.4894013352528, 1031.6535788670583], [629, 630, 631, 632, 633]], [8, 4322, [48603, 48700, 48803, 48911, 49002, 49098, 49190, 49274, 49370, 49460, 49554], [12962.354, 13055.539, 13065.636, 13203.25, 13234.59, 13212.487, 13292.394, 13272.454, 13286.397, 13261.599, 13262.864], [71372.443, 71422.877, 71390.426, 71242.787, 71335.794, 71436.938, 71346.459, 71448.686, 71440.01, 71465.174, 71451.741], [10.361, 14.345, 17.81, 22.744, 22.689, 9.121, 22.528, 7.21, 6.914, 21.279, 11.762], [1744.2239701618125, 2805.2678271523473, 809.3895214314426, 14591.216201868232, 2723.5704161148205, 2470.701602877197, 2206.978149246561, 3258.1012982717516, 3482.3023884861445, 2295.5941638198938, 1444.0067923355086], [629, 630, 631, 632, 633, 634, 635, 636, 637, 638, 639]], [8, 4323, [48606, 48702, 48805, 48912, 49003, 49099, 49189, 49273, 49369], [13198.397, 13314.13, 13417.304, 13416.058, 13285.539, 13298.895, 13202.728, 13199.206, 13202.673], [70367.447, 70407.743, 70395.395, 70452.861, 70373.909, 70388.448, 70412.625, 70406.902, 70382.183], [23.465, 10.923, 13.981, 11.176, 7.779, 11.467, 11.447, 9.119, 13.278], [2606.814589615086, 26075.061764336377, 2062.428776566559, 2277.832866444757, 5863.7161011608905, 6663.5012732020705, 11274.688967167918, 5863.413048623812, 4731.249903305582], [629, 630, 631, 632, 633, 634, 635, 636, 637]], [7, 4331, [48629, 48733, 48841, 48939, 49029, 49123, 49216, 49306, 49396], [31682.077, 31760.589, 31702.867, 31571.185, 31563.731, 31605.171, 31603.951, 31589.134, 31630.847], [60062.645, 60185.592, 60319.805, 60372.963, 60278.705, 60263.419, 60354.078, 60239.45, 60151.618], [16.152, 12.676, 16.423, 23.583, 20.793, 15.585, 16.456, 15.49, 15.224], [3741.7493281323746, 28057.76484759238, 32241.25918090795, 10499.624077824508, 16794.418451949463, 28062.306230246286, 15413.13579496385, 2943.645047242992, 2810.9324769917175], [629, 630, 631, 632, 633, 634, 635, 636, 637]], [3, 4336, [48661, 48767, 48872, 48969, 49066, 49157], [2489.164, 2445.45, 2317.496, 2449.336, 2512.512, 2484.601], [31437.448, 31495.312, 31536.015, 31576.084, 31636.45, 31587.302], [26.337, 23.062, 25.054, 12.278, 17.022, 21.053], [9428.187541359412, 14233.906584874378, 8461.015484206393, 61540.0233204749, 10791.645409809866, 7766.268226186735], [630, 631, 632, 633, 634, 635]], [7, 4346, [48735, 48843, 48941, 49032, 49124, 49217], [31994.521, 31965.182, 32001.155, 32121.73, 32110.401, 32132.182], [61881.348, 61890.985, 61773.804, 61768.141, 61705.561, 61719.941], [15.104, 13.548, 18.517, 38.046, 27.606, 25.75], [923.852018327671, 918.3436355547219, 1771.6679795365355, 2339.669372026961, 815.0201675342171, 12266.322981191433], [630, 631, 632, 633, 634, 635]], [2, 4349, [48755, 48864, 48962, 49053, 49146, 49240, 49326], [42004.943, 41939.214, 41953.551, 41830.856, 41902.496, 41974.373, 41952.67], [30716.566, 30548.736, 30503.782, 30408.354, 30368.5, 30468.95, 30229.536], [26.125, 22.421, 19.51, 21.067, 13.898, 9.909, 18.61], [5921.235071308268, 3775.86518000958, 2199.8828942492787, 5294.400861489774, 3406.9005185436354, 2191.5667931860708, 19149.780373545902], [630, 631, 632, 633, 634, 635, 636]], [4, 4362, [48820, 48929, 49017, 49109, 49200, 49287, 49379, 49475], [18324.67, 18341.796, 18365.286, 18355.308, 18404.348, 18412.462, 18409.86, 18422.42], [33706.497, 33635.581, 33596.684, 33480.56, 33511.043, 33461.316, 33475.271, 33476.015], [36.212, 26.824, 34.988, 17.916, 16.572, 14.444, 13.692, 8.209], [1744.7665696423433, 1567.5071905669274, 5696.603367082929, 3334.1772112713484, 2389.85401022284, 3725.605226570497, 1758.291289895131, 2463.695221831038], [631, 632, 633, 634, 635, 636, 637, 638]], [7, 4368, [49033, 49125, 49218, 49307, 49400, 49495, 49579], [32218.184, 32278.646, 32237.418, 32076.145, 31966.33, 31840.393, 31958.33], [60358.773, 60298.933, 60287.58, 60230.726, 60179.385, 60172.818, 60176.384], [23.775, 15.585, 20.798, 23.169, 36.776, 16.677, 13.054], [7494.1488377872665, 3590.2695506538153, 5046.8698719325575, 6388.747237233165, 2349.535744810373, 18334.4109417857, 27416.06602850575], [633, 634, 635, 636, 637, 638, 639]], [7, 4369, [49126, 49219, 49308, 49401, 49499, 49580, 49669, 49756, 49833, 49917, 49995, 50072, 50147, 50220, 50298, 50369, 50437, 50505, 50570, 50630, 50692, 50751, 50805, 50869], [32571.453, 32630.644, 32575.421, 32530.098, 32684.168, 32676.572, 32735.236, 32730.413, 32690.204, 32679.529, 32642.421, 32477.761, 32671.835, 32688.933, 32769.032, 32774.03, 32739.403, 32706.542, 32723.126, 32705.535, 32758.75, 32705.761, 32713.394, 32728.254], [61083.085, 61126.736, 61141.27, 61125.223, 61122.509, 61090.863, 61158.448, 61167.516, 61173.058, 61210.957, 61241.095, 61176.631, 61224.574, 61315.232, 61433.749, 61399.862, 61336.508, 61297.783, 61309.696, 61327.481, 61268.57, 61335.114, 61326.784, 61268.974], [11.121, 14.871, 15.057, 9.237, 12.225, 14.096, 13.283, 12.423, 11.164, 15.272, 14.153, 16.33, 12.869, 17.869, 27.41, 13.314, 11.042, 9.072, 16.383, 10.757, 22.321, 23.393, 23.687, 22.962], [1641.9939633718786, 3766.9866691056372, 2982.568477546162, 2039.6522595577446, 1892.1439289013404, 3178.3331251049635, 3248.6314340446484, 3026.602710423106, 3231.23740064823, 4107.792267065021, 4546.365852070196, 9519.559341880937, 8113.228680213215, 3564.4789728064175, 3800.6412754766925, 4981.742705520843, 3780.8964727510775, 2198.692828395985, 1374.2816833409056, 1295.965600320445, 1803.326411088531, 4583.447117793996, 2124.3872671324566, 1465.567323676743], [634, 635, 636, 637, 638, 639, 640, 641, 642, 643, 644, 645, 646, 647, 648, 649, 650, 651, 652, 653, 654, 655, 656, 657]], [6, 4376, [49235, 49322, 49417, 49509, 49592], [40941.534, 40859.549, 40976.827, 41076.337, 41020.395], [58762.036, 58565.915, 58572.108, 58636.555, 58768.887], [24.567, 18.251, 13.702, 20.306, 19.736], [4260.690747645172, 4317.431464698921, 1968.2760695777174, 2135.198519078295, 1936.1902310183937], [635, 636, 637, 638, 639]], [6, 4378, [49054, 49148, 49241, 49327, 49420, 49513, 49596, 49687, 49770], [41906.549, 41946.219, 41831.07, 41886.507, 41738.815, 41862.239, 41808.613, 41733.684, 41835.984], [60126.456, 60144.129, 60179.958, 60176.048, 60195.763, 60309.285, 60317.123, 60305.086, 60358.219], [15.402, 13.548, 22.672, 16.834, 16.917, 10.978, 18.089, 29.697, 13.781], [8656.929240974221, 5765.638802682221, 9791.221464195392, 19877.424035400847, 19138.41810853305, 1600.897156732007, 1802.2755572708609, 1134.8203149386213, 712.2497310368614], [633, 634, 635, 636, 637, 638, 639, 640, 641]], [5, 4383, [48978, 49074, 49163, 49251, 49340, 49436, 49530, 49615, 49709, 49787, 49867, 49946, 50029], [4431.612, 4415.7, 4442.147, 4376.273, 4409.513, 4403.721, 4440.045, 4356.062, 4426.709, 4416.743, 4412.165, 4325.856, 4318.967], [51665.534, 51668.24, 51511.581, 51562.055, 51509.359, 51623.47, 51499.351, 51558.135, 51513.983, 51375.849, 51306.238, 51313.226, 51291.642], [30.434, 22.042, 16.428, 18.677, 17.688, 14.492, 13.606, 19.846, 29.489, 16.075, 19.299, 39.678, 14.153], [5158.039566641143, 3925.339677981007, 36102.1529226757, 7706.975265546084, 16614.602715507932, 4547.716989174134, 28281.78797424784, 5482.434447829729, 7567.275581063568, 51337.79856826273, 8426.511592082967, 3655.535417973381, 2392.8874327873805], [633, 634, 635, 636, 637, 638, 639, 640, 641, 642, 643, 644, 645]], [0, 4384, [49253, 49343, 49438, 49533, 49619], [5818.202, 5850.639, 5765.08, 5733.115, 5731.136], [7017.426, 6959.205, 6808.302, 6871.878, 6919.464], [23.99, 24.205, 29.828, 14.358, 17.543], [1237.7606803791768, 6326.774383678953, 3700.577009838808, 1637.240597481892, 1491.9463162709708], [636, 637, 638, 639, 640]], [0, 4385, [48891, 48985, 49081, 49169, 49256, 49349], [6423.058, 6557.464, 6520.126, 6688.724, 6652.64, 6580.398], [7147.77, 7273.266, 7280.627, 7253.917, 7261.741, 7340.724], [37.873, 20.715, 21.762, 19.564, 22.694, 25.782], [1853.3779298223296, 1747.563369564599, 728.3276549520509, 1199.7728283731942, 1883.1096702914854, 1470.7069794506233], [632, 633, 634, 635, 636, 637]], [0, 4393, [48779, 48885, 48979, 49077, 49165, 49255], [5770.241, 5888.788, 5789.926, 6033.004, 6027.578, 6235.418], [7468.724, 7530.442, 7624.957, 7668.852, 7706.316, 7732.077], [25.126, 19.372, 25.202, 28.159, 22.26, 24.276], [5587.047624910367, 14884.311082670625, 4333.024491320755, 2927.6425380806327, 2410.4821518862436, 1393.769678772326], [631, 632, 633, 634, 635, 636]], [6, 4399, [48957, 49048, 49142, 49238, 49325], [41015.457, 40966.346, 41037.888, 41144.497, 41054.422], [58929.754, 58935.511, 58918.095, 58938.878, 58838.468], [21.823, 19.236, 14.415, 30.416, 31.718], [3299.3464269990377, 5650.507656311033, 4932.694893902809, 5801.649107263702, 16868.527397502254], [632, 633, 634, 635, 636]], [1, 4400, [48966, 49059, 49152, 49245, 49334], [48092.63, 48049.515, 47985.037, 48100.225, 48040.757], [24484.821, 24588.733, 24471.235, 24403.823, 24327.422], [12.12, 18.312, 18.286, 22.755, 18.959], [2513.8872487414073, 4594.80018910413, 3463.618268117791, 2082.109114545084, 1062.9390335308926], [632, 633, 634, 635, 636]], [6, 4416, [49416, 49508, 49590, 49682, 49766, 49844], [40465.514, 40380.818, 40403.668, 40374.079, 40381.404, 40422.97], [58597.893, 58641.445, 58688.049, 58701.723, 58778.845, 58916.397], [21.656, 29.682, 19.144, 10.432, 32.406, 22.373], [3287.079925425924, 1484.8244674862797, 3508.087582746861, 7390.659496816524, 4004.210125080351, 21549.419656708782], [637, 638, 639, 640, 641, 642]], [8, 4424, [49366, 49457, 49551, 49640, 49728, 49808, 49889, 49973, 50047, 50122, 50194, 50273, 50343, 50412, 50475, 50547, 50611], [12549.482, 12427.46, 12475.657, 12516.773, 12481.824, 12412.308, 12389.155, 12346.142, 12236.854, 12240.533, 12164.159, 12264.773, 12323.246, 12409.682, 12412.978, 12420.942, 12349.863], [69853.968, 69702.721, 69589.624, 69554.326, 69642.385, 69624.472, 69589.218, 69584.246, 69618.503, 69703.798, 69735.592, 69630.104, 69592.757, 69612.128, 69615.301, 69646.388, 69752.234], [34.071, 25.964, 16.438, 13.248, 14.604, 12.928, 11.704, 16.612, 14.697, 16.781, 15.018, 16.491, 13.394, 10.601, 10.603, 11.338, 19.571], [4589.792255321675, 1245.9834987476713, 1847.0329144374093, 1360.2518554014605, 2252.6666319726455, 3985.2518341969744, 1839.0124433015276, 2017.6526891309984, 1949.7472620053654, 2129.179234661013, 1416.9219484746422, 1829.9004019853178, 1705.0947656550907, 2617.227356530599, 1733.002526611405, 1449.6308739312637, 7823.911608043681], [637, 638, 639, 640, 641, 642, 643, 644, 645, 646, 647, 648, 649, 650, 651, 652, 653]], [8, 4425, [49367, 49459, 49553, 49643, 49731, 49811, 49892, 49977, 50051, 50126, 50197, 50277, 50347, 50416, 50479, 50551, 50615, 50673, 50732, 50792, 50846, 50916], [13158.456, 13174.241, 13222.907, 13246.84, 13232.486, 13200.283, 13144.381, 13082.473, 13243.729, 13211.955, 13229.944, 13196.588, 13206.247, 13245.79, 13213.138, 13205.014, 13230.742, 13225.725, 13198.133, 13254.039, 13233.899, 13148.048], [70362.918, 70353.505, 70340.32, 70364.035, 70387.701, 70404.824, 70406.353, 70499.896, 70413.264, 70328.297, 70371.301, 70396.994, 70370.809, 70336.736, 70389.398, 70398.21, 70357.276, 70345.614, 70364.955, 70371.166, 70305.209, 70342.997], [22.956, 15.807, 14.806, 12.744, 16.3, 27.566, 15.872, 19.114, 13.409, 16.054, 14.654, 12.648, 15.217, 12.786, 15.423, 17.904, 10.789, 11.035, 19.13, 16.514, 26.009, 21.619], [2663.2689992634387, 4964.916175110939, 2558.3847330235653, 2525.3136936077262, 2643.0166386753226, 4420.34926609183, 2318.901535569429, 2565.720572607319, 2307.4284744977704, 1709.9968212860967, 3688.6237163206597, 2562.6182873621187, 3804.0723100157866, 2796.6292897724597, 1862.0599405026508, 2017.1781263524938, 1585.018495288588, 1483.945203307467, 2246.2752608634382, 2928.4777516160375, 1021.1601699688159, 848.4806070733812], [637, 638, 639, 640, 641, 642, 643, 644, 645, 646, 647, 648, 649, 650, 651, 652, 653, 654, 655, 656, 657, 658]], [4, 4439, [49563, 49653, 49737, 49822, 49905, 49985], [18057.324, 18063.435, 18210.672, 18194.957, 18199.568, 18204.27], [34396.428, 34441.129, 34550.383, 34621.698, 34684.051, 34644.589], [35.783, 39.504, 21.966, 12.687, 16.278, 22.185], [6494.312322685902, 1446.4824495090818, 2633.5176191244104, 18113.40438929375, 7674.734375118658, 4572.816699803167], [639, 640, 641, 642, 643, 644]], [6, 4445, [49512, 49595, 49686, 49769, 49849], [41746.137, 41723.258, 41622.971, 41657.081, 41681.337], [59400.546, 59395.99, 59249.358, 59265.166, 59300.823], [19.894, 27.423, 25.481, 23.435, 29.391], [2439.5510088494143, 1054.949256398652, 1737.0835080939992, 4110.30008131477, 1325.3713719802677], [638, 639, 640, 641, 642]], [0, 4446, [49535, 49623, 49712, 49793, 49874, 49953, 50033], [6105.293, 6201.357, 6224.482, 6278.95, 6327.648, 6199.911, 6076.384], [7732.0, 7728.859, 7686.861, 7763.863, 7743.734, 7776.984, 7756.151], [24.58, 23.36, 33.19, 22.057, 18.928, 19.735, 17.616], [3242.322200548356, 3437.138466767539, 2289.9733344012343, 868.4770047920734, 2195.012911951836, 1547.5904399251522, 1465.6750458435806], [639, 640, 641, 642, 643, 644, 645]], [3, 4453, [49608, 49703, 49780, 49860, 49941, 50022, 50095, 50171], [2298.942, 2287.562, 2225.844, 2237.415, 2230.611, 2223.431, 2204.708, 2248.463], [31441.307, 31441.486, 31511.931, 31477.162, 31556.259, 31540.559, 31483.444, 31375.646], [17.403, 15.918, 19.396, 21.758, 21.398, 14.704, 18.416, 14.567], [4855.934030910747, 4422.908313083921, 4697.325877186171, 5568.710404498449, 2825.0698815270357, 2465.5409133154567, 3221.2466383698898, 589.3562341012523], [640, 641, 642, 643, 644, 645, 646, 647]], [5, 4463, [49870, 49949, 50030, 50105, 50177], [5475.898, 5434.494, 5387.451, 5360.451, 5256.738], [50836.567, 50948.433, 50961.171, 50846.177, 50799.533], [22.663, 16.833, 25.23, 19.32, 17.896], [1574.0462903977466, 1820.7328932537903, 1450.1136792175002, 1215.356853663557, 863.8042282168591], [643, 644, 645, 646, 647]], [0, 4465, [49713, 49794, 49873, 49956, 50035, 50110, 50183, 50263, 50332, 50403], [6428.074, 6477.845, 6430.332, 6567.297, 6532.64, 6539.813, 6571.344, 6588.356, 6508.932, 6565.713], [6741.612, 6813.619, 6824.387, 6815.24, 6737.939, 6783.123, 6784.018, 6710.629, 6724.872, 6782.273], [18.331, 22.317, 32.755, 18.769, 18.737, 20.145, 18.501, 19.559, 27.695, 2.905], [1627.7536132280184, 1413.5793991576622, 1977.0808515935994, 1903.7915627189263, 2101.1723883563877, 747.924955124991, 1102.8430736920284, 1336.5040441331544, 1667.6039991598484, 394.14037317657596], [641, 642, 643, 644, 645, 646, 647, 648, 649, 650]], [8, 4468, [49812, 49893, 49978, 50052, 50127, 50198, 50278], [13253.707, 13214.234, 13303.952, 13275.412, 13261.633, 13274.74, 13258.741], [71462.801, 71433.229, 71482.916, 71423.281, 71493.974, 71407.344, 71474.489], [25.347, 10.48, 32.71, 18.923, 33.719, 18.136, 16.213], [1797.5861763239661, 734.612498339179, 918.5955671316565, 1349.7769459642095, 1386.1539655621027, 681.2470306329204, 1001.2407785932205], [642, 643, 644, 645, 646, 647, 648]], [4, 4473, [49984, 50059, 50134, 50205, 50287, 50354, 50425, 50490], [18173.395, 18134.319, 18164.776, 18114.825, 18165.551, 18167.966, 18048.055, 18102.053], [34870.01, 34956.079, 34717.549, 34808.955, 34660.213, 34666.646, 34745.87, 34815.636], [36.904, 19.87, 33.186, 21.819, 26.524, 17.972, 22.299, 36.583], [3235.027531952689, 5899.526662600742, 1947.4504707216247, 9968.578829846145, 5112.175844456286, 12507.215147704032, 1579.4958836068977, 1469.6859957200286], [644, 645, 646, 647, 648, 649, 650, 651]], [4, 4474, [49988, 50062, 50136, 50207, 50290, 50356, 50426, 50492, 50559, 50624, 50680, 50739, 50796, 50853, 50924, 50985, 51046], [18702.944, 18629.774, 18859.334, 18749.37, 18696.962, 18843.531, 18886.701, 18891.317, 18835.908, 18897.375, 18893.914, 18864.27, 18854.868, 18832.156, 18826.482, 18764.033, 18624.414], [34039.506, 34066.398, 34093.663, 34195.752, 34299.504, 34286.724, 34402.632, 34452.697, 34372.097, 34417.228, 34508.0, 34416.923, 34365.464, 34349.503, 34331.446, 34196.431, 34251.555], [3.047, 25.563, 16.17, 27.241, 23.185, 22.874, 18.518, 12.317, 14.367, 11.343, 10.028, 9.817, 12.754, 10.836, 11.909, 31.306, 25.405], [382.0014500082971, 2543.192071593661, 560.6216637478623, 1341.7512882283067, 7988.874130334577, 2214.43628433454, 2775.9001072309125, 942.3378979768846, 3675.3985852600654, 3322.0185902055246, 1704.2310635271808, 3176.5273161072287, 3362.9352611996014, 2776.484090718927, 2145.156371498382, 475.75344309511047, 2181.141513994251], [644, 645, 646, 647, 648, 649, 650, 651, 652, 653, 654, 655, 656, 657, 658, 659, 660]], [6, 4477, [50009, 50084, 50159, 50234, 50310], [40932.827, 41006.213, 41067.321, 41118.547, 41102.95], [59844.812, 59858.153, 59873.301, 59867.032, 59966.238], [16.277, 17.507, 9.565, 17.562, 19.805], [2106.8410390895906, 1505.839826669815, 1616.5340255879635, 1642.7768020071578, 1159.3231700883368], [644, 645, 646, 647, 648]], [2, 4485, [50085, 50161, 50235, 50311, 50378, 50446], [41362.765, 41441.698, 41426.231, 41459.142, 41427.358, 41477.731], [29603.491, 29639.651, 29636.909, 29662.733, 29598.936, 29656.724], [24.978, 21.724, 16.433, 22.614, 22.775, 12.931], [920.7667013517193, 2040.8071194630038, 1031.5442278386738, 3350.174580961911, 1383.5882555454207, 1304.8734789929385], [645, 646, 647, 648, 649, 650]], [0, 4489, [50031, 50106, 50178, 50256, 50328, 50401, 50461, 50535, 50594, 50653, 50720], [5728.422, 5596.144, 5600.121, 5576.957, 5514.69, 5593.421, 5589.571, 5597.0, 5632.803, 5595.898, 5598.104], [7071.086, 7033.951, 7033.598, 6949.722, 6819.271, 6821.046, 6857.625, 6883.594, 7028.186, 7099.088, 7092.034], [17.589, 15.244, 22.349, 17.566, 9.675, 10.286, 10.964, 18.194, 17.222, 17.304, 14.044], [19646.110946316578, 2688.8587992026555, 2086.370217321281, 2162.5948119731106, 2597.3876120760856, 1957.3117137710146, 2597.896666924819, 2117.136859203551, 2147.923384291626, 1867.8778820962568, 3507.412215672467], [645, 646, 647, 648, 649, 650, 651, 652, 653, 654, 655]], [5, 4497, [50104, 50176, 50254, 50327, 50400, 50458, 50533, 50592], [4512.809, 4664.128, 4767.845, 4881.837, 4869.749, 4966.758, 4921.095, 5047.992], [51120.605, 51003.119, 50905.96, 50879.307, 50895.639, 50875.02, 50830.688, 50885.359], [11.505, 24.756, 12.745, 20.552, 23.361, 15.169, 19.195, 27.219], [1556.7792674110208, 3753.6868854589115, 2669.183669561336, 3059.089752972368, 1196.417697536669, 1578.182185723538, 1010.5999801272244, 1997.081705031491], [646, 647, 648, 649, 650, 651, 652, 653]], [0, 4500, [50180, 50258, 50331, 50402, 50463, 50536, 50595, 50654, 50721], [5989.905, 5900.791, 5906.715, 5900.192, 5897.084, 5878.867, 5866.863, 5848.008, 5709.766], [7786.484, 7739.435, 7708.979, 7710.822, 7581.178, 7733.489, 7740.666, 7696.576, 7682.845], [16.034, 25.015, 24.771, 11.238, 21.511, 22.367, 17.766, 27.588, 22.061], [569.825815345336, 913.2487449661452, 912.9393368761516, 448.1529003461031, 2212.382150751796, 1202.1451507767988, 955.7627363795277, 1999.3058269648113, 1108.513473810335], [647, 648, 649, 650, 651, 652, 653, 654, 655]], [7, 4506, [50218, 50294, 50366, 50433, 50502, 50566], [31501.035, 31419.934, 31412.169, 31453.427, 31489.145, 31482.538], [60342.634, 60345.254, 60231.283, 60308.421, 60305.403, 60262.699], [25.415, 16.194, 15.098, 13.916, 23.839, 22.066], [1952.7768740416777, 1441.7834509462787, 2224.5797421486836, 2486.0215093313077, 901.8108137742754, 3026.270403019327], [647, 648, 649, 650, 651, 652]], [6, 4511, [50162, 50239, 50312, 50381, 50448], [41711.037, 41813.818, 41823.376, 41734.341, 41665.469], [59351.52, 59530.479, 59461.25, 59355.762, 59338.629], [32.5, 34.403, 27.063, 15.934, 35.533], [1843.6146944860618, 3124.4067087665967, 2192.8684940602066, 2579.769111036814, 2140.7367002650076], [646, 647, 648, 649, 650]], [5, 4534, [50460, 50534, 50593, 50652, 50719, 50778, 50830], [5410.358, 5438.544, 5414.558, 5348.803, 5220.426, 5439.699, 5450.308], [50853.25, 50755.404, 50897.506, 50827.722, 50860.767, 50809.99, 50912.802], [32.126, 21.355, 28.623, 12.461, 22.843, 19.952, 19.009], [984.4648902379989, 963.837273566503, 3966.5577781727516, 418.4362156713712, 8187.726048746691, 1891.0131680199545, 495.304460003585], [651, 652, 653, 654, 655, 656, 657]], [4, 4540, [50557, 50623, 50678, 50738, 50795], [18357.984, 18422.177, 18482.831, 18349.235, 18236.746], [35183.085, 35128.229, 35162.021, 35171.783, 35136.744], [21.104, 31.368, 23.164, 27.928, 32.3], [1240.883902961717, 1002.2513799248793, 1445.8140151675814, 2694.9472965559826, 2801.319153110087], [652, 653, 654, 655, 656]], [7, 4559, [50750, 50804, 50868, 50932, 50999, 51060, 51122], [32474.203, 32422.964, 32649.329, 32471.284, 32476.709, 32525.674, 32328.197], [61369.518, 61277.473, 61241.658, 61186.102, 61155.82, 61160.337, 61048.166], [36.113, 30.848, 15.043, 23.5, 15.222, 14.306, 16.818], [3043.2269485785123, 2952.4229851459772, 736.7893139273347, 2786.57110875244, 2842.2852592494805, 6609.439983556947, 1519.6094831152943], [655, 656, 657, 658, 659, 660, 661]], [1, 4571, [50953, 51021, 51079, 51145, 51197, 51248, 51312, 51380, 51443, 51508, 51569, 51639, 51710, 51782, 51851, 51916, 51978, 52048, 52116, 52177, 52237, 52293, 52349, 52406, 52471, 52526, 52582, 52626], [49181.435, 49185.183, 49146.257, 49050.668, 48967.86, 49041.626, 49012.702, 48985.139, 48859.696, 48786.021, 48762.617, 48820.226, 48779.59, 48718.609, 48783.085, 48750.123, 48805.837, 48803.321, 48861.349, 48886.39, 48887.531, 48926.893, 48927.219, 48993.236, 49031.235, 49053.471, 48991.879, 48929.087], [25389.095, 25371.993, 25463.46, 25512.086, 25620.379, 25596.491, 25589.701, 25516.775, 25601.791, 25720.856, 25784.809, 25769.256, 25763.337, 25771.069, 25723.815, 25731.632, 25625.816, 25666.022, 25641.424, 25649.932, 25667.417, 25630.01, 25587.971, 25434.63, 25367.798, 25364.447, 25451.054, 25403.268], [12.301, 7.747, 22.115, 29.03, 15.51, 17.842, 9.487, 27.88, 22.919, 17.011, 13.199, 13.665, 14.675, 12.032, 13.86, 9.871, 15.59, 13.97, 13.276, 15.706, 20.742, 8.733, 15.57, 20.961, 18.13, 18.144, 17.471, 25.177], [1115.7601035071966, 2029.5280304352327, 4681.399558936465, 3673.8035382526023, 1369.247041249266, 2395.622236958281, 2747.3061695491165, 3020.7639905204596, 2633.8265994327417, 3657.550972236154, 1720.964624051842, 1932.1285406034146, 1685.089561617723, 2641.666885053411, 2937.050654910187, 3379.8784647532384, 17600.696441231605, 4403.167474092844, 5917.328003573566, 4683.674066893098, 1843.4953558875668, 4968.7123196442535, 9490.81141408591, 4298.33915590042, 3331.3296204983894, 2431.225329342454, 1318.8167175247056, 4806.805728939469], [658, 659, 660, 661, 662, 663, 664, 665, 666, 667, 668, 669, 670, 671, 672, 673, 674, 675, 676, 677, 678, 679, 680, 681, 682, 683, 684, 685]], [3, 4572, [50828, 50894, 50957, 51023, 51083], [3148.127, 3099.933, 3033.994, 3117.755, 3100.443], [31937.428, 31980.211, 31984.272, 32039.462, 32052.441], [12.279, 9.183, 27.556, 6.65, 12.326], [1588.6384805410917, 2200.3456458328305, 2903.89506184442, 3209.6739267299167, 1576.0840982032641], [657, 658, 659, 660, 661]], [5, 4574, [50960, 51026, 51087, 51153, 51205, 51259, 51323, 51390], [4757.476, 4752.541, 4717.01, 4719.457, 4635.086, 4727.544, 4827.663, 4724.159], [51267.465, 51190.91, 51203.121, 51171.35, 51016.43, 51193.414, 51199.98, 51218.12], [26.59, 19.743, 32.18, 31.906, 34.049, 35.169, 27.362, 21.315], [1337.0919571515312, 882.2426587541087, 1259.643411430377, 1905.3779886205575, 11775.116708205258, 1583.4224843468266, 1690.7962422430917, 1226.5755783393774], [659, 660, 661, 662, 663, 664, 665, 666]], [7, 4584, [50870, 50933, 51000, 51061, 51123, 51179], [32946.442, 32975.092, 33015.283, 32979.392, 32983.81, 33033.584], [62103.629, 62081.858, 62113.546, 62150.374, 62097.982, 62196.722], [27.764, 31.923, 15.462, 12.016, 21.021, 27.059], [2091.4156307937324, 2014.882580874144, 2017.1397359974926, 1711.620845047522, 1354.0161704969419, 1460.9993292581046], [657, 658, 659, 660, 661, 662]], [2, 4588, [50943, 51012, 51067, 51132, 51187, 51240], [40760.464, 40755.708, 40762.934, 40796.56, 40754.404, 40796.058], [29972.676, 29976.774, 29969.251, 30006.519, 29966.323, 29977.745], [6.354, 20.132, 8.443, 13.394, 18.38, 30.666], [2181.8381646683006, 912.5275601175205, 1601.686228358455, 1797.0663262809617, 1446.3640203360037, 821.5942537463459], [658, 659, 660, 661, 662, 663]], [5, 4603, [51154, 51207, 51260, 51324, 51394, 51453], [5468.045, 5374.38, 5247.92, 5226.239, 5341.544, 5433.669], [50931.006, 50954.566, 51056.029, 51120.653, 51152.809, 51048.916], [24.435, 22.123, 16.229, 11.149, 11.006, 21.706], [1000.3763688175052, 2563.398320542094, 1249.5285633847361, 862.132139272412, 1214.7131424173197, 1184.7691097243426], [662, 663, 664, 665, 666, 667]], [6, 4637, [51299, 51374, 51434, 51499, 51564, 51630], [40530.249, 40531.035, 40433.069, 40435.863, 40606.164, 40479.869], [58734.408, 58900.901, 58770.526, 58801.083, 58772.471, 58710.146], [26.572, 26.447, 23.947, 31.979, 41.862, 22.277], [985.0074068592708, 1348.188739634803, 1298.8075241911183, 2337.207525048326, 1099.233126517617, 8342.809085385381], [664, 665, 666, 667, 668, 669]], [4, 4649, [51416, 51476, 51539, 51602, 51675, 51740, 51813, 51884, 51946, 52015, 52079], [18514.594, 18332.297, 18285.84, 18337.99, 18293.836, 18189.618, 18251.444, 18286.823, 18314.685, 18345.773, 18141.201], [35227.577, 35241.694, 35203.582, 35140.804, 35158.799, 35153.621, 35182.368, 35205.885, 35182.314, 35156.544, 35117.959], [12.533, 35.004, 12.374, 13.573, 15.278, 19.153, 23.721, 18.901, 17.396, 26.258, 22.977], [746.356919150173, 1354.3434099341343, 1563.9241780815212, 2246.3781816721776, 2351.385164162918, 1493.9543095436456, 1515.3076085779144, 1017.5370068126695, 2648.2300698254144, 7668.948845631158, 1239.6325690977958], [666, 667, 668, 669, 670, 671, 672, 673, 674, 675, 676]], [7, 4651, [51424, 51489, 51555, 51619, 51691, 51756], [32481.111, 32363.996, 32405.478, 32532.559, 32412.423, 32446.98], [61778.281, 61803.589, 61745.564, 61747.507, 61848.689, 61663.442], [23.0, 14.761, 10.218, 14.02, 12.73, 20.8], [733.203575445887, 1118.6866928022064, 1043.0790491659986, 1757.6992883243781, 1421.903853312493, 22610.19260811896], [666, 667, 668, 669, 670, 671]], [4, 4659, [51477, 51541, 51603, 51676, 51742, 51814], [18538.913, 18550.028, 18494.365, 18543.649, 18556.593, 18520.423], [33822.117, 33831.993, 33865.093, 33878.71, 33938.674, 33909.876], [14.026, 30.308, 16.934, 13.873, 14.559, 35.054], [781.3868929901622, 2326.0943710230076, 3400.997817238934, 1833.5187741432649, 1481.061044843477, 866.7349013882952], [667, 668, 669, 670, 671, 672]], [2, 4662, [51631, 51702, 51773, 51843, 51911, 51969, 52042, 52107, 52165, 52229], [41118.927, 41157.06, 41074.948, 41117.008, 41154.628, 41319.219, 41129.798, 41209.098, 41151.836, 41196.469], [30161.417, 30097.601, 30076.842, 30082.68, 30140.736, 30110.417, 30115.655, 30006.878, 30017.031, 30101.526], [20.597, 18.733, 19.228, 25.839, 22.809, 41.647, 17.28, 19.152, 12.603, 24.651], [701.8545353286831, 652.771094233351, 1678.7735532691993, 1656.1804214025624, 8214.874218473777, 3639.2193694416997, 825.5081196396318, 1354.5424188577044, 2676.5508657732544, 1012.0333395831972], [669, 670, 671, 672, 673, 674, 675, 676, 677, 678]], [0, 4668, [51521, 51580, 51651, 51725, 51797], [5530.01, 5587.444, 5569.624, 5591.66, 5711.445], [6433.551, 6486.51, 6477.867, 6590.662, 6638.325], [17.452, 13.49, 9.89, 11.719, 15.524], [975.6873078843735, 2107.234033320597, 1711.0149813824703, 1512.9774693754855, 1334.504258031694], [668, 669, 670, 671, 672]], [6, 4682, [52041, 52106, 52164, 52228, 52283, 52339, 52395, 52461, 52516], [40846.907, 40877.499, 40753.318, 40778.022, 40764.552, 40742.389, 40629.908, 40619.232, 40607.801], [58827.479, 58709.517, 58587.806, 58562.612, 58531.754, 58595.908, 58557.861, 58586.044, 58574.861], [19.629, 16.028, 15.275, 12.539, 21.77, 16.258, 18.546, 20.82, 22.452], [1232.193769896429, 1465.4285040221916, 1990.5790996792234, 1488.6204768208959, 2003.7890498628703, 1265.1963064952556, 2493.595018040271, 1540.6129079938116, 703.9648222104313], [675, 676, 677, 678, 679, 680, 681, 682, 683]], [6, 4683, [51970, 52043, 52108, 52168, 52230, 52284, 52341, 52397, 52464, 52520, 52576, 52621, 52665, 52712, 52761, 52803, 52850, 52892, 52929, 52976], [41437.563, 41671.157, 41620.74, 41580.349, 41514.608, 41519.936, 41526.244, 41510.017, 41544.853, 41602.215, 41620.112, 41525.017, 41570.415, 41518.277, 41555.386, 41596.249, 41615.039, 41642.838, 41653.759, 41590.32], [59340.787, 59364.286, 59338.653, 59155.4, 59141.839, 59052.791, 59001.883, 59074.519, 59247.336, 59250.267, 59291.359, 59322.628, 59300.256, 59220.586, 59317.097, 59369.022, 59364.642, 59355.893, 59292.665, 59258.722], [10.088, 16.79, 20.947, 19.44, 14.947, 8.978, 10.59, 19.363, 19.976, 13.36, 21.481, 18.803, 16.143, 11.925, 10.893, 13.489, 12.324, 13.021, 14.546, 20.866], [515.1955821821749, 1933.7380416856336, 2299.848609991581, 1820.4183953610104, 1941.6715582613767, 802.9472481054336, 409.78896286423907, 1297.7784981697903, 8839.77440371415, 2497.902355807326, 2501.521785778238, 2492.095587870575, 7553.87955948583, 9990.848412084284, 7865.598139616985, 7773.416626721051, 7387.2705553151545, 5073.936629516835, 3356.2277187835166, 636.4469952542682], [674, 675, 676, 677, 678, 679, 680, 681, 682, 683, 684, 685, 686, 687, 688, 689, 690, 691, 692, 693]], [3, 4688, [51716, 51788, 51855, 51922, 51982, 52053, 52120, 52181, 52242, 52297, 52355], [2918.5, 2859.511, 2863.277, 2809.726, 2729.858, 2654.855, 2653.613, 2673.115, 2661.827, 2632.034, 2655.065], [30338.748, 30306.956, 30239.406, 30144.375, 30171.415, 30141.812, 30141.366, 30147.409, 30150.417, 30131.891, 30206.734], [17.713, 14.406, 14.116, 17.883, 13.348, 8.939, 10.732, 10.507, 13.649, 19.5, 12.336], [1301.6937820531257, 1514.9423735271967, 1427.5999503187834, 1720.4801256382286, 1482.429067508485, 1141.5141700916909, 1328.6767738549236, 1398.4861508361282, 1241.0729829457334, 1942.7970051091709, 1583.0443641133959], [671, 672, 673, 674, 675, 676, 677, 678, 679, 680, 681]], [4, 4709, [52262, 52317, 52376, 52432, 52497], [17919.067, 17856.211, 17894.661, 17930.917, 17926.656], [34389.603, 34395.423, 34400.951, 34337.803, 34299.225], [9.601, 12.013, 9.388, 16.063, 14.775], [852.3539651880427, 3788.869467433052, 2207.796023192034, 4687.965351678254, 2384.1173211259793], [679, 680, 681, 682, 683]], [4, 4730, [51944, 52013, 52077, 52147, 52200], [17715.1, 17702.664, 17717.676, 17710.343, 17612.866], [34055.282, 34028.073, 33969.568, 33931.81, 33864.377], [10.554, 12.832, 22.774, 19.815, 29.756], [1725.2781190312091, 1371.44653943624, 1347.2191412415575, 1185.108689663821, 8771.316302700541], [674, 675, 676, 677, 678]], [8, 4737, [51873, 51939, 52003, 52071, 52139], [13237.299, 12999.43, 13045.408, 13096.069, 13022.161], [70358.455, 70369.265, 70231.023, 70275.288, 70443.876], [32.157, 27.812, 22.966, 24.8, 30.702], [1141.2363380265306, 4549.813946040676, 1355.6997707230855, 2280.82915011621, 1085.1395214197087], [673, 674, 675, 676, 677]], [6, 4742, [52709, 52758, 52799, 52846, 52887, 52925, 52972, 53019], [40550.38, 40515.034, 40479.869, 40477.377, 40476.131, 40484.682, 40483.781, 40465.959], [59432.296, 59408.235, 59472.744, 59412.649, 59447.946, 59425.376, 59467.679, 59472.764], [16.678, 17.816, 11.03, 15.682, 15.375, 19.885, 15.716, 10.539], [807.816376842213, 1557.5676861184143, 2298.5868273796946, 1896.8256096075925, 1201.5367088749217, 1482.2469288030734, 1307.6900057562539, 1288.3314377879508], [687, 688, 689, 690, 691, 692, 693, 694]], [3, 4753, [51714, 51786, 51854, 51921, 51981, 52052], [2380.289, 2285.249, 2336.825, 2212.427, 2145.196, 2129.688], [30135.351, 30108.315, 30144.321, 30223.45, 30383.691, 30395.966], [23.206, 10.922, 26.594, 12.602, 19.717, 27.455], [2144.618668850961, 2475.9809541079085, 2735.6751640877083, 2077.4636207264325, 1926.8787661144563, 1389.0345406824351], [671, 672, 673, 674, 675, 676]], [0, 4760, [52770, 52815, 52863, 52902, 52939, 52988, 53035, 53083], [5766.117, 5631.517, 5640.593, 5564.482, 5610.465, 5492.626, 5621.533, 5501.608], [7054.274, 6976.913, 6952.43, 6898.283, 6818.462, 6735.24, 6737.486, 6695.679], [10.26, 28.923, 28.228, 25.696, 19.959, 15.867, 29.096, 17.447], [454.12851516196, 1829.8074444351419, 1450.1360325165022, 953.0522624742375, 1743.76330804243, 829.4953836096979, 3917.9653503936083, 919.5391084186025], [689, 690, 691, 692, 693, 694, 695, 696]], [0, 4761, [52725, 52771, 52816, 52865, 52903, 52941, 52989, 53037, 53086], [6450.776, 6485.984, 6558.242, 6539.984, 6587.342, 6623.982, 6619.182, 6635.122, 6669.351], [7236.775, 7202.884, 7406.415, 7344.029, 7441.832, 7378.886, 7396.237, 7347.458, 7318.842], [18.22, 22.723, 21.393, 27.752, 31.496, 34.209, 14.821, 15.847, 18.855], [865.313237158332, 1922.8049497764955, 3573.739405498708, 5797.661599528481, 1531.345656540123, 1220.142765019697, 1149.1683513963542, 1015.6927842263166, 920.6359438302644], [688, 689, 690, 691, 692, 693, 694, 695, 696]], [7, 4766, [52751, 52790, 52840, 52882, 52919, 52961, 53014, 53060], [33020.864, 33045.125, 33030.106, 33064.021, 33062.156, 33041.031, 32986.457, 33104.282], [61959.552, 61989.526, 62041.726, 62002.632, 61992.412, 62045.692, 62091.985, 62023.948], [19.653, 9.183, 14.075, 16.862, 35.633, 13.113, 24.293, 18.835], [1877.244500876184, 4081.2463403703637, 2882.4343939223395, 1978.6824326348155, 928.8618150110111, 1259.4308834182561, 840.521266957247, 575.1780205011894], [688, 689, 690, 691, 692, 693, 694, 695]], [6, 4772, [52890, 52928, 52975, 53021, 53067], [41084.287, 41133.897, 41069.321, 41154.875, 41137.292], [58653.735, 58764.204, 58797.497, 58835.44, 58924.902], [22.872, 21.982, 26.368, 28.624, 37.394], [1230.797634749224, 855.3706097968953, 1977.5429055662055, 1397.1435333106047, 1265.874141221522], [691, 692, 693, 694, 695]], [1, 4774, [52853, 52894, 52932, 52981, 53024, 53070, 53114], [48094.459, 47973.46, 48019.212, 47984.239, 47906.585, 47818.907, 47879.276], [25079.49, 24965.983, 25084.732, 25013.77, 24917.054, 24937.517, 24874.557], [12.023, 12.862, 20.666, 16.032, 15.26, 21.313, 18.874], [402.9283771868201, 2068.942486119188, 3308.7995038196045, 1149.7323680659083, 1195.8457017163885, 1212.318152663996, 1134.4973467241873], [690, 691, 692, 693, 694, 695, 696]], [4, 4779, [52874, 52914, 52951, 53001, 53051, 53093], [17838.247, 17931.147, 17842.312, 17844.226, 18024.38, 18118.153], [33393.205, 33361.407, 33487.887, 33408.588, 33315.353, 33319.539], [18.628, 13.392, 25.104, 13.856, 25.477, 36.542], [931.4292721748351, 514.6302155581783, 6450.806049361533, 1298.1901292785653, 1204.2437920536581, 1037.2034725819065], [691, 692, 693, 694, 695, 696]], [3, 4791, [52936, 52984, 53028, 53077, 53116], [2477.418, 2474.288, 2602.572, 2472.548, 2577.016], [31609.81, 31672.704, 31644.794, 31637.917, 31538.88], [24.533, 4.633, 31.117, 20.466, 28.48], [675.0537693832489, 491.21188657983566, 2624.3062824444105, 3067.445336460869, 4057.2441742514784], [693, 694, 695, 696, 697]], [1, 4816, [53209, 53241, 53278, 53318, 53342, 53375, 53414, 53446, 53475, 53512, 53541, 53565, 53587], [49109.941, 49101.222, 49161.59, 49150.297, 49134.282, 49120.521, 49149.687, 49189.391, 49169.192, 49208.249, 49195.926, 49106.043, 49158.242], [25481.295, 25428.397, 25340.682, 25178.812, 25070.549, 25155.001, 25157.116, 25264.083, 25297.538, 25343.876, 25251.179, 25481.004, 25409.651], [21.446, 19.685, 19.459, 18.718, 15.502, 16.169, 22.574, 9.993, 12.193, 18.197, 21.621, 18.661, 17.791], [579.6628020386028, 765.6712180183414, 1973.2469000723102, 3040.088140248525, 2500.77243754746, 4362.907330060128, 8793.584304372192, 2268.9237673465664, 2323.4041637991236, 2257.175711612636, 2539.9639285835997, 986.0483529967179, 3406.9109140325368], [699, 700, 701, 702, 703, 704, 705, 706, 707, 708, 709, 710, 711]], [3, 4823, [53212, 53246, 53282, 53320, 53346, 53379, 53419], [2669.108, 2765.514, 2744.675, 2794.705, 2805.746, 2835.582, 2819.979], [30198.081, 30202.189, 30165.56, 30189.503, 30174.467, 30182.739, 30171.744], [20.703, 17.178, 15.109, 10.844, 16.915, 10.764, 17.61], [17193.36612115617, 2070.168575648365, 1843.2021459801974, 3219.482176081117, 1629.5168966325184, 1785.5292245252126, 1389.6881265469576], [700, 701, 702, 703, 704, 705, 706]], [3, 4834, [53319, 53344, 53378, 53416, 53448, 53477, 53517], [2338.673, 2365.905, 2286.845, 2274.23, 2259.773, 2286.889, 2252.798], [31546.725, 31583.78, 31529.891, 31427.068, 31293.549, 31280.436, 31209.285], [33.745, 21.355, 33.695, 17.277, 19.019, 28.603, 19.408], [2571.1586178693456, 10628.139804848399, 1232.8857453333671, 39270.567468457986, 1422.412608788945, 771.5119539691755, 542.3822902052657], [703, 704, 705, 706, 707, 708, 709]], [7, 4868, [53558, 53579, 53612, 53649, 53683, 53727, 53781, 53846], [31869.788, 31994.85, 32032.596, 31954.296, 31784.002, 31689.427, 31580.762, 31641.754], [60120.695, 60103.237, 60098.989, 60155.344, 60061.883, 60074.676, 60256.656, 60328.268], [23.391, 13.979, 15.518, 23.263, 19.335, 25.148, 21.209, 10.4], [1849.684739087657, 1678.397762656635, 1076.0548875194047, 2056.06991602714, 1057.175261994115, 886.8321678808022, 6812.484872907807, 91453.97724674235], [710, 711, 712, 713, 714, 715, 716, 717]], [1, 4874, [53623, 53659, 53694, 53742, 53798, 53869, 53950], [49002.422, 48984.032, 49006.608, 48872.469, 48982.758, 48848.807, 48761.822], [25627.184, 25704.217, 25664.899, 25664.55, 25559.843, 25660.859, 25682.209], [15.89, 15.555, 13.876, 17.488, 23.422, 18.794, 22.146], [2754.403231399465, 1695.2602556762388, 3844.106394274607, 2351.430546540902, 2471.927332935177, 4778.529290101475, 1476.7855513508914], [712, 713, 714, 715, 716, 717, 718]], [3, 4894, [53697, 53745, 53800, 53872, 53954], [2271.768, 2217.722, 2198.855, 2348.552, 2509.606], [30239.197, 30294.325, 30298.703, 30413.007, 30399.65], [14.156, 7.899, 13.115, 21.322, 31.715], [1597.1957893148099, 3908.2309693762154, 2994.555463467821, 15908.570320078274, 5544.588593072517], [715, 716, 717, 718, 719]], [5, 4896, [53700, 53750, 53807, 53881, 53967], [4743.156, 4945.89, 4871.462, 4924.622, 4918.72], [51326.154, 51278.117, 51342.727, 51425.199, 51467.25], [13.552, 24.821, 29.132, 14.128, 18.259], [599.722538354758, 7475.893367888427, 1954.3443798834348, 26089.721065804955, 9281.14986611708], [715, 716, 717, 718, 719]], [0, 4897, [53701, 53753, 53810, 53884, 53969, 54052, 54143, 54221, 54303, 54385, 54463], [5721.442, 5630.599, 5650.315, 5675.278, 5639.456, 5663.012, 5773.984, 5803.616, 5710.403, 5599.555, 5619.253], [7185.023, 7197.631, 7221.676, 7131.958, 7162.816, 7249.589, 7296.948, 7336.092, 7302.333, 7262.63, 7324.488], [19.094, 13.905, 8.517, 18.521, 15.803, 19.715, 15.968, 25.82, 17.108, 18.933, 19.772], [1272.1427379347047, 1428.8527917240165, 2052.7277423571722, 3156.4334038249062, 4413.574268502748, 1807.1205426026866, 5751.636246588812, 4802.5812428124755, 1969.0761396295954, 1989.5506774353096, 1659.9178026595337], [715, 716, 717, 718, 719, 720, 721, 722, 723, 724, 725]], [6, 4898, [53688, 53734, 53789, 53856, 53934], [40237.88, 40318.398, 40220.158, 40360.611, 40573.402], [59057.286, 59057.921, 59016.476, 58918.214, 58925.324], [24.728, 19.735, 18.851, 19.004, 32.435], [1045.4252469880064, 1481.5870561539607, 2481.7275973654196, 6155.531226088685, 6131.886911973313], [714, 715, 716, 717, 718]], [6, 4899, [53656, 53689, 53735, 53791, 53858, 53936, 54028], [40859.372, 40776.758, 40878.807, 40733.268, 40829.564, 40854.852, 40815.215], [58508.427, 58540.361, 58547.081, 58495.275, 58568.832, 58747.718, 58546.062], [18.406, 22.182, 19.071, 17.682, 19.702, 20.313, 17.445], [1021.0021580071547, 766.5449419844606, 889.0658371690172, 2458.4817571909557, 1565.671011918991, 8926.27066947834, 2040.5605686696179], [713, 714, 715, 716, 717, 718, 719]], [8, 4906, [53713, 53767, 53824, 53901, 53991, 54070], [12662.384, 12676.169, 12703.445, 12721.078, 12655.007, 12743.729], [70524.952, 70360.227, 70552.701, 70677.278, 70593.934, 70698.734], [11.869, 29.351, 23.462, 28.805, 11.684, 21.887], [87339.25390543928, 1740.896054226516, 6310.290023959777, 1598.1043116510752, 34600.36106376411, 10440.956166738402], [715, 716, 717, 718, 719, 720]], [8, 4916, [53769, 53827, 53904, 53994, 54072, 54162, 54236], [13688.234, 13720.266, 13698.483, 13816.577, 13739.362, 13808.367, 13778.342], [71084.293, 71063.59, 71084.466, 70991.502, 71064.653, 71085.601, 70927.568], [16.512, 23.925, 13.394, 17.954, 13.045, 15.071, 21.814], [2505.520281435535, 1244.8368455564062, 1414.7002992759685, 1647.2904225176499, 1848.9614778937919, 2336.784491238448, 2677.393689672351], [716, 717, 718, 719, 720, 721, 722]], [7, 4922, [53783, 53851, 53930, 54017, 54104, 54185, 54263], [32871.804, 32871.823, 32895.127, 32862.144, 32833.394, 32742.438, 32612.951], [61485.919, 61500.786, 61525.2, 61426.022, 61360.81, 61243.735, 61145.807], [18.222, 20.137, 16.584, 13.206, 11.656, 15.578, 14.749], [3011.8820403355876, 2926.1875867901845, 5408.227895611118, 6676.91282600435, 2873.803572352639, 6492.763354671828, 2486.0739375397343], [716, 717, 718, 719, 720, 721, 722]], [1, 4926, [53796, 53867, 53949, 54038, 54128], [48171.296, 48124.093, 48240.851, 48209.92, 48140.649], [25169.409, 25242.808, 25148.565, 25087.65, 25250.912], [44.247, 13.77, 24.105, 22.317, 22.475], [3072.1138410457793, 4431.498797255565, 2942.1366767173495, 17213.299996829028, 3771.1601470016], [716, 717, 718, 719, 720]], [4, 4944, [53914, 54003, 54080, 54168, 54245, 54329, 54409, 54491, 54589, 54680, 54757, 54828, 54899], [18423.201, 18506.407, 18408.077, 18350.627, 18410.982, 18347.356, 18293.877, 18248.649, 18280.614, 18299.812, 18433.724, 18350.539, 18283.65], [34560.755, 34759.244, 34887.806, 34946.786, 35054.254, 35135.66, 35045.358, 35019.869, 34931.861, 35104.505, 35165.993, 35235.23, 35217.215], [30.365, 15.616, 19.997, 16.727, 21.518, 12.295, 29.763, 21.718, 18.686, 27.452, 18.398, 24.459, 18.513], [7518.9096304703735, 19923.086983497415, 18658.162505087348, 13063.705376909547, 3941.423236096884, 5251.864412008931, 2174.8919670243, 867.8135361509258, 1691.546034362774, 4020.356064924242, 1831.7578825267503, 1107.1766832533724, 776.730153402743], [718, 719, 720, 721, 722, 723, 724, 725, 726, 727, 728, 729, 730]], [7, 4949, [53929, 54015, 54102, 54184, 54262], [32127.15, 32182.139, 32077.343, 32169.266, 32264.065], [62030.867, 61941.938, 61970.043, 61948.416, 61999.056], [27.885, 26.71, 12.758, 22.669, 20.76], [4471.170803538386, 6871.762940310414, 1100.6791877614655, 4824.30127606813, 17313.990947107075], [718, 719, 720, 721, 722]], [2, 4955, [53938, 54030, 54114, 54197, 54279, 54361, 54436, 54523, 54616, 54702], [41249.986, 41200.996, 41181.297, 41291.006, 41341.28, 41452.717, 41443.66, 41529.429, 41387.855, 41400.675], [31092.23, 31015.312, 30989.279, 30934.255, 31122.772, 31136.701, 31124.019, 31167.445, 31206.289, 31097.372], [29.174, 15.678, 15.998, 20.244, 36.84, 20.481, 19.386, 28.065, 15.203, 20.042], [825.2622241991852, 1182.1856890408708, 1296.4526536389471, 17138.31939993663, 747.3127572239874, 3565.102565401908, 851.7388885044702, 3164.8430244301603, 2556.723484258713, 4253.077431407944], [718, 719, 720, 721, 722, 723, 724, 725, 726, 727]], [2, 4957, [53940, 54032, 54120, 54201, 54281], [41548.169, 41627.324, 41716.304, 41840.518, 41735.802], [30137.625, 29979.509, 30146.687, 30342.333, 30252.83], [19.038, 18.233, 16.062, 14.727, 19.881], [3912.9125039566925, 5786.872054314383, 3479.5509751171594, 2881.6836370395267, 15173.248613925338], [718, 719, 720, 721, 722]], [2, 4960, [53861, 53942, 54033, 54119, 54200], [41869.021, 41805.669, 41746.61, 41642.33, 41584.685], [31534.403, 31516.057, 31537.863, 31507.564, 31321.818], [30.751, 12.03, 14.037, 7.487, 22.03], [925.9692045763594, 1288.0703856316884, 1938.9395239093328, 1778.877076150695, 19139.614459117223], [717, 718, 719, 720, 721]], [5, 4961, [53879, 53964, 54047, 54140, 54219, 54299, 54383], [3916.943, 3903.875, 3924.745, 3937.777, 4035.48, 3984.294, 4022.715], [51219.975, 51332.915, 51409.531, 51474.587, 51517.527, 51500.034, 51528.103], [12.149, 13.819, 10.8, 19.901, 16.767, 13.407, 11.327], [1556.4699029866433, 2424.161496018175, 3682.987436706499, 687.9857366151491, 1629.580218416823, 2256.654141221303, 1719.7640408182854], [718, 719, 720, 721, 722, 723, 724]], [6, 4970, [54026, 54111, 54194, 54274, 54353], [40247.575, 40263.813, 40267.052, 40295.241, 40332.923], [59189.373, 59225.698, 59137.359, 59125.732, 59252.787], [20.77, 17.705, 26.63, 14.813, 29.87], [1374.1578893317298, 3592.153031104938, 3313.3119875173775, 15361.37466036057, 3299.240562622432], [719, 720, 721, 722, 723]], [3, 4971, [53955, 54042, 54132, 54213, 54294], [2663.678, 2712.686, 2779.33, 2735.124, 2666.633], [32038.318, 31998.463, 32039.652, 32085.683, 32111.599], [17.63, 10.31, 16.145, 17.946, 13.635], [12390.783796569105, 56753.88845571563, 25776.06058899939, 21980.257641298384, 24849.690433401953], [719, 720, 721, 722, 723]], [0, 4975, [53973, 54054, 54145, 54224, 54305, 54387, 54465, 54556, 54650, 54731, 54804, 54880, 54956, 55033, 55106], [6222.057, 6305.339, 6315.715, 6460.729, 6404.354, 6324.918, 6404.417, 6430.22, 6357.953, 6354.598, 6210.293, 6229.916, 6380.57, 6363.525, 6396.037], [7707.493, 7588.537, 7588.255, 7592.428, 7621.182, 7632.33, 7620.625, 7621.252, 7639.761, 7641.919, 7711.628, 7618.537, 7685.589, 7707.036, 7640.419], [16.157, 20.87, 15.899, 14.63, 15.354, 25.664, 22.721, 28.094, 17.36, 12.879, 13.952, 30.686, 15.521, 14.051, 12.929], [3414.3317707490264, 1172.1939536815776, 4862.92090929516, 2050.5080653865034, 3246.138524490483, 3377.020848409273, 1845.3810687236733, 2043.368596067692, 1735.6072848884817, 40521.3487310837, 1094.8595813540119, 4916.051556485936, 1017.1662521629339, 715.3738267314316, 1340.8215617984295], [719, 720, 721, 722, 723, 724, 725, 726, 727, 728, 729, 730, 731, 732, 733]], [8, 4985, [54159, 54234, 54317, 54399, 54479], [12371.27, 12366.322, 12388.374, 12417.714, 12447.484], [69569.862, 69595.03, 69582.601, 69563.041, 69547.233], [13.274, 14.104, 9.94, 10.308, 7.053], [1497.4352820440733, 1381.0864324170113, 1840.3343798767369, 1578.9518207351023, 2127.601094099621], [721, 722, 723, 724, 725]], [4, 4987, [54171, 54248, 54331, 54412, 54494], [18671.776, 18643.802, 18697.678, 18604.52, 18530.405], [34253.829, 34193.913, 34090.382, 34205.89, 33985.193], [17.398, 14.457, 17.752, 9.479, 24.859], [11750.725281236471, 30163.767838538082, 2306.4181025606226, 62289.28628007054, 2324.6781083734086], [721, 722, 723, 724, 725]], [7, 4991, [54100, 54182, 54260, 54341, 54422, 54508, 54603, 54691, 54764, 54841, 54908, 54990, 55070, 55149, 55217, 55297, 55367], [31511.381, 31608.429, 31677.327, 31585.287, 31609.747, 31575.729, 31571.404, 31530.732, 31572.623, 31459.401, 31424.816, 31533.537, 31488.706, 31539.73, 31498.219, 31471.308, 31472.589], [60418.173, 60518.151, 60561.568, 60590.549, 60461.471, 60487.819, 60484.82, 60532.28, 60609.263, 60453.034, 60452.734, 60519.441, 60564.233, 60577.572, 60560.366, 60473.755, 60567.983], [11.292, 22.917, 15.869, 22.141, 13.133, 15.204, 13.476, 13.002, 45.733, 29.096, 21.756, 19.81, 13.768, 19.77, 14.605, 26.972, 19.788], [28449.0291596544, 10930.023350980355, 18297.461957778953, 7268.985985816075, 7047.987489899755, 6900.6517569113785, 7886.799659061736, 3155.6437395392345, 1908.5243478433463, 4097.240619786741, 8365.825780617028, 3268.237554091483, 2323.4220262460713, 1496.5858351466302, 2004.9384307845562, 2974.4722844182184, 1198.3043698047197], [720, 721, 722, 723, 724, 725, 726, 727, 728, 729, 730, 731, 732, 733, 734, 735, 736]], [3, 4994, [54044, 54134, 54215, 54296, 54376], [3014.755, 2901.847, 2877.885, 2966.102, 2889.481], [30746.651, 30746.512, 30654.103, 30716.197, 30574.447], [13.624, 14.86, 14.393, 17.109, 27.221], [3239.8669008955726, 30881.891194222197, 14543.828563859106, 17927.899119591446, 2951.6412332335544], [720, 721, 722, 723, 724]], [5, 4997, [54050, 54141, 54220, 54301, 54384, 54462], [4902.011, 4941.669, 4908.098, 5071.76, 5081.267, 5098.914], [51189.676, 51228.532, 51259.246, 51282.878, 51233.302, 51319.648], [15.298, 17.926, 23.411, 26.528, 20.679, 14.293], [3640.1488444634892, 6276.106673546832, 3370.5457692452587, 2054.467355105263, 4987.1713424914, 36873.91031618061], [720, 721, 722, 723, 724, 725]], [2, 5018, [54362, 54437, 54524, 54617, 54703, 54774, 54854], [41627.488, 41595.504, 41604.887, 41570.616, 41562.374, 41508.751, 41424.289], [29835.073, 29747.024, 29741.588, 29764.582, 29740.076, 29621.654, 29449.316], [12.883, 10.186, 8.428, 15.343, 16.971, 18.416, 29.543], [3144.7355407278756, 2908.032931806085, 4145.560335386345, 5053.246602864066, 3972.60999754227, 4191.230613497138, 1111.5776517659244], [723, 724, 725, 726, 727, 728, 729]], [3, 5019, [54293, 54374, 54448, 54539, 54628, 54716, 54789, 54866, 54935, 55012, 55092], [2381.255, 2304.998, 2397.935, 2453.966, 2475.628, 2309.608, 2293.845, 2347.829, 2537.096, 2326.302, 2360.637], [31622.977, 31544.553, 31445.552, 31318.518, 31216.332, 31276.928, 31199.767, 31117.91, 31213.872, 31221.977, 31168.207], [19.73, 12.554, 25.465, 50.784, 27.242, 14.318, 22.383, 20.149, 16.573, 23.809, 20.554], [2450.4999480927445, 2668.611530634566, 13945.817537020042, 2888.0945347383376, 7731.631154545343, 1852.041015888646, 2278.612001749548, 6018.71330275878, 6657.698810511213, 4157.2027900548965, 4319.551523613907], [723, 724, 725, 726, 727, 728, 729, 730, 731, 732, 733]], [6, 5020, [54438, 54525, 54619, 54704, 54775, 54856, 54924, 55005, 55085, 55162, 55232, 55311], [41655.904, 41581.883, 41702.317, 41783.153, 41588.561, 41573.005, 41533.964, 41457.672, 41474.747, 41275.818, 41388.189, 41436.161], [59368.193, 59505.051, 59519.789, 59546.078, 59407.76, 59267.345, 59146.943, 59152.151, 58998.488, 59019.432, 59054.418, 59060.801], [25.656, 23.849, 29.256, 25.171, 20.79, 17.495, 16.386, 26.631, 16.307, 18.442, 17.707, 22.013], [5876.294462228059, 3282.976082099204, 10676.953101467076, 6071.27943145784, 1929.840531764131, 779.8970584582571, 2171.5138621736014, 4048.7938168729734, 1254.7995459776923, 6399.248635065396, 4784.398592353491, 2073.3975667193286], [724, 725, 726, 727, 728, 729, 730, 731, 732, 733, 734, 735]], [2, 5021, [54363, 54439, 54526, 54618, 54705, 54776, 54857, 54925, 55007, 55086, 55163], [41958.782, 41953.913, 41948.037, 41849.5, 41857.477, 41654.616, 41693.263, 41667.007, 41704.879, 41684.53, 41654.861], [30415.955, 30476.465, 30486.593, 30297.193, 30276.441, 30171.03, 30227.631, 30215.435, 30173.507, 30013.258, 30036.856], [10.747, 9.698, 17.351, 19.552, 12.117, 20.999, 21.05, 18.679, 11.689, 18.641, 13.963], [2270.5356014848253, 2933.305557481589, 2829.9656990985686, 1922.9764716604925, 2405.9375496531493, 9773.60683865778, 3772.012226414241, 1888.2848399483228, 2477.684413120103, 4607.247306262696, 3121.7185913709236], [723, 724, 725, 726, 727, 728, 729, 730, 731, 732, 733]], [3, 5027, [54720, 54794, 54869, 54939, 55015, 55094, 55167, 55245, 55323, 55393], [2881.939, 2849.019, 2906.67, 2920.449, 2868.523, 2805.944, 2772.626, 2875.169, 2911.099, 2871.71], [31179.559, 31008.428, 31117.758, 31201.899, 31084.219, 31109.163, 31187.903, 31197.732, 31173.299, 30962.403], [27.281, 28.476, 14.337, 12.739, 11.479, 14.836, 21.416, 27.808, 39.004, 20.285], [3465.2504147651916, 4886.630446640607, 6464.226550059045, 1566.5941917633, 6105.527969932056, 3499.1458438610184, 3974.016652046994, 1948.9244602479687, 2366.650372352856, 3516.561017168215], [728, 729, 730, 731, 732, 733, 734, 735, 736, 737]], [5, 5031, [54461, 54550, 54644, 54729, 54801, 54875, 54948, 55026, 55102, 55176, 55254, 55330, 55397, 55473, 55547, 55628, 55705, 55769, 55843, 55919, 55984, 56056, 56132], [5122.366, 5209.068, 5174.585, 5281.782, 5294.595, 5321.461, 5238.421, 5318.456, 5414.41, 5513.493, 5538.677, 5511.639, 5370.401, 5432.407, 5442.865, 5446.869, 5544.281, 5377.84, 5435.803, 5478.973, 5438.577, 5426.715, 5444.84], [51417.131, 51449.276, 51439.23, 51438.028, 51398.302, 51418.575, 51363.36, 51186.674, 51220.802, 51156.091, 51158.023, 51155.543, 51140.028, 51160.413, 51137.205, 51155.986, 51267.016, 51138.728, 51162.39, 51182.175, 51168.071, 51175.368, 51125.388], [25.614, 17.202, 11.186, 9.846, 8.837, 14.965, 16.606, 12.84, 21.996, 20.307, 17.787, 16.116, 13.031, 9.875, 9.295, 13.396, 16.405, 31.946, 16.366, 23.644, 20.752, 12.691, 22.063], [6658.843458892987, 2539.826844203203, 3973.526282634524, 4331.7874426410135, 2209.3207504614625, 2846.4977502731626, 4741.355017870774, 1623.3808481348844, 5919.325222387932, 1397.6671091483176, 1841.6402277602, 1750.878419831891, 1455.6092868094327, 1455.4590397007355, 1433.4487747669632, 1034.4014670832717, 21639.71849470145, 1544.3349328882853, 1144.225181002765, 836.116215414948, 1171.9553470623814, 1326.003293526508, 2337.519688808512], [725, 726, 727, 728, 729, 730, 731, 732, 733, 734, 735, 736, 737, 738, 739, 740, 741, 742, 743, 744, 745, 746, 747]], [8, 5037, [54664, 54747, 54818, 54889, 54970, 55047, 55116, 55194, 55268, 55344, 55414], [13119.313, 13254.294, 13243.341, 13317.794, 13408.852, 13226.342, 13228.225, 13214.832, 13171.422, 13142.97, 13115.15], [70193.496, 70313.514, 70345.511, 70414.922, 70511.457, 70400.86, 70478.977, 70529.534, 70493.079, 70421.959, 70532.498], [23.701, 13.012, 16.421, 10.683, 12.311, 34.618, 15.889, 19.164, 22.811, 15.914, 21.778], [9874.478741458874, 1692.826446820718, 2145.085316830843, 1294.1126513671386, 1459.6207444261065, 2742.0994161534213, 919.2201137497328, 858.8311171336882, 1192.7754816988136, 2327.110205598636, 704.537019605758], [727, 728, 729, 730, 731, 732, 733, 734, 735, 736, 737]], [4, 5039, [54674, 54752, 54824, 54894, 54977, 55054, 55130, 55200, 55277, 55350, 55421, 55496, 55576, 55655, 55728, 55792, 55871], [17619.032, 17664.731, 17663.512, 17680.413, 17733.098, 17762.23, 17716.751, 17710.553, 17670.166, 17620.482, 17590.8, 17632.471, 17645.531, 17559.538, 17668.348, 17719.942, 17660.939], [33716.971, 33761.912, 33553.467, 33610.598, 33493.788, 33452.374, 33474.74, 33455.872, 33541.429, 33606.029, 33755.531, 33811.489, 33742.719, 33711.717, 33627.233, 33607.267, 33706.004], [22.914, 16.098, 9.241, 16.327, 12.835, 13.343, 21.033, 15.767, 16.487, 16.508, 27.908, 25.437, 22.105, 21.743, 19.087, 14.477, 14.187], [3049.0616127827834, 6087.269554883095, 780.9818369429937, 1310.7648377307646, 1902.2927410288485, 2844.96009672273, 1526.628365979081, 1115.7841682420296, 1726.2199019497248, 1832.9199750309206, 1279.725536349693, 1531.3863834803208, 826.7092873531526, 1224.131268763747, 1500.4874520351275, 1016.4932069295471, 2258.8352148981166], [727, 728, 729, 730, 731, 732, 733, 734, 735, 736, 737, 738, 739, 740, 741, 742, 743]], [7, 5042, [54509, 54604, 54692, 54765, 54844], [32385.787, 32563.944, 32682.144, 32717.01, 32665.496], [61922.492, 61933.369, 62040.931, 61905.488, 62021.648], [21.666, 21.352, 8.915, 25.164, 15.385], [10736.744107580505, 3802.489154261733, 63368.8264018734, 8902.455200159093, 18079.841889123483], [725, 726, 727, 728, 729]], [6, 5044, [54520, 54613, 54701, 54771, 54851, 54920, 55002, 55082, 55159, 55228, 55309, 55377, 55452], [40202.703, 40296.549, 40254.476, 40271.381, 40369.557, 40316.699, 40325.43, 40233.662, 40225.6, 40285.545, 40416.498, 40414.448, 40361.548], [58901.436, 59026.685, 58925.997, 59037.362, 59263.946, 59267.158, 59231.855, 59129.899, 59199.521, 59225.095, 59282.214, 59263.162, 59206.214], [24.177, 20.984, 24.127, 22.007, 21.233, 20.834, 19.587, 18.733, 14.756, 11.35, 22.75, 22.313, 16.012], [822.0724108004167, 5921.646390483921, 2417.0143487888076, 4823.078498574488, 1674.515778690916, 1663.0807683528537, 5523.88726845714, 1235.4284510421735, 2844.5104770284465, 1924.991211698527, 1651.3212062018922, 1128.1095068962786, 2395.338332080873], [725, 726, 727, 728, 729, 730, 731, 732, 733, 734, 735, 736, 737]], [2, 5045, [54778, 54859, 54927, 55009, 55088, 55164, 55235], [42073.265, 41979.934, 42067.195, 42150.793, 42171.275, 42137.008, 41933.299], [31000.768, 31007.231, 30903.346, 30908.625, 30936.951, 30794.79, 30653.102], [36.459, 17.644, 19.926, 14.186, 11.74, 16.683, 24.889], [2464.590316328499, 17417.91301784345, 5691.083712173257, 3662.336885735805, 1684.9220551556837, 1233.053518669924, 19770.782238986383], [728, 729, 730, 731, 732, 733, 734]], [3, 5048, [54719, 54791, 54867, 54938, 55013, 55093, 55166, 55244, 55322, 55392, 55467, 55541, 55622, 55700, 55764], [2865.042, 2840.447, 2778.88, 2803.949, 2754.76, 2715.99, 2684.941, 2758.447, 2789.154, 2885.865, 2912.091, 2890.21, 2907.261, 3004.832, 3007.902], [30653.167, 30489.03, 30493.248, 30456.129, 30398.035, 30426.814, 30335.316, 30226.326, 30196.752, 30274.29, 30310.728, 30339.692, 30390.354, 30616.677, 30655.819], [17.336, 24.792, 25.915, 24.321, 15.089, 24.567, 28.963, 12.499, 12.42, 29.244, 21.863, 10.02, 24.352, 27.467, 38.504], [30589.891108918662, 6896.930600263176, 2521.5657386051184, 3085.025729533965, 1094.4656726321812, 6686.718558466236, 1571.6687367197133, 2144.154213423339, 1628.3094127859595, 1644.7009348874274, 2175.0997661074002, 467.91666130120996, 4078.97803333367, 9543.377964462132, 2147.255076736156], [728, 729, 730, 731, 732, 733, 734, 735, 736, 737, 738, 739, 740, 741, 742]], [4, 5072, [54979, 55057, 55134, 55203, 55279, 55353, 55424, 55500, 55578, 55660, 55731], [18154.499, 18159.264, 18321.275, 18268.784, 18389.568, 18283.297, 18290.94, 18306.622, 18308.75, 18408.394, 18571.22], [34949.728, 34988.13, 35057.089, 34999.355, 35023.968, 34920.06, 34909.474, 35047.538, 35113.339, 35204.889, 35177.128], [31.765, 18.725, 19.066, 17.197, 19.566, 28.837, 20.994, 26.089, 19.789, 10.822, 18.591], [3840.116623077529, 2656.0391551356265, 3918.781527619796, 4766.609746887902, 4073.4411950228437, 10624.08220667014, 2977.5128598978195, 3133.009411427329, 6109.870594849947, 3144.5853476702614, 1042.2411702542981], [731, 732, 733, 734, 735, 736, 737, 738, 739, 740, 741]], [7, 5076, [54992, 55071, 55150, 55218, 55300], [32220.857, 32318.944, 32330.113, 32205.751, 32374.43], [62042.609, 62150.429, 62142.643, 62082.955, 62211.549], [16.623, 18.203, 22.107, 37.545, 25.549], [12209.098687933096, 17344.771965141634, 6179.73103298964, 1532.8539052064357, 7722.868353097472], [731, 732, 733, 734, 735]], [5, 5080, [54946, 55023, 55099, 55173, 55249, 55328, 55396, 55470, 55545, 55627, 55702, 55767], [4472.16, 4355.611, 4442.764, 4355.301, 4236.107, 4212.661, 4225.477, 4228.618, 4089.02, 4045.46, 4027.044, 3955.473], [51721.692, 51731.297, 51726.522, 51691.83, 51666.436, 51633.242, 51599.726, 51596.452, 51458.497, 51422.4, 51355.463, 51254.536], [11.301, 15.855, 11.526, 6.633, 7.476, 8.236, 7.961, 8.247, 13.141, 7.986, 17.653, 10.963], [1570.800940541871, 1254.6078856928843, 1847.6479001352473, 3737.000415090986, 5053.1621883451435, 5324.039339136091, 4122.524411125855, 3912.4653307829553, 3067.031795348965, 2892.0122123744854, 2043.06692998806, 1467.579817968168], [731, 732, 733, 734, 735, 736, 737, 738, 739, 740, 741, 742]], [7, 5145, [55299, 55370, 55443, 55521, 55600, 55677, 55746, 55814, 55894, 55958, 56034], [32424.255, 32507.143, 32558.726, 32526.02, 32554.388, 32505.373, 32442.141, 32421.309, 32419.669, 32381.768, 32325.895], [62175.55, 62270.346, 62120.671, 62226.066, 62472.365, 62429.993, 62341.478, 62295.249, 62411.121, 62267.798, 62191.052], [26.847, 19.136, 24.891, 19.879, 11.484, 17.151, 20.587, 21.873, 15.32, 20.954, 34.038], [15657.93096881974, 3629.9747367828186, 10400.512291459287, 9946.579685253353, 4828.749583384069, 3388.6673500743937, 17778.934930551408, 11585.232495738877, 2610.524726863945, 1375.3522978140675, 4605.349139467106], [735, 736, 737, 738, 739, 740, 741, 742, 743, 744, 745]], [2, 5149, [55385, 55458, 55535, 55614, 55693, 55759, 55826, 55906, 55969, 56047, 56121, 56191, 56258, 56321], [42131.364, 42128.598, 42128.212, 42101.173, 42040.789, 41884.838, 41883.932, 41857.26, 41772.639, 41848.572, 41849.757, 41915.958, 42035.025, 41958.872], [30973.257, 30996.851, 31045.307, 31073.701, 31189.323, 31237.738, 31241.46, 31227.171, 31179.276, 31240.067, 31207.98, 31193.413, 31126.43, 31198.311], [12.241, 19.265, 15.734, 21.52, 16.241, 16.531, 13.592, 15.51, 15.087, 15.027, 16.929, 23.363, 19.33, 20.858], [501.7392651754986, 841.4259161852606, 2197.850321989741, 6159.300030778892, 2192.2037461243162, 4360.946875893695, 4451.500653092241, 2770.6097709842566, 9170.448657946028, 1523.622186796276, 3883.7875672778327, 1936.0315724799234, 9269.556266008041, 5393.1002916558955], [736, 737, 738, 739, 740, 741, 742, 743, 744, 745, 746, 747, 748, 749]], [1, 5150, [55389, 55463, 55540, 55618, 55697], [49069.389, 49105.159, 49085.607, 49105.359, 49128.07], [25170.098, 25253.967, 25283.738, 25228.669, 25271.615], [24.634, 14.629, 14.126, 15.919, 17.231], [2590.3940384949647, 1728.8917265991067, 2045.7607174985624, 2784.5170469332515, 1201.1687672400187], [736, 737, 738, 739, 740]], [5, 5168, [55477, 55553, 55634, 55706, 55772, 55846, 55922, 55987, 56060, 56135], [6098.882, 6099.042, 6081.611, 6037.76, 6090.723, 6079.712, 6066.172, 6018.577, 5936.86, 5897.09], [51487.137, 51528.659, 51545.832, 51553.481, 51532.673, 51530.993, 51624.382, 51635.199, 51705.778, 51701.777], [14.863, 11.874, 14.802, 14.907, 11.624, 11.649, 10.6, 9.834, 12.866, 19.695], [1811.6742563497285, 1954.4947771403333, 2638.5305793902558, 3076.924850283425, 1916.4824883473573, 2361.0085331856335, 2395.7156377153738, 2978.0098757398277, 2098.598483196182, 3130.8104638743735], [738, 739, 740, 741, 742, 743, 744, 745, 746, 747]], [1, 5169, [55539, 55617, 55696, 55761, 55834, 55912], [48980.512, 48923.742, 48964.588, 49135.896, 49065.219, 49049.609], [24534.514, 24510.479, 24569.467, 24582.614, 24496.046, 24523.246], [8.592, 39.514, 10.336, 18.974, 25.693, 33.774], [106917.30166359038, 2349.9151153430535, 427.62030618149777, 11695.143293272258, 10103.442458696627, 2233.9393054318984], [738, 739, 740, 741, 742, 743]], [7, 5183, [55598, 55676, 55744, 55812, 55893], [31304.715, 31358.123, 31413.44, 31374.711, 31367.396], [60294.713, 60455.038, 60390.969, 60373.172, 60412.609], [27.206, 18.644, 36.638, 18.951, 15.514], [2561.825798855836, 19917.926984140322, 1867.6212520337056, 3435.9579882248718, 731.7430197150334], [739, 740, 741, 742, 743]], [2, 5208, [55824, 55903, 55966, 56044, 56119], [41572.181, 41645.836, 41438.026, 41604.202, 41570.623], [30019.908, 29868.958, 29980.942, 29877.547, 29893.559], [22.327, 28.89, 24.484, 19.305, 24.763], [5913.776560373994, 1625.704101297801, 10992.297940796556, 1454.0985101909419, 809.8583952515681], [742, 743, 744, 745, 746]], [0, 5211, [55771, 55844, 55920, 55985, 56058, 56133, 56206, 56271, 56339, 56407, 56467], [5667.222, 5687.188, 5730.668, 5671.199, 5679.693, 5601.558, 5691.648, 5672.575, 5669.505, 5817.631, 5737.09], [6051.65, 6150.71, 6125.133, 6258.302, 6254.476, 6247.231, 6244.043, 6438.172, 6346.163, 6248.169, 6209.737], [13.961, 20.209, 39.855, 21.535, 20.142, 28.638, 20.895, 22.37, 21.294, 30.086, 26.609], [2333.191217698723, 2467.5325508784726, 2100.359336800392, 1107.3784527999717, 1236.2332207332765, 5778.370476835548, 1994.0164194872139, 879.8307119030216, 1283.8044972492805, 1014.3644164792236, 3541.5934763856226], [742, 743, 744, 745, 746, 747, 748, 749, 750, 751, 752]], [8, 5216, [55863, 55934, 56001, 56071, 56151, 56219], [12652.567, 12685.904, 12812.705, 12905.59, 12985.566, 12819.248], [70421.627, 70452.286, 70454.104, 70501.926, 70568.339, 70586.881], [16.922, 21.891, 24.9, 30.528, 36.251, 23.944], [5117.573637610519, 5379.602316873173, 1878.565846456743, 992.6178627526938, 1447.6017507669856, 2223.273546870741], [743, 744, 745, 746, 747, 748]], [4, 5239, [55944, 56011, 56087, 56162, 56230, 56296, 56365, 56427, 56488, 56551, 56612, 56664, 56720], [18490.372, 18509.893, 18541.282, 18534.705, 18551.235, 18550.471, 18526.783, 18566.03, 18629.919, 18562.068, 18551.956, 18554.906, 18665.579], [35263.504, 35234.298, 35246.978, 35234.643, 35233.996, 35227.67, 35253.009, 35227.143, 35110.46, 35210.728, 35213.288, 35243.174, 35118.708], [18.568, 12.106, 12.196, 12.776, 8.415, 12.127, 11.892, 11.597, 32.747, 19.173, 20.091, 18.506, 23.164], [702.2759820056392, 2127.928039246903, 2409.860871249515, 1679.5885300589641, 2675.4682987713936, 1558.3350547459315, 1955.5598131224199, 1683.7223580309824, 6104.941285687349, 1783.9295102961546, 2492.138350017763, 2071.848654478622, 25078.76822482384], [744, 745, 746, 747, 748, 749, 750, 751, 752, 753, 754, 755, 756]], [7, 5244, [56108, 56175, 56244, 56308, 56378, 56436, 56499, 56562, 56628, 56677, 56734, 56787, 56834, 56886, 56950, 57015, 57073, 57130, 57177, 57242, 57299, 57350, 57402], [31401.487, 31399.272, 31351.132, 31411.637, 31342.672, 31336.828, 31350.35, 31351.471, 31491.082, 31464.978, 31482.061, 31473.764, 31484.112, 31419.699, 31426.332, 31422.155, 31404.928, 31435.637, 31417.502, 31441.5, 31450.35, 31451.92, 31442.2], [60408.843, 60441.813, 60451.314, 60475.052, 60382.548, 60477.657, 60441.448, 60369.106, 60368.882, 60384.731, 60355.66, 60377.49, 60416.536, 60411.219, 60477.295, 60468.817, 60416.871, 60424.659, 60390.564, 60311.856, 60321.578, 60355.084, 60381.547], [13.317, 27.493, 24.731, 13.862, 10.965, 31.302, 8.648, 28.114, 12.534, 11.425, 12.147, 11.983, 21.698, 17.366, 10.088, 11.3, 17.2, 13.197, 11.261, 9.147, 11.652, 15.026, 15.426], [567.7031141517505, 2265.8029522008555, 3813.7655366265185, 2538.967817520645, 34355.556676595326, 4895.697755150448, 74958.02135813535, 918.2433867320752, 3692.0072224841642, 7245.592735051235, 7281.138652129072, 12267.09724287541, 4696.831109394304, 4325.430691145553, 3351.431154936147, 3360.928103277873, 3834.6270697779137, 2896.957995217178, 4349.205101516226, 5368.856568338728, 4526.655873978651, 5050.730951641863, 15363.603261365188], [746, 747, 748, 749, 750, 751, 752, 753, 754, 755, 756, 757, 758, 759, 760, 761, 762, 763, 764, 765, 766, 767, 768]], [7, 5245, [55959, 56036, 56111, 56176, 56245, 56309, 56382, 56439, 56501, 56564, 56631, 56679, 56737, 56790, 56836, 56890, 56954], [32931.926, 32942.122, 32964.196, 33006.904, 32977.212, 32986.38, 32975.256, 32969.504, 32986.538, 32994.314, 32872.904, 32996.129, 32932.818, 32755.809, 32980.146, 32964.467, 32967.09], [62256.864, 62283.538, 62231.479, 62220.276, 62209.827, 62208.085, 62210.386, 62247.38, 62202.819, 62210.671, 62241.062, 62187.266, 62158.673, 62237.003, 62241.292, 62146.791, 62115.806], [29.008, 10.621, 14.24, 12.68, 8.711, 10.312, 13.185, 15.806, 11.839, 9.025, 20.164, 13.762, 17.889, 15.349, 17.072, 23.517, 20.85], [3112.7414756247617, 1842.793756035302, 1753.1955774104763, 2123.810476411941, 2662.8346340655207, 2232.4303051147185, 2493.6935090990846, 1331.8913473840096, 1892.082730764635, 2454.501840131299, 8078.011856889502, 3955.0208155306022, 5338.316353782205, 17358.52611681347, 4126.281675522105, 1760.5763775231997, 2631.5836339610933], [744, 745, 746, 747, 748, 749, 750, 751, 752, 753, 754, 755, 756, 757, 758, 759, 760]], [1, 5248, [56124, 56197, 56261, 56327, 56397], [48319.638, 48336.89, 48297.316, 48311.864, 48233.799], [24833.076, 24781.282, 24905.599, 24911.375, 25080.062], [25.705, 21.107, 31.856, 19.883, 23.093], [3511.0486336266436, 1003.0463077037374, 1370.4000256947463, 1126.7297240293585, 2036.1850503063147], [746, 747, 748, 749, 750]], [1, 5249, [56049, 56125, 56198, 56262, 56329, 56398, 56459], [49064.177, 49002.804, 49115.067, 49100.162, 49022.54, 49013.972, 48989.236], [24605.726, 24575.034, 24602.275, 24551.504, 24610.894, 24576.791, 24579.367], [34.387, 33.586, 12.934, 26.887, 17.944, 32.44, 28.729], [1921.551696424955, 8058.107848048825, 62363.29555417538, 4552.806804976448, 16114.666004239214, 745.6670973055333, 5227.437569601268], [745, 746, 747, 748, 749, 750, 751]], [2, 5265, [56256, 56320, 56392, 56452, 56512, 56574, 56640, 56690], [41565.8, 41459.101, 41431.186, 41389.508, 41212.277, 41304.646, 41415.5, 41499.962], [29828.255, 29831.062, 29830.385, 29823.093, 29917.17, 29983.761, 29924.511, 30031.104], [22.248, 15.237, 22.868, 17.388, 14.012, 24.715, 16.859, 15.992], [1165.5468138104527, 3238.0254351610233, 1815.4532688641366, 1921.7199041293234, 1441.2007657431616, 2937.1341933393296, 5502.035643272055, 11315.443222725315], [748, 749, 750, 751, 752, 753, 754, 755]], [2, 5266, [56259, 56323, 56393, 56453, 56513, 56575, 56641, 56691, 56745, 56802, 56847, 56901, 56964, 57028, 57084, 57142, 57191, 57251, 57310, 57360], [42071.587, 42172.287, 42212.098, 42109.981, 42218.147, 42117.409, 42117.558, 42160.98, 42158.262, 41952.036, 41980.471, 42013.567, 42153.406, 42147.821, 42155.519, 42084.425, 42062.525, 42194.622, 42135.223, 42150.88], [31108.449, 31137.433, 31097.365, 31079.488, 31066.906, 31133.426, 31199.575, 31182.356, 31244.046, 31253.664, 31245.668, 31262.677, 31380.761, 31385.94, 31372.167, 31340.658, 31295.699, 31121.011, 31004.733, 30936.638], [14.181, 14.941, 17.105, 17.585, 15.143, 20.825, 20.858, 23.508, 23.243, 21.277, 18.769, 25.362, 11.336, 20.377, 29.224, 42.104, 19.239, 42.654, 20.015, 16.712], [20799.847899443143, 5189.203171427564, 3746.1006541722704, 2750.2017456394888, 1912.3271531332095, 5456.916544049684, 4258.084868193806, 3896.8986670649497, 3344.977744201005, 4744.45492294189, 8515.063958389366, 3910.223197221456, 1594.484330229414, 1852.5029483237836, 896.3708356705686, 2799.556725245276, 1748.4608641993402, 1435.19984690456, 1227.865214533558, 630.3340735814224], [748, 749, 750, 751, 752, 753, 754, 755, 756, 757, 758, 759, 760, 761, 762, 763, 764, 765, 766, 767]], [5, 5268, [56587, 56651, 56700, 56755, 56810, 56854, 56915, 56976, 57043], [5605.288, 5548.759, 5621.214, 5608.955, 5563.585, 5544.681, 5605.468, 5498.904, 5368.916], [51397.478, 51506.197, 51393.272, 51363.083, 51356.425, 51419.435, 51438.178, 51326.735, 51426.371], [18.901, 23.453, 13.375, 13.094, 17.532, 21.155, 11.486, 25.841, 35.957], [1099.0283347539041, 5545.674637500723, 1060.4668919180779, 598.0553967050462, 558.5236564635437, 1922.2415853420289, 664.5101576585693, 7739.31700118273, 3074.076469072021], [754, 755, 756, 757, 758, 759, 760, 761, 762]], [4, 5272, [56549, 56608, 56662, 56716, 56775, 56823, 56874, 56937], [17767.63, 17791.526, 17843.327, 17873.825, 17826.48, 17781.752, 17825.879, 17875.459], [34373.078, 34318.029, 34339.633, 34407.574, 34344.833, 34312.817, 34355.841, 34398.546], [24.473, 24.602, 17.765, 32.985, 24.232, 18.359, 36.448, 27.74], [655.2349492029825, 2068.6630365725964, 1189.983564213772, 4612.5332873374255, 1771.1645066794163, 971.8407662470349, 1143.535797974657, 6405.764682801623], [753, 754, 755, 756, 757, 758, 759, 760]], [7, 5276, [56563, 56629, 56678, 56736, 56788, 56835, 56887, 56952, 57017], [32225.813, 32152.351, 32074.316, 32063.87, 32161.852, 32329.465, 32284.538, 32275.395, 32367.168], [61389.486, 61440.823, 61587.634, 61592.222, 61562.778, 61517.611, 61634.886, 61823.484, 61884.439], [23.421, 29.913, 19.602, 22.216, 19.102, 26.606, 22.494, 14.749, 24.269], [2488.174735784275, 3481.909526472999, 2133.050581646119, 4912.524988708214, 8108.091916778735, 1493.2392356178073, 1602.9033771309066, 18953.8381782162, 18197.65111814424], [753, 754, 755, 756, 757, 758, 759, 760, 761]], [6, 5280, [56317, 56390, 56449, 56510, 56571, 56638, 56686, 56744, 56800, 56844, 56898, 56961, 57024, 57080, 57139], [40799.732, 40809.563, 40823.001, 40746.11, 40727.22, 40707.842, 40806.258, 40847.749, 40737.238, 40679.46, 40814.152, 40801.948, 40744.176, 40753.229, 40799.034], [58544.553, 58561.252, 58585.707, 58494.665, 58555.935, 58491.057, 58531.668, 58507.094, 58499.352, 58546.043, 58529.676, 58544.027, 58514.998, 58505.45, 58570.671], [15.353, 18.722, 30.383, 20.897, 16.985, 24.848, 20.879, 23.735, 24.753, 23.498, 13.796, 14.151, 11.385, 25.104, 26.284], [590.7375160944644, 530.8817246258185, 706.0211515220435, 1409.4125535909118, 1580.842373260832, 2840.0991917989827, 774.1995592043942, 878.1654165645064, 1316.7941762061464, 4526.763908862583, 1040.9343659920105, 1039.3322760211715, 1295.8843876963715, 1737.807741626116, 1583.6805810219378], [749, 750, 751, 752, 753, 754, 755, 756, 757, 758, 759, 760, 761, 762, 763]], [6, 5281, [56316, 56389, 56450, 56511, 56572, 56639, 56689], [40707.986, 40702.796, 40791.917, 40750.962, 40762.266, 40888.769, 41073.675], [59437.901, 59580.996, 59639.762, 59634.382, 59675.11, 59712.047, 59742.211], [17.904, 15.359, 14.095, 22.049, 15.345, 17.862, 24.161], [1076.9713654285322, 1589.0785347964334, 1129.720875195555, 1109.6550359062871, 1618.5195173147347, 1786.3615031179777, 1408.0548579285944], [749, 750, 751, 752, 753, 754, 755]], [3, 5305, [56646, 56697, 56752, 56807, 56851, 56909, 56972, 57040, 57093, 57149, 57200, 57259, 57316, 57369], [2799.55, 2927.865, 2880.85, 2848.025, 2884.071, 2932.028, 2956.511, 2962.006, 2978.238, 2966.82, 3018.681, 3092.18, 3046.908, 3018.803], [31818.488, 31964.907, 32075.833, 32178.357, 32179.114, 32108.354, 32130.482, 32193.717, 32133.586, 32215.2, 32202.207, 32075.135, 32042.483, 32032.232], [22.878, 18.318, 15.065, 14.879, 11.494, 13.732, 18.014, 25.641, 22.834, 22.801, 22.032, 16.862, 37.277, 22.583], [6267.086526276272, 1664.586885670189, 2229.442593090148, 2121.2901443807405, 1790.5912486590184, 1032.7029042668898, 1778.644584479246, 3129.120972020142, 671.9433101572848, 639.6873857873447, 1159.8022556393366, 607.5830304930788, 782.2119645207588, 505.8936393090151], [755, 756, 757, 758, 759, 760, 761, 762, 763, 764, 765, 766, 767, 768]], [8, 5310, [56867, 56927, 56991, 57053, 57109], [12816.901, 12841.121, 12840.966, 12903.766, 12831.045], [71000.325, 70995.674, 71098.464, 70986.521, 71086.116], [46.477, 23.756, 25.502, 16.473, 21.343], [1300.8425064367577, 4629.54375414766, 515.8793601526221, 490.61652250952653, 1293.1635748867193], [759, 760, 761, 762, 763]], [4, 5314, [56717, 56776, 56824, 56876, 56939, 57000, 57060, 57113, 57166, 57222, 57286, 57334, 57389, 57445, 57504, 57554, 57606, 57660, 57711, 57763], [18036.801, 18054.327, 18065.994, 18180.078, 18269.901, 18306.781, 18237.905, 18330.02, 18304.833, 18308.387, 18273.143, 18252.236, 18302.503, 18338.738, 18424.916, 18432.281, 18419.407, 18473.693, 18498.089, 18485.906], [33332.64, 33344.98, 33384.066, 33540.975, 33555.049, 33584.569, 33494.946, 33676.005, 33612.917, 33655.696, 33688.051, 33597.278, 33644.075, 33610.8, 33632.673, 33553.611, 33630.642, 33625.975, 33612.349, 33548.572], [24.07, 15.067, 16.053, 22.289, 15.324, 18.675, 17.096, 20.715, 18.075, 16.466, 10.566, 10.976, 14.063, 14.255, 9.187, 7.04, 13.832, 13.676, 13.259, 11.555], [1217.9714818941145, 1963.9382075374606, 1814.7633903689, 3854.12108085998, 4766.998440025785, 2838.711198999916, 2871.897075762556, 8737.276936054217, 2426.30964115617, 2990.9139915379965, 6124.237743929969, 3403.8546832256284, 3093.6497749934365, 3333.612628053813, 2123.3102066135584, 2600.1997199146936, 1388.8972975219694, 2623.0665343079704, 1383.6285169765697, 1942.2021785109257], [756, 757, 758, 759, 760, 761, 762, 763, 764, 765, 766, 767, 768, 769, 770, 771, 772, 773, 774, 775]], [1, 5326, [56969, 57035, 57088, 57145, 57195, 57256], [47818.494, 47818.775, 47853.565, 47877.989, 47976.874, 47952.195], [24820.858, 24854.122, 24853.274, 24814.857, 24752.466, 24708.383], [10.712, 18.08, 26.285, 20.249, 21.7, 32.616], [1561.1246344924762, 2074.520589032405, 1496.5155820024613, 1580.2727091989364, 2594.905038456496, 3394.1156124261497], [760, 761, 762, 763, 764, 765]], [4, 5334, [56938, 56999, 57059, 57112, 57165, 57221, 57285], [17873.587, 17947.556, 17951.927, 17925.612, 17924.672, 17923.789, 17910.533], [34627.757, 34736.274, 34695.236, 34696.968, 34746.542, 34763.799, 34753.001], [24.748, 19.878, 11.849, 27.459, 20.402, 23.072, 12.158], [6211.165833144939, 1390.8323945096047, 10103.122475591194, 4588.83676395296, 1592.3359199110882, 1368.8228824642215, 1788.5214645736723], [760, 761, 762, 763, 764, 765, 766]], [6, 5341, [57027, 57083, 57141, 57190, 57250], [41675.196, 41598.145, 41549.937, 41666.621, 41772.162], [60535.257, 60383.594, 60409.217, 60370.906, 60390.107], [17.637, 34.485, 21.766, 33.651, 18.447], [1878.6812069490777, 1304.351789806302, 3069.539457456458, 1335.6630211815411, 850.2867421557817], [761, 762, 763, 764, 765]], [1, 5354, [57315, 57365, 57422, 57476, 57531, 57578, 57632], [48774.734, 48849.727, 48852.623, 48887.557, 48871.965, 48947.339, 48822.321], [24736.58, 24668.218, 24694.687, 24757.897, 24703.029, 24769.935, 24811.72], [13.314, 30.331, 18.769, 21.503, 21.756, 15.584, 21.554], [357.0103676201829, 1615.9521066584578, 702.935334042719, 670.3477704790063, 1297.3953454178024, 15018.749745928022, 10614.506378426546], [766, 767, 768, 769, 770, 771, 772]], [5, 5356, [57151, 57205, 57267, 57320, 57375], [5619.122, 5605.293, 5616.501, 5595.493, 5610.189], [51395.645, 51411.002, 51424.513, 51370.106, 51395.591], [11.222, 19.4, 13.683, 18.648, 9.898], [1405.7956798120192, 2015.2906082147529, 1428.802925332235, 1231.260837670787, 2193.4113578875417], [764, 765, 766, 767, 768]], [0, 5357, [57096, 57152, 57206, 57268, 57321, 57376, 57429, 57483, 57540, 57587], [5860.27, 5813.289, 5821.572, 5725.442, 5914.531, 5876.83, 5884.367, 5916.033, 5904.334, 5934.493], [7719.779, 7655.873, 7674.487, 7702.651, 7782.488, 7751.01, 7776.233, 7781.792, 7749.831, 7772.829], [14.423, 19.447, 17.974, 38.652, 17.942, 14.376, 17.771, 21.082, 13.732, 19.331], [1232.9867705360246, 959.1039011913256, 789.4780920484021, 1640.438454669267, 1015.6799757510616, 1033.146381172708, 1226.727254316406, 1170.9778265066968, 695.8067250025322, 1532.9032054815248], [763, 764, 765, 766, 767, 768, 769, 770, 771, 772]], [0, 5358, [57153, 57207, 57269, 57322, 57377, 57430], [6345.785, 6313.737, 6360.623, 6325.546, 6279.302, 6339.387], [6947.019, 6929.385, 7067.208, 6962.945, 6976.58, 6996.97], [20.556, 12.939, 25.186, 18.2, 26.696, 7.907], [514.1061484248412, 936.4445992376163, 9435.936871627218, 810.1726135970597, 1389.0834923354198, 536.9603668443079], [764, 765, 766, 767, 768, 769]], [7, 5422, [57991, 58041, 58094, 58141, 58192, 58245, 58298, 58355], [32023.521, 31925.278, 31830.252, 31894.169, 31975.187, 31860.288, 31986.276, 32068.298], [61585.087, 61620.234, 61630.186, 61629.172, 61598.947, 61651.225, 61629.95, 61505.259], [24.337, 22.293, 17.836, 18.961, 28.495, 21.292, 24.306, 13.784], [5709.720835054838, 3293.0836478613123, 948.2710210125549, 1995.9628653100585, 3318.3081258332013, 1146.211873800939, 2966.0101831688394, 35984.31597283168], [780, 781, 782, 783, 784, 785, 786, 787]], [7, 5423, [57772, 57820, 57868, 57906, 57947, 57995, 58042], [32161.469, 32247.16, 32379.74, 32366.216, 32301.988, 32266.027, 32425.261], [61567.945, 61658.645, 61786.956, 61791.255, 61676.08, 61460.822, 61441.039], [10.879, 30.417, 23.457, 32.729, 54.609, 31.69, 30.528], [103432.7410297064, 7422.399515317034, 6585.179078877238, 1976.1457161101773, 1958.048083721878, 6972.253943321359, 3082.0683103544675], [775, 776, 777, 778, 779, 780, 781]], [2, 5426, [57950, 57999, 58047, 58099, 58145, 58196, 58251], [41557.685, 41523.65, 41530.157, 41461.507, 41502.913, 41640.112, 41563.24], [29781.371, 29854.016, 29822.249, 29805.995, 29844.207, 29944.819, 29850.501], [35.271, 24.677, 16.432, 22.277, 16.565, 17.351, 9.77], [1799.529065419685, 6589.0634557396115, 3192.5570177625914, 5167.1117935551665, 1695.9215793690428, 11420.23886381631, 1518.4438856705376], [779, 780, 781, 782, 783, 784, 785]], [3, 5431, [57688, 57743, 57789, 57833, 57880, 57919, 57960, 58004], [2057.55, 2075.238, 2011.629, 2040.755, 2034.726, 2124.267, 2043.883, 2063.437], [30453.554, 30601.561, 30615.922, 30696.879, 30659.788, 30651.397, 30676.248, 30763.926], [29.937, 19.071, 13.702, 12.268, 18.756, 2.492, 24.108, 14.066], [1390.2168127489713, 1652.1426593597712, 1699.1255966245437, 990.677519768837, 2529.7393463937715, 559.5718270601119, 889.2466735711022, 436.5870976708823], [774, 775, 776, 777, 778, 779, 780, 781]], [0, 5433, [57965, 58012, 58058, 58111, 58167, 58212, 58269, 58319, 58379, 58432, 58494, 58548, 58604, 58648, 58696], [6181.261, 6218.857, 6125.855, 6108.674, 6241.839, 6286.553, 6286.579, 6286.912, 6129.364, 6191.505, 6039.66, 6146.024, 6179.925, 6091.289, 6028.539], [7713.436, 7767.287, 7791.002, 7794.075, 7827.744, 7774.922, 7767.944, 7795.654, 7690.37, 7780.002, 7727.435, 7889.19, 7824.75, 7864.392, 7805.477], [24.52, 18.022, 14.647, 16.816, 27.595, 24.504, 33.506, 16.556, 21.79, 20.732, 31.973, 14.487, 19.343, 22.21, 20.374], [4477.39335658007, 1607.2204940595211, 2625.209725154505, 3261.9340220485165, 1696.6772179940897, 933.230079594046, 613.6949577536739, 721.412519356695, 8724.691670197868, 1275.997176147013, 2477.7443957413266, 696.4291961134289, 1232.81647857072, 934.0039770454407, 1406.6975844829076], [780, 781, 782, 783, 784, 785, 786, 787, 788, 789, 790, 791, 792, 793, 794]], [3, 5445, [58005, 58052, 58105, 58156, 58206, 58261, 58310, 58368, 58425, 58484, 58540, 58598], [2432.796, 2404.963, 2426.175, 2407.201, 2395.942, 2426.237, 2405.84, 2401.237, 2392.654, 2382.97, 2471.894, 2407.736], [32166.274, 32113.343, 32150.818, 32161.225, 32156.069, 32132.592, 32151.53, 32152.239, 32143.823, 32154.075, 32125.154, 32157.154], [12.548, 19.328, 7.668, 8.706, 10.509, 10.368, 11.232, 11.496, 12.543, 10.293, 17.104, 11.06], [1527.1007001216044, 1428.4996166416477, 2170.886362245387, 2066.8419759147887, 2388.5187461065493, 2419.1589732544157, 2523.8599640164343, 2185.7982041175096, 1322.2538600467956, 2109.996886497379, 1446.394979783727, 2407.120875849171], [781, 782, 783, 784, 785, 786, 787, 788, 789, 790, 791, 792]], [5, 5473, [57693, 57747, 57796, 57840, 57887], [4881.373, 4949.732, 4793.915, 4806.092, 4853.326], [51381.69, 51350.634, 51332.692, 51270.856, 51272.422], [13.017, 23.202, 16.631, 22.972, 26.188], [551.0186311330195, 457.23993759583345, 3012.7973601264016, 1572.831328945833, 2618.3902245903532], [774, 775, 776, 777, 778]], [6, 5491, [58475, 58531, 58584, 58634, 58679], [41232.0, 41251.713, 41158.332, 41022.696, 41057.81], [58847.756, 58934.238, 58916.076, 58906.252, 58951.251], [18.168, 17.09, 15.495, 15.96, 23.304], [1450.85276364336, 1850.3192608709314, 1396.8975564887733, 1019.0298373944182, 988.2712041021463], [789, 790, 791, 792, 793]], [4, 5503, [58230, 58287, 58343, 58397, 58452, 58512, 58568, 58617, 58660, 58713, 58762, 58816, 58866, 58913, 58960, 59006, 59053], [17763.436, 17837.377, 17719.846, 17679.883, 17716.384, 17657.768, 17734.772, 17675.751, 17635.881, 17638.768, 17655.395, 17636.468, 17586.309, 17637.65, 17624.799, 17677.682, 17700.562], [33973.744, 34167.821, 34013.344, 34028.867, 33936.376, 33898.253, 34032.632, 34060.595, 33999.192, 33961.814, 33935.544, 33887.316, 33862.635, 33902.52, 33795.23, 33794.709, 33808.148], [28.329, 33.228, 24.513, 26.004, 18.934, 17.193, 22.661, 19.96, 12.217, 12.562, 13.127, 15.034, 17.125, 16.3, 22.57, 13.094, 15.936], [1952.0049170809018, 5097.54608354285, 1855.8380708590794, 3174.2623006874637, 1210.6887745044162, 1871.8898791015095, 1876.04046515349, 1439.7547229660724, 1677.073191050498, 1746.7833611154927, 2517.6298106848085, 786.543454519801, 1217.600815762437, 1985.7054800973756, 1255.201316001955, 3138.6050229682346, 2209.279198482546], [785, 786, 787, 788, 789, 790, 791, 792, 793, 794, 795, 796, 797, 798, 799, 800, 801]], [8, 5530, [58907, 58949, 59001, 59048, 59107], [13169.597, 13000.477, 13029.764, 13034.208, 12996.418], [69776.895, 69899.751, 69850.549, 69912.742, 69860.594], [23.789, 13.958, 13.779, 15.431, 29.316], [4276.886635589861, 3378.943007966374, 1997.0773311264788, 2358.704943665755, 1310.0852669909748], [798, 799, 800, 801, 802]], [8, 5531, [58950, 59002, 59049, 59108, 59161], [13248.533, 13277.772, 13281.344, 13224.905, 13250.84], [70656.236, 70588.113, 70626.614, 70610.321, 70581.853], [32.912, 23.644, 26.307, 28.772, 32.27], [2688.7572872047267, 2804.3398645754287, 1773.6819868222226, 1317.4779925920488, 1044.2147147340677], [799, 800, 801, 802, 803]], [7, 5538, [58728, 58778, 58827, 58878, 58923, 58968, 59018, 59063], [31886.917, 31859.261, 31872.659, 31843.166, 31790.82, 31896.13, 31883.729, 31862.902], [61605.988, 61642.122, 61630.633, 61598.465, 61354.496, 61396.806, 61327.155, 61275.016], [11.869, 11.211, 14.666, 15.558, 28.825, 27.404, 19.083, 32.655], [1447.5996217523084, 2024.9500655024929, 1702.606015913016, 1190.9197433197266, 1110.368839637472, 4897.575799235228, 1889.046860040444, 2113.409520464975], [794, 795, 796, 797, 798, 799, 800, 801]], [1, 5546, [58888, 58933, 58981, 59032, 59084, 59143, 59187, 59240, 59286, 59337, 59388, 59439, 59495, 59551, 59617, 59714, 59810, 59907], [47786.602, 47856.521, 47831.552, 47783.975, 47764.905, 47785.747, 47814.18, 47782.036, 47879.823, 47930.568, 48078.438, 48036.496, 47939.032, 47820.629, 47832.772, 47816.295, 47870.808, 47910.633], [24343.517, 24402.767, 24354.589, 24380.772, 24461.472, 24496.643, 24450.696, 24400.432, 24385.559, 24298.522, 24228.033, 24274.175, 24368.399, 24378.186, 24429.38, 24465.625, 24538.805, 24425.909], [33.568, 15.165, 13.956, 14.207, 10.524, 14.363, 15.924, 15.444, 14.956, 11.513, 29.277, 36.514, 18.928, 25.074, 16.807, 18.837, 16.913, 18.509], [991.1939630767516, 1094.3444509060241, 1928.1582046165686, 1428.6695865758948, 1236.8031167469526, 1069.8166554012244, 1718.1928680483443, 1536.9491033126103, 2192.6925743277206, 2532.985836483066, 1971.4696836057458, 528.9498464995931, 2804.594037795638, 4720.67719778457, 2484.223770476724, 1350.70908634415, 2013.1228229286337, 1705.7284182555472], [797, 798, 799, 800, 801, 802, 803, 804, 805, 806, 807, 808, 809, 810, 811, 812, 813, 814]], [4, 5560, [59116, 59168, 59212, 59264, 59312, 59364], [17790.361, 17887.015, 17782.786, 17801.524, 17842.25, 17833.078], [33420.658, 33352.386, 33428.976, 33436.29, 33421.156, 33431.681], [18.201, 9.477, 16.371, 10.048, 6.701, 10.658], [4206.470308866016, 3485.5721249025673, 4377.752348074362, 2888.8924563547826, 2473.482507513261, 2845.950891686954], [802, 803, 804, 805, 806, 807]], [3, 5584, [58690, 58743, 58793, 58844, 58891], [3319.319, 3336.776, 3316.405, 3371.654, 3294.996], [31701.448, 31771.811, 31664.707, 31635.714, 31684.014], [40.071, 32.092, 17.911, 23.594, 47.4], [1955.2905364972023, 1246.3422754658654, 1630.2981538533732, 736.8984327826329, 2370.4235417648683], [794, 795, 796, 797, 798]], [4, 5587, [58716, 58764, 58818, 58868, 58914], [18319.073, 18284.931, 18323.378, 18305.339, 18234.109], [34672.004, 34794.654, 34807.051, 34810.728, 34780.817], [33.736, 15.992, 16.286, 11.094, 16.972], [3947.305838097037, 1494.7028553401808, 699.8848634025071, 915.4046974871208, 1345.6348444071507], [794, 795, 796, 797, 798]], [8, 5598, [58656, 58706, 58757, 58812, 58861], [12779.459, 12811.412, 12904.052, 13110.807, 13145.954], [70636.56, 70733.21, 70793.769, 70715.481, 70620.684], [17.83, 25.356, 29.573, 31.537, 31.78], [4128.182279334673, 2654.613507420111, 2190.105743618769, 837.1861957075653, 2005.8367122038678], [793, 794, 795, 796, 797]], [6, 5610, [59382, 59433, 59489, 59542, 59610, 59706], [41969.603, 41937.111, 41874.084, 41787.679, 41949.888, 42011.418], [59959.403, 59990.649, 59890.481, 59867.068, 59858.862, 59821.727], [17.814, 18.642, 26.334, 23.896, 18.38, 14.407], [1127.0738535902603, 1719.8604209474574, 3436.9624196843547, 2995.4067144029586, 2115.7175930329267, 2600.96396629775], [807, 808, 809, 810, 811, 812]], [8, 5611, [59458, 59519, 59573, 59652, 59748, 59844], [12545.534, 12596.584, 12718.626, 12781.56, 12775.684, 12844.659], [70667.832, 70598.887, 70602.259, 70581.252, 70605.322, 70684.773], [14.862, 11.436, 22.274, 13.476, 15.21, 24.928], [2124.170784819265, 2420.790605530029, 3442.4299934968058, 16023.077996190825, 19943.15753571195, 6163.829644407112], [809, 810, 811, 812, 813, 814]], [7, 5633, [59532, 59594, 59684, 59778, 59873], [31862.997, 31820.92, 31810.937, 31917.174, 32018.873], [61222.196, 61228.022, 61220.236, 61238.341, 61376.806], [29.787, 27.503, 11.906, 9.507, 29.168], [744.7610257970442, 1346.808849516704, 2882.7539119633466, 2845.899247273559, 5560.78556202282], [810, 811, 812, 813, 814]], [7, 5634, [59595, 59685, 59779, 59874, 59953, 60026, 60103, 60195, 60277, 60352, 60428, 60506, 60584, 60658, 60728, 60794, 60864, 60933, 61001, 61067, 61132, 61195, 61270, 61349], [32121.944, 32143.002, 32075.165, 32079.694, 32170.576, 32165.444, 32129.539, 32116.767, 32157.088, 32039.753, 32080.578, 32065.169, 32095.946, 32084.184, 32144.281, 32197.938, 32255.756, 32259.99, 32270.731, 32291.434, 32208.186, 32251.008, 32238.523, 32215.672], [61977.815, 61969.898, 61977.524, 62049.873, 62166.294, 62190.585, 62135.865, 61983.726, 62095.777, 62050.766, 62039.265, 62029.048, 62106.835, 62055.899, 62168.743, 62235.234, 62263.511, 62242.767, 62302.883, 62343.145, 62260.27, 62357.419, 62345.961, 62277.369], [17.575, 17.863, 11.752, 10.193, 11.924, 7.707, 25.247, 24.43, 26.065, 11.907, 12.737, 13.074, 16.042, 14.948, 11.713, 11.851, 11.709, 20.853, 14.658, 16.474, 17.055, 17.037, 18.014, 18.413], [1763.9078380394496, 11952.39901873712, 2811.057781616353, 5140.264382666052, 6337.044437888295, 3130.4080701185426, 2760.4876910912085, 2154.8849762513764, 3011.696565184582, 3320.388545193481, 4508.288176135589, 4966.140201134441, 3823.0557277731227, 4247.307121103925, 3960.8276913024997, 5083.870428499628, 4265.605924048112, 4784.09703865406, 5715.958880252269, 4710.535032898414, 2138.6971066744545, 1745.4787530279095, 3443.7095020018787, 3124.181379372131], [811, 812, 813, 814, 815, 816, 817, 818, 819, 820, 821, 822, 823, 824, 825, 826, 827, 828, 829, 830, 831, 832, 833, 834]], [6, 5640, [59607, 59703, 59801, 59893, 59971, 60039, 60119, 60209, 60291, 60365, 60439, 60520], [41242.868, 41202.209, 41255.637, 41322.195, 41314.504, 41165.32, 41086.125, 41132.089, 41110.234, 41065.964, 41210.317, 41330.441], [60199.427, 60202.499, 60148.338, 60099.423, 60068.554, 59936.546, 59927.511, 59986.294, 59941.156, 59878.291, 60030.771, 60056.788], [23.553, 16.405, 12.195, 20.402, 16.98, 24.441, 22.326, 17.17, 12.483, 37.157, 27.513, 29.505], [4890.316413459883, 1284.8684997393405, 1139.8131085973087, 4706.244249851626, 3310.294204318871, 3798.3621977258827, 2793.0018159548604, 2827.297708125469, 3380.2852133513784, 3975.183514209524, 1776.5094887016749, 1054.0416881455503], [811, 812, 813, 814, 815, 816, 817, 818, 819, 820, 821, 822]], [1, 5644, [59618, 59715, 59811, 59909, 59980, 60054, 60135, 60222, 60304], [49108.191, 49096.528, 49048.297, 49054.958, 48963.304, 48983.892, 49052.218, 49013.366, 49070.014], [25292.474, 25112.348, 25119.379, 25209.826, 25186.114, 25107.625, 25008.128, 25000.414, 24996.365], [30.64, 22.634, 16.28, 18.417, 24.087, 22.448, 10.351, 12.934, 10.35], [2235.984915862119, 1368.2369060833494, 4309.997936903141, 7784.074351853811, 4693.382909587928, 8973.94147932744, 4479.813306536245, 1521.7852919213574, 3053.9716180050914], [811, 812, 813, 814, 815, 816, 817, 818, 819]], [0, 5647, [59504, 59561, 59635, 59732, 59828, 59918, 59990, 60063], [6213.867, 6186.308, 6136.158, 6132.637, 6125.294, 6071.941, 6116.143, 5956.079], [7749.66, 7795.454, 7781.848, 7815.974, 7779.747, 7691.831, 7769.449, 7761.781], [26.391, 23.303, 18.896, 17.245, 19.549, 23.055, 18.041, 15.81], [1245.6961375579651, 1158.7160690271448, 1493.2147849038067, 1050.21391273213, 1364.9861963800938, 3929.667580788979, 1348.6556777380351, 2274.6331601886095], [810, 811, 812, 813, 814, 815, 816, 817]], [8, 5652, [59576, 59656, 59750, 59847, 59930, 60004, 60078, 60167, 60252, 60325, 60401, 60479], [13418.745, 13537.047, 13523.947, 13408.684, 13382.327, 13255.461, 13310.633, 13174.688, 13253.424, 13200.975, 13418.288, 13444.419], [70477.306, 70567.252, 70664.558, 70587.612, 70553.737, 70671.43, 70580.92, 70640.81, 70622.726, 70645.043, 70531.034, 70567.782], [21.331, 12.848, 20.287, 18.248, 28.333, 22.556, 22.823, 27.148, 22.205, 26.146, 16.479, 14.487], [3818.9557918328774, 2163.459567029362, 8976.707830249377, 13763.935901428682, 2078.1954553340793, 14564.572900767567, 17326.902864873107, 14625.980403924348, 33483.37008765936, 23780.391129238153, 1833.8474878465368, 2174.420752426268], [811, 812, 813, 814, 815, 816, 817, 818, 819, 820, 821, 822]], [3, 5659, [59623, 59719, 59818, 59910, 59982], [2950.304, 2907.955, 2980.408, 2961.849, 2936.803], [31769.973, 32015.688, 32109.01, 32165.162, 32195.989], [30.843, 25.537, 8.403, 22.081, 11.283], [3545.5104287747236, 2671.0853704254077, 2153.719506602857, 4635.118353184951, 2471.6261830512285], [812, 813, 814, 815, 816]], [5, 5662, [59628, 59726, 59825, 59915, 59986], [4854.7, 4917.664, 4778.657, 4941.929, 4766.811], [51556.512, 51653.183, 51519.046, 51410.529, 51293.653], [20.818, 19.034, 21.724, 10.311, 40.982], [9060.389738464648, 2974.6419849747126, 12838.209355740533, 67146.28015103207, 1017.6165402012899], [812, 813, 814, 815, 816]], [8, 5667, [59747, 59843, 59928, 60001, 60076, 60164, 60250, 60323, 60396, 60474, 60556, 60631, 60703, 60769, 60841, 60907, 60971, 61046, 61105, 61172, 61243, 61320, 61389], [12429.228, 12294.196, 12234.645, 12241.284, 12287.54, 12182.319, 12187.179, 12182.887, 12234.454, 12245.185, 12260.0, 12194.13, 12181.325, 12239.966, 12250.502, 12287.709, 12284.943, 12270.68, 12107.037, 12229.261, 12204.67, 12093.152, 12150.631], [69870.618, 69760.837, 69886.264, 69700.322, 69710.667, 69756.786, 69729.725, 69760.22, 69765.71, 69755.633, 69816.23, 69825.897, 69808.04, 69873.408, 69837.082, 69822.386, 69834.498, 69932.014, 69868.403, 69935.195, 70035.211, 69849.036, 69907.651], [27.504, 18.787, 27.998, 14.172, 15.313, 11.562, 8.42, 6.583, 17.567, 10.764, 18.524, 15.334, 10.307, 13.988, 17.732, 18.035, 9.553, 14.704, 15.777, 18.517, 15.307, 19.687, 32.049], [10505.787029648585, 4018.7969080855264, 3655.242252043843, 2273.8601083254302, 4190.2977593443575, 3872.8980670933056, 3729.9408110139902, 3654.8876058063156, 3327.054628088515, 1946.4186911058005, 2536.7787955146546, 3514.5203412436367, 2082.387986290072, 3552.657483622963, 4476.360321925662, 3582.541343455299, 903.5706422139433, 1126.7200600121855, 705.3421590826864, 735.922782818639, 834.8699350863934, 1026.184713894761, 1700.6724433723202], [813, 814, 815, 816, 817, 818, 819, 820, 821, 822, 823, 824, 825, 826, 827, 828, 829, 830, 831, 832, 833, 834, 835]], [8, 5668, [59749, 59845, 59929, 60002, 60077, 60165, 60251, 60324, 60399, 60477, 60558, 60633, 60705, 60770, 60843, 60908, 60972, 61047, 61106, 61173, 61244], [12831.511, 12841.28, 12798.369, 12915.212, 12936.571, 12912.883, 12955.986, 12916.543, 12900.937, 12892.639, 12816.058, 12926.808, 12903.466, 12932.769, 12999.432, 12943.617, 12971.785, 12966.26, 13112.136, 12933.055, 12941.808], [70666.976, 70692.977, 70715.005, 70815.339, 70828.571, 70794.638, 70810.911, 70810.06, 70794.794, 70794.784, 70759.869, 70794.582, 70807.38, 70780.211, 70835.928, 70766.269, 70847.552, 70804.822, 70695.282, 70796.588, 70827.128], [21.589, 32.878, 21.887, 12.576, 12.627, 14.083, 8.936, 13.468, 13.19, 23.001, 30.06, 14.504, 9.986, 15.983, 22.736, 13.147, 30.548, 17.273, 20.503, 20.144, 24.524], [7853.096816580253, 3683.2653345846434, 2281.5051788704923, 2778.408873111309, 1961.1422757663602, 2213.382686772986, 1965.1048560349725, 2296.376164142228, 814.8033365109218, 3643.092994884242, 4055.9740866640523, 1958.528906312751, 2657.352126432741, 1402.0443173745923, 1186.638726937199, 1707.1585268991594, 1010.4170452366512, 1071.9074523106665, 19924.080782939887, 660.0262632594697, 1116.610817199544], [813, 814, 815, 816, 817, 818, 819, 820, 821, 822, 823, 824, 825, 826, 827, 828, 829, 830, 831, 832, 833]], [4, 5673, [59667, 59761, 59860, 59941, 60015, 60092, 60180, 60263], [18550.558, 18581.136, 18556.803, 18596.667, 18579.789, 18611.876, 18573.556, 18508.668], [34014.88, 34031.928, 34153.794, 34158.875, 33990.846, 34022.609, 34077.29, 33972.046], [29.86, 20.697, 14.006, 11.871, 22.183, 12.535, 22.443, 17.302], [4668.969269935415, 4513.340735665842, 27188.981357397963, 34232.37743270513, 8657.359401962643, 11831.494042783133, 9048.727737831601, 13241.694886649606], [812, 813, 814, 815, 816, 817, 818, 819]], [7, 5675, [59783, 59876, 59956, 60028, 60106, 60196, 60278, 60353, 60429], [32709.147, 32696.508, 32706.863, 32657.601, 32661.907, 32649.091, 32604.012, 32615.163, 32546.878], [61434.216, 61355.905, 61325.893, 61221.102, 61182.676, 61145.139, 61128.424, 61124.332, 61168.667], [25.998, 21.901, 20.809, 13.411, 14.705, 15.952, 11.337, 9.119, 24.683], [10364.170003478439, 8076.167751631586, 14678.419043450911, 2000.3412969073038, 1984.95481556184, 3907.844808005642, 2686.9673146571745, 2877.363297796151, 5587.432485635977], [813, 814, 815, 816, 817, 818, 819, 820, 821]], [2, 5681, [59798, 59890, 59967, 60038, 60118, 60208, 60290, 60362], [41013.941, 41030.216, 40940.829, 40870.584, 40842.051, 40861.088, 40829.898, 40776.173], [29699.012, 29636.137, 29684.636, 29791.984, 29793.165, 29858.514, 29899.011, 29777.876], [24.946, 19.249, 21.968, 13.935, 16.033, 13.873, 16.315, 32.648], [948.8575743641056, 1789.9487535329863, 4834.993742507324, 4835.616102555554, 7784.966675983391, 3549.5738032426507, 9295.689921690593, 4171.993738463819], [813, 814, 815, 816, 817, 818, 819, 820]], [6, 5705, [60363, 60438, 60515, 60593, 60667, 60735], [40940.203, 40797.819, 40748.332, 40908.786, 40788.989, 40879.833], [59830.033, 59699.727, 59676.61, 59759.777, 59674.988, 59765.798], [25.718, 27.293, 16.013, 24.748, 14.563, 38.641], [7264.525066248827, 2093.857397418712, 718.5235135336311, 4447.927814066572, 1229.3952913286992, 1878.183782579795], [820, 821, 822, 823, 824, 825]], [6, 5706, [60367, 60440, 60522, 60597, 60674, 60739], [41931.211, 41845.783, 41907.659, 41798.397, 41828.945, 41718.746], [60206.946, 60319.523, 60353.523, 60385.716, 60404.029, 60440.155], [25.926, 14.479, 16.856, 36.634, 14.995, 26.084], [3562.384230417814, 680.7974213937813, 1404.1216724187886, 5370.325829366725, 430.34729139436473, 2084.4692007889817], [820, 821, 822, 823, 824, 825]], [5, 5712, [60146, 60231, 60312, 60383, 60457, 60540, 60615, 60689, 60761, 60827, 60889, 60959, 61026, 61089, 61156, 61228, 61300, 61378, 61441, 61503], [5467.544, 5389.359, 5424.134, 5505.13, 5453.106, 5326.003, 5247.861, 5159.058, 5168.714, 5046.32, 4977.971, 4946.128, 4873.81, 5080.146, 4995.151, 4968.639, 4816.771, 4834.81, 4829.954, 4837.959], [51552.824, 51413.365, 51497.174, 51588.266, 51484.028, 51567.885, 51660.686, 51622.239, 51624.517, 51591.311, 51674.764, 51705.63, 51667.62, 51704.639, 51733.335, 51700.35, 51667.417, 51685.38, 51639.0, 51646.694], [18.455, 20.54, 11.396, 12.24, 15.83, 21.193, 13.646, 14.053, 13.668, 15.833, 14.747, 12.66, 20.731, 13.366, 25.523, 9.218, 26.901, 41.73, 22.662, 21.735], [2173.764988598142, 1731.431549854015, 2161.168713983539, 2010.3084020005808, 1370.9503886010457, 1859.956400399566, 1991.1935924470913, 2042.477835530449, 2191.6923620856824, 2439.1252453559623, 1649.3855198676504, 1553.698760532397, 6269.017781189714, 2304.3984546588613, 1166.561725410313, 1879.426394121612, 1614.2513277719702, 1941.5592099022035, 4005.9009877952144, 1365.5288956045674], [818, 819, 820, 821, 822, 823, 824, 825, 826, 827, 828, 829, 830, 831, 832, 833, 834, 835, 836, 837]], [1, 5713, [60051, 60133, 60220, 60303, 60376, 60450, 60532], [47989.539, 47995.191, 47857.609, 47880.555, 47914.369, 47968.367, 47926.217], [24369.6, 24506.703, 24577.594, 24599.391, 24673.494, 24759.164, 24738.081], [31.601, 20.284, 12.439, 12.604, 16.867, 16.387, 21.042], [6026.664220258763, 3419.223299249555, 3212.1687469722456, 1713.0797602277592, 1329.4129260369589, 722.2364632396435, 2482.5283828829324], [816, 817, 818, 819, 820, 821, 822]], [0, 5714, [60060, 60147, 60233, 60313, 60384, 60459], [5811.418, 5696.19, 5814.297, 5831.353, 5893.872, 5843.682], [6983.225, 7077.113, 7231.919, 7216.422, 7423.68, 7327.016], [29.945, 23.828, 25.987, 27.486, 45.826, 26.853], [8186.935144234504, 7028.732746981493, 1480.4620201552912, 2185.9947041715222, 1471.4531678646663, 1156.5320461259828], [817, 818, 819, 820, 821, 822]], [4, 5720, [60089, 60178, 60259, 60335, 60408], [17820.716, 17841.135, 17936.309, 17996.657, 17854.446], [33750.041, 33776.114, 33743.066, 33771.145, 33903.84], [12.779, 16.298, 19.609, 20.585, 34.503], [1409.6288027204682, 3019.2216838191925, 9557.850301694001, 10652.444760056207, 4090.780166014412], [817, 818, 819, 820, 821]], [4, 5721, [60016, 60093, 60181, 60266, 60338, 60413, 60492, 60573, 60644], [18674.238, 18638.574, 18735.704, 18617.339, 18774.653, 18924.093, 18929.727, 18935.78, 18983.286], [34548.631, 34639.375, 34634.53, 34515.211, 34600.126, 34707.053, 34732.507, 34774.116, 34762.951], [24.952, 21.463, 20.014, 21.227, 34.729, 17.801, 10.824, 10.182, 9.324], [2841.446368230311, 8897.96222124262, 11454.339265068282, 11631.4655600856, 7794.594016297832, 3422.3225635184112, 3672.601814193695, 2485.1949925942, 4370.439802638994], [816, 817, 818, 819, 820, 821, 822, 823, 824]], [7, 5723, [60194, 60276, 60351, 60427, 60505, 60583, 60657, 60727, 60793, 60863, 60932, 61000, 61066, 61131, 61194, 61268, 61347], [31834.8, 31927.672, 31914.121, 31929.693, 31881.012, 32055.492, 31978.377, 31882.883, 31947.931, 32041.118, 32005.716, 32047.559, 31989.929, 31933.789, 32055.753, 32140.116, 32005.065], [61163.186, 61083.127, 61111.93, 61158.227, 61233.397, 61216.457, 61240.843, 61234.491, 61306.277, 61386.463, 61470.219, 61536.031, 61532.251, 61439.944, 61515.247, 61593.175, 61676.757], [16.707, 18.333, 15.286, 13.08, 13.056, 26.796, 17.293, 14.277, 22.322, 19.573, 14.712, 10.136, 15.733, 22.595, 29.07, 16.561, 29.785], [1879.7040756737038, 5016.987077390731, 4689.897004750248, 5585.08590229268, 3294.5691776575, 6552.037765719864, 3174.2135590197695, 1612.4548403732858, 1780.947962241857, 1410.1651362887385, 5215.269098512304, 64223.276904668826, 1397.8689766816988, 1242.1532338585646, 1687.598845636969, 29040.603171594197, 4311.945698473716], [818, 819, 820, 821, 822, 823, 824, 825, 826, 827, 828, 829, 830, 831, 832, 833, 834]], [7, 5726, [60029, 60107, 60197, 60280, 60354], [32962.892, 32925.724, 32959.632, 32908.478, 33009.738], [62309.947, 62290.648, 62252.088, 62290.67, 62277.629], [9.298, 6.142, 12.594, 14.755, 10.094], [3430.422735307994, 3372.452721914284, 1980.3024062971424, 884.6575433631949, 59317.763529917946], [816, 817, 818, 819, 820]], [6, 5752, [60673, 60740, 60808, 60876, 60942, 61015, 61075, 61141, 61210], [41623.825, 41699.667, 41788.894, 41646.297, 41760.965, 41685.478, 41737.478, 41722.167, 41747.602], [59649.029, 59702.227, 59616.738, 59590.617, 59553.369, 59529.877, 59578.298, 59570.689, 59553.071], [21.345, 34.832, 20.383, 20.606, 17.858, 18.932, 19.829, 30.489, 19.543], [16279.433093103837, 3014.7528826385233, 1625.4036141603515, 7290.099662514024, 1887.659477128334, 9740.62054258973, 11674.503416984679, 5084.650203719616, 7300.557024205145], [824, 825, 826, 827, 828, 829, 830, 831, 832]], [1, 5754, [60451, 60534, 60606, 60684, 60756, 60816, 60882, 60947, 61021, 61080, 61147, 61217, 61292, 61370, 61435, 61496, 61565, 61645, 61716, 61779, 61839, 61900, 61974, 62031, 62105], [49006.881, 49036.207, 48933.831, 49013.846, 49020.439, 49107.741, 49052.628, 49029.552, 49065.613, 49041.834, 49033.0, 49031.068, 48935.812, 49067.291, 49065.977, 49002.82, 49052.367, 48998.05, 49008.175, 49051.455, 49060.904, 48903.494, 49018.448, 49004.071, 48901.978], [25301.355, 25395.746, 25450.583, 25398.536, 25377.082, 25412.304, 25398.822, 25511.746, 25420.444, 25411.094, 25346.052, 25330.892, 25416.856, 25236.433, 25163.107, 25223.236, 25116.052, 25149.143, 25125.351, 25064.467, 25207.453, 25198.032, 25153.138, 25194.303, 25203.221], [15.798, 22.413, 12.315, 24.609, 16.757, 16.626, 10.038, 26.053, 31.054, 32.177, 29.532, 29.056, 37.427, 17.087, 20.07, 20.45, 12.122, 19.243, 18.489, 31.964, 42.545, 21.135, 17.033, 36.915, 22.553], [7791.473153035801, 3941.5155527953475, 53570.05816240859, 3994.0065025432887, 14595.874724693938, 5520.4697287087465, 39894.80567856792, 1793.0350838326103, 1305.4976259866262, 1879.7184621574931, 2598.4669283981366, 3062.9621469201543, 1686.4407625559218, 1645.1643610594854, 5192.930165705232, 14283.97245116294, 2206.6648562352607, 3733.3559477038325, 326.146499107569, 1774.991062670689, 1324.9004749682185, 1986.158618180535, 21216.200497752987, 1659.237511141233, 14296.51052763996], [821, 822, 823, 824, 825, 826, 827, 828, 829, 830, 831, 832, 833, 834, 835, 836, 837, 838, 839, 840, 841, 842, 843, 844, 845]], [5, 5756, [60821, 60885, 60953, 61023, 61085], [4078.816, 4060.916, 4047.942, 4039.247, 4029.23], [50890.262, 50902.871, 50872.469, 50886.855, 50879.418], [25.737, 18.984, 22.364, 11.293, 29.832], [1625.817403145603, 2984.5182797329885, 1271.6308084415552, 2282.718350975463, 1637.3992324105893], [827, 828, 829, 830, 831]], [0, 5758, [60458, 60542, 60617, 60690, 60762, 60829, 60890, 60960, 61027, 61091], [5686.116, 5769.068, 5805.763, 5750.467, 5707.669, 5605.146, 5631.905, 5612.046, 5556.203, 5585.159], [7002.02, 7123.643, 7048.32, 7006.187, 6987.131, 6925.475, 6926.562, 6958.546, 6922.015, 6909.736], [27.988, 20.849, 19.223, 21.643, 17.572, 18.387, 14.61, 12.885, 15.202, 18.53], [4599.123532683658, 1547.9669703304382, 2272.865867176709, 2462.5298482495004, 2928.9380018808356, 2252.0811029693914, 4420.992897423948, 2696.061599243588, 992.9701437378204, 1080.2822496145016], [822, 823, 824, 825, 826, 827, 828, 829, 830, 831]], [0, 5760, [60765, 60831, 60894, 60962, 61028], [6185.874, 6127.301, 6148.485, 6152.829, 6169.311], [7465.959, 7424.924, 7336.952, 7426.369, 7458.49], [18.201, 18.466, 29.143, 18.388, 14.71], [1426.822187542995, 1155.509650523587, 5238.225958272025, 1199.2465610300096, 756.7486923786463], [826, 827, 828, 829, 830]], [5, 5761, [60619, 60693, 60764, 60832, 60891, 60961], [6100.4, 6107.651, 6087.732, 6079.395, 6078.694, 6049.829], [51166.959, 51076.448, 51134.595, 51169.2, 51164.573, 51055.877], [14.653, 17.681, 17.501, 27.76, 20.706, 14.732], [1677.60239706478, 2276.381168684097, 1028.2579345644615, 2537.037597266264, 2028.8334836879299, 1621.0740565277215], [824, 825, 826, 827, 828, 829]], [4, 5766, [60411, 60490, 60570, 60641, 60714, 60781, 60849, 60917, 60980, 61055, 61116, 61183, 61253, 61333, 61399, 61464, 61526], [18552.129, 18553.861, 18555.532, 18571.788, 18552.825, 18442.412, 18435.495, 18524.285, 18572.106, 18559.453, 18428.619, 18410.096, 18529.943, 18496.398, 18431.071, 18355.464, 18429.632], [33833.048, 33810.579, 33820.491, 33826.374, 33890.292, 33964.158, 33903.014, 33881.013, 33834.254, 33806.252, 33815.144, 33821.101, 33857.643, 33899.729, 33837.877, 33700.903, 33686.98], [9.89, 11.265, 8.683, 13.513, 16.733, 17.321, 20.188, 16.183, 12.806, 11.705, 24.869, 22.665, 18.671, 22.615, 18.144, 20.428, 18.655], [3887.755084629466, 3920.070931488054, 3452.2199785370476, 3056.992129476973, 3597.6407885200506, 17595.289737109673, 7358.507667377187, 4941.4455894490975, 1574.7354692710537, 1581.3199393335335, 4301.537242340432, 10720.815283305916, 2283.880073173164, 2651.3670097747827, 2951.1295143673055, 6900.168641153953, 3206.858241056765], [821, 822, 823, 824, 825, 826, 827, 828, 829, 830, 831, 832, 833, 834, 835, 836, 837]], [2, 5786, [60521, 60596, 60671, 60737, 60806], [41625.479, 41633.531, 41586.78, 41639.855, 41687.413], [29765.491, 29780.029, 29803.725, 29769.31, 29782.304], [15.514, 10.429, 15.649, 15.418, 23.131], [836.2739346749619, 1891.3053934193972, 1829.463323782429, 1337.2978066012874, 1116.687379403609], [822, 823, 824, 825, 826]], [7, 5793, [61133, 61196, 61271, 61350, 61419, 61486, 61549, 61622, 61695, 61760, 61815, 61883, 61952, 62016, 62090, 62163, 62228, 62293, 62361, 62430, 62492, 62558, 62610, 62660, 62708, 62762, 62814, 62874, 62932, 62993, 63056, 63109, 63164, 63217, 63273, 63321, 63374, 63430, 63486, 63537, 63584, 63646, 63701, 63753, 63796], [32924.357, 32829.478, 32800.921, 32753.09, 32811.283, 32598.525, 32574.689, 32568.555, 32586.087, 32649.477, 32576.547, 32552.92, 32588.238, 32657.768, 32645.457, 32664.712, 32607.238, 32628.565, 32592.276, 32564.76, 32711.276, 32713.254, 32689.883, 32720.571, 32718.745, 32665.228, 32687.441, 32737.571, 32775.036, 32802.689, 32841.597, 32844.555, 32866.797, 32858.23, 32940.026, 32955.599, 32912.828, 32924.412, 32909.408, 32924.597, 32911.789, 32849.588, 32857.514, 32874.075, 32833.298], [61594.565, 61499.589, 61589.613, 61591.938, 61588.712, 61487.103, 61327.303, 61134.691, 61189.012, 61242.752, 61305.866, 61291.745, 61283.509, 61275.685, 61346.51, 61348.768, 61230.732, 61116.491, 61098.758, 61086.234, 61223.694, 61186.01, 61185.791, 61291.321, 61268.5, 61212.038, 61206.018, 61269.665, 61270.054, 61318.565, 61419.691, 61422.545, 61405.687, 61499.901, 61521.403, 61519.475, 61455.966, 61436.912, 61446.127, 61423.679, 61450.599, 61436.819, 61504.422, 61453.163, 61386.21], [12.039, 10.549, 17.242, 18.409, 18.72, 23.581, 30.024, 12.355, 22.515, 17.617, 21.499, 31.886, 27.557, 19.331, 27.381, 15.652, 21.716, 17.868, 22.666, 13.829, 8.82, 12.01, 10.767, 17.714, 16.901, 19.466, 13.523, 19.306, 18.126, 15.802, 23.264, 17.248, 14.109, 14.685, 8.021, 14.391, 11.432, 14.661, 18.937, 11.878, 14.582, 24.041, 16.612, 18.26, 30.278], [1259.1744282109703, 1355.4211813751529, 1975.8908293116774, 1523.2246094746527, 2705.1272571600666, 2404.933890806413, 1302.275417778177, 3608.628129271977, 2984.5935661674357, 1820.0566746998036, 6790.333362361495, 5853.667326866445, 1720.820355195765, 2926.495772399455, 1695.7651641966029, 4963.286819207873, 4529.661460166024, 3832.256939498386, 2385.198892709696, 10364.777952894743, 2267.0205851158125, 4045.756186284308, 2318.482235164085, 1432.3291448422615, 1602.3847165173702, 3671.8256234027, 1212.7540758615842, 1499.2310284327712, 1939.914667201581, 1720.8471303735378, 2856.927086870916, 2408.142263319252, 3464.574889180187, 2147.0688428236977, 2696.9259849031005, 2157.0432808916426, 2126.611670996951, 1642.6834731212957, 1122.2537497133615, 1813.6795676164083, 2057.6235101549773, 1786.5669966428961, 1699.3623226050215, 2658.3078739597786, 1614.9375648154728], [831, 832, 833, 834, 835, 836, 837, 838, 839, 840, 841, 842, 843, 844, 845, 846, 847, 848, 849, 850, 851, 852, 853, 854, 855, 856, 857, 858, 859, 860, 861, 862, 863, 864, 865, 866, 867, 868, 869, 870, 871, 872, 873, 874, 875]], [0, 5831, [61229, 61301, 61381, 61444, 61506, 61578, 61656, 61722, 61782, 61848, 61906, 61981], [5586.152, 5671.398, 5658.269, 5648.151, 5675.739, 5690.828, 5674.309, 5706.9, 5711.342, 5652.85, 5671.879, 5624.096], [6955.169, 6978.062, 7000.262, 6947.119, 7047.457, 7047.486, 7034.805, 7118.044, 7041.565, 6998.633, 7024.962, 6972.292], [27.309, 18.651, 19.775, 18.644, 29.416, 15.545, 15.993, 18.301, 23.402, 31.82, 27.998, 27.451], [1024.93170988857, 2555.6827892518177, 1351.3843761530036, 1553.2471722028854, 2014.9627293444605, 3402.466638939659, 4099.498315555007, 4089.4288926362788, 2816.2359798849384, 2511.6403065778995, 2981.866538855988, 7176.2047544796715], [833, 834, 835, 836, 837, 838, 839, 840, 841, 842, 843, 844]], [7, 5846, [61416, 61482, 61546, 61619, 61693], [32119.096, 32014.088, 32104.734, 32030.487, 32092.367], [61912.993, 61753.789, 61808.422, 61928.452, 61991.621], [31.045, 48.499, 17.979, 20.08, 26.509], [7585.125519817498, 3222.7777611458314, 27214.55044510933, 1129.6688131641663, 10808.202530515866], [835, 836, 837, 838, 839]], [7, 5847, [61487, 61550, 61623, 61698, 61761, 61816, 61885, 61954, 62018, 62092], [32866.928, 32746.439, 32837.084, 32876.877, 32846.933, 32807.803, 32785.506, 32788.795, 32824.525, 32938.681], [62343.012, 62333.225, 62379.906, 62339.267, 62394.105, 62392.902, 62236.29, 62255.354, 62234.943, 62175.251], [25.62, 22.851, 15.053, 16.814, 13.742, 13.253, 22.181, 19.219, 25.489, 16.393], [1369.5171727037232, 5240.285182337101, 1890.4504576721267, 988.8498464261298, 2045.2907498330178, 1765.1805629443384, 10544.717749643729, 5022.685163081111, 3813.9206627923218, 843.4192305971561], [836, 837, 838, 839, 840, 841, 842, 843, 844, 845]], [8, 5852, [61324, 61393, 61458, 61519, 61594], [13100.106, 13175.032, 13062.079, 13044.965, 12989.69], [70581.253, 70515.037, 70658.142, 70784.222, 70745.052], [22.871, 14.182, 14.212, 34.965, 37.278], [5360.530637135184, 992.526904160481, 6927.446024653553, 2031.1473864165596, 1609.6231059107047], [834, 835, 836, 837, 838]], [7, 5854, [61269, 61348, 61417, 61483, 61547, 61620], [32119.596, 32059.166, 32126.183, 32108.208, 32266.592, 32233.921], [60312.995, 60450.205, 60558.785, 60400.867, 60364.327, 60349.586], [45.53, 24.708, 24.38, 27.273, 28.444, 14.995], [1268.9345323329728, 1451.1503904296706, 1167.0818465086702, 4186.792648086068, 1098.0218672663264, 648.3079578087214], [833, 834, 835, 836, 837, 838]], [6, 5857, [61205, 61281, 61358, 61428, 61491, 61556, 61633], [40410.92, 40456.599, 40359.314, 40429.743, 40416.193, 40436.778, 40341.731], [58511.532, 58631.126, 58631.63, 58570.039, 58547.565, 58509.324, 58556.878], [14.504, 16.577, 14.013, 14.441, 15.306, 15.983, 18.125], [1654.5777209149492, 12309.432535180893, 2587.6299747917215, 3317.666350768161, 1598.2273424121197, 1989.5679284721368, 1477.6382765332874], [832, 833, 834, 835, 836, 837, 838]], [3, 5859, [61151, 61221, 61294, 61373, 61438, 61499, 61571], [3148.372, 3240.451, 3209.832, 3183.688, 3197.5, 3255.635, 3230.043], [31947.662, 31917.03, 31906.857, 31885.258, 31849.562, 31888.635, 31865.821], [26.533, 15.672, 17.214, 9.926, 16.525, 12.911, 13.706], [1274.706631829554, 623.4841129582524, 1604.4089705113122, 3027.155453065388, 2420.2905578137343, 1280.968543264399, 831.045210687733], [832, 833, 834, 835, 836, 837, 838]], [8, 5872, [61737, 61795, 61863, 61922, 61995, 62056, 62134, 62199, 62268, 62339, 62405, 62468, 62537], [12935.668, 12950.539, 12976.689, 12959.391, 12996.478, 13054.219, 13098.212, 13051.416, 13137.744, 13116.011, 13052.792, 13000.332, 12996.7], [70711.596, 70812.173, 70815.887, 70780.02, 70780.125, 70775.484, 70648.565, 70756.506, 70740.575, 70759.478, 70563.616, 70501.232, 70750.681], [24.737, 21.734, 14.649, 24.317, 23.496, 29.269, 27.174, 21.942, 23.439, 24.034, 31.008, 20.671, 32.653], [501.0978112380553, 1123.9795374197774, 916.0786941066153, 1383.2027711280732, 2382.7906458060916, 6688.94045798174, 2216.56353005107, 6856.609985452265, 2722.1470225101625, 1719.1795788224667, 2315.9333991820995, 890.7475439728164, 2665.4011928678], [840, 841, 842, 843, 844, 845, 846, 847, 848, 849, 850, 851, 852]], [7, 5874, [61694, 61759, 61814, 61882, 61951, 62015, 62089, 62162, 62227, 62292, 62360, 62429, 62491, 62557, 62608, 62658, 62706, 62760, 62812, 62872, 62930, 62991, 63054, 63108, 63161, 63215], [32148.856, 32124.662, 32143.606, 32070.482, 32094.874, 32020.662, 32082.593, 32221.683, 32339.092, 32341.86, 32383.231, 32311.018, 32233.285, 32313.896, 32316.385, 32338.322, 32318.393, 32288.4, 32297.574, 32245.783, 32196.745, 32161.216, 32221.996, 32213.201, 32212.443, 32258.658], [62198.865, 62117.644, 62115.491, 61995.031, 62008.998, 61992.733, 62035.611, 62162.559, 62093.67, 62242.746, 62258.62, 62191.012, 62281.156, 62330.126, 62316.795, 62245.411, 62173.816, 62087.712, 62234.55, 62134.468, 62073.035, 61996.429, 62007.136, 61890.946, 62056.784, 62078.068], [30.832, 11.69, 18.961, 20.045, 15.361, 9.557, 14.088, 10.789, 13.531, 18.579, 18.841, 18.71, 23.167, 22.262, 12.44, 19.171, 18.039, 28.972, 20.704, 23.341, 24.625, 22.895, 22.932, 29.847, 37.161, 14.482], [5000.698470062551, 2375.5380435377065, 1953.0864171340484, 6332.181234478527, 5676.509288943902, 3168.807792174826, 5362.331746071121, 3650.429481599943, 71207.21147002373, 10374.602172622306, 7362.038609928306, 4844.051676474811, 1305.2286403687883, 3337.3194825431588, 2014.7203367507695, 3415.5314085144246, 4146.240172263209, 3917.296940103701, 974.9343350881313, 3275.3028355436713, 2993.2423581908815, 6813.575501168353, 5174.950594938841, 4810.101809627003, 4146.323425432354, 17880.242357104795], [839, 840, 841, 842, 843, 844, 845, 846, 847, 848, 849, 850, 851, 852, 853, 854, 855, 856, 857, 858, 859, 860, 861, 862, 863, 864]], [0, 5907, [61982, 62038, 62113, 62184, 62252, 62321, 62391, 62453, 62526, 62578, 62630, 62678, 62729, 62782, 62833, 62892], [5688.885, 5696.903, 5697.957, 5622.54, 5640.248, 5661.278, 5638.894, 5611.461, 5602.164, 5644.263, 5617.88, 5672.163, 5625.119, 5648.477, 5608.346, 5630.23], [7140.142, 7131.228, 7126.611, 7068.581, 7024.933, 7026.128, 6999.957, 7030.36, 7076.851, 7074.08, 7063.472, 7016.73, 6943.588, 6974.82, 7031.137, 6998.868], [28.081, 22.787, 21.003, 15.919, 28.198, 25.303, 18.148, 21.041, 20.876, 19.557, 21.096, 21.655, 19.146, 20.852, 17.113, 22.826], [2150.274578558486, 2752.2405251757077, 4581.236957257053, 5171.514257330564, 2813.5947001864665, 1740.6175657145634, 2892.882469093186, 1849.4738544603288, 1943.3810695430304, 1674.5940833015577, 2975.992680780739, 4949.068275336649, 1687.0890581239348, 2153.2693337567953, 1207.1903662061761, 794.350527587768], [844, 845, 846, 847, 848, 849, 850, 851, 852, 853, 854, 855, 856, 857, 858, 859]], [4, 5912, [61802, 61869, 61927, 62001, 62065, 62143, 62207], [18241.531, 18315.126, 18297.129, 18246.369, 18219.803, 18267.809, 18357.147], [33928.435, 33916.913, 33757.846, 33646.22, 33646.069, 33665.074, 33646.921], [24.903, 25.998, 25.289, 24.614, 17.423, 15.803, 36.632], [933.0799346265611, 1194.355976951786, 3714.2517804360127, 2332.248662709834, 4323.582687506184, 2797.1711148700906, 1008.322273245554], [841, 842, 843, 844, 845, 846, 847]], [0, 5938, [62326, 62393, 62456, 62530, 62580, 62633, 62680, 62733], [6371.882, 6462.246, 6373.875, 6502.416, 6419.62, 6405.51, 6364.887, 6317.22], [7701.461, 7688.448, 7709.594, 7704.589, 7714.906, 7742.667, 7733.467, 7596.977], [34.561, 20.456, 18.791, 15.332, 14.744, 15.007, 21.253, 11.097], [673.0601855886536, 1009.7833502646296, 3254.4828533434033, 2658.9154984823713, 1258.3457354779746, 1289.962100597621, 1363.1587414513901, 53661.92069801565], [849, 850, 851, 852, 853, 854, 855, 856]], [7, 5942, [62490, 62556, 62607, 62657, 62705, 62759], [32023.498, 32045.572, 32078.398, 32148.635, 32181.733, 32131.672], [61601.776, 61624.108, 61577.527, 61618.587, 61637.042, 61715.956], [18.813, 14.977, 25.49, 21.446, 25.825, 17.865], [687.8745044125126, 1222.1591839305163, 4442.176509236086, 2256.59486133049, 7794.117446053825, 13402.498303259857], [851, 852, 853, 854, 855, 856]], [2, 5945, [62566, 62616, 62669, 62715, 62768, 62817], [41680.662, 41793.734, 41722.065, 41749.309, 41737.488, 41777.617], [30163.215, 30160.896, 30096.846, 30048.931, 29971.647, 29966.983], [24.904, 24.741, 23.744, 14.936, 17.386, 20.348], [3392.0840275195837, 3161.4563529813527, 1810.5235650024777, 1505.0611141633838, 1510.8469870905146, 672.7560541751278], [852, 853, 854, 855, 856, 857]], [7, 5953, [62606, 62656, 62704, 62758, 62811, 62870, 62929, 62990, 63053, 63106, 63159], [31488.504, 31537.355, 31557.552, 31548.535, 31525.582, 31520.121, 31492.748, 31508.107, 31622.68, 31517.712, 31513.209], [60094.023, 60066.746, 60165.048, 60230.263, 60153.225, 60155.659, 60289.945, 60364.025, 60410.621, 60292.789, 60213.615], [15.671, 18.39, 16.76, 21.853, 14.646, 18.337, 13.135, 13.279, 27.854, 16.436, 19.015], [1955.0020726995065, 2323.3142293108276, 5746.193326510759, 4491.555629282181, 2630.147741112406, 2079.7031496269824, 2890.4618624547315, 2565.9941103272213, 1059.0707775764897, 2782.935624877193, 2472.256270597416], [853, 854, 855, 856, 857, 858, 859, 860, 861, 862, 863]], [1, 6005, [62943, 63013, 63068, 63127, 63179, 63233, 63288, 63336, 63391, 63444, 63499, 63549, 63606, 63661], [48330.679, 48353.614, 48418.051, 48449.848, 48566.368, 48659.277, 48833.25, 48809.671, 48957.02, 48962.98, 49013.473, 49026.696, 49070.927, 49118.4], [25509.911, 25518.548, 25592.449, 25649.324, 25674.365, 25757.677, 25754.725, 25763.247, 25769.574, 25744.648, 25705.485, 25635.455, 25445.093, 25272.603], [17.117, 17.804, 15.925, 15.119, 22.579, 20.278, 16.957, 13.955, 14.556, 11.689, 12.073, 16.067, 23.544, 26.101], [1221.951871384168, 1074.2103191291885, 903.9443888071759, 617.8052340736201, 1004.9504445629013, 1936.8743442518182, 5233.766452303412, 1930.6985276537978, 748.4334203996676, 1587.1196784178744, 1326.0659964552262, 2886.7206523234067, 2511.803241064232, 1696.692558600282], [859, 860, 861, 862, 863, 864, 865, 866, 867, 868, 869, 870, 871, 872]], [3, 6006, [62775, 62826, 62885, 62946, 63015, 63069, 63128, 63181, 63237, 63290, 63337, 63396], [2398.172, 2397.786, 2398.953, 2310.772, 2422.45, 2407.735, 2360.377, 2319.421, 2387.626, 2275.321, 2279.701, 2377.826], [30675.693, 30708.712, 30715.786, 30701.031, 30633.666, 30660.986, 30632.626, 30637.858, 30604.188, 30651.131, 30606.11, 30738.428], [25.715, 14.4, 28.882, 23.56, 19.32, 17.99, 17.715, 22.551, 34.281, 23.734, 33.086, 40.211], [946.4296145133856, 2168.7923994791327, 2332.6625253697325, 4264.443657844423, 2279.461341229953, 1499.7844309080538, 1259.9158380017823, 1336.8507827988317, 2840.427328611865, 5811.259278523579, 2822.3583845538537, 704.9039876416413], [857, 858, 859, 860, 861, 862, 863, 864, 865, 866, 867, 868]], [5, 6007, [63130, 63184, 63240, 63293, 63339, 63397], [4134.655, 4080.748, 3961.885, 4010.554, 3982.75, 4008.644], [51523.285, 51487.454, 51423.529, 51453.012, 51407.252, 51483.595], [25.762, 19.077, 17.552, 14.659, 5.796, 21.113], [912.8767931716351, 2148.9697307112237, 1624.8644975438117, 1327.3668924279073, 368.5320125584993, 1259.1384673220387], [863, 864, 865, 866, 867, 868]], [5, 6008, [63131, 63185, 63241, 63295, 63340, 63398, 63451, 63508, 63554, 63613, 63664, 63719, 63771, 63815], [4595.084, 4584.62, 4610.887, 4688.73, 4794.073, 4864.408, 4831.171, 4899.608, 4982.284, 5028.877, 4971.076, 4906.135, 4951.047, 4911.256], [50801.935, 50792.224, 50805.48, 50831.898, 50857.512, 50931.858, 50872.121, 50871.794, 50896.321, 50844.65, 50874.665, 50863.736, 50854.549, 50836.689], [18.819, 18.681, 17.106, 17.83, 14.403, 22.776, 9.214, 7.012, 12.545, 15.883, 14.348, 15.367, 25.615, 23.02], [2264.6595389546064, 3047.329748816937, 2305.137157591161, 2138.287246740538, 1755.684865900634, 1972.5751673662971, 3062.850605641093, 4805.2583554318535, 2999.4232479205093, 1907.0522865177595, 3083.1188062711826, 4380.428629293417, 1754.560465232524, 1769.2829433255727], [863, 864, 865, 866, 867, 868, 869, 870, 871, 872, 873, 874, 875, 876]], [6, 6024, [63003, 63064, 63117, 63172, 63226], [41358.912, 41510.834, 41384.28, 41520.063, 41467.965], [60071.845, 60042.62, 59996.676, 60149.018, 60214.786], [35.151, 20.723, 22.162, 33.262, 32.088], [1229.2664099992887, 2671.221255515286, 5724.676421029659, 1402.412551701248, 1142.2140855323398], [860, 861, 862, 863, 864]], [8, 6029, [62794, 62844, 62911, 62969, 63033, 63085, 63141], [13434.806, 13444.865, 13468.512, 13441.166, 13497.823, 13491.741, 13501.582], [70659.782, 70675.572, 70524.346, 70468.954, 70475.859, 70532.221, 70567.853], [2.206, 14.096, 19.372, 16.119, 20.447, 24.117, 19.341], [492.66461764559165, 499.8736375229174, 866.2268769875674, 1281.1269004227909, 2284.3428026164074, 647.7429894628252, 904.5810031582234], [857, 858, 859, 860, 861, 862, 863]], [7, 6035, [63272, 63320, 63373, 63428, 63485, 63536, 63583, 63645, 63699, 63752, 63795, 63843, 63896, 63948, 63995], [32066.209, 32087.364, 32152.338, 32158.695, 32183.837, 32044.008, 31987.677, 32106.042, 32150.716, 32190.565, 32245.755, 32092.025, 32117.899, 32099.267, 32025.261], [61756.724, 61842.903, 62022.876, 61988.375, 62010.387, 61870.791, 61891.02, 61936.68, 62026.138, 62011.165, 61962.837, 61984.499, 62120.553, 61983.222, 61937.638], [28.473, 28.803, 32.336, 28.421, 26.576, 25.541, 18.816, 23.834, 21.31, 12.474, 36.309, 20.145, 15.318, 29.161, 19.415], [1044.8766548978151, 3848.443115937293, 2138.9806214326204, 1583.4083131344896, 1230.647309965754, 4467.028432583325, 1523.0902222515401, 3776.8644939228507, 2900.9141312075963, 37381.33242682775, 2477.1480204802506, 3221.7564702883496, 796.9690034948777, 1328.602594329751, 1163.2786485845681], [865, 866, 867, 868, 869, 870, 871, 872, 873, 874, 875, 876, 877, 878, 879]], [8, 6045, [63305, 63354, 63411, 63462, 63521], [12561.015, 12574.862, 12520.927, 12563.752, 12681.368], [70815.42, 70800.237, 70643.401, 70700.732, 70726.454], [29.791, 11.656, 10.635, 13.539, 22.59], [1269.4717434261872, 1378.9072935537292, 6152.248995105355, 3515.942384344761, 863.115210631715], [866, 867, 868, 869, 870]], [5, 6053, [62780, 62831, 62888, 62950, 63018, 63073], [4596.423, 4716.323, 4761.539, 4688.499, 4668.103, 4688.042], [51756.718, 51647.882, 51640.758, 51641.38, 51670.468, 51824.138], [11.902, 18.597, 20.867, 20.123, 25.059, 20.091], [511.38596916167967, 1197.6280942760322, 1329.0149681234416, 2791.664299073151, 1365.1935660329614, 3861.2294933831113], [857, 858, 859, 860, 861, 862]], [3, 6060, [63503, 63550, 63608, 63662, 63716], [2356.804, 2433.311, 2335.914, 2402.688, 2399.754], [30553.824, 30652.757, 30672.638, 30661.646, 30724.049], [27.467, 3.079, 21.183, 25.584, 18.108], [1148.2164763180065, 394.03999708995275, 2770.4024209440804, 7954.842116976013, 1770.9810428188564], [870, 871, 872, 873, 874]], [6, 6065, [63545, 63597, 63655, 63705, 63759], [40997.228, 40939.165, 40934.026, 40923.349, 41099.61], [58626.805, 58703.397, 58766.436, 58798.205, 58955.89], [33.08, 20.782, 21.69, 26.389, 21.618], [1687.3867197793913, 834.5965458199172, 1168.2380577442475, 1016.2884766172227, 1047.353434666011], [870, 871, 872, 873, 874]], [0, 6070, [63557, 63618, 63666, 63721, 63774, 63818, 63866, 63921, 63969], [5959.154, 5953.346, 5835.817, 5882.196, 5867.082, 5831.204, 5807.235, 5814.285, 5804.967], [7586.044, 7510.757, 7521.295, 7519.792, 7611.098, 7574.219, 7605.593, 7668.125, 7639.482], [26.233, 20.513, 21.649, 24.539, 18.776, 32.036, 12.71, 18.745, 20.42], [1797.5350718593672, 1703.7074598184424, 844.3620044684974, 7987.050320848685, 853.9303724250492, 1771.0062483327285, 1642.6807457341072, 1134.6311669377335, 758.5682912305335], [871, 872, 873, 874, 875, 876, 877, 878, 879]], [5, 6089, [63663, 63718, 63770, 63813, 63862, 63919, 63967, 64015], [4015.831, 4057.183, 4216.535, 4216.069, 4288.115, 4337.216, 4450.717, 4309.838], [51486.03, 51586.488, 51656.955, 51671.5, 51690.693, 51688.43, 51670.633, 51588.04], [16.389, 20.12, 12.77, 14.352, 11.647, 21.042, 12.409, 30.117], [1419.9188819022397, 2605.491090283702, 2348.3401674048528, 3195.527388915006, 2462.9509333309397, 2049.4859234449486, 1384.0759066548032, 2739.254227075577], [873, 874, 875, 876, 877, 878, 879, 880]], [6, 6106, [63851, 63906, 63956, 64001, 64058], [40195.53, 40218.334, 40219.736, 40236.238, 40279.418], [58849.419, 58730.814, 58806.906, 58903.466, 58829.7], [20.998, 13.073, 18.738, 19.689, 27.553], [1029.5345152997895, 2060.1802285394037, 2610.0476917874416, 2637.969779209362, 3754.3717129915226], [876, 877, 878, 879, 880]], [3, 6112, [63811, 63860, 63917, 63964, 64012, 64068, 64114], [3188.275, 3183.493, 3201.783, 3173.558, 3136.075, 3085.586, 3125.909], [31951.748, 32044.706, 32054.461, 32068.706, 32090.305, 32116.109, 32148.965], [14.618, 12.908, 19.093, 12.695, 21.382, 12.13, 20.632], [1713.9912308744233, 1564.8183307250263, 2535.060519068803, 1574.116052538305, 1983.9756150183825, 1532.3434529530898, 962.1540470945057], [876, 877, 878, 879, 880, 881, 882]], [7, 6132, [64096, 64150, 64191, 64234, 64280, 64317, 64366, 64401, 64442, 64499, 64563, 64647, 64737, 64824, 64910, 64991, 65073, 65161, 65243], [32087.448, 31962.949, 31931.651, 31906.831, 31893.438, 31909.276, 31850.547, 31997.479, 31971.645, 31935.899, 31854.742, 31810.383, 31868.585, 31860.123, 31900.27, 31875.781, 31916.118, 31874.204, 31875.62], [61937.595, 61804.606, 61779.734, 61682.036, 61749.862, 61678.759, 61578.594, 61559.154, 61433.583, 61295.998, 61282.016, 61209.089, 61181.928, 61272.242, 61322.236, 61339.048, 61231.26, 61276.531, 61304.3], [24.569, 28.355, 17.764, 20.168, 12.382, 19.513, 15.978, 31.092, 28.947, 16.347, 8.845, 10.229, 23.364, 9.429, 15.624, 17.964, 13.104, 30.418, 9.757], [662.4435419517747, 2143.223382240883, 2775.7356208481015, 1522.4418100408502, 2096.969255561471, 1646.6596010751869, 1434.2850527430933, 2785.291767711985, 7140.655446004441, 1100.1380102150065, 2731.1725594129903, 3817.009879539015, 4443.25539547806, 2421.2555110924995, 5800.299420660948, 2321.020544405545, 19833.35649156041, 1262.9403895445628, 2181.3809593948104], [881, 882, 883, 884, 885, 886, 887, 888, 889, 890, 891, 892, 893, 894, 895, 896, 897, 898, 899]], [0, 6135, [64075, 64123, 64170, 64208, 64252, 64295, 64337, 64383, 64421, 64463, 64531, 64603, 64696, 64777, 64864, 64949, 65031, 65118, 65201, 65279, 65364], [5908.375, 5891.996, 5884.393, 5861.811, 5840.381, 5853.351, 5886.349, 5857.919, 5967.843, 5994.338, 6073.941, 6065.27, 6001.506, 5992.238, 5977.623, 6065.452, 6059.467, 6070.142, 6074.53, 6067.49, 6024.68], [7535.781, 7546.194, 7553.188, 7541.022, 7583.183, 7559.977, 7510.966, 7523.558, 7523.604, 7392.746, 7556.857, 7603.831, 7621.378, 7601.902, 7618.492, 7557.923, 7502.608, 7591.491, 7506.062, 7579.341, 7497.438], [17.923, 10.804, 26.89, 31.682, 10.938, 21.609, 13.596, 16.899, 24.912, 23.828, 23.882, 22.082, 17.464, 14.848, 16.942, 21.487, 20.455, 31.704, 2.415, 25.392, 27.483], [805.0578178611394, 628.5719662205477, 2401.6732539056693, 1859.7922265015718, 753.3339271980924, 987.1665864771378, 1034.9100572972495, 842.1773314113967, 1499.4039800731325, 10898.78576808117, 1693.838490087476, 1414.225580892367, 4109.00188970266, 7474.518486138955, 2063.805938321651, 6261.1809627913035, 1019.7120074308536, 2036.407393250343, 427.92939679254647, 2712.2046076772876, 1895.4482304355495], [881, 882, 883, 884, 885, 886, 887, 888, 889, 890, 891, 892, 893, 894, 895, 896, 897, 898, 899, 900, 901]], [3, 6157, [64246, 64290, 64329, 64379, 64416, 64456], [2548.68, 2478.323, 2349.839, 2337.263, 2470.347, 2488.69], [30681.946, 30741.254, 30706.482, 30692.809, 30615.419, 30668.245], [15.478, 20.347, 14.258, 20.442, 27.886, 30.484], [1446.7610673418849, 2443.0697766106086, 25014.712603743345, 8108.026330074064, 3927.0068347518477, 2148.9753551737394], [885, 886, 887, 888, 889, 890]], [8, 6166, [64392, 64432, 64478, 64543, 64621, 64715, 64801, 64881, 64966, 65046], [13623.426, 13650.776, 13578.586, 13581.948, 13618.934, 13555.38, 13584.647, 13586.984, 13550.228, 13391.513], [71370.514, 71374.341, 71382.403, 71346.229, 71379.301, 71379.224, 71281.992, 71345.963, 71324.804, 71330.533], [15.864, 16.655, 15.702, 18.664, 13.902, 14.58, 17.576, 19.754, 21.794, 16.18], [1226.850986679327, 1575.8070555322472, 1690.9943530654778, 4119.607457644277, 2840.1470692046883, 4199.480719338922, 7678.276187294533, 1169.9620170447563, 3937.175386076397, 14903.84654881134], [888, 889, 890, 891, 892, 893, 894, 895, 896, 897]], [5, 6169, [64333, 64380, 64418, 64458, 64523, 64597, 64687, 64769, 64859, 64944, 65026, 65111], [3916.497, 3928.59, 3930.554, 3973.9, 3931.275, 3985.262, 4067.359, 3962.98, 3903.156, 3931.367, 3912.587, 3901.429], [51167.521, 51164.861, 51151.019, 51154.982, 51276.237, 51315.693, 51345.875, 51463.095, 51398.433, 51424.09, 51290.053, 51265.198], [14.01, 12.444, 16.57, 14.072, 14.919, 22.226, 30.414, 14.076, 10.407, 7.536, 16.865, 14.256], [734.7098857400944, 1086.743887697763, 2179.588617779295, 3220.150537312265, 1882.5710291204773, 2622.9672325377537, 2528.939790761862, 1759.438318540878, 2229.9810563159094, 2205.6399278209847, 1666.619665442556, 534.3749861271498], [887, 888, 889, 890, 891, 892, 893, 894, 895, 896, 897, 898]], [1, 6191, [64513, 64581, 64674, 64758, 64848, 64934], [48162.613, 48157.63, 48228.036, 48146.735, 48180.728, 48179.289], [25079.688, 25106.072, 25256.353, 25142.374, 25075.143, 24995.68], [33.478, 20.949, 21.996, 20.234, 24.575, 21.941], [850.6711833414769, 2489.0858642033563, 9094.711963455995, 1934.6451841777323, 904.717445563753, 4621.328468208327], [890, 891, 892, 893, 894, 895]], [1, 6192, [64514, 64582, 64675, 64759, 64850], [48493.261, 48473.846, 48332.418, 48374.217, 48568.331], [24074.971, 24064.805, 24035.64, 24064.88, 24073.134], [12.605, 7.623, 20.967, 17.308, 15.113], [892.2758553517563, 1524.1702758399138, 1281.8083839181372, 1635.352347559732, 1920.5836742427655], [890, 891, 892, 893, 894]], [4, 6198, [64482, 64548, 64626, 64719, 64808, 64888, 64975, 65051, 65140, 65221], [17835.951, 17831.933, 17840.555, 17864.522, 17859.64, 17871.009, 17866.798, 17831.747, 17893.713, 17915.645], [34600.698, 34555.964, 34575.607, 34592.426, 34570.117, 34576.882, 34609.27, 34486.93, 34399.044, 34272.563], [18.243, 8.602, 11.07, 12.332, 12.002, 18.384, 12.413, 18.028, 16.877, 16.919], [2108.2625862109535, 1999.4436725393418, 2250.198912806413, 1795.6602745463422, 2593.9255026544715, 6577.72099900049, 3011.87057249695, 3077.243819413517, 18361.4182514251, 41550.28432409587], [890, 891, 892, 893, 894, 895, 896, 897, 898, 899]], [4, 6199, [64485, 64550, 64630, 64722, 64810], [18462.386, 18413.564, 18461.774, 18428.716, 18508.859], [35088.081, 34994.674, 35112.807, 35113.874, 35221.962], [22.553, 24.23, 15.55, 15.278, 17.707], [3964.452737142405, 9050.275148706756, 986.349588053013, 2020.2099151846248, 2166.351282360528], [890, 891, 892, 893, 894]], [7, 6203, [64443, 64500, 64566, 64651, 64741], [32951.889, 32862.496, 32918.453, 32852.892, 32993.246], [62279.867, 62299.717, 62335.842, 62278.568, 62273.869], [20.381, 11.925, 19.196, 30.968, 18.784], [963.2514662271307, 51371.905146975296, 772.4056901542178, 2782.525147046724, 536.7100392192328], [889, 890, 891, 892, 893]], [6, 6211, [64578, 64666, 64753, 64840, 64927], [41496.195, 41549.561, 41720.807, 41692.532, 41812.375], [59332.708, 59405.837, 59517.763, 59525.216, 59607.76], [35.496, 27.374, 26.231, 43.823, 29.83], [7814.6502978164635, 9423.843786621146, 4381.494788407152, 2733.372766520396, 1032.3862370243241], [891, 892, 893, 894, 895]], [7, 6230, [64649, 64739, 64826, 64913, 64994], [32592.401, 32572.333, 32542.245, 32656.378, 32623.23], [61410.634, 61376.01, 61294.057, 61312.921, 61200.183], [37.334, 20.334, 22.032, 25.304, 20.651], [4158.592810266864, 13688.674064822333, 5509.282992403108, 7685.796093124693, 1867.0453802512002], [892, 893, 894, 895, 896]], [5, 6241, [64604, 64697, 64779, 64866, 64950, 65032, 65119, 65202], [5919.929, 5895.07, 6008.852, 6050.588, 6079.916, 6114.952, 6158.957, 6158.537], [51456.038, 51511.496, 51417.481, 51408.029, 51471.477, 51385.828, 51278.144, 51243.057], [23.703, 25.034, 36.479, 20.017, 7.9, 11.361, 13.926, 27.12], [7536.089268504709, 7373.746520638552, 810.7512764926732, 1252.9313364279544, 2856.556550333839, 2745.455448006607, 2058.7213802644014, 1105.5332814854385], [892, 893, 894, 895, 896, 897, 898, 899]], [7, 6250, [64909, 64990, 65072, 65160, 65241, 65322, 65402, 65479, 65548, 65621], [31522.137, 31535.263, 31518.416, 31510.08, 31506.066, 31543.944, 31490.813, 31648.55, 31550.231, 31483.657], [60809.454, 60798.891, 60811.434, 60749.316, 60761.918, 60733.572, 60811.242, 60694.863, 60789.79, 60791.679], [14.769, 13.265, 15.01, 19.453, 16.306, 24.804, 17.661, 12.388, 22.149, 13.771], [4097.203346000778, 2903.336884479775, 1972.788736624439, 1785.9652489399691, 1519.0167734330525, 785.0209280602706, 1121.062191288694, 70838.85128077661, 1441.1950842676, 2140.7306578412367], [895, 896, 897, 898, 899, 900, 901, 902, 903, 904]], [7, 6251, [64911, 64992, 65074, 65162, 65242], [32010.436, 31991.59, 31953.354, 31896.258, 31899.289], [60073.124, 60108.489, 60102.277, 60123.968, 60180.264], [13.775, 18.213, 18.554, 13.592, 36.847], [4185.243954506395, 4229.250401842707, 6751.978947826737, 10682.441418016151, 2653.389363448327], [895, 896, 897, 898, 899]], [6, 6257, [64839, 64926, 65007, 65089, 65176], [41672.959, 41642.537, 41636.045, 41711.182, 41843.762], [60485.842, 60565.867, 60518.207, 60381.598, 60298.368], [37.282, 11.715, 18.725, 27.478, 19.735], [2427.302018615501, 1519.7461979147924, 1599.4379132338663, 6182.779777478828, 622.7142969526882], [894, 895, 896, 897, 898]], [3, 6260, [64853, 64938, 65021, 65104, 65186], [2272.201, 2273.687, 2338.13, 2422.939, 2555.149], [30772.501, 30905.948, 30866.893, 30714.014, 30574.239], [17.135, 11.97, 30.972, 36.836, 28.056], [12132.674451890523, 34976.37873977304, 5454.131691136969, 6803.641224348578, 967.1822761950448], [895, 896, 897, 898, 899]], [3, 6261, [64855, 64939, 65022, 65106, 65188, 65269], [2722.047, 2895.83, 2941.399, 2819.411, 2757.837, 2881.432], [30443.926, 30281.832, 30201.025, 30186.281, 30323.925, 30399.26], [28.281, 15.756, 14.59, 15.155, 25.492, 18.887], [10807.382521017676, 3263.183732389678, 2391.8809234771347, 3325.33196317228, 8720.133858388639, 16475.071084090585], [895, 896, 897, 898, 899, 900]], [3, 6262, [64856, 64941, 65024, 65108, 65191], [3093.37, 3149.944, 3141.326, 3131.623, 3137.263], [30936.34, 30899.613, 30931.274, 30906.528, 30994.381], [18.481, 18.904, 18.456, 25.421, 23.914], [5997.602062755025, 2410.2524999237403, 1535.3057610319354, 3939.5650172970936, 3560.4085459704], [895, 896, 897, 898, 899]], [8, 6270, [64878, 64963, 65045, 65131, 65213, 65298], [12504.987, 12539.973, 12516.237, 12557.742, 12629.462, 12614.839], [70019.332, 70059.872, 70086.613, 70136.487, 70140.74, 70070.288], [25.079, 22.29, 21.833, 30.437, 15.865, 26.386], [2222.4182963609933, 2276.8242858503704, 2226.9923305278153, 4273.253581938357, 1153.7299241692062, 1640.2157554423798], [895, 896, 897, 898, 899, 900]], [7, 6284, [65403, 65480, 65549, 65622, 65685, 65751, 65818, 65888, 65958, 66032, 66096, 66149], [31879.111, 31886.094, 31844.137, 31861.789, 31855.992, 31860.714, 31803.401, 31859.563, 31858.063, 31810.871, 31858.359, 31871.697], [61296.545, 61300.725, 61316.404, 61312.616, 61320.105, 61385.29, 61419.749, 61388.594, 61296.615, 61276.779, 61353.139, 61444.436], [10.566, 8.029, 8.95, 15.667, 17.326, 16.009, 14.236, 19.336, 16.492, 18.417, 15.739, 17.576], [2207.2400693732193, 3514.6317904551966, 2699.543618376548, 1717.4952094064129, 1910.4094838173826, 1189.5787295135183, 1299.8824916554188, 1622.1845432270375, 1588.3070013219606, 1357.191475922519, 1687.13685231407, 1284.970804647401], [901, 902, 903, 904, 905, 906, 907, 908, 909, 910, 911, 912]], [7, 6286, [64993, 65076, 65165, 65245, 65327, 65405, 65482, 65552, 65625], [32583.326, 32596.871, 32672.378, 32667.732, 32804.585, 32810.158, 32770.409, 32770.067, 32698.844], [61186.904, 61148.995, 61190.762, 61193.462, 61298.799, 61455.074, 61549.579, 61697.741, 61708.958], [19.782, 11.443, 12.006, 14.46, 15.31, 15.237, 16.568, 16.246, 17.644], [2506.8504437523447, 1995.7146592143426, 2212.997576636125, 2828.1296783846847, 3280.7947990027283, 5416.294613502991, 13399.7937103932, 1439.0267172993488, 16192.62953142375], [896, 897, 898, 899, 900, 901, 902, 903, 904]], [3, 6288, [65020, 65103, 65185, 65267, 65347, 65422, 65502, 65571, 65640], [2187.477, 2208.038, 2093.824, 2195.315, 2179.243, 2178.925, 2113.592, 2075.181, 2135.12], [30841.103, 30804.922, 30719.975, 30704.68, 30636.887, 30621.489, 30792.705, 30951.621, 30992.907], [13.675, 14.507, 15.644, 11.363, 18.682, 14.945, 17.35, 16.983, 14.245], [12242.866456083968, 20127.326979914327, 2525.419462003076, 53994.833147939244, 13203.522112402854, 18159.50363038825, 4412.713282155732, 2160.5341132782387, 2123.365209168202], [897, 898, 899, 900, 901, 902, 903, 904, 905]], [3, 6290, [65105, 65187, 65268, 65348, 65425, 65503, 65572, 65641, 65705, 65769, 65842], [2626.494, 2577.042, 2474.479, 2405.642, 2523.269, 2302.97, 2341.836, 2327.361, 2343.916, 2386.02, 2427.125], [31552.116, 31617.728, 31499.416, 31493.614, 31669.958, 31764.712, 31716.718, 31628.094, 31539.716, 31509.779, 31523.472], [32.509, 36.139, 28.629, 17.804, 19.615, 21.727, 11.742, 14.66, 12.059, 11.346, 16.775], [676.9078283744093, 1827.301129086603, 1339.491455116231, 14584.059295317717, 725.7669764017959, 751.4690553901878, 2269.298410021375, 1973.7366088855088, 2072.55729288279, 1438.6592486148384, 1272.9867105062747], [898, 899, 900, 901, 902, 903, 904, 905, 906, 907, 908]], [3, 6291, [65271, 65350, 65427, 65504, 65573, 65642, 65708, 65771], [3049.823, 2992.06, 3011.86, 3047.505, 3003.631, 3024.485, 3049.51, 3030.154], [30732.613, 30626.605, 30643.541, 30631.777, 30644.908, 30676.197, 30621.248, 30615.063], [18.899, 14.764, 7.633, 7.829, 18.025, 16.226, 16.421, 17.702], [6652.885683642904, 3030.307022369346, 2545.1867489724036, 2282.360877831983, 2271.367061820926, 2683.21683042979, 1354.9476879299305, 701.6221827723242], [900, 901, 902, 903, 904, 905, 906, 907]], [6, 6292, [65175, 65251, 65334, 65411, 65492, 65560, 65633, 65698], [41121.545, 41110.318, 41097.52, 41180.917, 41151.893, 41151.764, 41053.088, 41038.677], [58679.197, 58719.062, 58650.125, 58729.806, 58852.356, 58785.993, 58671.066, 58697.852], [23.702, 14.308, 26.485, 27.713, 36.012, 34.447, 20.046, 21.412], [1096.9243086117926, 1308.6769402587124, 1705.631114897058, 2252.559234100793, 1760.9144955790618, 691.5939195362354, 1093.036278881699, 1376.6810813712375], [898, 899, 900, 901, 902, 903, 904, 905]], [2, 6294, [65008, 65090, 65177, 65254, 65338, 65414, 65493, 65562, 65635], [41983.516, 42060.244, 41982.416, 41924.762, 41922.527, 41833.802, 41909.169, 41989.454, 41996.265], [30558.33, 30644.965, 30554.048, 30559.076, 30585.373, 30577.066, 30631.056, 30556.751, 30566.191], [20.152, 16.616, 21.932, 13.336, 19.243, 21.529, 26.991, 14.303, 13.298], [951.0054980921503, 3419.8430465820757, 1362.6820771559633, 1624.1709304915703, 2440.245785638892, 2230.2195824546843, 3984.4240095050213, 1091.944827251927, 1400.1322226603054], [896, 897, 898, 899, 900, 901, 902, 903, 904]], [8, 6303, [65295, 65379, 65449, 65520, 65593, 65659, 65730], [12091.642, 12027.105, 12137.955, 12137.334, 12093.495, 12103.048, 12198.794], [70046.867, 70177.347, 70120.331, 70107.97, 70073.956, 70189.795, 70244.532], [11.179, 21.384, 18.194, 15.193, 25.85, 16.932, 31.295], [1615.8442780408748, 786.1710384077148, 1979.6982725743028, 2032.2383882225365, 1974.0901433134177, 1625.199162373193, 1283.8379048595782], [900, 901, 902, 903, 904, 905, 906]], [8, 6304, [65215, 65300, 65381, 65453, 65522, 65595, 65664], [13290.431, 13333.345, 13374.352, 13403.392, 13563.149, 13547.158, 13723.02], [71311.938, 71360.632, 71403.215, 71368.909, 71314.243, 71276.563, 71240.385], [11.264, 17.158, 14.244, 15.894, 21.56, 27.828, 22.802], [40794.44612531863, 4649.892863451286, 3662.3976939589875, 2593.2123946501592, 2553.2410541353397, 1671.3235786813507, 928.93218393982], [899, 900, 901, 902, 903, 904, 905]], [4, 6307, [65222, 65307, 65385, 65458, 65530, 65605, 65670], [17748.335, 17778.58, 17816.485, 17757.589, 17763.651, 17729.342, 17704.315], [34320.296, 34284.075, 34243.206, 34246.547, 34085.878, 34158.919, 34140.912], [15.266, 11.651, 26.503, 12.452, 30.165, 18.561, 12.633], [2180.2332222409104, 2309.4910953245876, 3461.3476346748403, 1238.2225116593595, 3993.728776620921, 2041.7163866329456, 1776.5470999629188], [899, 900, 901, 902, 903, 904, 905]], [4, 6308, [65309, 65387, 65459, 65532, 65608, 65672], [17921.331, 17923.392, 17962.634, 17937.324, 18019.448, 18024.437], [34820.577, 34848.403, 34862.846, 34846.588, 34909.174, 34943.261], [11.833, 12.135, 14.551, 12.368, 11.428, 12.616], [1988.5523232016878, 1661.3233196053654, 3654.595652407488, 2283.2739943714428, 3227.4137258808346, 2271.1103875560398], [900, 901, 902, 903, 904, 905]], [5, 6324, [65508, 65578, 65645, 65712, 65775, 65849, 65920, 65987], [4175.245, 4084.093, 4141.817, 4184.122, 4164.211, 4248.568, 4200.813, 4189.438], [51399.735, 51392.076, 51336.694, 51360.617, 51394.674, 51381.945, 51397.276, 51392.392], [17.844, 31.806, 25.589, 20.699, 26.689, 26.026, 27.587, 17.103], [2798.994276337774, 661.7613676788983, 924.8005596131909, 1065.3314438955176, 2931.041117534969, 2217.6037233645134, 3011.589224467233, 1820.8381088336855], [903, 904, 905, 906, 907, 908, 909, 910]], [1, 6331, [65098, 65182, 65261, 65342, 65420, 65496], [48142.179, 48154.251, 48156.384, 48196.176, 48185.302, 48220.849], [24918.057, 24917.287, 25033.472, 25066.74, 25121.6, 25134.579], [29.374, 22.392, 19.421, 20.599, 20.011, 25.091], [3632.086842491743, 5432.293651932884, 3632.676679724704, 3979.6547818427916, 2207.9606310585946, 2663.732225031892], [897, 898, 899, 900, 901, 902]], [4, 6338, [65673, 65737, 65805, 65878, 65946, 66016, 66086], [18348.601, 18295.891, 18368.355, 18328.68, 18185.263, 18064.144, 18049.652], [33694.877, 33678.342, 33676.659, 33617.292, 33704.519, 33703.085, 33684.25], [17.959, 18.142, 13.95, 20.646, 12.559, 22.748, 34.95], [2772.095152542128, 2913.6931633599415, 1450.7038617597088, 1889.5787269340615, 1267.6745645508215, 10897.950592370807, 4778.926076019474], [905, 906, 907, 908, 909, 910, 911]], [2, 6342, [65632, 65697, 65761, 65829, 65902, 65970], [40687.318, 40805.819, 40733.564, 40908.497, 40792.701, 40819.769], [29686.417, 29698.933, 29705.896, 29580.983, 29669.559, 29624.977], [17.293, 13.462, 16.679, 18.306, 23.529, 16.499], [457.49196270070115, 811.3603998301892, 1053.5920096202622, 9943.031679596477, 1431.4030135766388, 2546.0844756791407], [904, 905, 906, 907, 908, 909]], [1, 6343, [65702, 65768, 65837, 65911, 65983, 66054, 66119, 66169, 66221, 66275, 66334, 66393, 66453, 66505], [48721.199, 48941.624, 49050.95, 49055.667, 49120.656, 49103.269, 49102.105, 49085.428, 49100.216, 49137.572, 49078.324, 49065.874, 49083.805, 49130.684], [25662.253, 25703.724, 25623.624, 25606.291, 25602.498, 25552.417, 25565.437, 25574.932, 25549.556, 25411.862, 25551.456, 25561.736, 25561.042, 25512.406], [29.664, 9.175, 11.131, 16.516, 13.165, 16.19, 9.569, 24.787, 21.528, 19.006, 17.025, 20.456, 15.718, 19.084], [6295.825140681206, 651.7337434980534, 2097.0400933752217, 1297.2178777004574, 1833.303404696399, 1971.3806439093928, 1446.5536762894249, 2856.7388936580155, 1524.37896966676, 1779.5597472300715, 1534.2637657775695, 1364.762178774337, 1786.9943332615387, 1809.4377942408657], [905, 906, 907, 908, 909, 910, 911, 912, 913, 914, 915, 916, 917, 918]], [3, 6344, [65575, 65643, 65709, 65773, 65846, 65918, 65986], [3163.319, 3214.5, 3177.268, 3352.967, 3273.723, 3262.306, 3264.308], [31074.289, 31195.748, 31358.156, 31401.243, 31404.323, 31616.995, 31700.705], [21.596, 28.176, 37.356, 21.533, 28.856, 23.977, 3.378], [6863.165339820441, 5057.414627367206, 1606.1598172358674, 1764.3323140435107, 2597.937626958247, 1281.345312421001, 388.7606989727145], [904, 905, 906, 907, 908, 909, 910]], [7, 6365, [65957, 66031, 66094, 66148, 66199, 66253], [31486.848, 31507.537, 31477.916, 31599.689, 31545.384, 31536.029], [60809.229, 60793.987, 60811.82, 60700.029, 60821.179, 60780.861], [9.9, 13.934, 21.773, 25.118, 31.893, 22.626], [1562.9908617427627, 1540.4135834266722, 2336.2949425447055, 6060.072854235453, 705.5310938674779, 1224.8511546270327], [909, 910, 911, 912, 913, 914]], [3, 6367, [65706, 65770, 65840, 65913, 65984, 66055, 66120, 66170], [2593.905, 2560.556, 2476.566, 2337.538, 2373.053, 2308.38, 2243.296, 2290.576], [30135.785, 30147.593, 30217.037, 30197.382, 30111.101, 30274.956, 30352.239, 30246.566], [24.971, 18.084, 13.265, 19.333, 17.721, 32.421, 55.83, 24.001], [1228.9956415396173, 1728.1928364289363, 5337.403559589806, 1927.413481247362, 1428.667753900672, 1878.6383295618564, 1170.1549160972015, 2249.8839501574457], [906, 907, 908, 909, 910, 911, 912, 913]], [5, 6371, [66059, 66124, 66172, 66225, 66279], [4380.346, 4287.667, 4367.661, 4217.819, 4196.933], [51173.788, 51156.861, 51388.905, 51445.367, 51400.765], [35.824, 25.843, 52.371, 30.22, 31.324], [2054.7343673666473, 3849.711101091776, 1708.284696246455, 936.1158065817524, 1169.5838865753885], [911, 912, 913, 914, 915]], [5, 6372, [65922, 65988, 66060, 66126, 66173, 66227, 66281, 66342, 66397, 66455], [5619.149, 5593.59, 5600.285, 5632.342, 5660.213, 5619.905, 5574.127, 5560.973, 5698.448, 5652.353], [51719.93, 51638.371, 51709.0, 51676.579, 51776.347, 51688.64, 51662.804, 51697.197, 51639.604, 51713.27], [2.606, 22.737, 22.71, 22.992, 29.48, 27.12, 24.072, 15.382, 24.885, 30.236], [626.0923195896712, 1228.3174156004886, 1459.5361533413175, 929.3774759642613, 658.688927415382, 1053.2584732468745, 2333.462638487637, 1277.511892250222, 4189.303150871575, 1006.8064877563623], [909, 910, 911, 912, 913, 914, 915, 916, 917, 918]], [6, 6374, [66164, 66215, 66268, 66326, 66385, 66446, 66496], [41356.004, 41331.873, 41472.783, 41330.091, 41441.279, 41343.501, 41366.726], [59125.841, 59172.138, 59272.898, 59082.808, 59091.527, 59160.255, 59186.246], [31.063, 21.066, 16.152, 23.136, 30.753, 21.43, 34.473], [3064.6433114955516, 1130.87881862216, 30473.306142047026, 1201.81021358215, 1040.122601885437, 1069.9459074842566, 2186.368886231376], [912, 913, 914, 915, 916, 917, 918]], [6, 6376, [65973, 66048, 66109, 66166, 66217, 66269, 66327, 66386, 66447, 66497], [41850.143, 41886.412, 41897.846, 41796.774, 41876.648, 41903.914, 42016.984, 42028.148, 42014.576, 42009.203], [60472.452, 60501.037, 60444.965, 60482.427, 60477.62, 60459.297, 60382.895, 60399.139, 60402.422, 60411.625], [11.993, 12.794, 16.401, 3.101, 18.145, 17.384, 11.597, 9.159, 9.669, 16.054], [1502.9420342562134, 1921.2079400399134, 1806.8196117222726, 291.30574084251197, 2581.1488776855517, 1955.3625930203907, 1640.5237046194504, 3539.1148554145793, 3133.323775917931, 1354.8887227721843], [909, 910, 911, 912, 913, 914, 915, 916, 917, 918]], [1, 6377, [65836, 65910, 65982, 66053, 66118, 66168, 66220, 66274, 66333], [48655.474, 48793.992, 48829.817, 48841.729, 48987.401, 48970.976, 48971.501, 48968.04, 48883.658], [24947.169, 24858.681, 24667.161, 24633.645, 24734.373, 24729.675, 24734.271, 24805.478, 24612.89], [18.558, 26.42, 19.167, 13.622, 14.704, 30.722, 31.826, 23.529, 23.769], [6998.585600670967, 2426.7952463695788, 2047.1934818750428, 1913.8343656002503, 1086.7065451329463, 694.9810976461324, 1624.7606875635474, 1208.6957293599328, 1435.8123626633615], [907, 908, 909, 910, 911, 912, 913, 914, 915]], [4, 6378, [65943, 66014, 66082, 66139, 66191, 66243, 66301, 66361, 66419], [17888.867, 17852.551, 17762.496, 17777.157, 17976.339, 18114.617, 18260.991, 18242.946, 18204.2], [33795.155, 33700.52, 33710.102, 33714.06, 33680.943, 33842.957, 33762.17, 33694.609, 33570.1], [15.45, 21.269, 18.036, 17.678, 20.683, 24.735, 18.746, 16.501, 29.901], [31577.22639572281, 7015.01319681323, 858.4059982564535, 1715.632667775952, 12876.722581208021, 572.8856919473175, 1020.8305038972633, 788.3219195996523, 2409.7306904037814], [909, 910, 911, 912, 913, 914, 915, 916, 917]], [7, 6399, [66254, 66312, 66370, 66431, 66483, 66531, 66586, 66649, 66714, 66765, 66820], [31929.105, 31857.046, 31839.227, 31803.324, 31811.574, 31853.589, 31855.112, 31907.542, 31748.119, 31818.516, 31815.16], [61379.058, 61424.178, 61422.132, 61431.392, 61514.935, 61387.351, 61317.402, 61372.521, 61508.707, 61287.888, 61266.512], [25.455, 16.501, 14.606, 13.422, 18.032, 19.351, 24.097, 19.618, 26.926, 11.409, 15.905], [1286.8161201673813, 1426.6583447890332, 2513.8072332736974, 1687.384178907631, 1304.8092075935654, 3228.9155874544645, 1525.7504901158911, 1258.3777664663921, 3287.489521332159, 1111.730825203848, 1881.6336728171357], [914, 915, 916, 917, 918, 919, 920, 921, 922, 923, 924]], [1, 6439, [66554, 66607, 66673, 66732, 66787, 66839, 66886, 66950, 67005, 67056, 67103, 67150, 67205, 67260], [48329.642, 48356.465, 48491.015, 48499.941, 48692.922, 48800.312, 48726.13, 48710.768, 48565.495, 48666.289, 48741.841, 48662.898, 48670.453, 48677.062], [25386.713, 25578.729, 25632.465, 25529.159, 25626.003, 25505.504, 25499.377, 25448.364, 25491.055, 25463.538, 25417.754, 25396.404, 25365.948, 25397.196], [33.394, 26.856, 17.268, 16.087, 27.937, 22.428, 22.303, 27.273, 20.887, 37.969, 27.77, 21.793, 21.534, 23.716], [2182.326384692849, 1002.3692529869257, 2452.4298290859106, 2464.8231646919944, 1523.5111279665034, 1369.0228241144707, 1223.0867127013667, 906.3894178362809, 1449.2485424155375, 1558.6384051619034, 793.3993987623048, 1483.483543232607, 732.4674474089983, 2036.331257711828], [919, 920, 921, 922, 923, 924, 925, 926, 927, 928, 929, 930, 931, 932]], [1, 6442, [65766, 65835, 65908, 65981, 66052, 66117], [48334.815, 48260.56, 48085.685, 48156.3, 48150.799, 48213.774], [25278.672, 25202.161, 25245.77, 25356.156, 25346.642, 25312.25], [17.768, 25.451, 23.127, 17.358, 17.429, 19.598], [2539.818076764221, 7581.978289655944, 2348.7961265245212, 1950.033204073914, 703.8135449260162, 1571.6692097076805], [906, 907, 908, 909, 910, 911]], [8, 6445, [65794, 65867, 65935, 66003, 66075], [12791.24, 12819.779, 12788.497, 12816.566, 12775.166], [70061.619, 69935.414, 69918.628, 69936.454, 69935.272], [37.079, 11.899, 16.918, 12.751, 17.801], [1059.5029205735175, 589.2523438359, 841.4930046093456, 447.88336511663726, 1286.1498428657194], [907, 908, 909, 910, 911]], [6, 6452, [66599, 66668, 66727, 66782, 66835, 66880, 66943], [41992.855, 42007.532, 42025.603, 42026.722, 42033.67, 42005.522, 42027.52], [60373.466, 60409.735, 60409.478, 60439.998, 60423.381, 60404.842, 60398.689], [17.059, 13.308, 17.316, 15.164, 18.443, 20.341, 18.33], [1195.7453427742792, 1268.0825632482754, 1491.8394469557563, 1845.2263817989146, 1442.134695602876, 1366.0467603309162, 984.5421407048374], [920, 921, 922, 923, 924, 925, 926]], [0, 6455, [66559, 66610, 66682, 66739, 66792, 66843, 66894, 66956, 67011], [5604.95, 5569.305, 5593.957, 5646.687, 5652.367, 5565.391, 5735.959, 5571.652, 5635.447], [5980.359, 6026.088, 5947.731, 5967.484, 5952.659, 5944.137, 5910.157, 6005.561, 5990.273], [17.999, 14.114, 13.495, 17.415, 20.049, 16.724, 29.17, 21.243, 25.248], [1026.8262454819503, 983.9011223256416, 851.0315839369902, 802.0445903837273, 650.2085652898811, 496.1332821894393, 5246.282539844276, 846.9903727393602, 720.7095300853564], [920, 921, 922, 923, 924, 925, 926, 927, 928]], [6, 6462, [66724, 66777, 66831, 66876, 66939, 66998, 67049, 67098], [40173.117, 40155.702, 40163.15, 40136.748, 40282.671, 40246.536, 40195.084, 40083.027], [59007.764, 59060.113, 58995.739, 59003.867, 58979.78, 59171.841, 59101.096, 58945.56], [24.056, 16.504, 13.839, 25.9, 12.655, 30.43, 27.756, 22.979], [822.0226388535247, 1271.7841226668472, 1381.6766081685407, 761.2197355890002, 64834.128723763824, 3474.210681356115, 1901.6047163032085, 733.163926961815], [922, 923, 924, 925, 926, 927, 928, 929]], [5, 6489, [66893, 66957, 67010, 67061, 67110, 67159, 67215], [5550.571, 5597.627, 5557.438, 5624.148, 5587.182, 5533.766, 5627.193], [51680.92, 51670.132, 51711.204, 51664.481, 51686.639, 51647.078, 51709.302], [35.383, 18.678, 21.08, 29.248, 21.004, 28.346, 3.9], [1332.0174624983865, 636.8889291316755, 1598.078132876096, 1773.3888850953358, 2471.2519589334997, 4367.409863373194, 436.3272510705865], [926, 927, 928, 929, 930, 931, 932]], [3, 6522, [67153, 67207, 67261, 67305, 67348, 67403, 67453, 67500, 67542, 67588, 67635, 67679, 67716, 67758, 67803, 67843, 67881, 67928], [2158.15, 2190.705, 2164.35, 2234.432, 2188.291, 2131.134, 2201.385, 2170.155, 2155.073, 2139.488, 2173.349, 2158.805, 2232.047, 2214.004, 2237.2, 2294.79, 2262.078, 2281.892], [31153.819, 31093.981, 31067.275, 31048.821, 31094.365, 31123.985, 31134.657, 31104.836, 31144.182, 31074.673, 31037.15, 31033.516, 30882.941, 30838.105, 30873.157, 30924.636, 30943.662, 30947.672], [15.737, 12.337, 16.668, 26.735, 13.99, 10.961, 16.688, 16.145, 21.073, 13.999, 7.693, 11.506, 39.308, 17.473, 18.655, 13.364, 16.708, 18.826], [870.05478650243, 1620.9536378679709, 3209.248747918508, 1509.3546210859374, 1768.959903805415, 1782.0628891156468, 1982.4565579948803, 2636.2907792277783, 1495.0929798608972, 1911.5933544120608, 3424.037722942002, 2817.784353447988, 1273.3648081538233, 1088.012546416325, 1594.114485331774, 1306.148231777558, 963.51605092619, 1301.277425745044], [931, 932, 933, 934, 935, 936, 937, 938, 939, 940, 941, 942, 943, 944, 945, 946, 947, 948]], [2, 6533, [67199, 67254, 67299, 67340, 67393, 67447], [41407.294, 41374.96, 41368.888, 41459.695, 41464.512, 41386.143], [31330.301, 31291.328, 31310.172, 31366.266, 31377.333, 31351.225], [12.577, 9.524, 17.151, 12.766, 13.277, 23.266], [2289.979333444717, 3436.104649595537, 1843.4020568192325, 2092.9202683826948, 1061.3972723663567, 952.1755584708695], [931, 932, 933, 934, 935, 936]], [6, 6572, [67534, 67579, 67628, 67672, 67708, 67751, 67800, 67836], [40172.358, 40185.448, 40177.422, 40167.002, 40132.168, 40210.527, 40160.362, 40142.231], [59072.23, 59032.589, 59040.696, 59009.998, 58944.42, 59005.65, 59042.406, 58844.896], [28.063, 26.668, 20.86, 18.409, 15.184, 20.754, 25.327, 33.104], [1466.3051177639513, 906.0245913330887, 1840.4632811770757, 1170.0636042267308, 2093.8203808569874, 1027.7694315846204, 1798.2480452016732, 863.8514777104726], [938, 939, 940, 941, 942, 943, 944, 945]], [7, 6584, [67664, 67702, 67745, 67792, 67827, 67868, 67915, 67960, 68003], [31822.236, 31839.789, 31924.953, 31969.418, 31971.407, 31947.923, 31914.149, 31889.134, 31972.517], [61315.307, 61334.516, 61340.79, 61374.103, 61382.836, 61371.143, 61327.912, 61295.811, 61273.34], [10.651, 14.421, 19.256, 17.013, 15.952, 10.882, 20.822, 18.477, 23.465], [3159.4712612101575, 2974.450259623451, 2636.9301320102454, 2522.015107361753, 4469.44848772927, 35475.17928588678, 1264.6495844453618, 3374.303828154206, 3040.2774431104654], [941, 942, 943, 944, 945, 946, 947, 948, 949]], [5, 6587, [67593, 67638, 67683, 67721, 67766, 67809, 67848, 67888, 67932], [5363.331, 5420.017, 5404.154, 5525.448, 5465.198, 5538.338, 5524.686, 5370.126, 5272.309], [51741.408, 51673.869, 51582.342, 51571.629, 51596.301, 51540.61, 51597.014, 51684.511, 51697.311], [17.214, 20.094, 16.402, 15.569, 22.942, 12.733, 15.009, 26.369, 27.083], [804.8570339882392, 1443.9408652580098, 4766.389291711086, 5044.995083291441, 3299.9196866609277, 4814.618414852881, 417.1427529771989, 1900.8657289527666, 1430.3564345446955], [940, 941, 942, 943, 944, 945, 946, 947, 948]], [4, 6594, [67696, 67735, 67780, 67822, 67860, 67904, 67949, 67994, 68051, 68092, 68136, 68186, 68237, 68281, 68328, 68370], [18189.67, 18103.027, 17998.111, 18078.484, 18042.489, 18051.998, 18088.872, 18105.04, 18104.766, 18201.347, 18177.898, 18184.136, 18254.765, 18249.731, 18332.958, 18343.695], [33421.778, 33395.389, 33364.646, 33324.192, 33335.889, 33291.506, 33297.228, 33312.03, 33327.419, 33374.7, 33318.477, 33343.596, 33366.562, 33395.239, 33390.044, 33406.265], [23.595, 32.275, 12.999, 22.965, 27.123, 17.596, 15.457, 13.408, 19.325, 12.51, 29.026, 10.62, 12.658, 10.542, 29.073, 32.718], [1176.8285932173485, 1285.8231585818457, 681.1001818869885, 5870.422750627522, 1871.739122677938, 880.8310067552907, 1088.8158820631627, 1598.0563230663004, 1363.3527717117865, 1182.2011113843535, 1285.557931540751, 1284.3564554602297, 987.8290049479242, 1531.8439181923204, 2430.4894989353415, 1208.5936474259736], [942, 943, 944, 945, 946, 947, 948, 949, 950, 951, 952, 953, 954, 955, 956, 957]], [1, 6600, [67802, 67840, 67877, 67927, 67973], [47897.415, 47905.425, 47783.844, 47885.21, 48052.39], [24607.703, 24560.885, 24599.136, 24502.511, 24535.552], [17.238, 14.868, 26.638, 21.871, 25.637], [1753.8019879513083, 2712.471887724638, 1951.411132885326, 2030.2471418131079, 1028.8632439893443], [944, 945, 946, 947, 948]], [3, 6652, [68111, 68164, 68214, 68261, 68303], [2203.213, 2195.871, 2203.893, 2316.722, 2336.803], [31081.663, 31129.973, 31105.669, 31149.226, 31143.357], [20.049, 15.452, 18.127, 38.246, 26.693], [1090.9315303735123, 742.9758993228583, 719.3850353514902, 3202.7167549902647, 4875.708118938388], [952, 953, 954, 955, 956]], [3, 6669, [68356, 68388, 68427, 68477, 68520, 68565], [3320.307, 3244.758, 3265.309, 3324.661, 3225.292, 3298.485], [31923.032, 31884.723, 31975.526, 31954.703, 31993.053, 32010.241], [19.258, 15.461, 16.651, 20.008, 18.444, 18.742], [880.2875087769024, 2210.79510545848, 2161.378492597446, 1326.5845485381535, 1050.76828074929, 637.6043221128548], [957, 958, 959, 960, 961, 962]], [0, 6684, [68434, 68479, 68522, 68570, 68618], [6339.804, 6305.248, 6379.221, 6291.835, 6277.44], [7721.397, 7802.059, 7784.386, 7781.612, 7790.928], [17.797, 19.325, 25.63, 11.568, 13.383], [1597.3688476853615, 1318.7019329038767, 974.9672976471533, 1586.5381553290335, 1345.8873297042492], [959, 960, 961, 962, 963]], [2, 6721, [68733, 68767, 68818, 68887, 68957, 69027], [41363.857, 41492.33, 41456.764, 41584.501, 41731.936, 41761.053], [31306.821, 31409.298, 31387.704, 31490.446, 31434.375, 31465.276], [23.36, 11.644, 26.993, 13.678, 16.588, 25.161], [2566.512020450146, 1381.8144418685863, 2229.5599678877434, 563.2975751875458, 4411.650189329108, 4032.62603547972], [965, 966, 967, 968, 969, 970]], [5, 6731, [68777, 68837, 68904, 68973, 69042, 69123], [4457.912, 4564.106, 4545.129, 4552.992, 4448.791, 4396.657], [50823.942, 50914.15, 50927.309, 50921.646, 50899.788, 50900.515], [26.872, 21.914, 18.284, 13.165, 14.927, 28.411], [3610.9547179906563, 10008.287968247181, 10732.826954841003, 10326.692681155126, 8403.575471553384, 4899.748735698327], [967, 968, 969, 970, 971, 972]], [4, 6737, [68795, 68864, 68932, 68998, 69067, 69154, 69233, 69317, 69407, 69488, 69561], [18181.247, 18157.531, 18270.737, 18188.952, 18218.493, 18108.994, 18119.67, 18059.025, 18059.995, 18002.151, 17995.881], [35037.813, 35032.367, 34994.73, 34943.756, 34802.016, 34786.203, 34818.601, 34824.636, 34911.829, 34885.028, 34896.025], [16.307, 18.636, 16.343, 17.779, 26.004, 11.1, 17.227, 14.041, 11.825, 17.981, 19.219], [1286.2970821280758, 5504.354707222466, 18330.978916817712, 5134.742066280622, 7042.42652305673, 3360.2887314616682, 2088.3908438228905, 1386.3609866940285, 2088.046614745204, 1772.3197234264576, 918.9395959276981], [967, 968, 969, 970, 971, 972, 973, 974, 975, 976, 977]], [7, 6742, [68873, 68942, 69009, 69084, 69164, 69247, 69332, 69418], [32196.011, 32150.8, 32173.144, 32209.767, 32227.432, 32174.9, 32176.737, 32094.002], [60101.78, 60057.883, 60092.122, 60177.206, 60241.304, 60434.208, 60423.793, 60375.354], [13.589, 13.827, 16.758, 15.323, 13.332, 16.522, 29.61, 24.988], [1769.7837376078878, 4026.6968855401274, 4222.223136352703, 4333.4638771203045, 2686.0916861340615, 27691.076428166038, 3719.949503452299, 4580.428995813138], [968, 969, 970, 971, 972, 973, 974, 975]], [7, 6743, [68875, 68945, 69011, 69086, 69165, 69249, 69334, 69420, 69502, 69579], [32457.003, 32543.305, 32608.743, 32639.075, 32612.861, 32519.737, 32565.322, 32617.406, 32616.62, 32774.905], [61153.161, 61221.052, 61250.1, 61231.204, 61182.676, 61221.189, 61196.817, 61246.684, 61238.895, 61381.101], [25.553, 16.638, 16.339, 9.985, 12.531, 16.303, 19.187, 13.33, 21.477, 24.264], [5972.06084961249, 2920.045708682757, 1895.0853164086386, 2226.2411062830242, 1991.9658857047118, 8861.072730738993, 6175.268650953547, 8775.721713384484, 11057.782249160353, 8524.085467199462], [968, 969, 970, 971, 972, 973, 974, 975, 976, 977]], [6, 6744, [68883, 68951, 69022, 69097, 69175], [40403.267, 40415.914, 40359.309, 40396.514, 40550.442], [58560.365, 58540.558, 58566.06, 58520.273, 58475.906], [17.467, 12.692, 11.625, 15.717, 31.671], [1903.6516562599595, 1541.1768062180397, 1739.5983145247262, 1430.8542444706213, 2499.1891103960616], [968, 969, 970, 971, 972]], [7, 6756, [68946, 69013, 69087, 69167, 69250, 69333, 69419], [32641.284, 32770.875, 32701.794, 32640.065, 32413.133, 32414.997, 32422.364], [62356.686, 62338.701, 62308.744, 62332.64, 62333.77, 62352.688, 62340.221], [18.255, 19.158, 20.955, 23.051, 40.482, 19.767, 22.011], [3801.9025657175735, 1445.6667733089635, 5870.895829189041, 5043.177243209447, 1303.8501369288401, 1644.1345146496856, 602.411594961306], [969, 970, 971, 972, 973, 974, 975]], [6, 6758, [68953, 69025, 69099, 69179, 69265, 69347, 69433, 69517, 69594, 69669], [40901.705, 40929.822, 40863.537, 40784.787, 40867.685, 40841.73, 40852.894, 40934.339, 40891.893, 40940.184], [59704.945, 59652.186, 59549.841, 59487.902, 59533.751, 59549.837, 59469.275, 59459.196, 59427.035, 59413.938], [24.783, 16.864, 16.375, 16.489, 18.044, 29.45, 19.133, 19.968, 19.728, 20.748], [2366.5361693380073, 4844.243777664048, 3367.991272168931, 3612.4564438314155, 5160.870130997798, 4967.010217780238, 14249.577031215476, 8239.339335630308, 3925.0699686503094, 13088.59066820773], [969, 970, 971, 972, 973, 974, 975, 976, 977, 978]], [7, 6773, [69008, 69082, 69162, 69245, 69330, 69416], [31797.208, 31716.072, 31738.464, 31636.888, 31614.55, 31590.002], [61072.342, 60908.351, 60671.304, 60500.924, 60392.618, 60256.994], [28.206, 21.888, 30.951, 23.798, 24.017, 21.677], [957.2801600913886, 3453.9440827604976, 1958.9890061458816, 5551.959767654176, 3201.3315732966944, 9419.880936699561], [970, 971, 972, 973, 974, 975]], [0, 6781, [68975, 69047, 69128, 69206, 69291, 69375, 69459, 69538, 69620], [5701.609, 5758.788, 5744.609, 5690.076, 5661.934, 5708.752, 5689.666, 5812.712, 5787.719], [6378.916, 6376.623, 6445.115, 6435.259, 6258.331, 6374.141, 6166.058, 6321.55, 6365.653], [13.668, 9.71, 21.583, 19.412, 25.913, 33.392, 21.277, 31.506, 26.143], [1138.8858546300992, 745.9171702860301, 3086.1877745581737, 5663.662063119358, 1378.4622966603129, 3337.085334626416, 2904.2733206036323, 4705.640432158231, 9477.400841572378], [970, 971, 972, 973, 974, 975, 976, 977, 978]], [5, 6782, [68974, 69046, 69127, 69205, 69290, 69374], [5516.301, 5532.104, 5548.275, 5454.399, 5483.146, 5577.422], [51617.574, 51710.667, 51695.791, 51683.07, 51730.719, 51772.884], [14.008, 10.629, 13.361, 15.049, 22.41, 12.805], [7148.826665429695, 6555.175024162879, 9270.03282774831, 7559.118904363908, 5941.041274854424, 2517.472594828703], [970, 971, 972, 973, 974, 975]], [0, 6783, [68977, 69050, 69130, 69207, 69292], [6434.608, 6440.901, 6476.744, 6504.941, 6470.304], [6939.028, 6862.563, 6909.782, 6935.029, 6875.908], [19.24, 14.923, 16.512, 13.83, 11.48], [1804.3445024819607, 581.335836520432, 1802.7066665861978, 828.6336495622037, 1204.3361486752146], [970, 971, 972, 973, 974]], [3, 6785, [69194, 69281, 69362, 69448, 69528, 69610, 69684, 69763, 69844, 69918, 69989, 70059], [2373.196, 2381.763, 2408.898, 2530.334, 2523.92, 2379.033, 2481.187, 2367.492, 2393.565, 2353.269, 2364.291, 2315.88], [30589.903, 30411.164, 30398.425, 30459.353, 30445.841, 30513.916, 30501.692, 30501.069, 30457.463, 30606.561, 30560.733, 30598.566], [15.395, 18.859, 13.343, 23.783, 19.465, 18.691, 20.647, 17.79, 39.781, 21.175, 14.221, 18.48], [1220.337816275285, 7478.724897445591, 5721.442149749435, 3365.9129930223485, 1661.7077669334608, 3832.590359264648, 5329.435087970106, 543.6989486336163, 1782.947089144647, 765.357787522108, 999.4486450981326, 875.1082238094069], [973, 974, 975, 976, 977, 978, 979, 980, 981, 982, 983, 984]], [3, 6786, [69118, 69195, 69282, 69363, 69447, 69527, 69609, 69683, 69762, 69843, 69917, 69988], [2443.356, 2500.864, 2543.969, 2437.322, 2332.779, 2415.473, 2248.568, 2231.751, 2240.77, 2239.264, 2219.651, 2277.398], [31324.705, 31456.11, 31601.053, 31683.672, 31601.589, 31646.685, 31552.089, 31608.917, 31538.876, 31558.296, 31527.853, 31457.874], [21.059, 26.263, 14.158, 14.502, 27.683, 32.554, 21.042, 16.257, 13.833, 20.116, 16.532, 23.113], [19773.777851890463, 587.5375348103416, 1575.9956671563803, 1639.4826302863783, 2434.160112296138, 5653.9934960545015, 1850.242718565183, 2265.3879030482926, 2530.695303937534, 2283.5467049647727, 4401.790868280795, 2790.693794519569], [972, 973, 974, 975, 976, 977, 978, 979, 980, 981, 982, 983]], [5, 6790, [69126, 69204, 69289, 69373, 69458], [5451.873, 5425.097, 5515.9, 5490.893, 5446.939], [51214.402, 51217.023, 51085.937, 51081.814, 51111.224], [27.916, 21.524, 13.839, 11.653, 18.866], [2623.572146340335, 9224.004847727267, 1414.7512681475082, 1775.6783038438596, 859.1288760983538], [972, 973, 974, 975, 976]], [4, 6804, [69235, 69320, 69411, 69494, 69564, 69646], [18814.62, 18771.648, 18777.332, 18801.05, 18867.326, 18805.503], [34815.679, 34851.353, 34857.183, 34905.455, 34900.376, 34814.651], [26.441, 18.959, 23.043, 21.723, 11.873, 28.908], [3315.7216385556994, 5167.002853191878, 2389.2871625598405, 3510.0442425913434, 1346.172086027934, 869.5324638746893], [973, 974, 975, 976, 977, 978]], [6, 6809, [69105, 69183, 69269, 69353, 69437, 69519], [41818.532, 41821.222, 41879.515, 41968.001, 41948.457, 41976.033], [59612.993, 59563.407, 59591.687, 59742.204, 59778.907, 59716.528], [14.003, 20.5, 17.53, 18.718, 18.06, 17.648], [939.9917859274501, 1410.8910602364303, 3177.660674166536, 2675.5024145280568, 2101.7525853788866, 1299.5655345655534], [971, 972, 973, 974, 975, 976]], [7, 6837, [69504, 69577, 69656, 69738, 69819, 69897, 69967, 70039, 70108, 70179, 70254, 70327], [32599.971, 32656.227, 32686.96, 32524.263, 32655.344, 32669.85, 32663.596, 32685.983, 32672.568, 32697.905, 32734.906, 32737.957], [61246.868, 61237.628, 61301.391, 61288.98, 61382.136, 61381.068, 61355.636, 61364.139, 61400.957, 61389.634, 61368.24, 61367.095], [23.312, 17.175, 20.446, 33.849, 14.425, 19.107, 24.444, 21.905, 8.341, 16.671, 15.625, 28.071], [5515.787749709083, 8731.809088762207, 4203.502756809375, 4463.71745044966, 2430.078024960883, 2795.1601615155246, 3966.0462858813444, 1799.1160906583084, 1439.5312221198672, 4495.6856949897165, 2756.4717295464116, 984.7561704132042], [976, 977, 978, 979, 980, 981, 982, 983, 984, 985, 986, 987]], [6, 6841, [69598, 69673, 69752, 69834, 69910, 69979, 70052, 70118], [41719.746, 41691.601, 41645.965, 41705.35, 41736.065, 41718.344, 41803.687, 41817.998], [59604.667, 59375.172, 59314.007, 59318.846, 59373.443, 59370.11, 59393.531, 59416.183], [18.33, 23.014, 22.171, 14.328, 20.118, 25.695, 14.019, 16.386], [21385.240551278035, 1206.0617410488503, 4864.570305946515, 569.3389112720862, 1193.2463164836538, 3019.2145009987144, 1277.644873662174, 1399.7244495570917], [977, 978, 979, 980, 981, 982, 983, 984]], [5, 6846, [69618, 69692, 69771, 69851, 69924, 69995], [5311.221, 5245.986, 5277.351, 5375.466, 5313.873, 5318.7], [51577.319, 51599.389, 51560.405, 51565.003, 51570.03, 51576.409], [14.437, 13.301, 13.084, 37.069, 10.637, 16.602], [1001.944615836368, 2015.983310520435, 1497.296647184742, 831.0988345522483, 1677.4862003098483, 1742.5383508155962], [978, 979, 980, 981, 982, 983]], [0, 6848, [69464, 69539, 69622, 69697, 69775, 69854, 69928, 70002, 70069, 70138], [6447.142, 6396.684, 6414.035, 6458.576, 6433.574, 6412.512, 6382.522, 6446.597, 6388.87, 6329.297], [6874.644, 6905.107, 6801.445, 6708.059, 6682.284, 6704.053, 6668.657, 6667.157, 6671.123, 6676.011], [13.797, 18.497, 22.436, 21.824, 12.87, 23.75, 19.819, 2.471, 24.333, 25.799], [1796.9183100761004, 3831.860299429759, 1933.2888666298104, 2722.090838728972, 1207.1390790156986, 3547.1389606692806, 16731.95388513474, 505.8572005728875, 3034.1761209944193, 7654.57453698512], [976, 977, 978, 979, 980, 981, 982, 983, 984, 985]], [6, 6864, [69749, 69828, 69905, 69973, 70047], [40651.339, 40465.102, 40361.178, 40322.982, 40199.936], [59341.999, 59333.451, 59239.113, 59204.135, 59103.377], [31.933, 27.008, 22.748, 24.498, 32.841], [2402.057316113049, 5331.121469617783, 5274.5268980613855, 1556.3598195901272, 979.3129168246506], [979, 980, 981, 982, 983]], [6, 6865, [69831, 69907, 69975, 70049, 70113, 70189, 70265, 70340, 70403, 70474, 70541], [40701.89, 40669.029, 40761.496, 40640.907, 40759.575, 40867.915, 40860.599, 40888.344, 40781.735, 40819.853, 40691.015], [58564.648, 58519.721, 58626.191, 58589.439, 58668.98, 58738.373, 58731.946, 58735.659, 58563.369, 58668.219, 58651.014], [16.997, 15.063, 26.282, 18.144, 18.174, 16.925, 18.833, 13.457, 16.338, 17.998, 29.197], [2257.553538269426, 2018.2569028533135, 1811.9510625832113, 2007.2115404989001, 9267.656187793666, 1552.6858247461669, 1709.313962748904, 3277.031084668192, 1144.1977352722176, 4887.789776757105, 4796.327304629369], [980, 981, 982, 983, 984, 985, 986, 987, 988, 989, 990]], [2, 6866, [69750, 69833, 69908, 69976, 70050, 70114, 70188, 70264, 70339, 70405, 70476, 70543, 70609, 70683, 70741, 70800], [41084.803, 40894.615, 40908.407, 41012.236, 40952.104, 40932.573, 40947.877, 40973.997, 40955.701, 40996.147, 40893.098, 40930.966, 40889.498, 40898.382, 40894.389, 40940.099], [30524.81, 30446.118, 30498.246, 30499.069, 30523.627, 30496.381, 30502.38, 30485.115, 30447.816, 30402.031, 30484.875, 30487.188, 30459.523, 30462.623, 30472.65, 30496.638], [24.949, 19.618, 15.924, 21.777, 19.766, 15.847, 14.816, 15.949, 18.278, 20.769, 16.579, 18.474, 19.081, 13.457, 11.439, 15.225], [9602.919604167844, 1783.3975358027712, 2083.317287102772, 2894.0217711092655, 4296.748172976142, 2188.0114737978624, 3488.248706598358, 3713.7576446361254, 4341.644769946231, 12271.413978826164, 1048.8152016731378, 1358.9245446576729, 875.9089930986485, 1076.1072936263502, 881.821559705291, 690.545088255326], [979, 980, 981, 982, 983, 984, 985, 986, 987, 988, 989, 990, 991, 992, 993, 994]], [2, 6867, [69754, 69835, 69913, 69981, 70053, 70119, 70192, 70267], [42067.912, 42051.425, 42163.106, 42133.94, 42207.381, 42195.501, 42145.625, 42172.705], [30799.319, 30759.5, 30905.467, 30949.938, 30856.759, 30859.437, 30937.591, 30901.874], [21.935, 21.772, 22.493, 18.315, 23.873, 12.722, 12.409, 24.448], [1399.4993387564252, 4887.499800593808, 2627.391809397055, 3771.9753524109096, 1000.0915275304194, 1810.3207548770515, 60253.56479028201, 1477.1864158756143], [979, 980, 981, 982, 983, 984, 985, 986]], [0, 6868, [69694, 69773, 69852, 69925, 69997, 70066, 70136, 70204, 70275, 70353, 70418, 70488, 70561, 70632, 70702, 70761, 70817, 70873, 70930, 70995, 71050, 71107, 71165, 71223, 71293, 71358, 71418, 71484, 71552, 71612, 71684, 71745, 71794, 71851, 71911, 71968, 72023, 72089, 72150, 72204, 72260, 72311, 72364, 72431, 72498, 72582, 72674, 72769, 72873, 72968, 73073, 73160, 73255, 73351, 73440, 73536, 73634, 73728, 73830, 73922, 74013, 74116, 74214, 74312, 74410, 74505, 74593, 74677, 74757], [5737.244, 5767.107, 5785.547, 5796.241, 5810.345, 5799.55, 5830.886, 5789.53, 5800.45, 5790.098, 5898.402, 5724.097, 5791.512, 5797.169, 5787.941, 5789.1, 5810.69, 5783.523, 5798.594, 5774.796, 5793.367, 5785.962, 5801.403, 5786.345, 5907.424, 5820.949, 5813.087, 5809.294, 5800.927, 5816.618, 5816.521, 5783.247, 5792.986, 5791.821, 5800.374, 5790.769, 5784.544, 5794.049, 5798.638, 5792.259, 5794.916, 5789.694, 5789.701, 5790.848, 5781.81, 5790.492, 5799.325, 5825.909, 5793.179, 5809.978, 5810.549, 5832.102, 5799.671, 5821.644, 5798.092, 5808.497, 5805.944, 5804.178, 5792.713, 5782.255, 5798.519, 5797.213, 5788.035, 5788.537, 5800.071, 5809.469, 5803.83, 5814.898, 5800.301], [5940.926, 5944.993, 5927.49, 5888.557, 5867.358, 5863.623, 5858.926, 5874.57, 5864.375, 5885.088, 5793.864, 5849.812, 5869.667, 5878.013, 5853.996, 5882.074, 5863.247, 5869.209, 5854.946, 5878.699, 5868.624, 5865.849, 5864.531, 5824.165, 5862.067, 5843.779, 5877.08, 5867.761, 5863.721, 5876.062, 5887.387, 5877.43, 5887.652, 5868.428, 5878.387, 5857.152, 5871.954, 5867.047, 5890.385, 5879.629, 5879.217, 5874.347, 5876.041, 5864.676, 5884.626, 5897.355, 5882.375, 5889.351, 5894.232, 5888.471, 5866.553, 5905.783, 5879.893, 5885.124, 5867.709, 5897.341, 5870.096, 5875.178, 5867.97, 5859.923, 5868.782, 5883.069, 5853.386, 5853.677, 5877.4, 5882.618, 5874.056, 5873.738, 5874.935], [19.781, 16.804, 13.032, 13.176, 13.555, 11.528, 11.936, 9.504, 7.974, 9.445, 22.716, 18.083, 10.976, 10.016, 6.818, 11.372, 10.709, 9.685, 8.707, 7.794, 7.467, 7.367, 8.185, 10.371, 32.084, 10.845, 6.193, 7.093, 7.745, 10.253, 7.887, 5.352, 6.635, 7.102, 6.264, 6.26, 7.331, 6.747, 5.727, 6.565, 6.216, 5.959, 7.638, 5.767, 8.635, 5.652, 7.284, 9.131, 6.493, 6.089, 8.708, 14.037, 10.363, 6.441, 5.677, 7.232, 4.592, 6.78, 8.563, 8.617, 5.994, 6.845, 6.184, 6.721, 9.306, 7.494, 9.317, 7.307, 13.15], [4613.736468618138, 5648.355588548871, 9185.003603450345, 10630.853548333334, 4867.12476239849, 4622.016763032449, 9196.83676837834, 3597.8006513691407, 3423.7584470101924, 3032.441112868557, 9716.436704475802, 1012.608887868913, 3207.136525722445, 4075.1012576385465, 4005.3262048227148, 3084.173726617222, 5397.066318114352, 6400.452788798506, 3275.712273339074, 4875.715749020785, 3942.094383738084, 4308.374200304278, 2863.236272064108, 996.3885652016465, 2816.1217739855974, 1287.0909532786125, 2412.1471892944214, 3554.47486763179, 5122.7278053574, 4870.838889453605, 4519.840313149399, 4176.9597612368125, 3272.621300398496, 3560.2502414230134, 3145.057687324227, 3350.0668792625925, 3956.732398241695, 3722.5882139201726, 3856.4762030659217, 3216.665659721335, 3671.7308962872276, 4394.050319260474, 3697.6451066539043, 4078.8015554826916, 3599.7621321264437, 3365.4033634646044, 3709.514853486611, 5641.565793897832, 4017.821473045996, 4539.807866404617, 4282.922367174522, 3964.925044067714, 2058.115813638717, 3970.9372115956257, 3374.95142705447, 2713.812173849187, 3277.4217107600844, 3406.0688458689788, 4392.529984447551, 4010.8930443876347, 3764.9933921162046, 3453.090353940647, 3259.1890980933827, 3412.151339042792, 3717.819629789126, 4005.6795292020333, 5367.495223374076, 3359.8173906127467, 2469.6720985711318], [979, 980, 981, 982, 983, 984, 985, 986, 987, 988, 989, 990, 991, 992, 993, 994, 995, 996, 997, 998, 999, 1000, 1001, 1002, 1003, 1004, 1005, 1006, 1007, 1008, 1009, 1010, 1011, 1012, 1013, 1014, 1015, 1016, 1017, 1018, 1019, 1020, 1021, 1022, 1023, 1024, 1025, 1026, 1027, 1028, 1029, 1030, 1031, 1032, 1033, 1034, 1035, 1036, 1037, 1038, 1039, 1040, 1041, 1042, 1043, 1044, 1045, 1046, 1047]], [4, 6881, [69880, 69952, 70026, 70091, 70162, 70235, 70307], [17654.403, 17715.985, 17733.159, 17792.829, 17925.255, 17999.873, 17880.678], [34066.186, 33929.5, 33859.918, 33796.765, 33760.078, 33839.98, 33716.248], [16.484, 23.091, 14.49, 24.261, 27.048, 23.809, 21.153], [1613.0227548290063, 774.4129979367598, 1998.4502531242838, 932.9639157265286, 1436.421883281295, 1152.5452860012008, 612.5308721824041], [981, 982, 983, 984, 985, 986, 987]], [8, 6901, [70152, 70223, 70295, 70367, 70434, 70512, 70577, 70648, 70714, 70775, 70831], [12103.206, 12145.445, 12069.116, 12124.085, 12075.011, 12056.944, 12195.231, 12219.869, 12287.646, 12236.675, 12264.111], [70199.768, 70212.73, 70141.995, 70133.225, 70102.572, 70094.215, 70188.223, 70117.137, 70326.524, 70157.932, 70079.361], [24.872, 17.878, 19.144, 23.687, 12.158, 16.162, 37.984, 12.027, 35.16, 38.738, 16.005], [860.8802110945506, 1577.6838844932688, 1146.2744694847313, 1214.463295449155, 1148.3811988452114, 1462.2410939062706, 3298.860206729024, 79428.07454161214, 6349.045288171874, 1787.2066640456053, 25993.01969596525], [985, 986, 987, 988, 989, 990, 991, 992, 993, 994, 995]], [4, 6906, [70164, 70239, 70309, 70380, 70446], [18365.732, 18383.767, 18383.68, 18340.307, 18372.54], [34227.668, 34242.969, 34258.211, 34211.367, 34227.738], [32.141, 15.371, 10.769, 18.202, 12.402], [1541.3456423604039, 1209.7087543294856, 1514.9030065867353, 2085.0414856966895, 1780.9454408516938], [985, 986, 987, 988, 989]], [0, 6921, [70279, 70355, 70421, 70494, 70563], [6460.48, 6506.511, 6494.388, 6412.864, 6395.457], [6481.955, 6542.866, 6602.549, 6645.087, 6535.588], [14.781, 16.186, 15.023, 15.335, 20.551], [1209.451275639661, 1126.24679687548, 1315.6005892437377, 984.1771920006684, 1009.9444618863266], [987, 988, 989, 990, 991]], [3, 6935, [70346, 70412, 70485, 70554, 70624, 70694, 70752], [2189.713, 2217.257, 2191.248, 2194.424, 2209.74, 2292.364, 2173.805], [31316.722, 31336.37, 31302.887, 31370.588, 31462.454, 31517.081, 31317.598], [15.483, 20.779, 13.261, 16.373, 18.982, 15.081, 32.227], [1621.522283753407, 2270.841949005799, 1444.7800057105883, 2825.2239399187415, 2054.684158815233, 1429.1360518825866, 1439.2658070204022], [988, 989, 990, 991, 992, 993, 994]], [7, 6962, [70794, 70851, 70901, 70963, 71026, 71083, 71135, 71199, 71261, 71330], [32325.392, 32371.664, 32471.52, 32376.925, 32306.848, 32542.515, 32420.817, 32310.432, 32389.236, 32256.975], [60969.592, 61157.374, 60933.465, 60938.993, 60969.275, 60899.545, 60842.454, 60846.491, 60866.509, 60834.832], [29.115, 11.352, 20.118, 27.359, 28.324, 15.865, 34.65, 21.949, 20.931, 34.787], [14609.016739883247, 106755.3699957911, 7343.399604792998, 3490.201226718568, 5392.650428441009, 985.7699421456178, 2794.4764887098686, 5214.601718995772, 6013.574326332606, 5705.237389010405], [994, 995, 996, 997, 998, 999, 1000, 1001, 1002, 1003]], [7, 6973, [70848, 70899, 70961, 71024, 71080, 71132], [31584.866, 31694.865, 31835.698, 31726.679, 31821.283, 31864.844], [60919.406, 61035.824, 61004.745, 61069.158, 60953.572, 60917.006], [22.618, 22.534, 24.514, 17.926, 21.178, 15.415], [3150.4254247217095, 1701.0871939637714, 4598.434166727854, 2753.2113786103896, 12459.133555245602, 38675.387477916534], [995, 996, 997, 998, 999, 1000]], [6, 6979, [70915, 70978, 71036, 71093, 71147, 71213, 71279, 71346], [42050.937, 42055.619, 42050.927, 42047.91, 42056.829, 42031.603, 42050.948, 42078.622], [60361.32, 60357.473, 60390.191, 60368.486, 60338.7, 60360.196, 60371.657, 60365.761], [16.047, 16.406, 8.429, 11.506, 10.582, 10.774, 10.636, 19.68], [558.2264033045858, 2164.2292566693213, 2712.6836967087843, 2383.5583148496976, 1844.1035517905864, 2742.828270810171, 960.9330550889581, 1008.0965034461948], [996, 997, 998, 999, 1000, 1001, 1002, 1003]], [6, 7002, [71034, 71091, 71145, 71211, 71278, 71345, 71401, 71469, 71537, 71598], [41263.476, 41248.306, 41268.962, 41223.478, 41153.823, 41077.857, 40972.927, 41028.617, 40980.57, 41059.799], [60153.36, 60139.671, 60071.664, 59982.349, 59997.834, 59961.11, 59912.465, 59944.766, 59849.425, 60067.668], [30.288, 31.437, 22.828, 22.421, 17.586, 13.789, 18.681, 17.789, 29.989, 21.456], [559.4327874470065, 550.2371277977209, 1266.537086138894, 1066.9612232227294, 1219.632982828209, 1051.6686627829818, 678.5657125622974, 1218.7931976241193, 5434.429676039607, 1202.7320603383641], [998, 999, 1000, 1001, 1002, 1003, 1004, 1005, 1006, 1007]], [5, 7003, [71105, 71162, 71221, 71291, 71357, 71417], [5046.296, 4983.966, 5026.625, 5010.91, 5050.187, 5082.459], [51810.079, 51800.878, 51708.348, 51730.378, 51651.915, 51656.244], [34.182, 18.0, 20.142, 11.362, 19.484, 16.368], [1771.8929075865317, 1983.3479323327172, 2178.965935012617, 1018.810605747848, 1135.6597761586017, 639.6247912747709], [1000, 1001, 1002, 1003, 1004, 1005]], [6, 7033, [71343, 71400, 71468, 71535, 71596, 71665, 71727, 71784], [40166.912, 40210.38, 40311.591, 40392.553, 40568.576, 40520.196, 40443.824, 40348.537], [58847.96, 58716.498, 58651.882, 58566.009, 58507.247, 58537.006, 58671.631, 58607.599], [32.249, 23.371, 20.389, 31.221, 21.978, 25.264, 29.101, 18.845], [810.4035645768452, 1068.603314296117, 4825.021953317394, 2508.5548160024478, 2787.0378073559727, 3567.947050579332, 3768.090708358561, 1372.6381280604521], [1003, 1004, 1005, 1006, 1007, 1008, 1009, 1010]], [1, 7035, [71409, 71476, 71544, 71605, 71671, 71733, 71790], [49096.893, 49117.063, 49108.549, 49104.266, 49153.807, 49101.786, 49154.353], [25170.635, 25215.822, 25216.605, 25152.272, 25223.836, 25200.27, 25162.193], [27.217, 13.336, 13.407, 32.092, 24.669, 19.349, 24.644], [3413.1741503057915, 1855.7474058052355, 1568.8995884057554, 1638.0825812646494, 858.2269744030391, 1004.5378122096417, 6139.344377107527], [1004, 1005, 1006, 1007, 1008, 1009, 1010]], [4, 7046, [71504, 71576, 71637, 71703, 71768, 71818], [18212.1, 18263.212, 18310.733, 18247.764, 18200.663, 18263.55], [34190.919, 34317.984, 34300.805, 34227.58, 34227.586, 34317.052], [19.312, 30.499, 35.463, 24.097, 15.911, 26.99], [564.3508845414482, 2747.244184084658, 2674.590988912222, 1297.7123203883823, 724.9529381143434, 1640.506468538175], [1006, 1007, 1008, 1009, 1010, 1011]], [7, 7050, [71517, 71586, 71651, 71717, 71776, 71831, 71885], [31695.691, 31733.804, 31727.078, 31673.622, 31719.049, 31747.084, 31769.944], [61058.672, 61043.587, 60940.295, 61041.365, 61102.362, 61138.099, 61024.726], [14.196, 17.902, 14.538, 10.14, 8.349, 10.399, 22.147], [2907.647771961778, 2644.2429277071515, 15336.411753327913, 2750.448557894954, 4457.620344585747, 4250.903353487391, 909.8837137215618], [1006, 1007, 1008, 1009, 1010, 1011, 1012]], [8, 7060, [71626, 71695, 71759, 71808, 71866, 71924, 71981, 72036, 72105, 72160, 72215, 72272, 72322, 72375], [13052.477, 13156.102, 13117.076, 13131.082, 13212.905, 13186.628, 13195.877, 13178.389, 13162.879, 13070.061, 13129.588, 13146.226, 13039.828, 13081.032], [69964.726, 70014.851, 70014.236, 70062.747, 70079.695, 70089.759, 70102.636, 70098.078, 70007.307, 69934.309, 70055.984, 70050.798, 69972.409, 69943.976], [11.84, 25.671, 18.6, 16.092, 20.197, 13.222, 15.547, 11.648, 14.175, 16.385, 14.631, 14.564, 18.738, 16.811], [600.3734985103337, 1357.1784376856162, 1699.5973730683688, 1529.9905218140395, 1397.207845159635, 1547.4660249892165, 948.8169139773518, 1235.9916286562525, 1321.881895630342, 1966.013623576256, 1486.8228208630835, 1169.6402871376204, 1554.5956464755632, 2382.832449956827], [1008, 1009, 1010, 1011, 1012, 1013, 1014, 1015, 1016, 1017, 1018, 1019, 1020, 1021]], [7, 7061, [71777, 71830, 71884, 71943, 71999, 72060], [31836.046, 31736.113, 31675.519, 31610.454, 31694.955, 31707.768], [60300.925, 60358.559, 60404.435, 60392.821, 60419.815, 60379.401], [30.068, 23.429, 19.272, 14.957, 23.941, 39.583], [1138.925034794888, 2060.015142859672, 2635.817860522415, 3339.3660154697586, 1163.7174134178065, 1412.90685667995], [1010, 1011, 1012, 1013, 1014, 1015]], [3, 7080, [71908, 71965, 72020, 72082, 72145, 72198], [2254.181, 2225.845, 2209.483, 2221.89, 2252.817, 2194.392], [31086.829, 31063.977, 31101.195, 31114.085, 31212.135, 31166.946], [16.428, 11.634, 9.553, 12.122, 10.556, 15.462], [1672.3090372186073, 3145.1354949492084, 2713.035897176317, 2403.9926048591537, 2764.6059561750726, 567.7575024958778], [1013, 1014, 1015, 1016, 1017, 1018]], [7, 7083, [72001, 72062, 72126, 72181, 72238, 72292, 72338, 72401, 72471], [32259.334, 32308.55, 32236.068, 32247.617, 32238.596, 32228.329, 32234.895, 32278.46, 32289.912], [62072.285, 61995.231, 62037.108, 62029.893, 61966.807, 62042.491, 62032.59, 62040.718, 61967.572], [23.103, 22.478, 25.577, 17.149, 20.857, 13.674, 14.556, 11.758, 13.719], [4912.899185120425, 4943.1033600844885, 1993.7943928169286, 2621.4446085065756, 2253.8330294317957, 2254.146781977874, 1929.7764056856079, 1161.4361868229228, 2355.637641991415], [1014, 1015, 1016, 1017, 1018, 1019, 1020, 1021, 1022]], [6, 7087, [72012, 72071, 72134, 72191, 72250, 72300, 72350, 72411, 72481, 72558, 72645, 72745, 72838], [40242.727, 40203.347, 40277.05, 40369.698, 40329.07, 40308.824, 40399.837, 40455.673, 40298.857, 40338.834, 40279.96, 40244.01, 40294.789], [58680.662, 58693.299, 58654.589, 58593.51, 58653.315, 58814.964, 58762.876, 58653.754, 58821.554, 58707.129, 58774.767, 58930.364, 59023.363], [10.818, 12.652, 13.245, 15.832, 15.593, 18.176, 11.751, 15.288, 17.268, 12.985, 15.797, 13.7, 29.141], [2631.996450934198, 1814.6782692186378, 1975.573422318715, 1786.8799084027526, 1530.0561328969577, 2422.6985337279457, 1187.8459743994895, 1835.9219388474653, 4663.6147217504695, 2262.548409312, 3308.605152692081, 5132.283343043495, 3789.692911745948], [1014, 1015, 1016, 1017, 1018, 1019, 1020, 1021, 1022, 1023, 1024, 1025, 1026]], [7, 7129, [72403, 72472, 72546, 72629, 72729, 72822, 72925], [32444.479, 32353.298, 32312.63, 32071.889, 32150.431, 32179.761, 32223.016], [61235.053, 61307.469, 61303.328, 61241.982, 61239.976, 61180.274, 61098.465], [31.108, 24.226, 14.932, 28.538, 19.704, 21.136, 17.567], [2245.523022293593, 1288.1277134189338, 7750.316740843317, 7298.987367042649, 8316.229654721526, 3438.7561325189604, 2118.075812530867], [1021, 1022, 1023, 1024, 1025, 1026, 1027]], [3, 7147, [72425, 72490, 72571, 72663, 72760, 72862, 72957, 73057, 73147, 73242, 73339, 73427, 73524, 73622, 73717, 73819, 73909, 73998, 74105, 74198, 74302], [2457.979, 2283.85, 2318.309, 2297.108, 2299.248, 2314.441, 2363.495, 2304.433, 2320.303, 2289.638, 2286.443, 2238.59, 2325.517, 2273.463, 2243.823, 2281.317, 2294.928, 2220.264, 2174.468, 2252.914, 2268.473], [31856.497, 31812.997, 31918.389, 31911.259, 31934.668, 31921.655, 32014.188, 31914.047, 31863.141, 31874.967, 31917.025, 31809.13, 31753.424, 31719.312, 31576.344, 31542.35, 31538.791, 31518.636, 31504.463, 31338.07, 31309.239], [31.272, 31.522, 13.461, 16.515, 15.094, 16.279, 11.603, 24.23, 17.162, 13.567, 12.891, 34.862, 22.036, 9.467, 11.861, 13.516, 23.29, 17.24, 25.828, 16.424, 31.676], [2579.1107005113868, 1046.6533544836363, 3278.065802393482, 1740.2066199214935, 2357.7380956642933, 954.1403989475842, 2133.9493304964003, 626.6033188724247, 1192.7639634726274, 1839.7456440270419, 1501.6867884596322, 2599.5265218128957, 1271.5534148375777, 1678.0266871027713, 2230.2795945397543, 1612.7056255416862, 2669.73008315201, 1940.1231547147856, 1387.086970144223, 5654.771159491809, 6913.844340591182], [1022, 1023, 1024, 1025, 1026, 1027, 1028, 1029, 1030, 1031, 1032, 1033, 1034, 1035, 1036, 1037, 1038, 1039, 1040, 1041, 1042]], [5, 7148, [72430, 72496, 72581, 72671, 72768, 72869, 72967, 73069, 73156, 73250, 73348, 73436, 73532, 73627, 73722, 73827, 73916, 74008, 74112, 74207, 74310, 74406, 74500, 74591, 74673, 74754], [4912.46, 4770.645, 4952.894, 4853.33, 4981.289, 4946.483, 4860.58, 4701.989, 4555.77, 4518.098, 4570.339, 4518.667, 4669.161, 4507.175, 4567.367, 4554.124, 4541.922, 4551.98, 4528.877, 4534.867, 4554.492, 4498.383, 4547.547, 4537.726, 4514.931, 4570.059], [51350.072, 51391.413, 51433.705, 51429.681, 51570.05, 51540.021, 51476.622, 51503.112, 51461.454, 51431.846, 51445.462, 51418.957, 51404.874, 51479.973, 51574.315, 51461.386, 51412.051, 51428.089, 51472.687, 51558.732, 51544.455, 51470.847, 51447.141, 51458.036, 51441.723, 51434.071], [22.662, 31.458, 14.089, 31.093, 15.894, 11.059, 16.01, 24.1, 13.979, 8.373, 11.524, 12.48, 22.698, 27.887, 24.099, 14.233, 20.523, 12.953, 16.282, 25.864, 18.508, 20.757, 24.876, 11.367, 10.198, 11.622], [2765.544004879167, 4857.668342193737, 1679.6592881133972, 4164.508693856805, 1936.1911228878291, 1532.3367264355452, 2408.7279229551555, 2755.0660362497397, 2553.304581828593, 2128.6065485918407, 1718.828888111123, 2164.76784534398, 1449.8563427559397, 1134.8619472001153, 3932.0651240667194, 1491.24033873537, 1455.2267940275342, 1600.5601220804408, 1409.1359310420348, 2773.340385397698, 3306.867126483962, 1378.7652660660913, 1116.9309394139625, 1522.8000587393167, 1157.9977806536256, 979.7520572391844], [1022, 1023, 1024, 1025, 1026, 1027, 1028, 1029, 1030, 1031, 1032, 1033, 1034, 1035, 1036, 1037, 1038, 1039, 1040, 1041, 1042, 1043, 1044, 1045, 1046, 1047]], [2, 7158, [72561, 72650, 72748, 72843, 72944, 73046, 73136, 73228, 73323, 73416, 73506], [41356.121, 41353.118, 41329.748, 41493.693, 41428.217, 41469.992, 41438.889, 41486.613, 41439.974, 41482.751, 41379.765], [29599.912, 29607.986, 29566.396, 29675.472, 29601.957, 29608.848, 29575.656, 29601.491, 29630.061, 29614.3, 29613.779], [20.382, 22.526, 50.446, 15.079, 15.832, 16.59, 30.661, 24.747, 18.755, 27.038, 30.479], [1757.9217548434808, 3757.8699153625935, 1237.3711594394015, 1368.226271770645, 2184.68897263647, 2139.7908421843495, 1218.5264542516761, 1663.5016605879682, 1765.3934436807585, 2983.2656372474717, 750.3070459775057], [1023, 1024, 1025, 1026, 1027, 1028, 1029, 1030, 1031, 1032, 1033]], [1, 7160, [72566, 72657, 72756, 72853, 72952], [48291.021, 48288.941, 48291.194, 48392.757, 48400.69], [25004.011, 25112.993, 24918.191, 24957.789, 24907.616], [31.822, 23.872, 20.512, 44.539, 33.56], [5478.517107108889, 1633.794083220366, 8534.550143783714, 3647.8804750651675, 1535.8368100708662], [1023, 1024, 1025, 1026, 1027]], [3, 7162, [72577, 72666, 72763, 72864, 72959, 73060, 73150, 73245, 73341, 73431, 73526, 73623, 73718], [3032.245, 3014.508, 3034.43, 2998.102, 2995.362, 2858.905, 2920.379, 2963.766, 2833.99, 2967.949, 2911.831, 2872.279, 2842.656], [30338.56, 30352.413, 30389.094, 30436.611, 30413.897, 30228.499, 30389.342, 30350.968, 30262.373, 30392.135, 30434.492, 30283.902, 30268.94], [17.226, 14.256, 11.478, 17.309, 21.321, 26.043, 27.123, 15.175, 14.799, 26.132, 18.078, 19.413, 21.557], [2553.758530934514, 1749.8279070522758, 2982.0510027109617, 3630.332333206683, 4519.140661166555, 1209.1981452614468, 4994.427996731682, 6969.863466293733, 9781.6734752071, 7274.818737375849, 9812.266733530567, 7012.333822117857, 2850.9548942199986], [1024, 1025, 1026, 1027, 1028, 1029, 1030, 1031, 1032, 1033, 1034, 1035, 1036]], [8, 7168, [72603, 72695, 72790, 72891, 72996], [13430.906, 13553.796, 13514.693, 13574.844, 13587.327], [70660.62, 70677.926, 70659.674, 70698.326, 70682.279], [20.645, 17.445, 22.819, 19.14, 12.539], [9135.822391083579, 3169.8300952609175, 1891.2668679508693, 1480.6574151214404, 516.0757869595161], [1024, 1025, 1026, 1027, 1028]], [4, 7169, [72611, 72707, 72803, 72904, 73005], [18202.246, 18146.749, 18121.081, 18174.459, 18256.911], [33604.83, 33801.526, 33711.401, 33701.872, 33693.991], [36.192, 26.414, 20.832, 18.093, 27.415], [1703.311249627356, 3133.511303379262, 1869.4405904201756, 13679.178917572905, 2134.603352925603], [1024, 1025, 1026, 1027, 1028]], [4, 7170, [72612, 72708, 72804, 72906, 73008, 73109, 73191, 73283], [18413.031, 18444.603, 18450.518, 18413.107, 18501.198, 18563.152, 18574.333, 18608.991], [35247.153, 35242.186, 35253.856, 35227.85, 35255.393, 35244.419, 35188.473, 35062.463], [20.552, 15.54, 14.252, 7.697, 9.259, 13.471, 13.263, 8.118], [2438.94269791892, 2526.2205707801886, 2012.0092294321473, 3434.149603949585, 2241.4863186575176, 1147.0094883831543, 2606.097024950559, 1688.9638681466804], [1024, 1025, 1026, 1027, 1028, 1029, 1030, 1031]], [6, 7177, [72651, 72750, 72842, 72943, 73045, 73135, 73227, 73322, 73415], [41470.078, 41336.166, 41398.228, 41518.985, 41418.3, 41305.258, 41330.679, 41364.509, 41361.652], [60335.582, 60349.338, 60417.518, 60419.661, 60374.397, 60228.725, 60226.486, 60230.355, 60295.876], [12.858, 9.993, 12.858, 24.769, 28.749, 20.48, 18.28, 14.311, 20.765], [9848.328220783778, 3211.6060676694133, 3855.437709916267, 7753.534378539547, 6695.489644074927, 2863.239635719433, 1296.9145352316518, 1415.2054496677972, 1344.7116095814608], [1024, 1025, 1026, 1027, 1028, 1029, 1030, 1031, 1032]], [1, 7179, [72658, 72757, 72855, 72953, 73055], [48712.941, 48693.818, 48633.943, 48554.824, 48529.906], [24241.589, 24460.094, 24501.883, 24514.146, 24437.615], [25.374, 25.625, 15.068, 16.016, 19.198], [795.313050182393, 8952.926862737904, 27437.820798610035, 15639.464418866839, 17832.26812438223], [1024, 1025, 1026, 1027, 1028]], [2, 7182, [72751, 72845, 72945, 73047, 73137, 73229], [41685.148, 41702.772, 41692.351, 41728.116, 41665.376, 41721.732], [30418.097, 30390.022, 30310.379, 30373.959, 30335.333, 30412.786], [17.489, 23.687, 21.858, 19.365, 17.673, 23.09], [846.645248023847, 1888.7968344911, 5904.945102282642, 18585.33628238645, 1956.5402986019794, 1040.6982526305817], [1025, 1026, 1027, 1028, 1029, 1030]], [5, 7184, [72675, 72771, 72872, 72969, 73072], [5819.85, 5836.079, 5689.015, 5755.574, 5729.054], [50951.838, 50944.642, 50960.957, 51071.729, 51117.49], [12.177, 15.054, 15.009, 13.497, 22.592], [2188.2352970673287, 997.6445799551964, 1073.508972308083, 2098.3654904522796, 2846.286546106274], [1025, 1026, 1027, 1028, 1029]], [8, 7190, [73097, 73179, 73272, 73372, 73460], [12788.731, 12600.128, 12588.262, 12693.335, 12657.817], [70924.632, 70854.761, 70807.949, 70921.547, 70675.382], [36.069, 18.444, 18.28, 24.33, 13.806], [2038.1339847391055, 1190.0725897304412, 2487.181798731213, 4311.926331666835, 41824.80761442237], [1029, 1030, 1031, 1032, 1033]], [8, 7191, [72788, 72889, 72995, 73096, 73180, 73273, 73373, 73461, 73555, 73648, 73749, 73846, 73942, 74034, 74131, 74236, 74335, 74430, 74523], [12599.389, 12574.908, 12651.713, 12721.558, 12692.548, 12771.734, 12758.185, 12792.46, 12762.412, 12552.006, 12530.924, 12683.418, 12621.367, 12569.527, 12442.765, 12422.412, 12335.893, 12328.934, 12390.479], [69658.063, 69592.162, 69610.682, 69711.155, 69717.294, 69781.468, 69696.19, 69677.673, 69692.017, 69598.703, 69593.188, 69681.354, 69633.748, 69666.808, 69655.008, 69726.783, 69821.093, 69797.03, 69769.211], [24.533, 13.845, 15.343, 18.921, 20.072, 11.992, 9.377, 6.721, 16.208, 14.532, 10.148, 25.375, 25.386, 22.118, 15.16, 12.423, 24.096, 18.144, 27.53], [819.7750767267175, 2075.5369434157874, 2117.5572888075853, 3016.3919125070192, 3292.3171484535765, 2992.150298906984, 3542.157384360597, 5785.599701242815, 9501.540579663077, 6557.137734142554, 3623.88576722961, 9555.79388251681, 5173.609847649424, 4512.039646059975, 2572.782481802127, 3470.1989799607213, 1713.5269339320755, 1240.2877188452992, 1260.6949017190157], [1026, 1027, 1028, 1029, 1030, 1031, 1032, 1033, 1034, 1035, 1036, 1037, 1038, 1039, 1040, 1041, 1042, 1043, 1044]], [8, 7192, [72791, 72892, 72997, 73098, 73183, 73274], [13450.238, 13663.303, 13565.33, 13617.787, 13539.198, 13571.898], [71294.186, 71387.42, 71409.075, 71259.107, 71289.043, 71408.701], [33.544, 15.696, 23.192, 21.902, 25.168, 10.07], [3341.102763312011, 1345.300697806588, 1937.6795176927997, 2437.7330185110663, 14590.387409580822, 1397.879452813243], [1026, 1027, 1028, 1029, 1030, 1031]], [4, 7195, [73107, 73189, 73281, 73383, 73471], [17805.207, 17802.743, 17832.231, 17748.732, 17859.184], [33694.229, 33674.521, 33674.553, 33787.794, 33735.27], [24.241, 10.747, 13.692, 20.919, 20.738], [2317.035067621515, 3004.2101333565092, 2496.0654747399635, 3426.1405476797213, 1192.9857110207208], [1029, 1030, 1031, 1032, 1033]], [7, 7198, [73031, 73121, 73210, 73307, 73404], [32840.227, 32769.269, 32912.929, 32990.257, 32935.001], [62080.351, 62235.344, 62165.992, 62213.191, 62131.54], [27.264, 10.032, 28.875, 21.478, 29.172], [1583.2515751033345, 39304.095117167635, 2928.2096310871866, 1317.7385156572643, 3263.2945220459337], [1028, 1029, 1030, 1031, 1032]], [6, 7200, [72939, 73043, 73131, 73224, 73317, 73410], [40354.433, 40304.368, 40270.676, 40385.714, 40404.8, 40448.975], [58766.947, 58806.857, 58813.571, 58703.175, 58708.962, 58662.413], [30.983, 17.73, 17.712, 13.507, 16.846, 19.423], [4486.226620297187, 4850.710968007994, 4201.154143367949, 9551.231062282044, 12885.553236333004, 15462.427414414524], [1027, 1028, 1029, 1030, 1031, 1032]], [2, 7203, [72846, 72947, 73049, 73138, 73231, 73325, 73418], [42083.861, 42057.214, 42093.108, 42013.937, 41963.125, 42121.064, 42095.277], [31425.4, 31459.152, 31434.51, 31430.501, 31457.791, 31463.666, 31438.937], [16.321, 10.81, 12.799, 17.495, 25.954, 10.356, 23.986], [3620.943317640917, 3688.8340890344352, 5182.581643938061, 7735.908104450692, 4657.32551497598, 1766.4191674789536, 891.9490994443037], [1026, 1027, 1028, 1029, 1030, 1031, 1032]], [5, 7205, [73071, 73159, 73253, 73350, 73439, 73535, 73633, 73725], [5600.172, 5550.403, 5520.608, 5472.299, 5575.154, 5479.291, 5562.732, 5584.115], [51740.298, 51727.369, 51684.569, 51657.894, 51736.453, 51626.323, 51786.867, 51691.648], [11.683, 14.245, 25.039, 31.227, 27.95, 45.145, 13.184, 37.574], [2581.8719194417104, 1408.9424242286784, 3557.2537079896824, 1811.2637368515575, 1739.2171693189498, 3921.351160861204, 1151.2794605438125, 2230.3542508567375], [1029, 1030, 1031, 1032, 1033, 1034, 1035, 1036]], [7, 7224, [73205, 73298, 73398, 73489, 73586, 73683, 73789], [31660.518, 31622.643, 31699.278, 31631.753, 31650.536, 31612.271, 31587.308], [60236.564, 60189.919, 60275.764, 60259.451, 60229.789, 60161.043, 60190.803], [19.76, 22.558, 32.749, 22.465, 23.895, 25.532, 22.85], [1016.1949614164316, 610.1582566939531, 2848.7162635801487, 2739.016299668157, 3320.454803129386, 3410.36939454264, 822.992202338903], [1030, 1031, 1032, 1033, 1034, 1035, 1036]], [7, 7232, [73301, 73400, 73491, 73589, 73685], [32304.934, 32403.142, 32261.012, 32259.418, 32228.122], [60499.871, 60480.656, 60513.783, 60417.624, 60383.704], [22.277, 9.256, 21.9, 19.825, 25.715], [7792.275284416438, 1440.862489418551, 7251.1371992606955, 11189.471526108468, 7036.766370871199], [1031, 1032, 1033, 1034, 1035]], [6, 7236, [73320, 73412, 73501, 73607, 73701, 73804, 73893], [40595.209, 40516.471, 40530.831, 40504.825, 40454.976, 40393.612, 40489.972], [58694.27, 58652.741, 58640.564, 58639.966, 58740.206, 58902.923, 58830.458], [27.666, 29.609, 14.711, 14.732, 18.41, 20.194, 21.92], [8989.32207476419, 9281.226611594313, 32603.933601863122, 12572.204346492783, 4628.180949141288, 5270.870952345353, 758.5557310698648], [1031, 1032, 1033, 1034, 1035, 1036, 1037]], [6, 7237, [73324, 73417, 73507, 73611, 73705, 73808, 73897, 73988, 74091, 74189, 74287, 74383, 74482, 74571, 74656, 74738, 74815, 74899, 74983], [41525.379, 41482.253, 41395.71, 41427.092, 41380.274, 41340.422, 41346.975, 41232.263, 41278.257, 41256.109, 41192.488, 41085.46, 41075.432, 41142.043, 41192.429, 41196.853, 41174.617, 41108.484, 41019.192], [59074.359, 59023.037, 58937.693, 58970.788, 58956.384, 58880.623, 58927.685, 58914.285, 58924.986, 58876.032, 58940.379, 58935.621, 58970.637, 58990.936, 59003.343, 59182.45, 59217.566, 59307.246, 59218.381], [21.08, 20.542, 10.074, 10.861, 12.086, 18.954, 13.233, 22.609, 10.752, 19.043, 14.24, 15.127, 19.523, 20.155, 7.093, 27.251, 18.191, 14.882, 17.892], [1551.7305010225916, 1846.818253313802, 1491.5650400446577, 2060.3419602467193, 1466.6699515574492, 2262.9394586407143, 1649.9548742356562, 979.6367568003012, 1565.1801347337162, 1230.5265073514843, 1436.5670616998834, 756.2279764822138, 1059.8224096609813, 2759.9865125347083, 430.48691053199576, 2691.7891834074403, 8183.997552114516, 3426.7533814836606, 2209.2826888145105], [1031, 1032, 1033, 1034, 1035, 1036, 1037, 1038, 1039, 1040, 1041, 1042, 1043, 1044, 1045, 1046, 1047, 1048, 1049]], [1, 7239, [73332, 73422, 73516, 73617, 73714], [48343.088, 48377.364, 48348.769, 48229.069, 48108.873], [24413.091, 24289.647, 24306.149, 24272.701, 24208.477], [17.925, 21.577, 22.801, 26.841, 17.306], [22231.514102019035, 1922.2114383898845, 6795.563147054339, 5629.782312267465, 1768.9317648725823], [1031, 1032, 1033, 1034, 1035]], [4, 7244, [73386, 73474, 73573, 73667, 73770], [18660.548, 18668.944, 18680.968, 18709.117, 18771.403], [34668.707, 34683.676, 34725.864, 34491.176, 34615.707], [25.308, 17.944, 16.085, 7.679, 7.285], [9779.95279319443, 4575.561638928005, 7008.253141838376, 1814.2495624627377, 1676.7257898684527], [1032, 1033, 1034, 1035, 1036]], [6, 7250, [73509, 73612, 73708, 73810, 73898, 73990, 74092, 74191, 74290, 74386], [41706.282, 41565.765, 41639.282, 41722.005, 41688.355, 41658.196, 41710.986, 41715.107, 41683.062, 41679.934], [60554.972, 60540.957, 60562.472, 60633.512, 60570.002, 60586.048, 60523.822, 60483.296, 60534.548, 60590.621], [18.464, 19.298, 15.056, 11.294, 15.363, 19.398, 16.073, 39.062, 29.839, 27.532], [2107.36672855096, 1829.3167874636094, 2243.3159804522147, 1619.2301389534655, 1529.395769323523, 1694.1491542568465, 2837.1704032213443, 1683.691364764038, 1132.9991396345567, 1750.9722455122128], [1033, 1034, 1035, 1036, 1037, 1038, 1039, 1040, 1041, 1042]], [8, 7256, [73464, 73556, 73651, 73752, 73851, 73946, 74037, 74134, 74240], [13474.822, 13450.042, 13306.269, 13335.622, 13233.809, 13423.016, 13478.545, 13435.603, 13390.0], [71414.678, 71452.534, 71484.055, 71481.246, 71484.189, 71477.777, 71452.331, 71303.288, 71195.54], [20.883, 12.738, 19.99, 13.418, 19.211, 12.874, 18.981, 23.269, 26.464], [1893.6306327750058, 1228.9125438745643, 1544.953364404237, 2504.470427766695, 3114.583605303043, 1458.0552491735664, 1652.5416595295092, 10858.140505547604, 4996.072682780093], [1033, 1034, 1035, 1036, 1037, 1038, 1039, 1040, 1041]], [7, 7259, [73593, 73690, 73794, 73884, 73976, 74074, 74170, 74273, 74369, 74467, 74558, 74640, 74726, 74802, 74884, 74970, 75048], [32923.776, 32916.858, 32821.416, 32923.806, 32706.171, 32611.073, 32488.806, 32635.879, 32694.821, 32730.196, 32689.173, 32639.23, 32634.559, 32509.577, 32450.659, 32392.499, 32298.897], [62242.566, 62298.361, 62282.962, 62287.405, 62322.253, 62424.041, 62461.148, 62437.119, 62420.547, 62452.268, 62469.443, 62471.18, 62442.697, 62382.257, 62222.981, 62439.58, 62449.418], [17.241, 17.074, 18.041, 18.853, 20.206, 19.971, 24.619, 22.286, 23.882, 16.978, 19.54, 15.789, 21.847, 27.842, 49.852, 16.402, 15.198], [1085.9381696786438, 1388.704645592731, 3247.149833137181, 1108.6154143594563, 736.1707183263586, 2031.8180565151229, 3284.623557605794, 834.6920998271463, 743.7606610556426, 1565.517451228207, 1650.2678003932492, 2645.3987200250085, 1719.4134243634803, 2587.8603059754596, 2528.565557210595, 13966.781565456444, 868.9615631709216], [1034, 1035, 1036, 1037, 1038, 1039, 1040, 1041, 1042, 1043, 1044, 1045, 1046, 1047, 1048, 1049, 1050]], [4, 7280, [73664, 73767, 73861, 73958, 74048, 74146, 74250], [18198.322, 18170.918, 18077.747, 18176.191, 18201.841, 18224.321, 18266.387], [35137.139, 35125.397, 35059.208, 35126.878, 35123.033, 35185.198, 35090.843], [10.595, 14.472, 19.575, 14.88, 14.96, 12.792, 21.826], [1800.4285614108846, 1986.9445777225158, 2747.444087076639, 2258.3605738925753, 4164.73769010119, 3820.7238129551793, 14476.670494700556], [1035, 1036, 1037, 1038, 1039, 1040, 1041]], [2, 7286, [73709, 73811, 73899, 73991, 74094, 74192, 74291, 74390, 74485, 74574, 74658, 74742, 74817], [41964.39, 41995.071, 42038.15, 42002.462, 41982.394, 41965.461, 42004.923, 42041.335, 41921.194, 42037.387, 42057.651, 42024.239, 41799.126], [30988.445, 30935.893, 30949.158, 30903.732, 30995.27, 31022.885, 30842.004, 30846.235, 30855.956, 30901.348, 30953.298, 30907.324, 30928.202], [17.913, 16.72, 15.372, 25.247, 17.059, 34.575, 27.369, 30.667, 12.995, 26.863, 28.679, 27.561, 12.267], [1265.0989281206305, 1186.4405930599007, 549.2119476092513, 2850.916409504882, 1091.364031372644, 1289.4202242728288, 1896.347412090126, 2094.8137288210105, 75739.66223053209, 1848.0912763399717, 702.2825524893987, 1480.515201603915, 107544.93920605557], [1035, 1036, 1037, 1038, 1039, 1040, 1041, 1042, 1043, 1044, 1045, 1046, 1047]], [1, 7287, [73817, 73904, 73994, 74102, 74194], [48108.213, 48233.093, 48239.713, 48141.263, 48096.756], [24466.075, 24385.193, 24277.185, 24438.573, 24359.822], [30.657, 13.957, 25.552, 35.715, 22.234], [6026.172651034455, 30198.185699036043, 5218.261302430504, 6433.558204849861, 9971.589451943191], [1036, 1037, 1038, 1039, 1040]], [1, 7288, [73907, 73995, 74103, 74196, 74298, 74396], [48508.435, 48635.216, 48521.59, 48626.758, 48535.372, 48524.99], [24362.076, 24329.018, 24360.868, 24399.446, 24233.623, 24316.871], [32.008, 20.874, 32.894, 14.488, 24.695, 30.951], [3547.5747424457622, 4162.180887021875, 5641.351059337311, 740.1308468239658, 2009.5332304837682, 2006.4220509442484], [1037, 1038, 1039, 1040, 1041, 1042]], [3, 7289, [73821, 73911, 74002, 74108, 74202, 74306, 74404, 74497, 74589], [3225.175, 3275.578, 3194.433, 3198.173, 3213.513, 3248.853, 3264.001, 3265.917, 3289.028], [31451.9, 31397.648, 31352.808, 31391.274, 31382.355, 31296.552, 31301.659, 31353.636, 31233.675], [15.483, 19.488, 10.272, 9.024, 18.244, 13.958, 17.893, 25.99, 24.867], [3041.599710774784, 1052.2050685091106, 1005.8307363646503, 1671.774687687632, 1014.0168174780763, 1809.9544282855522, 1210.0999929850384, 2432.3327107103223, 920.5609912068895], [1037, 1038, 1039, 1040, 1041, 1042, 1043, 1044, 1045]], [3, 7291, [73822, 73913, 74003, 74109, 74203, 74305, 74402, 74496, 74586, 74669, 74751, 74828], [3281.596, 3317.17, 3208.354, 3124.049, 3170.492, 3093.432, 3025.185, 3028.877, 3143.122, 3035.63, 2994.768, 2892.659], [31693.898, 31822.845, 32030.076, 32113.167, 32124.198, 32191.175, 32162.495, 32185.655, 32163.733, 32174.498, 32143.71, 32214.137], [25.558, 35.38, 23.653, 34.921, 19.963, 14.85, 14.209, 13.309, 25.673, 3.498, 20.038, 18.385], [5488.671030984919, 977.037765112651, 762.0837338507631, 1924.9804783200755, 1148.3917006897016, 1776.734945236337, 1507.8439753098526, 1639.9855077901436, 2111.318667205032, 408.61631152409046, 1020.238373112688, 754.9042086900027], [1037, 1038, 1039, 1040, 1041, 1042, 1043, 1044, 1045, 1046, 1047, 1048]], [5, 7293, [73635, 73729, 73829, 73920, 74011, 74114, 74212], [5828.831, 5726.227, 5671.628, 5469.302, 5497.847, 5484.223, 5597.94], [51199.811, 51258.457, 51198.299, 51107.055, 51104.736, 51006.275, 51014.226], [13.307, 3.073, 32.258, 17.226, 18.423, 14.192, 4.343], [780.1323880533213, 496.9286801183642, 866.3219478466347, 1288.079506316441, 1160.1113340614525, 503.7081992581781, 451.5185019096929], [1035, 1036, 1037, 1038, 1039, 1040, 1041]], [8, 7297, [73750, 73847, 73943, 74035, 74132, 74237, 74336, 74432, 74525, 74614, 74697, 74773, 74854, 74937], [12592.623, 12555.766, 12561.5, 12595.196, 12546.461, 12562.645, 12592.809, 12533.426, 12599.626, 12529.124, 12611.896, 12547.584, 12569.837, 12570.323], [70818.087, 70821.95, 70823.698, 70850.814, 70830.388, 70797.407, 70814.637, 70820.952, 70871.819, 70736.012, 70839.732, 70869.131, 70842.361, 70831.11], [18.34, 16.124, 15.484, 22.256, 25.755, 30.204, 18.285, 9.21, 20.133, 32.255, 31.121, 15.721, 22.504, 20.739], [1402.2589381293208, 633.7122262486291, 1149.5594193082215, 1362.8228991981275, 2180.1509115568942, 1284.341840182723, 810.7279339501079, 365.3849756958318, 804.0187824709833, 2704.04488391748, 711.4514633559857, 7794.92509555531, 1568.3389115226025, 1097.1952099328507], [1036, 1037, 1038, 1039, 1040, 1041, 1042, 1043, 1044, 1045, 1046, 1047, 1048, 1049]], [8, 7298, [73848, 73944, 74036, 74133, 74238, 74337, 74433], [12806.728, 12765.302, 12863.223, 12847.288, 12820.856, 12887.168, 12879.172], [69714.104, 69673.704, 69722.001, 69731.606, 69698.253, 69709.438, 69731.724], [21.237, 21.322, 15.28, 17.491, 16.702, 11.245, 27.863], [5225.04465039493, 11542.510693504086, 3152.4094014070743, 1677.3556149070587, 3736.6378298517984, 2268.721323033972, 1193.0119814654079], [1037, 1038, 1039, 1040, 1041, 1042, 1043]], [7, 7317, [73975, 74072, 74169, 74272, 74368, 74465, 74557], [32191.874, 32215.351, 32264.515, 32361.75, 32328.793, 32225.62, 32126.477], [61095.849, 61169.96, 61115.873, 61172.851, 61174.756, 61190.552, 61097.725], [36.093, 41.276, 30.105, 23.346, 12.813, 35.467, 24.014], [1347.9996784014215, 1124.9586525972145, 4242.042085332692, 1211.0971824244587, 2262.9638784889453, 3329.51419463466, 9200.095537155325], [1038, 1039, 1040, 1041, 1042, 1043, 1044]], [4, 7327, [74050, 74151, 74253, 74347, 74447, 74539, 74626, 74711], [18891.525, 18802.664, 18693.25, 18581.863, 18652.658, 18754.78, 18807.161, 18929.669], [35062.2, 35103.95, 35182.514, 35202.961, 35188.624, 35146.904, 35102.032, 34961.747], [15.617, 12.805, 13.992, 15.958, 14.072, 27.568, 22.044, 10.5], [439.57583947811895, 2098.5072353560163, 3073.780386411914, 1335.6114866855235, 2221.086235602818, 1177.483947563406, 1668.6442856196215, 2118.3339835078173], [1039, 1040, 1041, 1042, 1043, 1044, 1045, 1046]], [6, 7331, [74087, 74185, 74286, 74381, 74479, 74566, 74652, 74735, 74812, 74897, 74980, 75058, 75133, 75218], [40553.149, 40591.789, 40529.509, 40507.426, 40519.568, 40537.25, 40481.861, 40470.983, 40353.525, 40381.356, 40375.5, 40254.811, 40160.141, 40242.498], [59003.988, 58970.503, 59028.219, 58975.406, 58897.173, 58843.343, 58867.223, 58831.207, 58803.937, 58766.554, 58664.139, 58675.842, 58827.751, 58777.217], [14.871, 16.255, 18.332, 16.915, 21.147, 17.11, 6.804, 18.674, 25.515, 11.389, 20.761, 11.616, 16.333, 17.081], [1532.7097939723972, 1070.6745832383776, 3270.384576527098, 1716.5755464894853, 2300.6199207145337, 792.3651887114524, 556.0355804949289, 773.150342618752, 1057.6460616330212, 792.3493189742101, 1212.8317571163489, 674.4699580143099, 1531.4925007102504, 1513.4787247027584], [1039, 1040, 1041, 1042, 1043, 1044, 1045, 1046, 1047, 1048, 1049, 1050, 1051, 1052]], [2, 7337, [74190, 74289, 74385, 74484, 74573, 74657, 74740], [41408.709, 41428.986, 41402.738, 41399.688, 41429.949, 41468.22, 41500.819], [29536.775, 29559.022, 29516.322, 29500.985, 29571.172, 29529.762, 29613.373], [11.486, 16.879, 17.653, 13.524, 26.356, 20.851, 34.686], [56644.462493484825, 924.5879172688242, 1426.759457409309, 23443.013843543304, 1710.8774475810678, 4527.693299594857, 639.3488307144402], [1040, 1041, 1042, 1043, 1044, 1045, 1046]], [1, 7339, [74297, 74395, 74490, 74579, 74664, 74745, 74823, 74908, 74994], [48231.491, 48186.827, 48203.536, 48237.876, 48279.383, 48321.597, 48379.261, 48258.776, 48194.931], [25175.707, 25200.41, 25308.715, 25404.559, 25377.036, 25397.66, 25369.212, 25337.736, 25386.09], [28.064, 40.571, 16.276, 17.108, 15.857, 21.237, 23.174, 23.58, 25.065], [5000.194288995637, 764.1213644450027, 4690.255731171226, 2259.8925861596576, 5507.423441288397, 7618.306403720104, 2534.279251116731, 761.508183396975, 4122.669007030708], [1041, 1042, 1043, 1044, 1045, 1046, 1047, 1048, 1049]], [4, 7351, [74442, 74536, 74621, 74707, 74783, 74860, 74948, 75031, 75103, 75186, 75275, 75354, 75422, 75498, 75571, 75642], [17686.731, 17655.982, 17659.714, 17712.727, 17703.481, 17699.832, 17704.928, 17649.637, 17726.326, 17708.821, 17691.658, 17651.946, 17666.938, 17673.962, 17738.375, 17693.7], [33970.387, 33921.079, 33927.407, 34070.683, 34163.482, 34045.814, 34175.481, 34135.122, 34146.928, 34065.464, 33983.762, 33986.491, 34037.046, 34041.008, 34103.679, 34129.601], [20.851, 17.777, 10.943, 16.958, 15.735, 15.24, 11.454, 20.106, 21.46, 17.507, 15.13, 11.82, 19.393, 23.135, 23.977, 23.163], [1711.185851284818, 3150.514488381976, 1280.2670784646525, 8393.534973920781, 4170.797706819173, 2797.747495457537, 3397.7683569451415, 3111.6506976868586, 1937.9587715121318, 1234.0060625450208, 1254.6002593191893, 2719.6570950902337, 2097.6456578607786, 1029.5980619569007, 1391.1069864630383, 738.910155760197], [1043, 1044, 1045, 1046, 1047, 1048, 1049, 1050, 1051, 1052, 1053, 1054, 1055, 1056, 1057, 1058]], [3, 7354, [74399, 74492, 74582, 74666, 74748, 74827, 74915, 74999, 75070, 75148, 75236, 75316, 75392], [2365.987, 2375.822, 2369.147, 2348.801, 2395.655, 2372.4, 2342.339, 2433.635, 2362.726, 2344.562, 2354.381, 2386.298, 2364.806], [30243.309, 30226.527, 30254.647, 30202.85, 30217.471, 30224.958, 30234.272, 30240.036, 30204.006, 30225.46, 30240.416, 30273.11, 30232.737], [7.644, 12.156, 8.832, 23.185, 10.777, 11.115, 14.893, 19.292, 18.711, 17.067, 16.815, 17.499, 14.069], [588.2098755062276, 1646.1852443569844, 1602.4171344428712, 1022.3334631588926, 1918.658192479825, 2163.397811973568, 1534.8871378671442, 947.3909016097222, 1061.3775592591414, 1362.0505541987836, 970.8176444601222, 1106.3026383725128, 1141.4531003599373], [1043, 1044, 1045, 1046, 1047, 1048, 1049, 1050, 1051, 1052, 1053, 1054, 1055]], [2, 7358, [74567, 74653, 74736, 74813, 74898, 74981], [40622.994, 40636.296, 40631.254, 40646.238, 40756.044, 40737.2], [29794.076, 29875.255, 29863.592, 29746.272, 29600.591, 29550.203], [17.366, 16.177, 16.229, 13.709, 12.035, 25.397], [841.9531942843754, 2065.4785618710107, 1628.9999213425162, 2403.3578858683363, 1776.6535100493531, 1249.775110231029], [1044, 1045, 1046, 1047, 1048, 1049]], [7, 7376, [74885, 74971, 75049, 75119, 75210, 75290, 75370, 75439, 75515, 75582], [32691.581, 32737.372, 32573.701, 32715.024, 32727.812, 32713.562, 32727.08, 32767.356, 32762.737, 32789.717], [61483.844, 61522.206, 61449.524, 61496.858, 61531.265, 61491.735, 61499.445, 61508.391, 61497.12, 61533.384], [21.377, 22.98, 21.825, 21.418, 21.503, 13.891, 14.954, 15.543, 9.616, 19.74], [1472.2202121001833, 1845.3797427641148, 10271.299615700498, 2242.417106612345, 1516.3196905351838, 939.148518539229, 1246.5564653971153, 1679.0171852747753, 1148.5075005074716, 706.0636445858418], [1048, 1049, 1050, 1051, 1052, 1053, 1054, 1055, 1056, 1057]], [4, 7381, [74861, 74949, 75033, 75104, 75187, 75277, 75356, 75424, 75500, 75573, 75644], [18175.411, 18132.446, 18109.68, 18129.131, 18171.938, 18234.969, 18217.106, 18208.025, 18193.507, 18232.21, 18323.158], [33318.738, 33358.199, 33312.248, 33311.304, 33311.84, 33368.316, 33362.664, 33332.994, 33353.777, 33354.606, 33375.063], [11.265, 13.009, 34.97, 21.235, 14.157, 11.888, 11.574, 15.27, 15.034, 13.593, 25.552], [2702.67795063845, 2727.1032729241206, 2238.5177563231896, 1306.0714788867654, 1855.3439401537378, 1785.2987613751252, 2995.929795446385, 2470.142061469836, 2225.6985625405396, 1580.4835930388174, 1422.7428365575906], [1048, 1049, 1050, 1051, 1052, 1053, 1054, 1055, 1056, 1057, 1058]], [5, 7394, [75003, 75075, 75156, 75242, 75322, 75398, 75473, 75547, 75613, 75680, 75741, 75810], [4201.916, 4263.257, 4294.33, 4328.793, 4295.04, 4370.611, 4291.592, 4319.373, 4315.186, 4434.393, 4443.996, 4374.478], [51133.342, 51189.407, 51202.611, 51228.47, 51194.99, 51312.174, 51218.483, 51208.043, 51325.993, 51428.924, 51363.905, 51439.267], [16.335, 16.947, 17.958, 10.97, 10.914, 23.089, 11.295, 21.04, 37.035, 27.194, 28.306, 23.459], [2126.890808925764, 1226.4519792080314, 1303.416939505382, 1499.7597339299466, 1724.5072246180112, 5899.114817673218, 2054.9338099543397, 2726.808274274316, 3737.1740024220067, 3871.3855203615776, 2683.477192925897, 10240.408974367336], [1050, 1051, 1052, 1053, 1054, 1055, 1056, 1057, 1058, 1059, 1060, 1061]], [1, 7400, [74995, 75067, 75144, 75232, 75308], [48755.96, 48751.157, 48763.397, 48764.967, 48783.88], [25721.156, 25817.911, 25752.84, 25839.33, 25772.233], [18.903, 20.738, 25.123, 15.209, 18.089], [12935.880479221521, 1755.8826469955454, 1899.1291780367392, 1165.8620735830702, 728.8849654041787], [1049, 1050, 1051, 1052, 1053]], [8, 7402, [75024, 75093, 75176, 75265, 75345], [12259.094, 12324.928, 12313.267, 12271.976, 12400.194], [69841.508, 69913.208, 69852.137, 69840.995, 69880.478], [21.499, 26.629, 20.011, 26.938, 33.248], [1798.7435231376035, 2961.148747993876, 673.0022409397343, 1049.8579748700608, 1662.4273861397505], [1050, 1051, 1052, 1053, 1054]], [8, 7403, [75094, 75178, 75267, 75346, 75417, 75491, 75567], [12614.885, 12567.273, 12491.201, 12542.737, 12548.432, 12602.665, 12613.548], [70874.071, 70835.882, 70833.394, 70885.124, 70828.612, 70812.954, 70811.722], [29.48, 19.969, 25.992, 36.19, 22.217, 18.285, 27.793], [2646.451572046702, 913.62743655194, 753.7890863871683, 957.2857052683042, 1091.9178120994916, 1503.1165370003037, 1595.0560919814297], [1051, 1052, 1053, 1054, 1055, 1056, 1057]], [7, 7409, [75117, 75209, 75289, 75369, 75438, 75513], [32490.63, 32308.003, 32402.646, 32297.908, 32315.547, 32270.698], [62254.745, 62349.061, 62385.954, 62363.157, 62412.123, 62310.907], [11.52, 24.863, 32.859, 34.318, 43.164, 24.432], [76459.87075012528, 4343.33103528062, 1592.9539812863359, 2169.959683320716, 1303.517043903515, 3810.9616298572832], [1051, 1052, 1053, 1054, 1055, 1056]], [2, 7412, [75059, 75134, 75219, 75296, 75378], [40649.451, 40696.437, 40706.736, 40744.229, 40742.868], [29826.458, 29947.377, 29972.808, 29918.321, 29882.627], [34.714, 14.039, 19.795, 17.972, 13.368], [2104.9756640356068, 1805.4702219958674, 1656.721159993013, 4108.6393751862, 399.0730679504862], [1050, 1051, 1052, 1053, 1054]], [2, 7426, [75301, 75383, 75453, 75528, 75597, 75666], [41855.323, 41811.855, 41884.274, 41854.657, 41821.36, 41937.388], [30913.799, 30934.515, 30975.785, 31006.565, 30923.107, 31000.331], [26.185, 18.46, 14.46, 20.67, 25.313, 22.553], [6941.240654507074, 9623.379256235961, 28491.60164220614, 1669.103370004071, 5849.983918238047, 1721.4479665144684], [1053, 1054, 1055, 1056, 1057, 1058]], [6, 7433, [75527, 75596, 75665, 75729, 75798], [41693.617, 41629.596, 41548.322, 41539.359, 41628.55], [60501.126, 60530.297, 60526.776, 60509.16, 60565.7], [19.233, 10.552, 14.146, 25.324, 17.917], [1349.105886277424, 1636.5592197949688, 1360.0415232316968, 2381.1086050009876, 988.6600127041627], [1056, 1057, 1058, 1059, 1060]], [1, 7434, [75536, 75605, 75673, 75735, 75805, 75857], [48634.522, 48502.701, 48597.935, 48433.319, 48534.754, 48478.489], [25722.043, 256
[truncated: 656,478 more chars]
