# Supplementary material for: The lipoprotein Pal stabilises the bacterial outer membrane during constriction by a mobilisation-and-capture mechanism
Source: Nat Commun. 2020 Mar 11;11:1305. doi: 10.1038/s41467-020-15083-5 (PMC7066135; doi:10.1038/s41467-020-15083-5)
Supplement: Supplementary file 3 — Source Data [file 41467_2020_15083_MOESM3_ESM.zip › source_files/PGI_Raw_Data_Figure_1/RKCK19_26_c2_f3_Checked.txt]

[[4, 145, [1824, 1898, 1981, 2072, 2161], [17371.632, 17400.889, 17424.633, 17488.951, 17539.609], [60537.119, 60569.495, 60610.271, 60606.342, 60466.43], [21.192, 18.449, 14.226, 19.087, 38.247], [1152.2947320092637, 3458.366276378676, 2140.983853473699, 6364.171463641693, 3139.515594337617], [31, 32, 33, 34, 35]], [6, 151, [2001, 2098, 2186, 2264, 2349, 2441, 2528], [28244.911, 28258.007, 28187.776, 28261.485, 28202.047, 28113.471, 28089.65], [72444.902, 72563.561, 72555.798, 72513.734, 72666.242, 72618.727, 72565.128], [17.909, 25.504, 36.434, 26.879, 17.254, 22.797, 21.69], [22238.95581667926, 2660.973185649939, 1330.9249826005662, 2195.138709394516, 2011.7580626362346, 1080.0992808122026, 1083.995371262227], [33, 34, 35, 36, 37, 38, 39]], [3, 162, [1938, 2026, 2118, 2208, 2288, 2374, 2473, 2549], [43097.632, 43071.306, 43084.546, 43071.592, 43029.716, 43085.907, 43168.565, 43143.418], [37778.416, 37754.292, 37845.324, 37768.278, 37757.721, 37710.496, 37583.342, 37553.756], [17.979, 29.228, 16.152, 9.746, 11.226, 10.865, 15.06, 10.467], [3014.3819771195754, 3560.129213749654, 2270.7342000335743, 3088.759547668712, 2927.3237487678975, 2447.7734391587364, 2300.907474690748, 3413.7415244329814], [32, 33, 34, 35, 36, 37, 38, 39]], [3, 165, [2031, 2122, 2213, 2292, 2378, 2478], [43739.09, 43788.335, 43750.037, 43759.463, 43710.778, 43690.2], [37413.413, 37410.55, 37424.591, 37406.97, 37435.019, 37435.017], [23.808, 11.118, 9.751, 8.017, 8.622, 8.979], [2494.2148855384357, 4204.710624944652, 4144.299801822306, 4542.379934817651, 2883.5168737109516, 3558.3855771154253], [33, 34, 35, 36, 37, 38]], [0, 183, [2700, 2750, 2814, 2880, 2943, 3024, 3104, 3185, 3265, 3333, 3411, 3471, 3535, 3594, 3667, 3736, 3816, 3879], [34688.855, 34678.621, 34655.148, 34548.494, 34596.907, 34648.121, 34581.863, 34567.195, 34506.233, 34468.651, 34522.57, 34565.624, 34633.525, 34588.265, 34614.66, 34580.635, 34597.267, 34571.768], [7042.238, 7116.773, 7110.611, 7133.638, 7079.85, 7117.595, 7132.552, 7005.203, 7008.05, 6951.821, 7167.763, 7169.783, 7198.057, 7223.532, 7167.113, 7106.901, 7118.621, 7154.634], [20.088, 11.831, 15.011, 22.246, 21.404, 12.753, 12.768, 12.333, 21.143, 25.49, 15.49, 9.759, 26.351, 23.447, 13.829, 18.564, 14.782, 22.948], [1038.8896015873281, 2128.770994730741, 1804.5882164966092, 1723.6533448188284, 2278.2766495808405, 1685.0405208477787, 2102.4002641867205, 1823.0830659561598, 931.4221664750041, 2545.947098692764, 1807.2555468881337, 2056.7172875710203, 1819.4291622606388, 1267.2367998363575, 1519.3185974217927, 1891.0875915079055, 1821.057166188188, 1459.4082013006996], [41, 42, 43, 44, 45, 46, 47, 48, 49, 50, 51, 52, 53, 54, 55, 56, 57, 58]], [3, 202, [2375, 2474, 2551, 2632, 2706], [43312.217, 43357.07, 43325.091, 43426.276, 43335.257], [38257.221, 38218.609, 38143.938, 38070.721, 38037.006], [19.133, 11.764, 17.822, 10.151, 8.137], [3555.1532718907806, 2897.1013426551435, 4122.444039946246, 3005.95811967946, 3033.4052874688055], [37, 38, 39, 40, 41]], [2, 258, [2970, 3051, 3132, 3208, 3289, 3362], [6023.215, 6133.867, 6098.469, 6253.46, 6216.388, 6131.131], [35543.046, 35528.087, 35460.021, 35354.831, 35219.469, 35232.985], [10.034, 13.303, 17.128, 24.078, 29.415, 24.089], [495.82734551336944, 2334.785351171197, 981.4841196462717, 3630.856610257418, 4719.242586914096, 1522.04535925405], [46, 47, 48, 49, 50, 51]], [2, 260, [2903, 2973, 3053, 3135, 3209], [6644.732, 6639.522, 6669.238, 6692.577, 6741.124], [35754.744, 35820.358, 35932.371, 35860.793, 35646.953], [9.227, 11.062, 18.655, 16.754, 25.864], [3223.964032117378, 1732.2424882243033, 1464.6172873596581, 3835.804421776749, 4059.0757512421983], [45, 46, 47, 48, 49]], [0, 274, [3264, 3332, 3410, 3470, 3533, 3593, 3666, 3735, 3815], [34384.82, 34355.889, 34408.154, 34436.2, 34452.405, 34485.698, 34474.172, 34448.491, 34311.089], [8654.488, 8565.134, 8583.041, 8628.25, 8692.833, 8681.901, 8571.827, 8464.276, 8598.464], [15.038, 18.299, 15.836, 14.388, 12.765, 12.665, 13.751, 16.834, 10.014], [924.6535054024494, 1615.2416674159304, 1990.962713089506, 2429.8495955488984, 1626.7668100102017, 1861.0687952772405, 1862.0062436418702, 2046.5595292565486, 1548.3868844120502], [49, 50, 51, 52, 53, 54, 55, 56, 57]], [2, 307, [3429, 3497, 3561, 3626, 3697, 3773, 3846, 3906, 3965, 4017, 4068, 4140, 4211, 4272, 4335, 4390, 4452, 4523, 4592, 4673, 4750, 4821, 4890], [7326.101, 7186.546, 7355.763, 7380.879, 7364.805, 7366.65, 7375.733, 7409.395, 7416.985, 7421.821, 7421.338, 7395.393, 7437.599, 7397.106, 7426.873, 7438.582, 7416.498, 7372.226, 7423.531, 7422.535, 7456.369, 7589.477, 7564.982], [36387.215, 36351.64, 36483.137, 36587.548, 36581.757, 36589.133, 36596.095, 36491.594, 36553.059, 36568.076, 36545.179, 36596.202, 36509.146, 36457.567, 36475.307, 36381.235, 36604.185, 36599.47, 36587.946, 36630.351, 36666.642, 36714.799, 36699.21], [13.284, 10.607, 12.49, 11.244, 11.715, 8.694, 11.152, 13.065, 20.122, 16.802, 18.994, 15.57, 18.784, 20.787, 20.326, 23.252, 32.442, 22.003, 33.752, 24.238, 24.857, 21.195, 21.692], [2593.18740904901, 3103.765277614979, 3463.121466256371, 2524.030755233927, 1829.8492334003852, 2956.1966035887126, 2333.0758882312125, 2417.6663776733803, 1025.6296246314578, 909.5667626866103, 1409.9626930707188, 1655.4890272270325, 852.9628971054469, 12241.581859717391, 3115.7635021448837, 9196.089077094271, 2640.8158528605086, 2028.5638810748785, 1165.058441464665, 1306.498898680089, 1059.8731989725502, 1263.1583680199678, 2259.1957069712425], [52, 53, 54, 55, 56, 57, 58, 59, 60, 61, 62, 63, 64, 65, 66, 67, 68, 69, 70, 71, 72, 73, 74]], [3, 309, [3544, 3607, 3675, 3752, 3831, 3890], [42290.536, 42325.353, 42384.236, 42215.472, 42248.13, 42155.516], [39301.635, 39314.338, 39297.391, 39131.103, 39305.664, 39179.673], [12.224, 16.538, 22.337, 30.179, 20.47, 37.913], [2935.2658912815896, 2585.7777184093534, 784.2666003380798, 15100.184080234505, 1934.882043701918, 3925.3918804122254], [53, 54, 55, 56, 57, 58]], [3, 310, [3546, 3610, 3677, 3755, 3833], [43426.59, 43456.83, 43331.515, 43248.161, 43252.464], [36731.602, 36758.95, 36720.234, 36667.459, 36756.879], [24.534, 15.228, 14.125, 25.303, 35.403], [5709.610711917167, 1926.714408708897, 1651.0315182841568, 1451.950634250331, 4829.966573402864], [53, 54, 55, 56, 57]], [0, 343, [4114, 4176, 4245, 4304, 4362, 4424, 4486, 4549, 4626, 4711, 4790], [34635.657, 34575.936, 34567.219, 34607.757, 34569.004, 34573.955, 34562.928, 34563.217, 34571.027, 34563.02, 34592.745], [7144.69, 7168.086, 7149.905, 7196.892, 7179.986, 7175.073, 7159.895, 7133.452, 7194.804, 7181.484, 7156.164], [2.055, 15.146, 17.552, 16.463, 17.154, 18.524, 14.652, 18.311, 16.957, 18.337, 17.368], [483.18280392898174, 2817.748629052158, 1454.7691670089207, 1494.6165783059844, 1774.6655281982748, 2611.7516445991946, 1294.3024973430906, 1664.7960943716948, 1243.1494523153146, 1714.9503537100225, 1805.7899861122562], [62, 63, 64, 65, 66, 67, 68, 69, 70, 71, 72]], [5, 346, [4182, 4250, 4308, 4367, 4429, 4492, 4556, 4632, 4715, 4794, 4862, 4927, 4994, 5055], [37219.942, 37148.066, 37080.67, 37119.967, 37133.246, 37250.817, 37207.448, 37243.565, 37242.887, 37210.841, 37185.097, 37286.872, 37333.345, 37377.884], [71686.145, 71709.808, 71787.815, 71693.23, 71762.537, 71749.404, 71760.439, 71766.815, 71723.444, 71734.789, 71724.855, 71713.813, 71760.434, 71736.528], [35.812, 13.402, 32.386, 27.6, 18.714, 13.883, 14.374, 14.141, 19.932, 12.998, 14.74, 17.754, 18.773, 17.347], [3410.957611269795, 2438.7179101537763, 1901.9409328755016, 1459.7139057245872, 3466.8234489443694, 1897.0395251225734, 2217.3228614818486, 2903.4944445865367, 1117.2302153331154, 2038.4774403811525, 2575.880263104125, 2211.2027675561785, 1822.9425004811728, 1645.786227231463], [63, 64, 65, 66, 67, 68, 69, 70, 71, 72, 73, 74, 75, 76]], [1, 373, [4091, 4165, 4232, 4293, 4349], [22128.923, 22150.907, 22138.057, 22106.129, 22095.483], [13287.888, 13264.553, 13239.6, 13213.966, 13196.041], [24.243, 23.785, 15.038, 11.733, 17.074], [1621.2265859198305, 1020.4376820805666, 1233.1839509266367, 765.4756679964561, 1418.4072197445269], [62, 63, 64, 65, 66]], [5, 394, [4634, 4716, 4795, 4863, 4928, 4995, 5056, 5106, 5162, 5220], [37625.807, 37592.458, 37600.436, 37545.066, 37464.328, 37485.276, 37491.712, 37616.39, 37537.371, 37522.305], [70942.853, 70901.826, 71005.815, 71108.647, 71156.539, 71192.581, 71159.721, 71156.932, 71153.647, 71218.854], [17.927, 15.064, 14.855, 11.029, 32.631, 27.235, 12.374, 11.06, 14.149, 23.781], [2412.402899725154, 1470.0191033384453, 2162.929894869727, 2154.577504937843, 1558.1650938312048, 1462.5877633008427, 2274.1878163721426, 1765.0678266885084, 1783.273206569913, 1435.3647145448417], [70, 71, 72, 73, 74, 75, 76, 77, 78, 79]], [4, 419, [4973, 5036, 5087, 5144, 5200, 5257], [17930.517, 18000.127, 18011.313, 18067.28, 17977.71, 18148.757], [60018.84, 60109.327, 60097.3, 60101.265, 60039.602, 59955.474], [21.48, 35.496, 24.682, 26.575, 25.313, 23.473], [26329.480325819466, 996.516198661396, 4664.302898779016, 1253.4777951944493, 1387.1991386878847, 1197.2380177183902], [75, 76, 77, 78, 79, 80]], [3, 457, [5474, 5556, 5627, 5708, 5766, 5837, 5918, 6003, 6086, 6167, 6263, 6352, 6447], [43092.84, 43173.565, 43143.806, 43199.673, 43386.797, 43485.357, 43425.851, 43444.385, 43414.526, 43397.877, 43396.729, 43361.11, 43470.32], [36960.135, 36904.114, 36907.895, 36967.763, 37009.664, 37094.49, 37256.657, 37084.845, 37113.207, 37015.704, 37048.236, 36974.08, 36971.353], [23.696, 15.006, 16.487, 21.062, 22.241, 17.592, 14.446, 21.353, 23.036, 11.19, 16.11, 22.662, 23.694], [961.3666689098828, 1515.6315981085422, 624.5615825199845, 2168.135496244233, 10483.700807325135, 5594.893876612194, 35803.56999642575, 5742.170381979067, 12858.978854971583, 4962.944072986822, 12735.707450222559, 5148.052925851874, 14457.730158919645], [83, 84, 85, 86, 87, 88, 89, 90, 91, 92, 93, 94, 95]], [3, 460, [5768, 5839, 5920, 6004, 6087, 6169], [43910.0, 43939.986, 43753.727, 43736.251, 43727.938, 43694.985], [36539.2, 36469.429, 36538.802, 36584.859, 36600.18, 36506.952], [12.229, 17.028, 37.831, 21.789, 26.755, 29.013], [36596.77516392536, 4243.0135536679045, 3213.004247498369, 10879.973308377472, 14363.878320625336, 2685.2174234826375], [87, 88, 89, 90, 91, 92]], [4, 473, [5667, 5745, 5807, 5875, 5959], [17737.248, 17721.608, 17686.48, 17717.016, 17666.647], [59216.258, 59188.377, 59117.943, 59162.976, 59219.557], [9.57, 12.288, 13.521, 14.003, 12.687], [2710.9432572668698, 3852.3837147176187, 15195.345389069358, 7186.4949724612125, 3822.5088947379763], [86, 87, 88, 89, 90]], [4, 474, [5668, 5746, 5808, 5877, 5962], [17712.994, 17770.886, 17777.044, 17884.751, 17903.735], [59812.892, 59831.708, 59877.843, 60010.121, 59989.181], [23.438, 12.385, 13.689, 8.951, 21.754], [1726.126068652662, 5001.986846837808, 5436.106199869459, 2947.573104106058, 16760.068974097732], [86, 87, 88, 89, 90]], [4, 475, [5671, 5747, 5810, 5878, 5961, 6047, 6123, 6206, 6300, 6406, 6485, 6565, 6652, 6748], [18086.91, 18004.979, 17963.978, 17836.591, 17753.788, 17775.923, 17766.728, 17626.759, 17647.214, 17644.875, 17684.912, 17709.973, 17891.242, 17836.612], [60886.881, 60949.637, 61016.681, 60995.779, 60964.934, 60924.863, 60944.378, 60907.869, 60865.884, 60898.875, 60920.154, 60945.263, 60949.811, 60905.702], [30.867, 17.333, 14.23, 16.989, 12.698, 18.359, 17.361, 21.621, 19.076, 20.977, 14.877, 16.536, 23.611, 21.221], [1130.7370959162433, 2797.1061016949166, 5051.84271485123, 10504.90133805464, 7943.285133039943, 3087.6490872091954, 4395.889357351408, 2000.7269489166529, 3905.8811814733817, 2221.8527253737643, 2356.5309686555615, 5730.201193408509, 4008.1762880720885, 6907.464994577277], [86, 87, 88, 89, 90, 91, 92, 93, 94, 95, 96, 97, 98, 99]], [1, 477, [5752, 5815, 5887, 5966, 6052, 6127, 6215, 6308, 6413], [22319.85, 22354.227, 22376.644, 22414.602, 22445.519, 22407.537, 22506.977, 22487.436, 22355.274], [12366.417, 12356.859, 12359.502, 12285.543, 12285.037, 12388.15, 12469.424, 12451.677, 12499.525], [21.788, 12.075, 22.818, 19.558, 23.985, 18.287, 39.155, 17.277, 25.926], [3455.805477565998, 3187.5876072994074, 2241.8646566966177, 1215.7752146109233, 1433.8860734216057, 2329.452430195902, 1261.4430882708712, 39033.509430820915, 8467.418286909737], [87, 88, 89, 90, 91, 92, 93, 94, 95]], [6, 488, [5820, 5894, 5977, 6059, 6137, 6231, 6319, 6423, 6504, 6587, 6675, 6759], [28042.249, 28065.508, 28092.659, 28108.425, 28116.845, 28097.116, 28032.988, 28023.402, 28020.525, 28002.672, 27939.102, 27982.284], [72016.851, 72098.348, 72090.059, 72059.911, 71956.266, 71964.845, 72014.58, 71970.373, 71924.053, 71841.701, 71879.914, 71832.349], [38.652, 24.788, 13.93, 14.151, 17.046, 14.591, 15.381, 14.533, 22.508, 12.244, 12.604, 10.796], [3137.595207133092, 1865.7513118818774, 2525.2802316582774, 2617.7461395341584, 2922.9068186752856, 3791.274438252877, 2736.9360087205323, 1212.4990569883298, 796.0763751618806, 1836.8999194347707, 1673.4409079990617, 1786.1634096300616], [88, 89, 90, 91, 92, 93, 94, 95, 96, 97, 98, 99]], [2, 502, [5939, 6026, 6105, 6181, 6278], [6154.136, 6268.948, 6324.861, 6383.927, 6318.315], [35776.308, 35892.074, 36084.356, 36081.339, 36007.833], [15.157, 10.298, 30.895, 12.875, 18.381], [1975.4500929560186, 2409.9562545902013, 1872.3893708542093, 2914.08616512414, 1650.2877291719938], [90, 91, 92, 93, 94]], [4, 504, [6045, 6121, 6204, 6298, 6402, 6482, 6563], [17600.133, 17502.883, 17519.867, 17408.634, 17465.566, 17552.943, 17553.299], [58770.209, 58673.481, 58618.229, 58621.081, 58714.227, 58719.927, 58699.208], [27.571, 28.149, 25.971, 31.985, 24.565, 15.042, 22.824], [2740.2865308379933, 3954.841920730888, 3288.761396213378, 4606.026037543587, 11411.504754719848, 65494.39838074707, 17028.466122313253], [91, 92, 93, 94, 95, 96, 97]], [4, 505, [5960, 6046, 6122, 6205, 6299, 6403, 6483], [17675.789, 17774.66, 17591.273, 17528.958, 17538.542, 17403.706, 17562.218], [59800.188, 59902.003, 59840.134, 59791.334, 59811.653, 59989.348, 59863.746], [17.084, 20.518, 15.851, 10.384, 22.217, 17.997, 21.043], [13283.2965369736, 12313.386548219598, 760.3815446241017, 1760.3155073575215, 2573.477654085146, 6471.058814516558, 3368.6016535040276], [90, 91, 92, 93, 94, 95, 96]], [0, 509, [6066, 6146, 6237, 6329, 6431, 6512], [33800.927, 33806.53, 33769.115, 33812.799, 33879.315, 34029.218], [8837.647, 8831.602, 8796.133, 8661.972, 8633.0, 8488.71], [19.913, 7.934, 8.749, 10.632, 13.541, 18.981], [587.0880528141648, 1824.4418771243709, 1770.4242132070106, 3466.700466683018, 3144.579307535834, 1666.0113912097486], [91, 92, 93, 94, 95, 96]], [0, 511, [5986, 6069, 6150, 6238, 6330, 6433, 6511, 6594, 6685, 6768], [34076.491, 34084.01, 34268.255, 34251.04, 34288.63, 34224.422, 34037.709, 33877.157, 33866.31, 33920.018], [7980.336, 8010.28, 8017.561, 7978.187, 8033.408, 7971.913, 8093.911, 8140.99, 8149.138, 8120.402], [13.14, 9.088, 20.105, 26.32, 19.308, 26.437, 21.34, 8.077, 7.941, 20.117], [1276.896031920246, 2195.740013174843, 6765.2385521280485, 7113.927708717984, 6917.412534293459, 5104.195640453087, 9823.658719373207, 6593.8893727702225, 5514.06234164584, 5063.041695416481], [90, 91, 92, 93, 94, 95, 96, 97, 98, 99]], [5, 512, [5990, 6076, 6157, 6248, 6338, 6438, 6518, 6602, 6694, 6776, 6843, 6907, 6990], [36570.148, 36581.94, 36670.896, 36601.253, 36528.539, 36530.391, 36555.614, 36466.847, 36625.556, 36678.97, 36720.253, 36729.906, 36788.303], [71144.652, 71118.321, 71088.738, 71125.102, 71095.119, 71207.38, 71390.561, 71353.586, 71441.341, 71475.889, 71398.231, 71344.145, 71420.033], [13.733, 12.176, 20.759, 11.622, 18.699, 18.305, 19.102, 16.036, 22.459, 17.128, 29.027, 16.151, 31.2], [1653.6330939501197, 2817.836501836454, 2162.492560577265, 1703.1305049428718, 1296.941038848466, 1537.0556152773436, 3506.445430890244, 2386.8221696628266, 2712.878453923555, 1918.5673845267443, 2499.924212212149, 1072.3052446884572, 966.4872988209241], [90, 91, 92, 93, 94, 95, 96, 97, 98, 99, 100, 101, 102]], [2, 518, [6467, 6546, 6638, 6732, 6805, 6866, 6937], [7499.603, 7582.7, 7599.337, 7599.629, 7547.75, 7490.618, 7460.405], [36085.446, 36244.379, 36241.555, 36160.589, 36118.344, 36107.95, 36038.843], [24.708, 21.967, 31.354, 24.798, 21.728, 24.173, 33.967], [1520.8157332492533, 7089.981317411733, 2668.6045454666164, 1374.7130016495464, 2015.6725098359805, 1087.5691073049993, 1917.8528008638189], [96, 97, 98, 99, 100, 101, 102]], [4, 521, [6301, 6405, 6484, 6564, 6650], [17723.857, 17659.953, 17685.517, 17723.607, 17721.775], [59243.229, 59232.445, 59289.042, 59209.398, 59193.869], [19.897, 15.541, 9.51, 7.44, 8.907], [2963.2144636541902, 2394.2056039903246, 3878.858250721404, 4415.689247361783, 4399.608512226232], [94, 95, 96, 97, 98]], [1, 525, [6309, 6415, 6495, 6575, 6665, 6751, 6826, 6889, 6971, 7049, 7133, 7214, 7293], [22807.59, 22854.042, 22912.281, 22881.114, 22861.632, 22862.478, 22837.466, 23031.741, 23108.714, 23157.931, 23224.168, 23257.879, 23266.167], [13136.981, 13080.752, 13026.313, 12984.539, 12920.58, 12851.402, 12799.491, 12785.34, 12718.718, 12693.543, 12627.608, 12566.391, 12507.293], [13.382, 13.447, 12.633, 8.893, 10.306, 10.923, 27.125, 10.155, 9.331, 13.499, 25.809, 21.083, 12.471], [1201.9611162418364, 2782.236925848932, 2359.0132176529005, 2388.9623599302186, 2478.5647403662792, 2457.782128959123, 1240.5952594516184, 1682.7466927462503, 1648.3308581915642, 773.1691508334751, 2521.0011379842663, 2518.71619190206, 1248.169338120705], [94, 95, 96, 97, 98, 99, 100, 101, 102, 103, 104, 105, 106]], [6, 527, [6138, 6232, 6320, 6424, 6505, 6588, 6677, 6760, 6833, 6897, 6978, 7057, 7144], [28164.029, 28136.824, 28153.546, 28154.807, 28141.655, 28180.114, 28221.312, 28214.883, 28251.928, 28244.431, 28335.796, 28322.457, 28223.765], [71058.339, 71093.966, 71119.02, 71186.188, 71245.425, 71270.767, 71271.113, 71297.64, 71363.614, 71300.286, 71419.292, 71448.446, 71558.9], [33.142, 15.689, 14.008, 11.059, 15.05, 14.738, 9.309, 17.006, 16.291, 14.949, 20.525, 19.437, 25.993], [2251.9742580193806, 2113.331161683658, 2585.6132320448633, 2176.5905556516473, 2461.137953313719, 1816.413549836346, 1920.8417780334992, 2233.1063918242276, 1699.9064030126126, 2574.712400992557, 1277.1500863742403, 1543.423523592677, 8069.54124876227], [92, 93, 94, 95, 96, 97, 98, 99, 100, 101, 102, 103, 104]], [6, 528, [6233, 6322, 6425, 6506, 6589, 6678], [28603.457, 28588.314, 28573.723, 28559.153, 28612.89, 28561.496], [72050.241, 71980.505, 71934.671, 72039.024, 72003.448, 71937.71], [15.618, 13.105, 12.839, 11.476, 13.708, 16.746], [1207.4974169180155, 1626.554182965944, 1232.1164836510045, 2115.171315273855, 1765.8800904786733, 1225.3614861861174], [93, 94, 95, 96, 97, 98]], [0, 529, [6513, 6597, 6688, 6771, 6839], [34676.119, 34603.093, 34653.478, 34485.848, 34432.687], [7130.655, 7143.808, 7206.114, 7194.271, 7309.72], [15.755, 27.908, 23.67, 14.487, 24.282], [2649.641385745571, 2095.634020562154, 1815.6397496773632, 41838.09405102513, 1994.0195049854476], [96, 97, 98, 99, 100]], [3, 531, [6349, 6446, 6525, 6612, 6704, 6780, 6848, 6913, 7001, 7086, 7163, 7243], [42531.092, 42375.774, 42448.061, 42505.429, 42492.3, 42509.658, 42558.062, 42504.022, 42542.924, 42569.255, 42605.797, 42558.532], [38064.643, 38132.349, 38059.935, 38007.726, 38017.908, 37984.682, 38040.225, 38064.369, 38177.379, 38027.644, 37934.231, 37930.469], [25.13, 17.376, 15.922, 12.938, 10.17, 8.967, 8.668, 15.577, 26.318, 16.306, 17.619, 19.74], [5448.033430594903, 4370.3074163237525, 2469.1798661836624, 4481.591554891533, 4236.9928603322005, 4336.1706506808505, 3685.630107565886, 3086.5254596196296, 5703.663955629568, 8368.77005595474, 3289.393450394266, 4316.420233669209], [94, 95, 96, 97, 98, 99, 100, 101, 102, 103, 104, 105]], [2, 536, [6106, 6183, 6279, 6376, 6466], [7278.163, 7329.691, 7337.889, 7381.421, 7438.467], [36777.417, 36775.988, 36777.657, 36651.128, 36659.269], [26.558, 26.373, 14.154, 19.15, 14.166], [5293.496577868209, 1386.5345893279548, 1201.7289730263826, 3266.2711714421475, 4659.441159152292], [92, 93, 94, 95, 96]], [1, 545, [6662, 6750, 6824, 6888, 6968, 7047, 7131, 7212], [21945.395, 21900.013, 21752.148, 21654.928, 21652.062, 21632.793, 21670.697, 21675.467], [12617.386, 12666.87, 12853.442, 12992.314, 12968.092, 13016.614, 13007.253, 13035.224], [31.117, 37.725, 28.235, 12.135, 20.02, 15.781, 9.918, 31.433], [1283.54429556591, 1029.285615037919, 3272.5724442187075, 1992.319572896838, 1418.3980238882589, 881.6874774187787, 1808.41575670942, 4928.275778202444], [98, 99, 100, 101, 102, 103, 104, 105]], [3, 555, [6616, 6709, 6783, 6850, 6914], [43681.282, 43794.103, 43782.564, 43792.14, 43736.526], [37538.341, 37454.337, 37508.748, 37500.236, 37554.081], [21.132, 25.591, 23.488, 18.436, 23.573], [2591.345631185932, 2251.1898081586032, 4168.383182319387, 8641.369347965468, 1734.8927152159158], [97, 98, 99, 100, 101]], [0, 564, [6767, 6837, 6899, 6986, 7066, 7152, 7228, 7311, 7382, 7466], [33747.961, 33737.128, 33686.666, 33681.687, 33712.895, 33680.329, 33680.912, 33625.755, 33607.549, 33675.504], [8804.297, 8882.446, 8866.719, 8763.801, 8686.375, 8743.764, 8817.927, 8839.099, 8781.801, 8581.697], [15.315, 18.261, 10.058, 15.935, 23.039, 11.826, 19.755, 17.174, 30.156, 21.024], [1265.791133965641, 1889.678104101943, 2177.0104195167246, 1600.6308522884085, 1854.4569551729437, 1547.2809704018155, 2599.621847838148, 1218.1381843586455, 648.7768355996391, 1107.978248426922], [99, 100, 101, 102, 103, 104, 105, 106, 107, 108]], [1, 567, [6823, 6887, 6967, 7045, 7129, 7208, 7287, 7359, 7443, 7521, 7597, 7686], [20872.064, 20885.806, 20782.514, 20792.86, 20887.187, 20821.603, 20622.405, 20619.785, 20589.848, 20403.632, 20365.461, 20464.649], [13123.472, 13097.021, 13045.728, 13168.102, 13289.179, 13360.286, 13378.3, 13304.994, 13241.226, 13200.383, 13153.948, 13248.112], [9.791, 10.623, 9.466, 12.565, 20.853, 18.436, 9.921, 12.8, 9.997, 17.335, 15.591, 15.478], [2275.7053286823425, 1466.6974145097383, 1381.0104648284203, 1977.898254349072, 2274.638793611049, 1618.9525554968611, 1643.586228990478, 1685.1092380400432, 1616.032803258421, 1012.8669626780508, 1790.087896679794, 2271.208924961537], [100, 101, 102, 103, 104, 105, 106, 107, 108, 109, 110, 111]], [0, 569, [6838, 6900, 6987, 7069, 7153, 7231, 7312], [34349.297, 34348.127, 34389.299, 34389.807, 34379.904, 34361.378, 34374.464], [6818.289, 6805.964, 6797.927, 6812.769, 6794.754, 6797.955, 6807.59], [18.375, 16.254, 11.294, 14.004, 14.245, 13.711, 11.869], [538.4984273290106, 1721.0641272384194, 1887.4036129354, 1431.092692394243, 2009.9829005160277, 1786.3924140879305, 1193.8468252959942], [100, 101, 102, 103, 104, 105, 106]], [6, 578, [6976, 7056, 7143, 7221, 7302], [27885.31, 28012.785, 27878.75, 27876.73, 27873.72], [71787.125, 71642.526, 71813.131, 71751.776, 71735.498], [21.077, 41.904, 22.748, 21.636, 25.97], [900.5850982988053, 4692.621380926705, 1510.8982685913302, 994.3784213690834, 2420.565193800004], [102, 103, 104, 105, 106]], [4, 586, [6883, 6960, 7036, 7121, 7199, 7283, 7354, 7435, 7515], [17685.845, 17773.447, 17786.871, 17898.55, 17760.392, 17771.896, 17742.61, 17780.535, 17872.98], [59289.203, 59186.331, 59413.906, 59496.524, 59548.882, 59631.038, 59644.487, 59705.45, 59717.435], [19.138, 24.769, 28.285, 12.856, 20.694, 16.971, 18.46, 15.462, 24.659], [13456.351529799846, 2401.571172240767, 4854.959144952812, 3210.4375704331787, 18683.08631492941, 6801.626162876813, 3123.639730499893, 1009.9645304795365, 3640.00036557062], [101, 102, 103, 104, 105, 106, 107, 108, 109]], [4, 587, [6884, 6961, 7037, 7122, 7201], [17970.065, 17773.458, 17908.169, 17863.543, 17966.887], [60866.632, 60979.161, 60951.544, 60990.771, 60935.632], [32.675, 16.612, 24.844, 39.033, 44.224], [7380.595178534927, 970.5387641756994, 3316.2364239449867, 2400.5930427812423, 1857.0539737977472], [101, 102, 103, 104, 105]], [3, 603, [7164, 7245, 7325, 7397, 7479, 7558], [43290.799, 43283.068, 43307.026, 43313.268, 43323.101, 43280.673], [37976.934, 37934.405, 37944.645, 37977.229, 37970.273, 38000.373], [15.344, 9.999, 8.707, 10.682, 6.971, 13.973], [2157.342554198441, 2404.610703000419, 3415.179431159998, 3718.341012779168, 4224.147800138753, 2241.277861314687], [104, 105, 106, 107, 108, 109]], [1, 605, [7361, 7444, 7522, 7601, 7690, 7758, 7835, 7918], [21687.036, 21653.618, 21666.981, 21646.823, 21695.251, 21657.829, 21555.563, 21580.945], [13435.27, 13436.353, 13469.944, 13412.236, 13442.178, 13417.472, 13494.696, 13456.517], [11.535, 24.232, 19.575, 17.684, 11.821, 22.064, 18.824, 14.38], [818.002704943375, 736.4439535769183, 973.55059292478, 1209.2485112475847, 1181.733517147876, 1713.0806827393785, 1105.6540451154692, 1661.3410905112555], [107, 108, 109, 110, 111, 112, 113, 114]], [3, 611, [7323, 7394, 7477, 7556, 7634], [42814.392, 42790.285, 42725.844, 42584.846, 42600.511], [37887.568, 37903.495, 37912.796, 38012.563, 37835.665], [48.423, 18.173, 21.659, 29.963, 12.836], [4906.173311335829, 1187.4473312096275, 1788.6421751566572, 5342.69382262928, 1292.301309870112], [106, 107, 108, 109, 110]], [0, 635, [7622, 7711, 7773, 7853, 7929], [34023.13, 33924.34, 33938.37, 33993.647, 33917.611], [8108.288, 8122.272, 8177.717, 8120.873, 8122.929], [27.97, 14.919, 18.145, 19.74, 25.708], [1720.337270052796, 1165.1277125142105, 1080.945355545447, 1019.2131937942689, 748.0174510050833], [110, 111, 112, 113, 114]], [1, 645, [7692, 7760, 7836, 7920, 7990], [21915.37, 21882.672, 21873.789, 21922.111, 21929.355], [12693.231, 12683.587, 12675.736, 12639.362, 12639.527], [16.643, 21.508, 21.701, 20.216, 14.884], [1415.242250084568, 1524.6852450359333, 1752.7158281760378, 855.5298319166694, 1342.907083576964], [111, 112, 113, 114, 115]], [4, 653, [7753, 7824, 7908, 7981, 8046, 8122], [17621.732, 17603.308, 17643.613, 17660.38, 17660.718, 17671.408], [60741.86, 60738.298, 60639.505, 60707.752, 60743.416, 60817.937], [26.285, 10.105, 11.914, 15.114, 9.107, 8.626], [1159.7987529101747, 3040.8488505385653, 2691.831647995519, 4803.408992375604, 3392.567909319874, 3270.62700897391], [112, 113, 114, 115, 116, 117]], [3, 656, [7787, 7867, 7944, 8007, 8079, 8144], [42618.888, 42608.295, 42600.646, 42639.317, 42778.801, 42683.103], [37822.716, 37934.707, 38009.506, 37962.331, 37962.853, 37931.252], [16.125, 25.096, 25.723, 20.686, 12.748, 14.697], [2272.6933880166753, 943.6567212134662, 3012.034720668271, 1557.943088380093, 1151.4745523905851, 1554.9443316748898], [112, 113, 114, 115, 116, 117]], [0, 688, [8337, 8408, 8471, 8523, 8570, 8618, 8670, 8729, 8780], [33975.807, 33988.441, 34027.188, 34004.432, 34038.19, 34039.628, 33993.507, 34136.054, 34122.487], [8894.693, 8810.185, 8866.839, 8828.393, 8795.637, 8814.91, 9044.197, 8949.203, 8993.555], [10.985, 15.758, 9.363, 14.007, 14.981, 17.225, 32.074, 11.833, 10.028], [2945.179287069264, 2515.431875986114, 1459.0076326954243, 3780.331090950292, 2905.549831846467, 2214.5204975698143, 10445.934376061281, 1911.0262283617262, 2066.5240919782605], [120, 121, 122, 123, 124, 125, 126, 127, 128]], [0, 717, [8897, 8954, 9003, 9075, 9154, 9233, 9328], [34070.376, 34094.172, 34161.392, 34061.462, 33984.951, 34023.705, 34054.756], [8897.123, 8934.786, 8830.135, 8777.293, 8847.187, 8809.684, 8700.508], [21.652, 14.795, 14.822, 16.69, 9.845, 22.15, 32.053], [1481.3843680244815, 1550.3849229094703, 1718.2770593556538, 1927.361206515103, 3354.736355811517, 941.3963053318404, 1584.5990546565954], [130, 131, 132, 133, 134, 135, 136]], [3, 722, [8856, 8906, 8962, 9011, 9093, 9165, 9243, 9344, 9448], [42296.171, 42348.927, 42180.814, 41989.706, 41986.388, 42022.211, 42040.629, 42084.836, 42183.834], [38828.542, 38909.574, 38854.319, 38880.719, 38869.601, 38915.077, 38858.847, 38756.473, 38663.572], [18.211, 35.436, 22.325, 16.898, 9.764, 11.841, 16.262, 26.596, 24.049], [883.7603776837956, 894.3996240262828, 1910.8545699066146, 1632.0676640425795, 3131.279274403928, 5920.122892309127, 13190.566484509212, 8382.473768850006, 11320.685028281912], [129, 130, 131, 132, 133, 134, 135, 136, 137]], [3, 735, [9166, 9244, 9345, 9450, 9540], [42291.44, 42212.639, 42198.617, 42180.672, 42255.897], [38289.828, 38346.007, 38430.488, 38526.873, 38410.168], [14.498, 14.036, 16.088, 20.423, 25.549], [3147.1792679753116, 4082.4030745023156, 3165.041857972008, 3165.641511580027, 7423.562063069179], [134, 135, 136, 137, 138]], [3, 737, [9100, 9171, 9251, 9352, 9455], [43869.619, 43859.483, 43879.642, 43853.502, 43700.544], [37260.227, 37200.648, 37099.792, 37085.476, 37152.066], [13.475, 13.391, 19.596, 13.95, 24.267], [1591.801074065425, 5716.636995329407, 12666.096157624705, 10233.886025329388, 17894.40708633637], [133, 134, 135, 136, 137]], [2, 740, [9116, 9190, 9276, 9371, 9473], [6709.923, 6605.388, 6541.751, 6475.707, 6514.883], [35524.473, 35388.867, 35341.65, 35332.585, 35346.375], [10.83, 9.224, 16.658, 10.082, 21.266], [2619.314994804527, 3360.841542997915, 3374.0401515386334, 3372.9579754681495, 3543.6859195199117], [134, 135, 136, 137, 138]], [4, 745, [8987, 9046, 9130, 9206, 9295, 9389], [16989.43, 16990.935, 17063.94, 17076.491, 16992.783, 17002.69], [59071.422, 59082.18, 59114.891, 58996.326, 59042.458, 59079.899], [12.491, 15.055, 16.866, 16.124, 15.879, 18.488], [1605.1648479444555, 2967.519738624396, 2059.8510430704323, 4770.967364722389, 3970.3713953136566, 6773.776540678339], [132, 133, 134, 135, 136, 137]], [4, 746, [8925, 8988, 9047, 9131, 9207, 9297], [17067.986, 17072.71, 17072.164, 17074.472, 17082.312, 17095.511], [60276.325, 60271.141, 60274.271, 60271.415, 60266.678, 60269.885], [2.288, 1.632, 1.732, 1.832, 2.608, 6.02], [11021.529930900599, 26465.932506421614, 22483.65334308357, 23980.728262609293, 24678.061198017243, 11111.075083655693], [131, 132, 133, 134, 135, 136]], [4, 747, [9048, 9132, 9209, 9299, 9393, 9494, 9596, 9704, 9809, 9901, 9993, 10081, 10164], [17669.871, 17635.073, 17757.209, 17739.502, 17771.902, 17742.402, 17765.931, 17722.311, 17714.863, 17638.873, 17586.248, 17518.059, 17563.347], [60051.055, 59913.9, 59792.981, 59600.278, 59785.934, 59592.325, 59583.111, 59555.825, 59720.109, 59781.247, 59793.644, 59787.087, 59873.293], [23.67, 19.517, 20.288, 14.632, 18.49, 12.939, 10.281, 19.266, 9.27, 22.943, 22.727, 23.168, 23.983], [18034.01039968008, 12238.803364300928, 10966.852695944079, 3816.299029940209, 25428.325024261194, 5019.455322780469, 8420.908547624995, 13844.489895971195, 153716.04407504323, 6054.891179691802, 2760.761140634415, 7190.331695308515, 13986.13833769627], [133, 134, 135, 136, 137, 138, 139, 140, 141, 142, 143, 144, 145]], [4, 748, [9133, 9211, 9302, 9394, 9495, 9599, 9707, 9812, 9903, 9996, 10085, 10166, 10242], [17934.836, 17948.202, 18078.727, 18065.222, 18123.475, 18152.118, 18145.453, 18099.976, 18077.207, 18177.528, 18155.444, 18109.695, 18167.085], [60290.265, 60248.646, 60284.666, 60327.069, 60341.957, 60363.886, 60382.157, 60416.432, 60393.32, 60351.138, 60404.783, 60468.353, 60605.088], [45.88, 15.108, 13.593, 15.707, 17.032, 16.513, 16.987, 14.718, 21.06, 24.155, 32.555, 26.394, 20.398], [2340.51722739599, 20900.543376341415, 13129.865444369305, 8459.740705740496, 10826.145390452137, 10876.150553225236, 7203.359132520174, 3177.4616059266764, 3804.395375193088, 1515.2654340928177, 6946.302576219189, 5362.1975338293705, 18439.564872772302], [134, 135, 136, 137, 138, 139, 140, 141, 142, 143, 144, 145, 146]], [1, 750, [9060, 9139, 9216, 9309, 9407], [21647.454, 21672.62, 21725.433, 21793.509, 21733.414], [13246.947, 13214.511, 13248.064, 13087.966, 13187.379], [11.138, 11.351, 17.692, 28.482, 22.419], [2551.936991360056, 3310.6201884603615, 1260.7777260630517, 2792.524475468092, 1148.424577484816], [133, 134, 135, 136, 137]], [6, 753, [9068, 9148, 9224, 9320, 9414], [28612.483, 28551.301, 28457.933, 28431.319, 28508.238], [72031.413, 72042.91, 71972.44, 71953.407, 71939.884], [8.316, 11.212, 11.215, 13.328, 17.648], [2045.5254860148164, 2269.8643528575094, 1342.390116812509, 2505.4586701144826, 1688.4859221991478], [133, 134, 135, 136, 137]], [6, 755, [9150, 9226, 9322, 9415, 9517, 9625], [28834.309, 28725.66, 28747.993, 28688.17, 28836.955, 28800.457], [73294.841, 73335.032, 73303.459, 73337.125, 73344.924, 73332.926], [24.446, 21.76, 23.955, 27.225, 22.428, 20.372], [1326.8843607091285, 674.1784895738671, 2047.6497560146277, 1274.3896173692804, 895.9155091430857, 1403.0499219410567], [134, 135, 136, 137, 138, 139]], [1, 757, [9217, 9311, 9410, 9506, 9613, 9718, 9823, 9912, 10006, 10096, 10173, 10250, 10338], [22567.278, 22502.049, 22471.713, 22388.82, 22301.463, 22263.909, 22282.721, 22249.871, 22283.926, 22284.203, 22271.547, 22260.829, 22193.522], [13117.501, 13132.285, 13277.392, 13276.467, 13233.445, 13146.37, 13190.117, 13153.749, 13186.041, 13204.005, 13202.371, 13146.402, 13152.487], [15.474, 14.042, 12.0, 14.78, 15.173, 14.701, 11.934, 12.343, 9.627, 10.985, 9.966, 17.179, 19.874], [1625.8239778917743, 3653.3618159194743, 2460.9015010534226, 2554.497612219847, 2305.412015605256, 2775.3231284856083, 1441.749603255813, 2932.094534490792, 2783.662593947349, 1714.6515683480006, 2613.13392977075, 3740.6539838720187, 2756.722558789975], [135, 136, 137, 138, 139, 140, 141, 142, 143, 144, 145, 146, 147]], [5, 758, [9236, 9335, 9435, 9530, 9639, 9747], [36507.314, 36587.826, 36575.96, 36590.93, 36628.798, 36657.389], [71347.7, 71280.434, 71365.148, 71320.774, 71294.588, 71298.991], [24.714, 22.936, 14.022, 13.646, 20.931, 20.801], [4612.9211414008, 1608.6547131268283, 1410.9067679765158, 1480.654938220507, 2323.1779733047233, 7843.058196453518], [135, 136, 137, 138, 139, 140]], [3, 760, [9246, 9347, 9451, 9544, 9655, 9764, 9858, 9949, 10046], [43143.269, 43226.729, 43284.433, 43336.006, 43390.113, 43383.806, 43549.65, 43639.241, 43590.036], [37519.558, 37531.421, 37499.852, 37384.77, 37373.114, 37347.532, 37193.9, 37101.637, 37098.491], [17.403, 15.914, 22.341, 18.179, 11.574, 13.24, 15.912, 15.735, 19.662], [13188.918279688483, 14300.86344404589, 12527.844102208543, 3552.5870162033416, 6071.361711049172, 4441.169861696386, 7043.797995606827, 4543.067456836346, 21875.207607782733], [135, 136, 137, 138, 139, 140, 141, 142, 143]], [3, 761, [9247, 9348, 9452, 9545, 9654, 9763, 9856, 9946, 10043, 10130, 10205, 10291, 10374, 10456, 10542, 10609, 10689, 10764, 10845, 10937, 11020, 11096, 11172, 11245, 11305, 11385, 11448, 11540, 11616, 11687, 11754], [43170.48, 43182.256, 43223.824, 43265.427, 43312.765, 43179.93, 43235.133, 43106.285, 43125.807, 43179.274, 43077.511, 43090.892, 43134.32, 43232.763, 43325.014, 43140.903, 43152.205, 43066.441, 43294.564, 43385.421, 43535.016, 43360.75, 43345.301, 43393.968, 43292.048, 43269.135, 43160.59, 42982.148, 42954.991, 43075.939, 43111.946], [37892.726, 38019.011, 38058.012, 38031.785, 37973.118, 38057.333, 37907.86, 37822.242, 37840.381, 37871.663, 37850.771, 37794.638, 37806.989, 37913.871, 37964.701, 37924.929, 37895.528, 37859.616, 37903.614, 37899.506, 37822.414, 37975.036, 37858.707, 37887.278, 37885.831, 37882.748, 37871.886, 37842.641, 37815.236, 37857.022, 37886.163], [15.494, 13.089, 8.977, 9.758, 12.871, 16.307, 15.157, 21.133, 22.788, 22.404, 17.316, 11.537, 11.557, 14.086, 13.868, 19.85, 17.472, 21.145, 8.939, 10.752, 14.554, 24.257, 11.207, 13.396, 11.668, 12.37, 26.669, 13.536, 14.508, 12.59, 17.911], [9909.796871048362, 19813.22634315337, 25878.176502554743, 15122.241748396193, 20887.743953755453, 20341.960684113503, 3809.5968193607396, 8747.671932653291, 18180.97587139407, 1516.4258445137682, 6648.261319907719, 4557.352646942833, 6846.51550180759, 4393.935832060706, 7045.821197886584, 3080.146697377005, 3708.017141728688, 3520.4270271896476, 3900.150248353047, 4762.97630061752, 3244.169003402076, 4206.779803634944, 2483.5081171006836, 3020.2401637558783, 2762.0766812858888, 3289.1595170315886, 1071.911108608838, 1724.2112101258083, 2119.54171464161, 2803.8022618557347, 1634.2102902248942], [135, 136, 137, 138, 139, 140, 141, 142, 143, 144, 145, 146, 147, 148, 149, 150, 151, 152, 153, 154, 155, 156, 157, 158, 159, 160, 161, 162, 163, 164, 165]], [2, 766, [9189, 9275, 9370, 9472, 9575, 9682, 9787], [6359.953, 6313.351, 6277.98, 6381.703, 6383.353, 6403.242, 6561.527], [35958.026, 36037.758, 36089.445, 36143.574, 36246.836, 36183.42, 36305.876], [11.244, 11.906, 12.107, 19.514, 20.228, 25.629, 28.44], [3053.4671978617926, 5925.413722346608, 3488.137961977314, 8576.592687233955, 4818.921420225642, 1108.8127006603754, 1276.4557546350832], [135, 136, 137, 138, 139, 140, 141]], [1, 770, [9214, 9308, 9399, 9502, 9606, 9712, 9819], [20702.621, 20655.021, 20445.559, 20349.475, 20389.113, 20339.872, 20264.335], [12872.151, 12958.227, 12903.943, 12881.905, 12885.255, 12873.408, 12856.36], [34.01, 21.307, 17.104, 15.834, 17.667, 12.94, 18.823], [2768.39738501551, 5036.113387836717, 7692.4763338374105, 3223.7941203070477, 3894.086376828036, 4555.184359901314, 821.2726379662299], [135, 136, 137, 138, 139, 140, 141]], [1, 777, [9310, 9409, 9505, 9611, 9716, 9822, 9911], [21960.489, 21987.374, 21975.666, 22105.924, 22119.763, 22078.028, 22115.407], [12701.967, 12606.523, 12539.453, 12510.592, 12486.747, 12526.244, 12483.124], [29.387, 11.491, 24.688, 18.765, 19.595, 28.467, 21.554], [5771.607373917468, 3259.555892180451, 1809.6710861094475, 2288.515328241275, 3528.4133787844025, 2576.486775614344, 1523.0394140267224], [136, 137, 138, 139, 140, 141, 142]], [0, 779, [9327, 9426, 9526, 9633, 9745, 9844, 9934], [34183.023, 34244.724, 34147.685, 34021.622, 34047.914, 33890.197, 33992.013], [6700.917, 6709.837, 6553.264, 6535.561, 6486.564, 6551.778, 6531.809], [38.644, 21.909, 15.66, 20.101, 15.562, 10.881, 27.771], [1992.9877100885146, 10123.76509305998, 5215.278374493007, 2703.162116141056, 877.9761432977007, 542.6289022638254, 1434.1060788732118], [136, 137, 138, 139, 140, 141, 142]], [0, 795, [9527, 9634, 9746, 9847, 9935, 10031, 10119, 10196, 10275, 10359], [34664.741, 34710.439, 34705.644, 34701.162, 34714.688, 34708.303, 34679.835, 34671.093, 34672.904, 34619.519], [7180.654, 7095.475, 7207.104, 7165.075, 7153.801, 7139.822, 7257.743, 7246.518, 7219.083, 7289.861], [23.0, 17.383, 11.899, 11.435, 10.488, 6.703, 7.9, 12.271, 19.691, 21.105], [4205.475217050818, 1884.5317623236779, 2499.4002759632726, 3387.718664701373, 4491.642587505455, 4063.237033925091, 3683.159172680173, 1808.5515887584188, 1386.5703755235893, 1978.2091317504924], [138, 139, 140, 141, 142, 143, 144, 145, 146, 147]], [2, 801, [9578, 9684, 9789, 9884, 9967, 10069, 10153, 10223, 10314, 10401, 10480, 10568, 10635], [7494.785, 7375.88, 7403.628, 7290.538, 7330.721, 7357.485, 7309.552, 7299.626, 7196.345, 7266.255, 7455.633, 7511.969, 7465.445], [36429.105, 36357.5, 36461.53, 36504.967, 36502.994, 36487.054, 36439.551, 36420.923, 36499.396, 36518.069, 36640.537, 36627.056, 36596.708], [16.028, 8.286, 10.864, 21.532, 15.966, 16.982, 15.012, 19.587, 23.923, 28.954, 18.596, 24.155, 18.165], [2380.9105008492534, 2893.1474387343114, 3342.3464194643025, 2611.542313742889, 2169.0870915263745, 2148.947234839659, 2864.06960504704, 2114.1694468539467, 3523.7076507585575, 2269.7333479537338, 2109.09185138893, 1714.4811061153762, 2463.439765907889], [139, 140, 141, 142, 143, 144, 145, 146, 147, 148, 149, 150, 151]], [1, 807, [9713, 9820, 9909, 10003, 10092, 10170, 10247], [21470.486, 21387.969, 21474.932, 21558.275, 21502.28, 21545.769, 21530.106], [13011.565, 13085.145, 12992.895, 13102.699, 13102.203, 13144.905, 13159.112], [22.949, 22.818, 23.756, 21.651, 12.934, 23.141, 38.354], [888.2889397277846, 2854.0199536316723, 9043.315093742662, 1430.9178082553276, 2176.8490702765876, 1425.8405580418998, 2028.2542201866008], [140, 141, 142, 143, 144, 145, 146]], [6, 812, [9514, 9623, 9733, 9836, 9924, 10021, 10106, 10185, 10264, 10345, 10436, 10512, 10594, 10674, 10747, 10819, 10914], [28372.239, 28389.792, 28439.719, 28508.934, 28513.148, 28497.31, 28492.094, 28513.114, 28479.18, 28490.083, 28488.443, 28542.123, 28510.787, 28460.895, 28550.586, 28395.648, 28399.685], [72696.709, 72651.262, 72797.997, 72801.42, 72786.221, 72803.544, 72796.345, 72782.459, 72722.344, 72797.581, 72792.227, 72788.838, 72838.168, 72780.483, 72858.892, 72961.558, 72931.18], [19.522, 10.394, 14.051, 13.285, 8.011, 7.154, 6.2, 9.317, 24.314, 13.14, 12.964, 14.488, 35.623, 21.802, 8.913, 24.105, 9.959], [1238.2027537730855, 3423.729721828886, 1048.236201231494, 1877.731341193785, 2724.0470253878207, 3110.2252225735224, 3081.4981614717444, 1963.7489693078953, 2029.8982568188962, 1530.2256900389802, 2971.9444199922305, 2091.506450726429, 988.7012453680893, 1426.7764580785336, 469.9904021486905, 2437.2911543713667, 2140.97106880202], [138, 139, 140, 141, 142, 143, 144, 145, 146, 147, 148, 149, 150, 151, 152, 153, 154]], [6, 813, [9735, 9839, 9926, 10022, 10107, 10186, 10266], [28782.251, 28750.573, 28729.863, 28751.159, 28809.032, 28672.64, 28526.075], [72025.247, 71976.691, 71899.327, 71948.451, 71940.083, 72046.592, 71912.102], [19.123, 23.853, 18.767, 20.411, 14.454, 20.073, 34.737], [6247.1091565717115, 6077.936435320111, 1665.3503603862832, 1983.7069360407809, 2890.4189272314584, 1113.514057223028, 3214.5539639066183], [140, 141, 142, 143, 144, 145, 146]], [2, 851, [10152, 10222, 10313, 10399, 10477, 10566, 10633], [6515.005, 6371.444, 6455.318, 6424.877, 6417.321, 6350.933, 6462.753], [35470.356, 35568.593, 35534.177, 35629.013, 35568.134, 35531.528, 35555.912], [28.298, 9.204, 12.479, 17.781, 6.549, 18.241, 24.383], [2488.2337257431222, 64998.06795073109, 3176.781578911766, 6227.366880678527, 4470.318601039944, 2282.6789345635625, 1695.7018481051036], [145, 146, 147, 148, 149, 150, 151]], [3, 852, [10203, 10287, 10370, 10454, 10540, 10607, 10687, 10761, 10843, 10934, 11017, 11091, 11171], [42401.983, 42363.72, 42329.177, 42265.518, 42209.309, 42246.779, 42239.506, 42281.425, 42247.179, 42272.867, 42227.81, 42260.933, 42154.713], [38353.208, 38393.344, 38421.04, 38452.453, 38436.641, 38458.548, 38415.895, 38411.533, 38400.166, 38418.145, 38475.959, 38484.155, 38468.633], [24.967, 15.503, 11.412, 13.539, 13.434, 18.674, 17.864, 11.866, 10.698, 12.257, 9.403, 23.087, 19.117], [6232.28235748626, 3635.720761670372, 2186.14844906177, 1120.3223202406389, 1895.0796016975955, 3483.1165863208976, 3477.4606497406753, 2511.912687877773, 3408.2720914282113, 2185.1388342487553, 2338.817007096023, 1290.6627258624587, 1400.448148511795], [145, 146, 147, 148, 149, 150, 151, 152, 153, 154, 155, 156, 157]], [3, 853, [10204, 10289, 10373, 10455, 10541, 10610, 10688, 10763], [42829.284, 42963.191, 42898.859, 42924.306, 42946.505, 43032.604, 42931.657, 42940.79], [38879.585, 38770.017, 38620.917, 38748.173, 38841.793, 38820.874, 38841.857, 38751.574], [19.564, 17.421, 22.362, 17.887, 21.84, 27.401, 37.111, 25.817], [6924.349934149377, 5787.851260431893, 7593.223962070139, 8748.40066205984, 2036.1498606082966, 1504.6314068129343, 5440.946019885148, 2413.8649694272467], [145, 146, 147, 148, 149, 150, 151, 152]], [3, 887, [10692, 10767, 10850, 10938, 11024], [44076.159, 44103.636, 44104.363, 44079.476, 44059.958], [36867.707, 36858.648, 36824.753, 36726.008, 36679.76], [24.049, 26.499, 21.976, 20.545, 23.561], [3779.5521417364907, 2211.794202026542, 1512.2693275575907, 1503.923159735971, 3782.6848776403303], [151, 152, 153, 154, 155]], [1, 891, [10655, 10735, 10808, 10906, 10982, 11063, 11141, 11215, 11284], [20637.655, 20562.583, 20442.24, 20411.692, 20424.362, 20475.098, 20497.667, 20468.128, 20509.922], [13161.093, 12929.363, 13009.934, 13072.078, 12955.667, 12885.237, 13064.131, 13010.495, 13013.401], [34.67, 20.925, 12.309, 10.437, 21.826, 16.121, 10.188, 12.57, 16.881], [1206.1565257725272, 18000.67406645686, 3453.357667827808, 3075.7363648215824, 7337.3242888745635, 15608.7982286405, 3461.788318969344, 3700.894048058811, 2755.7581300191378], [151, 152, 153, 154, 155, 156, 157, 158, 159]], [0, 907, [11076, 11164, 11233, 11299, 11370], [33495.049, 33516.905, 33576.953, 33803.419, 33926.484], [8022.289, 8076.381, 8076.247, 7991.119, 7997.171], [14.511, 12.538, 22.118, 30.215, 29.397], [1297.513484346361, 1579.768757267976, 2216.703998426795, 6449.674810917884, 1404.3194339320826], [156, 157, 158, 159, 160]], [1, 916, [10810, 10907, 10984, 11066, 11143, 11219, 11286, 11343, 11420, 11496, 11580, 11654], [22019.798, 22023.797, 22003.738, 22052.267, 21939.536, 22100.281, 22135.026, 22088.731, 22068.919, 22087.83, 22089.179, 22136.38], [13165.106, 13200.481, 13126.466, 13124.533, 13181.685, 13162.722, 13277.525, 13204.992, 13186.792, 13284.723, 13336.027, 13237.855], [13.627, 30.495, 28.08, 24.642, 16.691, 26.724, 10.517, 25.853, 24.478, 26.686, 28.494, 11.149], [513.2915035091816, 3166.488227141889, 3984.8432244917676, 3975.8837430606886, 991.7101126083886, 2387.145936360879, 57547.672344332044, 3614.070116544678, 5027.318047156121, 2443.100209582601, 2928.5363114734027, 48492.95122615535], [153, 154, 155, 156, 157, 158, 159, 160, 161, 162, 163, 164]], [4, 918, [11133, 11211, 11278, 11334, 11408, 11485, 11569, 11643], [17764.342, 17715.999, 17754.289, 17695.09, 17691.63, 17772.416, 17680.724, 17648.195], [59828.209, 59712.058, 59762.563, 59774.1, 59763.335, 59757.871, 59843.025, 59752.589], [34.146, 17.046, 15.976, 19.835, 12.46, 17.789, 14.276, 22.778], [2513.103947279722, 5053.686115932047, 4900.315001991503, 5236.643813380976, 2767.8613564202183, 6619.825383777834, 4248.866145730768, 8984.347156438424], [157, 158, 159, 160, 161, 162, 163, 164]], [1, 921, [11140, 11216, 11283, 11342, 11415, 11489, 11577, 11650], [20520.436, 20537.56, 20504.631, 20654.797, 20421.501, 20423.564, 20424.539, 20444.425], [12649.164, 12780.215, 12695.78, 12800.192, 12713.602, 12836.94, 12845.586, 12770.014], [25.066, 24.781, 22.391, 25.049, 15.654, 13.111, 26.029, 21.225], [3485.047196475804, 6256.49690506202, 6477.084913949803, 11068.858454218473, 3381.318361993563, 3374.6685950403908, 3435.9481980206747, 1384.27393711892], [157, 158, 159, 160, 161, 162, 163, 164]], [6, 923, [11228, 11291, 11357, 11425, 11509, 11593, 11661], [28009.021, 28085.349, 28139.505, 28057.673, 28012.857, 27991.734, 27948.524], [72075.333, 72056.423, 72001.635, 71937.506, 71938.074, 71976.294, 71928.023], [9.684, 13.22, 18.279, 14.104, 8.361, 13.688, 19.797], [2396.334466594318, 2993.9997381427584, 1603.5048064028636, 1782.14108070034, 1846.6509708251049, 2150.882913628202, 1577.6800022733387], [158, 159, 160, 161, 162, 163, 164]], [0, 926, [11234, 11300, 11372, 11436, 11523, 11605, 11673, 11745, 11818], [34084.32, 34057.359, 34094.278, 34149.633, 34216.432, 34275.478, 34446.482, 34531.351, 34450.169], [9128.672, 9149.696, 9144.952, 9144.338, 8990.577, 8948.753, 8875.119, 8841.837, 8870.0], [11.879, 15.559, 13.841, 18.327, 32.892, 17.255, 26.728, 14.074, 19.85], [3004.199058385133, 1016.3682003527232, 2645.088156699394, 1526.6602222804074, 1804.5433072094122, 9519.14922371541, 3282.4905474338198, 2418.485624977896, 858.6749126038575], [158, 159, 160, 161, 162, 163, 164, 165, 166]], [6, 954, [11426, 11512, 11596, 11663, 11736], [28742.177, 28824.206, 28797.845, 28856.705, 28950.79], [73036.082, 73075.449, 73111.732, 73126.169, 73101.952], [14.902, 14.685, 27.108, 22.19, 11.073], [1320.7759173718537, 1253.899476196241, 962.5369856639913, 1576.0326164501184, 2201.4994978353084], [161, 162, 163, 164, 165]], [5, 962, [11674, 11747, 11819, 11909, 12002, 12074, 12148, 12215, 12280, 12345, 12416, 12484], [35373.129, 35432.022, 35600.573, 35568.715, 35565.092, 35480.865, 35530.298, 35500.479, 35495.838, 35438.337, 35382.551, 35346.413], [71276.078, 71278.18, 71284.713, 71315.327, 71288.614, 71275.261, 71349.231, 71365.364, 71328.606, 71242.064, 71200.392, 71216.999], [25.087, 25.041, 14.805, 11.755, 22.72, 26.46, 21.312, 17.05, 28.145, 15.045, 32.299, 14.556], [765.7581525680401, 5354.27700703539, 1976.5759846021876, 2631.8714323697222, 3089.59160438702, 3373.1352801132225, 1811.6958264672655, 1414.3534936104672, 1562.605748904852, 10749.537690359095, 2132.815538155995, 2447.6465962988714], [164, 165, 166, 167, 168, 169, 170, 171, 172, 173, 174, 175]], [0, 987, [11815, 11905, 11999, 12070, 12143, 12213, 12279, 12343, 12413, 12482, 12563], [33950.206, 33954.196, 33945.254, 34052.518, 33926.964, 33975.28, 34041.459, 34117.848, 34041.663, 33998.865, 34060.557], [6660.134, 6559.996, 6586.342, 6676.991, 6588.55, 6595.415, 6515.609, 6466.189, 6565.132, 6547.785, 6511.703], [18.032, 27.339, 15.335, 31.471, 27.443, 35.086, 15.105, 23.62, 16.688, 16.772, 13.567], [870.5925364789819, 1436.412561482156, 704.3203257465799, 2388.996411133357, 2342.8330044690183, 3185.1229433017224, 609.5526445329824, 637.5382705408257, 2170.397861356512, 3060.0422094402993, 8968.815751855187], [166, 167, 168, 169, 170, 171, 172, 173, 174, 175, 176]], [4, 1006, [12256, 12320, 12393, 12456, 12540, 12608, 12675, 12758, 12830, 12911, 12982], [17978.898, 17771.467, 17774.58, 17855.996, 17783.916, 17738.409, 17760.39, 17748.924, 17774.384, 17756.83, 17720.772], [59573.916, 59663.438, 59644.146, 59511.288, 59548.763, 59670.023, 59656.299, 59720.914, 59703.496, 59763.06, 59705.523], [24.982, 19.36, 22.202, 18.295, 33.389, 13.6, 13.182, 20.797, 16.269, 36.484, 18.819], [1579.9526253739507, 5712.679365587445, 4658.429847800281, 14291.41001275743, 2950.5848058802153, 3007.9328282298893, 4468.606439352195, 4322.386139787224, 1653.1265938109373, 1960.0552016729741, 2303.2794996555726], [172, 173, 174, 175, 176, 177, 178, 179, 180, 181, 182]], [1, 1031, [12615, 12686, 12771, 12840, 12923, 12995], [23312.831, 23212.921, 23221.037, 23228.284, 23235.222, 23307.887], [12853.59, 12752.336, 12747.2, 12797.302, 12765.412, 12743.325], [17.151, 14.078, 15.345, 15.929, 15.256, 19.828], [2644.9872383768156, 2101.6149730735133, 2496.622112603679, 1706.0687281578166, 2829.4991465870253, 2370.1911680785515], [177, 178, 179, 180, 181, 182]], [5, 1055, [12858, 12936, 13010, 13084, 13157, 13224, 13285, 13365, 13463, 13555, 13643, 13734, 13831, 13933], [35108.871, 35283.58, 35259.966, 35267.076, 35220.752, 35231.751, 35260.424, 35371.958, 35342.236, 35272.194, 35290.087, 35349.574, 35359.041, 35396.697], [71105.009, 71042.253, 71067.401, 71061.233, 71240.557, 71257.762, 71249.623, 71218.004, 71277.318, 71232.887, 71242.575, 71222.646, 71293.747, 71299.633], [25.674, 29.055, 15.456, 24.714, 8.532, 16.315, 13.353, 30.086, 19.665, 15.781, 14.732, 24.964, 15.571, 14.364], [1157.1194847684062, 2533.3455190494765, 52795.24295568434, 1555.9940019935543, 1931.1695666934231, 2283.9573593581113, 2017.5809554172174, 2666.412776929339, 2343.6832863644945, 1151.7164266271163, 1906.4553446549742, 12116.253672819043, 2805.3200088067692, 1394.1074545913953], [180, 181, 182, 183, 184, 185, 186, 187, 188, 189, 190, 191, 192, 193]], [4, 1065, [13125, 13199, 13261, 13328, 13419, 13514], [17497.51, 17557.315, 17527.802, 17648.731, 17647.752, 17736.614], [60683.761, 60685.718, 60620.587, 60726.499, 60595.684, 60534.343], [23.113, 41.331, 29.353, 21.361, 20.352, 11.64], [845.0379081964743, 2170.9568721223477, 1669.7654476740627, 4710.697284257873, 9267.48098402908, 131210.72528018497], [184, 185, 186, 187, 188, 189]], [4, 1066, [13126, 13200, 13262, 13329, 13420], [17695.134, 17771.129, 17683.461, 17706.755, 17746.784], [59719.52, 59742.908, 59738.956, 59783.547, 59681.69], [19.529, 16.795, 12.506, 15.336, 21.211], [1848.0201053349167, 684.260207891008, 2051.3976050083606, 1729.0172980755372, 1935.038402495707], [184, 185, 186, 187, 188]], [1, 1069, [12994, 13071, 13137, 13206, 13269, 13340, 13435, 13523, 13614], [22270.328, 22460.048, 22439.341, 22450.031, 22249.937, 22168.144, 22176.641, 21943.903, 21911.344], [13137.956, 13191.363, 12982.712, 13030.069, 13130.768, 13041.224, 13101.632, 13079.14, 13045.888], [10.592, 28.959, 25.806, 30.38, 21.112, 20.151, 18.278, 20.227, 16.392], [3849.5610963092527, 8977.168616273206, 2089.1719046493863, 1536.6244944325088, 1176.1804871252082, 5047.064981891653, 1598.5077402789705, 1390.1357763192054, 6800.961003952507], [182, 183, 184, 185, 186, 187, 188, 189, 190]], [1, 1070, [13140, 13207, 13272, 13346, 13438, 13528, 13619, 13708], [23228.008, 23201.038, 23270.994, 23219.427, 23136.211, 23097.022, 23010.164, 23016.493], [12796.831, 12699.496, 12695.483, 12667.458, 12709.675, 12770.163, 12979.74, 12904.428], [26.61, 26.274, 13.755, 24.077, 23.641, 17.267, 21.383, 24.503], [3591.1110629431887, 1584.7839583163263, 1365.333163513743, 1092.1253733418453, 6088.008117844144, 25617.57399942774, 9610.030937155923, 19272.323710740067], [184, 185, 186, 187, 188, 189, 190, 191]], [1, 1087, [13270, 13343, 13437, 13525, 13615], [22363.931, 22358.304, 22337.974, 22377.184, 22308.933], [12467.974, 12601.194, 12454.273, 12426.204, 12512.074], [28.141, 12.883, 15.14, 14.869, 29.739], [890.8531586705108, 56823.49625896252, 22207.12594670857, 4685.803362467329, 14252.324793988919], [186, 187, 188, 189, 190]], [4, 1095, [13509, 13599, 13690, 13786, 13892], [17117.924, 17136.444, 17162.683, 17159.481, 17169.713], [59350.781, 59500.985, 59634.253, 59662.172, 59634.523], [14.787, 20.995, 29.571, 23.491, 19.997], [23130.06085401502, 9936.45476495153, 4540.21513403154, 2469.905321462941, 7579.419814428386], [189, 190, 191, 192, 193]], [6, 1102, [13445, 13533, 13625, 13718, 13814, 13917, 14002, 14094, 14181, 14254, 14341, 14436, 14531, 14601], [27991.558, 28162.055, 28204.616, 28250.249, 28272.339, 28249.915, 28259.547, 28205.437, 28241.363, 28287.297, 28268.738, 28275.373, 28290.94, 28238.969], [72698.347, 72664.207, 72739.919, 72740.556, 72729.701, 72725.99, 72734.965, 72725.607, 72783.239, 72824.43, 72825.063, 72938.145, 72794.207, 72812.981], [32.01, 26.281, 21.07, 15.757, 11.266, 12.013, 11.784, 13.805, 12.335, 16.866, 14.419, 24.184, 18.482, 28.657], [1009.7647565287208, 2216.81917559821, 1503.737874459502, 1564.8765524603211, 1954.9329498647128, 3618.1299249713024, 4374.151845204374, 1921.6672573507744, 3038.922568611062, 2685.1659044757866, 2472.330378648405, 1612.905430836189, 3698.424187296951, 2904.39535941495], [188, 189, 190, 191, 192, 193, 194, 195, 196, 197, 198, 199, 200, 201]], [0, 1107, [13360, 13456, 13548, 13635, 13729, 13825, 13928, 14014], [34042.942, 34042.793, 34027.898, 34146.907, 34071.636, 33912.848, 33885.302, 33908.056], [6778.267, 6682.012, 6704.449, 6699.758, 6774.795, 6904.326, 7021.888, 7055.905], [13.034, 15.08, 13.078, 15.2, 17.885, 10.017, 15.13, 9.16], [2452.6756033293514, 3452.3269517009317, 1914.8121324650187, 4713.875379871369, 2012.6326756992655, 2694.7485105238165, 2205.164484360061, 1977.3936677932447], [187, 188, 189, 190, 191, 192, 193, 194]], [0, 1108, [13457, 13549, 13637, 13730, 13827, 13930], [33979.615, 34137.957, 34263.154, 34226.266, 34302.834, 34282.167], [8489.546, 8454.994, 8528.265, 8448.081, 8512.164, 8523.518], [21.159, 19.181, 18.833, 24.889, 13.669, 15.0], [1378.1611072907867, 1439.9147183882221, 891.8503065051823, 2259.3757940466166, 1712.5639243263302, 771.3106219904129], [188, 189, 190, 191, 192, 193]], [0, 1110, [13459, 13551, 13638, 13731, 13826], [34273.545, 34326.349, 34386.597, 34297.009, 34227.934], [9012.933, 9039.19, 8947.236, 9042.565, 8946.658], [22.312, 27.808, 21.128, 17.722, 20.899], [1371.2877091518653, 2132.2347304260325, 3970.5052835652405, 1989.460535276669, 5414.108138835694], [188, 189, 190, 191, 192]], [2, 1114, [13306, 13398, 13494, 13581, 13677, 13769], [6094.38, 6222.232, 6193.085, 6148.335, 6132.786, 6232.013], [35486.495, 35408.271, 35467.455, 35603.831, 35684.331, 35521.644], [25.185, 11.182, 17.656, 16.162, 15.121, 21.49], [5560.599750216687, 5318.563811698925, 11333.23400623541, 4699.554172678966, 3068.27506294046, 7036.751924914596], [187, 188, 189, 190, 191, 192]], [5, 1115, [13466, 13558, 13645, 13737, 13833, 13934, 14017, 14114, 14196], [36300.743, 36236.08, 36107.826, 36070.63, 36182.181, 36121.22, 36016.369, 36037.82, 36030.197], [70824.71, 70808.061, 70778.379, 70804.577, 70876.668, 70789.39, 70813.821, 70814.05, 70832.756], [20.794, 12.935, 11.31, 13.975, 11.913, 13.305, 19.821, 8.561, 13.969], [1846.8025557762458, 1978.4548602700247, 2425.403558887603, 2427.7887823338087, 2344.442416235061, 2063.671026329605, 1284.6486577562214, 2165.4455433176277, 2941.2546074365646], [188, 189, 190, 191, 192, 193, 194, 195, 196]], [2, 1117, [13311, 13401, 13497, 13583, 13679, 13771, 13875, 13965], [6997.14, 6981.784, 7113.743, 7209.894, 7049.679, 7011.283, 6979.941, 6778.901], [35638.307, 35583.746, 35701.895, 35793.92, 35657.701, 35575.549, 35581.718, 35472.523], [26.08, 23.182, 29.412, 23.536, 17.536, 22.925, 27.863, 22.462], [2035.4365736999312, 973.0989098891695, 1208.3568244659757, 7365.140036267612, 2965.27201826743, 1540.0865120724154, 1425.5106785236105, 11307.478169261818], [187, 188, 189, 190, 191, 192, 193, 194]], [2, 1119, [13498, 13584, 13680, 13772, 13878, 13967, 14050, 14143], [7305.779, 7281.611, 7303.055, 7379.756, 7324.492, 7482.249, 7456.168, 7412.862], [36697.869, 36735.403, 36699.191, 36739.473, 36689.586, 36705.39, 36725.545, 36765.313], [12.193, 17.611, 18.942, 16.913, 27.676, 18.138, 15.28, 19.991], [2294.891034380153, 4320.9550485081345, 6431.876263320094, 2610.5730130319134, 6976.6594488514265, 917.4305628312904, 944.281422891709, 2791.9847161916537], [189, 190, 191, 192, 193, 194, 195, 196]], [3, 1120, [13380, 13477, 13565, 13656, 13752, 13851, 13949, 14029], [43895.095, 43905.173, 43972.895, 44050.679, 44008.729, 43990.04, 43898.584, 44002.845], [36725.837, 36713.469, 36763.039, 36828.649, 36891.907, 36870.293, 36925.932, 36849.99], [22.287, 11.687, 25.614, 18.801, 18.78, 14.779, 15.457, 17.852], [19679.876920928902, 41881.3292165297, 2056.7145770152692, 4471.787083436337, 4268.601668857273, 4496.811185039171, 19896.493993032924, 2586.1546520551874], [187, 188, 189, 190, 191, 192, 193, 194]], [4, 1134, [13598, 13694, 13787, 13893, 13980, 14071, 14157, 14235, 14319, 14407, 14505, 14580], [17233.428, 17411.228, 17399.864, 17349.263, 17409.877, 17290.737, 17342.305, 17231.123, 17160.972, 17168.691, 17254.577, 17225.85], [58677.416, 58622.969, 58595.666, 58822.943, 58928.312, 58942.635, 58932.966, 58946.325, 58940.752, 58952.007, 58986.196, 58998.587], [22.617, 19.282, 30.804, 24.618, 17.457, 21.873, 18.727, 16.289, 15.376, 37.483, 17.034, 20.1], [6529.539384941597, 8177.604715740084, 5207.615243429883, 4417.0042836717275, 5421.795147451765, 4335.060279173771, 1796.1175714372941, 2164.3750158228363, 2625.3930057304724, 1895.2270494246882, 1476.8101100951021, 1097.8104854277635], [190, 191, 192, 193, 194, 195, 196, 197, 198, 199, 200, 201]], [4, 1135, [13601, 13696, 13788, 13894, 13981, 14073, 14158, 14237, 14322, 14411], [17516.409, 17516.023, 17545.264, 17576.767, 17588.074, 17543.343, 17626.171, 17657.619, 17747.811, 17811.067], [60693.302, 60641.27, 60664.386, 60733.742, 60822.405, 60767.742, 60811.813, 60789.434, 60860.402, 60810.565], [12.91, 13.76, 10.473, 13.116, 18.843, 18.273, 21.401, 19.199, 20.846, 32.519], [14261.751246639806, 11140.320784709118, 6710.242398787514, 18782.68626823267, 8736.55125487917, 14572.112202261653, 5545.167574126242, 15408.374984062595, 6237.146162681732, 7040.224570093234], [190, 191, 192, 193, 194, 195, 196, 197, 198, 199]], [1, 1137, [13617, 13706, 13802, 13910, 13994, 14086, 14170, 14246, 14332, 14424], [22836.473, 22809.182, 22881.734, 22887.938, 22719.575, 22707.913, 22627.147, 22681.662, 22687.036, 22746.926], [12977.906, 13018.785, 12984.029, 13037.606, 12955.975, 12939.199, 12913.813, 13016.828, 13045.628, 13175.822], [21.139, 23.14, 14.582, 15.86, 25.265, 17.199, 16.84, 23.478, 21.516, 31.72], [4588.9491383321865, 6446.439713704038, 17499.51793057276, 23990.70202843146, 1469.0464157681226, 1608.9380831944952, 2968.244719385134, 1711.612314217362, 6254.009382982601, 2029.3573521281223], [190, 191, 192, 193, 194, 195, 196, 197, 198, 199]], [0, 1140, [13824, 13927, 14013, 14108, 14189, 14262, 14349, 14443], [33634.908, 33508.414, 33527.207, 33694.656, 33638.052, 33747.404, 33531.891, 33542.477], [8039.142, 8092.881, 8104.238, 8107.016, 8095.693, 8078.741, 8070.235, 8115.207], [21.941, 12.509, 15.993, 28.928, 25.15, 39.7, 15.022, 10.67], [6708.287848168592, 1570.3183302046477, 2084.2000415187604, 4626.962198942261, 4575.166024044084, 2201.1329637932995, 1414.935607415048, 829.0723948671647], [192, 193, 194, 195, 196, 197, 198, 199]], [2, 1144, [13770, 13872, 13963, 14047, 14139, 14219, 14301], [6276.033, 6273.934, 6303.253, 6423.755, 6379.265, 6227.542, 6282.367], [35438.744, 35379.288, 35488.26, 35414.076, 35506.063, 35573.17, 35493.974], [24.057, 17.096, 14.29, 8.724, 23.171, 18.012, 24.93], [11115.334368095817, 8281.430994681768, 3619.672902816212, 5864.27039828245, 4810.140352655346, 4879.918301525716, 2218.9589270854303], [192, 193, 194, 195, 196, 197, 198]], [3, 1145, [14122, 14203, 14275, 14371, 14468, 14549, 14618, 14695, 14757, 14828, 14895], [42754.097, 42791.653, 42815.972, 42818.252, 42836.368, 42809.435, 42816.253, 42746.927, 42821.68, 42825.453, 42807.336], [38931.413, 38907.35, 38826.71, 38762.813, 38722.397, 38824.044, 38939.588, 38999.719, 38892.191, 38885.172, 38945.603], [17.733, 16.224, 15.807, 22.541, 24.443, 21.206, 14.647, 22.99, 19.345, 10.871, 24.744], [4408.131173213321, 2256.0102457591397, 4086.1154655479445, 3592.963417571104, 2906.9959939147443, 3048.7660056405057, 2824.097057687813, 2592.3979997920183, 2317.3966624727436, 541.6443237512497, 1016.0639730182065], [195, 196, 197, 198, 199, 200, 201, 202, 203, 204, 205]], [3, 1147, [14205, 14276, 14374, 14472, 14550], [43801.028, 43718.462, 43553.78, 43593.634, 43531.115], [36974.653, 36834.28, 36927.36, 36890.661, 36960.929], [42.652, 19.938, 22.146, 24.812, 16.024], [7220.126348607532, 7897.41593656367, 1128.219873914521, 1334.7968389852517, 1022.3573890509763], [196, 197, 198, 199, 200]], [3, 1149, [13751, 13850, 13948, 14028, 14124, 14207, 14277, 14375, 14474, 14551, 14619, 14698], [43953.85, 43848.353, 43896.963, 43882.547, 43851.501, 43864.162, 43831.637, 43843.798, 43905.418, 43837.422, 43889.0, 43848.516], [37103.178, 37320.431, 37261.432, 37421.24, 37456.314, 37421.162, 37406.541, 37451.666, 37442.337, 37461.365, 37411.177, 37465.632], [27.595, 26.336, 18.203, 12.745, 11.001, 13.844, 15.258, 12.203, 12.079, 17.611, 15.634, 17.593], [6606.046226646572, 7838.197486929775, 7441.77399146058, 4654.661457970357, 3418.3780390254647, 4059.516607153483, 1952.6597629031048, 2055.0410198426252, 2331.1680210047575, 3364.9891155806695, 1810.9704973787227, 1075.2347015891735], [191, 192, 193, 194, 195, 196, 197, 198, 199, 200, 201, 202]], [4, 1153, [13604, 13697, 13790, 13896, 13982, 14074], [17710.634, 17739.602, 17788.842, 17719.539, 17702.037, 17741.417], [59760.202, 59701.549, 59749.381, 59738.972, 59718.894, 59960.181], [20.4, 17.371, 22.241, 22.266, 14.093, 29.719], [4243.4451316505765, 8279.670269338905, 3413.173706943171, 3348.931253775292, 3106.4778342553045, 3704.7316335014493], [190, 191, 192, 193, 194, 195]], [3, 1158, [13654, 13748, 13848, 13945, 14027], [42987.199, 42984.202, 42975.597, 43031.335, 42912.278], [38011.882, 37886.816, 37944.544, 38021.719, 38100.539], [9.658, 10.303, 9.207, 19.808, 21.285], [103400.33388868593, 72708.89348548862, 100511.65652069909, 20412.12306331948, 13278.811629876689], [190, 191, 192, 193, 194]], [1, 1165, [14517, 14588, 14664, 14730, 14790], [20591.357, 20599.107, 20582.47, 20802.011, 20827.713], [13288.947, 13329.688, 13374.274, 13281.649, 13282.261], [27.439, 33.476, 25.984, 20.263, 24.474], [1571.9650481144756, 1220.5921603197498, 1597.9987373349632, 31631.194043980766, 534.3812334388309], [200, 201, 202, 203, 204]], [5, 1170, [14270, 14360, 14455, 14545, 14614, 14688, 14751, 14822, 14886, 14969, 15058, 15145, 15225], [36487.318, 36418.836, 36481.648, 36493.68, 36521.122, 36474.23, 36491.341, 36558.259, 36599.825, 36530.919, 36549.533, 36527.783, 36608.386], [71316.105, 71238.959, 71103.601, 71111.389, 71262.371, 71323.927, 71284.023, 71265.082, 71290.353, 71324.202, 71313.808, 71301.144, 71314.962], [23.189, 12.608, 11.805, 9.123, 13.178, 19.31, 17.387, 11.35, 12.932, 8.591, 19.321, 12.844, 26.474], [1183.5297969378807, 2708.818238842458, 3205.2722045584874, 3240.635091184357, 1824.4664962195088, 2607.6178515468273, 3817.088877228249, 2354.8073809947373, 1162.084956986996, 2044.9663832635167, 2224.9062316501527, 1559.9661333661095, 775.4962323525466], [197, 198, 199, 200, 201, 202, 203, 204, 205, 206, 207, 208, 209]], [3, 1174, [14696, 14759, 14829, 14896, 14982, 15068, 15154, 15233, 15317], [43432.02, 43502.28, 43505.521, 43624.402, 43623.744, 43577.054, 43614.423, 43643.073, 43605.486], [37807.05, 37733.393, 37722.877, 37663.049, 37646.561, 37704.048, 37660.489, 37640.088, 37630.879], [18.823, 14.556, 23.529, 10.751, 11.625, 18.061, 8.261, 12.464, 8.267], [1151.4915307827387, 1772.9032413547718, 1461.3414634610815, 2598.037896706492, 2176.2684541337953, 1532.2604708812542, 3511.940868024989, 2647.6520143492744, 2819.5976512356065], [202, 203, 204, 205, 206, 207, 208, 209, 210]], [1, 1192, [14334, 14425, 14521, 14594, 14670], [23299.716, 23272.481, 23257.066, 23286.766, 23195.948], [12556.001, 12453.777, 12491.159, 12587.067, 12686.814], [24.627, 13.178, 19.293, 22.34, 32.817], [1870.5670727947788, 3241.068250982145, 3735.30208682609, 2771.859055028144, 10774.286285063481], [198, 199, 200, 201, 202]], [1, 1222, [14732, 14793, 14867, 14945, 15029, 15119, 15202, 15279, 15361, 15431, 15500], [22459.877, 22571.332, 22573.499, 22575.909, 22538.244, 22574.748, 22573.83, 22577.189, 22611.644, 22582.458, 22616.726], [12977.435, 12760.776, 12777.702, 12793.435, 12877.168, 12757.959, 12746.512, 12801.447, 12785.402, 12799.056, 12772.37], [16.245, 12.765, 14.536, 12.572, 24.268, 10.592, 22.119, 25.72, 13.631, 19.348, 17.823], [40205.57811041876, 1046.0109938577614, 1860.7839454827797, 2343.0444560921233, 6314.654814404094, 2109.2650795076474, 1348.629401182189, 2628.5061050075915, 668.0807292868722, 1531.8840357048962, 1288.6590109539677], [203, 204, 205, 206, 207, 208, 209, 210, 211, 212, 213]], [0, 1227, [14746, 14813, 14878, 14961, 15047], [33706.22, 33702.403, 33733.221, 33757.179, 33735.342], [8885.986, 8920.499, 8818.59, 8811.879, 8813.438], [19.116, 24.526, 34.107, 22.572, 20.427], [3557.50234984266, 2007.4632853495366, 2411.0931147804954, 4875.091606256561, 2787.641429425904], [203, 204, 205, 206, 207]], [0, 1229, [14749, 14818, 14883, 14966, 15054], [34668.666, 34587.799, 34672.714, 34718.579, 34637.649], [7283.872, 7375.434, 7209.675, 7231.282, 7186.061], [28.773, 22.002, 20.026, 10.513, 21.538], [2276.7332591525937, 10263.033542161711, 1659.3618454331615, 966.2540246283304, 1508.2596634786796], [203, 204, 205, 206, 207]], [6, 1264, [15126, 15208, 15284, 15367, 15438, 15511, 15590, 15657, 15734, 15812, 15882], [27917.921, 27970.193, 28035.479, 28016.659, 28092.341, 28064.315, 27974.05, 27914.739, 28017.293, 28204.469, 28036.503], [71728.475, 71740.877, 71801.583, 71820.385, 71932.023, 71849.063, 71766.845, 71661.897, 71669.133, 71785.525, 71804.933], [20.153, 24.619, 20.442, 17.803, 12.218, 14.431, 13.325, 9.491, 23.014, 39.91, 21.631], [1419.25715791728, 2090.698334093113, 1817.1938281154278, 3991.632904747854, 2181.5784436240274, 2600.9639956608175, 8358.953317824324, 3235.872809271822, 4372.432412456887, 2783.062632000445, 4855.232111605998], [208, 209, 210, 211, 212, 213, 214, 215, 216, 217, 218]], [0, 1266, [14962, 15049, 15135, 15216, 15295, 15371], [33895.781, 33881.662, 33875.999, 33817.284, 33903.699, 33931.802], [6907.239, 7035.299, 6995.719, 7165.69, 7166.706, 7083.173], [16.545, 15.32, 14.56, 26.563, 15.88, 14.455], [16887.20417264766, 5478.722046814571, 1825.6736577192619, 1079.8502184185297, 1549.2862466927613, 2605.1627168158993], [206, 207, 208, 209, 210, 211]], [3, 1276, [15067, 15152, 15232, 15314, 15386, 15453, 15531], [42836.065, 42963.562, 42960.445, 42913.556, 42893.261, 42986.355, 42952.238], [38827.124, 38872.332, 38913.814, 38967.015, 38876.484, 38839.048, 38885.434], [42.591, 38.807, 20.164, 22.402, 16.197, 14.552, 18.789], [5671.5703584735575, 2269.824785117879, 2908.1189495070453, 3125.5048274055307, 23548.727766350912, 2296.9064610889973, 2151.7665151668693], [207, 208, 209, 210, 211, 212, 213]], [4, 1298, [15267, 15354, 15421, 15490, 15575, 15641], [17383.904, 17277.76, 17223.206, 17398.888, 17326.796, 17265.038], [60386.298, 60351.683, 60361.368, 60465.868, 60385.769, 60345.764], [31.804, 30.416, 28.766, 17.914, 38.967, 19.986], [4261.340992880023, 1133.6593684061936, 2078.7509451911224, 23801.966038897222, 1240.6780862003334, 1349.8620818842933], [210, 211, 212, 213, 214, 215]], [5, 1308, [15446, 15525, 15601, 15669, 15745, 15825], [37212.319, 37166.75, 37255.249, 37261.193, 37301.144, 37185.856], [70867.347, 70883.175, 70881.727, 70867.492, 70850.25, 70870.763], [13.411, 25.729, 19.254, 13.868, 16.566, 23.694], [2519.7607978564247, 3923.0517103641682, 568.2589466180036, 1223.2189931335104, 1679.9439973198077, 1361.1629788944003], [212, 213, 214, 215, 216, 217]], [2, 1320, [15473, 15555, 15626, 15700, 15767, 15846, 15918], [6760.003, 6769.348, 6721.469, 6739.241, 6861.959, 6878.035, 6793.055], [35910.562, 36100.332, 36148.113, 35985.89, 35994.277, 35942.726, 35905.153], [23.856, 9.012, 15.512, 44.565, 15.379, 17.063, 32.401], [2453.311656123289, 1562.7428511790586, 2974.6119005981595, 2309.269979613071, 1387.7261820403673, 2011.1934250000593, 1895.1608670484557], [213, 214, 215, 216, 217, 218, 219]], [1, 1324, [15645, 15722, 15791, 15870, 15948, 16015, 16069, 16149, 16217, 16291, 16348, 16401, 16480, 16543, 16595, 16659, 16728, 16806, 16876, 16947], [20187.9, 20221.242, 20311.305, 20265.065, 20193.626, 20243.561, 20305.963, 20319.182, 20308.433, 20262.342, 20343.138, 20440.506, 20475.092, 20425.509, 20425.647, 20380.191, 20417.312, 20458.452, 20445.647, 20580.282], [13088.079, 13034.768, 13133.834, 13090.722, 13016.588, 12978.999, 12986.102, 12996.667, 13093.966, 13135.685, 13201.634, 13256.008, 13241.664, 13217.962, 13132.014, 13168.521, 13155.279, 13201.918, 13207.285, 13227.408], [21.349, 23.815, 16.554, 20.234, 19.095, 18.667, 15.392, 14.068, 20.966, 11.234, 19.027, 14.004, 20.339, 12.647, 13.671, 24.238, 15.997, 14.923, 17.848, 20.476], [979.8202483957958, 6362.266792829982, 1265.0652707543186, 1263.189527044511, 962.9764320442952, 871.3951281393186, 1242.0377390852468, 2067.066780630853, 2712.393794470543, 1609.1142715045241, 3399.5116892422698, 1761.2191417744689, 2065.4256280860345, 1548.8816078818445, 1186.8246435041992, 1149.1332658438805, 3073.897383513483, 3099.4566334724077, 2125.4140010500173, 2006.7813378619562], [215, 216, 217, 218, 219, 220, 221, 222, 223, 224, 225, 226, 227, 228, 229, 230, 231, 232, 233, 234]], [1, 1325, [15581, 15648, 15725, 15795, 15872, 15952, 16017, 16073, 16153, 16221], [21838.868, 21855.678, 21817.932, 21764.903, 21800.662, 21771.37, 21787.165, 21831.5, 21853.187, 21906.211], [12798.587, 12941.118, 12889.126, 12903.533, 12829.803, 12841.491, 12845.811, 12896.59, 12731.102, 12711.497], [22.645, 26.894, 21.393, 18.346, 17.48, 20.429, 20.409, 27.597, 27.16, 24.957], [6190.397616714786, 1363.2760713985879, 1678.3315410141784, 4519.92864986933, 2326.4691617033145, 3827.256336809664, 5611.115970682384, 2980.244890439951, 3202.762084087732, 933.1596864438508], [214, 215, 216, 217, 218, 219, 220, 221, 222, 223]], [6, 1340, [15814, 15883, 15970, 16027, 16086, 16164], [28517.92, 28416.402, 28456.791, 28497.946, 28610.735, 28495.731], [71735.927, 71724.539, 71599.483, 71582.675, 71519.309, 71541.434], [21.087, 19.716, 12.101, 19.616, 9.206, 36.807], [3147.5788866119315, 3171.6424412439605, 2327.5213951900278, 2275.5114920074025, 2278.3058507733954, 2791.7820098535994], [217, 218, 219, 220, 221, 222]], [5, 1347, [15981, 16038, 16095, 16177, 16249, 16315, 16367], [37280.011, 37247.571, 37228.028, 37241.378, 37243.64, 37268.147, 37143.042], [70896.193, 70859.468, 70858.134, 70897.797, 70886.575, 70902.17, 70905.948], [18.335, 21.157, 17.759, 32.15, 23.917, 19.999, 23.131], [1196.806585195198, 1483.8703450819094, 1266.7845963290663, 1512.17016201178, 2004.1117525340094, 1042.571580364449, 2234.6797021823418], [219, 220, 221, 222, 223, 224, 225]], [4, 1349, [15941, 16012, 16065, 16141, 16213, 16286, 16341, 16395, 16473], [17621.031, 17602.478, 17642.873, 17585.705, 17631.156, 17643.517, 17650.772, 17704.765, 17633.614], [58985.46, 58903.706, 58933.481, 58941.259, 58908.245, 58871.605, 58744.859, 58821.414, 58859.464], [16.682, 20.327, 26.698, 15.689, 23.123, 18.34, 33.161, 20.331, 24.016], [2061.7182878563967, 1081.1405800224695, 1640.8266499024335, 995.8014822015824, 2114.8643076713524, 940.4838485595756, 842.7308135334486, 1470.1739834688908, 4392.477544665633], [219, 220, 221, 222, 223, 224, 225, 226, 227]], [3, 1351, [16046, 16102, 16181, 16253, 16319, 16370], [42835.212, 42810.975, 42948.12, 42987.787, 43033.785, 43113.313], [38576.977, 38620.442, 38573.983, 38672.082, 38679.216, 38545.448], [21.143, 13.218, 7.448, 7.511, 15.374, 23.531], [1655.1404558814136, 1641.8175023914962, 5081.525773632174, 5105.439293065241, 4851.735038722144, 5204.0667538919015], [220, 221, 222, 223, 224, 225]], [3, 1352, [15985, 16048, 16107, 16183, 16254, 16320, 16371, 16441, 16513, 16565, 16621], [43848.486, 43860.821, 43823.436, 43819.986, 43774.594, 43803.329, 43850.022, 43815.674, 43875.618, 43789.903, 43844.417], [36821.128, 36816.748, 36848.752, 36829.343, 36698.867, 36823.917, 36805.267, 36831.318, 36825.962, 36830.444, 36839.093], [9.007, 17.475, 14.394, 16.816, 23.869, 19.682, 20.981, 12.316, 17.395, 24.062, 9.033], [1602.7956361503793, 2118.8045001526016, 1823.9446009456701, 1652.393889493422, 4198.410196045228, 3107.422794384607, 1748.0588591273101, 1674.8537367014203, 1544.032648541334, 1705.498452027971, 1124.0766024098057], [219, 220, 221, 222, 223, 224, 225, 226, 227, 228, 229]], [6, 1354, [15967, 16025, 16085, 16162, 16233, 16301, 16356], [27989.89, 28067.803, 27952.703, 28004.218, 27964.005, 27974.032, 28047.399], [72166.125, 72078.69, 72154.486, 72209.173, 72199.972, 72221.329, 72186.397], [31.554, 14.845, 16.487, 16.485, 23.632, 18.015, 25.645], [935.4729075867116, 29166.524912727622, 5437.479839638699, 1186.654575907128, 1559.6980655317518, 2414.6165166797446, 2677.2931781641146], [219, 220, 221, 222, 223, 224, 225]], [2, 1384, [16329, 16382, 16455, 16524, 16576, 16639, 16703], [6730.891, 6576.071, 6581.575, 6466.511, 6541.343, 6597.761, 6679.107], [35508.04, 35375.108, 35392.865, 35327.141, 35374.668, 35397.847, 35442.96], [21.784, 13.922, 18.358, 18.445, 13.135, 13.193, 29.364], [1588.3811211901234, 1173.337320922541, 2900.0083681657234, 2042.306491939788, 2226.6282248361154, 2508.5515205607435, 920.6815418242742], [225, 226, 227, 228, 229, 230, 231]], [5, 1385, [16505, 16561, 16618, 16678, 16755, 16828, 16903, 16977, 17061, 17155, 17251], [37165.512, 37169.334, 37182.912, 37239.287, 37233.865, 37160.245, 37230.828, 37245.218, 37277.37, 37250.735, 37184.131], [70958.805, 70950.954, 70833.74, 70877.336, 70873.32, 70843.558, 70863.32, 70852.074, 70894.951, 70918.35, 70913.989], [23.571, 12.308, 18.053, 12.152, 21.706, 22.415, 26.559, 18.714, 21.686, 21.837, 14.768], [3225.2733561316486, 4071.4714931827402, 2477.3886318752325, 1986.1213902355482, 1779.9177214446333, 3286.7554196175056, 3363.788577186661, 1152.216701903416, 1349.8255573461267, 3963.427017571142, 1179.8764489407108], [227, 228, 229, 230, 231, 232, 233, 234, 235, 236, 237]], [4, 1389, [16537, 16588, 16653, 16723, 16796, 16869, 16943, 17025, 17119, 17210, 17299, 17391, 17492, 17596, 17679, 17775, 17862, 17947, 18036, 18121, 18215, 18284, 18363], [17591.131, 17821.952, 17797.797, 17766.553, 17821.039, 17812.086, 17816.298, 17819.745, 17841.375, 18058.585, 18070.994, 18111.589, 18121.19, 18097.623, 18037.967, 18085.306, 18150.669, 18160.096, 18164.288, 18183.846, 18171.874, 18028.947, 18141.358], [60967.325, 61000.403, 61015.421, 61009.654, 60925.421, 60936.016, 60933.855, 60928.344, 60934.22, 60864.385, 60880.355, 60799.315, 60899.069, 60983.571, 60997.18, 60974.253, 60904.639, 60895.851, 60895.423, 60862.848, 60860.678, 60879.467, 60903.104], [24.48, 31.707, 31.762, 22.942, 5.079, 2.167, 2.646, 3.795, 8.05, 15.356, 17.14, 16.758, 14.488, 15.822, 9.571, 15.723, 11.532, 12.058, 12.156, 22.58, 13.732, 24.274, 26.408], [1160.4418111351572, 4709.307629557276, 7261.9456572191, 5104.2102022124245, 5313.686420769181, 17210.361199417355, 18058.33683075515, 16077.90760365107, 6417.719155601478, 11187.44604857418, 12067.959509407685, 14424.568564106508, 7589.267996099719, 5343.733806464367, 3736.382714921562, 4857.619149651435, 3449.7894145242467, 4491.096880162458, 2382.550538672672, 2298.5380597107255, 2287.862199088308, 6269.664761399986, 2836.0700099616615], [228, 229, 230, 231, 232, 233, 234, 235, 236, 237, 238, 239, 240, 241, 242, 243, 244, 245, 246, 247, 248, 249, 250]], [4, 1390, [16476, 16540, 16592, 16656, 16725], [18064.276, 18217.929, 18220.288, 18223.303, 18183.068], [60914.124, 60828.98, 60850.624, 60876.473, 60910.398], [37.964, 24.687, 28.977, 19.781, 12.792], [2101.137865488997, 3121.0886140169796, 1582.879175325765, 1668.0667381705523, 94060.13382018959], [227, 228, 229, 230, 231]], [3, 1432, [17345, 17446, 17544, 17639, 17731, 17826, 17912], [42740.074, 42727.278, 42708.264, 42702.177, 42703.8, 42587.305, 42592.863], [38533.346, 38564.447, 38593.775, 38628.381, 38582.59, 38617.704, 38641.836], [9.383, 8.715, 11.696, 25.819, 18.523, 18.978, 27.245], [3523.7264351484087, 9200.215515221016, 7496.296833490735, 7136.161810514505, 8526.526551477558, 3162.08853709284, 2123.5463868249894], [238, 239, 240, 241, 242, 243, 244]], [3, 1434, [17347, 17447, 17545, 17640, 17732, 17828, 17914, 17998, 18080, 18175], [43108.905, 43127.721, 42996.724, 43009.881, 42874.313, 42822.943, 43011.059, 43014.538, 43117.309, 43111.521], [37962.537, 38006.66, 38142.945, 38303.483, 38473.266, 38456.615, 38397.549, 38408.085, 38486.291, 38493.694], [31.731, 37.08, 13.426, 28.397, 21.127, 23.824, 21.657, 19.543, 17.064, 25.175], [7738.026435759005, 5523.378934041323, 72824.69657078249, 2694.6815746876414, 18875.67399947397, 12417.988119392337, 5527.772550490688, 11911.980849234527, 5794.9335567312455, 5001.049851450822], [238, 239, 240, 241, 242, 243, 244, 245, 246, 247]], [3, 1435, [17260, 17349, 17448, 17550, 17641, 17733, 17829, 17915, 17999, 18081], [43467.634, 43311.855, 43419.812, 43476.975, 43457.354, 43463.604, 43521.618, 43572.246, 43494.195, 43398.226], [37219.506, 37279.113, 37057.344, 37104.447, 37180.423, 37296.65, 37390.357, 37532.655, 37633.728, 37648.207], [13.241, 36.501, 24.242, 13.98, 9.982, 12.049, 13.646, 23.256, 21.458, 11.08], [1821.19649343207, 7573.583594921432, 2778.662514144235, 2389.525247444663, 2679.22214421317, 2790.8307711461434, 3851.021729003989, 2866.9808445753647, 661.3887492386635, 118738.76193825286], [237, 238, 239, 240, 241, 242, 243, 244, 245, 246]], [4, 1439, [17296, 17389, 17488, 17593, 17676, 17772], [17654.803, 17812.19, 17668.398, 17624.035, 17656.806, 17548.891], [59893.471, 59865.675, 59943.54, 59779.984, 59682.159, 59823.002], [7.789, 25.648, 21.659, 36.112, 23.805, 24.254], [146520.50532711615, 1130.1858779046029, 2741.1122740171318, 2237.5130499021375, 2307.5114618731877, 5468.14334431975], [238, 239, 240, 241, 242, 243]], [1, 1443, [17691, 17790, 17877, 17957, 18045, 18135, 18222, 18292], [22766.911, 22752.953, 22734.565, 22724.408, 22753.163, 22649.508, 22709.879, 22527.905], [12267.855, 12380.388, 12397.609, 12322.836, 12315.135, 12334.16, 12392.515, 12554.245], [16.387, 12.866, 22.38, 15.712, 23.322, 18.641, 13.945, 30.979], [3791.6831192365803, 21593.353163082098, 8624.101149034723, 2574.9841452644846, 4288.293875953474, 2463.2870095980397, 15944.983447502904, 1307.383916934803], [242, 243, 244, 245, 246, 247, 248, 249]], [6, 1445, [17515, 17614, 17699, 17799, 17887], [28239.131, 28223.075, 28223.062, 28231.072, 28224.512], [72179.998, 72143.719, 72155.729, 72193.639, 72310.872], [30.685, 19.075, 18.714, 27.296, 15.517], [987.4761965643845, 1292.8249379888189, 700.9154430489407, 985.1481811345282, 1675.0960620380652], [240, 241, 242, 243, 244]], [6, 1446, [17616, 17700, 17801, 17888, 17970, 18055, 18144, 18230, 18299, 18386, 18460, 18553, 18633, 18714, 18803], [28817.459, 28929.154, 28904.297, 28904.337, 29054.249, 29169.774, 29127.147, 29074.233, 29091.955, 29053.328, 29042.667, 29072.461, 29044.577, 29048.358, 29017.15], [72558.644, 72570.101, 72431.95, 72420.84, 72570.422, 72613.074, 72406.41, 72446.222, 72469.946, 72348.214, 72435.161, 72497.489, 72540.592, 72554.671, 72522.635], [8.332, 23.274, 12.678, 12.37, 19.893, 34.205, 16.925, 24.352, 15.381, 18.759, 16.597, 14.255, 17.182, 13.864, 29.584], [6906.441681116347, 8169.502724038948, 2747.9091620330373, 2430.8783112002916, 9703.98897945474, 2077.387904146856, 2189.881722133994, 8884.269326617621, 11842.745109480098, 2660.869470003358, 4649.376739209998, 6492.663114901405, 3256.590739144276, 14213.631643780125, 3615.808302442295], [241, 242, 243, 244, 245, 246, 247, 248, 249, 250, 251, 252, 253, 254, 255]], [6, 1447, [17234, 17317, 17416, 17519, 17617, 17701, 17802, 17889], [28722.777, 28789.447, 28908.421, 28979.358, 28937.798, 28980.653, 29049.591, 29030.752], [73218.437, 73220.506, 73076.922, 73040.726, 72918.202, 72985.863, 72849.478, 72854.628], [21.275, 10.466, 14.739, 13.861, 23.009, 19.702, 25.389, 17.82], [1676.5373726539576, 2297.210871155239, 4515.362815645032, 5718.639830805125, 9246.851746472405, 4853.191585898251, 3772.886596482402, 6241.1526989541135], [237, 238, 239, 240, 241, 242, 243, 244]], [0, 1448, [17242, 17326, 17431, 17531, 17627, 17712, 17808, 17899, 17980, 18062, 18150, 18238, 18308, 18397, 18470], [34191.389, 34208.8, 34245.748, 34428.088, 34450.048, 34476.487, 34411.794, 34461.45, 34441.282, 34444.013, 34447.351, 34377.314, 34352.152, 34198.159, 34105.35], [6605.814, 6624.838, 6642.725, 6616.657, 6625.071, 6617.022, 6620.168, 6659.854, 6644.837, 6676.58, 6570.547, 6572.538, 6598.392, 6599.242, 6681.976], [15.777, 12.297, 16.243, 10.526, 10.298, 14.049, 20.435, 19.978, 17.132, 12.068, 12.557, 10.999, 21.24, 30.665, 13.131], [5072.34007043374, 4051.8775202270544, 2225.3319131377966, 3760.2470541401544, 4980.62584524831, 3998.337417810605, 8122.957604572415, 8411.871178755231, 7201.572275852927, 43068.620842868804, 3476.4437288251247, 3876.703989183416, 3560.7906762816497, 1100.32956458221, 46368.455873651954], [237, 238, 239, 240, 241, 242, 243, 244, 245, 246, 247, 248, 249, 250, 251]], [0, 1449, [17244, 17329, 17433, 17532, 17629, 17713, 17809, 17900, 17981, 18063], [34550.502, 34528.742, 34463.162, 34519.001, 34449.309, 34464.958, 34474.298, 34465.604, 34494.214, 34474.008], [7610.593, 7604.852, 7813.141, 7926.37, 8109.192, 7886.633, 7937.819, 7914.961, 7926.011, 7926.585], [14.86, 14.752, 20.475, 14.838, 20.144, 14.44, 16.081, 22.123, 17.651, 11.903], [3132.9739056611215, 4128.6694503624785, 6552.835924309252, 4749.247186253822, 14909.560999256866, 7192.231029801192, 11324.282152780437, 5118.383197145368, 22652.00709200064, 19365.991468895147], [237, 238, 239, 240, 241, 242, 243, 244, 245, 246]], [2, 1455, [17183, 17272, 17366, 17469, 17570, 17658, 17753, 17846], [6174.776, 6179.482, 6123.864, 6101.828, 6146.69, 6218.043, 6181.83, 6134.419], [35620.405, 35813.32, 35745.072, 35835.799, 35895.784, 35879.118, 35877.873, 35643.186], [27.869, 24.103, 9.801, 13.499, 14.773, 17.791, 12.475, 18.333], [4234.970195592901, 6942.134026693454, 76122.95463104286, 15282.657657603917, 9473.889025538418, 11805.74704375257, 14204.067479328965, 1699.1776117708844], [237, 238, 239, 240, 241, 242, 243, 244]], [2, 1456, [17660, 17755, 17848, 17933, 18015], [6672.607, 6739.762, 6773.187, 6801.982, 6822.157], [35610.617, 35546.208, 35440.845, 35565.428, 35650.531], [13.615, 15.263, 12.018, 19.854, 34.035], [60668.76724583691, 15175.635568495003, 3397.6785268699578, 9748.468322765664, 4650.726767817987], [242, 243, 244, 245, 246]], [2, 1458, [16927, 17003, 17092, 17188, 17276, 17368, 17471, 17575, 17661, 17754, 17847, 17932, 18014, 18101, 18193, 18267, 18340, 18426, 18505, 18593, 18671, 18766, 18851], [6714.562, 6795.688, 6968.93, 7011.525, 7031.529, 6977.761, 6908.35, 6909.303, 6871.031, 6747.298, 6646.365, 6560.504, 6551.482, 6560.621, 6612.561, 6581.674, 6618.508, 6600.159, 6606.807, 6614.095, 6609.686, 6616.23, 6636.869], [36396.118, 36378.677, 36449.078, 36567.56, 36543.398, 36540.841, 36353.149, 36320.611, 36319.061, 36347.075, 36320.783, 36212.772, 36146.95, 36092.119, 36182.644, 36164.745, 36147.411, 36162.626, 36172.706, 36133.2, 36174.559, 36170.343, 36166.942], [8.916, 16.511, 19.465, 18.075, 19.17, 25.362, 15.741, 14.402, 23.992, 24.426, 15.207, 15.07, 11.156, 14.591, 11.946, 9.582, 8.211, 8.836, 8.038, 18.16, 9.69, 8.492, 13.401], [3488.6352623230623, 2307.889848518647, 15304.28133226435, 5426.341304029142, 14042.146023324332, 7449.556840002656, 9941.681440223781, 6346.124490996371, 12356.51154828081, 3215.6857367327516, 1588.476746214543, 2867.030555709943, 3305.549644289762, 2951.2851699755747, 2497.6867113797252, 2915.141478921694, 3289.9685740601362, 2637.7334636856185, 2579.129108649579, 989.9192241485127, 2775.2995496582625, 2550.286748073005, 1760.8195047282036], [234, 235, 236, 237, 238, 239, 240, 241, 242, 243, 244, 245, 246, 247, 248, 249, 250, 251, 252, 253, 254, 255, 256]], [2, 1460, [17278, 17370, 17472, 17576, 17663, 17756], [7330.414, 7334.568, 7338.967, 7400.594, 7359.396, 7489.41], [36388.903, 36323.675, 36337.327, 36339.059, 36415.916, 36483.306], [36.201, 11.12, 12.612, 24.108, 28.551, 26.676], [7132.926238150945, 86592.9088573758, 31774.471455327544, 5687.810417930406, 13750.861753370484, 3061.318049570457], [238, 239, 240, 241, 242, 243]], [4, 1461, [17024, 17112, 17206, 17294, 17387, 17486, 17592], [17090.23, 16962.055, 17020.604, 17043.772, 17052.316, 17036.93, 17009.597], [58932.979, 58854.77, 58860.533, 58855.791, 58844.953, 58846.214, 58871.557], [33.222, 10.419, 7.516, 6.411, 8.152, 8.566, 8.582], [5213.042744784293, 4449.166465072801, 4595.902711192102, 4789.543114597358, 4601.986832593629, 5674.408584387835, 3371.188630675639], [235, 236, 237, 238, 239, 240, 241]], [1, 1467, [17222, 17306, 17402, 17504, 17609], [23256.873, 23143.365, 23206.556, 23234.411, 23342.069], [12681.139, 12601.79, 12764.524, 12595.417, 12442.91], [12.083, 16.852, 12.313, 23.546, 37.137], [3571.269527060734, 34190.29572846703, 3199.211228907851, 2833.0425217424267, 769.1165885718935], [237, 238, 239, 240, 241]], [0, 1470, [17052, 17150, 17241, 17325, 17430, 17529, 17625], [34081.585, 34124.208, 34024.151, 34001.624, 34053.339, 34035.058, 33987.102], [9118.21, 8893.777, 9094.154, 9068.135, 9062.227, 9110.105, 9140.096], [25.618, 34.833, 25.529, 14.796, 19.168, 18.969, 19.335], [1193.822263185279, 4309.628401154062, 2395.764106590813, 11579.610844005121, 8994.546164497553, 5364.671178932185, 4262.522155224471], [235, 236, 237, 238, 239, 240, 241]], [3, 1481, [17070, 17162, 17259, 17348, 17449, 17551], [43237.288, 43154.458, 43232.916, 43272.206, 43405.453, 43401.79], [37934.413, 38109.766, 38037.834, 37941.494, 37994.15, 38015.352], [23.227, 8.868, 19.334, 22.805, 14.958, 13.392], [2249.6792613728676, 76423.05362912948, 13594.586574684323, 15479.042095607942, 4526.497915601315, 4942.663142327935], [235, 236, 237, 238, 239, 240]], [3, 1482, [16985, 17072, 17164, 17261, 17350, 17450, 17553], [44064.801, 43997.233, 43903.373, 43946.522, 44020.606, 43888.251, 43966.463], [36654.68, 36578.776, 36530.709, 36471.047, 36466.521, 36549.773, 36427.783], [28.654, 23.273, 22.888, 15.835, 19.818, 17.059, 20.344], [3896.583685499479, 1966.0125581411796, 4387.1573630133025, 1746.2398365337144, 2534.623646907961, 20106.96417505206, 2531.78059190419], [234, 235, 236, 237, 238, 239, 240]], [1, 1507, [17792, 17879, 17958, 18046, 18136, 18224, 18294, 18373, 18452, 18540, 18622, 18706, 18796], [22891.378, 23115.545, 23154.536, 23332.175, 23338.412, 23311.848, 23326.642, 23320.725, 23296.349, 23416.211, 23355.171, 23349.091, 23274.924], [12343.538, 12346.191, 12532.153, 12529.397, 12685.519, 12639.979, 12601.138, 12597.235, 12568.814, 12632.981, 12635.476, 12617.515, 12618.347], [23.918, 21.045, 14.179, 22.198, 16.094, 27.888, 19.826, 17.507, 16.783, 22.053, 20.56, 21.683, 25.186], [7590.834892453998, 9918.71556427989, 31219.23922067412, 2464.291642150092, 8525.813581140264, 2913.4582447239486, 1458.0454281327666, 931.6528726792678, 2413.49082250172, 1066.5754392691579, 1314.0790707652736, 1164.2762499128398, 2282.1422283146076], [243, 244, 245, 246, 247, 248, 249, 250, 251, 252, 253, 254, 255]], [5, 1514, [17905, 17989, 18070, 18161, 18245, 18318, 18405, 18479, 18571, 18650], [37164.857, 37138.01, 37126.391, 37194.028, 37182.616, 37110.381, 37172.582, 37079.252, 37131.045, 37084.728], [70917.035, 70927.947, 70923.324, 70884.19, 70891.963, 70877.56, 70859.906, 70910.635, 70902.875, 70908.79], [16.32, 19.501, 21.056, 17.409, 16.296, 25.124, 18.693, 12.56, 15.718, 29.297], [2744.311103118353, 2355.0191416310395, 2613.9235388698544, 4360.985086979471, 9607.411927488896, 3898.4829404511484, 2525.763540098645, 40683.740596569245, 10387.607061655233, 2399.330188773928], [244, 245, 246, 247, 248, 249, 250, 251, 252, 253]], [2, 1518, [17849, 17934, 18016, 18102, 18194], [7006.472, 7161.102, 7161.478, 7136.136, 7149.943], [36338.027, 36211.025, 36204.278, 36181.113, 36220.411], [9.94, 9.072, 9.12, 14.759, 14.737], [216880.72728022412, 3445.224363872204, 2411.4494130002017, 1394.3216774772259, 2452.49319379719], [244, 245, 246, 247, 248]], [0, 1526, [17982, 18064, 18151, 18239, 18312], [34561.867, 34521.959, 34553.264, 34570.293, 34452.421], [8372.379, 8313.398, 8282.937, 8306.999, 8311.509], [24.715, 18.153, 16.986, 20.628, 13.215], [4469.172375480431, 13606.919262567319, 5148.0321394922075, 3351.427721263524, 100122.07915963914], [245, 246, 247, 248, 249]], [4, 1545, [18032, 18119, 18214, 18283, 18362, 18443, 18528], [17762.657, 17720.667, 17823.216, 17874.834, 17875.169, 17817.513, 17836.822], [59156.263, 59107.111, 59183.844, 59218.617, 59341.667, 59410.721, 59400.577], [32.488, 13.626, 14.191, 22.741, 23.84, 17.588, 25.303], [4245.930701607568, 1179.629626221226, 2498.702236075817, 1731.4697688828298, 3066.71312206151, 1331.2740820504619, 1037.884286764731], [246, 247, 248, 249, 250, 251, 252]], [3, 1549, [18174, 18256, 18324, 18413, 18490, 18577, 18659, 18750, 18831, 18911, 18997, 19080, 19181, 19274, 19366, 19441, 19513], [42898.459, 43003.594, 43035.094, 42982.265, 43084.337, 43079.261, 43135.532, 43125.411, 43090.807, 43077.293, 43091.754, 43098.563, 43135.976, 43156.848, 43154.355, 43132.816, 43031.054], [38543.73, 38547.815, 38544.116, 38480.557, 38526.033, 38506.96, 38504.368, 38489.165, 38534.756, 38558.307, 38606.17, 38517.173, 38470.035, 38502.56, 38493.696, 38529.542, 38634.28], [22.046, 14.949, 16.416, 16.852, 9.647, 13.279, 16.451, 15.405, 14.234, 11.923, 11.732, 10.5, 12.901, 15.888, 17.352, 28.687, 25.248], [3158.04270754763, 7966.867852310366, 9598.174346760468, 3856.6048198055137, 4563.529339020703, 2975.9886280931732, 3385.1054957152096, 1874.2711759310855, 2623.2836382304, 4672.657471963548, 3762.2402687967246, 3800.62595234017, 2653.7140222487997, 3060.9665105103404, 2123.2150569689575, 1192.2660204264664, 2568.166200006308], [247, 248, 249, 250, 251, 252, 253, 254, 255, 256, 257, 258, 259, 260, 261, 262, 263]], [0, 1558, [18311, 18399, 18472, 18564, 18642, 18728, 18816, 18897, 18982, 19068, 19158, 19257, 19350, 19431, 19504, 19581, 19654, 19739, 19816, 19871, 19946, 20014, 20097, 20174, 20247, 20330, 20414, 20493, 20569, 20645, 20716, 20784, 20862, 20929, 21000], [34537.779, 34516.984, 34554.25, 34540.835, 34549.006, 34609.705, 34673.936, 34649.7, 34671.071, 34608.659, 34640.82, 34590.899, 34640.796, 34624.299, 34564.922, 34583.698, 34618.566, 34619.542, 34585.511, 34577.103, 34581.331, 34546.128, 34535.335, 34557.023, 34573.319, 34576.807, 34498.392, 34550.997, 34523.852, 34593.422, 34624.615, 34575.18, 34577.012, 34542.519, 34501.983], [8001.946, 7981.0, 7855.003, 7850.092, 7812.92, 7812.54, 7718.606, 7742.317, 7672.996, 7652.031, 7617.244, 7590.428, 7642.008, 7791.966, 7866.534, 7876.934, 7893.958, 7836.102, 7863.062, 7857.341, 7989.235, 7935.537, 8018.033, 8176.061, 8148.534, 8107.564, 8194.449, 8132.813, 8133.317, 8127.803, 8207.726, 8065.472, 8248.399, 8197.617, 8137.369], [28.002, 24.729, 14.943, 8.579, 10.683, 12.518, 12.949, 14.396, 11.518, 12.001, 12.291, 8.976, 13.979, 13.034, 10.547, 14.166, 10.68, 8.418, 12.379, 18.337, 24.606, 14.63, 25.027, 20.387, 20.608, 17.17, 21.347, 12.133, 18.174, 12.14, 29.344, 19.114, 13.161, 33.337, 44.269], [5351.202614453597, 5326.840267491337, 3845.18869485662, 5182.662020250494, 4686.855268398056, 6241.702426528277, 8345.884168959949, 7303.942038810475, 5543.932257277388, 9630.581394039487, 5127.492074208074, 4416.288031746392, 3957.4046103372652, 4543.3996587292195, 4659.560542216379, 3329.4924299841864, 4592.60281991801, 3817.5032875260954, 3655.412726757265, 2087.725748642114, 4296.861595040586, 3014.9401621219504, 5365.796421257867, 7424.743651151823, 2470.8431997266225, 3854.2829389555936, 2684.5281895699477, 2569.7031761470726, 2323.428089791287, 1700.1985923551822, 1935.1030501700614, 3868.9060852586126, 27456.332218524265, 1882.5041560461016, 3618.8784251944317], [249, 250, 251, 252, 253, 254, 255, 256, 257, 258, 259, 260, 261, 262, 263, 264, 265, 266, 267, 268, 269, 270, 271, 272, 273, 274, 275, 276, 277, 278, 279, 280, 281, 282, 283]], [5, 1559, [18316, 18403, 18476, 18568, 18647, 18733], [36612.607, 36516.836, 36574.352, 36552.132, 36540.742, 36560.798], [71116.995, 71155.059, 71149.689, 71145.408, 71167.936, 71249.1], [27.214, 16.585, 22.272, 12.682, 15.871, 26.692], [2139.6660374983985, 1602.5266294228852, 1759.9952921433817, 1338.9056684187851, 1559.2641185127595, 2119.12572816801], [249, 250, 251, 252, 253, 254]], [0, 1571, [18473, 18565, 18643, 18729, 18814, 18896, 18981, 19067, 19157, 19256, 19348, 19430, 19505, 19582, 19653, 19740, 19815, 19872], [34582.992, 34522.303, 34565.043, 34579.364, 34603.036, 34537.97, 34558.12, 34502.849, 34484.709, 34487.497, 34473.58, 34533.756, 34527.854, 34605.976, 34575.763, 34554.324, 34528.259, 34516.662], [8363.888, 8389.414, 8257.692, 8248.92, 8456.876, 8476.739, 8348.231, 8301.217, 8254.859, 8319.407, 8266.864, 8365.341, 8553.503, 8475.125, 8497.065, 8505.478, 8294.722, 8329.127], [16.73, 14.894, 26.856, 22.593, 13.691, 15.432, 19.362, 16.846, 18.25, 17.303, 15.777, 11.417, 26.677, 16.563, 13.544, 13.2, 23.282, 25.449], [3099.881047601001, 4785.310970475149, 3699.9332561162432, 6495.3094084148515, 2596.09887956184, 5611.530552548432, 2510.713653972199, 4701.209372099954, 2223.066969837035, 2372.5036181225933, 2178.355496594393, 58959.66085309662, 7941.648311777171, 6566.817582995402, 5878.530279495355, 5682.59249193243, 5881.719722846705, 1944.8071458637962], [251, 252, 253, 254, 255, 256, 257, 258, 259, 260, 261, 262, 263, 264, 265, 266, 267, 268]], [3, 1572, [18574, 18657, 18747, 18828, 18909, 18993], [42371.19, 42460.015, 42469.312, 42504.306, 42383.299, 42430.533], [38595.681, 38559.945, 38446.198, 38412.986, 38342.045, 38353.982], [24.619, 10.0, 25.526, 19.564, 16.282, 40.017], [9565.633254973736, 103245.90341897748, 6967.650311462538, 9571.15812286107, 32130.761068779957, 1679.3944991028886], [252, 253, 254, 255, 256, 257]], [3, 1573, [18488, 18575, 18658, 18748, 18829], [42321.051, 42408.898, 42481.007, 42489.462, 42568.083], [39033.572, 38950.871, 38713.442, 38580.065, 38428.464], [22.737, 30.125, 17.004, 23.548, 33.937], [8991.370123754028, 5104.406894501322, 983.3960207336398, 7502.0334677206365, 5575.993734991729], [251, 252, 253, 254, 255]], [4, 1575, [18529, 18608, 18696, 18785, 18864], [18134.755, 18032.666, 17971.031, 17904.648, 18039.668], [60954.056, 61030.585, 60976.57, 61023.689, 60930.443], [22.2, 16.793, 24.065, 33.429, 29.032], [11831.765751899116, 1901.0484442808047, 1716.253020008183, 2321.648700966351, 941.1689223383632], [252, 253, 254, 255, 256]], [5, 1587, [18645, 18731, 18818, 18900, 18983, 19071, 19161, 19259, 19352], [35954.568, 35993.274, 36068.115, 36093.297, 36131.093, 36047.393, 36002.633, 36076.606, 36115.745], [71282.607, 71372.63, 71396.277, 71408.307, 71378.293, 71404.552, 71516.517, 71482.445, 71504.032], [12.043, 8.596, 10.844, 13.456, 17.686, 13.794, 15.6, 15.132, 27.532], [1777.1501583685022, 5302.358347927621, 2961.3907148066705, 2493.4352766592833, 6671.34943759607, 5526.931972358423, 3640.396389935517, 3168.9622997583897, 3325.668168378287], [253, 254, 255, 256, 257, 258, 259, 260, 261]], [1, 1611, [18794, 18876, 18949, 19039, 19128], [22379.806, 22376.34, 22345.754, 22277.442, 22354.682], [13245.108, 13254.578, 13289.113, 13291.391, 13326.707], [19.043, 30.538, 31.145, 23.396, 31.412], [10524.529514891074, 3556.1589477576545, 3618.653234436749, 972.0232780152745, 1587.5821953384846], [255, 256, 257, 258, 259]], [5, 1617, [18987, 19072, 19164, 19263, 19353, 19436, 19507, 19587, 19657, 19743, 19819], [36505.555, 36617.642, 36584.079, 36631.332, 36574.835, 36517.573, 36529.595, 36521.919, 36506.756, 36521.091, 36428.356], [71104.385, 71024.842, 70974.366, 71088.201, 71063.01, 71118.881, 71062.463, 71218.618, 71165.416, 71191.567, 71396.4], [38.761, 14.181, 27.316, 8.788, 14.153, 19.601, 11.159, 20.425, 13.241, 21.854, 20.041], [3596.027254979082, 12025.076701783655, 1236.8730031468453, 1072.6046721631226, 1221.6963677396914, 5413.821484057502, 1439.9917922599493, 2969.1251167095115, 1191.756101060662, 505.8104061737637, 14759.958501658648], [257, 258, 259, 260, 261, 262, 263, 264, 265, 266, 267]], [4, 1631, [19035, 19117, 19221, 19314, 19404, 19469, 19545, 19621, 19703, 19783], [17744.612, 17726.806, 17631.896, 17703.971, 17688.102, 17722.595, 17720.657, 17661.633, 17567.282, 17633.211], [59779.211, 59835.323, 59799.273, 59735.995, 59724.19, 59639.941, 59587.753, 59533.812, 59450.586, 59381.45], [18.197, 23.047, 13.644, 17.069, 19.435, 10.477, 16.677, 18.513, 19.948, 19.506], [3188.9626366032107, 1782.82240116501, 2043.3870850781689, 2417.5703653199157, 2811.7295382884654, 1626.3180819483657, 2813.0682930558446, 1424.247024451092, 1133.6650435733043, 1421.3783544558473], [258, 259, 260, 261, 262, 263, 264, 265, 266, 267]], [6, 1633, [18969, 19053, 19147, 19246, 19340], [29052.463, 29004.37, 29108.28, 29046.878, 28955.945], [72282.593, 72235.731, 72304.772, 72298.903, 72271.139], [15.832, 20.37, 30.083, 27.719, 23.824], [1171.8488635605147, 3133.0361950879155, 3572.5435344782554, 2057.772221593804, 7018.663399510141], [257, 258, 259, 260, 261]], [3, 1644, [19592, 19665, 19750, 19823, 19877, 19955, 20026, 20103, 20181, 20255, 20339], [42319.825, 42291.149, 42320.896, 42352.895, 42397.201, 42353.258, 42317.771, 42173.006, 42255.433, 42190.033, 42219.933], [38504.682, 38542.674, 38619.089, 38579.685, 38535.386, 38439.196, 38450.936, 38439.573, 38370.226, 38389.658, 38349.636], [25.895, 7.031, 14.383, 15.757, 12.062, 10.796, 16.85, 9.903, 30.357, 19.721, 17.457], [1411.953504202556, 2980.1042404749774, 3436.239019942051, 3499.8025694816465, 1612.2276515602784, 3343.136670906698, 3166.1382979696846, 2205.7152261328447, 1110.6975996973833, 1654.9346399519382, 992.0148685366345], [264, 265, 266, 267, 268, 269, 270, 271, 272, 273, 274]], [1, 1649, [19327, 19409, 19472, 19550, 19627, 19716, 19794], [22458.395, 22510.574, 22435.172, 22503.982, 22532.472, 22592.334, 22774.712], [13310.032, 13325.752, 13274.374, 13299.697, 13283.342, 13260.058, 13095.357], [24.7, 14.557, 24.938, 33.469, 42.639, 28.489, 32.018], [3516.8079262993797, 4810.283788747979, 3595.9198281935587, 2546.0543115258956, 1944.2266897716652, 6593.325404408732, 975.0220182667952], [261, 262, 263, 264, 265, 266, 267]], [4, 1664, [19115, 19220, 19312, 19402, 19468, 19542], [17349.181, 17454.312, 17368.291, 17368.426, 17343.5, 17322.361], [60612.583, 60613.544, 60636.621, 60727.636, 60774.097, 60714.057], [27.71, 31.039, 27.044, 18.7, 14.234, 24.984], [995.4132623734964, 5010.20629503514, 4038.546603859205, 3658.32344385738, 2217.257443737373, 2326.816704329662], [259, 260, 261, 262, 263, 264]], [0, 1678, [19738, 19814, 19870, 19944, 20012, 20094, 20172, 20245], [34492.957, 34425.705, 34414.465, 34367.152, 34207.818, 34239.026, 34229.413, 34249.978], [6627.514, 6517.779, 6485.467, 6541.785, 6513.991, 6551.385, 6541.382, 6588.578], [27.545, 16.92, 24.64, 23.113, 18.519, 25.523, 22.638, 23.261], [2090.2232472385667, 18743.421611490965, 1340.2196889512174, 3448.9137963080934, 4141.389857200946, 2338.1328501822004, 1622.6214088266681, 1450.6545584599705], [266, 267, 268, 269, 270, 271, 272, 273]], [3, 1684, [19825, 19879, 19957, 20029, 20104, 20183], [43337.486, 43161.683, 43241.467, 43269.115, 43197.693, 43299.971], [36571.669, 36709.924, 36659.616, 36661.937, 36701.545, 36688.235], [15.279, 16.101, 19.558, 22.914, 23.215, 27.702], [2961.308727484677, 17711.35108607178, 894.6812095062548, 4077.8985371170743, 2052.942908584441, 4330.085595586156], [267, 268, 269, 270, 271, 272]], [3, 1701, [19880, 19959, 20031, 20105, 20186, 20261, 20347, 20427, 20505, 20586, 20662], [43516.307, 43591.068, 43624.696, 43659.898, 43669.286, 43715.452, 43703.078, 43729.812, 43723.461, 43723.44, 43695.053], [37949.784, 37815.338, 37744.752, 37586.431, 37580.709, 37530.451, 37556.369, 37512.97, 37492.005, 37506.843, 37565.69], [37.049, 26.568, 19.064, 17.353, 15.405, 9.444, 9.57, 11.187, 10.222, 10.008, 16.932], [1356.1428838549634, 1230.5387136302327, 884.1174888772146, 9335.886401786185, 7230.628442365976, 6593.916040083739, 5126.803791180458, 4483.7626742449675, 4028.3511358820783, 3407.066475842434, 9499.605429008034], [268, 269, 270, 271, 272, 273, 274, 275, 276, 277, 278]], [0, 1705, [20096, 20173, 20246, 20329, 20413], [34455.695, 34315.028, 34288.256, 34258.738, 34350.003], [8969.765, 8993.111, 9031.253, 9099.983, 8951.248], [15.562, 33.196, 10.363, 31.171, 5.914], [1668.5080927678057, 3873.8271647037523, 49350.985075268036, 2439.4558362854664, 4507.290988546138], [271, 272, 273, 274, 275]], [4, 1709, [19910, 19984, 20063, 20140, 20216, 20288, 20379, 20462, 20535, 20616, 20688, 20751, 20830, 20906, 20973, 21043, 21107, 21189, 21252, 21318, 21404, 21488, 21560, 21635, 21698, 21761, 21828], [17296.603, 17320.74, 17351.172, 17357.46, 17378.685, 17317.198, 17288.116, 17280.649, 17277.417, 17272.951, 17263.217, 17315.963, 17431.75, 17574.357, 17629.159, 17677.566, 17649.673, 17763.426, 17785.648, 17921.14, 18113.902, 18189.71, 18227.904, 18242.418, 18177.753, 18196.648, 18143.684], [60574.325, 60610.838, 60541.88, 60473.108, 60490.025, 60436.725, 60409.987, 60447.58, 60456.795, 60431.537, 60466.847, 60463.146, 60561.342, 60659.294, 60611.901, 60636.18, 60510.066, 60497.887, 60512.342, 60524.274, 60457.31, 60479.41, 60570.237, 60537.26, 60592.191, 60527.648, 60542.395], [17.485, 13.892, 17.762, 16.822, 11.556, 16.091, 21.816, 17.074, 14.773, 12.056, 23.803, 12.301, 11.439, 9.049, 10.573, 10.821, 7.772, 10.917, 9.312, 9.281, 11.328, 7.737, 10.416, 8.866, 7.868, 8.67, 18.863], [1751.8367024999918, 2416.7604820499073, 2452.7790664320046, 5005.105032894163, 2590.5467074526487, 4564.501374575785, 2389.247431972937, 2153.7677291604614, 5384.548694597561, 2186.06884138327, 1344.6119240571436, 2006.6391312457095, 4130.964405785225, 3451.4891542256087, 4535.2163186723255, 2686.1014430583696, 2871.269507219138, 3307.8078589045863, 2433.7820759176802, 3288.731958487361, 2565.9358300018985, 3384.671230079418, 2482.5282563550672, 2899.862681040605, 2630.40455192489, 3294.7321330931904, 3207.8416205922576], [269, 270, 271, 272, 273, 274, 275, 276, 277, 278, 279, 280, 281, 282, 283, 284, 285, 286, 287, 288, 289, 290, 291, 292, 293, 294, 295]], [6, 1727, [20161, 20237, 20321, 20404, 20483, 20561, 20635, 20703, 20777, 20850, 20920, 20990, 21057, 21121], [28147.418, 28126.817, 28249.088, 28279.438, 28309.391, 28369.276, 28384.457, 28442.403, 28463.575, 28429.871, 28409.567, 28423.286, 28365.04, 28367.912], [72687.396, 72576.519, 72602.953, 72586.392, 72677.997, 72682.713, 72700.354, 72748.944, 72741.519, 72786.022, 72718.957, 72706.781, 72722.669, 72748.433], [16.188, 16.877, 14.79, 9.571, 11.696, 12.635, 13.534, 10.25, 22.84, 8.465, 11.59, 12.017, 16.317, 17.874], [2314.443065825376, 2828.2168637028844, 2107.6539567216596, 1648.8861927347903, 1935.3895413764346, 1776.231479152105, 2140.456240389921, 1560.89049615694, 1891.4153791923848, 714.3311929211528, 1433.9258127439598, 1504.9739202635342, 1336.634954715836, 636.0204128519462], [272, 273, 274, 275, 276, 277, 278, 279, 280, 281, 282, 283, 284, 285]], [3, 1732, [20184, 20260, 20346, 20426, 20503, 20584, 20659], [43285.865, 43412.636, 43427.368, 43333.851, 43260.465, 43198.068, 43304.889], [38326.329, 38193.784, 38134.631, 38231.019, 38309.319, 38240.717, 38177.97], [8.845, 20.658, 23.67, 18.751, 32.05, 11.222, 30.655], [1431.7282841416884, 1050.9634947997304, 939.3732609920227, 1824.3048451383936, 1420.660456918499, 1333.7407658829673, 1820.5177700856918], [272, 273, 274, 275, 276, 277, 278]], [2, 1749, [20364, 20445, 20520, 20598, 20677, 20741], [7026.895, 6978.462, 6960.754, 7024.923, 7196.79, 7336.914], [36755.435, 36676.722, 36688.249, 36753.318, 36790.828, 36852.945], [19.21, 14.128, 25.075, 18.246, 17.885, 24.401], [3052.943489511436, 3249.8249989006254, 2280.7021644791284, 3576.377240961882, 2038.626042092929, 1326.6515022279577], [275, 276, 277, 278, 279, 280]], [4, 1759, [20690, 20753, 20831, 20905, 20972, 21040], [17640.837, 17611.658, 17524.758, 17576.202, 17586.597, 17524.007], [59123.571, 59085.825, 58880.401, 58887.161, 58881.663, 58934.21], [18.166, 10.501, 16.778, 7.868, 15.082, 13.638], [1470.3466736178266, 2602.2220409520355, 1192.4063910455386, 2603.302543826876, 2391.4239445910157, 1570.6380708016163], [279, 280, 281, 282, 283, 284]], [1, 1760, [20695, 20760, 20842, 20914, 20981], [21944.189, 21863.839, 21893.937, 21903.203, 21966.384], [12942.3, 12926.672, 12862.61, 12834.948, 12807.391], [27.952, 11.693, 17.891, 14.864, 28.203], [2832.7828144176215, 2362.682611086996, 2155.8471913542835, 2772.95802561571, 3104.6259224385326], [279, 280, 281, 282, 283]], [5, 1772, [20931, 21003, 21064, 21137, 21220, 21274, 21350], [35952.384, 35934.544, 35921.203, 35993.22, 35921.153, 35921.009, 35799.253], [71589.194, 71610.379, 71561.991, 71591.036, 71566.007, 71668.617, 71622.512], [17.249, 27.785, 22.563, 22.702, 24.526, 35.559, 27.368], [2254.2732175085016, 2476.296234317512, 3889.695075952732, 6169.428626307914, 2172.836087374442, 1003.544610228698, 1372.4553349098435], [282, 283, 284, 285, 286, 287, 288]], [5, 1773, [20865, 20934, 21006, 21067, 21138, 21223, 21279, 21351], [37679.977, 37581.43, 37668.674, 37687.935, 37753.211, 37698.486, 37677.117, 37747.954], [71179.077, 71181.154, 71180.117, 71269.779, 71233.863, 71313.209, 71267.037, 71359.08], [17.222, 10.517, 11.058, 13.682, 15.534, 10.939, 12.44, 16.179], [821.925980507762, 1857.4872752319684, 1733.3725548831464, 1157.585939450355, 1827.3692603183906, 2307.9008984960356, 2213.851643728248, 2100.1958335189533], [281, 282, 283, 284, 285, 286, 287, 288]], [0, 1779, [21133, 21218, 21273, 21348, 21436], [34391.665, 34492.745, 34477.017, 34495.664, 34462.251], [8108.696, 7923.923, 8054.8, 7979.275, 8098.563], [8.484, 20.046, 22.981, 26.625, 28.486], [90129.25666694535, 3443.89006864917, 5631.947655138285, 2651.628399213364, 3828.98123470569], [285, 286, 287, 288, 289]], [2, 1783, [21166, 21238, 21300, 21380, 21464, 21538, 21616], [6426.273, 6401.839, 6345.528, 6459.373, 6524.555, 6600.589, 6631.639], [36257.321, 36247.332, 36224.899, 36236.144, 36395.283, 36374.651, 36383.473], [22.156, 21.231, 13.94, 13.533, 17.972, 20.902, 22.076], [1740.6309146724657, 2093.2266968082795, 1924.8149001817067, 2557.4301785144844, 1503.867674090027, 930.2898421173336, 1102.2200853253182], [286, 287, 288, 289, 290, 291, 292]], [3, 1788, [20798, 20874, 20942, 21014, 21075], [43254.183, 43297.894, 43389.167, 43402.871, 43350.435], [38363.601, 38313.246, 38237.524, 38183.36, 38201.175], [11.143, 9.838, 21.375, 13.091, 18.33], [1072.4312126589216, 2434.816543691482, 1654.4817691242358, 2082.116818501213, 852.9779252354159], [280, 281, 282, 283, 284]], [1, 1827, [21410, 21498, 21570, 21643, 21701, 21768], [22401.551, 22447.931, 22433.461, 22379.793, 22353.536, 22415.897], [13207.712, 13271.678, 13275.688, 13253.29, 13243.825, 13307.472], [19.762, 15.738, 11.925, 14.739, 19.588, 14.526], [7888.8356819686605, 1982.6821170033677, 1385.9110576180067, 965.3285284854137, 1702.893752515575, 1333.5536682965055], [289, 290, 291, 292, 293, 294]], [6, 1833, [21653, 21713, 21776, 21844, 21916, 21993, 22046, 22099], [29105.618, 29020.591, 29079.027, 29069.44, 29019.452, 29069.573, 29042.607, 29115.13], [72901.928, 72911.226, 72841.512, 72701.272, 72651.599, 72723.094, 72776.624, 72725.567], [22.349, 24.039, 30.426, 30.46, 28.742, 30.401, 32.005, 27.993], [1188.0385208534967, 1044.6501059619206, 1056.331288227211, 796.2625068980635, 1093.8104919842685, 1203.5053873312968, 1634.3447140040319, 1524.6179117867985], [292, 293, 294, 295, 296, 297, 298, 299]], [0, 1850, [21925, 21996, 22054, 22107, 22188, 22259, 22342, 22414, 22495, 22569], [33919.828, 33981.088, 34122.164, 34028.878, 34000.69, 34005.84, 34104.991, 34242.509, 34282.1, 34243.939], [8568.204, 8559.114, 8530.706, 8474.858, 8484.812, 8536.012, 8643.75, 8568.559, 8547.547, 8583.7], [10.661, 15.138, 11.698, 15.02, 9.823, 6.348, 8.635, 8.04, 12.653, 13.648], [1445.193886396716, 1037.3111932069478, 1018.1487281972292, 1618.9167442401242, 2379.9116483011358, 2792.56641693935, 2022.4189555602793, 2476.6686187386726, 1783.70684123508, 849.768444692012], [296, 297, 298, 299, 300, 301, 302, 303, 304, 305]], [4, 1854, [21826, 21901, 21980, 22031, 22085, 22158, 22241, 22314, 22389, 22462, 22539, 22621, 22715, 22813, 22939, 23029, 23131], [18010.056, 18031.532, 18077.945, 18154.686, 18114.257, 18204.203, 18279.725, 18215.876, 18237.669, 18250.191, 18251.824, 18171.732, 18162.39, 18131.853, 17970.615, 17948.321, 18106.513], [60494.237, 60531.576, 60548.984, 60508.872, 60468.542, 60452.955, 60403.107, 60329.078, 60348.524, 60499.273, 60605.257, 60604.049, 60599.581, 60545.671, 60494.954, 60448.416, 60577.774], [33.144, 16.509, 8.818, 10.483, 12.322, 8.456, 9.569, 11.442, 12.885, 11.691, 11.967, 11.145, 20.505, 10.985, 19.722, 10.278, 29.991], [6519.548074402603, 5033.248030227526, 2979.5117232413077, 3401.7599230869737, 3199.762087456256, 2931.06785463204, 3163.755541811614, 2258.6473187491138, 1995.7781143017535, 2795.296352353836, 5059.019432156487, 5088.953396108737, 2896.2599713457157, 3142.1573545692117, 5208.593145236547, 2915.652556027935, 3713.109281952173], [295, 296, 297, 298, 299, 300, 301, 302, 303, 304, 305, 306, 307, 308, 309, 310, 311]], [1, 1858, [21905, 21986, 22033, 22090, 22165, 22246, 22321], [22439.07, 22344.05, 22407.089, 22431.466, 22391.286, 22415.035, 22354.821], [13255.19, 13184.8, 13268.557, 13273.135, 13249.998, 13278.221, 13270.962], [12.929, 37.127, 13.548, 14.905, 11.631, 23.062, 20.504], [1128.0544467021211, 2273.6296811487296, 1835.186790752972, 2015.198109610441, 2138.559386810424, 1514.0373020032632, 1369.5086389222058], [296, 297, 298, 299, 300, 301, 302]], [3, 1897, [22427, 22508, 22582, 22669, 22767, 22886], [43225.577, 43222.945, 43218.746, 42993.488, 42992.792, 43038.376], [37862.915, 37861.288, 37930.633, 37899.154, 37724.276, 37736.33], [30.442, 34.841, 32.536, 33.572, 16.929, 18.291], [1691.8598994328793, 1465.587749922783, 650.6252831457793, 992.3693407948317, 19163.82900318941, 9519.777496391675], [303, 304, 305, 306, 307, 308]], [0, 1908, [22570, 22650, 22747, 22861, 22966, 23064, 23171], [34500.682, 34532.485, 34552.257, 34481.73, 34530.364, 34531.476, 34514.843], [6643.734, 6680.52, 6621.213, 6584.478, 6540.141, 6631.193, 6662.718], [28.822, 22.504, 19.254, 19.014, 13.609, 18.496, 29.573], [4062.8165046758286, 6960.36635613099, 2075.7271686186014, 5025.486757963145, 5937.090285275336, 8029.99234340039, 5407.036257804304], [305, 306, 307, 308, 309, 310, 311]], [5, 1909, [22574, 22657, 22754, 22867, 22971], [36017.701, 36170.29, 36291.426, 36154.548, 36106.086], [71011.435, 70878.881, 71038.144, 70907.317, 70947.355], [36.132, 15.241, 27.666, 17.44, 28.623], [1258.623738708116, 2760.739612555523, 5212.69447404723, 1378.9883334254694, 2517.2119421907214], [305, 306, 307, 308, 309]], [3, 1911, [22577, 22668, 22765, 22883, 22982, 23084, 23186, 23298, 23397, 23502, 23605, 23695, 23783, 23869], [42321.203, 42379.14, 42490.222, 42522.622, 42507.629, 42499.189, 42454.301, 42498.657, 42427.664, 42506.394, 42482.494, 42515.792, 42488.555, 42473.947], [39160.374, 39143.677, 39169.519, 39195.47, 39293.787, 39247.286, 39185.592, 39234.563, 39272.766, 39287.198, 39303.441, 39317.229, 39216.629, 39267.279], [15.069, 14.208, 20.248, 22.561, 17.048, 23.476, 21.485, 19.2, 23.128, 15.288, 17.762, 16.662, 18.547, 24.676], [30438.54255164789, 21199.04353407845, 6687.056834244276, 11246.885679224883, 2754.8780973909193, 2809.0873840238305, 3195.614083866044, 2331.8323016246704, 2808.014760897608, 3396.039118157358, 3048.922101801484, 3223.85722910235, 1535.5570000508526, 1463.564935532053], [305, 306, 307, 308, 309, 310, 311, 312, 313, 314, 315, 316, 317, 318]], [3, 1912, [22579, 22667, 22764, 22881, 22980, 23082, 23184, 23296, 23395, 23501, 23604, 23694], [42430.726, 42429.718, 42413.121, 42306.464, 42327.935, 42233.687, 42199.955, 42242.903, 42259.082, 42253.446, 42229.479, 42262.192], [38409.071, 38297.736, 38395.07, 38461.5, 38360.349, 38489.645, 38502.228, 38545.658, 38602.482, 38583.597, 38526.355, 38462.778], [28.606, 11.373, 17.749, 15.126, 14.691, 14.559, 15.846, 17.133, 15.137, 12.118, 14.801, 34.205], [2525.704890343574, 2453.230542176134, 3302.9439675190565, 12672.526178917327, 6342.457682318585, 7749.635004233222, 3813.941712127773, 3804.648302810282, 2664.8007013209112, 2292.076481693785, 1558.171053971471, 2205.237333877192], [305, 306, 307, 308, 309, 310, 311, 312, 313, 314, 315, 316]], [2, 1924, [22690, 22787, 22911, 23003, 23112, 23210, 23323, 23425, 23527], [6780.164, 6653.058, 6520.449, 6684.809, 6762.058, 6822.978, 6665.468, 6838.782, 6821.674], [35924.045, 35921.177, 35917.649, 35931.823, 35979.326, 35850.132, 35800.735, 35699.561, 35684.18], [18.153, 13.596, 8.59, 23.728, 16.41, 15.36, 26.34, 27.524, 27.119], [2617.732357943636, 1854.1955443825232, 3016.1320695447916, 598.1393676348385, 2442.749704664887, 4635.964279650029, 2248.934582719202, 4723.477666363412, 8292.325910451224], [307, 308, 309, 310, 311, 312, 313, 314, 315]], [2, 1925, [22692, 22788, 22913, 23004, 23113, 23211], [7200.865, 7226.254, 7157.595, 7159.589, 7137.57, 6974.9], [36325.75, 36424.0, 36276.001, 36279.716, 36287.404, 36312.831], [22.378, 14.714, 7.274, 8.003, 18.332, 21.57], [7230.612757713983, 2899.6494872541584, 3961.1745179573427, 3317.60362413789, 2624.042495141106, 17922.113496635204], [307, 308, 309, 310, 311, 312]], [0, 1926, [22646, 22742, 22857, 22964, 23062, 23170, 23276, 23381, 23486, 23588], [33778.909, 33882.823, 33934.973, 33967.369, 33990.801, 33866.444, 33866.931, 33934.154, 33879.792, 33815.397], [9000.268, 8990.381, 9013.141, 8878.511, 8941.982, 8913.193, 8947.675, 8991.266, 8999.146, 8997.269], [23.676, 15.469, 11.825, 16.08, 19.895, 13.379, 8.347, 15.248, 20.839, 19.782], [1339.0114904779116, 6150.74113211834, 8120.684600197688, 1854.7647701169533, 8317.123828619182, 6964.351016885828, 4340.803922235875, 7686.133705237322, 2749.119572607661, 2249.15621069835], [306, 307, 308, 309, 310, 311, 312, 313, 314, 315]], [5, 1929, [22750, 22863, 22968, 23066, 23174, 23286, 23384, 23491, 23594, 23688, 23773, 23854, 23950, 24020, 24105], [35463.186, 35408.248, 35555.296, 35357.228, 35448.212, 35573.298, 35407.272, 35505.192, 35462.71, 35458.292, 35466.717, 35311.603, 35341.64, 35346.696, 35293.658], [70726.413, 70776.411, 70921.787, 70832.297, 70877.866, 70932.609, 70851.906, 70909.425, 70930.952, 70975.74, 71011.341, 70954.314, 70951.776, 70967.435, 70972.668], [19.239, 20.949, 11.616, 23.268, 13.138, 15.159, 22.94, 26.669, 21.781, 18.576, 22.515, 14.424, 9.926, 13.933, 17.219], [1132.8256138274123, 3913.022584185289, 40758.44479939782, 2582.9474085490724, 2106.8765324548344, 1438.300402169307, 3985.3246784674598, 1521.4493413635066, 1973.6243669863222, 7824.554752777043, 3168.3455177764185, 1992.5057798090277, 1119.4936954117418, 532.2558279408635, 551.4580305272548], [307, 308, 309, 310, 311, 312, 313, 314, 315, 316, 317, 318, 319, 320, 321]], [4, 1932, [22709, 22804, 22935, 23024, 23127, 23235, 23349], [16966.93, 16961.173, 16995.607, 17077.9, 17069.959, 17013.565, 16987.664], [59218.701, 59351.409, 59434.156, 59570.468, 59550.287, 59583.141, 59536.513], [21.785, 19.785, 13.98, 20.077, 15.335, 21.575, 20.739], [1956.8344757446032, 4489.605438268259, 6152.431802654862, 4183.731097987079, 1772.6205513835841, 4269.160956723873, 1830.2391076967856], [307, 308, 309, 310, 311, 312, 313]], [1, 1941, [22625, 22721, 22823, 22942, 23035], [20437.952, 20552.563, 20450.323, 20323.443, 20230.517], [13252.988, 13236.842, 13114.782, 13047.788, 13010.596], [21.292, 12.981, 12.389, 7.153, 10.292], [2690.5594151208347, 8614.434210202317, 5360.130592678481, 3609.8985320831594, 2738.07665889609], [306, 307, 308, 309, 310]], [3, 1943, [22671, 22771, 22891, 22987, 23089, 23189, 23301, 23400, 23507, 23609, 23700, 23789, 23877], [43709.636, 43784.61, 43778.422, 43753.613, 43680.301, 43563.147, 43557.086, 43539.213, 43693.068, 43693.571, 43893.306, 43917.97, 43943.978], [37394.476, 37166.998, 37129.384, 36889.153, 36971.856, 36893.65, 36882.935, 36889.123, 36966.813, 37003.06, 37051.417, 36989.173, 37084.06], [12.449, 12.188, 23.289, 15.265, 14.89, 20.184, 19.555, 16.723, 32.291, 14.476, 15.508, 20.434, 25.76], [50318.172220709355, 6752.455393054676, 3985.296814421587, 3816.237236201719, 4112.97529654223, 2869.140067093287, 4852.7669848347305, 4861.1209475327505, 1067.3119973914693, 2180.3803871255627, 22832.04156439742, 16037.582639636603, 8170.599274399917], [306, 307, 308, 309, 310, 311, 312, 313, 314, 315, 316, 317, 318]], [0, 1960, [23061, 23169, 23275, 23380, 23485, 23587, 23682, 23767, 23847, 23943, 24015, 24100, 24178, 24271, 24342, 24422], [33863.686, 33844.542, 33847.074, 33855.375, 33864.354, 33822.22, 33932.596, 33951.796, 33976.221, 33961.057, 34113.664, 33997.175, 33982.997, 34009.766, 34056.359, 34268.216], [6933.947, 6962.958, 6950.547, 6923.554, 6852.987, 6803.484, 6797.445, 6669.782, 6671.754, 6679.88, 6570.858, 6604.916, 6574.67, 6520.368, 6529.864, 6473.903], [14.008, 11.463, 8.444, 12.96, 22.13, 15.624, 13.486, 28.966, 28.427, 19.208, 24.912, 15.034, 13.26, 10.069, 17.833, 21.842], [1544.9642805242167, 2648.115401259606, 1813.4500343303444, 2094.4841543486473, 1073.1656561790962, 2052.164553934545, 1093.4645624578654, 899.3675229009759, 2435.751053457659, 2014.3490259606538, 2623.8004521645566, 3656.5529662655267, 1643.0316635202, 3011.478089605885, 4854.781267580521, 2603.841436216209], [310, 311, 312, 313, 314, 315, 316, 317, 318, 319, 320, 321, 322, 323, 324, 325]], [5, 1962, [23069, 23177, 23290, 23388, 23494], [36432.102, 36481.159, 36474.375, 36488.916, 36493.713], [71201.994, 71232.62, 71229.388, 71213.494, 71260.318], [32.046, 14.437, 15.199, 13.187, 14.375], [2213.293480937678, 3149.057400919565, 2380.890118801648, 2027.7695654007618, 3740.2800563092887], [310, 311, 312, 313, 314]], [5, 1963, [22972, 23071, 23178, 23291, 23390, 23497, 23598, 23691], [36743.651, 36798.676, 36990.099, 36778.334, 36831.949, 36793.295, 37008.371, 37063.914], [71522.4, 71561.916, 71481.54, 71478.102, 71658.263, 71520.014, 71452.914, 71510.445], [17.315, 22.385, 17.556, 42.47, 43.655, 32.34, 19.285, 14.823], [41162.39805766587, 13700.935550163867, 1340.8702111899156, 3865.4328261225296, 6882.810599436227, 15201.835599054366, 791.8812548279694, 1963.5850400726133], [309, 310, 311, 312, 313, 314, 315, 316]], [3, 1966, [23088, 23188, 23300, 23399, 23506, 23607], [43129.603, 43249.96, 43204.723, 43347.198, 43297.816, 43280.373], [38169.665, 38009.262, 37787.227, 37721.86, 37774.434, 37661.06], [11.952, 13.122, 9.177, 11.191, 20.098, 15.446], [63353.51763227878, 6063.111367017295, 5528.6574642519345, 53029.968848525605, 7366.617423558761, 3626.1254893595783], [310, 311, 312, 313, 314, 315]], [4, 1967, [22938, 23028, 23130, 23236, 23350, 23447, 23550, 23653, 23738, 23822, 23911], [17889.226, 17853.077, 17865.554, 17889.09, 17882.392, 17814.826, 17830.488, 17816.416, 17824.623, 17853.987, 17833.734], [59323.436, 59345.391, 59288.649, 59344.217, 59311.601, 59388.709, 59421.997, 59385.357, 59453.017, 59398.448, 59379.265], [15.549, 16.276, 18.138, 8.944, 8.147, 10.375, 15.902, 18.227, 11.247, 24.142, 11.192], [21995.329448855737, 31134.272323678342, 1657.1132015533437, 4124.084623066524, 7462.533360046227, 2581.80329611694, 1983.1520837137086, 2426.05601787718, 4236.287377917741, 1802.5702521271257, 2109.8184726543973], [309, 310, 311, 312, 313, 314, 315, 316, 317, 318, 319]], [4, 1969, [23030, 23132, 23237, 23352, 23448, 23552], [18073.03, 18077.707, 18076.012, 18178.251, 18147.553, 18126.298], [60894.899, 60954.393, 60975.951, 60938.713, 60941.212, 60942.608], [25.272, 8.407, 8.772, 25.061, 22.634, 31.817], [6144.353291844791, 6518.14197212345, 3854.1721866890025, 1953.0723262593742, 2369.249321817979, 889.7111470849806], [310, 311, 312, 313, 314, 315]], [6, 1983, [23161, 23264, 23373, 23478, 23579, 23674, 23759, 23838, 23931, 24008, 24091, 24169], [28213.04, 28165.759, 28186.496, 28157.838, 28171.53, 28095.98, 28068.543, 28140.589, 28231.805, 28210.521, 28279.699, 28181.377], [71197.445, 71140.78, 71173.584, 71183.212, 71163.052, 71169.77, 71185.506, 71111.826, 71156.829, 71191.727, 71127.245, 71130.539], [36.959, 11.401, 18.067, 20.664, 24.984, 24.834, 28.14, 16.922, 20.484, 25.35, 11.308, 19.198], [2911.9944805770606, 2573.890496427471, 3237.3311957224164, 1235.2520934150043, 1432.6325870163014, 2812.172106143974, 3146.213741459125, 2403.3550311488175, 1732.8578718387312, 1005.6063418916458, 589.2722423765878, 1549.2446647136835], [311, 312, 313, 314, 315, 316, 317, 318, 319, 320, 321, 322]], [1, 1993, [23250, 23363, 23462, 23563, 23666, 23749, 23829], [22466.391, 22518.918, 22551.78, 22464.182, 22306.265, 22433.012, 22515.292], [12394.521, 12343.75, 12468.515, 12390.392, 12453.243, 12420.077, 12462.822], [33.057, 22.273, 15.621, 21.256, 21.519, 16.786, 23.145], [1457.0404336918982, 3952.2394542956035, 21794.447444860893, 4620.50737170273, 6522.199320569437, 9350.939643937909, 5780.236988554137], [312, 313, 314, 315, 316, 317, 318]], [0, 2000, [23589, 23683, 23765, 23848, 23945, 24012], [34060.821, 34020.027, 33957.449, 33939.235, 33952.884, 33895.932], [7765.039, 7748.097, 7667.34, 7653.665, 7632.444, 7647.239], [17.52, 20.291, 24.716, 11.047, 10.325, 14.024], [6541.50898289051, 4765.273622532756, 3038.9867746491436, 3747.0957758429186, 3125.4702713751035, 2581.314147569647], [315, 316, 317, 318, 319, 320]], [0, 2001, [23684, 23766, 23849, 23944, 24013, 24099, 24177, 24270, 24340, 24418, 24504, 24588, 24681, 24765, 24840, 24923, 24996, 25081, 25167, 25248, 25339, 25417, 25517, 25598], [34044.152, 33893.138, 33887.602, 33898.233, 33892.982, 33865.26, 33862.44, 33844.029, 33826.192, 33807.687, 33828.195, 33761.312, 33851.802, 33879.66, 33786.348, 33790.173, 33804.668, 33830.716, 33822.204, 33828.031, 33844.429, 33868.289, 33872.481, 33830.167], [9128.473, 9045.906, 9110.854, 9079.364, 9084.375, 9106.751, 9158.814, 9077.326, 9158.544, 9103.361, 9048.817, 9112.274, 9073.403, 9101.791, 9056.582, 9114.489, 9128.271, 9125.319, 9085.498, 9096.803, 9103.696, 9048.066, 9079.495, 9097.486], [35.403, 19.03, 13.72, 18.37, 11.653, 10.168, 19.918, 26.106, 24.539, 31.002, 29.453, 19.641, 22.485, 16.394, 15.903, 11.299, 9.627, 10.963, 15.062, 22.253, 16.383, 19.685, 17.238, 24.996], [1093.798758077933, 5075.262447833433, 2851.3617491994546, 7251.455733908296, 3768.0289943568077, 2406.551386241912, 2391.0465442123764, 2109.851503548687, 4642.815297340121, 2530.8258598108873, 4075.2788720537355, 5815.710888182254, 6931.026639493613, 3290.0633029028986, 6639.838784124042, 4446.496110214836, 3507.028543063055, 4284.145369320571, 2439.909221091816, 1273.3895591984535, 1642.548535809975, 3370.556268112129, 1186.5484030252387, 1410.5013579839836], [316, 317, 318, 319, 320, 321, 322, 323, 324, 325, 326, 327, 328, 329, 330, 331, 332, 333, 334, 335, 336, 337, 338, 339]], [0, 2002, [23590, 23686, 23770, 23853, 23948], [34313.704, 34424.982, 34403.983, 34440.977, 34405.283], [8450.242, 8543.644, 8571.169, 8559.738, 8613.373], [19.468, 18.476, 8.426, 12.517, 7.373], [1372.1669558455374, 1701.6829536477787, 1376.397315109085, 1893.6374670410828, 3325.6446308656086], [315, 316, 317, 318, 319]], [2, 2005, [23325, 23428, 23530, 23629, 23714], [7556.424, 7561.453, 7580.952, 7615.259, 7575.672], [36266.339, 36197.42, 36354.556, 36393.297, 36338.052], [21.06, 13.841, 20.016, 20.024, 25.421], [1143.0453318608054, 2098.6165228093746, 10312.300052550181, 3364.6134298311417, 6536.281980680293], [313, 314, 315, 316, 317]], [3, 2009, [23610, 23698, 23788, 23874, 23965, 24033, 24115, 24194, 24286, 24358], [43490.317, 43396.268, 43351.259, 43443.339, 43327.728, 43197.021, 43221.246, 43307.174, 43307.42, 43177.884], [37628.118, 37679.127, 37726.94, 37820.572, 38004.462, 38007.679, 37975.21, 38058.618, 37963.662, 38119.479], [19.811, 33.168, 33.557, 23.477, 15.738, 20.949, 22.712, 31.907, 28.351, 27.165], [16223.395865974491, 5439.541852787129, 8983.066626858032, 20118.070422550114, 900.0638501804799, 1173.8746204366105, 429.316888281017, 4250.649537972107, 1249.110996979042, 5079.59511285337], [315, 316, 317, 318, 319, 320, 321, 322, 323, 324]], [1, 2031, [23827, 23923, 23998, 24077, 24161, 24246], [22351.911, 22391.353, 22573.599, 22567.592, 22474.659, 22461.467], [12465.077, 12402.022, 12376.83, 12383.631, 12300.637, 12266.039], [16.815, 24.26, 13.327, 16.433, 18.031, 23.676], [27565.534950002417, 5395.440889083281, 1527.8067736271023, 3362.356579727089, 992.4063675015695, 581.9411627844988], [318, 319, 320, 321, 322, 323]], [1, 2033, [23926, 23999, 24081, 24163, 24251], [23234.432, 23189.955, 23225.308, 23176.508, 23275.733], [12352.46, 12329.623, 12326.851, 12401.892, 12368.407], [16.89, 16.23, 12.889, 16.35, 20.55], [1106.340663820107, 1389.6877092478328, 1822.2071586063423, 3780.9907657128156, 1067.2796251987543], [319, 320, 321, 322, 323]], [5, 2039, [24110, 24188, 24279, 24354, 24433], [37031.942, 37027.132, 37040.968, 37031.592, 37189.429], [71442.959, 71465.898, 71488.062, 71476.21, 71506.942], [30.335, 15.207, 25.493, 15.12, 22.812], [1313.5165812230014, 1109.3536297439007, 5087.189553464679, 872.8701055533402, 3942.814218907121], [321, 322, 323, 324, 325]], [6, 2052, [24262, 24333, 24411, 24498, 24580], [28971.864, 29043.121, 28956.618, 28980.438, 28987.898], [72770.938, 72689.133, 72657.121, 72498.951, 72431.792], [31.996, 10.954, 15.814, 13.936, 20.499], [5685.164454253265, 1858.9114196543726, 2511.4951810491034, 2104.0829990659145, 2050.7950745638987], [323, 324, 325, 326, 327]], [5, 2058, [24274, 24348, 24428, 24510, 24595], [35305.842, 35370.612, 35386.792, 35408.43, 35270.805], [70971.736, 70972.973, 71146.604, 71035.055, 71225.443], [11.34, 17.604, 17.738, 22.997, 35.039], [881.4212460856068, 1401.17002487033, 14563.984177756136, 1596.1076111347272, 1177.2990799371744], [323, 324, 325, 326, 327]], [3, 2061, [24193, 24285, 24357, 24441, 24521], [43261.754, 43304.394, 43342.378, 43334.523, 43311.747], [37144.228, 37221.395, 37124.617, 37020.563, 36987.177], [20.724, 17.055, 19.731, 28.611, 16.632], [954.1101985110853, 1381.456848323944, 659.1754185870403, 1451.434694909035, 1652.761701682994], [322, 323, 324, 325, 326]], [1, 2066, [24252, 24326, 24404, 24489, 24573, 24662, 24750, 24823], [23241.46, 23330.627, 23266.993, 23282.54, 23300.774, 23346.799, 23340.241, 23345.96], [12781.675, 12876.539, 12921.794, 12882.053, 12949.746, 12896.029, 12876.931, 12732.289], [21.528, 11.753, 12.253, 14.059, 12.825, 18.225, 18.817, 23.57], [14521.806610412721, 2499.7568805295828, 3560.2848931973876, 3885.2736815206354, 1933.5859948836624, 3119.0896469288386, 1839.441521723991, 11323.508288818595], [323, 324, 325, 326, 327, 328, 329, 330]], [1, 2096, [24399, 24483, 24566, 24654, 24745, 24818, 24899, 24973, 25061, 25143, 25219, 25311, 25394, 25487, 25578, 25657, 25737, 25827], [21052.597, 21134.353, 21089.097, 21174.087, 21318.468, 21109.193, 21043.57, 21089.286, 21158.859, 21184.343, 21241.672, 21300.212, 21332.973, 21442.236, 21571.28, 21574.974, 21548.044, 21649.985], [12886.214, 12859.42, 12841.783, 12795.704, 12730.329, 12740.37, 12596.079, 12577.784, 12569.426, 12584.841, 12604.7, 12614.914, 12594.559, 12610.574, 12642.419, 12651.874, 12602.593, 12683.184], [15.02, 16.002, 13.131, 27.557, 22.755, 18.013, 12.197, 9.134, 12.47, 13.001, 10.134, 10.222, 13.157, 13.869, 14.989, 23.92, 10.939, 18.356], [1863.5001881975068, 1760.770093795125, 1772.6702938733524, 691.5115308121523, 5689.14232470269, 2491.7280970337156, 3303.2419826803516, 3085.459144183182, 2486.4917680101184, 3192.4689344692083, 2714.637788933203, 2356.7836724630333, 2223.2672467053007, 2159.0421389092794, 3188.3348675177103, 3776.8887171918786, 3328.572845869073, 1419.4202395550546], [325, 326, 327, 328, 329, 330, 331, 332, 333, 334, 335, 336, 337, 338, 339, 340, 341, 342]], [3, 2100, [24362, 24442, 24524, 24611, 24706, 24777, 24860, 24936, 25013, 25100, 25186, 25267, 25357, 25434, 25539, 25609, 25692, 25777], [43955.613, 43953.321, 43999.11, 43981.743, 43898.266, 44012.785, 43981.518, 43961.538, 43929.846, 43919.779, 43981.282, 43982.683, 43984.652, 44004.853, 43969.83, 44001.253, 43984.269, 43991.485], [36425.963, 36412.653, 36443.663, 36456.179, 36420.331, 36467.639, 36437.117, 36398.36, 36376.237, 36492.035, 36394.667, 36394.569, 36393.245, 36427.656, 36406.593, 36393.09, 36432.3, 36413.739], [21.324, 16.168, 17.695, 19.636, 13.512, 19.652, 14.863, 13.474, 20.516, 32.467, 13.206, 10.1, 14.344, 8.186, 15.686, 13.668, 12.999, 12.396], [1394.6813841593237, 1959.8934212805168, 3157.4603427423654, 1494.453429953703, 1840.4359039851042, 3859.4122207796745, 2174.6284222978925, 2392.8829683772565, 665.1075227949618, 2651.280943079644, 1534.9523388383025, 1956.130573003993, 2136.299871960038, 1991.6059245746758, 3629.673419249052, 1958.1959056130038, 1970.2635667120328, 2511.688366783792], [324, 325, 326, 327, 328, 329, 330, 331, 332, 333, 334, 335, 336, 337, 338, 339, 340, 341]], [5, 2108, [24601, 24694, 24772, 24852, 24930, 25005], [37052.085, 37057.257, 37043.886, 37026.012, 37021.052, 37023.344], [71438.831, 71447.144, 71469.864, 71464.145, 71462.172, 71501.437], [22.0, 12.26, 16.282, 9.73, 10.488, 20.126], [512.3293604578042, 1699.2848064629766, 1472.223551889282, 1479.797192427306, 2665.9485947690996, 1521.9037324567835], [327, 328, 329, 330, 331, 332]], [3, 2112, [24858, 24935, 25010, 25098, 25182, 25263], [42141.502, 42140.37, 42061.396, 42043.947, 42039.825, 42026.395], [38521.544, 38500.634, 38703.61, 38731.708, 38670.445, 38628.336], [11.299, 22.542, 19.866, 13.916, 16.394, 19.544], [53656.466298642656, 2043.233674906181, 1325.7234141372892, 1521.8547995939273, 2483.805551173266, 1443.0122615755286], [330, 331, 332, 333, 334, 335]], [1, 2117, [24568, 24655, 24746, 24819, 24900, 24975, 25063, 25144, 25222], [21611.413, 21751.414, 21605.087, 21516.757, 21684.292, 21672.642, 21801.49, 21872.514, 21864.091], [12686.874, 12716.054, 12728.554, 12699.032, 12718.232, 12744.326, 12812.94, 12858.302, 12895.86], [24.804, 14.542, 16.93, 33.251, 12.091, 12.901, 22.3, 16.673, 31.676], [1208.4356456957576, 2520.9850427853553, 4697.984404014197, 3403.613452704385, 2597.835927107458, 3934.647697142266, 5240.4915385521135, 2798.264752308947, 3257.337935364099], [327, 328, 329, 330, 331, 332, 333, 334, 335]], [6, 2135, [24910, 24987, 25073, 25159, 25235, 25329], [28462.498, 28440.845, 28460.575, 28461.019, 28506.623, 28555.116], [73051.655, 73073.001, 73108.758, 73121.756, 73059.893, 73100.617], [13.063, 20.06, 13.846, 21.864, 23.824, 36.013], [1674.6212261346461, 1467.3017953851315, 2196.045161232453, 1504.071609230153, 677.7711316894429, 1847.9436509876975], [331, 332, 333, 334, 335, 336]], [1, 2149, [24977, 25066, 25148, 25224, 25317], [23252.841, 23300.023, 23268.103, 23248.862, 23291.21], [12388.186, 12422.714, 12431.096, 12386.089, 12394.325], [22.073, 14.535, 9.016, 17.662, 15.568], [1738.3054368870999, 1880.841444439181, 1294.0666239829397, 1771.0681907515357, 1642.143563686848], [332, 333, 334, 335, 336]], [0, 2150, [24997, 25083, 25166, 25249, 25338, 25418, 25516, 25597], [33974.408, 34014.622, 33941.579, 33972.165, 33948.173, 33965.446, 33926.605, 33916.678], [6637.196, 6563.502, 6542.497, 6592.296, 6645.35, 6602.633, 6683.048, 6781.454], [26.123, 23.261, 26.441, 17.282, 23.754, 14.487, 25.37, 13.53], [1285.0607862273189, 2198.4776071656293, 1268.589451974979, 1626.176073125392, 2766.7426202025736, 1541.3782606306197, 1146.8126214577626, 1584.4467554741393], [332, 333, 334, 335, 336, 337, 338, 339]], [3, 2155, [25099, 25183, 25265, 25356, 25433], [43020.5, 42985.976, 43039.254, 43025.267, 42956.583], [37819.499, 37752.343, 37830.098, 37865.469, 37853.333], [27.825, 31.265, 29.81, 15.327, 17.633], [3063.6741287783684, 4396.0217459673395, 3720.038872942392, 2951.793242825684, 4604.012519450729], [333, 334, 335, 336, 337]], [3, 2164, [25431, 25537, 25605, 25688, 25773, 25856, 25945], [42110.574, 42075.649, 42148.689, 42184.029, 42230.411, 42116.388, 42341.149], [38470.017, 38494.468, 38434.348, 38407.788, 38421.443, 38429.859, 38425.664], [19.411, 15.404, 20.185, 18.811, 22.777, 17.642, 44.073], [15827.988764377336, 2232.243886134043, 1665.3482859390385, 1772.052293091756, 2531.03197801989, 1959.799348381247, 1085.151921966084], [337, 338, 339, 340, 341, 342, 343]], [0, 2183, [25419, 25522, 25599, 25679, 25762, 25848, 25938, 26026, 26111, 26182, 26257, 26326, 26405, 26495], [34543.254, 34597.074, 34550.985, 34632.686, 34543.191, 34612.093, 34629.198, 34659.899, 34572.957, 34594.004, 34581.972, 34522.49, 34480.267, 34528.104], [7846.148, 7761.365, 7817.217, 7694.505, 7777.127, 7648.467, 7735.013, 7716.816, 7823.364, 7704.329, 7805.946, 7569.251, 7704.79, 7694.323], [29.158, 33.623, 28.169, 27.691, 25.651, 30.039, 18.618, 21.049, 18.151, 36.207, 18.412, 36.426, 26.958, 26.162], [2381.6422190457465, 2699.2042280259016, 11804.335414026937, 4457.116880870893, 2977.6528160218286, 2289.1974394283775, 691.5181981286212, 2076.665355204578, 2341.1057948828025, 1793.595158426359, 7788.730230962442, 2286.6895230076984, 1989.0763822531383, 3300.1158611891865], [337, 338, 339, 340, 341, 342, 343, 344, 345, 346, 347, 348, 349, 350]], [4, 2208, [25731, 25819, 25906, 25993, 26074, 26155, 26228, 26301, 26376, 26462, 26553, 26634, 26726], [17604.347, 17593.167, 17678.505, 17658.316, 17603.013, 17659.502, 17686.176, 17768.938, 17655.86, 17615.44, 17732.311, 17636.385, 17532.77], [58746.187, 58686.243, 58759.093, 58806.025, 58706.681, 58771.347, 58810.416, 58864.907, 58788.526, 58771.643, 58875.252, 58736.753, 58687.26], [28.511, 19.002, 25.788, 13.119, 14.018, 8.865, 17.864, 13.536, 23.503, 27.565, 28.449, 19.006, 30.032], [2882.7065936117433, 1304.3439658879495, 1250.5237835146118, 995.5080708813941, 1868.2555454669623, 1205.9921659244374, 3298.452098550432, 26037.029780234683, 1144.0890773285264, 5214.740238465285, 4478.862554853278, 4989.28523290734, 7356.534502754412], [341, 342, 343, 344, 345, 346, 347, 348, 349, 350, 351, 352, 353]], [1, 2224, [25999, 26082, 26166, 26235, 26305], [21566.152, 21622.624, 21529.886, 21468.634, 21512.011], [12710.856, 12649.653, 12634.596, 12664.065, 12639.941], [44.858, 18.651, 21.872, 30.766, 38.847], [1222.016595848724, 895.0119739509872, 2007.147654040544, 1475.2475964112195, 1609.162822517548], [344, 345, 346, 347, 348]], [0, 2232, [25934, 26024, 26109, 26179, 26255, 26323, 26403, 26492, 26572], [33808.487, 33896.585, 33862.747, 33877.378, 33878.156, 33949.867, 33911.958, 33863.477, 33864.789], [6904.255, 6892.506, 6881.356, 6906.352, 6885.819, 6837.21, 6889.278, 6984.679, 6942.267], [23.745, 16.208, 18.961, 12.872, 17.54, 13.192, 16.874, 15.739, 11.125], [899.231517845556, 1525.0629518502683, 1600.5088409437776, 1476.6133732060882, 980.1785906569154, 1087.0556254932694, 1125.2394798684247, 974.1924909092475, 637.1749175847345], [343, 344, 345, 346, 347, 348, 349, 350, 351]], [2, 2235, [25968, 26060, 26141, 26214, 26283, 26362, 26443, 26536, 26615, 26705, 26792], [6668.773, 6683.647, 6680.342, 6690.46, 6672.508, 6717.798, 6685.854, 6651.799, 6778.661, 6652.944, 6633.148], [36305.564, 36263.519, 36288.223, 36290.384, 36313.4, 36303.518, 36230.775, 36217.192, 36069.314, 36120.06, 36130.554], [8.717, 10.85, 8.927, 15.271, 14.6, 14.287, 19.716, 16.949, 23.494, 11.312, 13.147], [2797.0970042183735, 2907.5917066479838, 2418.9065424223377, 2049.5941451150843, 1872.922229148855, 1783.036080672917, 2235.4875551140613, 1476.0144544890225, 7572.443495485175, 2718.2708961267153, 2355.3636703281104], [344, 345, 346, 347, 348, 349, 350, 351, 352, 353, 354]], [0, 2242, [26180, 26256, 26324, 26404, 26494, 26573, 26662, 26758, 26845, 26925, 27007, 27079, 27143, 27204, 27272, 27335, 27412], [34047.807, 34059.767, 33963.946, 34142.055, 34227.09, 34209.332, 34243.375, 34247.247, 34218.201, 34211.006, 34270.231, 34231.064, 34158.383, 34250.033, 34114.31, 34214.437, 34159.907], [9013.208, 8988.514, 9057.717, 8913.13, 8889.311, 8897.05, 8875.953, 8891.212, 8905.414, 8893.825, 8934.187, 8930.687, 8969.563, 8907.216, 9050.308, 8930.226, 8929.649], [30.725, 22.306, 25.094, 22.475, 11.05, 10.458, 7.851, 6.852, 9.454, 8.808, 16.175, 24.792, 41.89, 20.022, 25.964, 14.3, 8.872], [12402.201595119535, 5525.556920911082, 17227.54750288898, 3239.971020914339, 2501.29045291932, 2302.688840490963, 2509.2509642509203, 2431.7715763184465, 1922.9964145764689, 2360.6021925075543, 1676.7181832111164, 1297.1845267445526, 2648.0480825583086, 634.0392023448035, 5938.626069582856, 1604.6747063466096, 545.4858621769735], [346, 347, 348, 349, 350, 351, 352, 353, 354, 355, 356, 357, 358, 359, 360, 361, 362]], [5, 2244, [26185, 26260, 26331, 26408, 26503, 26581, 26667], [37078.897, 37131.868, 37057.038, 37068.569, 37044.198, 37093.281, 37084.573], [70744.601, 70795.858, 70792.703, 70820.581, 70778.807, 70778.851, 70813.766], [22.612, 22.066, 20.385, 17.364, 24.054, 21.772, 22.566], [1124.452529415782, 4902.564522194463, 2129.0227206117584, 1419.3213541868622, 1395.0715964073863, 4925.212181395889, 1235.7998477318267], [346, 347, 348, 349, 350, 351, 352]], [3, 2245, [26190, 26263, 26337, 26419, 26512, 26588, 26676, 26765, 26852], [42543.73, 42544.281, 42576.18, 42542.824, 42556.195, 42561.314, 42532.316, 42549.413, 42544.871], [38243.096, 38211.236, 38267.953, 38272.692, 38289.169, 38299.251, 38307.804, 38297.239, 38276.957], [6.787, 15.38, 10.58, 7.976, 10.748, 9.31, 12.25, 10.523, 12.403], [2992.7383245154274, 2790.588788879221, 3347.024296549101, 2754.207182255006, 3395.0678974934444, 876.1330242458968, 1617.8177556748603, 2424.6002118492925, 2654.0713583206298], [346, 347, 348, 349, 350, 351, 352, 353, 354]], [1, 2252, [26234, 26303, 26380, 26466, 26556, 26640, 26734], [20828.271, 20800.662, 20890.786, 20947.108, 20834.847, 20833.088, 20866.773], [12576.288, 12522.02, 12482.671, 12497.874, 12506.537, 12495.423, 12485.388], [24.778, 20.978, 18.288, 17.577, 12.678, 12.136, 15.82], [5119.203941115801, 3492.1518046379565, 1869.5176060199303, 1404.8292848540987, 2828.9142849406353, 2244.6503363611514, 1290.8871355263773], [347, 348, 349, 350, 351, 352, 353]], [6, 2265, [26392, 26475, 26567, 26653, 26748, 26838, 26912], [27988.275, 27936.629, 28070.284, 27977.962, 27976.872, 27989.188, 27998.299], [72226.392, 72182.109, 72250.731, 72201.743, 72196.705, 72258.104, 72238.962], [28.837, 20.525, 20.566, 22.985, 25.131, 24.366, 23.78], [992.6856546936443, 890.6995523545298, 2727.9776143325826, 1125.3672842760427, 2027.026222073502, 795.0642260585131, 900.4468840854967], [349, 350, 351, 352, 353, 354, 355]], [6, 2289, [26654, 26750, 26840, 26914, 26993, 27068, 27136, 27197], [28627.231, 28748.464, 28769.657, 28708.985, 28686.039, 28656.494, 28848.663, 28632.664], [73002.35, 73066.592, 73019.313, 73041.665, 72943.261, 72931.443, 72828.22, 72861.342], [37.107, 20.943, 24.189, 21.591, 24.452, 21.614, 32.635, 13.721], [4729.652773426456, 2454.087598730992, 7000.949947777928, 6267.863793384277, 543.0453509344711, 885.4492299775258, 1713.5576541120836, 523.8445973063185], [352, 353, 354, 355, 356, 357, 358, 359]], [2, 2293, [26616, 26708, 26794, 26875, 26956], [7247.798, 7343.397, 7369.893, 7346.612, 7295.883], [36577.231, 36597.931, 36611.591, 36602.413, 36641.714], [29.218, 12.912, 10.713, 19.781, 18.993], [2179.2480465177878, 1934.9854593007165, 1790.5438105396738, 1006.9598142052535, 1653.7429464052323], [352, 353, 354, 355, 356]], [4, 2303, [26815, 26900, 26977, 27052, 27118, 27180, 27242, 27313], [17785.414, 17827.343, 17768.955, 17857.008, 17769.198, 17858.775, 17796.195, 17835.381], [58909.173, 58980.608, 58913.583, 58914.122, 58947.738, 58925.999, 58900.484, 58926.623], [23.32, 18.94, 22.449, 40.22, 20.984, 24.465, 28.668, 21.463], [1641.8363147111252, 832.8144633108822, 1302.2530568159152, 967.9842336525581, 2330.9171094271205, 2193.955029637331, 1780.948233949513, 2644.819259147015], [354, 355, 356, 357, 358, 359, 360, 361]], [1, 2308, [26986, 27059, 27124, 27189, 27252, 27321, 27394, 27455, 27530, 27620], [22253.646, 22159.547, 22181.464, 22282.887, 22363.394, 22335.586, 22271.568, 22472.322, 22396.878, 22486.359], [13211.643, 13123.589, 13197.197, 13236.312, 13149.106, 13098.064, 13015.888, 13070.846, 12980.76, 13168.992], [18.099, 19.879, 22.312, 16.089, 9.418, 23.58, 22.831, 27.532, 33.208, 23.815], [1949.8131300405473, 1624.1199928553308, 3723.30716132268, 1045.937028666273, 1367.3941456084547, 1094.3727520583577, 7019.964050782563, 3040.936475461398, 7141.019162322494, 1487.4168462790096], [356, 357, 358, 359, 360, 361, 362, 363, 364, 365]], [4, 2327, [27382, 27447, 27516, 27607, 27689, 27759, 27839, 27917, 27994], [17831.335, 17808.817, 17831.016, 17870.77, 17879.036, 17763.789, 17755.574, 17770.639, 17793.315], [59282.704, 59289.42, 59080.113, 58988.936, 58852.93, 59023.083, 59004.549, 58867.407, 58952.771], [18.751, 16.195, 29.205, 24.134, 1.904, 24.05, 38.125, 18.203, 18.562], [1626.1807563450632, 906.7477609563256, 4706.331840353531, 3922.2819700071113, 439.1622937546785, 9586.068812699115, 2599.7964088770896, 3779.715607940456, 1831.9386646959488], [362, 363, 364, 365, 366, 367, 368, 369, 370]], [3, 2329, [27282, 27346, 27421, 27480, 27561], [43369.3, 43350.798, 43360.052, 43395.032, 43414.918], [38318.272, 38267.888, 38217.326, 38292.45, 38264.05], [21.275, 16.29, 31.909, 21.562, 30.905], [2239.933178614153, 2409.062072306998, 961.8350604065339, 2423.341185565805, 1399.9312186964437], [360, 361, 362, 363, 364]], [4, 2339, [27840, 27916, 27992, 28070, 28155], [17810.465, 17736.51, 17632.721, 17648.17, 17574.489], [59893.235, 59877.624, 59830.003, 59774.031, 59772.993], [8.84, 16.096, 18.813, 12.494, 21.26], [2387.8910574828933, 3347.1927206907485, 2670.789755214181, 3032.9123702847037, 2512.0061998339406], [368, 369, 370, 371, 372]], [4, 2340, [27446, 27515, 27606, 27688, 27758, 27841, 27918, 27995, 28071, 28157, 28241, 28338, 28431], [17374.44, 17404.749, 17485.656, 17536.819, 17656.972, 17800.149, 17804.608, 17893.965, 17848.128, 17880.151, 17810.869, 17880.165, 17777.022], [60555.146, 60613.595, 60645.723, 60654.322, 60814.489, 60962.152, 61017.663, 60956.338, 60959.075, 60923.614, 60912.249, 60969.433, 60920.157], [19.066, 13.69, 14.063, 9.409, 12.666, 11.832, 21.04, 15.904, 9.864, 13.198, 21.498, 16.074, 27.799], [2356.1594791629554, 2571.8517848738265, 2316.722766441434, 2851.2690174250115, 1859.6045209201734, 2373.287178213425, 1797.8726047115847, 3057.694678359611, 2548.6365232443795, 4591.294579880805, 1857.616331017187, 3653.460733252209, 2710.042095586696], [363, 364, 365, 366, 367, 368, 369, 370, 371, 372, 373, 374, 375]], [1, 2341, [27696, 27764, 27847, 27922, 28001], [21105.962, 20882.344, 20997.198, 21126.216, 21093.322], [13419.109, 13395.831, 13443.904, 13468.029, 13405.137], [15.388, 18.407, 35.528, 18.756, 23.5], [464.43921104439494, 6561.88106051983, 921.4265950943159, 4425.115397740089, 1111.7777367454062], [366, 367, 368, 369, 370]], [1, 2342, [27925, 28005, 28083, 28164, 28254], [22656.335, 22828.619, 22809.654, 22741.637, 22871.826], [13235.77, 13227.559, 13209.543, 13229.364, 13189.349], [23.623, 19.373, 14.217, 25.548, 16.828], [3810.26806095511, 3678.139768587234, 5346.669383233503, 6298.256269086635, 24173.61050428439], [369, 370, 371, 372, 373]], [0, 2346, [27943, 28021, 28100, 28182, 28276, 28370, 28454, 28543], [34438.985, 34394.613, 34414.96, 34376.313, 34366.408, 34388.933, 34409.002, 34381.95], [7825.954, 7904.081, 7950.408, 7898.789, 7948.931, 7942.054, 7921.387, 7927.339], [23.416, 26.349, 17.279, 27.309, 19.119, 22.356, 15.599, 30.006], [2155.633958571748, 3324.5628285827556, 9171.791994894245, 2292.3262941689795, 4522.726979031372, 7032.93920116722, 18697.23197703968, 1769.6873934004343], [369, 370, 371, 372, 373, 374, 375, 376]], [3, 2350, [27880, 27952, 28030, 28112, 28192, 28290, 28383], [42231.932, 42250.332, 42266.366, 42227.742, 42233.995, 42309.552, 42284.104], [39244.811, 39203.124, 39200.867, 39224.388, 39251.674, 39197.872, 39194.669], [17.575, 15.349, 15.879, 13.916, 12.968, 20.838, 29.258], [3094.777998754805, 6461.664928306363, 9104.287655931668, 6785.100434939103, 2665.050043113476, 17009.184362699078, 3355.9799720476053], [368, 369, 370, 371, 372, 373, 374]], [2, 2371, [27433, 27497, 27585, 27668, 27744, 27815, 27900], [6112.179, 6115.347, 6148.814, 6138.978, 6083.079, 6081.529, 6083.318], [36004.258, 36012.758, 36040.58, 36047.823, 36008.652, 35935.484, 35796.569], [29.014, 16.257, 13.668, 13.467, 12.397, 17.94, 24.538], [1077.7212341293966, 2159.249310982384, 1582.6161916746657, 2081.07438067149, 3107.2590652144454, 2398.7699300902805, 4094.1465808215276], [363, 364, 365, 366, 367, 368, 369]], [5, 2387, [28104, 28187, 28281, 28375, 28458, 28549, 28620, 28699, 28781, 28868], [36472.577, 36460.284, 36391.452, 36401.033, 36403.082, 36468.69, 36444.279, 36446.698, 36456.337, 36449.032], [70995.637, 71044.249, 71042.028, 71131.708, 71199.367, 71157.594, 71095.349, 71076.265, 71073.946, 71046.233], [17.834, 9.102, 11.04, 16.95, 15.639, 13.636, 13.78, 12.335, 10.018, 19.63], [1968.222723322202, 2916.3408479975074, 3262.068452334976, 5344.426289364512, 8460.82881831738, 4734.248197564501, 3531.268275157517, 3914.2838236987686, 3334.6788440902583, 6603.519596574169], [371, 372, 373, 374, 375, 376, 377, 378, 379, 380]], [2, 2389, [28055, 28141, 28224, 28324, 28410, 28491, 28579, 28654, 28727, 28817, 28899, 28981, 29060], [7193.55, 7335.456, 7394.052, 7408.693, 7345.033, 7323.302, 7261.561, 7337.738, 7325.503, 7351.737, 7431.72, 7453.954, 7371.968], [36120.548, 36049.098, 36018.377, 36009.744, 35942.89, 35925.089, 35919.319, 35907.871, 35905.906, 35989.252, 36116.715, 36059.426, 36014.765], [12.626, 11.989, 8.914, 9.834, 9.484, 16.46, 24.504, 14.782, 10.477, 12.6, 12.781, 15.545, 30.2], [8995.778775673403, 6657.190543555992, 7744.970637005569, 6045.401056271266, 2692.667267016538, 3052.3950630104205, 4843.054597819069, 1770.6206210032785, 3403.56491925967, 3877.360263245935, 2658.3681832936513, 3936.5418032145917, 1427.411306171866], [371, 372, 373, 374, 375, 376, 377, 378, 379, 380, 381, 382, 383]], [1, 2394, [28081, 28163, 28249, 28345, 28436, 28519], [21933.117, 21966.92, 21905.483, 21933.974, 21936.094, 22005.69], [12773.918, 12688.836, 12807.295, 12797.32, 12844.808, 12972.071], [23.9, 12.591, 18.362, 14.956, 16.059, 22.443], [3427.9010137418873, 6425.057802268161, 2274.279472245941, 3998.7076947635214, 5278.320545044096, 6304.263463684081], [371, 372, 373, 374, 375, 376]], [0, 2398, [28094, 28180, 28274, 28364, 28450, 28538], [33917.568, 33830.234, 33809.549, 33787.137, 33809.064, 33752.835], [8739.437, 8763.27, 8752.806, 8749.171, 8821.82, 8806.162], [30.767, 17.008, 21.755, 14.041, 20.797, 14.673], [9635.061281240838, 6341.384152008335, 13030.039116211183, 44342.7697485504, 16641.60656196874, 1722.7574388352298], [371, 372, 373, 374, 375, 376]], [3, 2423, [28193, 28292, 28385, 28465, 28554], [42605.279, 42584.234, 42553.755, 42480.636, 42551.924], [38160.267, 38028.694, 38007.106, 38010.331, 37971.456], [25.196, 29.654, 6.613, 10.262, 20.405], [7106.825570332717, 5069.33181013485, 3949.9688825120534, 3389.8125701842505, 2043.474801685294], [372, 373, 374, 375, 376]], [3, 2425, [28197, 28294, 28387, 28468, 28555], [43179.226, 43270.054, 43418.706, 43481.69, 43528.698], [37998.812, 37909.867, 37930.992, 37884.909, 37818.243], [20.426, 14.231, 12.516, 8.149, 12.332], [11751.03740120424, 7752.634893023016, 4171.594421465458, 3206.736250829947, 3330.2323580809866], [372, 373, 374, 375, 376]], [3, 2426, [28296, 28388, 28469, 28556, 28631], [43609.997, 43752.479, 43569.118, 43670.46, 43617.521], [37201.66, 37115.819, 37154.12, 37119.106, 37135.718], [29.369, 15.868, 28.846, 23.84, 16.902], [7525.473682399155, 8390.445980574434, 1598.7564234226807, 2009.4068066209234, 2419.032520746457], [373, 374, 375, 376, 377]], [4, 2429, [28156, 28240, 28337, 28430, 28512, 28595, 28667], [17800.648, 17812.865, 17764.451, 17823.633, 17838.563, 17854.42, 17786.034], [58969.169, 58987.95, 58973.561, 58917.894, 58957.15, 58915.821, 58856.247], [19.673, 18.277, 19.681, 14.33, 26.91, 33.802, 33.004], [2666.055669531614, 1437.5348974492751, 2365.555676581147, 3304.6771698168714, 1813.115010663218, 1858.1938792713563, 1504.096736671335], [372, 373, 374, 375, 376, 377, 378]], [2, 2436, [28140, 28221, 28319, 28407, 28490, 28578], [6528.581, 6510.36, 6592.389, 6599.512, 6577.559, 6552.163], [36037.08, 36021.245, 36103.442, 36160.959, 36251.868, 36225.423], [12.951, 14.39, 14.05, 10.611, 14.13, 15.03], [2396.1543496139143, 3432.2370935279387, 1091.830464295925, 2011.6147219548134, 1685.1764258682074, 2029.970669170069], [372, 373, 374, 375, 376, 377]], [0, 2439, [28368, 28453, 28540, 28615, 28691, 28768, 28859, 28942, 29024, 29096, 29172, 29235], [34288.811, 34098.279, 34051.741, 34083.032, 33975.503, 33969.624, 33956.162, 33846.099, 33885.527, 33885.889, 34052.061, 33942.266], [7188.369, 7064.529, 6976.128, 6849.589, 6915.167, 6982.243, 7030.904, 7001.051, 7142.865, 7112.178, 6953.988, 7067.602], [21.547, 31.918, 19.146, 35.114, 20.721, 22.295, 13.796, 22.385, 17.353, 32.326, 27.739, 29.587], [904.8483667102757, 7364.711611520379, 8850.460920175086, 2089.6928591137385, 10225.903492912239, 5333.649943332563, 23645.499328024747, 2308.13933909488, 2993.5724200138943, 4407.871297729841, 3212.563937619352, 5398.245986940713], [374, 375, 376, 377, 378, 379, 380, 381, 382, 383, 384, 385]], [1, 2450, [28521, 28600, 28674, 28747, 28838, 28929, 29004, 29082], [22034.57, 22101.7, 22136.72, 22170.275, 22190.015, 22102.236, 22050.968, 21962.573], [13053.737, 13056.947, 13131.802, 13139.386, 13163.382, 13155.503, 13101.186, 13105.303], [23.202, 18.293, 18.097, 21.361, 13.41, 14.091, 10.994, 13.582], [13325.693639749317, 10459.579968245447, 10896.412966463537, 4941.580134900945, 4051.3096795548454, 3189.308194337499, 2957.502278199847, 4477.2018694000735], [376, 377, 378, 379, 380, 381, 382, 383]], [1, 2451, [28438, 28523, 28601, 28676, 28749, 28841], [22908.753, 22998.614, 23032.67, 23053.869, 23035.276, 23033.729], [13203.997, 13157.537, 13143.943, 13114.263, 13093.937, 13089.925], [18.536, 15.822, 11.286, 19.42, 15.464, 19.077], [3448.5300609257006, 2988.7215191943224, 3616.355741198212, 2238.4274987204385, 3883.3464890402465, 1176.635673315573], [375, 376, 377, 378, 379, 380]], [6, 2453, [28684, 28758, 28849, 28935, 29012], [27915.784, 27847.153, 27818.954, 27889.769, 27842.736], [71156.546, 71192.151, 71204.627, 71282.771, 71295.859], [22.653, 18.041, 20.978, 14.045, 16.828], [2771.6580839907006, 3291.0779269621044, 1436.8115998695491, 3963.0300671101363, 1526.0259864140448], [378, 379, 380, 381, 382]], [6, 2455, [28534, 28610, 28686, 28760, 28851, 28937, 29014, 29087, 29162, 29227], [28663.671, 28546.454, 28596.664, 28605.934, 28664.419, 28665.089, 28629.023, 28652.079, 28690.584, 28639.563], [72185.508, 72133.3, 72085.989, 72204.113, 72186.3, 72221.877, 72167.009, 72215.767, 72271.721, 72219.833], [12.739, 26.709, 24.059, 27.221, 23.239, 20.127, 17.993, 23.972, 26.744, 33.359], [2793.9315358876365, 2283.375371105433, 874.0127476087362, 1644.4708955572953, 960.3492317266823, 1718.41323307749, 692.8341608778113, 1752.7666727638987, 1306.4490205999602, 614.8230662425726], [376, 377, 378, 379, 380, 381, 382, 383, 384, 385]], [0, 2457, [28542, 28616, 28694, 28771, 28862], [34352.114, 34267.89, 34439.172, 34392.388, 34376.373], [6572.78, 6746.242, 6616.216, 6738.059, 6631.071], [25.067, 22.116, 24.999, 35.228, 32.161], [10920.458483027294, 5620.935702802384, 4518.45282418092, 4062.665112002201, 3441.168751575782], [376, 377, 378, 379, 380]], [1, 2471, [28744, 28837, 28926, 29002, 29081, 29149], [21287.794, 21357.808, 21370.643, 21434.202, 21406.791, 21375.955], [13219.123, 13328.755, 13358.133, 13370.7, 13341.794, 13346.029], [11.317, 12.655, 8.969, 7.143, 15.018, 10.503], [587.0713853334233, 1989.7824718742106, 2547.4719590913705, 2087.332732231769, 2558.4471386343926, 524.7263991573542], [379, 380, 381, 382, 383, 384]], [5, 2477, [28784, 28870, 28951, 29035, 29103, 29176, 29241], [37544.477, 37344.45, 37436.481, 37509.545, 37495.061, 37417.175, 37564.468], [71342.473, 71228.95, 71184.781, 71099.802, 71191.644, 71213.94, 71208.136], [25.439, 32.202, 16.372, 23.622, 11.319, 14.576, 15.579], [1445.7955560826178, 1067.473976252036, 1776.6161882734336, 1686.879876730349, 2594.092083922052, 1993.8415498612267, 2391.166877548223], [379, 380, 381, 382, 383, 384, 385]], [2, 2479, [28725, 28814, 28896, 28979, 29059, 29130, 29198], [6596.871, 6453.176, 6413.045, 6419.557, 6518.631, 6509.417, 6458.474], [36147.357, 36189.269, 36155.268, 36170.529, 36206.85, 36158.308, 36153.835], [32.727, 21.034, 18.836, 29.621, 19.23, 19.713, 19.197], [6533.370899049659, 2035.8498098212233, 1553.4806646273616, 1073.7877148657103, 1300.8345416696434, 2317.9571845230366, 2247.4468236854746], [379, 380, 381, 382, 383, 384, 385]], [3, 2480, [28789, 28874, 28958, 29040, 29110], [42196.406, 42244.581, 42263.774, 42244.319, 42214.329], [39302.012, 39209.716, 39196.445, 39251.689, 39136.286], [18.894, 22.031, 20.436, 25.417, 27.799], [909.8880372197237, 847.8045410916595, 6795.927141073513, 3872.6018731727395, 3665.082944578563], [379, 380, 381, 382, 383]], [3, 2481, [28791, 28875, 28959, 29042, 29111, 29181, 29246, 29319, 29394, 29470], [42483.498, 42535.248, 42394.787, 42483.904, 42524.728, 42500.41, 42559.809, 42485.92, 42520.098, 42514.526], [38404.768, 38474.646, 38517.378, 38457.146, 38442.219, 38407.518, 38468.018, 38408.401, 38446.238, 38404.863], [19.159, 27.044, 11.145, 23.307, 23.306, 19.847, 16.75, 10.814, 15.941, 17.315], [1322.681910649595, 1243.0287165788645, 70940.65928020135, 1860.185382024906, 811.7896468775903, 1456.4126208684113, 1124.1381213615346, 2025.854931627306, 1448.305062366084, 1349.4912240068438], [379, 380, 381, 382, 383, 384, 385, 386, 387, 388]], [6, 2498, [29016, 29089, 29163, 29229, 29301, 29374, 29452, 29523, 29594, 29669, 29743, 29816, 29890, 29969, 30041, 30100, 30165, 30251, 30320, 30394, 30476, 30572, 30660, 30745, 30824, 30898, 30970, 31041, 31105, 31187, 31285, 31367, 31437, 31514, 31578, 31637, 31694, 31755, 31820, 31901, 31985], [29102.005, 29098.395, 29077.572, 29067.548, 29084.813, 29115.235, 29083.905, 29087.968, 29089.836, 29082.057, 29072.545, 29108.285, 29072.31, 29098.892, 29088.317, 29073.79, 29069.975, 29095.552, 29078.734, 29098.39, 29100.271, 29090.447, 29101.424, 29066.286, 29056.98, 29079.961, 29087.734, 29097.574, 29079.496, 29096.506, 29108.489, 29089.692, 29096.767, 29062.547, 29089.729, 29067.962, 29056.464, 29096.073, 29089.48, 29074.581, 29057.831], [73231.752, 73266.097, 73276.748, 73290.095, 73297.453, 73289.49, 73297.105, 73278.947, 73299.058, 73296.72, 73293.565, 73289.1, 73286.792, 73269.926, 73289.321, 73298.521, 73303.057, 73279.833, 73304.062, 73304.359, 73291.108, 73296.377, 73293.898, 73297.627, 73274.293, 73287.072, 73284.454, 73284.272, 73278.124, 73315.489, 73303.923, 73302.772, 73278.215, 73282.971, 73284.671, 73296.39, 73284.475, 73302.018, 73311.481, 73295.354, 73275.088], [13.739, 8.61, 11.772, 13.306, 11.241, 9.239, 8.143, 9.724, 10.273, 10.744, 9.858, 9.237, 12.289, 7.517, 10.659, 9.047, 6.736, 13.202, 10.825, 11.114, 8.009, 9.742, 10.729, 9.397, 6.408, 8.326, 9.517, 11.413, 8.565, 6.657, 8.317, 7.304, 10.141, 8.775, 12.097, 16.533, 13.946, 11.981, 10.121, 10.128, 17.97], [947.9062121582998, 2391.3447606530394, 2497.524566987719, 2221.3604939044008, 2355.497667926897, 2098.7118437826625, 1793.9492217476468, 2197.9639221672637, 1488.8452298609063, 2128.404033441404, 2332.386124531781, 2038.6515551065827, 1948.3348515543669, 2192.894772791486, 2191.7326223845253, 2329.882045030566, 2224.8277140455107, 2557.125819892881, 2594.677455870227, 2414.188488384346, 2508.7998694005246, 2134.592847546779, 2340.875619986074, 2348.566856777822, 3535.0059473303645, 3423.7016341894173, 2657.8178473026333, 2589.4253363499074, 2860.2979438330503, 2152.7451626727884, 2166.0765842661895, 2513.0629936037963, 1830.7332884719247, 1687.765564038492, 2235.8595450395596, 2683.808682997567, 2935.806939812813, 1718.5805043774728, 2201.65318726535, 2470.9492682432174, 1102.9995875817986], [382, 383, 384, 385, 386, 387, 388, 389, 390, 391, 392, 393, 394, 395, 396, 397, 398, 399, 400, 401, 402, 403, 404, 405, 406, 407, 408, 409, 410, 411, 412, 413, 414, 415, 416, 417, 418, 419, 420, 421, 422]], [6, 2528, [29300, 29373, 29451, 29522, 29593, 29666], [28708.945, 28726.19, 28775.548, 28779.83, 28800.002, 28768.528], [72485.609, 72476.073, 72551.238, 72530.955, 72491.145, 72404.62], [17.328, 15.474, 27.977, 12.529, 15.973, 33.93], [2618.5970422330183, 1908.2033226153553, 736.0339014261342, 717.7885990570138, 861.2539720299068, 1399.8568675737718], [386, 387, 388, 389, 390, 391]], [0, 2530, [29236, 29306, 29379, 29459, 29533, 29603], [34052.846, 34137.127, 34228.929, 34104.436, 34041.097, 34025.504], [7604.71, 7638.861, 7718.594, 7653.351, 7764.924, 7782.552], [17.061, 9.509, 16.445, 13.275, 10.733, 15.63], [1167.7817663614596, 1684.7751959543539, 1983.3530631530862, 2254.4511936374993, 3112.1785485119944, 1546.738157476921], [385, 386, 387, 388, 389, 390]], [3, 2533, [29318, 29393, 29467, 29540, 29618, 29688, 29762], [42065.595, 42168.992, 42189.216, 42256.553, 42129.579, 42177.056, 42256.88], [39187.79, 39246.511, 39173.789, 39216.719, 39238.923, 39258.412, 39282.902], [16.578, 15.659, 20.324, 15.65, 13.429, 13.819, 36.261], [3554.304158694811, 1946.6783567406706, 3532.128057297705, 1056.6127732791008, 2119.566379119862, 1934.2844766883545, 1062.686614894018], [386, 387, 388, 389, 390, 391, 392]], [3, 2534, [29472, 29542, 29620, 29689, 29763, 29836, 29913, 29988], [43369.019, 43343.039, 43341.144, 43349.766, 43371.533, 43358.29, 43309.534, 43323.347], [38144.368, 38122.077, 38117.266, 38093.004, 38113.782, 38126.192, 38095.181, 38131.962], [18.138, 12.433, 21.197, 17.829, 41.27, 30.515, 22.23, 17.462], [956.3382338011788, 1658.571893874707, 813.5256545014204, 1628.1538135894496, 1760.3574214211403, 1228.3674091827688, 1097.6779143690965, 1132.776327678556], [388, 389, 390, 391, 392, 393, 394, 395]], [2, 2541, [29338, 29421, 29491, 29560, 29641, 29704, 29781], [6072.052, 5983.876, 6015.544, 6011.411, 5980.211, 6082.135, 5982.878], [35781.695, 35723.585, 35779.741, 35838.112, 35790.35, 35841.386, 35648.852], [10.994, 15.54, 13.736, 11.692, 16.808, 26.459, 30.858], [99058.75020709068, 4035.9109795302347, 2623.563580497555, 2077.4066851232133, 2965.4494239753135, 3720.301598084463, 2557.8459035751903], [387, 388, 389, 390, 391, 392, 393]], [3, 2561, [29837, 29914, 29989, 30060, 30116, 30192], [43608.4, 43587.525, 43593.387, 43605.773, 43609.835, 43602.995], [37087.448, 37130.946, 37094.708, 37132.856, 37109.81, 37107.236], [22.147, 18.004, 15.825, 10.496, 10.074, 15.404], [1603.3561069294951, 766.7748346321098, 781.3787978154054, 1621.015730416537, 2332.1913426243927, 1500.526734444842], [393, 394, 395, 396, 397, 398]], [6, 2565, [29815, 29888, 29968, 30040, 30099], [28669.474, 28714.237, 28790.178, 28699.023, 28707.441], [72502.293, 72703.67, 72542.004, 72756.376, 72729.218], [19.623, 32.172, 2.252, 31.822, 42.525], [730.1700262241962, 2895.2905067422394, 742.3566597346912, 4607.776144984019, 2930.5203214560233], [393, 394, 395, 396, 397]], [0, 2569, [29979, 30048, 30107, 30174, 30263], [34726.05, 34652.301, 34733.308, 34730.78, 34713.033], [7049.999, 7081.634, 6978.516, 6957.819, 6891.072], [19.048, 28.261, 25.874, 18.415, 19.368], [1202.8342970601534, 1818.26526496144, 1864.8150848911637, 1068.7933296856263, 586.5308807259086], [395, 396, 397, 398, 399]], [4, 2570, [29718, 29800, 29872, 29949, 30025], [17461.648, 17345.352, 17425.016, 17368.725, 17375.515], [58750.227, 58873.656, 58831.024, 58805.408, 58764.665], [11.35, 13.216, 2.679, 16.033, 18.915], [78028.06911592119, 2011.9949951578624, 512.2453091816628, 1767.3683878314198, 1082.638059876073], [392, 393, 394, 395, 396]], [4, 2572, [29719, 29801, 29873, 29951, 30027], [17776.665, 17773.496, 17717.634, 17717.082, 17697.387], [60939.135, 60856.862, 60908.75, 60933.791, 60782.245], [18.791, 26.811, 7.776, 10.207, 20.122], [3841.26660987936, 4002.406134675427, 3221.9092081472004, 2341.68902401319, 885.4086644609413], [392, 393, 394, 395, 396]], [3, 2598, [30273, 30341, 30424, 30501, 30593, 30683, 30766, 30842, 30913, 30986], [42290.109, 42239.907, 42251.744, 42222.331, 42250.051, 42246.444, 42372.953, 42207.237, 42187.523, 42257.133], [39283.511, 39271.438, 39298.044, 39288.93, 39298.599, 39268.206, 39251.303, 39307.662, 39340.412, 39253.343], [26.373, 13.991, 17.226, 15.072, 12.043, 12.144, 30.672, 15.492, 27.857, 23.261], [2223.0675284560107, 1570.2515943214908, 1784.9778220960193, 1385.2252691058345, 2800.528908878667, 2404.686545866104, 3939.885511312591, 995.1412385521188, 1604.1146626785294, 863.3896865385958], [399, 400, 401, 402, 403, 404, 405, 406, 407, 408]], [3, 2599, [30274, 30345, 30426, 30510, 30598, 30688, 30769], [43769.228, 43741.716, 43727.766, 43714.767, 43654.698, 43596.521, 43516.36], [37700.181, 37725.41, 37761.336, 37758.978, 37837.566, 37850.361, 37712.99], [19.993, 15.122, 20.076, 13.592, 15.902, 18.658, 27.088], [1844.9085848605198, 4240.9719754982625, 2966.829112076669, 1218.3143085797456, 2797.5031354554726, 4337.383330259425, 8345.107932901336], [399, 400, 401, 402, 403, 404, 405]], [4, 2601, [30153, 30233, 30306, 30379, 30462], [17604.568, 17622.413, 17641.268, 17615.725, 17630.052], [60750.486, 60714.512, 60736.883, 60675.116, 60725.051], [8.857, 7.51, 13.557, 8.071, 7.595], [2835.3453466364695, 3647.9583965068787, 3216.3853265346424, 4276.794589282018, 1787.1050952073122], [398, 399, 400, 401, 402]], [6, 2603, [30163, 30247, 30317, 30392, 30475, 30566, 30659, 30742, 30821], [27874.199, 27815.335, 27854.269, 27802.822, 27836.85, 27812.456, 27857.371, 27881.066, 27854.779], [71569.1, 71492.233, 71366.282, 71340.152, 71298.534, 71276.989, 71316.282, 71334.626, 71361.826], [21.106, 16.37, 24.313, 12.874, 17.982, 15.474, 19.143, 18.803, 19.495], [1957.731332097458, 1416.6626007341363, 2440.851618298442, 2066.699039633032, 1172.4135139887533, 1691.7495248077296, 2411.1853992266283, 801.9659181989763, 2912.4395975890993], [398, 399, 400, 401, 402, 403, 404, 405, 406]], [3, 2612, [30343, 30425, 30505, 30596, 30685, 30767, 30843, 30914, 30987], [42799.539, 42846.503, 42875.416, 42863.796, 42743.853, 42788.819, 42876.949, 42925.747, 42945.053], [39058.701, 39053.183, 38952.659, 39012.298, 39043.504, 39101.21, 38978.354, 38966.594, 38979.662], [26.875, 15.709, 23.984, 24.384, 32.663, 39.749, 15.205, 21.463, 20.589], [1517.4677015649938, 1189.1248848989815, 1836.44518939652, 1935.9294588522507, 878.3662759184008, 1324.2383477615294, 511.41284308982375, 1026.204887785765, 3826.7440855825007], [400, 401, 402, 403, 404, 405, 406, 407, 408]], [1, 2624, [30467, 30555, 30644, 30730, 30806, 30888, 30953, 31026], [20830.709, 20800.238, 20800.194, 20785.619, 20706.642, 20718.564, 20711.646, 20703.001], [13410.51, 13393.637, 13393.0, 13353.998, 13373.311, 13371.882, 13377.432, 13397.96], [14.693, 12.49, 10.036, 11.874, 15.556, 9.736, 11.818, 19.259], [1157.60827650439, 2697.250654787761, 2852.4831477346224, 2186.0612469738003, 2079.045657100904, 3289.555437241781, 2641.782387177254, 2067.329048582823], [402, 403, 404, 405, 406, 407, 408, 409]], [0, 2625, [30488, 30576, 30666, 30755, 30832, 30904, 30976], [34703.701, 34664.496, 34595.415, 34606.626, 34565.004, 34626.001, 34436.689], [7376.263, 7418.814, 7477.655, 7485.707, 7509.825, 7685.576, 7673.627], [26.705, 9.668, 11.347, 11.304, 9.016, 13.305, 12.059], [1100.105848141703, 2326.5080164283304, 2151.8025335991674, 2275.039645951375, 3159.7109227144833, 4905.522836818732, 33980.96824946016], [402, 403, 404, 405, 406, 407, 408]], [2, 2627, [30444, 30526, 30615, 30709, 30782, 30862, 30931, 31007, 31072, 31140, 31234], [6220.356, 6210.502, 6136.967, 6097.752, 6103.032, 6140.46, 6199.386, 6310.789, 6320.292, 6252.533, 6197.564], [35943.184, 35857.933, 36017.784, 35881.221, 35924.418, 36026.547, 36081.792, 36108.041, 36110.718, 36130.737, 36101.158], [21.591, 20.347, 33.898, 15.593, 18.751, 21.968, 14.452, 15.305, 16.049, 24.99, 19.664], [1566.0109828015334, 19013.847473541377, 2148.17576365514, 1963.219993670551, 2605.9049911951847, 2588.424773730855, 4604.787922233508, 3620.642534533706, 3484.7529159317673, 3857.500100530332, 1876.2340015208918], [402, 403, 404, 405, 406, 407, 408, 409, 410, 411, 412]], [5, 2651, [30979, 31049, 31113, 31200, 31295, 31375, 31446, 31520, 31584, 31645], [36275.517, 36327.96, 36367.865, 36285.76, 36110.503, 36135.477, 36115.752, 36105.338, 36165.618, 36119.188], [70876.348, 70785.265, 70904.102, 70994.667, 71131.629, 71083.286, 71054.3, 71006.317, 70975.886, 70969.093], [36.181, 15.039, 16.072, 14.867, 16.368, 12.021, 12.643, 16.203, 21.483, 21.835], [905.2160498482372, 5909.9408055758595, 1483.9887220100698, 1070.6502028464076, 2607.941863696658, 1484.9101277309428, 2092.8031990419026, 2118.6613189396576, 1504.1227184738043, 1311.8392805533845], [408, 409, 410, 411, 412, 413, 414, 415, 416, 417]], [1, 2661, [30891, 30957, 31033, 31097, 31176, 31272, 31352], [22777.493, 22771.256, 22729.77, 22688.09, 22539.356, 22505.824, 22538.541], [12255.799, 12243.037, 12252.916, 12288.366, 12307.946, 12285.707, 12418.437], [32.699, 13.47, 15.167, 11.56, 13.878, 18.285, 21.742], [651.3793693585839, 1954.3494212265919, 1757.0402965863345, 3579.848363810833, 2950.2181049607298, 1745.7687942120074, 1746.8670369976955], [407, 408, 409, 410, 411, 412, 413]], [6, 2663, [30968, 31039, 31103, 31186, 31283, 31365], [27866.409, 27978.201, 27954.765, 27977.011, 28014.398, 27925.846], [71381.107, 71391.775, 71469.651, 71401.663, 71378.496, 71435.295], [15.306, 18.547, 13.755, 15.546, 8.724, 12.233], [1312.0126143990412, 3177.2213325000384, 3092.8109455425088, 1382.0346585082698, 2082.1227995296795, 1696.4966956522246], [408, 409, 410, 411, 412, 413]], [0, 2666, [31047, 31111, 31197, 31290, 31373, 31441], [33915.244, 33931.67, 34032.382, 34105.764, 34113.599, 33926.369], [8211.568, 8154.716, 8092.87, 8049.42, 8041.966, 8040.933], [21.152, 22.676, 23.833, 21.436, 21.466, 14.158], [1450.9759460886564, 1640.434390304873, 4926.367269324751, 2107.4294135680575, 1606.7745080394523, 1024.4892204765029], [409, 410, 411, 412, 413, 414]], [6, 2692, [31511, 31575, 31636, 31693, 31754, 31819, 31898, 31980, 32061, 32144, 32228, 32304, 32379, 32447], [27887.942, 27975.104, 28001.258, 27968.647, 27934.162, 27915.557, 27864.009, 27927.503, 28011.663, 28052.403, 28057.602, 28020.321, 27953.065, 27973.721], [71434.815, 71588.185, 71778.882, 71743.859, 71764.543, 71722.745, 71778.891, 71784.983, 71816.677, 71913.911, 71942.65, 71939.345, 71918.255, 71896.795], [14.365, 23.399, 17.856, 14.468, 13.62, 13.658, 16.238, 9.857, 14.457, 12.759, 14.512, 22.72, 10.634, 20.45], [1752.3845486793398, 2454.1105090349724, 9633.862038973564, 2652.31342689287, 1669.3369789789876, 1759.8186632089137, 1081.0167343825526, 1248.6810762839923, 3086.3015744382033, 2275.9981907241045, 2012.9615270001532, 1471.3422597719443, 1704.6380725371848, 1675.5097181170422], [415, 416, 417, 418, 419, 420, 421, 422, 423, 424, 425, 426, 427, 428]], [0, 2698, [31644, 31701, 31760, 31828, 31908, 31990, 32075, 32158], [34266.473, 34372.131, 34466.173, 34441.737, 34525.335, 34588.397, 34580.897, 34564.077], [7973.455, 7959.333, 7866.166, 7942.92, 7811.257, 7870.125, 7847.62, 7905.138], [38.936, 43.663, 20.394, 20.844, 18.156, 18.01, 19.743, 26.882], [2824.453354325779, 1230.9358495670626, 1880.3307570235836, 2658.524687382197, 3562.888998603794, 1506.3609640808286, 2609.3482538647168, 917.9384456379275], [417, 418, 419, 420, 421, 422, 423, 424]], [5, 2699, [31522, 31586, 31646, 31703, 31764], [37298.551, 37318.851, 37308.033, 37335.062, 37300.914], [71469.652, 71471.015, 71458.797, 71447.814, 71469.614], [7.812, 11.277, 13.117, 10.087, 26.477], [2885.581514974818, 4964.35425115465, 3577.5936831883278, 3086.0002943073305, 877.2158514239612], [415, 416, 417, 418, 419]], [5, 2722, [31761, 31831, 31909, 31993, 32078, 32161, 32239, 32314, 32388], [36122.205, 36156.577, 36295.467, 36311.655, 36165.2, 36071.756, 36165.181, 36328.733, 36320.775], [70857.461, 70778.658, 70740.677, 70775.512, 70739.753, 70730.196, 70716.175, 70731.373, 70758.578], [20.85, 18.276, 11.972, 12.768, 13.053, 15.295, 19.356, 23.042, 14.375], [1592.5991701367357, 1258.2230000795257, 2150.4750364275437, 1614.094031720506, 1414.6751058791676, 1670.3017519121765, 1581.4835287874541, 3364.0263873545773, 2596.4754420767617], [419, 420, 421, 422, 423, 424, 425, 426, 427]], [4, 2754, [31964, 32048, 32129, 32210, 32284], [18044.405, 18070.447, 18050.677, 18046.107, 18067.302], [59936.782, 59903.057, 59881.175, 59917.834, 59878.585], [9.79, 10.595, 13.737, 12.21, 15.116], [2507.6265262072093, 2335.1093756016735, 2155.6563436132446, 1471.8090911424906, 2499.9850308926266], [422, 423, 424, 425, 426]], [3, 2758, [32247, 32324, 32397, 32464, 32533], [43361.732, 43319.524, 43222.434, 43159.675, 43087.848], [38017.541, 38055.811, 38121.17, 38252.163, 38354.48], [32.963, 24.504, 21.466, 30.97, 10.311], [1657.535147939121, 3281.0882554920054, 5492.79297901463, 1873.433013094513, 1066.9867050335124], [425, 426, 427, 428, 429]], [4, 2772, [32361, 32431, 32498, 32575, 32658, 32744, 32816], [16874.22, 16940.627, 16942.335, 16892.745, 16919.74, 16922.932, 16914.707], [59117.813, 59098.786, 58920.525, 58980.164, 58978.209, 58977.915, 58904.866], [15.32, 15.988, 14.1, 10.467, 10.036, 8.655, 16.14], [2656.7488786748463, 3247.046455264746, 3851.907729051321, 2671.3936628535544, 2047.0781920002569, 1505.6972991738332, 1716.794866298847], [427, 428, 429, 430, 431, 432, 433]], [1, 2775, [32368, 32437, 32503, 32587, 32667, 32754, 32826, 32903, 32977], [23338.997, 23213.616, 23238.159, 23277.11, 23248.161, 23273.799, 23251.282, 23246.083, 23320.852], [12942.063, 13002.65, 13017.183, 12963.051, 13007.936, 12991.366, 12993.155, 12952.346, 12839.193], [32.227, 13.704, 12.371, 15.885, 13.74, 9.188, 12.591, 17.77, 21.666], [1575.8530227173762, 2400.0119123253617, 1374.7786513504925, 1855.1585637711328, 1892.4304998701577, 2343.252465339533, 2760.5130712239984, 1592.5687560116976, 575.7597798765603], [427, 428, 429, 430, 431, 432, 433, 434, 435]], [6, 2807, [32679, 32764, 32843, 32918, 32991, 33076, 33167, 33238, 33313, 33384, 33450, 33520, 33605], [27882.183, 27842.078, 27814.513, 28001.363, 28032.151, 27987.249, 27936.413, 27947.184, 27901.234, 27833.368, 27911.506, 27759.842, 27759.293], [71734.733, 71749.883, 71707.322, 71630.441, 71493.633, 71458.269, 71456.367, 71466.284, 71465.684, 71507.906, 71456.001, 71428.974, 71520.572], [15.599, 18.825, 16.747, 27.669, 33.101, 21.927, 20.293, 22.439, 17.1, 18.217, 24.144, 17.863, 25.045], [2201.651452903046, 2865.6475969652724, 1767.7804865649523, 8658.85801344652, 6091.803022327936, 3294.0744282187966, 2684.7147157760296, 2568.902742114374, 1915.9584648382008, 2042.1530984465535, 1862.1689846448705, 1598.6282946444464, 2004.0507934530815], [431, 432, 433, 434, 435, 436, 437, 438, 439, 440, 441, 442, 443]], [6, 2822, [32845, 32920, 32993, 33078, 33169, 33240, 33315], [28975.826, 28903.606, 28980.244, 28937.214, 28862.156, 28899.212, 28969.274], [73260.709, 73131.146, 73283.375, 73243.772, 73143.428, 73267.121, 73279.447], [17.687, 21.849, 23.455, 23.141, 26.496, 11.562, 24.808], [724.1793984790163, 10052.543790739073, 1043.4936280343982, 2478.6118827342284, 703.1193521010322, 42970.73581555049, 1210.7072557085498], [433, 434, 435, 436, 437, 438, 439]], [4, 2836, [32971, 33055, 33146, 33221, 33295], [17009.727, 17052.466, 16901.506, 16901.193, 16914.796], [58874.088, 58784.243, 58849.038, 58908.906, 58710.03], [13.991, 17.013, 21.286, 16.999, 14.515], [1871.4748628964003, 1988.9435330315275, 1465.5650589761124, 1846.5583140178428, 441.72801119022915], [435, 436, 437, 438, 439]], [5, 2874, [34052, 34176, 34279, 34391, 34496], [37752.94, 37725.906, 37589.45, 37716.983, 37821.429], [71606.792, 71491.303, 71403.225, 71488.087, 71298.921], [27.733, 31.239, 27.114, 21.963, 24.005], [2144.4939702085403, 1980.3553332241165, 4137.429881663497, 3353.201751142783, 10329.485681357635], [448, 449, 450, 451, 452]], [3, 2879, [33964, 34063, 34184, 34288, 34401, 34504], [42058.866, 41983.41, 42172.908, 42139.042, 42117.889, 42194.727], [38775.932, 38766.425, 38631.135, 38702.997, 38565.417, 38538.068], [12.906, 11.518, 17.187, 19.594, 11.107, 22.769], [1370.8051279386646, 1808.9975561560489, 40626.98601041119, 11507.742519330235, 2249.253893768015, 1706.1613067485991], [447, 448, 449, 450, 451, 452]], [3, 2882, [33792, 33877, 33966, 34069, 34189, 34293, 34407, 34511], [43158.846, 43329.516, 43288.107, 43373.491, 43335.899, 43344.281, 43346.991, 43339.443], [36829.681, 36686.204, 36715.31, 36641.396, 36663.596, 36660.848, 36678.034, 36699.129], [21.616, 19.824, 11.559, 22.04, 13.24, 10.007, 12.652, 27.602], [1236.9826403871125, 20224.847006611253, 2767.083607655639, 3406.7585200872118, 2948.8830102283027, 2161.9745602605644, 2055.8915340232766, 1294.869307534613], [445, 446, 447, 448, 449, 450, 451, 452]], [3, 2883, [33707, 33793, 33878, 33967, 34072, 34190, 34295, 34408, 34512, 34609], [43194.635, 43377.029, 43498.16, 43518.255, 43625.115, 43466.436, 43626.466, 43581.766, 43498.591, 43363.199], [37799.562, 37859.371, 37985.743, 37893.784, 37677.434, 37855.84, 37713.615, 37778.617, 37867.751, 37806.994], [15.522, 20.396, 18.059, 12.417, 19.741, 28.587, 17.978, 22.372, 15.017, 32.191], [1003.4957962038472, 5628.1964763015785, 7338.226512639665, 6376.60905174913, 7091.337258901302, 11698.183590774268, 14234.80779202735, 9866.176916231008, 8544.0400463971, 3286.8351082778454], [444, 445, 446, 447, 448, 449, 450, 451, 452, 453]], [2, 2892, [33812, 33895, 33986, 34099, 34210, 34318, 34430, 34532, 34628], [6421.845, 6312.63, 6336.795, 6321.076, 6411.478, 6374.892, 6495.694, 6531.992, 6529.26], [35251.248, 35424.379, 35511.773, 35456.876, 35461.508, 35397.921, 35481.113, 35517.729, 35504.053], [28.195, 22.946, 12.266, 11.163, 10.205, 10.662, 11.364, 20.022, 21.063], [1769.0748651441754, 7004.962253319349, 5569.746546715894, 6291.602581982318, 6805.428444131882, 5478.387145265996, 11779.653221778311, 2735.877532982248, 5041.131105852242], [446, 447, 448, 449, 450, 451, 452, 453, 454]], [4, 2898, [33670, 33748, 33834, 33918, 34007, 34119], [17297.467, 17351.349, 17345.751, 17230.325, 17158.111, 17370.262], [58731.814, 58731.022, 58955.232, 59003.341, 59003.655, 59006.253], [11.559, 19.92, 28.732, 13.928, 18.32, 12.329], [946.7837355568331, 711.0592014397839, 3222.8000463405087, 1216.6663691669482, 1587.789847890329, 141916.37576238473], [444, 445, 446, 447, 448, 449]], [4, 2899, [34010, 34121, 34235, 34342, 34451, 34558, 34648, 34753, 34869], [17793.956, 17609.13, 17676.555, 17671.358, 17687.061, 17686.583, 17556.47, 17539.915, 17553.228], [60422.022, 60346.184, 60373.072, 60403.067, 60492.919, 60463.576, 60271.481, 60417.879, 60347.683], [12.96, 17.843, 14.06, 13.72, 12.629, 14.435, 10.941, 26.191, 52.954], [3220.6431740967073, 6977.202058470047, 3533.5984810598816, 4525.506790400179, 3104.590790118301, 3246.6853653127596, 99211.32105800479, 16122.999370076166, 1944.4263770172636], [448, 449, 450, 451, 452, 453, 454, 455, 456]], [1, 2902, [33927, 34021, 34132, 34243, 34349, 34464, 34569, 34657], [22371.989, 22378.63, 22354.725, 22312.001, 22319.165, 22275.527, 22276.616, 22304.668], [12381.617, 12398.45, 12467.343, 12512.471, 12525.996, 12456.421, 12454.939, 12498.592], [29.866, 8.758, 12.602, 13.421, 14.406, 15.069, 17.799, 18.574], [3958.902200475593, 4151.724637121486, 7520.151156500329, 11905.85291819449, 15966.969966969735, 7035.52559321861, 7150.595358999286, 7812.979843107366], [447, 448, 449, 450, 451, 452, 453, 454]], [6, 2908, [33939, 34034, 34150, 34256, 34364, 34476, 34579, 34667, 34779, 34889, 34982, 35083, 35187], [28594.732, 28600.822, 28687.041, 28663.446, 28662.799, 28638.286, 28618.575, 28522.386, 28620.985, 28536.546, 28470.977, 28493.795, 28510.998], [72081.619, 72054.071, 72200.946, 72200.421, 72088.621, 72113.087, 72190.752, 72243.08, 72330.884, 72217.423, 72190.233, 72124.287, 72053.859], [25.396, 14.88, 11.541, 21.157, 15.271, 17.969, 19.288, 17.165, 27.058, 11.801, 9.6, 11.102, 16.435], [1013.284912837366, 1898.3048004470445, 3105.954196269458, 3726.4135121392533, 1390.7109524174298, 986.5940658535691, 1489.8641549211097, 2220.4892502203857, 1598.2298452441817, 1988.691937337169, 1419.493343687068, 1185.0730527153885, 1412.097087482285], [447, 448, 449, 450, 451, 452, 453, 454, 455, 456, 457, 458, 459]], [6, 2909, [33854, 33940, 34035, 34152, 34258, 34365, 34477, 34581, 34668], [28963.562, 28977.318, 29080.337, 28984.222, 28952.887, 28961.575, 28947.703, 29040.994, 28918.308], [73200.343, 73107.011, 73019.713, 72969.974, 72951.436, 73104.667, 72964.144, 73189.287, 73219.396], [19.511, 19.52, 19.491, 15.288, 22.476, 27.565, 18.245, 27.484, 22.268], [5298.088586249215, 9966.04120954913, 4543.530641594642, 22426.16610151777, 4368.702501150091, 8821.410386162113, 24303.8398720654, 3065.8516150103214, 3122.733837639271], [446, 447, 448, 449, 450, 451, 452, 453, 454]], [0, 2913, [34043, 34165, 34267, 34378, 34483, 34590], [33917.832, 33893.691, 33949.963, 34065.556, 34010.74, 33982.775], [6759.923, 6736.892, 6759.964, 6761.509, 6767.103, 6902.237], [23.103, 10.845, 16.683, 15.052, 16.754, 11.353], [1225.6423513832246, 2513.9569714397812, 4578.927030684, 30793.548455500568, 8578.768386137026, 68499.69730671556], [448, 449, 450, 451, 452, 453]], [0, 2914, [33947, 34044, 34166, 34268, 34379], [33946.922, 33983.028, 33847.515, 33873.474, 33863.465], [7554.355, 7597.333, 7465.955, 7505.564, 7343.082], [27.612, 18.066, 12.057, 28.845, 20.804], [2663.191190433358, 10494.27568559308, 2229.3347539466768, 2090.9543944151187, 777.9580931812108], [447, 448, 449, 450, 451]], [0, 2916, [33949, 34046, 34168, 34270, 34381, 34486, 34591, 34680, 34789, 34905, 34993, 35101], [34434.765, 34438.858, 34361.199, 34390.863, 34263.753, 34346.025, 34412.054, 34334.984, 34409.251, 34409.936, 34406.929, 34456.768], [6979.804, 7025.665, 6899.335, 6706.975, 6676.157, 6688.789, 6844.713, 6889.242, 7049.096, 7047.709, 6895.452, 6876.261], [34.984, 23.892, 21.188, 15.144, 19.447, 18.63, 29.48, 23.44, 23.38, 8.654, 21.36, 23.243], [875.9110032962011, 1312.9446130017932, 23607.908096740488, 2138.6027871907145, 9262.295810099069, 4725.348355469711, 8491.111375344663, 5502.644501357093, 3931.5402024719565, 52325.51670049815, 2861.018334095012, 1820.0122400905623], [447, 448, 449, 450, 451, 452, 453, 454, 455, 456, 457, 458]], [6, 2935, [33607, 33688, 33766, 33852, 33938, 34033], [28096.403, 27956.306, 27930.632, 27916.953, 27983.858, 27970.8], [71468.091, 71454.197, 71434.704, 71496.189, 71457.037, 71392.257], [18.987, 22.749, 23.768, 21.625, 23.399, 36.647], [25063.193833858313, 2434.6756204036283, 3316.228370020857, 3385.573331125157, 1099.4222930282162, 2196.4932219438747], [443, 444, 445, 446, 447, 448]], [4, 2952, [33369, 33436, 33502, 33587, 33669], [16919.178, 16947.292, 16857.783, 16826.85, 16886.451], [58990.131, 58990.662, 59003.786, 59082.903, 59030.203], [21.557, 17.679, 18.136, 19.534, 31.418], [2827.792680068748, 1836.0688906379892, 2146.8056332552837, 1961.9788394597379, 1741.6079694626476], [440, 441, 442, 443, 444]], [4, 2973, [34339, 34447, 34555, 34645, 34751], [17081.922, 17140.805, 17178.256, 17137.679, 16997.228], [59335.373, 59254.71, 59214.48, 59141.496, 59156.31], [16.721, 21.668, 55.16, 17.431, 17.902], [14646.181805641445, 4804.65322479654, 1839.439917601365, 1295.7138028191569, 1057.5670238914938], [451, 452, 453, 454, 455]], [4, 2974, [34340, 34448, 34554, 34646, 34752, 34865, 34958, 35053, 35162], [17251.584, 17199.661, 17188.622, 17223.376, 17232.153, 17160.45, 17146.408, 17356.125, 17421.951], [59845.724, 59820.271, 59844.437, 59878.216, 59857.876, 59787.171, 59777.448, 59800.561, 59873.068], [18.387, 28.313, 21.507, 9.447, 12.054, 12.161, 23.758, 18.955, 45.705], [9863.674993835748, 3881.1573689287216, 2688.0008053711954, 4760.418279010101, 4345.097939360993, 2097.545482734643, 3665.5926574828595, 14562.559831294348, 3181.36323911974], [451, 452, 453, 454, 455, 456, 457, 458, 459]], [1, 2977, [34344, 34458, 34564, 34652, 34757, 34873, 34965, 35059, 35169, 35269, 35355], [20384.072, 20493.625, 20463.7, 20368.43, 20310.342, 20235.613, 20203.289, 20222.855, 20185.307, 20213.757, 20177.193], [13101.803, 13125.517, 13103.808, 13147.658, 13253.478, 13213.906, 13149.593, 13184.492, 13200.119, 13182.428, 13188.619], [10.409, 13.477, 25.746, 22.656, 19.161, 12.618, 7.668, 11.26, 11.576, 14.372, 23.316], [2094.1002359962663, 3156.4156325159947, 2055.7671626611414, 1243.5111180550202, 1729.9304294120618, 2359.0730890230807, 2701.6921730867266, 2252.220394805961, 1731.0185053467292, 1768.092382749991, 1358.5843118892988], [451, 452, 453, 454, 455, 456, 457, 458, 459, 460, 461]], [1, 2978, [34345, 34461, 34565, 34653, 34758, 34874, 34966, 35061], [21369.048, 21424.113, 21498.29, 21476.799, 21439.164, 21366.793, 21396.16, 21518.481], [12890.211, 12812.284, 12858.247, 12756.724, 12705.215, 12646.631, 12568.946, 12688.046], [25.723, 23.395, 27.675, 18.622, 11.725, 13.355, 16.541, 30.844], [8161.801891654343, 10230.129041609103, 3629.3065316309535, 4488.345318233881, 2793.5156847389326, 2588.9224397737325, 4329.110823278249, 771.644576060241], [451, 452, 453, 454, 455, 456, 457, 458]], [1, 2979, [34348, 34463, 34568, 34656, 34759, 34875, 34967, 35062, 35171, 35272, 35357, 35434, 35514, 35597, 35682, 35766, 35858], [22184.198, 22179.27, 22169.919, 22229.577, 22157.578, 22156.201, 22151.022, 22104.463, 22114.218, 22120.644, 22073.388, 22113.946, 22060.501, 22162.003, 22168.149, 22142.294, 22155.096], [13246.873, 13240.664, 13179.229, 13261.603, 13207.319, 13246.152, 13290.434, 13354.863, 13374.363, 13369.259, 13335.161, 13351.015, 13320.419, 13277.435, 13334.245, 13349.137, 13256.6], [16.679, 14.775, 11.882, 16.283, 18.524, 13.944, 12.528, 11.332, 9.527, 9.247, 10.49, 9.195, 14.117, 17.159, 18.211, 20.004, 22.207], [16456.83178047995, 12368.660453253817, 29228.105130693424, 3914.1141068366483, 13226.711159942222, 8996.937713866268, 11190.436409927188, 5585.942885544006, 6052.349695672548, 5464.060134415902, 4493.450937785767, 4680.047795066908, 4980.651948646957, 4783.017721785021, 1821.576138920196, 1685.4009017741437, 4562.657381684225], [451, 452, 453, 454, 455, 456, 457, 458, 459, 460, 461, 462, 463, 464, 465, 466, 467]], [6, 3003, [34582, 34671, 34782, 34890, 34983, 35086, 35188, 35287, 35377, 35448], [29139.535, 29180.953, 29085.138, 29086.167, 29007.811, 29054.061, 28971.207, 29115.288, 29089.35, 29175.546], [72561.996, 72634.587, 72666.377, 72798.829, 72999.197, 72961.998, 73095.484, 72975.26, 72991.21, 72884.992], [22.449, 13.075, 15.613, 11.538, 17.872, 19.76, 14.036, 16.38, 19.435, 17.683], [1604.9933909574165, 2079.759255686402, 1639.0321376644813, 2082.688976618836, 10392.999452090042, 4458.258012306666, 16535.44196321049, 5771.703336256835, 12281.371323394622, 1989.083820095254], [453, 454, 455, 456, 457, 458, 459, 460, 461, 462]], [3, 3006, [34605, 34697, 34804, 34916, 35004], [42430.814, 42353.669, 42383.189, 42274.589, 42293.137], [38997.082, 39074.525, 39104.739, 39204.76, 39153.017], [15.699, 18.193, 21.784, 16.402, 18.22], [2566.9309955083863, 2953.2440631175987, 3077.236986378547, 2894.4085708903503, 1872.3796303485385], [453, 454, 455, 456, 457]], [3, 3013, [34701, 34806, 34917, 35006, 35113], [43009.54, 43016.431, 42942.282, 42918.988, 42920.323], [37622.919, 37493.933, 37653.057, 37712.424, 37952.817], [30.334, 25.877, 20.288, 11.727, 29.438], [6445.420533110622, 2835.5345080966613, 4571.57584229783, 3734.019793957659, 2192.5516328920085], [454, 455, 456, 457, 458]], [2, 3019, [34629, 34732, 34839, 34941, 35033], [6745.417, 6699.535, 6722.533, 6696.374, 6665.675], [36397.478, 36384.692, 36456.632, 36452.938, 36360.874], [18.925, 12.609, 14.26, 15.313, 17.399], [3374.4132674720745, 2425.8270691314865, 2104.650828851769, 2042.9900598570966, 4593.959744361179], [454, 455, 456, 457, 458]], [3, 3027, [35114, 35212, 35312, 35396, 35463, 35546, 35630, 35715], [43085.781, 43237.956, 43205.73, 43189.02, 43219.085, 43194.846, 43196.394, 43225.656], [37390.732, 37363.961, 37397.817, 37334.729, 37405.372, 37419.594, 37486.176, 37444.165], [19.981, 9.957, 10.273, 19.087, 28.462, 15.328, 21.999, 15.873], [3727.5029247280036, 4694.56053643064, 3433.0336045385393, 6678.053326636771, 2815.9259150989205, 889.8524541279442, 838.9554544361785, 1623.46747804079], [458, 459, 460, 461, 462, 463, 464, 465]], [3, 3030, [34808, 34919, 35009, 35116, 35213, 35313, 35398, 35465, 35547, 35631, 35717, 35807], [43361.132, 43340.0, 43488.414, 43506.465, 43580.612, 43591.766, 43612.113, 43653.303, 43696.374, 43747.913, 43787.652, 43605.664], [36682.498, 36627.83, 36662.3, 36706.248, 36782.586, 36841.359, 36869.02, 36877.381, 36914.52, 36912.618, 36877.442, 36935.552], [9.926, 19.757, 16.71, 9.586, 20.75, 14.298, 10.832, 11.139, 9.203, 12.891, 18.532, 39.002], [1905.5715340580944, 1087.5600452954545, 802.3420848179748, 3261.3548415678993, 1621.5254906237744, 1799.8663542478998, 1855.3295739081013, 1457.122914639446, 2624.611848216373, 3923.9802257958045, 1784.9369339528566, 1360.0200906949815], [455, 456, 457, 458, 459, 460, 461, 462, 463, 464, 465, 466]], [2, 3031, [35139, 35241, 35339, 35410, 35488, 35567, 35652], [6582.383, 6537.354, 6516.219, 6522.017, 6569.476, 6622.377, 6536.726], [35475.981, 35440.259, 35413.005, 35402.116, 35470.045, 35438.444, 35387.148], [21.062, 6.555, 8.435, 12.952, 15.882, 15.305, 11.914], [5674.033911264698, 3948.771404799928, 3545.9925178979233, 3337.353491990939, 5759.480632661884, 2761.0213482479853, 1647.831248937486], [459, 460, 461, 462, 463, 464, 465]], [1, 3035, [34760, 34876, 34968, 35063, 35172, 35273, 35359, 35435, 35516, 35598], [22500.904, 22605.343, 22647.319, 22656.757, 22590.309, 22551.219, 22479.959, 22522.53, 22541.869, 22423.864], [13073.948, 12969.454, 12828.042, 12784.736, 12779.225, 12803.965, 12808.025, 12779.047, 12838.338, 12897.832], [22.472, 24.974, 17.091, 14.473, 16.978, 18.321, 17.391, 15.677, 20.578, 22.674], [19156.645289780467, 14650.177517544682, 4506.521890288542, 3714.6186740062412, 5409.227524473761, 1820.160210467575, 1608.881035439325, 1111.0760679068774, 1377.1601472199657, 2068.486609962424], [455, 456, 457, 458, 459, 460, 461, 462, 463, 464]], [0, 3038, [35199, 35298, 35383, 35453, 35538, 35620], [33806.441, 33623.945, 33654.731, 33768.486, 33771.915, 33761.448], [8657.593, 8748.195, 8687.176, 8567.827, 8685.716, 8766.799], [17.843, 12.229, 15.276, 22.53, 22.045, 27.592], [16105.520232551517, 2661.548066877158, 2374.3127643908915, 1737.9384391466513, 4112.335816436206, 4965.608840273396], [459, 460, 461, 462, 463, 464]], [0, 3039, [35384, 35454, 35539, 35621, 35704, 35791, 35886], [33976.645, 33941.947, 33940.26, 33944.572, 33947.495, 33954.708, 33967.461], [7945.807, 7919.367, 7857.904, 7839.005, 7813.796, 7873.664, 7748.017], [16.412, 13.701, 19.383, 13.105, 13.769, 29.509, 26.993], [14560.816321679493, 53234.40828332852, 9982.11491417262, 5409.62111406829, 3445.17910107699, 2389.492405813852, 2693.656412298289], [461, 462, 463, 464, 465, 466, 467]], [5, 3040, [35202, 35304, 35386, 35458, 35542, 35624, 35707, 35796, 35890], [35666.352, 35640.702, 35672.504, 35704.607, 35709.878, 35654.866, 35571.567, 35653.64, 35670.008], [71583.762, 71615.055, 71609.336, 71562.063, 71578.428, 71560.359, 71540.09, 71540.377, 71632.989], [40.072, 14.645, 14.855, 21.107, 14.752, 12.229, 15.593, 19.178, 25.302], [1287.5677987423942, 1540.1655034671098, 2205.41499630087, 1227.90104236858, 1651.3492598160503, 2398.7338137969114, 1442.9463310723586, 1383.6780534985753, 1570.397202049646], [459, 460, 461, 462, 463, 464, 465, 466, 467]], [2, 3044, [34728, 34832, 34940, 35031, 35138, 35236], [6016.78, 6188.271, 6146.436, 6084.879, 6120.82, 6044.194], [35666.795, 35710.995, 35702.434, 35784.212, 35852.627, 35890.784], [20.255, 26.066, 16.612, 16.322, 20.396, 26.103], [3176.0996378608165, 5467.5025325108, 7525.370537614915, 2080.8432861544698, 961.7873581828591, 960.6052872878613], [455, 456, 457, 458, 459, 460]], [4, 3075, [35505, 35590, 35675, 35755, 35847, 35937], [17618.101, 17527.7, 17494.178, 17418.682, 17565.985, 17551.911], [60276.048, 60266.452, 60239.826, 60366.725, 60228.724, 60273.97], [31.627, 25.107, 16.229, 32.241, 23.482, 12.789], [8345.850794203772, 5335.956841209576, 1634.73219622582, 1281.8478188026127, 4622.984614007809, 77920.58999335863], [463, 464, 465, 466, 467, 468]], [2, 3111, [35651, 35733, 35824, 35912, 35998, 36095, 36181, 36261, 36336, 36415, 36479, 36561, 36627, 36713, 36798, 36884, 36971], [6131.99, 6161.437, 6162.478, 6142.918, 6170.853, 6235.701, 6254.584, 6411.407, 6330.712, 6396.595, 6290.903, 6272.948, 6384.351, 6300.807, 6266.463, 6144.304, 6233.221], [35959.557, 35921.86, 36038.597, 36021.909, 36041.34, 36031.14, 36127.321, 36234.805, 36168.274, 36188.405, 36125.286, 36136.438, 36154.27, 36149.791, 36010.659, 35874.064, 35891.913], [19.862, 25.498, 13.716, 21.084, 22.515, 22.372, 22.826, 16.497, 25.499, 26.645, 17.485, 20.729, 17.62, 15.695, 28.165, 18.994, 29.944], [900.1465926757595, 2110.910610587255, 2319.4046082570285, 1816.500398895459, 1203.5282045731503, 3615.0151253870754, 2687.5400984426547, 1839.9166045524805, 1815.7457044856299, 3684.353434906734, 1903.8975073525437, 3263.986498429426, 6223.3299804308235, 6431.215541199076, 1637.5871305095498, 4596.496512426277, 4468.976910282318], [465, 466, 467, 468, 469, 470, 471, 472, 473, 474, 475, 476, 477, 478, 479, 480, 481]], [3, 3115, [35896, 35978, 36070, 36156, 36241, 36320], [43366.536, 43363.243, 43430.734, 43469.713, 43670.876, 43750.196], [36787.357, 36862.994, 36951.286, 36913.285, 36832.493, 36913.713], [19.082, 10.187, 16.575, 17.619, 16.735, 16.002], [3788.4124578727697, 3903.8088756264674, 3827.5805352499096, 7427.748017623925, 1138.4115812314913, 1256.8726971877854], [467, 468, 469, 470, 471, 472]], [1, 3135, [36209, 36289, 36367, 36436, 36504], [23256.548, 23209.384, 23227.873, 23178.658, 23141.475], [12651.222, 12655.957, 12707.881, 12713.589, 12698.325], [22.685, 10.99, 18.842, 14.578, 11.787], [1899.8885956804847, 2266.7810312014694, 2642.2153948094624, 1792.9062586293398, 1947.97079308431], [471, 472, 473, 474, 475]], [5, 3137, [36147, 36229, 36307, 36387, 36452, 36527, 36601, 36683], [36964.124, 37095.184, 37052.848, 36999.595, 37032.042, 37012.921, 37098.639, 37075.733], [71376.69, 71378.503, 71513.689, 71423.439, 71436.705, 71480.82, 71435.148, 71371.208], [21.5, 16.398, 31.044, 18.478, 25.013, 19.464, 19.909, 24.812], [1786.4520037903399, 980.7572166510162, 1158.6051662991015, 17193.29681824406, 1603.4125512341848, 1190.3708241262395, 1810.6755551793108, 3136.1191117660564], [470, 471, 472, 473, 474, 475, 476, 477]], [4, 3149, [35936, 36028, 36115, 36200, 36280, 36359, 36429], [17032.296, 16910.991, 16882.158, 16972.175, 16941.035, 16904.118, 17060.146], [58709.809, 58775.673, 58854.699, 58847.066, 58822.768, 58915.357, 58845.56], [23.231, 19.151, 22.992, 18.97, 17.792, 28.948, 33.864], [3634.969176759765, 1909.707577471338, 689.8754350985789, 3581.117145738236, 1960.430377669353, 2268.3320220319015, 1999.6026592277826], [468, 469, 470, 471, 472, 473, 474]], [3, 3154, [35973, 36066, 36149, 36236, 36314], [41927.824, 41942.156, 41970.556, 42022.263, 42027.946], [38997.888, 38959.198, 39068.669, 39182.6, 39132.073], [16.825, 15.612, 12.458, 20.518, 28.454], [1976.8955586821014, 2423.9722362637744, 2715.284099203434, 1529.0920112535885, 3691.7161772711615], [468, 469, 470, 471, 472]], [4, 3184, [36579, 36653, 36732, 36825, 36913, 36995, 37080, 37148], [17546.675, 17531.612, 17527.51, 17561.413, 17536.997, 17556.598, 17529.148, 17509.418], [60798.905, 60775.564, 60769.822, 60743.322, 60747.039, 60796.448, 60830.819, 60787.535], [11.36, 11.474, 11.556, 13.35, 17.897, 17.894, 12.477, 12.011], [2419.91873017851, 1964.6485564008742, 2775.537158513988, 2823.7239674406023, 1569.6317784164894, 2028.3182073189098, 1763.65217022683, 2538.12919573951], [476, 477, 478, 479, 480, 481, 482, 483]], [3, 3196, [36769, 36865, 36950, 37028, 37109, 37190, 37277, 37361], [42519.513, 42432.378, 42280.855, 42239.93, 42183.543, 42196.062, 42335.488, 42280.1], [38429.116, 38525.448, 38465.285, 38520.778, 38574.044, 38442.284, 38241.018, 38329.1], [16.757, 13.687, 14.454, 12.313, 12.38, 16.973, 21.116, 9.908], [1662.5014385183943, 1439.6227144050495, 547.9619518077067, 2902.50620157877, 1248.0647796239614, 7994.030009208973, 2505.449262448962, 2507.202678222464], [478, 479, 480, 481, 482, 483, 484, 485]], [0, 3206, [36857, 36941, 37018, 37102, 37178, 37268, 37355, 37434, 37523, 37592, 37673, 37768, 37881, 37988, 38105, 38209, 38332], [33947.585, 33966.602, 34009.065, 33914.38, 33832.524, 33921.792, 33936.055, 33759.269, 33724.343, 33735.059, 33738.913, 33702.859, 33785.896, 33834.052, 33853.125, 33808.24, 33872.749], [7992.864, 7984.303, 8050.762, 8025.716, 7995.404, 7937.975, 7956.889, 7995.86, 8011.289, 8104.231, 8109.759, 8097.253, 8107.297, 8059.45, 8043.702, 8071.543, 8018.412], [22.283, 15.411, 25.508, 14.907, 13.136, 13.844, 10.715, 18.831, 22.419, 26.723, 23.191, 19.985, 17.001, 16.761, 19.085, 22.221, 21.084], [2432.1167184144792, 1327.5978996400797, 6825.3485509108, 1947.4563294312616, 1876.605984425622, 2024.5595527569112, 3874.701429539066, 1117.9974027608798, 2101.9135545942295, 1108.0114730878204, 1374.0193367148447, 2235.0250483097548, 3307.6026453351956, 8707.064293083084, 2104.6043908960105, 2998.4186757071184, 13114.99348448058], [479, 480, 481, 482, 483, 484, 485, 486, 487, 488, 489, 490, 491, 492, 493, 494, 495]], [5, 3207, [36859, 36942, 37020, 37103, 37185, 37274, 37360, 37441, 37528, 37596, 37677, 37774], [37241.573, 37075.736, 37155.205, 37273.241, 37282.202, 37397.172, 37451.621, 37447.85, 37598.818, 37745.03, 37787.803, 37663.882], [71441.732, 71466.334, 71438.649, 71555.12, 71502.322, 71451.474, 71592.383, 71550.48, 71597.3, 71562.898, 71539.406, 71462.229], [35.007, 20.818, 13.012, 31.816, 27.015, 24.871, 28.984, 20.881, 34.389, 25.466, 19.037, 26.054], [2844.6797406426062, 2119.4176754731766, 27788.772875599487, 3099.1810471039566, 3533.785167228533, 8558.054071504564, 3587.504508831107, 16999.263674348695, 2692.1624972706227, 1748.1657414818262, 1019.0554383887945, 2453.242815405425], [479, 480, 481, 482, 483, 484, 485, 486, 487, 488, 489, 490]], [1, 3252, [37328, 37416, 37501, 37578, 37650, 37741, 37856, 37970, 38078, 38193, 38309], [22642.963, 22670.745, 22538.192, 22418.504, 22461.278, 22326.282, 22294.702, 22196.826, 22166.474, 22187.564, 22053.666], [13071.63, 13087.501, 13079.573, 13120.735, 13150.31, 13146.724, 13103.705, 13087.574, 13133.385, 13043.376, 13103.932], [9.091, 13.242, 17.335, 7.447, 10.429, 16.894, 13.524, 30.024, 27.036, 45.994, 22.513], [1715.5704691447756, 2198.3940441394584, 1576.992250820942, 1896.2802234483881, 2476.4531029455966, 2648.282311839857, 3238.5413818896627, 7001.712910417501, 7465.710245364742, 3390.0785508290305, 22736.23676472338], [485, 486, 487, 488, 489, 490, 491, 492, 493, 494, 495]], [1, 3277, [37646, 37731, 37849, 37964, 38072, 38188, 38304, 38408], [20257.396, 20337.049, 20335.59, 20337.099, 20322.847, 20266.666, 20344.056, 20272.026], [13315.181, 13277.515, 13281.948, 13288.259, 13282.17, 13240.521, 13246.814, 13275.19], [23.466, 5.224, 5.188, 6.383, 8.302, 15.688, 25.504, 20.484], [892.2974779476405, 5529.145275093144, 4777.147803090389, 3727.2862241009843, 3917.5356539910936, 2668.8740773121363, 2344.4434442036563, 1134.8652748939464], [489, 490, 491, 492, 493, 494, 495, 496]], [3, 3285, [37779, 37897, 38005, 38123, 38231, 38344, 38446, 38543], [42426.759, 42474.014, 42587.967, 42615.199, 42584.427, 42624.155, 42612.521, 42727.48], [38647.457, 38632.817, 38590.72, 38598.513, 38643.387, 38620.152, 38605.134, 38399.362], [20.237, 10.631, 15.111, 19.551, 14.169, 13.867, 12.866, 30.538], [1568.0826817382926, 2958.905353897591, 9233.491145360158, 6205.3058948625485, 6478.935597379052, 7648.830746377359, 7414.2695098070335, 5696.029620196867], [490, 491, 492, 493, 494, 495, 496, 497]], [4, 3290, [37729, 37845, 37962, 38069, 38184], [18320.737, 18248.24, 18108.682, 18190.322, 18129.706], [60592.915, 60748.68, 60748.633, 60631.854, 60613.65], [17.358, 16.77, 16.961, 19.761, 17.117], [1461.3688212681475, 2739.5370879368343, 6782.049767150973, 3746.4600649630843, 3327.6390045915755], [490, 491, 492, 493, 494]], [1, 3292, [37736, 37853, 37965, 38075, 38189, 38306, 38409, 38507, 38602], [21205.899, 21181.657, 21166.049, 21190.935, 21193.104, 21225.162, 21318.278, 21290.165, 21351.95], [12766.607, 12647.427, 12719.595, 12704.604, 12738.198, 12814.911, 12779.777, 12697.234, 12752.951], [16.973, 18.274, 13.017, 11.406, 10.175, 25.298, 11.86, 13.302, 18.232], [621.5456384864686, 7331.484751874433, 2971.9994628181726, 3581.0772395296303, 3240.6282624126075, 6728.855752435222, 1127.9978402881966, 2033.276885312732, 1344.4469001712266], [490, 491, 492, 493, 494, 495, 496, 497, 498]], [1, 3293, [37742, 37857, 37972, 38079, 38194, 38310], [22564.744, 22627.91, 22652.615, 22466.452, 22518.999, 22415.536], [12386.028, 12453.912, 12424.49, 12462.73, 12454.421, 12506.472], [31.318, 22.057, 13.172, 25.134, 20.251, 20.992], [1873.0624341620123, 6767.75205303209, 6031.581484449883, 2130.672721781143, 14426.757583895538, 2325.567950777935], [490, 491, 492, 493, 494, 495]], [6, 3295, [37758, 37872, 37982, 38099, 38204, 38320, 38423, 38522, 38623, 38736, 38841, 38934, 39029, 39117, 39205, 39301], [28497.769, 28512.685, 28483.095, 28592.871, 28604.325, 28548.548, 28561.259, 28626.113, 28636.164, 28702.896, 28704.549, 28620.297, 28636.122, 28707.133, 28795.602, 28752.307], [71660.92, 71644.641, 71703.527, 71544.55, 71482.288, 71393.96, 71380.597, 71443.745, 71438.313, 71461.689, 71412.658, 71387.889, 71339.719, 71442.743, 71518.771, 71545.957], [17.341, 12.125, 16.477, 23.083, 11.241, 23.862, 16.469, 16.815, 17.224, 13.145, 17.188, 21.795, 17.731, 28.052, 13.249, 15.01], [1668.013765469536, 1759.0074820894968, 1971.9070195021377, 15987.547775406896, 3094.7294026954796, 7255.8502149026035, 12394.836187605704, 3762.3216941587975, 2026.9436490833716, 2715.2475161658845, 2330.8023508709603, 2742.4287559256995, 2460.0627851905406, 1528.1050691250896, 4243.374523208029, 2482.246392002964], [490, 491, 492, 493, 494, 495, 496, 497, 498, 499, 500, 501, 502, 503, 504, 505]], [3, 3298, [37898, 38006, 38124, 38233, 38345, 38448, 38545, 38653, 38767], [43154.062, 42965.804, 42895.468, 42910.992, 42891.236, 42891.637, 42812.728, 42812.617, 42839.653], [37893.52, 37809.407, 37787.78, 37777.493, 37828.153, 37877.642, 37938.547, 37861.963, 37864.733], [19.389, 9.547, 12.484, 16.388, 13.883, 14.69, 20.419, 13.766, 16.177], [12840.865445756404, 9462.983446694208, 5415.011694105575, 7688.425511368562, 8309.07687337524, 24639.17426770976, 11345.200547499517, 7634.849747412824, 6427.050103180272], [491, 492, 493, 494, 495, 496, 497, 498, 499]], [0, 3308, [37885, 37991, 38106, 38213, 38334, 38432], [34430.309, 34348.234, 34392.761, 34489.615, 34414.516, 34372.343], [6685.736, 6579.622, 6638.363, 6638.544, 6649.19, 6592.863], [22.309, 27.23, 30.444, 24.922, 27.96, 14.686], [3731.458607826662, 4083.917875546377, 1785.0034244336443, 2702.2744599385624, 2594.7907307588152, 2295.258549351254], [491, 492, 493, 494, 495, 496]], [4, 3309, [38174, 38293, 38400, 38501, 38595, 38699, 38816], [16921.61, 16955.975, 17028.233, 16902.867, 16915.057, 17101.378, 16914.313], [59011.149, 59060.864, 59136.964, 59109.677, 59154.445, 59169.507, 59155.501], [13.246, 15.589, 11.221, 14.799, 18.167, 22.489, 14.727], [1509.5921509323086, 2644.840712769018, 60463.39165081793, 1621.5494508363408, 1426.7528776936622, 7028.353396695512, 1399.1723546132305], [494, 495, 496, 497, 498, 499, 500]], [4, 3311, [37959, 38068, 38182, 38300, 38403, 38505, 38597, 38705, 38822, 38916], [18050.785, 17994.309, 17871.688, 18002.036, 18010.963, 18024.098, 18000.877, 17927.878, 18011.34, 18088.618], [59999.781, 59921.543, 59876.709, 59993.236, 59989.063, 60052.01, 59982.391, 59915.794, 59970.311, 60017.417], [17.813, 17.211, 23.308, 7.514, 9.123, 7.649, 9.592, 11.54, 23.532, 18.166], [2220.134969861557, 8444.65342648022, 20275.485887068113, 5741.211359030597, 7147.332655761733, 6578.32767169961, 5367.3227358945405, 3911.8231301772566, 3938.179747716573, 9788.442739345175], [492, 493, 494, 495, 496, 497, 498, 499, 500, 501]], [1, 3312, [38308, 38411, 38510, 38604, 38715, 38826, 38921, 39014, 39102, 39192], [21926.805, 21891.21, 21933.22, 21863.689, 21898.286, 21899.249, 21849.218, 21877.07, 21919.488, 21891.321], [12989.985, 13076.295, 12920.442, 12936.275, 13032.134, 13050.71, 13005.704, 12986.233, 12995.334, 12969.081], [18.638, 13.621, 14.454, 14.588, 14.489, 24.217, 27.264, 15.271, 11.98, 13.527], [4517.11793177703, 1939.6080371798869, 1490.521392620954, 1809.2232459820152, 1882.5247007788853, 1272.0637276297905, 1598.0713664069492, 2631.9403557477945, 2022.5045319987992, 2011.2474692253898], [495, 496, 497, 498, 499, 500, 501, 502, 503, 504]], [1, 3313, [38412, 38511, 38608, 38718, 38828, 38923], [22816.35, 22802.554, 22831.292, 22822.226, 22812.306, 22817.282], [12278.455, 12269.283, 12223.01, 12197.589, 12206.532, 12343.877], [9.649, 10.319, 10.485, 16.716, 13.618, 19.896], [6472.369425200346, 5630.364897297388, 3591.785260550389, 1813.0754420716762, 1800.4300236911483, 26545.824777266727], [496, 497, 498, 499, 500, 501]], [1, 3314, [38415, 38514, 38611, 38721, 38831, 38926, 39020, 39107, 39198], [23304.231, 23307.211, 23342.235, 23335.303, 23297.29, 23273.539, 23304.156, 23299.554, 23315.341], [12722.338, 12679.55, 12694.078, 12685.831, 12725.848, 12721.519, 12682.258, 12702.966, 12683.496], [11.791, 12.837, 15.829, 13.023, 12.136, 16.523, 8.963, 13.696, 21.303], [3118.837851375297, 2696.4392721343156, 2524.2204959213877, 3737.0729714006825, 7930.296767098558, 6184.809484924675, 6794.680482874888, 6055.240089090588, 3412.8295314984553], [496, 497, 498, 499, 500, 501, 502, 503, 504]], [0, 3321, [38212, 38335, 38433, 38532, 38634], [34384.403, 34419.902, 34390.27, 34343.569, 34343.78], [8949.965, 8933.111, 8911.688, 8977.267, 8837.842], [18.071, 10.448, 15.943, 10.886, 28.344], [1454.4568865932783, 2718.17009646723, 2743.1752639172137, 1762.9765796844022, 905.5562904780652], [494, 495, 496, 497, 498]], [5, 3322, [37994, 38108, 38217, 38337, 38436, 38534], [36171.249, 36192.318, 36109.412, 36142.642, 36139.706, 36174.009], [71072.973, 71084.26, 71080.092, 71065.829, 71017.29, 71034.559], [14.816, 8.293, 11.394, 12.614, 18.018, 22.014], [3464.43265615525, 2885.1534930032635, 3845.80710824067, 3089.8949865148443, 2493.2647325284915, 3086.310610054382], [492, 493, 494, 495, 496, 497]], [3, 3327, [38230, 38343, 38444, 38542, 38652, 38766, 38863, 38955, 39047, 39138, 39229, 39330, 39422, 39517, 39609], [42490.983, 42497.752, 42384.501, 42310.994, 42288.728, 42327.801, 42321.92, 42190.406, 42140.439, 42155.38, 42162.062, 42131.463, 42197.861, 42209.459, 42247.719], [38846.374, 38885.93, 38959.336, 39055.992, 38952.233, 38898.38, 39087.892, 39110.576, 39069.153, 39121.385, 39085.303, 39099.51, 39167.917, 39094.853, 39084.288], [18.386, 20.191, 27.789, 30.852, 49.846, 23.73, 36.11, 14.118, 15.181, 19.026, 18.586, 21.239, 21.091, 12.676, 31.834], [16666.48724842735, 19702.696610633247, 13894.987052264421, 4938.796175361907, 3914.7967374415402, 7706.202907647622, 4251.669730835131, 1782.7671361582584, 2448.9654106095136, 1265.2664541296554, 1104.3444566564954, 866.4424973281896, 1688.995027019559, 2760.3604829138358, 2952.8232541010548], [494, 495, 496, 497, 498, 499, 500, 501, 502, 503, 504, 505, 506, 507, 508]], [3, 3328, [38238, 38351, 38452, 38548, 38655, 38771, 38871, 38962, 39053, 39143, 39236, 39335, 39427], [43938.941, 43964.057, 43980.047, 43902.031, 43856.361, 43839.498, 43958.214, 43928.813, 43930.331, 43891.664, 43964.888, 43885.244, 43953.869], [36629.678, 36473.237, 36416.023, 36464.557, 36547.219, 36513.332, 36378.719, 36465.438, 36420.046, 36403.05, 36500.516, 36489.564, 36528.252], [31.823, 18.464, 15.791, 15.471, 21.747, 31.746, 33.278, 32.859, 18.936, 25.01, 24.834, 23.945, 24.975], [4309.682374230488, 4316.402421809497, 2140.762805439121, 11243.368574380731, 11832.520648585327, 9117.981207425019, 1760.1388669405278, 4335.076112591854, 862.4426060618084, 2985.2213027160956, 2242.2119234083652, 1575.706096188353, 1228.8283816450928], [494, 495, 496, 497, 498, 499, 500, 501, 502, 503, 504, 505, 506]], [2, 3339, [37930, 38038, 38155, 38263, 38382], [7253.748, 7176.632, 7125.398, 7118.51, 7230.673], [36615.354, 36671.899, 36722.79, 36755.091, 36783.451], [29.742, 24.98, 14.886, 24.611, 24.088], [7792.669998260206, 9982.208675652178, 4404.87938693625, 1582.6203960747432, 2589.803689123148], [492, 493, 494, 495, 496]], [3, 3350, [38008, 38126, 38236, 38347, 38449], [43470.094, 43452.751, 43398.501, 43445.197, 43406.71], [36609.605, 36573.19, 36623.089, 36604.017, 36715.495], [19.974, 20.712, 2.899, 33.418, 35.975], [15393.798580429464, 2543.4165250749397, 569.7490808689956, 1912.0512656068943, 2095.106145519776], [492, 493, 494, 495, 496]], [0, 3356, [38531, 38633, 38747, 38849, 38942, 39036, 39125, 39214, 39312, 39403, 39502, 39589, 39670], [34219.051, 34330.366, 34370.877, 34398.233, 34211.625, 34154.533, 34133.795, 34015.414, 34039.91, 34023.024, 34048.247, 34171.766, 34282.114], [6791.06, 6776.004, 6738.978, 6766.213, 6918.079, 6914.413, 6922.614, 6813.798, 6670.959, 6620.242, 6656.769, 6597.936, 6610.425], [50.418, 31.112, 31.944, 30.542, 23.433, 17.477, 13.953, 23.301, 14.616, 15.83, 22.242, 41.45, 38.921], [1957.898908706875, 3205.276177490581, 3878.493842700509, 4888.577429944401, 1883.7545829952744, 1218.739534454372, 1415.5744091018264, 5508.278200038848, 5819.447198951341, 4229.115499648755, 4153.566857070987, 1593.425873539852, 4326.024537902304], [497, 498, 499, 500, 501, 502, 503, 504, 505, 506, 507, 508, 509]], [5, 3365, [38639, 38754, 38854, 38946, 39040, 39131, 39222, 39319, 39410, 39510, 39595, 39680, 39748, 39822, 39897, 39978, 40063], [35957.118, 35910.968, 35969.845, 35997.645, 36026.72, 36076.747, 35971.489, 35903.368, 35956.98, 36008.513, 35939.213, 36020.897, 35982.669, 36049.327, 35981.49, 36088.032, 35995.103], [70905.888, 70816.607, 70883.29, 70800.427, 70739.315, 70730.589, 70749.102, 70718.417, 70765.003, 70727.035, 70745.943, 70735.8, 70695.808, 70718.352, 70715.065, 70725.585, 70739.75], [22.152, 21.909, 21.741, 13.786, 15.131, 20.734, 19.566, 18.22, 22.469, 21.42, 17.185, 21.31, 15.21, 17.338, 14.509, 16.804, 19.203], [3859.2586733624757, 5676.140348516053, 7795.763860268392, 8485.470256582077, 3512.2104407010115, 3148.454979753588, 2989.8711752887803, 1410.348708585471, 1738.1864616340529, 1148.6693337578104, 2128.1468225401054, 2103.2081006763906, 1989.2709598201307, 2811.166176438886, 2258.4891789512685, 3628.0516981735323, 1975.1177053553677], [498, 499, 500, 501, 502, 503, 504, 505, 506, 507, 508, 509, 510, 511, 512, 513, 514]], [5, 3367, [38858, 38949, 39043, 39133, 39223, 39324, 39414, 39512, 39599, 39682, 39750, 39824, 39900], [37886.992, 37904.577, 37857.366, 37849.898, 37953.382, 37857.564, 37797.253, 37733.126, 37672.142, 37621.636, 37603.811, 37596.814, 37573.245], [71254.021, 71217.719, 71286.916, 71166.141, 71245.555, 71272.581, 71285.83, 71334.183, 71447.935, 71416.287, 71418.283, 71386.472, 71482.188], [22.252, 16.682, 28.727, 19.19, 18.569, 16.536, 16.459, 9.392, 17.273, 16.196, 18.834, 14.086, 39.034], [3704.000502067601, 1847.311913165068, 4546.084594346539, 1674.373206964626, 1706.2400231979923, 2111.5431167588677, 2724.615808016425, 3558.7630093176135, 5385.243735274334, 2719.688308070595, 6562.552514394713, 2258.3119414038015, 2129.3892550287633], [500, 501, 502, 503, 504, 505, 506, 507, 508, 509, 510, 511, 512]], [3, 3369, [38864, 38957, 39049, 39139, 39230], [42919.562, 43021.885, 42987.389, 42971.825, 43034.927], [37320.646, 37143.17, 37280.823, 37276.471, 37255.924], [23.045, 23.743, 36.496, 27.71, 11.581], [2584.4818912271076, 1715.2404602180438, 1248.7518474684975, 8796.662434651278, 70396.52850934363], [500, 501, 502, 503, 504]], [3, 3371, [38868, 38960, 39052, 39142, 39233, 39334, 39425, 39520], [43492.554, 43378.07, 43399.146, 43572.682, 43493.849, 43416.092, 43312.357, 43446.042], [38029.79, 37958.322, 37894.508, 37860.255, 37966.392, 37963.522, 37976.972, 37904.287], [25.784, 30.279, 27.864, 15.587, 18.189, 15.021, 30.996, 11.378], [1182.3334937997095, 2309.537971159445, 1583.0541690863827, 1199.979221202047, 1436.8765067928277, 2929.4938932934847, 4784.575568030885, 1330.1356765296637], [500, 501, 502, 503, 504, 505, 506, 507]], [1, 3379, [38827, 38922, 39017, 39104, 39193, 39284, 39381, 39477, 39561, 39652, 39718, 39798, 39874], [22653.636, 22659.617, 22723.226, 22691.67, 22551.277, 22534.278, 22576.768, 22629.935, 22659.172, 22626.452, 22635.004, 22609.893, 22681.504], [13304.692, 13282.579, 13237.627, 13187.276, 13359.592, 13282.275, 13282.608, 13231.431, 13288.401, 13293.458, 13247.993, 13188.374, 13246.698], [18.627, 14.624, 18.781, 16.886, 13.968, 25.76, 12.818, 22.682, 17.746, 29.207, 20.841, 23.543, 23.85], [941.9896851871076, 2816.75754606152, 6021.184486110255, 13114.266379659515, 2520.4007487150725, 1900.4008462196896, 32649.256639201023, 6992.908987749862, 1802.8723479886291, 1205.825485326387, 1033.4120765907517, 5464.597812047588, 2288.8435402145424], [500, 501, 502, 503, 504, 505, 506, 507, 508, 509, 510, 511, 512]], [1, 3420, [39105, 39194, 39285, 39382, 39478, 39562, 39657, 39720, 39799, 39875], [22754.587, 22756.407, 22759.761, 22783.896, 22747.878, 22969.854, 23077.495, 23062.882, 23049.655, 23041.486], [12752.402, 12719.866, 12746.718, 12758.503, 12735.544, 12648.289, 12536.816, 12331.083, 12321.106, 12345.734], [10.741, 9.585, 13.727, 14.734, 12.082, 23.58, 30.458, 16.17, 9.902, 12.752], [1195.6255643419884, 1618.8209269072638, 1628.8791534577415, 2067.7647712928274, 1431.6716230580196, 45144.14282644179, 8019.475208322577, 6193.842941480296, 3323.055968674386, 2224.6397323192323], [503, 504, 505, 506, 507, 508, 509, 510, 511, 512]], [4, 3432, [39648, 39713, 39792, 39867, 39948], [17604.589, 17625.158, 17463.744, 17434.355, 17453.547], [59921.176, 59903.798, 59898.564, 59889.375, 59911.054], [24.866, 28.026, 24.657, 19.423, 15.537], [2155.7512512895214, 4095.8402024463426, 2376.3242316465303, 3236.8426348159437, 3157.6832447021584], [509, 510, 511, 512, 513]], [6, 3434, [39207, 39302, 39394, 39497, 39586, 39663, 39730, 39811, 39887, 39965, 40053, 40137, 40214, 40292], [29186.0, 29205.052, 29191.922, 29181.769, 29129.289, 29135.748, 29090.368, 29123.866, 29098.968, 29125.213, 29179.904, 29130.154, 29155.964, 28967.361], [72659.506, 72673.15, 72693.539, 72767.885, 72878.595, 72765.94, 72949.646, 72984.685, 72993.194, 73007.366, 72989.019, 72991.29, 73027.243, 73121.254], [14.137, 28.401, 16.975, 16.314, 16.247, 20.01, 21.535, 15.919, 23.453, 15.098, 12.156, 17.598, 25.623, 21.864], [557.4471399207462, 1580.5014997467565, 2094.5367706045713, 1477.1357997047048, 4701.160256872115, 2303.6279208096366, 4429.786493684912, 1688.2357994270217, 12281.180909514014, 34519.489709993395, 1180.7093056066315, 1509.1155029900303, 1453.7698886439457, 3225.07224122295], [504, 505, 506, 507, 508, 509, 510, 511, 512, 513, 514, 515, 516, 517]], [4, 3493, [39795, 39870, 39952, 40033, 40118], [18209.232, 18175.554, 18141.808, 18034.482, 17855.687], [60074.933, 60094.593, 60047.01, 59964.502, 59791.41], [22.3, 27.604, 22.779, 29.258, 33.47], [6138.748600267597, 4817.644432162453, 11190.704612283647, 2656.276414009149, 1432.098164694176], [511, 512, 513, 514, 515]], [5, 3504, [39979, 40064, 40149, 40224, 40301], [36199.817, 36349.655, 36368.222, 36339.449, 36409.178], [71272.383, 71215.031, 71146.036, 71137.815, 71173.859], [16.124, 20.759, 19.139, 14.324, 24.03], [607.2305228959642, 3518.814379452128, 2140.311164552961, 1321.7621936984713, 2634.5845616557535], [513, 514, 515, 516, 517]], [1, 3507, [40133, 40208, 40283, 40366, 40447], [23276.033, 23257.131, 23271.997, 23301.35, 23378.099], [12519.076, 12614.047, 12544.236, 12522.604, 12666.088], [24.885, 24.582, 34.828, 28.148, 20.32], [3933.799480349111, 2966.9945469772506, 2852.54781910923, 2727.935812295425, 3373.676693015341], [515, 516, 517, 518, 519]], [3, 3528, [40314, 40404, 40477, 40545, 40621, 40693, 40763, 40843, 40919, 40990, 41081, 41160, 41236, 41298, 41371, 41454, 41546, 41638, 41719, 41803, 41886, 41962, 42058, 42135, 42210, 42287], [42943.286, 42935.726, 42952.511, 42899.191, 42836.501, 42867.159, 42938.834, 42873.758, 42902.235, 42877.183, 42867.616, 42892.38, 42921.09, 42977.221, 42930.658, 42995.897, 42909.661, 42888.205, 42866.784, 42856.246, 42859.623, 42844.261, 42858.872, 42832.992, 42857.604, 42926.734], [37234.826, 37167.2, 37332.775, 37496.404, 37537.09, 37588.57, 37587.504, 37610.863, 37555.149, 37550.904, 37644.485, 37611.624, 37605.068, 37628.476, 37630.905, 37588.777, 37610.354, 37605.916, 37554.606, 37655.459, 37640.725, 37689.448, 37678.026, 37677.289, 37628.574, 37616.133], [23.42, 17.045, 14.335, 16.857, 9.834, 20.668, 33.667, 13.591, 22.521, 13.744, 20.495, 14.199, 14.038, 25.331, 23.488, 25.431, 26.036, 23.29, 18.43, 18.805, 12.532, 10.851, 12.046, 18.074, 12.255, 25.675], [1965.6657116535894, 4193.405838362994, 4048.6328860896288, 3460.188149958466, 3915.459128638895, 1955.8191605246277, 1522.0132825931814, 3254.5658391571706, 2338.4029719156124, 1641.3720059788905, 2249.6072661661738, 2856.1246123561436, 4022.6880646767854, 964.5319672633423, 2438.0409393063665, 6112.539439596682, 1429.4871603080398, 2221.074835237895, 2415.614470037988, 2082.170959531846, 2278.0186374558953, 3781.4106307324396, 5919.9272066065805, 3058.379117032145, 1490.2925070376814, 6520.513675181438], [517, 518, 519, 520, 521, 522, 523, 524, 525, 526, 527, 528, 529, 530, 531, 532, 533, 534, 535, 536, 537, 538, 539, 540, 541, 542]], [3, 3536, [40543, 40620, 40692, 40762, 40841, 40917, 40988, 41079, 41156], [42119.296, 42020.09, 42009.938, 42154.192, 42298.129, 42242.141, 42151.537, 42112.4, 42095.259], [38833.505, 38885.478, 38836.829, 38984.286, 38794.67, 38848.841, 38961.084, 38943.624, 38880.424], [22.362, 23.478, 30.397, 23.737, 23.809, 13.541, 26.946, 46.178, 17.728], [2968.4826113930244, 3645.350040701194, 1215.7792814677161, 8156.181737493052, 15202.472893937376, 70233.42345288233, 15244.043344273097, 1924.8921706063445, 26121.218933943834], [520, 521, 522, 523, 524, 525, 526, 527, 528]], [3, 3555, [40846, 40921, 40993, 41083, 41162, 41238, 41299, 41372, 41456, 41548, 41640, 41722], [43564.202, 43626.092, 43668.993, 43782.896, 43633.113, 43711.372, 43694.226, 43722.613, 43631.673, 43615.56, 43747.719, 43717.338], [36345.109, 36356.648, 36339.811, 36416.246, 36296.856, 36388.811, 36319.196, 36417.787, 36371.026, 36338.408, 36407.331, 36401.247], [13.935, 18.8, 17.928, 42.282, 15.624, 20.497, 18.708, 29.987, 21.601, 19.739, 23.118, 24.375], [2063.183963451004, 1863.3997871265392, 3002.3857789682356, 3183.0454349926185, 2372.5370472421405, 2805.2769374151617, 2441.404090621817, 3545.748956316826, 1231.564398994719, 2484.307314823065, 4257.301649137953, 7235.347687795889], [524, 525, 526, 527, 528, 529, 530, 531, 532, 533, 534, 535]], [4, 3558, [40801, 40880, 40956, 41036, 41120, 41199, 41263, 41330, 41415, 41506, 41600, 41676, 41764, 41845, 41928, 42005, 42097, 42174], [17790.528, 17751.989, 17718.934, 17706.903, 17784.439, 17795.306, 17798.732, 17759.226, 17714.942, 17667.598, 17691.086, 17624.027, 17599.874, 17640.017, 17618.839, 17590.49, 17551.343, 17517.547], [60160.078, 60133.171, 60031.137, 59957.464, 59955.805, 59855.994, 59907.973, 59835.128, 59838.301, 59854.169, 59843.221, 59849.982, 59850.475, 59886.281, 59878.896, 59850.946, 59847.42, 59878.015], [15.053, 8.429, 10.066, 12.846, 23.358, 15.262, 15.034, 15.017, 15.913, 10.11, 9.773, 11.862, 10.448, 15.677, 14.753, 16.37, 15.191, 11.328], [1352.667597733793, 3835.382692330639, 3302.614117561658, 3713.956636347587, 1947.0399310525777, 1935.756504782255, 4839.793324846042, 1640.480205001321, 3282.8916770228716, 2639.1986401044915, 4202.002227289385, 3186.498630839873, 2627.230776239187, 4311.165439236832, 2302.185145967834, 1772.7263260168327, 2357.399743970986, 590.9822649626983], [524, 525, 526, 527, 528, 529, 530, 531, 532, 533, 534, 535, 536, 537, 538, 539, 540, 541]], [0, 3597, [41069, 41147, 41223, 41285, 41359, 41441, 41533, 41625, 41705, 41787, 41872, 41952, 42041, 42120], [34564.113, 34623.556, 34579.035, 34579.602, 34549.119, 34595.563, 34614.5, 34608.745, 34601.221, 34624.348, 34614.14, 34592.061, 34583.793, 34599.586], [8681.454, 8679.795, 8723.304, 8679.28, 8675.324, 8704.214, 8687.891, 8668.251, 8697.268, 8694.632, 8638.749, 8678.901, 8630.861, 8659.394], [20.159, 10.084, 17.969, 15.157, 20.946, 19.906, 16.228, 16.8, 21.608, 14.504, 14.546, 20.674, 18.516, 26.018], [3535.5821924146667, 2416.3220120743918, 5564.1925956534005, 2603.5529903245065, 2743.5494444282426, 1944.3826961106045, 1515.0645700193832, 1366.416576724591, 1637.3299580730347, 2559.2872394329847, 1679.8122313887145, 2608.098343227709, 2381.887850379168, 1279.8753580473788], [527, 528, 529, 530, 531, 532, 533, 534, 535, 536, 537, 538, 539, 540]], [3, 3600, [41296, 41369, 41452, 41544, 41636, 41716, 41800, 41884, 41960, 42056, 42133, 42209, 42286], [41949.949, 41978.396, 41998.313, 42016.87, 42003.086, 42004.536, 41887.072, 41969.007, 41944.868, 41954.532, 41934.284, 42003.29, 42085.217], [38963.393, 39070.692, 39001.624, 38999.322, 38954.854, 38998.476, 38881.116, 38956.523, 39014.8, 39003.0, 39113.437, 39097.83, 39183.295], [20.846, 19.491, 21.763, 29.84, 26.538, 20.782, 19.604, 17.559, 19.649, 16.653, 25.409, 22.056, 32.04], [2273.179298004812, 2703.170721449151, 3174.291863068878, 2797.3848478642085, 1815.9906160206558, 1673.7635807360396, 2299.6646539946473, 2547.635974011591, 2148.5068018514066, 2662.9779242328, 4968.843355150707, 1839.734395417045, 1849.4840928031508], [530, 531, 532, 533, 534, 535, 536, 537, 538, 539, 540, 541, 542]], [4, 3625, [41601, 41678, 41765, 41846, 41929], [17855.036, 17883.791, 17810.593, 17859.003, 18019.928], [61077.294, 61099.669, 61122.578, 61100.398, 61067.774], [20.589, 13.702, 13.695, 15.338, 19.664], [1115.656974369346, 2693.7935533587893, 2175.0098248901736, 1902.4513738226492, 1323.509506080543], [534, 535, 536, 537, 538]], [5, 3639, [41788, 41875, 41955, 42045, 42122], [35955.278, 35948.687, 35963.572, 35939.086, 35934.515], [70713.359, 70724.386, 70762.45, 70674.463, 70694.372], [21.78, 15.438, 38.973, 15.13, 21.889], [1116.7818648345408, 711.4951234537624, 2376.34221324604, 1116.409357183553, 1171.0773572681528], [536, 537, 538, 539, 540]], [3, 3643, [41804, 41887, 41965, 42061, 42141, 42215], [43951.945, 43911.051, 43875.012, 43772.327, 43657.439, 43739.552], [36518.684, 36434.105, 36392.492, 36324.644, 36297.474, 36392.258], [16.189, 28.803, 19.606, 15.311, 18.792, 25.344], [802.5808984130807, 998.9552456019723, 3238.897022437479, 1723.7863210533199, 1285.8185586901418, 5264.702199112141], [536, 537, 538, 539, 540, 541]], [4, 3648, [41842, 41926, 42002, 42096, 42173, 42247], [17025.108, 17045.585, 17030.949, 17068.549, 17052.968, 17049.908], [59270.084, 59266.828, 59269.39, 59265.559, 59260.938, 59264.253], [11.634, 6.547, 9.499, 8.662, 8.133, 13.458], [1536.568322170072, 3417.0153252656105, 2743.903368308484, 2408.210296183488, 2608.2789919729616, 1243.7804357547327], [537, 538, 539, 540, 541, 542]], [0, 3652, [41951, 42040, 42119, 42197, 42273, 42353, 42418, 42494, 42567, 42647, 42731, 42824, 42904, 42997, 43082], [34542.566, 34570.564, 34572.037, 34512.289, 34572.768, 34561.991, 34521.551, 34481.788, 34550.747, 34533.454, 34480.592, 34483.254, 34492.91, 34473.43, 34411.374], [6580.02, 6638.598, 6629.511, 6616.715, 6611.898, 6601.438, 6610.484, 6536.368, 6692.641, 6687.466, 6645.549, 6618.867, 6508.668, 6571.743, 6510.2], [26.284, 16.362, 13.115, 21.462, 16.631, 18.974, 21.467, 13.899, 18.766, 18.055, 14.874, 17.805, 27.927, 15.558, 27.605], [2096.982815816965, 2776.597177547684, 2932.3079727558497, 2961.66492116306, 1866.2959443236225, 3883.3167503918417, 8260.739414489528, 2424.776852104248, 6271.578609019395, 3007.5876665272476, 5150.805651752122, 5165.024327690073, 1867.7395266249707, 7271.410692166305, 4129.114261395894], [538, 539, 540, 541, 542, 543, 544, 545, 546, 547, 548, 549, 550, 551, 552]], [1, 3675, [42255, 42337, 42401, 42468, 42550], [22418.462, 22412.879, 22398.072, 22345.58, 22490.795], [13256.631, 13324.03, 13398.308, 13390.389, 13327.949], [14.062, 9.361, 14.046, 25.92, 31.347], [479.35336285562556, 1982.8489113355265, 1959.8513155031494, 3337.425420631371, 1664.0817859457034], [542, 543, 544, 545, 546]], [3, 3695, [42426, 42508, 42579, 42658, 42741, 42831, 42916, 43003, 43090, 43175, 43263, 43354], [42134.148, 42168.396, 42111.7, 42274.982, 42256.317, 42263.059, 42209.151, 42191.063, 42240.948, 42112.517, 42278.326, 42053.089], [39303.65, 39161.591, 39291.194, 39271.152, 39197.254, 39214.515, 39114.084, 39223.66, 39293.916, 39256.228, 39114.313, 39200.251], [18.646, 27.842, 22.345, 24.876, 14.696, 19.331, 21.668, 15.482, 33.936, 15.55, 24.902, 31.016], [1040.1240942202376, 635.8460897787475, 1559.9686292944116, 948.457213158585, 10662.33798048765, 6222.2260062794485, 9396.153963406456, 3444.4448105562174, 1966.0181695761041, 868.1111717887687, 14202.271785493136, 1492.4710273190724], [544, 545, 546, 547, 548, 549, 550, 551, 552, 553, 554, 555]], [4, 3720, [42706, 42796, 42875, 42964, 43045, 43131, 43223], [17714.567, 17698.196, 17862.472, 17781.883, 17927.797, 18011.586, 18001.223], [61106.99, 61036.935, 60933.826, 60970.358, 60931.911, 60803.1, 60911.903], [27.654, 17.392, 20.801, 22.352, 23.165, 24.257, 28.122], [5624.097464389001, 5086.271533766504, 8604.095233349013, 6202.8933909107855, 3281.1461775536836, 6814.235964110877, 2990.2042591217755], [548, 549, 550, 551, 552, 553, 554]], [1, 3721, [42714, 42805, 42881, 42970, 43052, 43141, 43226], [21335.169, 21407.966, 21556.176, 21483.16, 21468.272, 21482.236, 21396.347], [12724.694, 12730.98, 12723.901, 12716.291, 12833.618, 12767.529, 12765.836], [12.484, 9.966, 21.728, 11.16, 8.925, 10.398, 23.84], [4039.3385930475665, 3585.8121675861876, 2919.2468774536305, 3674.978266393208, 4210.500848225668, 3579.3586755005667, 2613.379279966704], [548, 549, 550, 551, 552, 553, 554]], [0, 3724, [42645, 42728, 42822, 42901, 42991, 43080, 43161, 43246, 43338, 43424, 43498, 43570, 43661], [34135.369, 34124.437, 33996.317, 33996.004, 34031.689, 33980.794, 33995.002, 33976.84, 34027.459, 33974.324, 34050.605, 33953.94, 33982.352], [6704.25, 6772.603, 6741.317, 6760.575, 6635.073, 6663.933, 6640.643, 6627.444, 6580.02, 6632.22, 6655.377, 6668.894, 6676.838], [15.259, 16.118, 17.202, 13.871, 12.268, 12.287, 15.971, 13.294, 12.546, 13.597, 18.787, 12.812, 18.441], [18580.25378472679, 20932.3063326795, 3100.985734869673, 3438.9747636225184, 5634.182715721176, 3544.5369767093966, 4479.39657213532, 4109.710730320712, 5465.820713693301, 5445.197974960612, 6414.319191416461, 3423.8892964191705, 4789.5732182535885], [547, 548, 549, 550, 551, 552, 553, 554, 555, 556, 557, 558, 559]], [5, 3725, [42733, 42826, 42906, 42998, 43085, 43167, 43253, 43342, 43435, 43505, 43579, 43669, 43748, 43828, 43902, 43992, 44068, 44135, 44207, 44287, 44364, 44437, 44504, 44577, 44642, 44706, 44773, 44837], [35566.026, 35541.15, 35560.355, 35630.993, 35617.738, 35619.582, 35735.439, 35667.479, 35623.767, 35600.542, 35650.506, 35542.297, 35467.388, 35401.77, 35348.794, 35363.385, 35280.551, 35342.306, 35374.135, 35497.794, 35460.758, 35439.834, 35426.338, 35425.688, 35360.044, 35378.978, 35331.018, 35301.384], [71007.759, 71006.024, 70949.35, 71050.137, 71072.278, 70991.504, 71053.443, 71070.383, 71043.142, 71058.666, 71077.431, 70989.231, 71016.087, 70966.364, 70948.491, 70975.406, 71043.27, 70967.268, 70891.437, 70899.499, 70969.49, 71041.461, 71026.264, 71053.947, 71161.623, 71057.422, 71059.864, 71055.027], [20.66, 22.17, 20.155, 10.724, 9.003, 19.04, 22.02, 23.567, 40.813, 23.391, 24.146, 16.06, 13.402, 18.76, 13.249, 9.981, 13.718, 14.835, 19.275, 14.514, 12.681, 16.146, 12.056, 12.478, 13.99, 15.082, 16.892, 21.568], [1654.0719132663676, 3570.784637854254, 734.2896635849816, 2848.160588208563, 2541.5771289841605, 3896.2250290014517, 6286.497659009788, 9172.75585177098, 2484.71194534547, 4785.417394399992, 2510.5050903458186, 3740.156695386032, 3261.1275455621567, 4070.4418559333476, 3189.48785073281, 3144.7488461690864, 3766.5043817687383, 2431.6397061946814, 1705.9495409108852, 1686.157718694301, 1953.2607623533468, 2979.404317601123, 2475.0815333878413, 3365.1636080518642, 3145.1193330565557, 3046.68837070317, 3403.5055784040546, 1140.9344024559625], [548, 549, 550, 551, 552, 553, 554, 555, 556, 557, 558, 559, 560, 561, 562, 563, 564, 565, 566, 567, 568, 569, 570, 571, 572, 573, 574, 575]], [2, 3733, [42685, 42770, 42858, 42945, 43030, 43117, 43204, 43284, 43378, 43466, 43535, 43607], [7091.73, 7119.187, 7138.998, 7156.036, 7253.877, 7117.254, 7112.178, 7173.304, 7284.875, 7391.874, 7428.443, 7474.352], [36493.096, 36486.939, 36651.816, 36678.394, 36714.659, 36741.57, 36682.942, 36636.305, 36774.662, 36821.761, 36713.355, 36777.235], [31.882, 26.628, 21.581, 17.739, 16.722, 17.215, 19.097, 14.715, 18.595, 25.993, 19.914, 33.01], [6680.759017615272, 6023.812295386096, 3324.5099546339306, 6922.003466216026, 5917.330695660802, 5281.492002624426, 4892.641115204074, 8796.053486995079, 7191.089055516298, 5270.884309075938, 9205.092585462899, 3213.7892784401597], [548, 549, 550, 551, 552, 553, 554, 555, 556, 557, 558, 559]], [0, 3744, [42820, 42899, 42990, 43079, 43160, 43245, 43336], [33757.765, 33826.019, 33969.025, 33807.113, 33790.602, 33785.694, 33873.45], [8878.452, 8747.829, 8793.455, 8886.039, 9045.313, 9076.507, 8952.951], [22.428, 14.735, 28.409, 25.56, 20.832, 23.011, 32.761], [19747.561109657236, 23694.555230751037, 6657.936799906252, 3903.5623487450807, 3358.6344465681395, 1408.6631706509925, 876.0866597886209], [549, 550, 551, 552, 553, 554, 555]], [3, 3753, [43006, 43094, 43178, 43265, 43359, 43449, 43521], [43231.186, 43128.415, 43206.997, 43167.117, 43271.055, 43363.12, 43366.743], [38024.762, 37869.908, 37952.079, 37915.161, 38024.973, 38041.328, 38054.66], [18.939, 24.86, 13.732, 26.894, 13.038, 11.974, 15.101], [19787.203703687563, 10571.315285752682, 13914.045585223761, 9194.555258792238, 3870.9548013039953, 2801.874522615196, 2252.507961167896], [551, 552, 553, 554, 555, 556, 557]], [6, 3756, [43326, 43418, 43491, 43566, 43650, 43736, 43817, 43894, 43975, 44060, 44126, 44197, 44272, 44351, 44424, 44496, 44565, 44633, 44696], [28521.592, 28559.221, 28517.967, 28382.228, 28479.938, 28537.671, 28560.934, 28670.425, 28779.519, 28814.557, 28833.173, 28801.351, 28893.735, 28831.118, 28831.134, 28870.241, 28869.044, 28948.718, 29094.839], [72886.369, 72880.762, 72840.529, 72832.993, 72809.86, 72910.89, 72850.805, 72822.405, 72880.372, 72892.757, 72857.398, 72804.259, 72770.888, 72790.722, 72684.02, 72764.792, 72818.58, 72730.77, 72767.831], [34.813, 26.647, 14.951, 12.536, 18.15, 32.511, 26.023, 17.372, 12.033, 15.283, 13.386, 13.536, 12.763, 12.419, 19.328, 11.406, 12.652, 14.528, 20.525], [3001.015990810118, 1895.5016150061442, 3689.717201058755, 2398.352380122101, 1267.3690692226603, 1339.9509896821578, 638.9382980380178, 2660.2685521986677, 3128.521653895585, 3404.1026546365933, 1274.8084294283167, 1584.026687257936, 3406.2334745178555, 1644.719190656733, 2102.3243498300035, 1828.2712845400847, 2153.6393992589997, 1809.3058483415678, 721.2567012389338], [555, 556, 557, 558, 559, 560, 561, 562, 563, 564, 565, 566, 567, 568, 569, 570, 571, 572, 573]], [0, 3760, [43431, 43503, 43576, 43664, 43745, 43826, 43900, 43987, 44066, 44131, 44203, 44283, 44358, 44432, 44500, 44573, 44639, 44704, 44771, 44833, 44911, 44991, 45059, 45120, 45187, 45257, 45346, 45408, 45470], [34354.031, 34413.353, 34430.655, 34363.282, 34453.067, 34422.296, 34443.051, 34397.907, 34409.508, 34303.66, 34343.412, 34301.134, 34376.391, 34368.208, 34318.289, 34399.572, 34444.951, 34479.171, 34484.909, 34536.535, 34492.356, 34515.141, 34492.203, 34511.33, 34467.534, 34457.629, 34500.727, 34492.711, 34452.845], [6596.916, 6618.24, 6595.54, 6618.93, 6605.357, 6602.015, 6598.173, 6563.656, 6596.628, 6706.027, 6801.479, 6742.552, 6785.656, 6868.235, 6897.09, 6839.812, 6791.037, 6798.416, 6733.004, 6720.883, 6701.842, 6647.691, 6656.068, 6663.577, 6707.813, 6723.429, 6663.643, 6692.633, 6698.545], [16.702, 13.388, 18.462, 16.583, 12.591, 19.959, 16.835, 18.582, 16.254, 34.205, 22.108, 17.555, 20.327, 21.744, 39.663, 24.696, 11.32, 18.363, 23.724, 26.873, 18.429, 13.613, 18.889, 26.229, 24.552, 24.037, 18.498, 19.179, 24.123], [5851.002412563584, 14721.70721224586, 6073.168340865674, 6313.30191270152, 11275.291866094178, 2879.622946543792, 1744.7977282260097, 3018.5347859249455, 1713.446483982313, 3210.6694937749007, 2587.1965446510903, 2007.8604806382818, 2368.7960732022107, 6942.110117686459, 1721.2692312706915, 1561.2702491768766, 85563.33579202981, 3243.3649434736067, 3111.8933800330497, 3379.7531187628656, 1477.531983486259, 1862.6222797606363, 3488.396298265365, 1951.466741069175, 1765.6890167615957, 2575.590214219016, 2610.6430490290268, 2855.36305062325, 2180.715937300364], [556, 557, 558, 559, 560, 561, 562, 563, 564, 565, 566, 567, 568, 569, 570, 571, 572, 573, 574, 575, 576, 577, 578, 579, 580, 581, 582, 583, 584]], [5, 3764, [43347, 43437, 43509, 43580, 43674, 43752, 43831], [36992.163, 37032.044, 37000.778, 37010.298, 37022.195, 37003.061, 37038.344], [70881.485, 70898.037, 70877.857, 70909.911, 70888.573, 70896.281, 70860.309], [21.777, 30.814, 15.886, 13.325, 13.643, 11.206, 24.831], [631.9681646565658, 1041.9978932682427, 1446.9609010617935, 2883.837044021148, 1887.7100416070145, 2990.4163081218985, 884.1911655239506], [555, 556, 557, 558, 559, 560, 561]], [5, 3765, [43255, 43349, 43438, 43510, 43581, 43677, 43753, 43832, 43906, 43996, 44071, 44138, 44209, 44291, 44365], [37937.044, 37906.935, 37938.459, 37873.367, 37882.1, 37869.719, 37888.637, 37886.699, 37842.682, 37885.615, 37904.259, 37951.61, 37990.374, 37848.804, 37813.047], [71282.92, 71358.429, 71363.581, 71385.063, 71361.664, 71329.892, 71203.313, 71216.789, 71127.441, 71175.369, 71231.797, 71299.837, 71357.975, 71333.184, 71364.563], [21.088, 22.493, 15.495, 18.199, 18.658, 20.596, 11.479, 20.289, 18.682, 19.722, 13.78, 24.806, 22.826, 14.517, 15.609], [1651.4304685579425, 2502.424446370159, 2454.857465576283, 3604.867611912211, 2918.855956524234, 3668.9139606674826, 2683.483630911173, 1896.8139629349225, 2028.74561309805, 2085.977332991987, 1378.6170316632235, 3610.3190273222795, 6272.416029755487, 2050.811116617864, 3321.7678469240304], [554, 555, 556, 557, 558, 559, 560, 561, 562, 563, 564, 565, 566, 567, 568]], [3, 3769, [43447, 43519, 43590, 43682, 43762], [42914.864, 42962.383, 42916.065, 42885.614, 42862.701], [37718.803, 37824.909, 37787.076, 37853.875, 37841.547], [13.266, 23.608, 19.16, 12.396, 25.28], [2139.7284312085244, 9928.313813699791, 3160.0858900143007, 2179.829817133647, 3845.2875829593586], [556, 557, 558, 559, 560]], [3, 3770, [43095, 43179, 43268, 43362, 43450, 43522, 43593, 43683, 43766, 43842, 43917, 44006, 44082, 44143, 44219], [43637.697, 43671.99, 43692.424, 43656.038, 43698.683, 43664.083, 43793.836, 43794.365, 43861.852, 43943.558, 44047.702, 44074.627, 44083.433, 44079.672, 44020.702], [36981.658, 36963.735, 36887.747, 36865.68, 36991.178, 37092.229, 37141.829, 37294.796, 37322.541, 37299.702, 37197.07, 37025.171, 36954.805, 36979.678, 36919.725], [30.937, 22.661, 13.138, 14.678, 12.788, 17.231, 11.349, 8.094, 12.129, 14.006, 11.536, 17.175, 18.543, 32.413, 30.815], [2918.6096800503933, 4561.634331663494, 2379.781723178088, 3192.8535694772745, 2518.7452806750334, 3623.0312347449426, 2933.616411426912, 2748.3521142188415, 2615.4780646135623, 1116.6818396690157, 1354.1211562716749, 3818.2524657822696, 1565.1212007309266, 849.2558466408439, 2990.588117208638], [552, 553, 554, 555, 556, 557, 558, 559, 560, 561, 562, 563, 564, 565, 566]], [4, 3773, [43625, 43710, 43797, 43871, 43948], [17217.791, 17146.876, 17140.953, 17054.213, 17107.027], [59387.802, 59249.94, 59260.82, 59260.334, 59468.051], [13.822, 19.077, 13.222, 12.512, 12.777], [4940.333902246699, 3221.179438401871, 1422.1686244428372, 2345.492010101038, 1861.9122330219543], [559, 560, 561, 562, 563]], [1, 3775, [43400, 43481, 43553, 43631, 43719, 43801, 43878, 43958], [20918.9, 20881.636, 20848.551, 20869.37, 20783.511, 20818.777, 20843.922, 20807.333], [13049.397, 12975.244, 12935.442, 12953.359, 13006.601, 12967.939, 13045.813, 12969.278], [18.34, 20.371, 21.824, 15.988, 12.193, 11.997, 19.901, 32.046], [8329.757506098957, 6605.105790909167, 7950.581117169592, 7516.879799848477, 4710.258149220476, 5136.546683007946, 4184.001447136431, 4854.6799513128235], [556, 557, 558, 559, 560, 561, 562, 563]], [4, 3780, [43127, 43220, 43306, 43396, 43477, 43549, 43626], [17454.793, 17546.987, 17722.693, 17752.729, 17775.662, 17741.212, 17747.493], [59235.363, 59127.695, 59128.231, 59156.296, 59110.915, 59133.174, 59195.237], [12.045, 20.602, 28.483, 17.437, 15.998, 20.846, 29.683], [2027.323816923689, 14517.161977587524, 2099.6692934523653, 12343.243323850511, 3008.429225983153, 5233.720919543641, 6383.873239661975], [553, 554, 555, 556, 557, 558, 559]], [3, 3788, [43264, 43357, 43446, 43518, 43589], [42573.348, 42677.558, 42686.265, 42708.044, 42747.302], [39169.528, 39134.282, 39184.04, 39177.423, 39087.767], [21.71, 29.599, 10.993, 21.243, 19.251], [5405.9992977990805, 1528.2579627923733, 1916.8582998210375, 1953.3594094605642, 2559.1255650840567], [554, 555, 556, 557, 558]], [3, 3803, [43763, 43839, 43912, 44003, 44080, 44142, 44217], [42818.129, 42882.943, 42835.132, 42807.767, 42909.232, 42897.441, 43074.041], [38984.366, 38934.708, 38715.362, 38692.868, 38556.348, 38585.788, 38505.599], [8.097, 14.276, 22.975, 27.502, 18.544, 12.259, 24.052], [695.7451577733257, 1808.013538963372, 8863.14235076817, 4623.345528534065, 21480.602615351763, 82551.00097633693, 4477.94302335541], [560, 561, 562, 563, 564, 565, 566]], [4, 3839, [43873, 43951, 44039, 44108, 44177], [17737.409, 17689.85, 17715.66, 17736.325, 17659.937], [58898.221, 58767.11, 58865.157, 58803.204, 58794.107], [18.517, 32.362, 11.853, 23.508, 20.354], [1639.8186783498006, 1719.1247598058658, 1839.817269787036, 1965.0863535127821, 758.717687461625], [562, 563, 564, 565, 566]], [3, 3840, [44002, 44079, 44141, 44215, 44297, 44369, 44447, 44514, 44586, 44648], [42838.05, 42883.691, 42903.49, 42914.268, 42888.04, 42868.069, 42937.332, 42859.473, 42877.056, 42856.385], [37835.121, 37911.879, 37827.035, 37887.438, 37830.099, 37738.983, 37805.823, 37774.415, 37779.817, 37731.761], [18.357, 12.5, 12.959, 18.054, 13.016, 13.912, 9.261, 7.677, 11.242, 10.961], [2629.5057125614317, 33345.755030405395, 5154.891013214835, 4643.841732787567, 628.2399904078758, 2500.0054046864493, 3091.5729450215126, 4278.26770552039, 3551.705137213736, 2971.1247921261265], [563, 564, 565, 566, 567, 568, 569, 570, 571, 572]], [1, 3860, [44259, 44336, 44410, 44483, 44556, 44616, 44677, 44751], [20505.108, 20449.069, 20597.44, 20531.336, 20550.203, 20507.734, 20500.496, 20551.592], [13235.143, 13193.109, 13343.559, 13264.596, 13325.159, 13264.487, 13344.175, 13337.034], [33.354, 26.357, 32.6, 22.419, 28.887, 14.687, 11.712, 29.66], [3217.7255024871156, 1308.3538678692398, 1690.0134750662683, 1926.3221529999332, 2118.3963605222907, 1958.879941724534, 1886.4963752769827, 2104.4017534610657], [567, 568, 569, 570, 571, 572, 573, 574]], [0, 3867, [44202, 44282, 44356, 44430, 44499, 44572, 44638, 44703, 44770, 44832, 44908, 44986, 45057], [34117.74, 33933.275, 33950.315, 33929.546, 33973.156, 33922.67, 33916.072, 33945.436, 33934.768, 33934.448, 33894.107, 33946.016, 33953.378], [7837.99, 7768.179, 7758.479, 7767.83, 7803.633, 7769.876, 7708.341, 7813.149, 7776.566, 7774.333, 7772.091, 7784.974, 7774.174], [13.842, 9.871, 12.672, 11.59, 14.202, 12.183, 14.281, 14.574, 14.543, 9.649, 15.248, 16.133, 12.288], [51738.67924621339, 2369.5163015027674, 1675.3738634902193, 2656.024456432449, 2636.433018412469, 2549.335976368253, 3401.4964024637, 2368.367668513139, 1686.82619624317, 1978.744149696703, 1158.890563800346, 1935.4053032585891, 1790.9286694554728], [566, 567, 568, 569, 570, 571, 572, 573, 574, 575, 576, 577, 578]], [1, 3872, [44685, 44759, 44819, 44886, 44963, 45043, 45106, 45175, 45244, 45331, 45394, 45458, 45512, 45561], [23544.869, 23536.193, 23536.863, 23537.619, 23539.675, 23535.801, 23536.428, 23552.544, 23555.129, 23538.859, 23538.25, 23550.857, 23533.532, 23536.874], [12299.739, 12302.459, 12311.264, 12307.085, 12303.717, 12299.937, 12314.447, 12298.831, 12303.949, 12289.855, 12294.628, 12302.854, 12301.126, 12307.005], [4.529, 2.924, 3.204, 3.38, 3.166, 6.023, 5.803, 6.817, 4.088, 4.891, 6.306, 4.878, 6.004, 9.312], [6182.165852727238, 8539.236852487515, 7595.278488197239, 8032.729610727034, 8720.180645897171, 6305.260638589265, 5436.804541555603, 4195.284098660712, 5375.188663187282, 5469.371295665874, 5416.654368358464, 5746.872884015929, 5918.290282383639, 3749.5642098481717], [573, 574, 575, 576, 577, 578, 579, 580, 581, 582, 583, 584, 585, 586]], [0, 3880, [44359, 44435, 44501, 44574, 44640], [34553.067, 34541.294, 34458.831, 34582.083, 34499.893], [7939.363, 7902.077, 7842.386, 7866.015, 7874.585], [23.268, 25.804, 12.03, 18.378, 23.968], [3123.0243631315775, 3551.839217012971, 62974.03518981436, 1506.7592245724848, 6206.040707076141], [568, 569, 570, 571, 572]], [3, 3916, [44920, 44998, 45068, 45129, 45199, 45269, 45355, 45418, 45479], [42317.397, 42352.04, 42380.29, 42340.815, 42291.792, 42300.368, 42339.592, 42296.794, 42368.515], [38442.204, 38448.729, 38456.467, 38548.326, 38533.376, 38636.678, 38479.559, 38454.039, 38398.046], [37.512, 15.536, 12.473, 13.341, 15.357, 19.074, 17.434, 14.761, 29.066], [702.1330205831778, 1347.956563066953, 2971.7831490343456, 2239.5159992986423, 1589.582314998547, 3692.9888090874992, 1626.8270423644378, 1567.9274085855213, 1390.0302925093592], [576, 577, 578, 579, 580, 581, 582, 583, 584]], [4, 3945, [45236, 45322, 45387, 45449, 45506, 45554, 45615, 45666, 45723], [17969.433, 17958.608, 17915.261, 17902.349, 18018.669, 17956.19, 17924.701, 17925.486, 17865.647], [60859.573, 60831.38, 60995.475, 61035.448, 61007.889, 61074.631, 61112.741, 61105.92, 61110.842], [14.101, 30.206, 22.236, 28.509, 24.902, 20.976, 11.645, 19.367, 27.549], [2219.1461512305823, 4860.351537692658, 1842.2848291495645, 2384.8035014686047, 3971.238688024274, 6804.186749652259, 3000.417999686886, 3210.6679400613834, 4412.780973755129], [581, 582, 583, 584, 585, 586, 587, 588, 589]], [0, 3950, [45409, 45471, 45525, 45572, 45631, 45688, 45752, 45813, 45877, 45944, 46018, 46099, 46168, 46239, 46315, 46381, 46440, 46513, 46582, 46650, 46727, 46806, 46874, 46960, 47035, 47104, 47178, 47241, 47303, 47366, 47435, 47501, 47570, 47641, 47724], [34513.083, 34497.855, 34529.541, 34543.821, 34558.189, 34542.277, 34569.804, 34584.217, 34612.238, 34505.151, 34564.718, 34636.379, 34570.184, 34609.701, 34584.282, 34495.637, 34578.986, 34513.761, 34618.309, 34640.401, 34647.527, 34612.261, 34509.901, 34447.384, 34477.129, 34525.868, 34549.098, 34510.055, 34492.193, 34528.891, 34556.263, 34594.274, 34576.786, 34568.829, 34602.925], [7975.451, 7977.709, 8002.588, 7946.93, 7929.185, 7898.103, 7915.994, 7959.846, 8058.043, 8060.217, 7916.548, 7949.838, 8021.871, 8002.084, 7928.87, 7950.298, 7965.922, 8024.86, 8014.312, 8013.652, 8000.907, 7943.568, 7900.257, 7848.862, 7897.01, 7906.907, 7901.863, 7898.795, 7906.359, 7904.806, 7949.25, 7940.079, 7892.052, 7916.229, 7842.032], [28.907, 21.667, 19.178, 19.796, 19.436, 17.685, 12.349, 14.499, 16.243, 21.174, 16.742, 16.469, 18.342, 22.09, 14.551, 18.068, 18.852, 24.153, 11.775, 14.523, 16.545, 12.468, 16.505, 13.405, 12.902, 10.841, 17.03, 14.626, 8.344, 15.208, 12.622, 13.764, 16.463, 13.249, 18.372], [2592.8230668076553, 1789.1302488885012, 1952.7005845874662, 1978.9022585479559, 1479.7647982873489, 2510.7110702600703, 1983.4341225847706, 2491.6759420930935, 1638.8355893010994, 4149.014884980578, 1955.2741105794448, 1900.206744515022, 2963.175986992674, 2219.745152279264, 1941.9604936602384, 4711.905044400806, 2203.011543433132, 4644.623704494852, 2324.8337500342313, 2104.9242043484683, 2127.9358094027857, 1164.4202317043953, 1774.3033258282453, 1838.7605346685316, 1903.2535531602978, 2138.141587788771, 2161.4366838302485, 1825.6980522104634, 2358.753062135766, 2038.0046473394093, 1884.5067443841817, 2752.9282474327288, 1495.6875362674987, 1340.6452180412982, 5685.234661521539], [583, 584, 585, 586, 587, 588, 589, 590, 591, 592, 593, 594, 595, 596, 597, 598, 599, 600, 601, 602, 603, 604, 605, 606, 607, 608, 609, 610, 611, 612, 613, 614, 615, 616, 617]], [3, 3958, [45699, 45761, 45822, 45886, 45954, 46031, 46111, 46175, 46249, 46324], [42974.265, 42925.109, 42947.127, 43004.356, 42988.116, 42966.599, 42979.061, 42984.323, 43036.605, 43124.288], [37491.342, 37479.049, 37511.647, 37442.399, 37458.458, 37394.349, 37434.954, 37365.745, 37438.046, 37416.423], [16.17, 17.589, 15.356, 14.204, 17.658, 15.419, 18.247, 22.035, 27.577, 38.678], [878.8526428642181, 1223.3365561155192, 1669.1090033217854, 1666.2412974648576, 1505.2181932515998, 1285.3148520168118, 1326.8388037029638, 1469.872968989821, 1585.5846894825252, 1481.9169252912866], [588, 589, 590, 591, 592, 593, 594, 595, 596, 597]], [6, 3963, [45680, 45745, 45807, 45870, 45934, 46007], [28751.802, 28631.621, 28714.0, 28609.619, 28583.887, 28544.459], [73078.166, 73180.176, 73113.659, 73065.826, 73042.083, 73074.481], [20.381, 19.32, 36.628, 19.868, 8.817, 16.167], [1374.4565140878142, 1290.3677290744652, 809.729843055275, 1459.7412186923611, 1464.9723007719708, 2219.7556819026713], [588, 589, 590, 591, 592, 593]], [2, 3973, [45710, 45774, 45837, 45902, 45973, 46052, 46127, 46195, 46265, 46340, 46402, 46465, 46536, 46602, 46680, 46755], [5896.195, 5959.607, 6042.377, 6031.597, 6027.824, 6078.412, 5955.541, 6002.881, 6096.572, 6135.76, 6135.475, 6005.081, 6104.614, 6082.435, 6022.75, 6015.647], [35792.441, 35824.903, 35970.54, 35916.491, 35886.044, 35836.191, 35813.895, 35851.395, 35698.161, 35625.562, 35544.024, 35626.141, 35721.032, 35625.496, 35679.79, 35758.697], [13.699, 21.95, 22.839, 23.923, 12.678, 16.123, 23.934, 19.546, 12.714, 12.132, 11.267, 16.48, 15.652, 17.665, 11.778, 20.559], [2330.596117609608, 3370.6281389448436, 2482.1903628864566, 1889.2133129566555, 796.0463435551704, 10149.511912970313, 2061.250171809878, 3291.6869842984206, 2044.1904768233658, 1476.0903603457648, 1837.9797969741387, 2064.689701786936, 1722.345382718858, 1075.8620365845538, 2701.938928544349, 5038.9564053956], [589, 590, 591, 592, 593, 594, 595, 596, 597, 598, 599, 600, 601, 602, 603, 604]], [4, 3989, [45850, 45913, 45989, 46075, 46147, 46221, 46286, 46363, 46420, 46485, 46558, 46627, 46705, 46778, 46852], [17358.612, 17493.123, 17610.041, 17799.955, 17783.62, 17720.65, 17660.351, 17665.546, 17819.234, 17755.672, 17727.269, 17727.213, 17713.578, 17786.053, 17809.085], [60029.345, 59912.893, 59877.873, 59792.693, 59798.571, 59814.922, 59876.426, 59893.735, 59859.073, 59886.677, 59933.976, 59849.967, 59846.841, 59851.45, 59849.763], [28.863, 9.434, 7.262, 12.909, 17.454, 8.135, 10.402, 7.648, 8.707, 8.663, 8.458, 14.011, 20.658, 8.077, 7.87], [1358.2018805772127, 2904.995395315749, 4334.2737290290825, 2802.770551608925, 2793.7861788605046, 3736.1688612680505, 3477.0015252244107, 6191.837995288075, 3449.2398793765306, 3967.1947981281423, 2695.328971070125, 2531.189742223511, 2043.9872059868592, 2569.1457274113295, 2465.4781386726813], [591, 592, 593, 594, 595, 596, 597, 598, 599, 600, 601, 602, 603, 604, 605]], [4, 4008, [46076, 46148, 46222, 46287, 46364], [17901.623, 17956.532, 17984.561, 17921.382, 17951.7], [61047.024, 61083.362, 61065.698, 61066.836, 61034.429], [19.172, 8.02, 20.503, 11.14, 13.829], [15481.417707700539, 3529.619942716706, 2138.159167524706, 3970.203461913719, 3188.166468384593], [594, 595, 596, 597, 598]], [4, 4026, [46220, 46285, 46361, 46418, 46483, 46555, 46625, 46702], [16995.235, 16956.869, 16937.476, 17001.566, 17006.879, 16990.571, 17043.79, 16980.65], [59423.154, 59512.972, 59354.732, 59475.128, 59469.059, 59390.544, 59430.13, 59389.678], [18.019, 19.759, 17.255, 23.03, 30.371, 30.136, 20.795, 27.243], [8290.422958959358, 8661.928456888201, 1059.767970324843, 5662.479383144692, 1905.670026342653, 2546.047673793568, 4913.96967477512, 2025.1997966087047], [596, 597, 598, 599, 600, 601, 602, 603]], [4, 4050, [46487, 46559, 46628, 46706, 46779, 46854, 46929], [17980.907, 18003.772, 17998.649, 17941.267, 17960.517, 17851.639, 17875.352], [60912.518, 60908.312, 60930.934, 60818.613, 60900.766, 60839.781, 60963.971], [23.107, 12.944, 23.76, 19.365, 38.145, 23.648, 35.598], [8131.389130507612, 7463.327162963671, 4315.357010157091, 3812.4663818910117, 2161.8716115369666, 24777.001090603284, 2464.544809358584], [600, 601, 602, 603, 604, 605, 606]], [0, 4064, [46648, 46725, 46805, 46872, 46959], [34317.053, 34354.848, 34299.873, 34263.293, 34357.254], [6766.044, 6784.878, 6718.954, 6761.627, 6694.467], [22.014, 16.599, 14.345, 19.131, 17.029], [1616.141344378864, 2785.028221193662, 5154.857431980627, 3733.250300300568, 2978.0105984930633], [602, 603, 604, 605, 606]], [3, 4066, [46735, 46818, 46887, 46972, 47048, 47116, 47187], [43048.144, 42987.546, 42956.478, 42927.039, 42986.993, 42975.41, 42940.34], [37533.113, 37452.876, 37635.097, 37528.245, 37382.904, 37391.028, 37401.287], [28.378, 22.177, 32.726, 41.408, 20.583, 24.214, 22.008], [2223.561223814498, 2627.734802000725, 3147.7000547184834, 3817.8132005479956, 946.6468248197768, 1239.0089078323967, 2157.892431400178], [603, 604, 605, 606, 607, 608, 609]], [4, 4073, [46626, 46703, 46775, 46850, 46926], [17325.968, 17377.569, 17389.581, 17235.705, 17231.58], [58922.101, 58936.158, 59100.379, 59104.693, 59098.151], [12.674, 10.906, 15.937, 12.571, 10.163], [978.4410670487689, 2651.5478225849215, 1900.7454967179535, 1545.234031589886, 2141.688238513311], [602, 603, 604, 605, 606]], [6, 4074, [46719, 46793, 46866, 46947, 47024, 47094, 47169, 47233], [28302.551, 28312.768, 28311.184, 28243.804, 28218.951, 28313.487, 28454.514, 28565.169], [71062.46, 71019.553, 71044.664, 71063.712, 71051.386, 71055.425, 70964.048, 71121.15], [19.227, 13.639, 11.393, 24.547, 19.949, 11.287, 4.648, 10.031], [1237.4724045033367, 1589.9944673702023, 1061.5585324182582, 1694.1973427951823, 2596.7961344078717, 1212.3769449202025, 8286.942706818716, 7442.273485414258], [603, 604, 605, 606, 607, 608, 609, 610]], [3, 4078, [46886, 46971, 47046, 47114, 47185, 47251, 47309], [42893.555, 42880.115, 42791.546, 42734.281, 42689.492, 42760.935, 42645.582], [37810.876, 37829.261, 37875.817, 37914.859, 37977.58, 38006.144, 37965.334], [9.42, 12.414, 9.085, 14.248, 16.615, 18.484, 12.693], [2536.369822247714, 3106.944617009559, 1878.7093610794493, 2491.046493536508, 2369.5648441964777, 1084.4054655189823, 1672.300153915035], [605, 606, 607, 608, 609, 610, 611]], [2, 4085, [47066, 47132, 47198, 47263, 47326, 47398, 47468, 47536, 47599, 47670, 47764, 47856, 47942, 48030], [7227.895, 7173.303, 7312.587, 7262.261, 7168.601, 7102.467, 7041.19, 7047.814, 7034.557, 6974.054, 6954.989, 6869.571, 6912.759, 6824.971], [36859.313, 36828.354, 36887.071, 36852.611, 36788.725, 36799.303, 36710.565, 36677.128, 36709.953, 36705.578, 36690.542, 36510.2, 36495.719, 36404.136], [16.87, 20.803, 12.296, 14.817, 12.455, 8.997, 7.712, 7.245, 11.083, 10.556, 10.739, 19.231, 19.946, 14.037], [1918.4113772231417, 2642.564997714493, 2018.343713728602, 2789.0854269530505, 2053.449548162577, 2670.178295759961, 3348.4743615880075, 4889.283112875783, 3995.8019755644277, 4545.607868477783, 1473.0795870680406, 3889.4154142627794, 3218.5935735776934, 1750.976823553386], [608, 609, 610, 611, 612, 613, 614, 615, 616, 617, 618, 619, 620, 621]], [5, 4092, [47244, 47304, 47371, 47439, 47503, 47572, 47643, 47727], [36602.93, 36615.87, 36537.84, 36564.705, 36597.526, 36576.423, 36597.335, 36615.596], [71571.677, 71654.66, 71619.443, 71629.718, 71615.748, 71602.196, 71601.822, 71518.755], [21.418, 30.833, 21.579, 23.588, 19.457, 20.94, 18.266, 34.143], [1823.137986932732, 2415.474737207508, 3447.8178874531823, 2873.440050125748, 1474.738697893781, 3113.9405632941603, 6065.313775322349, 3685.505619270851], [610, 611, 612, 613, 614, 615, 616, 617]], [5, 4110, [47440, 47505, 47573, 47644, 47729, 47819], [37692.544, 37667.22, 37636.059, 37663.519, 37628.203, 37532.91], [71219.06, 71230.406, 71270.529, 71186.108, 71274.531, 71150.758], [17.625, 14.696, 32.791, 13.22, 18.013, 45.35], [957.2707557851687, 1780.812274290118, 2221.2771731880425, 695.1010240530084, 1134.9695622337015, 2110.527353789421], [613, 614, 615, 616, 617, 618]], [3, 4111, [47308, 47375, 47445, 47507, 47577, 47649], [42157.672, 42100.855, 42104.724, 42073.885, 42050.097, 42159.784], [38459.91, 38543.177, 38521.484, 38639.471, 38649.874, 38566.112], [16.405, 15.953, 17.196, 11.342, 19.717, 48.755], [1781.0144943353594, 1827.76459020732, 1783.4220251219442, 596.9523709726111, 3067.7729213947755, 2938.1255885746164], [611, 612, 613, 614, 615, 616]], [4, 4116, [47478, 47551, 47616, 47690, 47788], [17529.279, 17547.077, 17530.041, 17531.581, 17511.894], [58973.115, 58989.643, 58914.008, 58905.971, 58693.564], [25.472, 27.874, 12.017, 22.369, 26.126], [706.6810405043967, 1015.3387195063793, 3134.9800743514734, 2536.3511969260494, 2356.5236883905372], [614, 615, 616, 617, 618]], [1, 4118, [47350, 47417, 47482, 47556, 47626], [22115.461, 22099.405, 22119.464, 22128.883, 22102.393], [13386.68, 13379.582, 13382.408, 13360.006, 13370.139], [12.556, 8.11, 9.522, 11.642, 10.652], [1656.6031923778469, 2322.489441383488, 2991.2203044171665, 2582.708085343707, 3039.676300037407], [612, 613, 614, 615, 616]], [1, 4119, [47554, 47622, 47697, 47794, 47878, 47967, 48057, 48150, 48235, 48322], [20191.84, 20433.915, 20326.545, 20285.094, 20224.033, 20269.605, 20354.656, 20300.06, 20291.764, 20354.718], [13023.599, 13080.273, 13074.806, 13039.47, 13027.448, 13037.518, 13177.001, 13152.585, 13118.304, 13105.416], [15.741, 21.077, 14.381, 22.937, 22.709, 19.576, 21.387, 25.338, 21.512, 21.07], [492.7778048036341, 18796.078097661095, 6368.568363529934, 1786.836537309291, 1742.9832834564486, 2374.139997263033, 987.6886036560755, 2351.2424802714877, 3179.565873611543, 9951.69092810438], [615, 616, 617, 618, 619, 620, 621, 622, 623, 624]], [0, 4120, [47568, 47639, 47719, 47810, 47901, 47989, 48082, 48170, 48260, 48348, 48438, 48519], [33886.269, 33849.405, 33827.948, 33816.699, 33957.705, 33917.054, 33996.138, 33841.651, 33923.849, 33829.57, 33839.204, 33836.006], [9251.484, 9179.293, 9138.607, 9095.928, 9111.071, 9150.434, 9155.956, 8996.743, 9064.886, 9050.471, 9066.352, 9137.829], [21.19, 7.492, 12.188, 15.576, 16.279, 12.111, 13.045, 22.301, 24.744, 15.887, 15.809, 18.966], [1369.7523782024073, 3571.5952963634863, 2821.054807603455, 2697.94088757694, 7061.50831315984, 5315.423361284597, 4086.3494775142867, 8875.692078531389, 5155.930582248308, 5232.38409301471, 5854.001457207292, 2654.7676962448995], [615, 616, 617, 618, 619, 620, 621, 622, 623, 624, 625, 626]], [4, 4139, [47875, 47964, 48055, 48148, 48232, 48320, 48413], [18212.947, 18315.949, 18312.558, 18312.114, 18296.742, 18263.352, 18225.305], [60538.561, 60584.091, 60442.0, 60634.819, 60581.026, 60557.091, 60660.623], [12.662, 12.419, 32.327, 27.525, 15.75, 20.895, 15.47], [56438.58664617226, 2371.2686385229185, 2607.233996770181, 4048.5019027815147, 2138.9168980244235, 1524.253530433903, 1900.0234436445692], [619, 620, 621, 622, 623, 624, 625]], [1, 4140, [47880, 47973, 48060, 48151, 48237], [21987.747, 22014.046, 21815.086, 21701.794, 21750.011], [13018.965, 13181.069, 13240.217, 13199.642, 13215.282], [34.359, 20.258, 31.262, 19.532, 22.882], [8235.436042616366, 1340.1507717472816, 6979.607445145202, 6236.324373012952, 4664.500933732665], [619, 620, 621, 622, 623]], [6, 4146, [47897, 47986, 48076, 48165, 48254, 48344, 48432, 48514, 48588, 48677, 48767], [28864.139, 28868.445, 28877.853, 28899.301, 28969.647, 28953.535, 28943.544, 28957.15, 28960.544, 29035.445, 28944.282], [72359.284, 72418.614, 72415.552, 72424.606, 72470.457, 72474.699, 72519.46, 72470.66, 72530.96, 72492.446, 72564.824], [20.345, 13.812, 13.883, 9.476, 12.837, 30.635, 12.253, 10.685, 10.955, 12.238, 20.743], [1220.3877875944397, 1617.5727439072564, 2566.489432745745, 2400.270300439929, 3717.5159653527426, 3316.5178596995715, 6183.176040710734, 4150.213235977007, 3577.792865004205, 1293.9239538170277, 983.9619304717932], [619, 620, 621, 622, 623, 624, 625, 626, 627, 628, 629]], [0, 4148, [47900, 47988, 48080, 48169, 48258, 48349, 48437, 48518, 48593, 48682, 48774, 48858], [33854.008, 33835.609, 33859.968, 33907.796, 33835.497, 33857.975, 33842.349, 33857.53, 33963.856, 34016.13, 34108.172, 33976.153], [7290.437, 7326.711, 7409.928, 7394.734, 7336.715, 7252.347, 7046.569, 7012.717, 7033.398, 6990.192, 7059.474, 7036.763], [11.227, 11.076, 17.515, 23.344, 12.003, 15.83, 16.771, 12.798, 18.942, 27.196, 20.377, 25.378], [3580.589486816687, 3067.1644011773396, 2377.254479932215, 2125.8622149411503, 1263.3974101967608, 1755.8391648970219, 4138.857681148349, 2236.2901478824574, 4510.821993831707, 5626.090543546821, 11117.635019715382, 5206.107490216296], [619, 620, 621, 622, 623, 624, 625, 626, 627, 628, 629, 630]], [5, 4152, [47642, 47725, 47815, 47908, 47995, 48086, 48176], [36030.223, 36026.824, 36148.977, 36203.533, 36316.632, 36330.951, 36343.564], [70834.07, 70868.382, 70906.145, 70976.236, 70960.291, 70945.154, 70948.472], [16.06, 12.96, 15.16, 13.621, 9.434, 9.83, 10.063], [2595.5552644184163, 3885.5055104072885, 4458.14711955371, 4237.175155164479, 4791.500414879019, 3336.4219734880276, 2108.915912377773], [616, 617, 618, 619, 620, 621, 622]], [5, 4154, [47818, 47911, 47997, 48088, 48178], [37401.685, 37384.566, 37378.14, 37287.236, 37378.728], [70902.643, 70947.28, 70860.413, 70869.229, 70915.916], [18.136, 28.764, 13.784, 16.723, 17.225], [1843.2472818272288, 1022.1914203726482, 1612.3205329733753, 786.9157166992103, 667.5775783153775], [618, 619, 620, 621, 622]], [3, 4156, [47827, 47914, 48008, 48094, 48182], [42623.158, 42627.318, 42696.301, 42724.863, 42695.076], [38950.119, 38914.044, 38895.512, 38952.384, 38950.898], [13.788, 16.117, 30.3, 18.462, 11.155], [1887.7732329031287, 2250.5368215140147, 3294.7534639567384, 3367.5449353043787, 3713.4223205224994], [618, 619, 620, 621, 622]], [3, 4157, [47651, 47737, 47829, 47916, 48007, 48092, 48184, 48273, 48367, 48450, 48528, 48609, 48698, 48787, 48872, 48949, 49040, 49120, 49196], [42811.092, 42753.411, 42857.69, 42747.798, 42674.462, 42710.994, 42750.723, 42720.061, 42801.013, 42777.339, 42751.364, 42754.835, 42780.562, 42815.315, 42754.965, 42785.789, 42843.674, 42791.535, 42874.2], [37770.24, 37821.801, 37777.415, 37798.054, 37837.444, 37937.658, 37834.749, 37939.908, 37880.519, 37894.253, 37891.4, 37836.424, 37823.561, 37783.709, 37840.527, 37803.983, 37867.307, 37823.929, 37700.983], [11.776, 15.173, 10.857, 12.73, 13.329, 14.188, 21.584, 18.144, 18.143, 22.49, 19.087, 15.3, 17.801, 17.142, 23.791, 19.948, 17.18, 17.695, 26.706], [3265.7455409181907, 6535.43707777718, 4844.94706416625, 5726.373851782795, 5653.174783742914, 16011.479566005593, 2128.509477379406, 3038.0023589836796, 7178.440760952936, 4264.482085673223, 2556.519579834492, 1300.6084172766753, 2716.110042076969, 3454.1423161192224, 2788.328179050777, 2367.334238773507, 9638.37605649093, 4957.431689942951, 4849.707848647347], [616, 617, 618, 619, 620, 621, 622, 623, 624, 625, 626, 627, 628, 629, 630, 631, 632, 633, 634]], [4, 4184, [47962, 48053, 48147, 48230, 48314, 48412, 48492, 48566, 48655, 48744, 48828, 48915, 48992, 49080, 49159, 49240], [17347.676, 17473.627, 17443.325, 17379.248, 17243.131, 17264.093, 17266.951, 17271.208, 17353.288, 17258.651, 17322.196, 17281.095, 17291.0, 17302.7, 17315.983, 17243.181], [60222.953, 60194.932, 60166.154, 60250.596, 60371.858, 60362.151, 60409.202, 60493.081, 60357.863, 60306.253, 60390.217, 60344.255, 60458.865, 60432.09, 60328.71, 60283.793], [16.063, 22.907, 19.7, 24.639, 18.306, 14.94, 21.431, 17.325, 15.582, 10.183, 18.38, 14.309, 16.395, 16.385, 14.55, 23.27], [3754.6580551342863, 10124.442229584272, 8331.901981927478, 10185.138467433399, 1491.1038061098764, 2009.8006092613014, 1676.1009427094862, 1791.996524488129, 3810.7552575607015, 1988.6067319869417, 1850.986012624657, 2014.8723848766206, 2254.6075276673564, 2901.376751119612, 2334.6108682520357, 1034.753606751685], [620, 621, 622, 623, 624, 625, 626, 627, 628, 629, 630, 631, 632, 633, 634, 635]], [0, 4185, [47990, 48081, 48171, 48259, 48351, 48439, 48520, 48595, 48683], [33970.943, 33979.67, 33993.238, 33984.778, 33873.462, 33816.71, 33981.685, 33975.149, 33971.589], [8568.683, 8585.393, 8568.139, 8578.356, 8682.154, 8718.398, 8550.631, 8589.788, 8653.825], [17.664, 13.959, 19.73, 15.087, 22.236, 32.172, 18.1, 10.641, 20.686], [1261.6307241447205, 1703.7918023186164, 1611.4045559965407, 1075.7309679104053, 22270.335207227705, 6719.305029259496, 1191.900688424041, 1405.2681878205676, 1814.0903026859767], [620, 621, 622, 623, 624, 625, 626, 627, 628]], [0, 4186, [47993, 48085, 48174, 48261, 48352, 48440], [34699.107, 34696.841, 34693.539, 34685.573, 34696.554, 34670.225], [7504.653, 7430.667, 7479.745, 7507.406, 7510.053, 7438.655], [11.832, 19.113, 9.401, 9.597, 8.019, 26.429], [2633.2519865968557, 914.0596329674659, 1973.1301291090729, 2054.733340692414, 2163.362148566812, 1507.993146734081], [620, 621, 622, 623, 624, 625]], [5, 4187, [47996, 48087, 48177, 48264, 48359, 48446, 48523, 48600], [37172.158, 37061.733, 36981.78, 36887.872, 36780.366, 36791.646, 36957.008, 36977.986], [71762.525, 71781.0, 71744.774, 71740.877, 71647.417, 71614.185, 71768.78, 71751.849], [14.142, 21.954, 11.854, 12.557, 20.427, 28.513, 30.376, 19.809], [2720.319724036162, 2489.01886973399, 1935.0943409742908, 2580.897374871242, 8565.857819437482, 8352.213738778972, 1234.0549450593915, 2206.3351289177817], [620, 621, 622, 623, 624, 625, 626, 627]], [1, 4188, [48153, 48238, 48326, 48418, 48499], [22005.11, 22042.438, 22049.501, 21909.734, 21785.912], [13228.383, 13225.258, 13200.747, 13189.781, 13128.838], [18.396, 20.25, 18.163, 19.265, 24.997], [7165.451349700349, 6044.733620502757, 4459.374180596939, 1704.2639374679377, 2159.4673263060085], [622, 623, 624, 625, 626]], [3, 4195, [48185, 48274, 48368, 48451, 48529], [42816.998, 42787.671, 42770.317, 42804.145, 42803.961], [38805.944, 38751.924, 38765.4, 38891.848, 38883.56], [23.876, 23.794, 12.352, 13.795, 22.492], [35934.21624990674, 14047.784268817275, 4245.762988697004, 2863.1477257478296, 824.0498942154809], [622, 623, 624, 625, 626]], [6, 4210, [48252, 48343, 48430, 48512, 48585, 48676, 48765, 48851], [28574.258, 28541.49, 28607.008, 28635.583, 28659.922, 28538.604, 28572.709, 28549.793], [71453.853, 71388.293, 71495.387, 71497.677, 71333.852, 71414.42, 71282.883, 71339.04], [28.611, 26.391, 34.122, 25.856, 16.948, 31.555, 32.661, 30.16], [1543.0235640841559, 6024.334466800151, 3354.61627616587, 2408.0201672716144, 883.4147694402792, 6022.294016185711, 1952.3169926570065, 2243.4942948594203], [623, 624, 625, 626, 627, 628, 629, 630]], [4, 4222, [48231, 48315, 48411, 48491, 48565], [17435.199, 17401.475, 17319.814, 17187.013, 17210.496], [59820.759, 59805.629, 59766.176, 59721.324, 59697.904], [15.013, 9.393, 13.803, 21.799, 29.15], [1884.803869184161, 2185.688130331335, 2867.122601469706, 2633.578353535611, 2237.267619899212], [623, 624, 625, 626, 627]], [1, 4224, [48496, 48576, 48662, 48750, 48831, 48918], [21106.174, 21028.695, 21060.446, 21045.177, 21150.331, 21253.354], [13417.686, 13370.58, 13325.303, 13346.253, 13393.167, 13388.025], [14.156, 10.123, 9.968, 17.964, 16.932, 31.055], [1281.304805449446, 2003.8872691167999, 2015.9696845153844, 3295.7180683008796, 1666.3296002716468, 3429.473963163628], [626, 627, 628, 629, 630, 631]], [6, 4228, [48341, 48429, 48510, 48584, 48675], [27926.044, 27926.818, 27861.548, 27976.424, 27909.374], [71606.209, 71555.742, 71556.587, 71672.768, 71684.052], [24.982, 15.892, 18.13, 22.054, 25.94], [2237.3967052275657, 3965.641534082465, 3641.9872504366062, 3356.4383537176864, 580.0147375088197], [624, 625, 626, 627, 628]], [1, 4237, [48578, 48664, 48753, 48835, 48921], [21990.7, 21994.834, 21997.906, 21903.921, 21902.141], [13277.352, 13233.911, 13188.172, 13159.292, 13118.33], [15.028, 17.44, 13.101, 12.117, 16.137], [3581.2539025863557, 2072.823504367157, 2076.527171430564, 1612.5223548102285, 1839.2863735141943], [627, 628, 629, 630, 631]], [6, 4239, [48768, 48852, 48930, 49017, 49097, 49180, 49260, 49337, 49411, 49482], [29015.154, 29033.215, 29070.71, 29095.429, 29081.814, 29097.317, 28996.87, 29003.753, 28942.629, 28964.068], [72668.196, 72579.842, 72611.678, 72632.589, 72713.133, 72779.162, 72781.257, 72760.154, 72855.602, 72851.801], [31.195, 27.381, 10.877, 11.47, 11.493, 17.855, 12.082, 20.061, 22.245, 15.356], [4125.422581945876, 2240.2093064282585, 2477.2615245203824, 4108.72187568786, 2894.248180876944, 1637.441366556813, 1878.6194809522476, 3316.4062344099584, 1304.4532880511456, 593.2529781212542], [629, 630, 631, 632, 633, 634, 635, 636, 637, 638]], [5, 4240, [48597, 48687, 48779, 48863, 48941, 49032, 49110], [35630.19, 35729.763, 35683.265, 35760.375, 35650.406, 35680.086, 35683.597], [71368.255, 71280.496, 71332.213, 71256.192, 71367.343, 71400.637, 71341.368], [17.681, 24.422, 13.795, 14.727, 24.106, 24.937, 13.081], [1954.85501628247, 3542.4457909750736, 1400.1684988769093, 38209.39345603006, 1708.0085485025052, 1277.4673999390816, 1018.7202902291215], [627, 628, 629, 630, 631, 632, 633]], [3, 4244, [48873, 48950, 49041, 49121, 49198, 49280, 49358, 49429, 49499, 49576, 49653, 49714, 49777, 49838, 49914, 49978], [42914.658, 42959.123, 42952.83, 42933.041, 42947.581, 43036.756, 43041.706, 42951.189, 42928.838, 42936.842, 42941.048, 42998.342, 42930.831, 43023.437, 43004.637, 42929.145], [38516.913, 38592.714, 38675.92, 38721.499, 38712.863, 38591.51, 38634.751, 38623.233, 38638.98, 38758.287, 38889.604, 38847.549, 38821.801, 38872.146, 38929.319, 38965.357], [27.89, 16.757, 10.548, 13.838, 13.688, 22.77, 26.315, 24.797, 20.139, 31.663, 18.16, 21.827, 35.489, 24.289, 20.858, 20.84], [1009.5525187643186, 1293.2255086232847, 2041.7036266763494, 2773.7529836693066, 2692.964168019572, 3414.38553364045, 2944.0779041521296, 6703.599462958505, 6841.889530953579, 2585.968787451045, 1348.2371051406353, 2216.9063714493245, 1289.3559296519072, 1105.2156058103744, 1408.793930045251, 1031.6801761690224], [630, 631, 632, 633, 634, 635, 636, 637, 638, 639, 640, 641, 642, 643, 644, 645]], [3, 4245, [48701, 48792, 48875, 48951, 49043, 49123, 49201, 49281], [43538.604, 43603.13, 43546.039, 43648.055, 43709.591, 43688.023, 43682.086, 43725.57], [36380.99, 36386.267, 36278.899, 36345.932, 36305.65, 36322.766, 36329.562, 36332.597], [14.084, 16.668, 16.951, 10.401, 9.578, 8.331, 10.479, 17.337], [3083.8891923231295, 3268.3105531540073, 817.6843317999491, 2839.4243384350484, 3131.7357285344697, 3448.3507071531976, 2967.96219950625, 1313.5288696740947], [628, 629, 630, 631, 632, 633, 634, 635]], [2, 4246, [48638, 48725, 48816, 48895, 48971, 49066, 49145, 49221, 49305, 49379, 49448, 49522, 49600, 49672, 49730, 49799, 49859, 49931, 49996, 50061, 50131, 50208, 50272, 50336, 50392, 50450, 50513, 50578, 50652], [6706.401, 6713.723, 6813.317, 6766.906, 6772.452, 6835.056, 6911.204, 6995.715, 7026.734, 7025.784, 7040.718, 6943.099, 6906.903, 6799.109, 6841.044, 6833.6, 6933.228, 6829.458, 6806.265, 6811.752, 6732.654, 6623.353, 6654.429, 6566.055, 6608.134, 6394.017, 6275.809, 6247.576, 6271.733], [35994.447, 35945.395, 35893.671, 35880.945, 35939.249, 35896.996, 35834.753, 35853.102, 35930.511, 35887.328, 35817.69, 35920.968, 35842.714, 35922.536, 35901.601, 36025.254, 35917.381, 35714.946, 35614.366, 35599.247, 35558.779, 35435.336, 35456.232, 35473.909, 35473.555, 35448.692, 35411.049, 35381.236, 35440.117], [39.537, 21.695, 8.053, 13.017, 5.578, 6.734, 9.087, 6.325, 10.606, 11.18, 6.489, 9.21, 9.476, 8.763, 5.689, 8.047, 5.707, 11.317, 14.481, 9.657, 18.588, 16.614, 12.248, 16.622, 8.008, 9.55, 13.183, 10.719, 18.996], [1411.0028948710124, 964.6957983013174, 3138.819899351392, 2522.9429942927154, 4300.794523480209, 3549.466159257195, 4875.4731666848575, 4313.55334316475, 3608.5291450453647, 2805.8237193774585, 2868.1711398572083, 3737.1683861589854, 3400.118962220636, 2508.3532747531485, 3299.9979081256547, 2511.404121906408, 3785.9696060254523, 2846.927690515256, 2819.3076346544935, 3289.3594229284918, 3868.1056184431095, 7103.680217413166, 4439.265549117092, 4220.342459643512, 5968.911877267917, 2881.170495057208, 2300.452987108498, 1986.3048594598044, 1888.4591449259533], [628, 629, 630, 631, 632, 633, 634, 635, 636, 637, 638, 639, 640, 641, 642, 643, 644, 645, 646, 647, 648, 649, 650, 651, 652, 653, 654, 655, 656]], [5, 4279, [49188, 49273, 49351, 49422, 49490, 49573, 49650, 49709, 49774, 49828, 49907, 49971, 50042, 50110, 50184, 50251, 50316, 50374, 50433, 50498, 50555, 50625, 50704, 50756, 50817, 50875, 50939, 51006, 51073, 51138], [36921.189, 36886.517, 37059.578, 37113.432, 37242.706, 37233.777, 37180.656, 37143.304, 37177.512, 37335.851, 37374.708, 37338.019, 37355.772, 37278.607, 37260.378, 37322.986, 37322.982, 37359.707, 37420.028, 37415.183, 37390.232, 37438.901, 37369.49, 37412.174, 37481.776, 37495.053, 37553.104, 37419.794, 37540.814, 37484.998], [71720.715, 71702.084, 71807.204, 71757.413, 71798.841, 71746.068, 71800.667, 71752.985, 71776.033, 71787.447, 71771.221, 71752.854, 71782.286, 71796.407, 71784.55, 71811.045, 71759.028, 71780.779, 71800.844, 71803.94, 71782.921, 71779.363, 71775.774, 71747.555, 71765.347, 71782.131, 71773.514, 71768.964, 71669.133, 71740.449], [19.513, 29.397, 24.353, 19.967, 13.924, 23.951, 20.37, 14.308, 11.713, 18.373, 23.733, 24.161, 19.52, 20.235, 13.276, 13.687, 21.168, 17.168, 15.526, 19.018, 21.644, 18.531, 27.335, 23.363, 17.822, 22.043, 22.479, 20.178, 26.03, 25.25], [2956.019452456973, 4059.9422892544353, 921.495439221931, 2307.456326829147, 1922.2154506365382, 1298.6683500082938, 3011.352483705424, 3925.4971097705725, 3024.60782568634, 1187.3629118481751, 2077.3520402634203, 2200.7221599173336, 737.4635510569657, 2346.778274528892, 2548.2867469138487, 1748.9375383099577, 1405.8204875260944, 1460.0351237422706, 1403.642066984996, 1242.3361258517427, 1423.8336288625733, 1038.8689548424018, 1151.0167993105997, 1606.6804372321499, 1214.2402620918272, 1428.3082577078965, 1516.41808556285, 2064.3193143896374, 2219.073790281391, 1770.136382578364], [634, 635, 636, 637, 638, 639, 640, 641, 642, 643, 644, 645, 646, 647, 648, 649, 650, 651, 652, 653, 654, 655, 656, 657, 658, 659, 660, 661, 662, 663]], [2, 4288, [49220, 49304, 49378, 49447, 49521, 49601, 49671], [6789.51, 6791.592, 6769.838, 6753.067, 6865.596, 6900.549, 6715.001], [36424.789, 36366.194, 36394.044, 36418.081, 36389.155, 36598.745, 36441.1], [11.092, 16.964, 12.174, 10.984, 28.051, 18.606, 19.18], [972.7337308060227, 4498.331515724628, 2019.0117280174145, 2753.926528307844, 7551.708202156804, 9399.61508720743, 1312.701613248961], [635, 636, 637, 638, 639, 640, 641]], [4, 4290, [48993, 49083, 49161, 49241, 49318, 49400, 49463], [17673.077, 17625.061, 17599.589, 17531.512, 17614.826, 17602.135, 17606.517], [58754.839, 58625.869, 58698.529, 58666.589, 58675.382, 58664.66, 58646.343], [29.3, 42.251, 41.818, 24.64, 33.891, 20.139, 17.214], [3036.640348855288, 5190.508096139352, 2300.2496759843125, 5132.472439564992, 3162.983693502104, 2859.810444087597, 1222.8259309461955], [632, 633, 634, 635, 636, 637, 638]], [4, 4291, [49162, 49242, 49319, 49401, 49464, 49541, 49620], [17736.637, 17692.961, 17650.41, 17654.308, 17580.001, 17592.473, 17655.538], [59528.939, 59502.048, 59412.304, 59439.628, 59445.298, 59319.09, 59355.766], [11.277, 13.763, 23.151, 17.277, 15.991, 11.641, 12.339], [1150.3064009929194, 1856.4614139851506, 2738.002572929766, 6047.482016973757, 1428.2004607433435, 2139.451873264621, 3323.9925805844746], [634, 635, 636, 637, 638, 639, 640]], [0, 4295, [49028, 49109, 49184, 49266, 49343, 49418, 49484, 49565, 49644, 49700, 49767, 49825, 49901], [33880.479, 33955.104, 33946.255, 33983.58, 33970.141, 33994.017, 33952.544, 33955.317, 33996.274, 33980.375, 33932.336, 33957.434, 33982.346], [8604.91, 8577.161, 8605.157, 8547.911, 8586.784, 8577.306, 8549.785, 8573.744, 8564.256, 8542.151, 8600.906, 8576.203, 8588.248], [23.172, 22.562, 26.208, 21.185, 27.281, 16.75, 15.964, 13.796, 18.353, 22.357, 16.77, 13.206, 14.714], [502.1318571968499, 1167.5703881958602, 1464.1226232289696, 2737.9927697337735, 1420.9750425231798, 3197.2747962520775, 2932.970487787948, 1921.3430963860824, 2598.616299276702, 1233.5550629968309, 2400.593270700418, 1974.6963154104974, 1684.822597861426], [632, 633, 634, 635, 636, 637, 638, 639, 640, 641, 642, 643, 644]], [0, 4310, [49419, 49485, 49566, 49645, 49701, 49768, 49824, 49900, 49969, 50037], [34218.207, 34214.703, 34148.055, 34090.912, 34086.911, 34060.697, 34035.433, 34014.288, 33951.802, 34015.979], [6444.59, 6429.735, 6460.01, 6485.191, 6492.158, 6455.512, 6485.295, 6590.108, 6730.855, 6759.024], [17.536, 21.667, 17.623, 18.601, 17.649, 21.004, 18.382, 22.22, 24.714, 21.83], [1560.7255172077957, 1867.3749064559915, 1546.1673928608327, 1595.2702262223736, 3530.060137157281, 1043.18760815828, 1277.563350699282, 2914.7871447870293, 6164.54195114616, 6881.720613679478], [637, 638, 639, 640, 641, 642, 643, 644, 645, 646]], [0, 4311, [49487, 49569, 49647, 49703, 49769], [34534.007, 34626.846, 34624.129, 34596.464, 34594.88], [7088.327, 7142.519, 7147.288, 7211.825, 7213.098], [18.773, 19.069, 11.928, 10.572, 19.513], [1050.2400564908241, 1471.71857993465, 1884.935784698675, 1458.2223330577508, 1464.6232669738442], [638, 639, 640, 641, 642]], [1, 4314, [49470, 49548, 49624, 49684, 49755, 49813, 49878, 49951, 50016], [21954.935, 21946.426, 21966.911, 21894.511, 21932.455, 22012.984, 22029.281, 22096.303, 22081.984], [13229.712, 13197.593, 13152.004, 13106.846, 12988.709, 12984.6, 12990.507, 13022.011, 13080.619], [15.581, 11.412, 15.171, 22.472, 13.959, 18.812, 15.47, 27.946, 17.247], [2485.638346915117, 1044.3117414283104, 1743.9480649418192, 2454.3419647019427, 1502.4418040181656, 1170.858608427383, 2247.906791670475, 1657.6351926553095, 1686.6622519232276], [638, 639, 640, 641, 642, 643, 644, 645, 646]], [3, 4315, [49580, 49656, 49716, 49779, 49841], [44046.928, 44071.022, 44028.225, 43992.081, 43989.429], [36974.716, 37041.865, 37038.074, 37010.586, 36972.953], [19.763, 21.602, 11.891, 13.885, 27.367], [1105.1106387020739, 2356.7731950763873, 1188.6076754405851, 1586.2797602498847, 1728.5578590730029], [639, 640, 641, 642, 643]], [3, 4336, [49835, 49911, 49977, 50044, 50111, 50189, 50255], [42174.656, 42164.614, 42276.23, 42133.825, 42190.742, 42112.51, 42236.301], [39268.508, 39340.903, 39355.826, 39301.053, 39314.584, 39339.158, 39289.081], [17.613, 16.003, 17.627, 30.754, 12.761, 19.172, 29.724], [1139.7104421159959, 780.0890829849425, 1538.547788171256, 1923.261048532865, 879.0811929507269, 1617.0584818218683, 1575.4873457901176], [643, 644, 645, 646, 647, 648, 649]], [2, 4369, [50132, 50209, 50273, 50337, 50393, 50453, 50514, 50580, 50653, 50724, 50780], [6917.403, 6896.746, 6800.187, 6838.609, 6806.88, 6782.562, 6766.726, 6754.917, 6786.335, 6785.725, 6910.981], [36594.835, 36579.926, 36524.011, 36565.277, 36511.852, 36449.413, 36411.352, 36444.582, 36424.777, 36400.837, 36356.732], [27.918, 34.766, 23.457, 21.61, 19.231, 14.954, 14.06, 12.36, 15.49, 20.245, 23.169], [10217.76634516741, 4937.605954145468, 3816.9200939828115, 3149.5805893197794, 2299.3932585499056, 1488.4171193595398, 2360.8884973159234, 1967.8698733399303, 2740.97572176748, 2215.358729841807, 4094.2663145442784], [648, 649, 650, 651, 652, 653, 654, 655, 656, 657, 658]], [4, 4379, [50351, 50405, 50472, 50533, 50595, 50674, 50741, 50789, 50852, 50903, 50978, 51047, 51113], [17039.549, 17078.402, 16932.49, 16949.582, 16879.209, 16873.467, 16908.512, 17005.69, 17057.821, 17062.347, 17043.511, 17152.125, 17183.449], [58984.066, 58972.506, 58977.849, 58823.38, 58834.523, 58896.79, 58846.889, 58916.388, 58935.858, 58819.955, 58883.041, 58893.412, 59017.827], [25.785, 22.052, 14.863, 13.548, 20.041, 28.48, 26.921, 15.884, 28.504, 22.484, 24.57, 25.619, 13.218], [678.4089943772016, 1103.6596111201532, 1245.0806216835042, 1558.5837799685903, 1356.5567168105447, 1612.9783511996986, 1577.8532678574288, 1065.9587186189046, 3171.3950249147465, 1556.4188307277657, 1364.7809018259784, 2748.6580983060353, 1408.014399802037], [651, 652, 653, 654, 655, 656, 657, 658, 659, 660, 661, 662, 663]], [1, 4415, [50744, 50800, 50861, 50920, 50990, 51058, 51124, 51184, 51237, 51303, 51375, 51455, 51528], [22030.899, 22251.476, 22275.665, 22308.144, 22315.516, 22312.8, 22308.109, 22325.641, 22342.227, 22390.848, 22328.448, 22302.962, 22323.221], [13531.212, 13442.005, 13442.67, 13416.209, 13394.244, 13420.325, 13425.282, 13435.011, 13425.244, 13480.142, 13426.832, 13405.779, 13405.165], [21.319, 16.472, 13.246, 10.495, 14.336, 9.585, 7.192, 10.432, 9.352, 36.446, 14.333, 19.882, 15.982], [634.8298862560089, 1468.6596836667943, 967.1727382693764, 2594.12979750953, 2637.4331170350547, 2887.389979948452, 2889.6436617944905, 2937.516051970187, 2036.628289798585, 2134.2276028968713, 1404.5743451520764, 1935.6403787461286, 1359.1030839372786], [657, 658, 659, 660, 661, 662, 663, 664, 665, 666, 667, 668, 669]], [2, 4417, [50723, 50779, 50839, 50895, 50962, 51031, 51094, 51160, 51215, 51276, 51344, 51416, 51498, 51560], [6513.418, 6591.119, 6593.705, 6507.008, 6639.3, 6544.748, 6524.948, 6458.074, 6496.104, 6582.312, 6615.055, 6553.922, 6641.49, 6683.381], [35650.765, 35627.655, 35653.05, 35619.624, 35631.547, 35573.486, 35575.228, 35589.621, 35571.547, 35552.855, 35608.431, 35680.123, 35724.33, 35667.819], [11.336, 10.024, 10.269, 12.755, 12.925, 12.582, 10.136, 22.47, 15.745, 13.62, 12.292, 19.32, 13.065, 22.005], [1078.9472781089235, 1734.3813379087994, 1836.1867722708976, 2369.6812485840633, 2120.99811227043, 2573.166446351403, 2389.0877861121676, 1262.194676459381, 1422.6160104448484, 2261.6058904736033, 2430.1974299599938, 1638.525574197598, 2093.146632030968, 886.3547273040755], [657, 658, 659, 660, 661, 662, 663, 664, 665, 666, 667, 668, 669, 670]], [4, 4459, [51173, 51226, 51292, 51361, 51440, 51517, 51573, 51621], [17726.852, 17806.876, 17817.113, 17824.332, 17857.222, 17805.527, 17682.739, 17856.316], [58838.405, 58915.991, 58999.069, 59029.615, 59147.618, 59070.212, 58944.043, 59094.095], [20.531, 18.647, 14.689, 19.46, 10.48, 16.665, 29.613, 22.728], [3048.8240516774276, 1085.2077339920802, 1590.8154810061505, 1851.4135937753967, 2769.6134678308454, 673.5361352729225, 10268.769101554135, 1751.7099507316432], [664, 665, 666, 667, 668, 669, 670, 671]], [6, 4469, [51246, 51318, 51382, 51467, 51537, 51588, 51637, 51697], [28971.586, 28974.479, 28970.6, 28985.939, 29001.832, 29034.821, 28974.639, 28967.507], [73022.99, 73005.322, 73023.892, 73002.063, 73009.088, 72957.453, 73058.003, 72993.474], [14.571, 13.967, 9.488, 11.783, 18.842, 27.414, 32.753, 29.123], [1384.3106260291308, 2270.0799919489295, 1777.0066149329607, 1508.8306915132769, 1995.6978681531043, 935.8138645795341, 855.0049798552502, 1455.2005936904254], [665, 666, 667, 668, 669, 670, 671, 672]], [5, 4477, [51544, 51593, 51643, 51701, 51767, 51843, 51916], [35544.257, 35508.222, 35677.997, 35500.927, 35633.49, 35650.798, 35517.88], [71218.344, 71043.989, 71133.882, 71128.828, 71041.679, 71187.706, 71155.227], [19.202, 22.003, 41.596, 26.823, 27.552, 18.99, 20.5], [2690.0642141619405, 701.9171904201291, 1202.0847992173874, 2158.6271944559253, 1420.3001268442313, 584.8672415634517, 7081.681573472866], [669, 670, 671, 672, 673, 674, 675]], [1, 4488, [51300, 51373, 51451, 51526, 51579], [21423.09, 21320.656, 21486.202, 21417.707, 21501.801], [12691.541, 12575.791, 12618.356, 12592.734, 12584.275], [31.844, 30.268, 22.465, 24.987, 19.242], [708.3001697602858, 1414.2426611976748, 2312.728552589091, 882.7201089881913, 767.2209035296961], [666, 667, 668, 669, 670]], [1, 4501, [51687, 51745, 51819, 51894, 51962, 52035, 52105, 52184, 52258, 52334], [20594.373, 20567.114, 20562.854, 20520.904, 20460.827, 20496.475, 20501.986, 20461.422, 20452.989, 20438.588], [12716.807, 12674.455, 12632.178, 12585.765, 12705.581, 12671.156, 12690.379, 12717.2, 12757.237, 12771.126], [26.153, 16.511, 18.643, 18.637, 22.993, 29.802, 25.285, 18.248, 28.854, 30.508], [1599.9097509672315, 2383.4019970251848, 1915.3584179500206, 494.3346756353803, 1693.4252090301025, 1025.4586312093863, 4361.806165202412, 633.7941183688065, 2325.989967994992, 2410.8506458222755], [672, 673, 674, 675, 676, 677, 678, 679, 680, 681]], [1, 4502, [51690, 51751, 51826, 51900, 51967, 52040, 52108, 52191, 52265], [22219.523, 22350.979, 22370.784, 22322.596, 22321.532, 22315.428, 22266.791, 22277.779, 22337.978], [13406.092, 13448.857, 13449.73, 13409.062, 13420.348, 13425.787, 13406.589, 13414.356, 13449.237], [18.543, 24.851, 32.446, 8.97, 23.382, 15.738, 21.278, 14.675, 18.67], [1117.282661104869, 1167.895975437219, 1261.9704841839648, 1608.3077321841738, 897.044045552396, 1437.3777673664483, 1501.077971652047, 1301.0977920016571, 1334.4560746406587], [672, 673, 674, 675, 676, 677, 678, 679, 680]], [4, 4509, [51738, 51814, 51886, 51953, 52029, 52100, 52177, 52248, 52327, 52388, 52461], [17160.38, 17202.705, 17230.15, 17273.691, 17236.127, 17185.724, 17105.591, 17104.235, 17116.178, 17133.828, 17132.509], [58983.657, 58917.911, 58821.08, 58897.687, 58945.579, 59056.633, 59063.608, 59008.278, 58940.697, 59025.637, 59142.136], [12.924, 10.203, 9.076, 13.363, 10.636, 10.635, 8.006, 9.072, 19.509, 36.154, 15.293], [1708.7055282634012, 3547.2435805626005, 3478.211427386629, 2127.496693381975, 2783.2321032779596, 2261.3330876047485, 3291.380831162167, 4445.024162913849, 6579.649497299979, 2297.6146611142544, 1553.8396566565038], [673, 674, 675, 676, 677, 678, 679, 680, 681, 682, 683]], [6, 4512, [51907, 51974, 52048, 52116, 52197], [28668.257, 28611.464, 28669.306, 28683.961, 28619.577], [73118.131, 73130.958, 73063.829, 73008.311, 73025.504], [25.921, 16.473, 24.44, 11.959, 17.164], [2222.246097283453, 951.6266884919162, 760.8069018511441, 1628.0433831983366, 731.7094646438406], [675, 676, 677, 678, 679]], [0, 4532, [52491, 52575, 52656, 52743, 52820, 52901, 52999], [34539.855, 34509.008, 34435.961, 34507.23, 34500.103, 34522.695, 34465.435], [6930.254, 6954.82, 6983.551, 6972.897, 6962.321, 6918.165, 6913.097], [19.77, 14.503, 13.784, 17.86, 27.763, 22.653, 21.262], [1821.0324909446476, 3216.3046529201697, 3720.0069740986337, 3917.6526633451167, 4444.678500338936, 10783.640890770155, 6245.73645721269], [683, 684, 685, 686, 687, 688, 689]], [5, 4535, [52495, 52578, 52659, 52746, 52826, 52905], [36055.196, 36262.787, 36262.249, 36173.172, 36118.084, 36036.169], [71404.536, 71492.175, 71439.196, 71487.026, 71493.923, 71489.883], [32.022, 6.02, 6.272, 10.211, 13.336, 27.02], [2315.3907113892224, 5225.253768403313, 3719.896199299585, 3407.765667645452, 6786.955531837629, 5167.364304495208], [683, 684, 685, 686, 687, 688]], [5, 4537, [52423, 52499, 52580, 52661, 52750, 52828], [37854.498, 37808.281, 37797.634, 37800.368, 37800.496, 37816.331], [71317.263, 71149.472, 71081.531, 71099.542, 71184.018, 71173.0], [37.095, 12.095, 9.4, 17.394, 15.867, 20.039], [3261.584528348344, 4260.23224466879, 3543.0074684796828, 4427.088439501385, 3191.9666947567116, 3090.9248873565234], [682, 683, 684, 685, 686, 687]], [4, 4549, [52463, 52543, 52623, 52713, 52796, 52870], [17856.555, 17833.51, 17804.197, 17835.296, 17800.099, 17681.116], [60182.052, 60282.316, 60331.343, 60303.772, 60273.331, 60151.514], [33.543, 16.893, 17.053, 21.103, 31.232, 43.623], [6330.84324411732, 2183.6848876448603, 1992.194008747108, 1364.91470773719, 1987.853805627929, 5404.6029219302345], [683, 684, 685, 686, 687, 688]], [4, 4550, [52251, 52329, 52391, 52464, 52542, 52622, 52714, 52795, 52868, 52961, 53058], [17980.759, 17964.543, 17895.183, 17903.352, 17861.868, 17829.684, 17784.164, 17800.369, 17633.322, 17715.359, 17828.998], [59493.965, 59488.797, 59604.472, 59763.149, 59763.077, 59801.276, 59918.871, 59906.005, 59840.091, 59831.884, 59787.432], [35.256, 16.179, 17.379, 8.398, 8.541, 14.432, 17.175, 19.502, 18.323, 13.452, 24.643], [937.0282991904933, 1960.3521407108, 8294.127007063818, 6434.39277716425, 4311.448355931769, 2765.3761488885934, 23799.29374368004, 6423.050365140242, 4285.045795994637, 20644.163074875967, 3089.9565839120464], [680, 681, 682, 683, 684, 685, 686, 687, 688, 689, 690]], [1, 4551, [52466, 52546, 52627, 52718, 52799, 52875, 52967], [20412.955, 20572.399, 20342.773, 20356.509, 20270.777, 20219.826, 20192.004], [12905.822, 12962.928, 12896.473, 12894.266, 12987.443, 13105.186, 13101.774], [44.853, 10.408, 24.418, 25.142, 14.297, 14.659, 13.892], [1930.5740116640259, 113054.89401230008, 1884.8977169098036, 1608.1797445877442, 4181.420472539146, 2656.0908920978536, 1735.6153822399958], [683, 684, 685, 686, 687, 688, 689]], [1, 4553, [52337, 52399, 52469, 52548, 52630, 52724, 52801], [21934.16, 21871.486, 21956.554, 22003.026, 21917.557, 21925.098, 21890.688], [12910.666, 12997.54, 13094.601, 13162.461, 13049.904, 13094.786, 13103.643], [24.03, 24.095, 16.041, 18.427, 11.546, 10.889, 12.692], [1493.3378581215904, 7473.271491275093, 1194.2823414257866, 1488.9195724485264, 1857.6348319665212, 2339.095274267462, 1236.806539904064], [681, 682, 683, 684, 685, 686, 687]], [1, 4564, [52553, 52633, 52726, 52803, 52880, 52975], [22822.542, 22852.377, 22917.96, 22924.097, 23006.716, 22976.498], [12492.392, 12473.093, 12410.358, 12458.804, 12405.696, 12398.366], [24.9, 19.505, 16.864, 33.426, 19.282, 14.001], [1344.1901101093351, 1706.1519538087077, 1209.1649816628742, 1335.4595432777783, 1532.4353252011565, 1617.0670017517928], [684, 685, 686, 687, 688, 689]], [3, 4571, [52587, 52666, 52753, 52831, 52913, 53011, 53101], [42008.818, 42101.686, 42168.204, 42039.37, 42118.544, 42030.043, 42028.517], [38884.659, 38791.439, 38883.511, 38816.241, 38869.469, 38785.599, 38763.807], [27.677, 29.286, 31.936, 19.581, 21.696, 22.342, 24.609], [3304.460998291709, 3632.9660194473618, 3032.0564961127966, 2573.8902332175926, 3206.804465913628, 2045.6652396861493, 735.2169917383577], [684, 685, 686, 687, 688, 689, 690]], [3, 4586, [52068, 52137, 52217, 52295, 52365], [43017.742, 42959.158, 42939.518, 43036.52, 42991.271], [37612.394, 37632.683, 37549.194, 37639.196, 37450.511], [32.032, 18.082, 26.279, 27.77, 31.616], [1369.1264864523157, 737.6520811548664, 1953.2754999693425, 2272.261217886606, 1461.5315144696654], [677, 678, 679, 680, 681]], [0, 4605, [52825, 52902, 53001, 53093, 53179, 53256], [34656.111, 34533.401, 34584.641, 34659.408, 34732.061, 34772.341], [6948.326, 6909.987, 6882.543, 6982.961, 6926.92, 6928.485], [23.426, 23.242, 25.221, 21.148, 16.868, 16.009], [5082.763418525953, 11202.155776955959, 9179.281197403901, 16456.35462871212, 4078.4289026809124, 1301.2602037338463], [687, 688, 689, 690, 691, 692]], [1, 4625, [52879, 52974, 53071, 53157, 53236, 53323, 53407, 53470, 53540, 53611, 53677], [22408.463, 22342.064, 22302.512, 22363.815, 22351.724, 22356.71, 22286.791, 22210.91, 22257.622, 22338.996, 22400.007], [13411.558, 13431.967, 13462.303, 13398.106, 13473.158, 13408.594, 13420.127, 13448.094, 13438.745, 13444.937, 13386.032], [15.862, 10.788, 16.49, 12.375, 12.354, 13.013, 9.767, 20.466, 17.622, 13.459, 19.301], [2760.0176082132793, 1928.0922947529036, 1486.8679021999346, 2210.1670471727352, 1438.9107491745478, 1972.172866569123, 2229.976897561606, 2522.751025783197, 3147.8024308583567, 2046.462999542089, 3119.980013225845], [688, 689, 690, 691, 692, 693, 694, 695, 696, 697, 698]], [2, 4640, [53205, 53289, 53380, 53448, 53519, 53590, 53652, 53724, 53793], [7262.428, 7274.801, 7485.295, 7518.829, 7524.495, 7462.702, 7424.111, 7301.396, 7320.276], [36473.084, 36486.744, 36476.377, 36469.51, 36416.967, 36349.407, 36304.854, 36172.857, 36203.156], [16.823, 13.77, 9.489, 9.205, 10.397, 19.264, 13.269, 14.332, 17.077], [1751.5886302730885, 1182.7333488606625, 3843.8258479281562, 2781.8879058109665, 2870.94640240698, 2087.688408820661, 2366.750608567476, 2228.06929407202, 1821.0359989788913], [692, 693, 694, 695, 696, 697, 698, 699, 700]], [6, 4645, [52989, 53083, 53170, 53246, 53331, 53412, 53482, 53550, 53621, 53687], [28938.547, 28807.476, 28699.141, 28674.34, 28680.696, 28687.475, 28682.79, 28684.956, 28678.411, 28642.689], [72851.239, 72837.804, 72748.623, 72760.198, 72740.955, 72752.217, 72755.804, 72727.665, 72731.405, 72694.315], [13.965, 32.321, 15.928, 10.67, 11.904, 8.489, 10.346, 15.263, 21.459, 20.031], [37543.19948527628, 9166.093339270763, 1791.9135497088355, 2558.665009697263, 2805.500651990659, 2617.347969064464, 2322.1103530894393, 2509.1156158125873, 1326.2643888497482, 4693.392148211276], [689, 690, 691, 692, 693, 694, 695, 696, 697, 698]], [5, 4648, [53491, 53559, 53626, 53694, 53763, 53826], [35695.217, 35678.132, 35722.429, 35744.699, 35726.91, 35704.54], [71519.826, 71592.131, 71568.103, 71566.77, 71472.358, 71572.941], [26.174, 27.233, 26.426, 24.656, 13.738, 18.292], [4820.0495814395645, 2002.4753918040874, 2994.6098851618494, 3222.330557417204, 39633.45613616717, 2663.4861485428924], [695, 696, 697, 698, 699, 700]], [5, 4649, [53261, 53345, 53425, 53492, 53561, 53627, 53695], [36188.058, 36106.462, 35969.783, 36092.166, 36220.187, 36197.563, 36091.452], [71424.521, 71440.939, 71418.201, 71433.328, 71351.787, 71405.564, 71404.211], [19.699, 16.831, 22.129, 36.664, 26.672, 29.23, 45.793], [1638.6576332566178, 5258.1354378947235, 1406.0944721968997, 4638.329984729524, 1188.9161747857302, 2271.7246339559724, 2035.9201865459488], [692, 693, 694, 695, 696, 697, 698]], [3, 4651, [53359, 53433, 53501, 53568, 53633, 53703, 53767, 53830, 53901, 53975, 54033, 54113, 54180, 54255], [42970.648, 42883.119, 42981.226, 42854.114, 42920.046, 43034.762, 42925.425, 42892.802, 42900.435, 42890.329, 42924.45, 42876.205, 42906.507, 42929.577], [37461.749, 37433.153, 37411.742, 37452.727, 37405.874, 37518.369, 37509.49, 37398.096, 37503.578, 37491.212, 37489.078, 37473.825, 37523.562, 37616.232], [27.31, 13.299, 18.88, 16.174, 16.551, 26.611, 27.661, 13.51, 21.864, 15.252, 19.022, 21.737, 18.995, 25.206], [2223.654411557349, 2498.0243805780265, 10667.43609824486, 4051.224761624726, 3619.5674442398263, 5675.59401410607, 1405.597143059854, 2769.7808260178263, 4786.481668584385, 2425.2357095247407, 2990.6398736806295, 1890.6119724009595, 4487.944054243631, 2310.107865272401], [693, 694, 695, 696, 697, 698, 699, 700, 701, 702, 703, 704, 705, 706]], [1, 4701, [54016, 54083, 54156, 54233, 54297, 54369], [22987.672, 22853.045, 22924.255, 22953.606, 22957.355, 22899.071], [12676.361, 12671.778, 12747.39, 12659.512, 12589.19, 12707.105], [30.555, 27.873, 22.355, 29.835, 33.572, 18.788], [5510.094341339601, 1889.2409226640298, 4373.7732084232375, 1284.8991973931793, 2104.7944187044864, 1027.8132992736753], [703, 704, 705, 706, 707, 708]], [5, 4703, [53965, 54029, 54102, 54171, 54244, 54312, 54388, 54459, 54520, 54578, 54646, 54711], [35660.87, 35670.379, 35687.685, 35675.387, 35725.33, 35699.746, 35682.585, 35668.8, 35733.904, 35652.087, 35675.902, 35681.79], [71577.034, 71597.0, 71573.491, 71493.859, 71430.781, 71576.41, 71574.272, 71474.49, 71534.818, 71465.453, 71456.308, 71563.636], [19.137, 12.502, 19.27, 18.188, 28.375, 14.334, 13.658, 16.999, 18.521, 15.53, 22.009, 18.162], [3143.2118931892155, 2996.1276435901527, 2907.229312829816, 7020.343237915378, 7211.312825560677, 4241.353260695985, 3615.5315142660775, 5496.073850910625, 6189.717079863804, 19833.82822363761, 9220.957940058635, 3192.0227336481385], [702, 703, 704, 705, 706, 707, 708, 709, 710, 711, 712, 713]], [3, 4704, [54036, 54116, 54183, 54260, 54323, 54398, 54470, 54528, 54592, 54654, 54724, 54779, 54841, 54912, 54973, 55043, 55107], [43703.351, 43730.305, 43757.501, 43741.596, 43776.931, 43804.978, 43790.964, 43755.176, 43725.058, 43770.83, 43811.837, 43821.642, 43772.63, 43792.771, 43731.533, 43656.327, 43770.927], [37288.753, 37248.832, 37175.665, 37200.757, 37337.695, 37272.188, 37258.734, 37413.587, 37425.296, 37594.194, 37461.598, 37396.626, 37398.575, 37391.916, 37387.132, 37412.933, 37291.753], [26.156, 33.114, 35.113, 22.144, 23.271, 25.485, 21.116, 17.079, 10.105, 12.242, 22.602, 20.834, 24.826, 13.166, 27.198, 27.655, 26.118], [7482.180047359943, 7967.306517326315, 4482.555629982002, 9407.686310844178, 5537.079003716318, 8189.680514821947, 14507.076109629183, 2619.0549882609516, 56766.195756686924, 1414.0291663604908, 7555.243804896344, 5207.561427093765, 998.6222862579203, 732.3471483018168, 1472.7612096479838, 1186.5179156304457, 3099.509217517533], [703, 704, 705, 706, 707, 708, 709, 710, 711, 712, 713, 714, 715, 716, 717, 718, 719]], [3, 4705, [53978, 54037, 54115, 54182, 54259, 54324, 54397, 54469, 54529, 54591, 54653, 54722, 54778], [43810.878, 43764.243, 43828.899, 43792.266, 43795.914, 43814.095, 43854.27, 43793.666, 43805.246, 43810.863, 43807.679, 43819.353, 43857.607], [36981.151, 37134.626, 36970.746, 37096.286, 37119.221, 37200.135, 36970.653, 37135.712, 36988.228, 36969.532, 36975.402, 36984.465, 36969.573], [13.122, 31.25, 10.178, 29.023, 21.432, 33.511, 11.442, 23.719, 16.033, 13.443, 9.711, 15.334, 12.795], [2069.66222911735, 6860.656808121561, 1636.347236861038, 7329.485470500188, 6061.70536333735, 5400.277076071228, 1691.7105845681524, 9238.574569085431, 3157.4510381742084, 1577.7070963895442, 1890.8403508746342, 10409.065983112958, 1252.1908283612293], [702, 703, 704, 705, 706, 707, 708, 709, 710, 711, 712, 713, 714]], [1, 4713, [53943, 54015, 54078, 54155, 54228, 54294, 54367, 54441, 54510, 54565, 54628, 54691, 54755, 54822, 54887, 54953, 55015], [21270.12, 21055.108, 21159.802, 21222.771, 21259.293, 21373.863, 21345.172, 21276.57, 21376.289, 21394.718, 21378.596, 21417.99, 21427.826, 21457.618, 21409.282, 21434.14, 21415.709], [12756.358, 12678.837, 12676.847, 12683.598, 12673.582, 12692.431, 12615.244, 12668.508, 12628.481, 12602.868, 12613.623, 12584.503, 12577.876, 12577.301, 12602.223, 12609.272, 12600.518], [13.889, 31.204, 19.87, 16.242, 15.094, 15.813, 22.023, 31.488, 21.557, 18.238, 20.852, 19.844, 17.462, 18.323, 15.637, 19.88, 18.939], [2981.2942673413345, 1752.520804633926, 3623.6168504109733, 3547.6032917185985, 3558.2044263900493, 3036.508057009499, 2355.380140485094, 7072.266761564787, 4102.471783404249, 2576.667477627302, 2122.2532147271686, 2171.6849955854523, 2004.527536881647, 2635.146105833349, 1920.823544038118, 2111.2086275403626, 2466.720140983197], [702, 703, 704, 705, 706, 707, 708, 709, 710, 711, 712, 713, 714, 715, 716, 717, 718]], [6, 4722, [54094, 54166, 54238, 54304, 54377, 54453, 54515, 54574, 54638, 54704, 54765, 54830], [28913.125, 29034.409, 28995.858, 29021.11, 29092.55, 29152.994, 29157.644, 29089.277, 29117.55, 29075.742, 29140.658, 29100.42], [73160.702, 73105.11, 73105.903, 73046.697, 72983.741, 72938.538, 73001.6, 73099.194, 73036.439, 73064.408, 73040.995, 73015.431], [35.382, 21.904, 21.988, 33.532, 24.334, 20.847, 25.182, 23.404, 14.322, 18.463, 23.3, 19.975], [1208.3109818733674, 2115.6065202258014, 4358.02987839915, 2661.051869937208, 2413.306604132049, 3797.6592522950095, 966.7349359423897, 2548.8530445177526, 2451.510577259631, 2815.481402211633, 1282.3944026150841, 945.5163720878621], [704, 705, 706, 707, 708, 709, 710, 711, 712, 713, 714, 715]], [1, 4743, [54363, 54439, 54508, 54564, 54626, 54688, 54751, 54820], [20681.899, 20831.635, 20641.616, 20604.688, 20583.657, 20504.038, 20553.101, 20478.076], [12805.603, 12983.58, 12916.633, 12878.066, 12760.942, 12761.105, 12776.677, 12768.007], [24.245, 19.997, 27.723, 28.539, 22.642, 13.433, 20.319, 20.402], [1353.1857845526847, 529.8214505898343, 1724.9297642973695, 3735.915199831119, 3717.7265472194026, 1471.5959246205223, 3905.8257399371732, 787.6567990717415], [708, 709, 710, 711, 712, 713, 714, 715]], [5, 4771, [54579, 54647, 54712, 54771, 54835, 54901, 54964, 55033, 55098], [35821.78, 35805.757, 35879.842, 35829.777, 35692.367, 35709.518, 35662.816, 35607.195, 35588.879], [71036.739, 70994.817, 70807.743, 70852.465, 70983.779, 71056.205, 71085.241, 71068.601, 71035.487], [19.251, 32.837, 15.277, 21.45, 11.935, 20.717, 24.32, 26.776, 20.453], [12857.452425174448, 6126.411268319181, 1595.6432168466802, 5698.279230138021, 50024.79118409339, 11392.488505392408, 9578.021512362751, 8147.628537225728, 9048.81082876681], [711, 712, 713, 714, 715, 716, 717, 718, 719]], [4, 4780, [55141, 55192, 55254, 55314, 55383, 55460, 55528, 55600, 55670, 55743, 55823, 55900], [17732.799, 17813.396, 17718.785, 17676.478, 17673.17, 17675.559, 17650.091, 17809.86, 17763.445, 17774.086, 17689.404, 17680.533], [59753.045, 59781.481, 59754.928, 59837.121, 59846.405, 59817.94, 59877.58, 59781.782, 59745.031, 59748.475, 59727.17, 59731.295], [28.336, 20.387, 17.802, 11.519, 18.829, 11.847, 21.18, 16.03, 9.835, 24.06, 12.083, 39.698], [1717.7506429748962, 1141.2417805751543, 1365.7841713434032, 1944.4863114796085, 3103.0850155410867, 3916.61522183439, 5680.240319440618, 2617.104505740492, 8000.38198622617, 3240.1917549177324, 5993.847548585481, 1692.1241438684176], [720, 721, 722, 723, 724, 725, 726, 727, 728, 729, 730, 731]], [1, 4782, [55147, 55196, 55262, 55322, 55391, 55469], [21380.496, 21379.525, 21419.687, 21400.491, 21356.054, 21364.716], [12589.978, 12658.922, 12602.333, 12581.768, 12702.386, 12683.155], [19.605, 31.514, 25.163, 13.777, 30.773, 9.364], [1452.00107048185, 2288.9846614893695, 1682.6916033652835, 966.5801041727511, 2908.247094383052, 66455.37122151419], [720, 721, 722, 723, 724, 725]], [6, 4783, [54960, 55024, 55092, 55152, 55204, 55268], [29128.29, 29157.958, 29123.79, 29047.262, 29212.05, 29166.289], [73138.727, 73099.652, 73088.629, 73079.78, 72966.032, 72861.521], [27.404, 22.315, 21.88, 27.214, 24.259, 30.493], [1907.2372378820016, 841.6275824041973, 1490.795051569583, 1118.3710457540196, 1268.130586238935, 1624.3480177621593], [717, 718, 719, 720, 721, 722]], [0, 4785, [55029, 55097, 55157, 55212, 55273], [34017.802, 33927.523, 33932.989, 33866.364, 33864.268], [6799.415, 6842.041, 6826.308, 6662.11, 6634.676], [13.629, 14.598, 28.607, 37.368, 15.672], [3013.3568139269555, 1689.8416462365337, 2488.92779348751, 1863.6274858953727, 1267.6101122144003], [718, 719, 720, 721, 722]], [5, 4787, [54902, 54963, 55032, 55099, 55158, 55214, 55278, 55340, 55414], [35719.655, 35592.175, 35617.557, 35649.088, 35744.944, 35634.255, 35583.368, 35581.151, 35585.949], [71067.572, 71189.859, 71139.194, 71065.49, 71113.548, 71019.207, 71130.026, 71180.884, 71237.146], [17.874, 18.6, 28.301, 23.589, 22.482, 18.195, 20.415, 12.066, 18.269], [27084.618190947276, 2949.52484800352, 2628.5760736016086, 9391.89392983462, 9506.47794689335, 9408.077544817274, 6258.192540389955, 768.8307368120976, 1250.2063262321544], [716, 717, 718, 719, 720, 721, 722, 723, 724]], [5, 4788, [55101, 55160, 55215, 55279, 55342], [36554.577, 36486.862, 36454.993, 36494.94, 36546.898], [71433.475, 71370.423, 71614.5, 71672.016, 71574.056], [36.961, 22.888, 24.586, 19.476, 23.166], [1403.7727155193695, 11338.652396637908, 1483.8554306178216, 1481.202616953158, 854.9171435377723], [719, 720, 721, 722, 723]], [5, 4837, [55480, 55552, 55629, 55699, 55776, 55851, 55936, 56017, 56099, 56179, 56254, 56331, 56417], [36117.834, 36103.767, 36147.958, 36103.89, 36006.999, 36034.321, 36046.436, 35951.336, 35983.763, 35813.091, 35911.903, 35981.389, 36087.529], [71078.527, 71120.242, 70955.308, 70968.016, 71055.769, 70953.961, 70943.797, 70974.16, 70960.324, 70993.074, 71015.194, 70879.223, 70855.917], [17.733, 24.441, 22.334, 14.953, 13.225, 19.091, 13.609, 15.348, 18.445, 20.42, 23.454, 22.106, 20.526], [18088.042506901027, 7275.435756766062, 1698.095751023946, 4122.571842838122, 15273.97575822524, 5597.595066068114, 7486.6655419397475, 6282.693882680093, 3027.1388240057754, 14729.61431379922, 7421.596286990059, 4575.97631240501, 4175.565887716958], [725, 726, 727, 728, 729, 730, 731, 732, 733, 734, 735, 736, 737]], [3, 4838, [55487, 55556, 55632, 55707, 55784, 55858, 55942], [42248.669, 42184.297, 42124.849, 42114.655, 42218.261, 42158.121, 42112.731], [38683.118, 38780.011, 38793.895, 38830.58, 39025.94, 38990.349, 39142.9], [25.898, 16.205, 12.43, 16.309, 23.361, 19.717, 19.246], [1534.3136038063424, 2024.5549717404654, 3291.3097026200458, 4240.785052935344, 1718.288839143381, 2202.0162989357846, 1559.4568338838328], [725, 726, 727, 728, 729, 730, 731]], [3, 4841, [55558, 55634, 55709, 55785, 55860], [42929.09, 42978.059, 42973.688, 42905.052, 42863.389], [37260.302, 37288.138, 37323.787, 37543.263, 37541.065], [14.738, 11.625, 21.31, 15.323, 27.919], [1510.433384751189, 4837.7565051460415, 3973.43340809125, 8866.505410935899, 2120.788068399553], [726, 727, 728, 729, 730]], [5, 4856, [55551, 55628, 55697, 55774, 55850, 55935, 56016, 56098, 56177], [35613.114, 35603.144, 35557.641, 35500.117, 35489.184, 35474.908, 35472.651, 35391.671, 35513.652], [71194.298, 71208.944, 71246.047, 71420.817, 71455.676, 71383.072, 71386.835, 71434.089, 71343.203], [21.427, 18.705, 17.852, 12.87, 18.167, 14.979, 16.329, 13.047, 20.368], [12710.58013137911, 11021.456753869465, 2140.862788140124, 26622.91250745313, 7635.915253920352, 8978.01703548165, 15655.533888438156, 8295.883114858918, 8993.902440489199], [726, 727, 728, 729, 730, 731, 732, 733, 734]], [0, 4862, [55623, 55693, 55772, 55846, 55930], [33886.513, 33978.873, 33879.9, 33975.814, 33859.323], [6812.363, 6947.347, 7021.091, 7054.079, 6863.106], [30.524, 41.406, 17.072, 16.969, 34.83], [1123.0341296008, 2886.632138021326, 2014.7615558387624, 1798.2109458224752, 4154.973042592317], [727, 728, 729, 730, 731]], [4, 4878, [55671, 55744, 55824, 55901, 55983, 56074, 56145, 56224, 56302, 56384, 56467], [17979.537, 17989.876, 18168.528, 18090.251, 18145.229, 18133.473, 18084.571, 18020.817, 18074.877, 18064.738, 18107.79], [60814.346, 60886.198, 60884.252, 61047.036, 60856.064, 61051.087, 61067.436, 61024.393, 61057.469, 61049.973, 61072.853], [54.624, 17.466, 24.6, 19.312, 23.128, 17.711, 24.0, 22.841, 17.441, 11.51, 10.715], [1285.6203244901556, 12103.82034715239, 3983.5235011925242, 1898.6240349717648, 8990.530008089274, 1647.8430226694, 1788.1295783452947, 4063.758040479258, 1573.1682044580782, 1852.678733545303, 2271.5121017058405], [728, 729, 730, 731, 732, 733, 734, 735, 736, 737, 738]], [1, 4879, [55749, 55827, 55903, 55988, 56078, 56148], [20946.703, 20805.116, 20624.083, 20722.432, 20675.71, 20735.1], [13443.276, 13510.986, 13439.151, 13382.28, 13421.197, 13424.713], [19.51, 16.025, 19.258, 21.214, 18.251, 19.974], [2685.3446564588276, 1433.7377084011907, 5141.049013764959, 7269.553637794283, 9118.146868576334, 5170.232033316142], [729, 730, 731, 732, 733, 734]], [6, 4883, [55763, 55837, 55917, 56002, 56090], [28120.654, 28152.856, 28121.916, 28112.787, 28163.342], [72489.775, 72554.319, 72554.056, 72613.908, 72576.542], [19.751, 23.614, 21.542, 17.783, 16.728], [10396.431902841781, 8480.393873484096, 3571.4288841117027, 4442.747673067422, 30582.52435702323], [729, 730, 731, 732, 733]], [6, 4884, [55766, 55840, 55921, 56004, 56093, 56166], [28801.886, 28765.769, 28797.4, 28854.202, 28837.043, 28813.608], [73307.159, 73305.096, 73297.719, 73325.414, 73286.764, 73262.261], [19.6, 15.42, 16.918, 23.329, 22.172, 24.188], [1487.248843034969, 4178.118205036105, 3862.834883499628, 1541.9050615836188, 1607.138785557782, 3911.1491675753828], [729, 730, 731, 732, 733, 734]], [0, 4885, [55694, 55773, 55847, 55931, 56012, 56096, 56174, 56251, 56327, 56413], [34091.09, 34081.203, 34140.161, 34084.796, 34081.66, 34089.067, 34129.763, 34062.778, 34102.321, 34181.728], [8445.394, 8483.624, 8514.458, 8486.588, 8439.177, 8442.518, 8443.999, 8529.19, 8494.994, 8639.826], [10.385, 19.215, 12.191, 23.751, 16.11, 12.429, 10.878, 12.604, 16.681, 22.751], [35693.10984895102, 3478.6291465273234, 7070.503588473082, 3548.506866901682, 11092.845187650828, 24294.665172354522, 21028.737539735874, 6632.770269561589, 8084.742507824216, 6434.318714777451], [728, 729, 730, 731, 732, 733, 734, 735, 736, 737]], [5, 4887, [55853, 55938, 56018, 56100, 56180, 56256, 56334, 56420], [36567.854, 36590.267, 36624.366, 36564.274, 36577.78, 36697.445, 36723.065, 36605.544], [71153.071, 70951.063, 70911.287, 70950.905, 70980.236, 71175.431, 71152.475, 71158.104], [35.26, 23.155, 13.725, 15.395, 14.858, 29.736, 16.068, 15.666], [3718.464229646356, 2791.0121779553674, 2468.467731374722, 2957.423582990661, 2399.212542138815, 4262.201483149422, 1084.1298806953823, 1784.2320404330708], [730, 731, 732, 733, 734, 735, 736, 737]], [3, 4907, [55946, 56025, 56109, 56188, 56262, 56344], [43746.356, 43740.923, 43753.466, 43730.277, 43755.952, 43790.039], [37683.638, 37712.445, 37714.756, 37673.011, 37664.463, 37678.526], [13.628, 9.858, 10.469, 12.216, 10.682, 12.116], [3524.0055433051953, 4182.451034034731, 3944.2684269623587, 3562.366669458701, 3996.234302881182, 3594.6446294683724], [731, 732, 733, 734, 735, 736]], [3, 4909, [55947, 56026, 56108, 56189, 56263, 56343, 56428, 56515], [43928.956, 44006.072, 43800.907, 43817.187, 43946.543, 43913.559, 43852.051, 43819.499], [36976.593, 36928.189, 36855.534, 36869.398, 36889.746, 36949.833, 36888.868, 36929.325], [19.554, 12.592, 25.331, 35.631, 24.008, 38.687, 17.736, 28.756], [6620.19389502669, 2704.1207574948817, 2340.1163213109653, 1608.3241832497463, 1518.3748527721384, 2238.179085570448, 13831.928848703297, 5224.131996268428], [731, 732, 733, 734, 735, 736, 737, 738]], [2, 4910, [55877, 55963, 56048, 56123, 56201, 56277, 56360, 56445], [6196.103, 6184.626, 6228.653, 6208.893, 6282.366, 6245.707, 6139.861, 6091.444], [35932.05, 35950.909, 35947.358, 35821.553, 35859.491, 35775.659, 35918.615, 35855.97], [13.82, 15.525, 11.542, 13.036, 14.382, 28.696, 19.943, 22.155], [2118.5150580662284, 2294.9558478692757, 3145.4387785636904, 2078.3907668934417, 689.4921359273684, 5392.118214611969, 2898.83465237001, 1433.3284905085202], [731, 732, 733, 734, 735, 736, 737, 738]], [4, 4915, [55902, 55984, 56075, 56146, 56225, 56303, 56385, 56468, 56555], [18296.711, 18316.231, 18332.074, 18384.577, 18331.368, 18341.306, 18336.676, 18313.419, 18237.146], [60550.984, 60318.044, 60292.978, 60494.711, 60367.269, 60274.551, 60325.918, 60373.739, 60504.042], [24.763, 20.078, 20.782, 20.939, 13.735, 7.56, 11.991, 18.737, 28.444], [14454.981347004265, 4552.717285758649, 1206.5677648948051, 2453.7366010409605, 3590.5965744660402, 2988.17622959372, 2392.9410882955267, 1682.0413065122616, 943.6056977424378], [731, 732, 733, 734, 735, 736, 737, 738, 739]], [1, 4916, [55907, 55990, 56083, 56153, 56234, 56310], [21947.072, 21976.553, 21931.591, 22008.544, 21924.032, 21930.095], [13165.232, 13203.667, 13296.194, 13353.732, 13229.846, 13180.438], [21.708, 13.721, 21.892, 22.247, 34.002, 29.314], [7910.937374857911, 7582.851175462906, 5170.7621806236075, 6952.350190905259, 2689.636012791943, 529.7130552629986], [731, 732, 733, 734, 735, 736]], [1, 4917, [55908, 55991, 56084, 56154, 56235, 56312, 56393, 56479, 56559, 56629, 56700, 56780, 56840, 56912, 56990, 57051], [22318.813, 22248.61, 22216.532, 22244.896, 22204.311, 22308.439, 22333.455, 22289.878, 22315.918, 22239.367, 22112.144, 22049.775, 22071.739, 22069.121, 21961.671, 21982.325], [12548.127, 12420.97, 12408.316, 12368.464, 12405.558, 12363.88, 12338.897, 12373.682, 12342.811, 12380.116, 12462.527, 12484.141, 12538.063, 12584.241, 12793.657, 12747.276], [28.054, 15.393, 21.959, 20.128, 23.609, 20.326, 12.857, 14.73, 16.297, 15.622, 16.383, 10.856, 13.966, 20.062, 24.555, 25.611], [4115.313038723005, 2088.179319143443, 2740.000246543566, 2043.8697918892708, 3346.695313867612, 1537.4454988489485, 1513.940474641436, 1824.1250168278452, 920.2019228397663, 3072.3955905741896, 2378.592091448638, 1570.978238008901, 1657.5534484289658, 3042.72484439853, 9189.184224150917, 8041.194012817309], [731, 732, 733, 734, 735, 736, 737, 738, 739, 740, 741, 742, 743, 744, 745, 746]], [1, 4918, [55912, 55992, 56086, 56157, 56237, 56314, 56395, 56481], [23276.161, 23170.173, 23120.296, 23107.631, 23078.892, 23068.37, 23088.195, 23060.452], [12417.509, 12290.337, 12231.613, 12224.461, 12231.689, 12196.565, 12243.328, 12194.283], [13.348, 18.811, 16.684, 11.722, 10.205, 6.899, 16.401, 23.364], [1459.416573289042, 2564.6339446805687, 2583.6719750393395, 3126.058023004703, 3829.4770441294218, 3136.387208316469, 923.6082372066631, 1697.1331819549948], [731, 732, 733, 734, 735, 736, 737, 738]], [4, 4928, [56072, 56143, 56223, 56301, 56383, 56466, 56553], [17784.853, 17826.769, 17894.318, 17962.162, 17961.293, 17922.848, 17829.733], [59705.021, 59808.522, 59803.449, 59632.147, 59617.949, 59666.492, 59781.762], [31.033, 14.735, 27.329, 20.078, 16.589, 17.113, 16.307], [2380.2326276189683, 32747.496039888214, 2561.2667871450367, 2238.759510091339, 2248.0139893641085, 1553.1708458087196, 1789.494339544057], [733, 734, 735, 736, 737, 738, 739]], [1, 4929, [56085, 56156, 56236, 56313, 56394, 56480, 56560, 56630, 56703], [22875.024, 22887.244, 22920.026, 22905.704, 22778.552, 22758.979, 22744.869, 22745.693, 22828.024], [13002.608, 12931.43, 13062.868, 13086.036, 13208.513, 13228.215, 13142.788, 13216.616, 13240.976], [22.655, 33.442, 8.853, 21.838, 13.935, 18.761, 15.641, 20.804, 19.246], [786.9093420353698, 1867.4878444756325, 690.1986998476186, 1942.631938075372, 1487.110726711429, 2144.336083271213, 1033.1797598342143, 1978.8402654472352, 2682.963105249394], [733, 734, 735, 736, 737, 738, 739, 740, 741]], [5, 4934, [56178, 56253, 56330, 56416, 56503, 56578, 56648, 56723, 56801, 56862, 56936, 57007, 57065], [35634.301, 35648.952, 35698.951, 35601.136, 35569.045, 35539.249, 35555.498, 35579.416, 35614.59, 35612.15, 35593.421, 35670.633, 35586.543], [71222.729, 71250.447, 71289.945, 71297.079, 71238.885, 71274.192, 71212.986, 71303.809, 71242.977, 71198.046, 71242.381, 71176.605, 71188.865], [42.209, 22.978, 19.213, 29.525, 18.341, 29.066, 34.92, 23.494, 14.092, 15.904, 21.941, 24.894, 7.058], [2738.1097571861837, 12670.219598391586, 8979.430813983805, 8866.42839023022, 1270.1631936447595, 1072.3318531376653, 802.3020575454921, 2547.8773186554054, 499.13743192398425, 979.5815713257266, 4007.2951965933594, 2213.683740172106, 509.94271586000025], [734, 735, 736, 737, 738, 739, 740, 741, 742, 743, 744, 745, 746]], [3, 4937, [56104, 56186, 56261, 56342, 56426], [42933.767, 42952.298, 42943.862, 43009.584, 42948.485], [37290.906, 37341.907, 37249.534, 37358.435, 37403.169], [18.891, 18.495, 21.144, 21.388, 30.799], [7234.569756033653, 9087.74445331011, 2114.0492263856963, 2019.182239932873, 2837.471322032056], [733, 734, 735, 736, 737]], [0, 4949, [56576, 56646, 56719, 56799, 56859, 56934, 57005, 57063, 57124], [34147.666, 34108.112, 34140.206, 34142.262, 34144.674, 34177.254, 34226.58, 34210.367, 34166.825], [8674.587, 8760.05, 8932.203, 8884.29, 8977.162, 8982.825, 8973.625, 9013.099, 8942.403], [14.841, 13.239, 15.48, 21.267, 15.566, 12.847, 19.232, 10.386, 33.548], [40835.95266216085, 59796.9424534965, 5141.573703639042, 6241.006403528788, 3375.028178333865, 1974.608602191567, 1944.5855702781382, 2491.260283932755, 2215.6652044006787], [739, 740, 741, 742, 743, 744, 745, 746, 747]], [3, 4951, [56427, 56514, 56586, 56659, 56735], [42994.032, 42970.803, 42965.035, 43073.036, 43050.985], [37205.925, 37197.201, 37240.567, 37281.298, 37344.887], [23.265, 36.001, 16.662, 29.697, 22.852], [4501.01329330619, 2378.153082068465, 2107.0985269118823, 3505.5008859901345, 4668.576673055955], [737, 738, 739, 740, 741]], [0, 4962, [56575, 56644, 56717, 56796, 56855], [33893.995, 33887.214, 33754.95, 33775.715, 33765.308], [8696.426, 8626.651, 8624.94, 8616.766, 8675.544], [16.753, 24.864, 20.923, 21.341, 23.298], [9447.50262056743, 6912.444435325829, 4683.9713136387945, 4749.087638703086, 4137.730758041937], [739, 740, 741, 742, 743]], [3, 4965, [56663, 56737, 56811, 56870, 56947, 57015], [43856.317, 43985.336, 43935.548, 44014.337, 44018.215, 43942.896], [36997.68, 36981.031, 37032.156, 37035.295, 37006.035, 36939.922], [19.512, 18.35, 25.127, 12.455, 13.122, 33.141], [9596.43777658974, 4103.613229063486, 5845.5616901231915, 1110.658169432052, 2255.1429129985527, 2043.3988029278353], [740, 741, 742, 743, 744, 745]], [1, 4972, [56628, 56699, 56778, 56839, 56911, 56989, 57050, 57111, 57178, 57255], [21962.485, 21904.389, 21949.642, 21891.435, 21873.424, 21917.389, 21932.127, 21907.919, 21895.751, 21851.58], [13121.788, 13107.75, 13123.694, 13040.535, 13031.57, 13005.187, 12995.72, 12962.567, 12972.267, 12962.874], [21.859, 26.181, 11.986, 12.739, 12.441, 14.744, 13.794, 16.359, 14.958, 25.589], [1383.0470556728703, 1620.4652846124272, 1366.7786096378002, 3017.596660122777, 3527.8600343755074, 3814.602815490553, 3566.4473745339287, 5383.121973376261, 4021.3178852899446, 3109.6947401268853], [740, 741, 742, 743, 744, 745, 746, 747, 748, 749]], [2, 4993, [56752, 56819, 56881, 56967, 57030, 57085, 57152], [5981.899, 5965.027, 5971.447, 6130.137, 6181.001, 6186.219, 6223.465], [35839.391, 35682.265, 35495.2, 35383.465, 35297.952, 35241.912, 35274.715], [19.923, 17.918, 11.321, 14.858, 12.059, 12.967, 18.684], [1156.7345246538441, 4232.476073783493, 2661.002986811713, 8551.095016008236, 3469.583042909534, 3351.606336437428, 2217.9580268742966], [742, 743, 744, 745, 746, 747, 748]], [4, 4998, [56906, 56985, 57047, 57105, 57175, 57251], [18184.745, 18289.578, 18216.143, 18206.287, 18204.749, 18212.043], [60957.941, 60931.113, 60963.69, 60943.24, 60939.853, 60919.322], [11.227, 25.315, 8.486, 9.512, 12.815, 20.924], [1540.6510602761164, 1165.2239346982903, 1940.7511598730478, 2109.2616045089603, 1945.0157804778355, 2762.977602759634], [744, 745, 746, 747, 748, 749]], [0, 5002, [56798, 56858, 56933, 57004, 57062], [33936.852, 33994.54, 34015.142, 33950.975, 33921.202], [7460.841, 7441.044, 7361.76, 7469.054, 7455.876], [17.403, 11.668, 18.449, 16.016, 16.416], [1909.5237300981526, 1571.1001539950025, 1965.2509670605214, 8845.745043337272, 2372.863265420052], [742, 743, 744, 745, 746]], [3, 5004, [56807, 56869, 56943, 57013, 57072, 57136, 57210, 57283, 57346, 57428], [42845.638, 42869.668, 42897.506, 42849.56, 42703.216, 42694.146, 42721.684, 42758.698, 42747.876, 42721.227], [37713.877, 37698.648, 37631.731, 37703.919, 37769.568, 37781.756, 37756.012, 37864.886, 37802.188, 37774.896], [7.818, 8.823, 13.281, 16.193, 16.584, 19.641, 15.212, 16.459, 24.126, 16.503], [2843.8332869075793, 3240.416499259297, 4634.2310142475, 2978.990587556905, 2659.39820198542, 2303.815034240918, 7680.096842373979, 9908.302378706654, 5171.770571847438, 3269.2325760213876], [742, 743, 744, 745, 746, 747, 748, 749, 750, 751]], [3, 5025, [57073, 57137, 57211, 57284, 57347, 57429, 57509], [42800.162, 42846.98, 42953.35, 42847.279, 42845.246, 42794.74, 42718.768], [39099.74, 39033.631, 39000.113, 39050.947, 39104.251, 39150.971, 39179.776], [18.451, 13.713, 18.8, 17.024, 16.487, 13.154, 19.124], [2099.635535070879, 3159.472793382624, 2851.6027894300996, 2223.4714205293203, 2024.9467438941854, 1557.9353107724269, 12129.365979731221], [746, 747, 748, 749, 750, 751, 752]], [0, 5037, [57197, 57271, 57335, 57408, 57492, 57579, 57660, 57739, 57814], [33841.595, 33859.783, 33933.918, 33854.585, 33871.448, 33883.091, 33970.785, 33936.928, 34033.955], [8434.751, 8382.815, 8240.286, 8098.705, 7987.808, 8055.682, 8019.313, 7975.716, 7968.409], [15.341, 16.561, 30.755, 16.781, 11.23, 25.256, 22.509, 17.03, 26.762], [583.4543108555085, 993.7735428213732, 2895.8416393606994, 1918.5020817708462, 1697.6076104208778, 2898.8871857216054, 720.5498934773154, 1118.7157986039695, 1360.9395898990258], [748, 749, 750, 751, 752, 753, 754, 755, 756]], [0, 5038, [57198, 57273, 57338, 57412, 57493, 57581, 57662, 57741], [34607.045, 34622.545, 34599.266, 34601.761, 34571.703, 34515.796, 34533.315, 34602.011], [8302.277, 8345.127, 8406.837, 8377.278, 8417.892, 8514.822, 8413.594, 8382.295], [20.652, 15.075, 27.367, 16.041, 19.678, 25.082, 19.005, 18.668], [1064.1535275717981, 2453.350796008801, 2396.4286314748865, 2622.1185384131836, 2846.622523577775, 3431.4601788076066, 837.9926368521359, 1430.386063133084], [748, 749, 750, 751, 752, 753, 754, 755]], [5, 5040, [57201, 57275, 57339, 57416, 57497, 57585, 57665, 57745, 57819, 57900, 57990], [36541.575, 36579.499, 36537.275, 36533.003, 36551.974, 36511.544, 36553.446, 36572.886, 36546.988, 36578.505, 36570.624], [70935.366, 70944.157, 70880.121, 70840.374, 70857.507, 70892.037, 70915.834, 70906.461, 70908.734, 70915.792, 70909.163], [30.853, 17.988, 18.89, 15.39, 17.638, 16.59, 14.078, 8.495, 14.091, 10.455, 13.806], [1878.034854664926, 1971.901418606541, 2285.871067085366, 2910.3032465473298, 2685.5114440652646, 2560.878090134144, 3193.3165730091855, 3363.726362388174, 2946.941148383223, 1842.0516076171189, 1981.9835403611885], [748, 749, 750, 751, 752, 753, 754, 755, 756, 757, 758]], [1, 5058, [57256, 57325, 57395, 57474, 57560], [21826.965, 21776.068, 21726.804, 21688.38, 21532.534], [12731.458, 12709.412, 12716.32, 12772.379, 12735.465], [30.884, 19.793, 11.151, 12.293, 10.344], [4806.446686078074, 9432.719007872283, 1505.9177017695988, 3048.1221657676897, 2787.5903717424726], [749, 750, 751, 752, 753]], [5, 5061, [57414, 57495, 57584, 57664, 57744, 57818, 57898], [35525.057, 35592.323, 35564.872, 35546.482, 35555.755, 35598.04, 35578.187], [71214.642, 71205.192, 71217.183, 71207.855, 71203.592, 71147.675, 71177.285], [17.684, 11.385, 16.481, 17.838, 20.453, 10.336, 16.619], [724.8981333171973, 1075.08612780051, 1712.8390879220124, 751.1813468515683, 771.0078751850372, 687.644163704331, 1497.5459118912345], [751, 752, 753, 754, 755, 756, 757]], [4, 5068, [57386, 57462, 57548, 57636, 57718, 57787, 57866, 57954, 58035, 58124, 58205, 58284, 58376, 58449, 58523, 58602, 58667, 58732, 58798, 58865, 58932, 59000, 59069, 59142], [17239.992, 17060.587, 17028.422, 17077.012, 16976.294, 16990.437, 16999.612, 17034.812, 17073.378, 16987.023, 17063.715, 17182.25, 17161.471, 17272.171, 17376.123, 17295.468, 17244.408, 17254.758, 17287.597, 17278.867, 17452.322, 17533.351, 17494.583, 17528.667], [58707.065, 58723.246, 58629.95, 58659.858, 58695.169, 58701.648, 58738.945, 58787.12, 58802.525, 58932.942, 58868.776, 58695.094, 58709.104, 58606.894, 58655.635, 58608.428, 58732.365, 58713.905, 58729.153, 58703.962, 58717.357, 58665.509, 58629.722, 58644.877], [18.403, 15.087, 16.906, 18.845, 15.234, 15.14, 14.71, 11.803, 11.938, 10.939, 17.25, 17.42, 13.864, 10.185, 13.689, 11.797, 8.26, 9.629, 19.25, 11.318, 19.525, 41.563, 31.408, 26.672], [718.1927312157226, 883.6030308724531, 1558.888945645402, 1248.0908480133098, 1192.9076248279473, 1095.3829148788877, 1971.2584881957043, 1198.2583624686638, 1902.2069512604075, 1692.2784021313887, 1941.064222544593, 1352.3879896136846, 1534.2482017651578, 2049.3092117692463, 1981.3984378496923, 483.42614443040884, 1645.1316862888389, 1849.472009498316, 1507.1195825468117, 2361.9021005594977, 16576.261261862794, 1023.4949858453882, 5109.941584447024, 1975.3024205607903], [751, 752, 753, 754, 755, 756, 757, 758, 759, 760, 761, 762, 763, 764, 765, 766, 767, 768, 769, 770, 771, 772, 773, 774]], [6, 5078, [57735, 57806, 57887, 57979, 58057], [28908.785, 28930.118, 28914.904, 28901.416, 28882.529], [72453.954, 72458.209, 72410.984, 72419.862, 72411.68], [19.35, 16.865, 10.687, 10.444, 12.436], [795.2539065224826, 2923.130935670599, 2316.5054029873136, 1826.3372658301432, 1767.017801342399], [755, 756, 757, 758, 759]], [0, 5079, [57580, 57661, 57740, 57815, 57896, 57986, 58066, 58150, 58237, 58315], [34094.262, 34020.715, 33973.654, 34103.229, 34081.676, 34123.254, 34081.339, 34100.981, 34291.342, 34163.031], [8930.019, 8987.758, 9032.048, 9065.066, 9087.556, 9076.673, 9009.814, 9006.936, 8993.237, 8885.374], [24.203, 18.528, 19.66, 16.383, 13.455, 19.733, 14.856, 26.08, 27.564, 28.412], [1049.2046665304924, 1785.7408477116187, 2068.8851661463914, 2264.033298280825, 2814.2236018810772, 554.7656237527681, 2049.201132556781, 3210.1724451725318, 2335.7788584256773, 5614.635889406576], [753, 754, 755, 756, 757, 758, 759, 760, 761, 762]], [3, 5086, [57754, 57827, 57909, 58000, 58085, 58169, 58251, 58331, 58418, 58492, 58567, 58637, 58706, 58775], [42993.974, 42928.359, 42936.059, 42988.132, 42924.58, 42929.698, 42969.117, 42976.784, 43084.818, 42989.302, 42972.749, 42945.152, 42939.852, 42978.614], [37142.095, 37160.983, 37263.064, 37289.492, 37249.296, 37331.315, 37333.908, 37399.208, 37410.569, 37297.612, 37403.61, 37434.219, 37478.658, 37315.054], [18.311, 13.919, 27.925, 28.961, 23.656, 17.518, 23.429, 25.538, 20.847, 23.255, 21.358, 19.251, 20.39, 20.974], [3085.7461951888627, 2693.210032789496, 1560.1165111504358, 1345.0230468846537, 1605.5196881992758, 3595.4567731303996, 1203.5790270534503, 910.2432439647142, 5637.909484914921, 961.5501786723654, 1034.4584616197453, 3668.8619403548314, 2059.8792491269223, 1710.900264582358], [755, 756, 757, 758, 759, 760, 761, 762, 763, 764, 765, 766, 767, 768]], [4, 5095, [57466, 57552, 57638, 57720, 57789, 57868, 57957, 58037, 58128, 58207, 58286, 58378], [18222.531, 18024.709, 17975.965, 17868.832, 17902.935, 17945.684, 17965.885, 17998.818, 18022.386, 17958.568, 17970.043, 17994.229], [59966.187, 59843.502, 59866.208, 59892.762, 59921.108, 59868.433, 59842.153, 59920.982, 59973.74, 59997.756, 59957.481, 59858.467], [26.916, 29.644, 29.201, 32.371, 18.481, 23.469, 21.987, 22.563, 32.343, 33.128, 28.054, 23.681], [2629.830734440463, 2929.044618013224, 1814.8196983471378, 1634.2019480495305, 18042.576188791507, 2950.883843737894, 2119.4685459567595, 2334.520856538813, 1008.8337256144316, 1627.4633152212039, 2655.128237658723, 848.028263183016], [752, 753, 754, 755, 756, 757, 758, 759, 760, 761, 762, 763]], [0, 5108, [57988, 58069, 58154, 58239, 58317, 58404, 58482, 58555, 58631, 58694, 58763], [34641.331, 34658.492, 34600.371, 34577.662, 34616.7, 34603.646, 34597.102, 34589.747, 34627.49, 34635.106, 34642.789], [8363.374, 8392.638, 8382.406, 8407.37, 8399.503, 8358.845, 8374.011, 8337.161, 8259.791, 8398.708, 8376.434], [17.735, 23.196, 15.51, 19.532, 24.661, 22.259, 17.561, 17.637, 23.284, 11.893, 10.712], [1211.1659853309902, 2295.8798769210734, 1612.4941742808387, 2030.8149148519515, 1851.7288633463693, 2008.0807114291, 2372.2237903404116, 2046.7829438755311, 6479.828403752294, 3098.3877739340655, 2154.6426369731184], [758, 759, 760, 761, 762, 763, 764, 765, 766, 767, 768]], [5, 5109, [58073, 58158, 58243, 58319, 58407, 58484], [35547.921, 35620.829, 35552.485, 35589.869, 35600.245, 35594.819], [71197.8, 71213.449, 71208.184, 71177.262, 71223.417, 71186.328], [11.421, 22.079, 18.535, 11.587, 15.657, 18.566], [581.4628394936943, 681.078717746108, 1428.777157815464, 920.5094047968355, 1084.9677770139758, 697.0181372495465], [759, 760, 761, 762, 763, 764]], [5, 5111, [57821, 57902, 57993, 58076, 58159, 58246, 58325, 58411, 58488, 58561, 58634, 58699, 58768, 58829, 58899, 58963, 59032, 59098, 59177], [37849.308, 37755.808, 37702.32, 37739.709, 37706.609, 37796.294, 37863.911, 37904.003, 37898.149, 37936.668, 37896.68, 37868.155, 37893.577, 37766.952, 37797.824, 37768.001, 37816.508, 37762.199, 37697.935], [71512.689, 71457.922, 71500.722, 71426.763, 71560.662, 71624.505, 71550.532, 71411.472, 71332.622, 71263.287, 71234.041, 71264.241, 71290.619, 71244.322, 71184.936, 71150.376, 71147.413, 71125.146, 71075.137], [18.466, 15.813, 13.911, 17.438, 11.811, 8.697, 10.912, 16.986, 21.181, 10.114, 17.556, 22.87, 14.888, 14.094, 19.895, 14.946, 14.308, 10.262, 16.037], [1384.4037000072483, 999.4056862828725, 739.2259638723419, 1185.1177864533963, 1635.3574136642874, 1806.7615333963458, 2045.3125935475546, 1346.7584629426028, 1634.8533412372406, 1501.9744351997092, 1229.0795775277888, 1249.2553108159395, 1058.6111956835978, 1521.0588979883653, 1410.4162917551434, 1923.664988087144, 1741.9013826891542, 517.5545030276007, 717.2937854927665], [756, 757, 758, 759, 760, 761, 762, 763, 764, 765, 766, 767, 768, 769, 770, 771, 772, 773, 774]], [2, 5113, [57768, 57850, 57925, 58015, 58102, 58181, 58268, 58354], [6058.176, 6039.453, 6031.609, 6015.183, 6072.688, 6094.825, 6051.115, 6149.02], [35362.006, 35466.267, 35459.883, 35377.643, 35349.914, 35316.193, 35364.664, 35265.717], [14.321, 10.41, 9.462, 15.566, 21.636, 16.172, 14.524, 30.607], [1188.3247659158678, 1923.4982080469456, 1797.6017420098747, 1485.3258558316784, 3076.076232014151, 2220.198398904472, 2689.3789377025264, 1014.95400432724], [756, 757, 758, 759, 760, 761, 762, 763]], [4, 5141, [58451, 58524, 58603, 58669, 58733, 58800, 58867, 58934, 59003, 59070], [17633.988, 17609.2, 17628.387, 17697.404, 17849.454, 17992.588, 18007.746, 17960.532, 18070.038, 17947.043], [61098.287, 61106.325, 61044.67, 61059.738, 61035.321, 61014.89, 61007.489, 61054.501, 61006.966, 60993.099], [8.835, 8.936, 12.438, 9.024, 21.417, 23.148, 24.931, 19.732, 18.654, 16.686], [2438.098853631524, 2174.673837715989, 2659.382456666221, 3853.594849930703, 3658.601709189411, 2601.989364538181, 1645.3126627121856, 1626.3232926271196, 7634.774040066288, 7007.74786632359], [764, 765, 766, 767, 768, 769, 770, 771, 772, 773]], [5, 5152, [58322, 58409, 58486, 58559, 58633, 58697], [36856.012, 36931.81, 36949.106, 36998.109, 37099.934, 37090.786], [70902.632, 70921.428, 70948.218, 70884.902, 70852.515, 70883.978], [21.534, 27.396, 16.218, 20.603, 16.531, 25.988], [2465.5617479212315, 2877.120740099979, 598.7547775688471, 2066.5187291922407, 1172.8063229021436, 1053.7250268523796], [762, 763, 764, 765, 766, 767]], [5, 5167, [58632, 58696, 58764, 58825, 58895, 58960, 59029, 59095, 59172, 59233, 59295], [35542.784, 35515.779, 35561.819, 35572.261, 35609.049, 35606.316, 35621.971, 35549.56, 35567.997, 35591.439, 35595.241], [71197.142, 71146.295, 71196.572, 71176.11, 71213.193, 71238.082, 71211.468, 71185.574, 71224.492, 71224.691, 71202.9], [15.291, 19.753, 23.328, 20.277, 11.454, 14.567, 18.668, 19.167, 15.468, 14.817, 16.471], [924.687060499619, 1341.5512787174312, 1815.9369167206646, 946.4814642859016, 640.9383350972778, 1098.6978472801054, 1083.392535251928, 931.4485461318093, 839.3665234777862, 1018.4813746127628, 567.513280819497], [766, 767, 768, 769, 770, 771, 772, 773, 774, 775, 776]], [3, 5173, [58834, 58905, 58972, 59040, 59107, 59182], [43316.84, 43342.978, 43349.372, 43315.654, 43316.015, 43309.42], [38414.495, 38412.977, 38418.376, 38395.954, 38399.565, 38386.869], [10.631, 9.234, 7.788, 11.194, 18.562, 12.779], [2230.903690922995, 2230.25321331117, 2915.394183333197, 2396.2073748489256, 1462.8968570263226, 1501.4382492474797], [769, 770, 771, 772, 773, 774]], [6, 5181, [58686, 58754, 58815, 58884, 58951, 59019, 59082, 59158], [28513.453, 28468.372, 28514.833, 28519.838, 28408.063, 28361.642, 28393.55, 28285.982], [71131.819, 71160.882, 71166.246, 71122.573, 71078.299, 71103.767, 71039.575, 71131.179], [22.43, 17.229, 31.308, 19.343, 11.936, 19.413, 16.701, 16.585], [1087.8969187194475, 1636.8182057646566, 2091.04997749188, 2464.2041387947597, 2140.465990938937, 1390.300790801058, 2821.876962467399, 954.4192238989898], [767, 768, 769, 770, 771, 772, 773, 774]], [3, 5186, [58904, 58971, 59038, 59106, 59181, 59242, 59301, 59360, 59410, 59466], [42919.8, 42944.837, 42970.712, 43018.575, 42887.494, 42973.676, 42901.583, 42840.746, 42867.336, 42840.051], [37432.319, 37585.172, 37582.133, 37570.365, 37684.764, 37539.735, 37620.874, 37631.654, 37539.603, 37522.854], [24.271, 33.892, 23.522, 21.085, 28.889, 31.317, 17.58, 17.676, 13.69, 16.64], [1348.6310483214197, 7779.7297930336035, 3731.6092177087417, 5773.2451689965965, 1752.4135586792638, 3724.529852975237, 2630.216525196883, 1961.3170771134844, 1923.4522701393837, 1852.891710633975], [770, 771, 772, 773, 774, 775, 776, 777, 778, 779]], [2, 5211, [59426, 59484, 59546, 59618, 59708, 59813], [7017.312, 6997.306, 6963.317, 7091.383, 7090.076, 7007.107], [36643.092, 36545.294, 36626.703, 36718.311, 36762.965, 36698.302], [31.665, 44.301, 21.864, 34.04, 19.901, 30.623], [1466.9503299800208, 2633.205847627372, 4181.361713777187, 2514.3077819243035, 2283.065227507536, 1417.5860944849514], [779, 780, 781, 782, 783, 784]], [0, 5212, [59461, 59524, 59586, 59671, 59774, 59871], [34724.11, 34715.665, 34655.236, 34590.935, 34604.063, 34693.938], [6841.369, 7019.311, 7107.535, 7186.129, 7195.949, 7008.773], [25.368, 27.848, 26.072, 21.348, 23.815, 17.447], [12040.898965571098, 1553.1920658000342, 4873.325965878052, 5894.440196973295, 8218.867397694896, 20911.6629925315], [779, 780, 781, 782, 783, 784]], [3, 5237, [59597, 59680, 59786, 59887, 59972, 60059, 60136, 60208, 60280, 60347, 60425, 60491, 60553, 60625], [42486.635, 42535.53, 42590.646, 42533.448, 42480.136, 42468.232, 42465.861, 42474.568, 42520.93, 42475.736, 42550.751, 42451.377, 42506.328, 42474.593], [38043.078, 38036.122, 37923.924, 37949.379, 38143.18, 38037.485, 38035.816, 37982.994, 37970.058, 37963.899, 37917.223, 38039.409, 37963.93, 38031.473], [18.33, 22.191, 17.011, 15.021, 25.158, 14.692, 13.478, 14.336, 18.692, 20.612, 12.952, 13.996, 17.036, 22.235], [2203.0530193346567, 1818.649191440595, 1620.427885642379, 967.0573237537951, 3059.09288329361, 1747.2600356386017, 2376.2062420275315, 2501.8693893980358, 2167.5999166386378, 1627.6651196775665, 2226.7472331393446, 1482.890600163738, 1420.007429937178, 841.3086115312793], [781, 782, 783, 784, 785, 786, 787, 788, 789, 790, 791, 792, 793, 794]], [4, 5243, [59501, 59565, 59642, 59736, 59829, 59931, 60015, 60098, 60172, 60245, 60309], [17328.696, 17529.577, 17535.94, 17444.376, 17499.841, 17457.06, 17617.351, 17585.879, 17519.874, 17402.405, 17325.963], [59966.663, 59959.388, 60016.981, 59857.795, 59739.89, 59702.25, 59862.655, 59976.092, 60035.435, 59940.15, 59943.273], [14.686, 20.766, 20.474, 22.325, 22.803, 35.092, 12.134, 11.267, 16.851, 14.881, 21.07], [3830.586730220578, 913.3394199695952, 6305.169887747269, 6735.980750370646, 15255.323341020718, 7976.471533889078, 3773.3294094951743, 3151.6168169851926, 17525.18011445956, 4458.3886245384365, 18457.973177966443], [780, 781, 782, 783, 784, 785, 786, 787, 788, 789, 790]], [6, 5245, [59515, 59574, 59659, 59756, 59854, 59949, 60037, 60119], [28828.638, 28590.271, 28687.793, 28621.209, 28604.578, 28647.358, 28515.297, 28572.64], [73242.912, 73270.27, 73267.945, 73239.548, 73263.748, 73255.047, 73281.006, 73270.445], [25.686, 10.353, 10.153, 5.983, 9.573, 14.905, 14.827, 21.872], [6517.77161545898, 3388.554126348774, 2961.53308656863, 4005.942938634078, 4136.74057469992, 5866.093319625744, 1147.2458530367462, 3185.8709717944494], [780, 781, 782, 783, 784, 785, 786, 787]], [1, 5252, [59651, 59747, 59845, 59942, 60027, 60107, 60180, 60253, 60320, 60395, 60465, 60528, 60599, 60669, 60741], [22113.854, 22178.315, 22260.523, 22283.263, 22277.782, 22246.728, 22273.744, 22398.041, 22330.425, 22325.663, 22276.488, 22302.154, 22253.665, 22319.485, 22240.041], [12623.315, 12575.194, 12503.508, 12494.083, 12512.675, 12495.857, 12438.881, 12388.442, 12356.459, 12363.018, 12381.05, 12354.377, 12455.12, 12400.051, 12428.368], [19.089, 15.298, 15.763, 17.095, 12.084, 10.725, 18.88, 25.063, 15.685, 15.451, 23.25, 22.192, 28.893, 17.734, 23.045], [3512.3543817971554, 1190.4900949178189, 1529.9532351980215, 2735.8084848078556, 1809.2811146162794, 1860.36194452386, 4301.040964735253, 2725.326875657884, 2266.9897293158115, 2742.5443194616487, 1567.5601354065248, 1131.5035337559002, 1697.4016413516056, 1868.2977942504624, 1905.8507465897862], [782, 783, 784, 785, 786, 787, 788, 789, 790, 791, 792, 793, 794, 795, 796]], [3, 5258, [59681, 59788, 59888, 59973, 60060, 60137, 60210, 60281, 60348, 60426, 60493, 60554, 60626, 60699, 60777, 60838, 60886], [42818.474, 42849.989, 42871.858, 42891.233, 42850.297, 42866.441, 42872.192, 42898.805, 42870.725, 42829.588, 42880.341, 42891.99, 42917.713, 42886.427, 42842.021, 42800.21, 42888.754], [39051.536, 39036.507, 39032.675, 38878.168, 39065.597, 39061.319, 38870.066, 38964.588, 39107.866, 39068.188, 39048.445, 39048.11, 39071.26, 39067.428, 39017.5, 39042.888, 39115.889], [18.333, 12.434, 14.788, 21.824, 14.153, 27.129, 28.712, 17.463, 19.213, 11.924, 12.648, 11.962, 14.465, 18.716, 15.244, 24.377, 34.239], [1457.3207745480186, 2672.889670177559, 2049.833998984376, 12319.609738729783, 1544.623321718227, 1694.8602315595658, 5613.141869207919, 2330.054408485952, 3504.296773897828, 2040.1243262337553, 2008.950388761464, 1561.8850559370478, 1501.4735724369705, 2901.1815935020104, 2047.2633745049927, 11604.270924764318, 624.7547175344439], [782, 783, 784, 785, 786, 787, 788, 789, 790, 791, 792, 793, 794, 795, 796, 797, 798]], [3, 5259, [59683, 59792, 59891, 59977, 60062, 60141, 60213, 60283, 60350], [43256.074, 43360.513, 43395.545, 43399.719, 43259.456, 43376.02, 43379.985, 43473.224, 43438.483], [38113.875, 38007.847, 38028.064, 38265.368, 38352.409, 38156.67, 38104.457, 37986.982, 38021.937], [15.704, 15.889, 27.559, 22.119, 22.75, 24.022, 25.837, 13.885, 14.651], [5193.026010796632, 31718.603707854283, 3110.4952858489064, 1938.4539538813065, 1102.097447473682, 4455.6827107156205, 5473.234712183697, 2036.7682085770255, 917.8404653667585], [782, 783, 784, 785, 786, 787, 788, 789, 790]], [4, 5265, [59644, 59739, 59832, 59935, 60018], [18050.683, 18197.127, 18100.832, 18206.258, 18058.51], [60280.023, 60180.438, 60140.59, 60196.353, 60165.832], [19.601, 19.829, 18.695, 19.113, 16.52], [15699.752987354861, 3226.4695570981276, 10974.123995488233, 6099.538002724375, 9882.11954676156], [782, 783, 784, 785, 786]], [1, 5272, [60110, 60181, 60254, 60322, 60398, 60467, 60530, 60600, 60671], [23298.386, 23262.34, 23243.151, 23269.005, 23279.846, 23313.34, 23270.463, 23332.334, 23236.439], [12893.763, 12806.854, 12787.101, 12747.197, 12766.8, 12783.227, 12820.105, 12850.504, 12905.427], [20.137, 20.263, 16.302, 14.445, 13.922, 17.776, 20.057, 11.985, 21.162], [2195.7524053611837, 5120.612128885479, 8892.652953308989, 5902.143060120369, 3611.697463159933, 5631.810815575349, 3791.8703440624286, 2908.1458458933944, 2764.538885119398], [787, 788, 789, 790, 791, 792, 793, 794, 795]], [0, 5276, [59771, 59868, 59961, 60048, 60127, 60200, 60272, 60342], [34515.781, 34467.194, 34526.893, 34568.135, 34509.979, 34645.921, 34543.82, 34561.174], [7285.953, 7311.371, 7289.81, 7349.513, 7260.523, 7176.542, 7352.305, 7400.552], [24.582, 38.885, 18.631, 31.049, 18.012, 35.818, 41.033, 33.314], [5968.268910211117, 1516.0469528108724, 1755.7153332628163, 4085.8811797753056, 3122.9518722410844, 5016.674448125436, 908.1063564900423, 1726.734552727178], [783, 784, 785, 786, 787, 788, 789, 790]], [0, 5277, [59772, 59869, 59962, 60049, 60128, 60201, 60273, 60341, 60416], [34466.673, 34560.099, 34614.784, 34600.055, 34583.676, 34524.497, 34576.485, 34569.375, 34593.738], [8469.323, 8542.624, 8543.735, 8586.38, 8675.906, 8664.521, 8610.284, 8702.904, 8720.938], [16.078, 18.311, 12.555, 12.363, 9.365, 20.99, 20.383, 22.486, 26.421], [17259.222729739315, 2229.8967938501064, 3076.02795062318, 1779.6674135194387, 3482.3173021460566, 3332.614470214892, 3567.6945799201085, 5177.505098895894, 2244.540053219608], [783, 784, 785, 786, 787, 788, 789, 790, 791]], [3, 5280, [59791, 59889, 59975, 60063, 60139, 60211], [43512.16, 43380.317, 43297.921, 43328.434, 43356.586, 43286.754], [36648.495, 36650.386, 36668.965, 36620.786, 36608.661, 36636.053], [26.248, 13.729, 9.917, 10.096, 15.114, 13.436], [8309.98395901615, 3167.4224143766332, 4410.053783581223, 4502.893585494645, 4721.532273431276, 2262.7082555180323], [783, 784, 785, 786, 787, 788]], [2, 5285, [59704, 59809, 59910, 59998, 60085, 60155, 60227, 60299], [5991.511, 5989.769, 6025.596, 6120.709, 6197.582, 6142.434, 6104.548, 6108.918], [35829.725, 35775.402, 35836.476, 35942.677, 36058.402, 36030.498, 35967.969, 35837.466], [17.532, 28.56, 21.916, 12.792, 11.176, 12.532, 21.733, 24.152], [11515.529831837466, 5473.0313602649885, 1149.4497895741633, 2945.827793595376, 3185.2227776890277, 2450.99949853481, 1666.9632575702512, 3709.9737909032488], [783, 784, 785, 786, 787, 788, 789, 790]], [2, 5286, [59710, 59814, 59912, 60000, 60090, 60157, 60230, 60303, 60370, 60445, 60509, 60574, 60650], [7680.192, 7651.31, 7717.764, 7655.371, 7620.735, 7632.565, 7592.57, 7648.458, 7648.899, 7648.163, 7703.681, 7662.476, 7666.837], [36326.28, 36396.928, 36439.421, 36385.032, 36342.803, 36355.855, 36291.651, 36375.124, 36434.914, 36452.72, 36466.862, 36406.301, 36437.704], [27.742, 13.59, 14.493, 11.006, 11.54, 13.146, 22.356, 13.411, 22.138, 23.587, 11.099, 18.046, 27.239], [1327.9283855589138, 810.8497293475518, 1843.7280589726158, 3381.1694867135766, 3450.6229550371804, 3765.400022577487, 1442.1647037652665, 1484.227088522075, 674.1878261827414, 907.8481199182866, 761.7669912471918, 993.0509387976604, 790.8135305915463], [783, 784, 785, 786, 787, 788, 789, 790, 791, 792, 793, 794, 795]], [0, 5291, [60196, 60269, 60339, 60414, 60477], [33918.136, 33861.611, 34009.67, 33960.989, 34156.457], [7544.804, 7495.878, 7608.121, 7548.78, 7667.96], [26.386, 17.188, 20.544, 20.507, 12.86], [725.4388291468174, 998.998798289408, 18496.582914831448, 4991.393767098043, 99564.69567469935], [788, 789, 790, 791, 792]], [3, 5292, [60209, 60282, 60349, 60427, 60492, 60555, 60627, 60698, 60776, 60837], [42969.36, 43035.98, 43202.521, 43050.888, 43033.656, 43006.652, 43054.89, 42902.757, 42893.437, 42886.802], [37407.466, 37326.134, 37333.739, 37307.06, 37351.587, 37125.437, 37135.95, 37209.327, 37393.83, 37391.183], [19.134, 13.113, 15.745, 26.523, 31.982, 22.01, 17.594, 12.261, 11.727, 22.424], [2654.7905847326624, 10322.926526719117, 1821.5423011270188, 2780.1563791313697, 3033.1602606603947, 1653.9056375755492, 3665.262764706019, 1954.3814955406583, 3429.5644325441062, 857.5947611236722], [788, 789, 790, 791, 792, 793, 794, 795, 796, 797]], [0, 5318, [60480, 60546, 60615, 60690, 60763], [34351.27, 34330.459, 34342.036, 34401.892, 34528.0], [7901.016, 7849.813, 7731.185, 7867.806, 7904.512], [31.463, 24.59, 16.691, 26.924, 32.733], [1174.2814867247562, 1061.5429122621695, 13815.336459821297, 3002.4701861824665, 1242.7575541997232], [792, 793, 794, 795, 796]], [0, 5319, [60547, 60616, 60693, 60764, 60823, 60880, 60938, 60994, 61038, 61097], [34639.747, 34569.249, 34554.953, 34586.277, 34610.453, 34608.542, 34603.27, 34630.777, 34595.26, 34537.905], [8661.71, 8768.213, 8785.281, 8675.085, 8561.62, 8562.661, 8634.202, 8621.535, 8530.613, 8429.914], [14.957, 13.946, 17.291, 12.913, 16.217, 22.824, 20.256, 17.645, 28.894, 18.525], [599.8796521426489, 1417.94071487485, 1261.3892252263731, 2972.941135604486, 2930.8018090181267, 1692.3920922287462, 4353.1981708780995, 2058.5292590615068, 1672.2169295827782, 13142.641684013219], [793, 794, 795, 796, 797, 798, 799, 800, 801, 802]], [5, 5321, [60486, 60552, 60620, 60695, 60769, 60832], [37757.935, 37880.555, 37879.147, 37874.358, 37892.967, 37919.714], [71390.683, 71499.156, 71455.167, 71496.315, 71426.87, 71446.951], [27.399, 14.891, 19.252, 13.011, 13.023, 24.134], [3221.271863835293, 1721.9166666660753, 1473.837595871101, 910.7010628576351, 765.2820536169351, 927.9947028799859], [792, 793, 794, 795, 796, 797]], [3, 5322, [60495, 60556, 60628, 60700, 60778, 60840, 60887, 60945, 61000, 61045, 61108, 61168, 61233], [43322.17, 43336.288, 43308.786, 43306.318, 43304.366, 43343.127, 43338.579, 43314.399, 43243.465, 43317.173, 43226.78, 43326.084, 43246.431], [38380.389, 38414.9, 38398.573, 38370.92, 38379.322, 38367.013, 38369.138, 38415.973, 38482.947, 38387.711, 38427.925, 38388.573, 38359.495], [26.296, 18.153, 20.005, 14.512, 15.862, 11.304, 10.443, 19.863, 36.55, 24.038, 24.324, 10.617, 23.474], [1206.8008693133395, 1041.4878088046191, 1429.5146718377068, 1837.6101499701101, 655.796569670702, 1330.4003615886343, 2345.1171355843444, 1892.6866996316612, 1463.0642743412657, 1028.0820422425504, 2995.5499920872367, 2709.0534835349613, 3016.837147639735], [792, 793, 794, 795, 796, 797, 798, 799, 800, 801, 802, 803, 804]], [4, 5330, [60310, 60382, 60454, 60518, 60587, 60661, 60735], [17351.115, 17406.789, 17353.451, 17503.618, 17458.147, 17296.956, 17255.533], [60169.268, 60301.807, 60287.811, 60105.2, 60318.976, 60288.716, 60325.219], [26.892, 20.5, 25.132, 24.235, 42.088, 19.452, 41.566], [12141.137831409009, 7689.684670362485, 8628.286147736713, 5901.421976368512, 7295.58922336462, 8941.938689871351, 820.6467127085328], [790, 791, 792, 793, 794, 795, 796]], [5, 5342, [60619, 60694, 60767, 60830, 60884, 60942, 60996, 61040], [37188.812, 37186.378, 37291.218, 37241.601, 37276.017, 37280.774, 37210.757, 37252.797], [71704.345, 71723.521, 71761.556, 71714.533, 71757.107, 71751.076, 71679.172, 71778.707], [25.199, 22.843, 18.432, 28.86, 23.788, 29.949, 18.172, 29.862], [2075.3909245309337, 1864.763230413022, 973.9546136594217, 1604.4818410159721, 1231.0212511931804, 927.2814412254094, 17679.38088381129, 1217.2395147971997], [794, 795, 796, 797, 798, 799, 800, 801]], [3, 5346, [60701, 60779, 60841, 60888, 60946, 61001, 61046, 61109, 61169, 61234, 61293], [43828.418, 43695.811, 43654.3, 43832.611, 43912.257, 43882.387, 43883.747, 43850.133, 43851.759, 43867.626, 43905.632], [37344.813, 37361.21, 37379.314, 37400.63, 37458.227, 37517.769, 37526.892, 37467.235, 37380.891, 37372.479, 37326.119], [17.74, 15.969, 19.21, 18.139, 13.308, 11.878, 17.454, 12.798, 17.851, 20.62, 32.449], [3026.601111282843, 7898.517668160681, 6814.604585095203, 1574.7067222944963, 2497.2829213235354, 1294.0000211632025, 2161.8329363462976, 1631.4015745436086, 2090.9663696263774, 1661.1992163269924, 2599.906328029707], [795, 796, 797, 798, 799, 800, 801, 802, 803, 804, 805]], [4, 5357, [60864, 60918, 60969, 61020, 61078], [17091.234, 17182.351, 17139.936, 17221.503, 17349.132], [59646.846, 59821.579, 59824.56, 59892.402, 59952.517], [16.271, 19.243, 14.07, 22.415, 26.655], [1176.00397577455, 11665.295663261155, 1091.7078262728744, 2190.506667274059, 704.7874240313673], [798, 799, 800, 801, 802]], [2, 5383, [61184, 61250, 61308, 61365, 61429, 61507, 61577, 61648, 61712, 61785, 61852], [6220.698, 6209.21, 6328.208, 6412.851, 6555.87, 6588.915, 6725.292, 6772.665, 6861.028, 6812.809, 6683.936], [35314.375, 35307.394, 35230.372, 35259.619, 35294.934, 35322.969, 35409.491, 35420.544, 35438.35, 35510.711, 35399.472], [18.762, 9.321, 12.675, 15.7, 11.724, 11.428, 12.106, 10.601, 10.189, 8.916, 11.23], [1699.6508553130268, 2599.6412195696207, 3077.198258390754, 2009.0158261104252, 2878.0337688521927, 1897.15224398752, 2064.180345950116, 2339.5309323263746, 2113.8325293662188, 2865.2176451171954, 2115.436486814022], [804, 805, 806, 807, 808, 809, 810, 811, 812, 813, 814]], [5, 5388, [61159, 61222, 61285, 61343, 61404, 61478, 61548], [35956.446, 35913.514, 35918.226, 35923.201, 35884.456, 35932.428, 35946.405], [70983.966, 70974.723, 70978.979, 70969.31, 70934.881, 70812.314, 70846.419], [14.717, 11.313, 10.84, 9.498, 15.098, 15.402, 13.866], [953.0968617731411, 1917.8472512948576, 2116.190559665951, 2189.161115714356, 1300.6516651204115, 1591.9130647463198, 1255.3665147174147], [803, 804, 805, 806, 807, 808, 809]], [5, 5389, [61223, 61286, 61344, 61405, 61479, 61550, 61620, 61689, 61759, 61829], [35972.051, 35982.593, 35923.265, 36000.383, 36048.223, 36091.671, 36070.958, 36091.029, 36155.19, 36355.311], [71586.985, 71520.411, 71638.882, 71643.428, 71680.597, 71659.707, 71708.354, 71657.891, 71640.001, 71643.007], [27.008, 21.645, 13.164, 16.852, 14.135, 14.643, 11.327, 12.365, 16.748, 21.298], [861.9475745268692, 2096.344406670077, 1531.6804626647024, 1814.8512123887283, 1863.4807590178962, 2058.2975389461344, 2294.0222912744557, 1061.2006987459147, 1880.0413548028796, 863.5486979035217], [804, 805, 806, 807, 808, 809, 810, 811, 812, 813]], [3, 5391, [61167, 61232, 61292, 61348, 61411], [43146.302, 43202.458, 43235.171, 43284.048, 43395.388], [37784.373, 37820.942, 37811.105, 37816.911, 37875.495], [16.18, 10.334, 24.411, 34.608, 19.801], [1258.3924405065286, 1559.0239891201493, 12452.322312809792, 1450.1738444729922, 2094.7810923247107], [803, 804, 805, 806, 807]], [1, 5406, [61267, 61329, 61388, 61462, 61529, 61600], [23394.123, 23397.714, 23371.514, 23408.518, 23447.961, 23428.737], [12886.873, 12827.665, 12900.743, 12879.334, 12813.283, 12828.629], [28.0, 39.221, 31.115, 26.542, 21.021, 16.535], [1319.4615940792528, 1121.2266554781384, 705.1282090672278, 1394.3214541145057, 2679.6628201388594, 2391.6378792690166], [805, 806, 807, 808, 809, 810]], [0, 5408, [61340, 61399, 61473, 61541, 61613, 61683, 61756, 61827, 61904, 61968, 62027, 62087], [34011.155, 33998.754, 33852.007, 33844.166, 33900.95, 33873.704, 33888.391, 34003.83, 33888.747, 33936.929, 33843.734, 33927.318], [7877.837, 7897.675, 7955.612, 7948.74, 7962.848, 7992.996, 7963.01, 7952.653, 7968.272, 7944.22, 7999.109, 7960.615], [32.515, 31.799, 14.863, 16.76, 16.034, 19.075, 15.305, 12.46, 17.904, 35.297, 17.443, 25.78], [3134.190762567662, 3476.1730902110316, 1638.157669773803, 1687.701248668011, 1421.4491631240032, 1344.9667708641025, 1588.4891631652715, 65760.39715992147, 1511.0559438283005, 1750.8742082825872, 1212.8240035810563, 3363.9618898315875], [806, 807, 808, 809, 810, 811, 812, 813, 814, 815, 816, 817]], [3, 5414, [61349, 61412, 61485, 61557, 61632], [44075.082, 44116.35, 44079.423, 44071.165, 44004.882], [37065.026, 37010.484, 37074.553, 37092.225, 37137.206], [31.367, 15.246, 12.781, 9.336, 22.426], [1935.773066029175, 2648.2652730815776, 2218.6576008058146, 2685.418887897801, 563.2219236867892], [806, 807, 808, 809, 810]], [1, 5423, [61597, 61668, 61739, 61814, 61889, 61954, 62010, 62069, 62123, 62179, 62234, 62282, 62345, 62389, 62452, 62525, 62599, 62655, 62719, 62791], [20838.391, 20811.712, 20769.466, 20762.643, 20722.776, 20709.572, 20780.149, 20969.385, 20818.372, 20827.039, 20887.627, 20902.753, 20888.894, 20773.825, 20774.674, 20867.802, 20910.643, 20911.691, 21092.511, 21079.753], [12795.557, 12834.217, 12848.758, 12795.512, 12792.992, 12786.486, 12719.452, 12772.85, 12771.961, 12674.085, 12672.624, 12592.8, 12618.556, 12599.608, 12539.576, 12560.147, 12546.607, 12514.038, 12632.998, 12697.688], [27.92, 25.662, 16.693, 17.127, 19.199, 13.949, 18.654, 32.904, 23.805, 19.049, 26.262, 26.753, 13.067, 13.044, 17.073, 15.891, 32.907, 15.488, 19.011, 24.954], [7330.175499009983, 4691.130293891135, 9466.53207917996, 1864.8802180028113, 1393.4284131209777, 2884.1179177794165, 1071.0578690826346, 1177.0623552294255, 2780.1220971841017, 1608.7357308049757, 1039.5421576826282, 1005.5504273170764, 1343.213898312645, 1174.4107935819432, 826.3747949586846, 1803.692469574584, 1509.3038341507656, 1014.9177089805763, 1473.784891622223, 881.9070239035414], [810, 811, 812, 813, 814, 815, 816, 817, 818, 819, 820, 821, 822, 823, 824, 825, 826, 827, 828, 829]], [6, 5463, [62288, 62353, 62395, 62466, 62533], [28109.826, 28106.886, 28124.54, 28040.766, 28034.284], [71773.511, 71803.45, 71835.191, 71683.681, 71650.509], [21.54, 21.839, 24.879, 32.245, 38.839], [3511.3106874239306, 1739.5693926859967, 3078.245195391843, 1889.9372098251279, 1490.6364416888173], [821, 822, 823, 824, 825]], [0, 5465, [62199, 62250, 62298, 62361, 62411, 62476, 62547], [34688.02, 34642.645, 34654.219, 34657.982, 34667.783, 34599.404, 34611.21], [8226.42, 8222.692, 8193.026, 8417.253, 8495.339, 8453.506, 8532.073], [25.689, 18.383, 34.666, 15.978, 16.756, 21.159, 16.501], [820.310254815493, 1290.2768634907347, 1492.6543024963564, 1503.5503546767254, 1513.744640624508, 1593.8216588534328, 1380.8173618094393], [819, 820, 821, 822, 823, 824, 825]], [4, 5494, [62711, 62785, 62843, 62920, 62988, 63051, 63121, 63195], [17423.173, 17432.91, 17429.325, 17428.525, 17426.203, 17445.296, 17469.209, 17416.597], [59569.963, 59591.857, 59582.585, 59592.474, 59575.129, 59561.184, 59567.537, 59545.347], [20.808, 17.251, 13.236, 11.482, 14.079, 9.485, 13.072, 20.544], [2454.8536013641497, 2006.4743421564378, 1764.8058774141352, 1485.28732591413, 1425.4896287135286, 1680.8629729957454, 1329.4549664799429, 1184.6648194237694], [828, 829, 830, 831, 832, 833, 834, 835]], [4, 5540, [62842, 62921, 62989, 63050, 63120, 63198], [17445.26, 17367.923, 17354.368, 17357.805, 17443.398, 17389.425], [60342.872, 60284.28, 60288.092, 60276.886, 60274.891, 60222.079], [28.393, 12.176, 9.074, 12.483, 25.515, 11.371], [5188.845841039187, 1782.6731265775086, 2151.828309901073, 1440.2475928936924, 3736.7891144446953, 1064.142079459025], [830, 831, 832, 833, 834, 835]], [1, 5563, [63129, 63209, 63291, 63374, 63460, 63534, 63614, 63692, 63767, 63832], [23170.28, 23214.963, 23159.242, 23170.482, 23176.381, 23166.641, 23190.821, 23191.293, 23188.798, 23282.266], [13015.181, 13002.123, 13057.262, 13061.609, 13083.939, 13075.391, 13057.001, 13078.214, 13053.26, 12974.743], [24.056, 8.876, 13.844, 13.708, 21.551, 19.798, 17.106, 8.762, 16.213, 15.258], [1463.043722959929, 2859.20287075075, 2295.0404499174256, 1729.4852866551278, 1375.4352981952284, 1655.2923961628574, 2233.3981570002697, 2339.8954297214586, 2459.8133651881935, 1631.8900709934555], [834, 835, 836, 837, 838, 839, 840, 841, 842, 843]], [6, 5575, [63300, 63379, 63465, 63538, 63621, 63697, 63773, 63836, 63905, 63985, 64055, 64129, 64204, 64266, 64335], [29127.757, 29148.387, 29171.398, 29154.686, 29169.285, 29145.592, 29188.176, 29162.233, 29150.693, 29188.313, 29170.577, 29177.256, 29141.548, 29165.546, 29153.31], [72861.804, 72898.151, 72877.654, 72877.432, 72877.346, 72861.794, 72916.312, 72893.501, 72898.657, 72873.496, 72886.413, 72883.013, 72872.199, 72880.204, 72885.288], [15.557, 9.367, 9.866, 13.784, 12.996, 21.567, 14.883, 12.054, 13.514, 17.118, 12.318, 10.79, 21.939, 11.69, 10.928], [751.204888437619, 1494.2604900995962, 1628.1095908386528, 1731.9361146261128, 2602.2571049105345, 1955.274143816473, 1719.9398664818857, 1917.0721262581455, 1745.7221000038382, 1129.9484386107397, 1579.4188227553334, 2000.2984762221574, 1389.5857815488014, 1843.6786902029996, 1447.6423599908705], [836, 837, 838, 839, 840, 841, 842, 843, 844, 845, 846, 847, 848, 849, 850]], [3, 5580, [63317, 63399, 63481, 63553, 63636, 63713, 63783], [42009.874, 42022.63, 42145.717, 42168.196, 42170.41, 42163.2, 42218.214], [38774.674, 38798.175, 38612.099, 38443.843, 38474.552, 38485.594, 38447.292], [10.705, 14.627, 26.769, 13.697, 11.572, 23.597, 20.777], [3128.759082685364, 2246.614565926905, 6050.492940283865, 2022.8889162735297, 873.3765873791178, 1008.4522970217832, 1620.952727073503], [836, 837, 838, 839, 840, 841, 842]], [3, 5583, [63238, 63320, 63403, 63485, 63558, 63641], [43153.009, 43151.497, 43142.955, 43190.521, 43263.772, 43214.277], [37981.708, 37942.755, 37924.802, 37943.238, 38007.995, 37960.782], [32.143, 15.397, 17.773, 16.326, 13.208, 17.321], [5768.885168815634, 4750.655509733268, 3595.962474514459, 4315.146893843294, 3038.700840021688, 2794.4263018874976], [835, 836, 837, 838, 839, 840]], [4, 5586, [63193, 63278, 63361, 63447, 63523, 63602, 63680, 63750, 63818, 63885, 63965, 64037, 64109, 64178, 64241, 64317, 64381, 64450, 64517, 64592, 64665, 64723, 64797], [16889.241, 17052.233, 16998.311, 16923.439, 17015.774, 17165.871, 17051.939, 17025.521, 17029.106, 17039.424, 16970.606, 17011.292, 17026.627, 16923.59, 16869.077, 16937.192, 16863.823, 16872.947, 16854.184, 16854.674, 16827.692, 16842.368, 16927.255], [58991.635, 59024.59, 58933.613, 58875.157, 58832.528, 58774.814, 58771.628, 58750.297, 58749.77, 58802.565, 58819.257, 58751.352, 58730.367, 58761.331, 58769.876, 58726.475, 58818.757, 58838.985, 58907.089, 58854.118, 58890.226, 58890.782, 58702.71], [20.988, 27.445, 20.32, 15.157, 16.445, 13.429, 9.952, 9.446, 16.948, 12.183, 13.082, 9.074, 9.642, 9.474, 15.236, 21.473, 15.452, 12.51, 12.905, 19.563, 24.732, 21.538, 24.006], [1038.90104939211, 4185.265677526882, 7512.201223793102, 2148.1330138489134, 2897.7624216806844, 2292.2121114441784, 2640.89357697569, 3095.186502129773, 1547.4297474961747, 2106.5435232643526, 3554.566697810608, 2344.047655560938, 2781.2891026593693, 1678.656688222186, 2450.249017545897, 1138.6141712423007, 836.9375553844893, 2192.496762853377, 1400.7701028597166, 1349.2334686770084, 1564.5095272429273, 1369.0420623414605, 1238.9505349148494], [835, 836, 837, 838, 839, 840, 841, 842, 843, 844, 845, 846, 847, 848, 849, 850, 851, 852, 853, 854, 855, 856, 857]], [4, 5587, [63197, 63280, 63363, 63449, 63524, 63604, 63682, 63751, 63821, 63886, 63967, 64038, 64110, 64179], [17644.298, 17544.244, 17726.115, 17612.712, 17673.166, 17625.322, 17622.812, 17572.649, 17613.921, 17600.772, 17582.747, 17631.213, 17589.139, 17566.871], [60537.967, 60413.499, 60356.752, 60446.332, 60463.34, 60572.265, 60597.755, 60589.77, 60608.376, 60594.21, 60551.951, 60510.702, 60600.41, 60587.092], [18.268, 16.868, 15.975, 13.078, 32.304, 11.895, 12.539, 8.737, 16.627, 24.065, 19.256, 24.298, 18.528, 25.587], [22050.393418514963, 3616.9898604881314, 9153.404590821323, 1905.9163931821392, 3890.4288049702004, 2306.397631268943, 2482.775290970834, 2322.7459483473704, 1919.5410125013095, 2705.5319405817518, 6624.281878961488, 3944.3420482685633, 1179.9218940287815, 2048.5819181870093], [835, 836, 837, 838, 839, 840, 841, 842, 843, 844, 845, 846, 847, 848]], [4, 5602, [63364, 63450, 63526, 63605, 63683, 63752, 63822, 63887, 63968, 64039, 64112], [17661.549, 17702.01, 17737.99, 17743.014, 17841.315, 17847.777, 17885.244, 17870.508, 17899.469, 17904.314, 17717.417], [59172.876, 59081.451, 59150.435, 59265.848, 59302.751, 59184.995, 59177.595, 59153.692, 59195.147, 59249.188, 59299.143], [14.615, 22.605, 24.999, 20.281, 14.874, 16.934, 17.364, 17.363, 19.242, 25.074, 18.076], [34685.434850525664, 2491.751073530415, 3753.52809194005, 3369.044957554787, 2481.7956324700617, 4805.138869088672, 3422.8380501223783, 2778.504524869419, 2729.72864602675, 2700.871749794563, 21453.63914096902], [837, 838, 839, 840, 841, 842, 843, 844, 845, 846, 847]], [1, 5604, [63456, 63530, 63607, 63685, 63757], [20451.695, 20431.597, 20486.472, 20508.094, 20512.008], [12743.398, 12747.158, 12737.597, 12744.792, 12754.597], [18.615, 6.048, 4.63, 10.631, 14.243], [1190.4762103298963, 3431.2415372491155, 3167.7491312657344, 1503.3921701489323, 2679.089618163052], [838, 839, 840, 841, 842]], [1, 5605, [63458, 63532, 63612, 63688, 63761], [21554.454, 21537.915, 21564.089, 21480.979, 21450.111], [13162.215, 13176.462, 13177.666, 13286.135, 13213.721], [12.833, 14.292, 14.541, 11.824, 10.001], [1465.5473160230486, 1791.2970164018363, 1712.4174250736369, 1350.186711419494, 1350.9709472995125], [838, 839, 840, 841, 842]], [3, 5612, [63400, 63482, 63554, 63637, 63716, 63784, 63852, 63926], [42575.722, 42582.554, 42651.442, 42594.153, 42685.477, 42660.265, 42608.044, 42665.142], [39079.335, 39090.011, 39014.777, 38970.934, 38938.683, 39017.307, 39008.812, 38931.546], [25.156, 21.332, 20.701, 32.42, 20.044, 21.444, 18.537, 19.805], [3291.2821852100305, 2385.663309226512, 3535.183839804576, 1770.843115594123, 5690.665517713541, 5379.467077982213, 5854.513015025366, 2002.4651780488548], [837, 838, 839, 840, 841, 842, 843, 844]], [3, 5613, [63401, 63483, 63556, 63639, 63717], [42966.149, 42936.197, 42980.322, 43058.466, 43123.673], [37453.706, 37469.689, 37556.581, 37554.196, 37335.746], [15.657, 13.411, 19.057, 17.207, 26.626], [7660.537372728887, 3414.617212750776, 16122.093415122652, 15087.404397982536, 20270.894258883243], [837, 838, 839, 840, 841]], [3, 5614, [63484, 63557, 63640, 63718, 63787], [43360.006, 43257.11, 43295.853, 43205.865, 43214.376], [36872.362, 36851.299, 36917.379, 36908.072, 36871.998], [18.452, 19.416, 15.155, 18.914, 10.626], [10174.075423420054, 9462.624524729472, 49246.354534321305, 3506.3051392576285, 2196.7420298435172], [838, 839, 840, 841, 842]], [1, 5616, [63611, 63687, 63760, 63827, 63895, 63974, 64046, 64119, 64187, 64250], [21122.567, 21070.458, 20949.571, 20961.521, 20948.016, 21019.391, 21007.099, 21107.609, 21306.102, 21090.397], [12807.731, 12836.662, 12768.522, 12776.363, 12733.121, 12811.325, 12834.572, 12837.932, 12717.639, 12729.039], [18.708, 24.676, 16.382, 12.513, 13.22, 21.22, 18.207, 19.026, 25.217, 33.384], [676.6059765100811, 2237.9618730460356, 2640.993272070202, 2871.3251205738447, 2775.8677685761, 4792.99709958724, 7693.467257527318, 10392.596206253183, 1522.1389366494461, 3142.264888932649], [840, 841, 842, 843, 844, 845, 846, 847, 848, 849]], [3, 5626, [64007, 64065, 64140, 64219, 64283, 64348, 64413, 64484], [42127.752, 42117.98, 42158.532, 42205.093, 42067.821, 42023.851, 42068.236, 42092.897], [38691.056, 38667.912, 38565.987, 38678.515, 38653.957, 38671.388, 38717.551, 38701.62], [17.768, 9.236, 13.945, 10.84, 12.35, 11.516, 14.768, 15.965], [18340.094994597715, 2310.359178389093, 2583.214091085159, 2341.862794654368, 2059.755830506353, 2515.873202250797, 1974.970946199161, 1079.6347007293505], [845, 846, 847, 848, 849, 850, 851, 852]], [3, 5628, [63788, 63854, 63928, 64010, 64066, 64141, 64221, 64286, 64352], [43134.155, 43066.409, 43089.109, 43110.631, 43115.559, 43146.102, 43223.941, 43207.649, 43123.679], [37949.52, 37876.262, 37925.469, 37924.576, 37928.129, 37916.387, 38016.012, 38130.548, 38144.32], [17.908, 16.436, 9.766, 14.732, 11.643, 9.816, 22.625, 13.055, 24.191], [1410.6957505173273, 12271.944556419327, 2717.2737848461534, 4268.371829704086, 3999.836915307104, 2963.6318703565876, 1021.459946558601, 20163.93343698607, 6618.138118371618], [842, 843, 844, 845, 846, 847, 848, 849, 850]], [4, 5630, [63754, 63823, 63889, 63969, 64040, 64113], [18026.977, 18220.634, 18111.385, 18134.006, 18074.191, 18104.596], [60602.547, 60623.58, 60727.053, 60664.674, 60632.095, 60828.532], [23.426, 22.079, 23.455, 19.088, 19.921, 24.618], [9227.50469778604, 6437.7037411566525, 10354.240801821496, 3619.9864429921004, 5551.305653440647, 3728.5280215587723], [842, 843, 844, 845, 846, 847]], [1, 5632, [63975, 64047, 64122, 64189, 64256, 64326, 64389, 64456, 64526, 64597, 64675, 64734, 64804, 64868, 64938, 65014], [21824.745, 21862.555, 21888.778, 21974.977, 21952.144, 21957.149, 21985.657, 21933.754, 21946.393, 21951.211, 21949.509, 22075.641, 22076.763, 22116.128, 22126.364, 22047.359], [13258.75, 13073.457, 13092.164, 13264.419, 13245.158, 13259.586, 13300.536, 13299.258, 13256.345, 13325.321, 13330.822, 13370.382, 13317.935, 13353.79, 13301.997, 13308.753], [28.024, 40.181, 26.323, 16.211, 14.779, 13.935, 15.216, 23.94, 13.298, 17.854, 13.733, 12.927, 11.197, 12.644, 8.369, 17.703], [4165.14732252591, 1161.7147302211042, 4389.078407132986, 1571.5474230363013, 2128.7603670951057, 1760.2147934033349, 1194.4341878889009, 1720.6098905649105, 1965.1658506963254, 2092.071182310249, 2460.056493639262, 1611.1206506042518, 1506.7932038644453, 2476.0910223755795, 2581.0350072942592, 487.82501266228104], [845, 846, 847, 848, 849, 850, 851, 852, 853, 854, 855, 856, 857, 858, 859, 860]], [6, 5633, [63983, 64054, 64128, 64203, 64264, 64333], [28597.477, 28626.665, 28637.752, 28509.987, 28566.994, 28561.189], [72316.465, 72260.888, 72290.019, 72352.96, 72302.553, 72295.397], [16.821, 13.783, 16.529, 27.173, 16.749, 21.951], [20390.386714585475, 1218.945219373071, 678.2990048865855, 2769.054161359185, 1668.6190485823722, 690.6450039593554], [845, 846, 847, 848, 849, 850]], [0, 5636, [63779, 63844, 63917, 63996, 64060], [34254.208, 34224.673, 34293.458, 34228.869, 34099.129], [8545.563, 8489.84, 8460.39, 8578.415, 8767.604], [21.466, 30.604, 45.392, 31.657, 30.73], [1456.8110403528467, 4812.001343411991, 1920.0893612387167, 1689.885318755476, 5038.04074977453], [842, 843, 844, 845, 846]], [2, 5640, [64028, 64093, 64163, 64234, 64303, 64373], [6431.907, 6422.355, 6470.808, 6350.96, 6262.916, 6155.492], [35285.671, 35367.371, 35328.583, 35441.145, 35452.829, 35352.47], [16.347, 8.733, 10.877, 8.769, 16.98, 15.174], [1993.101883983583, 1775.4622596118227, 2619.850353518463, 2203.190066420222, 2301.3794618022475, 1066.6393123283565], [846, 847, 848, 849, 850, 851]], [0, 5671, [64211, 64275, 64339, 64403, 64470, 64548, 64619], [33862.455, 33855.124, 33848.983, 33882.39, 33910.775, 33954.061, 33862.934], [9177.85, 9194.668, 9207.989, 9206.997, 9249.532, 9228.32, 9132.573], [14.988, 18.123, 9.491, 13.668, 13.39, 18.99, 21.65], [1843.4360192151123, 1351.5929633625694, 2169.1355242602444, 2058.548436059141, 2329.8646375172675, 1126.6490752435343, 513.9005755539132], [848, 849, 850, 851, 852, 853, 854]], [5, 5684, [64344, 64408, 64478, 64554, 64626], [37111.907, 37197.144, 37271.458, 37165.063, 37192.456], [71715.227, 71745.825, 71803.997, 71737.425, 71801.908], [35.935, 30.836, 28.701, 17.488, 28.632], [1363.6541669873204, 2397.2619383797287, 818.4923594640289, 2169.2650497328946, 1118.0638541655835], [850, 851, 852, 853, 854]], [5, 5685, [64410, 64480, 64556, 64628, 64695, 64762, 64825, 64892, 64966, 65045, 65119, 65192, 65284, 65367, 65461, 65543], [37797.126, 37657.18, 37651.286, 37736.853, 37686.374, 37750.579, 37809.8, 37830.531, 37859.694, 37894.174, 37820.745, 37833.588, 37896.976, 37954.517, 37905.905, 37900.068], [71380.989, 71365.225, 71355.531, 71345.035, 71411.266, 71452.531, 71432.106, 71405.661, 71419.868, 71494.024, 71590.221, 71574.918, 71472.453, 71337.862, 71323.614, 71419.743], [29.431, 13.894, 29.393, 26.339, 11.98, 16.751, 15.793, 15.355, 15.509, 13.422, 10.351, 13.08, 7.668, 15.153, 13.071, 13.88], [3535.698452456004, 1784.8703860897301, 1454.8565994407584, 1398.4845535860652, 1076.6003331467011, 2112.7029218691523, 2678.387683275702, 1467.234599077802, 2089.0166129722743, 1814.4485714937716, 2499.9607940384913, 3044.2023968052927, 4770.447189070454, 3337.760718331225, 2267.706921953189, 1944.5101658226354], [851, 852, 853, 854, 855, 856, 857, 858, 859, 860, 861, 862, 863, 864, 865, 866]], [3, 5686, [64351, 64415, 64485, 64559, 64633, 64701, 64768, 64828, 64896, 64972], [43147.191, 43107.593, 43060.863, 43074.694, 43006.307, 43217.971, 43068.337, 43164.896, 43041.631, 43139.873], [38044.284, 37927.575, 37960.568, 37965.482, 37865.476, 37983.443, 38087.293, 38035.228, 38074.058, 38109.023], [19.108, 20.382, 23.725, 28.712, 21.216, 12.979, 24.366, 16.43, 24.108, 17.692], [12929.53529377527, 3916.2675156095224, 4261.200779901228, 4037.8307796976487, 2085.985588981963, 1946.2195655286826, 6551.005232814287, 3656.256422330402, 2680.9613724810024, 4864.171222521846], [850, 851, 852, 853, 854, 855, 856, 857, 858, 859]], [0, 5698, [64474, 64550, 64622, 64693, 64757, 64821, 64887, 64961, 65038, 65114], [34541.396, 34538.838, 34405.755, 34426.211, 34572.527, 34473.241, 34448.786, 34478.054, 34522.778, 34611.337], [7822.883, 7904.788, 7865.383, 7822.442, 7852.416, 7824.185, 7800.647, 7879.545, 7782.254, 7742.048], [18.286, 24.991, 19.078, 27.936, 25.283, 14.973, 24.574, 33.128, 23.73, 23.036], [793.2157425030376, 1163.7882631033879, 1146.226146354975, 1087.0772538433484, 2812.0117741498248, 878.8931660693361, 1011.8256252965307, 943.7552890990582, 738.6910645447743, 1021.1631847298734], [852, 853, 854, 855, 856, 857, 858, 859, 860, 861]], [3, 5719, [64703, 64769, 64829, 64898, 64973], [43760.399, 43667.852, 43660.057, 43553.138, 43648.556], [36635.669, 36531.584, 36580.034, 36434.021, 36417.873], [25.049, 25.255, 17.891, 21.022, 16.876], [5071.723823620232, 5388.872668220392, 15280.373562131568, 2406.5688988433226, 9495.018509583178], [855, 856, 857, 858, 859]], [0, 5726, [64754, 64819, 64886, 64960, 65037], [33986.979, 34017.78, 34134.933, 34063.147, 34079.88], [9160.975, 9201.725, 9180.363, 9162.362, 9159.89], [26.478, 15.232, 20.522, 14.505, 22.335], [1354.4573308197585, 902.2599451071601, 1361.529329437658, 1017.032913710628, 1046.4235679212707], [856, 857, 858, 859, 860]], [3, 5739, [64895, 64971, 65048, 65122, 65195], [42462.087, 42371.685, 42392.505, 42406.611, 42419.0], [38743.307, 38750.749, 38713.951, 38811.503, 38802.669], [19.523, 16.666, 15.042, 11.075, 22.574], [13738.661548409515, 1721.9831706039772, 1320.1384954780412, 1232.1526241021104, 12616.403096502178], [858, 859, 860, 861, 862]], [0, 5744, [64958, 65035, 65111, 65183, 65273, 65356, 65449, 65534, 65604, 65673, 65750, 65825, 65904, 65968, 66031, 66117, 66191, 66275, 66358, 66429, 66498, 66568, 66631, 66684, 66744, 66814], [33721.808, 33779.864, 33697.675, 33656.856, 33666.185, 33590.326, 33581.194, 33630.571, 33653.157, 33694.874, 33724.395, 33727.299, 33731.329, 33727.644, 33724.844, 33719.376, 33740.501, 33715.962, 33723.362, 33748.853, 33736.096, 33765.924, 33778.824, 33700.0, 33706.256, 33718.286], [8538.063, 8597.742, 8599.102, 8545.878, 8602.685, 8773.571, 8761.94, 8661.097, 8642.709, 8561.574, 8499.993, 8513.937, 8514.766, 8472.506, 8485.638, 8474.676, 8500.539, 8498.766, 8504.015, 8547.692, 8475.047, 8493.768, 8500.544, 8491.798, 8514.304, 8488.024], [33.138, 22.04, 26.174, 17.645, 18.417, 26.708, 13.759, 8.934, 16.639, 10.266, 10.29, 10.74, 8.954, 9.044, 7.91, 6.724, 8.608, 11.607, 10.852, 12.023, 17.048, 12.832, 10.745, 13.57, 11.499, 8.565], [2477.233651634415, 1255.913066106619, 2342.236789264373, 2611.0898715916087, 724.7083206832554, 1532.1165176348259, 2133.6814491448263, 1975.351167054796, 3316.3792486939888, 2037.6110341037836, 3466.1537157813423, 3021.3217736910533, 3082.1723382793816, 2788.1532842227266, 3657.645122054304, 4064.7700881087912, 3103.401769329724, 3978.737231938821, 1592.5589013253282, 3074.5806517071123, 2052.652441451851, 2295.866454047171, 2254.135204569323, 2826.858551309491, 2758.1621009357177, 3157.9257701119272], [859, 860, 861, 862, 863, 864, 865, 866, 867, 868, 869, 870, 871, 872, 873, 874, 875, 876, 877, 878, 879, 880, 881, 882, 883, 884]], [5, 5745, [64963, 65042, 65117, 65189, 65282, 65364], [37204.219, 37165.776, 37203.713, 37174.141, 37256.945, 37134.699], [71781.565, 71766.496, 71750.174, 71716.129, 71768.35, 71648.521], [22.902, 24.635, 22.864, 28.585, 28.698, 20.341], [2421.0838637410475, 2955.616613115566, 1923.0461999824165, 4179.823452457622, 2427.956067508516, 19081.729410444168], [859, 860, 861, 862, 863, 864]], [5, 5771, [65363, 65458, 65541, 65611, 65681, 65760, 65831, 65912, 65976, 66042, 66124], [37074.21, 37067.202, 36992.045, 37123.533, 37110.503, 37090.793, 37115.879, 37067.716, 37094.091, 36998.453, 36969.506], [71603.79, 71630.927, 71647.736, 71744.498, 71674.344, 71695.162, 71713.88, 71615.472, 71664.615, 71456.104, 71373.569], [49.23, 24.998, 39.864, 30.37, 18.539, 18.344, 18.804, 20.62, 32.536, 24.67, 21.231], [2329.813085438579, 4338.479726131066, 3483.6621301012215, 3482.6328291233667, 9216.794640123424, 3645.92841200644, 6274.723670006549, 2458.65508008966, 3484.0255438572694, 2366.9903425626276, 1038.9860636362334], [864, 865, 866, 867, 868, 869, 870, 871, 872, 873, 874]], [3, 5818, [65986, 66050, 66132, 66210, 66291], [43253.123, 43309.969, 43266.272, 43164.804, 43154.722], [36672.406, 36671.327, 36799.45, 36795.499, 36726.413], [34.223, 34.202, 33.644, 24.068, 24.403], [1404.675906887953, 1476.4995540539192, 3514.338249097964, 1269.1245695878686, 1908.0548563363825], [872, 873, 874, 875, 876]], [1, 5823, [65955, 66018, 66103, 66181, 66258, 66338, 66411, 66479, 66551], [23264.762, 23276.364, 23292.78, 23295.089, 23305.042, 23294.504, 23312.859, 23289.808, 23310.239], [12549.862, 12613.134, 12561.01, 12584.968, 12566.466, 12545.764, 12580.377, 12633.774, 12664.238], [10.695, 10.463, 22.519, 11.744, 14.341, 12.241, 12.46, 14.77, 10.915], [1807.2279927396542, 1540.4119700245046, 654.7621115200478, 1606.6260515756194, 1448.6806428880598, 1252.0298294708093, 1410.6303582550931, 1822.3239199820775, 1619.9377184677726], [872, 873, 874, 875, 876, 877, 878, 879, 880]], [0, 5838, [66033, 66121, 66195, 66278, 66360, 66432, 66501, 66572, 66633, 66686], [34331.788, 34435.895, 34467.533, 34486.038, 34548.145, 34592.986, 34591.156, 34693.85, 34592.853, 34616.477], [6645.355, 6705.197, 6749.573, 6728.266, 6776.043, 6864.39, 6911.285, 6984.836, 6885.631, 6828.851], [23.323, 16.3, 12.711, 14.66, 17.922, 6.835, 13.253, 9.588, 13.882, 17.775], [1886.5272040534046, 4036.4406111392973, 3106.7011463255144, 4422.241628842789, 2117.163320922296, 2808.2100018410697, 2903.3369366068086, 3636.3032100039236, 2421.730958841245, 3903.0411336511847], [873, 874, 875, 876, 877, 878, 879, 880, 881, 882]], [5, 5840, [66038, 66122, 66196, 66279, 66362], [35359.725, 35323.526, 35364.166, 35325.223, 35355.486], [71480.819, 71518.38, 71512.088, 71449.92, 71392.331], [26.874, 19.895, 24.98, 27.693, 26.875], [1472.9514915152267, 1702.838401218701, 3394.756759341774, 1848.1315204795085, 1552.5864084108682], [873, 874, 875, 876, 877]], [5, 5841, [66127, 66201, 66284, 66364, 66434], [37151.029, 37253.588, 37226.469, 37183.083, 37182.459], [71532.626, 71748.289, 71755.872, 71717.792, 71675.457], [32.571, 11.277, 14.518, 19.826, 21.277], [7978.132169307556, 3241.183875366665, 3138.5362687342827, 1985.466479900931, 6673.898572747731], [874, 875, 876, 877, 878]], [4, 5852, [66091, 66169, 66251, 66327, 66400, 66472, 66543], [17762.651, 17824.121, 17865.482, 17902.615, 17896.636, 17905.887, 17938.637], [60978.42, 61076.314, 61112.343, 61120.136, 61084.76, 61134.103, 61075.86], [30.655, 12.677, 10.748, 12.391, 16.061, 26.508, 22.058], [2132.5449955575386, 2817.3373328636208, 1928.9245588580097, 2244.0156194149545, 2136.418618566654, 594.3565613967099, 772.0481235453415], [874, 875, 876, 877, 878, 879, 880]], [4, 5853, [66168, 66250, 66325, 66399, 66471, 66542, 66614], [17815.79, 17784.017, 17778.345, 17835.125, 17813.321, 17817.73, 17771.526], [60313.537, 60331.02, 60282.731, 60277.022, 60288.635, 60253.591, 60271.583], [14.304, 16.367, 11.112, 14.745, 17.351, 19.027, 4.485], [1827.9982049913622, 2135.205246023638, 2411.7196591157235, 1494.8620490983456, 2260.6093368338284, 2746.9565038920814, 486.61147468565315], [875, 876, 877, 878, 879, 880, 881]], [5, 5860, [66505, 66576, 66634, 66687, 66749, 66819], [37082.478, 37077.372, 37054.345, 37013.527, 37012.442, 36995.968], [71363.047, 71320.524, 71290.982, 71281.394, 71275.633, 71332.168], [15.24, 21.35, 15.561, 18.083, 13.644, 15.697], [26090.5874398547, 2357.1596313308723, 2385.520634647011, 3655.7311228756025, 1600.1167001074477, 947.6839838207815], [879, 880, 881, 882, 883, 884]], [0, 5893, [66747, 66816, 66877, 66945, 67012, 67070, 67134, 67198, 67263, 67320, 67365, 67416], [34572.675, 34663.083, 34564.997, 34593.246, 34610.421, 34634.274, 34666.041, 34749.104, 34624.791, 34630.142, 34576.441, 34503.383], [7118.572, 7184.548, 7329.076, 7569.797, 7636.342, 7690.747, 7680.434, 7734.384, 7757.638, 7872.715, 7889.93, 7774.984], [29.597, 24.282, 14.898, 22.489, 20.112, 26.757, 34.812, 23.834, 32.258, 26.351, 13.063, 28.138], [3469.078565586348, 1782.485972098478, 2239.3589012002294, 1842.9338988363609, 2488.0931181312058, 1761.3692559289195, 1109.2615557109993, 812.3130847224323, 2532.87796659432, 1264.7864430815102, 1294.8817572575963, 2217.823834019685], [883, 884, 885, 886, 887, 888, 889, 890, 891, 892, 893, 894]], [3, 5898, [66886, 66955, 67021, 67086, 67146], [43347.506, 43288.677, 43363.917, 43331.774, 43381.369], [38255.094, 38280.267, 38247.97, 38163.956, 38210.767], [13.779, 23.065, 25.734, 18.613, 17.89], [1065.2196512035816, 1875.750577092946, 1165.6116414439562, 758.7233267161505, 1036.3927510019846], [885, 886, 887, 888, 889]], [5, 5907, [67015, 67077, 67141, 67203, 67267], [37942.897, 37861.191, 37813.983, 37802.087, 37711.76], [71403.536, 71455.659, 71468.583, 71468.751, 71468.75], [14.326, 23.537, 14.295, 21.982, 24.091], [970.8184901302496, 1411.440757602477, 2531.5245697894707, 1650.8112947176958, 1276.4574207577125], [887, 888, 889, 890, 891]], [4, 5913, [66989, 67045, 67109, 67174, 67239], [17395.353, 17347.106, 17332.093, 17341.069, 17353.037], [60747.035, 60717.441, 60616.973, 60679.045, 60715.648], [27.472, 11.743, 22.116, 15.208, 12.297], [1148.3758349292116, 1775.6501546126608, 2255.041763606134, 1253.2317776064735, 1835.879933258976], [887, 888, 889, 890, 891]], [1, 5922, [67298, 67346, 67396, 67445, 67505, 67547, 67594, 67636, 67685, 67740, 67788, 67841], [20660.333, 20702.885, 20605.215, 20549.757, 20408.909, 20454.393, 20347.8, 20346.785, 20419.141, 20400.543, 20567.149, 20484.163], [12980.904, 12955.017, 13032.773, 12928.231, 12974.618, 12961.515, 13057.978, 13096.874, 13215.727, 13196.395, 13299.826, 13190.042], [22.048, 15.273, 26.178, 19.463, 18.637, 23.71, 15.626, 17.075, 22.909, 15.964, 27.775, 30.479], [4588.997869448639, 2245.6868301788168, 1914.1663078129388, 3506.2344976400386, 1452.876704041495, 3951.406675184533, 2214.604476022941, 2219.2017966749545, 2893.304281086562, 1003.0397883020742, 1575.7309705256093, 1439.9441891970614], [892, 893, 894, 895, 896, 897, 898, 899, 900, 901, 902, 903]], [0, 5936, [67415, 67462, 67518, 67561, 67608], [34519.514, 34428.396, 34447.317, 34324.424, 34305.746], [7387.858, 7572.591, 7676.322, 7683.417, 7677.287], [25.336, 30.228, 23.415, 33.073, 42.218], [5419.920867670316, 3485.4600004780173, 3452.0382759309186, 4188.599238691189, 1270.9181892822005], [894, 895, 896, 897, 898]], [6, 5943, [67410, 67455, 67514, 67558, 67604], [28920.538, 28921.394, 28910.607, 28861.707, 28898.846], [73233.834, 73282.426, 73210.92, 73142.765, 73218.584], [24.069, 19.792, 23.499, 16.194, 30.294], [1589.1292260597127, 894.3116896114186, 2831.0933164434155, 490.9198197854847, 1321.5841664074726], [894, 895, 896, 897, 898]], [4, 5956, [67501, 67546, 67591, 67633, 67682, 67737], [17822.29, 17779.096, 17771.808, 17741.016, 17736.41, 17647.351], [61022.911, 60961.227, 61085.73, 61012.881, 61074.074, 60930.282], [26.352, 24.691, 11.809, 21.519, 9.97, 13.957], [1164.4265975086373, 6542.806651116566, 1992.3775259032936, 2328.5131428150944, 62641.89794668834, 628.8699213670925], [896, 897, 898, 899, 900, 901]], [5, 5973, [67914, 67973, 68018, 68062, 68109, 68159, 68213, 68256, 68304, 68360], [36580.796, 36580.18, 36571.596, 36604.851, 36550.999, 36538.229, 36558.912, 36562.568, 36579.089, 36573.499], [70940.061, 70980.96, 70981.278, 70870.679, 70856.233, 70843.261, 70942.079, 70902.407, 70960.713, 70957.58], [13.883, 22.496, 11.015, 23.052, 23.298, 21.121, 12.679, 13.784, 13.917, 14.315], [1243.6311870543145, 1297.63038907947, 2443.792261872994, 3073.023228311796, 2639.7166613165205, 1955.1283280357993, 2208.4711963604855, 2480.54840905307, 1619.1807305673528, 1550.7835075024286], [904, 905, 906, 907, 908, 909, 910, 911, 912, 913]], [2, 5979, [67882, 67931, 67985, 68032, 68074, 68128], [6659.642, 6786.612, 6926.644, 6896.009, 6842.345, 6781.932], [36495.921, 36483.016, 36516.715, 36441.327, 36604.632, 36471.381], [15.281, 25.235, 21.936, 26.656, 30.154, 16.983], [1310.7175002571607, 1448.3429363636328, 2227.7859865538185, 1134.3422143714372, 4630.394397800742, 865.9565912182873], [904, 905, 906, 907, 908, 909]], [5, 5985, [67971, 68017, 68061, 68108, 68157, 68212, 68255], [35295.744, 35313.256, 35410.124, 35306.867, 35307.754, 35283.822, 35251.031], [71105.469, 71015.093, 70885.87, 70913.117, 71042.345, 70981.166, 70908.561], [22.535, 21.711, 21.005, 20.365, 25.443, 15.465, 17.804], [566.269180881664, 2385.1201567963863, 2008.422269867472, 1983.0235069405296, 2694.1055099647397, 1271.2707261681405, 2515.187197840855], [905, 906, 907, 908, 909, 910, 911]], [0, 5999, [68209, 68254, 68299, 68355, 68418], [33995.373, 33961.048, 33908.074, 33896.967, 33937.056], [6995.222, 7075.539, 7032.19, 6981.553, 6961.838], [11.844, 19.73, 15.743, 8.607, 24.948], [2013.758493861164, 1599.6649267041648, 1675.0954127116781, 2532.6070968266977, 1510.089594733342], [910, 911, 912, 913, 914]], [6, 6008, [68296, 68351, 68413, 68478, 68540, 68613, 68676], [28903.692, 28835.106, 28864.418, 28784.826, 28828.886, 28811.358, 28971.474], [73232.748, 73267.503, 73315.159, 73286.743, 73342.381, 73290.135, 73208.281], [23.553, 18.976, 15.602, 14.213, 12.665, 24.229, 18.106], [2021.0143637644628, 1708.5612188893003, 1774.1117411969908, 1936.9125544479728, 3232.7110963156597, 2023.4160827954456, 15156.554952193186], [912, 913, 914, 915, 916, 917, 918]], [0, 6010, [68302, 68357, 68420, 68482, 68545], [34694.143, 34614.749, 34580.79, 34553.599, 34537.575], [7305.582, 7249.436, 7350.493, 7412.766, 7489.725], [15.528, 16.541, 23.481, 12.941, 17.429], [2633.454763703355, 4018.594145434241, 2226.4910898072335, 2550.4280861742072, 12303.113689102653], [912, 913, 914, 915, 916]], [0, 6030, [68481, 68544, 68619, 68686, 68751, 68820, 68884, 68949, 68999, 69050, 69119, 69173, 69237, 69300, 69354, 69415, 69482], [33963.237, 33990.622, 34004.247, 33972.408, 33983.301, 33957.885, 33970.554, 33951.819, 33846.217, 33971.918, 33976.66, 33924.7, 33945.59, 33936.299, 33777.038, 33719.414, 33916.282], [9062.216, 9074.903, 9115.424, 9107.515, 9161.162, 9072.215, 9137.448, 9110.498, 9128.713, 9171.58, 9179.223, 9225.883, 9176.97, 9212.313, 9124.186, 9185.536, 9123.238], [30.042, 14.933, 15.607, 13.069, 18.469, 21.393, 18.78, 12.972, 15.223, 10.826, 15.131, 9.209, 9.466, 21.699, 38.985, 23.699, 23.036], [3342.615392285432, 1997.442096409841, 2361.979641131365, 2104.1395806721594, 1481.7456755930032, 2134.2534827008312, 1924.7883799267938, 2829.3228519470094, 2571.965456710915, 2566.7681268209317, 2898.467044613541, 3216.749144702919, 3432.3196260007917, 947.2960432505213, 1589.2297158462652, 1744.9673128517895, 1598.9493918133567], [915, 916, 917, 918, 919, 920, 921, 922, 923, 924, 925, 926, 927, 928, 929, 930, 931]], [3, 6034, [68555, 68632, 68701, 68767, 68829], [42978.486, 43022.09, 42960.965, 42938.761, 42985.681], [37115.9, 37045.286, 37125.692, 37215.371, 37196.38], [35.741, 13.962, 19.59, 27.45, 23.166], [2083.5879830548793, 1749.6363263963024, 1809.9914002486526, 2783.944558993016, 2654.010565875719], [916, 917, 918, 919, 920]], [3, 6036, [68430, 68491, 68556, 68633, 68702, 68768, 68830, 68901, 68960], [43320.641, 43327.632, 43281.419, 43406.409, 43510.162, 43512.469, 43505.45, 43518.568, 43510.365], [38289.503, 38224.503, 38103.031, 37975.171, 37988.757, 37945.757, 37998.046, 37912.518, 37914.798], [19.021, 20.939, 24.252, 15.261, 38.15, 22.815, 19.16, 19.319, 12.205], [2547.733737001966, 2092.840691598359, 2245.4471354136826, 3185.176139955254, 1194.6519910830013, 2987.751584466634, 2207.1354220688136, 1620.8459131544996, 1645.6428482024696], [914, 915, 916, 917, 918, 919, 920, 921, 922]], [6, 6045, [68411, 68476, 68537, 68608, 68673, 68744], [28009.693, 27895.37, 27873.595, 27909.66, 27823.849, 28037.349], [71513.245, 71593.275, 71580.189, 71535.988, 71591.577, 71567.767], [12.407, 21.953, 33.16, 19.398, 21.185, 27.151], [69153.22273384791, 1927.5702733125556, 1815.3356447641481, 5896.20374218499, 1777.6528566744353, 18495.536552332393], [914, 915, 916, 917, 918, 919]], [6, 6050, [68611, 68675, 68746, 68815, 68878, 68944], [28447.734, 28387.296, 28329.787, 28395.258, 28225.592, 28354.571], [71200.587, 71137.989, 71142.902, 71150.285, 71266.223, 71274.368], [14.107, 10.901, 23.391, 18.386, 36.159, 17.817], [1668.0815392597608, 1628.543698540227, 2227.979024806307, 1339.6917981098725, 3909.041276323806, 3592.9363611115505], [917, 918, 919, 920, 921, 922]], [5, 6052, [68625, 68695, 68762, 68824, 68890, 68954, 69009, 69061, 69127, 69180, 69243, 69305, 69361, 69421, 69485, 69548, 69599, 69654, 69712], [36736.909, 36749.026, 36817.189, 36814.473, 36866.558, 36805.285, 36669.988, 36718.625, 36583.465, 36421.959, 36457.052, 36430.392, 36525.924, 36584.23, 36571.224, 36697.187, 36631.046, 36544.677, 36570.374], [70959.998, 70964.171, 71087.479, 71032.794, 71199.617, 71212.369, 71174.389, 71123.847, 71131.843, 70974.221, 71045.154, 70922.144, 70949.351, 70988.528, 71013.09, 70969.257, 70979.745, 70940.343, 70972.66], [17.278, 15.922, 13.976, 32.238, 34.864, 35.703, 23.204, 38.162, 30.005, 22.688, 25.256, 19.5, 17.807, 19.245, 24.616, 31.065, 30.366, 19.201, 27.811], [2091.4334007176762, 2535.7008012140395, 68184.83716783985, 2438.5370675451495, 5029.020174284447, 3119.554811286758, 777.6380276567321, 1442.178246995551, 1513.360920094721, 3617.197023219307, 3300.4074522713718, 2440.39610376844, 2560.7799305000585, 1106.7974215387696, 3080.07372423469, 2283.469467230116, 8831.38163594532, 1007.9226587079188, 2412.611181756986], [917, 918, 919, 920, 921, 922, 923, 924, 925, 926, 927, 928, 929, 930, 931, 932, 933, 934, 935]], [1, 6056, [68591, 68660, 68734, 68802, 68860, 68931], [20505.62, 20450.982, 20518.462, 20532.344, 20544.358, 20497.918], [13382.676, 13272.729, 13395.774, 13376.158, 13332.802, 13353.964], [24.136, 23.637, 17.29, 19.155, 21.48, 19.186], [991.4284190045012, 3955.568775129562, 1802.6488401253569, 2730.213602778796, 2632.4000836273594, 1139.7223495215496], [917, 918, 919, 920, 921, 922]], [6, 6072, [68816, 68880, 68945, 68994, 69042], [28671.031, 28714.646, 28710.677, 28771.977, 28789.647], [73198.866, 73225.398, 73254.773, 73110.15, 73257.972], [34.624, 28.977, 24.444, 23.488, 27.784], [2728.4905868179385, 1499.205583653795, 1326.2238469412412, 10688.62463817802, 2849.686253854877], [920, 921, 922, 923, 924]], [0, 6073, [68688, 68754, 68822, 68887, 68951, 69003, 69053, 69121], [34536.299, 34553.818, 34542.209, 34564.828, 34585.581, 34566.452, 34567.559, 34562.755], [7404.075, 7506.323, 7552.303, 7440.158, 7420.048, 7395.162, 7456.642, 7612.388], [18.843, 17.644, 11.787, 11.09, 16.106, 15.301, 17.303, 18.705], [3468.7052202969385, 11564.03811613559, 17125.26107416401, 6578.40708864071, 5439.394869905949, 3431.5615952836715, 13888.49696780135, 6681.430057024359], [918, 919, 920, 921, 922, 923, 924, 925]], [0, 6075, [68888, 68952, 69002, 69054, 69122, 69176, 69240, 69303, 69359, 69418, 69483], [34654.615, 34635.874, 34583.619, 34625.681, 34657.336, 34634.285, 34587.121, 34609.063, 34616.1, 34566.427, 34567.777], [7068.848, 7005.182, 6804.121, 7047.819, 7248.01, 7320.596, 7432.89, 7528.104, 7468.046, 7527.602, 7691.301], [20.987, 24.28, 20.796, 23.261, 28.569, 16.926, 13.721, 11.664, 22.917, 22.335, 28.537], [9881.697027070299, 8046.488294870592, 1708.9380856240919, 8269.51132603267, 5696.295018672544, 5722.4247225580475, 10754.749211062397, 33959.28122316909, 5481.00777521523, 5423.241853550324, 2438.2101102632173], [921, 922, 923, 924, 925, 926, 927, 928, 929, 930, 931]], [5, 6076, [68763, 68826, 68891, 68955, 69010, 69062], [37114.592, 37105.883, 37105.206, 37125.608, 37190.365, 37281.153], [71463.455, 71523.323, 71583.691, 71648.049, 71561.38, 71685.993], [12.846, 18.491, 19.46, 16.651, 17.531, 26.214], [13190.547492244283, 4249.60644904266, 4820.721250978146, 2547.801745377257, 2811.541493491725, 2229.222142753648], [919, 920, 921, 922, 923, 924]], [2, 6079, [68841, 68913, 68971, 69025, 69080], [6717.716, 6790.849, 6812.982, 6802.695, 6868.819], [36360.716, 36392.314, 36453.196, 36414.868, 36460.164], [40.521, 13.918, 12.515, 19.778, 26.185], [1102.807464893464, 644.0492399855459, 1998.3025382914434, 1186.150711306099, 3316.6835214859066], [921, 922, 923, 924, 925]], [4, 6083, [68731, 68801, 68857, 68927, 68983, 69032, 69092, 69153], [17471.595, 17307.413, 17370.856, 17486.395, 17472.734, 17469.41, 17522.462, 17501.599], [59903.424, 59826.351, 59842.96, 59824.249, 59829.495, 59847.982, 59824.333, 59836.839], [29.965, 15.921, 13.954, 14.006, 16.825, 14.724, 26.341, 18.841], [2211.0913620851343, 2107.4659347760826, 1819.422083089022, 1029.5334919864526, 2095.3328529807573, 703.1824737953318, 2327.867332698116, 2476.7475206190024], [919, 920, 921, 922, 923, 924, 925, 926]], [5, 6092, [69128, 69181, 69245, 69307, 69362, 69422, 69487, 69549, 69600, 69656, 69713, 69783, 69845, 69909, 69967], [37551.951, 37515.932, 37564.329, 37571.038, 37605.514, 37642.739, 37718.077, 37757.998, 37622.853, 37621.052, 37764.678, 37697.261, 37698.138, 37705.511, 37697.812], [71710.5, 71690.984, 71768.162, 71730.573, 71718.815, 71706.204, 71717.493, 71730.217, 71781.623, 71799.489, 71748.23, 71751.476, 71742.719, 71716.104, 71710.951], [17.434, 10.609, 11.619, 11.314, 16.116, 10.851, 14.144, 23.406, 33.991, 19.98, 22.701, 17.417, 10.083, 30.927, 32.941], [1435.8784007716067, 2478.617682144929, 1368.2352406948098, 2322.0569105507543, 2066.9208470639564, 1492.5916608733128, 1241.6727139197972, 959.2990812335203, 677.4238286628013, 2081.911051132125, 5451.62409544096, 1224.0488074305229, 1408.5085698511293, 1845.2745164275773, 1218.1187066362804], [925, 926, 927, 928, 929, 930, 931, 932, 933, 934, 935, 936, 937, 938, 939]], [3, 6105, [69250, 69313, 69367, 69427, 69495, 69556, 69606, 69663, 69715, 69787], [42979.264, 42973.204, 43014.723, 43015.965, 43012.743, 43009.716, 42978.7, 43014.745, 42999.492, 42996.579], [37056.076, 37153.475, 37069.767, 37099.187, 37096.243, 37108.691, 37104.345, 37091.332, 37134.011, 37127.665], [24.865, 15.527, 9.045, 10.619, 9.888, 13.358, 11.749, 9.975, 10.382, 12.467], [1288.86485542327, 2166.1050911466705, 4731.136663337076, 3705.2512760934274, 4005.1241215882587, 3171.187398084308, 4320.043343725303, 3588.591110562827, 3587.697936683728, 2917.1434374711666], [927, 928, 929, 930, 931, 932, 933, 934, 935, 936]], [0, 6132, [69544, 69596, 69650, 69709, 69777, 69840, 69904, 69963, 70016, 70081, 70133, 70183, 70230, 70278, 70328, 70378, 70427, 70479, 70530, 70589, 70640, 70684, 70737, 70783, 70835, 70878, 70928, 70975, 71033, 71090], [34444.595, 34507.237, 34627.405, 34625.364, 34596.213, 34583.759, 34616.397, 34619.536, 34593.873, 34603.828, 34630.631, 34640.502, 34656.824, 34670.986, 34614.166, 34634.108, 34608.519, 34615.22, 34580.187, 34594.281, 34568.598, 34578.397, 34526.006, 34554.097, 34536.227, 34526.341, 34534.309, 34628.571, 34636.174, 34507.233], [7441.048, 7508.338, 7496.754, 7507.134, 7466.077, 7454.647, 7442.91, 7419.313, 7445.878, 7492.226, 7494.945, 7448.658, 7420.628, 7510.83, 7668.632, 7687.647, 7777.925, 7713.745, 7704.871, 7795.09, 7865.933, 7829.733, 7789.507, 7824.086, 7845.247, 7904.433, 7905.267, 7944.316, 7867.847, 7826.381], [31.535, 18.781, 13.856, 18.975, 15.612, 15.014, 13.788, 16.23, 15.234, 15.907, 19.776, 23.2, 18.625, 34.655, 21.079, 19.269, 15.733, 30.887, 27.503, 12.313, 14.02, 19.724, 22.724, 26.602, 22.056, 26.811, 27.406, 18.994, 18.626, 23.575], [1074.0564928288557, 4424.979620143638, 5783.995042503133, 4154.079558888235, 3174.861048249266, 4301.3092761652915, 3862.8390421872255, 2607.161691146266, 3463.358931004107, 3854.687524458647, 3733.747056498352, 1822.1482932256708, 2921.1236098781046, 3230.0714062772586, 2293.8975128367797, 2414.8221890509512, 4446.968250742721, 1942.349270388348, 1877.034106440179, 19971.08291252473, 2292.306643679903, 2587.6419793522446, 3410.4132362516316, 4422.043554419455, 2948.079570094674, 1533.9341728228737, 1228.1985796649885, 748.7939719436033, 769.3554032349807, 754.2953422055816], [932, 933, 934, 935, 936, 937, 938, 939, 940, 941, 942, 943, 944, 945, 946, 947, 948, 949, 950, 951, 952, 953, 954, 955, 956, 957, 958, 959, 960, 961]], [5, 6151, [69844, 69908, 69965, 70017, 70082, 70135, 70184], [36504.713, 36503.472, 36501.797, 36545.381, 36559.232, 36559.4, 36540.958], [70905.145, 70865.371, 70936.679, 70907.469, 70967.22, 70960.67, 70959.043], [17.93, 15.055, 13.163, 24.03, 13.498, 20.139, 20.564], [2786.9457154342185, 3206.8388462541475, 3530.503925024781, 3097.123735830738, 2037.588619394345, 2373.5087458562925, 2967.8816589253775], [937, 938, 939, 940, 941, 942, 943]], [1, 6162, [69755, 69817, 69883, 69945, 70000, 70063, 70120, 70168, 70213, 70263, 70309, 70362, 70412, 70459], [20610.981, 20563.949, 20540.857, 20543.326, 20545.606, 20520.659, 20536.188, 20572.053, 20573.05, 20528.183, 20543.171, 20570.617, 20547.677, 20540.059], [12776.363, 12677.527, 12690.548, 12658.416, 12666.9, 12686.231, 12670.051, 12682.934, 12672.991, 12637.03, 12683.288, 12696.708, 12674.436, 12646.742], [34.505, 10.673, 15.82, 16.714, 28.482, 16.579, 15.127, 17.044, 14.614, 8.111, 13.36, 9.922, 20.068, 19.658], [3877.3840807563806, 1475.6266643056413, 1014.7523290411358, 1754.9471618996697, 1062.1754474956267, 866.5022999281571, 1011.1609946130003, 1052.3462802663735, 1602.2694590328645, 1973.1853454525751, 1271.6016895470427, 947.7227530927719, 1059.9585603710009, 796.3718547387048], [936, 937, 938, 939, 940, 941, 942, 943, 944, 945, 946, 947, 948, 949]], [2, 6185, [70046, 70101, 70156, 70197, 70252], [6066.533, 6010.227, 6022.825, 6015.412, 6012.522], [36001.674, 35931.391, 36026.999, 35931.562, 35920.222], [18.178, 30.102, 28.189, 24.401, 24.49], [1203.9018632745779, 1509.6437333469141, 6827.441943147472, 1343.8181505703124, 1973.4824677428514], [941, 942, 943, 944, 945]], [0, 6200, [70327, 70376, 70425, 70476, 70528], [33776.684, 33793.961, 33823.945, 33680.159, 33624.313], [7931.538, 7888.475, 7909.962, 7985.235, 8024.074], [17.063, 14.01, 9.539, 32.714, 27.864], [2222.461469404063, 724.4952209375589, 910.5921597635357, 3809.0850609018285, 2294.024656321372], [946, 947, 948, 949, 950]], [1, 6205, [70312, 70366, 70415, 70463, 70515, 70574, 70626], [21374.228, 21529.4, 21575.962, 21610.317, 21703.372, 21645.229, 21671.915], [13518.299, 13540.184, 13539.681, 13550.467, 13521.09, 13528.189, 13542.935], [19.877, 24.845, 18.673, 14.54, 25.999, 18.481, 14.372], [1917.2098456222466, 1198.4344561466069, 2228.0577199801014, 1344.792442926235, 1068.5981570516826, 898.137392391171, 664.3829423822317], [946, 947, 948, 949, 950, 951, 952]], [5, 6215, [70593, 70643, 70690, 70741, 70788, 70839], [37772.061, 37806.135, 37873.164, 37890.672, 37906.727, 37869.786], [71636.962, 71602.975, 71573.434, 71593.855, 71569.278, 71478.614], [18.827, 18.28, 19.357, 14.163, 15.136, 17.742], [801.9983197448603, 817.2367587067345, 1091.850164449813, 992.0257513178022, 679.1921439854083, 560.2015295969379], [951, 952, 953, 954, 955, 956]], [5, 6274, [71304, 71350, 71394, 71435, 71488], [35354.262, 35376.163, 35358.02, 35348.746, 35325.651], [71119.441, 71083.304, 71205.963, 71223.169, 71135.932], [25.422, 21.533, 23.779, 23.836, 29.309], [1360.440605711722, 4240.104645439439, 1432.257235910176, 2880.7570628747753, 1635.3945853017858], [965, 966, 967, 968, 969]], [0, 6293, [71487, 71536, 71584, 71629, 71674, 71728, 71783], [34551.886, 34594.987, 34554.959, 34530.31, 34567.707, 34618.671, 34629.06], [7757.249, 7741.63, 7712.004, 7786.507, 7672.136, 7806.927, 7803.272], [13.48, 21.395, 11.74, 27.005, 28.339, 21.302, 29.304], [1317.033309971401, 1790.4100009935348, 34618.57321237655, 801.6108976386345, 2558.311654186532, 1452.182526198341, 788.1687654938451], [969, 970, 971, 972, 973, 974, 975]], [0, 6319, [71942, 71985, 72056, 72120, 72191, 72273, 72364], [34677.076, 34684.124, 34700.068, 34645.67, 34751.222, 34620.105, 34536.638], [7116.148, 7136.436, 7165.217, 7314.836, 7090.378, 7139.979, 7039.259], [16.86, 18.242, 9.421, 34.737, 9.973, 22.848, 11.683], [1381.410344257034, 2050.152208807378, 1773.6419181234437, 5512.832681400092, 2200.1761512969074, 4665.527009712469, 80302.0470565946], [978, 979, 980, 981, 982, 983, 984]], [4, 6330, [71969, 72028, 72098, 72160, 72229, 72326], [17020.192, 17113.387, 17209.572, 17251.006, 17104.874, 17246.244], [59590.179, 59662.354, 59707.959, 59829.974, 59666.561, 59528.943], [19.328, 10.451, 22.285, 27.691, 20.081, 47.883], [1396.9452067771601, 3548.119973566965, 8698.671403253322, 3504.2834011957852, 3095.6695294761316, 1607.3654715908865], [979, 980, 981, 982, 983, 984]], [6, 6333, [71979, 72046, 72108, 72180, 72256, 72353, 72441, 72528, 72609, 72701, 72780, 72863, 72944, 73028, 73118, 73216, 73307, 73388, 73463, 73542, 73607, 73682, 73747], [28195.937, 28347.587, 28530.107, 28623.083, 28571.003, 28641.21, 28679.828, 28683.271, 28684.433, 28687.774, 28715.657, 28693.416, 28738.074, 28704.942, 28681.456, 28696.975, 28708.162, 28713.781, 28710.222, 28698.903, 28697.172, 28698.069, 28671.021], [71484.377, 71547.416, 71593.05, 71814.938, 71677.21, 71690.796, 71608.463, 71620.729, 71461.922, 71461.912, 71649.447, 71609.766, 71649.917, 71717.625, 71645.431, 71633.11, 71721.675, 71498.813, 71542.236, 71578.716, 71572.907, 71584.974, 71599.285], [25.978, 14.147, 15.748, 25.581, 20.56, 23.74, 23.774, 19.295, 15.319, 15.504, 18.42, 18.335, 19.256, 26.678, 28.042, 15.099, 23.54, 15.02, 13.369, 11.805, 19.925, 21.115, 16.11], [1078.17124120558, 1119.9070096208995, 25557.967845027222, 4836.470566970128, 11362.803815640727, 10351.829065525031, 15499.258308163402, 8500.009388289642, 5719.6203611163, 5284.110704092292, 6577.809245694821, 4300.800227285158, 4712.554022687335, 2380.489829342737, 5058.338635741168, 6140.992132172919, 3952.200660577022, 3610.921504550565, 2311.313871446592, 1421.1235517260411, 2806.6826410556705, 1961.4101007880279, 681.0152065354339], [979, 980, 981, 982, 983, 984, 985, 986, 987, 988, 989, 990, 991, 992, 993, 994, 995, 996, 997, 998, 999, 1000, 1001]], [0, 6351, [72116, 72187, 72269, 72360, 72445, 72535], [33957.282, 33925.982, 33835.997, 33838.369, 33883.733, 33878.671], [9062.453, 8992.283, 8892.31, 8885.135, 8796.354, 8756.819], [14.008, 12.143, 12.599, 11.216, 13.354, 19.654], [2878.252830035498, 8740.252242173832, 7610.0182169552045, 7612.909694919117, 1177.4438699600996, 1207.7957313765178], [981, 982, 983, 984, 985, 986]], [5, 6356, [72278, 72369, 72454, 72541, 72627, 72714, 72792, 72878, 72961, 73050, 73140, 73240, 73324, 73406, 73481, 73557, 73625, 73698], [36823.711, 36744.352, 36756.385, 36678.071, 36712.172, 36714.322, 36683.21, 36663.579, 36667.898, 36672.19, 36575.728, 36639.295, 36711.01, 36788.015, 36741.376, 36809.323, 36822.76, 36809.264], [70911.595, 70928.814, 70936.153, 70962.433, 70994.463, 70944.436, 70983.801, 70978.566, 70963.572, 70951.14, 70927.592, 70953.131, 70928.468, 70900.116, 70930.245, 70860.304, 70902.646, 70917.004], [10.802, 13.223, 20.402, 24.757, 21.443, 21.364, 10.654, 10.862, 11.935, 12.342, 18.75, 19.2, 28.964, 15.228, 29.895, 17.234, 13.19, 22.868], [3001.4824274290977, 3089.002577866329, 2947.1478513898214, 6830.026381545012, 4554.691067117667, 2935.3392919938324, 7513.207163027503, 4358.113536449628, 4144.870735929674, 6547.895495793778, 3756.3875391863885, 2948.752067073191, 2572.915846431013, 1654.2447991190147, 1556.6380173476964, 1489.7553627226068, 517.5303589902952, 7471.322980697901], [983, 984, 985, 986, 987, 988, 989, 990, 991, 992, 993, 994, 995, 996, 997, 998, 999, 1000]], [5, 6360, [72127, 72199, 72280, 72371, 72456], [37834.253, 37913.876, 37909.243, 37757.533, 37884.914], [71465.707, 71261.89, 71278.601, 71422.665, 71376.869], [22.723, 17.98, 15.889, 23.953, 16.745], [6020.337361154255, 2690.329256393513, 2323.071421640895, 4616.325749709516, 2912.576816281183], [981, 982, 983, 984, 985]], [3, 6363, [72131, 72204, 72285, 72378, 72462, 72550], [42649.313, 42635.467, 42625.166, 42645.95, 42690.385, 42769.834], [39274.357, 39261.51, 39162.573, 39069.304, 39016.861, 39021.198], [14.316, 16.958, 26.363, 14.33, 20.86, 16.807], [1020.8571889936923, 1697.8919875560061, 6854.2022367691825, 11974.624145932732, 10000.410404380546, 26684.915025366252], [981, 982, 983, 984, 985, 986]], [2, 6364, [72087, 72151, 72220, 72312, 72404], [7482.879, 7427.28, 7405.352, 7528.372, 7489.202], [36621.447, 36856.427, 36892.238, 36801.933, 36748.299], [2.604, 11.38, 15.032, 20.085, 18.316], [562.2234082698286, 1066.8345654997977, 719.8937825768697, 702.8476070172471, 2900.661904925316], [981, 982, 983, 984, 985]], [3, 6365, [72205, 72287, 72381, 72465, 72552], [43110.125, 43063.403, 43097.081, 43151.902, 43178.273], [38597.197, 38630.779, 38565.38, 38504.515, 38473.862], [6.329, 9.439, 14.225, 10.909, 10.363], [528.8219309438731, 3298.405253370456, 2442.6421835624146, 5016.6738025889645, 4908.252487773302], [982, 983, 984, 985, 986]], [4, 6371, [72231, 72330, 72419, 72501, 72585, 72677], [17691.859, 17575.44, 17493.518, 17561.359, 17516.52, 17707.883], [60192.779, 60144.749, 59987.652, 59893.613, 59813.61, 59846.633], [9.68, 13.19, 15.647, 11.913, 22.705, 15.213], [166949.7625683148, 69516.82726868684, 26223.954661991895, 64438.27859264392, 10394.118123846232, 20432.614517289985], [983, 984, 985, 986, 987, 988]], [4, 6373, [72030, 72100, 72161, 72234, 72331, 72421, 72502, 72586, 72676], [17860.913, 17791.915, 17802.878, 17793.0, 17796.992, 17798.02, 17770.204, 17848.314, 17868.794], [59088.465, 59000.518, 58958.06, 58982.346, 58970.309, 59019.392, 59002.37, 58999.591, 59003.784], [17.863, 19.545, 15.417, 11.81, 12.572, 21.341, 15.912, 11.657, 15.959], [1074.0575545489025, 2647.7963771999175, 2054.8563150515474, 2086.401826225666, 2556.422702259044, 3244.418662215171, 2533.7266038633193, 2371.325360135773, 994.6114354447081], [980, 981, 982, 983, 984, 985, 986, 987, 988]], [1, 6375, [72241, 72342, 72431, 72518, 72599, 72691, 72770, 72855, 72936, 73021, 73112, 73206, 73299, 73377, 73452, 73531, 73599, 73673], [22851.61, 22935.043, 22945.783, 22970.376, 22947.035, 22858.258, 22903.094, 22949.719, 22844.768, 22656.502, 22637.866, 22683.487, 22664.559, 22686.772, 22664.144, 22600.816, 22636.734, 22654.129], [13279.902, 13230.316, 13230.665, 13227.966, 13215.235, 13236.716, 13220.683, 13214.345, 13200.345, 13174.165, 13145.232, 13159.675, 13179.179, 13178.849, 13156.665, 13142.355, 13187.636, 13163.99], [11.584, 7.849, 6.546, 7.243, 13.925, 17.436, 12.522, 18.096, 25.76, 17.452, 18.765, 10.153, 5.879, 6.181, 10.268, 12.61, 17.354, 17.561], [1597.2364053569538, 4711.202060572218, 3474.612062333078, 3994.565419125837, 2834.1709821054374, 1725.953413652539, 3645.4700530746254, 3735.925865974677, 4540.331177871807, 1273.0543352183427, 1073.9709472854709, 1962.6593732987399, 2214.960573543684, 3357.7702331016276, 809.6143665592739, 693.8812105504016, 828.7116794633868, 728.3569914729729], [983, 984, 985, 986, 987, 988, 989, 990, 991, 992, 993, 994, 995, 996, 997, 998, 999, 1000]], [6, 6377, [72107, 72176, 72253, 72350, 72436, 72526, 72605, 72699, 72777, 72859, 72941, 73025, 73116, 73211, 73304, 73382, 73457, 73536, 73603], [28052.646, 27978.9, 27964.371, 28002.327, 27853.481, 27956.376, 27901.135, 27934.561, 27969.92, 27923.629, 27947.503, 27953.32, 27957.456, 27945.813, 27915.664, 27914.952, 27857.395, 27820.182, 27922.406], [71615.952, 71770.083, 71694.271, 71651.444, 71664.892, 71575.897, 71554.909, 71568.072, 71626.687, 71605.822, 71524.841, 71540.558, 71540.072, 71570.743, 71570.657, 71613.952, 71719.151, 71599.857, 71644.764], [21.323, 16.241, 11.576, 18.799, 12.02, 14.503, 18.752, 14.79, 15.659, 15.551, 17.428, 21.65, 13.777, 20.2, 14.12, 32.851, 24.712, 21.499, 23.276], [14926.66773784833, 3771.9853913260795, 30743.70104769547, 12428.095322308258, 5553.225030480009, 13462.677638836116, 4115.081421836362, 17223.048059150315, 6854.197838209951, 4986.309875844702, 5114.600641649621, 2191.0773887599635, 2190.349837539598, 2847.9955861616886, 1877.0561709726812, 1815.0628090904138, 9104.952444392538, 634.5801396858337, 7630.383909639933], [981, 982, 983, 984, 985, 986, 987, 988, 989, 990, 991, 992, 993, 994, 995, 996, 997, 998, 999]], [5, 6395, [72368, 72453, 72542, 72626, 72715, 72795, 72879, 72960, 73051, 73141, 73241, 73323, 73405], [36736.318, 36751.907, 36709.233, 36744.896, 36643.762, 36765.656, 36653.125, 36604.773, 36687.944, 36621.154, 36641.906, 36718.036, 36639.252], [71685.777, 71589.684, 71548.141, 71585.662, 71690.91, 71645.498, 71690.933, 71645.653, 71684.432, 71574.998, 71669.06, 71695.663, 71566.176], [19.986, 16.529, 18.397, 16.803, 16.313, 29.659, 18.996, 19.557, 17.06, 30.734, 23.059, 18.915, 27.273], [878.4679787524988, 14553.591714665516, 10018.023728083586, 29315.326856267002, 1313.4949257595613, 3454.0174322603193, 1270.0929121264348, 976.4863070449305, 985.1965462978362, 5089.772237232099, 1216.5741210471344, 776.2663179513687, 3031.4249477484987], [984, 985, 986, 987, 988, 989, 990, 991, 992, 993, 994, 995, 996]], [4, 6404, [72333, 72422, 72503, 72587, 72678, 72757, 72842, 72924, 73008, 73103], [17998.952, 17993.714, 17977.378, 17921.914, 17854.825, 17861.286, 17759.76, 17747.74, 17697.991, 17707.126], [60966.041, 60979.512, 61046.239, 61040.869, 60965.915, 60944.843, 60985.745, 60996.813, 61129.125, 61083.108], [17.734, 16.444, 16.136, 15.645, 23.24, 28.497, 26.159, 14.358, 17.206, 17.488], [15010.164536020335, 15805.572711988505, 8096.472186151935, 8537.154469082101, 10714.031527974044, 5440.345034033168, 4059.3166976451957, 19810.50948387909, 1438.7327641424226, 2484.2384863237694], [984, 985, 986, 987, 988, 989, 990, 991, 992, 993]], [0, 6411, [72359, 72444, 72534, 72619, 72707], [33778.914, 33792.948, 33726.58, 33774.1, 33795.733], [8277.163, 8283.19, 8190.11, 8265.217, 8424.778], [32.018, 25.44, 13.029, 15.047, 25.243], [2336.7387552888345, 3972.2358238796583, 2532.035824691739, 3294.8423170532114, 6421.360161533714], [984, 985, 986, 987, 988]], [0, 6412, [72363, 72447, 72537, 72622, 72709, 72790], [34480.226, 34602.548, 34579.215, 34572.595, 34537.003, 34609.298], [7713.111, 7811.815, 7827.659, 7832.108, 7801.593, 7706.589], [19.482, 15.53, 16.487, 12.859, 15.806, 21.86], [26900.98382200475, 5254.935965619345, 9625.846082468292, 4492.19020688673, 5099.8602451349325, 4480.080519715429], [984, 985, 986, 987, 988, 989]], [0, 6413, [72362, 72446, 72536, 72621, 72708, 72788, 72872, 72952, 73038], [34212.764, 34328.32, 34333.241, 34303.718, 34273.771, 34221.913, 34027.115, 34023.716, 34077.079], [6785.048, 6659.091, 6746.585, 6757.847, 6775.101, 6719.453, 6686.221, 6650.032, 6602.432], [24.421, 13.292, 32.418, 19.422, 19.782, 13.554, 15.254, 12.967, 15.358], [2157.330657950925, 1772.304471670164, 1706.0309364907473, 6416.97665839834, 2744.674550765802, 8176.395345436078, 5491.387927830606, 3801.222036847086, 1481.6904582655977], [984, 985, 986, 987, 988, 989, 990, 991, 992]], [3, 6415, [72555, 72642, 72724, 72808, 72895, 72976], [43813.898, 43896.037, 43954.85, 43905.5, 43868.416, 43881.325], [36808.036, 36845.306, 36714.708, 36696.05, 36678.609, 36648.321], [13.032, 11.254, 13.827, 11.593, 18.773, 19.574], [15876.763260790356, 31559.769135234947, 8079.699367345176, 28300.14409806994, 11106.286055279199, 10109.084855435842], [986, 987, 988, 989, 990, 991]], [2, 6428, [72490, 72572, 72659, 72738, 72823], [6722.368, 6760.166, 6733.163, 67
[truncated: 422,724 more chars]
