# Supplementary material for: The lipoprotein Pal stabilises the bacterial outer membrane during constriction by a mobilisation-and-capture mechanism
Source: Nat Commun. 2020 Mar 11;11:1305. doi: 10.1038/s41467-020-15083-5 (PMC7066135; doi:10.1038/s41467-020-15083-5)
Supplement: Supplementary file 3 — Source Data [file 41467_2020_15083_MOESM3_ESM.zip › source_files/PGI_Raw_Data_Figure_1/RKCK19_27_c1_f1_Checked.txt]

[[2, 16, [96, 115, 129, 148, 167, 187, 208], [9502.087, 9631.674, 9558.785, 9476.844, 9503.226, 9488.607, 9636.755], [19423.452, 19523.398, 19625.735, 19773.777, 19755.197, 19765.861, 19772.786], [22.948, 18.844, 21.735, 12.749, 12.568, 8.542, 25.905], [2749.395130774241, 2310.7063361236646, 2308.355097467355, 1604.1352141133423, 2019.684480246787, 3306.728225780567, 1691.6538423542245], [6, 7, 8, 9, 10, 11, 12]], [3, 28, [175, 197, 215, 230, 254, 283, 309, 328, 344, 360, 382], [33652.947, 33654.008, 33576.25, 33579.475, 33426.594, 33361.455, 33443.59, 33351.28, 33338.927, 33440.928, 33458.859], [44320.086, 44304.341, 44255.123, 44251.102, 44226.979, 44322.627, 44227.031, 44287.345, 44284.696, 44354.064, 44303.461], [34.865, 24.942, 16.89, 21.721, 17.894, 15.826, 15.641, 21.78, 22.737, 25.964, 16.146], [772.4411661618036, 1024.0623754302355, 1444.0634735067017, 1815.4905985786104, 2465.8652300110034, 1823.277744166637, 2479.280519019647, 5885.201693472638, 3887.749579365998, 1935.0055442868625, 1338.1912272879615], [10, 11, 12, 13, 14, 15, 16, 17, 18, 19, 20]], [3, 50, [425, 462, 506, 561, 622], [32895.158, 32949.606, 32925.699, 33061.101, 33027.193], [44843.946, 44820.048, 44759.042, 44768.364, 44675.41], [18.318, 22.514, 24.736, 21.085, 23.37], [1061.1361192515515, 1886.5375499997524, 8851.868434913958, 9453.702161048135, 3401.3738566614115], [22, 23, 24, 25, 26]], [2, 57, [445, 483, 528, 590, 656, 713, 766], [10072.704, 9984.163, 9956.116, 9938.896, 9790.599, 9855.568, 9968.288], [19560.14, 19530.916, 19553.057, 19538.871, 19635.446, 19558.551, 19646.236], [18.134, 17.251, 10.205, 12.073, 21.285, 21.0, 25.965], [2034.5178644257485, 14212.40042657517, 2700.6824879172636, 2009.0467791838273, 5121.07975312036, 13135.884488402577, 3826.0103938914144], [23, 24, 25, 26, 27, 28, 29]], [1, 66, [489, 539, 601, 663, 720, 773, 829, 879], [16221.921, 16170.245, 16336.24, 16408.752, 16275.389, 16183.002, 16060.368, 15970.319], [17336.751, 17336.378, 17264.782, 17149.718, 17089.234, 17126.315, 17159.747, 17069.158], [10.621, 23.455, 12.265, 11.126, 9.244, 10.954, 18.253, 13.211], [2591.9797014964392, 1031.08474134461, 2479.783248037341, 2808.191484296805, 2559.649979053648, 2526.7879705043215, 2077.991879566341, 2223.361817183236], [24, 25, 26, 27, 28, 29, 30, 31]], [3, 75, [687, 744, 798, 853, 899, 941], [33234.315, 33020.707, 32981.604, 33117.039, 33095.984, 33091.765], [44412.723, 44480.358, 44485.501, 44417.287, 44293.436, 44078.202], [33.442, 31.355, 34.827, 27.59, 29.452, 22.204], [14447.289578141772, 7582.26984299822, 4138.296033244164, 1169.5762698056876, 4691.028708277382, 1615.2846309585825], [27, 28, 29, 30, 31, 32]], [1, 107, [924, 962, 1006, 1046, 1087, 1130, 1171, 1214, 1249], [16279.338, 16356.303, 16303.601, 16397.869, 16358.847, 16302.958, 16340.329, 16329.836, 16309.908], [17210.897, 17321.828, 17332.718, 17332.801, 17370.264, 17328.373, 17258.22, 17161.474, 17169.379], [12.187, 10.529, 18.852, 8.831, 5.586, 9.392, 8.516, 9.6, 11.49], [2485.3952329526887, 2303.7552848052383, 1491.1488763525072, 2187.3076403554683, 3198.8319514837763, 2833.1076744379957, 2988.5360166889964, 3237.869439917129, 2682.1366501881625], [32, 33, 34, 35, 36, 37, 38, 39, 40]], [4, 111, [974, 1017, 1062, 1099, 1139, 1183, 1220], [23761.676, 23864.998, 23785.578, 23910.725, 23943.26, 23800.499, 23655.58], [47691.511, 47702.488, 47677.501, 47754.474, 47653.799, 47692.745, 47698.818], [20.304, 23.76, 37.939, 21.024, 20.846, 33.735, 35.138], [1883.6319034445908, 2662.7509891944937, 1649.8747105704767, 1789.701460836321, 1407.6672930168818, 1167.5129470158581, 2882.3067781909044], [33, 34, 35, 36, 37, 38, 39]], [4, 120, [555, 620, 679, 737, 792], [23552.792, 23614.536, 23673.916, 23642.615, 23777.987], [47500.997, 47372.132, 47344.927, 47367.538, 47501.553], [13.499, 18.258, 17.623, 17.263, 30.765], [1929.506498705094, 8668.730170699477, 9873.923857353822, 1886.2457575188332, 6974.67468651861], [25, 26, 27, 28, 29]], [0, 123, [1058, 1098, 1138, 1179, 1218, 1255, 1292, 1333, 1360, 1395], [21571.499, 21541.863, 21538.199, 21489.643, 21534.524, 21458.47, 21441.872, 21427.376, 21500.53, 21473.201], [3552.424, 3529.926, 3574.586, 3554.494, 3582.086, 3603.881, 3576.669, 3445.934, 3210.079, 3034.409], [20.327, 13.001, 16.761, 14.553, 16.42, 14.881, 15.116, 20.168, 30.337, 28.738], [3332.1567010905405, 2127.488505262729, 1732.7568891891572, 1605.1344899006367, 14705.884782006244, 1644.5260817546439, 3022.2187716019835, 3781.562530649882, 1170.737012322763, 1642.1132420606139], [35, 36, 37, 38, 39, 40, 41, 42, 43, 44]], [4, 161, [1296, 1334, 1362, 1397, 1438], [23532.878, 23603.769, 23628.733, 23674.79, 23691.596], [47496.347, 47376.402, 47482.652, 47514.712, 47565.111], [27.903, 21.064, 21.005, 26.348, 22.73], [4648.00853170655, 7156.23457702195, 13250.121847943139, 4933.50932266534, 9065.182607021034], [41, 42, 43, 44, 45]], [0, 167, [1479, 1519, 1548, 1581, 1621, 1649, 1678], [21916.417, 21748.625, 21854.828, 22001.272, 22076.508, 22020.476, 22062.83], [4769.41, 4711.282, 4738.932, 4711.833, 4716.667, 4682.717, 4603.372], [18.187, 12.378, 15.462, 17.216, 20.967, 11.419, 13.504], [1546.8834231369017, 1716.6555618235677, 2269.984523386454, 1795.5738439228105, 2366.639830925038, 1512.8141334318682, 855.4629539424747], [46, 47, 48, 49, 50, 51, 52]], [4, 168, [1521, 1550, 1582, 1622, 1651, 1679], [23673.362, 23646.115, 23673.539, 23746.056, 23714.771, 23470.251], [47634.962, 47591.188, 47575.001, 47544.36, 47603.557, 47644.62], [16.883, 9.851, 17.638, 20.477, 13.836, 14.215], [8449.25642001108, 4302.818071659686, 8128.535340984279, 5420.212192835192, 7823.837429035417, 2195.232556323549], [47, 48, 49, 50, 51, 52]], [2, 171, [1421, 1459, 1500, 1538, 1567, 1605, 1635, 1665], [9620.855, 9697.896, 9900.851, 9936.55, 9811.445, 9723.096, 9706.65, 9654.39], [19322.206, 19347.83, 19356.262, 19309.79, 19386.743, 19377.989, 19272.817, 19105.765], [10.284, 12.327, 10.525, 11.605, 14.491, 14.931, 17.537, 17.069], [2215.4429398564926, 2971.909309626106, 2556.800007483942, 3330.875167896678, 1578.1632909232756, 2478.3037069171896, 2868.802865154495, 1229.9094284811688], [45, 46, 47, 48, 49, 50, 51, 52]], [1, 204, [1613, 1642, 1670, 1698, 1720, 1754, 1790, 1816, 1844, 1869, 1903, 1937, 1978, 2017, 2046, 2076, 2107, 2132, 2161, 2191], [15892.538, 15887.83, 15923.251, 15874.431, 15878.696, 15848.744, 15901.047, 15991.256, 16047.288, 15939.273, 15960.173, 15934.582, 16039.644, 15928.651, 15920.139, 15916.462, 15876.157, 15824.921, 15833.713, 15879.447], [16689.393, 16680.007, 16788.576, 16899.507, 16875.393, 16832.472, 16783.658, 16770.959, 16880.049, 16996.65, 17039.023, 17126.76, 17033.226, 17077.951, 17026.217, 17011.853, 16951.398, 17070.278, 17073.665, 17086.964], [17.722, 11.75, 24.637, 19.446, 19.524, 19.331, 15.96, 17.154, 24.237, 17.973, 21.718, 40.515, 21.986, 13.963, 14.585, 16.197, 16.303, 13.688, 12.047, 18.772], [2313.1754820446063, 1594.4244885825733, 1441.6657977421548, 2401.892318021219, 2122.9944591164794, 2434.1367566581316, 1867.9293271652887, 4149.144987547303, 3274.438491930828, 3237.3959949927616, 1102.5226227712058, 1007.2307393803071, 1560.2900067658852, 1935.9287926760517, 1236.2524640550323, 1687.520210765897, 1141.2942651393817, 1448.5269130301194, 1141.0523970011575, 950.4357329214836], [50, 51, 52, 53, 54, 55, 56, 57, 58, 59, 60, 61, 62, 63, 64, 65, 66, 67, 68, 69]], [0, 247, [1944, 1984, 2023, 2050, 2080, 2112, 2137], [21939.604, 21942.899, 21764.07, 21784.261, 21891.915, 21937.016, 21934.396], [4731.473, 4711.44, 4681.83, 4764.746, 4707.696, 4629.722, 4735.113], [31.414, 13.468, 22.074, 23.181, 16.24, 11.933, 14.717], [816.1235495714349, 1175.5301570656127, 861.8668477024872, 1034.7945324404254, 774.8780630840931, 886.872887780882, 531.039134359892], [61, 62, 63, 64, 65, 66, 67]], [4, 276, [2254, 2272, 2302, 2328, 2361, 2385], [23728.5, 23725.551, 23746.776, 23580.99, 23528.555, 23551.347], [47916.986, 47885.881, 47731.35, 47792.722, 47887.38, 47722.718], [18.542, 13.098, 13.67, 9.236, 19.716, 43.143], [2176.459296633593, 3905.841139268227, 3334.171461704122, 1597.2755084319554, 1139.4452086269291, 2850.276380821597], [71, 72, 73, 74, 75, 76]], [2, 303, [2436, 2460, 2487, 2510, 2533], [8574.782, 8589.723, 8566.121, 8596.361, 8520.799], [19969.428, 20024.239, 20005.548, 20006.27, 19985.286], [19.385, 16.619, 10.549, 16.19, 35.081], [1979.1155878909171, 1067.6137118536915, 2002.606133886552, 1799.5755244911672, 910.3353671935405], [78, 79, 80, 81, 82]], [2, 314, [2488, 2511, 2534, 2554, 2574, 2603, 2625, 2657], [10461.436, 10500.426, 10496.52, 10457.346, 10462.459, 10271.984, 10101.931, 10000.739], [19136.857, 19089.459, 19095.994, 19035.653, 19024.754, 18994.852, 18946.608, 18896.483], [35.373, 21.154, 27.223, 11.911, 21.907, 12.702, 10.68, 9.859], [841.6186607430039, 3855.4818280110844, 1769.0712220203416, 2786.7723689507384, 4062.1129292104447, 4492.683786125465, 2564.3316384096547, 2586.135935782089], [80, 81, 82, 83, 84, 85, 86, 87]], [3, 374, [2958, 2982, 3006, 3028, 3050], [33326.764, 33163.385, 33076.965, 33033.363, 33046.005], [45030.451, 45114.788, 45093.451, 45003.965, 45141.036], [19.133, 14.229, 33.844, 20.712, 23.257], [1166.5323838602696, 702.3909291023255, 1236.1846328261145, 500.14205814220736, 718.224339420926], [99, 100, 101, 102, 103]], [1, 380, [2996, 3021, 3042, 3066, 3083, 3102], [15647.03, 15651.512, 15638.512, 15641.593, 15717.098, 15755.862], [16074.891, 16221.416, 16225.765, 16210.282, 16190.016, 16115.592], [20.519, 29.941, 32.408, 20.672, 30.146, 29.837], [2748.716790191957, 1513.036090652193, 1367.726518610736, 1325.639955075672, 1352.5531948534433, 1183.3415561909544], [101, 102, 103, 104, 105, 106]], [1, 410, [3313, 3333, 3358, 3379, 3395, 3414, 3430, 3448], [16398.108, 16330.55, 16313.23, 16203.002, 16178.151, 16269.786, 16217.015, 16210.37], [17081.293, 17188.912, 17343.467, 17454.658, 17588.573, 17655.638, 17631.765, 17580.082], [12.328, 13.363, 12.517, 10.002, 15.317, 11.955, 14.906, 19.372], [1748.2733856834975, 3086.036066792305, 2022.1085735586378, 2443.9850620363777, 2965.872947285217, 1466.6677697745333, 2359.6574084232, 758.4851371719387], [117, 118, 119, 120, 121, 122, 123, 124]], [1, 421, [3473, 3488, 3505, 3527, 3544, 3555, 3569], [16238.535, 16224.615, 16209.123, 16143.824, 16169.66, 16195.176, 16217.203], [17619.899, 17634.862, 17644.014, 17655.118, 17605.699, 17612.472, 17641.619], [13.278, 13.654, 11.073, 12.147, 25.944, 21.341, 20.435], [2181.624524484473, 3165.2895802259695, 3250.156563646409, 3581.32328301297, 1042.9477358798188, 1896.454958056971, 1049.772492278679], [126, 127, 128, 129, 130, 131, 132]], [1, 436, [3624, 3640, 3657, 3675, 3700], [16193.373, 16178.567, 16213.49, 16182.108, 16166.116], [17620.734, 17593.904, 17649.53, 17642.984, 17619.34], [23.224, 13.321, 16.381, 12.932, 31.355], [1592.7089005741116, 1747.478830904387, 2297.623317386721, 2718.2005324910656, 1621.0428356682673], [135, 136, 137, 138, 139]], [2, 456, [3759, 3829, 3904, 3987, 4059, 4119], [9268.689, 9150.467, 9139.565, 9259.108, 9160.894, 9193.505], [19231.848, 19076.308, 19008.93, 19228.383, 19001.964, 19074.017], [11.977, 21.178, 12.173, 31.795, 24.398, 24.281], [110864.92195864185, 6845.06171125646, 491.0600933637351, 27837.370316013443, 1805.5313383758705, 1519.7878294882773], [141, 142, 143, 144, 145, 146]], [0, 476, [3784, 3859, 3942, 4015, 4086, 4143], [21700.38, 21682.954, 21674.946, 21673.522, 21674.644, 21705.438], [3395.043, 3349.346, 3405.24, 3387.47, 3377.711, 3362.913], [12.598, 8.541, 12.427, 6.663, 12.569, 33.013], [1827.2556043785216, 1795.9911932579453, 1768.745348491308, 3193.7583827915155, 2027.1971901705826, 2750.1839481027864], [141, 142, 143, 144, 145, 146]], [0, 511, [4017, 4087, 4144, 4206, 4271, 4334, 4384, 4429, 4484], [22219.193, 22047.089, 22085.849, 22155.744, 22183.475, 22179.875, 22155.799, 22175.825, 22158.991], [3326.412, 3391.335, 3394.493, 3360.654, 3362.572, 3354.899, 3371.611, 3407.404, 3340.911], [26.662, 26.254, 23.913, 15.089, 17.571, 13.564, 18.014, 17.29, 20.011], [2083.775072721217, 4415.907762085393, 3217.6688686973216, 1516.0519831658462, 1449.9314188805913, 1444.505610095314, 1779.872832536432, 1347.1224444423447, 1211.9055959934485], [144, 145, 146, 147, 148, 149, 150, 151, 152]], [4, 512, [4020, 4088, 4145, 4208, 4275, 4336], [23623.003, 23577.123, 23542.432, 23561.207, 23560.594, 23534.033], [47588.092, 47792.227, 47657.53, 47710.445, 47725.918, 47747.806], [31.14, 12.773, 16.461, 15.58, 12.755, 10.497], [2922.6651589722846, 3049.7621845670933, 2194.1342814701325, 1350.4494257363283, 1979.5392315001618, 67232.73332953814], [144, 145, 146, 147, 148, 149]], [3, 529, [4093, 4152, 4216, 4285, 4341, 4392], [33821.956, 33934.31, 33983.988, 34013.467, 34002.451, 33953.223], [44795.506, 44798.397, 44816.584, 44792.035, 44792.505, 44677.853], [14.658, 29.86, 12.744, 24.692, 22.059, 29.773], [1302.3700199218092, 671.2700242697747, 1380.6263231649652, 914.0325901829143, 2314.852907037074, 1263.274609919384], [145, 146, 147, 148, 149, 150]], [4, 538, [4207, 4273, 4335, 4386, 4430, 4486], [22951.904, 22976.971, 23126.151, 23214.784, 23280.22, 23339.234], [46921.08, 46850.847, 46867.49, 46865.485, 47002.551, 47045.19], [19.923, 20.797, 22.77, 18.8, 23.863, 24.268], [18026.954433323997, 1811.1790158417982, 2227.5525701910715, 1363.6181834680324, 1869.3532539333787, 811.2372723646824], [147, 148, 149, 150, 151, 152]], [0, 567, [4568, 4610, 4647, 4689, 4725, 4763, 4797, 4831], [22266.081, 22244.248, 22224.028, 22213.085, 22223.006, 22218.173, 22211.97, 22238.036], [4174.012, 4287.849, 4248.491, 4215.164, 4370.363, 4298.691, 4300.955, 4406.82], [23.162, 19.256, 17.567, 16.958, 12.979, 21.444, 20.599, 16.715], [2930.4120991164937, 2661.118293211648, 1964.0308212475234, 817.862248583797, 1698.2166940327184, 1551.417204175595, 2202.1392319410243, 2232.559402801276], [154, 155, 156, 157, 158, 159, 160, 161]], [4, 569, [4487, 4533, 4570, 4613, 4649, 4692, 4727, 4765, 4800, 4834, 4865], [24384.205, 24433.158, 24489.224, 24468.09, 24477.146, 24523.101, 24561.269, 24447.572, 24419.148, 24359.406, 24295.1], [48780.594, 48581.9, 48707.864, 48638.699, 48745.005, 48639.169, 48511.75, 48694.571, 48724.238, 48780.81, 48784.13], [44.844, 33.465, 32.366, 22.546, 20.346, 18.745, 20.438, 31.689, 23.29, 16.99, 28.225], [2939.9377700484706, 1453.549370161777, 910.0022433319095, 1491.336210133724, 1213.0910838563839, 938.7353587975307, 2593.6475199385272, 2392.9912544290455, 4873.108605958206, 2241.8947999154316, 2855.7319683997102], [152, 153, 154, 155, 156, 157, 158, 159, 160, 161, 162]], [1, 579, [4421, 4479, 4521, 4561, 4602, 4639], [15858.1, 15928.439, 15905.222, 15845.627, 16035.956, 16031.673], [17673.45, 17680.629, 17653.202, 17610.772, 17657.289, 17707.146], [31.817, 21.427, 19.065, 20.53, 22.729, 37.255], [2392.420815106379, 2184.6187158598486, 1547.0934123617467, 2486.2017096185364, 1493.3683950862758, 2312.182478543476], [151, 152, 153, 154, 155, 156]], [0, 596, [4761, 4795, 4829, 4861, 4895], [21389.813, 21428.013, 21410.502, 21460.24, 21506.475], [3325.001, 3161.021, 2976.041, 2982.295, 3045.129], [22.956, 22.373, 22.9, 17.887, 10.105], [762.7619500108916, 4149.961774918094, 1399.6157358367038, 6198.718093945689, 490.3422683441621], [159, 160, 161, 162, 163]], [1, 608, [4790, 4823, 4855, 4892, 4926, 4955, 4992, 5023, 5058, 5085, 5111, 5129, 5157, 5181], [16208.045, 16141.564, 16212.006, 16216.523, 16186.062, 16252.234, 16174.356, 16174.703, 16205.234, 16158.793, 16145.113, 16205.706, 16153.055, 16175.47], [17622.765, 17670.774, 17527.017, 17622.784, 17612.957, 17676.375, 17638.483, 17652.819, 17601.246, 17599.3, 17559.975, 17586.615, 17570.841, 17617.633], [15.286, 17.517, 15.105, 19.042, 18.295, 26.783, 19.727, 13.138, 18.546, 38.594, 19.11, 29.457, 21.948, 17.04], [2620.096606170021, 3255.7931310481654, 1664.6552180145516, 3543.767571102517, 750.1154633177496, 1521.3052960296407, 4447.740796523991, 2039.9221982305155, 2316.878242008311, 916.0344271273652, 1100.9629855894664, 1053.9060191830422, 2130.8810053366815, 1545.6947360812162], [160, 161, 162, 163, 164, 165, 166, 167, 168, 169, 170, 171, 172, 173]], [0, 609, [4830, 4862, 4897, 4932, 4961, 4999, 5029, 5061], [22226.339, 22188.886, 22137.871, 22208.29, 22137.568, 22123.823, 22162.359, 22223.312], [3601.003, 3611.091, 3651.876, 3718.971, 3745.852, 3649.293, 3743.246, 3766.064], [30.188, 34.847, 18.824, 21.413, 28.736, 29.838, 27.416, 27.108], [1577.6641415088307, 1387.8746455297974, 1713.1706618147662, 2146.0028073407293, 3190.6270145332414, 1730.9288211071207, 1696.509522815336, 2622.4133185846204], [161, 162, 163, 164, 165, 166, 167, 168]], [4, 633, [5030, 5062, 5088, 5116, 5133], [22997.477, 22841.407, 22866.359, 22811.441, 22759.801], [46736.014, 46639.493, 46675.318, 46702.594, 46593.344], [39.237, 15.938, 19.772, 24.377, 33.925], [1061.5538904765992, 1888.7263021186711, 1654.943035146047, 3425.1660754939626, 1471.3375608379392], [167, 168, 169, 170, 171]], [2, 721, [5621, 5654, 5683, 5711, 5733, 5756, 5780, 5808, 5842], [9182.911, 9192.14, 9225.047, 9374.431, 9249.486, 9252.704, 9374.205, 9541.132, 9660.195], [19073.545, 19097.729, 18960.14, 19004.889, 19046.393, 19068.653, 19045.613, 19102.948, 19019.495], [22.187, 12.241, 23.737, 29.118, 23.893, 23.063, 12.473, 14.931, 16.421], [1028.2224360808325, 1906.6280270307127, 1575.8361827486312, 3741.151621283731, 1875.9782732563085, 2237.927692206353, 1462.089375029655, 2402.925874878915, 1367.8737519089616], [192, 193, 194, 195, 196, 197, 198, 199, 200]], [0, 786, [6093, 6121, 6145, 6176, 6206, 6231, 6264, 6290, 6315, 6345, 6371], [21801.731, 21764.846, 21775.129, 21759.212, 21776.707, 21797.201, 21787.354, 21782.452, 21772.584, 21786.733, 21791.992], [3094.922, 3091.993, 3114.1, 3077.563, 3087.104, 3079.37, 3078.748, 3082.563, 3080.032, 3054.948, 3067.951], [21.119, 10.04, 10.706, 10.932, 12.213, 11.923, 12.23, 9.376, 10.836, 16.84, 9.675], [1667.7622140040412, 1585.5880573222407, 1646.6127217351795, 2075.49698187067, 1686.7036810509946, 1946.949000460524, 1418.0123794485671, 1624.8285203984044, 1955.7240718025598, 1275.1891205452762, 2008.736968726598], [209, 210, 211, 212, 213, 214, 215, 216, 217, 218, 219]], [0, 803, [6232, 6265, 6292, 6316, 6346], [22162.328, 22182.125, 22119.849, 21960.708, 21994.355], [4603.109, 4620.615, 4636.556, 4816.996, 4687.053], [23.009, 17.696, 15.165, 22.298, 28.486], [693.1872269598041, 934.0240974031003, 1589.6466040381708, 1913.4287745250576, 1313.830947352752], [214, 215, 216, 217, 218]], [1, 834, [6497, 6521, 6548, 6567, 6597, 6624, 6646, 6663, 6690, 6744, 6820, 6904, 6984, 7061, 7138, 7221, 7297, 7372, 7443, 7509, 7581, 7642], [16171.138, 16149.158, 16191.312, 16067.44, 16091.952, 15995.237, 15856.301, 15916.774, 15985.898, 15872.782, 15862.34, 15850.946, 15927.315, 15869.431, 15901.036, 15882.655, 15868.782, 15868.762, 15846.098, 15862.072, 15880.528, 15870.624], [16984.686, 16878.478, 16864.755, 17013.37, 17048.674, 17115.469, 17129.84, 17117.369, 17141.45, 17214.462, 17222.683, 17203.901, 17216.557, 17204.851, 17210.552, 17226.701, 17229.597, 17251.328, 17210.976, 17236.158, 17181.593, 17167.524], [9.818, 7.204, 9.723, 8.42, 15.827, 15.353, 13.969, 11.842, 12.018, 12.926, 10.043, 14.746, 18.073, 19.277, 16.856, 12.561, 12.496, 17.84, 11.704, 14.26, 9.265, 17.054], [1477.012743787204, 2598.3245053543087, 2725.9604822716806, 2876.457539275843, 1659.6213659191103, 1440.0454225484407, 2060.2355119814833, 2580.744043581652, 2299.8938787559023, 2909.8381119560686, 2391.081177905916, 2098.3340173497472, 3124.96131796866, 2353.9657505228206, 1774.3584188305244, 2112.5518491354387, 1792.160403448812, 2319.485001846024, 1798.6196588024204, 1529.1314234233034, 1879.2569697394827, 673.1813253845012], [224, 225, 226, 227, 228, 229, 230, 231, 232, 233, 234, 235, 236, 237, 238, 239, 240, 241, 242, 243, 244, 245]], [2, 869, [6685, 6731, 6803, 6886, 6974, 7052, 7123], [8822.037, 8758.201, 8633.41, 8594.769, 8662.583, 8566.087, 8552.7], [19985.156, 20114.951, 20053.205, 19977.342, 19941.76, 20065.149, 20013.386], [17.014, 15.351, 19.431, 20.498, 25.445, 12.87, 14.136], [31795.238309183176, 1847.1569633574563, 4151.347494097777, 8331.3879939815, 7305.310247225953, 22458.441692751978, 8652.848528075085], [232, 233, 234, 235, 236, 237, 238]], [2, 891, [6895, 6979, 7056, 7129, 7219, 7293, 7370, 7436, 7503, 7576, 7637], [10309.765, 10254.711, 10343.958, 10361.148, 10395.721, 10404.184, 10291.023, 10253.77, 10201.002, 10273.248, 10193.042], [19185.282, 19165.178, 19123.124, 19062.686, 19176.15, 19271.965, 19402.703, 19436.067, 19313.001, 19356.994, 19358.533], [26.013, 21.8, 20.936, 10.923, 16.891, 18.9, 12.487, 14.367, 21.304, 11.639, 28.266], [3876.4328000010473, 4158.095120061713, 3824.747388700383, 3285.9212339376227, 3352.1131549266943, 5135.605281780512, 2027.4612412245033, 2145.5412709453767, 3260.5735652989806, 1958.4722353980117, 2152.0343920629357], [235, 236, 237, 238, 239, 240, 241, 242, 243, 244, 245]], [1, 895, [6901, 6983, 7062, 7139, 7224, 7299], [15778.368, 15824.818, 15932.78, 16042.569, 16126.575, 16046.57], [16396.571, 16374.756, 16490.331, 16428.353, 16409.626, 16434.247], [13.73, 19.207, 21.696, 18.814, 12.428, 18.783], [3038.241223207004, 5879.304419957676, 5090.218306248674, 1302.139055953931, 2516.236544459331, 2755.364292379261], [235, 236, 237, 238, 239, 240]], [0, 899, [6927, 7005, 7080, 7164, 7239, 7315, 7392, 7459, 7527, 7600], [21948.966, 21978.946, 21890.727, 21964.213, 21982.796, 21907.356, 21903.794, 22036.348, 21841.95, 21711.044], [2726.755, 2668.514, 2667.396, 2696.626, 2688.858, 2638.154, 2631.317, 2819.843, 2757.126, 2661.809], [27.588, 16.946, 10.779, 14.678, 19.448, 14.935, 34.853, 37.663, 29.413, 22.54], [968.7151778546914, 15365.74213378526, 5534.635289022511, 5401.363681247814, 2631.272780080264, 34521.67570922181, 5014.839420717216, 4251.675627982043, 719.0448613897682, 710.2082986236818], [235, 236, 237, 238, 239, 240, 241, 242, 243, 244]], [4, 900, [6769, 6846, 6929, 7006, 7083], [23516.951, 23516.723, 23491.702, 23482.942, 23514.91], [48162.261, 48065.876, 48104.417, 48085.194, 48082.26], [28.872, 11.188, 12.88, 25.463, 17.431], [996.5663174636127, 5377.116558946151, 3141.724788192298, 2299.4493849117516, 8546.40380220919], [233, 234, 235, 236, 237]], [3, 903, [6935, 7013, 7090, 7177, 7251], [33173.122, 33232.301, 33170.825, 33126.54, 33149.074], [44099.26, 44145.625, 44163.04, 44129.166, 44064.524], [38.853, 28.537, 17.794, 23.403, 17.669], [1256.0361424263338, 2650.030971623518, 3045.682337144531, 1005.1662579632784, 5973.083669859237], [235, 236, 237, 238, 239]], [0, 940, [7393, 7461, 7528, 7601, 7657], [22119.076, 22135.795, 22140.396, 22098.18, 21991.857], [4589.189, 4561.508, 4501.918, 4649.366, 4508.435], [26.298, 16.572, 18.049, 29.579, 22.995], [1534.6204290352512, 1827.4475276510043, 22050.24438817849, 2322.83071118528, 4879.05932079188], [241, 242, 243, 244, 245]], [4, 941, [7396, 7462, 7530, 7602, 7658, 7706, 7763, 7817, 7862, 7905, 7951], [24164.063, 24187.557, 24171.691, 24147.888, 24321.115, 24244.595, 24185.179, 24163.51, 24149.695, 24202.688, 24198.901], [48747.801, 48769.577, 48732.541, 48738.378, 48590.335, 48676.239, 48713.307, 48727.963, 48764.206, 48749.946, 48736.725], [16.592, 15.912, 15.256, 20.555, 17.817, 16.001, 17.771, 17.007, 13.644, 14.378, 14.05], [1945.5908449411052, 2114.4927840485643, 2179.9480416695856, 573.285607931484, 23058.539265177275, 6391.441784123657, 2069.964749822061, 1623.3827445412658, 1262.2723333209651, 1464.4187835380847, 1133.2679332236962], [241, 242, 243, 244, 245, 246, 247, 248, 249, 250, 251]], [2, 996, [7734, 7792, 7838, 7881, 7928, 7971], [8511.781, 8499.983, 8651.334, 8694.356, 8614.237, 8688.44], [19656.476, 19459.076, 19313.796, 19329.503, 19410.542, 19441.922], [31.203, 21.449, 17.616, 26.316, 23.075, 19.985], [831.1288465098324, 6555.114449571824, 2683.2229455729107, 625.4978212907155, 1935.3672371902696, 6412.053517559863], [247, 248, 249, 250, 251, 252]], [4, 1020, [7861, 7904, 7950, 7992, 8039], [23083.36, 23057.168, 23028.736, 23058.973, 23038.655], [47150.179, 47159.975, 47165.085, 47159.586, 47129.473], [9.199, 11.537, 16.851, 8.431, 18.722], [1759.7339461861964, 3512.579052857963, 2208.916950129389, 2898.9616278741178, 2017.5081817496716], [249, 250, 251, 252, 253]], [4, 1044, [7994, 8041, 8091, 8144, 8186, 8224, 8268, 8312, 8361, 8391, 8430, 8469, 8508, 8545, 8591], [24599.058, 24400.93, 24233.765, 24391.967, 24358.723, 24325.168, 24388.582, 24337.706, 24281.945, 24228.59, 24176.659, 24118.205, 24083.508, 23945.121, 24142.117], [48631.618, 48718.989, 48732.904, 48851.012, 48828.824, 48868.944, 48850.072, 48895.947, 48889.008, 48871.86, 48785.243, 48823.962, 48809.676, 48751.573, 48705.363], [19.784, 23.57, 29.284, 27.73, 19.528, 24.835, 15.305, 17.411, 21.739, 16.865, 33.735, 16.294, 17.965, 24.113, 31.516], [1184.5171377176569, 3007.893653379926, 5717.485751656962, 2373.560175793858, 2131.531623525711, 1862.2437454214964, 1919.2537970634673, 2255.4396090100013, 1703.7586887429552, 1236.338348940764, 1829.9575290311218, 2558.708249310797, 1583.8489697423931, 1267.0117516033858, 1587.878988648875], [252, 253, 254, 255, 256, 257, 258, 259, 260, 261, 262, 263, 264, 265, 266]], [0, 1072, [8139, 8183, 8222, 8264, 8307, 8357], [22030.555, 21969.309, 22029.8, 22238.207, 22048.242, 22004.399], [2749.46, 2689.643, 2757.56, 2871.115, 2862.016, 2757.327], [39.457, 31.748, 33.62, 17.983, 18.17, 12.542], [1908.698452073297, 5285.396114798149, 2478.931103327445, 1614.3701447347548, 1248.7071741298307, 2200.919432638877], [255, 256, 257, 258, 259, 260]], [4, 1073, [8141, 8185, 8223, 8265, 8310, 8359], [22812.078, 22790.82, 22803.266, 22771.727, 22791.316, 22696.16], [46971.984, 46879.486, 46791.689, 46693.588, 46731.836, 46763.114], [31.73, 11.959, 16.877, 26.661, 23.677, 29.189], [5083.832944088122, 2055.0773233626774, 1894.0751762583714, 2581.2153501259345, 1260.9441090893824, 2387.2947903873405], [255, 256, 257, 258, 259, 260]], [2, 1103, [8290, 8340, 8380, 8414, 8451, 8492, 8528, 8571, 8622, 8666, 8707, 8746, 8779, 8812, 8845, 8875, 8902, 8927], [10134.888, 10053.248, 10190.881, 10164.524, 10136.019, 10153.888, 10151.766, 10046.228, 10122.621, 9976.499, 9893.106, 9890.605, 9846.084, 9873.167, 9823.405, 9805.705, 9944.106, 9963.564], [18694.407, 18704.613, 18752.112, 18691.384, 18657.235, 18685.95, 18745.126, 18835.227, 18948.671, 19044.667, 19074.055, 19067.52, 19019.663, 18986.0, 18994.421, 18913.738, 18905.039, 18893.641], [17.083, 26.405, 19.253, 23.182, 23.142, 23.379, 27.127, 16.331, 18.607, 16.486, 17.656, 8.428, 11.31, 10.006, 11.0, 23.877, 15.343, 13.127], [952.7347048110449, 1260.763912859085, 1082.788193964847, 1240.5038870410883, 601.0266783566803, 588.0547808282485, 2055.733869281031, 1685.0109933123604, 1709.1123684970903, 1708.3775663493554, 1248.6731489663007, 1805.6271749813216, 1304.6169712410353, 1762.0023526981888, 1517.159643870042, 3365.700914418463, 1041.6523344999212, 2384.7602797899], [259, 260, 261, 262, 263, 264, 265, 266, 267, 268, 269, 270, 271, 272, 273, 274, 275, 276]], [1, 1142, [8531, 8576, 8628, 8670, 8710], [15808.02, 15801.775, 15750.822, 15785.759, 15731.417], [16267.377, 16206.42, 16308.444, 16354.873, 16388.061], [6.719, 10.478, 12.474, 10.867, 22.892], [620.2597124881759, 2763.3766413659087, 1040.0522795733596, 1121.9550109189845, 1264.43716786785], [265, 266, 267, 268, 269]], [3, 1170, [8598, 8644, 8686, 8723, 8763, 8793, 8828], [33088.095, 33062.689, 33123.996, 33025.061, 33066.951, 33097.36, 33156.387], [45070.818, 45059.29, 45026.274, 45089.858, 45081.097, 45029.946, 45062.724], [20.615, 15.656, 21.684, 22.527, 27.159, 27.457, 15.772], [1098.5640014886367, 1475.6896938744692, 1128.4937312216377, 688.4678250657257, 1078.5714587231753, 1746.1812490470334, 713.6252441678436], [266, 267, 268, 269, 270, 271, 272]], [4, 1203, [8938, 8957, 8988, 9025, 9052, 9076], [24245.916, 24225.661, 24188.073, 24194.513, 24152.31, 24118.932], [48767.814, 48794.46, 48749.522, 48795.047, 48792.489, 48686.388], [19.784, 16.923, 22.128, 21.312, 30.646, 30.208], [25146.245294729328, 2664.203678135921, 2857.5028641220865, 1887.74707352836, 1180.973066394232, 3846.036083812332], [276, 277, 278, 279, 280, 281]], [2, 1262, [9387, 9408, 9434, 9458, 9483, 9501, 9531, 9556], [9034.152, 9016.218, 9041.937, 9171.412, 9178.795, 9364.258, 9429.964, 9284.34], [19058.397, 19062.322, 19075.736, 19004.968, 18998.053, 18953.442, 18858.064, 19007.464], [24.553, 15.005, 21.173, 19.292, 16.604, 17.593, 17.201, 16.385], [5094.708647646766, 1839.225636961133, 1873.25499232607, 2138.48452605916, 890.2251823851701, 2070.3256624349688, 1439.3298381067257, 1105.613529649787], [294, 295, 296, 297, 298, 299, 300, 301]], [0, 1271, [9468, 9494, 9514, 9544, 9570, 9600, 9624, 9649, 9681, 9712, 9735, 9761, 9783], [22168.062, 22207.109, 22102.296, 22196.532, 22147.937, 22149.235, 21983.364, 21966.914, 21973.591, 21986.798, 22003.852, 22055.881, 22008.238], [3930.841, 3893.706, 3924.17, 3774.23, 3774.88, 3789.702, 3759.253, 3655.064, 3609.066, 3766.399, 3961.245, 3817.441, 3911.783], [32.011, 21.358, 16.601, 24.175, 25.91, 18.215, 14.663, 12.124, 16.478, 22.671, 29.374, 17.404, 14.56], [1146.0656521438852, 1531.1468585023597, 1321.3274342447555, 1136.4519056029214, 1605.5376688402, 1747.553278837679, 1725.9201226410823, 1277.808139583655, 1672.837588773704, 1390.3468843536127, 1322.3753552693177, 615.7791447721222, 769.9393755360423], [297, 298, 299, 300, 301, 302, 303, 304, 305, 306, 307, 308, 309]], [2, 1293, [9587, 9617, 9639, 9665, 9702], [9040.779, 8973.15, 9122.592, 9249.03, 9121.62], [19407.756, 19222.294, 19139.922, 19143.089, 19264.384], [15.794, 18.321, 16.963, 18.196, 31.804], [1220.3917471477248, 1873.1998305384368, 1534.920322479908, 1915.8524839713205, 4513.295838881305], [302, 303, 304, 305, 306]], [3, 1298, [9574, 9608, 9629, 9652, 9688, 9715, 9739, 9763], [33322.681, 33382.806, 33306.98, 33345.209, 33178.625, 33123.277, 32918.995, 32873.748], [45171.59, 45176.229, 45163.347, 45048.111, 45096.033, 44940.242, 44902.979, 44888.817], [28.852, 29.122, 14.214, 23.604, 22.105, 23.879, 15.394, 27.214], [1681.5240763313911, 2451.400998209589, 1684.548081085626, 3390.6421455267923, 1529.0444928763116, 2928.76998067113, 906.8035583570255, 1784.4150327715458], [301, 302, 303, 304, 305, 306, 307, 308]], [3, 1369, [10212, 10240, 10268, 10291, 10320, 10348], [34218.523, 34213.204, 34201.26, 34221.344, 34229.128, 34228.854], [44926.652, 45109.426, 45100.934, 45053.51, 45045.414, 44926.351], [27.662, 18.941, 28.924, 18.452, 19.264, 22.852], [973.7324247056657, 1144.1259687180568, 2975.936020966451, 2229.0151038291633, 1751.8115580016213, 978.138423057096], [330, 331, 332, 333, 334, 335]], [4, 1377, [10235, 10264, 10285, 10314, 10340], [23207.066, 23244.748, 23261.392, 23237.677, 23293.871], [47940.294, 47953.947, 47930.946, 47948.134, 47903.201], [19.595, 8.094, 11.136, 12.417, 19.814], [1263.8837846581303, 3237.9960991591342, 2866.121318038891, 2026.877160115956, 1263.1551388391313], [331, 332, 333, 334, 335]], [3, 1384, [10266, 10289, 10318, 10346, 10379], [33146.23, 33153.731, 33166.962, 33204.435, 33279.837], [44712.415, 44676.684, 44697.366, 44740.004, 44688.827], [18.628, 14.029, 13.21, 7.483, 14.253], [1367.2288376054667, 2305.290334037725, 1652.5930037531216, 1550.8037085272006, 2286.2606728464007], [332, 333, 334, 335, 336]], [3, 1390, [10403, 10432, 10454, 10479, 10502, 10526, 10554, 10585, 10634, 10696], [33522.087, 33534.022, 33648.68, 33689.976, 33600.704, 33586.032, 33508.984, 33579.095, 33544.819, 33578.002], [44768.757, 45012.223, 45004.879, 44955.623, 45012.028, 45041.618, 44992.003, 45029.236, 45039.98, 45125.997], [13.531, 13.942, 12.32, 20.267, 29.499, 2.579, 25.347, 10.559, 16.456, 18.346], [2019.5679547401387, 2026.568715623848, 713.8909883550497, 1375.5105759688731, 672.5672418785267, 670.7346106464421, 842.3384029266716, 583.1629472836102, 870.0153924936899, 1033.1032751476812], [337, 338, 339, 340, 341, 342, 343, 344, 345, 346]], [1, 1393, [10392, 10420, 10445, 10469, 10490, 10514], [16539.676, 16547.664, 16479.622, 16442.454, 16215.741, 16109.541], [16901.262, 16910.418, 16912.367, 16973.447, 17013.672, 17118.048], [17.803, 10.818, 12.897, 10.5, 12.288, 10.554], [1073.6281499847476, 1891.999738361998, 2071.1535136861125, 2957.946087033136, 1136.1273599453282, 2245.6003188753275], [337, 338, 339, 340, 341, 342]], [2, 1470, [10722, 10787, 10854, 10929, 10996, 11052, 11112], [9269.729, 9330.546, 9423.457, 9446.938, 9273.822, 9365.856, 9404.556], [18982.511, 18943.04, 18938.102, 18960.571, 19102.957, 19050.446, 19012.037], [18.077, 16.583, 10.783, 12.19, 21.824, 21.187, 20.965], [2471.6298179928517, 5047.456332343595, 3750.9352315444553, 12297.862190912987, 1024.2914745015735, 6520.195861067038, 11986.131399120684], [347, 348, 349, 350, 351, 352, 353]], [3, 1475, [11221, 11278, 11330, 11370, 11414, 11451], [32779.814, 32812.068, 32823.399, 32818.167, 32795.157, 32800.754], [44763.232, 44765.047, 44798.768, 44827.061, 44821.891, 44822.893], [23.781, 18.707, 11.771, 17.45, 23.475, 22.875], [1621.2251434416498, 1878.2393113446656, 1229.3200068115889, 2664.654923074526, 1473.1546897552723, 1499.971996048067], [354, 355, 356, 357, 358, 359]], [1, 1491, [11309, 11354, 11394, 11439, 11469, 11507, 11550], [16489.553, 16525.273, 16416.948, 16469.13, 16313.209, 16261.304, 16270.452], [16603.809, 16466.674, 16320.785, 16346.648, 16457.589, 16397.785, 16419.234], [13.268, 18.516, 8.505, 15.434, 15.451, 11.867, 19.921], [1639.2089678485197, 1543.5440931030723, 1883.04372139262, 1957.9570600970087, 2407.3282604905908, 2085.56265384499, 1966.823137473319], [356, 357, 358, 359, 360, 361, 362]], [4, 1499, [10960, 11023, 11080, 11144, 11214, 11274, 11326, 11368, 11408], [23672.185, 23669.434, 23687.87, 23695.008, 23654.655, 23660.396, 23657.245, 23685.28, 23635.807], [47475.69, 47494.403, 47496.725, 47503.208, 47495.863, 47512.995, 47487.932, 47495.595, 47483.556], [12.95, 10.365, 11.288, 7.857, 8.539, 9.425, 14.375, 9.659, 32.08], [2480.365419549199, 4459.165685903612, 2973.9068547233364, 4860.078206716286, 2737.660823248966, 2068.017984008744, 3112.467245257805, 2017.482727260375, 1207.5399674111404], [350, 351, 352, 353, 354, 355, 356, 357, 358]], [0, 1518, [11079, 11141, 11210, 11270, 11323], [22177.408, 22247.7, 22261.439, 22206.349, 22245.686], [4100.843, 4017.613, 3923.082, 3995.993, 3936.522], [11.205, 23.047, 40.047, 31.228, 23.754], [63697.82473987077, 1818.4183094336151, 2446.6747738057234, 4705.3385040886005, 9089.834740629392], [352, 353, 354, 355, 356]], [3, 1522, [11028, 11087, 11153, 11224, 11280, 11332], [34020.279, 33837.014, 33821.444, 33777.944, 33872.15, 33758.99], [44724.467, 44563.61, 44503.677, 44457.729, 44529.978, 44419.183], [22.283, 33.103, 19.135, 26.064, 27.755, 27.458], [3596.7993617949237, 666.9007751314073, 1182.0466490321412, 2590.4878993396974, 10720.59681740334, 1664.0008621170643], [351, 352, 353, 354, 355, 356]], [2, 1524, [11049, 11108, 11175, 11242, 11296], [8462.999, 8509.517, 8617.418, 8524.513, 8427.847], [19807.667, 19812.015, 19731.816, 19938.374, 19948.799], [22.482, 17.498, 14.722, 12.22, 23.779], [1289.2872635849278, 3968.4431567028187, 2917.665391109495, 2555.1943446316764, 2383.262253062033], [352, 353, 354, 355, 356]], [2, 1526, [11056, 11116, 11182, 11247, 11302], [10173.693, 10034.824, 10170.032, 10056.506, 10097.138], [18875.261, 19062.955, 18937.228, 19049.632, 18965.007], [19.274, 35.37, 20.392, 31.912, 9.806], [1377.6049434478766, 6066.435707446762, 1498.723212493023, 6215.668403254579, 56304.28571268781], [352, 353, 354, 355, 356]], [0, 1553, [11407, 11447, 11480, 11518, 11559, 11592], [22190.25, 22245.695, 22252.811, 22235.85, 22168.574, 22108.057], [2896.187, 2775.71, 2717.041, 2702.077, 2580.753, 2526.015], [16.318, 24.823, 12.948, 20.259, 20.007, 22.593], [1633.8469913144147, 2120.5301470325658, 2115.482375644005, 1595.5922383677375, 2864.0496404171063, 2189.2737264372618], [358, 359, 360, 361, 362, 363]], [0, 1556, [11593, 11625, 11668, 11714, 11752, 11791, 11822, 11861, 11898, 11938, 11972, 12003], [22155.76, 22113.879, 22056.0, 21967.03, 21956.312, 21984.367, 21981.139, 21956.283, 21928.517, 21989.859, 22047.018, 21990.646], [2777.287, 2669.706, 2639.068, 2596.782, 2525.764, 2615.956, 2576.74, 2586.903, 2611.781, 2607.428, 2649.962, 2607.858], [23.838, 13.792, 9.817, 11.206, 7.709, 13.613, 24.586, 23.546, 19.913, 30.861, 15.793, 15.446], [7415.768802416357, 2761.2565105740027, 3221.408643640974, 3379.3554520367175, 3184.0147909123043, 3365.888541815563, 3987.2237968129643, 6015.134952815048, 9356.305283099406, 7503.100449076645, 1307.9991492258762, 2670.765325380144], [363, 364, 365, 366, 367, 368, 369, 370, 371, 372, 373, 374]], [2, 1558, [11582, 11611, 11651, 11700, 11739, 11774, 11811, 11847, 11886, 11924], [10195.798, 10185.278, 10132.052, 10173.979, 10165.56, 10116.266, 10089.616, 9985.907, 10009.871, 10100.337], [18845.855, 18845.282, 18826.542, 18840.309, 18858.388, 18818.86, 18906.057, 18875.718, 18957.182, 18979.555], [13.992, 18.441, 17.56, 16.565, 19.619, 12.121, 29.831, 27.64, 20.972, 26.453], [1715.3371759252718, 1179.1466298895075, 1570.2919868132567, 889.6701599636673, 2423.042962763719, 1668.315796411816, 1207.6344078161287, 3436.5108900155756, 8359.592893178316, 3892.484891567793], [363, 364, 365, 366, 367, 368, 369, 370, 371, 372]], [3, 1614, [11830, 11870, 11907, 11949, 11980, 12014, 12045, 12079, 12110, 12139, 12173, 12208, 12236, 12263], [33679.171, 33700.161, 33781.711, 33860.335, 33852.024, 33893.374, 33809.002, 33803.878, 33783.655, 33734.433, 33687.923, 33592.297, 33808.57, 33634.09], [45048.116, 44937.267, 44899.692, 44902.897, 44857.432, 45037.944, 45161.264, 45147.325, 45152.494, 45213.584, 45148.885, 45105.568, 45089.351, 45111.506], [10.431, 9.99, 11.371, 11.254, 16.928, 17.13, 18.56, 13.861, 13.921, 12.751, 14.557, 29.303, 34.983, 18.329], [1852.6749043982993, 3220.882799060765, 1684.8864721602993, 2886.589334258729, 2344.9567380043304, 1458.9009221278425, 1815.2790601257468, 3890.3464637081383, 1446.2822223461721, 1963.4892028194258, 2306.3941074203003, 1244.6634277345058, 3036.0279892291546, 602.2783235930034], [369, 370, 371, 372, 373, 374, 375, 376, 377, 378, 379, 380, 381, 382]], [2, 1641, [12028, 12060, 12090, 12120, 12155, 12189, 12219], [9065.801, 9082.538, 9191.129, 9136.083, 9068.779, 9027.897, 8957.199], [19967.388, 20036.789, 20038.127, 20106.623, 20048.914, 20014.31, 20115.033], [13.338, 16.456, 24.421, 21.91, 13.131, 14.483, 19.876], [1663.0805131577004, 2068.9522655717947, 1121.1299991404876, 1262.6032383147335, 2071.0045851562663, 1539.0896988552154, 1260.3809052074855], [375, 376, 377, 378, 379, 380, 381]], [1, 1661, [12159, 12193, 12223, 12249, 12284, 12319], [15747.833, 15780.956, 15804.009, 15785.825, 15846.144, 15927.585], [17350.757, 17411.121, 17331.779, 17166.333, 17175.002, 17204.018], [21.482, 11.945, 12.613, 10.095, 8.015, 20.342], [720.0586592401625, 1635.9053333431993, 1866.9122200022807, 1646.9755284003863, 2575.4680887907903, 925.9494364469047], [379, 380, 381, 382, 383, 384]], [2, 1676, [12245, 12283, 12313, 12348, 12387, 12412, 12442, 12477], [9594.686, 9691.181, 9676.758, 9627.083, 9639.035, 9637.23, 9653.029, 9713.005], [19868.099, 19726.024, 19680.197, 19776.429, 19782.675, 19760.037, 19821.366, 19763.788], [32.803, 29.139, 9.784, 10.89, 16.349, 28.19, 13.43, 26.782], [3318.220227915364, 833.3493512313732, 2899.6664002768325, 2829.518573270233, 2651.6092698512143, 1866.596829432232, 2273.706294158827, 1987.8344366529107], [382, 383, 384, 385, 386, 387, 388, 389]], [0, 1677, [12295, 12329, 12361, 12398, 12423, 12454, 12488], [21729.211, 21943.374, 21963.57, 21853.879, 21793.523, 21804.842, 21781.096], [4337.04, 4334.25, 4446.271, 4438.959, 4484.705, 4441.214, 4447.049], [12.995, 10.875, 14.243, 18.051, 15.698, 8.541, 15.186], [1922.25216854945, 2647.8096067368615, 1406.6475953397528, 1620.4776164582477, 1501.3411645148137, 1479.238114764445, 1850.3068844301824], [383, 384, 385, 386, 387, 388, 389]], [4, 1741, [12714, 12740, 12773, 12803, 12833, 12862, 12892, 12920, 12946, 12973, 13005, 13037], [23324.52, 23264.116, 23437.539, 23431.604, 23391.916, 23336.184, 23210.887, 23207.662, 23250.704, 23348.344, 23340.976, 23314.951], [47820.817, 47784.312, 47907.371, 47893.119, 47889.828, 47751.823, 47831.118, 47766.482, 47743.29, 47807.88, 47835.14, 47798.236], [17.81, 17.729, 27.604, 20.213, 12.868, 30.726, 25.007, 14.329, 25.484, 19.332, 24.375, 19.321], [20933.301369172863, 18254.04342134183, 5757.535457441987, 1202.1172852561424, 52301.727205513496, 2319.1714696021154, 2388.9844686642455, 1680.565003487494, 1039.2487435998369, 1890.6978433523218, 1983.2561763541462, 1785.274515044193], [397, 398, 399, 400, 401, 402, 403, 404, 405, 406, 407, 408]], [2, 1836, [13427, 13455, 13487, 13512, 13537, 13566], [10026.653, 9982.867, 9945.759, 9990.236, 9964.43, 9951.01], [19322.563, 19308.221, 19255.488, 19280.271, 19291.29, 19286.152], [28.317, 9.464, 13.893, 8.306, 7.001, 10.155], [466.05662049030735, 2324.786101009422, 1850.6295664933677, 1954.4768477296316, 2763.9517876041227, 2165.21485027001], [423, 424, 425, 426, 427, 428]], [0, 1842, [13470, 13498, 13522, 13548, 13571, 13597], [21664.025, 21805.347, 21854.676, 21836.977, 21814.598, 22012.013], [4736.822, 4740.188, 4743.513, 4720.005, 4705.111, 4629.099], [28.18, 19.239, 14.684, 17.664, 21.924, 13.493], [750.2919259008756, 917.1638431954427, 2074.5517366729214, 1906.038732457746, 1241.1114660282085, 1135.3464916211678], [424, 425, 426, 427, 428, 429]], [3, 1861, [13664, 13692, 13724, 13760, 13801], [33501.031, 33546.243, 33563.781, 33548.772, 33424.849], [44542.621, 44465.717, 44468.158, 44359.281, 44341.08], [26.701, 25.964, 17.669, 22.339, 14.889], [2722.487454741147, 1295.4459861454586, 1464.5527687485535, 2267.444913304628, 1268.8951240218576], [432, 433, 434, 435, 436]], [2, 1863, [13655, 13682, 13709, 13746, 13784], [9025.159, 9081.99, 9154.864, 9265.876, 9047.089], [20059.169, 19973.329, 20016.935, 19976.382, 20048.478], [17.438, 28.786, 11.116, 11.483, 22.553], [2589.768041559329, 2590.1969556482836, 1668.1754292982182, 2093.1457798592714, 1322.590043983599], [432, 433, 434, 435, 436]], [0, 1883, [13718, 13754, 13797, 13836, 13872, 13910], [21571.61, 21569.19, 21523.856, 21508.97, 21675.474, 21722.796], [2948.478, 2876.41, 2860.968, 2787.681, 2721.765, 2810.196], [22.361, 20.149, 15.901, 16.221, 17.984, 23.694], [1604.0307545640464, 2169.048348073209, 1086.013063590004, 1703.1768047624469, 1704.714892890249, 1750.5021767954283], [434, 435, 436, 437, 438, 439]], [0, 1925, [13873, 13911, 13941, 13971, 14003], [22148.842, 22171.905, 22139.606, 22124.478, 22164.469], [4009.324, 4081.453, 4009.105, 4107.623, 4260.841], [23.978, 26.838, 27.633, 16.888, 22.299], [1738.9879093467337, 1114.3565406443424, 1036.0571600785208, 901.4769176339132, 491.3526429537253], [438, 439, 440, 441, 442]], [4, 1930, [14271, 14303, 14334, 14359, 14376, 14405, 14430], [22736.197, 22695.489, 22679.779, 22698.011, 22701.829, 22689.925, 22745.613], [47208.829, 47181.472, 47207.12, 47219.092, 47214.173, 47207.375, 47214.031], [22.337, 10.559, 11.835, 14.186, 11.856, 11.811, 12.103], [1173.6512024136262, 2109.7802378662236, 1509.0567401926337, 2562.260609207292, 1750.5283552411972, 2210.9331505493824, 1221.832748467191], [453, 454, 455, 456, 457, 458, 459]], [3, 1950, [14468, 14522, 14589, 14667, 14736], [33150.092, 33136.103, 33192.014, 33167.72, 33251.207], [44953.026, 44970.141, 44959.724, 44976.344, 44992.075], [25.571, 10.708, 19.142, 9.409, 9.886], [893.0721318312686, 1866.3832516065238, 2422.653233092976, 2713.9384848818186, 2137.0447461432773], [460, 461, 462, 463, 464]], [2, 1974, [14489, 14551, 14624, 14700, 14769, 14834, 14902, 14960, 15024, 15098, 15166, 15244, 15309, 15370, 15438, 15495, 15560, 15621, 15691, 15744, 15806, 15862, 15922, 15969], [8700.707, 8637.3, 8743.773, 8605.582, 8667.896, 8554.967, 8674.998, 8601.4, 8658.666, 8697.609, 8739.356, 8726.867, 8590.035, 8660.395, 8437.834, 8461.133, 8458.335, 8468.767, 8565.546, 8609.12, 8562.078, 8586.132, 8554.114, 8507.576], [19678.974, 19600.288, 19753.612, 19583.457, 19670.066, 19661.092, 19720.906, 19559.941, 19372.963, 19369.833, 19399.045, 19608.296, 19424.336, 19478.767, 19590.06, 19632.437, 19605.371, 19570.347, 19585.483, 19579.627, 19579.893, 19578.092, 19575.531, 19638.582], [19.965, 14.71, 21.749, 12.771, 13.493, 12.625, 18.234, 12.053, 12.352, 9.039, 9.252, 33.649, 19.341, 13.504, 21.03, 26.72, 17.407, 11.024, 24.586, 10.135, 7.305, 12.959, 9.418, 26.977], [8582.256656001728, 2546.2049003442994, 1651.8811372530047, 2632.036210350951, 3167.814399633118, 2316.900625603807, 3816.0783583852312, 2631.0765814667166, 3020.795251043568, 2880.6569709644227, 4035.0083224540995, 4447.953947479731, 1608.3199203914123, 35790.45303509473, 1310.2413899409466, 10284.4964392621, 13271.676793715782, 2217.9590748072314, 5045.421037304177, 1986.9222456426746, 2590.4980462745434, 1628.153020262527, 1932.45336202538, 1514.598949054701], [461, 462, 463, 464, 465, 466, 467, 468, 469, 470, 471, 472, 473, 474, 475, 476, 477, 478, 479, 480, 481, 482, 483, 484]], [1, 1978, [14499, 14560, 14633, 14709, 14777, 14846], [15899.24, 15840.463, 15843.382, 15958.939, 15990.257, 16062.181], [16573.686, 16650.546, 16640.158, 16733.609, 16707.934, 16683.741], [20.43, 30.419, 18.883, 21.975, 23.885, 36.187], [10479.790866499909, 2514.142095214835, 1975.6993365365583, 1291.874739115754, 714.11181438373, 3559.314645365819], [461, 462, 463, 464, 465, 466]], [0, 2001, [14582, 14660, 14732, 14797, 14864], [22110.471, 22127.448, 22161.62, 22135.218, 22181.872], [4327.236, 4334.347, 4403.417, 4360.332, 4224.856], [18.295, 16.331, 12.133, 18.514, 18.226], [1647.4335244699278, 1678.5882804103537, 1247.4083414767724, 1365.0390071218887, 2126.285489473112], [462, 463, 464, 465, 466]], [2, 2014, [14703, 14771, 14838, 14904, 14963, 15029, 15101, 15172], [9945.696, 9802.478, 9806.069, 9794.72, 9808.823, 9790.643, 9778.171, 9781.393], [19353.134, 19458.218, 19465.376, 19459.36, 19473.736, 19454.853, 19487.507, 19499.89], [32.387, 19.208, 11.996, 9.621, 9.865, 12.706, 22.685, 16.264], [10615.84374440288, 1025.717803613863, 1998.5541770986267, 2578.615776956564, 1767.0833333490043, 2067.6146952165973, 1559.5597885958002, 1379.544424555569], [464, 465, 466, 467, 468, 469, 470, 471]], [2, 2033, [14772, 14841, 14905, 14964, 15030, 15102, 15174, 15248, 15315], [10217.048, 10151.021, 10181.313, 10215.726, 10376.342, 10162.989, 10203.407, 10351.111, 10178.438], [18768.194, 18920.997, 18901.444, 18846.798, 18859.085, 18761.303, 18767.378, 18676.225, 18835.741], [30.32, 32.753, 32.069, 27.471, 24.286, 22.525, 29.505, 23.879, 3.657], [867.1630786582957, 4626.543559268403, 5232.183878098192, 1400.4583033735737, 805.4534639872962, 786.8959969656204, 1055.6176644112604, 588.6769381691455, 378.8069129700172], [465, 466, 467, 468, 469, 470, 471, 472, 473]], [4, 2037, [14866, 14931, 14990, 15055, 15129], [23265.212, 23321.703, 23336.55, 23401.211, 23396.146], [47837.026, 47820.104, 47903.89, 47871.958, 47990.992], [16.417, 17.367, 21.906, 40.653, 18.077], [1783.2628004011767, 1732.0796569938423, 640.8051408225672, 1056.8514200999641, 1473.3833067631601], [466, 467, 468, 469, 470]], [0, 2045, [14928, 14988, 15053, 15127, 15199, 15270, 15330], [21772.584, 21907.31, 21807.034, 21853.021, 22049.993, 22133.836, 22143.592], [4714.854, 4782.873, 4672.733, 4602.679, 4490.494, 4359.589, 4298.397], [14.428, 18.494, 22.37, 26.067, 17.102, 14.827, 14.926], [547.2249099094581, 872.7022841721931, 3561.191360750944, 5678.824876593733, 1409.4039663754584, 2560.724676093403, 2141.1832836668077], [467, 468, 469, 470, 471, 472, 473]], [0, 2046, [14930, 14989, 15054, 15128, 15200], [22173.413, 22180.147, 22168.442, 22203.615, 22137.81], [3968.018, 3975.71, 4027.49, 3972.198, 3952.174], [24.178, 27.597, 22.189, 23.662, 25.331], [3357.0112797877996, 2568.7148604450986, 12031.930363504458, 2771.8550465121516, 2636.90561038602], [467, 468, 469, 470, 471]], [0, 2075, [15269, 15329, 15392, 15455, 15518, 15581, 15643, 15709], [21750.538, 21652.589, 21870.731, 21911.891, 21926.995, 22045.615, 22116.111, 22089.928], [4722.633, 4676.747, 4616.97, 4675.286, 4673.025, 4623.034, 4440.631, 4516.926], [20.296, 17.994, 26.205, 15.715, 19.918, 32.689, 24.429, 17.457], [403.32526399023385, 2248.128760639108, 8295.018132427485, 6133.88337687089, 5582.044582667088, 1597.208620595378, 1817.7583498227407, 1023.0841193775901], [472, 473, 474, 475, 476, 477, 478, 479]], [0, 2076, [15201, 15271, 15331, 15394, 15456, 15519, 15582, 15644], [22237.771, 22226.56, 22234.654, 22190.154, 22138.855, 22153.703, 22135.685, 22107.497], [2760.819, 2835.714, 2762.054, 2685.34, 2580.639, 2556.451, 2588.48, 2651.372], [28.396, 21.521, 22.493, 17.795, 13.501, 24.67, 25.125, 24.7], [1340.6517746705215, 1733.500285994226, 2132.838860281933, 1323.941506937193, 1666.0785689179459, 1226.9547718939575, 795.5220071797631, 907.3944708241269], [471, 472, 473, 474, 475, 476, 477, 478]], [4, 2077, [15272, 15333, 15395, 15458, 15520, 15584, 15646, 15710, 15770, 15828, 15890, 15943], [23416.8, 23434.938, 23408.293, 23257.732, 23317.246, 23347.298, 23383.05, 23344.744, 23344.663, 23328.823, 23208.583, 23038.14], [47903.002, 47936.365, 47856.127, 47782.727, 47895.685, 47908.637, 47947.35, 47850.888, 47824.361, 47896.562, 47856.266, 47731.052], [10.878, 18.753, 19.845, 24.357, 17.761, 23.928, 20.266, 19.618, 15.089, 23.886, 27.825, 18.534], [385.1584039375885, 2301.4445568511446, 1935.1788399949892, 1907.1351721784654, 945.6688834506073, 1710.5588101212, 2466.0654477608787, 1778.0072109946143, 2063.1414450369434, 1506.912033282303, 1888.8055352470653, 1621.6654953512539], [472, 473, 474, 475, 476, 477, 478, 479, 480, 481, 482, 483]], [3, 2123, [15404, 15465, 15527, 15589, 15655, 15714], [33195.792, 33196.505, 33222.245, 33213.962, 33283.454, 33284.764], [45119.595, 45060.726, 45065.229, 44870.729, 44912.255, 44875.965], [21.49, 16.57, 13.274, 31.634, 10.1, 17.549], [1275.9349461384202, 1872.1520601326583, 1857.694876710919, 4585.807438713665, 2095.6768151030374, 657.9143167002215], [474, 475, 476, 477, 478, 479]], [3, 2125, [15468, 15530, 15593, 15656, 15715], [34223.375, 34235.068, 34243.755, 34236.274, 34131.551], [45019.356, 44918.215, 44996.413, 45016.351, 45023.192], [14.407, 39.907, 21.876, 25.599, 22.901], [1052.5807337505732, 1443.378765118382, 1368.2297434949608, 766.9489060416367, 11578.185561714454], [475, 476, 477, 478, 479]], [2, 2155, [15748, 15810, 15866, 15926, 15972, 16016, 16059, 16095, 16142, 16187, 16235, 16280, 16323, 16367], [9809.943, 9908.144, 9973.611, 9863.867, 9922.657, 9970.489, 9795.205, 9815.916, 9749.413, 9731.097, 9701.834, 9654.02, 9652.147, 9509.3], [19675.006, 19659.026, 19505.843, 19426.867, 19404.355, 19380.324, 19474.603, 19410.918, 19502.175, 19595.043, 19640.175, 19571.277, 19551.914, 19513.249], [8.225, 19.156, 34.031, 30.939, 19.442, 22.241, 17.664, 16.58, 10.037, 10.206, 20.318, 29.056, 20.17, 56.813], [2157.3826023706442, 2200.660151794596, 2067.42285779101, 3750.4684336255973, 2247.0886028513405, 2370.891907629094, 3099.9058411917017, 2445.693371162451, 2022.758840980193, 2504.2850897278067, 2912.4176056518636, 1731.7164080321122, 1028.00520132677, 1780.8663410337704], [480, 481, 482, 483, 484, 485, 486, 487, 488, 489, 490, 491, 492, 493]], [0, 2161, [15826, 15888, 15940, 15982, 16031, 16072, 16114, 16160], [22073.858, 21991.606, 21842.021, 21858.216, 21740.174, 21864.972, 21820.679, 21789.915], [3796.531, 3612.862, 3749.532, 3817.682, 3658.978, 3617.011, 3527.046, 3526.262], [43.383, 14.11, 26.109, 25.901, 27.205, 21.44, 25.912, 25.914], [1593.8358329491925, 3834.683410106871, 1440.82534561862, 1005.3264377119829, 4654.710408351489, 3735.241199273788, 2337.1511136882355, 1604.5073009414557], [481, 482, 483, 484, 485, 486, 487, 488]], [1, 2204, [16063, 16101, 16147, 16194, 16240, 16286, 16330], [16428.837, 16445.294, 16391.94, 16365.291, 16446.95, 16424.701, 16362.135], [16596.354, 16622.198, 16708.383, 16686.357, 16678.684, 16682.317, 16662.656], [28.346, 11.799, 10.198, 12.573, 17.286, 12.687, 36.063], [619.4480176064504, 2003.040804718658, 3593.643826541163, 2738.682370443398, 1447.944218907837, 1293.2464676373254, 2707.7649347248403], [486, 487, 488, 489, 490, 491, 492]], [0, 2208, [16115, 16162, 16207, 16250, 16297, 16337], [22106.505, 22057.404, 22137.628, 22183.593, 22127.689, 22145.671], [4235.407, 4270.987, 4274.199, 4229.345, 4181.921, 4126.593], [25.598, 28.48, 27.237, 21.229, 17.586, 25.388], [677.651021271596, 2293.0282228418764, 2852.48591075552, 1486.6803138751195, 2101.3415559646637, 1530.3147216336329], [487, 488, 489, 490, 491, 492]], [1, 2233, [16282, 16327, 16371, 16404, 16442, 16476, 16520, 16553, 16589, 16627, 16659, 16689, 16720, 16755], [15656.01, 15688.884, 15732.299, 15763.977, 15752.584, 15682.789, 15652.494, 15653.487, 15621.427, 15638.804, 15728.247, 15684.93, 15620.99, 15584.812], [16565.175, 16488.014, 16458.291, 16550.841, 16578.429, 16565.208, 16634.219, 16787.242, 16877.662, 16888.327, 16781.066, 16708.962, 16860.067, 16888.797], [14.596, 17.947, 16.296, 11.51, 11.076, 20.045, 18.958, 19.49, 17.665, 15.405, 22.067, 26.854, 20.687, 22.925], [1984.9254119871885, 2350.413957121561, 2405.703548260832, 2814.6581601344924, 1767.0633616682069, 2777.0428196327725, 4207.6762506679415, 1889.3328035654367, 1672.1224496466602, 1796.5144297473787, 615.4774651595055, 1193.3842521844988, 922.0252031407191, 2365.6561097373487], [491, 492, 493, 494, 495, 496, 497, 498, 499, 500, 501, 502, 503, 504]], [4, 2247, [16414, 16450, 16487, 16532, 16563, 16604], [23475.418, 23501.395, 23568.941, 23528.381, 23536.95, 23507.264], [48239.896, 48308.032, 48341.667, 48272.397, 48314.284, 48348.918], [30.126, 13.333, 15.677, 17.895, 33.744, 29.955], [6105.240172921373, 1738.1951315647668, 1517.8701672003674, 1439.9444364980313, 1164.1059659342593, 1210.1529309352807], [494, 495, 496, 497, 498, 499]], [2, 2253, [16403, 16439, 16472, 16510, 16550, 16584, 16624, 16655, 16686, 16719], [9395.368, 9286.952, 9273.254, 9184.766, 9171.289, 9141.219, 9074.313, 8994.079, 9001.796, 8922.33], [18873.284, 18927.601, 18995.469, 19005.147, 19003.419, 18997.011, 19086.438, 19147.075, 19216.113, 19250.807], [20.413, 18.154, 21.874, 13.385, 14.254, 17.824, 13.841, 10.473, 14.012, 25.998], [1210.6158624963527, 1679.9325053528119, 2171.735917274224, 1788.8876685651924, 1498.8760586950452, 1542.8186853801408, 1101.2048994935433, 1118.5343011259768, 2033.093971675372, 1178.431018934531], [494, 495, 496, 497, 498, 499, 500, 501, 502, 503]], [0, 2262, [16485, 16531, 16562, 16603, 16638, 16672], [22097.837, 22082.503, 22098.498, 22043.958, 21972.685, 21923.665], [3964.887, 3947.115, 4027.951, 4162.177, 4183.609, 4241.552], [32.032, 21.313, 30.044, 23.879, 33.011, 21.578], [1779.545117552268, 901.0102074341232, 867.8496596916211, 1432.1734092408237, 668.6438672041011, 1720.2061433281704], [496, 497, 498, 499, 500, 501]], [0, 2301, [16803, 16853, 16895, 16933, 16968], [21425.928, 21383.318, 21429.366, 21481.171, 21546.231], [4072.294, 4158.035, 4197.159, 4118.055, 4181.476], [22.162, 23.187, 23.63, 37.021, 46.927], [1754.2369922950652, 1605.8016749195099, 969.2013266689714, 1161.5495306280316, 1729.6794042138918], [505, 506, 507, 508, 509]], [2, 2304, [16749, 16789, 16839, 16883, 16921, 16957, 16991, 17021, 17059], [9474.246, 9614.59, 9650.649, 9634.51, 9536.752, 9601.62, 9551.254, 9564.662, 9585.06], [19753.913, 19650.36, 19648.718, 19652.504, 19577.47, 19716.441, 19693.803, 19686.54, 19680.238], [15.321, 14.241, 20.75, 21.137, 15.428, 18.438, 18.287, 17.633, 31.716], [751.2664677763751, 1300.2502247133998, 1488.646283056181, 848.6750797526738, 498.0416758965148, 1310.2003655889469, 1301.4640782374079, 863.3035215426107, 656.3963887433487], [504, 505, 506, 507, 508, 509, 510, 511, 512]], [4, 2315, [16896, 16934, 16969, 16999, 17030, 17072, 17107, 17149, 17178, 17211], [22922.501, 22991.695, 22994.457, 22956.393, 22900.1, 22907.425, 22994.862, 23080.337, 23007.359, 23039.562], [47213.396, 47221.088, 47300.924, 47362.863, 47349.148, 47337.436, 47417.389, 47487.238, 47459.421, 47494.605], [13.635, 15.437, 11.962, 18.592, 24.896, 21.431, 23.311, 29.722, 21.092, 14.389], [2101.612565601568, 2068.086818527686, 2511.4331836118236, 1967.0996662997636, 2974.6094316733243, 10524.533310053546, 2544.4353749136194, 855.6779308934748, 1252.9772087780984, 1743.2973212701434], [507, 508, 509, 510, 511, 512, 513, 514, 515, 516]], [4, 2342, [17074, 17110, 17151, 17181, 17213, 17249, 17284, 17314], [24277.38, 24142.581, 23984.696, 23937.782, 24007.543, 23954.927, 23902.56, 23911.172], [48083.506, 48149.493, 48209.235, 48229.955, 48281.084, 48221.593, 48432.246, 48422.573], [11.284, 11.475, 11.02, 28.406, 14.649, 25.075, 9.64, 12.132], [1568.9166571635096, 2451.08560636793, 1717.6818598087802, 2331.4299091971156, 1844.4143644694345, 1557.6051854819257, 927.1928983017568, 937.9086980250773], [512, 513, 514, 515, 516, 517, 518, 519]], [2, 2351, [17170, 17201, 17234, 17270, 17303, 17337], [10145.664, 10232.201, 10070.913, 10101.342, 10155.34, 10255.841], [18680.003, 18788.405, 18833.236, 18890.237, 18927.295, 18897.7], [26.104, 13.107, 18.784, 14.293, 16.234, 15.704], [904.0261143865622, 1512.8590998226284, 1547.3929966668493, 1541.1801184089984, 1997.0880818644798, 789.7384613222434], [515, 516, 517, 518, 519, 520]], [4, 2353, [17179, 17212, 17248, 17283, 17313, 17346], [23296.258, 23320.736, 23277.777, 23339.358, 23280.518, 23290.118], [46933.986, 46975.749, 46943.4, 46955.346, 46941.613, 46968.222], [17.122, 20.169, 31.431, 13.813, 16.527, 35.811], [1547.7383103109294, 1024.2746717972304, 1171.583552850005, 1499.5446508643083, 1843.4789781240684, 2830.764962644494], [515, 516, 517, 518, 519, 520]], [3, 2367, [17251, 17289, 17317, 17352, 17383, 17410, 17441], [32792.469, 32675.377, 32642.728, 32706.28, 32650.68, 32654.54, 32700.61], [44790.196, 44682.097, 44725.41, 44544.903, 44440.717, 44420.494, 44560.035], [22.251, 25.466, 23.356, 39.287, 32.749, 24.361, 16.071], [1804.3119856679716, 2524.907737935597, 1589.6413137583227, 863.5865035006365, 2297.9850809035347, 1942.8104210069305, 4766.363146144264], [517, 518, 519, 520, 521, 522, 523]], [4, 2437, [17796, 17821, 17848, 17877, 17901, 17932, 17960], [24247.802, 24304.64, 24165.223, 24122.865, 24140.419, 24148.36, 24188.442], [48219.228, 48087.791, 48029.731, 48113.651, 47998.843, 48141.018, 48046.073], [19.682, 15.678, 17.88, 14.565, 19.436, 17.091, 14.478], [523.0240291552661, 529.9094765599248, 1037.2386908838484, 1853.713082357276, 2558.7100325614106, 1555.8438193862555, 1547.1110981174518], [538, 539, 540, 541, 542, 543, 544]], [3, 2440, [17826, 17852, 17880, 17906, 17937, 17965, 17985, 18007, 18032, 18059, 18089], [33246.056, 33237.313, 33336.613, 33256.2, 33148.555, 33176.555, 33069.387, 33118.705, 33117.992, 33187.459, 33236.88], [44641.992, 44607.96, 44597.567, 44601.957, 44709.649, 44553.352, 44664.4, 44726.415, 44784.562, 44899.2, 44837.596], [15.57, 15.35, 29.131, 27.393, 32.006, 15.02, 16.491, 20.51, 17.976, 13.912, 16.477], [2070.5992312724993, 1842.6406067075284, 962.1453834199476, 889.5412335819466, 4519.606902615772, 1895.7078935721336, 2260.6230715492866, 1971.739966233176, 4769.8561734229215, 1764.1688473998968, 883.7789086147444], [539, 540, 541, 542, 543, 544, 545, 546, 547, 548, 549]], [4, 2449, [17876, 17900, 17931, 17959, 17982, 18002, 18028, 18054, 18086], [24046.552, 23972.543, 23881.344, 23908.735, 23909.952, 23884.291, 23890.817, 23946.415, 23886.523], [48392.767, 48548.4, 48598.538, 48654.265, 48583.723, 48657.8, 48652.094, 48560.787, 48566.324], [43.88, 15.91, 13.781, 10.603, 25.712, 12.566, 18.308, 23.789, 31.292], [4656.401433006665, 1887.4489900458111, 1831.2886574282622, 2169.835363706108, 930.8336683450498, 1147.8388450498496, 1129.601862547106, 2124.876090724636, 1407.0566030639081], [541, 542, 543, 544, 545, 546, 547, 548, 549]], [1, 2494, [18209, 18229, 18257, 18283, 18309, 18328, 18352, 18373, 18398, 18441, 18493, 18568, 18639, 18720, 18793, 18870, 18946, 19039], [16451.872, 16413.18, 16464.268, 16442.906, 16365.868, 16175.103, 16062.652, 15899.775, 15887.925, 15930.916, 15805.084, 15806.325, 15893.747, 15875.099, 15901.262, 16060.565, 15972.461, 15957.159], [16154.839, 16286.613, 16310.685, 16273.975, 16180.436, 16144.174, 16186.318, 16170.882, 16189.438, 16011.232, 16050.556, 16055.644, 16073.19, 16174.691, 16112.723, 16291.757, 16435.78, 16442.81], [16.886, 9.603, 13.31, 9.956, 18.104, 16.217, 9.776, 20.594, 12.17, 18.335, 24.464, 16.514, 12.615, 19.827, 17.467, 37.816, 17.454, 22.941], [1787.1266856792363, 2410.4208739793844, 2271.4363836195835, 1899.8835171633184, 1945.9007912678428, 655.7771772095028, 1118.9301455720517, 2375.692741825065, 1330.388456470104, 3144.3056249443725, 2673.5541722060484, 1605.3236363551127, 986.9682113262121, 832.0332054316037, 1997.8957140555583, 1086.004431921114, 859.7574754564489, 938.8304358335273], [554, 555, 556, 557, 558, 559, 560, 561, 562, 563, 564, 565, 566, 567, 568, 569, 570, 571]], [4, 2531, [18411, 18454, 18515, 18590, 18658, 18742], [22801.528, 22874.475, 22949.216, 22973.378, 22944.587, 23012.494], [46753.682, 46674.989, 46679.783, 46680.386, 46680.737, 46659.705], [22.929, 11.0, 8.723, 13.024, 15.414, 30.168], [4503.795760223084, 4585.082136967601, 5112.8232362086055, 4834.769284825519, 3700.8435623889773, 7149.8301913238765], [562, 563, 564, 565, 566, 567]], [4, 2532, [18413, 18457, 18518, 18594, 18661, 18745, 18816, 18895, 18980], [24511.627, 24560.997, 24608.523, 24552.818, 24571.763, 24544.611, 24535.653, 24554.892, 24512.412], [48378.973, 48464.568, 48490.083, 48465.59, 48413.26, 48417.208, 48404.844, 48494.712, 48385.67], [13.995, 9.51, 10.636, 20.211, 19.596, 17.829, 14.396, 15.655, 36.922], [28127.959200901765, 5162.700567029412, 4790.210125711361, 10635.67682976892, 3623.7633798754573, 4042.164761972366, 2390.2316560248073, 1865.2674336483929, 1572.9835575717943], [562, 563, 564, 565, 566, 567, 568, 569, 570]], [0, 2543, [18453, 18512, 18588, 18655, 18738, 18811, 18890, 18973, 19062, 19135], [21865.807, 21925.618, 21988.727, 21987.022, 21949.719, 21833.045, 21908.273, 21882.196, 21866.134, 21866.358], [2386.896, 2434.647, 2448.663, 2540.412, 2455.642, 2394.868, 2400.147, 2466.682, 2468.781, 2511.145], [19.058, 20.021, 12.707, 21.431, 23.498, 23.482, 19.968, 22.833, 31.357, 30.11], [1947.757236866112, 3574.0409838325604, 1783.8926827714401, 4940.2386849418035, 3159.5442427969238, 1779.2357227487098, 1873.0642285249814, 3423.3142359427275, 4219.972845056666, 2540.292820993038], [563, 564, 565, 566, 567, 568, 569, 570, 571, 572]], [3, 2546, [18462, 18522, 18598, 18667, 18750, 18822, 18901], [33671.506, 33752.348, 33918.575, 33924.633, 33870.082, 33816.899, 33886.745], [45210.74, 45146.506, 45028.233, 45081.58, 45062.301, 45125.293, 45128.196], [32.007, 23.316, 21.221, 17.791, 18.51, 13.183, 33.721], [7184.079936062781, 968.2211253446051, 3501.544572250586, 5942.697619528914, 1930.2203972972727, 1513.0395143245385, 2468.0482488509606], [563, 564, 565, 566, 567, 568, 569]], [2, 2581, [18562, 18629, 18709, 18785, 18862, 18940, 19028, 19105, 19186, 19258, 19332, 19398, 19479, 19559, 19623], [9273.088, 9289.02, 9290.835, 9236.145, 9250.177, 9257.573, 9349.348, 9332.27, 9325.721, 9403.473, 9363.626, 9215.412, 9248.54, 9221.435, 9264.641], [19821.659, 19883.474, 19915.01, 20003.267, 19968.034, 19988.967, 19946.745, 19975.12, 19870.31, 19819.742, 19888.53, 20043.472, 19950.697, 19859.081, 19971.602], [11.624, 29.215, 22.783, 15.501, 32.36, 16.294, 21.534, 16.664, 17.605, 22.427, 12.192, 26.307, 19.968, 11.617, 26.316], [87706.07939223702, 9449.696028910801, 2420.5468406597965, 2264.81296541728, 1958.130937616386, 942.7427896035236, 1299.146995728178, 1966.1882924782906, 8604.634067077071, 11392.371524631697, 34983.491487979445, 1765.6904696395789, 1822.4690529677807, 67218.44184266341, 1710.798877411056], [565, 566, 567, 568, 569, 570, 571, 572, 573, 574, 575, 576, 577, 578, 579]], [0, 2596, [18656, 18740, 18813, 18891, 18974], [22186.068, 22008.164, 21974.543, 21913.427, 22098.019], [4556.252, 4574.711, 4447.158, 4579.371, 4524.172], [27.308, 29.152, 15.806, 30.409, 15.43], [646.540580294217, 4144.382045900582, 24004.152474188355, 4677.939870381133, 1069.4837896283927], [566, 567, 568, 569, 570]], [4, 2597, [18660, 18744, 18814, 18892, 18976, 19066, 19138, 19217, 19294, 19357, 19431], [23316.344, 23452.2, 23498.406, 23476.466, 23365.485, 23402.681, 23443.896, 23407.521, 23456.017, 23474.959, 23494.715], [46808.307, 46836.271, 46926.712, 46945.655, 46924.74, 46972.492, 46905.441, 46693.184, 46660.576, 46786.659, 46772.519], [41.992, 18.66, 10.129, 18.331, 15.53, 21.496, 16.585, 11.99, 11.015, 16.222, 21.159], [4185.338916604249, 2980.07339135586, 1846.4479204242957, 5310.339374377723, 27075.023453377373, 12523.226410658575, 15082.765440714387, 3080.1093693891785, 1301.4405041720113, 881.4451322683069, 1075.2320788664101], [566, 567, 568, 569, 570, 571, 572, 573, 574, 575, 576]], [0, 2608, [18739, 18812, 18889, 18972, 19061], [21985.589, 21911.804, 21824.54, 21589.141, 21748.747], [4601.986, 4602.765, 4607.956, 4658.916, 4627.046], [23.164, 23.506, 26.921, 11.999, 16.273], [5807.383157312752, 3994.2399260240586, 6620.048398096867, 1513.5904495322416, 16353.594925613876], [567, 568, 569, 570, 571]], [1, 2629, [19113, 19195, 19267, 19336, 19406, 19485], [15573.641, 15562.785, 15610.856, 15589.05, 15534.535, 15492.524], [16171.952, 16242.707, 16360.812, 16255.225, 16082.381, 16206.356], [23.469, 15.829, 26.99, 21.707, 17.113, 21.423], [1879.5662958099524, 2146.5599776764698, 2903.161726276237, 2695.3064046141417, 1430.9472675560357, 856.6800233660139], [572, 573, 574, 575, 576, 577]], [1, 2631, [18869, 18948, 19040, 19118, 19200, 19274, 19340, 19413, 19493, 19565], [16014.122, 16150.064, 16289.869, 16339.297, 16348.507, 16395.338, 16367.829, 16499.12, 16426.258, 16523.977], [17603.689, 17594.07, 17600.224, 17566.495, 17520.267, 17548.476, 17486.156, 17346.697, 17408.155, 17202.219], [16.696, 12.072, 25.697, 15.337, 12.149, 14.241, 15.863, 26.591, 14.386, 27.063], [835.8572031579425, 1763.4034034450108, 1437.5528664690978, 1956.2067524884494, 1740.822727788966, 1563.1717157309172, 1907.2832449729617, 1200.0327410928883, 1634.7856692517921, 4858.003511855727], [569, 570, 571, 572, 573, 574, 575, 576, 577, 578]], [0, 2639, [19216, 19291, 19356, 19429, 19507], [21702.612, 21631.61, 21529.51, 21430.253, 21410.106], [4623.892, 4574.407, 4644.531, 4611.789, 4605.74], [19.104, 24.207, 23.298, 18.829, 17.926], [882.6989515028176, 5728.928841101679, 3473.8084304516724, 1648.0932004504286, 2764.9973781704653], [573, 574, 575, 576, 577]], [4, 2640, [19140, 19218, 19295, 19358, 19433, 19512], [23407.566, 23495.7, 23489.868, 23540.365, 23642.069, 23795.059], [48144.738, 48243.066, 48224.957, 48199.813, 48321.937, 48376.455], [33.759, 20.076, 19.187, 21.519, 22.191, 22.357], [5011.952566656491, 1289.283881553869, 1665.2031404672387, 2399.2914069958815, 2699.077399921914, 1133.3541517730832], [572, 573, 574, 575, 576, 577]], [4, 2641, [19141, 19219, 19296, 19359, 19432], [23571.276, 23621.374, 23714.974, 23607.26, 23503.16], [47057.015, 47172.383, 47319.462, 47374.377, 47204.327], [24.376, 31.517, 18.739, 24.008, 30.534], [6209.470760638973, 4094.705754563467, 706.6371396316484, 1561.3241074527946, 2954.096041016864], [572, 573, 574, 575, 576]], [4, 2694, [19510, 19578, 19644, 19705, 19767, 19825, 19882, 19943, 19995, 20053, 20107, 20164, 20219], [23268.716, 23149.51, 23277.071, 23163.276, 23257.393, 23349.592, 23453.399, 23630.581, 23720.238, 23748.158, 23531.474, 23566.971, 23594.687], [46999.893, 46941.785, 47046.454, 47103.136, 47007.52, 47183.885, 47253.466, 47151.297, 47011.477, 47038.825, 47042.222, 47004.784, 46985.863], [16.582, 25.93, 19.928, 37.974, 19.028, 24.689, 14.99, 13.123, 11.582, 15.447, 13.063, 9.381, 15.39], [787.8372060358228, 5586.9313224345515, 3499.165772798582, 788.8397320742129, 995.3824211297457, 5252.848690594453, 1802.5443766321482, 2463.57362004469, 2159.9569273473835, 1830.601497040315, 2257.478773190829, 1909.4758419669533, 1947.029949489865], [577, 578, 579, 580, 581, 582, 583, 584, 585, 586, 587, 588, 589]], [4, 2734, [19944, 19996, 20054, 20109, 20165, 20221, 20283], [23933.426, 23944.33, 23945.196, 23941.967, 24021.057, 23883.483, 23850.472], [48351.377, 48388.98, 48382.209, 48419.627, 48372.56, 48373.078, 48292.191], [22.935, 20.17, 17.424, 23.364, 28.271, 24.634, 20.532], [2208.633709188146, 4247.138855363221, 991.7263043398964, 826.7491036925115, 2912.854908736728, 1420.4226349955964, 1272.4316418881388], [584, 585, 586, 587, 588, 589, 590]], [1, 2759, [19693, 19754, 19815, 19872, 19931, 19984], [16519.169, 16499.144, 16459.852, 16420.71, 16497.664, 16474.93], [17103.565, 17248.344, 17258.451, 17344.864, 17301.73, 17255.739], [25.431, 17.33, 25.545, 27.362, 21.228, 22.847], [901.7934311297744, 1325.5125441415803, 580.3678620152251, 1242.1595416170687, 1159.8185654034153, 5265.035807402065], [580, 581, 582, 583, 584, 585]], [3, 2805, [20362, 20405, 20442, 20490, 20528, 20574, 20613, 20652, 20695, 20739], [32876.551, 32941.579, 32901.417, 32937.109, 32948.464, 32943.273, 32859.853, 32871.846, 32856.766, 32854.929], [44967.964, 45003.012, 44963.986, 44993.038, 44967.228, 44993.734, 44952.188, 44944.838, 44964.392, 44936.712], [18.402, 16.825, 16.415, 12.181, 14.244, 10.627, 12.901, 21.221, 14.496, 23.867], [1852.5091484228817, 2569.4127028254193, 2123.954606708769, 1470.8385187780832, 1828.1399485560246, 1868.1918177377565, 1732.3018535407107, 2293.0280900096236, 2321.6238712435497, 2457.2648472618657], [592, 593, 594, 595, 596, 597, 598, 599, 600, 601]], [2, 2855, [20765, 20815, 20858, 20905, 20944, 20990], [8755.178, 8732.212, 8740.353, 8765.436, 8693.745, 8687.674], [20045.189, 20048.161, 20063.13, 20043.462, 20040.562, 19982.059], [21.091, 22.01, 21.843, 13.895, 29.597, 26.157], [1159.2957649211894, 866.2944494615269, 817.6185151442473, 1075.6634428551984, 1212.7769163093267, 3643.4908188215322], [602, 603, 604, 605, 606, 607]], [3, 2863, [20836, 20880, 20921, 20967, 21009], [32803.323, 32837.975, 32819.383, 32948.817, 32773.996], [44796.461, 45014.463, 44945.629, 44996.413, 44915.933], [13.104, 27.893, 26.943, 30.496, 30.977], [25511.44099653358, 3481.2422446391765, 861.1487710098029, 658.2718572114941, 1391.4539458862985], [603, 604, 605, 606, 607]], [1, 2891, [20949, 20994, 21036, 21076, 21117, 21142, 21175, 21205, 21241, 21283, 21330, 21372], [16049.47, 16139.175, 16058.136, 15923.129, 15889.602, 15828.412, 15883.638, 15991.057, 15943.814, 16011.449, 15946.395, 16044.805], [17621.64, 17698.354, 17633.84, 17620.686, 17538.606, 17588.756, 17620.968, 17603.664, 17662.633, 17658.472, 17632.091, 17667.668], [22.772, 25.408, 20.204, 20.118, 18.336, 18.89, 22.636, 26.347, 23.785, 17.407, 30.153, 24.667], [1937.8272161176294, 3784.8253394621356, 1128.885644510876, 1006.6984770686556, 639.2784746984204, 1304.5386139672996, 1036.4003150282624, 1125.6535804118928, 1821.4040949076448, 852.4100788063181, 2034.595716009422, 1456.6820049391763], [606, 607, 608, 609, 610, 611, 612, 613, 614, 615, 616, 617]], [1, 2925, [21243, 21287, 21334, 21374, 21410], [16478.41, 16483.115, 16493.777, 16460.9, 16486.617], [16510.985, 16512.981, 16470.689, 16454.234, 16497.332], [15.061, 12.406, 17.358, 17.287, 20.481], [1796.4328860222695, 1984.240312715788, 1914.85730049451, 1430.6335372601206, 2293.252343331818], [614, 615, 616, 617, 618]], [4, 2970, [21666, 21699, 21740, 21776, 21812, 21848, 21877, 21914, 21945, 21982, 22014, 22050, 22089, 22125, 22168, 22209, 22245, 22289, 22326], [22829.96, 22814.378, 22827.487, 22869.155, 22912.069, 22998.2, 23041.344, 23086.191, 23117.813, 23173.876, 23206.536, 23207.649, 23151.721, 23170.275, 23356.987, 23438.389, 23210.767, 23274.854, 23206.579], [46815.326, 46825.659, 46822.471, 46757.413, 46690.847, 46634.463, 46561.446, 46583.059, 46508.536, 46535.565, 46548.0, 46476.544, 46464.261, 46417.041, 46576.833, 46495.017, 46486.009, 46489.677, 46478.249], [15.564, 12.109, 15.448, 10.659, 15.906, 20.003, 14.398, 14.514, 17.294, 18.508, 21.14, 19.524, 28.45, 17.372, 18.396, 24.131, 29.193, 21.62, 25.348], [2724.6112480949646, 2002.697106327125, 2421.4823841099224, 2575.6354522474376, 2680.120110866112, 2999.0677671591625, 2094.753794753756, 2625.066025704929, 1280.7678712236718, 2873.6750755702983, 2608.2220529181795, 989.0105819187247, 1726.51560085889, 1005.3291250569283, 1534.2272823204844, 608.4316422152733, 1564.3939596623147, 2303.9589603212476, 1038.9842216184313], [626, 627, 628, 629, 630, 631, 632, 633, 634, 635, 636, 637, 638, 639, 640, 641, 642, 643, 644]], [2, 3000, [21761, 21804, 21837, 21864, 21900], [9270.709, 9249.429, 9341.4, 9390.648, 9403.685], [19007.862, 19041.619, 18933.24, 18979.298, 19028.317], [15.438, 9.792, 17.96, 23.183, 11.019], [1571.9988418613761, 1421.6122597377703, 2619.4307159616665, 5932.7554976740585, 62266.406774834795], [629, 630, 631, 632, 633]], [2, 3001, [21762, 21805, 21838, 21865, 21902], [10314.25, 10295.337, 10281.209, 10286.125, 10322.694], [18894.167, 18987.037, 19116.637, 19226.241, 19225.528], [23.277, 12.895, 21.401, 18.503, 14.446], [1158.2856167837876, 2424.9920753295464, 2021.6215339184055, 1501.417683154852, 788.7738972601397], [629, 630, 631, 632, 633]], [1, 3043, [22078, 22118, 22157, 22196, 22235], [15688.358, 15736.832, 15744.159, 15711.254, 15763.625], [15832.811, 15798.074, 15829.559, 15794.226, 15776.006], [16.675, 20.27, 13.107, 33.123, 21.078], [2538.030185231001, 762.0652071233592, 1078.6587622218824, 1520.2056633115296, 947.392769456634], [638, 639, 640, 641, 642]], [2, 3068, [22312, 22352, 22391, 22427, 22469, 22505], [10003.836, 10067.634, 10019.195, 9978.844, 9975.203, 9863.071], [19602.551, 19476.068, 19533.534, 19527.202, 19590.596, 19622.303], [22.962, 12.459, 18.365, 20.63, 22.165, 38.515], [1989.9946584650236, 1108.8239114728613, 2277.6367051401567, 3272.6675617875017, 2009.6553120010312, 1983.7497034985886], [644, 645, 646, 647, 648, 649]], [1, 3070, [22315, 22355, 22394, 22434, 22472], [16386.766, 16428.657, 16408.892, 16363.732, 16472.612], [17131.526, 17221.398, 17260.121, 17157.8, 17194.256], [30.17, 18.558, 36.672, 28.467, 21.293], [1731.149027266062, 1882.2003967367657, 1573.2762122194638, 2322.3851958633545, 8108.06789967139], [644, 645, 646, 647, 648]], [0, 3152, [23073, 23100, 23132, 23165, 23202, 23232, 23267], [21240.337, 21283.294, 21202.086, 21207.379, 21264.691, 21248.299, 21282.222], [3830.044, 3977.638, 4066.426, 3979.071, 3822.34, 3817.164, 3869.921], [16.954, 22.401, 17.519, 27.11, 23.505, 37.004, 20.63], [1455.504870406467, 653.176041658303, 1056.4303649348103, 1158.201831321745, 1310.5506793747772, 865.0333732948288, 815.8984406282215], [666, 667, 668, 669, 670, 671, 672]], [2, 3161, [23124, 23153, 23195, 23227, 23258, 23293, 23338, 23398, 23475, 23556, 23642], [10387.506, 10399.232, 10440.74, 10404.599, 10363.616, 10173.6, 10033.78, 10017.601, 9874.04, 9905.607, 9853.871], [19014.358, 19076.228, 19080.61, 19072.642, 19163.917, 19238.375, 19332.64, 19411.935, 19499.325, 19383.72, 19481.207], [42.04, 24.522, 16.695, 16.8, 23.069, 27.625, 22.959, 28.316, 18.549, 11.792, 23.826], [1642.9305169684446, 1614.4796069481083, 645.0131045702451, 1915.5574065854255, 1741.4662398744342, 5993.696515486143, 8130.263694318252, 3952.5458988669166, 2105.3302500110663, 36525.99167195289, 761.819092873892], [668, 669, 670, 671, 672, 673, 674, 675, 676, 677, 678]], [1, 3162, [23126, 23155, 23196, 23229, 23259, 23299, 23342, 23404, 23480, 23562, 23652, 23742, 23829, 23907, 23987, 24059, 24139, 24228, 24305], [15927.88, 15923.592, 15901.713, 15922.612, 15951.873, 15913.25, 15908.731, 15889.182, 15897.577, 15884.995, 15970.237, 15985.283, 15928.546, 15891.288, 15890.852, 15877.355, 15914.718, 15910.944, 15877.976], [15758.117, 15760.016, 15783.55, 15734.184, 15769.815, 15751.355, 15761.223, 15761.079, 15820.089, 15773.023, 15861.156, 15876.055, 15763.837, 15732.851, 15741.622, 15736.451, 15729.505, 15742.111, 15723.632], [21.108, 9.406, 13.483, 13.185, 18.577, 13.434, 15.664, 11.841, 22.832, 18.533, 27.489, 29.384, 19.748, 12.026, 13.893, 12.1, 13.384, 12.086, 12.051], [1622.502538244382, 2252.096612439252, 1773.5762117572772, 996.3461933281714, 1310.6387709102587, 2278.5856256296106, 2756.732999949061, 2170.4154679021603, 2181.575143590758, 2066.4083339048393, 5905.835287047558, 5115.694454842624, 1670.0024255046076, 1152.1300185537164, 2221.6401672652282, 1772.3733914577183, 1601.85772814535, 1736.0644193094165, 1374.3670824585363], [668, 669, 670, 671, 672, 673, 674, 675, 676, 677, 678, 679, 680, 681, 682, 683, 684, 685, 686]], [3, 3204, [23367, 23431, 23506, 23597, 23684, 23779], [33833.733, 33875.749, 33937.789, 33899.25, 34020.885, 34033.032], [44766.172, 44771.208, 44875.489, 44914.378, 45008.262, 44976.827], [12.617, 14.157, 17.607, 23.034, 10.47, 7.875], [2361.674590388933, 1599.0454135953537, 3010.2434399992976, 7037.836202620259, 2447.065725168274, 2935.6319471805664], [674, 675, 676, 677, 678, 679]], [1, 3224, [23405, 23482, 23565, 23654, 23743, 23830, 23908, 23988, 24061, 24140], [16177.023, 16093.624, 16156.276, 16130.292, 16143.461, 16095.806, 16048.915, 16171.058, 16181.042, 16189.306], [16713.578, 16659.649, 16710.71, 16646.372, 16702.314, 16843.714, 16810.376, 16953.729, 16959.343, 16894.05], [18.753, 14.482, 10.806, 14.226, 12.844, 12.391, 20.446, 22.025, 25.477, 19.693], [1788.5244479049618, 1907.6359011483958, 2679.3169672679464, 1428.344047063305, 3239.5965651825773, 84699.69698032759, 7398.977739115496, 13746.509741474749, 17670.460251650078, 14261.990703547164], [675, 676, 677, 678, 679, 680, 681, 682, 683, 684]], [2, 3245, [23473, 23553, 23639, 23732, 23821, 23899], [9787.226, 9722.312, 9621.704, 9673.229, 9749.81, 9718.628], [18835.301, 18760.927, 18786.109, 18708.636, 18830.402, 18938.693], [14.582, 15.677, 14.641, 23.167, 33.939, 29.899], [10909.100896616543, 1823.824557575875, 1504.7804994754943, 823.0856798175205, 2472.9911158473383, 6305.2450855929665], [676, 677, 678, 679, 680, 681]], [2, 3248, [23637, 23728, 23820, 23898, 23979, 24052, 24129, 24219, 24299, 24371, 24438, 24514, 24592, 24660, 24732, 24792, 24867, 24946, 25009, 25062, 25114, 25170], [9214.107, 9261.012, 9324.387, 9471.185, 9395.369, 9347.514, 9254.527, 9247.962, 9314.29, 9293.498, 9219.105, 9245.957, 9267.288, 9266.589, 9260.68, 9278.685, 9326.54, 9447.536, 9355.22, 9273.528, 9236.0, 9022.467], [19616.649, 19584.559, 19541.422, 19660.203, 19759.922, 19750.128, 19857.295, 19777.388, 19785.034, 19873.352, 19974.601, 19911.559, 20006.049, 19970.596, 19968.149, 19967.201, 19961.937, 19958.043, 19971.428, 19970.519, 19900.401, 19772.517], [15.755, 10.974, 14.006, 18.779, 17.139, 14.286, 14.559, 23.131, 24.484, 21.305, 26.917, 19.988, 16.056, 21.212, 7.833, 22.797, 28.695, 22.763, 26.223, 22.337, 24.953, 25.392], [1105.3804209290618, 2055.5837585683234, 1010.0992560296933, 1716.2386617183433, 2223.075249439342, 4628.068884695254, 2994.0713612486525, 4655.3637478242035, 7649.613642227538, 12472.269190098325, 824.0702088919104, 998.083046330288, 1201.512017656102, 946.7643742748678, 415.7789790902106, 1592.233370154076, 2245.9926137568796, 1814.4889021732342, 2991.7369171404553, 935.5876398265663, 7212.532789472809, 8901.789957559486], [678, 679, 680, 681, 682, 683, 684, 685, 686, 687, 688, 689, 690, 691, 692, 693, 694, 695, 696, 697, 698, 699]], [2, 3249, [23643, 23735, 23823, 23901, 23982, 24055, 24134, 24223], [10049.087, 9983.403, 10084.419, 10114.941, 10177.176, 10212.793, 10220.337, 10251.559], [19301.017, 19403.556, 19419.299, 19416.145, 19383.671, 19404.17, 19400.084, 19334.665], [11.807, 22.626, 18.711, 13.732, 12.95, 15.549, 9.842, 8.69], [57552.02458454434, 7672.321737559764, 3705.5282814304637, 3139.0370434739857, 4264.285025086841, 1741.7162612675922, 2717.914731047585, 2470.8091154872227], [678, 679, 680, 681, 682, 683, 684, 685]], [0, 3261, [23671, 23766, 23846, 23927, 24006, 24075, 24157, 24245, 24320, 24393, 24462, 24543, 24616, 24682, 24754, 24820, 24895, 24964, 25027], [21327.745, 21344.735, 21379.192, 21431.74, 21329.027, 21331.766, 21349.469, 21328.992, 21317.551, 21325.831, 21358.313, 21314.101, 21331.137, 21326.545, 21340.418, 21323.421, 21396.914, 21485.512, 21471.753], [2935.627, 2825.284, 2857.485, 2986.009, 2951.917, 2801.742, 2849.624, 2789.383, 2808.954, 2915.429, 3111.882, 2911.607, 2881.695, 2859.273, 2862.838, 2813.744, 2635.876, 2633.985, 2658.406], [32.207, 14.784, 23.336, 23.125, 22.03, 17.471, 17.594, 9.958, 19.612, 25.133, 19.667, 19.007, 25.184, 8.203, 13.549, 14.878, 13.442, 15.197, 18.802], [1601.6517821661669, 1397.209471934522, 2682.828940496996, 9852.031010644003, 930.3115581439181, 2074.665460191067, 2021.9550201739585, 2599.0998676920785, 2324.685362072761, 5244.14720358697, 1410.126032015021, 2099.1919670355214, 1662.7320251261692, 3929.18641268809, 2728.6412208572992, 2350.597486899496, 3652.307033301844, 1564.7770951361306, 2107.0775448294826], [678, 679, 680, 681, 682, 683, 684, 685, 686, 687, 688, 689, 690, 691, 692, 693, 694, 695, 696]], [0, 3262, [23586, 23674, 23768, 23849, 23929, 24007, 24078], [21957.155, 22036.057, 22061.845, 22015.896, 21957.262, 21872.619, 21843.235], [2488.755, 2482.376, 2463.209, 2424.769, 2427.235, 2442.091, 2502.217], [15.182, 17.878, 18.808, 14.556, 25.804, 22.065, 19.108], [1057.837424233024, 1378.4380711413269, 1787.6706283294304, 1028.0385556584497, 1572.2453407871376, 4920.101287964673, 10355.87081009745], [677, 678, 679, 680, 681, 682, 683]], [4, 3263, [23850, 23932, 24009, 24080, 24163, 24248, 24325, 24398, 24466], [24314.674, 24358.269, 24381.445, 24384.084, 24253.638, 24285.626, 24201.008, 24185.489, 24268.634], [47991.838, 48068.206, 48058.083, 48146.904, 48223.256, 48289.228, 48232.871, 48289.34, 48254.958], [14.503, 9.205, 11.027, 11.776, 18.447, 12.533, 15.438, 25.432, 26.067], [1761.94634359306, 2741.6355847799277, 2485.5499145004856, 3299.2121367805307, 1371.1607451313753, 1073.671242247913, 1250.3524430382265, 1330.8248940985213, 493.7358578723959], [680, 681, 682, 683, 684, 685, 686, 687, 688]], [3, 3292, [24016, 24088, 24171, 24256, 24334], [34108.767, 34095.417, 33982.43, 33950.075, 33967.805], [44740.354, 44750.739, 44725.643, 44616.577, 44707.759], [32.908, 24.384, 27.965, 13.003, 19.785], [5214.759361332539, 8003.452052555174, 5195.007819577252, 1170.2403713891954, 2501.571961475847], [682, 683, 684, 685, 686]], [1, 3310, [23909, 23989, 24062, 24143, 24233, 24308, 24381, 24451, 24528, 24602, 24670, 24743, 24804, 24880, 24954], [16236.984, 16242.087, 16327.516, 16376.344, 16453.275, 16418.511, 16405.378, 16473.436, 16355.598, 16447.964, 16476.184, 16436.316, 16322.338, 16244.927, 16280.171], [17282.838, 17050.692, 17019.502, 16918.806, 16977.01, 16976.462, 17047.639, 16980.811, 16941.396, 16968.006, 16976.39, 16998.574, 17148.695, 17083.277, 16882.897], [16.337, 17.066, 20.917, 20.143, 16.212, 12.499, 28.751, 14.066, 20.078, 7.497, 12.228, 21.704, 13.748, 22.099, 19.695], [2909.5985730721795, 13945.739903204572, 5286.588313685232, 4552.213934430136, 2899.1167848386644, 2070.8521046584274, 3142.95857177158, 1532.0741142098286, 9143.492520762724, 2469.5490688170166, 2551.6039922543823, 1474.8050855876072, 63806.82205495736, 20927.648892393903, 24964.277880425794], [681, 682, 683, 684, 685, 686, 687, 688, 689, 690, 691, 692, 693, 694, 695]], [0, 3317, [24077, 24160, 24246, 24324, 24396, 24465, 24546, 24618, 24684, 24755, 24822, 24899], [21859.29, 21973.983, 22038.93, 22115.423, 22138.455, 22172.401, 22104.456, 22099.421, 22054.562, 22090.296, 22164.833, 22173.183], [4633.273, 4662.891, 4550.174, 4397.706, 4306.673, 4382.851, 4407.184, 4179.512, 4117.944, 4063.375, 4061.365, 4014.364], [18.253, 18.334, 15.117, 15.817, 14.097, 14.775, 13.444, 24.422, 19.557, 21.357, 25.248, 30.603], [1585.3905311319193, 2174.5330185786806, 1277.2433368800762, 1221.1295586561635, 2668.7723782580047, 2127.9561924623486, 1634.870563224202, 3433.5653669557514, 2198.8545169058693, 20799.162626021898, 3868.860691613772, 2057.7952328015003], [683, 684, 685, 686, 687, 688, 689, 690, 691, 692, 693, 694]], [2, 3332, [24295, 24367, 24435, 24509, 24590, 24657, 24729], [8473.09, 8366.469, 8456.984, 8455.351, 8492.843, 8496.076, 8616.37], [19379.062, 19514.796, 19349.163, 19380.848, 19351.344, 19398.696, 19390.061], [18.375, 21.959, 32.993, 24.955, 35.67, 18.087, 41.472], [539.9630209093233, 582.5132941700806, 4464.201638752869, 2922.9343609943257, 1018.7768777820731, 2083.965230821024, 2305.3816171255853], [686, 687, 688, 689, 690, 691, 692]], [3, 3358, [24552, 24623, 24692, 24761, 24829, 24907, 24969], [33240.024, 33371.28, 33359.56, 33315.842, 33227.804, 33089.697, 32919.707], [44547.265, 44497.69, 44411.265, 44415.705, 44490.164, 44463.825, 44444.772], [12.737, 15.323, 10.87, 10.689, 13.093, 13.724, 13.135], [1003.04840631566, 1930.0886308985707, 1421.192443484196, 1570.3060042400148, 1799.6011006413805, 1167.233355076124, 1853.196791937176], [689, 690, 691, 692, 693, 694, 695]], [1, 3405, [24801, 24878, 24956, 25017, 25069, 25118, 25180, 25223, 25273, 25327, 25383, 25433], [16161.561, 16161.964, 16309.655, 16275.698, 16435.631, 16460.879, 16456.146, 16448.417, 16450.501, 16476.299, 16437.585, 16420.162], [16669.142, 16697.091, 16870.278, 16822.135, 16955.614, 17000.033, 16967.175, 16994.716, 17003.606, 16992.611, 16975.001, 16972.35], [9.59, 13.642, 22.716, 15.203, 16.227, 16.051, 10.154, 6.382, 6.824, 10.991, 11.593, 13.562], [1223.1719409383397, 1042.752425490659, 7746.076116537989, 9972.204760618524, 1792.6274758316501, 1051.8998764746998, 2812.4555323487903, 3831.2456895045543, 2901.901231389307, 1235.9112181981504, 1974.3523633053578, 2290.0319754772804], [693, 694, 695, 696, 697, 698, 699, 700, 701, 702, 703, 704]], [3, 3410, [25191, 25237, 25293, 25344, 25396], [34175.493, 34178.855, 34204.49, 34234.135, 34206.655], [45137.659, 45225.544, 45210.904, 45139.843, 45038.762], [13.104, 27.542, 18.18, 26.216, 22.074], [9542.20951418754, 4676.105946844668, 1606.9707471403874, 1331.5214075742508, 1922.8545678606154], [699, 700, 701, 702, 703]], [0, 3445, [24898, 24966, 25029, 25080, 25133], [22003.059, 21997.704, 22095.019, 22132.316, 22161.455], [2644.022, 2662.191, 2693.608, 2753.879, 2790.941], [33.978, 25.552, 19.724, 23.827, 20.145], [1650.6793994852708, 5251.547572786497, 1211.1889463124705, 3723.9499823738192, 637.0785842091001], [694, 695, 696, 697, 698]], [0, 3495, [25625, 25671, 25715, 25756, 25801, 25845, 25888, 25930], [21775.274, 21843.755, 21799.575, 21827.49, 21792.598, 21751.163, 21841.707, 21788.469], [4593.855, 4571.182, 4561.007, 4706.684, 4666.03, 4688.522, 4788.064, 4710.158], [16.53, 21.042, 21.25, 12.357, 26.672, 24.785, 26.868, 23.836], [1023.4414829936663, 976.7621594190554, 824.1603517095903, 864.8545916941298, 3476.8335712525027, 2976.7592627885324, 788.3367297734809, 493.83003853119885], [708, 709, 710, 711, 712, 713, 714, 715]], [0, 3496, [25577, 25627, 25673, 25716, 25757, 25802, 25846, 25889, 25931], [22031.763, 22148.362, 22193.752, 22120.066, 22089.156, 22063.851, 22049.158, 22052.259, 22159.427], [3465.621, 3611.206, 3484.571, 3510.453, 3516.84, 3452.496, 3389.775, 3496.475, 3276.869], [24.503, 29.296, 22.758, 26.697, 29.603, 34.513, 26.968, 33.369, 33.498], [7399.4395442716495, 971.8447211635837, 687.7938119842656, 2459.5504255918854, 1647.564958497162, 594.7382704938362, 4531.986314246339, 1176.9389141092024, 1077.1988017117944], [707, 708, 709, 710, 711, 712, 713, 714, 715]], [3, 3515, [25807, 25852, 25897, 25940, 25983, 26030, 26062, 26095, 26128, 26159], [33876.041, 33814.367, 33654.605, 33586.735, 33354.006, 33410.779, 33555.554, 33581.127, 33627.867, 33635.493], [45292.994, 45339.035, 45325.698, 45308.234, 45259.874, 45230.458, 45390.072, 45329.485, 45282.66, 45352.729], [20.775, 12.805, 24.109, 13.298, 15.309, 13.462, 27.119, 14.864, 15.889, 15.236], [1729.40058824804, 1719.8131497084394, 1435.8045876402323, 1790.0419517831679, 1789.6214054475427, 2675.3246116226537, 1212.1339760679753, 1862.221324196698, 2716.467222437322, 1741.9664440938902], [712, 713, 714, 715, 716, 717, 718, 719, 720, 721]], [1, 3550, [26007, 26052, 26079, 26115, 26148, 26182, 26209, 26239, 26274, 26311, 26346, 26380, 26423], [15556.654, 15654.135, 15511.123, 15572.789, 15561.958, 15585.899, 15653.783, 15687.629, 15577.276, 15638.25, 15725.783, 15777.395, 15889.335], [16362.192, 16164.726, 16140.33, 16194.889, 16083.227, 16042.797, 15997.699, 15970.377, 16020.753, 16015.194, 15994.309, 15936.257, 15898.005], [27.764, 17.682, 33.62, 27.247, 15.112, 17.119, 15.185, 12.718, 23.162, 25.723, 18.036, 12.205, 45.78], [1640.8863772787993, 26991.268264367754, 1043.692858446847, 904.4306674730741, 1927.1590067459847, 5478.230798630336, 8736.706510764794, 2933.0489574945755, 3828.259427400914, 2604.160429380859, 2354.1953028921735, 1312.1903650752613, 1218.9258907236342], [717, 718, 719, 720, 721, 722, 723, 724, 725, 726, 727, 728, 729]], [4, 3553, [26059, 26090, 26124, 26156, 26190, 26218], [23715.938, 23752.093, 23766.639, 23755.821, 23791.073, 23754.299], [48587.195, 48681.891, 48634.98, 48593.627, 48543.256, 48458.221], [23.137, 20.215, 25.326, 19.958, 16.511, 27.162], [2697.957818975535, 1145.6480032167683, 1261.5511431951409, 1549.6931237847411, 2106.3533890560234, 1844.752500990684], [718, 719, 720, 721, 722, 723]], [4, 3637, [26574, 26612, 26652, 26689, 26726, 26759, 26789], [24178.207, 24009.588, 24039.538, 23982.964, 24004.542, 23974.921, 24103.849], [48323.887, 48433.209, 48393.729, 48387.503, 48353.868, 48348.848, 48290.412], [28.151, 20.99, 23.143, 24.115, 26.056, 18.463, 36.037], [1365.67406369241, 1918.0728032690565, 1482.4169648823013, 1705.1833949076772, 1188.9044989800793, 1523.4736828879422, 5502.6891116454], [733, 734, 735, 736, 737, 738, 739]], [4, 3756, [27341, 27374, 27406, 27443, 27473, 27503, 27528, 27554, 27583, 27616, 27650, 27684], [23455.014, 23515.36, 23509.421, 23410.204, 23303.376, 23350.731, 23361.398, 23395.781, 23370.723, 23406.897, 23462.196, 23576.818], [48195.413, 48288.775, 48240.312, 48134.546, 47939.427, 48032.451, 48069.991, 47887.741, 47767.63, 47795.415, 47750.8, 47723.474], [24.204, 17.191, 27.242, 25.892, 12.814, 13.87, 15.962, 16.384, 15.005, 11.242, 11.019, 11.118], [2453.477321681242, 1809.1513186382017, 1530.0244463792656, 1851.7558366541625, 52608.18944228186, 1242.9624546368516, 2306.0157955647283, 1843.8083329178742, 2018.1336957627225, 2314.205349295448, 1724.624712427312, 2121.742881781262], [757, 758, 759, 760, 761, 762, 763, 764, 765, 766, 767, 768]], [0, 3787, [27681, 27727, 27754, 27778, 27811], [21570.228, 21521.144, 21625.652, 21629.74, 21646.799], [2379.992, 2468.129, 2361.657, 2377.362, 2381.527], [22.303, 29.529, 9.884, 18.345, 11.098], [1291.1592012309898, 1500.3242282323406, 585.9972675570245, 1815.854460501992, 1368.7471268932632], [768, 769, 770, 771, 772]], [0, 3801, [27812, 27838, 27868, 27894, 27927], [21933.423, 22021.934, 22045.192, 22038.285, 22003.124], [4652.102, 4617.717, 4617.27, 4560.072, 4537.402], [31.695, 17.381, 13.803, 13.167, 18.752], [1015.4536488204662, 1631.843154060867, 1375.345292116966, 894.864270539959, 1538.8412633054945], [772, 773, 774, 775, 776]], [4, 3802, [27813, 27840, 27869, 27897, 27928, 27956, 27985, 28025, 28050], [23610.655, 23522.872, 23558.197, 23471.782, 23379.258, 23369.02, 23363.46, 23284.7, 23368.96], [47760.953, 47815.581, 47808.95, 47984.941, 47892.98, 47797.857, 47813.539, 47768.777, 47869.211], [7.332, 14.653, 21.43, 20.277, 20.734, 13.935, 13.989, 15.475, 19.082], [2097.89176327225, 2912.287533724652, 832.6530429546339, 903.6059705200859, 1837.077137690023, 1820.8033393099536, 1860.9555811156708, 1973.841228575549, 17348.316051596827], [772, 773, 774, 775, 776, 777, 778, 779, 780]], [1, 3835, [28089, 28111, 28140, 28169, 28200, 28226, 28258, 28282, 28311], [15499.579, 15548.096, 15509.81, 15534.011, 15550.143, 15515.007, 15567.416, 15668.107, 15534.821], [16335.671, 16306.293, 16277.137, 16303.453, 16171.118, 16096.175, 16231.606, 16301.031, 16335.345], [17.964, 14.313, 20.942, 21.241, 17.622, 14.414, 12.763, 21.333, 22.735], [1311.3349731614985, 1631.365244081414, 1227.6858566977169, 1272.4459744155204, 1698.0576178348047, 1655.2559449977352, 1456.293530269146, 5991.507252184566, 677.981027054129], [782, 783, 784, 785, 786, 787, 788, 789, 790]], [4, 3838, [28095, 28117, 28146, 28176, 28206], [23269.633, 23413.649, 23403.578, 23403.841, 23282.849], [47917.861, 47922.906, 47819.079, 47782.595, 47746.573], [21.951, 30.477, 17.35, 9.699, 19.854], [1356.018383290309, 3372.28911723631, 2306.4743886776696, 1759.0292679007403, 2967.7432574500763], [782, 783, 784, 785, 786]], [0, 3886, [28410, 28437, 28473, 28513, 28580, 28652, 28731, 28822, 28912, 29001, 29080, 29155, 29236, 29314, 29396, 29463, 29530, 29596, 29664, 29731, 29786, 29850, 29906, 29959, 30021, 30080, 30129, 30182, 30243], [21686.559, 21717.638, 21693.185, 21692.585, 21667.582, 21678.854, 21700.778, 21691.451, 21686.864, 21684.995, 21684.792, 21646.62, 21668.157, 21704.759, 21640.12, 21633.025, 21593.906, 21643.991, 21656.981, 21675.045, 21721.717, 21659.0, 21716.83, 21619.004, 21524.792, 21555.945, 21603.294, 21624.694, 21678.246], [2357.019, 2329.948, 2360.195, 2369.497, 2356.462, 2342.005, 2353.356, 2343.627, 2354.794, 2344.406, 2375.861, 2374.249, 2360.108, 2484.681, 2378.378, 2497.121, 2531.961, 2400.208, 2348.446, 2353.928, 2490.864, 2687.086, 2854.455, 2878.601, 2864.47, 2712.017, 2847.632, 2798.311, 2785.745], [13.126, 11.305, 9.064, 12.359, 12.584, 9.234, 8.761, 11.171, 12.71, 17.783, 16.019, 15.045, 14.233, 16.784, 25.179, 20.478, 37.629, 15.141, 22.128, 13.844, 14.121, 20.315, 21.331, 21.88, 20.326, 23.69, 22.324, 12.886, 14.058], [2184.9005220262434, 3092.757501514181, 2875.550613319179, 2443.3270230241865, 2497.4053329979506, 3091.798457780912, 1650.9558820492928, 1799.8562285294336, 1505.6144675093103, 1800.3548415750354, 3936.517385516951, 1777.2002346984145, 1754.6787710057954, 9118.53822528251, 1089.4662202111044, 8393.860076707837, 5106.5243582621715, 933.2565966682834, 2904.4277671813275, 1039.0807431834123, 24431.349058375617, 911.7044929975837, 1063.3393454402778, 863.7700128129625, 1165.1578651275054, 1118.3967389737759, 961.7076760024524, 807.8717402372331, 563.2531888170184], [793, 794, 795, 796, 797, 798, 799, 800, 801, 802, 803, 804, 805, 806, 807, 808, 809, 810, 811, 812, 813, 814, 815, 816, 817, 818, 819, 820, 821]], [2, 3895, [28461, 28497, 28551, 28622, 28701, 28792], [9657.703, 9698.034, 9687.987, 9671.025, 9703.358, 9668.922], [18851.892, 18807.412, 18897.053, 18895.999, 18870.691, 18851.367], [14.317, 22.448, 17.601, 13.159, 15.867, 19.17], [1132.4898725417665, 1672.557429534545, 1951.3155472008627, 2099.8048576884644, 1389.8511138949832, 1003.0602112001137], [795, 796, 797, 798, 799, 800]], [3, 3938, [28590, 28662, 28743, 28834, 28923], [33646.559, 33616.482, 33582.765, 33587.671, 33560.718], [44386.254, 44372.68, 44490.875, 44332.69, 44353.951], [14.198, 17.993, 13.898, 17.662, 15.204], [750.1195137019143, 1625.2527697331739, 32271.90300933369, 5809.381665425295, 1644.7174907882559], [797, 798, 799, 800, 801]], [3, 3961, [28831, 28920, 29008, 29089, 29164, 29246, 29324], [32723.225, 32678.679, 32598.992, 32668.486, 32763.745, 32776.929, 32830.006], [44224.271, 44267.539, 44354.674, 44223.431, 44133.484, 44084.459, 44111.372], [20.241, 24.757, 31.519, 13.243, 15.745, 13.87, 23.573], [9117.136928650776, 5010.628383392648, 1883.75685629556, 2616.809928172854, 3046.4544417706225, 1849.0585668577571, 1387.99123658638], [800, 801, 802, 803, 804, 805, 806]], [4, 4000, [29082, 29157, 29239, 29317, 29399, 29465], [23798.356, 23772.094, 23773.18, 23723.926, 23569.804, 23695.333], [47185.585, 47156.257, 47125.262, 47075.543, 46978.214, 47028.643], [28.859, 29.092, 19.155, 14.062, 32.625, 24.922], [563.5322804926011, 632.9041728956436, 1056.8536897079427, 1347.8565067857203, 955.256699000917, 1677.205255356367], [803, 804, 805, 806, 807, 808]], [3, 4022, [29249, 29326, 29405, 29474, 29538], [34183.464, 34263.942, 34126.055, 34154.587, 34169.788], [44906.106, 44867.009, 44859.228, 44850.06, 44915.117], [23.808, 23.769, 15.903, 24.333, 24.432], [2125.9032439204193, 720.8548664778124, 1536.586410164107, 1109.4783393047167, 1302.845448184206], [805, 806, 807, 808, 809]], [2, 4029, [29212, 29291, 29370, 29442, 29511, 29575], [9291.221, 9294.67, 9478.439, 9442.709, 9391.031, 9453.876], [19520.166, 19544.404, 19509.701, 19723.204, 19704.842, 19736.307], [18.088, 14.47, 17.933, 30.112, 26.672, 23.998], [2908.085928104684, 4394.926688361829, 2915.374425024449, 1229.1622159558324, 1990.7777785643661, 613.5683512397402], [805, 806, 807, 808, 809, 810]], [1, 4060, [29380, 29448, 29515, 29582, 29647, 29718, 29774, 29836, 29893], [15734.061, 15857.147, 15842.701, 15799.895, 15879.212, 15769.328, 15864.073, 15886.348, 15803.304], [15805.158, 15730.623, 15720.382, 15695.611, 15691.713, 15773.749, 15888.828, 15755.2, 15843.993], [27.85, 18.901, 12.674, 14.474, 16.27, 44.536, 31.864, 27.957, 33.12], [665.5042442676996, 1782.0216173274646, 1697.1292027819682, 1916.3806138321352, 550.7193940721742, 956.127226216981, 1017.3260127418714, 767.7960517473039, 1261.6649796352658], [807, 808, 809, 810, 811, 812, 813, 814, 815]], [3, 4070, [29537, 29607, 29675, 29735, 29792, 29857, 29912], [33387.172, 33374.695, 33370.596, 33436.76, 33436.981, 33501.277, 33600.016], [45154.318, 45228.968, 45254.126, 45305.323, 45289.576, 45310.424, 45213.381], [25.475, 15.587, 17.287, 14.699, 13.916, 12.756, 27.848], [681.972444476714, 1476.6474942506434, 1480.7108841748611, 1219.6944765813, 1636.9542814701738, 2074.764386295251, 4454.4825791608555], [809, 810, 811, 812, 813, 814, 815]], [2, 4086, [29708, 29766, 29822, 29884, 29937, 29997, 30053, 30103, 30162, 30219, 30272, 30331, 30386, 30444, 30497, 30544], [8415.718, 8451.724, 8398.507, 8401.362, 8397.463, 8403.784, 8414.564, 8389.471, 8286.624, 8444.398, 8435.935, 8388.014, 8371.331, 8412.944, 8401.042, 8417.477], [19620.079, 19573.824, 19413.507, 19393.616, 19499.36, 19448.238, 19350.603, 19497.254, 19479.541, 19343.433, 19300.315, 19359.907, 19406.389, 19441.536, 19526.274, 19692.05], [13.139, 27.664, 33.65, 18.48, 22.131, 14.369, 24.926, 10.525, 14.694, 15.547, 24.527, 19.721, 12.126, 12.749, 13.693, 19.511], [454.2280785951959, 1019.65299814107, 3076.8559867315016, 6253.3316056027425, 2721.7399148872423, 17172.86285766984, 5044.973606975582, 78387.26420330141, 1092.7975860855117, 1833.4285655091394, 1299.7004358855127, 1731.7189288528261, 1512.5981465657637, 1863.6896096259777, 2696.0631898436473, 1708.5551593985072], [812, 813, 814, 815, 816, 817, 818, 819, 820, 821, 822, 823, 824, 825, 826, 827]], [3, 4093, [29676, 29736, 29793, 29858, 29913, 29968, 30032, 30085, 30140, 30191], [34106.376, 34184.344, 34108.192, 34117.93, 33919.424, 33879.596, 33972.628, 33908.461, 33896.376, 33885.139], [44881.313, 44996.944, 44956.04, 44990.125, 44940.666, 44952.366, 45155.869, 45036.299, 44953.296, 44991.242], [19.655, 16.161, 21.569, 16.233, 26.478, 30.585, 17.636, 19.836, 14.138, 30.236], [2061.355388639039, 653.4379150150744, 930.7704811282589, 1034.284903633936, 5163.793673776371, 4584.938646473085, 2478.103874033137, 3996.1951534293617, 6117.760932561966, 4292.18944660539], [811, 812, 813, 814, 815, 816, 817, 818, 819, 820]], [0, 4106, [29851, 29907, 29961, 30023, 30082, 30133], [21804.443, 21949.647, 22033.584, 22129.041, 22146.766, 22190.034], [3898.752, 3860.185, 3890.297, 4002.025, 3884.781, 3818.459], [23.601, 21.322, 12.544, 23.725, 22.1, 20.461], [8496.074016776656, 4472.376785724934, 1264.8878279154442, 11402.814234128919, 1887.3955021080872, 3680.661160826279], [814, 815, 816, 817, 818, 819]], [0, 4123, [29960, 30022, 30081, 30132, 30183, 30244, 30296, 30351], [21710.827, 21635.67, 21617.399, 21809.112, 21847.578, 21905.808, 21922.752, 21904.613], [4679.68, 4716.191, 4763.776, 4721.648, 4576.267, 4491.699, 4523.167, 4636.344], [21.224, 9.29, 25.303, 20.331, 9.269, 22.244, 32.742, 14.36], [890.3385730856722, 859.7442513183719, 2021.3358932645847, 990.3629522218442, 1367.4176605179302, 1606.975101568395, 1516.083285686435, 979.730722532802], [816, 817, 818, 819, 820, 821, 822, 823]], [4, 4153, [30083, 30134, 30185, 30246, 30298], [23555.644, 23516.17, 23515.718, 23496.492, 23541.248], [46826.155, 46865.725, 46788.455, 46818.468, 46821.018], [36.502, 11.92, 30.68, 15.886, 17.431], [796.9999807065026, 868.2209367165639, 1665.3061455427064, 793.842454724541, 799.6002981250454], [818, 819, 820, 821, 822]], [3, 4162, [30249, 30303, 30357, 30416, 30472, 30522, 30565, 30617, 30663, 30712, 30753, 30802, 30845, 30884, 30930, 30983, 31030], [33790.211, 33798.422, 33792.329, 33847.592, 33706.895, 33496.118, 33443.952, 33458.483, 33425.297, 33481.926, 33437.526, 33424.288, 33433.149, 33477.583, 33664.123, 33732.948, 33797.405], [44742.044, 44735.463, 44701.73, 44588.484, 44571.573, 44482.205, 44495.931, 44498.88, 44561.67, 44623.35, 44622.029, 44663.311, 44612.87, 44538.244, 44621.373, 44616.366, 44567.766], [18.276, 21.56, 10.223, 22.384, 24.476, 25.024, 25.038, 27.785, 35.714, 21.123, 23.473, 38.361, 14.856, 19.066, 17.75, 20.759, 17.72], [1735.5905081903359, 1330.3891948270152, 776.8370415677653, 1363.4585949682726, 6158.587049494693, 1176.9764031604227, 657.498296223748, 750.7931304088071, 2561.1695481009783, 2319.0244251477143, 1053.5948045901173, 945.6698478546964, 1327.6235323626145, 1284.0550607827304, 986.8608070172357, 1246.713426103187, 902.7516754790738], [821, 822, 823, 824, 825, 826, 827, 828, 829, 830, 831, 832, 833, 834, 835, 836, 837]], [3, 4163, [30192, 30250, 30304, 30359, 30417, 30473, 30523, 30566], [33875.97, 34001.901, 33915.183, 34127.537, 34190.234, 34050.267, 34083.191, 34114.74], [45014.189, 45125.22, 45153.728, 45210.45, 45236.654, 45234.175, 45222.601, 45236.171], [22.402, 30.749, 25.996, 23.225, 14.07, 21.846, 16.358, 30.467], [12514.711192822651, 4324.727170979786, 10994.966224783208, 1345.7055235530581, 719.6800183243596, 3023.3341504792156, 1521.6044311158419, 2975.801525943154], [820, 821, 822, 823, 824, 825, 826, 827]], [2, 4195, [30597, 30640, 30687, 30733, 30777, 30822, 30864, 30904, 30957, 31008, 31054], [8666.511, 8892.681, 8843.132, 8792.681, 8806.291, 8808.013, 8726.625, 8788.728, 8764.195, 8757.831, 8803.786], [19900.986, 19928.8, 19967.406, 20021.163, 19996.669, 20010.327, 19989.799, 19996.222, 19985.669, 19988.947, 19880.345], [12.521, 15.548, 13.541, 9.391, 9.432, 13.094, 13.746, 12.135, 9.855, 13.371, 26.973], [1738.8063778500375, 1994.5248192214453, 2087.061989450218, 2768.6091084125014, 1805.446377834139, 2360.2858682056826, 1463.4771858399988, 1971.5876326089056, 1268.873181309166, 1995.2089302772301, 1521.407819734108], [828, 829, 830, 831, 832, 833, 834, 835, 836, 837, 838]], [0, 4202, [30464, 30516, 30561, 30612, 30652, 30707, 30745, 30793, 30838], [21878.805, 21897.869, 21807.545, 21705.317, 21632.518, 21444.612, 21511.438, 21675.798, 21622.359], [4394.477, 4305.768, 4368.077, 4329.26, 4461.692, 4476.589, 4557.503, 4639.765, 4684.85], [23.58, 23.838, 25.521, 25.456, 19.036, 27.687, 24.592, 17.336, 19.983], [3163.6030245487264, 2297.1737859007594, 678.6883767152217, 2567.8282346733913, 4404.875682441871, 806.5252371278127, 1166.8773109107572, 447.7082936788039, 908.6094444572072], [825, 826, 827, 828, 829, 830, 831, 832, 833]], [0, 4235, [30792, 30837, 30878, 30923, 30974], [21642.167, 21601.393, 21680.456, 21670.662, 21581.21], [3865.521, 3853.223, 3833.102, 3831.539, 3859.639], [20.615, 21.421, 27.2, 20.311, 31.475], [569.6860240979828, 777.2561586448568, 576.5575219582295, 670.0988111352717, 3204.8151970927174], [832, 833, 834, 835, 836]], [0, 4272, [31074, 31115, 31163, 31201, 31241, 31278, 31316, 31356, 31396, 31435, 31474, 31517, 31559], [21665.006, 21597.732, 21648.342, 21600.409, 21568.249, 21530.614, 21568.422, 21594.066, 21593.253, 21652.271, 21623.014, 21661.535, 21642.219], [3761.052, 3759.968, 3705.551, 3703.598, 3755.122, 3768.924, 3730.87, 3860.823, 3840.683, 3828.603, 3809.805, 3827.757, 3824.611], [43.976, 18.065, 14.784, 15.049, 15.632, 17.136, 21.463, 19.768, 21.829, 14.182, 17.006, 14.033, 21.906], [779.009785247316, 848.294003009697, 1328.3828821018146, 3275.7237316530686, 1888.5591792926157, 2001.0237206209333, 737.0649791505856, 1375.5012002689334, 987.497310045811, 25169.674487415006, 1219.966446548468, 555.1110507890232, 1132.5532343370367], [838, 839, 840, 841, 842, 843, 844, 845, 846, 847, 848, 849, 850]], [0, 4340, [31634, 31663, 31695, 31721, 31755], [21653.338, 21715.255, 21681.503, 21666.102, 21663.148], [4737.289, 4651.025, 4642.214, 4638.945, 4655.101], [11.669, 21.18, 17.287, 27.735, 28.191], [2201.975676948866, 1805.2883954622232, 669.4241339526716, 589.3553979127253, 511.249219677474], [852, 853, 854, 855, 856]], [2, 4374, [31906, 31937, 31961, 31984, 32006], [8421.347, 8399.85, 8332.542, 8422.29, 8398.514], [19837.858, 19733.014, 19785.469, 19900.942, 19875.528], [24.721, 25.297, 23.391, 30.017, 41.118], [1564.6428781764123, 1551.2526214007678, 1502.0370619299167, 1754.0235790198803, 1242.477654724599], [861, 862, 863, 864, 865]], [2, 4425, [32346, 32368, 32384, 32412, 32439, 32461, 32493, 32532, 32567, 32594], [8400.778, 8499.698, 8549.385, 8496.264, 8504.009, 8523.251, 8501.038, 8517.842, 8519.09, 8506.193], [19922.007, 19862.644, 19698.373, 19715.295, 19713.386, 19716.904, 19704.355, 19721.21, 19718.126, 19731.516], [21.386, 20.407, 20.281, 11.437, 6.62, 8.219, 6.308, 5.685, 5.981, 11.054], [1400.3963953569719, 1472.826471189113, 1748.834734002862, 1953.6978036333187, 1916.5116639871694, 2227.8459092404273, 2889.0195410433357, 2679.7010478700263, 2369.8694779132115, 1505.540182255944], [876, 877, 878, 879, 880, 881, 882, 883, 884, 885]], [1, 4470, [32690, 32710, 32730, 32759, 32778], [16322.992, 16324.063, 16234.514, 16366.772, 16319.11], [17454.404, 17618.684, 17592.583, 17523.113, 17462.083], [23.117, 18.904, 28.064, 14.103, 27.225], [1270.9716872848194, 916.2875174428203, 1631.9568273998377, 658.5577111938645, 807.693114488727], [888, 889, 890, 891, 892]], [4, 4500, [32952, 32970, 32997, 33021, 33046, 33065, 33089, 33111, 33132, 33157], [23690.305, 23696.06, 23759.499, 23941.859, 24042.774, 23981.854, 23967.356, 23874.565, 23796.53, 23893.576], [47546.969, 47516.012, 47592.443, 47543.569, 47523.647, 47506.409, 47506.933, 47387.056, 47396.426, 47461.389], [16.187, 18.396, 13.257, 14.746, 16.55, 16.469, 23.497, 8.561, 32.158, 32.486], [793.7191539345739, 1958.3497953586327, 1934.375623055523, 1438.0047634918685, 1439.3667204439723, 1849.2466978830025, 1277.676262134304, 1289.3330147731967, 930.3414471714866, 1131.602594501024], [901, 902, 903, 904, 905, 906, 907, 908, 909, 910]], [3, 4501, [32954, 32974, 33004, 33022, 33048, 33069, 33090, 33116, 33134, 33160], [33886.101, 33955.14, 33902.153, 33958.713, 33987.816, 33975.355, 33897.074, 34004.638, 33994.399, 33986.17], [45023.472, 45077.275, 45202.625, 45207.518, 45168.271, 45206.372, 45054.887, 45026.092, 45060.315, 45121.09], [21.582, 20.532, 10.197, 16.799, 14.496, 14.309, 27.329, 10.18, 12.895, 12.383], [3765.864369829441, 1347.4620535821493, 1896.3639132298238, 1313.7556606711157, 1002.7510508978604, 1321.75343953481, 972.1053376988651, 1569.1559504551872, 1351.338370684119, 2552.8861912947077], [901, 902, 903, 904, 905, 906, 907, 908, 909, 910]], [2, 4567, [33458, 33482, 33508, 33537, 33562, 33585, 33604], [9960.19, 9983.393, 9886.991, 9947.671, 10024.832, 10061.408, 10068.046], [18606.597, 18601.529, 18599.828, 18644.113, 18623.735, 18623.525, 18702.715], [19.46, 16.159, 17.863, 14.546, 26.908, 11.322, 14.397], [1036.2627021788078, 1995.1427795830157, 1247.1596404148695, 14309.26098108302, 700.9633495993346, 1903.631374496282, 1361.1547861622903], [926, 927, 928, 929, 930, 931, 932]], [2, 4617, [33768, 33829, 33887, 33950, 34006, 34065, 34122, 34195, 34257], [8904.259, 9002.135, 9150.656, 9201.167, 9242.242, 9336.449, 9297.871, 9097.495, 9175.782], [19630.681, 19799.058, 19842.207, 19849.858, 19810.208, 19875.34, 19869.574, 19857.422, 19854.245], [24.178, 19.696, 15.055, 19.823, 15.557, 19.705, 21.395, 24.137, 32.709], [458.53315527913753, 1458.0743386189286, 1705.2263562681358, 2995.431952480662, 4440.765484455798, 2833.960428981792, 4479.277290076422, 1336.8740208644329, 5797.8554323728795], [937, 938, 939, 940, 941, 942, 943, 944, 945]], [2, 4618, [33720, 33771, 33831, 33890, 33952, 34007, 34066, 34124], [9988.642, 9846.725, 9622.833, 9601.82, 9525.086, 9492.253, 9585.441, 9565.59], [18806.572, 18868.721, 18905.996, 18915.954, 18794.142, 18809.361, 18721.005, 18733.439], [19.235, 22.948, 19.684, 26.847, 13.49, 11.969, 20.472, 18.795], [569.5417640322759, 6069.628311876814, 5233.523289351573, 9544.880292591424, 1905.7424468260685, 3069.8371339578684, 3298.3467778364134, 2538.0783234762707], [936, 937, 938, 939, 940, 941, 942, 943]], [1, 4620, [33776, 33838, 33896, 33957, 34013], [16062.938, 16064.059, 16086.159, 15965.238, 16013.795], [15789.047, 15777.836, 15754.323, 15735.876, 15751.111], [22.956, 17.813, 17.543, 28.848, 17.118], [3298.625037090485, 4257.162951849536, 2828.743260862638, 1180.9350650913302, 1527.5520004266868], [937, 938, 939, 940, 941]], [2, 4643, [33833, 33893, 33953, 34009, 34068, 34127, 34197, 34260, 34321, 34377, 34431, 34495, 34555, 34616, 34665], [10116.496, 10207.65, 10127.667, 10088.72, 9942.115, 9949.16, 9858.133, 9949.907, 9993.142, 9942.239, 10077.441, 10048.901, 9949.036, 9903.793, 9931.743], [18747.353, 18827.684, 18770.598, 18737.441, 18655.229, 18641.221, 18652.701, 18629.676, 18634.632, 18646.838, 18635.051, 18662.607, 18637.967, 18663.874, 18639.047], [27.039, 29.313, 21.976, 15.391, 21.211, 21.295, 13.885, 8.805, 12.737, 22.822, 15.206, 13.939, 11.118, 12.312, 18.183], [2578.5967723659214, 2340.9450285290905, 1769.202630965482, 2249.3952683269745, 5536.849511661504, 5262.661255150409, 3820.4306812981863, 3813.4793025395447, 3305.2073239267447, 2593.473713973552, 2235.8405052900866, 3167.108161201975, 3013.5132720977654, 3398.0966329962384, 1315.4681515859018], [938, 939, 940, 941, 942, 943, 944, 945, 946, 947, 948, 949, 950, 951, 952]], [2, 4650, [33948, 34004, 34062, 34119, 34192, 34255], [8593.543, 8653.805, 8620.172, 8604.957, 8635.01, 8680.584], [18496.667, 18467.543, 18467.818, 18505.495, 18500.496, 18477.157], [17.045, 10.465, 29.326, 12.47, 8.573, 12.464], [958.2014929603569, 1650.5246744031, 706.2668759783116, 1055.0835770164304, 1722.067332403322, 675.1238339718695], [940, 941, 942, 943, 944, 945]], [4, 4654, [33912, 33974, 34035, 34087, 34154, 34220, 34285, 34346, 34398], [24072.686, 24001.593, 24002.41, 24004.373, 24029.038, 24012.806, 24043.961, 23969.93, 24028.501], [48860.226, 48775.951, 48778.373, 48757.217, 48833.04, 48815.626, 48835.778, 48747.16, 48795.127], [38.003, 18.187, 27.266, 30.876, 19.976, 14.915, 20.145, 27.154, 18.143], [867.9929232880145, 2031.8322638194388, 1535.403218426509, 3824.8357361450217, 1820.4468738276744, 1943.3405328228657, 1085.101048652626, 8034.315093066541, 719.5447468947127], [939, 940, 941, 942, 943, 944, 945, 946, 947]], [4, 4671, [34032, 34086, 34153, 34219, 34284, 34345, 34397, 34455, 34515, 34578], [23445.078, 23500.135, 23314.028, 23397.153, 23415.381, 23450.797, 23488.086, 23483.417, 23363.825, 23295.435], [46771.863, 46829.407, 46751.201, 46791.093, 46791.065, 46756.307, 46775.455, 46798.486, 46643.558, 46626.267], [19.102, 19.267, 17.18, 10.931, 17.487, 9.89, 11.372, 14.052, 19.275, 20.267], [1960.9438703735582, 2668.8421194397865, 2029.6065704216637, 4057.412430620553, 4080.4691945701034, 3125.3444014013853, 3340.8848882727866, 3314.3454746947277, 1533.5745242128323, 3630.8056077517435], [941, 942, 943, 944, 945, 946, 947, 948, 949, 950]], [3, 4672, [34038, 34088, 34158, 34225, 34289, 34350, 34403, 34461, 34521, 34585, 34642], [33310.919, 33494.93, 33555.68, 33587.86, 33368.663, 33347.599, 33352.374, 33361.971, 33341.604, 33372.827, 33341.112], [45188.312, 45348.499, 45384.462, 45447.116, 45444.759, 45362.936, 45379.619, 45376.276, 45358.478, 45340.827, 45355.961], [42.119, 25.545, 26.988, 18.552, 23.589, 9.695, 17.82, 13.624, 21.479, 11.709, 18.515], [1480.8094574359252, 4584.512345169974, 3094.6490854464564, 11961.368359740809, 802.5384090284699, 2703.6991734033627, 1833.2690518696616, 944.2089147515259, 1530.6075673749606, 1562.2456584325303, 2093.949709593136], [941, 942, 943, 944, 945, 946, 947, 948, 949, 950, 951]], [1, 4682, [34129, 34201, 34265, 34325, 34381, 34437], [15556.879, 15541.549, 15574.613, 15592.623, 15752.599, 15734.82], [16214.579, 16206.992, 16031.586, 15964.927, 15909.127, 15873.52], [15.517, 13.636, 18.246, 17.567, 16.179, 17.351], [805.4147208275693, 1294.0600541430529, 1238.0091193462872, 2101.1456999822426, 2064.4413905860174, 1145.2711284784186], [943, 944, 945, 946, 947, 948]], [3, 4691, [34157, 34224, 34288, 34349, 34402, 34459, 34520, 34583, 34641, 34691, 34742], [32906.918, 33004.861, 32890.612, 32848.639, 32864.292, 32907.43, 33043.231, 33067.252, 33147.086, 33024.997, 32884.579], [44019.585, 43963.993, 44042.606, 43992.81, 44060.746, 43984.724, 44034.444, 44101.283, 44011.772, 44030.785, 44098.943], [31.0, 19.497, 26.971, 22.321, 17.755, 23.881, 16.284, 25.203, 19.653, 22.012, 29.001], [1155.0123698635116, 973.1898752555213, 2374.8297852553483, 1420.1604862435256, 4933.717303912435, 2106.9752354168418, 1921.244413498966, 5058.677181697141, 790.702060563068, 900.4539792394253, 3459.2248283925496], [943, 944, 945, 946, 947, 948, 949, 950, 951, 952, 953]], [2, 4697, [34259, 34320, 34376, 34430, 34492, 34552, 34615], [9539.757, 9373.979, 9388.349, 9596.261, 9584.833, 9421.928, 9418.346], [19593.685, 19627.193, 19733.237, 19782.988, 19719.933, 19786.451, 19739.084], [19.015, 19.417, 17.397, 14.517, 18.339, 22.225, 26.199], [1464.7376191860476, 1605.686827525719, 1487.106978143629, 1026.3767432523866, 2585.4468513770216, 1601.4636503398901, 553.804994273743], [945, 946, 947, 948, 949, 950, 951]], [2, 4723, [34428, 34491, 34548, 34610, 34661, 34714, 34763, 34811, 34861, 34911, 34961], [8745.732, 8630.647, 8483.356, 8383.867, 8381.929, 8448.283, 8470.634, 8618.225, 8794.383, 8838.344, 8725.336], [19999.114, 19999.808, 19973.379, 19997.229, 19949.569, 20037.411, 19985.61, 19994.576, 20050.282, 20105.977, 19967.402], [21.694, 21.418, 23.925, 14.743, 17.476, 28.175, 23.189, 27.95, 13.456, 17.667, 19.074], [1532.3470229134973, 3090.919970729239, 3909.9912724726296, 1333.2538574292146, 1136.2982174505005, 4497.750829931287, 3079.461964525926, 3281.7694736711705, 1470.9607264561378, 519.4410109353712, 23061.476251177508], [948, 949, 950, 951, 952, 953, 954, 955, 956, 957, 958]], [4, 4726, [34517, 34580, 34636, 34688, 34741, 34785, 34835, 34884, 34932], [23931.729, 23922.782, 24010.11, 23948.875, 23982.973, 23951.683, 23999.291, 24000.49, 24038.299], [48724.639, 48756.49, 48843.079, 48873.324, 48877.589, 48763.205, 48824.308, 48833.81, 48840.48], [33.008, 33.424, 16.491, 21.22, 19.652, 41.343, 24.459, 16.877, 23.163], [3349.929940430125, 5026.220497036765, 2143.932606857489, 887.0604979240211, 949.4262160101515, 1528.4915979221528, 685.4722289899573, 859.311067224287, 1212.5068250372944], [949, 950, 951, 952, 953, 954, 955, 956, 957]], [2, 4737, [34663, 34720, 34766, 34813, 34863, 34912, 34963, 35018], [9865.583, 9873.417, 9890.571, 9815.455, 9928.365, 9898.561, 9920.64, 9827.094], [18683.052, 18668.731, 18609.901, 18675.692, 18627.426, 18631.604, 18576.301, 18610.991], [32.612, 23.964, 19.205, 24.064, 21.266, 15.484, 18.419, 36.189], [2987.7941855621234, 2204.8373683956765, 2549.29254889886, 4506.469683298227, 1902.5975569427162, 2259.2461902707687, 2345.082746530973, 1158.7876180795026], [952, 953, 954, 955, 956, 957, 958, 959]], [4, 4741, [34739, 34783, 34832, 34883, 34930, 34987, 35036, 35077, 35134, 35182, 35236, 35275, 35316], [23182.712, 23114.375, 23224.373, 23435.82, 23398.623, 23531.555, 23539.402, 23511.241, 23600.47, 23608.725, 23635.992, 23628.723, 23622.318], [47948.141, 47933.626, 48151.045, 48264.537, 48218.526, 48285.286, 48334.23, 48330.488, 48458.069, 48375.778, 48385.284, 48326.452, 48345.124], [19.084, 21.949, 24.638, 17.697, 18.841, 24.9, 16.82, 16.832, 21.167, 18.644, 18.119, 22.523, 26.247], [1202.4266229448908, 715.3130603191478, 459.12319150555845, 1184.4211651238084, 3010.792705350747, 1714.1701737158048, 1792.0050327259119, 1907.7706183508299, 1599.1364464368858, 1617.1305958378223, 831.9702762806352, 1233.0522205210914, 934.353435440552], [953, 954, 955, 956, 957, 958, 959, 960, 961, 962, 963, 964, 965]], [4, 4759, [34988, 35037, 35080, 35137, 35184], [24253.544, 24376.961, 24361.683, 24407.222, 24401.307], [47882.072, 47962.571, 48044.95, 48188.028, 48144.135], [31.928, 16.069, 9.997, 13.696, 14.377], [1192.6268235440732, 1951.611843237702, 1909.1678433429784, 2113.2379284799626, 1088.8380001010144], [958, 959, 960, 961, 962]], [4, 4795, [35035, 35078, 35135, 35183, 35237, 35276, 35317, 35356, 35402], [23558.996, 23541.417, 23669.852, 23737.023, 23712.903, 23693.213, 23728.302, 23695.045, 23755.473], [46795.2, 46928.157, 46934.037, 46955.409, 47004.458, 47103.942, 47030.562, 47114.274, 47159.334], [20.583, 19.861, 20.722, 25.396, 17.664, 26.135, 27.129, 29.443, 25.056], [1116.6500930006978, 835.2222160535282, 2536.074986735858, 1916.519071628274, 866.59096617882, 1132.6180988742117, 1270.4062455542157, 2668.771251133798, 2302.539870530987], [959, 960, 961, 962, 963, 964, 965, 966, 967]], [2, 4798, [35057, 35108, 35164, 35214, 35256, 35299, 35338, 35380, 35427, 35458, 35494, 35544, 35592, 35634], [8842.781, 8960.332, 9147.132, 9192.723, 9081.539, 9159.711, 9235.336, 9370.462, 9529.311, 9443.046, 9459.738, 9528.987, 9537.555, 9403.798], [20017.736, 19995.689, 19972.207, 19938.551, 19902.226, 19927.521, 19802.207, 19757.038, 19716.672, 19776.758, 19767.723, 19751.914, 19772.856, 19820.617], [26.98, 30.83, 20.423, 14.446, 14.594, 14.213, 34.685, 21.021, 35.366, 35.215, 20.863, 19.878, 26.057, 45.568], [414.54787388233024, 882.3748657945938, 1983.537323170237, 1269.3515351700814, 1263.017021861334, 399.9482869227297, 719.2773339296034, 910.2730672832945, 1301.0610901681837, 981.4030603720939, 2413.387959216189, 1263.8113365607999, 2207.854583660498, 1607.5134569255715], [960, 961, 962, 963, 964, 965, 966, 967, 968, 969, 970, 971, 972, 973]], [2, 4799, [35058, 35109, 35165, 35215, 35258, 35300, 35340, 35382, 35426, 35457, 35493, 35543, 35591, 35632, 35678, 35716, 35752, 35786, 35817, 35860, 35897, 35938, 35969, 36008, 36042], [9559.129, 9538.938, 9458.771, 9487.911, 9541.869, 9537.946, 9456.193, 9462.135, 9413.828, 9434.286, 9389.063, 9507.829, 9420.247, 9464.505, 9439.491, 9485.009, 9484.23, 9493.375, 9437.14, 9498.819, 9497.138, 9464.207, 9511.666, 9454.118, 9486.386], [18733.714, 18754.42, 18835.438, 18801.045, 18808.467, 18800.401, 18810.094, 18765.99, 18817.721, 18780.84, 18818.175, 18745.09, 18768.475, 18765.05, 18791.011, 18742.054, 18788.957, 18812.67, 18783.12, 18772.893, 18723.512, 18826.065, 18806.92, 18774.351, 18786.275], [29.565, 28.28, 30.95, 23.685, 12.166, 14.952, 15.423, 17.37, 24.076, 32.856, 33.565, 13.613, 26.408, 20.29, 44.846, 23.82, 38.144, 21.724, 23.491, 23.738, 21.509, 24.536, 31.129, 25.801, 30.549], [1026.0903016706407, 1029.7469708493425, 2075.9256488902465, 774.0054641330261, 1828.2514798301415, 2988.3035587628538, 2981.0396220354555, 511.19743875438786, 5596.523833759594, 1325.1446508145004, 1183.918763820403, 1435.3117832962182, 767.4874886419681, 1462.8878951699505, 973.8836977795783, 725.4414968681205, 702.8210524019044, 669.5701091199456, 1321.5937382540656, 1393.03656317172, 984.59898961553, 1829.9274206086682, 1901.3437647327585, 993.9802407085682, 802.0993067024934], [960, 961, 962, 963, 964, 965, 966, 967, 968, 969, 970, 971, 972, 973, 974, 975, 976, 977, 978, 979, 980, 981, 982, 983, 984]], [4, 4849, [35474, 35514, 35558, 35605, 35649], [23725.766, 23888.661, 23858.433, 23836.652, 23695.365], [47373.097, 47362.316, 47250.363, 47078.007, 47009.4], [25.21, 23.032, 19.471, 30.777, 34.844], [3299.8186571997976, 1181.4804651590712, 930.5609081646859, 1399.9056749694234, 1816.08154042084], [969, 970, 971, 972, 973]], [0, 4862, [35511, 35556, 35603, 35645, 35691, 35729, 35766], [21281.521, 21259.369, 21245.189, 21242.609, 21213.56, 21293.124, 21370.597], [2914.492, 2846.781, 2991.002, 3180.677, 3254.853, 3040.449, 2986.667], [2.817, 16.871, 30.51, 23.954, 10.826, 29.594, 20.084], [426.28898819165425, 1314.0781091440685, 1506.6258277248703, 859.132963385437, 984.6637927279484, 877.77276861249, 865.5939226208583], [970, 971, 972, 973, 974, 975, 976]], [4, 4877, [35648, 35693, 35733, 35768, 35796, 35833, 35873, 35913], [23292.65, 23507.205, 23476.656, 23559.684, 23678.852, 23773.485, 23759.643, 23754.827], [47185.475, 47131.137, 47331.999, 47378.312, 47488.786, 47569.206, 47525.959, 47534.806], [13.481, 23.139, 12.12, 13.055, 9.881, 22.832, 16.344, 12.312], [1363.5801393109352, 3503.3173730931967, 1256.3705711051466, 1399.4362685738417, 967.2142790170501, 1560.8334243236366, 1656.5346490790869, 1112.1681267411384], [973, 974, 975, 976, 977, 978, 979, 980]], [2, 4928, [36038, 36076, 36109, 36140, 36169], [8484.837, 8426.575, 8377.522, 8365.024, 8514.999], [19390.311, 19358.451, 19412.808, 19477.911, 19438.823], [15.304, 11.155, 15.244, 19.766, 20.67], [1664.5584441890437, 1969.883181067397, 2090.1453828114986, 2511.675176138684, 1065.1282505059203], [984, 985, 986, 987, 988]], [4, 4937, [36054, 36092, 36121, 36155, 36182, 36210, 36243, 36277, 36318, 36356, 36392, 36434, 36471, 36505, 36547, 36587, 36624, 36655, 36693, 36729, 36770], [23736.777, 23670.526, 23713.76, 23727.745, 23678.073, 23741.646, 23724.56, 23684.9, 23695.258, 23704.271, 23626.42, 23699.188, 23662.962, 23671.138, 23709.876, 23719.898, 23709.064, 23693.613, 23723.851, 23727.192, 23707.246], [46913.37, 46968.671, 46938.629, 46910.803, 46915.17, 46961.647, 46939.916, 46910.803, 46951.522, 46924.361, 46913.153, 46943.606, 46990.548, 46915.642, 46900.551, 46908.951, 46959.08, 46903.683, 46934.484, 46898.358, 46936.088], [15.014, 18.347, 19.947, 22.7, 21.763, 34.966, 21.11, 19.273, 21.801, 20.706, 23.318, 18.32, 8.915, 23.149, 13.592, 15.977, 23.927, 27.587, 19.048, 18.423, 15.411], [1832.2313779911822, 1239.4498210811657, 2040.9458778802614, 828.9180394157249, 2225.356407748518, 827.8715143126346, 1313.0318915915443, 1891.6022567086115, 2287.7643649934116, 1318.3453347335242, 2234.175086088599, 1400.6591524218845, 51430.18008938203, 1647.0084031835625, 1425.4754956778595, 1526.658162416314, 1409.8742345042401, 2327.2474170346964, 1223.4354271430987, 2329.775220583199, 1042.6328686495262], [984, 985, 986, 987, 988, 989, 990, 991, 992, 993, 994, 995, 996, 997, 998, 999, 1000, 1001, 1002, 1003, 1004]], [0, 4943, [36091, 36120, 36154, 36181, 36209, 36242], [22125.851, 22125.018, 22065.991, 22139.7, 22107.553, 22050.217], [2749.285, 2715.194, 2764.93, 2852.429, 2829.141, 2766.505], [25.235, 26.116, 23.908, 29.155, 20.834, 14.393], [1629.5350049577983, 1602.6188767724432, 880.7609457698449, 1538.7709691536731, 1114.4013919278764, 1057.4017151897287], [985, 986, 987, 988, 989, 990]], [2, 4965, [36265, 36305, 36344, 36379, 36419, 36451, 36490, 36526, 36567, 36605], [9577.097, 9544.444, 9466.943, 9471.986, 9539.005, 9451.192, 9495.063, 9529.021, 9488.367, 9488.773], [18811.705, 18783.977, 18784.669, 18797.025, 18776.727, 18776.08, 18790.976, 18829.715, 18822.347, 18698.395], [27.745, 18.196, 30.319, 23.331, 19.866, 22.817, 21.878, 21.263, 15.191, 20.732], [903.880595643231, 1234.19359878318, 1626.4950201787487, 1462.3407514514809, 969.7116828148785, 773.3765934020377, 718.592698572788, 7039.692649788011, 882.2011754326572, 1091.4877604831913], [991, 992, 993, 994, 995, 996, 997, 998, 999, 1000]], [0, 5004, [36468, 36504, 36543, 36581, 36621, 36653, 36689], [21353.783, 21215.852, 21317.168, 21203.457, 21221.698, 21224.194, 21337.533], [3970.08, 3963.4, 3926.288, 3850.573, 3825.42, 3742.149, 3656.023], [23.886, 22.304, 22.449, 21.63, 16.469, 39.265, 30.195], [5824.6235430818, 969.4294603024189, 2745.025076217457, 1458.481387948042, 1217.9629554538492, 741.8730940904096, 787.3758862368036], [996, 997, 998, 999, 1000, 1001, 1002]], [0, 5006, [36544, 36584, 36623, 36654, 36692], [21775.697, 21990.58, 21950.261, 21956.174, 21913.919], [4039.385, 4110.235, 3902.794, 3987.027, 4004.457], [22.142, 18.029, 22.61, 17.685, 15.918], [1765.6819797022877, 24198.010381977816, 1089.5266172887752, 1939.8394406079974, 704.3467511778936], [998, 999, 1000, 1001, 1002]], [1, 5021, [36572, 36612, 36647, 36681, 36723, 36763, 36796, 36824, 36857, 36888, 36927, 36957, 36992, 37029, 37066, 37098, 37128, 37153], [15922.83, 15990.501, 15980.614, 15879.181, 15869.547, 15965.361, 15924.43, 15842.128, 15849.938, 15791.811, 15859.91, 15877.815, 15982.364, 15973.934, 16023.375, 15938.982, 15905.404, 15912.459], [15677.729, 15681.035, 15658.17, 15691.285, 15674.136, 15683.644, 15744.083, 15831.525, 15798.252, 15808.595, 15906.647, 15935.609, 16031.472, 16046.879, 15981.037, 15787.378, 15769.857, 15721.976], [22.324, 15.179, 15.199, 15.852, 16.979, 13.185, 23.33, 27.508, 2.071, 21.784, 10.828, 11.599, 18.078, 11.943, 16.966, 13.178, 13.352, 19.658], [1040.0119298586542, 1457.9405192811255, 2412.5499764056012, 1843.829992371838, 1180.3085165436585, 1651.0312212925517, 988.8095821092182, 478.02959010394864, 288.6855071361435, 1158.50358065257, 1860.2911744638568, 1348.5983536275417, 1447.939947249962, 2265.2954591559856, 1826.4589041043491, 1469.1687506509134, 1453.9766320766819, 551.6095588435998], [999, 1000, 1001, 1002, 1003, 1004, 1005, 1006, 1007, 1008, 1009, 1010, 1011, 1012, 1013, 1014, 1015, 1016]], [4, 5052, [36900, 36937, 36967, 37005, 37040, 37076, 37108, 37137, 37160, 37194, 37216, 37230, 37252, 37289, 37309, 37334, 37361, 37390, 37406], [23704.436, 23682.369, 23694.183, 23705.041, 23707.847, 23695.18, 23658.561, 23706.38, 23671.618, 23684.292, 23661.399, 23663.797, 23683.009, 23688.203, 23712.073, 23740.561, 23652.922, 23684.027, 23723.734], [46897.457, 46918.782, 46909.884, 46899.43, 46935.749, 46919.711, 46974.417, 46909.186, 46933.561, 46893.091, 46879.178, 46937.814, 46929.534, 46991.005, 46961.184, 46947.454, 46946.524, 46907.784, 46914.848], [27.697, 18.187, 26.73, 24.807, 28.418, 24.582, 28.103, 21.563, 22.165, 26.121, 28.415, 18.389, 22.544, 19.568, 17.38, 19.708, 24.526, 29.23, 22.5], [1358.2377499756228, 730.6662041425685, 1958.5706594081614, 979.2695362912177, 1054.5840249972323, 977.1867803268386, 838.6018591404412, 1402.2422420151063, 1420.1651868842969, 765.671251429446, 3458.887376336589, 1528.3575080026123, 925.3328370408218, 1005.0086952963435, 925.5680316587533, 539.994871160504, 3561.97919467267, 1766.1427298453189, 994.7311925048402], [1008, 1009, 1010, 1011, 1012, 1013, 1014, 1015, 1016, 1017, 1018, 1019, 1020, 1021, 1022, 1023, 1024, 1025, 1026]], [4, 5127, [37476, 37501, 37531, 37556, 37583, 37619, 37649, 37677], [23313.657, 23283.823, 23321.187, 23272.462, 23249.686, 23210.092, 23257.91, 23203.017], [47907.709, 47874.902, 48007.774, 47977.869, 47870.327, 47910.395, 47873.833, 47877.081], [14.913, 20.005, 29.284, 14.428, 20.096, 15.968, 16.065, 17.288], [1575.9664441979821, 1689.1465404667576, 1843.4790118149588, 1621.2849995806332, 1788.8276161755048, 715.810119987949, 1593.8611913327895, 1078.9573281415935], [1029, 1030, 1031, 1032, 1033, 1034, 1035, 1036]], [3, 5137, [37560, 37587, 37622, 37651, 37679, 37707, 37731, 37760, 37791], [32965.689, 33028.663, 33165.65, 33121.725, 33050.12, 33030.061, 33014.395, 33040.635, 33072.67], [44077.438, 44072.087, 44174.233, 44178.372, 44165.937, 44254.083, 44179.853, 44213.486, 44169.077], [19.254, 27.973, 17.266, 13.216, 19.74, 16.379, 16.27, 15.243, 18.504], [880.7802865645355, 1095.9653174274536, 1875.5662340579734, 1877.5260180805697, 1346.062858926425, 2390.5234723811645, 1418.8771355866506, 1896.1146080655617, 1536.9355704720895], [1032, 1033, 1034, 1035, 1036, 1037, 1038, 1039, 1040]], [2, 5251, [38342, 38381, 38433, 38494, 38564, 38642, 38724, 38806, 38886, 38967, 39031, 39100, 39164], [9111.199, 9191.277, 9190.188, 9165.098, 9159.605, 9156.377, 9165.178, 9122.332, 9152.322, 9160.384, 9151.522, 9169.483, 9199.386], [19327.441, 19145.585, 19156.69, 19156.417, 19162.727, 19187.696, 19174.753, 19180.839, 19189.66, 19180.673, 19169.673, 19166.539, 19147.825], [33.587, 13.453, 15.136, 11.019, 8.726, 7.723, 9.674, 8.284, 9.456, 11.88, 13.516, 13.062, 13.174], [1398.8308865587367, 1991.379842519615, 1527.638494758804, 2197.4599401995906, 1866.9762269221299, 2003.3333669637861, 1907.4112680730277, 2628.87734701542, 1623.7984190247134, 1829.456130502265, 1360.1367411300466, 1887.0259509580828, 1164.22763636136], [1062, 1063, 1064, 1065, 1066, 1067, 1068, 1069, 1070, 1071, 1072, 1073, 1074]], [0, 5269, [38452, 38513, 38589, 38669, 38752, 38832, 38915, 38984, 39052, 39115], [21364.398, 21297.687, 21281.732, 21234.571, 21210.981, 21182.885, 21291.631, 21216.773, 21324.499, 21216.942], [2902.87, 2980.946, 3025.538, 3058.285, 2894.786, 2854.826, 2871.989, 2867.485, 2936.622, 2941.841], [20.195, 34.894, 11.184, 17.088, 10.493, 9.576, 22.105, 19.62, 32.812, 28.869], [1623.9023330632976, 959.0847908292499, 642.0939786570306, 1049.943936459692, 627.9074981807864, 624.7735600569353, 3280.594222427937, 546.4038432787498, 1121.6040658108911, 1379.794259466899], [1064, 1065, 1066, 1067, 1068, 1069, 1070, 1071, 1072, 1073]], [4, 5270, [38456, 38518, 38591, 38673, 38755], [23314.489, 23338.344, 23459.826, 23334.199, 23101.153], [47619.099, 47565.55, 47583.176, 47599.019, 47567.684], [12.45, 15.252, 14.762, 23.118, 22.978], [2353.9192648024296, 1047.0574136572807, 48450.75149706621, 15671.739549515343, 3776.663493527539], [1064, 1065, 1066, 1067, 1068]], [4, 5271, [38400, 38457, 38519, 38592, 38675], [23510.033, 23553.686, 23556.021, 23475.886, 23537.371], [47167.45, 47155.449, 47191.593, 47233.003, 47088.958], [19.29, 16.302, 21.033, 24.578, 30.026], [1190.4402122618824, 1989.6650950175306, 5933.320039234764, 12338.854443902994, 804.7048272326217], [1063, 1064, 1065, 1066, 1067]], [4, 5273, [38356, 38401, 38458, 38521, 38595, 38676, 38757, 38837], [24050.592, 24064.762, 24092.216, 24133.131, 24116.163, 24147.525, 24139.044, 24113.039], [48722.649, 48726.546, 48716.518, 48792.991, 48783.886, 48740.718, 48758.229, 48825.945], [26.215, 17.847, 14.303, 11.964, 16.743, 34.188, 21.358, 24.001], [1016.3566915892378, 1649.4440353524028, 25276.965336483638, 1240.7402909870925, 1126.7803446711828, 1041.2517121173385, 2154.6353175299782, 1141.2896465187323], [1062, 1063, 1064, 1065, 1066, 1067, 1068, 1069]], [1, 5318, [38734, 38816, 38898, 38971, 39035, 39105], [15778.951, 15784.321, 15924.868, 15991.946, 16062.136, 16091.28], [17486.969, 17547.74, 17631.694, 17664.646, 17613.054, 17586.609], [17.143, 11.205, 14.916, 14.694, 26.172, 25.256], [1156.9207237284693, 1437.7257211359533, 1758.2476485492743, 1462.7228710352133, 1521.5542081783128, 1688.777396491431], [1068, 1069, 1070, 1071, 1072, 1073]], [4, 5332, [38920, 38988, 39057, 39119, 39187, 39257, 39315, 39377, 39440, 39501, 39560, 39621, 39682, 39734, 39797, 39857, 39914, 39978, 40030], [23989.619, 23792.026, 23857.032, 23628.872, 23762.272, 23756.119, 23881.733, 23832.822, 23798.946, 23822.941, 23959.552, 23991.695, 24038.29, 23971.987, 24021.373, 23949.705, 23866.754, 23965.832, 24090.715], [47802.848, 47698.631, 47705.92, 47661.909, 47725.482, 47769.907, 47697.366, 47819.28, 47821.557, 47756.863, 47620.931, 47622.289, 47509.891, 47607.162, 47577.97, 47543.774, 47411.396, 47511.868, 47545.232], [21.719, 18.272, 20.106, 13.432, 13.088, 15.746, 28.525, 13.788, 23.399, 22.376, 17.621, 14.195, 16.622, 21.823, 29.007, 21.072, 32.077, 40.462, 26.952], [5435.61888564872, 2312.1321271738243, 3074.680749027645, 2114.2498746000647, 1759.622357302405, 1427.6476803420178, 2463.2536584151844, 760.5272161436357, 1177.38043225883, 1274.9488143076624, 1341.9524428535883, 1527.2000990566644, 1468.9450015305495, 1113.1409252638375, 1727.6028735505358, 5205.224692101602, 730.6598140491218, 2210.743144005491, 500.5293240144311], [1070, 1071, 1072, 1073, 1074, 1075, 1076, 1077, 1078, 1079, 1080, 1081, 1082, 1083, 1084, 1085, 1086, 1087, 1088]], [0, 5352, [38987, 39053, 39117, 39181, 39254, 39313, 39373, 39437, 39498, 39558, 39619, 39679, 39730, 39795, 39855, 39912, 39976, 40026, 40083, 40139, 40193], [21606.162, 21780.236, 21877.303, 21826.327, 21821.399, 21749.044, 21959.363, 21974.263, 21897.83, 22091.667, 22086.209, 22101.678, 22120.727, 22140.419, 22088.531, 22049.924, 22080.247, 22006.605, 22012.086, 22077.075, 22087.453], [2434.298, 2366.004, 2397.648, 2414.033, 2363.644, 2336.767, 2430.327, 2433.166, 2479.229, 2542.497, 2532.172, 2639.944, 2626.29, 2662.465, 2589.673, 2500.418, 2517.116, 2448.505, 2534.601, 2579.242, 2588.359], [30.616, 27.379, 17.491, 34.786, 14.53, 16.687, 30.432, 20.386, 28.485, 14.333, 15.317, 9.813, 14.335, 20.702, 16.107, 14.689, 22.438, 15.596, 25.101, 15.543, 16.286], [1604.543436178225, 513.329012402299, 1686.5635688398918, 2046.2642325792579, 1146.0152842172247, 1150.9521997916995, 2113.65388084724, 1295.9514193678715, 2088.3447312739822, 944.9759813698381, 1088.6035405409013, 533.6918144433703, 1255.6704220895278, 1927.3449625992325, 996.0138022836654, 1078.5404197212279, 1824.7589580454087, 746.0302933652067, 1122.8469658225176, 1227.578316330874, 608.4469918720268], [1071, 1072, 1073, 1074, 1075, 1076, 1077, 1078, 1079, 1080, 1081, 1082, 1083, 1084, 1085, 1086, 1087, 1088, 1089, 1090, 1091]], [4, 5353, [38989, 39058, 39120, 39188, 39258, 39316], [24144.083, 24100.371, 24139.213, 24072.188, 24119.433, 24113.163], [48804.854, 48755.193, 48810.09, 48808.533, 48771.864, 48802.165], [8.878, 21.646, 14.764, 19.876, 17.116, 22.658], [1720.713475589278, 2473.218245230423, 2067.7431094634653, 1851.2876008539658, 458.51462342259083, 918.9333979463155], [1071, 1072, 1073, 1074, 1075, 1076]], [4, 5380, [39186, 39256, 39314, 39376, 39439, 39500], [23575.974, 23621.831, 23536.038, 23453.488, 23524.025, 23437.739], [47186.058, 47142.004, 47205.874, 47088.951, 47108.906, 47064.673], [29.385, 31.03, 19.194, 32.767, 25.11, 10.358], [2626.2930682585725, 1981.8099611222674, 14400.923288811287, 3564.708856871275, 1453.0099453177102, 507.4114081137886], [1074, 1075, 1076, 1077, 1078, 1079]], [3, 5381, [39124, 39193, 39260, 39319, 39382, 39442, 39506], [33480.834, 33441.295, 33422.262, 33423.968, 33397.736, 33459.503, 33514.295], [44345.13, 44302.902, 44334.75, 44375.016, 44341.276, 44335.959, 44358.741], [35.074, 18.276, 12.973, 18.351, 28.661, 30.741, 16.737], [1316.4220637998346, 1176.140351614473, 1815.8667814814482, 1589.2526345371434, 1559.940743200759, 1625.6201800390588, 19546.45393266209], [1073, 1074, 1075, 1076, 1077, 1078, 1079]], [0, 5396, [39253, 39311, 39371, 39435, 39496, 39555, 39615], [21294.318, 21210.995, 21264.951, 21213.064, 21230.074, 21241.025, 21250.375], [2892.179, 2910.219, 2945.898, 2890.998, 2916.011, 2918.929, 2938.767], [22.622, 15.157, 38.624, 12.486, 17.804, 17.36, 22.988], [1887.5941907844617, 1246.1766594245814, 998.323872225978, 1107.9295378004774, 898.4562599898569, 1133.876638952585, 1273.2071071677447], [1075, 1076, 1077, 1078, 1079, 1080, 1081]], [0, 5397, [39312, 39372, 39436, 39497, 39556, 39616, 39676, 39728, 39793, 39853, 39910, 39974, 40024, 40080, 40136, 40190, 40239], [21257.357, 21260.712, 21230.098, 21216.839, 21244.768, 21257.902, 21234.453, 21241.641, 21240.136, 21232.79, 21232.974, 21245.169, 21171.237, 21273.514, 21301.761, 21381.195, 21255.119], [3706.988, 3758.994, 3844.273, 3757.756, 3763.532, 3842.987, 3740.823, 3651.154, 3635.682, 3770.654, 3812.096, 3835.764, 3877.197, 3728.162, 3754.938, 3692.272, 3646.326], [16.943, 21.8, 11.752, 16.199, 15.392, 20.006, 23.684, 26.516, 25.944, 25.378, 13.266, 27.649, 37.317, 24.133, 28.391, 26.155, 16.13], [717.603760164228, 1604.0339659024587, 1368.234410186811, 1903.5342355496762, 1108.3455214759554, 1198.0965844863106, 670.3332796068461, 1311.598385817863, 2059.3921391263657, 2966.897386113915, 1685.3499457189723, 1890.7565452701137, 2005.9194784827769, 2716.6272858508073, 5178.151293353051, 5978.774233776726, 392.17510107476306], [1076, 1077, 1078, 1079, 1080, 1081, 1082, 1083, 1084, 1085, 1086, 1087, 1088, 1089, 1090, 1091, 1092]], [2, 5412, [39234, 39291, 39355, 39415, 39477], [8640.739, 8731.203, 8866.992, 8625.631, 8631.017], [19125.412, 19151.342, 19153.331, 19110.725, 19121.09], [32.337, 27.562, 24.968, 17.761, 30.383], [3050.98735856603, 2258.7386031903197, 7045.411090345876, 655.7544054916151, 2031.5531669148381], [1075, 1076, 1077, 1078, 1079]], [4, 5419, [39559, 39620, 39680, 39731, 39796, 39856, 39913, 39977, 40028, 40084], [22623.083, 22540.79, 22549.918, 22545.254, 22658.624, 22591.469, 22593.326, 22665.551, 22649.31, 22723.662], [46666.431, 46730.934, 46833.99, 46738.042, 46635.101, 46624.102, 46645.563, 46676.234, 46647.202, 46622.656], [26.096, 25.562, 25.611, 31.821, 25.872, 15.408, 20.32, 13.428, 28.385, 29.721], [1057.0828844677744, 1785.0823463191916, 1635.5175003852264, 3058.677380920568, 636.9272333032504, 2621.184006966663, 1873.2779764575992, 38398.74720769117, 3001.314290580923, 2905.5552270251746], [1080, 1081, 1082, 1083, 1084, 1085, 1086, 1087, 1088, 1089]], [4, 5437, [39683, 39735, 39798, 39858, 39915, 39979, 40031, 40087, 40142, 40196, 40245, 40288, 40333], [24108.415, 24129.579, 24145.6, 24123.391, 24098.342, 24128.81, 24136.055, 24106.588, 24104.228, 24126.793, 24127.436, 24115.384, 24105.264], [48788.431, 48795.148, 48807.115, 48754.41, 48778.604, 48822.049, 48797.827, 48816.518, 48784.92, 48834.819, 48836.9, 48820.166, 48816.6], [12.922, 8.832, 11.015, 17.028, 11.365, 12.58, 12.407, 18.436, 13.352, 18.503, 17.303, 17.302, 20.582], [1532.8895585491664, 1963.9913328531136, 1078.1198798720022, 1601.227823685929, 1865.0334632251336, 1077.257088355278, 1438.7726798808178, 1701.1146707887544, 820.3831249417755, 1026.326468802526, 1080.5462378409727, 1629.0903410844587, 1274.467477495626], [1082, 1083, 1084, 1085, 1086, 1087, 1088, 1089, 1090, 1091, 1092, 1093, 1094]], [2, 5462, [39714, 39773, 39840, 39895, 39956], [9454.402, 9436.902, 9346.872, 9340.346, 9293.138], [18763.158, 18792.129, 18828.424, 18891.92, 18952.168], [33.106, 32.296, 3.681, 28.07, 33.386], [922.8485251866161, 933.9543517012324, 288.7455082798764, 5138.24398289015, 2851.19947591424], [1083, 1084, 1085, 1086, 1087]], [2, 5471, [39771, 39839, 39891, 39954, 40008, 40065, 40119, 40175, 40231], [8464.339, 8524.868, 8563.773, 8710.268, 8776.643, 8883.641, 8885.423, 8971.321, 9021.643], [20066.714, 20114.522, 20109.431, 20091.324, 20052.545, 20065.644, 20025.117, 20051.054, 19978.927], [26.868, 17.671, 19.457, 24.791, 26.947, 19.498, 19.306, 21.481, 30.228], [6676.394903107411, 1351.4462845739927, 1685.603124841093, 1516.2095898826917, 1443.2331726610505, 1402.4860182751504, 1139.0339471078062, 1463.6805625887475, 1234.3349759388902], [1084, 1085, 1086, 1087, 1088, 1089, 1090, 1091, 1092]], [0, 5491, [39975, 40025, 40082, 40138, 40192, 40241, 40285, 40328], [21701.002, 21729.656, 21815.758, 21941.757, 22002.368, 21960.291, 21894.092, 21849.28], [4694.47, 4680.321, 4658.306, 4667.731, 4642.221, 4587.058, 4581.367, 4695.988], [11.359, 20.549, 22.118, 24.965, 12.094, 10.264, 16.533, 26.162], [572.6242891792205, 929.3167232688128, 602.2741793381846, 1398.8341170827334, 314.6408872270289, 2029.144777259808, 1710.9026450646415, 1156.0830740599108], [1087, 1088, 1089, 1090, 1091, 1092, 1093, 1094]], [4, 5502, [40085, 40140, 40194, 40243, 40287, 40330, 40385, 40425, 40460, 40504, 40548, 40591, 40632, 40677, 40720, 40772, 40814, 40856, 40897, 40932, 40974, 41025, 41068], [23236.075, 23171.968, 23176.006, 23174.085, 23145.939, 23120.177, 23149.785, 23133.637, 23121.078, 23136.495, 23138.089, 23147.865, 23187.735, 23278.88, 23167.709, 23174.665, 23165.459, 23147.7, 23199.769, 23159.196, 23195.874, 23172.248, 23194.113], [47927.818, 47873.51, 47873.163, 47908.37, 47918.407, 47933.547, 47893.293, 47925.36, 47926.011, 47911.007, 47955.666, 47910.227, 47839.967, 47805.934, 47882.787, 47931.584, 47892.699, 47879.07, 47893.017, 47934.961, 47889.533, 47973.232, 47828.108], [23.938, 22.341, 18.672, 11.601, 14.28, 8.896, 14.8, 8.979, 13.087, 14.14, 9.975, 12.682, 24.403, 45.321, 16.37, 13.072, 17.927, 23.491, 23.316, 23.722, 21.52, 15.394, 24.972], [539.7157721978642, 6376.144547454453, 1427.2699455668467, 1869.3411768394533, 1421.600324444416, 1724.8365082229373, 2593.9129717702217, 1457.7021012264015, 2064.7569452315756, 1872.97638269021, 1816.018050952203, 1467.7547112063692, 3185.7226007841523, 3046.1255812822296, 1525.446419809536, 1146.5038181247535, 778.5011501740373, 1574.7077569110409, 609.159427572197, 1618.5681228836802, 1229.8809018996958, 1131.1362998929694, 2036.0856090361992], [1089, 1090, 1091, 1092, 1093, 1094, 1095, 1096, 1097, 1098, 1099, 1100, 1101, 1102, 1103, 1104, 1105, 1106, 1107, 1108, 1109, 1110, 1111]], [0, 5523, [40423, 40458, 40502, 40546, 40589, 40630, 40675, 40716], [21654.297, 21475.011, 21527.672, 21615.509, 21703.148, 21665.023, 21583.995, 21666.518], [4543.987, 4514.429, 4459.579, 4612.795, 4664.717, 4675.725, 4514.656, 4441.228], [11.139, 15.743, 20.122, 15.084, 11.973, 20.169, 30.165, 13.614], [87121.26136287935, 990.1042690788898, 4924.75691175815, 1242.19532080687, 1657.3029731029621, 895.0872917323428, 5794.34662158644, 765.4563714312815], [1096, 1097, 1098, 1099, 1100, 1101, 1102, 1103]], [2, 5531, [40368, 40414, 40449, 40496, 40535, 40583, 40619, 40663], [9295.539, 9185.665, 9186.098, 9179.482, 9023.845, 9092.959, 9188.915, 9264.887], [18863.659, 18931.635, 18973.362, 18993.438, 19057.943, 19084.902, 19288.744, 19419.165], [16.579, 19.764, 12.406, 12.175, 8.903, 11.131, 23.704, 15.567], [1232.3344878347607, 3035.5811379430274, 5188.21950467165, 4101.850082537223, 2240.9124270579678, 2161.938972850254, 1289.624880547545, 2042.8345307379484], [1095, 1096, 1097, 1098, 1099, 1100, 1101, 1102]], [0, 5540, [40459, 40503, 40547, 40590, 40631, 40676, 40717], [21839.856, 21943.48, 21988.076, 22121.434, 22066.621, 22047.162, 22077.538], [2398.997, 2485.858, 2528.666, 2491.126, 2497.71, 2488.434, 2516.351], [22.445, 27.969, 21.556, 13.562, 21.167, 16.554, 22.116], [1050.085510925811, 902.760272758181, 1784.477882494841, 822.4509113476558, 638.7539620198911, 1523.517763595223, 716.1660185494443], [1097, 1098, 1099, 1100, 1101, 1102, 1103]], [4, 5545, [40505, 40549, 40594, 40633, 40678, 40722, 40773, 40817, 40858], [24135.662, 24130.291, 24083.717, 24154.382, 24111.504, 24089.399, 24102.017, 24136.791, 24110.512], [48773.726, 48813.352, 48782.017, 48768.188, 48792.096, 48793.979, 48791.139, 48810.104, 48791.312], [31.709, 25.581, 21.237, 25.995, 11.841, 9.841, 13.84, 23.384, 24.114], [2863.2215924510756, 1315.178795851087, 1008.6626980681241, 1502.8625338643799, 2179.9277701044875, 1393.8942018380549, 1873.4971672475754, 1073.993847915806, 1150.4906566324628], [1098, 1099, 1100, 1101, 1102, 1103, 1104, 1105, 1106]], [2, 5568, [40617, 40661, 40704, 40753, 40802], [8441.098, 8329.612, 8402.278, 8343.65, 8511.877], [19443.938, 19423.241, 19511.067, 19670.731, 19630.828], [11.13, 30.902, 23.727, 23.179, 42.613], [86029.1838620079, 2095.257651760634, 2492.1238026779033, 703.819880023671, 1451.6571671426946], [1101, 1102, 1103, 1104, 1105]], [2, 5570, [40622, 40666, 40707, 40757, 40803, 40844, 40886, 40920, 40962, 41008, 41053, 41094, 41135, 41168, 41203, 41243, 41286, 41318, 41359], [9556.293, 9441.385, 9455.383, 9550.024, 9659.614, 9666.127, 9682.894, 9644.577, 9582.48, 9401.549, 9378.345, 9369.807, 9353.889, 9375.584, 9348.855, 9364.876, 9391.179, 9387.637, 9354.753], [19766.963, 19589.54, 19534.629, 19655.096, 19592.17, 19622.935, 19494.254, 19466.447, 19548.499, 19655.99, 19626.87, 19648.508, 19621.288, 19635.835, 19625.644, 19654.567, 19648.263, 19615.505, 19616.354], [18.825, 32.426, 20.516, 8.849, 9.71, 8.144, 11.354, 9.175, 9.446, 13.14, 7.495, 12.322, 9.197, 7.137, 6.13, 7.229, 12.169, 11.186, 7.414], [5314.30947485431, 7924.616264557602, 4178.121502040898, 3516.195238042816, 3118.159181350797, 2599.366112377337, 2880.8725588626926, 2513.4855296426285, 2686.3709245298096, 2588.320246991934, 3180.1734236913485, 2176.087560873583, 2436.4852542293197, 2989.0071232976443, 2511.9341531860937, 2496.5417490079485, 3191.562704404298, 3512.2611015486177, 2199.922243783257], [1101, 1102, 1103, 1104, 1105, 1106, 1107, 1108, 1109, 1110, 1111, 1112, 1113, 1114, 1115, 1116, 1117, 1118, 1119]], [0, 5572, [40674, 40715, 40768, 40812, 40853], [21260.813, 21232.466, 21283.532, 21289.602, 21237.983], [3369.0, 3484.331, 3457.782, 3372.038, 3301.494], [20.597, 17.816, 16.882, 15.516, 19.123], [10272.899846772667, 1519.405865150547, 1872.8417915986026, 2449.4057603697415, 1636.9352215304104], [1102, 1103, 1104, 1105, 1106]], [1, 5581, [40711, 40763, 40807, 40849, 40891, 40924, 40967, 41016, 41059, 41099, 41138], [16255.436, 16282.963, 16343.268, 16251.271, 16181.609, 16304.297, 16282.336, 16348.884, 16390.828, 16450.952, 16227.076], [16492.504, 16505.842, 16511.141, 16604.187, 16683.571, 16666.377, 16792.479, 16939.885, 17000.52, 16863.306, 16809.426], [9.488, 18.866, 10.187, 8.662, 17.407, 16.365, 13.539, 21.149, 17.097, 18.555, 40.778], [1877.7706675508286, 2694.9994145711557, 1852.4290257636146, 2135.5160716236433, 1937.3891207786216, 1669.6979476392971, 2001.5436100163952, 1771.641566047639, 2304.247576436376, 2084.841130965986, 8451.275500534837], [1103, 1104, 1105, 1106, 1107, 1108, 1109, 1110, 1111, 1112, 1113]], [3, 5587, [40901, 40938, 40981, 41031, 41071], [33277.436, 33390.026, 33332.813, 33362.784, 33272.615], [45094.011, 45161.368, 45279.329, 45286.907, 45322.555], [26.268, 19.962, 20.411, 21.132, 21.205], [680.9041561307821, 1133.0590009171378, 1789.019059698817, 1227.0372353934686, 1123.3899080091253], [1107, 1108, 1109, 1110, 1111]], [0, 5611, [40931, 40973, 41023, 41066, 41105], [21979.717, 21843.679, 21710.525, 21788.242, 21853.881], [2723.166, 2628.214, 2491.233, 2494.878, 2618.329], [15.841, 21.235, 18.429, 16.916, 29.897], [883.663493116839, 980.0138534091424, 1242.4482915012613, 445.09466756422603, 884.082274511886], [1108, 1109, 1110, 1111, 1112]], [0, 5631, [41175, 41211, 41256, 41298, 41334, 41372, 41411, 41449, 41494, 41534], [21253.681, 21237.76, 21287.958, 21228.196, 21259.548, 21185.3, 21273.469, 21248.843, 21158.769, 21236.192], [3345.433, 3318.631, 3180.793, 3347.299, 3493.824, 3490.686, 3278.072, 3431.843, 3421.023, 3382.988], [18.268, 28.743, 33.815, 25.205, 27.322, 22.946, 33.421, 26.741, 19.925, 29.902], [517.7650389858429, 1351.2924079308307, 1692.0669558063082, 748.4570835755402, 984.1300211706423, 1188.4462434688812, 1720.34101571533, 919.2553023519939, 872.4875493671846, 649.8223448819195], [1114, 1115, 1116, 1117, 1118, 1119, 1120, 1121, 1122, 1123]], [4, 5633, [41143, 41179, 41215, 41258, 41299, 41335, 41373, 41412, 41453, 41497, 41537, 41573], [24090.726, 24118.417, 24135.739, 24151.965, 24088.379, 24061.255, 24097.22, 24112.043, 24084.052, 24069.882, 24134.326, 24078.548], [48773.835, 48847.531, 48812.128, 48805.971, 48798.841, 48778.521, 48778.45, 48792.8, 48776.393, 48714.851, 48788.994, 48771.284], [16.784, 24.327, 21.983, 23.87, 21.853, 21.936, 14.952, 14.186, 29.404, 13.219, 28.772, 26.325], [1251.2736877730713, 1341.01559450314, 456.3705424181516, 1352.5419432864217, 1211.9989828961918, 1602.4601434952046, 1575.5842203690736, 1303.089031581932, 1345.657416909062, 805.4145891685845, 817.044521328191, 1371.3226415519628], [1113, 1114, 1115, 1116, 1117, 1118, 1119, 1120, 1121, 1122, 1123, 1124]], [0, 5706, [41809, 41843, 41881, 41913, 41947, 41989, 42016], [21508.621, 21353.212, 21307.031, 21372.163, 21337.071, 21335.02, 21312.058], [3316.536, 3205.175, 3251.712, 3363.452, 3335.844, 3391.434, 3225.862], [24.976, 21.231, 25.31, 27.74, 21.512, 15.176, 26.25], [2004.0197228318948, 822.8436176112206, 3779.016154259323, 1633.1537320885225, 6629.882637448912, 22165.51273763955, 3759.604121280047], [1131, 1132, 1133, 1134, 1135, 1136, 1137]], [4, 5720, [41845, 41884, 41915, 41951, 41993, 42020, 42053, 42083, 42117, 42155, 42193, 42234], [24110.319, 24111.639, 24062.484, 24057.419, 24095.672, 24064.669, 24101.821, 24127.565, 24078.185, 23996.97, 24026.463, 24100.521], [48813.632, 48803.568, 48773.493, 48804.072, 48783.698, 48758.207, 48804.183, 48771.721, 48760.448, 48805.319, 48699.041, 48706.088], [16.177, 19.931, 26.157, 14.884, 28.364, 26.688, 20.991, 20.175, 28.798, 14.097, 33.612, 11.975], [1272.672694440654, 1069.8375335224503, 1094.2048293158432, 1384.5090071150141, 667.4303693564681, 992.1647985157333, 1120.0834410606053, 1302.9942429374976, 1055.9129892854128, 18415.816359988556, 1604.0336109003292, 416.8064482630689], [1132, 1133, 1134, 1135, 1136, 1137, 1138, 1139, 1140, 1141, 1142, 1143]], [4, 5727, [41950, 41992, 42017, 42051, 42082, 42116, 42154, 42191], [23128.682, 23181.859, 23042.234, 23022.015, 23018.081, 23062.891, 23040.278, 22825.437], [46392.246, 46489.038, 46536.143, 46468.852, 46521.08, 46543.852, 46472.308, 46506.312], [12.975, 19.126, 18.029, 22.081, 19.05, 25.349, 26.77, 26.063], [537.1388734476819, 1969.0345100048087, 2557.666585703809, 20562.98473536616, 928.728953067128, 1238.6580177141775, 1079.2261498975072, 1565.4840887671814], [1135, 1136, 1137, 1138, 1139, 1140, 1141, 1142]], [0, 5743, [42050, 42080, 42115, 42149, 42190, 42233], [21290.5, 21240.553, 21281.797, 21355.96, 21302.501, 21277.963], [3536.146, 3479.622, 3333.221, 3366.19, 3496.994, 3487.662], [29.096, 18.582, 23.52, 21.533, 24.001, 34.738], [3623.513020703872, 3196.2059915061213, 1893.3934452428584, 3699.6491649955574, 2317.1231915326584, 1547.9209957363748], [1138, 1139, 1140, 1141, 1142, 1143]], [4, 5791, [42329, 42362, 42401, 42429, 42459, 42489, 42514, 42541, 42577, 42603], [22939.058, 22939.559, 23072.899, 22981.486, 23093.795, 22985.228, 23105.568, 23107.82, 23053.287, 23026.663], [46557.125, 46503.32, 46506.307, 46520.379, 46547.769, 46683.965, 46610.142, 46640.674, 46603.251, 46601.681], [27.27, 25.121, 29.124, 28.665, 21.654, 18.565, 12.948, 13.124, 17.215, 25.199], [804.0971022007236, 1496.8898209865106, 1084.2935812129822, 731.9696228427676, 1079.6430497540184, 1158.6728638262878, 1135.11575770379, 580.3796944811033, 630.9593536801499, 1248.131436595333], [1146, 1147, 1148, 1149, 1150, 1151, 1152, 1153, 1154, 1155]], [0, 5805, [42540, 42576, 42602, 42632, 42664, 42700], [21942.91, 22129.812, 22070.866, 22127.081, 22116.781, 22122.074], [3873.011, 3808.571, 3860.733, 3864.053, 3729.213, 3741.911], [29.585, 31.836, 27.242, 20.963, 19.471, 21.045], [819.6798475641868, 1084.75259800138, 4370.401836489231, 1572.8203043015917, 763.3704423956946, 722.0665381961425], [1153, 1154, 1155, 1156, 1157, 1158]], [2, 5807, [42594, 42621, 42650, 42690, 42719, 42750, 42785], [8744.353, 8730.882, 8747.55, 8745.431, 8813.775, 8736.795, 8787.191], [19964.838, 20008.622, 20005.076, 19962.653, 19984.935, 19985.575, 20094.917], [25.163, 13.975, 17.016, 24.59, 26.639, 46.478, 20.664], [2350.3915961292164, 2174.1504676616646, 3558.9269072418056, 3359.1916559988845, 4044.450400759964, 1781.680788520411, 700.7865377980387], [1155, 1156, 1157, 1158, 1159, 1160, 1161]], [1, 5826, [42723, 42755, 42789, 42821, 42856, 42882, 42911], [15521.256, 15573.621, 15660.157, 15568.861, 15657.187, 15802.659, 15778.897], [16090.892, 15974.339, 15851.63, 15845.844, 15721.718, 15685.547, 15772.319], [12.145, 14.303, 14.154, 14.721, 24.32, 18.79, 15.842], [1452.1481618633572, 1734.0362929570351, 1946.8391584695107, 1825.4474051283396, 1482.7822059113653, 1189.9461482085248, 3082.929857857989], [1159, 1160, 1161, 1162, 1163, 1164, 1165]], [0, 5847, [42859, 42885, 42925, 42982, 43049], [22179.298, 22101.643, 22062.663, 22018.195, 22046.147], [3323.466, 3439.713, 3661.862, 3862.644, 3904.895], [17.845, 21.939, 14.314, 33.601, 18.863], [759.2873919249375, 742.0438810899929, 513.1234527205236, 1612.7652577007716, 3407.103080901366], [1163, 1164, 1165, 1166, 1167]], [4, 5848, [42860, 42886, 42926, 42983, 43050, 43134, 43218, 43302], [22551.861, 22679.599, 22547.865, 22602.008, 22618.054, 22691.555, 22627.126, 22479.805], [46705.939, 46632.235, 46679.2, 46659.544, 46652.494, 46588.314, 46700.553, 46900.629], [34.314, 30.992, 24.612, 22.099, 19.913, 19.442, 27.266, 27.459], [1209.4613275037382, 1065.6046351577472, 1749.3246182829132, 1375.1272607075389, 1439.8917285814932, 2439.5545774531297, 2484.7658350429406, 6522.503125403579], [1163, 1164, 1165, 1166, 1167, 1168, 1169, 1170]], [1, 5858, [42912, 42969, 43034, 43114, 43200, 43280, 43362, 43438, 43516, 43594, 43665], [15766.122, 15876.226, 15854.635, 15828.658, 15814.415, 15681.759, 15813.587, 15847.755, 15836.348, 15882.423, 15843.6], [16631.103, 16699.837, 16752.855, 16712.404, 16760.98, 16731.985, 16715.128, 16728.546, 16712.8, 16718.884, 16669.168], [26.576, 12.924, 13.12, 18.766, 13.081, 25.192, 22.608, 29.398, 17.509, 28.417, 33.458], [968.115235105614, 1069.7202313244252, 1617.1353423763833, 1166.7448536360782, 1567.318068592811, 6031.261290897213, 1183.1928700154638, 629.063947757548, 1130.3738797408384, 567.8553683183453, 929.1518457826977], [1165, 1166, 1167, 1168, 1169, 1170, 1171, 1172, 1173, 1174, 1175]], [0, 5863, [42924, 42980, 43047, 43131, 43214, 43299, 43378, 43457, 43534, 43613, 43685], [21405.488, 21431.183, 21555.406, 21504.691, 21397.109, 21532.279, 21529.287, 21537.014, 21546.162, 21497.844, 21551.607], [4353.47, 4574.147, 4661.21, 4549.841, 4462.459, 4462.895, 4484.292, 4484.148, 4489.771, 4437.192, 4417.608], [29.279, 27.056, 19.085, 21.187, 20.651, 15.379, 17.737, 13.725, 21.194, 10.076, 23.819], [5396.15295759077, 2221.283374770265, 4296.90555654202, 3900.2452714507795, 1891.9152764102062, 5677.691441659724, 2371.4936829783073, 2837.72830179803, 2952.3402856360735, 28513.221864924097, 7360.909243061384], [1165, 1166, 1167, 1168, 1169, 1170, 1171, 1172, 1173, 1174, 1175]], [4, 5864, [42928, 42984, 43052, 43136, 43219, 43303, 43382], [23665.006, 23590.481, 23609.093, 23679.958, 23635.05, 23669.797, 23623.301], [48470.155, 48390.547, 48414.259, 48468.603, 48462.722, 48514.653, 48505.48], [14.425, 9.879, 15.32, 14.395, 10.899, 21.151, 20.392], [3279.0016710044288, 2026.8309024622363, 2425.7786830782825, 2558.2411735969795, 2609.896451311603, 3072.5995973070076, 1861.5420962055289], [1165, 1166, 1167, 1168, 1169, 1170, 1171]], [3, 5865, [42930, 42990, 43057, 43140, 43224, 43306], [32787.553, 32754.846, 32887.082, 32790.608, 32796.34, 32799.243], [44754.568, 44686.544, 44592.963, 44654.645, 44751.504, 44709.492], [19.003, 14.56, 22.578, 10.256, 14.125, 25.571], [2132.684558706124, 2019.4579648415593, 5466.930711451548, 1352.039376922887, 1663.8298290726188, 995.3784053564743], [1165, 1166, 1167, 1168, 1169, 1170]], [1, 5880, [42970, 43035, 43113, 43201, 43283, 43363, 43441, 43518], [16030.228, 16036.754, 15900.993, 16011.622, 16178.435, 16215.505, 16274.836, 16217.133], [15772.683, 15713.098, 15724.195, 15722.284, 15820.571, 15863.381, 15827.111, 15811.121], [17.634, 21.591, 19.167, 26.626, 23.891, 21.51, 15.499, 10.115], [3730.698673656031, 1616.4290859947012, 2401.76066561707, 1581.6343410026345, 2593.8940359926, 1209.7989180068084, 1074.3966402127335, 2097.8333791477307], [1166, 1167, 1168, 1169, 1170, 1171, 1172, 1173]], [2, 5893, [43025, 43102, 43190, 43269, 43351, 43423], [8901.583, 8769.412, 8788.851, 8796.392, 8687.442, 8593.769], [20014.888, 20017.301, 20022.579, 20025.777, 19950.387, 19897.828], [14.855, 12.944, 12.028, 20.508, 21.829, 24.078], [885.6923984305491, 2624.3536857099457, 2067.9522615124392, 2775.7981599863265, 12838.326143938026, 3037.389055522388], [1167, 1168, 1169, 1170, 1171, 1172]], [0, 5898, [43048, 43132, 43216, 43300, 43380, 43459, 43535, 43615], [22018.463, 21838.81, 21833.077, 21952.143, 22105.925, 22066.646, 21913.463, 21810.039], [2847.732, 2765.622, 2836.238, 2936.634, 2858.299, 2860.823, 2972.045, 2958.702], [17.987, 26.222, 29.591, 26.113, 22.101, 23.607, 30.905, 36.907], [511.01252209604496, 992.0420949056191, 879.7604572897743, 804.1100274870827, 1017.1245247812893, 794.3055562444722, 4401.383722702647, 2700.1950713848655], [1167, 1168, 1169, 1170, 1171, 1172, 1173, 1174]], [0, 5925, [43133, 43217, 43301, 43381, 43460, 43536, 43616], [22058.663, 22094.234, 22093.277, 22140.929, 22079.704, 22132.28, 22094.53], [3648.759, 3602.896, 3599.808, 3633.252, 3612.543, 3840.344, 3800.779], [20.07, 13.589, 17.932, 18.337, 19.421, 34.452, 27.267], [7059.303871370281, 1622.781632160867, 2736.7781559999025, 928.3964737468937, 645.6964784894227, 2163.4810367470573, 1292.3944507190006], [1168, 1169, 1170, 1171, 1172, 1173, 1174]], [2, 5926, [43189, 43267, 43350, 43426, 43506, 43585, 43655, 43729, 43796, 43870, 43937], [8744.17, 8666.435, 8764.556, 8713.932, 8765.958, 8864.394, 8779.505, 8831.291, 8940.559, 8941.146, 8968.48], [19222.798, 19229.354, 19161.862, 19130.97, 19204.347, 19336.434, 19423.082, 19277.181, 19242.331, 19311.986, 19071.002], [27.454, 29.028, 17.397, 15.237, 11.612, 26.354, 13.766, 18.785, 16.852, 19.767, 24.795], [550.0677553388077, 2256.919529993265, 955.837491877527, 1119.4625597649163, 1139.3055048760834, 7324.177542149024, 62506.11384023069, 859.364555231857, 498.63334820507663, 468.2525290424654, 1313.6821552548402], [1169, 1170, 1171, 1172, 1173, 1174, 1175, 1176, 1177, 1178, 1179]], [4, 5935, [43304, 43383, 43462, 43538, 43617, 43689, 43754, 43822, 43898, 43962, 44023, 44090, 44147, 44210, 44255, 44305, 44354, 44400, 44445, 44491, 44540, 44595, 44637, 44683, 44729, 44776, 44821, 44871, 44914, 44957, 45004, 45040, 45070, 45101, 45149, 45197, 45242, 45299, 45353, 45404, 45451], [23780.159, 23764.353, 23743.733, 23697.541, 23789.344, 23859.27, 23886.488, 23855.27, 23914.999, 24001.012, 23929.418, 23864.11, 23827.321, 23928.366, 23973.528, 23986.948, 23951.9, 23806.824, 23938.448, 24007.169, 23926.031, 23924.566, 23897.055, 23967.825, 23987.31, 23950.281, 23904.356, 23917.522, 23942.238, 23957.174, 23918.258, 23885.852, 23895.857, 23934.64, 23938.164, 23924.093, 23930.36, 23927.197, 23924.159, 23912.449, 23924.699], [47506.578, 47439.511, 47421.604, 47495.632, 47560.151, 47555.339, 47466.339, 47496.293, 47513.074, 47644.172, 47567.276, 47521.086, 47485.423, 47539.701, 47590.352, 47557.6, 47494.012, 47389.828, 47430.561, 47490.345, 47412.868, 47426.217, 47462.021, 47501.355, 47535.73, 47497.151, 47499.726, 47490.736, 47496.496, 47502.555, 47483.578, 47484.185, 47511.631, 47524.113, 47478.765, 47501.718, 47482.716, 47483.947, 47481.473, 47488.441, 47471.827], [11.638, 9.208, 10.125, 11.262, 10.832, 9.938, 10.781, 9.775, 8.85, 9.415, 8.964, 10.083, 26.785, 9.465, 8.247, 11.855, 14.91, 15.571, 19.964, 17.116, 21.162, 13.873, 22.17, 14.171, 16.445, 9.231, 7.824, 11.237, 10.049, 11.282, 13.243, 16.916, 27.102, 13.684, 15.588, 8.928, 8.844, 9.018, 9.888, 10.132, 11.376], [2528.2091547799478, 2120.765279843198, 2289.5468576318212, 1963.3960127811517, 2180.263760281933, 2438.1610291822194, 2132.7281672670983, 1960.311094614771, 1939.6588099456455, 2196.0242386136388, 1860.784026090814, 2452.5983973873053, 646.8969003380538, 1947.3345460660291, 2301.9228901965876, 2001.2061433551626, 1996.920761142688, 2732.0871890510243, 3099.4666687913855, 2250.457766253536, 2681.0707827138053, 1464.6790786414258, 1936.147485129511, 1820.9910328061922, 1696.1016094986433, 1832.114725112168, 2703.9790131952773, 2580.0114291875084, 2027.6195035999626, 1958.7381880945698, 1857.1645661970272, 3871.58334030721, 2716.0615941778783, 1789.7384574406956, 1524.0733307267808, 2006.860389876323, 1857.108427421842, 1666.8935303784262, 2069.5501890098476, 2146.3855217866867, 2224.615051973786], [1170, 1171, 1172, 1173, 1174, 1175, 1176, 1177, 1178, 1179, 1180, 1181, 1182, 1183, 1184, 1185, 1186, 1187, 1188, 1189, 1190, 1191, 1192, 1193, 1194, 1195, 1196, 1197, 1198, 1199, 1200, 1201, 1202, 1203, 1204, 1205, 1206, 1207, 1208, 1209, 1210]], [4, 5952, [43384, 43463, 43539, 43618, 43690], [24380.46, 24359.007, 24401.161, 24387.221, 24309.381], [48079.326, 48105.72, 48044.858, 48053.225, 48148.89], [20.042, 23.19, 18.466, 14.923, 48.18], [3228.0416551842827, 7143.197428169647, 1072.190558260854, 1173.126767734888, 989.4242400569315], [1171, 1172, 1173, 1174, 1175]], [1, 5987, [43879, 43943, 44007, 44072, 44132, 44192], [16393.983, 16387.769, 16311.506, 16331.458, 16344.869, 16329.989], [16104.762, 16060.026, 15949.383, 15966.905, 16049.501, 16139.413], [19.819, 16.468, 11.764, 10.677, 21.123, 29.077], [1952.4545483706083, 905.0933034179842, 1093.1898116329453, 1449.8398936596036, 1509.6319715632499, 1276.482228458375], [1178, 1179, 1180, 1181, 1182, 1183]], [0, 6023, [44087, 44144, 44207, 44254, 44304], [21343.057, 21383.156, 21341.484, 21429.819, 21372.702], [3495.873, 3540.503, 3430.333, 3418.085, 3278.394], [23.84, 16.173, 18.691, 11.197, 29.004], [1685.8517317271542, 1604.7444666752494, 1907.2776919758976, 65471.14682854442, 1017.4169467723215], [1181, 1182, 1183, 1184, 1185]], [4, 6054, [44353, 44399, 44444, 44490, 44538, 44594, 44636, 44682, 44728, 44775, 44820, 44869, 44912, 44956, 45002], [22566.613, 22445.631, 22505.624, 22529.74, 22471.317, 22563.487, 22524.99, 22526.156, 22554.346, 22541.652, 22562.398, 22587.216, 22594.054, 22594.497, 22600.197], [46816.204, 46911.633, 46870.411, 47098.974, 47132.376, 47120.043, 47109.718, 47132.808, 47196.236, 47182.727, 47187.788, 47138.061, 47174.883, 47182.341, 47156.025], [27.083, 24.84, 27.832, 27.302, 25.233, 17.778, 19.883, 17.093, 16.708, 12.847, 14.468, 14.617, 19.693, 12.305, 22.135], [3791.236075629434, 4964.597591681813, 1321.7399514202868, 3309.748011941738, 1112.051314319393, 1517.1770321568845, 1389.1042090587666, 1424.0930453112676, 1463.2001779499024, 1426.8257804787333, 1051.2390137721459, 1051.7901486023825, 1004.7450770201252, 1595.9546538490686, 2143.766891782336], [1186, 1187, 1188, 1189, 1190, 1191, 1192, 1193, 1194, 1195, 1196, 1197, 1198, 1199, 1200]], [0, 6090, [44593, 44635, 44681, 44727, 44774, 44819], [22060.246, 22087.791, 22104.159, 22074.858, 22090.625, 22061.663], [4162.084, 4202.758, 4173.69, 4197.159, 4176.343, 4212.926], [18.928, 13.543, 12.974, 16.585, 14.607, 16.73], [1224.6203411759348, 1559.1849630216461, 1118.0978086389853, 1441.804970309633, 779.8021897728677, 1474.7369542492895], [1191, 1192, 1193, 1194, 1195, 1196]], [1, 6163, [45063, 45092, 45138, 45183, 45232], [15608.992, 15458.565, 15603.336, 15587.571, 15533.409], [16563.95, 16589.132, 16506.187, 16527.712, 16468.252], [21.356, 15.708, 22.247, 26.063, 22.837], [3464.0402827667012, 493.1492517095074, 2205.5695133001677, 9234.772632902219, 510.81181192624257], [1202, 1203, 1204, 1205, 1206]], [1, 6165, [45064, 45094, 45141, 45187, 45234], [16406.18, 16400.247, 16374.538, 16352.366, 16396.668], [16196.73, 16151.649, 15995.117, 16044.393, 16047.487], [21.984, 40.482, 28.792, 14.137, 21.982], [870.7628601902827, 1133.102872805556, 2291.555179914565, 28210.293963463042, 1166.3995138979424], [1202, 1203, 1204, 1205, 1206]], [0, 6166, [45098, 45147, 45195, 45239, 45297, 45350], [21424.751, 21359.843, 21341.802, 21404.389, 21346.698, 21393.009], [3198.78, 3235.157, 3147.903, 3226.692, 3248.141, 3295.408], [22.79, 16.859, 8.295, 28.489, 16.488, 30.449], [1006.5393555134264, 586.8591261835687, 355.3368962473384, 1254.823960947083, 878.4128918319037, 2872.682628675431], [1203, 1204, 1205, 1206, 1207, 1208]], [3, 6168, [45103, 45150, 45199, 45248, 45304, 45356], [32769.62, 32787.83, 32810.374, 32800.413, 32700.389, 32715.02], [44594.245, 44515.869, 44507.52, 44593.272, 44545.308, 44588.351], [24.304, 26.773, 24.671, 24.838, 15.376, 22.194], [1400.6528791284506, 761.9916649391226, 703.7985579264705, 1634.3593406518632, 648.2478898099673, 588.3568353537182], [1203, 1204, 1205, 1206, 1207, 1208]], [0, 6185, [45196, 45240, 45298, 45351, 45402, 45448, 45499], [22094.065, 22024.158, 21965.532, 22003.475, 22100.103, 22027.123, 22012.797], [3416.64, 3596.2, 3618.164, 3662.093, 3574.981, 3675.514, 3728.442], [32.795, 20.291, 31.729, 37.008, 23.328, 31.962, 31.261], [2864.020138379146, 2375.9951045656353, 2201.841099270033, 1823.5229942016824, 505.47017521253775, 3376.308545017737, 1417.1455147781573], [1205, 1206, 1207, 1208, 1209, 1210, 1211]], [2, 6199, [45280, 45335, 45388, 45435, 45486, 45536, 45584, 45627, 45670], [9692.552, 9613.385, 9631.856, 9816.315, 9933.715, 9912.022, 9758.456, 9767.01, 9758.79], [19515.187, 19372.191, 19274.219, 19313.618, 19252.825, 19431.119, 19541.876, 19574.352, 19559.864], [13.333, 23.826, 9.363, 19.993, 15.239, 33.428, 10.861, 11.425, 9.846], [1733.078046724442, 1829.1625529345022, 1623.3019395697827, 1416.063668943747, 1184.1516442691036, 2282.914949768632, 2169.445109544641, 2359.97583501415, 1660.3402704329355], [1207, 1208, 1209, 1210, 1211, 1212, 1213, 1214, 1215]], [4, 6206, [45352, 45403, 45450, 45501, 45551, 45594, 45639, 45681, 45723], [22520.245, 22566.127, 22521.622, 22552.072, 22449.494, 22488.71, 22555.682, 22557.546, 22635.319], [46806.728, 46785.821, 46907.477, 47038.431, 46954.025, 47086.687, 47170.878, 47230.317, 47407.952], [23.687, 22.887, 31.69, 23.72, 20.11, 19.923, 31.203, 14.822, 25.508], [533.0533790619521, 708.91488757495, 840.8383135859713, 808.035876259511, 1154.3615269178483, 1712.433819876825, 1784.3045688559557, 27385.42414275666, 1427.8383671336414], [1208, 1209, 1210, 1211, 1212, 1213, 1214, 1215, 1216]], [2, 6234, [45583, 45626, 45668, 45710, 45751, 45789, 45826], [9612.541, 9602.221, 9618.434, 9605.233, 9618.911, 9609.063, 9656.695], [18815.163, 18837.675, 18859.327, 18830.678, 18855.909, 18830.185, 18847.482], [10.495, 12.551, 16.721, 15.823, 20.176, 18.78, 30.458], [1426.1665403419893, 1428.8440084932668, 794.7383779474952, 1079.9029246738362, 3432.2969932906767, 1511.4534604493751, 1031.3443052493685], [1213, 1214, 1215, 1216, 1217, 1218, 1219]], [3, 6238, [45553, 45597, 45643, 45683, 45728, 45768, 45801, 45845, 45891, 45932, 45966, 46004], [33778.332, 33768.904, 33822.844, 33713.576, 33730.582, 33582.111, 33541.443, 33509.568, 33618.345, 33638.335, 33679.262, 33690.821], [44707.664, 44715.492, 44730.242, 44740.077, 44687.981, 44739.392, 44761.796, 44750.103, 44632.46, 44669.043, 44839.602, 44840.917], [25.192, 8.961, 11.856, 15.121, 17.615, 27.879, 19.951, 21.211, 16.978, 14.92, 23.95, 28.875], [1027.0408042126287, 1605.7495384929423, 2158.711586711036, 1062.6993475069482, 730.6048851907892, 1871.1834263092787, 2632.9797103719025, 8862.354837110146, 1406.7492951969873, 1084.9681387572007, 1157.6642930415626, 2207.383716454755], [1212, 1213, 1214, 1215, 1216, 1217, 1218, 1219, 1220, 1221, 1222, 1223]], [2, 6244, [45671, 45711, 45752, 45790, 45827, 45872, 45919, 45955, 45991, 46024, 46063, 46104], [10007.637, 9909.556, 9830.736, 9806.761, 9817.231, 9883.726, 9956.93, 9736.184, 9752.674, 9740.196, 9754.933, 9725.823], [19433.176, 19498.262, 19522.549, 19542.091, 19551.675, 19506.749, 19479.72, 19571.723, 19557.178, 19539.185, 19550.458, 19575.921], [28.737, 18.951, 14.121, 15.91, 12.895, 23.08, 17.004, 12.817, 9.619, 14.775, 14.816, 14.582], [5363.252398413217, 5754.677428253066, 4664.971849458742, 3756.2671158331623, 3417.3695965659185, 2872.596477399729, 3589.102464517531, 2281.1282213936443, 1707.0199209939651, 1657.5276241729232, 997.3938503977413, 935.817340656145], [1215, 1216, 1217, 1218, 1219, 1220, 1221, 1222, 1223, 1224, 1225, 1226]], [4, 6284, [45964, 46000, 46034, 46079, 46119, 46159, 46202, 46236, 46277], [22900.874, 23006.009, 23034.584, 22981.492, 22985.207, 23020.108, 23029.476, 23097.996, 23003.376], [47547.069, 47508.183, 47464.788, 47402.182, 47414.897, 47523.119, 47489.732, 47532.705, 47471.941], [11.409, 20.295, 15.949, 17.028, 17.386, 9.677, 12.158, 23.144, 18.755], [1376.6374512761045, 1960.3609657943107, 1744.3987475631275, 2051.5332785506057, 1702.925156124762, 1632.6863924228421, 2146.9144666394327, 1252.6250492708566, 784.1323190011557], [1222, 1223, 1224, 1225, 1226, 1227, 1228, 1229, 1230]], [2, 6317, [46188, 46227, 46266, 46295, 46335, 46372, 46408, 46449], [9721.493, 9728.182, 9725.845, 9732.045, 9721.178, 9753.329, 9738.955, 9727.655], [19540.743, 19551.672, 19566.987, 19558.792, 19558.568, 19560.619, 19550.896, 19508.48], [11.496, 9.743, 10.175, 8.408, 9.387, 8.796, 8.367, 36.191], [1563.3138536530346, 1424.9403828177951, 1564.9730906934756, 1888.7451163442593, 1912.6024895810858, 1847.532374450276, 2006.2883230027453, 769.3154882542013], [1228, 1229, 1230, 1231, 1232, 1233, 1234, 1235]], [4, 6329, [46307, 46352, 46384, 46420, 46459, 46497, 46532, 46571, 46604, 46643, 46674, 46705, 46736, 46773, 46807, 46847, 46879, 46914, 46948, 46980, 47014, 47044], [23850.522, 23850.215, 23833.744, 23912.229, 23848.721, 23933.551, 23841.561, 23835.161, 23862.513, 23876.104, 23862.923, 23890.516, 24000.645, 23948.237, 23997.113, 24032.326, 23855.776, 23793.312, 23797.331, 23759.577, 23768.668, 23724.69], [47420.902, 47469.224, 47370.746, 47444.842, 47430.049, 47426.171, 47412.327, 47539.403, 47489.875, 47411.442, 47389.538, 47463.372, 47465.319, 47474.647, 47465.715, 47466.967, 47408.51, 47374.253, 47458.783, 47309.467, 47328.512, 47344.042], [20.0, 24.913, 11.16, 11.459, 14.333, 14.796, 23.181, 22.259, 29.445, 19.466, 19.13, 22.124, 11.902, 15.354, 10.063, 18.192, 27.591, 25.037, 23.936, 18.92, 18.154, 14.331], [889.5807617856963, 1147.5646578507008, 554.6530531745534, 1640.9333543265118, 1279.726712063948, 1092.913160385719, 1583.632745221097, 4196.981778973801, 4631.455977392985, 1167.8877076731044, 1648.3145003951206, 1021.4727687685046, 3427.336263049058, 2388.7626551475887, 2659.8824640186085, 1719.752308695932, 1362.2359216409652, 571.6186036329377, 1202.0093163825204, 1818.4705422946413, 1148.1654540606464, 1387.8690939855496], [1231, 1232, 1233, 1234, 1235, 1236, 1237, 1238, 1239, 1240, 1241, 1242, 1243, 1244, 1245, 1246, 1247, 1248, 1249, 1250, 1251, 1252]], [3, 6356, [46463, 46500, 46535, 46577, 46609], [32741.468, 32637.195, 32585.277, 32629.28, 32671.801], [44875.765, 44656.168, 44643.044, 44741.187, 44775.412], [15.082, 22.068, 15.607, 18.534, 37.026], [1085.3671776664125, 828.8620253019978, 2242.8752123331806, 1852.4551627884332, 872.2412510732873], [1235, 1236, 1237, 1238, 1239]], [2, 6369, [46522, 46560, 46594, 46631, 46664, 46695, 46724, 46758, 46794, 46829, 46868], [9972.854, 9757.928, 9688.542, 9742.312, 9735.013, 9511.77, 9383.473, 9271.801, 9255.947, 9204.345, 9131.34], [18740.179, 18655.336, 18660.097, 18696.133, 18775.025, 18731.95, 18895.595, 18831.575, 18775.803, 18898.912, 18942.088], [14.763, 20.376, 25.46, 17.334, 34.732, 21.212, 17.707, 14.999, 22.094, 29.337, 19.276], [397.5212123004215, 815.8179194907602, 677.3761915114226, 1013.4512283667103, 1439.3207241754048, 1153.9912592153373, 974.9813509004038, 1137.812930192714, 525.2910449930959, 907.0053465678553, 1396.860658600114], [1237, 1238, 1239, 1240, 1241, 1242, 1243, 1244, 1245, 1246, 1247]], [4, 6406, [46913, 46947, 46979, 47013, 47043, 47081, 47115, 47146, 47183, 47216, 47251, 47282, 47316], [22917.765, 22927.651, 22820.247, 22815.847, 22816.051, 22860.783, 22907.157, 22843.04, 22811.276, 22846.71, 22955.734, 22922.008, 23064.135], [47350.479, 47275.772, 47270.71, 47201.675, 47098.04, 47095.369, 47130.483, 47268.986, 47250.397, 47233.587, 47201.364, 47099.108, 47188.234], [16.978, 3.401, 16.681, 18.564, 22.401, 14.489, 21.584, 23.191, 22.392, 19.161, 19.286, 25.628, 15.421], [1091.5482415145082, 350.557464947082, 2095.741889157519, 796.1559339600791, 2812.3876279643364, 1269.2570465039305, 1109.532655633423, 1023.3010495885164, 1500.2123354979879, 919.5115894506981, 1129.30541068058, 1213.9299547217165, 640.9653633005476], [1248, 1249, 1250, 1251, 1252, 1253, 1254, 1255, 1256, 1257, 1258, 1259, 1260]], [2, 6427, [47033, 47068, 47105, 47138, 47172, 47203, 47240, 47270, 47302, 47332], [9640.344, 9741.089, 9966.2, 10117.821, 10043.539, 9899.643, 9886.268, 9900.038, 9856.472, 9774.776], [19527.328, 19479.927, 19472.901, 19385.046, 19510.833, 19544.186, 19559.889, 19573.106, 19569.226, 19710.189], [16.192, 11.97, 15.566, 18.391, 19.426, 18.872, 15.933, 9.872, 16.249, 19.917], [1383.759530753385, 1288.9661279961088, 2120.3393660047127, 968.0584111807001, 558.6465614021838, 1357.20101272993, 1693.3281226726597, 2061.7419283454624, 1897.1955286747614, 875.948368739125], [1252, 1253, 1254, 1255, 1256, 1257, 1258, 1259, 1260, 1261]], [0, 6468, [47399, 47425, 47449, 47478, 47502, 47525, 47555, 47600, 47651, 47708], [21273.433, 21287.928, 21388.218, 21304.603, 21476.21, 21429.54, 21434.221, 21614.071, 21688.332, 21814.484], [3539.486, 3491.724, 3457.901, 3596.083, 3593.039, 3599.409, 3559.162, 3670.421, 3639.543, 3704.186], [31.085, 24.286, 14.905, 17.037, 26.623, 29.025, 25.616, 9.296, 33.567, 33.308], [4557.9517934308915, 1536.9931075610295, 1387.6681535163445, 890.8910272678421, 3453.435640925905, 2127.2831436976085, 1073.3860319873722, 34434.01631534025, 2979.8381011394104, 3569.985094689448], [1263, 1264, 1265, 1266, 1267, 1268, 1269, 1270, 1271, 1272]], [4, 6469, [47373, 47400, 47426, 47450, 47480, 47503], [22899.385, 22805.458, 22659.249, 22731.084, 22720.635, 22672.489], [47276.07, 47192.111, 47178.973, 47183.142, 47204.067, 47193.76], [13.802, 19.693, 15.609, 16.262, 12.921, 16.985], [500.3875540652275, 812.8836575903676, 910.7592418351139, 1476.8647808908975, 943.5083390883874, 689.4169582844756], [1262, 1263, 1264, 1265, 1266, 1267]], [2, 6479, [47497, 47517, 47543, 47585, 47628, 47686, 47747], [9466.18, 9310.894, 9290.631, 9242.201, 9348.997, 9217.49, 9110.086], [19819.666, 19856.377, 19881.109, 19881.751, 19813.712, 19963.722, 20034.993], [36.441, 14.67, 19.8, 25.426, 29.458, 12.306, 16.251], [1675.0183213634923, 441.1240372781844, 1137.979714786845, 2087.8422357651866, 1079.8541774817436, 515.5106468119104, 664.8453325177658], [1267, 1268, 1269, 1270, 1271, 1272, 1273]], [3, 6528, [47656, 47717, 47785, 47853, 47926, 48002, 48073, 48141], [34067.167, 34085.655, 34039.237, 34092.91, 34084.032, 33975.364, 34025.169, 34019.45], [44888.567, 44810.58, 44848.705, 44787.881, 44864.156, 44793.696, 44660.338, 44612.946], [24.317, 24.8, 20.004, 14.25, 27.947, 27.326, 16.354, 22.682], [2815.384405341615, 1914.8033266147063, 2378.4271532181806, 1502.286703788724, 2299.189877954991, 2748.3318872093996, 615.4559317908148, 867.1026348736374], [1271, 1272, 1273, 1274, 1275, 1276, 1277, 1278]], [0, 6540, [47709, 47775, 47840, 47915, 47991, 48064, 48134, 48200, 48274, 48344, 48406, 48472], [21907.147, 21853.172, 22026.634, 21943.872, 21927.812, 21997.916, 21952.837, 22051.203, 22040.468, 21950.256, 21926.323, 22013.193], [3729.421, 3768.556, 3842.044, 3805.473, 3719.834, 3526.454, 3561.821, 3648.442, 3692.581, 3819.368, 3772.397, 3573.772], [21.692, 30.137, 22.003, 27.466, 22.113, 16.382, 20.508, 21.595, 26.863, 10.012, 12.278, 27.303], [7888.334744840001, 4427.262619015857, 1219.4551717784368, 1491.5823016231122, 10587.284906721155, 2199.7686530671663, 8234.508100335963, 9543.643227497894, 1989.1898724545324, 74182.37352048939, 88005.70407855333, 2565.03380347854], [1272, 1273, 1274, 1275, 1276, 1277, 1278, 1279, 1280, 1281, 1282, 1283]], [2, 6550, [47813, 47887, 47958, 48034, 48100, 48169, 48240, 48314, 48376, 48446, 48504, 48564, 48626, 48685], [8425.399, 8452.447, 8491.229, 8537.531, 8743.695, 8682.77, 8701.418, 8786.595, 8863.64, 8859.251, 8828.405, 8782.69, 8743.269, 8710.552], [19382.929, 19290.465, 19339.708, 19247.075, 19124.439, 19134.258, 19104.18, 19109.213, 19015.474, 19032.516, 19042.231, 19090.84, 19086.488, 19128.202], [28.355, 19.937, 24.839, 18.34, 21.432, 21.886, 14.738, 19.7, 16.265, 23.721, 13.842, 19.249, 18.414, 20.801], [1182.6305300230738, 1430.3281801519038, 3308.150681422577, 1645.2384188001379, 5308.2814944619495, 4351.336019642048, 3679.6382246541602, 2932.323661751587, 4427.913358050371, 1249.210606368406, 1809.6951230536301, 1146.6927697039475, 1622.1216595876308, 477.65879932662654], [1274, 1275, 1276, 1277, 1278, 1279, 1280, 1281, 1282, 1283, 1284, 1285, 1286, 1287]], [4, 6565, [47992, 48065, 48135, 48201, 48275, 48345, 48407, 48473, 48530, 48595, 48653, 48707, 48766, 48822, 48885, 48958, 49026, 49093, 49167, 49226, 49288, 49346, 49404], [22679.255, 22786.906, 22663.506, 22735.539, 22685.999, 22722.88, 22699.452, 22699.446, 22605.142, 22659.659, 22688.125, 22752.569, 22848.936, 22783.128, 22788.366, 22684.367, 22747.856, 22850.096, 22951.895, 22963.239, 22927.524, 22869.591, 22806.668], [47069.762, 47112.588, 47131.503, 47153.932, 47191.472, 47146.938, 47157.806, 47101.817, 47118.335, 47124.052, 47170.364, 47234.107, 47393.269, 47434.569, 47378.002, 47284.312, 47202.787, 47011.029, 47098.565, 46915.046, 46774.952, 46975.418, 47051.061], [31.725, 23.068, 18.535, 13.612, 12.472, 12.92, 12.563, 18.504, 21.779, 15.621, 13.5, 20.808, 13.503, 24.193, 19.821, 11.423, 17.899, 13.802, 22.331, 58.303, 12.815, 31.311, 30.492], [1101.0139350326126, 4081.5428839000347, 917.1168113825653, 1096.99573932342, 1572.8965089557857, 939.1087001506213, 1554.5907993880471, 1878.1913171954761, 3226.7527383281486, 1171.0358105787213, 2403.0032122071475, 1544.779780185684, 1567.5912591989863, 1334.7438699136674, 1404.6883760536177, 1037.6438257308114, 1887.769468930675, 1929.4689503377674, 3872.627759944491, 1033.606880597863, 1406.8625596043087, 2195.451282977654, 1847.8255583287723], [1276, 1277, 1278, 1279, 1280, 1281, 1282, 1283, 1284, 1285, 1286, 1287, 1288, 1289, 1290, 1291, 1292, 1293, 1294, 1295, 1296, 1297, 1298]], [0, 6583, [48470, 48529, 48593, 48651, 48703, 48764, 48820, 48882, 48954, 49023, 49091, 49164, 49223, 49283, 49343, 49402, 49456, 49508, 49556, 49601], [21375.75, 21359.423, 21321.564, 21271.089, 21278.53, 21321.131, 21295.834, 21266.159, 21301.816, 21261.797, 21268.353, 21236.57, 21212.984, 21254.738, 21287.198, 21271.6, 21313.659, 21312.062, 21424.972, 21454.216], [3440.553, 3496.787, 3415.858, 3297.96, 3386.979, 3372.641, 3352.276, 3228.95, 3357.029, 3384.601, 3346.711, 3248.925, 3272.29, 3308.43, 3402.654, 3367.868, 3488.007, 3550.784, 3374.415, 3405.129], [30.367, 21.597, 15.209, 24.193, 18.648, 16.827, 15.635, 14.505, 18.966, 15.08, 15.374, 15.776, 11.394, 10.26, 15.575, 14.308, 26.519, 15.358, 20.056, 22.218], [3990.935581933609, 2040.450404518247, 23998.28686163357, 3583.748601914435, 5730.394447502947, 5477.135157132725, 4769.859235189268, 2995.7553254416102, 5635.153317678789, 5548.613867815283, 9227.185713005425, 3207.8508519532634, 3833.6951966419033, 5137.173608046283, 5584.856016075878, 11704.918223562998, 4111.262621630239, 1536.1862212332394, 2685.6638015204976, 5039.821672207816], [1283, 1284, 1285, 1286, 1287, 1288, 1289, 1290, 1291, 1292, 1293, 1294, 1295, 1296, 1297, 1298, 1299, 1300, 1301, 1302]], [3, 6596, [48536, 48598, 48659, 48713, 48773, 48831, 48894, 48964, 49032, 49099, 49174, 49232, 49297, 49351], [34026.892, 34084.661, 34072.334, 34079.732, 34051.396, 34077.912, 34078.842, 34111.047, 34061.553, 34018.965, 34068.19, 34056.491, 34040.348, 34009.829], [45062.669, 45015.895, 45030.306, 45000.92, 44989.942, 44952.072, 44925.739, 44959.893, 44979.974, 44935.397, 44937.287, 44957.397, 44951.199, 44954.029], [17.156, 12.977, 20.496, 15.121, 13.973, 15.339, 22.201, 15.407, 17.692, 25.39, 4.511, 11.763, 14.981, 16.681], [762.2541807704937, 792.2845942773984, 1163.5618043886, 1779.0643242892606, 1212.3301852857896, 761.3494561579487, 765.7256789354914, 762.5903326607901, 784.2445970396692, 1578.7021572549218, 456.25085127443236, 1233.694587607996, 1376.1428459910144, 606.2960476120905], [1284, 1285, 1286, 1287, 1288, 1289, 1290, 1291, 1292, 1293, 1294, 1295, 1296, 1297]], [2, 6600, [48506, 48566, 48629, 48686, 48746], [9106.069, 9096.653, 9123.753, 9050.526, 9196.586], [19859.699, 19907.077, 19888.967, 19878.348, 19906.792], [35.234, 22.413, 25.17, 17.719, 35.792], [3055.221373054783, 1849.8842903303107, 3674.8299056810365, 3414.1051276184794, 928.5876958301728], [1284, 1285, 1286, 1287, 1288]], [1, 6648, [48872, 48942, 49012, 49079, 49152, 49211, 49270, 49333, 49389, 49444], [16312.387, 16382.991, 16376.659, 16399.974, 16400.204, 16409.471, 16442.322, 16301.199, 16271.167, 16235.551], [16741.847, 16945.002, 17080.854, 17159.57, 17098.487, 17142.317, 17231.652, 17427.502, 17557.139, 17483.178], [29.36, 16.654, 31.283, 28.622, 16.339, 11.031, 13.041, 14.833, 26.234, 26.737], [937.060356234111, 834.6349665370144, 1012.2349518186704, 888.4971036904618, 1402.1454837947765, 1136.391484770783, 1774.2879865106845, 1241.1802056032686, 1468.6581371356542, 1035.051874018832], [1290, 1291, 1292, 1293, 1294, 1295, 1296, 1297, 1298, 1299]], [2, 6673, [49000, 49068, 49137, 49205, 49257, 49318, 49375, 49436, 49483], [8302.787, 8292.268, 8271.922, 8380.444, 8264.115, 8329.76, 8352.626, 8419.724, 8284.076], [19901.202, 19926.416, 19869.674, 19935.525, 19932.496, 19946.219, 19950.077, 20018.91, 19933.133], [20.787, 18.871, 16.948, 19.002, 17.055, 21.534, 20.981, 13.502, 36.42], [1611.6682784892773, 4371.346052819615, 3681.0505859082814, 3101.495352086168, 1500.6801875358742, 3910.0835552438157, 3034.429723872934, 5775.945610590419, 2355.768718402781], [1292, 1293, 1294, 1295, 1296, 1297, 1298, 1299, 1300]], [1, 6677, [49076, 49149, 49209, 49267, 49329], [15616.95, 15571.363, 15541.01, 15629.469, 15516.387], [17158.933, 17156.098, 17137.187, 16983.917, 17110.822], [23.048, 18.959, 30.659, 20.571, 22.28], [1832.5577473303242, 4085.4596399031675, 796.8149233393311, 456.65574708426755, 887.5824990022884], [1293, 1294, 1295, 1296, 1297]], [2, 6726, [49378, 49439, 49487, 49539, 49585, 49635, 49678, 49726, 49778, 49821, 49866, 49916, 49966, 50017, 50057, 50093, 50135, 50176, 50219, 50254, 50303, 50346], [9814.114, 9770.883, 9717.936, 9771.232, 9682.417, 9848.875, 9684.303, 9734.524, 9663.005, 9553.39, 9544.137, 9681.764, 9649.783, 9552.111, 9446.742, 9237.858, 9219.901, 9362.47, 9482.792, 9492.395, 9584.514, 9586.435], [18679.344, 18675.954, 18651.664, 18626.549, 18709.872, 18583.307, 18686.865, 18691.752, 18671.998, 18762.303, 18738.41, 18685.25, 18677.169, 18774.592, 18728.885, 18819.863, 18821.084, 18812.863, 18761.542, 18726.982, 18693.419, 18689.611], [19.05, 22.823, 29.516, 32.716, 15.171, 29.204, 29.118, 16.675, 19.885, 15.729, 15.045, 28.469, 18.458, 23.416, 22.923, 16.623, 25.103, 23.476, 29.112, 16.115, 15.613, 16.877], [1742.4279076459943, 2415.6085856194063, 1272.644358555596, 1661.5753423101887, 1322.2474854976424, 971.589055267695, 751.0488609021618, 1368.5260657414178, 2126.3759009241994, 2002.4544947780469, 3249.7536829105065, 5232.610913454276, 1875.2140719628367, 1014.8597973765494, 1307.9249044577002, 1239.0756099593525, 1005.021585470253, 1309.3604376687108, 2462.6405209904, 1443.1641817182608, 1158.4306603798143, 698.8670310247015], [1298, 1299, 1300, 1301, 1302, 1303, 1304, 1305, 1306, 1307, 1308, 1309, 1310, 1311, 1312, 1313, 1314, 1315, 1316, 1317, 1318, 1319]], [4, 6731, [49287, 49345, 49403, 49458, 49511, 49557], [22808.458, 22783.983, 22793.541, 22787.705, 22724.908, 22574.962], [47357.128, 47162.947, 47081.364, 47121.91, 46976.754, 47000.89], [22.486, 38.234, 33.143, 19.372, 14.856, 19.092], [1607.0680542055027, 3546.8989522481493, 4364.430864622721, 7166.939266549924, 1406.8018168040069, 1914.5687185180564], [1296, 1297, 1298, 1299, 1300, 1301]], [2, 6732, [49486, 49537, 49583, 49631, 49676, 49724, 49776, 49820], [8734.23, 8878.002, 8820.494, 8717.365, 8555.652, 8639.021, 8628.524, 8654.953], [19846.198, 19977.272, 19906.397, 19927.559, 19910.514, 19829.247, 19813.406, 19895.557], [9.797, 22.838, 23.138, 39.047, 21.4, 28.987, 20.909, 28.588], [116534.08104591636, 1008.7685244532598, 872.8621137818765, 1647.7511337591998, 4250.037623940066, 4294.043782470459, 1547.0388638955021, 2876.554224814511], [1300, 1301, 1302, 1303, 1304, 1305, 1306, 1307]], [3, 6739, [49466, 49519, 49561, 49608, 49658], [33968.271, 33981.284, 33997.014, 34073.259, 34048.855], [44892.966, 44884.028, 44902.19, 44891.558, 44842.685], [26.819, 20.607, 24.421, 14.512, 19.962], [1000.3958938208548, 867.6540213799533, 1334.539169428383, 1238.5888451418075, 3665.7282538578097], [1299, 1300, 1301, 1302, 1303]], [0, 6766, [49697, 49744, 49792, 49840, 49885], [21450.864, 21563.664, 21396.529, 21552.529, 21361.402], [3416.045, 3438.044, 3499.98, 3399.277, 3290.331], [23.549, 22.707, 18.528, 20.826, 37.893], [4858.824650018621, 7487.1106431432, 6691.3514451727615, 11095.875080213536, 1390.2179704761713], [1304, 1305, 1306, 1307, 1308]], [0, 6782, [49793, 49841, 49888, 49934, 49986], [21745.58, 21772.466, 22009.525, 22053.672, 22069.46], [3468.605, 3448.245, 3442.173, 3383.326, 3416.296], [14.533, 20.148, 32.502, 24.035, 17.801], [43373.41988634117, 10162.040636672176, 2073.522623961805, 2274.8822116727733, 2018.0769663658732], [1306, 1307, 1308, 1309, 1310]], [0, 6783, [49842, 49889, 49935, 49985, 50035, 50070], [22109.873, 22090.104, 22134.278, 22085.982, 22045.437, 21953.759], [4029.87, 4231.114, 4136.969, 4132.468, 4086.31, 3911.204], [32.252, 22.616, 13.843, 26.136, 22.597, 24.327], [1532.0895571625042, 793.7608134364889, 1143.4224494672778, 731.9825032449949, 1105.1469865895401, 3272.354254007609], [1307, 1308, 1309, 1310, 1311, 1312]], [3, 6784, [49753, 49800, 49846, 49894, 49941, 49993], [34032.045, 34065.44, 34069.812, 34051.562, 34073.169, 34116.201], [44747.612, 44836.236, 44841.706, 44836.202, 44791.498, 44733.729], [16.757, 10.494, 16.27, 17.424, 18.135, 18.7], [815.2164571907947, 565.6690547382591, 632.7041800058179, 1286.430563148058, 906.2119371672667, 672.8062605138597], [1305, 1306, 1307, 1308, 1309, 1310]], [0, 6789, [49886, 49932, 49984, 50034, 50069, 50110], [21353.93, 21392.539, 21343.503, 21415.101, 21393.792, 21596.582], [3518.738, 3429.679, 3375.445, 3371.952, 3503.568, 3389.444], [22.315, 23.478, 19.996, 21.884, 20.308, 29.253], [5604.906899148995, 5373.848639828858, 6360.2438373576915, 9508.496793858183, 2168.2421151749554, 3159.671964531454], [1308, 1309, 1310, 1311, 1312, 1313]], [4, 6790, [49891, 49936, 49987, 50036, 50071, 50112, 50149, 50195], [24514.544, 24497.678, 24470.341, 24542.061, 24470.386, 24528.704, 24476.94, 24449.153], [48614.946, 48577.929, 48512.614, 48540.509, 48505.886, 48559.415, 48418.996, 48490.67], [16.314, 20.613, 27.22, 24.162, 27.149, 18.5, 21.455, 22.037], [884.565026495037, 1178.4052124649195, 4430.878696933769, 1727.634112066178, 1853.8102622495583, 1245.2924651535177, 1351.3704947000758, 1795.8951781387764], [1308, 1309, 1310, 1311, 1312, 1313, 1314, 1315]], [1, 6796, [49925, 49971, 50022, 50061, 50099], [16292.388, 16319.389, 16219.559, 16238.675, 16115.055], [15934.444, 15946.902, 15817.475, 15795.968, 15666.26], [41.237, 21.795, 14.847, 20.963, 15.647], [1118.6106821609956, 1159.805024050594, 412.3378772408184, 695.5781903497215, 818.6501165115566], [1309, 1310, 1311, 1312, 1313]], [1, 6805, [49972, 50024, 50063, 50101, 50140, 50183], [16352.584, 16399.467, 16472.586, 16353.892, 16405.254, 16331.044], [17237.498, 17184.05, 17158.654, 17226.325, 17172.743, 17182.129], [28.855, 31.287, 27.955, 23.712, 26.203, 21.464], [1266.2884914041076, 1078.7434250504014, 1586.0965207676816, 1973.559436003031, 509.98368742614105, 936.2832614992021], [1310, 1311, 1312, 1313, 1314, 1315]], [0, 6820, [50192, 50231, 50264, 50317, 50356], [21363.262, 21348.257, 21237.913, 21326.518, 21397.143], [3591.376, 3649.184, 3667.763, 3556.936, 3585.124], [22.834, 25.96, 20.082, 27.126, 29.867], [4350.345796542026, 4934.930846874582, 1718.814338913292, 2411.847584883546, 986.5338834255942], [1315, 1316, 1317, 1318, 1319]], [0, 6854, [50355, 50402, 50445, 50488, 50532, 50570, 50603, 50651, 50701, 50748, 50795, 50838, 50875, 50914], [21233.179, 21206.499, 21201.618, 21204.517, 21247.631, 21288.951, 21275.256, 21278.283, 21302.037, 21315.515, 21254.798, 21288.201, 21222.229, 21334.548], [3864.726, 3792.975, 3707.399, 3605.53, 3562.152, 3563.736, 3438.333, 3408.849, 3362.331, 3389.414, 3438.955, 3327.716, 3437.746, 3376.233], [24.5, 16.566, 22.465, 16.276, 15.903, 14.003, 12.695, 10.708, 18.814, 20.561, 38.994, 31.399, 12.156, 35.004], [8648.623953508551, 1969.3518475388514, 2608.5137327310995, 4419.048145789954, 3522.97969134393, 4540.279469418074, 3743.229951943745, 2974.1591657412696, 5134.7116210462145, 10337.662155840633, 2661.038770847124, 2187.998736090078, 945.7368283927347, 2590.2234310058643], [1319, 1320, 1321, 1322, 1323, 1324, 1325, 1326, 1327, 1328, 1329, 1330, 1331, 1332]], [0, 6857, [50404, 50446, 50490, 50533, 50571, 50604, 50652, 50704, 50752, 50799, 50840, 50876, 50916, 50960, 50997], [21942.63, 21854.268, 21824.363, 21853.751, 21880.707, 21963.695, 22043.399, 22033.277, 22013.027, 22085.896, 22095.29, 21993.788, 22000.271, 22063.338, 22027.384], [4619.932, 4633.752, 4628.75, 4561.877, 4574.786, 4422.511, 4248.371, 4329.47, 4274.064, 4206.13, 4201.701, 4349.622, 4301.193, 4360.212, 4406.206], [18.78, 16.251, 20.696, 28.016, 13.155, 24.492, 17.972, 17.71, 18.383, 22.005, 13.318, 23.462, 20.921, 28.379, 23.998], [1395.096884485799, 2142.8076593543806, 1679.1250838262722, 2265.2124578415574, 2463.418899772105, 4081.2088406585913, 1478.4269981144976, 1628.8891321387634, 2927.763373549076, 2948.7175622158293, 1101.5013805843228, 2701.837975946759, 4793.392098407488, 1201.1252904356327, 1635.4720769220237], [1320, 1321, 1322, 1323, 1324, 1325, 1326, 1327, 1328, 1329, 1330, 1331, 1332, 1333, 1334]], [0, 6866, [50491, 50534, 50572, 50606, 50653], [22058.359, 22065.144, 22110.551, 22078.703, 22059.015], [2838.445, 2916.725, 3053.164, 3156.808, 3177.108], [17.338, 30.651, 24.929, 19.319, 25.502], [622.8552901823033, 1077.2476091509393, 1184.0035123554808, 4853.270877768786, 2957.305950235795], [1322, 1323, 1324, 1325, 1326]], [0, 6943, [51035, 51076, 51114, 51162, 51202, 51243, 51276], [21286.267, 21257.987, 21283.006, 21219.621, 21217.314, 21251.472, 21356.121], [4311.976, 4330.29, 4292.82, 4198.012, 4173.18, 3996.172, 3965.392], [22.258, 13.314, 22.357, 28.78, 15.281, 17.257, 25.115], [1375.1577746857104, 1534.0759009359824, 1703.9139211502281, 634.0414393649928, 427.0569361252391, 1642.031059578959, 1015.5107416487998], [1335, 1336, 1337, 1338, 1339, 1340, 1341]], [1, 6985, [51376, 51411, 51442, 51481, 51520, 51552, 51577, 51614, 51647, 51683, 51709], [16399.727, 16360.311, 16451.501, 16444.062, 16400.29, 16396.308, 16423.083, 16415.889, 16465.908, 16416.087, 16431.93], [17186.432, 17220.71, 16997.168, 16985.571, 16960.043, 16962.805, 17014.076, 16980.305, 17018.496, 16997.971, 16910.861], [25.903, 28.126, 24.209, 32.493, 29.244, 14.102, 17.49, 20.099, 29.39, 16.738, 15.497], [1238.9194978566022, 2326.7603629802356, 1061.509542269039, 2330.8141838414203, 1116.3501917175345, 1187.9601794783257, 539.3820707327375, 2217.106824064857, 706.0357243449363, 874.8343639263287, 1205.2001865871966], [1344, 1345, 1346, 1347, 1348, 1349, 1350, 1351, 1352, 1353, 1354]], [0, 6988, [51345, 51380, 51418, 51453, 51488, 51526], [21415.219, 21455.327, 21436.377, 21597.747, 21413.227, 21263.258], [3643.392, 3542.138, 3524.911, 3502.752, 3570.065, 3573.504], [28.232, 18.14, 44.924, 16.232, 32.605, 13.967], [1070.6650901512883, 3029.3409782198282, 1408.989238009885, 20211.274764623624, 7292.503490613382, 379.1837797371317], [1343, 1344, 1345, 1346, 1347, 1348]], [3, 7004, [51532, 51561, 51592, 51629, 51657], [33921.667, 33907.999, 33931.34, 33968.858, 33944.744], [44630.967, 44625.048, 44597.871, 44595.751, 44564.773], [19.345, 20.412, 28.57, 18.536, 23.196], [1315.5475771030544, 1042.403263626895, 2497.5466378592014, 707.0987358022467, 695.9510118464036], [1348, 1349, 1350, 1351, 1352]], [3, 7030, [51693, 51714, 51739, 51771, 51798, 51824], [32873.403, 32909.928, 32980.774, 32917.502, 32961.619, 32813.166], [44192.32, 44289.434, 44415.939, 44374.538, 44349.582, 44506.509], [33.637, 21.069, 14.872, 15.834, 16.013, 18.041], [2184.690831802955, 3660.2965250470816, 1241.8229243786793, 1626.400568545873, 1846.0547790366315, 2205.0815923794758], [1353, 1354, 1355, 1356, 1357, 1358]], [4, 7039, [51736, 51770, 51795, 51822, 51857, 51888, 51925, 51960, 51986], [24316.712, 24250.984, 24209.92, 24144.874, 23979.644, 23970.007, 23973.761, 23998.671, 23944.375], [47925.362, 47912.454, 47909.441, 47850.733, 47786.457, 47733.458, 47847.036, 47792.404, 47676.746], [24.412, 12.496, 15.108, 28.742, 22.641, 23.32, 14.581, 18.935, 23.027], [509.4241275227391, 1406.0359010100387, 1751.74892421431, 1369.7551043317214, 1201.353015672256, 748.4599352325838, 1220.3291639147274, 966.1653729375342, 621.4849857661037], [1355, 1356, 1357, 1358, 1359, 1360, 1361, 1362, 1363]], [0, 7068, [51956, 51985, 52014, 52053, 52107, 52157, 52213, 52278, 52349, 52415, 52481, 52544], [21317.944, 21227.225, 21261.961, 21195.959, 21240.085, 21224.467, 21343.965, 21419.249, 21414.054, 21333.852, 21334.617, 21307.498], [4497.735, 4435.13, 4409.796, 4296.193, 4211.99, 4107.721, 4075.815, 4101.588, 4203.752, 4182.266, 4194.456, 4050.397], [28.705, 20.455, 18.669, 18.092, 16.525, 15.245, 14.588, 19.937, 22.914, 16.671, 13.537, 17.501], [837.5284638434904, 1152.5242478703074, 1749.5977544789607, 1833.352364200983, 2223.783275055632, 1505.2294263488043, 13953.004349048893, 8539.212398782758, 3506.616845998779, 6953.821512281908, 15847.361505289235, 8580.6340211927], [1362, 1363, 1364, 1365, 1366, 1367, 1368, 1369, 1370, 1371, 1372, 1373]], [4, 7070, [52016, 52058, 52109, 52159, 52216, 52281, 52352, 52420], [23351.824, 23320.066, 23466.042, 23509.745, 23494.252, 23475.523, 23497.904, 23450.104], [46491.474, 46672.048, 46713.188, 46764.244, 46928.161, 47028.448, 47055.346, 46935.293], [12.098, 32.025, 23.72, 14.715, 24.177, 16.453, 18.489, 17.698], [61311.812401464835, 1469.0157464019821, 810.0157324301322, 1880.0628155277411, 1696.032942505697, 1013.2785137164739, 1224.871211881961, 581.8252305524841], [1364, 1365, 1366, 1367, 1368, 1369, 1370, 1371]], [2, 7095, [52035, 52085, 52134, 52190, 52251, 52317, 52385], [8222.84, 8384.192, 8341.175, 8300.805, 8357.744, 8343.548, 8357.356], [19612.482, 19604.354, 19608.583, 19680.178, 19658.526, 19593.87, 19453.123], [31.743, 26.105, 20.511, 35.049, 30.179, 35.396, 25.049], [3784.956118535376, 635.7366721876394, 817.6781617957033, 2037.3820732188944, 1182.3404313568747, 2760.877686469092, 2451.8155338319866], [1365, 1366, 1367, 1368, 1369, 1370, 1371]], [1, 7099, [52095, 52143, 52201, 52263, 52333, 52400, 52466], [16062.116, 16014.005, 16073.083, 16183.992, 16128.532, 16117.159, 16015.725], [15719.727, 15707.303, 15830.211, 15821.568, 15775.293, 15795.954, 15733.401], [12.728, 17.925, 11.722, 12.043, 8.671, 7.988, 16.616], [1517.5469906439207, 1035.0703289969902, 1656.733812722618, 1955.0693338101712, 1398.5328643018725, 2333.665513723581, 1825.0905336750625], [1366, 1367, 1368, 1369, 1370, 1371, 1372]], [4, 7169, [52546, 52607, 52672, 52730, 52796, 52854, 52911, 52960, 53011, 53072, 53125, 53181, 53229, 53280], [22581.239, 22573.296, 22625.156, 22636.562, 22813.745, 22848.333, 22937.269, 22869.468, 22946.357, 22811.157, 22859.983, 22838.317, 22653.853, 22733.292], [46648.509, 46616.802, 46627.203, 46712.676, 46629.518, 46652.62, 46773.079, 46853.658, 46688.405, 46723.636, 46809.849, 46805.193, 46852.801, 46742.751], [11.004, 17.886, 21.725, 13.375, 14.887, 13.388, 22.136, 15.52, 24.511, 19.001, 19.899, 14.854, 17.483, 15.832], [43605.75218228385, 1143.2116283971293, 1601.2476658351331, 1371.5789440350384, 2294.2100459433586, 1103.490822905225, 2246.571663364086, 1265.5473632434755, 1626.526708610558, 2184.693708224959, 763.8307030038683, 1159.3424067531007, 610.3137199825456, 1498.9091011738765], [1373, 1374, 1375, 1376, 1377, 1378, 1379, 1380, 1381, 1382, 1383, 1384, 1385, 1386]], [2, 7204, [52937, 52989, 53051, 53105, 53154, 53208], [8823.832, 8787.461, 8762.108, 8762.391, 8812.713, 8745.363], [20013.036, 19928.499, 19878.445, 19928.376, 19940.878, 19973.075], [12.338, 11.946, 18.187, 24.7, 31.573, 30.868], [1719.3506665705927, 2142.5110760826537, 2941.950500320669, 2595.1717840752785, 4053.5704731695205, 2527.8723195941957], [1380, 1381, 1382, 1383, 1384, 1385]], [1, 7209, [52947, 53000, 53062, 53115, 53166, 53216], [16203.563, 16297.4, 16265.515, 16365.043, 16385.259, 16333.121], [16917.749, 16735.707, 16735.802, 16722.931, 16659.337, 16648.314], [29.155, 34.678, 13.098, 13.4, 21.908, 29.677], [1185.9447975303422, 2096.49164562182, 1408.2686159175166, 887.663902237666, 978.4800070917256, 2080.6357326845045], [1380, 1381, 1382, 1383, 1384, 1385]], [4, 7213, [52731, 52797, 52853, 52910, 52961, 53012, 53073], [22937.894, 22959.257, 22799.045, 22877.954, 22978.414, 22947.585, 22909.071], [47391.542, 47469.559, 47306.495, 47355.296, 47282.824, 47462.743, 47430.154], [21.317, 26.295, 20.717, 33.631, 26.595, 11.338, 18.495], [3206.169475922179, 2128.9235108324433, 1044.4581547421851, 2591.1569571873088, 10438.021646921492, 966.4248985604996, 1734.4060609050741], [1376, 1377, 1378, 1379, 1380, 1381, 1382]], [4, 7214, [52962, 53014, 53074, 53126, 53182, 53230], [23130.671, 23132.875, 23102.146, 23095.61, 23165.895, 23112.042], [47844.249, 47879.345, 47871.137, 47879.399, 47910.208, 47885.223], [24.138, 11.992, 18.127, 15.192, 21.413, 17.312], [682.0666390977455, 1550.955376025933, 1376.612765940281, 1708.6905075391037, 2329.2402640904047, 1699.0397543582396], [1380, 1381, 1382, 1383, 1384, 1385]], [0, 7223, [53009, 53071, 53124, 53179, 53228], [21392.729, 21454.449, 21520.451, 21620.546, 21698.975], [2537.035, 2457.388, 2434.461, 2552.399, 2495.252], [15.138, 14.447, 18.892, 26.611, 25.279], [519.0328463365092, 898.2462442187235, 1986.6409301273902, 11243.688798027786, 3368.021377896236], [1381, 1382, 1383, 1384, 1385]], [2, 7265, [53308, 53356, 53403, 53464, 53516], [8394.26, 8429.154, 8473.064, 8541.0, 8489.134], [19756.846, 19779.915, 19914.299, 20001.739, 19890.923], [23.729, 17.157, 18.208, 17.397, 21.751], [2151.2361784014124, 2926.863091789967, 1613.0279980235703, 1492.4572108141692, 1563.5969740878097], [1387, 1388, 1389, 1390, 1391]], [2, 7266, [53404, 53465, 53517, 53562, 53601, 53645, 53686], [8668.174, 8654.336, 8672.261, 8711.935, 8552.126, 8478.861, 8364.018], [19198.92, 19178.728, 19102.049, 19140.573, 19208.066, 19373.368, 19545.034], [24.163, 15.609, 23.59, 20.87, 20.186, 19.579, 15.242], [1409.1819791357063, 581.7668139685359, 1107.4476086130935, 697.6417105556854, 1425.5169032287167, 1092.9802765546845, 2108.475269259709], [1389, 1390, 1391, 1392, 1393, 1394, 1395]], [2, 7267, [53361, 53405, 53468, 53519, 53565], [9017.634, 9064.98, 9198.159, 9141.937, 9176.248], [19530.209, 19560.489, 19524.677, 19540.09, 19438.537], [10.928, 15.943, 21.5, 23.681, 15.834], [869.2367508932332, 787.1121971400843, 1303.5984823594601, 784.1874667857672, 935.2793920265538], [1388, 1389, 1390, 1391, 1392]], [0, 7284, [53535, 53578, 53618, 53658, 53703], [21575.796, 21458.369, 21524.769, 21507.513, 21414.035], [2544.184, 2459.533, 2442.339, 2514.817, 2542.939], [30.586, 18.687, 17.194, 26.818, 18.801], [4601.441984685645, 3678.5767232109934, 2483.9242721710057, 1363.5085319912303, 1912.4123949173384], [1391, 1392, 1393, 1394, 1395]], [4, 7294, [53619, 53659, 53708, 53750, 53792, 53838, 53878, 53924, 53970], [23148.895, 23106.744, 23097.443, 23103.142, 23111.613, 23095.836, 23123.867, 23107.964, 23105.283], [47935.382, 47909.934, 47944.614, 47906.863, 47881.896, 47929.52, 47891.447, 47843.172, 47917.434], [32.088, 12.482, 17.201, 16.572, 25.058, 20.001, 13.357, 18.908, 16.4], [1495.249972450896, 1027.6933618511891, 531.4703981065732, 1207.112008520421, 990.1633531422291, 861.7877513512245, 1213.3332507716243, 745.8289784138434, 646.5930111575263], [1393, 1394, 1395, 1396, 1397, 1398, 1399, 1400, 1401]], [1, 7313, [52657, 52715, 52777, 52839, 52898, 52946], [16028.805, 16128.569, 16087.27, 16201.324, 16165.352, 16143.764], [15688.499, 15711.196, 15762.047, 15843.479, 15781.146, 15754.19], [18.301, 20.605, 22.548, 17.191, 17.151, 13.024], [1491.9036567915912, 1732.9477035636269, 2670.5742886958515, 2063.3065625898817, 1777.776420278104, 1729.4030819690486], [1375, 1376, 1377, 1378, 1379, 1380]], [2, 7318, [53734, 53777, 53820, 53866, 53907, 53954], [8366.359, 8416.105, 8505.451, 8605.483, 8496.109, 8492.671], [19820.387, 19923.007, 19878.338, 19836.112, 20029.917, 20047.263], [20.023, 17.278, 21.872, 27.263, 27.148, 20.671], [1764.728915842864, 2762.7433786893, 9587.666986014603, 3660.768962501927, 1690.2712970310195, 1018.5204502202029], [1396, 1397, 1398, 1399, 1400, 1401]], [0, 7323, [53704, 53748, 53791, 53837, 53877, 53923, 53969, 54007, 54054, 54097, 54134, 54175], [21568.324, 21487.183, 21549.277, 21410.096, 21443.504, 21483.845, 21541.627, 21469.107, 21356.568, 21363.761, 21462.578, 21320.664], [4722.865, 4689.375, 4672.775, 4626.002, 4652.478, 4669.569, 4686.004, 4676.84, 4627.245, 4583.548, 4562.874, 4558.448], [32.537, 24.519, 22.606, 24.583, 13.025, 17.032, 14.219, 19.214, 15.993, 18.226, 24.456, 19.528], [1696.8637970545774, 708.17288546873, 1185.2529465005132, 1141.8863588606428, 1272.832110048414, 825.0515921774664, 1549.7891497369587, 1021.8134146876381, 946.4807220829364, 669.0706720799595, 11688.640500326514, 610.4650232996493], [1395, 1396, 1397, 1398, 1399, 1400, 1401, 1402, 1403, 1404, 1405, 1406]], [2, 7342, [53868, 53908, 53957, 53995, 54042], [9067.379, 9067.776, 9210.48, 9153.146, 9136.203], [18913.211, 18920.407, 18891.869, 19038.777, 19084.627], [20.18, 23.906, 26.174, 11.682, 13.44], [1891.1745778892455, 2023.803577435471, 1635.5611640213926, 1292.0797970616434, 968.098150447477], [1399, 1400, 1401, 1402, 1403]], [3, 7347, [53976, 54013, 54060, 54103, 54139, 54183, 54226, 54268, 54301, 54341, 54387, 54431, 54474, 54514, 54546, 54591, 54635], [32765.847, 32963.327, 32914.378, 32929.98, 32929.425, 32971.243, 32940.241, 32975.21, 32904.608, 32993.793, 33047.324, 33030.426, 33138.771, 33126.533, 33137.975, 33059.693, 32993.04], [44803.554, 44756.86, 44678.701, 44727.192, 44779.175, 44794.422, 44788.099, 44947.259, 44914.896, 45017.129, 45073.732, 45086.431, 45065.883, 45063.711, 45169.765, 45128.261, 45067.078], [18.516, 14.388, 21.68, 16.265, 27.812, 18.92, 13.441, 25.258, 18.583, 16.782, 19.54, 14.827, 8.944, 8.754, 17.418, 21.373, 9.233], [842.5051570894399, 900.8448275980085, 904.6219379018033, 982.0560178323451, 841.1048162141877, 1010.8773244002093, 939.9890148358835, 1126.145452554297, 744.1213366630288, 941.3646424663038, 1889.6661097098035, 1414.2858731358056, 1336.5690066343723, 745.602657872245, 681.6557060564703, 669.3834050179028, 323.191050961993], [1401, 1402, 1403, 1404, 1405, 1406, 1407, 1408, 1409, 1410, 1411, 1412, 1413, 1414, 1415, 1416, 1417]], [0, 7359, [54056, 54098, 54135, 54176, 54222], [21787.564, 21692.137, 21646.735, 21643.76, 21677.273], [2550.503, 2431.446, 2402.155, 2399.722, 2361.136], [14.055, 15.462, 14.137, 19.794, 15.033], [49344.746543321744, 1058.3924161075965, 1080.8376283924492, 1907.4407251185035, 629.0754526899572], [1403, 1404, 1405, 1406, 1407]], [4, 7360, [54100, 54137, 54177, 54223, 54264], [23150.687, 23141.957, 23091.659, 23128.204, 23135.108], [47887.903, 47891.632, 47908.136, 47920.51, 47893.191], [29.917, 16.79, 22.274, 21.64, 14.711], [595.2839004784905, 923.635137786467, 1077.3410876333216, 682.296380024158, 730.0426568480661], [1404, 1405, 1406, 1407, 1408]], [0, 7383, [54263, 54295, 54337, 54382, 54423], [21169.174, 21145.26, 21181.603, 21190.696, 21246.567], [4107.962, 4013.059, 4076.56, 4160.158, 4188.276], [26.026, 21.757, 18.453, 21.994, 27.749], [1501.6587278909064, 1334.8085634193092, 1231.4134589089308, 676.7144531998174, 548.5877710060788], [1408, 1409, 1410, 1411, 1412]], [3, 7398, [54340, 54386, 54428, 54472, 54513], [32551.295, 32557.914, 32613.067, 32569.013, 32654.335], [44287.611, 44347.999, 44443.486, 44568.96, 44484.191], [12.466, 20.286, 14.489, 27.526, 13.704], [832.569259734156, 1448.3238190201657, 849.3876887838377, 887.015533971471, 313.05866632692886], [1410, 1411, 1412, 1413, 1414]], [2, 7404, [54407, 54448, 54494, 54531, 54570, 54612, 54653, 54692, 54722, 54760, 54794, 54834], [8534.025, 8530.56, 8479.848, 8350.805, 8299.482, 8363.638, 8454.314, 8338.567, 8288.033, 8269.913, 8396.08, 8380.586], [19673.402, 19899.492, 19862.915, 19841.686, 19809.357, 19867.715, 19817.224, 19854.523, 19836.1, 19591.586, 19481.576, 19297.779], [25.193, 18.602, 14.906, 10.331, 14.194, 13.975, 20.045, 16.557, 32.024, 16.613, 25.764, 26.877], [3708.0840820159974, 12525.813562554758, 1597.1812077121485, 1116.048470296489, 1589.006186993724, 1540.6770870263697, 1152.619265027391, 898.9266139991141, 919.9084066807062, 4096.733632850312, 6846.623213759317, 927.9393059472037], [1412, 1413, 1414, 1415, 1416, 1417, 1418, 1419, 1420, 1421, 1422, 1423]], [3, 7416, [54475, 54515, 54547, 54594, 54636, 54671, 54708, 54742, 54776, 54817, 54857, 54896], [33675.588, 33674.045, 33751.159, 33756.996, 33648.046, 33629.219, 33591.256, 33674.501, 33556.341, 33471.002, 33506.537, 33424.563], [44630.062, 44633.137, 44585.136, 44505.019, 44391.207, 44413.555, 44428.341, 44444.649, 44319.583, 44356.104, 44299.401, 44247.94], [24.119, 31.92, 29.954, 13.096, 16.618, 19.083, 23.376, 23.648, 31.814, 14.219, 16.805, 20.803], [515.6063525563567, 2267.4965779136155, 1407.7535829149208, 1825.551031581825, 693.2623331508145, 3815.5162653778016, 2827.3291801868236, 528.6481182647543, 807.4570436767784, 1289.3487241381692, 1254.459540483677, 837.5367260517119], [1413, 1414, 1415, 1416, 1417, 1418, 1419, 1420, 1421, 1422, 1423, 1424]], [2, 7418, [54452, 54498, 54534, 54574, 54615, 54655, 54694], [9770.32, 9630.063, 9556.357, 9593.558, 9575.612, 9576.24, 9451.262], [18726.339, 18786.986, 18965.67, 18912.027, 18926.77, 18936.597, 18986.896], [36.782, 9.187, 13.196, 16.184, 22.686, 17.868, 33.966], [707.3182134139926, 1380.0663278512736, 1187.704400259938, 1647.02565863612, 884.362307316908, 2560.5425335416408, 808.7826215676691], [1413, 1414, 1415, 1416, 1417, 1418, 1419]], [3, 7424, [54590, 54633, 54670, 54706, 54740, 54774, 54815, 54856, 54894], [32558.967, 32542.508, 32608.091, 32609.682, 32534.668, 32628.305, 32644.319, 32619.515, 32620.239], [44532.566, 44610.916, 44692.053, 44599.742, 44537.289, 44546.832, 44604.335, 44357.711, 44196.672], [12.607, 15.313, 18.596, 18.802, 14.842, 19.022, 10.728, 10.589, 18.701], [802.3019024870287, 1449.9023430075322, 819.464098914369, 1286.216428435046, 1464.2195546485468, 1953.4171547526164, 1850.4268932183272, 1504.1502486755826, 2460.5939805579787], [1416, 1417, 1418, 1419, 1420, 1421, 1422, 1423, 1424]], [0, 7438, [54738, 54772, 54812, 54850, 54890, 54926], [21385.266, 21421.646, 21378.294, 21391.264, 21384.55, 21357.423], [4585.355, 4671.252, 4660.517, 4642.487, 4614.991, 4519.674], [34.662, 20.404, 15.271, 10.894, 21.593, 14.319], [1358.1598913187609, 2462.1743994120716, 1622.0296060059388, 1833.449494820798, 938.0862253154329, 719.2367696428162], [1420, 1421, 1422, 1423, 1424, 1425]], [4, 7445, [54773, 54813, 54852, 54893, 54927, 54958, 54986, 55014, 55053, 55093, 55129, 55163, 55209, 55252], [23927.886, 23867.543, 23797.547, 23733.152, 23619.908, 23805.822, 23846.644, 23868.745, 23995.718, 23957.857, 23957.969, 24069.881, 24116.485, 24229.12], [48130.841, 48126.771, 48172.88, 48219.865, 48274.799, 48271.179, 48298.419, 48236.699, 48173.352, 47963.531, 48043.75, 48023.366, 47948.125, 47994.592], [18.608, 10.753, 15.564, 25.51, 13.294, 16.907, 18.581, 13.819, 19.993, 13.1, 13.225, 15.768, 11.084, 11.735], [1607.7009277979867, 1662.7071924654588, 1310.492883825752, 1455.7774723629834, 1474.7107560400523, 1272.767906685309, 1734.2472426641368, 31781.64790755516, 1065.2121112019784, 900.9107246113214, 1563.5297609689228, 2911.177958716013, 1881.1600410568647, 1592.4757497125313], [1421, 1422, 1423, 1424, 1425, 1426, 1427, 1428, 1429, 1430, 1431, 1432, 1433, 1434]], [0, 7513, [55125, 55162, 55204, 55250, 55293, 55332, 55371, 55404, 55445, 55484, 55527, 55568, 55604, 55638, 55667, 55706, 55736, 55761, 55794, 55822, 55853, 55885, 55919, 55949, 55978, 56001, 56032, 56067, 56096, 56130, 56164, 56203, 56246, 56283, 56323, 56356, 56397, 56434, 56471, 56507, 56547], [21260.852, 21348.611, 21431.398, 21346.457, 21336.253, 21335.669, 21303.318, 21366.926, 21428.395, 21377.82, 21391.887, 21512.472, 21466.232, 21465.131, 21368.264, 21308.486, 21350.334, 21429.667, 21365.62, 21486.111, 21562.762, 21527.23, 21488.439, 21470.14, 21443.53, 21440.797, 21327.644, 21410.476, 21477.701, 21474.378, 21420.158, 21467.634, 21495.767, 21615.301, 21622.875, 21589.841, 21597.158, 21571.815, 21520.22, 21578.896, 21586.744], [2690.381, 2640.639, 2604.075, 2663.135, 2883.352, 2784.577, 2843.82, 2729.395, 2514.165, 2498.815, 2458.173, 2364.5, 2456.356, 2375.393, 2533.742, 2529.913, 2473.382, 2434.18, 2460.778, 2383.733, 2373.329, 2392.857, 2400.595, 2400.887, 2450.543, 2417.372, 2513.783, 2454.051, 2429.627, 2465.958, 2432.782, 2418.073, 2405.314, 2410.046, 2359.175, 2489.848, 2436.689, 2397.584, 2443.907, 2438.645, 2443.317], [18.835, 23.083, 32.79, 21.735, 21.738, 21.729, 16.868, 28.603, 22.732, 23.601, 20.042, 19.989, 25.293, 17.338, 16.321, 28.873, 16.923, 11.917, 11.291, 22.722, 26.599, 18.996, 15.883, 14.988, 17.502, 16.316, 23.327, 23.04, 21.297, 19.459, 10.152, 19.553, 26.001, 19.379, 11.092, 23.871, 14.509, 16.234, 14.641, 18.596, 29.297], [1166.92836645719, 3985.3743246484605, 2117.334024499361, 908.6744609254092, 9644.111273977178, 9026.127070075085, 4296.457400403622, 1692.5130095941067, 3786.7660058059328, 2630.716465845528, 2302.2449182238674, 1046.475466591094, 5299.003496469239, 1091.2672115364096, 1673.215722238321, 2368.257839084666, 1325.7072579506646, 1289.6556445166768, 1892.1808193443565, 1592.2066463085162, 1700.9700133096999, 2020.3664869893187, 1893.9943985148866, 1561.8235489525393, 2184.800285196727, 1839.247837345533, 3050.0128334099295, 1191.0637262074267, 1411.2245203904943, 1506.8532004665178, 475.05049710696704, 1145.4126175579413, 1547.0643461965353, 881.1593118476789, 2640.536996847047, 3097.0284618228407, 1768.0839203502292, 1852.0375882355868, 3501.7211737364246, 5624.254073849026, 2125.732955489931], [1431, 1432, 1433, 1434, 1435, 1436, 1437, 1438, 1439, 1440, 1441, 1442, 1443, 1444, 1445, 1446, 1447, 1448, 1449, 1450, 1451, 1452, 1453, 1454, 1455, 1456, 1457, 1458, 1459, 1460, 1461, 1462, 1463, 1464, 1465, 1466, 1467, 1468, 1469, 1470, 1471]], [3, 7514, [55134, 55168, 55211, 55256, 55296, 55337, 55377, 55414, 55451, 55486, 55531, 55575, 55609], [33512.629, 33414.031, 33213.168, 33210.845, 33104.487, 33213.634, 33228.381, 33224.397, 33149.321, 33056.111, 33074.396, 33128.928, 33123.722], [44253.691, 44271.814, 44341.333, 44303.631, 44354.527, 44276.541, 44167.306, 44170.942, 44118.888, 44121.724, 44234.423, 44241.001, 44319.336], [17.76, 13.799, 15.521, 17.251, 14.589, 15.252, 14.424, 19.423, 21.269, 19.16, 17.478, 13.614, 16.549], [1066.969104219014, 1119.3287033658576, 994.9532846378246, 938.2016217865961, 1389.2147691377386, 2322.075994859715, 1179.2263962108898, 1004.5837763860239, 1272.0190534073463, 892.4423480458034, 1179.7241518298167, 1662.236594965793, 2680.747986025926], [1431, 1432, 1433, 1434, 1435, 1436, 1437, 1438, 1439, 1440, 1441, 1442, 1443]], [1, 7552, [55475, 55516, 55559, 55597, 55632, 55660, 55698, 55731, 55756, 55786, 55814, 55846, 55878], [15773.866, 15747.75, 15703.756, 15657.798, 15825.2, 15648.395, 15688.732, 15577.379, 15713.992, 15692.843, 15645.663, 15642.35, 15668.361], [16583.152, 16490.692, 16441.113, 16383.848, 16472.429, 16531.822, 16662.168, 16819.765, 16673.533, 16774.291, 16658.567, 16723.806, 16722.198], [12.878, 10.653, 14.859, 14.772, 11.145, 17.294, 16.493, 26.315, 16.254, 29.919, 40.214, 19.293, 27.68], [525.670735718132, 1284.9935559535843, 1136.34684118593, 1871.1816819962612, 683.1558450965715, 2089.6741384605643, 1426.817730182602, 1628.4229783760468, 1200.9932011105545, 919.0674533889432, 1476.068129091931, 1434.8080564010606, 1029.699241295901], [1440, 1441, 1442, 1443, 1444, 1445, 1446, 1447, 1448, 1449, 1450, 1451, 1452]], [2, 7580, [55727, 55752, 55783, 55813, 55843, 55875, 55911, 55941, 55971, 55996, 56024, 56060, 56088, 56124, 56153, 56191, 56237, 56274, 56314], [10205.898, 10205.955, 10204.302, 10187.809, 10125.226, 10104.935, 10098.158, 10219.334, 10157.459, 10195.934, 10264.854, 10316.215, 10240.502, 10297.216, 10336.739, 10326.213, 10308.417, 10344.259, 10256.14], [18744.136, 18685.802, 18712.501, 18702.934, 18676.498, 18677.211, 18695.958, 18676.324, 18749.59, 18815.808, 18790.485, 18922.859, 18956.903, 18971.82, 19041.153, 19052.272, 19134.906, 19084.249, 19195.626], [31.812, 23.161, 19.372, 16.818, 23.935, 14.933, 18.147, 19.769, 17.347, 22.405, 27.919, 25.169, 22.902, 20.472, 13.178, 19.62, 16.023, 19.762, 23.416], [1096.3070326257437, 1325.0385849429003, 1485.2477599990787, 1938.3493857403898, 800.8434141638061, 1296.1526781444775, 910.8040425848799, 1086.5716009855842, 1116.9430261871546, 814.6799732746462, 1352.8562575648527, 1325.4217869715433, 1705.297031589408, 602.669218251038, 893.6409246263353, 1371.7305978652564, 1984.3144901892201, 1367.069845177649, 732.1814126572884], [1447, 1448, 1449, 1450, 1451, 1452, 1453, 1454, 1455, 1456, 1457, 1458, 1459, 1460, 1461, 1462, 1463, 1464, 1465]], [0, 7605, [55920, 55950, 55979, 56002, 56033], [21593.455, 21732.439, 21639.68, 21610.876, 21616.286], [4059.18, 3894.192, 3962.599, 3890.347, 4100.779], [37.233, 39.665, 20.627, 28.017, 9.201], [1131.7803888477408, 1931.2457877702798, 2860.846702215594, 494.5731580889247, 92704.37646373689], [1453, 1454, 1455, 1456, 1457]], [0, 7659, [56282, 56321, 56355, 56396, 56433, 56470, 56506, 56546, 56582, 56623, 56678, 56731], [21300.759, 21210.635, 21358.935, 21328.468, 21314.853, 21302.295, 21273.1, 21304.84, 21270.731, 21326.292, 21333.291, 21314.243], [4504.525, 4596.644, 4592.896, 4542.313, 4608.17, 4604.037, 4560.245, 4599.267, 4633.698, 4501.481, 4524.86, 4582.382], [28.432, 12.244, 17.089, 18.898, 12.032, 13.59, 19.288, 17.622, 17.396, 24.567, 25.916, 19.004], [1059.4452170001903, 423.2476118508597, 488.8243433142248, 459.5127099978099, 655.3746481029618, 1155.1931941808461, 1369.3565325976654, 910.6776273127551, 665.5766045634766, 4798.566570474504, 1469.0024993611062, 817.7858120614933], [1464, 1465, 1466, 1467, 1468, 1469, 1470, 1471, 1472, 1473, 1474, 1475]], [3, 7678, [56437, 56477, 56513, 56552, 56586, 56631, 56685, 56738], [33880.773, 33901.024, 33869.567, 33875.084, 33836.174, 33937.801, 33935.952, 33908.669], [44518.552, 44550.537, 44516.217, 44559.283, 44579.887, 44638.122, 44737.922, 44709.184], [25.823, 14.251, 22.275, 13.657, 17.743, 17.534, 20.594, 25.559], [1280.355379766243, 775.5059135014501, 1026.433048931647, 1428.4963040393598, 1802.43336091159, 1748.1011120162584, 7303.968792263453, 3497.9131941453443], [1468, 1469, 1470, 1471, 1472, 1473, 1474, 1475]], [0, 7692, [56583, 56624, 56680, 56733, 56791, 56860], [21938.135, 21852.655, 21796.137, 21864.1, 21968.6, 21915.596], [3922.33, 3885.193, 3852.027, 3901.454, 3705.727, 3693.413], [18.169, 29.319, 33.102, 25.764, 16.4, 24.194], [778.6212704883524, 2986.9267528945734, 1076.4559796095423, 5328.025669155141, 1119.8316962576664, 3671.975762490558], [1472, 1473, 1474, 1475, 1476, 1477]], [2, 7708, [56606, 56657, 56716, 56769, 56837, 56904, 56971], [9371.973, 9366.539, 9378.694, 9415.846, 9636.974, 9623.416, 9452.652], [18853.283, 18761.651, 18749.417, 18782.872, 18807.863, 18706.847, 18756.279], [22.35, 16.526, 20.185, 22.0, 26.108, 14.144, 23.844], [1122.2863124404714, 700.1458456350547, 964.0602164317179, 1645.4139424922557, 1338.0129217474603, 961.3287673004003, 905.5321101743629], [1473, 1474, 1475, 1476, 1477, 1478, 1479]], [1, 7711, [56670, 56723, 56780, 56847, 56916], [16368.244, 16384.3, 16434.12, 16444.335, 16413.163], [16618.206, 16673.674, 16634.417, 16617.63, 16585.867], [23.167, 23.138, 10.049, 14.485, 27.99], [1974.91277001249, 2319.5784466308583, 1413.3488962651975, 1648.7672631249109, 1373.6238449103225], [1474, 1475, 1476, 1477, 1478]], [4, 7714, [56682, 56734, 56793, 56863, 56933], [23281.627, 23274.826, 23310.95, 23260.168, 23238.965], [46683.91, 46648.615, 46666.718, 46651.87, 46723.589], [11.778, 9.965, 14.792, 14.643, 24.91], [1655.3485893610125, 3199.833904660472, 4178.799383089638, 6070.018725327015, 6100.947777053448], [1474, 1475, 1476, 1477, 1478]], [4, 7715, [56626, 56683, 56735, 56794, 56864, 56934], [23840.548, 23833.938, 23817.198, 23861.82, 23911.727, 24023.599], [48225.343, 48250.463, 48235.865, 48111.87, 47985.744, 47939.86], [14.851, 10.741, 12.924, 11.623, 13.743, 19.381], [1187.3514704016825, 1389.8380836528056, 1243.752814509842, 1250.0168899457265, 1189.907743408394, 2135.442846111981], [1473, 1474, 1475, 1476, 1477, 1478]], [0, 7741, [56789, 56858, 56926, 56992, 57052, 57119, 57178, 57236, 57295, 57359, 57408, 57454, 57504, 57552, 57603, 57653, 57708, 57762, 57804, 57856, 57898, 57946, 57996, 58040, 58081, 58125, 58168, 58209], [21271.16, 21225.433, 21162.491, 21236.797, 21222.382, 21216.424, 21191.815, 21221.087, 21252.615, 21238.29, 21261.331, 21239.952, 21337.043, 21311.5, 21315.169, 21289.498, 21268.557, 21239.531, 21215.231, 21223.168, 21214.629, 21181.318, 21237.556, 21227.287, 21229.706, 21238.021, 21209.171, 21304.232], [3435.897, 3311.71, 3253.378, 3190.36, 3208.772, 3217.586, 3239.887, 3282.16, 3285.003, 3291.574, 3247.068, 3254.011, 3288.839, 3231.796, 3185.814, 3110.828, 3148.55, 3100.521, 3137.175, 3227.848, 3143.724, 3148.17, 3263.749, 3303.989, 3310.797, 3317.072, 3383.292, 3455.117], [13.618, 18.597, 23.59, 32.618, 33.397, 17.183, 21.374, 17.397, 23.462, 18.201, 13.643, 14.346, 16.215, 9.848, 8.878, 11.571, 11.552, 14.501, 14.4, 19.247, 18.223, 23.5, 19.163, 16.602, 19.572, 30.084, 20.046, 19.221], [33257.69067742849, 628.1615395960484, 884.6356280054098, 2004.5317001420287, 2447.0203657880197, 819.4277456136303, 1568.118838484268, 2348.3433280861773, 5418.442854628023, 5442.056171357501, 2806.386474929777, 2731.0895257855364, 1916.724794956816, 5462.71717832211, 2800.1391588758415, 2592.3846705400592, 2017.2528648925859, 2502.434070306563, 1908.6002764316156, 1873.2392011487368, 1087.4538936702886, 1673.1207432101558, 1243.0727769311468, 630.2448810874688, 1377.1788593902152, 2273.467053549642, 1037.0536255482732, 3244.9569384399756], [1476, 1477, 1478, 1479, 1480, 1481, 1482, 1483, 1484, 1485, 1486, 1487, 1488, 1489, 1490, 1491, 1492, 1493, 1494, 1495, 1496, 1497, 1498, 1499, 1500, 1501, 1502, 1503]], [0, 7742, [56859, 56927, 56993, 57053, 57120, 57179, 57237, 57296, 57360], [21255.04, 21335.787, 21298.473, 21268.142, 21316.206, 21281.995, 21275.015, 21313.711, 21302.33], [4576.114, 4637.481, 4562.656, 4570.251, 4520.08, 4619.412, 4578.632, 4632.208, 4551.855], [20.505, 26.615, 3.121, 22.832, 40.735, 21.484, 24.678, 21.276, 2.566], [454.71482623903626, 974.8430117033897, 430.36611469739825, 881.3388495560657, 2038.839981029533, 605.1745310240423, 809.2176333119977, 713.7373964902092, 432.5006933639264], [1477, 1478, 1479, 1480, 1481, 1482, 1483, 1484, 1485]], [0, 7743, [56792, 56861, 56929, 56995, 57055], [21951.935, 22011.344, 21951.255, 21902.366, 21962.232], [4582.231, 4519.319, 4447.166, 4497.624, 4474.557], [15.499, 13.678, 22.641, 35.02, 22.742], [1051.5481863173839, 1575.9528214012898, 3821.4037201145816, 1915.8970666523687, 1531.3249539514625], [1476, 1477, 1478, 1479, 1480]], [4, 7776, [57059, 57122, 57182, 57242, 57300, 57363], [23031.16, 23189.633, 23095.073, 23176.832, 23158.375, 23302.821], [46993.8, 47122.145, 47264.38, 47215.958, 47248.668, 47240.256], [32.159, 13.945, 33.092, 24.095, 3.285, 11.971], [2195.371982458449, 1285.0643768212806, 1725.3862475557742, 410.55985110993885, 365.9727071308583, 311.04912513685224], [1480, 1481, 1482, 1483, 1484, 1485]], [4, 7788, [57181, 57240, 57299, 57362, 57411], [22735.715, 22630.686, 22787.175, 22757.606, 22825.393], [46479.383, 46578.803, 46487.667, 46485.756, 46485.127], [30.138, 13.243, 22.426, 18.555, 27.763], [754.725484869361, 2260.793650669744, 1258.8549571634333, 1062.0960606589854, 1093.1667284854752], [1482, 1483, 1484, 1485, 1486]], [4, 7789, [57245, 57303, 57364, 57413, 57460, 57507], [24032.883, 23985.878, 24001.325, 24006.644, 23974.043, 23982.237], [48805.66, 48764.021, 48794.161, 48822.412, 48807.589, 48781.45], [20.733, 15.378, 17.365, 18.174, 11.306, 17.061], [2028.2914915892495, 1593.8040048227222, 1429.2410418426787, 1314.2767421633941, 1512.907832803161, 1132.7896194255527], [1483, 1484, 1485, 1486, 1487, 1488]], [0, 7812, [57361, 57409, 57457, 57505, 57555, 57605, 57655], [21910.907, 21903.252, 22014.51, 21977.88, 21991.118, 21970.779, 22010.114], [4293.541, 4392.362, 4533.591, 4524.974, 4508.631, 4574.815, 4569.315], [38.577, 21.298, 29.529, 31.004, 17.689, 23.298, 20.085], [3549.188432262902, 11318.80013047055, 625.6189834881517, 885.5670556780318, 685.7400428016825, 1808.6329173728327, 782.474754498555], [1485, 1486, 1487, 1488, 1489, 1490, 1491]], [4, 7813, [57506, 57557, 57607, 57656, 57711], [23473.447, 23551.918, 23499.58, 23652.187, 23545.903], [46834.899, 46955.765, 46870.368, 46886.021, 47014.012], [23.528, 17.373, 17.747, 18.518, 31.211], [575.8790255356637, 1198.5997964360672, 981.7052957762354, 863.4440700145901, 5846.564846084897], [1488, 1489, 1490, 1491, 1492]], [3, 7831, [57611, 57661, 57717, 57769, 57810, 57860, 57901, 57952, 58001, 58046, 58085, 58130, 58176], [32942.188, 33021.639, 33135.743, 33072.688, 33017.064, 33015.124, 33026.966, 32959.894, 32944.173, 32941.749, 32936.203, 32751.332, 32739.188], [44315.32, 44365.898, 44474.862, 44645.726, 44647.167, 44625.471, 44652.67, 44667.047, 44620.098, 44716.344, 44818.117, 44853.0, 44910.41], [14.302, 18.928, 13.8, 12.264, 17.16, 12.275, 17.858, 8.25, 13.029, 27.945, 19.581, 17.638, 27.213], [1057.0201233646885, 1759.5827423941912, 1716.9520717057271, 1401.8772393331467, 1838.0654053183985, 1187.8153176831006, 1693.921733919955, 1114.0206536097448, 1054.0788255965062, 2380.652624255014, 1604.0229837497768, 1815.7428395836184, 1734.0642893283082], [1490, 1491, 1492, 1493, 1494, 1495, 1496, 1497, 1498, 1499, 1500, 1501, 1502]], [1, 7873, [57988, 58030, 58073, 58115, 58157, 58200, 58237, 58275, 58307], [15818.079, 15748.073, 15947.15, 16013.687, 15954.195, 16022.433, 15906.555, 15844.058, 15904.96], [17276.094, 17209.264, 17063.618, 17016.441, 17158.614, 17090.35, 17136.25, 17119.936, 17134.6], [16.094, 21.52, 17.981, 34.754, 23.659, 6.013, 21.265, 18.181, 24.241], [422.45331307309556, 596.218967121869, 10284.273993399976, 1688.7437382485343, 2880.677495105525, 355.3751484125922, 1259.9418268874635, 1079.5868615461002, 1004.9072603175424], [1498, 1499, 1500, 1501, 1502, 1503, 1504, 1505, 1506]], [4, 7892, [58043, 58083, 58127, 58171, 58210, 58248, 58285, 58318, 58352, 58380, 58412, 58448, 58478, 58523, 58561, 58588], [23355.505, 23341.095, 23285.695, 23318.03, 23354.912, 23349.825, 23193.026, 23060.801, 23016.765, 23035.421, 22961.961, 23025.857, 23013.726, 23033.744, 23020.645, 23006.806], [47569.435, 47493.261, 47521.072, 47558.534, 47560.453, 47430.673, 47471.427, 47530.866, 47527.547, 47520.903, 47375.842, 47550.003, 47522.137, 47550.237, 47501.054, 47519.213], [12.977, 21.252, 7.578, 20.098, 29.806, 35.532, 23.15, 13.705, 12.136, 15.353, 12.58, 18.612, 10.175, 13.293, 21.39, 19.116], [699.6189785676738, 1612.7950247315125, 452.3512545252046, 584.9121091048371, 437.8622510635287, 1570.3683867635832, 943.2149065510633, 405.2282221122912, 572.436565274152, 611.0536992908907, 91926.70088196435, 1094.5597297419658, 1015.5306092145667, 1231.3692823808897, 633.7711770014761, 1194.7468961938905], [1499, 1500, 1501, 1502, 1503, 1504, 1505, 1506, 1507, 1508, 1509, 1510, 1511, 1512, 1513, 1514]], [4, 7923, [58283, 58317, 58351, 58379, 58411, 58447, 58477, 58522, 58560], [22450.344, 22552.996, 22572.522, 22565.484, 22584.993, 22526.832, 22524.317, 22545.333, 22547.3], [47167.226, 47149.164, 47140.545, 47146.222, 47153.433, 47208.604, 47147.747, 47173.354, 47210.371], [11.814, 18.304, 23.66, 35.348, 16.348, 27.142, 19.677, 29.789, 15.178], [45943.04699345884, 1108.9804406923372, 1206.2561605660615, 760.5540545440903, 942.0268580652245, 599.4723392461634, 1379.0030371823252, 760.7589806949819, 660.6057032842449], [1505, 1506, 1507, 1508, 1509, 1510, 1511, 1512, 1513]], [2, 7930, [58304, 58336, 58366, 58396, 58432, 58466, 58507, 58548, 58578, 58617, 58653, 58695], [8541.989, 8469.861, 8469.863, 8431.912, 8416.189, 8499.665, 8729.15, 8689.694, 8848.192, 8820.552, 8892.863, 8899.373], [19244.792, 19362.337, 19367.274, 19423.327, 19364.999, 19235.082, 19154.217, 19138.712, 19235.63, 19396.509, 19199.839, 19157.201], [21.411, 40.018, 15.532, 25.661, 22.655, 19.273, 16.812, 30.234, 31.825, 22.186, 39.001, 31.115], [627.1005235095549, 2914.521000615819, 1208.1041767335134, 1678.0983826629358, 831.2376985600285, 539.537766088771, 655.89168598048, 781.5982639007528, 663.447562458377, 455.8558646688908, 1112.7247381481013, 699.2316112077299], [1506, 1507, 1508, 1509, 1510, 1511, 1512, 1513, 1514, 1515, 1516, 1517]], [0, 7935, [58445, 58476, 58521, 58558, 58587, 58633, 58670], [21367.013, 21455.135, 21293.311, 21260.1, 21339.066, 21309.659, 21338.492], [3010.6, 2923.297, 2937.886, 2809.506, 2740.395, 2793.413, 2750.403], [35.37, 28.302, 23.827, 13.04, 25.984, 23.646, 28.607], [1651.5266969038778, 2154.9930692558237, 2671.230802258885, 1305.7092871364885, 2982.6348618807247, 2387.393204612125, 3708.2463650005543], [1510, 1511, 1512, 1513, 1514, 1515, 1516]], [4, 7956, [58712, 58754, 58797, 58850, 58885, 58922, 58949, 58978, 59012, 59055, 59094, 59132, 59163, 59201], [23001.232, 23066.696, 23029.538, 22996.835, 23065.93, 23019.467, 22982.361, 23043.212, 23008.903, 23007.367, 23020.922, 23140.99, 22926.003, 23048.352], [47493.738, 47530.844, 47530.127, 47526.943, 47495.512, 47473.9, 47530.105, 47523.857, 47521.472, 47486.559, 47535.597, 47535.658, 47534.703, 47581.979], [15.379, 17.233, 18.678, 13.051, 31.375, 14.686, 23.484, 20.509, 14.144, 17.015, 21.675, 15.116, 15.946, 22.549], [888.2992729756886, 1149.5910198011875, 1204.834895270394, 976.455947131448, 1952.396651008709, 701.4486006959978, 886.2131773240301, 1071.7791033123253, 1043.6899214205664, 558.5091520852326, 933.6325624972119, 421.3971268982625, 433.05525991259634, 620.3904972262087], [1517, 1518, 1519, 1520, 1521, 1522, 1523, 1524, 1525, 1526, 1527, 1528, 1529, 1530]], [2, 7979, [58829, 58872, 58906, 58939, 58968], [8948.327, 9079.735, 8977.799, 8922.101, 8931.377], [19410.134, 19383.627, 19429.821, 19334.807, 19338.648], [25.626, 34.11, 28.627, 34.282, 35.087], [13423.649437907578, 5697.91264017703, 7140.615873226071, 4009.8873066168326, 7822.553338373053], [1520, 1521, 1522, 1523, 1524]], [0, 7980, [58948, 58977, 59010, 59053, 59092, 59131], [21968.485, 22065.303, 22100.053, 22062.356, 22003.889, 21949.191], [3655.25, 3679.708, 3644.282, 3699.653, 3861.337, 4018.583], [16.916, 13.415, 18.774, 17.629, 28.165, 28.526], [1398.0709266189933, 1268.1155890167886, 1306.8260833381592, 1612.5385070456018, 2327.660273848829, 793.9269604789638], [1523, 1524, 1525, 1526, 1527, 1528]], [3, 7981, [58925, 58951, 58980, 59015, 59057, 59099, 59135, 59168, 59205, 59236], [32806.905, 32765.453, 32717.186, 32607.217, 32586.484, 32605.715, 32599.833, 32616.228, 32545.057, 32545.848], [44141.534, 44155.79, 44190.459, 44367.719, 44316.418, 44240.094, 44248.772, 44298.053, 44276.721, 44206.772], [13.595, 15.672, 11.556, 15.004, 14.942, 12.573, 22.808, 17.785, 13.235, 7.196], [2121.590840283584, 1897.0136585913476, 1719.7794210336976, 1490.1850078760203, 1146.5217941083113, 1003.7313788372113, 1190.6421405537662, 973.0065524292861, 1582.7846995534644, 516.8800275865774], [1522, 1523, 1524, 1525, 1526, 1527, 1528, 1529, 1530, 1531]], [2, 7998, [59000, 59036, 59078, 59116, 59149, 59185, 59223, 59256], [8735.551, 8545.476, 8534.304, 8565.176, 8576.601, 8609.636, 8376.63, 8272.418], [19098.236, 19168.827, 19308.778, 19185.123, 19185.276, 19189.153, 19233.893, 19233.124], [31.755, 27.332, 29.511, 25.376, 14.419, 19.726, 16.056, 27.477], [1092.968851669546, 1282.5604137132248, 5400.750878160783, 3890.8041441697624, 2506.280441988149, 3779.713405215943, 764.0056668819238, 730.7983134252174], [1525, 1526, 1527, 1528, 1529, 1530, 1531, 1532]], [2, 8022, [59119, 59151, 59187, 59225, 59258], [9455.84, 9408.332, 9402.048, 9451.219, 9386.85], [18712.754, 18758.718, 18717.54, 18770.851, 18908.793], [28.517, 24.063, 16.804, 15.93, 19.421], [944.8477759782451, 1261.5163039717636, 1197.6719946842745, 581.6954971428424, 5905.08922703358], [1528, 1529, 1530, 1531, 1532]], [4, 8028, [59271, 59305, 59341, 59369, 59395, 59416, 59442, 59478], [22997.98, 23081.151, 22933.864, 22971.286, 23057.546, 23012.983, 23069.332, 23009.927], [47538.648, 47494.804, 47510.72, 47510.97, 47510.427, 47497.665, 47542.51, 47509.274], [14.617, 15.509, 3.193, 19.155, 17.615, 24.979, 16.534, 19.69], [346.32073809085585, 808.6404141617809, 550.5879063553135, 995.1600502687999, 1500.0836435709193, 558.8347551521217, 866.6572113305663, 654.1886474992733], [1532, 1533, 1534, 1535, 1536, 1537, 1538, 1539]], [0, 8055, [59439, 59474, 59514, 59549, 59583, 59617, 59651], [21410.938, 21462.16, 21497.701, 21618.771, 21682.951, 21592.269, 21538.797], [2399.084, 2342.436, 2360.246, 2333.425, 2337.652, 2351.156, 2344.297], [18.542, 19.882, 21.497, 18.555, 14.855, 24.123, 20.915], [1600.0051126471362, 1153.8175712852867, 522.8033806592883, 1000.6552871412506, 840.8435762536424, 929.9336758372611, 663.0399304810084], [1538, 1539, 1540, 1541, 1542, 1543, 1544]], [0, 8056, [59440, 59476, 59517, 59550, 59584], [21966.109, 22057.847, 21974.43, 21995.692, 21952.69], [4356.99, 4539.017, 4545.86, 4546.653, 4586.305], [25.153, 25.122, 25.679, 19.467, 20.259], [7092.850332640493, 443.1017309864581, 859.3466711114773, 1261.5340026868296, 4102.359959470463], [1538, 1539, 1540, 1541, 1542]], [2, 8060, [59465, 59502, 59540, 59576, 59609, 59641], [9160.137, 9213.789, 9206.838, 9224.369, 9268.897, 9471.172], [18989.46, 18860.141, 18832.034, 18842.205, 18966.838, 18878.581], [23.597, 21.764, 19.721, 24.869, 11.716, 36.235], [1101.9305048621213, 1182.2060284619452, 1375.3234630768059, 1283.6294159357058, 85554.96433384676, 2085.529066151038], [1539, 1540, 1541, 1542, 1543, 1544]], [2, 8069, [59501, 59539, 59574, 59608, 59640, 59676, 59709], [8484.564, 8413.667, 8493.466, 8473.891, 8449.852, 8458.586, 8367.116], [19457.996, 19307.525, 19242.778, 19297.769, 19270.857, 19288.333, 19359.031], [21.529, 23.425, 27.221, 30.831, 18.791, 23.66, 20.227], [935.6596781423525, 1652.3928739550774, 1729.0479751591292, 925.6350307153148, 2495.959248485591, 1156.2649331548046, 2486.2750183474686], [1540, 1541, 1542, 1543, 1544, 1545, 1546]], [1, 8177, [60297, 60331, 60367, 60405, 60432, 60459, 60494, 60533, 60567, 60604, 60637, 60676, 60726, 60783, 60852, 60926, 61003, 61087, 61176, 61251, 61326, 61405, 61483, 61555, 61627], [15456.128, 15472.249, 15487.403, 15448.616, 15476.551, 15469.095, 15483.649, 15492.563, 15444.024, 15458.1, 15494.002, 15504.254, 15623.981, 15473.909, 15491.013, 15444.292, 15497.35, 15459.869, 15442.122, 15491.564, 15446.298, 15474.654, 15498.888, 15519.562, 15565.336], [16946.583, 16834.068, 16836.53, 16844.591, 16987.566, 16976.327, 17045.814, 17053.423, 17083.975, 17024.51, 16972.131, 16974.953, 17071.354, 16970.124, 16933.912, 17025.857, 17012.02, 16955.355, 16951.44, 16905.703, 16909.593, 16913.047, 16846.611, 16809.997, 16797.454], [15.154, 20.034, 24.672, 25.713, 14.277, 22.53, 18.467, 23.652, 17.369, 18.868, 19.059, 25.292, 25.018, 14.12, 14.094, 18.982, 24.222, 16.274, 17.149, 12.075, 27.774, 11.521, 10.726, 15.246, 18.009], [993.6167296347213, 629.6278636201574, 838.6960407435597, 1644.8583701401978, 884.030993936442, 1131.567189406553, 891.8427392547201, 1034.8397434940698, 675.6643267656158, 642.3133369755022, 555.7874494586051, 906.1457992124451, 9392.864991663342, 1040.398858668785, 1550.8164108480644, 978.3934501703994, 1238.400902873248, 1033.4479114346489, 1411.6327377720452, 1382.3742462368157, 845.5560491343048, 1505.2798389775423, 912.66403633955, 1067.2984733118033, 1027.276895801893], [1564, 1565, 1566, 1567, 1568, 1569, 1570, 1571, 1572, 1573, 1574, 1575, 1576, 1577, 1578, 1579, 1580, 1581, 1582, 1583, 1584, 1585, 1586, 1587, 1588]], [3, 8202, [60471, 60508, 60544, 60579, 60612, 60650, 60687, 60744, 60802, 60878], [33022.46, 32921.536, 32930.949, 32888.814, 32871.259, 33105.153, 32941.748, 32874.389, 32859.631, 32847.867], [45003.187, 45000.459, 44932.899, 44982.941, 44893.14, 44969.799, 44932.629, 44925.323, 44991.989, 44901.724], [22.927, 14.231, 17.528, 16.338, 18.216, 42.068, 18.455, 14.601, 15.745, 13.964], [623.8399047420335, 494.1017529879608, 802.8368069039865, 952.1968457533864, 1839.8255663686996, 975.3285218234686, 943.0492102600512, 1305.1138264542735, 797.9128308408939, 642.0007690407459], [1569, 1570, 1571, 1572, 1573, 1574, 1575, 1576, 1577, 1578]], [2, 8209, [60491, 60529, 60563, 60600, 60633, 60670, 60719], [9519.463, 9544.457, 9527.778, 9514.557, 9521.117, 9468.285, 9252.323], [19802.75, 19792.401, 19786.509, 19812.211, 19774.431, 19788.07, 19850.895], [16.658, 8.207, 14.559, 21.692, 10.617, 14.227, 31.946], [1828.4036552022121, 982.917736906735, 1244.3455172934407, 1211.2513144504342, 1546.2464743743137, 1322.267633716356, 5809.913280181334], [1570, 1571, 1572, 1573, 1574, 1575, 1576]], [1, 8236, [60678, 60728, 60785, 60854, 60928, 61004, 61090], [15927.691, 16009.795, 16154.259, 16062.28, 16005.56, 16035.576, 16145.751], [17520.744, 17537.224, 17383.908, 17430.95, 17461.658, 17400.871, 17301.921], [26.404, 15.133, 17.115, 23.23, 15.635, 34.032, 29.008], [785.1529403006298, 1809.364082545024, 2992.7512839808123, 3475.9381500889353, 928.2829402012053, 937.4112497330372, 3932.7677222472466], [1575, 1576, 1577, 1578, 1579, 1580, 1581]], [0, 8253, [60741, 60800, 60874, 60947, 61019, 61109, 61199, 61277], [21866.847, 21759.465, 21873.819, 21984.302, 21888.029, 21952.584, 22015.905, 21998.918], [3955.637, 3983.678, 3877.704, 3863.16, 3797.423, 3922.176, 4037.567, 4032.847], [23.707, 31.726, 14.277, 17.242, 19.7, 29.894, 25.685, 27.341], [5091.350452156058, 1600.5568423377065, 22945.67334623436, 1111.9725223819528, 6491.64391859232, 2019.1929020483087, 2641.942540284105, 1093.3331474689564], [1576, 1577, 1578, 1579, 1580, 1581, 1582, 1583]], [4, 8288, [60876, 60949, 61021, 61111, 61201, 61280, 61350, 61429, 61511, 61576], [24163.57, 24240.929, 24222.33, 24389.265, 24411.451, 24453.984, 24353.616, 24473.492, 24471.762, 24447.403], [47789.211, 47829.165, 47841.03, 47859.347, 48080.639, 48097.761, 48263.568, 48270.823, 48298.161, 48254.247], [37.119, 10.42, 3.227, 24.36, 14.022, 24.653, 30.538, 13.759, 15.784, 14.078], [1577.2768499743452, 34665.5539180612, 381.9818252373053, 658.1739981731815, 1034.0142330581107, 2105.589227722479, 1590.0886637006233, 2892.5948537333006, 3515.4765809286005, 1415.8548877629373], [1578, 1579, 1580, 1581, 1582, 1583, 1584, 1585, 1586, 1587]], [0, 8295, [60946, 61018, 61108, 61198, 61276, 61347], [21886.839, 21782.722, 21970.699, 21928.376, 21924.119, 21907.218], [4566.019, 4534.035, 4486.544, 4566.223, 4546.496, 4532.408], [22.545, 12.697, 12.522, 15.817, 14.859, 18.534], [1319.8370001041708, 18607.18732500828, 2029.128096693611, 2047.0168123978835, 2111.38103109174, 2257.3324518781983], [1579, 1580, 1581, 1582, 1583, 1584]], [4, 8296, [60948, 61020, 61110, 61200, 61279, 61348, 61427], [23873.084, 23778.004, 23713.867, 23682.82, 23621.141, 23564.117, 23680.034], [48620.689, 48557.178, 48605.822, 48570.593, 48526.248, 48370.58, 48446.093], [27.875, 22.911, 9.356, 15.146, 23.114, 24.497, 13.808], [1407.6151830201316, 1797.0942112122236, 2091.939174863692, 2878.6438193798517, 2630.012731678538, 2094.0548380222067, 88937.28081075512], [1579, 1580, 1581, 1582, 1583, 1584, 1585]], [2, 8307, [61077, 61164, 61240, 61318, 61395], [9084.294, 9060.962, 9004.932, 8848.78, 8786.238], [18963.84, 19005.951, 19071.68, 19211.975, 19132.646], [12.409, 21.969, 27.669, 31.13, 16.07], [1131.7362491090971, 3203.2993104797793, 1188.622795245265, 1827.2283999187398, 1905.5731434203205], [1581, 1582, 1583, 1584, 1585]], [3, 8320, [61115, 61205, 61282, 61351, 61432], [32621.308, 32681.61, 32586.847, 32557.219, 32572.282], [44169.025, 44246.167, 44359.848, 44328.573, 44110.965], [31.66, 29.174, 15.742, 24.83, 21.435], [4310.830293929293, 1555.190327682863, 344.68242392479493, 710.8223195594455, 1025.7462877178002], [1581, 1582, 1583, 1584, 1585]], [4, 8338, [61349, 61428, 61510, 61574, 61650, 61723], [23805.896, 23860.022, 23790.07, 23864.106, 23768.722, 23910.076], [48768.18, 48777.274, 48625.43, 48753.881, 48661.46, 48702.507], [20.568, 12.922, 23.989, 15.974, 35.135, 27.58], [1296.8895034872714, 1013.2971394558065, 11667.106655848633, 1282.36019485326, 4130.479074251418, 1495.2805196155296], [1584, 1585, 1586, 1587, 1588, 1589]], [4, 8376, [61573, 61649, 61722, 61790, 61853, 61922, 61981, 62040, 62096], [22923.736, 23017.369, 22989.9, 23018.207, 22982.507, 23065.245, 23128.69, 23186.533, 23040.76], [47553.56, 47414.138, 47301.13, 47242.051, 47119.132, 47028.514, 46968.689, 46871.679, 46885.963], [22.444, 21.57, 22.252, 17.975, 13.7, 14.227, 20.052, 30.48, 24.634], [598.2039571636985, 6458.394158527816, 6394.1569796010735, 2092.1284796332666, 1225.3684144522908, 1882.9464490925996, 1385.7364899396043, 2991.32855761945, 2021.6549200781058], [1587, 1588, 1589, 1590, 1591, 1592, 1593, 1594, 1595]], [4, 8386, [61651, 61725, 61791, 61855, 61923, 61982, 62041, 62097, 62141, 62195, 62252], [23732.427, 23878.297, 23744.027, 23811.444, 23803.353, 23830.699, 23921.852, 23983.711, 24038.643, 24179.024, 24254.51], [48614.87, 48669.35, 48595.132, 48621.296, 48602.261, 48588.277, 48492.599, 48476.199, 48618.874, 48654.576, 48700.002], [34.421, 25.77, 20.564, 8.065, 10.381, 13.975, 23.986, 28.018, 21.643, 16.024, 15.967], [5196.147772591483, 1580.1488705563681, 2668.6525058320653, 2393.957915677373, 2695.4054612512173, 1584.5124688030685, 3309.5892977986846, 3492.622385758272, 1409.3913676531827, 1072.5634284717967, 968.355334684289], [1588, 1589, 1590, 1591, 1592, 1593, 1594, 1595, 1596, 1597, 1598]], [0, 8405, [61851, 61920, 61980, 62039, 62095], [21974.77, 21945.915, 21892.069, 21991.987, 21912.914], [4496.858, 4557.691, 4556.813, 4507.247, 4572.638], [27.923, 20.659, 25.652, 21.272, 27.943], [2552.991116252982, 1016.1644310571738, 964.0425575939217, 876.9557237622645, 713.1083055854143], [1591, 1592, 1593, 1594, 1595]], [1, 8420, [62081, 62128, 62186, 62236, 62299], [16233.4, 16254.548, 16216.325, 16213.477, 16194.631], [15771.592, 15780.878, 15765.114, 15739.825, 15781.249], [14.987, 16.864, 14.934, 10.614, 25.072], [1361.2252138735664, 956.412008114288, 1422.7350445827117, 1350.9638823186888, 546.6514619925422], [1595, 1596, 1597, 1598, 1599]], [0, 8503, [62621, 62661, 62712, 62760, 62808], [21899.268, 21974.017, 21948.072, 21958.264, 22025.84], [4486.492, 4569.126, 4641.785, 4535.084, 4466.279], [29.004, 17.807, 28.271, 29.243, 16.869], [1218.7750033665084, 637.0450858911788, 569.988940424663, 613.5475401383868, 415.11483951738353], [1606, 1607, 1608, 1609, 1610]], [2, 8512, [62648, 62693, 62749, 62794, 62833, 62885, 62931], [9014.919, 9009.026, 9104.49, 9112.487, 9193.922, 9062.861, 9100.383], [18976.18, 18999.773, 18891.781, 18939.6, 18792.998, 18952.218, 18961.672], [26.438, 22.659, 26.216, 19.411, 14.341, 20.587, 29.344], [1063.8357053038787, 2031.4307602165488, 999.3320078027677, 2584.9293547410207, 511.71933950298995, 12390.5841376823, 2553.1981853898715], [1607, 1608, 1609, 1610, 1611, 1612, 1613]], [3, 8557, [63005, 63046, 63083, 63126, 63169, 63207, 63248, 63284], [34115.626, 34131.217, 34138.924, 34110.624, 34145.254, 34128.685, 34114.943, 34100.191], [44950.248, 44969.098, 44957.236, 44938.046, 44967.217, 44985.215, 44952.188, 44950.364], [15.832, 17.421, 15.606, 22.861, 12.778, 17.068, 14.712, 23.805], [1142.6205576652565, 1062.9690556451571, 942.4359407469947, 2408.1075115088975, 1305.9905312936385, 1131.3974466506183, 1708.0776396533838, 1296.4873945834593], [1614, 1615, 1616, 1617, 1618, 1619, 1620, 1621]], [4, 8595, [63160, 63199, 63241, 63278, 63322, 63370], [23881.166, 23931.41, 24019.611, 23844.796, 23855.309, 23959.104], [47308.388, 47278.046, 47395.013, 47319.286, 47251.647, 47292.832], [39.53, 19.161, 33.148, 32.232, 26.876, 32.858], [1407.975266876171, 1281.5506964313643, 903.8834607424203, 1100.7061189625729, 1039.4470037216422, 2225.103897519918], [1618, 1619, 1620, 1621, 1622, 1623]], [4, 8598, [63240, 63277, 63321, 63369, 63415, 63460], [23188.071, 23249.06, 23306.613, 23330.392, 23270.831, 23265.598], [46415.332, 46474.987, 46526.782, 46494.57, 46531.839, 46518.687], [21.876, 22.692, 14.347, 18.904, 17.491, 24.643], [1417.6223577168907, 1613.0536701500237, 1258.1944155438434, 1430.548335823427, 1340.6187677311045, 2283.8704952335193], [1620, 1621, 1622, 1623, 1624, 1625]], [3, 8603, [63283, 63330, 63375, 63418, 63470], [33055.967, 32933.784, 32927.165, 33004.815, 32950.334], [44890.507, 44752.993, 44808.659, 44652.984, 44702.715], [31.421, 23.07, 16.61, 45.278, 16.599], [1149.5528848574593, 1025.3901202089432, 679.004048349813, 1363.0895275916682, 998.2866878222646], [1621, 1622, 1623, 1624, 1625]], [1, 8607, [63268, 63307, 63357, 63403, 63444, 63491, 63541, 63577], [15894.516, 16066.112, 16115.078, 16103.163, 16103.763, 16110.249, 16085.181, 16114.208], [15608.473, 15698.777, 15663.277, 15679.66, 15709.178, 15687.791, 15727.359, 15751.835], [28.389, 18.21, 15.401, 14.887, 17.393, 10.902, 16.237, 29.132], [842.277085604196, 1562.7762240523812, 1262.2890839691809, 1662.6132215294044, 2075.744942108385, 1397.4336051904827, 2800.139873303139, 780.095119104636], [1621, 1622, 1623, 1624, 1625, 1626, 1627, 1628]], [0, 8612, [63320, 63367, 63414, 63459, 63502, 63551], [22126.686, 22103.981, 22109.459, 22009.475, 22055.672, 21972.592], [2976.37, 3107.653, 3022.268, 3047.396, 3067.547, 3038.48], [18.241, 13.944, 18.872, 13.715, 19.857, 23.591], [1131.5367932239208, 1065.573333436649, 1613.8171495984427, 32450.66372427793, 742.359372242277, 666.1845616497054], [1622, 1623, 1624, 1625, 1626, 1627]], [0, 8664, [63697, 63730, 63770, 63800, 63840], [21947.109, 21913.111, 21892.133, 21860.842, 21880.716], [4612.52, 4606.734, 4540.422, 4553.861, 4517.205], [28.728, 25.546, 37.759, 19.26, 31.334], [1074.651309786324, 3314.315903852634, 2822.258554737514, 1104.376688822985, 1205.3449641514812], [1631, 1632, 1633, 1634, 1635]], [0, 8665, [63731, 63769, 63801, 63839, 63869, 63908], [21969.18, 21959.426, 22033.979, 21933.181, 21948.541, 21864.729], [2941.217, 2925.59, 2962.365, 2902.841, 2701.544, 2490.838], [25.299, 8.816, 22.356, 17.38, 19.483, 35.969], [5993.935770191906, 509.1102249411756, 1066.7245319914357, 676.2786850739016, 748.6358714380386, 1285.536229794276], [1632, 1633, 1634, 1635, 1636, 1637]], [3, 8689, [63843, 63875, 63912, 63943, 63985, 64020, 64060, 64098, 64131, 64167, 64196, 64227, 64262, 64294, 64322, 64352, 64401, 64442, 64487], [32685.295, 32696.059, 32729.417, 32708.015, 32681.643, 32669.381, 32706.761, 32728.401, 32788.862, 32938.632, 32926.957, 32886.528, 32830.854, 32819.786, 32707.525, 32698.13, 32606.676, 32603.788, 32525.613], [44473.444, 44412.603, 44277.223, 44268.097, 44241.467, 44149.057, 44123.66, 44134.795, 44155.556, 44108.439, 44061.443, 44071.425, 44072.65, 44150.98, 44112.257, 44100.588, 44197.252, 44141.427, 44210.27], [13.629, 13.295, 17.214, 12.691, 13.163, 15.383, 15.653, 10.225, 16.453, 23.068, 14.026, 17.223, 14.487, 23.268, 24.334, 12.931, 14.17, 16.429, 21.37], [1467.2985191298253, 862.2560252517275, 1444.9472306364548, 1864.6056803218485, 1255.377504437068, 1262.4370421190195, 1217.6699735838754, 1657.7546751424013, 1612.666074415657, 2188.2413379697296, 1559.6953433257215, 1140.1752642531576, 1347.5849508416295, 793.6437540516633, 1177.9952255605567, 1187.1008868121162, 1628.5383038989557, 1339.8085619694396, 1332.2460377908849], [1635, 1636, 1637, 1638, 1639, 1640, 1641, 1642, 1643, 1644, 1645, 1646, 1647, 1648, 1649, 1650, 1651, 1652, 1653]], [0, 8735, [64290, 64319, 64347, 64397, 64435, 64482], [22094.43, 22092.843, 22093.438, 21986.911, 22104.648, 22127.831], [2807.634, 2822.919, 2842.979, 3051.63, 2964.521, 3091.854], [25.542, 25.058, 15.182, 28.063, 18.468, 33.707], [1044.296164081453, 1041.9421223065278, 736.7356844470671, 5258.620485672288, 1345.8964751406143, 1321.0801402234347], [1648, 1649, 1650, 1651, 1652, 1653]], [4, 8751, [64349, 64398, 64436, 64483, 64514], [23293.817, 23282.694, 23277.144, 23322.619, 23299.167], [46522.547, 46510.196, 46514.676, 46584.209, 46531.141], [30.92, 22.171, 19.103, 29.752, 31.838], [899.3445549806521, 1102.7062633004632, 1039.0048186906006, 1560.9340129152602, 789.4505736919581], [1650, 1651, 1652, 1653, 1654]], [4, 8776, [64568, 64600, 64632, 64661, 64698], [23247.821, 23305.145, 23267.888, 23275.77, 23319.869], [46553.806, 46541.077, 46510.833, 46526.756, 46573.93], [16.424, 28.474, 26.572, 23.335, 30.216], [1726.1273304437482, 1722.8757162893653, 695.9235588963056, 1669.257612013155, 694.4283558083341], [1656, 1657, 1658, 1659, 1660]], [1, 8835, [65139, 65170, 65193, 65217, 65235, 65259], [16179.306, 16319.598, 16312.481, 16332.153, 16196.544, 16049.274], [16984.961, 16999.392, 17078.964, 17023.32, 17119.799, 17001.731], [11.998, 22.777, 17.299, 19.246, 33.81, 31.576], [49736.52852642352, 1377.1954832470037, 2419.4161421486056, 2508.8964766523627, 1387.6751249128042, 1133.294522975014], [1675, 1676, 1677, 1678, 1679, 1680]], [1, 8863, [65382, 65404, 65433, 65452, 65472, 65494, 65512, 65531], [15685.371, 15616.688, 15638.35, 15573.476, 15535.664, 15620.283, 15511.22, 15520.267], [16518.729, 16482.504, 16585.525, 16512.455, 16550.905, 16526.01, 16366.539, 16411.118], [22.861, 21.902, 21.541, 30.64, 24.144, 40.122, 21.952, 20.579], [846.1946776883356, 909.5801880331271, 1245.1039880060944, 1003.9428918541752, 1221.116332559494, 792.7607657141047, 886.3523780512286, 1021.1702215148988], [1685, 1686, 1687, 1688, 1689, 1690, 1691, 1692]], [0, 8879, [65516, 65537, 65576, 65620, 65672, 65729, 65793, 65857, 65919, 65978, 66037, 66091, 66148, 66208, 66260], [21277.611, 21428.897, 21313.548, 21277.998, 21244.494, 21226.105, 21184.927, 21178.801, 21253.88, 21170.51, 21206.154, 21252.702, 21166.668, 21206.763, 21259.108], [2683.756, 2540.193, 2560.187, 2717.136, 2852.276, 2665.589, 2689.098, 2832.127, 2917.052, 2865.356, 2809.986, 2636.735, 2790.366, 2805.656, 2748.167], [22.28, 21.098, 20.954, 22.386, 30.974, 19.558, 12.1, 23.61, 18.167, 13.414, 17.126, 12.117, 21.794, 36.491, 25.08], [12434.897073777074, 9025.400265835573, 3386.640542672861, 2173.7914322470265, 7033.671779373396, 1115.9397208671187, 1602.7308965892669, 2618.3676336736444, 6038.105677984068, 1975.707397073324, 1489.7693161421687, 1408.975962854959, 1801.945740989398, 2050.3748526410723, 6906.5555464309255], [1691, 1692, 1693, 1694, 1695, 1696, 1697, 1698, 1699, 1700, 1701, 1702, 1703, 1704, 1705]], [1, 8902, [65563, 65603, 65656, 65714, 65773, 65842, 65904, 65964, 66026], [16217.571, 16231.114, 16214.672, 16227.933, 16260.09, 16324.174, 16280.648, 16250.827, 16259.427], [16078.468, 15837.797, 15788.217, 15775.261, 15834.151, 15920.545, 15881.066, 15952.75, 15883.241], [30.527, 14.751, 17.696, 12.152, 19.005, 28.788, 13.33, 17.022, 20.966], [680.801098041815, 1401.443879879589, 1863.7903280443506, 1635.6040730725288, 1872.15425013548, 700.0210437800519, 1458.360857704945, 1456.3765702317576, 1605.8544972980835], [1693, 1694, 1695, 1696, 1697, 1698, 1699, 1700, 1701]], [4, 8916, [65625, 65676, 65731, 65795, 65862, 65922, 65982, 66040, 66095], [23621.976, 23665.674, 23716.616, 23720.525, 23657.193, 23708.897, 23801.227, 23907.517, 23857.52], [47375.734, 47537.738, 47523.983, 47481.482, 47452.691, 47532.456, 47527.954, 47461.877, 47386.363], [32.619, 8.168, 13.631, 10.857, 14.942, 21.107, 16.905, 16.051, 3.628], [2739.146907736207, 65924.74649248694, 3035.3881439554593, 1382.6680493577946, 1999.4520015346804, 8399.076494335033, 1229.8203645213619, 1693.605701780101, 370.846137604001], [1694, 1695, 1696, 1697, 1698, 1699, 1700, 1701, 1702]], [0, 8931, [65730, 65794, 65859, 65920, 65981, 66039], [21304.277, 21537.131, 21716.934, 21801.016, 21859.146, 21673.342], [4298.273, 4262.908, 4270.786, 4307.338, 4204.674, 4209.798], [29.364, 14.753, 33.349, 34.087, 17.882, 9.79], [2572.632908876117, 28206.96143543981, 4176.894529322211, 3381.702205734605, 5555.345391608092, 79542.67250750121], [1696, 1697, 1698, 1699, 1700, 1701]], [0, 8977, [66093, 66151, 66212, 66264, 66327], [21888.678, 21859.047, 21984.639, 22029.753, 22022.281], [4076.701, 3932.774, 3807.002, 3788.642, 3851.214], [17.009, 23.016, 29.576, 25.659, 41.391], [10979.352915058249, 9621.900944503825, 3449.085919545346, 4844.171710548472, 1469.8187585891526], [1702, 1703, 1704, 1705, 1706]], [0, 8978, [66038, 66092, 66150, 66209, 66261, 66324, 66384, 66434, 66492, 66549, 66591, 66633, 66684, 66726, 66773], [21623.569, 21431.234, 21403.88, 21342.067, 21305.384, 21272.268, 21274.638, 21203.706, 21237.674, 21357.167, 21370.707, 21212.786, 21225.626, 21297.329, 21471.277], [4238.777, 4242.061, 4218.392, 4115.329, 4169.814, 4172.813, 4264.224, 4181.023, 4250.492, 4296.861, 4352.017, 4406.233, 4432.688, 4461.122, 4405.212], [25.515, 32.226, 9.273, 20.181, 16.73, 17.968, 20.031, 17.865, 20.325, 33.244, 31.132, 19.96, 28.479, 18.77, 14.892], [1295.6389676295405, 1553.1569871663198, 60818.887173930176, 14256.069066680839, 7820.404917193328, 5684.907501497033, 1837.1291106474553, 1006.1698063464341, 2336.707586006244, 2696.9219490008645, 4982.854651182258, 1347.3618855957225, 2491.459001533448, 1581.398613586134, 17726.588409558844], [1701, 1702, 1703, 1704, 1705, 1706, 1707, 1708, 1709, 1710, 1711, 1712, 1713, 1714, 1715]], [2, 8985, [66187, 66242, 66303, 66363, 66413, 66474, 66529, 66573, 66619, 66666, 66715, 66757, 66804, 66852, 66905, 66952, 66997, 67047], [9732.645, 9585.9, 9551.773, 9503.993, 9514.246, 9628.693, 9608.855, 9702.327, 9593.953, 9523.001, 9723.598, 9859.881, 9774.071, 9837.497, 9894.802, 9845.655, 9807.288, 9701.752], [19532.844, 19549.744, 19510.527, 19594.56, 19670.203, 19613.968, 19679.957, 19653.628, 19678.957, 19610.93, 19545.357, 19517.387, 19445.754, 19485.297, 19508.264, 19587.189, 19590.073, 19591.906], [18.223, 21.147, 19.499, 22.553, 19.073, 18.626, 21.319, 17.326, 17.451, 17.082, 20.514, 17.705, 25.081, 14.906, 24.715, 21.615, 20.438, 23.069], [774.6407051460035, 1611.5112366468993, 1563.0751105883767, 1392.239097927151, 1278.1989582520926, 1039.3004877194408, 1779.746032185882, 1442.2063582485205, 2233.146760749692, 2797.022220830901, 593.0634080960695, 894.2680755748754, 1406.254941819464, 1543.499544818068, 1280.7284298027726, 861.9727973945146, 1122.5674386282699, 860.1718289297893], [1704, 1705, 1706, 1707, 1708, 1709, 1710, 1711, 1712, 1713, 1714, 1715, 1716, 1717, 1718, 1719, 1720, 1721]], [1, 8987, [66133, 66194, 66249, 66313, 66372, 66421, 66481, 66536, 66578, 66623, 66675], [16316.378, 16243.781, 16285.288, 16262.886, 16318.506, 16237.175, 16273.368, 16274.558, 16280.075, 16230.584, 16244.92], [15882.698, 15873.613, 15862.269, 15896.648, 15884.908, 15919.229, 15889.255, 15914.296, 15886.072, 15896.196, 15906.738], [14.832, 35.068, 15.121, 19.791, 25.584, 15.052, 14.916, 27.548, 25.815, 23.572, 28.103], [636.8471039265332, 695.7831452903672, 1364.9001826281046, 1941.3840404972946, 1369.31550370893, 707.8634868395922, 677.0420920207808, 663.2395039490627, 1246.9048487138475, 979.8483747510539, 1278.5240487207839], [1703, 1704, 1705, 1706, 1707, 1708, 1709, 1710, 1711, 1712, 1713]], [0, 9001, [66323, 66383, 66435, 66491, 66548, 66590, 66632, 66685, 66725], [21193.99, 21170.281, 21202.862, 21149.39, 21159.907, 21182.966, 21266.841, 21278.836, 21181.766], [3078.51, 2991.522, 3157.117, 3157.712, 3027.369, 3145.677, 3251.912, 3273.638, 3295.489], [18.518, 16.841, 22.33, 22.191, 21.447, 12.658, 18.791, 24.679, 21.591], [1262.8907262238004, 1118.6625239257862, 1566.494878449452, 1310.6622348808885, 1136.1736259534407, 1091.449982651366, 5935.398645939851, 1481.0174013008036, 1425.5990120191072], [1706, 1707, 1708, 1709, 1710, 1711, 1712, 1713, 1714]], [0, 9003, [66265, 66326, 66387, 66437, 66495, 66551, 66593], [21968.88, 21843.945, 21894.364, 21794.919, 21845.609, 21799.755, 21856.06], [4180.153, 4257.959, 4388.213, 4410.394, 4378.484, 4361.229, 4390.483], [25.755, 10.447, 18.642, 26.935, 11.352, 29.737, 17.925], [1919.199069325, 58898.92117168489, 3708.7264329377635, 6398.819285145229, 49654.70373730681, 5517.997616678193, 9022.328411017226], [1705, 1706, 1707, 1708, 1709, 1710, 1711]], [2, 9034, [66664, 66712, 66752, 66801, 66848, 66901, 66949, 66991, 67042], [8728.62, 8756.87, 8746.068, 8728.317, 8707.641, 8622.547, 8425.136, 8499.426, 8547.682], [19056.822, 19099.425, 19059.968, 19060.568, 19047.538, 19060.423, 19160.72, 19168.997, 19191.552], [20.448, 18.169, 12.483, 11.536, 8.534, 23.276, 19.416, 24.07, 33.243], [871.9362905537189, 885.9468591693724, 2828.6722439356863, 4036.8222328966035, 2711.046484063702, 2348.449485223901, 836.6003291641941, 3595.0303786057625, 3045.706273811001], [1713, 1714, 1715, 1716, 1717, 1718, 1719, 1720, 1721]], [0, 9041, [66729, 66775, 66822, 66875, 66921, 66968, 67014, 67063, 67107, 67158], [21988.727, 22057.045, 21938.116, 22000.176, 21985.859, 22012.151, 21931.762, 22024.949, 22037.013, 22011.617], [3951.848, 3977.004, 4026.027, 4044.793, 4185.656, 3954.372, 3759.077, 3874.861, 3973.437, 3943.7], [18.1, 24.028, 11.396, 22.495, 21.651, 20.513, 24.199, 15.893, 13.243, 14.183], [6508.129839620701, 1052.2717353015414, 77010.47500925134, 2804.320338317548, 3109.255737454829, 4833.100826894363, 2736.2128421002435, 1372.5450267938143, 1185.4778887626478, 1052.4148074978955], [1714, 1715, 1716, 1717, 1718, 1719, 1720, 1721, 1722, 1723]], [1, 9068, [66861, 66911, 66959, 67004, 67054, 67101, 67148], [16238.008, 16171.23, 16169.937, 16175.501, 16096.383, 16149.64, 16354.096], [16141.311, 16054.272, 15923.887, 15904.411, 15947.23, 16024.128, 16021.129], [29.219, 28.918, 19.887, 13.269, 25.253, 28.977, 28.425], [698.0974590291737, 895.1169772937365, 2135.572746766332, 974.0145612792629, 4407.122372736421, 3299.0436810279966, 2474.2755878235134], [1717, 1718, 1719, 1720, 1721, 1722, 1723]], [2, 9120, [67321, 67362, 67406, 67448, 67486, 67523, 67567, 67609, 67645, 67675, 67708, 67741, 67772], [9211.413, 9338.96, 9432.376, 9416.222, 9528.775, 9507.533, 9393.752, 9441.505, 9339.464, 9265.297, 9324.355, 9251.592, 9027.014], [19559.732, 19645.806, 19619.59, 19569.941, 19628.607, 19613.846, 19537.683, 19368.767, 19473.64, 19494.318, 19380.213, 19316.714, 19233.492], [19.289, 21.954, 20.889, 20.886, 10.205, 19.17, 27.2, 23.019, 17.891, 16.464, 15.176, 17.081, 23.607], [1048.275574855189, 1219.785868022473, 1660.9461656200933, 977.695456102102, 1770.81780838716, 1651.0836500432172, 1028.5026836723096, 325.93400197970817, 1470.5234052161309, 13197.58205092736, 590.1440982435544, 11770.94894401373, 20782.93262203005], [1727, 1728, 1729, 1730, 1731, 1732, 1733, 1734, 1735, 1736, 1737, 1738, 1739]], [0, 9124, [67377, 67420, 67460, 67501, 67536, 67581, 67623, 67656, 67685, 67720, 67756, 67787], [21973.378, 22055.299, 21994.71, 21949.13, 21991.654, 22033.88, 22034.811, 22010.573, 22072.765, 22082.642, 22026.378, 22056.816], [3996.056, 4032.938, 4110.358, 4221.213, 4269.413, 4118.125, 4029.084, 4127.201, 4028.807, 4083.39, 3952.505, 4080.641], [30.457, 23.253, 28.131, 36.915, 25.813, 22.647, 25.584, 28.921, 21.996, 23.409, 21.133, 30.435], [848.165329176322, 1050.068437828442, 5242.546000935443, 1193.4314380223198, 1521.5837017335075, 1317.9249325740252, 792.1519078989069, 4715.8597353554505, 537.2472183118463, 1051.2016174830462, 807.7368022509177, 2525.2527795113774], [1728, 1729, 1730, 1731, 1732, 1733, 1734, 1735, 1736, 1737, 1738, 1739]], [2, 9127, [67273, 67318, 67359, 67404, 67443, 67482, 67521, 67566], [8456.841, 8382.143, 8424.396, 8453.654, 8461.147, 8421.553, 8452.386, 8454.129], [19890.165, 19936.589, 19863.382, 19949.065, 19964.304, 19970.202, 19954.453, 19985.836], [12.109, 12.122, 38.977, 13.445, 12.973, 12.321, 11.593, 10.132], [1284.9226519255544, 1902.9206268269254, 2462.9941262074967, 1277.4238751422647, 1110.063989384761, 1244.3295423257953, 1251.0296606901056, 879.8994973817265], [1726, 1727, 1728, 1729, 1730, 1731, 1732, 1733]], [2, 9129, [67272, 67317, 67358, 67403, 67445], [8399.194, 8477.517, 8524.779, 8556.966, 8699.543], [19234.105, 19231.076, 19171.168, 19154.838, 19094.849], [18.485, 22.49, 17.935, 22.043, 26.819], [1810.466332749596, 3399.9358731698717, 1936.199038234797, 4353.956440636907, 2870.8021866337767], [1726, 1727, 1728, 1729, 1730]], [2, 9140, [67481, 67520, 67565, 67605, 67643], [8397.698, 8384.111, 8539.981, 8432.502, 8473.486], [19220.829, 19271.8, 19134.153, 19218.709, 19138.85], [18.719, 21.275, 41.049, 16.507, 28.529], [628.2707308972962, 1605.2992623130428, 1701.2373924379422, 508.99488583218294, 2962.0364297420647], [1731, 1732, 1733, 1734, 1735]], [2, 9180, [67770, 67810, 67847, 67885, 67916, 67950], [8709.911, 8619.928, 8533.85, 8398.987, 8421.355, 8388.962], [19080.381, 19165.943, 19195.069, 19277.235, 19263.82, 19237.273], [19.0, 52.878, 24.05, 9.94, 12.468, 24.65], [913.0132184094617, 2294.304083184165, 6233.9604670593335, 1000.6301102021945, 808.3949896907903, 567.1082107456149], [1739, 1740, 1741, 1742, 1743, 1744]], [2, 9188, [67849, 67887, 67919, 67952, 67998, 68031, 68065, 68096, 68128, 68162, 68190], [9448.121, 9475.451, 9496.93, 9542.708, 9562.617, 9480.783, 9432.878, 9383.361, 9364.861, 9395.657, 9356.17], [19587.853, 19638.101, 19752.429, 19716.643, 19649.844, 19707.922, 19760.284, 19796.209, 19778.83, 19851.111, 19773.275], [22.407, 21.693, 18.066, 22.908, 12.05, 22.835, 20.427, 31.758, 32.765, 26.908, 22.173], [7246.89903160677, 4704.592230846187, 1616.9269606820808, 3555.361843657746, 1698.2735171845547, 2542.61354151818, 615.8539542898155, 866.7896766501499, 1258.8064797265754, 889.9591856386138, 909.827525422218], [1741, 1742, 1743, 1744, 1745, 1746, 1747, 1748, 1749, 1750, 1751]], [0, 9225, [68169, 68198, 68222, 68246, 68271], [22065.673, 22133.162, 22077.966, 22093.588, 21948.321], [4039.208, 4020.991, 4126.39, 4124.621, 4008.615], [22.231, 24.448, 23.295, 23.461, 20.157], [616.0388035193317, 847.3311484654466, 517.6786956010495, 16118.513338685372, 807.4865332078074], [1750, 1751, 1752, 1753, 1754]], [2, 9236, [68263, 68293, 68320, 68357, 68394], [9406.883, 9428.422, 9368.167, 9411.222, 9417.416], [19824.939, 19803.235, 19820.548, 19790.001, 19769.87], [19.16, 10.663, 19.765, 9.414, 17.12], [817.1684654423472, 1051.7572099176582, 891.7373617538999, 1226.8818394264633, 880.0660784433707], [1754, 1755, 1756, 1757, 1758]], [2, 9253, [68462, 68488, 68520, 68562, 68599, 68632], [9598.802, 9593.914, 9490.396, 9565.733, 9541.076, 9565.985], [19706.291, 19638.685, 19704.439, 19671.528, 19676.281, 19722.964], [35.435, 2.946, 36.989, 22.171, 20.507, 19.472], [749.3423882614462, 359.33860380105943, 862.7623800277272, 997.1421841118207, 694.9788835146114, 8809.524756060977], [1760, 1761, 1762, 1763, 1764, 1765]], [3, 9260, [68506, 68539, 68577, 68615, 68649, 68687, 68721, 68754], [32916.49, 32789.318, 32751.344, 32747.865, 32686.18, 32682.189, 32659.211, 32683.849], [44180.24, 44042.305, 44105.354, 44118.93, 44136.314, 44043.572, 44073.264, 44098.877], [24.543, 18.665, 13.97, 13.512, 10.199, 11.656, 13.2, 16.764], [1982.239262938268, 2816.6732774193656, 2306.118986314005, 1924.4313245819349, 1699.1963676260655, 1460.744133673062, 1933.1862634627662, 1228.4771379145363], [1761, 1762, 1763, 1764, 1765, 1766, 1767, 1768]], [4, 9278, [68613, 68646, 68683, 68715, 68750, 68782, 68817, 68846, 68878, 68903], [23778.6, 23829.072, 23859.371, 23950.945, 23868.421, 23819.315, 23615.256, 23547.318, 23450.825, 23535.235], [47320.075, 47333.946, 47400.725, 47482.283, 47498.959, 47551.449, 47545.082, 47571.856, 47582.789, 47449.581], [10.437, 13.482, 14.051, 12.904, 9.419, 18.706, 11.643, 18.662, 15.896, 17.507], [1410.9121752381664, 995.6103550055409, 1574.9244193578602, 1329.741170347731, 1260.4059847518934, 2778.336882306913, 929.0572824523358, 1670.4899734805897, 730.9959227108084, 622.2782499687386], [1764, 1765, 1766, 1767, 1768, 1769, 1770, 1771, 1772, 1773]], [2, 9280, [68595, 68629, 68667, 68702, 68739, 68773, 68805, 68836, 68865, 68894, 68920], [8656.888, 8710.155, 8640.813, 8658.834, 8699.322, 8652.058, 8728.804, 8664.169, 8732.03, 8649.035, 8681.401], [19050.883, 19003.127, 19026.235, 19038.397, 19044.847, 19087.521, 19029.966, 19010.781, 19062.196, 19028.779, 19049.728], [12.529, 13.51, 16.955, 16.039, 14.425, 21.898, 17.076, 31.646, 21.013, 22.259, 22.219], [568.2905242929039, 951.5680965094605, 1304.0361023533876, 649.4929068330334, 1163.1260114679956, 2511.815886045211, 1076.7857940105312, 1052.0262141176838, 784.2923080870371, 1118.051257060361, 726.4035600008209], [1764, 1765, 1766, 1767, 1768, 1769, 1770, 1771, 1772, 1773, 1774]], [2, 9322, [68985, 69025, 69070, 69116, 69149, 69184, 69225, 69272, 69304], [8687.044, 8716.673, 8669.236, 8672.271, 8716.366, 8635.271, 8656.68, 8693.224, 8666.518], [18999.822, 19082.976, 19046.516, 19025.107, 19051.011, 19059.269, 19050.226, 19046.599, 19057.871], [24.732, 22.827, 19.948, 24.169, 19.064, 17.674, 24.869, 10.851, 18.602], [590.6909815774895, 785.854673421705, 1096.9415464054694, 969.0172598513152, 1008.2265199579548, 885.9299211816035, 1115.9436756365376, 763.5347702468418, 958.3764490534567], [1776, 1777, 1778, 1779, 1780, 1781, 1782, 1783, 1784]], [2, 9335, [69071, 69117, 69151, 69185, 69229, 69275, 69307, 69340, 69373, 69397], [9620.918, 9597.24, 9645.289, 9665.316, 9707.342, 9604.264, 9626.369, 9501.985, 9596.836, 9599.432], [19657.603, 19642.545, 19711.369, 19676.112, 19649.109, 19651.168, 19670.368, 19671.752, 19731.041, 19723.625], [9.537, 18.455, 23.997, 16.436, 17.407, 18.992, 18.306, 16.513, 29.947, 25.729], [323.07815120687223, 599.9421704216444, 1541.5001336391324, 570.3314870897773, 865.4508222048565, 680.7798969875433, 609.3111958878175, 613.7967313422872, 3091.4621067046187, 1025.593624651709], [1778, 1779, 1780, 1781, 1782, 1783, 1784, 1785, 1786, 1787]], [2, 9383, [69487, 69533, 69584, 69639, 69695, 69751, 69806, 69866, 69917, 69973, 70030, 70078, 70130, 70184, 70232, 70289, 70335, 70377, 70419, 70463, 70502, 70548, 70587, 70629, 70660, 70701, 70745, 70789, 70831, 70870, 70917, 70956], [8777.513, 8652.544, 8674.359, 8720.062, 8686.928, 8686.12, 8740.537, 8693.23, 8674.587, 8673.848, 8733.965, 8695.416, 8688.28, 8878.775, 8862.033, 8831.805, 8720.572, 8814.266, 8866.449, 8806.03, 8929.62, 8803.508, 8777.185, 8781.385, 8747.22, 8733.071, 8691.793, 8670.264, 8667.487, 8696.771, 8666.859, 8683.457], [19101.33, 19110.576, 19021.171, 19111.11, 19055.592, 19042.629, 19060.073, 19045.731, 19037.06, 19058.961, 19064.282, 19034.453, 19031.962, 18981.348, 18991.093, 18988.166, 19038.827, 18982.181, 18957.301, 18979.134, 18907.275, 19002.32, 18981.3, 19004.168, 19031.694, 19043.395, 19055.77, 19055.88, 19047.352, 19048.262, 19043.969, 19068.24], [19.517, 29.281, 10.803, 21.957, 19.852, 20.23, 16.538, 11.158, 18.143, 14.632, 23.638, 15.62, 38.992, 26.228, 22.96, 21.706, 21.835, 20.096, 21.203, 27.551, 22.032, 18.654, 21.554, 21.035, 18.641, 17.784, 18.585, 14.058, 19.868, 18.679, 17.958, 24.589], [523.5647566313003, 2053.902305464371, 1001.6867875629908, 640.0876229538194, 1285.7339642611014, 789.2736636366179, 779.3044131357317, 719.8933274863718, 1180.842669470485, 1109.598815581576, 822.9157784022304, 859.9116528365275, 680.5610402162673, 3175.6425168697656, 4305.971692425784, 1658.3323417824201, 1467.8954421559447, 1193.1298719107024, 3884.082766613251, 2082.0814284213684, 898.024834850992, 3562.9052925944657, 1788.0447964055995, 1979.3641610689438, 910.5594526082925, 536.3934469270847, 977.7699724536233, 1383.762008845114, 1115.3156923614404, 1842.7276565497862, 1059.3482528820964, 831.9371001122523], [1790, 1791, 1792, 1793, 1794, 1795, 1796, 1797, 1798, 1799, 1800, 1801, 1802, 1803, 1804, 1805, 1806, 1807, 1808, 1809, 1810, 1811, 1812, 1813, 1814, 1815, 1816, 1817, 1818, 1819, 1820, 1821]], [4, 9420, [69717, 69776, 69832, 69890, 69940, 70000, 70049, 70099, 70154], [23701.717, 23699.132, 23668.357, 23640.789, 23464.654, 23567.308, 23604.214, 23595.257, 23480.074], [47061.997, 47039.965, 46964.259, 46987.772, 46895.54, 47027.982, 47000.998, 46972.916, 46801.019], [22.969, 28.816, 15.018, 38.33, 19.601, 11.02, 15.068, 20.868, 43.132], [830.8194743032739, 1882.9944195685803, 843.2791608909598, 2523.7588617416895, 1674.9482112255903, 2121.3154484356346, 1616.5099484816199, 1797.166326370887, 3614.25296639981], [1794, 1795, 1796, 1797, 1798, 1799, 1800, 1801, 1802]], [4, 9461, [70098, 70153, 70205, 70253, 70311], [23246.238, 23362.791, 23353.934, 23465.52, 23301.613], [46477.608, 46669.266, 46578.997, 46782.756, 46609.071], [15.641, 23.946, 19.758, 37.905, 23.673], [1416.6244349086749, 8693.325201351661, 1013.17558358304, 2675.73372718309, 990.3415221244013], [1801, 1802, 1803, 1804, 1805]], [2, 9473, [70028, 70076, 70127, 70180, 70231, 70287], [8425.582, 8349.814, 8376.309, 8311.55, 8411.467, 8358.343], [19828.702, 19893.5, 19888.358, 19737.282, 19892.581, 19943.494], [25.939, 13.386, 13.93, 33.382, 15.893, 9.572], [764.3449171220587, 1028.0171405926394, 888.955128423621, 1207.9964858399667, 551.9412364934527, 62557.8146118898], [1800, 1801, 1802, 1803, 1804, 1805]], [1, 9479, [70191, 70239, 70298, 70346, 70382, 70427, 70472, 70510, 70556, 70592, 70638, 70670, 70707, 70755, 70796, 70836, 70877, 70927, 70966, 71008, 71053, 71088, 71126, 71168, 71203, 71236, 71287, 71322, 71360, 71394], [16189.37, 16141.888, 16213.203, 16286.028, 16259.114, 16246.87, 16217.779, 16225.973, 16091.794, 16131.42, 16173.079, 16213.25, 16144.449, 16001.292, 16092.508, 16020.695, 15904.227, 16093.811, 16179.377, 16313.753, 16337.084, 16354.291, 16328.354, 16335.902, 16297.971, 16357.007, 16227.722, 16221.318, 16226.407, 16168.163], [15776.971, 15783.193, 15782.668, 15896.269, 15883.844, 15819.609, 15756.356, 15795.432, 15745.268, 15727.335, 15865.711, 15937.844, 15809.58, 15892.097, 15964.636, 15948.855, 15962.251, 15831.111, 15816.265, 15998.316, 16032.625, 16027.702, 16091.075, 16021.933, 15922.643, 16018.26, 15838.613, 15829.624, 15806.571, 15804.485], [15.15, 16.884, 11.502, 12.474, 12.343, 10.582, 11.157, 15.351, 18.968, 17.51, 21.55, 15.707, 13.741, 24.222, 32.742, 23.348, 44.714, 21.602, 8.433, 23.86, 16.138, 15.479, 13.55, 10.043, 14.698, 11.543, 15.486, 12.601, 15.735, 17.339], [790.3846805061773, 1746.6193031161545, 1326.2149080248673, 1248.6014436786415, 905.4010703405462, 1204.4829059900667, 1225.0729253404565, 1856.5009978297355, 1948.4422137617298, 1900.616440887433, 2060.5404238435613, 1504.6440834891428, 1187.0042993790357, 2857.4439560161, 3146.99488377053, 6802.756307320547, 1304.1427729031034, 5644.45823317048, 811.9447597542098, 1004.6982390800903, 1378.8945364904052, 1170.067107205692, 2032.2705782203425, 1088.5708920332613, 1931.6355563584273, 1286.761587287215, 1047.786840909265, 1443.0964448429393, 1553.9840414894918, 1405.6054458854048], [1803, 1804, 1805, 1806, 1807, 1808, 1809, 1810, 1811, 1812, 1813, 1814, 1815, 1816, 1817, 1818, 1819, 1820, 1821, 1822, 1823, 1824, 1825, 1826, 1827, 1828, 1829, 1830, 1831, 1832]], [3, 9485, [70315, 70360, 70397, 70446, 70486, 70523, 70570], [33970.48, 34093.921, 34102.676, 34110.275, 34008.35, 34184.699, 34134.973], [45323.193, 45216.611, 45189.46, 45196.084, 45112.661, 45049.432, 45091.266], [12.91, 21.569, 29.379, 30.884, 18.52, 18.918, 20.549], [393.22825087748225, 1906.1528564191633, 855.9994697955766, 991.0378500748594, 440.57357766407466, 830.0989437881655, 1083.5293905550218], [1805, 1806, 1807, 1808, 1809, 1810, 1811]], [2, 9530, [70547, 70586, 70630, 70661, 70702], [8638.428, 8647.059, 8738.954, 8781.289, 8764.843], [19954.78, 19989.65, 19951.103, 19910.934, 20007.79], [34.66, 15.114, 17.611, 43.569, 21.732], [1159.8607299140647, 8160.041243831777, 580.5448053140473, 1434.0536968681952, 486.4047580550782], [1811, 1812, 1813, 1814, 1815]], [3, 9541, [70645, 70685, 70719, 70768, 70809, 70847, 70892], [32592.041, 32597.275, 32645.989, 32623.363, 32501.007, 32457.668, 32575.29], [44671.431, 44803.669, 44863.258, 44860.848, 44880.835, 44697.901, 44788.696], [23.254, 18.742, 14.761, 25.354, 22.11, 25.522, 28.672], [7011.243861615463, 2247.8878440993076, 1087.998256172618, 1554.3583157903208, 14557.366789490918, 668.4510714604971, 632.2052687246826], [1813, 1814, 1815, 1816, 1817, 1818, 1819]], [4, 9558, [70766, 70808, 70844, 70888, 70934, 70973], [24292.066, 24225.96, 24279.816, 24299.032, 24244.542, 24310.05], [48301.317, 48359.809, 48248.468, 48294.024, 48224.495, 48200.209], [31.148, 22.824, 23.897, 30.899, 27.318, 38.529], [589.0778388295201, 1959.0406076427, 828.1652802178398, 1625.5149562548324, 777.0004524799368, 1705.9585758629134], [1816, 1817, 1818, 1819, 1820, 1821]], [2, 9568, [70788, 70832, 70871, 70918, 70957], [8643.564, 8685.483, 8723.492, 8927.652, 8848.154], [20001.589, 19992.047, 19967.965, 19906.623, 19987.337], [19.055, 38.424, 37.869, 27.287, 42.101], [3041.955943242713, 961.635917323988, 756.1995547146877, 786.691625240454, 707.1465221189628], [1817, 1818, 1819, 1820, 1821]], [4, 9606, [71018, 71058, 71093, 71134, 71175, 71211, 71245, 71294, 71328, 71365, 71404], [23283.171, 23291.406, 23352.801, 23501.883, 23602.479, 23505.051, 23469.531, 23619.542, 23563.023, 23636.202, 23624.494], [47745.073, 47789.133, 47833.987, 47874.878, 47899.411, 47789.216, 47719.116, 47691.4, 47710.961, 47626.635, 47573.604], [24.416, 9.469, 18.963, 25.825, 24.751, 17.566, 16.786, 26.202, 20.393, 16.771, 25.094], [951.6461081194076, 753.1077961813836, 1349.861914576021, 2671.9045337172433, 624.3608465395142, 752.0370489743993, 888.6181274834568, 1032.788193799325, 579.0725162926096, 607.4651959831799, 2335.110701750074], [1822, 1823, 1824, 1825, 1826, 1827, 1828, 1829, 1830, 1831, 1832]], [3, 9607, [71094, 71136, 71179, 71216, 71255, 71300, 71337], [33391.11, 33426.127, 33459.722, 33399.468, 33429.113, 33395.766, 33393.15], [45317.443, 45291.987, 45307.967, 45306.195, 45333.859, 45302.405, 45328.629], [11.794, 23.636, 10.69, 20.259, 20.518, 10.015, 8.685], [1038.490546501168, 1022.5061261707497, 470.0911429493679, 1634.7515229404564, 1198.5259324375509, 1596.9435953089203, 1071.815130741786], [1824, 1825, 1826, 1827, 1828, 1829, 1830]], [2, 9622, [71161, 71198, 71233, 71279, 71315], [9081.1, 8835.789, 9012.601, 8849.936, 8654.293], [19980.582, 20006.077, 19974.55, 20014.585, 20001.391], [15.411, 18.14, 18.275, 16.878, 18.934], [889.0959105062086, 1558.9996044251586, 2142.805704409653, 1757.5002117083582, 1421.0467159405846], [1826, 1827, 1828, 1829, 1830]], [1, 9664, [71469, 71506, 71548, 71589, 71625, 71659, 71696, 71734, 71760, 71792, 71821], [15663.898, 15549.632, 15567.164, 15547.781, 15553.673, 15738.08, 15748.774, 15929.356, 15841.255, 15913.331, 15852.098], [15690.8, 15771.03, 15755.294, 15721.439, 15726.448, 15688.686, 15636.355, 15623.761, 15696.966, 15631.654, 15626.113], [25.697, 18.454, 12.47, 19.973, 12.931, 20.706, 25.91, 12.424, 27.19, 20.591, 16.111], [2769.3129285223295, 861.0027117767564, 1058.1046661649061, 890.788303958803, 1261.3633390027783, 2732.0821375011055, 1729.5193215238573, 619.9173504114013, 1982.7939304220124, 1252.4005715334904, 967.2984590660562], [1834, 1835, 1836, 1837, 1838, 1839, 1840, 1841, 1842, 1843, 1844]], [1, 9715, [71857, 71884, 71919, 71949, 71982, 72015], [16014.512, 16015.426, 16044.103, 16019.872, 15979.582, 15882.157], [15839.157, 15794.127, 15819.678, 15771.892, 15735.854, 15716.322], [22.002, 15.681, 13.268, 10.404, 9.395, 20.2], [2647.803501572898, 2349.9057221152443, 4047.285926812674, 2208.8278394187896, 3291.732724295273, 1760.8410740530749], [1845, 1846, 1847, 1848, 1849, 1850]], [2, 9825, [72743, 72780, 72811, 72843, 72879, 72908], [9482.742, 9473.852, 9481.347, 9495.287, 9481.788, 9465.01], [18749.974, 18744.118, 18757.983, 18746.791, 18760.893, 18743.838], [14.57, 12.835, 12.614, 12.189, 12.928, 10.745], [818.0811355291582, 1450.50758616727, 1787.1199511917432, 1609.6699559816418, 1123.4344257903294, 887.2888299406392], [1874, 1875, 1876, 1877, 1878, 1879]], [4, 9869, [73132, 73161, 73199, 73230, 73257, 73289, 73319, 73343, 73373, 73400, 73425], [23561.66, 23453.395, 23546.966, 23628.125, 23608.981, 23707.731, 23732.806, 23703.361, 23609.212, 23600.517, 23562.478], [47569.441, 47426.891, 47560.524, 47448.624, 47379.354, 47303.184, 47250.157, 47162.896, 47161.634, 47209.219, 47207.29], [22.406, 13.213, 22.16, 10.892, 17.848, 14.586, 16.032, 12.313, 20.244, 11.098, 16.97], [706.4967026853914, 50929.18466793642, 881.9560050259221, 1233.6210304168615, 460.8686575256301, 1098.4670925697649, 1006.590593074626, 1266.2972057474813, 1307.007144928873, 90737.61070002112, 712.9240009908037], [1887, 1888, 1889, 1890, 1891, 1892, 1893, 1894, 1895, 1896, 1897]], [3, 9871, [73112, 73136, 73167, 73204, 73237, 73261], [33779.817, 33687.795, 33755.548, 33684.778, 33798.751, 33696.734], [45285.527, 45331.224, 45316.34, 45381.992, 45390.255, 45493.352], [24.455, 21.065, 27.894, 14.921, 16.549, 22.152], [1410.1920902997113, 967.0017898983591, 1408.1640914356642, 2609.916456654624, 1989.8602015719362, 3541.27105110489], [1886, 1887, 1888, 1889, 1890, 1891]], [4, 9922, [73534, 73577, 73628, 73679, 73737, 73791, 73858, 73926], [23474.741, 23524.394, 23633.709, 23502.622, 23654.662, 23669.842, 23650.59, 23602.911], [47201.395, 47099.606, 47047.057, 47259.385, 47198.977, 47128.039, 47075.568, 47122.544], [32.028, 28.085, 13.436, 11.01, 17.563, 15.5, 17.941, 21.789], [5350.879077784981, 3538.394164813532, 2735.730186044801, 106035.13125306171, 1829.257035905889, 1504.1188479580842, 1658.9626370863627, 1902.027216997382], [1901, 1902, 1903, 1904, 1905, 1906, 1907, 1908]], [1, 9930, [73565, 73612, 73667, 73724, 73778, 73843, 73907, 73969, 74029, 74093, 74158, 74214, 74274, 74326], [16326.766, 16338.156, 16285.31, 16296.107, 16254.501, 16332.309, 16335.965, 16281.701, 16283.558, 16233.672, 16298.299, 16225.386, 16255.735, 16332.063], [16146.834, 16135.693, 16182.304, 16219.912, 16293.822, 16413.903, 16428.85, 16416.62, 16409.271, 16418.122, 16399.943, 16415.096, 16417.892, 16450.459], [13.023, 9.88, 16.883, 14.253, 17.741, 14.8, 14.814, 15.172, 12.221, 37.155, 18.728, 19.031, 18.882, 12.683], [1162.1611265274382, 1097.793229557547, 1312.255393692534, 1360.152183789862, 989.9566688352685, 1612.0912574325284, 2167.645568839631, 2245.4872050145, 2057.5990820354846, 821.2578462818365, 1442.9329399564951, 5948.922682844316, 1292.4299760934837, 1377.45822690306], [1902, 1903, 1904, 1905, 1906, 1907, 1908, 1909, 1910, 1911, 1912, 1913, 1914, 1915]], [4, 10025, [74106, 74171, 74229, 74289, 74335], [22937.078, 23083.733, 23088.678, 23102.193, 23086.201], [46541.882, 46466.434, 46480.153, 46460.286, 46517.476], [25.058, 26.96, 23.297, 23.871, 37.812], [1659.9843622411852, 2632.945784347028, 1170.3068357953566, 990.2073791196175, 2786.4081811862707], [1911, 1912, 1913, 1914, 1915]], [1, 10192, [75452, 75495, 75543, 75594, 75633, 75673, 75710, 75758, 75805, 75850, 75886, 75928, 75965, 76006, 76043, 76078, 76105], [15711.131, 15699.721, 15632.375, 15654.599, 15676.116, 15659.7, 15667.816, 15631.629, 15673.325, 15651.024, 15677.216, 15612.932, 15658.706, 15700.703, 15683.376, 15675.661, 15729.576], [15906.427, 15738.478, 15888.041, 15985.393, 15894.4, 15787.162, 15837.302, 15812.432, 15860.333, 15884.026, 15817.275, 15805.221, 15835.306, 15812.418, 15746.964, 15851.317, 16004.913], [38.286, 10.976, 20.126, 19.774, 33.699, 19.65, 23.938, 21.482, 23.841, 27.865, 20.82, 15.727, 24.323, 28.022, 15.977, 23.134, 26.415], [4804.6986174613585, 627.6690819322132, 6486.8438579026815, 11684.311557875393, 2460.8923056798503, 1008.7742574778272, 1715.1193520273673, 727.3459595892551, 3233.1527500434254, 5663.057550013275, 4500.80608771631, 1601.08433293984, 2478.7931224643658, 3166.8830012409967, 596.2898775995318, 2138.301076463399, 5474.764656729778], [1939, 1940, 1941, 1942, 1943, 1944, 1945, 1946, 1947, 1948, 1949, 1950, 1951, 1952, 1953, 1954, 1955]], [1, 10208, [75496, 75544, 75595, 75634, 75674, 75711, 75759], [15943.069, 16035.132, 15966.7, 15941.717, 15849.925, 15882.025, 15844.34], [16629.518, 16638.413, 16692.55, 16561.88, 16508.547, 16415.874, 16454.257], [34.873, 25.717, 27.543, 27.033, 8.198, 33.542, 25.161], [3120.597725689053, 4448.324762701853, 1068.813847526396, 3017.4234473609804, 50605.48743237917, 1498.5718499007548, 818.5027683310794], [1940, 1941, 1942, 1943, 1944, 1945, 1946]], [1, 10211, [75596, 75635, 75675, 75712, 75760, 75806, 75852, 75887, 75929], [16230.21, 16122.91, 16129.037, 16042.42, 16000.581, 15961.675, 15846.151, 15865.097, 15891.894], [17537.515, 17546.695, 17495.706, 17590.344, 17557.027, 17551.407, 17590.136, 17519.024, 17522.608], [24.211, 12.087, 22.112, 18.636, 17.388, 26.411, 18.534, 23.971, 17.105], [654.1413122713171, 1716.6639493669095, 980.8125011281905, 1385.526801402479, 1542.7881522903479, 942.6321786778389, 847.0867944086834, 414.61194109451486, 3093.0151841828842], [1942, 1943, 1944, 1945, 1946, 1947, 1948, 1949, 1950]], [1, 10296, [76275, 76308, 76341, 76374, 76407, 76446, 76482], [15648.477, 15630.336, 15702.0, 15582.839, 15625.8, 15653.061, 15587.701], [15747.315, 15783.377, 15771.295, 15730.856, 15695.448, 15707.43, 15735.219], [16.041, 20.649, 21.02, 9.865, 25.097, 19.108, 30.365], [873.9683640126059, 1017.9269498236672, 3801.4756685394414, 688.9401563845915, 833.5307698905518, 1235.3820314091677, 869.3729193535771], [1960, 1961, 1962, 1963, 1964, 1965, 1966]], [0, 10297, [76285, 76316, 76351, 76384, 76417, 76454, 76491, 76517, 76550, 76584, 76613, 76651], [22019.831, 21984.546, 21989.689, 21938.044, 21895.576, 21854.608, 21896.731, 21801.024, 21840.211, 21798.58, 21670.213, 21574.949], [4239.096, 4338.13, 4387.065, 4376.654, 4468.096, 4441.832, 4406.378, 4420.45, 4417.411, 4510.269, 4586.754, 4611.604], [17.366, 16.137, 11.929, 10.26, 23.928, 17.265, 20.66, 18.62, 25.055, 23.778, 12.936, 14.01], [939.6561577370941, 1444.3596799120787, 2103.3609124494337, 1590.1127112031809, 2622.4194762534457, 1834.649373676439, 2262.1499721335836, 2724.3249214043926, 6079.142993889281, 2329.5356306003937, 1785.8681482011204, 2361.1291697177894], [1960, 1961, 1962, 1963, 1964, 1965, 1966, 1967, 1968, 1969, 1970, 1971]], [1, 10327, [76484, 76509, 76544, 76579, 76606, 76640], [15944.385, 15763.835, 15750.251, 15843.287, 15878.411, 15923.402], [17306.41, 17279.056, 17463.69, 17427.873, 17316.33, 17306.496], [25.625, 27.441, 36.2, 12.711, 29.757, 39.053], [1253.9926808738473, 1525.3191249658814, 3825.5922491227575, 584.4011054939609, 1173.8202941121538, 1894.2770208853892], [1966, 1967, 1968, 1969, 1970, 1971]], [0, 10346, [76708, 76740, 76780, 76812, 76844, 76876], [21475.612, 21629.473, 21700.752, 21740.098, 21692.573, 21645.912], [4427.401, 4275.612, 4336.001, 4275.275, 4237.537, 4268.833], [26.34, 23.002, 20.129, 22.351, 20.538, 23.969], [3772.977347307941, 1007.4457026378541, 3429.389564086432, 1397.277486685929, 2383.812817884276, 918.7365634409973], [1973, 1974, 1975, 1976, 1977, 1978]], [2, 10425, [77350, 77383, 77409, 77434, 77460, 77484], [8546.723, 8563.406, 8446.666, 8471.091, 8528.205, 8432.392], [19854.987, 19881.866, 19903.773, 19842.968, 19811.384, 19774.642], [19.227, 19.468, 19.051, 27.289, 17.881, 31.945], [1282.558803266719, 8642.913930101473, 909.9902571411332, 877.0159526738654, 411.8665099651587, 1045.956109949386], [1997, 1998, 1999, 2000, 2001, 2002]], [1, 10432, [77386, 77413, 77440, 77463, 77490], [16111.937, 16059.688, 16083.635, 16089.814, 16081.156], [15752.431, 15751.422, 15724.566, 15740.202, 15724.364], [18.258, 12.253, 13.046, 11.154, 12.864], [715.9524619533998, 1396.7636951300942, 1452.6317459015017, 1375.940823670347, 903.4597471980375], [1998, 1999, 2000, 2001, 2002]], [0, 10564, [78435, 78468, 78517, 78567, 78620], [21764.757, 21609.732, 21610.488, 21655.802, 21526.28], [4471.908, 4408.207, 4469.507, 4474.202, 4473.241], [22.822, 19.339, 17.707, 19.672, 24.441], [1524.6701877396363, 5226.219460756776, 1339.8125113023398, 1499.0799157052463, 3047.4681393388546], [2046, 2047, 2048, 2049, 2050]], [0, 10583, [78467, 78516, 78565, 78618, 78672, 78728, 78801, 78856, 78904, 78960], [21125.65, 21156.112, 21118.895, 21140.536, 21177.669, 21149.268, 21196.056, 21264.668, 21244.255, 21262.039], [3084.272, 3064.988, 3104.917, 3071.186, 3128.805, 3093.334, 3152.538, 2973.595, 2949.665, 3023.822], [20.246, 14.779, 14.988, 16.531, 12.374, 23.774, 13.233, 32.658, 17.805, 28.33], [749.2621110454634, 1400.4229006515568, 1890.8172272533786, 2992.880435144725, 1483.2393992529228, 1913.4032819288961, 1198.2821102967282, 1710.1133655500053, 5024.323777380758, 2241.9973899602433], [2047, 2048, 2049, 2050, 2051, 2052, 2053, 2054, 2055, 2056]], [3, 10584, [78477, 78521, 78572, 78624, 78679], [32528.053, 32461.446, 32479.704, 32411.435, 32410.659], [44328.779, 44304.774, 44338.513, 44408.545, 44521.858], [21.243, 18.068, 23.592, 21.531, 17.578], [2674.7376576102693, 1188.9582701799247, 4493.891450934162, 2038.7900485151883, 1533.8335476781413], [2047, 2048, 2049, 2050, 2051]], [3, 10604, [78523, 78575, 78627, 78682, 78742, 78811], [33044.386, 33184.636, 33166.963, 33168.197, 33105.187, 32980.388], [45068.398, 45164.03, 45168.985, 45143.77, 45149.566, 45125.365], [31.213, 26.68, 20.674, 28.183, 42.593, 45.392], [3008.1014108769477, 1933.1970076120242, 1295.108482409238, 2730.5354887501417, 1105.5729485712513, 861.4800953898033], [2048, 2049, 2050, 2051, 2052, 2053]], [1, 10615, [78657, 78714, 78787, 78846, 78894, 78950], [16372.037, 16324.141, 16356.647, 16342.86, 16369.772, 16330.556], [17225.098, 17174.891, 17144.747, 17085.305, 17113.028, 17059.887], [14.857, 9.862, 10.146, 16.358, 14.974, 31.801], [559.2742733142777, 2045.2270160941869, 1771.6781569310117, 2011.72315437936, 1502.864088358687, 542.3723645443284], [2051, 2052, 2053, 2054, 2055, 2056]], [4, 10622, [78622, 78673, 78733, 78803, 78857, 78906, 78962, 79017, 79069, 79124, 79170, 79214, 79254], [23574.51, 23539.461, 23421.774, 23450.356, 23466.556, 23438.385, 23246.585, 23347.257, 23391.448, 23318.911, 23493.822, 23434.095, 23414.05], [47056.493, 47027.278, 47001.606, 47007.473, 47018.958, 46980.548, 47070.233, 46957.751, 46903.573, 47004.32, 46874.178, 46812.097, 46877.057], [17.449, 14.907, 13.955, 13.318, 24.301, 44.771, 45.828, 31.842, 24.41, 39.741, 23.844, 23.749, 36.443], [830.3839621352716, 908.8831789756305, 2087.8070069360288, 1135.8185665197063, 3935.0480895928617, 1508.6949551434232, 2680.3063015659004, 2816.2872834343916, 800.3446689343053, 1728.6591468197605, 814.350766353786, 748.0078924806787, 914.8768219153039], [2050, 2051, 2052, 2053, 2054, 2055, 2056, 2057, 2058, 2059, 2060, 2061, 2062]], [3, 10631, [78739, 78809, 78860, 78910, 78964, 79022, 79071, 79130, 79174, 79219, 79257, 79307, 79361, 79413, 79464, 79514, 79563, 79617, 79670, 79725, 79776, 79817, 79859, 79904, 79956], [32589.079, 32592.194, 32665.867, 32772.398, 32943.7, 33024.651, 33009.001, 33066.512, 33090.046, 32972.283, 32960.353, 32963.202, 32958.898, 32951.256, 33028.784, 33217.232, 33078.3, 33148.675, 33179.016, 33086.84, 33054.877, 32926.967, 32871.838, 32811.026, 32782.253], [44346.021, 44310.297, 44288.098, 44253.07, 44355.159, 44146.137, 44343.118, 44312.471, 44286.525, 44180.387, 44123.612, 44189.062, 44167.11, 44102.661, 44076.509, 44048.036, 44134.623, 44040.892, 43976.209, 43971.712, 43933.504, 43917.421, 43971.967, 43980.914, 43943.178], [19.391, 20.284, 15.043, 31.061, 39.147, 18.27, 29.54, 28.301, 31.998, 28.261, 33.229, 20.96, 13.223, 19.4, 11.274, 17.148, 28.817, 17.716, 25.207, 25.531, 30.002, 20.786, 15.715, 12.729, 14.742], [708.366974838432, 974.1060773199405, 799.1237137267203, 1176.302912611414, 1729.7102407208042, 1005.2130063487404, 3269.2366215886022, 1927.8571921954551, 2517.9889694787753, 774.7517525676657, 790.3779997063899, 1025.449829177935, 951.081079181434, 770.7664407106906, 1153.3387849478802, 457.7581758326597, 1922.2319015911144, 1258.9233585173056, 1605.7731661765083, 1829.254609499913, 921.902652666404, 759.3138202024878, 1831.2072161116728, 1464.409837010188, 939.1142892684352], [2052, 2053, 2054, 2055, 2056, 2057, 2058, 2059, 2060, 2061, 2062, 2063, 2064, 2065, 2066, 2067, 2068, 2069, 2070, 2071, 2072, 2073, 2074, 2075, 2076]], [4, 10657, [78907, 78963, 79019, 79070, 79125, 79171, 79215, 79255, 79304], [23744.868, 23680.374, 23745.32, 23644.162, 23639.737, 23535.305, 23506.371, 23528.618, 23524.849], [48508.772, 48551.363, 48641.936, 48605.826, 48597.345, 48555.205, 48505.385, 48606.378, 48638.648], [20.206, 21.863, 18.961, 15.669, 12.165, 33.03, 18.067, 23.219, 14.954], [14279.528175146037, 6858.230317632238, 3493.547752929969, 4646.2279840972315, 3933.2680484772322, 3123.230256452274, 584.5633121892439, 686.5159832160548, 562.5155225826056], [2055, 2056, 2057, 2058, 2059, 2060, 2061, 2062, 2063]], [0, 10673, [79123, 79169, 79212, 79251, 79297, 79354, 79407, 79459, 79509, 79557, 79610, 79665, 79718], [21128.1, 21204.678, 21206.145, 21251.053, 21277.953, 21292.019, 21184.308, 21164.408, 21140.949, 21152.851, 21113.392, 21117.094, 21150.399], [3574.504, 3667.124, 3588.226, 3506.711, 3393.151, 3409.11, 3403.135, 3431.748, 3448.273, 3366.142, 3469.539, 3339.535, 3311.744], [17.226, 15.551, 23.199, 19.527, 13.631, 17.407, 19.336, 20.08, 16.876, 12.371, 8.986, 11.689, 16.635], [1826.7785366793912, 756.8853035694697, 1109.0905291048566, 1383.5695533777982, 2069.5695500369834, 1849.059177122548, 1410.096296705374, 960.8836791729265, 1561.9945309183595, 919.7348081356056, 1510.1358420830486, 1019.6592722843611, 1013.140084326691], [2059, 2060, 2061, 2062, 2063, 2064, 2065, 2066, 2067, 2068, 2069, 2070, 2071]], [3, 10704, [79309, 79363, 79415, 79466, 79515, 79564, 79618, 79671, 79726], [33232.66, 33205.589, 33231.406, 33228.95, 33283.284, 33346.446, 33445.469, 33495.093, 33558.827], [45181.791, 45308.709, 45402.294, 45222.211, 45275.327, 45473.165, 45488.839, 45507.663, 45389.099], [26.785, 20.888, 2.972, 22.544, 21.086, 33.042, 17.149, 20.418, 42.122], [1484.5462501678855, 533.7948954283818, 391.02450097616406, 748.2028687824547, 433.52112275096715, 583.5260913093114, 482.4163292623315, 1165.2161827111113, 1167.8806718798917], [2063, 2064, 2065, 2066, 2067, 2068, 2069, 2070, 2071]], [2, 10742, [79595, 79654, 79698, 79755, 79801, 79844, 79890, 79933], [9785.659, 9756.897, 9813.832, 9936.718, 10100.15, 9956.362, 9888.523, 9872.489], [19575.082, 19531.089, 19494.413, 19384.704, 19364.893, 19432.696, 19473.588, 19458.733], [25.825, 25.972, 26.444, 22.503, 14.177, 18.027, 17.373, 24.844], [921.239280728255, 2947.752461415085, 2041.0253140805728, 1587.7769714991916, 449.21553560232826, 1458.45203624254, 826.4607854828594, 1286.5332742589762], [2069, 2070, 2071, 2072, 2073, 2074, 2075, 2076]], [1, 10744, [79659, 79710, 79762, 79802, 79849], [16288.735, 16380.96, 16348.902, 16318.992, 16337.699], [16646.423, 16662.459, 16660.522, 16633.21, 16558.713], [21.104, 14.818, 12.344, 13.908, 13.786], [454.8474067025899, 1924.219602328254, 2177.307050202855, 1203.3158513031294, 655.1079953051068], [2070, 2071, 2072, 2073, 2074]], [0, 10760, [79720, 79772, 79814, 79855, 79900], [21620.287, 21712.022, 21665.311, 21668.039, 21647.997], [4293.7, 4234.741, 4308.499, 4135.217, 4375.663], [27.692, 27.842, 28.846, 16.346, 28.793], [759.1198790304317, 2411.0039375156853, 807.1520752573767, 337.5371518315899, 2293.6657620507644], [2071, 2072, 2073, 2074, 2075]], [0, 10771, [79947, 80000, 80035, 80071, 80102], [21880.415, 21861.126, 21844.146, 21802.724, 21940.554], [4186.879, 4233.187, 4130.585, 4164.633, 4015.99], [23.659, 21.152, 37.64, 36.958, 26.287], [1132.752808757801, 1683.5096693319808, 902.7295590071421, 2281.6236418931303, 721.9910290072675], [2076, 2077, 2078, 2079, 2080]], [3, 10813, [80161, 80190, 80220, 80260, 80294, 80333, 80364, 80397], [32610.602, 32522.557, 32485.081, 32468.339, 32462.307, 32416.151, 32504.135, 32495.262], [44095.703, 44152.746, 44180.147, 44251.669, 44300.697, 44172.873, 44181.653, 44177.437], [24.68, 21.651, 19.183, 12.444, 18.531, 25.3, 24.876, 40.229], [1928.1474374601453, 1171.0703329634343, 1296.656142701587, 1448.5156363459087, 2855.5331752735033, 1310.4806327441422, 1451.5757297718108, 2500.906393555761], [2082, 2083, 2084, 2085, 2086, 2087, 2088, 2089]], [3, 10822, [80262, 80296, 80336, 80368, 80400], [33188.985, 33056.477, 33278.324, 33185.881, 33206.312], [45260.255, 45187.94, 45253.424, 45262.907, 45317.769], [21.153, 27.163, 17.708, 6.333, 11.544], [837.3472326070919, 1250.685608246431, 443.40713890524484, 326.03598766886387, 920.7535223800302], [2085, 2086, 2087, 2088, 2089]], [4, 10963, [81259, 81291, 81321, 81355, 81381, 81416], [23201.049, 23133.202, 23233.761, 23243.058, 23355.799, 23275.313], [47946.33, 48089.177, 48231.026, 48163.825, 48271.481, 48194.49], [18.606, 23.419, 18.037, 18.805, 19.062, 17.72], [1321.7761128422114, 474.79009727447334, 753.7485866521597, 855.3030544545385, 1387.4053376314182, 1431.8615395609936], [2115, 2116, 2117, 2118, 2119, 2120]], [0, 10979, [81415, 81447, 81475, 81509, 81535, 81566, 81593, 81617, 81641, 81665, 81689, 81715, 81742, 81773, 81797, 81815], [21137.457, 21163.7, 21121.878, 21098.75, 21105.226, 21111.103, 21074.425, 21067.393, 21119.459, 21168.144, 21083.493, 21115.984, 21093.641, 21100.648, 21089.066, 21106.451], [4105.445, 4033.057, 4025.615, 3966.861, 4032.615, 3913.596, 3996.029, 3976.212, 3864.173, 3853.153, 3700.557, 3726.682, 3756.309, 3875.836, 3755.101, 3790.582], [18.773, 12.244, 11.26, 11.162, 14.541, 16.296, 13.851, 25.921, 23.583, 29.501, 23.029, 17.858, 18.462, 29.597, 30.105, 14.977], [1399.8472551753355, 1002.1100728401433, 1489.2754512581137, 1082.9936543383149, 1499.0687044211593, 1086.9332693862366, 1130.8854121706631, 1571.3315614489652, 2414.358623304863, 1011.68889098791, 914.8351381790903, 1091.1615320844048, 957.7960749111573, 480.5940973815462, 672.9685346422746, 763.4463399826396], [2120, 2121, 2122, 2123, 2124, 2125, 2126, 2127, 2128, 2129, 2130, 2131, 2132, 2133, 2134, 2135]], [3, 10980, [81419, 81451, 81479, 81512, 81540, 81569], [32867.578, 32887.849, 32863.681, 32851.827, 32910.194, 32855.962], [45042.816, 45044.403, 45106.053, 45093.612, 45065.814, 45044.865], [14.302, 3.424, 15.761, 18.172, 14.747, 15.097], [1927.7897072303194, 310.3588258483774, 1470.055291836161, 1407.2883148640544, 1141.3489765176378, 1449.7293158303441], [2120, 2121, 2122, 2123, 2124, 2125]], [2, 11033, [81832, 81851, 81879, 81902, 81934], [8988.731, 8942.428, 9159.866, 9174.138, 9227.709], [19782.553, 19938.48, 19841.899, 19879.1, 19885.082], [22.141, 17.668, 24.64, 19.885, 16.723], [967.2786097218095, 1313.1080343833453, 1869.247058499068, 1254.06203561998, 908.4212830350672], [2136, 2137, 2138, 2139, 2140]], [0, 11040, [81915, 81940, 81964, 81987, 82011], [21163.948, 21059.246, 21118.723, 21109.947, 21179.659], [3737.697, 3643.009, 3677.95, 3694.893, 3824.688], [26.188, 13.59, 19.713, 15.08, 31.521], [3302.776636602765, 638.2185835966405, 1257.8193191022656, 1351.536747849662, 1544.454796690154], [2139, 2140, 2141, 2142, 2143]], [2, 11049, [82025, 82044, 82070, 82089, 82108, 82126, 82148, 82173, 82198, 82221, 82249, 82273, 82297, 82336, 82380, 82429], [9042.525, 9128.662, 9099.371, 9229.962, 9140.081, 8987.73, 8882.897, 8739.835, 8742.178, 8705.56, 8705.804, 8735.722, 8694.399, 8745.696, 8687.432, 8598.94], [19914.059, 19891.909, 19896.91, 19863.134, 19958.401, 19955.039, 19947.111, 20019.507, 20009.818, 20028.033, 20005.999, 20020.76, 20039.187, 20005.536, 20042.891, 20020.11], [27.158, 13.286, 10.088, 15.421, 24.777, 20.01, 15.963, 17.274, 16.07, 18.2, 11.868, 14.999, 15.291, 20.597, 13.319, 22.707], [4369.462170282495, 1433.4670336998017, 1379.8072642417471, 1682.5770406098645, 1722.831544059989, 2877.992351294797, 2352.3930516152664, 2277.225910439622, 4898.249201196068, 3998.82850700363, 4749.557943809627, 2662.4573310624405, 1435.8418361755544, 1263.046368017444, 1341.9852022674502, 1995.9534083819449], [2144, 2145, 2146, 2147, 2148, 2149, 2150, 2151, 2152, 2153, 2154, 2155, 2156, 2157, 2158, 2159]], [0, 11102, [82311, 82353, 82401, 82445, 82492], [21925.343, 21791.418, 21786.788, 21817.195, 21777.481], [3305.817, 3361.223, 3362.02, 3383.504, 3616.357], [30.266, 17.053, 24.263, 18.058, 28.836], [7508.740014070884, 41792.02616978744, 660.2625464290422, 1013.9662660627455, 992.433960804274], [2156, 2157, 2158, 2159, 2160]], [4, 11141, [82446, 82493, 82541, 82591, 82643, 82696, 82753, 82811, 82867, 82922, 82972, 83022, 83067, 83117, 83162], [22697.487, 22686.899, 22650.478, 22674.226, 22701.37, 22695.482, 22792.468, 22837.157, 22815.89, 22810.178, 22736.45, 22689.832, 22796.461, 22780.391, 22799.683], [46583.048, 46601.078, 46544.183, 46505.885, 46430.06, 46450.507, 46487.906, 46461.417, 46493.588, 46532.168, 46478.331, 46491.675, 46498.827, 46521.335, 46474.87], [23.776, 14.258, 12.227, 12.986, 12.946, 13.734, 11.241, 14.032, 16.661, 21.35, 25.171, 13.742, 26.655, 24.054, 20.339], [1310.1028909969948, 1474.4492447856562, 2386.0413492410657, 1210.4492774215435, 1819.8160536478608, 1371.8813169884913, 1453.2066729993385, 1642.3573619779277, 1462.4509859674224, 922.4310189410912, 1621.0562116331464, 1465.569385791619, 1582.2247294613178, 2899.640956549834, 669.8396833143826], [2159, 2160, 2161, 2162, 2163, 2164, 2165, 2166, 2167, 2168, 2169, 2170, 2171, 2172, 2173]], [0, 11148, [82590, 82642, 82695, 82752, 82810], [21972.626, 22025.966, 21982.43, 22014.595, 21922.736], [3664.503, 3859.696, 3825.018, 3906.952, 4124.689], [35.216, 16.982, 24.986, 31.282, 26.365], [716.5813155636936, 2181.5394373351182, 3440.014191231288, 1554.3988111724645, 9015.143268514752], [2162, 2163, 2164, 2165, 2166]], [2, 11160, [82673, 82730, 82789, 82841, 82903, 82951, 82997, 83047], [8599.203, 8516.948, 8454.297, 8445.966, 8440.128, 8231.807, 8075.417, 8027.519], [20021.274, 20016.946, 20012.749, 19854.352, 19921.049, 19970.109, 19833.02, 19914.199], [19.003, 19.478, 17.971, 37.689, 32.445, 15.567, 16.122, 11.155], [3311.9831096309863, 1679.1017660848017, 1760.0388510865484, 3463.4149843684704, 2906.753856312846, 853.2149591796026, 506.45020265057, 493.73778357856634], [2164, 2165, 2166, 2167, 2168, 2169, 2170, 2171]], [1, 11164, [82528, 82578, 82627, 82678, 82738], [15614.455, 15562.32, 15461.534, 15524.578, 15658.567], [16978.028, 16996.429, 17016.597, 17126.68, 17045.035], [18.165, 30.697, 21.185, 26.266, 24.557], [956.8463737882322, 765.3554220775518, 784.566999399687, 3379.0667084855104, 10490.673700894646], [2161, 2162, 2163, 2164, 2165]], [0, 11218, [83161, 83209, 83251, 83286, 83328, 83370, 83413], [21764.214, 21803.066, 21905.246, 21819.448, 21826.555, 21912.451, 21826.428], [4233.567, 4185.418, 4262.295, 4244.532, 4306.42, 4275.658, 4354.739], [20.968, 28.183, 23.388, 18.978, 20.229, 27.166, 39.02], [5764.249403241676, 1004.1006635723969, 2638.4199907143156, 1649.6630871239183, 4609.235925899497, 947.3646260836391, 2128.1079505737953], [2173, 2174, 2175, 2176, 2177, 2178, 2179]], [0, 11234, [83329, 83369, 83412, 83443, 83479, 83513, 83553, 83592, 83633, 83671, 83701, 83735, 83762], [21904.781, 21855.798, 21628.086, 21698.923, 21717.138, 21802.56, 21919.877, 21967.338, 21973.029, 21966.653, 21914.447, 21953.746, 21950.351], [2428.57, 2341.606, 2275.4, 2301.299, 2357.678, 2469.242, 2440.685, 2526.968, 2664.44, 2710.156, 2940.828, 3115.524, 3123.281], [29.129, 17.161, 24.36, 21.68, 13.571, 33.713, 17.853, 14.835, 33.2, 26.769, 30.061, 25.311, 34.163], [945.1907592989835, 863.1978143719125, 1675.9447908829923, 977.9181889916856, 563.4863255354715, 4265.349059587718, 1578.3764640250056, 1082.8213736936239, 763.4416318235967, 1010.7310964652842, 2775.297836852616, 2611.182452097028, 707.7067227366022], [2177, 2178, 2179, 2180, 2181, 2182, 2183, 2184, 2185, 2186, 2187, 2188, 2189]], [0, 11295, [83845, 83872, 83902, 83929, 83954, 83982], [21835.947, 21896.043, 21900.434, 21801.44, 21892.282, 21702.357], [4174.372, 3952.914, 3824.086, 3844.399, 3875.412, 3822.651], [22.064, 19.22, 24.748, 28.518, 28.012, 19.049], [1178.6212842809025, 14036.440375307582, 2914.700370310237, 4923.628296913741, 568.0547688390014, 766.1512194762481], [2192, 2193, 2194, 2195, 2196, 2197]], [0, 11330, [84092, 84112, 84138, 84161, 84182, 84197], [22041.879, 22126.335, 22011.921, 22117.118, 22071.176, 22041.671], [2876.301, 2828.244, 2892.029, 2899.828, 2816.37, 2925.342], [26.461, 3.433, 23.5, 19.463, 18.975, 23.471], [1120.1464384388878, 268.28532075923556, 887.8242640136223, 934.310064812139, 702.0623355086178, 642.7187941204397], [2201, 2202, 2203, 2204, 2205, 2206]], [4, 11340, [84221, 84238, 84262, 84274, 84297, 84315, 84338], [23173.844, 23181.868, 23070.372, 23087.086, 23149.743, 23105.516, 23190.245], [47927.129, 47880.207, 47795.374, 47777.615, 47830.68, 47746.698, 47853.495], [21.121, 12.385, 19.629, 18.998, 16.861, 16.318, 21.303], [703.5245306825019, 785.9885970681373, 1494.4854135279252, 1604.3382252095605, 1194.7936090472017, 1007.7646402300405, 748.726135320788], [2207, 2208, 2209, 2210, 2211, 2212, 2213]], [0, 11395, [84657, 84677, 84692, 84713, 84733, 84753], [21752.766, 21876.907, 21772.782, 21759.952, 21820.671, 21694.614], [3859.195, 3692.976, 3735.221, 3804.008, 3834.369, 3904.372], [28.288, 20.406, 13.049, 12.08, 23.394, 29.293], [757.5137006833778, 544.0105859505741, 665.6511452987138, 625.9961476618153, 1173.4832275127894, 3426.4377164049765], [2230, 2231, 2232, 2233, 2234, 2235]], [4, 11462, [85109, 85127, 85153, 85171, 85202, 85225, 85250], [23054.176, 23052.425, 22980.165, 22987.164, 23009.425, 23068.529, 23009.659], [47840.785, 47853.108, 47850.256, 47833.554, 47893.466, 47854.058, 47816.394], [28.166, 21.647, 17.649, 16.558, 26.359, 19.054, 15.944], [806.4480208990797, 714.2784328950805, 820.4845919220494, 557.7061494774417, 1925.8209889970135, 728.2994333829781, 685.5205881545156], [2249, 2250, 2251, 2252, 2253, 2254, 2255]], [4, 11477, [85330, 85366, 85392, 85415, 85434, 85456, 85470], [23019.895, 23027.67, 23065.882, 23053.018, 23074.775, 23125.072, 23038.961], [47843.059, 47769.971, 47790.197, 47862.957, 47888.73, 47747.493, 47874.97], [26.854, 19.433, 26.693, 33.286, 17.951, 10.754, 27.1], [827.1772583396577, 711.7895863338351, 487.5657557892897, 796.557297143514, 487.25132316138496, 504.3990044926835, 906.2151523946835], [2258, 2259, 2260, 2261, 2262, 2263, 2264]], [0, 11533, [85585, 85620, 85665, 85714, 85766, 85823, 85871, 85927, 85980, 86034], [21300.929, 21176.145, 21253.103, 21264.972, 21298.61, 21211.675, 21301.102, 21275.783, 21374.439, 21513.18], [2982.54, 2819.696, 2817.38, 2744.348, 2563.984, 2615.396, 2643.472, 2487.533, 2506.223, 2426.279], [23.391, 20.183, 20.782, 22.06, 17.347, 19.287, 24.895, 24.225, 28.503, 28.751], [726.338079435983, 643.4295380037713, 1684.5541529588988, 1874.4431844377427, 2152.3336374343876, 1147.2502876882145, 3853.4910526135664, 1036.429467613056, 1898.736520342804, 1286.383692014133], [2269, 2270, 2271, 2272, 2273, 2274, 2275, 2276, 2277, 2278]], [0, 11548, [85664, 85715, 85767, 85822, 85870], [21184.011, 21227.969, 21208.039, 21186.888, 21182.51], [3549.372, 3474.135, 3524.029, 3537.745, 3537.818], [18.303, 22.001, 16.095, 16.872, 21.611], [864.0022758216094, 1503.6883698735085, 1783.0300996634592, 1906.5174300289939, 3671.5837172176743], [2271, 2272, 2273, 2274, 2275]], [4, 11549, [85666, 85717, 85769, 85825, 85873, 85929, 85982], [23057.681, 23151.828, 23263.887, 23220.844, 23118.088, 23020.828, 23122.243], [47549.74, 47557.802, 47510.297, 47497.014, 47465.017, 47261.912, 47152.598], [27.943, 11.549, 19.211, 20.276, 29.008, 16.529, 28.66], [2503.2110358937525, 1572.8476732908823, 1731.7942753589027, 3127.6662436652446, 1070.994254409368, 1322.4997141524943, 1277.1891025788486], [2271, 2272, 2273, 2274, 2275, 2276, 2277]], [0, 11584, [85872, 85928, 85981, 86035, 86085, 86133, 86174], [21613.024, 21669.982, 21715.083, 21616.527, 21752.228, 21693.698, 21669.96], [3372.887, 3293.632, 3297.673, 3350.383, 3385.276, 3454.813, 3513.365], [20.162, 15.645, 16.613, 36.374, 16.267, 13.007, 16.805], [1279.1601688364262, 1309.0359912882286, 1037.2842948373222, 1377.2960380209038, 532.5451168111695, 1757.0297163198986, 1272.5583758406872], [2275, 2276, 2277, 2278, 2279, 2280, 2281]], [4, 11585, [85874, 85931, 85983, 86037, 86088, 86135, 86177], [23897.717, 24123.048, 24227.95, 24167.322, 24108.027, 24179.325, 24130.504], [47814.416, 47733.894, 47737.749, 47806.809, 47734.923, 47661.373, 47725.185], [27.612, 36.563, 26.033, 39.945, 30.651, 21.662, 21.185], [502.8070928489775, 1163.3647094474475, 1143.051956233715, 692.3900978452896, 589.5091245215257, 534.9378185455126, 1413.2169273363604], [2275, 2276, 2277, 2278, 2279, 2280, 2281]], [0, 11605, [86290, 86343, 86370, 86403, 86433, 86456, 86486, 86522, 86548], [21603.836, 21714.56, 21813.634, 21800.532, 21729.646, 21711.502, 21662.886, 21519.577, 21497.503], [3629.867, 3559.089, 3489.378, 3452.347, 3452.857, 3438.339, 3258.529, 3370.68, 3483.841], [23.169, 18.16, 21.832, 15.616, 8.884, 18.928, 17.609, 23.733, 27.116], [1705.4579791058486, 2533.808329463377, 1693.6552426049357, 1292.8837321335461, 517.9955798618867, 1025.2212532005815, 1484.6199838095781, 2840.6616672813157, 1207.2476628044933], [2284, 2285, 2286, 2287, 2288, 2289, 2290, 2291, 2292]], [4, 11727, [87214, 87246, 87269, 87302, 87333, 87355, 87384, 87403, 87424, 87447, 87475, 87512, 87536, 87558, 87587, 87618, 87646, 87671], [22860.907, 22842.712, 22887.407, 22871.063, 22863.165, 22836.51, 22703.244, 22681.699, 22826.355, 22846.367, 22910.389, 23009.259, 23053.78, 22953.097, 22957.473, 22822.262, 22799.606, 22729.371], [46541.366, 46545.294, 46552.209, 46534.734, 46559.358, 46544.459, 46555.916, 46657.792, 46617.659, 46599.502, 46543.397, 46566.678, 46702.925, 46712.684, 46764.04, 46663.04, 46739.592, 46714.182], [36.198, 17.23, 16.864, 13.006, 25.839, 27.828, 15.755, 22.174, 23.615, 15.755, 14.471, 14.301, 13.407, 11.496, 11.35, 12.431, 11.861, 17.415], [1530.859671061845, 1417.115107175949, 1431.5535290125881, 1859.2613266212707, 1348.833509469166, 1224.2214114056228, 1110.7801768409597, 2454.5972963807662, 957.8931081138734, 1429.4291937636076, 1071.8529583391664, 1547.8567981918898, 2695.004310895182, 1761.5295139333002, 2148.0645534328382, 1735.225416586753, 1936.6701380650877, 1359.7068753627495], [2314, 2315, 2316, 2317, 2318, 2319, 2320, 2321, 2322, 2323, 2324, 2325, 2326, 2327, 2328, 2329, 2330, 2331]], [0, 11732, [87244, 87268, 87301, 87332, 87354, 87383, 87402], [21218.41, 21199.478, 21168.704, 21248.027, 21307.656, 21248.512, 21230.81], [2827.881, 2861.098, 2680.374, 2497.717, 2649.372, 2552.51, 2650.583], [33.232, 9.292, 19.548, 29.036, 26.689, 21.85, 31.87], [801.1459886075621, 562.0976262013644, 755.9939309858493, 517.4204045491483, 5650.157170791078, 1043.533303937826, 1366.44780866181], [2315, 2316, 2317, 2318, 2319, 2320, 2321]], [0, 11759, [87474, 87511, 87534, 87557, 87585, 87617, 87645, 87670, 87701, 87733], [21925.28, 22037.149, 21920.333, 22056.201, 21984.451, 21861.483, 21891.502, 21832.674, 21928.77, 21846.353], [3035.221, 2953.443, 2945.213, 2855.049, 2769.654, 2747.285, 2735.34, 2604.412, 2817.264, 2996.913], [18.466, 13.668, 23.487, 17.06, 16.65, 29.148, 19.791, 14.413, 24.84, 26.929], [1012.7535827914533, 558.4991043781527, 751.8212252920633, 615.9216502743408, 495.61676331301913, 2469.985153514487, 950.079153278986, 51784.56594775135, 1447.9481340125253, 861.3556794891897], [2324, 2325, 2326, 2327, 2328, 2329, 2330, 2331, 2332, 2333]], [0, 11782, [87731, 87762, 87793, 87815, 87839], [21453.037, 21423.631, 21647.365, 21670.662, 21517.039], [2390.512, 2314.98, 2344.231, 2334.356, 2279.473], [25.408, 21.343, 30.53, 26.492, 24.049], [1183.413612615272, 1108.64565571545, 847.8933518960058, 827.5598654494576, 4721.413642005052], [2333, 2334, 2335, 2336, 2337]], [0, 11810, [87929, 87957, 87982, 88005, 88024, 88042, 88063, 88083, 88104, 88127, 88153, 88174, 88200, 88222, 88240, 88259, 88277, 88298, 88320, 88341, 88363, 88388, 88407, 88432], [21636.782, 21696.955, 21753.296, 21790.862, 21810.702, 21822.01, 21861.516, 21823.766, 21929.161, 21904.557, 21772.202, 21729.324, 21681.983, 21744.216, 21674.538, 21607.309, 21698.86, 21701.202, 21705.698, 21643.429, 21667.088, 21649.373, 21705.546, 21761.721], [2333.229, 2355.995, 2414.725, 2543.231, 2487.971, 2470.915, 2462.45, 2434.903, 2492.11, 2454.719, 2415.618, 2337.005, 2332.719, 2386.794, 2391.948, 2488.823, 2447.339, 2406.44, 2399.067, 2346.832, 2379.384, 2380.12, 2348.606, 2366.062], [27.024, 20.069, 21.101, 12.528, 15.145, 8.967, 12.125, 11.256, 27.435, 17.867, 14.97, 11.494, 17.131, 23.747, 19.512, 15.004, 21.122, 13.597, 19.541, 22.18, 16.173, 19.641, 19.461, 31.868], [1762.3915591971274, 2252.823619143969, 2364.7491940266045, 1269.9899004871538, 1852.6496581165668, 2017.3960260706924, 1704.1399404406748, 1571.6852909464533, 3606.9074846117446, 1176.9520629642006, 1931.352781865782, 856.7859977257465, 893.3155035072003, 1029.2550663056445, 1787.1293449543582, 2646.7906644625946, 1337.1924659149697, 1276.52498782272, 721.4391891716227, 961.4381990537404, 982.8871667344657, 1369.7150049563745, 1087.773794040657, 658.0108409047028], [2341, 2342, 2343, 2344, 2345, 2346, 2347, 2348, 2349, 2350, 2351, 2352, 2353, 2354, 2355, 2356, 2357, 2358, 2359, 2360, 2361, 2362, 2363, 2364]], [0, 11860, [88473, 88497, 88519, 88541, 88561, 88586, 88608, 88630, 88655, 88685, 88703, 88722, 88741, 88760, 88780, 88800], [21738.739, 21599.092, 21649.866, 21712.432, 21719.43, 21748.058, 21933.682, 21882.116, 21951.108, 21896.967, 21857.306, 21773.309, 21714.101, 21608.159, 21749.72, 21707.76], [2374.616, 2389.4, 2377.459, 2378.327, 2354.373, 2435.76, 2449.252, 2440.256, 2445.762, 2455.436, 2384.104, 2349.186, 2390.425, 2448.142, 2508.472, 2382.834], [15.366, 13.533, 12.439, 11.537, 15.176, 16.877, 22.281, 15.142, 15.66, 19.772, 17.322, 15.798, 19.847, 14.63, 15.756, 15.346], [1286.1122211746908, 1858.3269290974818, 1559.5769365359547, 1493.310258205928, 1373.984683869064, 1138.41897053349, 2242.0951253457074, 1277.3121671275842, 1657.5250758546438, 2463.723073777332, 1340.3677268710578, 1424.053201004587, 1250.486829655689, 1570.9816026963354, 1227.1550277576548, 1538.0264261917944], [2366, 2367, 2368, 2369, 2370, 2371, 2372, 2373, 2374, 2375, 2376, 2377, 2378, 2379, 2380, 2381]], [0, 11923, [88939, 88970, 89004, 89052, 89091, 89126], [21589.513, 21509.186, 21722.053, 21660.934, 21653.744, 21687.97], [2308.62, 2326.232, 2441.987, 2346.816, 2329.43, 2345.98], [13.565, 17.869, 30.113, 23.151, 30.506, 21.189], [1171.4934485370215, 1074.0317141308262, 4751.730114535936, 2151.0754720722634, 1282.2810432441704, 1040.900774635592], [2387, 2388, 2389, 2390, 2391, 2392]], [2, 11931, [88923, 88957, 88991, 89035, 89071, 89107], [8397.914, 8398.353, 8473.672, 8309.793, 8207.572, 8190.376], [19361.445, 19500.995, 19453.784, 19580.018, 19756.968, 19797.256], [14.009, 10.869, 13.471, 24.24, 33.57, 25.833], [2006.9772628630208, 3288.6726087528878, 1972.5190828820894, 11364.646796062752, 1286.6301799113394, 5343.614712788458], [2387, 2388, 2389, 2390, 2391, 2392]], [1, 11947, [89042, 89079, 89113, 89155, 89191, 89227], [15599.37, 15498.352, 15426.159, 15518.324, 15429.028, 15419.468], [16678.603, 16738.918, 16718.705, 16712.047, 16679.148, 16587.805], [25.976, 14.044, 16.475, 11.022, 18.793, 16.331], [5225.376602122319, 1795.1946504052542, 3996.561766505028, 1006.5059928412223, 1924.4221700603234, 2761.8442505811445], [2390, 2391, 2392, 2393, 2394, 2395]], [4, 11950, [89093, 89127, 89166, 89204, 89238, 89270], [22525.062, 22509.175, 22517.886, 22538.315, 22513.019, 22537.128], [47082.993, 47163.455, 47156.711, 47169.529, 47154.337, 47172.737], [26.478, 24.609, 21.579, 18.943, 25.286, 27.017], [6527.240380306701, 1041.0910758372722, 1352.578398009351, 979.7221836830417, 889.9252967964298, 1328.6515342467371], [2391, 2392, 2393, 2394, 2395, 2396]], [0, 11954, [89165, 89203, 89236, 89268, 89304, 89342], [21826.707, 21884.942, 21882.371, 21880.691, 21808.854, 21819.713], [4297.226, 4299.951, 4193.798, 4246.691, 4309.804, 4276.742], [30.709, 25.241, 20.53, 28.651, 23.534, 27.417], [770.9161406866579, 1565.687547503596, 979.3749434770697, 1591.109569950113, 1845.894387359192, 994.5379571753549], [2393, 2394, 2395, 2396, 2397, 2398]], [4, 11957, [89168, 89205, 89239, 89271, 89306, 89345, 89372, 89402, 89436], [23075.678, 23117.706, 23129.291, 23174.866, 23195.061, 23181.577, 23141.466, 23097.254, 23156.253], [46646.939, 46625.64, 46698.437, 46834.26, 46789.307, 46798.592, 46868.68, 46839.032, 46822.602], [22.829, 14.13, 19.108, 13.527, 15.845, 22.606, 23.879, 18.854, 37.424], [681.6306313816779, 1449.6139785852706, 1449.816921593383, 1290.2282707749234, 1326.668402186932, 1463.5054416981525, 3390.7322675105133, 761.1998296791343, 1658.588204304292], [2393, 2394, 2395, 2396, 2397, 2398, 2399, 2400, 2401]], [0, 11963, [89202, 89237, 89269, 89305, 89343, 89370], [21911.037, 21947.275, 21922.69, 22000.338, 21949.155, 21992.427], [2534.075, 2677.053, 2703.133, 2610.485, 2605.098, 2569.889], [13.398, 25.452, 29.665, 13.288, 22.719, 30.441], [978.5429743556855, 2006.1527951996227, 913.1923964624175, 1672.9275694502526, 1435.573139976574, 1995.3752644389363], [2394, 2395, 2396, 2397, 2398, 2399]], [4, 11978, [89344, 89371, 89401, 89435, 89465, 89490], [22523.406, 22527.224, 22527.992, 22541.869, 22556.856, 22531.971], [47192.865, 47245.928, 47168.371, 47218.812, 47196.562, 47193.174], [21.862, 15.121, 14.897, 16.311, 26.066, 34.759], [1856.398798833088, 2705.426932475926, 1768.5231823308231, 2287.9439178795146, 1665.2009627553614, 2334.67014954937], [2398, 2399, 2400, 2401, 2402, 2403]], [3, 11980, [89310, 89348, 89376, 89407, 89442, 89470, 89494, 89521, 89545, 89568], [33134.687, 33034.012, 32986.696, 32946.203, 32899.52, 32907.939, 32900.479, 32817.409, 32943.48, 32934.811], [44111.539, 44136.177, 44235.237, 44010.891, 44019.467, 44049.023, 44246.687, 44170.406, 44048.134, 43895.064], [10.838, 31.832, 3.198, 21.516, 18.897, 20.908, 10.015, 17.644, 28.816, 20.8], [559.6584082675997, 1036.833917095036, 340.9386617354148, 739.7578938977127, 801.0468954174453, 1333.8815191480126, 93606.2522802463, 1604.4664514305844, 967.7000132989995, 11406.133240391442], [2397, 2398, 2399, 2400, 2401, 2402, 2403, 2404, 2405, 2406]], [0, 11993, [89464, 89489, 89516, 89541, 89561, 89594, 89626], [21954.945, 21959.962, 21888.444, 21998.394, 22000.84, 22002.72, 21920.254], [2572.633, 2437.728, 2639.563, 2719.293, 2782.251, 2747.234, 2817.805], [18.808, 15.026, 10.88, 25.927, 31.02, 32.848, 29.908], [1540.8687588243563, 1951.2897859068373, 50481.633230015206, 687.4365010500121, 1672.1551080016325, 876.3459622694363, 838.4666752872954], [2402, 2403, 2404, 2405, 2406, 2407, 2408]], [4, 12023, [89673, 89691, 89719, 89741, 89760], [23987.575, 23944.615, 23971.23, 23983.84, 23958.637], [47700.642, 47627.074, 47701.149, 47706.91, 47675.81], [31.569, 29.815, 22.157, 32.996, 37.43], [1338.9235139801447, 1156.5181147628289, 2161.9632728428833, 1405.3660230815972, 1323.2130844953717], [2410, 2411, 2412, 2413, 2414]], [4, 12036, [89838, 89857, 89872, 89894, 89912, 89935, 89950, 89972], [22997.142, 23047.169, 22997.073, 23013.215, 23050.009, 22965.716, 23006.423, 23017.577], [47814.678, 47845.222, 47827.683, 47814.632, 47796.263, 47851.582, 47855.702, 47818.741], [25.489, 20.873, 21.726, 12.16, 13.234, 9.246, 16.353, 18.772], [2629.7635382781964, 2045.2386557945254, 1795.755647226253, 2027.053908606063, 1844.4213998141113, 1144.674078918082, 1420.3307039499514, 1986.519542796297], [2418, 2419, 2420, 2421, 2422, 2423, 2424, 2425]], [2, 12069, [90121, 90143, 90155, 90175, 90197, 90221, 90243], [8795.545, 8753.653, 8787.844, 8737.675, 8763.97, 8745.397, 8730.377], [19598.64, 19560.252, 19599.522, 19584.221, 19590.889, 19559.261, 19600.346], [15.345, 14.845, 13.567, 8.512, 8.524, 10.324, 15.365], [674.5185670964931, 2087.1086443679387, 2017.2401956747383, 2132.3756041062115, 1973.6788349057938, 1773.867166807132, 1149.7083994560453], [2433, 2434, 2435, 2436, 2437, 2438, 2439]], [0, 12115, [90524, 90541, 90565, 90589, 90610, 90634, 90655, 90676], [21258.311, 21200.974, 21202.724, 21364.576, 21335.084, 21427.609, 21575.412, 21564.189], [3744.188, 3907.884, 4102.222, 4168.426, 4148.754, 4097.642, 4081.619, 3920.582], [17.367, 17.424, 19.31, 17.816, 14.971, 21.351, 27.73, 15.844], [517.1023496828345, 419.56144075969286, 2909.0517054460624, 987.7969310981123, 1910.0345091318748, 1184.2965226035471, 3491.5316482437556, 1449.714903276236], [2454, 2455, 2456, 2457, 2458, 2459, 2460, 2461]], [4, 12137, [90715, 90741, 90761, 90779, 90793, 90806, 90826], [23890.794, 23962.274, 23982.373, 23988.385, 23943.183, 23959.407, 23996.101], [47941.077, 47851.054, 47785.081, 47726.239, 47580.634, 47587.017, 47590.337], [22.687, 16.312, 17.716, 16.904, 31.219, 29.146, 32.547], [826.063973968106, 1684.767357205421, 758.2235691156501, 1026.9039852198455, 2224.696052462355, 1717.5038224484722, 1607.583695370455], [2463, 2464, 2465, 2466, 2467, 2468, 2469]], [0, 12175, [91086, 91111, 91138, 91161, 91187, 91209], [21203.877, 21133.703, 21182.582, 21264.248, 21280.889, 21266.677], [4056.819, 4207.359, 4056.979, 4047.11, 4116.642, 4136.788], [26.388, 23.141, 16.59, 17.692, 27.033, 32.387], [1050.0136026964954, 603.5088138742806, 738.5858619791192, 825.1380985827016, 1066.741946209213, 781.5494602023531], [2483, 2484, 2485, 2486, 2487, 2488]], [1, 12258, [91669, 91701, 91733, 91773, 91813, 91854, 91895, 91937, 91986, 92030], [15509.329, 15438.742, 15444.033, 15489.448, 15525.413, 15590.086, 15713.876, 15907.499, 16090.372, 16014.743], [16221.445, 16113.993, 16050.232, 15990.273, 15971.013, 15844.241, 15670.064, 15622.594, 15705.289, 15655.252], [16.935, 11.875, 9.477, 11.731, 20.41, 16.268, 26.5, 13.671, 19.162, 20.695], [1085.1097428788307, 2086.0258528852205, 1878.7756273736309, 2346.7225512823675, 1527.905565046143, 1063.6711249101384, 4493.782873356019, 1872.2406922990708, 1646.8925554851448, 711.7858902541886], [2511, 2512, 2513, 2514, 2515, 2516, 2517, 2518, 2519, 2520]], [4, 12262, [91744, 91783, 91822, 91866, 91906, 91950, 91995, 92044, 92095, 92148, 92190, 92224, 92269], [23038.376, 23096.266, 23118.317, 23159.24, 23210.941, 23187.552, 23162.425, 23178.068, 23289.213, 23198.205, 23144.152, 23226.749, 23185.784], [47848.459, 47852.387, 47808.939, 47790.523, 47796.652, 47847.417, 47904.985, 47832.395, 47695.752, 47818.368, 47783.551, 47756.334, 47762.339], [26.233, 25.174, 17.209, 18.708, 37.994, 8.393, 20.006, 18.614, 39.784, 17.67, 22.931, 11.627, 27.968], [751.9515527351986, 1446.6105512213562, 1759.5870294359374, 1647.1596035508303, 858.1064167300975, 1019.8634910433603, 1123.3404367945793, 872.3082878428696, 3775.1903355888257, 1220.6522261522048, 671.5315866906334, 1966.6756315618404, 685.8613824853711], [2513, 2514, 2515, 2516, 2517, 2518, 2519, 2520, 2521, 2522, 2523, 2524, 2525]], [2, 12286, [91807, 91849, 91889, 91931, 91978, 92021], [9183.869, 9251.359, 9209.084, 9089.409, 9094.007, 9038.466], [19370.389, 19341.499, 19301.205, 19182.396, 19288.271, 19227.186], [23.947, 13.081, 16.914, 13.077, 17.469, 19.167], [942.5494366453448, 1674.72837162955, 2166.776625208307, 659.8928522463217, 1167.9793351587505, 789.3724687749706], [2515, 2516, 2517, 2518, 2519, 2520]], [2, 12287, [91848, 91887, 91930, 91976, 92018, 92071, 92129, 92170], [8426.554, 8517.632, 8554.213, 8684.668, 8597.187, 8702.562, 8803.464, 8903.038], [19000.557, 19025.04, 19042.328, 19055.242, 18971.992, 18933.679, 18993.282, 18938.299], [17.023, 16.514, 13.462, 25.617, 17.506, 14.705, 23.353, 33.088], [622.571422308096, 1884.4938547995432, 1251.8169009678998, 3685.647822946788, 683.5412153880927, 1061.6278090020169, 1028.7024081899688, 3784.5553209898712], [2516, 2517, 2518, 2519, 2520, 2521, 2522, 2523]], [0, 12292, [91862, 91902, 91946, 91991, 92040, 92091, 92145, 92184, 92220, 92264, 92297, 92327, 92364, 92396, 92422, 92453, 92486], [21221.779, 21290.397, 21212.987, 21186.411, 21324.582, 21304.086, 21184.618, 21224.132, 21208.801, 21260.383, 21225.036, 21249.183, 21225.717, 21243.696, 21249.884, 21210.028, 21231.343], [2835.39, 2863.294, 2859.742, 2879.008, 2989.859, 2908.953, 2867.727, 2846.535, 2827.401, 2816.562, 2759.274, 2729.537, 2828.939, 2816.863, 2831.261, 2850.021, 2775.792], [17.177, 28.379, 19.827, 12.927, 39.106, 31.856, 13.746, 14.669, 9.454, 13.93, 17.706, 13.41, 10.172, 11.205, 12.769, 14.008, 18.739], [937.2552070264732, 1917.1881689121274, 830.0048675255688, 1035.9781393441751, 3820.3111450350634, 3645.8674386406065, 1209.8288704159233, 1132.112161263285, 893.2942868185909, 1812.9496897281424, 2293.9338772991246, 1462.541694295998, 1744.57801153165, 1920.2104972396496, 1803.6737466502514, 1588.398913192447, 1093.2197707249907], [2516, 2517, 2518, 2519, 2520, 2521, 2522, 2523, 2524, 2525, 2526, 2527, 2528, 2529, 2530, 2531, 2532]], [0, 12295, [91905, 91948, 91993, 92042, 92092], [21891.454, 21923.844, 21751.589, 21760.306, 21742.248], [3040.729, 3041.223, 2952.825, 2979.838, 2898.014], [23.469, 12.015, 22.107, 23.425, 35.237], [1341.6455718398513, 935.9738821473146, 672.0942973968758, 704.6743324562627, 917.4685605974297], [2517, 2518, 2519, 2520, 2521]], [3, 12329, [92231, 92275, 92303, 92335, 92373, 92401, 92428, 92460, 92492, 92524, 92556, 92587, 92615, 92641, 92667, 92691, 92717, 92739, 92768, 92794, 92814, 92848, 92873, 92892, 92912, 92933, 92950, 92976, 93002, 93025, 93048, 93068, 93086, 93111, 93134, 93150, 93173], [33822.809, 33891.132, 33892.775, 33740.387, 33709.662, 33722.981, 33724.389, 33682.777, 33724.447, 33578.817, 33564.242, 33574.94, 33547.04, 33700.876, 33880.755, 33865.15, 33797.649, 33797.12, 33754.077, 33719.247, 33724.157, 33728.991, 33627.058, 33662.777, 33714.209, 33806.216, 33806.794, 33801.288, 33763.322, 33719.216, 33646.916, 33542.85, 33513.58, 33523.147, 33495.446, 33691.119, 33678.331], [45298.662, 45354.087, 45311.018, 45297.076, 45361.873, 45380.183, 45389.52, 45327.621, 45284.127, 45162.931, 45001.28, 45017.683, 45091.577, 45091.245, 45120.991, 45231.555, 45284.506, 45324.632, 45298.289, 45254.379, 45193.904, 45276.709, 45296.593, 45239.594, 45255.826, 45129.127, 45112.732, 45129.742, 45150.663, 45129.765, 45072.938, 45026.094, 44952.232, 44887.264, 44765.226, 44757.085, 44780.991], [33.767, 17.014, 36.087, 18.576, 17.854, 11.33, 18.789, 15.955, 13.475, 14.582, 12.259, 11.021, 12.607, 14.627, 9.475, 10.072, 9.307, 11.62, 20.293, 12.85, 15.483, 9.261, 12.035, 10.648, 9.155, 9.173, 9.601, 7.864, 6.423, 10.35, 15.851, 18.979, 18.288, 10.321, 14.965, 10.265, 9.724], [677.1385357444748, 4745.08251995509, 1260.3720104315607, 1229.8044436467965, 1839.8069652087129, 2310.6083107053987, 1368.33187887946, 1860.0844746118516, 1562.892677143669, 1333.8237708861357, 1572.4640340222247, 1614.569151078894, 2915.165973438142, 1975.866629117652, 2508.614385382627, 2525.045932606744, 2365.1608339596496, 1239.0710876039302, 946.4510263092266, 1996.2038526616282, 1295.6067229005123, 1831.2143743268264, 1663.9565722257553, 1968.9857001550954, 2621.9693262578685, 2586.5735878063115, 2763.124877113847, 2773.433369718887, 1921.3471275387556, 2290.824934465814, 2331.3626858419448, 1820.7317957294113, 4131.819502025407, 2259.741090663007, 1987.042680553336, 1933.6281959379967, 2366.1284112497165], [2524, 2525, 2526, 2527, 2528, 2529, 2530, 2531, 2532, 2533, 2534, 2535, 2536, 2537, 2538, 2539, 2540, 2541, 2542, 2543, 2544, 2545, 2546, 2547, 2548, 2549, 2550, 2551, 2552, 2553, 2554, 2555, 2556, 2557, 2558, 2559, 2560]], [2, 12337, [92072, 92130, 92171, 92210, 92253, 92289, 92317, 92353, 92387, 92415, 92440], [9290.471, 9355.862, 9262.12, 9213.772, 9123.243, 9226.747, 9264.571, 9040.566, 9104.358, 9175.269, 9042.353], [19288.361, 19185.117, 19022.867, 19064.653, 19028.037, 18932.938, 19032.507, 19001.175, 19018.079, 18975.181, 18875.477], [14.999, 24.28, 15.505, 12.496, 28.266, 13.346, 13.304, 34.422, 17.337, 15.089, 12.484], [1059.8930453124012, 1608.4825463871357, 1261.0861329471416, 1163.640622298434, 1169.9296690961246, 1368.0382843771529, 1369.248653061967, 3716.728354298629, 3493.7399891032446, 3267.8721225213294, 431.9179451811917], [2521, 2522, 2523, 2524, 2525, 2526, 2527, 2528, 2529, 2530, 2531]], [0, 12339, [92147, 92187, 92222, 92265, 92299, 92328, 92365, 92397, 92423, 92454, 92488, 92519, 92546, 92577, 92610, 92635], [21846.73, 21835.079, 21838.685, 21842.985, 21763.386, 21747.957, 21648.668, 21706.882, 21688.622, 21721.782, 21663.401, 21651.636, 21582.603, 21580.584, 21524.955, 21598.281], [4267.996, 4355.357, 4450.567, 4480.757, 4525.183, 4483.031, 4506.325, 4487.439, 4439.593, 4350.075, 4263.486, 4201.043, 4317.378, 4493.644, 4534.999, 4527.873], [13.686, 19.081, 12.328, 12.641, 10.116, 8.705, 16.599, 19.853, 20.392, 22.498, 17.192, 28.741, 35.903, 20.1, 24.261, 17.681], [2456.9406234808735, 4069.8587306775553, 3423.367791331998, 2336.070275616668, 2551.464221739421, 3578.203459793823, 3152.5474161733214, 4025.946821413218, 1227.7511265466583, 3004.831674606296, 28520.600509685082, 2791.855678445701, 3911.2879155873825, 1408.2888487701775, 1436.942461520802, 854.1303952438087], [2522, 2523, 2524, 2525, 2526, 2527, 2528, 2529, 2530, 2531, 2532, 2533, 2534, 2535, 2536, 2537]], [0, 12343, [92298, 92329, 92366, 92398, 92424], [21776.867, 21842.472, 21914.627, 21899.806, 21889.78], [3337.622, 3292.265, 3273.509, 3273.055, 3286.483], [15.128, 21.026, 14.497, 32.77, 27.002], [18800.978538525993, 648.4637138385726, 744.375371781013, 1022.2831318457789, 3489.7461332104317], [2526, 2527, 2528, 2529, 2530]], [2, 12365, [92442, 92478, 92510, 92541, 92572], [9504.962, 9694.043, 9642.553, 9683.516, 9653.73], [19141.545, 19010.742, 19100.376, 19057.764, 18957.055], [26.013, 20.678, 15.603, 17.066, 13.45], [891.0980416283799, 777.9028033633322, 1724.0519806716889, 696.2914741406437, 1075.0784106030019], [2531, 2532, 2533, 2534, 2535]], [3, 12447, [93215, 93239, 93264, 93292, 93322, 93347, 93374, 93398], [33672.437, 33631.421, 33691.514, 33769.773, 33811.605, 33826.226, 33927.025, 34010.577], [44711.892, 44706.91, 44555.982, 44568.851, 44585.748, 44583.256, 44638.237, 44632.544], [9.682, 9.0, 9.568, 9.665, 9.931, 13.582, 9.049, 21.154], [2485.5179307118033, 1842.464126421641, 2027.6993313613436, 2464.9807203825326, 2685.963641342088, 3100.876614298496, 2300.671914458538, 2340.126832498311], [2562, 2563, 2564, 2565, 2566, 2567, 2568, 2569]], [0, 12497, [93644, 93679, 93720, 93756, 93803], [21004.859, 21059.52, 21039.128, 21008.213, 21065.151], [3713.105, 3797.497, 3768.612, 3790.964, 3813.581], [33.511, 27.507, 31.341, 22.912, 17.655], [1327.5205285705958, 778.8811594564314, 1231.7300759492227, 1242.3558810748698, 1139.5178520199672], [2581, 2582, 2583, 2584, 2585]], [4, 12511, [93681, 93722, 93760, 93807, 93851, 93894, 93930], [23821.934, 23872.413, 23842.708, 23861.706, 23911.523, 23883.526, 23862.667], [47847.896, 47870.977, 47846.633, 47914.564, 47857.739, 47833.91, 47872.659], [27.856, 11.898, 12.359, 15.017, 33.641, 19.246, 16.422], [1342.141933681291, 1105.88129005352, 932.4154274552538, 935.1565536863309, 889.8377877508188, 1210.3178727212764, 540.5196401966117], [2582, 2583, 2584, 2585, 2586, 2587, 2588]], [4, 12528, [93759, 93806, 93850, 93893, 93927], [23009.355, 22972.241, 22963.2, 23036.945, 22936.973], [47869.039, 47891.223, 47779.985, 47823.785, 47826.077], [14.663, 24.893, 17.465, 17.979, 16.93], [598.1705224191566, 1047.069607396288, 1195.7072390433927, 1041.0549979687326, 1076.8864754118586], [2584, 2585, 2586, 2587, 2588]], [0, 12547, [93891, 93925, 93972, 94013, 94051], [21035.652, 21053.242, 21123.774, 21141.054, 21109.384], [3792.6, 3701.057, 3682.658, 3551.778, 3668.843], [29.574, 26.511, 22.98, 9.051, 26.774], [1273.0310987284365, 2650.135075088489, 3142.970655749242, 109964.10161190074, 1882.0829874100054], [2587, 2588, 2589, 2590, 2591]], [2, 12554, [93955, 94003, 94040, 94080, 94112], [8942.927, 8911.31, 8815.982, 8836.645, 8695.309], [18940.713, 18886.655, 18918.878, 18964.733, 19008.972], [12.557, 14.66, 16.747, 23.312, 29.537], [48359.35190038573, 2443.4040606814474, 1879.7010154689458, 5187.60040795277, 2881.5773634123916], [2589, 2590, 2591, 2592, 2593]], [4, 12557, [93973, 94015, 94054, 94095, 94129, 94166, 94209, 94250, 94292, 94323, 94363, 94396], [22546.386, 22470.879, 22475.261, 22502.988, 22531.995, 22578.575, 22464.686, 22479.137, 22603.986, 22663.743, 22703.407, 22683.655], [46523.741, 46596.418, 46556.949, 46584.618, 46534.67, 46462.64, 46526.952, 46499.348, 46451.146, 46385.4, 46406.322, 46472.297], [15.779, 25.76, 22.243, 20.145, 17.818, 14.15, 19.011, 17.292, 23.104, 26.356, 20.521, 35.516], [626.328259586774, 1168.256401415434, 1527.1213732924941, 1044.880279254658, 1790.0727804755022, 420.8961125932216, 900.3724520710203, 1279.6965465618694, 1293.9767280507658, 2141.4495054848794, 1725.3618932004504, 1516.406010586321], [2589, 2590, 2591, 2592, 2593, 2594, 2595, 2596, 2597, 2598, 2599, 2600]], [3, 12619, [94513, 94552, 94587, 94611, 94642], [33012.859, 32904.149, 32878.571, 32908.259, 32800.791], [45167.745, 45089.782, 45080.128, 45071.104, 44995.246], [13.658, 16.811, 23.056, 19.091, 16.83], [773.8869612128718, 1177.644586700401, 1096.348200931051, 1482.1514193278185, 1619.8204204935382], [2604, 2605, 2606, 2607, 2608]], [2, 12674, [94971, 94996, 95022, 95046, 95066], [9912.294, 9926.409, 9960.619, 9929.407, 9901.966], [19433.417, 19372.026, 19382.852, 19366.486, 19353.874], [37.66, 26.738, 15.363, 17.238, 18.171], [1126.8655651074132, 1508.870102841414, 1846.0588445288317, 1262.2838890471007, 805.1814603414575], [2620, 2621, 2622, 2623, 2624]], [4, 12728, [95419, 95445, 95475, 95500, 95526, 95551, 95580, 95606, 95634, 95667, 95697, 95741, 95782, 95827, 95892, 95957, 96017], [23408.082, 23421.74, 23382.473, 23367.619, 23403.41, 23407.518, 23403.591, 23389.828, 23387.279, 23403.295, 23456.232, 23416.16, 23408.515, 23431.192, 23425.785, 23382.109, 23396.406], [48010.704, 47988.913, 47949.474, 47972.236, 48011.501, 47980.517, 47992.377, 47988.366, 48004.492, 47965.739, 48005.912, 47993.526, 47975.853, 47969.257, 48032.036, 48096.752, 48061.482], [9.536, 12.667, 13.078, 14.144, 16.475, 10.981, 10.907, 11.098, 28.852, 16.748, 13.965, 15.939, 29.417, 16.78, 19.759, 22.512, 19.117], [1503.8645605883216, 2333.207575813061, 1573.7661475342109, 1988.2389920473752, 2061.510812131527, 1721.6543519924442, 1381.1639495193938, 1422.2635132676871, 1131.2801513606241, 2464.0382784090657, 1156.811416967154, 1362.923641388645, 695.232972420047, 922.3316590591857, 1269.3686818705535, 3433.409684594311, 1826.6686231844901], [2637, 2638, 2639, 2640, 2641, 2642, 2643, 2644, 2645, 2646, 2647, 2648, 2649, 2650, 2651, 2652, 2653]], [0, 12734, [95444, 95474, 95498, 95525, 95550, 95579, 95605, 95631], [21805.383, 21890.093, 21983.466, 21866.172, 21959.002, 22001.941, 22005.352, 21963.396], [3327.214, 3380.618, 3436.468, 3519.462, 3389.259, 3452.26, 3207.81, 3018.705], [16.275, 16.377, 17.285, 20.124, 17.776, 18.881, 21.533, 24.077], [868.559047405061, 1002.7963013469761, 953.6063109990596, 7501.4385270688945, 797.9593828679251, 671.1810431494729, 1006.4614778515979, 401.4388424740599], [2638, 2639, 2640, 2641, 2642, 2643, 2644, 2645]], [2, 12774, [95764, 95805, 95867, 95938, 95995, 96068, 96133], [9768.627, 9735.411, 9852.587, 9921.669, 9882.598, 9924.764, 9904.488], [18877.901, 18935.156, 18752.258, 18640.202, 18618.646, 18641.878, 18882.931], [19.663, 21.151, 22.678, 20.773, 15.142, 29.644, 22.235], [1690.536771984345, 1759.7477817273718, 1787.1730904215776, 3277.0403408513234, 3322.877432615438, 2276.5030247735444, 6494.1577274176025], [2649, 2650, 2651, 2652, 2653, 2654, 2655]], [1, 12805, [95873, 95944, 95999, 96072, 96134, 96197, 96262, 96323, 96383, 96432, 96497], [15622.208, 15715.447, 15661.142, 15562.173, 15691.684, 15694.201, 15681.702, 15647.671, 15819.631, 15754.747, 15859.512], [15708.88, 15711.199, 15694.174, 15688.876, 15850.834, 15615.263, 15578.032, 15643.551, 15581.281, 15734.989, 15753.444], [13.791, 21.291, 16.584, 22.654, 25.039, 31.674, 18.934, 21.854, 23.592, 26.83, 9.209], [1902.5435546714014, 1787.4020604263033, 2563.7976450094666, 833.0346561011326, 15792.068540828384, 1207.607648576824, 611.7329349680521, 3795.176248943379, 1463.8661799466452, 4250.522851409496, 59279.475420079856], [2651, 2652, 2653, 2654, 2655, 2656, 2657, 2658, 2659, 2660, 2661]], [1, 12807, [95874, 95945, 96001, 96074, 96135, 96200, 96264, 96324], [15701.362, 15841.198, 15841.705, 15770.273, 15804.279, 15870.987, 15816.507, 15800.084], [16112.409, 16233.197, 16239.672, 16248.488, 16213.949, 16129.654, 16037.519, 16145.941], [29.746, 12.386, 11.706, 14.448, 12.217, 16.871, 25.462, 21.668], [6456.408620758248, 1785.1483291977665, 2263.9282844041845, 1688.5356518871083, 1230.133674461487, 1208.8637880491326, 4517.819559974965, 752.4904360516523], [2651, 2652, 2653, 2654, 2655, 2656, 2657, 2658]], [0, 12822, [96014, 96089, 96151, 96215, 96278], [21792.597, 21654.521, 21705.061, 21650.56, 21568.689], [3830.568, 3885.398, 3839.731, 4045.12, 3951.359], [26.141, 37.157, 21.538, 18.359, 32.166], [4193.205249405523, 3282.455010258096, 6030.22248890567, 24812.875787297915, 4720.467784433055], [2653, 2654, 2655, 2656, 2657]], [0, 12854, [96150, 96214, 96279, 96336, 96394, 96448, 96510], [21654.608, 21711.444, 21731.25, 21730.088, 21613.759, 21682.194, 21754.607], [4526.119, 4487.334, 4470.363, 4477.881, 4543.462, 4535.705, 4521.593], [27.852, 29.927, 19.044, 22.735, 21.468, 13.328, 34.158], [2290.7980007217816, 4024.2319855503283, 5566.171333282305, 3082.8584329592277, 7777.532730644092, 7973.872692297498, 1550.4811030873948], [2655, 2656, 2657, 2658, 2659, 2660, 2661]], [3, 12865, [96218, 96281, 96341, 96399, 96456, 96522, 96577, 96644], [32691.574, 32660.626, 32824.338, 32768.357, 32831.637, 32809.935, 32739.846, 32683.17], [43928.708, 43963.714, 44075.42, 44053.165, 44221.077, 44127.361, 44236.522, 44225.869], [18.802, 25.425, 32.63, 14.447, 8.772, 18.098, 22.649, 19.993], [810.5155172198719, 1501.594081638746, 2009.5010402282255, 303.927925093111, 114252.44974366302, 900.913429538556, 1134.0255516383604, 3104.588322897281], [2656, 2657, 2658, 2659, 2660, 2661, 2662, 2663]], [0, 12897, [96393, 96447, 96509, 96566, 96634, 96696, 96759], [21519.401, 21397.912, 21365.574, 21189.153, 21360.759, 21214.579, 21264.034], [3961.784, 3956.206, 3931.895, 3962.087, 3880.364, 3893.777, 4017.205], [34.959, 35.367, 16.134, 24.671, 21.904, 30.486, 25.157], [4650.247797044938, 635.5555362454621, 970.4643042567444, 1295.6216971357223, 13304.378434973796, 2263.5677641040597, 7576.289416114722], [2659, 2660, 2661, 2662, 2663, 2664, 2665]], [4, 12899, [96513, 96570, 96638, 96700, 96763, 96825, 96872, 96921, 96974, 97029, 97094, 97148], [23435.824, 23426.624, 23428.232, 23410.899, 23420.216, 23445.882, 23374.129, 23426.63, 23423.8, 23446.15, 23423.442, 23396.679], [47967.297, 47962.911, 47957.397, 47958.408, 47990.682, 47984.314, 48002.213, 48008.877, 47971.318, 47951.326, 47987.461, 47972.662], [30.381, 12.54, 21.309, 22.593, 18.959, 12.386, 27.203, 27.84, 2.774, 20.028, 17.897, 25.928], [780.9550611258557, 1177.419275632458, 1026.7071807875745, 700.9753560890978, 535.7419625589583, 1648.463387305333, 997.9251500839803, 897.3603781819141, 367.6615414762084, 722.587410632695, 1285.1755998991996, 1177.4272461077385], [2661, 2662, 2663, 2664, 2665, 2666, 2667, 2668, 2669, 2670, 2671, 2672]], [4, 12900, [96512, 96569, 96637, 96699, 96762, 96824, 96871, 96920, 96973, 97028, 97093, 97147], [22781.751, 22794.487, 22709.157, 22767.163, 22767.262, 22793.94, 22793.972, 22819.233, 22794.806, 22800.365, 22802.238, 22808.837], [46840.738, 46831.16, 46858.344, 46814.118, 46857.084, 46866.758, 46849.605, 46872.512, 46870.827, 46891.259, 46840.475, 46902.589], [18.197, 17.303, 12.544, 21.735, 18.551, 16.908, 16.623, 17.902, 19.218, 17.821, 15.994, 24.01], [919.6978657196352, 1342.2122613231431, 804.3168151872585, 769.1437736291807, 1095.210694521162, 1075.7367932511124, 2205.204681236415, 1584.968465152888, 2087.360384510546, 1378.5936890297103, 1035.9133926533668, 734.9830298711228], [2661, 2662, 2663, 2664, 2665, 2666, 2667, 2668, 2669, 2670, 2671, 2672]], [0, 12914, [96822, 96869, 96917, 96970, 97025, 97089, 97143, 97190, 97230, 97277, 97323, 97376, 97419, 97458, 97493, 97537, 97569, 97607, 97641, 97672, 97703, 97736, 97777, 97813, 97845, 97884, 97917, 97959, 97996, 98029, 98059, 98089], [21501.179, 21430.283, 21447.861, 21341.765, 21271.514, 21271.694, 21268.532, 21243.737, 21318.272, 21306.369, 21334.055, 21318.5, 21326.835, 21349.027, 21335.718, 21346.804, 21370.594, 21247.788, 21316.94, 21273.254, 21276.898, 21248.815, 21245.875, 21211.855, 21253.764, 21218.669, 21291.759, 21266.443, 21301.528, 21284.847, 21226.237, 21275.717], [4388.813, 4516.818, 4428.099, 4338.984, 4394.66, 4438.21, 4425.994, 4466.501, 4443.303, 4419.103, 4422.3, 4459.097, 4429.23, 4440.599, 4463.412, 4438.934, 4451.846, 4433.489, 4424.774, 4419.405, 4421.836, 4437.231, 4433.045, 4400.997, 4423.607, 4404.568, 4399.79, 4433.888, 4421.224, 4442.219, 4471.467, 4403.002], [18.057, 25.888, 31.023, 25.635, 19.601, 20.705, 17.236, 18.449, 15.204, 16.259, 11.669, 11.963, 16.707, 27.841, 14.624, 27.256, 26.631, 20.359, 11.588, 12.735, 11.868, 15.884, 15.253, 16.939, 10.606, 21.039, 14.129, 12.109, 13.524, 13.461, 19.755, 13.303], [18293.13439539181, 2902.9011310371548, 1868.5189132065104, 4564.697148019034, 1160.0261837149324, 1451.4584159989658, 1200.7610429373117, 1678.602984676891, 1736.8443081251899, 2802.072211983511, 2310.527538629359, 2458.1310004450265, 1992.2532374334426, 3540.504094446341, 2003.7591300246945, 1125.0098314238244, 3390.7033250686854, 1437.0881957981605, 2554.5649436772605, 3950.359501975561, 2705.41693172169, 3839.2191069519517, 2024.410002601152, 1336.937555042216, 2344.4488406002333, 691.8304446388324, 2670.149771976517, 2283.3859089490093, 3518.7637822063616, 1602.9739043275908, 1648.2338807701863, 1789.244096458777], [2666, 2667, 2668, 2669, 2670, 2671, 2672, 2673, 2674, 2675, 2676, 2677, 2678, 2679, 2680, 2681, 2682, 2683, 2684, 2685, 2686, 2687, 2688, 2689, 2690, 2691, 2692, 2693, 2694, 2695, 2696, 2697]], [0, 12916, [96568, 96635, 96697, 96761, 96823, 96870, 96918, 96972, 97026, 97090, 97144, 97191, 97231], [21715.676, 21729.539, 21735.51, 21745.393, 21779.427, 21802.699, 21777.025, 21771.572, 21777.243, 21721.439, 21624.287, 21550.268, 21574.903], [3577.719, 3546.553, 3469.632, 3568.907, 3695.226, 3527.031, 3334.184, 3334.525, 3560.174, 3559.928, 3563.244, 3603.599, 3670.519], [35.733, 22.976, 13.822, 15.858, 27.167, 15.843, 20.5, 23.634, 15.417, 29.298, 18.145, 21.247, 26.554], [1618.1250456611883, 1271.4960560884656, 1764.9038019764266, 1512.0052043074618, 1325.0710486937428, 1542.9398872901309, 1708.2667124766353, 1049.3163926876787, 1478.5050423197324, 1320.3336201341538, 511.5308704559229, 1082.887351179046, 4302.886835213087], [2662, 2663, 2664, 2665, 2666, 2667, 2668, 2669, 2670, 2671, 2672, 2673, 2674]], [4, 13012, [97705, 97739, 97780, 97814, 97848, 97885], [23394.77, 23432.063, 23378.232, 23402.349, 23422.031, 23368.1], [47935.199, 47948.56, 47960.703, 47938.167, 47934.868, 47902.271], [33.98, 15.54, 18.539, 21.056, 26.811, 26.434], [860.6173538561857, 818.7495336196803, 1850.549263427373, 1025.5834511336852, 512.4615822951968, 916.8600214875062], [2686, 2687, 2688, 2689, 2690, 2691]], [0, 13040, [97961, 97997, 98031, 98060, 98090, 98121, 98153], [21772.071, 21896.61, 21857.305, 21870.429, 21896.925, 21910.234, 21882.501], [4226.652, 4102.344, 4207.253, 4340.815, 4271.182, 4280.369, 4249.43], [37.033, 29.456, 30.929, 10.953, 21.804, 19.537, 17.468], [4959.654991267018, 720.408449978013, 1462.511931644563, 1218.2023470450163, 2250.9981055633343, 1266.645375419744, 1701.101350565679], [2693, 2694, 2695, 2696, 2697, 2698, 2699]], [0, 13191, [99110, 99147, 99182, 99217, 99264], [21401.967, 21331.309, 21422.671, 21294.582, 21244.876], [4297.989, 4373.822, 4359.052, 4351.142, 4328.287], [24.912, 17.002, 47.238, 11.08, 15.083], [1232.413897533542, 1876.6629092631533, 5211.498717285889, 809.1234428867504, 1174.8813072240846], [2738, 2739, 2740, 2741, 2742]], [1, 13219, [99287, 99331, 99369, 99412, 99446, 99485, 99520, 99556, 99588, 99624, 99658, 99692, 99720, 99751, 99788, 99822, 99857, 99887, 99921, 99958, 99986, 100019, 100057, 100081, 100103, 100129], [15911.006, 15857.13, 15842.112, 15935.018, 15801.106, 15871.158, 16028.47, 15997.834, 15921.001, 16061.227, 16055.312, 15977.626, 15985.373, 16035.123, 16042.797, 16018.772, 16004.951, 16003.629, 15976.328, 16001.801, 16016.118, 16065.136, 16007.908, 16022.428, 16030.661, 15975.916], [16033.214, 16080.43, 16154.825, 16244.419, 16159.981, 16142.716, 16300.856, 16292.401, 16209.073, 16357.857, 16337.479, 16268.746, 16268.392, 16332.999, 16329.059, 16314.121, 16307.902, 16342.708, 16274.685, 16276.526, 16307.564, 16291.477, 16261.373, 16364.068, 16304.565, 16199.127], [27.434, 26.148, 30.359, 28.781, 23.319, 38.822, 12.89, 10.384, 24.206, 20.069, 29.131, 17.155, 14.442, 13.765, 44.088, 13.55, 11.901, 14.145, 19.644, 14.258, 12.22, 12.2, 14.823, 20.773, 27.81, 18.185], [4310.899792614341, 5075.050483488748, 4003.5857760459735, 3015.330639999872, 2268.114466468038, 4401.153129583165, 1366.777319983605, 1423.4950250846819, 994.6982848103249, 1279.2539805886345, 399.34755950339644, 758.2411125455429, 998.3054252312934, 1440.1810976039753, 2014.677919120938, 1425.241276146724, 1138.0667138195606, 817.1513111650542, 506.3413991185686, 1863.7572415308266, 2260.1312079037834, 1006.3262507690171, 447.8938087719086, 2266.414672945202, 1151.2740853259131, 4791.134795781125], [2743, 2744, 2745, 2746, 2747, 2748, 2749, 2750, 2751, 2752, 2753, 2754, 2755, 2756, 2757, 2758, 2759, 2760, 2761, 2762, 2763, 2764, 2765, 2766, 2767, 2768]], [2, 13224, [99283, 99323, 99362, 99409, 99442, 99478, 99516], [9960.248, 10087.529, 10080.67, 10077.684, 10027.995, 10176.244, 10241.002], [18585.317, 18675.187, 18628.094, 18614.023, 18570.464, 18733.365, 18849.216], [28.001, 31.648, 22.659, 25.757, 17.262, 23.658, 31.391], [4040.726007753942, 742.1632580123487, 779.6738483358188, 938.1589164212827, 578.0913091902372, 945.3975428016995, 2499.266702251266], [2743, 2744, 2745, 2746, 2747, 2748, 2749]], [2, 13385, [100596, 100615, 100644, 100672, 100692], [9799.486, 9758.555, 9675.117, 9695.074, 9704.099], [19307.395, 19189.033, 19238.71, 19322.999, 19499.296], [21.637, 22.213, 12.39, 24.127, 21.78], [1527.2045219680733, 1148.9310679019825, 1312.8529402913484, 1483.0169881133545, 1051.2841989729106], [2784, 2785, 2786, 2787, 2788]], [2, 13410, [100779, 100799, 100826, 100853, 100873, 100894, 100915, 100930], [8938.814, 8871.193, 8898.907, 8874.965, 8880.532, 8938.842, 8982.795, 8956.712], [19967.898, 19994.846, 19918.025, 19946.108, 19792.104, 19756.778, 19749.196, 19820.408], [18.484, 15.932, 13.815, 18.838, 11.311, 14.768, 17.7, 17.022], [762.5406480864909, 921.31856522866, 2161.8630417837308, 2060.2807088508066, 62362.85049140362, 1485.2617788514603, 1944.348908398359, 5174.004851948586], [2792, 2793, 2794, 2795, 2796, 2797, 2798, 2799]], [2, 13480, [101306, 101348, 101387, 101436, 101482, 101528], [9236.324, 9155.51, 9186.614, 9264.458, 9290.432, 9114.315], [18769.366, 18767.036, 18850.794, 18876.205, 18881.501, 18776.151], [22.275, 14.842, 18.809, 17.792, 19.105, 12.18], [589.2406626141019, 559.6701751903415, 1378.4555826493602, 1895.6219566190061, 11254.647138842924, 497.56624999408916], [2814, 2815, 2816, 2817, 2818, 2819]], [3, 13487, [101363, 101409, 101456, 101497, 101548, 101597], [33498.48, 33541.04, 33379.523, 33229.099, 33252.35, 33286.532], [45030.795, 45134.051, 45139.289, 45147.322, 45082.06, 45059.981], [21.876, 17.189, 25.91, 19.848, 30.086, 19.444], [1479.442246785914, 1705.2506774483766, 3156.911468380059, 2794.3079121968253, 970.5334891686002, 832.3348187030329], [2815, 2816, 2817, 2818, 2819, 2820]], [0, 13529, [101743, 101783, 101818, 101850, 101884], [21743.03, 21716.402, 21600.852, 21571.29, 21555.687], [3613.401, 3600.894, 3721.113, 3567.154, 3465.695], [29.149, 19.834, 10.855, 22.52, 13.673], [1442.8132989955207, 1287.3267215714277, 85526.92214859264, 2031.4800650080388, 1470.3367821206102], [2824, 2825, 2826, 2827, 2828]], [4, 13530, [101744, 101784, 101819, 101851, 101885], [23423.044, 23576.467, 23456.092, 23442.593, 23359.008], [47899.915, 47896.526, 47954.062, 48041.309, 48048.408], [25.464, 14.495, 15.192, 28.888, 36.614], [1770.347944238728, 544.4771694415466, 803.5279090295983, 985.1797821308513, 1003.2438733459719], [2824, 2825, 2826, 2827, 2828]], [3, 13541, [101852, 101886, 101909, 101949, 101979, 102008, 102035, 102066, 102097, 102124, 102153, 102180, 102210], [32991.531, 32884.973, 32711.164, 32704.906, 32825.872, 32785.73, 32795.953, 32812.257, 32863.118, 32889.763, 32895.644, 32878.766, 32885.051], [44392.794, 44474.686, 44392.366, 44489.381, 44436.222, 44504.341, 44430.607, 44364.446, 44404.599, 44270.7, 44199.923, 44123.858, 44100.574], [16.38, 18.435, 15.228, 20.792, 15.716, 22.231, 20.535, 19.059, 16.263, 21.684, 24.151, 19.489, 31.88], [1283.0897035987018, 1035.4801129254408, 1238.8840448350259, 1180.796909494343, 1052.2882639723362, 1144.1008814041422, 1264.4103583581218, 980.1496324229229, 1661.5388269114537, 1124.7756512910778, 3584.068988060416, 1973.2131288301662, 1343.2354173816195], [2827, 2828, 2829, 2830, 2831, 2832, 2833, 2834, 2835, 2836, 2837, 2838, 2839]], [2, 13544, [101900, 101928, 101969, 101996, 102024], [9162.91, 9196.955, 9217.153, 9343.78, 9161.197], [18794.803, 18827.693, 18863.26, 18826.745, 18886.276], [31.417, 33.195, 22.992, 17.529, 24.608], [2596.367080650962, 1857.1836713993341, 1572.1654301451144, 6790.896999824082, 1172.9686778986963], [2829, 2830, 2831, 2832, 2833]], [2, 13587, [102244, 102275, 102307, 102337, 102366, 102399, 102430], [8455.722, 8508.504, 8528.617, 8505.162, 8530.522, 8538.791, 8537.239], [19181.965, 18980.666, 19071.798, 19039.519, 18983.991, 18992.769, 19015.701], [38.249, 19.483, 39.136, 28.907, 26.439, 23.01, 20.368], [1038.8198558522088, 789.810717000797, 816.2404102836065, 514.1117009886696, 1711.6158189089215, 2842.3372927967885, 935.5709488046588], [2841, 2842, 2843, 2844, 2845, 2846, 2847]], [3, 13663, [102802, 102832, 102865, 102899, 102922, 102960, 102992, 103021, 103050, 103074, 103102, 103132, 103163], [32575.427, 32574.705, 32529.493, 32651.134, 32759.988, 32879.289, 33012.97, 33044.116, 33268.89, 33374.253, 33450.513, 33419.156, 33495.071], [44207.609, 44112.532, 44125.804, 44215.071, 44317.745, 44361.593, 44385.528, 44311.116, 44378.424, 44406.643, 44399.158, 44644.393, 44811.689], [28.352, 41.355, 22.095, 24.934, 22.868, 32.485, 22.927, 22.475, 23.25, 18.239, 17.885, 22.637, 23.758], [3493.1335424427502, 1034.8793046970309, 915.581290217268, 1418.63060739492, 1147.7480313750032, 1562.647736399652, 1188.9934846393382, 1780.220399013528, 3231.6943148397577, 948.5512524441052, 2199.316801947179, 1131.282842690213, 1452.835316303102], [2860, 2861, 2862, 2863, 2864, 2865, 2866, 2867, 2868, 2869, 2870, 2871, 2872]], [1, 13675, [102888, 102912, 102944, 102980, 103010, 103038, 103062, 103091, 103121, 103149], [15675.906, 15642.138, 15644.376, 15665.756, 15660.524, 15731.172, 15739.557, 15617.627, 15628.109, 15679.312], [17022.565, 17007.054, 17030.782, 17018.6, 16995.356, 16967.097, 17043.473, 17013.795, 17024.254, 17009.652], [14.401, 27.986, 28.162, 20.91, 30.913, 25.945, 32.158, 16.831, 19.515, 21.428], [379.8710309213992, 1757.3236920875365, 788.8286200086981, 873.7049304902228, 1355.204346625483, 3534.0238826965965, 639.8976153127611, 447.84409239760004, 817.912645938434, 2539.3166756008536], [2863, 2864, 2865, 2866, 2867, 2868, 2869, 2870, 2871, 2872]], [4, 13715, [103154, 103186, 103212, 103245, 103274], [23298.471, 23290.44, 23296.312, 23276.627, 23220.682], [47697.31, 47635.748, 47562.448, 47542.092, 47631.678], [7.176, 21.778, 13.04, 28.983, 33.103], [345.86198927564874, 2031.1618992753115, 923.7855667274714, 1153.810999057633, 2583.7739081507866], [2872, 2873, 2874, 2875, 2876]], [1, 13724, [103205, 103238, 103265, 103292, 103337, 103376, 103412, 103457, 103505, 103552, 103592, 103637, 103677, 103725, 103768, 103812, 103857], [15662.232, 15665.332, 15723.194, 15662.941, 15660.008, 15642.997, 15599.338, 15559.275, 15571.278, 15616.07, 15666.113, 15644.392, 15647.847, 15587.344, 15643.444, 15663.644, 15595.781], [17049.693, 17000.356, 16991.493, 17013.074, 16947.674, 17057.865, 17059.669, 17097.699, 17008.718, 17032.22, 17014.289, 17050.123, 17021.813, 17101.458, 17087.169, 17057.124, 16981.767], [17.045, 20.401, 14.065, 23.756, 27.009, 19.322, 12.24, 17.631, 20.305, 18.412, 17.923, 13.898, 11.29, 16.719, 15.615, 20.766, 34.646], [692.2087922512981, 1332.4518279463186, 491.2766728732645, 6720.521192046755, 4267.808761526567, 2521.9753898070026, 1449.4330607570928, 2342.0742870985578, 2497.758107065397, 983.4334408453161, 745.7647883914345, 1723.1843066258307, 1825.8040269985536, 2113.939894160398, 1636.1643802673025, 1611.6167186271662, 1089.6459631044795], [2874, 2875, 2876, 2877, 2878, 2879, 2880, 2881, 2882, 2883, 2884, 2885, 2886, 2887, 2888, 2889, 2890]], [3, 13727, [103216, 103250, 103278, 103308, 103348, 103388, 103429], [33421.945, 33437.319, 33444.22, 33458.293, 33560.25, 33487.899, 33511.54], [44803.333, 44819.642, 44895.969, 44912.829, 44920.377, 44931.752, 44931.184], [15.937, 10.548, 14.846, 21.761, 21.969, 27.488, 15.373], [868.611303720868, 46061.34370714455, 804.6049792771132, 1353.1805634124933, 1134.03664382201, 1793.401178183651, 959.3456606300389], [2874, 2875, 2876, 2877, 2878, 2879, 2880]], [2, 13741, [103287, 103328, 103368, 103404, 103451, 103499, 103546, 103582], [8262.438, 8288.418, 8313.427, 8302.554, 8280.286, 8224.969, 8151.929, 8112.252], [19474.242, 19466.194, 19492.418, 19537.399, 19475.653, 19494.202, 19615.831, 19671.935], [15.349, 12.547, 13.06, 11.809, 18.433, 18.975, 12.75, 14.826], [2159.1504831563466, 1767.5396354638126, 1666.7462861859592, 2575.9311695286983, 1975.6567207259839, 4923.065858953086, 1806.5673114426752, 2858.1614740008354], [2877, 2878, 2879, 2880, 2881, 2882, 2883, 2884]], [4, 13755, [103341, 103384, 103425, 103470, 103516, 103563], [23039.977, 23029.96, 23143.348, 23201.505, 23114.782, 23078.718], [47641.883, 47733.883, 47726.434, 47696.115, 47736.336, 47699.007], [20.295, 14.715, 18.121, 24.297, 22.212, 34.133], [1623.652247706528, 2571.610369865828, 2917.019573617317, 2211.124797308469, 1456.0155443931374, 1132.9402791507869], [2878, 2879, 2880, 2881, 2882, 2883]], [3, 13764, [103565, 103609, 103649, 103697, 103741, 103783, 103828, 103873, 103907, 103949, 103992, 104026, 104053, 104095, 104128, 104157, 104194], [33501.693, 33360.514, 33408.327, 33487.189, 33371.731, 33342.841, 33361.978, 33352.789, 33358.438, 33318.602, 33406.237, 33327.042, 33228.393, 33297.333, 33388.225, 33521.858, 33620.359], [44962.316, 44953.103, 44918.753, 44886.393, 44826.529, 44951.104, 44818.208, 44747.178, 44945.752, 44831.57, 44698.741, 44645.946, 44696.687, 44618.036, 44660.08, 44685.493, 44880.799], [34.299, 11.25, 21.135, 18.788, 18.283, 28.214, 29.281, 22.328, 25.601, 31.457, 15.037, 20.055, 22.705, 32.592, 22.402, 23.02, 15.661], [780.7321332897443, 1413.4509522373928, 1499.060356638638, 1243.914910111283, 1328.2605492431312, 928.4544791656203, 1601.4466506732858, 1201.477815942145, 1014.9640834887985, 2747.1658666659478, 941.0810353613876, 970.6599731201366, 1134.5488839866625, 1007.7163775509547, 1078.0433781385445, 931.0425791882491, 797.231928034065], [2883, 2884, 2885, 2886, 2887, 2888, 2889, 2890, 2891, 2892, 2893, 2894, 2895, 2896, 2897, 2898, 2899]], [2, 13773, [103588, 103635, 103675, 103722, 103765, 103807, 103856, 103895, 103928, 103975, 104011], [9732.747, 9707.588, 9766.43, 9736.364, 9767.811, 9739.463, 9665.18, 9580.916, 9584.307, 9593.987, 9706.325], [18683.719, 18650.271, 18499.805, 18613.173, 18472.397, 18629.413, 18549.686, 18617.401, 18570.055, 18643.548, 18726.987], [23.606, 33.819, 16.454, 31.192, 19.519, 27.763, 27.211, 31.789, 14.506, 10.289, 21.777], [1116.0731845050207, 2599.5551514879344, 1232.0080592404292, 2167.6040469194704, 2451.6923083890274, 5424.616947766316, 1159.4980547078221, 1455.3268238452129, 1136.4136194623466, 1257.0916530997167, 1239.7064730422057], [2884, 2885, 2886, 2887, 2888, 2889, 2890, 2891, 2892, 2893, 2894]], [0, 13780, [103603, 103646, 103689, 103736, 103776, 103820, 103865, 103903, 103939, 103984], [21179.667, 21190.7, 21240.54, 21274.202, 21291.016, 21381.729, 21333.115, 21441.084, 21289.423, 21428.944], [3782.993, 3823.276, 3999.111, 4196.386, 4296.181, 4420.776, 4356.549, 4355.326, 4262.46, 4232.512], [19.727, 18.002, 17.064, 21.068, 39.006, 21.869, 14.648, 27.878, 16.957, 25.073], [1903.85049979445, 1404.3159748666242, 1060.6935942172759, 5395.500283297791, 2132.1557580229164, 6499.034553777369, 7044.927421998452, 6975.9175447266825, 15171.387736431574, 9084.981899360972], [2884, 2885, 2886, 2887, 2888, 2889, 2890, 2891, 2892, 2893]], [2, 13800, [103720, 103763, 103804, 103852, 103891, 103925, 103974, 104009, 104040, 104077, 104110, 104144], [9034.701, 9036.504, 9102.498, 9091.197, 9101.982, 9235.177, 9239.018, 9182.087, 9167.875, 9080.2, 9137.304, 9069.303], [19269.791, 19257.898, 19212.584, 19172.876, 19187.14, 19198.498, 19087.27, 18999.975, 18964.849, 19040.578, 19016.34, 19007.698], [13.592, 15.932, 18.497, 21.691, 18.236, 17.748, 21.52, 15.361, 17.211, 15.884, 14.824, 25.851], [1647.1862334789403, 906.7293927200429, 634.8106397404027, 1023.8175911434643, 1359.3477838419353, 1593.6920987182357, 1286.7654732237856, 1532.2531375202207, 1020.4929736442524, 1099.1213095917647, 990.350095703735, 510.3284711687284], [2887, 2888, 2889, 2890, 2891, 2892, 2893, 2894, 2895, 2896, 2897, 2898]], [4, 13805, [103691, 103738, 103780, 103823, 103868, 103905, 103944, 103987, 104024], [23047.345, 23033.649, 23019.803, 23105.343, 23070.215, 22993.373, 23108.701, 23122.071, 23016.255], [47812.93, 47738.23, 47828.484, 47755.713, 47733.862, 47703.299, 47784.703, 47757.135, 47850.57], [21.202, 30.352, 11.954, 20.612, 34.62, 22.782, 32.094, 10.355, 13.592], [709.1879901965099, 1872.7642085726914, 375.5346684393846, 14395.370087510997, 2524.2018646768756, 1396.8905867622657, 928.0213708515893, 45874.85128116273, 455.54886210294273], [2886, 2887, 2888, 2889, 2890, 2891, 2892, 2893, 2894]], [1, 13823, [103897, 103934, 103979, 104014, 104043, 104084], [16034.451, 16106.935, 16114.786, 15966.967, 16127.996, 16020.127], [16330.959, 16251.701, 16266.706, 16316.716, 16304.318, 16366.09], [26.184, 34.578, 30.919, 18.594, 26.236, 25.628], [1685.3596003316006, 1978.9242721274277, 1421.6112010856057, 359.8396993863473, 461.0613615015496, 786.3539939115719], [2891, 2892, 2893, 2894, 2895, 2896]], [4, 13825, [103942, 103986, 104023, 104049, 104089], [22609.319, 22805.205, 22698.034, 22683.593, 22626.399], [47178.588, 47098.377, 47071.755, 47039.721, 47198.949], [43.887, 13.77, 17.243, 25.896, 15.706], [722.0644878962163, 2084.615306105642, 1884.4280064588743, 1222.1669648178136, 599.8693731995007], [2892, 2893, 2894, 2895, 2896]], [3, 13826, [103906, 103948, 103991, 104025, 104052, 104094, 104127, 104156, 104193], [32660.089, 32672.66, 32670.163, 32652.705, 32641.809, 32666.573, 32686.759, 32693.724, 32721.331], [44357.608, 44318.777, 44318.296, 44339.109, 44346.176, 44324.25, 44313.737, 44338.411, 44368.356], [25.269, 14.58, 11.298, 17.253, 13.296, 11.38, 15.319, 21.97, 16.013], [1110.79474260132, 1648.374178518723, 1392.7950027135678, 1153.5944342831078, 901.0746743896109, 1529.8359096714444, 1547.9376557332203, 833.5075207504115, 2027.2674114062745], [2891, 2892, 2893, 2894, 2895, 2896, 2897, 2898, 2899]], [1, 13843, [104114, 104148, 104178, 104212, 104233, 104259, 104294, 104328, 104355, 104381, 104410, 104442, 104471, 104509, 104528, 104554, 104585, 104609, 104633, 104662, 104692], [15670.635, 15689.689, 15707.591, 15662.517, 15699.098, 15654.307, 15648.448, 15640.535, 15652.241, 15645.49, 15635.636, 15660.625, 15615.209, 15624.996, 15670.856, 15672.306, 15652.565, 15664.001, 15668.158, 15631.659, 15599.465], [17043.751, 17047.303, 17047.567, 17038.217, 17030.933, 17034.78, 16996.829, 17063.993, 17020.143, 17021.366, 17037.734, 17080.346, 17043.127, 17041.859, 17018.631, 17043.163, 17034.257, 17034.376, 17036.819, 17041.591, 17021.975], [25.455, 17.783, 15.603, 17.346, 20.904, 14.562, 15.995, 11.555, 16.504, 27.946, 10.988, 23.233, 18.918, 20.707, 22.77, 10.068, 19.151, 13.103, 12.544, 16.023, 30.305], [1056.8107686570297, 1586.678712118401, 2150.6755919642774, 1928.0905169184175, 1724.7770525041387, 2144.793381013895, 2434.2524566667375, 1627.3381576183992, 1413.9617703454744, 1174.9296437395617, 1136.7406004931402, 1349.3685815076426, 1336.6047718040702, 2099.9610481617833, 1877.258686021901, 51601.839027159185, 1543.6507746908821, 2139.9049112716375, 2286.294358298242, 1126.9192921148779, 720.4285006300684], [2897, 2898, 2899, 2900, 2901, 2902, 2903, 2904, 2905, 2906, 2907, 2908, 2909, 2910, 2911, 2912, 2913, 2914, 2915, 2916, 2917]], [0, 13845, [104121, 104154, 104188, 104216, 104240, 104267, 104304, 104337, 104361, 104389, 104419, 104452, 104483, 104514, 104535, 104559], [21698.412, 21705.089, 21777.491, 21828.315, 21906.105, 21694.529, 21661.386, 21659.396, 21556.374, 21627.98, 21644.935, 21687.558, 21618.805, 21672.16, 21632.324, 21474.997], [4253.13, 4322.233, 4236.023, 4333.992, 4366.442, 4295.733, 4280.053, 4338.481, 4234.719, 4187.853, 4415.561, 4419.946, 4463.514, 4521.421, 4587.828, 4608.707], [25.997, 14.999, 18.04, 21.326, 22.308, 20.638, 8.676, 18.338, 17.598, 18.327, 12.397, 21.978, 21.955, 23.976, 16.319, 13.115], [1618.3255175627046, 1563.2584547699794, 1901.042857167154, 3772.3586304760474, 797.2847061529679, 689.2604791950977, 1052.8456564297205, 1800.5418297652109, 1121.9993142635553, 1551.118127256198, 1154.817952088966, 1595.7167854272948, 1301.245632530413, 1716.4969532553712, 1185.0886911759874, 595.9783076944698], [2897, 2898, 2899, 2900, 2901, 2902, 2903, 2904, 2905, 2906, 2907, 2908, 2909, 2910, 2911, 2912]], [4, 13855, [104241, 104269, 104305, 104338, 104362], [24139.865, 24145.205, 24131.25, 24146.076, 24154.874], [48205.558, 48209.258, 48207.878, 48196.648, 48220.008], [10.755, 16.668, 17.528, 15.174, 15.422], [1267.7078617358818, 1176.716211573193, 1517.125137794458, 2406.262280831973, 1490.7379187605923], [2901, 2902, 2903, 2904, 2905]], [3, 13863, [104273, 104309, 104341, 104367, 104391, 104424], [33676.635, 33742.792, 33703.362, 33782.661, 33737.641, 33662.246], [44789.541, 44682.756, 44613.917, 44548.498, 44699.973, 44592.323], [38.095, 16.69, 22.054, 26.871, 26.504, 28.604], [2153.678345981916, 654.7707820372449, 1539.1641644836461, 757.2318543784127, 1061.6646513971396, 1899.484488886922], [2902, 2903, 2904, 2905, 2906, 2907]], [3, 13885, [104488, 104519, 104540, 104564, 104592, 104614], [32708.366, 32679.719, 32668.349, 32620.791, 32623.001, 32641.156], [44301.624, 44321.737, 44348.986, 44341.44, 44344.002, 44353.11], [29.228, 20.928, 18.102, 17.51, 11.718, 14.94], [705.0105438803092, 1272.045239369865, 1265.0299708424932, 955.5118703559594, 754.0115365936053, 856.6017310365911], [2909, 2910, 2911, 2912, 2913, 2914]], [4, 13890, [104536, 104561, 104590, 104612, 104640, 104670, 104698, 104717, 104741, 104755, 104772], [22801.164, 22825.23, 22802.842, 22840.598, 22756.345, 22851.656, 22770.589, 22829.749, 22725.218, 22822.334, 22829.43], [47158.636, 47181.158, 47161.946, 47147.143, 47163.216, 47167.994, 47158.341, 47251.551, 47189.285, 47214.279, 47132.534], [15.654, 14.679, 10.797, 18.804, 15.615, 15.268, 11.87, 30.286, 26.717, 11.181, 22.679], [1318.08032645599, 1643.878147554731, 1065.0174139156666, 872.9782998222993, 1178.0840579504895, 1006.3155164348289, 1873.8421495979949, 2293.1247761678865, 562.0368325126067, 418.14284358774995, 1158.4191952097833], [2911, 2912, 2913, 2914, 2915, 2916, 2917, 2918, 2919, 2920, 2921]], [3, 13960, [105175, 105203, 105231, 105263, 105298, 105335, 105376, 105408, 105444, 105485, 105526, 105576, 105616, 105664, 105710, 105757, 105796, 105840], [32849.993, 32938.018, 32813.134, 32845.797, 32837.045, 32953.774, 32942.387, 32885.988, 32929.392, 33007.349, 32979.618, 32907.329, 32930.44, 33015.418, 32932.492, 32922.225, 32697.644, 32888.531], [44020.09, 44019.464, 44003.203, 44032.911, 44029.167, 44017.086, 43951.916, 43992.045, 44046.136, 44271.551, 44293.756, 44293.632, 44403.111, 44392.799, 44345.993, 44266.022, 44337.379, 44392.62], [17.299, 33.549, 31.566, 19.438, 12.216, 11.903, 17.342, 16.813, 14.673, 21.568, 20.859, 21.404, 21.766, 24.371, 14.709, 17.016, 20.056, 7.103], [448.5835945513794, 1516.9028355799178, 1478.503529352839, 1206.5112910187413, 3108.1953008348464, 2283.7507001594267, 1233.7051383655494, 2514.355466061987, 901.7947951631938, 1498.2132397774615, 1356.610629190623, 1253.2161583653485, 1096.0311550126905, 1911.9122447197087, 2056.497355125693, 866.3666213277307, 1442.8699281121278, 57872.308990513346], [2940, 2941, 2942, 2943, 2944, 2945, 2946, 2947, 2948, 2949, 2950, 2951, 2952, 2953, 2954, 2955, 2956, 2957]], [0, 14004, [105480, 105521, 105565, 105612, 105656, 105707], [21592.326, 21366.265, 21568.233, 21547.037, 21694.48, 21556.159], [3720.28, 3729.452, 3711.884, 3837.469, 3804.586, 3836.429], [21.886, 22.271, 35.479, 18.983, 26.029, 17.662], [707.5036310170941, 808.9952099443801, 8533.388522430285, 920.4684885486867, 1091.489572478426, 603.0461512061868], [2949, 2950, 2951, 2952, 2953, 2954]], [1, 14017, [105645, 105697, 105742, 105783, 105823, 105869, 105907], [15474.024, 15419.948, 15559.52, 15461.229, 15386.607, 15405.985, 15459.955], [16327.813, 16443.39, 16332.831, 16348.776, 16430.675, 16393.761, 16331.684], [20.019, 37.697, 40.884, 18.573, 15.975, 20.523, 25.678], [11819.786959948937, 569.257090503979, 1993.2500838664828, 13696.441944453418, 13492.217297581868, 1230.902965858374, 4122.9031202056985], [2953, 2954, 2955, 2956, 2957, 2958, 2959]], [0, 14034, [105793, 105835, 105880, 105918, 105947, 105978, 106002, 106026, 106051, 106070], [21845.663, 21847.38, 21947.137, 21949.675, 21862.588, 21863.708, 21798.035, 21810.887, 21977.226, 21936.262], [4061.958, 4106.274, 4087.57, 4231.575, 4183.112, 4131.555, 3930.355, 3824.48, 3808.83, 3758.635], [20.103, 14.541, 16.309, 13.657, 12.627, 13.849, 29.29, 27.357, 24.344, 23.016], [960.612629298704, 1024.6319532896987, 1167.4374950874005, 873.0210474850996, 1429.4397800320962, 1886.506710174251, 1047.1709444247886, 938.0932145957782, 914.1319811809211, 1163.370591386651], [2956, 2957, 2958, 2959, 2960, 2961, 2962, 2963, 2964, 2965]], [1, 14068, [106156, 106180, 106203, 106230, 106249, 106270, 106288, 106311, 106333, 106355, 106377, 106399, 106427, 106442, 106461, 106479, 106497, 106512, 106528, 106543, 106559, 106578, 106593, 106609, 106635, 106661], [15518.274, 15645.576, 15636.912, 15688.44, 15655.937, 15644.378, 15671.404, 15663.173, 15661.694, 15636.752, 15641.141, 15610.142, 15617.341, 15702.069, 15681.981, 15585.798, 15664.188, 15658.959, 15647.802, 15728.325, 15615.744, 15740.765, 15670.899, 15677.428, 15674.177, 15762.302], [17013.58, 17052.571, 17053.914, 17044.549, 17024.8, 17120.74, 17048.33, 17046.56, 17033.336, 16979.759, 17032.161, 17014.783, 17032.088, 17053.632, 17034.004, 17025.906, 17041.616, 17047.782, 16990.626, 17037.685, 17001.999, 17017.531, 17072.564, 17083.515, 17004.01, 17020.907], [25.661, 16.885, 24.692, 23.192, 22.884, 25.632, 28.393, 18.573, 16.806, 31.973, 22.358, 25.521, 23.186, 31.373, 24.0, 26.31, 30.425, 25.645, 31.686, 26.251, 21.008, 46.689, 24.43, 23.656, 31.894, 32.395], [1061.0483731006022, 1831.70131205468, 2252.852863653043, 1133.309672585382, 568.4174719104819, 1832.8633967213286, 1244.7308155482717, 1663.9789716214464, 1472.508846167414, 1125.1455801706513, 1107.437264384418, 1116.0507379544604, 1298.2572091131233, 1999.872532697448, 1901.4339071793024, 934.3140926308108, 2899.22147459511, 1930.622710697872, 902.7754183590058, 1265.7884836259343, 1867.7517147959377, 3896.01627498201, 1622.9861213487036, 1256.824532335954, 1898.6361816548356, 1074.8364393336294], [2969, 2970, 2971, 2972, 2973, 2974, 2975, 2976, 2977, 2978, 2979, 2980, 2981, 2982, 2983, 2984, 2985, 2986, 2987, 2988, 2989, 2990, 2991, 2992, 2993, 2994]], [0, 14070, [106185, 106211, 106236, 106253, 106275, 106295, 106316, 106337, 106361], [21865.769, 21863.262, 21846.263, 21855.012, 21835.639, 21856.467, 21822.563, 21870.004, 21848.927], [4333.188, 4353.293, 4234.887, 4254.584, 4321.77, 4282.046, 4315.26, 4353.419, 4317.639], [35.9, 25.149, 25.928, 27.004, 22.528, 26.536, 17.4, 18.389, 19.498], [1998.223488733682, 1141.6097264485916, 2668.590943761865, 2516.3070015935423, 1211.1786792623454, 649.8859190898364, 1456.9926699988564, 905.4664948071685, 2328.18556531701], [2970, 2971, 2972, 2973, 2974, 2975, 2976, 2977, 2978]], [0, 14073, [106209, 106235, 106252, 106274, 106294, 106315, 106336, 106360, 106380], [21118.179, 21262.157, 21291.87, 21281.237, 21362.432, 21369.361, 21327.315, 21479.389, 21450.568], [3520.33, 3585.577, 3801.291, 3643.199, 3581.588, 3576.9, 3577.757, 3492.91, 3599.685], [19.218, 11.181, 20.794, 27.126, 19.358, 24.313, 13.305, 17.31, 25.929], [12877.741078459603, 981.6440157397489, 2059.2058815120304, 1043.8145882266247, 1468.7564383335678, 1421.8977447686907, 1037.9080380795958, 1251.1029992751505, 1554.7828562809777], [2971, 2972, 2973, 2974, 2975, 2976, 2977, 2978, 2979]], [0, 14092, [106405, 106433, 106445, 106464, 106481, 106499, 106518, 106532, 106546, 106563, 106583, 106595, 106613], [21862.444, 21780.712, 21902.788, 21837.844, 21809.556, 21766.462, 21819.649, 21842.761, 21759.912, 21802.437, 21821.034, 21814.905, 21792.666], [4344.899, 4316.711, 4347.796, 4331.14, 4322.488, 4358.428, 4372.858, 4338.475, 4340.681, 4330.707, 4364.25, 4363.695, 4390.734], [14.723, 17.055, 24.61, 22.112, 28.327, 20.617, 18.818, 7.492, 24.764, 22.77, 21.867, 22.9, 25.148], [2170.1627807914056, 1427.256597143822, 1052.5086263075627, 1072.1610125600607, 3697.955496000338, 1300.6366508332271, 1424.355661444662, 475.374778800323, 2095.972544532519, 1256.0747600300288, 2886.318587730661, 1165.72166170815, 1124.5686192331004], [2980, 2981, 2982, 2983, 2984, 2985, 2986, 2987, 2988, 2989, 2990, 2991, 2992]], [1, 14124, [106685, 106708, 106737, 106767, 106799, 106828, 106857, 106887, 106912], [15810.556, 15818.042, 15891.568, 15852.033, 15731.205, 15611.713, 15674.001, 15572.284, 15542.363], [16769.407, 16641.836, 16545.029, 16675.583, 16542.156, 16540.321, 16492.333, 16399.06, 16419.176], [26.926, 17.606, 18.822, 34.879, 9.954, 22.989, 22.761, 25.019, 27.238], [13434.652691545922, 1750.7640024747236, 1570.133707879478, 1114.7241420418222, 1191.7402078542668, 980.4088454182075, 1533.4013450835005, 924.7684708454904, 809.6910788359227], [2995, 2996, 2997, 2998, 2999, 3000, 3001, 3002, 3003]], [2, 14129, [106733, 106762, 106793, 106826, 106854, 106884, 106908, 106932], [9520.964, 9488.938, 9541.96, 9592.939, 9512.758, 9427.068, 9370.352, 9531.116], [19356.43, 19174.607, 19079.782, 19083.703, 19114.532, 18998.876, 19028.455, 19111.475], [24.54, 27.889, 16.139, 13.737, 22.564, 20.012, 14.669, 17.469], [740.3505203291586, 1161.150018045324, 1615.7737337100375, 1935.4748791047048, 1825.2702043080412, 1818.5244872778674, 1734.9076331894466, 1707.790225463222], [2997, 2998, 2999, 3000, 3001, 3002, 3003, 3004]], [1, 14131, [106740, 106769, 106798, 106830, 106859], [16060.239, 15962.085, 15724.262, 15878.323, 15938.915], [15684.641, 15696.002, 15658.699, 15627.181, 15798.237], [25.618, 21.101, 21.118, 21.103, 26.947], [1289.631553792037, 1935.3476208856714, 1159.255183194151, 2776.891916437978, 4044.58686297725], [2997, 2998, 2999, 3000, 3001]], [1, 14148, [106913, 106935, 106954, 106976, 107001, 107028, 107049, 107084, 107116, 107142], [15752.639, 15815.008, 15778.64, 15826.939, 15729.182, 15676.862, 15716.838, 15651.07, 15645.942, 15644.424], [15720.538, 15710.162, 15736.036, 15681.025, 15698.366, 15734.859, 15627.387, 15701.261, 15741.526, 15732.246], [24.256, 17.499, 18.978, 18.231, 14.1, 18.923, 18.268, 14.396, 35.522, 21.097], [3238.216652212931, 1820.002231777699, 1478.5431816630107, 1635.0547467124734, 1172.9255283006316, 2946.9683016966674, 1927.6757799010484, 1077.5564745784193, 2513.233118204151, 1616.1154286216122], [3003, 3004, 3005, 3006, 3007, 3008, 3009, 3010, 3011, 3012]], [1, 14168, [107143, 107167, 107187, 107205, 107227, 107246, 107263, 107282, 107301, 107320, 107337, 107355, 107373, 107401, 107425, 107453, 107487, 107518, 107551, 107579, 107613, 107647, 107685, 107723, 107754, 107792, 107823, 107852, 107882, 107913, 107943, 107979, 108011, 108048, 108078, 108102, 108129, 108138, 108169, 108192, 108208, 108228, 108256, 108278, 108303, 108328, 108352, 108376, 108406, 108440, 108476, 108511, 108563, 108613, 108657, 108699, 108738, 108776, 108816, 108842, 108877, 108904, 108932, 108962, 108990, 109017, 109046], [15616.029, 15597.922, 15609.416, 15691.203, 15650.352, 15632.2, 15712.084, 15598.031, 15669.343, 15664.644, 15628.353, 15675.018, 15663.937, 15675.389, 15636.778, 15639.335, 15653.78, 15664.707, 15664.819, 15647.069, 15607.613, 15658.811, 15661.776, 15658.566, 15667.455, 15651.354, 15668.613, 15672.837, 15629.095, 15623.084, 15653.48, 15648.683, 15647.271, 15634.347, 15633.06, 15609.026, 15617.326, 15670.229, 15670.773, 15698.032, 15662.119, 15636.778, 15637.056, 15650.718, 15655.643, 15664.255, 15657.819, 15670.621, 15646.144, 15670.052, 15646.198, 15644.596, 15663.719, 15623.082, 15661.686, 15650.705, 15651.46, 15664.028, 15718.913, 15706.214, 15698.174, 15664.4, 15663.4, 15659.947, 15664.528, 15662.863, 15658.229], [17039.68, 17073.55, 17014.142, 17018.124, 17019.037, 17008.358, 17092.791, 16997.02, 17021.841, 17020.126, 17027.389, 17009.264, 17013.848, 16999.914, 17013.465, 17011.323, 17020.385, 17009.381, 17002.495, 17013.596, 17053.731, 17058.423, 17036.044, 17023.215, 17012.923, 17020.179, 17023.223, 16999.88, 16968.841, 17017.094, 17019.639, 17024.232, 17016.939, 17010.536, 16951.308, 16957.551, 17012.148, 17023.714, 17005.144, 17033.054, 16997.44, 17014.32, 17055.094, 17007.185, 17011.469, 17005.2, 17021.029, 17005.254, 17018.751, 16947.596, 17013.335, 16949.315, 17043.754, 17019.144, 17005.258, 17021.438, 17001.772, 17018.065, 17033.933, 17049.734, 17022.992, 17016.664, 17017.867, 17023.598, 17026.666, 17020.416, 17040.452], [20.534, 38.386, 26.118, 34.262, 26.928, 28.546, 39.213, 20.861, 23.018, 24.062, 14.05, 14.02, 12.867, 9.004, 13.641, 8.167, 10.277, 13.501, 8.033, 15.1, 23.481, 20.245, 19.244, 11.017, 14.187, 12.287, 18.053, 11.424, 11.654, 12.485, 17.273, 16.211, 11.821, 17.127, 12.944, 7.867, 6.252, 8.046, 14.522, 13.597, 11.871, 11.039, 12.086, 10.662, 11.527, 9.916, 12.574, 9.533, 14.902, 20.443, 16.805, 37.844, 14.123, 14.625, 14.5, 14.434, 12.848, 13.707, 26.077, 32.702, 22.363, 10.237, 9.545, 14.969, 13.682, 15.995, 23.491], [1216.4222433928937, 962.6179602804403, 1482.9412412434458, 833.0993146107872, 605.2192306679663, 854.9445365150216, 1843.6729419113528, 719.3352890364505, 1018.8293670470898, 1982.8339407974609, 1770.3880879616067, 2799.7956451633113, 2116.25479309139, 2320.0639047443296, 1956.010502987592, 1697.8354622405534, 2101.139351367845, 1912.2845785186864, 2237.05023117406, 1708.352987868216, 1023.9011473240198, 1183.7285437462515, 825.3593632703214, 1809.2108951390362, 1342.6109702158878, 1338.0002193222815, 1316.6507182962596, 2962.8862404981433, 2099.2816155818477, 1434.093690968588, 2369.654587537623, 1548.8807805028187, 2184.391856201628, 1472.1696283981996, 2938.940933094328, 4546.583203806464, 2840.7163622552303, 3132.9373130694107, 1615.1706870246596, 1609.2477284987426, 1623.0168175153558, 2217.931777022899, 1457.9715222046127, 1652.255455540562, 1546.0143439507278, 2328.082855178764, 1624.8698460182611, 1916.2383969936293, 1633.2536160088036, 3203.1384572890443, 1522.8626091596448, 1717.4955007902424, 1192.9428360451711, 2095.420886742426, 2184.683680013602, 2107.937811340203, 2194.1244834472886, 1444.7037251294437, 2091.5692589819178, 2770.252366194369, 3865.4349270592634, 2422.1623738961675, 1832.2781901044284, 2752.6770778901687, 1729.3386112501912, 1345.7922683405168, 1295.1543674704226], [3012, 3013, 3014, 3015, 3016, 3017, 3018, 3019, 3020, 3021, 3022, 3023, 3024, 3025, 3026, 3027, 3028, 3029, 3030, 3031, 3032, 3033, 3034, 3035, 3036, 3037, 3038, 3039, 3040, 3041, 3042, 3043, 3044, 3045, 3046, 3047, 3048, 3049, 3050, 3051, 3052, 3053, 3054, 3055, 3056, 3057, 3058, 3059, 3060, 3061, 3062, 3063, 3064, 3065, 3066, 3067, 3068, 3069, 3070, 3071, 3072, 3073, 3074, 3075, 3076, 3077, 3078]], [0, 14170, [107088, 107123, 107148, 107172, 107192, 107209, 107232], [21577.4, 21696.536, 21739.252, 21790.265, 21794.336, 21832.589, 21815.841], [4146.363, 4274.833, 4315.054, 4358.415, 4344.176, 4370.318, 4363.807], [11.622, 29.798, 23.874, 20.218, 28.391, 23.981, 24.414], [59066.780048944674, 4218.1989884806835, 1291.247937050146, 1063.0970670765494, 1250.9242207700265, 871.158294292465, 1217.455442011168], [3010, 3011, 3012, 3013, 3014, 3015, 3016]], [2, 14184, [107242, 107259, 107280, 107297, 107315], [9232.171, 9396.846, 9340.031, 9303.466, 9343.31], [19543.122, 19490.326, 19506.861, 19555.984, 19584.024], [22.048, 20.62, 16.649, 36.28, 26.247], [819.1103405879363, 1204.7120914483842, 1638.971922219177, 1660.6283379973029, 2361.522479893559], [3017, 3018, 3019, 3020, 3021]], [0, 14187, [107270, 107287, 107308, 107328, 107342], [21708.634, 21816.039, 21801.758, 21781.854, 21758.473], [4352.695, 4351.569, 4349.95, 4346.518, 4326.781], [26.318, 25.182, 24.912, 20.916, 22.705], [1084.5051444856188, 1385.1818303298107, 1615.2971807036354, 2200.0428215280635, 1291.7641211419411], [3018, 3019, 3020, 3021, 3022]], [2, 14204, [107397, 107421, 107448, 107480, 107513, 107546, 107575, 107608], [9144.031, 9168.687, 9144.267, 9122.563, 9142.048, 9112.62, 9161.917, 8991.616], [19693.873, 19674.199, 19686.265, 19669.999, 19645.281, 19710.361, 19712.326, 19686.681], [30.132, 29.271, 23.028, 22.559, 41.212, 14.557, 12.236, 31.868], [3104.2478534310603, 1231.6076158282763, 881.7471356631461, 570.5801687058351, 547.8014012621283, 1028.8522127648462, 565.5373711041633, 2385.0924147960595], [3025, 3026, 3027, 3028, 3029, 3030, 3031, 3032]], [2, 14236, [107682, 107720, 107750, 107786, 107819, 107848, 107877, 107909, 107939, 107976], [9143.904, 9117.914, 9133.552, 9147.97, 9116.88, 9098.854, 9116.092, 9116.81, 9067.891, 9056.763], [19730.499, 19662.123, 19717.454, 19683.437, 19700.385, 19704.918, 19741.705, 19588.424, 19691.903, 19660.035], [18.368, 22.914, 22.694, 17.183, 19.043, 20.414, 20.67, 25.771, 19.76, 18.691], [1029.0390980672298, 627.6393240995236, 733.1523523955389, 1015.2680215343272, 1482.5307558114257, 1033.0281323153558, 896.1037505335019, 8203.35217429822, 990.4252100678693, 797.8139943560174], [3034, 3035, 3036, 3037, 3038, 3039, 3040, 3041, 3042, 3043]], [0, 14249, [107797, 107826, 107856, 107885, 107919, 107947, 107986, 108022, 108056], [21090.588, 21143.412, 21096.271, 21047.122, 21043.678, 21059.131, 21106.94, 21147.756, 21140.617], [3148.802, 3220.422, 3245.064, 3269.045, 3231.684, 3083.987, 2965.901, 2956.573, 2939.567], [18.963, 18.073, 11.964, 18.454, 15.587, 24.844, 9.653, 16.936, 21.567], [654.4039113394307, 1219.7832061934985, 1085.2361050555057, 1459.163803012359, 815.1674750953862, 1099.1387533782085, 707.7607990582859, 1003.6795499272682, 415.40323639049024], [3037, 3038, 3039, 3040, 3041, 3042, 3043, 3044, 3045]], [0, 14306, [108260, 108283, 108305, 108332, 108355, 108379, 108408, 108447, 108480, 108522, 108573, 108620], [21799.766, 21791.052, 21800.348, 21769.751, 21771.994, 21764.372, 21730.04, 21777.289, 21792.0, 21748.216, 21772.622, 21760.079], [3339.639, 3409.8, 3324.701, 3359.055, 3424.372, 3410.177, 3474.083, 3361.671, 3340.399, 3345.285, 3365.008, 3334.438], [13.192, 19.166, 20.169, 28.226, 31.316, 27.97, 32.261, 13.268, 25.067, 39.748, 16.506, 26.04], [1051.2941388881259, 929.9175789102319, 466.3306771288218, 1211.742519523399, 670.9058927427502, 1871.448075572341, 1354.0398442246017, 802.5628022337081, 2916.13033923289, 2931.2672581317643, 741.99346368955, 994.8294755591862], [3054, 3055, 3056, 3057, 3058, 3059, 3060, 3061, 3062, 3063, 3064, 3065]], [2, 14308, [108300, 108325, 108349, 108372, 108403], [8952.906, 8988.236, 9081.267, 9087.572, 9121.327], [19074.756, 19079.312, 19039.281, 19013.317, 18997.37], [13.533, 14.345, 13.951, 17.852, 14.015], [1543.3230209768847, 1402.7512711772, 1797.5126474257963, 1531.6013805035273, 1505.1485174801492], [3056, 3057, 3058, 3059, 3060]], [2, 14336, [108435, 108470, 108507, 108556, 108605], [8791.611, 8775.817, 8860.292, 8819.563, 8810.607], [19578.76, 19567.657, 19596.566, 19651.751, 19611.474], [23.094, 25.085, 26.884, 25.886, 16.473], [727.2200185580793, 942.2020978935707, 993.1833572847513, 1133.8887272399895, 577.5565953584874], [3061, 3062, 3063, 3064, 3065]], [2, 14365, [108655, 108693, 108736, 108774, 108813, 108840], [9695.5, 9850.9, 9873.437, 9818.147, 9752.259, 9738.65], [19385.974, 19403.791, 19352.263, 19435.49, 19440.261, 19517.097], [34.064, 22.411, 28.504, 18.336, 24.813, 21.828], [2528.401253915426, 5626.170841834251, 977.5571753891294, 1325.1199753752032, 548.708750293125, 962.9035718802139], [3066, 3067, 3068, 3069, 3070, 3071]], [2, 14380, [108692, 108735, 108773, 108812, 108839, 108873], [9735.302, 9605.536, 9579.794, 9560.964, 9673.111, 9621.805], [18508.582, 18603.143, 18513.239, 18699.027, 18667.02, 18570.51], [22.117, 31.995, 20.137, 32.554, 30.095, 24.482], [678.0206349886353, 1930.179690263127, 1387.3216375178802, 562.032263853098, 567.913958055336, 534.9834783773167], [3067, 3068, 3069, 3070, 3071, 3072]], [0, 14397, [108995, 109021, 109051, 109070, 109106, 109136, 109159, 109187, 109217], [21933.666, 21866.078, 21797.592, 21779.116, 21773.79, 21767.445, 21743.301, 21775.579, 21788.616], [3738.434, 3660.099, 3654.083, 3639.412, 3396.472, 3434.744, 3411.245, 3407.133, 3565.542], [17.18, 15.262, 18.585, 14.816, 19.411, 46.278, 19.045, 26.431, 33.551], [1243.719418433506, 3279.3333386111826, 2098.922781020624, 1333.5689068869242, 762.8679722195573, 2035.586293693256, 870.9324082952247, 788.2344372293206, 1088.2457649236906], [3076, 3077, 3078, 3079, 3080, 3081, 3082, 3083, 3084]], [1, 14408, [109045, 109062, 109095, 109131, 109156], [15609.696, 15667.907, 15623.627, 15705.706, 15708.04], [16546.89, 16502.56, 16533.276, 16558.709, 16499.148], [20.579, 10.793, 13.358, 12.752, 20.127], [550.594376739256, 1767.6644147744798, 1437.200942021539, 1204.7129894620473, 655.3401707035573], [3078, 3079, 3080, 3081, 3082]], [2, 14426, [109179, 109206, 109230, 109254, 109274], [8888.42, 8902.033, 8857.161, 8856.983, 8849.312], [19606.511, 19585.794, 19577.509, 19668.21, 19559.797], [28.179, 14.044, 23.152, 7.212, 19.306], [787.9847261665792, 932.5117535604188, 1352.2159316387874, 539.9137102829403, 892.3229134040121], [3083, 3084, 3085, 3086, 3087]], [4, 14537, [110160, 110179, 110199, 110221, 110249, 110275, 110305, 110339, 110372, 110415, 110461, 110503, 110555], [22922.926, 22913.066, 22856.077, 22815.939, 22919.8, 22944.989, 22949.723, 23066.95, 23191.316, 23002.169, 23121.967, 23119.572, 23091.496], [46987.072, 46938.93, 46958.132, 46929.579, 46868.566, 46846.205, 46814.799, 46889.778, 46837.395, 46810.963, 46781.128, 46810.6, 46816.331], [13.682, 11.275, 12.463, 15.493, 17.181, 14.815, 18.18, 17.281, 26.197, 15.254, 14.705, 14.381, 14.489], [1167.9514453650568, 1475.121108509892, 1271.4410085682944, 1312.579118326273, 2279.485881565485, 1332.6041359623346, 1591.830351618894, 1557.1523316699247, 5268.134263227937, 1813.5152462173849, 1560.7939464289882, 1675.7478985714592, 1051.8458493731105], [3124, 3125, 3126, 3127, 3128, 3129, 3130, 3131, 3132, 3133, 3134, 3135, 3136]], [0, 14551, [110247, 110274, 110304, 110338, 110370, 110413], [21567.857, 21555.893, 21622.151, 21737.485, 21734.966, 21744.08], [3825.916, 3952.061, 3988.087, 4033.114, 4159.094, 4153.482], [24.734, 19.894, 30.028, 25.505, 19.264, 28.331], [865.7825382275197, 1462.3630539000535, 800.232258434323, 2068.732617926606, 567.4999669236386, 555.2015658881099], [3128, 3129, 3130, 3131, 3132, 3133]], [0, 14559, [110302, 110336, 110368, 110412, 110457, 110501, 110552, 110601], [21168.11, 21186.977, 21132.135, 21035.755, 21157.353, 21108.485, 21092.953, 21146.516], [3638.02, 3599.163, 3650.609, 3582.451, 3592.253, 3510.618, 3582.008, 3598.453], [24.61, 25.906, 20.369, 22.606, 34.697, 23.769, 34.667, 21.676], [1058.4530641105932, 1898.9200143514047, 1120.164752586758, 918.1516776016476, 814.4409531223698, 809.2131361103375, 434.78681514661946, 1716.4084037281436], [3130, 3131, 3132, 3133, 3134, 3135, 3136, 3137]], [1, 14585, [110403, 110449, 110495, 110547, 110595, 110642, 110688, 110725, 110773], [16280.277, 16208.41, 16232.457, 16243.784, 16290.395, 16277.197, 16255.908, 16272.137, 16190.433], [16765.071, 16709.862, 16761.274, 16726.821, 16705.99, 16719.844, 16617.724, 16538.248, 16712.429], [20.24, 13.844, 12.34, 20.839, 18.739, 18.713, 27.943, 28.375, 27.585], [1216.4416046374547, 1613.1619969206354, 1071.6336434566292, 2000.2705756041644, 1580.3010121453788, 8879.022708031916, 960.6454930218341, 1055.7085413521445, 4243.711416547522], [3133, 3134, 3135, 3136, 3137, 3138, 3139, 3140, 3141]], [0, 14597, [110692, 110730, 110781, 110827, 110869, 110916, 110947], [21368.191, 21188.097, 21280.161, 21362.997, 21225.252, 21147.167, 21133.008], [3764.897, 3705.747, 3758.718, 3941.615, 3926.366, 3917.978, 3931.077], [29.099, 28.83, 38.682, 23.467, 25.663, 24.003, 15.042], [2912.6735226769097, 1426.586889814535, 1834.558769282386, 1551.507697202261, 945.5143472816195, 1810.9813940917297, 951.9310169110294], [3139, 3140, 3141, 3142, 3143, 3144, 3145]], [4, 14598, [110606, 110650, 110694, 110732, 110787, 110832, 110873, 110919, 110950, 110990, 111018, 111055, 111093, 111121, 111153], [23512.251, 23532.173, 23497.758, 23505.457, 23549.41, 23536.852, 23483.489, 23479.501, 23431.909, 23456.939, 23460.418, 23533.339, 23505.602, 23561.811, 23533.169], [47318.616, 47298.889, 47335.739, 47369.878, 47373.84, 47381.586, 47397.995, 47433.741, 47317.329, 47329.406, 47364.581, 47357.132, 47414.132, 47456.316, 47368.035], [14.954, 15.001, 11.295, 14.756, 13.989, 7.159, 12.259, 12.469, 24.326, 12.227, 14.785, 12.297, 25.787, 37.612, 20.228], [2292.1811913380566, 6185.909732665552, 5657.332040297973, 3694.985960699977, 3760.8070876220613, 3783.6572186680855, 2988.4871522220833, 3419.9682676672905, 7098.1652189445695, 5079.1211681380255, 2033.9985092639429, 2194.1020617372556, 1050.4292813959648, 651.960652439621, 692.2164356581789], [3137, 3138, 3139, 3140, 3141, 3142, 3143, 3144, 3145, 3146, 3147, 3148, 3149, 3150, 3151]], [0, 14620, [110459, 110502, 110553, 110603, 110648], [21387.274, 21532.695, 21541.605, 21563.997, 21491.825], [4149.393, 4291.18, 4225.588, 4188.098, 4001.037], [29.892, 28.755, 19.003, 26.933, 34.516], [2704.750814801175, 878.3194989387396, 1533.630900073031, 867.2673052879752, 940.401309891493], [3134, 3135, 3136, 3137, 3138]], [1, 14639, [110772, 110820, 110862, 110909, 110941, 110984, 111011, 111043], [16126.31, 16134.923, 16173.996, 16009.697, 15943.841, 16008.119, 15927.031, 15996.498], [16712.969, 16656.058, 16605.635, 16721.264, 16748.453, 16710.319, 16741.325, 16757.125], [34.803, 26.257, 23.403, 20.833, 17.379, 18.952, 22.532, 18.103], [3315.546053088839, 6552.670627930066, 4186.568256543553, 1282.0276544170897, 765.2402673583435, 730.762242320449, 932.4524324088668, 1219.802076526979], [3141, 3142, 3143, 3144, 3145, 3146, 3147, 3148]], [0, 14651, [110829, 110871, 110917, 110948, 110988, 111017, 111053, 111090, 111119, 111151, 111179, 111211], [21679.109, 21808.535, 21768.336, 21660.59, 21526.334, 21508.331, 21517.424, 21578.041, 21538.058, 21490.793, 21587.789, 21589.691], [2585.131, 2643.4, 2734.052, 2779.069, 2706.206, 2666.669, 2716.038, 2660.805, 2642.632, 2624.761, 2662.512, 2758.427], [31.324, 28.954, 31.445, 17.025, 15.003, 25.936, 20.096, 20.31, 22.111, 16.994, 9.061, 12.885], [6860.25996425855, 5847.781247427241, 1617.9227081341005, 4158.379311100877, 8291.942879009684, 4369.533285893367, 2080.7647603225814, 4265.156315554981, 2784.2139755207922, 2759.1552229428185, 63849.142673239236, 47701.00011336885], [3142, 3143, 3144, 3145, 3146, 3147, 3148, 3149, 3150, 3151, 3152, 3153]], [1, 14671, [111146, 111174, 111208, 111232, 111263], [15966.138, 15974.683, 16031.461, 15988.937, 15923.317], [16762.133, 16744.324, 16746.457, 16761.148, 16783.501], [15.23, 17.291, 23.818, 22.548, 27.602], [832.8917648099996, 1318.8728702511876, 1631.7728538298431, 1843.2880100692373, 1336.2618325098333], [3151, 3152, 3153, 3154, 3155]], [0, 14679, [111212, 111237, 111270, 111303, 111337, 111362, 111394, 111421, 111452, 111481, 111516, 111554, 111581, 111618, 111641, 111669, 111702, 111731], [21725.111, 21710.695, 21737.597, 21732.837, 21703.605, 21758.357, 21739.114, 21740.519, 21760.173, 21720.089, 21728.037, 21714.608, 21751.281, 21757.709, 21737.396, 21742.671, 21748.962, 21744.925], [4519.641, 4519.999, 4526.362, 4507.902, 4517.71, 4485.423, 4495.021, 4495.797, 4519.944, 4507.106, 4473.58, 4462.73, 4498.528, 4493.115, 4472.782, 4515.89, 4491.104, 4498.209], [17.149, 12.748, 11.584, 11.367, 29.74, 19.88, 15.754, 8.32, 9.178, 13.753, 8.962, 13.875, 9.872, 11.949, 17.732, 8.084, 8.762, 7.769], [1183.1447513679689, 1553.3408770241315, 1019.3583396918624, 1185.6117287596896, 969.8411926414558, 1219.3416065211718, 1661.5748365012857, 2075.7902771439785, 1641.9000102158686, 1549.6703087375413, 2011.5989342500038, 2382.9657214660265, 1477.0625905286875, 1790.752646824688, 1064.8617519015302, 1480.621018074842, 2272.7924096108754, 2825.4563380344994], [3153, 3154, 3155, 3156, 3157, 3158, 3159, 3160, 3161, 3162, 3163, 3164, 3165, 3166, 3167, 3168, 3169, 3170]], [4, 14680, [111215, 111239, 111271, 111305, 111341, 111364, 111395, 111424, 111454, 111484, 111517, 111556, 111584], [23389.006, 23477.714, 23518.589, 23452.894, 23582.407, 23452.155, 23517.576, 23525.276, 23479.405, 23523.57, 23510.334, 23490.036, 23492.738], [47426.589, 47446.224, 47403.006, 47418.321, 47378.882, 47420.411, 47398.591, 47501.822, 47412.671, 47333.712, 47420.289, 47408.137, 47540.341], [33.562, 27.861, 29.501, 21.854, 31.241, 28.371, 20.66, 24.877, 20.576, 19.258, 13.307, 19.273, 12.41], [1474.5993378895853, 2388.390434514795, 2399.6873121584285, 2301.042767971927, 593.1390622993232, 1731.8608782541419, 549.875981535033, 1541.5069422285467, 781.8153219477183, 906.6222428951448, 1594.0407691676778, 1244.9808426723725, 55704.87453954854], [3153, 3154, 3155, 3156, 3157, 3158, 3159, 3160, 3161, 3162, 3163, 3164, 3165]], [0, 14767, [111943, 111965, 111982, 112002, 112026], [21910.607, 21924.359, 21902.79, 21875.167, 21989.443], [2613.825, 2652.586, 2681.869, 2730.552, 2703.831], [23.645, 30.119, 17.845, 19.448, 19.416], [4313.011358573337, 904.9151308084689, 794.712364099168, 2261.740271519526, 541.0897526275866], [3179, 3180, 3181, 3182, 3183]], [1, 14778, [112021, 112046, 112066, 112090, 112115], [16151.347, 16025.318, 15917.482, 15917.189, 15969.962], [16748.559, 16716.564, 16743.839, 16726.921, 16706.957], [15.818, 18.182, 14.68, 15.005, 17.534], [1365.0207901977517, 797.9510231671899, 865.6800582746285, 1443.7136545481599, 1222.8539045745201], [3183, 3184, 3185, 3186, 3187]], [0, 14881, [112895, 112934, 112967, 113003, 113040], [21742.46, 21753.762, 21708.388, 21645.915, 21611.091], [2508.447, 2423.716, 2374.002, 2341.855, 2461.746], [28.664, 15.602, 16.176, 9.826, 19.024], [919.6071586655279, 1266.971949741598, 1015.4163657167153, 917.441360266922, 1044.4783969041657], [3220, 3221, 3222, 3223, 3224]], [3, 14884, [112942, 112973, 113011, 113046, 113076], [33834.997, 33751.806, 33735.623, 33898.882, 33847.416], [44514.877, 44454.933, 44374.961, 44480.413, 44588.385], [26.566, 19.368, 25.258, 23.486, 27.888], [1206.1844160450432, 2092.5295475247317, 1047.5812710305038, 532.2297410712072, 910.9814857733896], [3221, 3222, 3223, 3224, 3225]], [1, 14888, [112925, 112959, 112992, 113031, 113063, 113097, 113128, 113164, 113195, 113232, 113265, 113300, 113333, 113369, 113405, 113438, 113472, 113504, 113536], [16094.181, 16153.316, 16189.727, 16134.271, 16096.101, 16280.749, 16193.109, 16183.638, 16126.288, 16203.753, 16179.409, 16187.18, 16188.909, 16116.037, 16231.983, 16195.448, 16195.178, 16161.254, 16133.525], [15710.5, 15893.274, 15776.699, 15845.626, 15898.685, 15864.755, 15827.912, 15918.363, 15900.187, 15859.529, 15822.514, 15774.305, 15756.026, 15817.329, 15879.512, 15941.625, 15863.881, 15887.841, 15828.978], [22.402, 20.371, 12.968, 13.843, 17.805, 13.435, 19.526, 24.417, 19.278, 17.662, 11.122, 15.111, 16.886, 9.535, 21.073, 30.552, 13.525, 9.527, 16.641], [1282.8356300934556, 3248.2288807173068, 1022.5590460748729, 1217.9107111527105, 1693.0144766428498, 478.9122940234849, 754.1628754425909, 3760.408673456151, 1929.123419877625, 1171.3688303730598, 890.1079565016287, 1116.986398933507, 659.9467805640833, 900.7037907000143, 856.209658773181, 1366.7775910992848, 716.3484194173495, 46006.663491092026, 736.7576772864633], [3221, 3222, 3223, 3224, 3225, 3226, 3227, 3228, 3229, 3230, 3231, 3232, 3233, 3234, 3235, 3236, 3237, 3238, 3239]], [0, 14903, [113039, 113068, 113102, 113137, 113169, 113204, 113235], [21487.666, 21620.49, 21848.006, 21876.21, 21885.808, 21898.955, 21872.261], [4133.602, 4153.326, 4135.61, 4132.606, 4067.221, 4146.393, 4022.317], [20.33, 30.981, 14.25, 10.354, 18.157, 15.426, 14.588], [1851.1777060577863, 1588.163466995888, 1560.6132926009202, 1449.9836742456346, 1738.8001957484062, 1799.7450312784024, 1382.3496884666602], [3224, 3225, 3226, 3227, 3228, 3229, 3230]], [3, 14918, [113143, 113176, 113210, 113244, 113277, 113312], [33943.602, 33885.855, 33886.762, 33793.994, 33797.404, 33888.044], [44681.062, 44616.75, 44544.501, 44547.094, 44491.569, 44538.05], [31.017, 23.889, 20.829, 29.717, 23.942, 28.216], [870.3572112004529, 1231.2901243667486, 1563.0181780994592, 1665.6151483878912, 1480.3412260257853, 1576.113180740617], [3227, 3228, 3229, 3230, 3231, 3232]], [4, 14928, [113205, 113237, 113274, 113307, 113340, 113378], [23415.273, 23373.558, 23400.709, 23413.82, 23348.234, 23392.206], [48328.751, 48330.712, 48280.215, 48396.904, 48301.763, 48323.212], [21.329, 29.186, 28.664, 19.627, 18.575, 20.908], [1771.3265392750818, 2404.855881807709, 1145.612385142182, 897.8394755639074, 1340.6774324207695, 1680.534692520155], [3229, 3230, 3231, 3232, 3233, 3234]], [2, 14931, [113224, 113260, 113291, 113327, 113364, 113399, 113431, 113465, 113498], [8055.125, 8021.673, 7926.396, 8039.369, 8109.624, 8089.442, 8147.296, 8192.876, 8115.308], [19525.032, 19500.459, 19463.492, 19482.939, 19435.952, 19378.667, 19382.636, 19498.012, 19540.765], [13.854, 14.534, 15.329, 11.341, 13.034, 17.097, 12.935, 18.327, 24.197], [2019.3908501648782, 1114.1470790712938, 838.3394695205087, 1826.4205651270684, 1148.4323829733485, 1128.766751837098, 1569.46385814755, 10069.382276086933, 2271.310172077951], [3230, 3231, 3232, 3233, 3234, 3235, 3236, 3237, 3238]], [0, 14940, [113272, 113305, 113339, 113376, 113410, 113443, 113477], [21877.923, 21730.618, 21816.638, 21821.539, 21864.632, 21916.406, 21852.53], [3709.511, 3751.148, 3520.619, 3477.499, 3374.816, 3319.191, 3244.986], [23.818, 19.274, 22.606, 27.313, 16.461, 11.962, 15.96], [5309.360782668723, 1031.3084841200696, 4668.718584673727, 2227.298639811512, 13999.411561530424, 21940.609832364975, 414.0314717199772], [3231, 3232, 3233, 3234, 3235, 3236, 3237]], [2, 14965, [113568, 113602, 113634, 113665, 113689, 113719, 113747, 113775, 113799, 113831, 113860, 113887, 113911, 113934, 113960, 113979, 113999, 114028], [8266.569, 8408.084, 8442.718, 8453.135, 8418.178, 8422.297, 8420.316, 8417.969, 8471.667, 8412.037, 8379.117, 8428.47, 8438.013, 8424.206, 8501.577, 8475.338, 8422.513, 8407.877], [19142.404, 19113.087, 19132.481, 19139.212, 19113.162, 19114.478, 19126.593, 19099.36, 19107.804, 19112.472, 19117.76, 19096.915, 19155.187, 19111.746, 19090.519, 19083.369, 19118.183, 19099.852], [21.176, 16.212, 12.336, 11.351, 11.468, 11.776, 12.013, 12.288, 13.738, 15.475, 21.468, 8.809, 22.622, 23.55, 33.982, 20.037, 11.303, 15.369], [1992.0635363759263, 2002.0118190664375, 1801.4447372679438, 1433.8992897771002, 1487.4428609473005, 2082.2973024552175, 1743.8875277168436, 1315.330274059763, 1092.7256368606402, 844.4869067386451, 1095.4849847201174, 1158.3783894384992, 1349.9874710016386, 555.3696575353665, 1220.3626647903363, 463.4092266135049, 452.873346642848, 709.9866084844829], [3240, 3241, 3242, 3243, 3244, 3245, 3246, 3247, 3248, 3249, 3250, 3251, 3252, 3253, 3254, 3255, 3256, 3257]], [3, 15055, [114405, 114432, 114450, 114467, 114494, 114517, 114538], [32557.692, 32631.401, 32726.015, 32769.967, 32704.261, 32651.524, 32638.262], [44784.941, 44840.458, 44971.399, 44977.33, 44894.055, 44886.133, 44863.432], [13.063, 18.166, 14.014, 20.23, 14.733, 13.336, 19.212], [1538.7192986971993, 946.3568731462348, 1249.079042643911, 1191.5230430896775, 984.5436197922842, 1537.0825739148072, 1263.8121759635412], [3272, 3273, 3274, 3275, 3276, 3277, 3278]], [3, 15076, [114613, 114630, 114648, 114664, 114684], [32817.52, 32815.94, 32811.414, 32862.98, 32817.249], [44086.932, 43910.114, 43888.486, 43904.905, 43882.01], [21.047, 33.919, 32.4, 21.472, 25.634], [614.3203711073259, 589.1043132579007, 769.9470355993825, 1355.0089013745383, 2537.241144436221], [3282, 3283, 3284, 3285, 3286]], [3, 15093, [114719, 114733, 114755, 114772, 114790, 114820, 114850, 114887, 114929, 114973, 115021, 115062, 115103, 115146, 115188, 115230, 115276, 115318, 115361, 115407, 115445], [32812.077, 32837.047, 32829.947, 32820.799, 32859.15, 32792.533, 32815.368, 32837.401, 32809.026, 32806.822, 32810.126, 32864.318, 32863.245, 32817.475, 32780.501, 32823.054, 32816.547, 32863.096, 32817.97, 32872.034, 32805.063], [43912.037, 43892.516, 43878.708, 43902.313, 43919.224, 43913.693, 43919.193, 43887.374, 43841.113, 43882.409, 43892.484, 43926.335, 43905.436, 43943.507, 43861.989, 43908.497, 43900.716, 43876.331, 43868.905, 43898.466, 43882.83], [27.787, 29.11, 17.746, 14.762, 17.488, 17.379, 10.626, 13.781, 12.978, 11.653, 13.278, 10.723, 13.92, 18.145, 24.998, 22.149, 17.35, 16.946, 15.189, 16.694, 15.992], [1924.9131707979363, 1927.6327956949701, 1219.3540601195152, 1661.738963068175, 2512.3565460808577, 1162.7156198442303, 1371.2022887056044, 1184.9443887494924, 1981.3326781343762, 1171.641857851682, 1377.7288691698413, 1238.483060183484, 1277.7307868121297, 2507.712253714179, 1248.6184824374614, 1935.3546958678342, 1294.472274822061, 1343.0965355526882, 1988.3179097272373, 1290.0759323362329, 924.2507203546437], [3288, 3289, 3290, 3291, 3292, 3293, 3294, 3295, 3296, 3297, 3298, 3299, 3300, 3301, 3302, 3303, 3304, 3305, 3306, 3307, 3308]], [0, 15133, [114925, 114969, 115017, 115057, 115098, 115141], [21125.856, 21077.601, 21088.167, 21150.077, 21236.923, 21153.649], [2775.002, 2665.436, 2617.041, 2444.074, 2325.232, 2472.199], [15.773, 29.748, 21.918, 3.104, 15.821, 20.246], [1263.2795730278347, 1993.4166186339373, 1073.0989588698994, 481.69451129986993, 580.4058476186652, 556.1956904714925], [3296, 3297, 3298, 3299, 3300, 3301]], [0, 15134, [114968, 115018, 115058, 115097, 115140, 115184, 115226, 115269, 115311, 115353, 115400, 115440, 115480, 115511, 115540, 115568, 115595, 115619, 115646, 115673, 115704, 115724, 115752, 115778, 115810, 115832, 115855], [21023.39, 21076.708, 21101.006, 21042.66, 21036.759, 21044.568, 21047.389, 21042.058, 21022.457, 21017.74, 21074.992, 21037.737, 21022.545, 21081.249, 21080.693, 21062.4, 21124.976, 21120.107, 21038.408, 21064.94, 21070.621, 21152.186, 21114.004, 21068.737, 21076.024, 21003.067, 20995.658], [3317.409, 3397.591, 3384.572, 3345.741, 3323.978, 3333.923, 3352.117, 3391.139, 3322.417, 3349.252, 3328.907, 3310.932, 3365.624, 3367.707, 3343.526, 3375.374, 3362.075, 3429.817, 3434.357, 3355.567, 3355.675, 3280.556, 3380.068, 3431.955, 3391.916, 3376.113, 3434.795], [16.555, 12.012, 20.607, 25.387, 25.194, 12.447, 17.555, 10.87, 14.385, 16.646, 19.222, 22.904, 18.259, 14.704, 19.401, 15.062, 20.941, 15.188, 15.015, 25.744, 22.245, 28.215, 11.524, 33.425, 19.37, 19.591, 20.922], [933.8107254618682, 965.884587253165, 1009.296591425838, 763.8390122757781, 1979.5348169563974, 818.9027761622422, 1809.2349336311383, 2114.4705562321387, 1371.8798460301773, 1721.4964849976695, 808.4808750856278, 607.1426960446893, 1148.713545523304, 1570.004327634629, 941.4956125694424, 932.1447074358349, 1310.2881591226233, 419.4638392195747, 760.8770357879933, 963.1459792256155, 776.3590498164889, 1025.1206934160764, 935.6325152429393, 1804.0395363107139, 1063.574326198673, 946.1532305173864, 1333.3814894496018], [3297, 3298, 3299, 3300, 3301, 3302, 3303, 3304, 3305, 3306, 3307, 3308, 3309, 3310, 3311, 3312, 3313, 3314, 3315, 3316, 3317, 3318, 3319, 3320, 3321, 3322, 3323]], [4, 15135, [114926, 114971, 115019, 115060, 115100, 115143, 115186, 115229, 115273], [23004.247, 23014.459, 23077.038, 23083.639, 23097.818, 23051.681, 23106.831, 23279.996, 23279.626], [47737.346, 47754.662, 47750.257, 47781.582, 47750.987, 47787.372, 47807.512, 47698.298, 47663.125], [24.801, 11.559, 9.447, 16.667, 22.083, 11.669, 20.37, 17.613, 13.108], [823.9434530623081, 1532.7021974656966, 2440.7282162986794, 693.0619307408857, 1703.8883782058933, 1491.2352732548993, 1805.013522767074, 6991.047931553438, 151132.96053453567], [3296, 3297, 3298, 3299, 3300, 3301, 3302, 3303, 3304]], [4, 15158, [115099, 115142, 115185, 115228, 115271, 115313, 115355, 115402, 115441, 115481], [22980.078, 22951.566, 22924.695, 22916.754, 22948.85, 22939.697, 22971.661, 22933.766, 22917.953, 22916.694], [46403.054, 46349.098, 46383.421, 46365.369, 46385.333, 46340.779, 46394.455, 46406.42, 46403.783, 46426.532], [33.146, 18.677, 18.902, 9.674, 15.64, 17.461, 12.919, 17.434, 15.483, 15.533], [1080.702671869667, 2407.7419428931285, 1377.8892188978177, 672.6050248980633, 1661.7838766666878, 737.6081187515821, 722.1848739158175, 1237.805849130747, 1053.9800468752603, 520.6160726300176], [3300, 3301, 3302, 3303, 3304, 3305, 3306, 3307, 3308, 3309]], [2, 15174, [115298, 115339, 115382, 115427, 115466, 115501, 115531, 115556, 115584, 115610, 115634, 115661, 115693, 115717, 115743, 115766, 115798], [8413.221, 8456.531, 8337.46, 8385.13, 8437.237, 8485.202, 8441.703, 8444.624, 8442.714, 8399.441, 8245.729, 8333.906, 8216.628, 8337.785, 8338.538, 8276.551, 8434.81], [19070.031, 18997.349, 19013.334, 19016.716, 19004.179, 18977.317, 19113.811, 18983.576, 19056.995, 19108.461, 19248.565, 19235.096, 19213.334, 19094.76, 19102.535, 19209.878, 19163.539], [26.65, 17.205, 15.641, 23.645, 14.63, 16.117, 15.036, 18.959, 19.22, 19.673, 12.799, 26.715, 22.51, 22.734, 24.271, 27.455, 25.63], [466.70524650620126, 1160.1934041791953, 1077.9819666132476, 1274.1578271064377, 1338.3389970201947, 1260.9754411323745, 476.0822390920293, 868.0285659346015, 1206.9166605506114, 885.7948301801407, 751.4509271376057, 919.1990598662395, 1363.4307493519939, 817.1267821206752, 1987.2524188206664, 1337.6516108773449, 1481.966290406635], [3305, 3306, 3307, 3308, 3309, 3310, 3311, 3312, 3313, 3314, 3315, 3316, 3317, 3318, 3319, 3320, 3321]], [4, 15186, [115442, 115482, 115512, 115542, 115571], [23722.385, 23680.324, 23583.016, 23564.19, 23722.999], [47448.722, 47403.796, 47380.087, 47355.583, 47380.994], [23.264, 23.564, 16.633, 16.989, 30.585], [719.3833580247665, 1245.1736901796794, 1045.2529718129904, 772.0903495829683, 1046.3863277960784], [3308, 3309, 3310, 3311, 3312]], [0, 15266, [116057, 116070, 116090, 116103, 116127, 116143, 116166, 116184, 116201], [20999.443, 20964.197, 20965.53, 20988.123, 20998.351, 20979.817, 21024.238, 20985.302, 20988.522], [3898.756, 3706.267, 3597.981, 3622.01, 3501.325, 3487.649, 3480.452, 3461.569, 3547.94], [17.674, 15.805, 14.322, 18.984, 12.715, 40.396, 21.555, 13.872, 15.661], [699.3306828932886, 939.8095262867904, 641.1949720310952, 1180.5061077246166, 773.0921398677408, 600.8729798310112, 998.0728684919916, 601.5403407168072, 603.7903947384502], [3336, 3337, 3338, 3339, 3340, 3341, 3342, 3343, 3344]], [0, 15274, [116091, 116104, 116128, 116145, 116167, 116185, 116202], [21441.16, 21434.413, 21329.413, 21392.169, 21281.29, 21240.192, 21178.991], [2389.335, 2276.959, 2297.453, 2277.745, 2311.822, 2324.833, 2410.961], [16.99, 19.719, 28.588, 32.31, 24.017, 19.233, 9.742], [2457.4751110495276, 1245.742974641395, 2105.4949814537786, 1507.3548586068086, 752.0105473021398, 849.8683993754385, 442.57593487388124], [3338, 3339, 3340, 3341, 3342, 3343, 3344]], [0, 15299, [116325, 116344, 116367, 116387, 116410, 116429, 116447, 116471, 116506, 116541, 116571, 116609, 116647, 116678, 116717, 116752, 116794, 116827], [21065.927, 21031.225, 20997.384, 21063.778, 20998.843, 21000.933, 21065.825, 21052.864, 21064.002, 21069.752, 21108.727, 21025.248, 21039.981, 20978.332, 21065.695, 21048.211, 21026.923, 21005.092], [3729.853, 3659.334, 3596.748, 3502.763, 3381.637, 3416.094, 3387.477, 3346.299, 3560.219, 3574.995, 3601.73, 3500.683, 3477.229, 3490.844, 3527.268, 3594.572, 3579.701, 3584.585], [23.386, 31.855, 14.532, 15.791, 17.105, 20.341, 22.703, 24.442, 12.602, 11.999, 16.733, 17.676, 16.507, 28.456, 19.487, 14.571, 14.583, 17.097], [1734.399734610548, 2274.4172750419693, 640.9973118469046, 1351.1428161633758, 1386.0977255092794, 1021.3668965806203, 1394.1492694790581, 3685.9887117908443, 2427.2821154804883, 2664.848659924569, 1906.1106044750945, 2632.16203037831, 959.4586781545462, 2392.9560801738544, 2602.5683780323034, 1483.9357211766087, 554.361213223308, 1209.7913595832033], [3351, 3352, 3353, 3354, 3355, 3356, 3357, 3358, 3359, 3360, 3361, 3362, 3363, 3364, 3365, 3366, 3367, 3368]], [4, 15337, [116612, 116649, 116680, 116719, 116753], [23513.782, 23596.932, 23430.86, 23467.918, 23635.814], [47861.916, 47880.33, 47861.967, 47935.452, 48039.826], [21.212, 19.722, 28.155, 24.117, 31.796], [1198.2446750851072, 8504.325944100116, 764.7090351178817, 1000.4190969543575, 722.097742504883], [3362, 3363, 3364, 3365, 3366]], [1, 15370, [116875, 116906, 116937, 116965, 116995, 117023, 117058, 117088, 117117, 117149, 117179, 117210, 117237, 117262, 117288, 117322, 117342, 117369, 117395], [15345.669, 15477.57, 15603.553, 15474.224, 15497.981, 15523.442, 15470.594, 15453.931, 15420.671, 15455.28, 15408.848, 15405.295, 15390.383, 15367.468, 15406.293, 15584.224, 15658.842, 15659.569, 15771.335], [16624.695, 16638.422, 16734.508, 16848.512, 16899.613, 16892.339, 16865.948, 16911.649, 16957.859, 16933.028, 16985.068, 16975.142, 17020.633, 16815.338, 16855.183, 16910.729, 16847.638, 16882.971, 16836.727], [38.996, 19.556, 20.06, 17.867, 14.965, 15.176, 8.439, 15.325, 19.275, 21.651, 16.841, 13.347, 14.524, 16.763, 17.067, 17.823, 40.484, 14.976, 15.978], [1260.4146320677319, 2127.7993076870275, 1995.084699559212, 1171.2017394698894, 1705.7011693528775, 1739.709188261826, 1597.496416631467, 992.4370092087315, 1863.2324006622875, 2675.8531864856704, 2040.437096750636, 1236.9900005473394, 1434.190295599969, 1312.0869923869784, 1431.1831350149218, 1589.682802366298, 1287.7571766933136, 1868.7700534576443, 1212.0913095061612], [3370, 3371, 3372, 3373, 3374, 3375, 3376, 3377, 3378, 3379, 3380, 3381, 3382, 3383, 3384, 3385, 3386, 3387, 3388]], [0, 15385, [116975, 117000, 117029, 117065, 117095, 117125, 117157, 117187, 117215, 117241, 117267, 117297, 117326], [21260.916, 21105.307, 21026.847, 21164.203, 21222.494, 21217.915, 21059.823, 21051.428, 21081.947, 21134.046, 21165.475, 21010.254, 21021.843], [3713.783, 3568.137, 3601.748, 3722.597, 3674.611, 3584.788, 3591.846, 3669.032, 3748.981, 3751.752, 3958.984, 4056.691, 4016.862], [16.146, 25.697, 27.934, 23.632, 2
[truncated: 189,083 more chars]
