# Supplementary material for: The lipoprotein Pal stabilises the bacterial outer membrane during constriction by a mobilisation-and-capture mechanism
Source: Nat Commun. 2020 Mar 11;11:1305. doi: 10.1038/s41467-020-15083-5 (PMC7066135; doi:10.1038/s41467-020-15083-5)
Supplement: Supplementary file 3 — Source Data [file 41467_2020_15083_MOESM3_ESM.zip › source_files/PGI_Raw_Data_Figure_1/RKCK19_27_c1_f2_Checked.txt]

[[5, 14, [256, 277, 294, 306, 328, 349, 367, 383, 399, 413, 425], [21898.982, 21926.544, 21882.051, 21885.76, 21883.866, 21916.88, 21861.182, 21887.776, 21910.202, 21890.145, 21914.842], [44173.692, 44191.649, 44193.328, 44183.71, 44210.225, 44180.636, 44217.359, 44238.545, 44187.39, 44173.739, 44181.818], [18.831, 18.591, 13.51, 16.181, 12.424, 12.758, 6.011, 15.526, 22.669, 19.055, 18.861], [679.2708693388291, 1213.1198276940866, 1883.5156479677298, 2085.6362447610004, 1511.8073731715303, 1008.5926684370429, 700.4488417582774, 2078.1083600759266, 1580.5187162602258, 1841.6502191549566, 1382.387092934487], [14, 15, 16, 17, 18, 19, 20, 21, 22, 23, 24]], [4, 22, [301, 323, 342, 360, 379], [14966.587, 14994.464, 15057.503, 15009.39, 14957.833], [40784.962, 40931.714, 40907.614, 40846.419, 40959.31], [29.044, 28.002, 29.256, 22.188, 36.474], [4955.19455305764, 2320.4255529914276, 2316.987833629117, 9980.854707962299, 2489.9391243914456], [17, 18, 19, 20, 21]], [5, 42, [520, 539, 564, 587, 610, 636, 655, 674, 703, 735, 753, 779, 808, 831, 862, 897, 920, 945, 970, 991, 1011, 1029, 1047, 1063, 1081, 1100], [21880.857, 21884.804, 21907.883, 21908.478, 21896.524, 21899.253, 21922.399, 21882.492, 21864.109, 21901.697, 21883.676, 21930.464, 21899.803, 21931.908, 21883.501, 21912.33, 21912.186, 21890.644, 21937.439, 21925.903, 21888.648, 21906.323, 21938.692, 21905.348, 21901.019, 21877.053], [44183.42, 44190.793, 44241.816, 44222.748, 44200.328, 44215.348, 44225.889, 44224.558, 44189.919, 44160.914, 44171.043, 44207.217, 44188.73, 44203.061, 44200.755, 44209.535, 44167.553, 44181.01, 44207.876, 44199.358, 44197.884, 44196.273, 44184.847, 44194.089, 44190.491, 44170.291], [16.049, 9.477, 11.867, 15.813, 12.167, 18.378, 19.824, 20.112, 22.008, 16.177, 13.609, 11.295, 12.486, 10.999, 7.591, 13.428, 11.05, 10.715, 15.728, 15.717, 11.328, 12.006, 17.883, 16.338, 8.258, 17.288], [1716.8898036954465, 1890.100330284258, 1134.2311185530405, 1623.486743545005, 1927.6478546525102, 840.1561370675234, 1404.1582326058362, 1383.140554539279, 2043.0446127826933, 1730.6844969118526, 960.5971648900043, 1356.7975599039414, 1607.856124896199, 1661.368922631657, 1439.3301447572028, 1536.4569732952943, 1999.711069721639, 1616.6266910352667, 1089.8442114146715, 1178.3596509237882, 1894.5428410620545, 1750.6072301853958, 1450.459688106055, 1260.6763139946347, 2196.180861512178, 1359.210041017507], [29, 30, 31, 32, 33, 34, 35, 36, 37, 38, 39, 40, 41, 42, 43, 44, 45, 46, 47, 48, 49, 50, 51, 52, 53, 54]], [5, 81, [1183, 1205, 1227, 1249, 1270, 1289, 1307, 1330, 1377, 1438, 1488, 1541, 1592, 1640, 1678], [21972.434, 21877.56, 21888.96, 21886.488, 21896.557, 21885.566, 21917.702, 21914.625, 22084.328, 22095.012, 22035.81, 22024.91, 21897.445, 21953.204, 21881.651], [44145.36, 44200.173, 44213.757, 44184.288, 44176.021, 44186.671, 44181.782, 44199.297, 44204.221, 44212.414, 44192.562, 44106.028, 44196.995, 44191.438, 44175.493], [22.72, 18.068, 17.85, 12.37, 20.32, 10.538, 17.896, 14.663, 13.391, 15.217, 9.706, 18.412, 19.295, 19.116, 27.669], [1334.8811015741471, 1975.8253780839257, 1390.8217014352128, 1415.616290326926, 1325.2251096175114, 1665.6336736785308, 1443.261786384158, 2025.624072344714, 4149.365727151791, 5325.1404233609, 5190.035913683974, 6619.137835648166, 1661.9974919071465, 1393.4039278190455, 1553.7896772500465], [58, 59, 60, 61, 62, 63, 64, 65, 66, 67, 68, 69, 70, 71, 72]], [2, 106, [1350, 1410, 1465, 1515, 1567], [4399.715, 4362.093, 4452.989, 4454.034, 4440.06], [25792.14, 25794.29, 25699.036, 25733.235, 25770.248], [19.422, 17.238, 19.774, 25.22, 20.415], [4024.687332964336, 1409.925976400642, 2317.9200230448537, 5455.347282313327, 3227.5547862521], [66, 67, 68, 69, 70]], [3, 111, [1360, 1419, 1474, 1523, 1571, 1621], [7638.345, 7676.802, 7668.103, 7527.608, 7346.379, 7358.582], [32968.586, 32896.709, 32810.401, 32718.549, 32621.085, 32737.84], [26.603, 12.837, 7.941, 10.988, 16.589, 26.281], [1681.9283139397576, 3130.9702021349894, 3128.5210557408186, 3263.9847506445776, 4288.138497514749, 2925.9379151142416], [66, 67, 68, 69, 70, 71]], [3, 112, [1359, 1420, 1476, 1524, 1572, 1623, 1667, 1702], [7720.542, 7718.831, 7722.49, 7678.689, 7711.492, 7797.832, 7756.505, 7717.445], [31522.696, 31495.928, 31480.309, 31436.209, 31486.63, 31502.673, 31500.361, 31475.342], [15.133, 11.496, 12.395, 19.927, 24.948, 29.452, 35.07, 17.671], [609.3782293980942, 4200.043956612384, 1005.2710419222569, 2795.305198764613, 1678.1377674506425, 946.9436601640531, 1304.9916874945802, 918.633897480367], [66, 67, 68, 69, 70, 71, 72, 73]], [6, 113, [1362, 1422, 1477, 1530, 1578, 1627, 1669], [11587.614, 11555.234, 11551.627, 11537.139, 11588.836, 11591.795, 11542.506], [50132.365, 50158.692, 50155.385, 50191.807, 50121.643, 50155.743, 50151.69], [9.884, 6.724, 5.652, 23.923, 12.018, 25.037, 29.008], [2749.546439713568, 3972.0308956258878, 3757.2478940468923, 1078.7796662468763, 2544.0301792681626, 1344.1795188851008, 1080.5852238629293], [66, 67, 68, 69, 70, 71, 72]], [4, 116, [1368, 1428, 1481, 1533, 1584], [14442.528, 14486.373, 14516.454, 14535.734, 14475.654], [39613.581, 39591.18, 39525.929, 39351.113, 39551.591], [33.984, 11.647, 15.575, 30.153, 20.682], [1702.3474412113214, 1471.3180349873157, 1391.8410667260507, 16107.004582844062, 787.5156575746687], [66, 67, 68, 69, 70]], [5, 120, [1379, 1440, 1489, 1540, 1591], [22173.682, 22206.676, 22194.262, 22018.418, 22070.179], [42652.16, 42717.991, 42799.92, 42877.216, 42727.917], [31.408, 36.879, 13.524, 24.842, 23.92], [5031.308109923117, 2610.502057120122, 3318.7768563375794, 3739.7112982941203, 35418.68012539573], [66, 67, 68, 69, 70]], [5, 121, [1378, 1441, 1493, 1545, 1595, 1643, 1680, 1710, 1742, 1780, 1816, 1860, 1901, 1933, 1968, 2001, 2040, 2085], [22304.883, 22349.761, 22345.08, 22259.256, 22201.24, 22192.107, 22135.359, 22241.243, 22240.034, 22284.844, 22281.461, 22281.459, 22276.45, 22278.958, 22249.748, 22236.835, 22238.495, 22249.686], [41863.187, 42023.086, 42028.972, 42245.731, 42026.579, 41869.896, 41836.037, 41998.252, 42048.006, 42060.191, 42055.124, 41962.465, 41921.984, 41889.661, 41916.197, 41947.694, 41999.234, 41991.041], [18.768, 13.069, 14.906, 23.1, 8.685, 15.561, 17.82, 9.582, 10.965, 7.557, 6.93, 9.531, 9.628, 8.617, 11.065, 9.122, 8.145, 21.274], [952.0138784642353, 6913.637350939589, 3512.54065758375, 3043.1007794162124, 72596.26272418452, 2994.3570209267978, 2222.456576290183, 7183.627035287808, 7148.799880943866, 7218.809313139416, 8256.600438559044, 5306.950489905492, 8906.536232825018, 8326.975427256471, 6526.421898781096, 5629.260180352131, 5384.600071601103, 3073.2010251706142], [66, 67, 68, 69, 70, 71, 72, 73, 74, 75, 76, 77, 78, 79, 80, 81, 82, 83]], [1, 122, [1380, 1442, 1494, 1548, 1598, 1647, 1684, 1712, 1744, 1781, 1817, 1861, 1903, 1934, 1969, 2002], [22367.496, 22492.572, 22504.256, 22504.152, 22533.195, 22522.839, 22522.42, 22508.466, 22511.462, 22494.99, 22478.349, 22456.12, 22552.58, 22481.814, 22461.726, 22478.214], [22347.04, 22398.315, 22475.956, 22411.576, 22445.558, 22461.894, 22419.974, 22412.905, 22445.282, 22462.44, 22462.573, 22480.672, 22477.005, 22481.571, 22429.279, 22484.205], [25.664, 19.077, 13.857, 15.344, 21.882, 21.046, 26.17, 22.309, 15.326, 30.411, 14.959, 24.047, 16.503, 41.641, 20.647, 27.813], [10272.83100924472, 1221.8018098658836, 1141.0862340638746, 2664.759439311827, 1335.6278363867166, 3596.7210654911114, 1211.8438992262068, 1776.7912247013958, 2203.69663466603, 2217.885683704411, 1562.9591839273194, 1512.6134277763272, 1694.4350230486546, 923.9427587496812, 8004.210601079251, 708.551492708316], [66, 67, 68, 69, 70, 71, 72, 73, 74, 75, 76, 77, 78, 79, 80, 81]], [1, 123, [1443, 1492, 1547, 1599, 1642], [22469.876, 22385.543, 22420.857, 22398.162, 22286.791], [23426.541, 23402.912, 23360.42, 23325.788, 23264.308], [23.234, 24.201, 27.091, 18.449, 36.301], [1642.9678953199498, 6539.027146823622, 1457.4870976859897, 9840.51831661216, 2576.408070982552], [67, 68, 69, 70, 71]], [10, 129, [1507, 1560, 1609, 1657, 1691, 1720], [37473.153, 37560.936, 37656.303, 37759.625, 37768.842, 37740.274], [69469.859, 69466.85, 69424.518, 69509.109, 69514.679, 69516.706], [22.024, 20.304, 21.95, 15.991, 16.749, 21.236], [1257.522423624593, 1725.2823953226268, 4220.742896896421, 474.9827745967547, 1761.657109037086, 638.5808225839795], [68, 69, 70, 71, 72, 73]], [4, 137, [1534, 1586, 1632, 1674, 1704], [15050.783, 15092.52, 15007.604, 14915.5, 15003.745], [40412.661, 40453.474, 40291.5, 40114.404, 40326.93], [13.299, 20.857, 27.173, 32.323, 19.95], [3468.5491938819023, 3012.7806442595997, 6117.94893972517, 8130.114642089449, 1111.6456382647807], [69, 70, 71, 72, 73]], [5, 139, [1593, 1641, 1679, 1708, 1740, 1776, 1813, 1859], [22018.452, 21995.154, 21979.983, 22029.034, 21975.856, 22028.173, 21940.176, 22035.261], [41301.078, 41306.71, 41244.157, 41379.996, 41423.483, 41440.551, 41371.734, 41513.361], [18.654, 19.257, 17.46, 29.204, 16.425, 13.131, 12.924, 14.492], [2399.922019920882, 5124.714516137021, 1617.4851715122231, 4057.7356112581856, 15315.833414273526, 2721.6664904246322, 2447.280832844637, 49057.673278417], [70, 71, 72, 73, 74, 75, 76, 77]], [5, 140, [1596, 1644, 1682, 1709, 1741, 1777], [22098.582, 22200.032, 22220.625, 22196.434, 22158.213, 22134.429], [42587.752, 42543.317, 42602.539, 42731.309, 42674.451, 42690.338], [20.183, 18.886, 15.565, 15.763, 21.503, 18.811], [21897.272679798694, 4518.666258431959, 9865.858822844175, 5204.923823042198, 4440.846816864425, 1785.1917383897376], [70, 71, 72, 73, 74, 75]], [1, 141, [1542, 1594, 1645, 1683, 1711, 1743, 1779, 1815], [22137.474, 22277.842, 22321.662, 22394.237, 22423.1, 22366.404, 22236.841, 22202.2], [21449.091, 21550.39, 21583.583, 21669.454, 21592.985, 21683.603, 21712.049, 21691.499], [10.701, 19.798, 24.972, 24.137, 19.691, 14.67, 16.178, 24.353], [2299.301941736665, 2868.9828665949112, 4552.3808277517255, 1723.4156977015164, 1749.7648831969257, 1954.0201799066447, 3137.652710988818, 5850.272385741168], [69, 70, 71, 72, 73, 74, 75, 76]], [8, 142, [1652, 1689, 1716, 1752, 1788, 1823, 1868, 1910], [30166.409, 30241.785, 30260.469, 30194.766, 30127.265, 30044.792, 29961.915, 29975.153], [58675.322, 58635.209, 58604.784, 58548.342, 58578.907, 58652.171, 58729.955, 58775.034], [13.516, 18.923, 11.082, 7.868, 10.671, 15.915, 25.171, 12.149], [3429.1633362342864, 4010.4469131955243, 5363.988340456696, 3027.787956322086, 3413.5746049815566, 2343.306990931904, 5975.686483769345, 734.2101288398346], [71, 72, 73, 74, 75, 76, 77, 78]], [2, 143, [1616, 1662, 1697, 1726, 1759, 1797, 1838, 1882, 1920, 1947], [5239.875, 5228.96, 5156.413, 5214.926, 5125.121, 5134.661, 5187.762, 5117.812, 5068.33, 5027.827], [26096.688, 26118.418, 26157.964, 26201.533, 26224.969, 26179.767, 26274.348, 26201.384, 26264.331, 26299.034], [19.433, 13.819, 19.808, 21.215, 21.63, 26.934, 20.648, 19.881, 21.366, 18.96], [839.9559530285031, 997.31235741929, 2084.10116511366, 1685.0489233768044, 1416.8579307666064, 1250.5444128459278, 1746.3809177049982, 1535.3782279275683, 2112.600144607035, 977.3135881070152], [71, 72, 73, 74, 75, 76, 77, 78, 79, 80]], [8, 151, [1753, 1789, 1824, 1869, 1911, 1938, 1973, 2010, 2052], [30556.791, 30554.175, 30566.234, 30558.993, 30543.962, 30522.515, 30366.64, 30280.68, 30271.846], [59662.335, 59569.965, 59547.715, 59540.272, 59506.058, 59475.118, 59577.052, 59525.409, 59511.274], [11.061, 13.829, 12.844, 14.594, 12.228, 23.015, 22.233, 16.055, 11.65], [2896.3672504086926, 2394.33582786416, 2268.0120857569277, 2103.961748893218, 3746.442432660633, 3306.695526260621, 2296.0960210916023, 2174.7339468958053, 2065.0077998285374], [74, 75, 76, 77, 78, 79, 80, 81, 82]], [5, 158, [1812, 1857, 1898, 1932, 1965, 1998, 2037, 2083, 2111, 2147, 2176, 2213], [21564.672, 21475.76, 21547.766, 21497.219, 21500.31, 21538.644, 21489.856, 21508.975, 21500.18, 21583.476, 21576.281, 21583.5], [42419.709, 42330.038, 42361.181, 42415.518, 42320.979, 42414.912, 42457.73, 42458.234, 42459.287, 42409.381, 42438.667, 42392.079], [24.129, 19.418, 26.395, 30.973, 19.5, 23.646, 15.799, 12.905, 20.458, 22.205, 19.639, 17.653], [5152.705916595064, 2236.25138894368, 4116.866909921069, 2449.784104082518, 1954.0214654009683, 3434.983686093206, 2053.6149927892225, 3380.4891418372486, 4367.543599431322, 1938.9020655319714, 5289.711729535923, 12748.886320237241], [76, 77, 78, 79, 80, 81, 82, 83, 84, 85, 86, 87]], [0, 161, [1760, 1798, 1837, 1883, 1921, 1948, 1983, 2023, 2066, 2098, 2136], [5301.599, 5271.224, 5245.573, 5235.754, 5246.498, 5250.52, 5237.376, 5253.624, 5255.284, 5246.157, 5153.262], [3570.278, 3562.578, 3557.485, 3563.391, 3547.073, 3593.332, 3552.386, 3559.204, 3498.57, 3557.726, 3523.316], [16.635, 8.785, 8.07, 8.576, 9.563, 14.762, 10.115, 20.313, 21.119, 19.115, 18.217], [1404.5862190545743, 2049.0979117326156, 2315.85765033851, 2113.4917334194183, 2052.7240295693437, 1694.1843230544148, 1224.6064597494728, 844.2322744697045, 1020.3495502177932, 1418.669687917537, 1049.8969773995566], [75, 76, 77, 78, 79, 80, 81, 82, 83, 84, 85]], [5, 176, [1966, 1999, 2038, 2084, 2112, 2148], [21840.041, 21820.575, 21745.389, 21802.894, 21887.597, 21886.919], [41277.476, 41270.693, 41297.308, 41333.298, 41294.484, 41271.392], [16.768, 15.569, 22.046, 15.285, 22.312, 28.507], [1574.906796141966, 1584.51387455411, 3564.4607825877406, 1417.5178491545646, 1795.2450304209865, 1307.462576930524], [80, 81, 82, 83, 84, 85]], [2, 197, [2097, 2135, 2162, 2192, 2223], [5002.257, 4990.279, 4931.466, 4950.58, 4916.43], [24407.929, 24346.239, 24306.606, 24300.499, 24186.016], [22.769, 20.871, 21.577, 18.324, 27.606], [2856.736886479264, 2143.463609738509, 2815.8290158330383, 785.6587698373163, 1692.2186242014739], [84, 85, 86, 87, 88]], [4, 201, [2107, 2142, 2171, 2204, 2230, 2258, 2294, 2321, 2348, 2375, 2403, 2430, 2450], [14186.187, 14221.926, 14202.812, 14283.118, 14327.159, 14330.521, 14466.111, 14525.263, 14406.964, 14518.568, 14425.054, 14494.881, 14466.534], [41328.43, 41417.368, 41373.437, 41489.183, 41643.484, 41572.353, 41569.749, 41774.7, 41815.215, 41796.355, 41698.303, 41614.714, 41643.11], [24.371, 18.322, 21.699, 16.109, 26.665, 10.961, 34.06, 14.342, 24.24, 13.946, 33.199, 17.68, 15.026], [703.6842726464462, 1290.1528894807273, 2459.1116554274595, 1908.3342122904285, 1949.1014411362787, 1224.4129482973485, 2553.690659401717, 4378.485926572214, 684.2497268500641, 2996.8410762125072, 1351.7377999924634, 10956.064683054388, 1883.3347947609034], [84, 85, 86, 87, 88, 89, 90, 91, 92, 93, 94, 95, 96]], [4, 202, [2108, 2144, 2174, 2208, 2233, 2261, 2296, 2322, 2351, 2377, 2405, 2431, 2451, 2474, 2496, 2518, 2540], [14893.295, 15100.875, 15043.204, 15068.811, 15231.928, 15219.793, 15191.75, 15076.764, 15072.218, 15140.157, 15161.66, 15168.874, 15183.413, 15055.633, 15156.904, 15181.372, 15127.354], [40214.638, 40292.882, 40290.103, 40204.725, 40301.622, 40234.149, 40291.018, 40199.127, 40279.38, 40421.641, 40331.035, 40296.014, 40251.659, 40230.393, 40240.622, 40263.797, 40231.12], [24.567, 17.44, 22.082, 21.218, 22.57, 18.387, 18.74, 13.468, 13.378, 13.911, 14.677, 11.777, 14.055, 23.791, 24.282, 13.471, 14.918], [10209.348344864906, 3621.3219289106096, 1776.6655868441296, 5942.0533763288595, 1678.299799438423, 5643.22966799752, 1238.3357386109215, 4390.011548991883, 4275.651949243977, 3012.080431562593, 2182.4672115075587, 3446.785872167694, 2858.0019955566895, 4066.251419898543, 1969.2077569349833, 3219.7027103344626, 2179.139279827017], [84, 85, 86, 87, 88, 89, 90, 91, 92, 93, 94, 95, 96, 97, 98, 99, 100]], [6, 206, [2141, 2169, 2203, 2228, 2256], [11544.606, 11389.82, 11610.413, 11625.32, 11593.235], [51218.487, 51276.631, 51358.445, 51506.106, 51302.984], [24.259, 26.885, 21.581, 19.47, 36.713], [600.3055599428641, 1546.5629877321956, 1970.3396157777738, 1661.33307914089, 1170.0129196610487], [85, 86, 87, 88, 89]], [4, 207, [2173, 2206, 2232, 2260, 2295, 2320, 2349], [14759.179, 14770.664, 14736.31, 14697.008, 14639.903, 14618.683, 14618.737], [39985.348, 39812.617, 39822.072, 39987.132, 39934.319, 40001.157, 40237.567], [31.815, 25.458, 16.818, 36.204, 23.18, 14.598, 24.631], [4920.725141593534, 1347.4181851269186, 3546.1216606605362, 4010.6223948679963, 1110.6252879233957, 1087.175985423208, 4559.357164538532], [86, 87, 88, 89, 90, 91, 92]], [2, 213, [2288, 2314, 2343, 2366, 2396], [4933.639, 4955.732, 4928.742, 4893.453, 4974.217], [24286.198, 24353.112, 24464.012, 24561.603, 24494.779], [21.866, 21.11, 30.547, 16.059, 24.301], [815.4124325821722, 1982.7385003550733, 1188.7763615893332, 1686.0642993734507, 1850.1794193955761], [90, 91, 92, 93, 94]], [5, 216, [2300, 2327, 2355, 2383, 2410], [21722.507, 21514.512, 21490.515, 21480.711, 21398.818], [42259.981, 42290.704, 42394.242, 42375.409, 42457.482], [34.541, 18.143, 13.136, 35.802, 18.262], [4037.183836114728, 4948.284275419268, 19630.901414679378, 1339.9150917202758, 856.158417727349], [90, 91, 92, 93, 94]], [4, 241, [2579, 2592, 2612, 2633, 2660, 2678], [14079.249, 14029.838, 14032.782, 14035.181, 14096.837, 14037.467], [39254.757, 39128.648, 39041.317, 39005.818, 39074.57, 39147.188], [17.374, 25.885, 26.702, 18.373, 20.827, 21.514], [18573.781398970626, 2646.5228337805447, 2705.477972358512, 5116.125132685646, 1649.8263894543745, 2380.3908956430723], [102, 103, 104, 105, 106, 107]], [1, 263, [2810, 2823, 2836, 2846, 2854, 2865, 2876], [22399.579, 22397.687, 22377.814, 22374.359, 22425.713, 22430.454, 22336.259], [21930.576, 22041.688, 22085.916, 22077.254, 22128.775, 22219.988, 22197.42], [22.588, 14.344, 21.67, 13.073, 18.836, 29.21, 22.657], [1538.3220103989743, 3385.8063897969105, 2089.9228324973487, 2100.011181315627, 2160.5335035002004, 1902.3440631615108, 4645.118961467265], [115, 116, 117, 118, 119, 120, 121]], [0, 288, [3142, 3156, 3170, 3192, 3206, 3221], [5221.346, 5240.231, 5280.445, 5210.243, 5334.102, 5307.796], [3571.534, 3538.601, 3460.479, 3521.676, 3387.118, 3428.904], [29.828, 24.661, 25.022, 19.997, 29.764, 22.187], [719.3984303460825, 971.2177862506943, 1989.7325922334876, 1425.4258175148036, 3633.53044752528, 2189.469291335444], [151, 152, 153, 154, 155, 156]], [0, 309, [3322, 3344, 3369, 3392, 3420, 3446], [5362.053, 5234.72, 5211.778, 5242.417, 5292.209, 5281.64], [3401.008, 3445.403, 3372.048, 3379.205, 3342.678, 3255.5], [14.821, 20.727, 26.851, 24.002, 29.699, 35.535], [807.533203757456, 3140.778685182915, 1724.7342327713336, 1252.7804889994816, 1311.8976534623364, 1797.5203449777216], [162, 163, 164, 165, 166, 167]], [1, 318, [3474, 3492, 3515, 3529, 3546, 3568, 3578, 3593], [22331.872, 22421.026, 22412.194, 22397.427, 22411.211, 22489.49, 22446.787, 22426.79], [23569.245, 23568.044, 23469.449, 23472.787, 23483.843, 23487.813, 23489.362, 23522.605], [15.3, 21.309, 20.168, 19.309, 18.824, 21.106, 17.305, 26.165], [466.00518869226045, 1521.2378154633807, 852.8743311046695, 2121.915591474354, 2045.0045528842618, 1373.9617093050379, 1044.5077632761092, 1462.5862357350682], [168, 169, 170, 171, 172, 173, 174, 175]], [10, 340, [3746, 3768, 3780, 3793, 3804, 3818, 3828], [38349.317, 38469.271, 38458.83, 38507.257, 38521.008, 38493.618, 38491.773], [70004.049, 69911.62, 69880.931, 69749.28, 69692.677, 69642.81, 69659.748], [13.836, 19.622, 11.449, 18.08, 17.436, 19.133, 10.607], [1709.7591139079034, 2848.0279414759675, 1974.707155412574, 1605.2586285181694, 2406.4721638196324, 1662.8746913923285, 2453.7451733562675], [184, 185, 186, 187, 188, 189, 190]], [5, 362, [3952, 3966, 3976, 3989, 4002, 4016], [21403.313, 21404.454, 21420.1, 21482.052, 21634.258, 21677.532], [41469.332, 41509.872, 41478.291, 41520.671, 41539.598, 41650.889], [15.08, 36.309, 21.736, 27.114, 43.609, 36.503], [1585.6145887239609, 1276.5265944761159, 2446.171781770941, 1268.5526552236922, 2744.561005652495, 2323.2720938360876], [202, 203, 204, 205, 206, 207]], [5, 363, [3967, 3978, 3990, 4003, 4017, 4034, 4050, 4069, 4084, 4098, 4116, 4136, 4175, 4223, 4271, 4334, 4397], [22694.865, 22802.466, 22746.237, 22739.741, 22661.358, 22661.728, 22719.189, 22824.513, 22781.506, 22765.406, 22717.467, 22726.877, 22704.717, 22673.569, 22711.044, 22676.112, 22726.186], [43269.495, 43342.351, 43356.078, 43294.237, 43269.223, 43256.104, 43357.622, 43264.673, 43204.633, 43177.533, 43139.881, 43212.124, 43173.657, 43218.586, 43229.654, 43249.094, 43258.393], [15.571, 16.536, 10.696, 14.992, 12.6, 15.513, 13.2, 13.569, 14.227, 13.488, 23.538, 15.103, 11.127, 16.913, 9.373, 13.799, 14.078], [2057.4952624416205, 3553.9070803892346, 3459.2816715828844, 1385.9724725518936, 1785.9834579257313, 1484.980197088663, 1848.8154127820628, 1652.8385289435707, 1211.137821124275, 1053.3177115469327, 2760.585676454174, 1733.9979778928443, 2847.253600037181, 3286.9534158985434, 3202.433300261331, 2158.260956982595, 2657.5599591197742], [203, 204, 205, 206, 207, 208, 209, 210, 211, 212, 213, 214, 215, 216, 217, 218, 219]], [8, 374, [4120, 4143, 4183, 4234, 4286], [31355.213, 31378.31, 31402.444, 31417.608, 31379.053], [59926.47, 59907.787, 59912.125, 60002.015, 60024.478], [18.362, 8.605, 9.857, 8.673, 14.705], [1889.383457438182, 3138.499134250278, 2840.0566143010137, 2877.266843451476, 2698.8655473762374], [213, 214, 215, 216, 217]], [3, 375, [4128, 4160, 4201, 4249, 4310, 4371], [6942.882, 7034.352, 7003.526, 7025.665, 7034.963, 7030.833], [32654.549, 32608.476, 32564.477, 32642.966, 32722.448, 32762.633], [14.843, 13.118, 9.091, 11.329, 10.414, 10.119], [2119.8093990508746, 2358.034986146047, 2481.119194840128, 1267.7292063627026, 1492.591326309219, 2697.9241968191723], [214, 215, 216, 217, 218, 219]], [7, 382, [4148, 4191, 4240, 4295, 4357, 4417, 4471, 4529, 4582, 4635], [44778.208, 44810.921, 44788.569, 44755.625, 44783.35, 44791.981, 44846.079, 44734.832, 44731.903, 44935.261], [56044.104, 56080.652, 56124.777, 56225.035, 56159.461, 56147.578, 56127.542, 56120.062, 56137.598, 56040.366], [13.108, 13.715, 15.839, 13.262, 8.503, 7.955, 11.553, 12.237, 14.974, 24.959], [1614.9512001544142, 2231.5669700173835, 1853.073079384807, 2267.9066772173524, 5493.106525909302, 9636.095237914093, 4692.931350516644, 6980.682371707257, 7321.255094615517, 2196.5059772246286], [214, 215, 216, 217, 218, 219, 220, 221, 222, 223]], [2, 385, [4126, 4153, 4196, 4243, 4303, 4364, 4424, 4482, 4536, 4591, 4640, 4687, 4733], [5020.147, 5010.104, 4989.499, 5028.017, 5073.972, 5024.134, 5099.687, 5116.842, 4999.244, 5054.724, 5029.047, 5068.453, 5008.503], [24221.348, 24206.009, 24205.395, 24230.04, 24329.222, 24367.883, 24302.77, 24259.501, 24124.455, 24176.369, 24209.054, 24131.609, 24014.58], [33.682, 15.674, 16.147, 7.735, 18.505, 14.689, 19.712, 14.558, 14.978, 24.757, 13.248, 15.036, 23.483], [6679.080572249453, 1616.5788678927338, 1609.357051139988, 2168.093548119253, 8072.246858687309, 2829.83494667301, 2210.6841606717853, 2699.158692892433, 2083.687712902343, 11901.609390089277, 1708.2007403033563, 1283.5334922751017, 1288.3027220591912], [214, 215, 216, 217, 218, 219, 220, 221, 222, 223, 224, 225, 226]], [3, 390, [4161, 4203, 4252, 4312, 4372, 4433], [7586.834, 7725.012, 7874.665, 7882.866, 7865.61, 7853.825], [31439.777, 31365.91, 31471.292, 31549.675, 31564.787, 31690.428], [19.37, 16.33, 18.899, 19.83, 16.115, 21.627], [4646.852427226067, 2586.6688469062988, 6166.472185349268, 8813.914025080521, 4223.962510355671, 2756.7272304626827], [215, 216, 217, 218, 219, 220]], [3, 391, [4162, 4204, 4253, 4311, 4373, 4434, 4490], [7915.104, 7905.589, 7940.496, 7820.268, 7859.778, 7766.105, 7756.09], [32812.037, 32863.056, 32853.528, 33031.038, 33044.658, 32902.613, 32786.11], [20.406, 13.117, 20.407, 14.638, 19.35, 27.781, 24.701], [1338.3801154544765, 4910.2624223427565, 1156.6846801390832, 1720.9085991259456, 3013.662261956939, 8625.56371104898, 1377.7891800868217], [215, 216, 217, 218, 219, 220, 221]], [6, 392, [4163, 4207, 4254, 4314, 4374, 4436, 4494], [11502.688, 11355.501, 11369.444, 11405.348, 11568.761, 11489.275, 11638.53], [50065.753, 50134.998, 50279.869, 50351.951, 50361.273, 50486.221, 50387.963], [10.302, 9.835, 7.234, 10.005, 26.315, 30.368, 18.102], [1084.8878668522402, 4893.524156137569, 3640.1567891075597, 3525.7243552983327, 6277.681830794367, 1390.2372550829348, 2190.1407438751044], [215, 216, 217, 218, 219, 220, 221]], [5, 395, [4171, 4219, 4267, 4330, 4392, 4448, 4504, 4563], [21916.76, 21784.657, 21771.836, 21794.502, 21929.217, 21890.525, 21742.434, 21934.104], [42128.331, 42156.924, 42230.454, 42307.41, 42366.555, 42352.85, 42249.307, 42389.021], [20.979, 37.399, 21.074, 19.523, 11.132, 17.287, 16.574, 25.325], [23940.238654965488, 5826.014465423363, 11513.220357949918, 7493.939877166013, 3135.9098066874553, 2802.664635134868, 19857.44702061513, 2918.5085179199054], [215, 216, 217, 218, 219, 220, 221, 222]], [5, 396, [4172, 4218, 4266, 4329, 4390], [21806.84, 21712.675, 21676.261, 21707.922, 21762.078], [41805.061, 41972.917, 41994.067, 42099.858, 41971.399], [16.598, 11.83, 14.71, 23.362, 25.877], [1872.9315083968704, 48632.46174790477, 2933.0966106903925, 10022.641012910084, 9272.327910737358], [215, 216, 217, 218, 219]], [2, 401, [4157, 4199, 4247, 4307, 4368, 4428, 4487, 4540, 4596, 4643, 4691, 4737, 4787, 4830, 4877, 4922], [5846.344, 5807.294, 5849.135, 5810.893, 5845.94, 5794.931, 5724.779, 5663.84, 5692.237, 5738.619, 5734.181, 5806.074, 5745.226, 5712.595, 5595.576, 5584.14], [24206.514, 24141.324, 23996.264, 24109.004, 24115.447, 24117.227, 24142.159, 24215.115, 24199.666, 24123.554, 24000.45, 23850.267, 23767.958, 23784.289, 23690.906, 23689.58], [15.274, 14.855, 14.051, 12.268, 9.071, 9.597, 20.932, 17.213, 18.619, 22.173, 29.821, 19.313, 14.094, 14.659, 37.267, 18.729], [1672.9219696376344, 1923.8692925651337, 2376.4931763340082, 2437.183768235965, 2475.2599058589944, 2953.2404576847352, 5727.430244807607, 747.71543402901, 1068.572459109897, 1742.1333092607806, 2086.681930875762, 2072.3788986340937, 1813.6865808672646, 1440.4401141275296, 1320.3466198070332, 3435.060269227002], [215, 216, 217, 218, 219, 220, 221, 222, 223, 224, 225, 226, 227, 228, 229, 230]], [2, 407, [4197, 4244, 4304, 4365, 4427, 4484, 4538], [5123.644, 5266.759, 5369.933, 5286.058, 5356.555, 5313.597, 5251.516], [25291.972, 25456.611, 25510.597, 25562.557, 25454.298, 25302.263, 25097.819], [12.793, 18.596, 11.601, 15.272, 12.343, 14.604, 36.219], [2958.77539223048, 4439.277947994983, 2555.321152179219, 3678.2508695982788, 4332.942122398671, 3238.4278549167384, 4190.64463272708], [216, 217, 218, 219, 220, 221, 222]], [6, 408, [4208, 4255, 4315, 4375, 4437, 4493, 4546, 4601, 4650, 4697, 4746, 4798, 4839], [11466.459, 11521.384, 11681.883, 11755.017, 11700.053, 11612.679, 11644.21, 11652.525, 11588.281, 11602.259, 11717.732, 11736.834, 11560.694], [49807.797, 49634.116, 49722.063, 49694.923, 49670.147, 49614.492, 49639.418, 49624.319, 49628.674, 49629.616, 49716.003, 49719.692, 49869.373], [27.026, 13.069, 33.011, 18.965, 33.172, 13.833, 16.807, 17.76, 15.732, 15.389, 23.226, 26.14, 37.809], [10034.485353525764, 1421.393547187296, 3725.00747152779, 1791.1433786624996, 3447.376117523336, 1751.6307668095703, 1251.9742854038393, 1281.6058220133675, 1002.0445337358337, 1262.97987789107, 3079.747233177705, 1207.731082674861, 3472.03584908424], [216, 217, 218, 219, 220, 221, 222, 223, 224, 225, 226, 227, 228]], [1, 410, [4217, 4264, 4327, 4388, 4444, 4503, 4558, 4611, 4662, 4709], [21576.199, 21568.202, 21614.027, 21587.484, 21606.177, 21602.98, 21631.296, 21664.264, 21697.496, 21721.025], [22621.616, 22595.765, 22556.481, 22370.203, 22482.731, 22475.633, 22419.496, 22362.948, 22174.56, 22276.087], [11.082, 8.844, 14.904, 10.4, 10.283, 7.448, 14.033, 20.195, 21.53, 12.695], [2106.45059743494, 2640.52062262461, 1795.1199633676067, 3227.9408074310736, 4418.101715368573, 3101.1412643546205, 2203.9290123196606, 3848.421343034796, 29080.775987541452, 24937.67403748644], [216, 217, 218, 219, 220, 221, 222, 223, 224, 225]], [8, 411, [4344, 4406, 4460, 4518, 4574, 4622, 4672, 4722, 4769], [30885.036, 30913.229, 30832.805, 30729.661, 30547.031, 30513.408, 30525.828, 30495.163, 30530.23], [60515.062, 60478.06, 60540.345, 60473.557, 60474.284, 60460.446, 60440.323, 60443.792, 60455.551], [11.585, 22.479, 29.393, 31.331, 13.626, 8.031, 11.227, 11.552, 23.976], [1340.2287462172933, 2489.1249744519823, 1158.631275310194, 1354.6839235244947, 2891.0770459206988, 2177.05158423969, 2635.0218320443537, 1766.1343005329884, 758.5006913128781], [218, 219, 220, 221, 222, 223, 224, 225, 226]], [8, 412, [4284, 4343, 4405, 4459, 4519, 4575, 4623, 4673, 4723, 4770, 4814, 4860, 4905, 4948], [30629.44, 30746.912, 30718.727, 30788.033, 30775.184, 30825.752, 30759.955, 30713.003, 30662.804, 30648.258, 30598.099, 30662.631, 30641.508, 30674.198], [58679.772, 58580.52, 58785.616, 58759.064, 58796.255, 58824.539, 58616.2, 58591.373, 58534.143, 58575.237, 58543.438, 58525.145, 58524.205, 58501.189], [23.642, 14.004, 18.417, 17.035, 16.793, 17.488, 7.332, 8.809, 9.466, 8.094, 9.498, 11.753, 11.423, 15.554], [11626.319318859123, 1724.599171407587, 5953.505708120431, 3072.204682167818, 2465.288708019937, 2191.5898683953055, 3697.2273844678034, 5685.50862442795, 4760.655086002058, 3406.3989269389986, 2762.6220382184997, 2841.0386965668513, 2486.6075268270306, 1405.6961705381277], [217, 218, 219, 220, 221, 222, 223, 224, 225, 226, 227, 228, 229, 230]], [10, 414, [4289, 4349, 4410, 4466, 4524, 4579, 4627, 4677, 4725], [37364.873, 37384.452, 37476.461, 37623.637, 37599.456, 37538.852, 37480.199, 37500.905, 37532.414], [69315.764, 69359.454, 69339.496, 69373.294, 69350.153, 69328.795, 69347.006, 69293.343, 69320.044], [14.196, 18.03, 13.342, 17.125, 13.418, 11.729, 20.87, 27.855, 32.072], [1128.7265030036242, 1780.0381429059814, 2462.4236070331513, 3108.812218954951, 4721.949118126285, 3507.150805438714, 4337.472782181036, 5300.937539128917, 5908.441567516708], [217, 218, 219, 220, 221, 222, 223, 224, 225]], [7, 416, [4583, 4636, 4682, 4730, 4776, 4822, 4869, 4913], [45055.048, 45045.069, 45100.738, 45090.884, 45026.139, 45088.036, 45129.736, 45150.368], [58907.46, 58942.514, 58969.253, 58931.703, 58911.71, 58947.946, 58986.003, 58973.512], [23.229, 13.283, 10.053, 10.99, 14.476, 19.086, 17.522, 10.095], [1747.2399988812444, 2041.3851840017858, 2387.676730246118, 1138.5346920601353, 1806.4425816540522, 2643.3358887290556, 1830.7524371290829, 455.97037027176697], [222, 223, 224, 225, 226, 227, 228, 229]], [2, 417, [4302, 4362, 4421, 4477, 4534, 4588, 4637, 4684, 4731, 4780, 4825, 4873], [4670.032, 4695.745, 4627.844, 4542.734, 4484.036, 4425.074, 4473.6, 4447.808, 4416.487, 4425.152, 4454.87, 4582.667], [25715.444, 25666.166, 25590.822, 25592.582, 25557.876, 25643.68, 25533.366, 25631.042, 25711.026, 25671.777, 25692.215, 25661.879], [23.111, 17.684, 21.081, 17.414, 13.403, 9.384, 9.188, 11.373, 12.238, 10.716, 12.476, 18.852], [1601.4060616642753, 7018.244976733037, 7176.865070061506, 13523.24745855997, 4623.011794811971, 2374.8579036846386, 3020.5413419731567, 3340.2783565097475, 1526.5982139406815, 2522.5552264899598, 1546.1987999500604, 2707.184572082477], [218, 219, 220, 221, 222, 223, 224, 225, 226, 227, 228, 229]], [2, 418, [4301, 4361, 4422, 4480, 4535, 4589, 4638, 4685, 4732, 4781, 4826, 4874, 4919, 4956, 4996, 5033, 5084, 5120, 5155, 5189, 5224, 5265], [4761.498, 4653.856, 4707.529, 4687.607, 4660.247, 4721.059, 4689.104, 4721.566, 4728.765, 4730.026, 4752.227, 4745.964, 4718.355, 4679.831, 4664.679, 4691.189, 4773.379, 4755.542, 4701.536, 4825.823, 4838.712, 4848.577], [25158.611, 25053.654, 25070.27, 24968.885, 24975.602, 24891.743, 24944.72, 24890.127, 24896.973, 24891.319, 24880.009, 24851.806, 24918.39, 24942.604, 24971.087, 24997.07, 24899.226, 24770.004, 24943.81, 24843.583, 24813.106, 24708.474], [29.058, 24.562, 27.255, 19.153, 14.656, 14.764, 16.022, 22.031, 11.608, 13.029, 15.257, 11.864, 15.256, 12.785, 15.353, 14.426, 21.226, 18.611, 18.999, 28.707, 51.126, 27.062], [6411.954195099781, 925.3683828138512, 3236.3244826790274, 1752.8928555965783, 1366.5978377471895, 1422.562294472698, 1948.0188817864346, 1380.4822873759547, 1420.4996096096286, 1923.1293929070803, 1351.075111459213, 1140.1662209682154, 1548.147880911273, 2840.9037846669426, 1757.5832701608165, 2026.438691232914, 4407.885825296196, 6191.272519178627, 2239.506563059198, 5744.268393753839, 2261.183995659212, 3654.594925249614], [218, 219, 220, 221, 222, 223, 224, 225, 226, 227, 228, 229, 230, 231, 232, 233, 234, 235, 236, 237, 238, 239]], [3, 421, [4489, 4543, 4599, 4646, 4693, 4738, 4789], [6991.712, 6955.653, 6937.423, 6937.482, 6998.232, 6940.553, 6987.02], [33051.726, 32982.044, 32894.924, 32818.003, 32775.255, 32793.725, 32673.732], [21.704, 10.533, 9.426, 10.571, 13.998, 14.134, 19.092], [2895.9053449293447, 3654.9010012669064, 3592.5595884284394, 2496.4917950081776, 1534.5062893687868, 2489.717886869153, 3559.0168156622067], [221, 222, 223, 224, 225, 226, 227]], [3, 422, [4491, 4544, 4600, 4648, 4695, 4742, 4792, 4833], [7975.955, 8041.229, 7971.411, 7999.245, 7957.095, 7940.711, 7863.118, 7788.23], [32053.653, 32146.659, 32180.513, 32155.031, 32234.503, 32313.061, 32287.581, 32115.771], [15.937, 7.215, 12.755, 14.605, 17.006, 13.688, 22.579, 15.788], [3337.187109925015, 4073.7489861083645, 3670.5849300154823, 3013.107913950299, 2875.62912840905, 38555.83742912013, 2191.7105355840017, 572.7264064048736], [221, 222, 223, 224, 225, 226, 227, 228]], [6, 424, [4653, 4698, 4747, 4795, 4840], [11858.423, 11793.605, 11750.338, 11714.108, 11659.508], [51393.812, 51376.399, 51475.933, 51423.195, 51385.651], [17.624, 11.94, 29.183, 18.415, 11.365], [1546.0375184618008, 2048.118167036086, 914.5064542218548, 1871.1492986374055, 2553.581857911672], [224, 225, 226, 227, 228]], [6, 426, [4604, 4655, 4701, 4749, 4799, 4843, 4888, 4930], [12427.589, 12374.829, 12341.944, 12421.558, 12453.242, 12441.769, 12438.83, 12487.016], [51206.445, 51205.039, 51219.576, 51193.266, 51217.213, 51292.1, 51226.28, 51211.369], [6.871, 19.308, 16.545, 9.671, 9.001, 12.653, 10.393, 11.338], [2526.219768158744, 1546.304028033379, 3283.971872036486, 5620.781426402618, 4963.097064690579, 3602.555696890074, 4457.670074994584, 2380.51024425939], [223, 224, 225, 226, 227, 228, 229, 230]], [4, 427, [4499, 4550, 4605, 4656, 4702, 4750, 4800, 4845, 4890, 4933], [14390.284, 14263.926, 14229.09, 14149.066, 14233.261, 14245.492, 14199.26, 14188.386, 14197.096, 14208.256], [40543.424, 40354.191, 40290.254, 40194.157, 40311.906, 40299.448, 40310.088, 40307.906, 40239.826, 40351.912], [8.88, 16.551, 20.246, 16.852, 12.638, 12.324, 4.707, 13.767, 24.219, 21.146], [148394.16824818868, 3630.782727921951, 4829.752182290934, 5528.726447317039, 4383.516589810773, 4305.048110193201, 7639.67975451036, 2745.7334241524436, 5631.649340194484, 1539.4685975658374], [221, 222, 223, 224, 225, 226, 227, 228, 229, 230]], [4, 428, [4552, 4607, 4657, 4704, 4752], [14584.754, 14573.088, 14591.591, 14550.14, 14567.565], [41147.297, 41137.208, 41142.127, 41112.77, 41055.701], [18.176, 10.401, 10.719, 16.642, 12.477], [1386.7723655577613, 1501.3271569422145, 1521.778388080144, 1582.9080869273523, 1165.666544695382], [222, 223, 224, 225, 226]], [5, 430, [4508, 4559, 4613, 4663, 4710, 4758], [21680.896, 21717.692, 21760.021, 21717.172, 21671.82, 21612.093], [42258.746, 42347.172, 42330.182, 42324.157, 42337.816, 42283.185], [37.623, 17.046, 24.842, 27.892, 18.5, 32.621], [5320.33109656427, 8185.4947905671515, 7356.231562418454, 2588.486679869985, 750.9918216986022, 1099.2360834478109], [221, 222, 223, 224, 225, 226]], [5, 431, [4664, 4711, 4759, 4805, 4849, 4897, 4941, 4983, 5018, 5060, 5104], [21789.364, 21762.164, 21747.933, 21743.917, 21774.345, 21797.64, 21926.965, 21976.582, 21803.614, 21746.626, 21790.186], [42650.569, 42790.95, 42823.069, 42789.73, 42817.515, 42847.969, 42896.404, 42847.752, 42755.997, 42703.164, 42782.277], [28.536, 11.147, 14.426, 7.527, 9.171, 26.407, 17.652, 22.96, 13.686, 20.715, 13.519], [8787.595297090185, 2658.4690670682307, 1900.418625084438, 3462.664455230165, 3832.662395954304, 1798.6268222289136, 7723.8415041120425, 4293.301275131241, 830.693289417152, 5069.30284198571, 1472.4932091238122], [224, 225, 226, 227, 228, 229, 230, 231, 232, 233, 234]], [1, 432, [4391, 4447, 4507, 4562, 4614, 4665, 4712, 4760, 4806, 4850, 4898], [21910.374, 21895.797, 21909.468, 21883.134, 21937.066, 21911.634, 21941.556, 22004.359, 21985.17, 22035.073, 22098.192], [21415.267, 21460.207, 21405.675, 21409.941, 21382.872, 21392.971, 21446.358, 21468.473, 21396.81, 21404.691, 21389.957], [15.651, 13.239, 10.255, 13.533, 11.263, 15.188, 22.947, 33.889, 17.313, 14.167, 19.568], [3435.6485182286638, 2224.1421357248587, 2501.745269035556, 2746.3181187224454, 3133.765794647022, 3312.8825943152624, 2885.645516741053, 3038.1721790309734, 2033.6789612426667, 1442.9674294573902, 481.69489119397684], [219, 220, 221, 222, 223, 224, 225, 226, 227, 228, 229]], [1, 433, [4450, 4510, 4564, 4615, 4666, 4713], [22396.049, 22384.323, 22395.075, 22433.09, 22448.525, 22472.216], [23388.374, 23421.121, 23520.594, 23528.531, 23501.029, 23493.118], [19.851, 8.321, 10.447, 10.687, 8.831, 18.832], [648.7188490404908, 2882.5481850235255, 2140.785633806518, 2504.199492383338, 2260.938693499888, 1416.8891106575772], [220, 221, 222, 223, 224, 225]], [4, 438, [4322, 4384, 4442, 4500, 4554], [14677.729, 14837.524, 14811.162, 14773.18, 14704.416], [40302.594, 40321.792, 40332.352, 40340.533, 40310.346], [34.659, 12.545, 15.607, 19.23, 22.242], [6138.784263838638, 3899.804046770913, 5686.001510533903, 9334.937668923088, 9593.414440718396], [218, 219, 220, 221, 222]], [1, 439, [4265, 4328, 4389, 4445, 4505, 4560], [21682.934, 21665.097, 21738.169, 21662.818, 21695.624, 21675.998], [23669.24, 23693.563, 23752.554, 23725.916, 23718.789, 23704.105], [15.076, 15.019, 23.538, 11.067, 16.709, 22.34], [2523.4575302194967, 2806.206262553111, 3932.7319261728167, 1972.115472356312, 1195.922036653225, 1111.3823771988896], [217, 218, 219, 220, 221, 222]], [1, 441, [4269, 4331, 4394, 4449, 4509], [22364.391, 22338.813, 22365.731, 22368.285, 22340.038], [22838.182, 22841.071, 22811.978, 22851.342, 22974.15], [17.848, 12.519, 15.396, 16.157, 35.293], [817.6366474898224, 1965.820750990338, 1626.073503845131, 1030.3981009856866, 1876.8308474598434], [217, 218, 219, 220, 221]], [5, 442, [4270, 4332, 4395, 4451, 4511], [22402.281, 22428.652, 22433.775, 22430.548, 22437.663], [42747.653, 42739.34, 42744.353, 42798.374, 42726.281], [22.211, 15.862, 22.785, 16.431, 18.671], [671.4689671676458, 2065.047900607367, 1462.7847530448933, 1891.904015582118, 2851.997358904821], [217, 218, 219, 220, 221]], [3, 445, [4694, 4741, 4790, 4832, 4882, 4926, 4965, 5004, 5044, 5091, 5125, 5158], [7716.668, 7691.694, 7597.725, 7584.089, 7558.642, 7665.622, 7616.726, 7589.558, 7566.96, 7523.441, 7499.327, 7632.474], [33246.347, 33257.756, 33343.336, 33315.011, 33308.05, 33281.866, 33324.058, 33278.338, 33243.338, 33317.495, 33312.29, 33280.078], [15.51, 10.423, 7.285, 7.075, 12.991, 13.057, 9.335, 12.078, 13.961, 9.921, 15.151, 11.752], [3979.079564432391, 4383.78914346254, 3464.2127415571304, 3806.491789149653, 3327.773918140122, 4776.950711010027, 4004.8165642904346, 3044.1784145588385, 5272.175809068933, 2653.7322102212124, 2182.995358020889, 2350.566576591551], [225, 226, 227, 228, 229, 230, 231, 232, 233, 234, 235, 236]], [10, 451, [4726, 4772, 4818, 4863, 4909], [37554.249, 37594.561, 37616.584, 37612.78, 37735.346], [69428.373, 69551.474, 69573.131, 69512.851, 69568.323], [30.225, 19.722, 18.894, 29.357, 14.177], [7798.882617088984, 1916.2170733998366, 1702.6699732553936, 1646.245059015635, 520.4900441535707], [225, 226, 227, 228, 229]], [2, 457, [4784, 4828, 4875, 4920, 4958, 4998, 5036, 5086, 5121, 5157], [5186.294, 5196.333, 5141.046, 4968.783, 5005.98, 5017.594, 4997.265, 5070.876, 4972.296, 4923.27], [24332.691, 24268.447, 24049.455, 24048.61, 23974.649, 23947.638, 23909.332, 23908.342, 23965.887, 23970.287], [17.218, 22.679, 13.32, 10.906, 18.371, 14.278, 22.509, 12.009, 20.846, 20.336], [874.5364431564618, 2381.3950110600813, 1376.0508108483332, 2716.790462949087, 5686.529325260357, 6519.60206502182, 2755.0392605112656, 24952.971116640256, 4842.365494247285, 3537.8487670801896], [227, 228, 229, 230, 231, 232, 233, 234, 235, 236]], [6, 459, [4794, 4838, 4885, 4928, 4969], [11348.315, 11471.208, 11552.958, 11398.891, 11375.044], [50002.004, 50015.564, 49968.166, 50065.248, 50069.043], [24.897, 13.345, 33.272, 24.609, 40.346], [558.5349594182283, 73363.97696511811, 2493.121781059092, 1522.6940188815936, 3153.029144675023], [227, 228, 229, 230, 231]], [4, 469, [4891, 4934, 4975, 5013, 5052, 5098, 5131, 5164, 5202, 5235, 5278, 5315, 5352, 5390, 5420, 5450, 5484, 5517, 5552, 5584, 5616, 5645, 5670, 5690], [14879.325, 14744.494, 14792.918, 14697.69, 14759.354, 14684.19, 14665.255, 14755.916, 14648.87, 14803.136, 14793.497, 14782.911, 14747.582, 14849.148, 14837.862, 14850.88, 14797.037, 14779.322, 14640.96, 14634.844, 14623.439, 14655.808, 14736.935, 14633.959], [40379.578, 40297.611, 40354.79, 40347.216, 40319.086, 40336.643, 40330.308, 40335.461, 40352.448, 40308.536, 40319.475, 40337.345, 40312.07, 40334.999, 40334.873, 40321.846, 40336.439, 40357.436, 40394.499, 40366.028, 40374.769, 40322.588, 40367.564, 40324.607], [33.803, 31.623, 25.452, 29.405, 25.536, 24.565, 18.553, 24.648, 29.444, 28.034, 19.707, 16.18, 17.458, 17.542, 15.498, 15.672, 19.588, 19.262, 21.926, 21.991, 21.177, 21.185, 19.081, 27.857], [2287.555239681094, 3387.5287601029286, 3113.1550359937337, 3547.808318340236, 3195.765064408428, 7240.853907947869, 9104.902999242979, 1803.9695136182481, 3726.7218880984205, 1875.8546492304902, 1621.3638195176618, 1225.9637550228476, 4895.247140359405, 2210.536558078554, 4010.274312036497, 3107.640468295142, 3503.8754974951967, 4033.767354183607, 1227.6368414508693, 3261.845816250129, 3172.3547219076627, 3528.8935291007047, 7615.534444240973, 868.7704598537939], [229, 230, 231, 232, 233, 234, 235, 236, 237, 238, 239, 240, 241, 242, 243, 244, 245, 246, 247, 248, 249, 250, 251, 252]], [1, 481, [4940, 4980, 5016, 5058, 5102, 5138, 5168, 5204, 5238, 5282, 5318, 5357, 5393, 5424, 5455, 5488, 5521, 5555], [21549.437, 21485.331, 21527.244, 21500.357, 21516.625, 21513.221, 21543.711, 21501.41, 21501.274, 21478.593, 21496.181, 21484.798, 21478.092, 21503.956, 21497.846, 21459.044, 21558.644, 21532.766], [21696.41, 21721.04, 21686.496, 21697.978, 21679.179, 21691.267, 21705.109, 21688.783, 21689.068, 21703.198, 21762.119, 21677.798, 21697.333, 21740.432, 21745.233, 21717.326, 21709.144, 21639.133], [13.684, 13.217, 15.583, 11.964, 13.333, 7.95, 13.864, 22.501, 8.762, 12.381, 13.761, 13.504, 15.519, 21.787, 12.907, 18.252, 20.623, 26.824], [929.9553231916987, 3613.8180369687875, 1592.9125977558533, 1892.6358457212052, 2613.775223512579, 3205.8809591255863, 925.328448132513, 4259.853097583505, 3477.993799619192, 3919.53673680363, 2248.0047621821113, 2184.9312002350134, 2186.566865366246, 5313.632860984386, 4457.859933751967, 1973.238386449949, 854.0708677081038, 1494.9396018304374], [230, 231, 232, 233, 234, 235, 236, 237, 238, 239, 240, 241, 242, 243, 244, 245, 246, 247]], [1, 483, [4984, 5020, 5061, 5105, 5140, 5171, 5208], [22194.926, 22115.567, 22201.445, 22179.028, 22155.896, 22117.964, 22144.371], [21471.281, 21431.135, 21423.892, 21436.007, 21491.028, 21404.046, 21471.83], [23.563, 24.454, 23.045, 15.914, 21.992, 15.502, 17.666], [1874.5069541389823, 742.1360451808094, 1106.4617271642055, 1296.6652535389178, 4064.7526386816025, 1398.891654761148, 785.9231693611333], [231, 232, 233, 234, 235, 236, 237]], [8, 487, [4991, 5023, 5068, 5110, 5146, 5181, 5216], [31234.824, 31225.755, 31256.035, 31369.051, 31405.28, 31436.043, 31367.404], [60035.222, 60155.975, 60160.327, 60177.675, 60242.404, 60241.753, 60126.637], [24.415, 14.105, 13.705, 15.439, 15.831, 16.481, 20.663], [1728.8659958448127, 2596.667896462376, 2551.3008170892626, 2789.213648205493, 2150.7166784548663, 964.3078375311452, 2229.350839999687], [231, 232, 233, 234, 235, 236, 237]], [6, 491, [5096, 5128, 5161, 5200, 5232, 5276], [12137.018, 12200.782, 12188.764, 12141.012, 12266.491, 12036.199], [51192.63, 51393.504, 51281.657, 51462.457, 51490.5, 51565.09], [30.843, 28.661, 22.39, 14.399, 21.18, 33.298], [1124.4154214957991, 1903.1819824497109, 1273.8151813702264, 536.3838638635788, 3789.771213305355, 3627.2746971590764], [234, 235, 236, 237, 238, 239]], [4, 492, [5010, 5051, 5097, 5129, 5162, 5201], [14046.497, 13912.841, 14018.829, 13941.651, 14037.242, 14056.395], [39706.116, 39799.974, 39676.047, 39722.928, 39880.854, 39915.079], [21.538, 23.299, 23.8, 20.128, 24.571, 25.387], [5080.003478327316, 10594.919439094494, 6743.347555390498, 995.311300360765, 2095.5050869194806, 931.5829767806168], [232, 233, 234, 235, 236, 237]], [5, 493, [5017, 5059, 5103, 5137, 5167, 5206, 5239, 5283, 5319, 5358], [21582.536, 21517.765, 21458.747, 21421.325, 21444.762, 21458.0, 21443.59, 21420.472, 21460.503, 21529.056], [42169.758, 42053.407, 41841.034, 41638.667, 41684.804, 41669.519, 41596.852, 41609.783, 41787.672, 41723.977], [13.702, 24.358, 19.486, 17.315, 11.79, 16.838, 15.802, 24.884, 23.843, 27.729], [42960.48324383456, 3761.224921060518, 1501.8282460893283, 3319.638894708878, 2086.671212270821, 1052.2783329417846, 1586.8232367721298, 943.283544608718, 2661.757195955779, 3160.908214564368], [232, 233, 234, 235, 236, 237, 238, 239, 240, 241]], [8, 495, [5109, 5144, 5179, 5213, 5247, 5291, 5329, 5367, 5401, 5432, 5462], [30613.389, 30530.427, 30522.976, 30445.97, 30445.343, 30467.042, 30466.308, 30352.991, 30363.823, 30431.021, 30398.35], [58394.552, 58501.345, 58422.866, 58366.547, 58528.306, 58393.005, 58411.273, 58481.125, 58565.46, 58599.889, 58500.945], [16.787, 32.895, 13.979, 13.963, 30.212, 15.294, 23.413, 19.287, 14.582, 17.129, 20.481], [676.5465008401388, 4136.8312730878915, 2008.2842145626034, 2402.9178002770054, 3831.3083199578396, 2628.5735583746164, 855.7311984252372, 1355.970629063167, 2785.9945677670016, 1998.1360219897547, 1245.624083839894], [234, 235, 236, 237, 238, 239, 240, 241, 242, 243, 244]], [4, 502, [5132, 5165, 5203, 5236, 5279, 5316, 5354], [15031.765, 14899.56, 14905.515, 14937.575, 15027.314, 15106.966, 15108.882], [41495.904, 41585.47, 41600.827, 41563.188, 41444.966, 41511.05, 41579.2], [25.763, 31.546, 30.335, 29.98, 28.09, 24.574, 24.72], [974.1774726481069, 728.6060487888104, 494.30499211395954, 1082.3420889881668, 1626.6383198680592, 2925.447392525106, 1119.0710920062636], [235, 236, 237, 238, 239, 240, 241]], [2, 511, [5193, 5226, 5267, 5305, 5341], [5164.372, 5078.806, 5185.861, 5220.296, 5163.853], [26159.864, 26207.521, 26120.136, 26122.622, 26142.461], [11.146, 22.518, 14.082, 9.327, 15.226], [2528.537065229701, 4402.13152102772, 2135.6931816367623, 2611.9091772963907, 1404.5975534531597], [237, 238, 239, 240, 241]], [3, 512, [5196, 5229, 5272, 5310, 5345, 5383], [7534.795, 7622.494, 7611.025, 7671.908, 7584.268, 7591.799], [32374.151, 32424.209, 32462.325, 32542.392, 32568.031, 32492.563], [18.117, 15.755, 14.773, 23.266, 16.126, 21.585], [2097.7441981859192, 1709.6654407096635, 1455.076173450707, 2657.6791428114325, 3631.4154474806255, 1369.6665597873464], [237, 238, 239, 240, 241, 242]], [1, 524, [5321, 5359, 5394, 5425, 5457, 5489, 5520], [21549.937, 21565.573, 21537.372, 21574.097, 21575.105, 21569.621, 21540.859], [23246.363, 23205.199, 23127.28, 23199.42, 23230.982, 23253.884, 23306.831], [27.172, 25.757, 12.502, 13.063, 11.808, 14.077, 17.143], [862.4801873111727, 1293.605640313189, 2213.1830808560067, 2497.4570003382178, 1376.738130914397, 2145.178713115231, 1832.5308749629305], [240, 241, 242, 243, 244, 245, 246]], [5, 525, [5322, 5360, 5396, 5426, 5458, 5491, 5523, 5557, 5592, 5620, 5648, 5672, 5695, 5725], [21785.756, 21614.307, 21664.968, 21632.451, 21626.677, 21722.241, 21716.605, 21750.576, 21630.807, 21771.909, 21728.771, 21783.026, 21849.157, 21829.698], [42506.953, 42348.8, 42370.348, 42349.736, 42392.479, 42433.963, 42472.321, 42388.359, 42401.201, 42479.865, 42493.96, 42531.25, 42580.019, 42579.551], [46.542, 23.724, 19.528, 21.003, 12.298, 21.833, 29.676, 48.248, 25.581, 22.711, 23.332, 20.215, 12.788, 19.013], [1537.7182627255488, 1195.038890609626, 1565.1271815034354, 1646.9856863927935, 1816.862444103636, 5400.330756910637, 2712.2140914949173, 1186.1810090692147, 1742.815802655099, 6043.703839092545, 4315.219062430132, 2451.1587596540385, 3226.539604079012, 2291.4430335396655], [240, 241, 242, 243, 244, 245, 246, 247, 248, 249, 250, 251, 252, 253]], [8, 527, [5292, 5330, 5368, 5402, 5434, 5466], [31360.725, 31420.323, 31374.009, 31424.741, 31337.606, 31221.27], [60118.079, 60130.428, 60178.435, 60180.99, 60066.156, 59911.905], [34.19, 16.669, 17.483, 18.208, 18.251, 24.676], [2739.0353084519857, 3239.7662699726284, 4800.333631846951, 4729.939310623307, 8814.257106952871, 6104.835869415401], [239, 240, 241, 242, 243, 244]], [10, 529, [5253, 5297, 5335, 5372, 5403, 5435, 5468, 5500, 5529, 5568, 5601, 5627, 5656, 5680, 5704], [37514.967, 37511.247, 37529.25, 37490.447, 37482.164, 37661.32, 37684.92, 37822.958, 37867.454, 37854.373, 37950.942, 37875.942, 37793.326, 37792.745, 37782.095], [69719.772, 69697.902, 69707.873, 69684.297, 69707.823, 69868.347, 69963.172, 70122.245, 70123.18, 70180.492, 70183.164, 70200.8, 70257.378, 70320.088, 70224.173], [21.615, 17.121, 15.044, 28.974, 14.7, 24.512, 13.258, 20.669, 20.995, 20.765, 25.762, 28.462, 20.145, 20.875, 32.137], [1760.194019506922, 1616.6696183148977, 2309.3346146421522, 3341.0110474777607, 2655.856402698114, 4784.261916245588, 2461.6903507043326, 1480.7906056194718, 4311.188855411216, 1860.1892464814189, 979.2067554588967, 2264.800982242538, 2017.607485006431, 1180.4577747476405, 2560.185544256964], [238, 239, 240, 241, 242, 243, 244, 245, 246, 247, 248, 249, 250, 251, 252]], [2, 541, [5339, 5377, 5411, 5439, 5476, 5504, 5539], [4827.382, 4802.862, 4798.452, 4790.018, 4985.687, 4928.69, 5061.139], [24456.022, 24582.633, 24523.136, 24605.369, 24556.646, 24497.694, 24572.988], [28.021, 9.191, 11.118, 19.635, 33.096, 16.38, 21.018], [6160.573828764199, 1944.725486524024, 2238.092100083459, 873.6884307566553, 2671.4716188915277, 4251.4841763273735, 7042.220117745691], [241, 242, 243, 244, 245, 246, 247]], [2, 542, [5378, 5412, 5440, 5478, 5505, 5541, 5574, 5608, 5633, 5661, 5683, 5710], [5118.347, 5150.551, 5101.736, 5165.566, 5146.947, 5147.29, 5137.207, 5164.537, 5123.851, 5093.959, 5252.446, 5390.452], [25273.408, 25235.86, 25243.76, 25232.25, 25274.249, 25253.702, 25243.906, 25224.299, 25293.862, 25263.238, 25169.239, 25030.048], [15.756, 18.425, 16.308, 17.42, 25.526, 25.605, 16.839, 34.27, 23.632, 16.598, 29.279, 32.18], [1058.1582549370928, 1187.8310014125927, 1789.2250388179648, 1240.6728353962737, 1951.9412134892516, 2526.4030179740334, 916.9109022266426, 3038.345867418099, 1447.18469622285, 1496.226400291724, 4821.63100228516, 10727.873957465292], [242, 243, 244, 245, 246, 247, 248, 249, 250, 251, 252, 253]], [2, 552, [5543, 5576, 5610, 5634, 5662, 5684, 5711, 5745, 5780], [5459.278, 5500.271, 5517.573, 5486.216, 5519.403, 5432.13, 5374.817, 5315.723, 5365.216], [23570.551, 23577.472, 23572.657, 23609.307, 23584.506, 23515.16, 23562.288, 23646.602, 23599.181], [19.346, 13.529, 15.852, 22.551, 12.928, 9.639, 17.93, 32.174, 28.012], [726.5474178944683, 1533.4666890662427, 1830.2291087182898, 2468.4514326450962, 2302.930524509046, 1938.1585476392177, 1773.9093554880844, 1890.370876558818, 788.4589799597654], [247, 248, 249, 250, 251, 252, 253, 254, 255]], [2, 553, [5508, 5544, 5577, 5611, 5635], [5554.755, 5363.531, 5473.179, 5527.927, 5530.917], [24669.381, 24685.436, 24746.208, 24709.714, 24709.206], [26.915, 26.658, 18.889, 12.445, 20.372], [4818.341404178716, 4486.488065552112, 5304.254504072086, 4395.990489593284, 2417.6452547271983], [246, 247, 248, 249, 250]], [1, 556, [5522, 5556, 5590, 5619, 5647, 5671], [21560.448, 21599.534, 21575.829, 21695.098, 21579.811, 21623.322], [22581.025, 22544.225, 22476.409, 22533.499, 22538.146, 22580.342], [32.694, 28.196, 19.515, 19.216, 16.366, 20.664], [1685.4533312036622, 1843.5313896138919, 1884.9096211864478, 3207.5781741462197, 5501.996173080607, 3216.1069310019902], [246, 247, 248, 249, 250, 251]], [10, 560, [5499, 5530, 5567, 5600, 5626], [37873.965, 37850.894, 37908.701, 37881.718, 37927.682], [69173.946, 69053.693, 69240.53, 69053.897, 69080.247], [22.595, 20.94, 36.826, 19.126, 22.43], [1784.4189286202618, 1907.4253077568374, 2684.801516511236, 1715.8443456732814, 5157.137006932589], [245, 246, 247, 248, 249]], [10, 570, [5679, 5705, 5738, 5770, 5804, 5835, 5864, 5892], [37851.644, 37856.016, 37798.364, 37724.841, 37668.87, 37697.21, 37792.238, 37887.751], [68852.77, 68733.694, 68740.166, 68806.588, 68734.979, 68816.635, 68726.061, 68864.887], [31.548, 20.835, 28.977, 17.934, 18.119, 17.202, 17.892, 18.864], [1528.845319389178, 1015.8771193088944, 1261.6381901045513, 1510.9873644567906, 862.6615734325998, 520.3748043678507, 11914.933565910356, 774.6402709276314], [251, 252, 253, 254, 255, 256, 257, 258]], [2, 573, [5685, 5712, 5746, 5782, 5810, 5841, 5871, 5897, 5920, 5940, 5962, 5979, 5994, 6013, 6034, 6056, 6072, 6094, 6122, 6146, 6171, 6198, 6233, 6259, 6284, 6306, 6327, 6343, 6364, 6380, 6394, 6408, 6425, 6445, 6461, 6476, 6494], [5412.664, 5409.887, 5360.162, 5457.649, 5450.811, 5478.513, 5528.367, 5528.874, 5575.319, 5579.386, 5642.445, 5628.984, 5725.298, 5767.031, 5818.343, 5773.702, 5770.515, 5745.042, 5774.784, 5785.317, 5772.718, 5807.288, 5758.386, 5796.006, 5758.061, 5735.037, 5737.628, 5682.709, 5674.03, 5664.477, 5617.915, 5696.043, 5692.52, 5702.98, 5744.885, 5779.467, 5817.15], [24771.017, 24852.063, 24769.914, 24712.368, 24735.213, 24713.911, 24698.45, 24603.143, 24596.766, 24553.743, 24574.61, 24555.725, 24519.484, 24554.611, 24386.158, 24352.988, 24353.508, 24443.948, 24384.587, 24294.479, 24224.588, 24335.826, 24410.005, 24483.487, 24569.804, 24472.157, 24411.275, 24399.612, 24493.94, 24608.909, 24739.53, 24604.018, 24528.103, 24532.55, 24510.03, 24546.563, 24496.449], [14.418, 27.306, 17.737, 10.721, 14.2, 13.779, 7.035, 13.466, 9.992, 20.785, 17.722, 15.845, 10.209, 21.626, 26.74, 15.983, 17.278, 14.942, 10.641, 13.971, 12.858, 15.875, 13.187, 11.617, 19.355, 13.964, 16.762, 13.874, 16.46, 11.623, 17.206, 8.976, 9.655, 13.842, 10.845, 8.193, 25.048], [4879.369259888451, 2318.2732212142328, 3792.680581960267, 2818.6035801259486, 2832.5919003798263, 1181.6726453940844, 3420.1262105827427, 5008.162342125791, 2550.0594091576527, 4721.087481118859, 3467.5620034994818, 4817.11630329155, 2286.279382475836, 1149.9693601879042, 1326.7392810761016, 1281.9289643363293, 1023.6469691308806, 1835.7165005485977, 1987.7184170303601, 1803.7310491434503, 1457.797247773142, 1465.627435660781, 1934.8649813145455, 1902.6720382379435, 2447.1843428046705, 2281.6000464621898, 2747.231786680935, 1805.6118339839618, 1843.4078772883356, 2146.5316563932533, 1534.978079513863, 1280.5636037407703, 1929.898985051688, 1684.5259596446251, 2512.3550977991945, 1329.96739111147, 1273.2279671224007], [252, 253, 254, 255, 256, 257, 258, 259, 260, 261, 262, 263, 264, 265, 266, 267, 268, 269, 270, 271, 272, 273, 274, 275, 276, 277, 278, 279, 280, 281, 282, 283, 284, 285, 286, 287, 288]], [7, 574, [5707, 5741, 5773, 5808, 5838, 5866], [44934.38, 44872.564, 44851.795, 44843.114, 44863.583, 44878.95], [57525.861, 57533.334, 57519.241, 57521.129, 57493.712, 57527.397], [20.131, 16.641, 16.874, 18.377, 14.013, 18.983], [1037.5537363961776, 1533.0021841297637, 2100.661637887986, 463.5521730568533, 1221.4999140955474, 855.5258829046129], [252, 253, 254, 255, 256, 257]], [6, 581, [5718, 5753, 5788, 5820, 5847, 5879], [12020.112, 12085.01, 12094.934, 11934.919, 11938.154, 11923.577], [49859.016, 49974.29, 49948.067, 49964.553, 49952.797, 50086.651], [18.836, 35.152, 16.455, 27.791, 4.053, 32.99], [961.2276160687727, 784.7304386103909, 991.1577593327148, 1495.3173699637894, 362.56426476453527, 1530.970250182587], [253, 254, 255, 256, 257, 258]], [8, 586, [5767, 5801, 5833, 5860, 5889, 5912, 5934, 5953, 5970], [30377.705, 30490.709, 30475.015, 30385.83, 30382.637, 30410.885, 30406.476, 30467.031, 30392.421], [59218.8, 59306.889, 59310.515, 59300.265, 59306.202, 59348.176, 59352.938, 59340.892, 59363.471], [14.881, 14.403, 8.29, 8.525, 6.215, 8.16, 12.25, 9.917, 16.056], [2268.013681090021, 2503.7056473428897, 2300.2410981262074, 3746.22661540025, 5857.231769851263, 5803.534157883729, 4214.519120861928, 5271.100830310267, 744.985363764554], [254, 255, 256, 257, 258, 259, 260, 261, 262]], [5, 591, [5795, 5825, 5853, 5882, 5904, 5930, 5948, 5969, 5984], [21571.058, 21618.254, 21631.477, 21622.511, 21633.255, 21690.056, 21689.228, 21632.16, 21685.257], [42362.137, 42366.034, 42363.054, 42390.881, 42349.852, 42380.938, 42370.673, 42351.672, 42360.835], [27.337, 29.964, 22.592, 13.342, 23.465, 18.145, 19.583, 12.363, 25.526], [1332.2685979141872, 1039.4864029970558, 1170.4387029787267, 971.9290424232515, 984.1713077050781, 894.5983685905852, 1140.63590175132, 1683.01236131737, 1147.7167533667941], [255, 256, 257, 258, 259, 260, 261, 262, 263]], [1, 614, [6000, 6018, 6043, 6061, 6076, 6103, 6128, 6153, 6176, 6207, 6241, 6265, 6289, 6313], [21598.113, 21553.274, 21618.262, 21560.973, 21534.125, 21570.682, 21535.369, 21534.972, 21518.098, 21517.92, 21562.141, 21525.711, 21536.019, 21547.48], [21713.795, 21685.346, 21763.375, 21771.038, 21782.394, 21771.618, 21751.633, 21731.125, 21774.677, 21763.447, 21773.357, 21738.377, 21683.21, 21683.281], [13.787, 28.201, 12.176, 9.707, 12.347, 16.882, 13.269, 8.434, 8.43, 14.211, 14.552, 11.032, 9.975, 17.931], [1045.2931597826398, 1254.7337178662492, 1420.8942771722357, 2118.659569895531, 2264.832157483926, 1572.505942037239, 1937.569327933304, 2422.741198589592, 1962.5554660262078, 2477.9597257170453, 942.8817714113349, 1590.7988793610737, 1616.6188758481208, 1411.781047145384], [264, 265, 266, 267, 268, 269, 270, 271, 272, 273, 274, 275, 276, 277]], [5, 615, [6001, 6019, 6045, 6062, 6079, 6109, 6130, 6156, 6179, 6210, 6244, 6270, 6291, 6318], [22703.015, 22681.629, 22710.735, 22794.679, 22684.753, 22776.751, 22767.999, 22661.184, 22791.299, 22669.43, 22683.262, 22701.528, 22781.848, 22757.198], [43214.793, 43262.841, 43211.116, 43154.547, 43213.095, 43224.396, 43248.766, 43069.479, 43204.283, 43192.933, 43255.139, 43182.783, 43163.566, 43129.936], [16.907, 9.899, 20.912, 14.821, 11.701, 11.822, 16.66, 15.727, 14.705, 15.364, 12.955, 20.731, 14.46, 14.251], [1896.8892902381904, 2598.466658148164, 2373.8522013417105, 2954.139598906915, 2078.7807784071397, 2225.634243936833, 1785.6183291166196, 2275.7249455847536, 2403.007224951906, 2067.6332744028473, 1761.6100896753271, 3229.332709547853, 3523.0299263663824, 1846.3392022281716], [264, 265, 266, 267, 268, 269, 270, 271, 272, 273, 274, 275, 276, 277]], [8, 621, [6022, 6047, 6065, 6083, 6112], [30487.775, 30597.448, 30500.333, 30496.591, 30496.16], [60428.699, 60402.045, 60372.469, 60475.897, 60468.546], [16.989, 23.689, 24.182, 21.73, 18.779], [514.4668470925052, 3187.5301081103307, 832.8526891904631, 768.0827186039149, 969.667545780908], [265, 266, 267, 268, 269]], [2, 626, [6120, 6145, 6170, 6197, 6232, 6258], [5425.807, 5490.932, 5523.621, 5532.817, 5565.397, 5578.499], [25260.082, 25363.007, 25464.044, 25405.903, 25241.557, 25184.3], [25.935, 14.496, 18.725, 14.688, 14.549, 24.44], [1037.4885861281425, 2370.392823079036, 2328.002974762549, 1382.029412857431, 1531.8298210709106, 3076.5305986683666], [270, 271, 272, 273, 274, 275]], [3, 627, [6096, 6123, 6147, 6172, 6199, 6234, 6260, 6286, 6308, 6329, 6345], [6943.354, 6936.368, 6915.985, 6952.961, 6981.569, 6959.122, 6951.46, 6967.705, 6985.656, 6976.073, 6978.747], [32662.111, 32707.612, 32731.195, 32714.422, 32643.006, 32654.587, 32630.376, 32571.183, 32467.235, 32464.487, 32638.546], [11.749, 16.895, 18.306, 21.861, 13.915, 30.093, 22.699, 14.274, 29.068, 33.356, 13.114], [2044.1631585338546, 1862.193940401264, 1345.3477352935863, 483.20352582582296, 850.643995231411, 1944.1185483924708, 778.3343921814555, 726.6697786893947, 6551.033424863409, 4340.752197605662, 1557.542029101314], [269, 270, 271, 272, 273, 274, 275, 276, 277, 278, 279]], [8, 635, [6160, 6183, 6220, 6249, 6276, 6295, 6320, 6338, 6356], [30554.228, 30479.132, 30467.548, 30507.054, 30534.895, 30470.829, 30460.74, 30490.153, 30495.206], [60434.872, 60464.889, 60478.972, 60447.521, 60437.15, 60433.242, 60470.629, 60444.888, 60408.715], [22.175, 15.516, 31.686, 17.975, 27.845, 22.873, 17.6, 22.222, 24.751], [1081.5123078397398, 1286.9454420355837, 1160.2293090533153, 860.835041674505, 1222.5540069446654, 851.8312501995273, 1007.5245541188211, 2513.199903746871, 759.485556369064], [271, 272, 273, 274, 275, 276, 277, 278, 279]], [5, 641, [6240, 6266, 6290, 6314, 6332, 6349], [21513.041, 21545.603, 21627.626, 21628.377, 21681.546, 21697.577], [41401.873, 41428.731, 41356.188, 41315.96, 41281.912, 41187.856], [9.706, 11.08, 11.655, 11.66, 10.981, 9.518], [2386.685590923314, 2217.1498996826967, 2635.770517392458, 3438.8496604442344, 2158.1825390671115, 1703.7230743938926], [274, 275, 276, 277, 278, 279]], [5, 655, [6315, 6334, 6350, 6367, 6382], [21671.567, 21801.796, 21853.914, 21885.946, 21925.342], [42211.622, 42138.887, 42053.574, 42015.318, 42039.512], [12.96, 29.156, 14.59, 9.815, 13.129], [537.6167564897602, 2488.276803160596, 1250.4776714269235, 1752.4330222639549, 1163.558695383813], [277, 278, 279, 280, 281]], [1, 662, [6396, 6417, 6433, 6453, 6464, 6481, 6499, 6513], [21532.714, 21574.053, 21523.042, 21476.851, 21588.197, 21508.57, 21580.025, 21575.339], [21720.788, 21710.643, 21675.93, 21721.479, 21763.587, 21701.892, 21713.154, 21748.978], [18.51, 22.674, 25.573, 23.619, 27.926, 39.859, 14.073, 10.599], [816.2425722690266, 735.2180162880878, 1043.0917876487804, 1463.7230483678359, 609.2871667491007, 1602.1385609693812, 1093.9831581007486, 1218.3385146338223], [282, 283, 284, 285, 286, 287, 288, 289]], [5, 668, [6454, 6465, 6483, 6500, 6514, 6537, 6556, 6584, 6602, 6619, 6636, 6650, 6671, 6684, 6701], [21811.95, 21902.862, 21912.382, 21792.685, 21705.866, 21615.53, 21692.714, 21656.353, 21690.443, 21550.833, 21568.184, 21491.338, 21448.23, 21369.631, 21490.405], [41295.131, 41262.501, 41255.427, 41297.023, 41300.863, 41391.028, 41431.673, 41407.742, 41433.279, 41448.233, 41363.247, 41535.745, 41663.283, 41617.223, 41556.404], [31.8, 16.776, 17.723, 18.635, 9.975, 23.284, 16.109, 18.354, 11.126, 9.7, 12.36, 17.136, 23.102, 12.691, 17.055], [1089.4372796177774, 1246.008519131732, 906.8439815432463, 1431.280443531546, 4585.565393197029, 4216.987272164426, 3561.5898826052853, 3098.4431565107566, 3518.014196320917, 4155.210512591332, 2876.5366740869113, 2154.142665900234, 2036.0906759697184, 2327.4027849534627, 512.9122943620271], [285, 286, 287, 288, 289, 290, 291, 292, 293, 294, 295, 296, 297, 298, 299]], [2, 675, [6529, 6548, 6576, 6598, 6612, 6633, 6645, 6663, 6680, 6696, 6711, 6724, 6738, 6748, 6759, 6768, 6776, 6785, 6798, 6814, 6828, 6844, 6852, 6873, 6886, 6900, 6914], [5775.937, 5797.082, 5754.999, 5754.838, 5793.785, 5769.506, 5785.321, 5761.266, 5785.372, 5758.212, 5760.253, 5792.706, 5794.124, 5796.352, 5810.939, 5738.635, 5687.72, 5670.533, 5740.126, 5779.135, 5811.039, 5800.374, 5757.749, 5758.046, 5795.35, 5792.515, 5788.236], [24482.831, 24501.27, 24473.24, 24482.031, 24500.628, 24497.308, 24490.067, 24501.567, 24506.804, 24486.654, 24441.288, 24470.013, 24490.252, 24481.096, 24481.351, 24432.816, 24503.926, 24523.405, 24479.686, 24490.388, 24494.618, 24473.04, 24476.975, 24519.272, 24464.485, 24490.814, 24472.456], [21.084, 14.933, 18.369, 11.918, 17.825, 17.47, 13.338, 20.203, 13.384, 18.801, 14.9, 15.721, 25.831, 18.649, 16.894, 16.672, 23.214, 22.008, 14.919, 13.223, 14.585, 15.27, 16.132, 18.444, 15.981, 22.474, 32.922], [1566.6844485206893, 1778.5131085327346, 1201.4018307168653, 2163.202393706313, 2388.811260074403, 2072.1137004264383, 1838.606010242845, 997.214815511519, 1398.1541739168065, 1916.8440514778767, 2153.3356050081966, 1735.6251216515163, 2013.6409449338403, 1473.4458706600863, 1452.6592114756834, 1875.0677831672488, 2297.2483127682567, 10749.821165220785, 1372.5233622522546, 1712.014436940569, 2100.2654557902256, 532.6327704538211, 2880.2375043681814, 1682.1540371445258, 1771.8314955242001, 1309.9752067626735, 1056.7856256669145], [290, 291, 292, 293, 294, 295, 296, 297, 298, 299, 300, 301, 302, 303, 304, 305, 306, 307, 308, 309, 310, 311, 312, 313, 314, 315, 316]], [4, 677, [6532, 6552, 6578, 6599, 6617], [15095.94, 15128.765, 15197.986, 15069.748, 15115.824], [40319.46, 40329.759, 40272.328, 40228.676, 40292.28], [12.185, 17.901, 19.325, 17.266, 23.2], [2539.607655061186, 2827.6994886005514, 2360.2857625518236, 3454.3478779583456, 4854.430679311488], [290, 291, 292, 293, 294]], [1, 678, [6535, 6555, 6583, 6601, 6618], [21471.381, 21468.306, 21499.229, 21507.955, 21486.567], [22118.328, 22111.27, 22165.655, 21978.002, 21953.089], [10.396, 15.406, 10.015, 11.333, 9.01], [2372.4490868280463, 3051.6221882988148, 1990.0349334864825, 2778.068087015047, 2485.5314685645317], [290, 291, 292, 293, 294]], [8, 688, [6642, 6656, 6676, 6690, 6704, 6715], [30568.432, 30458.654, 30384.006, 30438.646, 30558.68, 30491.87], [58270.74, 58296.024, 58181.522, 58238.319, 58287.137, 58267.424], [28.53, 19.059, 23.91, 31.588, 18.055, 20.878], [5701.643565675948, 1653.4628032264618, 1262.905729529701, 969.8249597525489, 2199.8403589205973, 596.9933162580459], [295, 296, 297, 298, 299, 300]], [2, 691, [6661, 6679, 6695, 6710, 6723], [4520.722, 4484.428, 4580.463, 4534.034, 4619.618], [25722.12, 25778.993, 25739.233, 25860.671, 25903.43], [20.799, 14.22, 16.308, 15.461, 29.145], [2842.822818227788, 1285.4598056724212, 2159.9925588115457, 2012.3257550503201, 3690.329875819824], [297, 298, 299, 300, 301]], [7, 694, [6707, 6721, 6735, 6744, 6756, 6765, 6775, 6784, 6795], [44615.364, 44690.564, 44722.708, 44799.661, 44825.162, 44817.325, 44763.549, 44720.074, 44712.823], [59069.057, 59053.11, 59120.359, 58996.37, 58950.36, 58863.098, 58842.991, 58625.817, 58554.696], [18.55, 15.957, 14.418, 15.094, 13.165, 17.348, 19.649, 23.461, 8.13], [1245.4456712638037, 1398.3143098015166, 1881.3591866823415, 1137.5121614179382, 1396.964692499078, 1377.4513933262103, 1073.7256568480523, 2333.7669141481415, 450.2496483736176], [299, 300, 301, 302, 303, 304, 305, 306, 307]], [8, 703, [6772, 6781, 6789, 6805, 6820, 6838], [30108.417, 30128.343, 30210.535, 30216.648, 30143.208, 30155.269], [58263.097, 58223.039, 58241.493, 58212.373, 58256.134, 58257.972], [28.729, 21.628, 13.343, 12.691, 14.874, 21.424], [1374.560072282785, 1724.0394871670737, 2363.511395094133, 1822.2979120777663, 2173.057319638192, 1570.991856047094], [305, 306, 307, 308, 309, 310]], [10, 705, [6783, 6792, 6807, 6823, 6839, 6848, 6866, 6880], [37562.693, 37528.393, 37528.786, 37647.414, 37581.805, 37510.294, 37549.66, 37457.0], [68800.386, 68861.44, 68917.405, 68903.634, 68827.146, 68791.441, 68851.38, 68850.356], [26.886, 12.724, 28.068, 18.91, 26.149, 38.967, 28.512, 23.748], [786.3810345482198, 1941.156338895328, 6259.865221452204, 1096.142706055804, 1571.6762786967279, 2378.6428200086216, 2558.625019794625, 2578.31299717655], [306, 307, 308, 309, 310, 311, 312, 313]], [2, 709, [6842, 6849, 6870, 6884, 6897], [4514.225, 4588.336, 4719.542, 4869.879, 4962.051], [25545.154, 25546.735, 25440.938, 25366.029, 25264.93], [31.926, 18.538, 20.257, 30.287, 26.261], [1022.7564907860661, 2946.929283299355, 1310.4370500899217, 3306.1149351041304, 2244.7371933488353], [311, 312, 313, 314, 315]], [5, 722, [6978, 6990, 6997, 7008, 7017], [21930.174, 21850.168, 21803.1, 21721.764, 21799.384], [42767.628, 42753.583, 42781.933, 42912.376, 42802.481], [24.995, 17.361, 15.697, 25.194, 28.645], [1360.6359369685263, 981.2471496985346, 2022.2102236728851, 990.4378889979344, 2759.7692636857037], [321, 322, 323, 324, 325]], [4, 724, [7004, 7013, 7027, 7035, 7043, 7054, 7067, 7081, 7092], [14213.606, 14205.582, 14225.118, 14271.884, 14360.983, 14401.165, 14495.825, 14541.054, 14479.187], [40364.049, 40212.63, 40345.27, 40380.527, 40426.064, 40409.399, 40397.604, 40408.004, 40403.636], [28.585, 26.953, 12.977, 13.203, 16.196, 22.285, 17.376, 21.78, 22.886], [1358.5633271694965, 3794.995319049814, 1951.7741968411788, 3854.997362254435, 3410.5167204072072, 4055.7010198726825, 3610.3669552892206, 2617.486635570828, 1384.937105496295], [324, 325, 326, 327, 328, 329, 330, 331, 332]], [2, 729, [7063, 7077, 7089, 7103, 7113], [4527.93, 4558.592, 4504.856, 4448.241, 4403.149], [25733.027, 25637.318, 25662.884, 25695.297, 25716.629], [30.762, 12.008, 9.564, 17.264, 13.915], [1548.2123172586455, 2223.23544593965, 2218.802338364565, 1180.1367888599789, 808.0437234027503], [330, 331, 332, 333, 334]], [5, 730, [7083, 7094, 7108, 7120, 7135, 7148, 7162, 7172, 7183, 7195, 7209], [21845.039, 21918.023, 21895.108, 21834.16, 21789.314, 21815.642, 21759.641, 21869.478, 21781.412, 21775.7, 21762.751], [42896.8, 42798.979, 42800.424, 42799.633, 42826.676, 42859.781, 42807.16, 42798.614, 42907.864, 42854.859, 42893.155], [31.77, 18.359, 13.473, 28.344, 27.153, 27.926, 19.497, 36.046, 38.092, 18.998, 28.684], [1230.9358882226218, 2039.1065450537478, 16564.596742075315, 1976.4505466996188, 1232.6520780059147, 1903.1080730434787, 4324.582250299872, 1083.1825013139464, 984.3165533321715, 540.5368373656603, 1941.9225597192872], [331, 332, 333, 334, 335, 336, 337, 338, 339, 340, 341]], [2, 733, [7139, 7155, 7166, 7175, 7191, 7206, 7214, 7234, 7246, 7264, 7282, 7308, 7328, 7349, 7369, 7391, 7408, 7424, 7440], [4534.506, 4491.173, 4532.315, 4481.72, 4424.368, 4446.165, 4388.979, 4432.85, 4471.783, 4453.33, 4440.908, 4464.709, 4400.566, 4386.582, 4381.159, 4365.049, 4376.536, 4382.622, 4390.15], [25548.994, 25641.367, 25734.13, 25780.888, 25726.487, 25817.47, 25824.679, 25789.557, 25966.15, 25996.706, 26039.161, 26055.466, 25939.774, 25865.159, 25877.716, 25851.077, 25799.235, 25741.572, 25775.415], [10.105, 12.221, 10.16, 11.368, 9.915, 14.416, 11.074, 15.027, 16.629, 11.634, 10.98, 14.644, 12.223, 11.192, 6.517, 10.432, 9.86, 15.002, 18.686], [1700.2883317830172, 2506.835165060431, 1747.1121180822283, 1588.9340644607228, 1981.64049921026, 1611.2443868614175, 1556.0806356560302, 1190.460212219156, 1326.2060444490446, 2201.323110795705, 2165.1166747639068, 1986.398772935883, 2226.010842870078, 1873.5917082096903, 2533.6569883316433, 2598.2862158993, 1869.5927460029309, 825.8105213557341, 389.4788969881047], [336, 337, 338, 339, 340, 341, 342, 343, 344, 345, 346, 347, 348, 349, 350, 351, 352, 353, 354]], [7, 743, [7230, 7244, 7262, 7280, 7304], [44235.18, 44349.732, 44314.422, 44294.529, 44260.005], [56695.106, 56532.326, 56443.567, 56374.882, 56334.375], [18.49, 18.764, 11.518, 13.991, 18.493], [591.4910311396301, 2365.296264232528, 1278.2975792795146, 2705.601971374152, 1918.7458015341022], [342, 343, 344, 345, 346]], [3, 745, [7250, 7269, 7286, 7312, 7332, 7354, 7373, 7392, 7411, 7427], [7046.219, 6982.099, 7019.467, 7003.587, 7013.152, 6990.008, 6997.174, 7008.787, 6933.844, 6962.525], [32312.476, 32208.664, 32134.699, 32010.756, 31933.83, 31969.007, 31964.508, 31965.757, 32139.665, 32125.351], [24.547, 13.02, 20.339, 15.993, 34.531, 16.825, 21.376, 13.988, 17.555, 10.812], [1720.7140321572092, 823.2306353620783, 1652.2531047804787, 2324.1558985489787, 1476.4867444616605, 2220.0537509867754, 2801.509640934996, 2288.3125216910175, 2064.5976871854914, 2423.1912963527143], [344, 345, 346, 347, 348, 349, 350, 351, 352, 353]], [5, 746, [7253, 7273, 7294, 7316, 7339, 7359, 7381, 7399, 7416, 7432, 7449, 7469, 7482], [22025.957, 22191.203, 22142.17, 22248.184, 22267.33, 22221.235, 22194.452, 22169.548, 22162.97, 22141.928, 22051.262, 22218.318, 22115.791], [42776.802, 42728.559, 42791.786, 42774.121, 42740.426, 42775.197, 42704.999, 42737.673, 42745.657, 42770.958, 42724.293, 42798.579, 42754.915], [36.801, 28.017, 22.177, 17.329, 16.876, 15.084, 22.645, 16.796, 27.206, 20.709, 22.557, 9.729, 26.884], [2897.719608398017, 1824.8642761216888, 3162.7177158355626, 2823.800990090162, 4247.834379118811, 3980.5321251719915, 4507.007043552307, 2013.8033323772738, 1943.3475154141963, 4500.5539823909685, 5421.643086035523, 53881.61376774498, 2215.2577998608213], [344, 345, 346, 347, 348, 349, 350, 351, 352, 353, 354, 355, 356]], [5, 750, [7272, 7293, 7315, 7338, 7358, 7380, 7398, 7415, 7431, 7448, 7467, 7481, 7506, 7532, 7574], [21694.814, 21671.446, 21592.178, 21671.576, 21607.096, 21616.784, 21593.297, 21644.35, 21572.418, 21777.324, 21606.45, 21818.986, 21815.978, 21662.805, 21723.325], [42847.036, 42820.617, 42826.353, 42867.266, 42801.565, 42800.247, 42764.885, 42773.366, 42691.532, 42734.823, 42607.968, 42640.651, 42651.181, 42554.242, 42595.945], [29.853, 20.093, 18.115, 18.936, 13.672, 14.27, 13.215, 20.988, 13.454, 19.752, 13.431, 17.734, 17.039, 19.098, 31.161], [3517.452787757061, 2482.485988860712, 1994.7913188741502, 2962.803585735604, 1928.7697902913064, 2035.1397233436294, 2426.446727997724, 3774.0981267990874, 2795.772517163685, 9483.812937187504, 1343.3483506279965, 25344.496408320847, 4848.46142972728, 6723.42093581501, 5253.096159141979], [345, 346, 347, 348, 349, 350, 351, 352, 353, 354, 355, 356, 357, 358, 359]], [4, 758, [7396, 7414, 7429, 7447, 7466], [15004.482, 15052.613, 15040.159, 15041.541, 15009.94], [40186.092, 40179.34, 40197.508, 40199.858, 40196.334], [16.147, 11.777, 10.05, 8.12, 11.7], [645.2879961248134, 1965.589377161468, 2166.531723800341, 2516.1765334051547, 1330.429067921278], [351, 352, 353, 354, 355]], [2, 773, [7477, 7495, 7516, 7549, 7596, 7644], [4456.737, 4447.45, 4514.499, 4573.416, 4513.829, 4551.756], [25935.931, 26044.775, 26091.636, 26094.161, 26050.057, 26126.533], [9.142, 17.218, 9.036, 14.099, 20.931, 19.917], [1803.5844206055476, 1672.8609359076545, 2207.952048847951, 3157.7169185582757, 1792.6652428345997, 2153.6598492800013], [356, 357, 358, 359, 360, 361]], [1, 776, [7505, 7533, 7575, 7622, 7675, 7719, 7775, 7815, 7861, 7907, 7957, 8007, 8060], [21777.94, 21743.441, 21724.393, 21708.133, 21770.455, 21780.527, 21852.408, 21826.275, 21873.609, 21900.03, 22044.348, 22073.661, 22157.265], [23699.816, 23712.142, 23718.483, 23670.869, 23676.505, 23695.559, 23759.924, 23689.73, 23767.258, 23685.311, 23691.247, 23796.265, 23691.749], [23.22, 14.018, 12.924, 14.707, 15.088, 9.514, 9.88, 19.117, 20.273, 25.468, 23.087, 22.829, 18.13], [2825.902027417442, 2387.8382130830255, 2437.868644978562, 3466.7152663621155, 7642.124028341788, 6227.33272233902, 4927.314590250586, 4168.5673574951525, 3180.6918954651314, 6786.130230866704, 11897.204595137531, 5507.759661943046, 20044.7902638513], [357, 358, 359, 360, 361, 362, 363, 364, 365, 366, 367, 368, 369]], [2, 779, [7496, 7521, 7555, 7600, 7651, 7702, 7748, 7803, 7845, 7893], [5595.085, 5740.631, 5721.558, 5709.141, 5721.966, 5726.946, 5802.568, 5811.278, 5746.358, 5738.591], [24316.402, 24316.565, 24338.706, 24333.807, 24373.522, 24389.121, 24305.196, 24215.338, 24268.7, 24227.0], [37.199, 16.98, 13.507, 19.589, 17.868, 17.144, 9.601, 10.37, 20.279, 19.752], [4525.7534381985515, 4731.218487005235, 5873.550952927695, 6505.977879289817, 7590.2223448920395, 5065.925306840162, 2877.6327740392035, 2135.25139801461, 4328.663527223217, 680.9747877711851], [357, 358, 359, 360, 361, 362, 363, 364, 365, 366]], [2, 785, [7520, 7553, 7599, 7649, 7699], [5425.035, 5443.193, 5429.889, 5398.486, 5341.156], [25140.67, 24971.155, 25027.065, 25212.692, 25047.095], [20.297, 18.118, 13.3, 21.711, 39.085], [8214.893034299284, 11903.406702795672, 41270.97669759292, 8517.23845415549, 3774.4422572743297], [358, 359, 360, 361, 362]], [4, 788, [7527, 7569, 7618, 7666, 7715, 7767], [15265.846, 15227.182, 15185.292, 15204.947, 15176.632, 15174.101], [40690.301, 40919.744, 40970.951, 40997.517, 41103.607, 41081.117], [19.758, 15.11, 17.031, 22.886, 16.462, 18.691], [851.4367962583256, 1975.7468640414663, 2503.6283068548255, 2003.6339017768876, 2207.7606916334794, 1657.6686544473189], [358, 359, 360, 361, 362, 363]], [2, 795, [7518, 7550, 7597, 7646, 7694, 7742, 7796, 7840, 7886, 7937], [4933.308, 4978.459, 4939.716, 4932.353, 4917.094, 4890.447, 4832.782, 4844.458, 5034.76, 4921.975], [24517.22, 24555.795, 24531.933, 24631.692, 24568.036, 24587.047, 24501.554, 24452.078, 24484.462, 24518.208], [25.478, 22.588, 20.623, 19.689, 16.948, 10.319, 13.191, 10.313, 12.966, 20.397], [6135.4802321234165, 5748.309307555042, 5936.501018720562, 3790.484910329004, 8851.595533837764, 10255.543349228168, 3945.5589676369123, 6249.999892427577, 71500.95148546106, 10770.266377698332], [358, 359, 360, 361, 362, 363, 364, 365, 366, 367]], [2, 796, [7552, 7598, 7645, 7695, 7744, 7798, 7843, 7890, 7939, 7982, 8032, 8083, 8128, 8170, 8207], [5224.863, 5185.849, 5032.645, 5081.541, 5083.874, 5094.377, 5201.635, 5159.738, 5048.079, 5104.865, 5048.787, 5079.407, 5013.985, 4955.438, 4935.628], [23553.793, 23644.984, 23747.757, 23645.454, 23660.58, 23587.409, 23529.438, 23492.492, 23547.38, 23593.85, 23590.486, 23646.655, 23733.965, 23757.531, 23897.484], [15.97, 18.243, 24.331, 12.721, 12.642, 11.457, 13.439, 9.515, 11.56, 16.532, 15.241, 19.422, 21.812, 16.081, 17.269], [1259.7438537803314, 6420.951426203532, 7145.52146245677, 2435.9016228216387, 1313.6743083619915, 2419.6952399006473, 2267.0447091204105, 2580.4029788506223, 2711.79518336232, 2069.935187422959, 2204.396082918254, 2386.659034448782, 2797.115009308277, 1662.191537923269, 2723.0218273852715], [359, 360, 361, 362, 363, 364, 365, 366, 367, 368, 369, 370, 371, 372, 373]], [8, 797, [7584, 7633, 7684, 7728, 7784, 7825, 7871, 7918, 7967, 8017, 8070, 8111, 8158], [29945.864, 30015.167, 30122.59, 30219.441, 30201.318, 30228.493, 30169.034, 30073.791, 30077.133, 30150.403, 30170.42, 30209.705, 30266.764], [58688.052, 58605.743, 58696.326, 58528.403, 58494.81, 58421.928, 58409.318, 58469.652, 58514.143, 58704.0, 58526.57, 58512.514, 58592.415], [17.63, 15.496, 23.989, 22.166, 8.236, 10.977, 14.963, 11.494, 17.6, 36.803, 19.03, 28.703, 23.021], [17757.504365360415, 18991.207556386118, 3650.7717087939177, 1604.5916428176906, 3859.026903799497, 3814.6209747179487, 5283.472737343686, 4330.326566508971, 2039.2384915353296, 3020.3615425786766, 12639.280501571018, 1959.310175983749, 697.3524460806964], [359, 360, 361, 362, 363, 364, 365, 366, 367, 368, 369, 370, 371]], [6, 799, [7560, 7609, 7656, 7708, 7758], [11624.314, 11572.22, 11600.913, 11598.063, 11643.971], [51104.539, 51213.178, 51101.585, 50990.691, 50929.511], [36.443, 27.631, 27.25, 26.644, 30.481], [2012.4201304074738, 1362.8645303627923, 1671.0722957118317, 659.8843255033421, 4039.449232690764], [359, 360, 361, 362, 363]], [4, 803, [7568, 7617, 7664, 7713, 7765, 7811, 7854], [14744.003, 14744.051, 14700.209, 14649.146, 14718.798, 14696.459, 14617.759], [39673.577, 39768.846, 39752.094, 39744.869, 39641.242, 39758.515, 39900.586], [17.052, 1.507, 19.041, 16.693, 19.819, 23.667, 26.437], [4779.37824096339, 821.1462930122572, 5360.598185457705, 1328.1152919902431, 3473.546140844652, 4060.826799235737, 4500.999332152891], [359, 360, 361, 362, 363, 364, 365]], [1, 805, [7577, 7626, 7676, 7721, 7778, 7818, 7863, 7909, 7960, 8010, 8063, 8104, 8153, 8191], [22159.57, 22219.098, 22259.901, 22351.53, 22389.688, 22306.263, 22310.501, 22327.393, 22458.902, 22448.99, 22447.894, 22484.225, 22410.346, 22429.221], [21673.067, 21614.659, 21577.064, 21552.378, 21567.903, 21521.355, 21552.18, 21529.887, 21662.805, 21669.74, 21616.715, 21744.971, 21722.422, 21717.427], [13.679, 14.988, 13.761, 12.38, 16.732, 19.092, 19.471, 22.045, 13.53, 19.603, 21.828, 13.871, 23.625, 10.487], [29189.4580031654, 9151.993239087325, 4351.696258941606, 3464.2732975928684, 2911.1044505698806, 4361.9707585136875, 11023.867840369985, 3911.425828547629, 1965.6333423093006, 1953.0656823637985, 1293.9621358943573, 1126.0997087205458, 2510.934061143762, 539.7180586245089], [359, 360, 361, 362, 363, 364, 365, 366, 367, 368, 369, 370, 371, 372]], [0, 808, [7647, 7698, 7746, 7799, 7842, 7887, 7938, 7984, 8034], [5305.71, 5323.258, 5304.887, 5236.544, 5257.138, 5171.998, 5198.691, 5194.36, 5274.23], [3425.872, 3288.883, 3336.157, 3376.849, 3543.371, 3741.18, 3731.312, 3717.821, 3574.359], [32.534, 22.455, 28.935, 18.652, 17.915, 28.424, 22.349, 17.048, 31.019], [2464.976952964163, 989.6814664401551, 933.8651526573051, 1014.092889510952, 4775.616994859384, 2353.971247945236, 1777.5770119835677, 947.5431056313956, 3892.7330599927914], [361, 362, 363, 364, 365, 366, 367, 368, 369]], [0, 810, [7603, 7652, 7703, 7750, 7804, 7847, 7895, 7945, 7991, 8040, 8088, 8134, 8175, 8211, 8252, 8291, 8330, 8366, 8403, 8430], [6070.427, 6107.005, 6071.005, 5964.185, 6005.813, 5995.047, 6071.263, 5968.722, 6015.414, 6012.513, 6041.176, 6055.25, 6004.548, 5859.601, 5825.678, 5839.198, 5908.804, 5881.029, 5841.187, 5768.683], [3645.502, 3676.798, 3642.813, 3555.169, 3628.729, 3646.306, 3711.448, 3582.788, 3675.108, 3586.007, 3588.494, 3607.556, 3591.724, 3499.933, 3483.357, 3444.653, 3527.068, 3510.674, 3502.173, 3453.745], [28.979, 15.801, 16.866, 12.139, 10.508, 13.338, 15.929, 11.493, 17.241, 14.85, 8.347, 8.896, 16.096, 16.728, 16.783, 12.993, 18.211, 16.488, 21.561, 26.622], [1841.3695767017762, 650.159685914384, 2938.009766119831, 1825.9982668414568, 2766.0520127738123, 2107.846739481395, 2825.210573479664, 2953.0611476777444, 1847.6926143141118, 1635.5854925240883, 1230.103523453575, 2688.1760783162867, 1420.8517253052855, 3361.274362693565, 1333.7897932304465, 1509.5892820738118, 2048.8810797578626, 1210.1029104840393, 2679.097213812017, 2943.3569094151703], [360, 361, 362, 363, 364, 365, 366, 367, 368, 369, 370, 371, 372, 373, 374, 375, 376, 377, 378, 379]], [3, 811, [7707, 7755, 7805, 7848, 7896, 7946, 7993], [7452.595, 7487.109, 7443.184, 7461.448, 7439.66, 7546.533, 7494.046], [32437.348, 32444.586, 32401.946, 32410.823, 32417.771, 32270.303, 32283.575], [20.307, 30.58, 22.391, 15.01, 14.684, 38.716, 28.604], [1318.072086808237, 1608.314087082069, 3264.95587056235, 2470.793508576153, 16466.352072835336, 2733.963348592967, 10825.567526272796], [362, 363, 364, 365, 366, 367, 368]], [4, 813, [7614, 7662, 7711, 7762, 7810, 7852, 7900, 7951, 7999, 8051, 8094, 8143], [14316.221, 14359.464, 14327.383, 14374.111, 14367.612, 14430.486, 14389.469, 14393.461, 14399.644, 14429.972, 14412.486, 14411.711], [40448.145, 40458.172, 40478.566, 40438.557, 40486.099, 40368.464, 40387.425, 40404.996, 40382.062, 40387.015, 40262.65, 40232.188], [19.856, 16.431, 8.089, 13.702, 20.486, 17.421, 12.671, 13.04, 12.249, 20.931, 23.699, 27.556], [1268.354682766487, 1188.1710483361294, 2251.04601446828, 1803.4114643353735, 3013.063131694883, 7433.854226987409, 5911.432869097643, 5085.093186970007, 4635.621369080376, 4294.571994796501, 6852.963156111119, 5416.640286679033], [360, 361, 362, 363, 364, 365, 366, 367, 368, 369, 370, 371]], [5, 815, [7671, 7717, 7773, 7813, 7859, 7905, 7955, 8006], [21600.046, 21578.047, 21579.413, 21429.868, 21455.94, 21596.34, 21582.149, 21525.661], [42076.435, 42058.802, 42006.896, 41942.059, 42029.045, 42227.964, 42250.665, 42298.13], [23.737, 10.74, 15.37, 20.747, 23.043, 20.645, 27.358, 29.797], [3033.409306591765, 3557.5489192500804, 5930.4681600918675, 4029.7851902405077, 1817.9531251838282, 11207.080841844165, 5477.181470902677, 1657.9014227672437], [361, 362, 363, 364, 365, 366, 367, 368]], [5, 819, [7628, 7679, 7723, 7781, 7822, 7866, 7913], [22692.203, 22775.824, 22781.491, 22760.615, 22787.99, 22789.455, 22723.851], [43998.822, 43909.19, 43998.772, 43980.474, 43971.643, 43940.989, 43954.008], [23.169, 15.222, 9.609, 11.956, 11.357, 14.789, 25.984], [4363.768030245977, 2433.847231121474, 4405.945045716797, 3119.9883688550085, 2368.539841516014, 2204.5863299408547, 2877.871345597673], [360, 361, 362, 363, 364, 365, 366]], [8, 822, [7635, 7685, 7729, 7785, 7826, 7873, 7920, 7969, 8019, 8071, 8113, 8160, 8196, 8233, 8273, 8312, 8348, 8389], [30832.227, 30851.311, 30843.769, 30839.028, 30821.595, 30763.316, 30807.067, 30843.131, 30874.016, 30793.776, 30761.028, 30788.385, 30846.325, 30854.04, 30833.792, 30854.986, 30866.669, 30834.551], [60392.127, 60410.03, 60396.246, 60404.316, 60392.895, 60354.803, 60391.221, 60400.211, 60399.133, 60383.289, 60345.632, 60361.668, 60422.51, 60429.531, 60400.902, 60385.984, 60407.863, 60392.079], [9.796, 8.052, 6.912, 9.957, 9.896, 15.988, 10.169, 12.027, 10.243, 10.801, 8.899, 10.996, 10.114, 14.528, 13.324, 21.718, 19.179, 12.665], [3127.749659079301, 2129.5860871238083, 2596.700805191255, 2203.5684615782893, 2230.2450335487642, 1385.3519346029354, 2592.0782067494106, 1864.4704238666272, 1957.0558946976184, 3059.8436490541226, 3462.69030102701, 2976.3173221776096, 3335.968159324157, 1300.9246639243436, 1502.8845103866502, 1804.303540796544, 1600.7077544512335, 1235.4771539644719], [360, 361, 362, 363, 364, 365, 366, 367, 368, 369, 370, 371, 372, 373, 374, 375, 376, 377]], [10, 823, [7787, 7827, 7875, 7924, 7972, 8021, 8074, 8115, 8161, 8197, 8235, 8275, 8314, 8350, 8390], [38470.356, 38452.349, 38523.796, 38575.392, 38542.331, 38633.431, 38631.779, 38550.866, 38546.767, 38748.474, 38662.134, 38733.258, 38718.175, 38590.104, 38618.47], [69756.366, 69721.184, 69715.89, 69820.227, 69863.28, 69824.544, 69846.642, 69842.617, 69924.216, 70010.052, 69993.002, 69942.636, 69919.259, 69862.628, 69830.842], [26.904, 38.514, 14.375, 26.071, 17.108, 28.141, 12.659, 27.756, 21.717, 18.273, 29.583, 25.866, 18.574, 25.239, 25.567], [2689.6866166120535, 1953.1952254336395, 2352.571438552257, 2632.372721194673, 2359.649047851889, 2235.6772101363586, 1256.7734360326683, 1597.1700682603077, 2349.9377367021284, 2171.966586422718, 956.2985333479298, 1130.712948275146, 1769.2384738904386, 1337.203800638568, 1475.0231043500266], [363, 364, 365, 366, 367, 368, 369, 370, 371, 372, 373, 374, 375, 376, 377]], [7, 824, [7640, 7690, 7736, 7790, 7832, 7880, 7930, 7978, 8025, 8078, 8121], [45029.317, 45143.175, 45176.396, 45126.116, 45153.675, 45126.662, 45084.851, 45015.965, 45061.113, 45032.347, 45037.473], [56630.828, 56605.8, 56503.608, 56510.448, 56459.161, 56411.543, 56433.44, 56392.704, 56320.645, 56340.232, 56375.301], [29.466, 24.378, 17.295, 23.29, 14.227, 21.622, 19.091, 39.85, 26.99, 24.08, 21.061], [5595.346002055639, 922.2219116336768, 684.0087277714485, 1852.1374205147126, 1263.777527215693, 1115.1731559594118, 1191.9072296220852, 3724.235712108906, 984.4587325014381, 725.252627733862, 923.9437582838979], [360, 361, 362, 363, 364, 365, 366, 367, 368, 369, 370]], [9, 825, [7691, 7737, 7791, 7835, 7882, 7931, 7979, 8028], [46070.644, 46168.833, 46198.434, 46117.65, 46209.759, 46168.888, 46200.828, 46255.096], [66311.523, 66291.246, 66312.947, 66284.04, 66344.82, 66382.784, 66441.061, 66447.193], [8.681, 16.858, 19.24, 12.874, 15.384, 19.612, 23.285, 29.703], [504.4967964566892, 2017.0971364475163, 1930.5367890074774, 1793.5496257562397, 1154.4502043975433, 1060.4927989414343, 1315.2820842480985, 921.3857973094994], [361, 362, 363, 364, 365, 366, 367, 368]], [4, 834, [7851, 7901, 7953, 8001, 8050], [14383.988, 14445.356, 14592.778, 14572.056, 14362.249], [38918.957, 38925.971, 38949.776, 38875.436, 38878.369], [13.202, 13.371, 17.364, 17.43, 32.842], [4606.989772220476, 3387.346833630371, 2994.7173259810797, 2842.8830870026113, 1378.946166284044], [365, 366, 367, 368, 369]], [9, 842, [8120, 8164, 8202, 8241, 8281, 8319, 8355, 8395, 8425], [44868.251, 44923.954, 44891.414, 44741.502, 44784.955, 44865.343, 44769.514, 44799.612, 44812.772], [66402.893, 66343.907, 66345.477, 66426.49, 66337.722, 66253.268, 66263.38, 66222.682, 66219.595], [18.261, 17.324, 31.065, 12.753, 25.503, 35.333, 19.781, 32.969, 26.146], [1377.824861351838, 1467.0270069451733, 1624.3466232092155, 771.4557215117906, 5548.781250384737, 2631.814252985239, 3018.472839559897, 1925.2367145280175, 1060.375846970547], [370, 371, 372, 373, 374, 375, 376, 377, 378]], [9, 843, [8079, 8123, 8166, 8203, 8244, 8282, 8321, 8356, 8397, 8426, 8454, 8485, 8516], [45991.916, 45981.101, 46091.744, 46130.373, 46106.573, 46198.337, 46154.761, 46160.386, 46186.472, 46142.398, 46056.179, 46022.034, 46002.309], [66303.919, 66241.671, 66393.459, 66486.174, 66427.909, 66449.898, 66498.994, 66530.981, 66500.465, 66421.826, 66419.626, 66366.484, 66367.139], [23.793, 17.258, 32.512, 25.163, 11.499, 21.322, 15.975, 12.806, 15.976, 15.818, 25.114, 19.907, 16.914], [3531.9217305970506, 3253.394049119605, 969.7079649036759, 624.149541974285, 680.2023223207395, 1615.4500598429386, 2322.188920790998, 1482.319094191987, 1098.9318652504435, 1400.7462273884037, 1290.5169095425058, 1033.547684935927, 806.7938814685028], [369, 370, 371, 372, 373, 374, 375, 376, 377, 378, 379, 380, 381]], [3, 845, [8139, 8180, 8214, 8253, 8292, 8331, 8367], [7759.503, 7753.75, 7724.719, 7893.015, 7911.361, 7855.011, 7881.991], [32785.494, 32646.636, 32791.188, 32826.413, 32876.044, 32877.273, 32726.362], [15.092, 20.045, 33.528, 17.161, 13.654, 18.941, 17.357], [3834.9989968664827, 12410.468866117824, 6097.5889601124045, 2200.556937941497, 2464.724734780544, 1597.4413250597127, 875.0057038580285], [371, 372, 373, 374, 375, 376, 377]], [6, 846, [8092, 8141, 8182, 8217, 8254, 8296, 8333, 8370], [11575.113, 11579.948, 11617.146, 11603.129, 11572.919, 11578.671, 11591.132, 11559.375], [51409.692, 51367.542, 51436.866, 51455.743, 51432.829, 51407.444, 51449.605, 51449.115], [24.098, 14.041, 18.828, 13.875, 16.724, 11.114, 10.841, 19.037], [586.1754752647904, 1854.1844786641943, 2662.553987106419, 1782.9991147467301, 2591.1301355941814, 2806.3179047693516, 2646.502590933431, 1104.6368672224983], [370, 371, 372, 373, 374, 375, 376, 377]], [4, 847, [8000, 8052, 8095, 8144, 8185], [14433.386, 14428.162, 14375.764, 14385.883, 14460.044], [41643.631, 41489.211, 41577.775, 41623.935, 41642.517], [25.042, 9.967, 17.502, 18.744, 16.385], [2199.7264778882777, 82914.505947494, 5985.069064212412, 5904.531230669323, 6615.515145097155], [368, 369, 370, 371, 372]], [5, 849, [8057, 8099, 8149, 8188, 8224, 8263], [21576.71, 21439.936, 21481.534, 21410.489, 21386.135, 21433.122], [41648.435, 41583.826, 41639.897, 41663.729, 41700.801, 41715.476], [30.591, 9.929, 11.79, 13.399, 12.365, 17.122], [1189.035493497787, 2619.9368779599786, 1869.0784520699992, 1828.1638794145476, 1812.2501591992072, 1432.4972020299733], [369, 370, 371, 372, 373, 374]], [1, 850, [8150, 8189, 8225, 8265, 8303], [21594.713, 21533.375, 21589.924, 21578.966, 21530.281], [22382.493, 22352.592, 22373.282, 22339.658, 22395.811], [26.756, 20.476, 17.845, 13.791, 24.068], [644.4158982352626, 2511.8067285110733, 1798.1375515920865, 1303.407723941162, 1273.3300204806799], [371, 372, 373, 374, 375]], [1, 851, [8152, 8190, 8226, 8266, 8305, 8343, 8382, 8419, 8445], [21969.978, 22037.522, 21964.025, 21955.049, 21896.654, 21942.456, 21853.866, 21840.527, 21831.436], [23840.008, 23862.156, 23900.5, 23853.913, 23876.998, 23816.977, 23827.794, 23839.144, 23795.878], [13.49, 18.013, 11.182, 18.682, 14.915, 16.304, 19.132, 19.259, 28.319], [2428.182316904539, 1356.4285737251062, 1279.5266454709215, 2779.0471615990514, 1679.541028088201, 1265.9267185043063, 2509.8323120586915, 1586.0286721639516, 1024.063497378343], [371, 372, 373, 374, 375, 376, 377, 378, 379]], [1, 852, [8011, 8066, 8103, 8154, 8192, 8227, 8267, 8308, 8345], [22530.994, 22503.023, 22416.673, 22371.11, 22373.28, 22421.197, 22389.945, 22476.497, 22357.033], [23051.471, 23177.726, 23177.077, 23101.206, 23118.422, 23130.675, 23243.492, 23196.886, 23144.277], [11.732, 12.961, 13.863, 15.843, 16.964, 11.547, 33.799, 14.636, 30.061], [2170.430279245217, 1134.8059375378084, 3103.325772985956, 3939.183410407587, 2724.8608731690474, 2592.5464145250994, 725.7935631675015, 919.9289914149205, 3124.9645446571767], [368, 369, 370, 371, 372, 373, 374, 375, 376]], [5, 854, [7961, 8012, 8067, 8105, 8156], [22657.66, 22661.757, 22664.305, 22644.379, 22494.614], [43448.257, 43272.435, 43196.399, 43225.161, 43153.687], [23.077, 13.742, 24.023, 12.666, 30.381], [2381.0909680075233, 1891.5267574497104, 2158.8937376308795, 1418.1215350905961, 1777.1847938114445], [367, 368, 369, 370, 371]], [2, 858, [7888, 7940, 7983, 8033, 8082, 8127], [4926.938, 5081.331, 4933.146, 5080.513, 5027.612, 5026.405], [24724.406, 24815.429, 24729.048, 24769.475, 24739.558, 24786.768], [14.09, 11.869, 16.966, 14.119, 18.773, 27.743], [82792.99779889174, 1458.4710112894243, 19418.71187799484, 2479.5427431510016, 3622.1139919074394, 6443.672540235676], [366, 367, 368, 369, 370, 371]], [5, 862, [7910, 7959, 8008, 8061, 8102, 8155], [22314.666, 22259.314, 22204.929, 22308.065, 22322.336, 22348.067], [41593.056, 41561.13, 41488.517, 41625.686, 41731.814, 41805.741], [14.004, 22.174, 28.084, 17.496, 16.144, 15.739], [1070.3445445922453, 3318.076873788033, 737.4583932439301, 854.215341351126, 707.6597421176455, 626.6675827163052], [366, 367, 368, 369, 370, 371]], [2, 867, [8171, 8209, 8250, 8289, 8328], [5426.702, 5311.603, 5280.407, 5343.607, 5348.192], [24783.066, 24806.77, 24768.04, 24801.204, 24753.004], [22.334, 20.656, 18.281, 19.427, 28.259], [1150.5016186067126, 5375.1159453937325, 9699.48106236383, 4800.639455290522, 5340.3863128594885], [372, 373, 374, 375, 376]], [7, 872, [8238, 8278, 8316, 8353, 8394, 8424, 8453, 8484, 8514, 8549, 8585, 8615, 8643, 8675, 8700, 8727], [44193.074, 44238.018, 44292.154, 44262.745, 44301.893, 44294.217, 44344.008, 44234.045, 44194.81, 44164.055, 44226.018, 44209.649, 44184.714, 44242.236, 44275.189, 44257.679], [56430.897, 56530.557, 56495.946, 56406.468, 56461.857, 56558.55, 56646.592, 56493.213, 56567.92, 56520.078, 56522.309, 56576.818, 56579.927, 56455.764, 56355.189, 56498.441], [17.037, 11.806, 12.537, 25.743, 30.379, 16.729, 18.098, 18.686, 13.453, 17.191, 12.265, 10.597, 10.191, 18.836, 8.596, 21.394], [583.5688470367958, 2331.698333667669, 1455.379135202588, 956.6979027275369, 2391.3559304895293, 2297.9297956638943, 2240.1754737315705, 1298.836322025604, 1156.7806038714382, 1126.0348638934197, 1652.0055081016985, 1461.565309151401, 2215.6688284985335, 3121.6902190868473, 2623.8833667091535, 3284.3337394551345], [373, 374, 375, 376, 377, 378, 379, 380, 381, 382, 383, 384, 385, 386, 387, 388]], [6, 877, [8295, 8332, 8369, 8407, 8434, 8464, 8495, 8526, 8563, 8596, 8624, 8652, 8688], [11176.407, 11412.575, 11445.526, 11317.589, 11404.379, 11458.679, 11322.947, 11356.963, 11387.209, 11392.048, 11335.321, 11348.307, 11346.963], [49980.737, 50009.798, 50073.745, 50013.304, 49945.466, 49910.423, 49903.429, 49844.428, 49761.901, 49842.634, 49936.696, 49881.06, 49936.131], [21.487, 28.235, 33.386, 18.217, 23.398, 28.354, 11.565, 7.205, 14.818, 9.53, 12.293, 10.6, 39.802], [1386.1115762671059, 5206.907474107829, 2716.4276868120205, 17082.264404928832, 3345.699433718048, 2244.3458949660067, 1641.1453505558802, 2094.4385093570977, 1807.3958205077981, 2544.129323781432, 2283.756137042566, 2646.806565912138, 1420.8402060085339], [375, 376, 377, 378, 379, 380, 381, 382, 383, 384, 385, 386, 387]], [4, 880, [8299, 8338, 8373, 8410, 8438], [14192.806, 14227.905, 14168.014, 14234.292, 14129.099], [38974.997, 38980.537, 38986.162, 38979.504, 39035.258], [20.311, 39.272, 26.239, 25.508, 12.497], [6644.54638790479, 2618.512085172529, 12503.902081149894, 2105.769211061348, 53865.746247537], [375, 376, 377, 378, 379]], [4, 881, [8339, 8374, 8411, 8439, 8469, 8499, 8530, 8567, 8601, 8629, 8658, 8692, 8712, 8743, 8767, 8794], [14349.584, 14280.973, 14300.966, 14496.017, 14273.42, 14279.287, 14309.641, 14246.37, 14283.566, 14271.911, 14308.286, 14437.414, 14425.102, 14411.78, 14386.22, 14534.629], [41214.834, 41137.314, 41145.767, 41164.421, 41277.517, 41377.2, 41433.143, 41363.146, 41338.461, 41459.079, 41570.235, 41767.104, 41753.855, 41729.813, 41719.107, 41590.423], [15.122, 15.512, 23.638, 45.48, 18.576, 11.653, 12.477, 17.183, 16.33, 9.57, 20.615, 18.134, 14.782, 18.095, 10.599, 22.824], [2480.3622418225996, 658.0712523243037, 1476.0636973882047, 2818.997679473721, 1866.5340906525312, 1602.8978325228284, 1945.7596860417004, 1655.335644267271, 2320.5695972574845, 1843.9424753476387, 795.5951971337655, 1686.3318260531476, 1483.3767781074087, 1140.7554840369019, 1410.4096448422902, 23016.445732781525], [376, 377, 378, 379, 380, 381, 382, 383, 384, 385, 386, 387, 388, 389, 390, 391]], [2, 892, [8360, 8400, 8427, 8457, 8489, 8519, 8554, 8589, 8620, 8647], [4854.815, 4848.337, 4957.694, 5003.988, 5048.109, 5206.25, 5022.964, 4899.478, 5034.077, 5209.661], [24888.241, 24840.145, 24657.116, 24693.374, 24836.641, 24772.335, 24874.753, 24861.273, 24748.366, 24822.149], [30.288, 32.4, 26.337, 19.715, 12.746, 22.673, 15.897, 13.354, 15.121, 50.71], [1000.3822839149933, 3189.5208845134307, 4402.004211429257, 22198.772888384658, 3107.0329129716624, 14188.593370463885, 2477.8113282590984, 2971.180313109754, 867.1084733287388, 2727.726633486], [377, 378, 379, 380, 381, 382, 383, 384, 385, 386]], [2, 893, [8364, 8402, 8429, 8459, 8492], [5654.489, 5617.26, 5548.996, 5459.894, 5412.536], [24647.881, 24685.866, 24579.933, 24620.141, 24700.774], [34.926, 14.19, 19.966, 20.738, 21.346], [1744.3236965400802, 1904.7411484516556, 6314.798556888175, 1020.6466353185695, 4808.976498708895], [377, 378, 379, 380, 381]], [5, 896, [8380, 8418, 8443, 8474, 8502, 8536, 8573, 8607, 8635, 8662, 8694, 8716], [21454.505, 21503.613, 21636.535, 21463.612, 21430.706, 21435.496, 21513.999, 21482.883, 21550.565, 21406.857, 21380.152, 21381.929], [41463.51, 41432.157, 41342.013, 41346.903, 41305.673, 41357.928, 41349.987, 41420.21, 41426.931, 41500.244, 41531.503, 41579.032], [37.013, 22.747, 26.664, 43.077, 20.679, 17.923, 17.695, 11.789, 18.339, 20.466, 21.143, 21.444], [1322.6475188033696, 1396.8864037046128, 3966.637634744148, 1791.7501911007357, 1426.4005258202803, 1472.6704616384907, 2359.3520406137486, 1807.4764772704284, 1141.5412293416207, 1443.1872845952487, 1621.5339363482847, 1664.8359649705494], [377, 378, 379, 380, 381, 382, 383, 384, 385, 386, 387, 388]], [10, 905, [8452, 8482, 8512, 8548, 8584, 8613, 8642, 8674], [38676.329, 38565.326, 38552.349, 38525.45, 38527.752, 38637.444, 38585.08, 38598.964], [69912.918, 69838.032, 69778.108, 69775.041, 69737.57, 69802.2, 69761.275, 69812.639], [41.068, 25.892, 32.589, 26.789, 25.659, 16.993, 26.209, 15.61], [1560.2048969742957, 1016.6628338137787, 507.3010912149751, 1337.4621153069045, 953.5089526826422, 575.5303766015309, 1242.6214075989421, 652.860934761507], [379, 380, 381, 382, 383, 384, 385, 386]], [2, 906, [8455, 8488, 8518, 8553, 8590, 8618, 8645], [4458.49, 4547.085, 4542.258, 4747.344, 4890.866, 4697.186, 4601.704], [26147.507, 26210.916, 26165.854, 26277.338, 26273.193, 26251.912, 26163.586], [14.507, 28.084, 21.727, 17.959, 30.511, 15.471, 11.804], [649.0827882379855, 2034.8995079089214, 683.6009585775075, 764.7700578281516, 1356.6262102572098, 2483.998212206724, 1178.6706732170455], [380, 381, 382, 383, 384, 385, 386]], [6, 908, [8435, 8465, 8496, 8527, 8564, 8598, 8626, 8654], [12356.516, 12344.472, 12361.258, 12388.275, 12348.192, 12336.694, 12355.87, 12296.275], [51077.546, 51094.28, 51025.205, 50974.064, 50988.678, 50940.098, 50926.209, 50867.279], [30.495, 10.912, 11.889, 9.907, 18.915, 21.858, 15.161, 18.614], [2264.337209925513, 1939.5623402933343, 1398.816400557333, 1547.6246757239642, 1244.4250620711684, 1458.7970446219508, 1565.0083950561047, 3235.4223153776225], [379, 380, 381, 382, 383, 384, 385, 386]], [5, 911, [8446, 8476, 8505, 8541, 8577], [22604.826, 22529.505, 22710.205, 22602.871, 22588.972], [43163.034, 43172.597, 43201.394, 43160.902, 43080.23], [19.787, 28.143, 9.564, 24.98, 12.838], [1074.0783505222416, 1108.58047799178, 472.1813242270491, 1141.1164302527845, 419.60023315469175], [379, 380, 381, 382, 383]], [8, 915, [8508, 8545, 8580, 8611, 8639, 8670, 8698, 8723, 8755, 8777, 8808, 8839, 8872, 8900, 8924, 8957, 8986, 9010, 9049, 9077, 9103, 9127, 9147, 9172], [30805.271, 30794.229, 30841.557, 30878.558, 30879.916, 30852.622, 30864.4, 30897.884, 30922.413, 30925.054, 30910.44, 30885.445, 30910.67, 30894.775, 30874.84, 30903.87, 30875.361, 30882.814, 30914.456, 30965.08, 30957.22, 30909.258, 30789.678, 30773.203], [60424.622, 60415.474, 60378.75, 60436.268, 60451.683, 60466.493, 60416.335, 60443.315, 60513.52, 60517.441, 60508.731, 60496.282, 60499.364, 60509.85, 60444.839, 60443.789, 60420.103, 60442.712, 60432.174, 60447.454, 60390.989, 60382.907, 60338.14, 60333.332], [21.595, 18.528, 19.493, 13.767, 10.268, 15.289, 11.613, 11.177, 9.832, 6.627, 6.865, 8.989, 8.317, 8.221, 6.167, 10.541, 13.395, 21.623, 17.556, 10.037, 16.415, 15.025, 12.415, 13.818], [1093.6442632678045, 2074.542185952079, 978.8380491995418, 2697.32764245578, 2471.91931340078, 1816.9343734057918, 1258.6415545759803, 2189.6267649405036, 4366.265783926368, 5069.629846225179, 5005.619201036663, 3699.163967427484, 4165.006457260092, 2928.296107117236, 2964.306142523836, 3290.8185535370176, 2266.1627263479327, 2148.1851302575087, 1732.4592650617528, 1858.7532425138295, 1402.4009124255226, 2431.0860283605066, 1767.135102767416, 1025.78275581472], [381, 382, 383, 384, 385, 386, 387, 388, 389, 390, 391, 392, 393, 394, 395, 396, 397, 398, 399, 400, 401, 402, 403, 404]], [7, 920, [8550, 8586, 8616, 8644, 8676, 8701, 8728, 8757, 8785, 8811], [44934.2, 44874.596, 44766.963, 44723.406, 44868.029, 44970.192, 44886.714, 45033.887, 44976.258, 44906.734], [58227.305, 58169.292, 58216.939, 58177.354, 58106.935, 58185.076, 58082.851, 58237.76, 58080.605, 57880.537], [13.826, 12.41, 18.892, 13.127, 10.568, 20.566, 13.85, 17.952, 14.328, 22.407], [1485.9480077110338, 1075.6977706787864, 5702.301689381815, 1758.1045132069567, 1374.2894976872578, 4872.847813061308, 1564.713161700203, 8628.985646480802, 1727.9499418033815, 1446.7539454497007], [382, 383, 384, 385, 386, 387, 388, 389, 390, 391]], [2, 921, [8555, 8592, 8621, 8648, 8683, 8705, 8733], [5418.006, 5301.909, 5513.347, 5332.189, 5432.546, 5406.745, 5459.785], [24755.586, 24840.854, 24875.307, 24864.444, 24939.261, 24862.972, 24862.177], [30.647, 30.356, 15.151, 42.533, 20.212, 20.581, 18.394], [3802.4147692771985, 9329.436670928591, 3319.0539039636747, 2658.5059686301083, 1182.8108946174589, 1355.5331821419309, 880.9537890843006], [383, 384, 385, 386, 387, 388, 389]], [2, 928, [8591, 8619, 8646, 8681, 8703, 8732], [4942.227, 4999.087, 4906.846, 4950.718, 4966.326, 4933.486], [23806.586, 23775.257, 23705.346, 23896.677, 23975.867, 23812.141], [24.822, 19.475, 14.389, 19.933, 21.945, 16.217], [2188.1287342932924, 1489.608158759814, 998.70167703301, 5416.360436183376, 3662.9108195463987, 1418.8344838121263], [384, 385, 386, 387, 388, 389]], [6, 943, [8709, 8739, 8764, 8791, 8826, 8853, 8886], [12071.921, 11934.107, 12026.755, 11963.435, 12096.899, 12324.761, 12341.489], [51645.77, 51704.108, 51679.305, 51733.145, 51685.489, 51632.9, 51623.412], [36.099, 21.066, 23.871, 18.208, 35.996, 15.084, 26.946], [2597.9592108249844, 1311.0994234402485, 1550.5009251762663, 1386.7481248962445, 1383.5643970668768, 13191.299923730505, 1343.0119338572022], [388, 389, 390, 391, 392, 393, 394]], [10, 944, [8756, 8782, 8810, 8842, 8874, 8901], [38192.732, 38230.583, 38238.146, 38242.835, 38350.973, 38291.64], [70950.373, 70998.404, 70996.578, 71002.538, 70962.841, 70991.334], [17.363, 14.54, 12.857, 16.758, 21.975, 26.688], [1319.9247145188272, 1928.17349491363, 1544.6049135647625, 789.382751276365, 12208.837564093203, 979.0500667626807], [389, 390, 391, 392, 393, 394]], [4, 945, [8744, 8768, 8795, 8828, 8856, 8889, 8914, 8944, 8975, 9003, 9038, 9068, 9095], [14750.81, 14784.933, 14709.45, 14719.511, 14573.33, 14721.614, 14940.346, 14928.732, 14839.51, 14974.26, 15000.913, 14891.618, 14717.822], [40391.691, 40336.247, 40364.912, 40336.264, 40245.378, 40278.802, 40382.551, 40360.571, 40308.633, 40385.862, 40415.586, 40349.207, 40303.51], [18.253, 19.914, 21.525, 16.602, 23.03, 34.519, 18.791, 12.444, 14.728, 22.509, 11.75, 15.879, 16.316], [19166.785366093383, 3380.919759442472, 1705.5268440846698, 20734.026129465365, 815.3107052291066, 8411.924624225661, 1401.0512915090862, 1976.7826986867005, 3492.8918786466293, 1882.3302267019599, 1698.2506649617944, 8760.262976710097, 1584.8690964703708], [389, 390, 391, 392, 393, 394, 395, 396, 397, 398, 399, 400, 401]], [5, 949, [8751, 8773, 8804, 8836, 8864, 8897], [22274.468, 22241.75, 22235.14, 22299.309, 22191.658, 22180.558], [42754.475, 42743.312, 42716.448, 42719.801, 42731.981, 42819.358], [12.686, 21.853, 17.219, 20.996, 18.214, 12.896], [1357.8333995322087, 2221.2481397440447, 1311.3235522479906, 1410.0406388334054, 5156.703948671133, 943.2062544261912], [389, 390, 391, 392, 393, 394]], [5, 951, [8771, 8801, 8833, 8861, 8894, 8916, 8947, 8979, 9005, 9040], [21564.649, 21585.298, 21602.303, 21752.411, 21662.279, 21737.717, 21774.727, 21691.858, 21693.628, 21755.789], [42136.362, 42155.113, 42166.15, 42172.127, 42148.282, 42184.196, 42206.473, 42259.147, 42155.764, 42214.746], [7.54, 10.533, 10.956, 13.246, 18.848, 14.638, 31.323, 16.4, 21.446, 17.176], [1650.870446282688, 1649.9340985785077, 1831.7464094410993, 2679.350699951739, 1614.3793097972664, 1276.2228388191913, 3278.5122685617944, 2126.2521038698565, 1406.1717969592237, 747.8155957161674], [390, 391, 392, 393, 394, 395, 396, 397, 398, 399]], [1, 952, [8772, 8802, 8832, 8860, 8895], [21719.757, 21715.261, 21753.438, 21731.848, 21816.645], [22031.588, 22126.017, 22134.477, 22122.728, 22040.569], [32.361, 34.669, 10.953, 21.537, 51.768], [1308.1639877621826, 1111.173255455193, 73946.2850782819, 691.4763606163763, 796.2940882330332], [390, 391, 392, 393, 394]], [5, 953, [8775, 8806, 8838, 8867, 8899, 8919], [22711.101, 22831.889, 22804.408, 22810.791, 22800.846, 22791.166], [43811.92, 43861.868, 43904.186, 43959.822, 44024.116, 43958.704], [18.736, 19.685, 41.336, 14.245, 19.093, 18.637], [9363.596487025086, 1656.768921171791, 733.8990028473529, 3131.0609992061704, 1177.2431768324695, 807.9646135289444], [390, 391, 392, 393, 394, 395]], [2, 955, [8762, 8788, 8821, 8847, 8880, 8905, 8933, 8965, 8991, 9026, 9056, 9086, 9112, 9133, 9158, 9184, 9212, 9237, 9267, 9293, 9312, 9334, 9353, 9370], [5189.073, 5383.759, 5440.078, 5308.519, 5131.084, 5063.418, 4944.079, 4986.776, 5001.263, 4932.818, 4930.089, 4948.981, 4917.92, 4886.891, 4956.487, 5056.03, 5012.119, 5094.877, 5017.866, 4992.208, 5019.88, 5113.796, 5094.826, 4927.07], [24201.025, 24162.599, 24257.32, 24080.273, 24030.254, 24026.908, 24039.537, 24026.226, 24025.54, 24050.808, 24083.139, 24126.87, 24093.19, 24083.058, 24110.872, 24114.787, 24106.078, 24148.054, 24217.363, 24169.072, 24140.759, 24306.178, 24374.059, 24377.129], [25.892, 30.716, 13.962, 36.327, 20.794, 21.413, 16.158, 17.687, 10.871, 9.875, 11.339, 8.468, 10.627, 15.243, 10.764, 22.617, 23.4, 23.779, 17.785, 24.617, 41.519, 28.314, 15.636, 24.311], [725.1616532722858, 2970.2515180414466, 572.2325256892457, 932.3027634614035, 1555.8052879718953, 1271.642441461251, 1069.2539077003855, 2060.2130743063303, 1351.246746838787, 3154.421737898642, 3297.3918404320507, 4421.233158337582, 3044.121827156044, 2671.0769967579254, 3161.516598080669, 1385.5179456625083, 5627.145598081703, 6473.261992518327, 28897.161918751935, 8104.861617497144, 2816.7101037046077, 2542.104619229784, 1172.0120044875505, 6780.31202966409], [390, 391, 392, 393, 394, 395, 396, 397, 398, 399, 400, 401, 402, 403, 404, 405, 406, 407, 408, 409, 410, 411, 412, 413]], [1, 957, [8803, 8835, 8863, 8896, 8917, 8949], [22045.853, 22054.85, 22062.795, 22028.779, 21960.791, 21997.236], [23871.462, 23920.989, 23882.786, 23767.12, 23853.935, 23898.986], [15.102, 28.923, 21.989, 26.089, 18.712, 21.133], [1599.4638781414685, 1374.3674819335263, 985.1194176431354, 2991.3732888578734, 1717.0509122290298, 801.5245576552438], [391, 392, 393, 394, 395, 396]], [2, 959, [8820, 8845, 8881, 8906, 8935, 8967, 8994, 9030], [5258.414, 5208.365, 5165.659, 5116.109, 5161.423, 5386.217, 5504.88, 5642.62], [24923.549, 24786.085, 24746.608, 24663.304, 24766.432, 24794.563, 24801.328, 24734.907], [19.238, 21.041, 22.804, 8.91, 11.481, 19.246, 10.804, 20.619], [1881.481326520892, 2852.59416079427, 1722.0822331906024, 963.1338296720015, 1118.1200802534445, 1854.5103000110917, 1593.1414093161193, 1630.293738214173], [392, 393, 394, 395, 396, 397, 398, 399]], [0, 961, [8823, 8850, 8885, 8909, 8938, 8968, 8996, 9031, 9061], [6365.1, 6407.305, 6507.565, 6351.693, 6279.054, 6431.035, 6481.911, 6396.286, 6367.949], [4625.194, 4755.192, 4766.745, 4941.877, 5041.19, 4961.228, 4759.158, 4683.916, 4629.645], [29.532, 21.076, 18.144, 24.589, 18.032, 22.767, 26.434, 17.133, 26.87], [1047.8248348872105, 2181.706825332778, 2578.007349545256, 1768.1439021392152, 5579.618092109486, 1490.3316683883788, 2345.794860733449, 8160.919067566364, 2994.3266975001598], [392, 393, 394, 395, 396, 397, 398, 399, 400]], [4, 963, [8796, 8829, 8857, 8888, 8913, 8943], [14590.823, 14592.778, 14655.927, 14557.583, 14596.527, 14570.959], [41475.809, 41440.741, 41369.806, 41497.116, 41445.3, 41511.662], [33.292, 33.526, 17.116, 24.662, 17.445, 18.232], [7210.064053882947, 2946.5719396789514, 794.0055192956256, 9783.63892648051, 10186.356856964128, 16528.42465295015], [391, 392, 393, 394, 395, 396]], [2, 967, [8844, 8879, 8904, 8934, 8966, 8990, 9025, 9055], [4760.611, 4781.33, 4891.577, 4952.998, 4908.472, 4782.129, 4835.39, 4882.56], [26177.319, 26204.364, 26195.626, 26193.077, 26224.068, 26176.325, 26145.743, 26117.953], [15.747, 9.166, 22.982, 20.457, 13.394, 14.055, 25.058, 26.162], [1285.3655100268716, 607.811625868573, 2939.071830682836, 2074.4031527106426, 2772.666867873113, 2422.3881078538293, 3734.7653816114093, 2647.446476052473], [393, 394, 395, 396, 397, 398, 399, 400]], [3, 972, [8910, 8939, 8969, 8997, 9032, 9062], [6991.186, 6922.045, 6919.977, 6940.462, 6991.081, 6967.393], [32308.977, 32370.167, 32462.878, 32458.142, 32422.704, 32555.297], [16.282, 15.108, 15.115, 14.943, 19.364, 21.038], [2115.6908437252164, 2134.298415209431, 3051.758236119658, 1335.5560129823164, 1427.6836732366576, 1519.1210160012802], [395, 396, 397, 398, 399, 400]], [4, 973, [8912, 8941, 8973, 9002, 9037, 9067], [14388.151, 14431.112, 14480.432, 14564.268, 14593.008, 14750.981], [39425.284, 39620.62, 39780.15, 39821.611, 39828.515, 39986.4], [25.95, 26.615, 16.599, 13.313, 27.369, 30.918], [6363.355094215717, 8148.301162244771, 1453.7266240673257, 4537.990986450718, 3081.2104967059004, 4840.758337770443], [395, 396, 397, 398, 399, 400]], [4, 974, [8942, 8974, 9001, 9036, 9066, 9094, 9119, 9141, 9166, 9198, 9220], [14438.434, 14423.819, 14391.746, 14413.415, 14531.22, 14452.119, 14383.37, 14461.496, 14391.917, 14376.513, 14321.482], [41490.033, 41422.631, 41431.463, 41515.496, 41512.557, 41415.445, 41499.247, 41541.735, 41485.386, 41370.799, 41388.505], [16.386, 26.432, 16.649, 17.638, 14.671, 18.984, 17.951, 20.38, 17.307, 31.323, 28.161], [13711.762250250858, 1223.5949104922709, 1676.3463018009177, 1920.1065708530325, 3120.14471968246, 2718.1653629805005, 1372.9473557446022, 3183.387041101511, 1068.2668813566502, 1016.8853101735023, 1931.5651149827493], [396, 397, 398, 399, 400, 401, 402, 403, 404, 405, 406]], [3, 980, [8998, 9033, 9063, 9090, 9117], [7858.899, 7950.568, 7972.955, 7998.805, 8003.434], [32246.508, 32206.518, 32151.486, 31952.137, 31951.785], [29.168, 18.09, 15.595, 15.765, 22.619], [2120.686377252128, 2444.4950535741264, 1134.922466119647, 783.4956721213622, 1970.03527492448], [398, 399, 400, 401, 402]], [6, 981, [8971, 9000, 9034, 9065, 9093, 9118], [11650.514, 11694.158, 11707.606, 11708.273, 11780.453, 11741.115], [49877.303, 49854.778, 49840.061, 49857.574, 49834.58, 49835.828], [31.388, 9.515, 11.056, 12.353, 34.851, 33.698], [525.3119409067517, 1764.9663716138105, 1918.4472331371148, 1639.7172833265147, 1835.6917964244676, 832.2214395996477], [397, 398, 399, 400, 401, 402]], [5, 983, [8980, 9008, 9044, 9072, 9099, 9124], [22728.691, 22728.334, 22643.525, 22586.781, 22657.815, 22722.447], [43685.822, 43639.961, 43738.062, 43788.64, 43843.828, 43954.887], [18.285, 20.898, 21.292, 15.65, 16.879, 17.332], [1422.8211728287888, 1499.454059278552, 969.9019325082842, 1841.763724175065, 870.5027638502344, 668.79511967293], [397, 398, 399, 400, 401, 402]], [2, 990, [9089, 9114, 9135, 9156, 9183], [5225.211, 5059.091, 5233.349, 4989.708, 4941.561], [25927.018, 25943.004, 25877.178, 25921.751, 25906.397], [22.464, 37.122, 28.853, 25.943, 31.967], [7970.558796214613, 4308.537157058019, 517.2478485940328, 4357.581074790579, 3428.0970614652333], [401, 402, 403, 404, 405]], [5, 1003, [9168, 9202, 9224, 9254, 9280, 9304, 9324], [21686.056, 21586.943, 21588.127, 21653.941, 21540.406, 21527.688, 21603.659], [41958.559, 42071.957, 41854.918, 41763.684, 41878.699, 41758.316, 41908.694], [30.016, 21.364, 14.789, 25.018, 22.806, 17.287, 25.273], [1046.3723230244946, 536.7820153725775, 636.7848838943889, 1054.5643218179528, 741.1491830329282, 827.4202436911103, 2144.1239870020117], [404, 405, 406, 407, 408, 409, 410]], [5, 1013, [9253, 9281, 9303, 9323, 9344], [21573.682, 21649.255, 21556.941, 21589.424, 21523.452], [42275.847, 42213.988, 42422.658, 42468.53, 42374.863], [26.281, 14.185, 27.934, 24.924, 24.557], [8385.924675535858, 63446.79858125827, 2704.643225899356, 4250.34075309157, 1479.8238161502104], [407, 408, 409, 410, 411]], [4, 1018, [9246, 9275, 9300, 9318, 9340, 9358, 9379, 9396, 9415], [14168.411, 14281.701, 14415.046, 14500.507, 14572.903, 14533.723, 14380.898, 14340.884, 14293.663], [40579.58, 40547.482, 40392.492, 40452.662, 40461.823, 40545.839, 40619.537, 40606.227, 40634.171], [18.843, 11.995, 21.039, 30.314, 21.248, 23.539, 29.765, 32.57, 25.48], [982.8131201545149, 1697.6784670630727, 17657.833831762113, 6163.93418116167, 5921.59018060711, 2971.695770535135, 3688.389637856065, 2306.4017307621075, 1214.829751557247], [407, 408, 409, 410, 411, 412, 413, 414, 415]], [0, 1022, [9336, 9355, 9374, 9392, 9410, 9427], [6100.104, 6076.736, 6014.251, 6191.979, 6233.772, 6243.489], [5076.92, 5093.348, 5048.187, 4937.355, 4898.183, 4846.715], [16.587, 14.635, 14.935, 26.373, 20.342, 16.369], [1431.5866780926665, 1412.2132505474392, 1400.2670716925518, 1503.6913234875158, 1732.7922971783435, 1642.6914058526709], [411, 412, 413, 414, 415, 416]], [5, 1023, [9361, 9382, 9399, 9418, 9433, 9462, 9489, 9521, 9541, 9560, 9580], [21534.312, 21493.593, 21435.641, 21433.577, 21424.754, 21375.872, 21453.649, 21413.932, 21446.849, 21427.291, 21477.968], [42065.049, 42132.179, 42006.464, 42096.567, 42116.051, 42006.661, 42096.575, 42179.539, 42143.35, 42187.028, 42180.095], [30.837, 42.018, 25.096, 24.013, 35.102, 19.975, 30.808, 16.793, 16.519, 30.334, 30.776], [2727.0728259048647, 2482.167382046183, 2523.132187345459, 1582.673317795861, 3936.432181458678, 1733.5336384437496, 1179.3977100825837, 2807.2604319164725, 1268.5606779675609, 1955.8760895241312, 2302.003737200808], [412, 413, 414, 415, 416, 417, 418, 419, 420, 421, 422]], [2, 1031, [9425, 9450, 9474, 9506, 9530, 9551, 9568], [4951.127, 5037.955, 5052.572, 4977.574, 4926.297, 4912.222, 5011.98], [24174.97, 24063.975, 24198.056, 24244.372, 24227.503, 24207.75, 24072.123], [36.547, 19.62, 8.445, 35.674, 22.973, 21.741, 24.202], [982.599345296085, 2022.910935155072, 79661.41511673658, 2512.6565407357816, 2260.415250806985, 536.5080330265711, 2040.1770213650752], [416, 417, 418, 419, 420, 421, 422]], [10, 1033, [9444, 9470, 9499, 9526, 9545, 9562, 9583, 9598, 9621, 9643, 9661, 9687, 9707, 9725, 9744, 9769, 9787, 9810], [38509.322, 38409.709, 38431.908, 38506.94, 38433.413, 38447.981, 38514.971, 38522.306, 38520.34, 38538.599, 38546.019, 38574.234, 38543.228, 38498.124, 38476.104, 38478.442, 38390.788, 38397.441], [69565.365, 69478.272, 69480.666, 69494.732, 69488.758, 69453.049, 69641.392, 69594.037, 69651.664, 69681.767, 69723.348, 69691.391, 69698.455, 69728.574, 69854.305, 69840.032, 69914.962, 69763.72], [33.816, 31.798, 35.656, 25.863, 17.231, 26.012, 21.237, 5.494, 20.441, 16.702, 17.473, 20.928, 19.261, 27.593, 25.475, 17.318, 24.999, 34.841], [1014.2537527801533, 1402.5742424580637, 1299.4385275028876, 784.602288023405, 566.3557302214065, 1588.425602878212, 2454.1711710681407, 333.8313840184272, 720.923269738589, 1993.6643859858011, 999.4148118320461, 1342.0425135653009, 2721.195366418935, 915.689806762214, 1016.1624685987105, 1469.5930065527566, 1821.6180650378742, 1727.1191376479185], [416, 417, 418, 419, 420, 421, 422, 423, 424, 425, 426, 427, 428, 429, 430, 431, 432, 433]], [0, 1039, [9455, 9479, 9509, 9532, 9554, 9573], [6523.513, 6446.052, 6302.482, 6365.558, 6385.021, 6413.515], [4928.027, 4987.976, 4886.624, 4846.19, 4888.798, 4756.754], [11.232, 19.1, 25.537, 20.979, 18.93, 31.982], [994.9779927954355, 1327.6926449040725, 1799.8772408646073, 1131.6363942706585, 1347.2971214155962, 1859.6058329412986], [417, 418, 419, 420, 421, 422]], [6, 1040, [9457, 9482, 9514, 9536, 9556, 9576, 9592, 9614], [11312.195, 11226.135, 11302.288, 11258.282, 11245.165, 11200.906, 11238.346, 11200.008], [49900.983, 49892.973, 49967.721, 49937.785, 49989.001, 50032.248, 49927.91, 50064.997], [19.296, 14.503, 25.756, 32.218, 27.39, 21.694, 21.005, 23.222], [28207.042660715942, 557.3798798568532, 1214.2031313623727, 3547.5510039800693, 2278.733830298919, 837.8295167648051, 1096.126026853511, 1905.82848566385], [417, 418, 419, 420, 421, 422, 423, 424]], [6, 1041, [9458, 9483, 9515, 9537, 9557, 9577, 9593], [11979.219, 11987.937, 11902.213, 11991.202, 12039.602, 11955.252, 12018.976], [49858.556, 49883.007, 49898.708, 49814.939, 49856.173, 49864.567, 49980.105], [31.184, 19.189, 22.837, 15.62, 18.117, 37.865, 21.267], [1910.6088984589292, 812.0206100081799, 2862.7009384439552, 883.0829859546411, 1517.5130955579143, 1778.7800496053308, 689.7190898591851], [417, 418, 419, 420, 421, 422, 423]], [4, 1046, [9486, 9517, 9538, 9558, 9578, 9594, 9617], [14392.432, 14418.814, 14416.788, 14406.984, 14451.346, 14526.07, 14672.517], [41558.785, 41478.576, 41360.842, 41368.84, 41315.79, 41356.225, 41551.205], [17.322, 12.952, 20.387, 15.099, 16.718, 17.991, 17.028], [2422.7278160991546, 2037.1063930091225, 4577.252846525694, 3551.3507175052896, 3016.077050512797, 3654.293317124553, 15414.34952000215], [418, 419, 420, 421, 422, 423, 424]], [7, 1050, [9549, 9565, 9584, 9602, 9625, 9645, 9665, 9688], [45234.024, 45272.194, 45246.095, 45319.37, 45246.852, 45260.309, 45165.957, 45152.284], [57154.13, 57157.515, 57331.394, 57304.631, 57307.434, 57366.173, 57469.596, 57421.059], [12.077, 11.871, 14.487, 18.321, 14.409, 26.624, 24.934, 22.728], [1694.8454985850435, 1490.1466802038742, 2011.087322072517, 856.440173156213, 466.30652378289744, 1827.7576131593657, 6299.688940404176, 1042.7230960202721], [420, 421, 422, 423, 424, 425, 426, 427]], [5, 1055, [9619, 9636, 9658, 9677, 9705, 9722, 9737, 9760], [21501.37, 21416.182, 21426.205, 21456.898, 21469.156, 21439.353, 21451.731, 21449.452], [42295.283, 42184.533, 42245.709, 42234.588, 42189.257, 42172.13, 42247.354, 42143.92], [25.735, 24.201, 12.771, 21.141, 29.321, 21.846, 21.747, 21.14], [1077.986307618072, 1322.911140532899, 1600.6403904692827, 1871.769979257913, 3932.63504110814, 8315.237073638982, 1428.157759060067, 1180.6129385472354], [424, 425, 426, 427, 428, 429, 430, 431]], [3, 1060, [9611, 9633, 9655, 9671, 9695, 9715, 9731], [7697.867, 7743.725, 7795.733, 7838.475, 7877.95, 7814.773, 7865.032], [32911.883, 32859.36, 32849.163, 32881.839, 32976.783, 33026.352, 33059.404], [26.937, 16.4, 19.605, 9.34, 18.344, 19.674, 8.271], [2325.4398609843624, 1009.3724154227727, 1089.8083987089503, 1740.4732752105378, 1669.4192085187035, 8814.48655344581, 2379.8097115596574], [424, 425, 426, 427, 428, 429, 430]], [4, 1070, [9701, 9718, 9736, 9757, 9780], [15022.034, 14816.734, 14948.432, 15093.947, 15153.969], [41547.597, 41417.821, 41465.182, 41584.189, 41645.581], [35.657, 32.654, 22.838, 22.727, 24.802], [655.8725923103691, 2510.3706431203545, 1378.8725506339586, 1047.896115346221, 2384.006221132663], [428, 429, 430, 431, 432]], [3, 1076, [9713, 9729, 9752, 9777, 9796, 9818, 9839, 9859, 9879, 9900, 9918, 9939], [7020.014, 7163.662, 7112.622, 7170.433, 7062.059, 7182.02, 7133.651, 7240.204, 7258.934, 7091.471, 6946.339, 6927.876], [32240.566, 32169.999, 32208.996, 32215.339, 32361.627, 32293.879, 32181.529, 32202.075, 32179.852, 32262.97, 32330.95, 32335.429], [7.769, 14.324, 12.157, 23.743, 22.165, 25.576, 15.883, 36.494, 29.053, 27.062, 16.781, 36.699], [294.8585033580919, 21129.468840089503, 72076.43209644193, 12354.435661893482, 1436.791116890844, 3221.108295365071, 917.2662198725925, 2380.767370737816, 7219.434027597954, 5649.454537516992, 1274.3406738069234, 1076.4432185096373], [429, 430, 431, 432, 433, 434, 435, 436, 437, 438, 439, 440]], [3, 1077, [9714, 9730, 9753, 9778, 9797, 9817, 9838, 9858], [7469.733, 7331.021, 7338.552, 7227.943, 7155.175, 7059.942, 7080.682, 7106.742], [31284.348, 31264.966, 31261.943, 31350.841, 31376.126, 31481.672, 31495.349, 31412.739], [15.923, 10.35, 10.779, 8.636, 10.976, 11.434, 10.635, 7.423], [1903.3223746739825, 1634.7702918303553, 1724.9146094876692, 2424.932967982482, 2831.0824654706703, 2611.819493891218, 2846.1154634472946, 2037.3725175240374], [429, 430, 431, 432, 433, 434, 435, 436]], [7, 1078, [9726, 9747, 9770, 9788, 9813, 9833, 9853, 9874, 9893], [45258.709, 45261.867, 45265.277, 45262.925, 45267.716, 45278.348, 45306.811, 45309.307, 45255.659], [57368.958, 57344.668, 57380.864, 57461.645, 57396.343, 57426.671, 57449.624, 57474.847, 57387.68], [27.908, 17.632, 14.999, 12.309, 11.599, 12.057, 23.806, 14.017, 15.723], [2276.375795868767, 1291.3837561462171, 1992.2940762655662, 2552.6268530187076, 2593.989481495816, 3171.5409986820537, 4088.955598500779, 2809.6307758251846, 2552.744700219738], [429, 430, 431, 432, 433, 434, 435, 436, 437]], [1, 1081, [9739, 9761, 9784, 9804, 9826], [22500.654, 22444.182, 22485.202, 22452.242, 22509.841], [22019.594, 22091.742, 22140.791, 22141.298, 22107.87], [39.047, 21.336, 10.408, 12.807, 21.325], [2709.9605836583983, 2444.5174857895427, 1660.2827323177587, 1022.0408961163548, 1051.427622996886], [430, 431, 432, 433, 434]], [7, 1087, [9789, 9814, 9834, 9854, 9875, 9894], [45437.557, 45423.858, 45367.241, 45341.22, 45383.638, 45319.772], [58662.912, 58606.382, 58640.874, 58504.245, 58427.589, 58345.636], [12.462, 10.586, 20.116, 17.011, 11.871, 25.379], [1936.228805598402, 2586.503846002877, 1445.5327761877984, 1716.9597823775757, 2025.6373471738996, 1702.00168768467], [432, 433, 434, 435, 436, 437]], [8, 1092, [9829, 9845, 9868, 9888, 9909, 9926, 9946, 9964, 9983, 10003], [30476.118, 30578.626, 30488.785, 30393.771, 30439.727, 30419.738, 30429.529, 30407.955, 30423.177, 30442.21], [58266.033, 58327.337, 58257.587, 58237.474, 58243.656, 58258.788, 58250.469, 58215.531, 58220.931, 58245.096], [13.242, 14.412, 10.71, 11.031, 10.683, 14.074, 7.789, 11.703, 9.09, 7.958], [1474.2392483411677, 1672.4448698731649, 2348.658884843763, 2133.78939458928, 2485.1160460896403, 2621.422548605443, 2170.584076009849, 1753.6036072929805, 1978.2646445271055, 1909.0513222781146], [434, 435, 436, 437, 438, 439, 440, 441, 442, 443]], [10, 1096, [9890, 9913, 9928, 9948, 9967], [38511.834, 38474.662, 38530.087, 38434.236, 38531.847], [69455.932, 69589.255, 69758.695, 69807.926, 69811.703], [18.279, 42.31, 17.478, 19.096, 15.083], [786.5468912677048, 1012.6148422935795, 1227.287669720627, 1161.0936173569953, 429.2884503252454], [437, 438, 439, 440, 441]], [3, 1122, [10060, 10079, 10094, 10112, 10119, 10131, 10154, 10173, 10185, 10204], [7510.431, 7601.337, 7614.55, 7622.106, 7587.676, 7575.779, 7625.816, 7603.469, 7755.978, 7705.499], [31746.588, 31794.353, 31879.55, 31840.573, 31830.136, 31789.597, 31604.77, 31613.393, 31620.902, 31712.136], [8.195, 17.645, 19.491, 17.443, 11.439, 17.312, 19.363, 16.278, 29.562, 37.476], [32842.22089513055, 4767.617263405894, 4291.857545362857, 2532.6821717947487, 31854.659324875745, 3879.5615401792597, 7042.700103018784, 2550.9954253041656, 1906.0687803195865, 1357.9905495448825], [447, 448, 449, 450, 451, 452, 453, 454, 455, 456]], [8, 1131, [10126, 10147, 10167, 10183, 10198], [31691.846, 31696.619, 31643.424, 31626.693, 31725.947], [60422.796, 60496.837, 60523.852, 60513.742, 60493.158], [17.35, 11.077, 19.327, 18.348, 12.721], [942.88623343446, 1357.5229091494987, 1406.535608230878, 3049.6698467138776, 740.0602582034724], [451, 452, 453, 454, 455]], [8, 1134, [10145, 10166, 10182, 10197, 10211, 10221], [30913.009, 30998.797, 30971.987, 30856.924, 30940.758, 30926.522], [59744.008, 59667.142, 59660.74, 59644.914, 59605.004, 59367.831], [30.351, 11.262, 17.848, 15.719, 33.27, 13.891], [1886.3837586755878, 2055.20724430632, 2933.552090239686, 11682.545114158094, 3625.4964594814282, 1843.9236587350554], [452, 453, 454, 455, 456, 457]], [8, 1140, [10260, 10271, 10285, 10297, 10309, 10323], [31160.339, 31171.984, 31233.113, 31152.27, 31239.098, 31240.208], [59671.031, 59667.806, 59815.213, 59746.636, 59857.462, 59844.141], [23.451, 24.039, 23.389, 23.548, 14.693, 22.734], [1938.23900511382, 1214.484179649186, 3293.3322172313287, 1372.2957296717868, 2091.4996715772345, 1235.0437909913696], [461, 462, 463, 464, 465, 466]], [2, 1143, [10276, 10288, 10301, 10315, 10331, 10341, 10359, 10377, 10389, 10407, 10423, 10434, 10448, 10469, 10491, 10502, 10515, 10527, 10536, 10545], [5728.67, 5744.931, 5705.334, 5726.123, 5692.215, 5712.176, 5686.443, 5672.616, 5670.42, 5663.351, 5664.221, 5655.44, 5638.354, 5623.301, 5627.812, 5628.578, 5626.948, 5617.031, 5639.763, 5660.065], [24652.705, 24594.798, 24611.72, 24592.328, 24585.516, 24595.513, 24575.097, 24547.81, 24523.399, 24512.185, 24531.583, 24493.619, 24466.008, 24416.794, 24442.443, 24454.443, 24457.195, 24421.442, 24454.946, 24445.022], [13.87, 21.62, 23.339, 16.349, 7.421, 12.566, 10.952, 11.952, 12.731, 11.019, 12.439, 16.285, 22.829, 21.719, 33.337, 21.15, 20.661, 11.719, 12.247, 17.539], [1296.6925608359861, 779.5124682240778, 1205.3524794051323, 2215.949349915197, 1747.6077935496269, 1667.611989500921, 1879.5926007362755, 1531.8647038122806, 2210.0962917568404, 2396.6223951010065, 3026.4362705820727, 2376.409666424581, 1590.0577653067533, 2423.436104249267, 957.6888758941083, 3109.6206435863987, 1889.5537348834553, 3416.4569346051294, 3223.3681671503036, 1607.7798559528674], [463, 464, 465, 466, 467, 468, 469, 470, 471, 472, 473, 474, 475, 476, 477, 478, 479, 480, 481, 482]], [6, 1144, [10291, 10303, 10317, 10333, 10345, 10362, 10378, 10391, 10410], [11696.328, 11635.048, 11590.974, 11485.912, 11435.665, 11551.176, 11564.099, 11459.039, 11551.749], [51252.751, 51300.663, 51121.61, 51276.424, 51265.385, 51192.868, 51248.942, 51256.389, 51268.578], [34.171, 36.788, 36.329, 13.814, 38.686, 23.83, 22.206, 10.21, 13.672], [1498.3263904731123, 1814.9891621059423, 1578.6077949652513, 565.3888523439709, 1901.5377623813818, 694.3502592585287, 551.3405685483352, 817.2970953265625, 609.6540661069699], [464, 465, 466, 467, 468, 469, 470, 471, 472]], [8, 1152, [10351, 10369, 10383, 10397, 10416, 10428, 10441, 10456, 10483, 10496], [31291.542, 31351.147, 31249.82, 31308.558, 31306.294, 31300.747, 31320.652, 31321.303, 31292.68, 31278.52], [59885.977, 59908.313, 59824.327, 59802.677, 59853.816, 59866.157, 59849.378, 59863.437, 59866.681, 59847.215], [29.483, 25.423, 17.464, 17.878, 15.361, 16.393, 18.645, 21.202, 17.887, 19.978], [1878.1391547418098, 2508.73175740632, 1335.4717301484216, 1203.264627203829, 1830.0833516348569, 1123.9522418394247, 2231.6028578881865, 1542.521185282315, 1196.66326222459, 1473.2571506938375], [468, 469, 470, 471, 472, 473, 474, 475, 476, 477]], [2, 1154, [10376, 10388, 10406, 10422, 10433, 10447, 10468, 10490], [5617.013, 5626.189, 5535.141, 5576.285, 5574.46, 5460.404, 5569.119, 5612.13], [23523.911, 23509.807, 23502.558, 23490.783, 23464.147, 23495.356, 23548.284, 23511.88], [29.422, 8.792, 8.654, 9.812, 13.754, 9.355, 15.869, 12.828], [1038.3103138372267, 1838.610363941332, 2575.0120728455, 2361.519002566688, 1624.9316701427372, 1908.3997430969605, 2386.9500299825854, 2072.0450327104973], [470, 471, 472, 473, 474, 475, 476, 477]], [2, 1157, [10420, 10431, 10445, 10467, 10488, 10500, 10513, 10525, 10534, 10542, 10560, 10573, 10592, 10604, 10615, 10633], [4582.698, 4592.224, 4529.306, 4517.002, 4502.557, 4569.532, 4478.187, 4408.099, 4398.305, 4420.563, 4464.405, 4599.423, 4720.928, 4839.968, 4913.075, 5037.22], [26072.372, 26087.847, 26091.083, 26058.125, 25960.391, 26030.475, 26086.787, 26050.103, 26019.057, 26049.07, 26125.62, 26202.425, 26279.909, 26300.725, 26345.521, 26230.562], [27.113, 18.465, 19.033, 14.084, 13.856, 15.747, 9.566, 9.322, 7.403, 17.016, 14.716, 12.048, 10.649, 24.033, 14.119, 20.005], [1838.3563661252617, 1470.8329359839333, 2172.4053273665418, 2317.266713841602, 1379.9223844037376, 2058.4430774100224, 1772.0789809493162, 2798.3671534715777, 2403.597979458249, 1937.169417133469, 1917.8663171496146, 1426.3222710079226, 1562.9385106634552, 634.792687206565, 2262.113074175884, 668.9541528790639], [473, 474, 475, 476, 477, 478, 479, 480, 481, 482, 483, 484, 485, 486, 487, 488]], [8, 1169, [10523, 10530, 10538, 10553, 10567, 10585, 10599, 10610, 10624, 10642, 10660], [31310.444, 31295.745, 31271.351, 31269.386, 31295.881, 31309.564, 31235.202, 31272.391, 31258.921, 31286.602, 31297.743], [59833.484, 59851.121, 59863.374, 59854.276, 59905.93, 59812.757, 59860.829, 59846.708, 59838.386, 59824.292, 59851.501], [26.48, 27.427, 25.417, 11.444, 24.991, 20.095, 20.436, 21.747, 19.069, 19.74, 14.279], [973.5773790576385, 1927.3261098284204, 2886.1728941525653, 604.7817504664381, 1698.4166538248246, 882.1563914787142, 2786.9338963589985, 1575.8753275066417, 1076.3143127360659, 1146.69773166474, 1477.9824729601917], [479, 480, 481, 482, 483, 484, 485, 486, 487, 488, 489]], [2, 1170, [10535, 10543, 10562, 10574, 10591, 10603, 10614, 10631, 10647, 10663], [4996.439, 4785.386, 4743.225, 4718.557, 4729.276, 4681.54, 4783.485, 4715.271, 4753.393, 4760.217], [24814.402, 24937.686, 24894.167, 24906.136, 24846.505, 24764.734, 24734.635, 24767.968, 24820.147, 24777.535], [23.648, 18.429, 11.661, 14.893, 11.443, 19.012, 27.511, 14.45, 24.438, 30.874], [5502.837160595008, 3468.2783539163765, 1381.9167859953304, 3120.6612260327897, 1917.5417604101447, 5668.562039709193, 1446.9994575371863, 653.3905700080182, 1169.6225401985778, 874.2279269906427], [481, 482, 483, 484, 485, 486, 487, 488, 489, 490]], [9, 1174, [10557, 10571, 10588, 10601, 10612, 10628, 10646, 10662, 10673, 10688], [45613.349, 45680.262, 45486.573, 45502.827, 45500.23, 45365.566, 45348.728, 45330.742, 45320.472, 45289.954], [67043.373, 67006.453, 66927.537, 66951.174, 66932.564, 66893.973, 66881.128, 66894.615, 66883.471, 66971.807], [22.553, 30.846, 20.631, 22.239, 23.128, 21.932, 19.229, 10.685, 12.852, 11.311], [1935.7430770873698, 650.8981496311875, 2426.875132232205, 1263.8177856915472, 835.7092887665302, 1817.1073776146234, 1116.2534474784702, 1576.7293937124807, 1675.6291065899275, 632.2847450101134], [482, 483, 484, 485, 486, 487, 488, 489, 490, 491]], [3, 1177, [10579, 10595, 10605, 10616, 10635, 10651, 10666, 10676, 10691, 10706], [7008.952, 6990.955, 6959.278, 7004.461, 6966.803, 6966.887, 7096.08, 7057.63, 7112.607, 7030.064], [31870.2, 31926.968, 32157.087, 32188.206, 32130.983, 32157.326, 32151.849, 32151.457, 32130.452, 32131.067], [30.278, 27.142, 12.299, 17.613, 11.566, 13.523, 15.447, 20.253, 16.054, 26.134], [1304.0030357218734, 3378.9958105658225, 1695.9014280678637, 2274.1617217262783, 1614.4931269134918, 1333.6726931395692, 933.5852726317196, 1249.2279563649465, 1116.6405377287565, 622.150788748612], [484, 485, 486, 487, 488, 489, 490, 491, 492, 493]], [2, 1184, [10634, 10650, 10665, 10675, 10690, 10705, 10724, 10737, 10747], [5624.823, 5665.176, 5638.184, 5623.077, 5687.808, 5720.369, 5625.135, 5614.803, 5549.913], [24367.683, 24359.121, 24420.453, 24419.507, 24420.674, 24475.064, 24458.041, 24460.402, 24481.057], [10.938, 13.942, 19.417, 16.779, 28.327, 31.543, 24.055, 37.028, 28.4], [1194.499930834335, 1340.7406826524025, 1588.77618269951, 1428.521545542782, 1897.6698927544546, 2553.6248705565126, 1068.0972787368055, 3116.614189160198, 598.6433780347359], [488, 489, 490, 491, 492, 493, 494, 495, 496]], [5, 1185, [10639, 10655, 10669, 10681, 10694, 10710, 10727, 10742], [22385.663, 22421.583, 22481.26, 22478.047, 22364.811, 22402.506, 22405.599, 22460.914], [42712.44, 42798.301, 42720.211, 42803.942, 42771.729, 42742.041, 42779.253, 42757.169], [12.597, 16.859, 10.328, 17.493, 15.326, 15.741, 24.018, 11.859], [1049.6956063741295, 1036.2311898709845, 1551.8218424112995, 3593.624739715007, 925.6453261408635, 1442.9230684870793, 1377.54953514899, 1570.215727128559], [488, 489, 490, 491, 492, 493, 494, 495]], [6, 1193, [10726, 10740, 10748, 10763, 10774, 10782], [11913.297, 11813.349, 11795.351, 11875.099, 11928.681, 11982.042], [51753.205, 51719.776, 51676.639, 51756.982, 51762.64, 51741.999], [14.326, 20.022, 21.492, 18.992, 13.809, 17.856], [595.1582292620375, 1320.8281033561354, 1647.712814891819, 899.8118473259765, 1057.5545819376882, 958.9338731756865], [494, 495, 496, 497, 498, 499]], [3, 1204, [10829, 10845, 10873, 10908, 10945], [8021.977, 8022.849, 7873.603, 7988.668, 7984.101], [31837.405, 31821.214, 31693.359, 31817.05, 31738.377], [24.542, 16.54, 24.331, 15.072, 24.162], [894.7349321654902, 1636.2390731703433, 9232.92948780793, 1636.2124182309644, 2098.5745774449056], [504, 505, 506, 507, 508]], [5, 1205, [10831, 10850, 10884, 10919, 10957], [21528.409, 21476.012, 21456.603, 21433.301, 21470.376], [41569.975, 41584.851, 41681.879, 41629.556, 41512.622], [18.805, 13.008, 16.168, 13.811, 23.443], [2228.969254010863, 2236.607731710301, 1396.9281553807698, 2511.6852814414997, 2788.378954752899], [504, 505, 506, 507, 508]], [5, 1210, [10852, 10887, 10924, 10962, 11010, 11052, 11098, 11138, 11188, 11230, 11271], [22366.031, 22394.857, 22352.832, 22398.727, 22371.325, 22424.954, 22453.375, 22366.471, 22312.041, 22290.459, 22257.471], [42731.992, 42739.222, 42744.613, 42750.612, 42795.149, 42857.997, 42880.195, 42674.052, 42675.569, 42516.778, 42666.178], [8.465, 11.343, 11.451, 21.489, 15.476, 10.775, 9.679, 17.647, 15.644, 24.059, 28.306], [3505.356642478355, 2700.577675012221, 3561.3957075279036, 940.1349609413944, 4665.760364567017, 3627.270218850255, 3044.7409055228622, 4295.979279410844, 4567.556072805866, 7581.480562843803, 2491.8182514749565], [505, 506, 507, 508, 509, 510, 511, 512, 513, 514, 515]], [8, 1211, [10855, 10892, 10929, 10971, 11013, 11055, 11103], [29929.819, 29939.496, 29987.374, 30061.138, 30044.541, 30012.313, 30138.599], [59091.4, 59100.142, 59131.364, 59201.708, 59185.768, 59225.159, 59260.091], [13.011, 14.726, 12.129, 20.875, 21.121, 16.326, 20.59], [3731.2486767880137, 6737.545147146782, 3630.1203541307013, 6237.726046862295, 8806.188707141688, 2267.2823828039577, 2062.6702250810836], [505, 506, 507, 508, 509, 510, 511]], [8, 1212, [10856, 10893, 10930, 10974, 11015, 11057, 11105, 11147, 11196, 11239, 11278, 11312, 11350, 11383, 11413, 11444], [31303.823, 31367.857, 31464.324, 31401.942, 31325.833, 31367.261, 31360.307, 31375.937, 31411.115, 31465.979, 31459.449, 31498.176, 31485.142, 31539.24, 31522.874, 31499.803], [59951.479, 59993.801, 60075.46, 59958.677, 59978.51, 59956.674, 59934.561, 59960.241, 59991.219, 60016.452, 59966.944, 60040.216, 60069.771, 60171.894, 60198.386, 60181.265], [29.462, 28.15, 19.902, 17.57, 16.567, 10.688, 12.418, 13.307, 10.099, 16.35, 19.296, 10.013, 19.015, 11.918, 21.439, 21.837], [5117.914292323886, 2216.911204320861, 6089.357938079224, 1536.288323716663, 1646.2606409880243, 2345.7574777755794, 2972.513279339985, 2457.001100927194, 3552.648431278844, 2086.097994128725, 2018.6090536069232, 1984.6954044288507, 2142.172467797793, 1534.4963722259301, 1290.8238879195294, 3651.524712749878], [505, 506, 507, 508, 509, 510, 511, 512, 513, 514, 515, 516, 517, 518, 519, 520]], [7, 1213, [10861, 10896, 10932, 10980, 11021], [45368.674, 45463.336, 45303.151, 45383.117, 45408.384], [57977.285, 58083.458, 58172.66, 58072.897, 58273.489], [40.215, 25.238, 18.63, 20.406, 24.622], [2139.109811017825, 750.3052704701095, 5907.458822244162, 3223.419592995521, 2305.332341525863], [505, 506, 507, 508, 509]], [2, 1214, [10839, 10864, 10899, 10938, 10984, 11024, 11067, 11116, 11163, 11208, 11249], [5012.375, 4933.526, 4881.059, 4951.013, 4907.78, 4934.514, 5020.649, 5051.891, 4910.117, 5072.905, 5152.062], [25086.895, 25287.299, 25514.157, 25426.729, 25404.81, 25394.312, 25480.892, 25551.783, 25647.326, 25631.836, 25591.718], [26.569, 25.191, 26.782, 23.658, 14.937, 16.953, 21.738, 27.418, 17.426, 19.381, 18.105], [4871.429278581201, 1241.7217484535443, 3057.0394041201134, 3933.968951675999, 3095.894759917588, 2983.031097747353, 8404.484519932375, 867.6786905618219, 3815.841629311866, 3727.3243501622514, 10773.142107204521], [505, 506, 507, 508, 509, 510, 511, 512, 513, 514, 515]], [2, 1216, [10841, 10866, 10904, 10939, 10985, 11028], [5712.317, 5728.147, 5768.187, 5764.799, 5781.208, 5820.321], [24045.771, 24195.716, 24223.862, 24076.18, 24253.321, 24279.069], [31.172, 17.441, 18.915, 13.346, 13.997, 29.02], [944.0510096364178, 7769.683781446998, 7952.584661679242, 2624.9198809275135, 1963.3419712833745, 894.1786292724132], [505, 506, 507, 508, 509, 510]], [6, 1220, [10846, 10875, 10909, 10946, 10991, 11035, 11078, 11124, 11173, 11217, 11257, 11293], [11379.829, 11318.342, 11283.712, 11288.701, 11307.72, 11267.696, 11291.422, 11334.584, 11427.996, 11442.374, 11417.619, 11398.78], [50796.626, 50770.296, 50616.869, 50532.332, 50509.662, 50505.926, 50610.47, 50763.27, 50895.246, 50912.943, 51055.568, 50972.263], [18.796, 20.376, 13.761, 12.564, 10.118, 16.285, 22.265, 21.615, 15.593, 14.941, 15.842, 27.234], [1427.623703704151, 2158.412335810524, 1533.8430763105628, 1920.6614996620099, 3149.7451868899475, 2088.02113299304, 1752.5820742290935, 3508.4223181700613, 2596.0565641960925, 2288.9397157817502, 1405.499188042227, 2639.38465642798], [505, 506, 507, 508, 509, 510, 511, 512, 513, 514, 515, 516]], [4, 1221, [10847, 10879, 10915, 10953, 10998, 11040], [14837.969, 14916.073, 14849.619, 14937.765, 14793.985, 14712.139], [40352.162, 40376.305, 40378.683, 40581.313, 40666.348, 40617.608], [20.603, 16.506, 15.647, 33.694, 22.539, 16.257], [1449.978251763543, 1506.7804654473844, 29584.274818667094, 4550.596304968454, 3406.5081457719575, 440.9383557691439], [505, 506, 507, 508, 509, 510]], [1, 1222, [10883, 10920, 10958, 11004, 11044, 11090, 11134], [21525.981, 21544.878, 21513.634, 21510.646, 21522.564, 21513.554, 21563.541], [21701.226, 21682.475, 21632.423, 21653.287, 21685.598, 21746.567, 21753.735], [17.739, 16.554, 10.403, 15.297, 9.228, 16.442, 3.684], [2137.507226063031, 2005.757914354541, 1515.7549385845402, 2494.8532552616857, 1371.862123013364, 1660.3115610498094, 250.60886477359014], [506, 507, 508, 509, 510, 511, 512]], [1, 1223, [10885, 10921, 10959, 11005, 11046, 11091, 11135, 11186], [21676.939, 21569.484, 21556.332, 21588.051, 21606.373, 21643.824, 21637.822, 21693.351], [22714.218, 22938.36, 23005.874, 23036.526, 23021.223, 23131.185, 23007.436, 22965.756], [13.6, 15.381, 12.415, 13.019, 14.426, 15.985, 22.579, 31.003], [40485.5466270385, 2248.276834956882, 2800.888766826058, 2161.3716639888007, 2157.7457049713325, 1140.4522144339794, 2337.352501861403, 4098.024436241189], [506, 507, 508, 509, 510, 511, 512, 513]], [5, 1224, [10886, 10922, 10960, 11006, 11047, 11092], [21754.519, 21731.915, 21688.671, 21784.117, 21867.782, 21775.237], [42871.143, 42910.249, 42932.731, 42897.095, 42888.35, 42901.743], [17.19, 13.827, 13.339, 23.951, 25.387, 27.253], [1155.3565706922047, 1991.685073229603, 1582.923910541833, 3586.9150835100604, 4126.151227634331, 7996.737132164796], [506, 507, 508, 509, 510, 511]], [5, 1226, [10889, 10925, 10966, 11012, 11053, 11100, 11141], [22686.211, 22685.014, 22677.125, 22649.421, 22709.755, 22665.324, 22658.364], [43624.433, 43615.023, 43627.693, 43613.887, 43588.42, 43713.45, 43711.765], [13.909, 17.736, 17.295, 12.474, 18.961, 20.219, 22.516], [6439.019754801647, 5297.854408449001, 4306.053994738515, 2820.225187041741, 3405.6332714920404, 7043.681690738855, 4186.259735514659], [506, 507, 508, 509, 510, 511, 512]], [1, 1229, [10964, 11009, 11050, 11096, 11137, 11190, 11232, 11270, 11305, 11342, 11376, 11407], [22405.792, 22418.832, 22403.114, 22398.689, 22422.521, 22438.833, 22427.521, 22451.271, 22418.86, 22410.806, 22409.476, 22395.262], [21589.89, 21564.197, 21569.989, 21670.096, 21684.684, 21790.219, 21720.09, 21663.805, 21655.628, 21646.815, 21634.941, 21613.525], [10.688, 6.607, 10.813, 26.289, 18.344, 23.964, 21.152, 12.026, 22.781, 15.64, 8.91, 13.284], [1236.4497686496547, 2060.0153691180076, 1799.0874583740951, 4099.018936683102, 4969.2711442580785, 2819.352930407028, 3746.1327559852575, 2724.2469130574977, 2350.2051885779506, 1443.5424769692, 2548.9337550309892, 1208.14639518294], [508, 509, 510, 511, 512, 513, 514, 515, 516, 517, 518, 519]], [8, 1230, [10972, 11014, 11056, 11104, 11146, 11195, 11238, 11277, 11311, 11349, 11382, 11411, 11443, 11479, 11506, 11543, 11569, 11598, 11629, 11653, 11684], [30757.555, 30821.583, 30852.52, 30861.073, 30936.303, 30884.999, 30881.902, 30979.668, 30993.358, 30959.999, 30950.87, 30965.427, 30918.112, 30874.479, 30847.781, 30796.654, 30784.526, 30752.324, 30771.041, 30900.297, 30866.601], [60352.737, 60385.573, 60411.794, 60556.621, 60584.246, 60539.302, 60546.459, 60604.595, 60630.044, 60615.185, 60596.046, 60606.712, 60566.122, 60550.871, 60503.711, 60447.892, 60384.881, 60438.848, 60466.727, 60545.005, 60524.399], [19.392, 16.022, 26.058, 20.433, 10.765, 11.364, 17.827, 11.338, 10.741, 12.164, 15.084, 17.03, 20.261, 20.817, 11.571, 11.143, 22.556, 13.433, 11.78, 14.786, 10.636], [1411.7381184719777, 1199.2709964566202, 2327.0857909807282, 1017.7385008116436, 1858.4979718749685, 2115.9603875024186, 2099.552546957879, 1871.5869341411847, 1536.0558290842155, 1666.6072040135648, 1757.5135171105155, 1689.5043730585744, 1224.854599470215, 1323.4246414758359, 1392.709740057125, 1702.2716852555568, 1429.5620224183708, 1720.9337426583245, 1683.4058512220743, 1364.6854341587587, 1552.0046724624415], [508, 509, 510, 511, 512, 513, 514, 515, 516, 517, 518, 519, 520, 521, 522, 523, 524, 525, 526, 527, 528]], [7, 1232, [10978, 11019, 11062, 11110, 11154], [44789.928, 44813.193, 44821.393, 44833.188, 44791.732], [55851.368, 55871.072, 55898.37, 55883.405, 55912.606], [16.542, 9.587, 12.885, 15.266, 13.645], [1426.412682802546, 1238.8054668910468, 1487.70405892182, 1555.0426748517832, 1166.3637055913916], [508, 509, 510, 511, 512]], [0, 1234, [10941, 10987, 11030, 11072, 11120, 11168], [6288.587, 6079.696, 5873.357, 6040.187, 6104.139, 6270.201], [4286.639, 4314.361, 4419.802, 4441.932, 4385.488, 4473.492], [23.453, 37.33, 27.118, 27.709, 27.222, 23.894], [2084.279422666797, 1010.1617067899642, 988.6162014480637, 2178.4883054822317, 2436.305306158839, 2224.712156583788], [508, 509, 510, 511, 512, 513]], [3, 1235, [10988, 11033, 11074, 11121, 11169, 11213, 11255], [7164.545, 7227.155, 7037.465, 7034.061, 6998.628, 7068.715, 7055.342], [33208.153, 33344.778, 33210.457, 33158.174, 33147.216, 33214.745, 33112.814], [32.662, 20.133, 26.188, 11.054, 17.098, 13.583, 27.247], [3234.947588540279, 925.7912814477138, 1094.4260712746443, 1127.3573931897201, 1755.4147610376467, 1333.935632310263, 705.7904212184077], [509, 510, 511, 512, 513, 514, 515]], [3, 1236, [10943, 10990, 11034, 11075, 11122, 11170], [7815.362, 7681.572, 7714.856, 7587.045, 7443.961, 7383.76], [31553.438, 31459.158, 31469.118, 31467.361, 31391.537, 31299.035], [25.557, 18.293, 22.171, 16.314, 17.097, 20.325], [11151.307295240009, 4357.300899562127, 3954.9207591371046, 7612.1624999383475, 1402.357830396127, 865.1017851088476], [508, 509, 510, 511, 512, 513]], [6, 1237, [10911, 10948, 10993, 11036, 11080], [12169.97, 12170.519, 12189.403, 12123.595, 12056.995], [50422.094, 50349.637, 50333.588, 50376.287, 50407.771], [22.906, 17.466, 11.037, 12.957, 19.778], [669.6780999810229, 1703.570972985003, 1427.14195921711, 1367.8036169974935, 1449.7216951030039], [507, 508, 509, 510, 511]], [4, 1238, [10912, 10950, 10995, 11037, 11081, 11127], [14120.141, 14067.992, 14091.179, 14051.812, 14086.051, 14025.662], [39173.364, 39236.393, 39349.293, 39139.879, 39138.389, 39040.092], [15.155, 13.179, 18.776, 19.085, 23.933, 19.978], [1038.4059435010377, 1285.569892286297, 955.288361239726, 1425.3669511238088, 532.5433133624294, 1799.606068675965], [507, 508, 509, 510, 511, 512]], [4, 1239, [10913, 10951, 10996, 11038, 11083], [14235.768, 14311.507, 14205.462, 14260.908, 14458.878], [40668.182, 40648.231, 40642.705, 40736.98, 40725.49], [15.421, 26.558, 12.119, 12.052, 19.252], [1735.2323496835306, 4512.459426191428, 2974.8672612649966, 8077.327592634414, 18518.446092171736], [507, 508, 509, 510, 511]], [4, 1243, [11041, 11085, 11130, 11180, 11224], [14945.392, 14842.579, 14803.512, 14836.831, 14905.549], [41916.322, 41925.998, 41962.548, 41880.079, 41958.938], [14.879, 30.126, 19.228, 15.347, 18.195], [1437.4680414749234, 1895.640689370679, 16739.68293231708, 3608.1156648363453, 801.8028352471724], [510, 511, 512, 513, 514]], [8, 1244, [11054, 11102, 11145, 11193, 11236, 11275, 11310, 11347, 11380], [29883.718, 29923.748, 29899.89, 29877.889, 29869.658, 29884.895, 29909.762, 29946.315, 29938.001], [58645.911, 58601.075, 58506.97, 58556.676, 58529.106, 58439.291, 58416.998, 58429.878, 58430.544], [11.942, 15.77, 13.884, 12.305, 12.037, 11.798, 14.375, 11.58, 14.475], [811.1742202122261, 653.6452951589879, 2081.8091751328266, 2054.478841763467, 2006.5184491134332, 1816.5396985335665, 1334.1316722039303, 1803.0432738231657, 1053.8796244326738], [510, 511, 512, 513, 514, 515, 516, 517, 518]], [9, 1246, [11063, 11112, 11157, 11203, 11244, 11280, 11317], [45868.273, 45945.745, 45847.729, 45822.713, 45843.978, 46023.99, 45839.664], [66211.816, 66204.123, 66192.813, 66215.562, 66158.858, 66128.959, 66153.079], [35.018, 22.344, 18.821, 41.363, 17.838, 16.549, 25.489], [2205.5951617728297, 1571.7100013585532, 792.1391017040195, 3246.586408327946, 516.1252553956605, 1127.841905020407, 3356.6335772821812], [510, 511, 512, 513, 514, 515, 516]], [2, 1248, [11118, 11166, 11209, 11250, 11285], [5748.516, 5756.58, 5722.842, 5684.45, 5697.435], [24045.157, 23998.345, 24012.63, 24003.397, 24124.94], [20.615, 17.517, 21.554, 25.407, 36.785], [2375.4266096429938, 3116.7510890724643, 1579.8535542553345, 5695.514775142075, 1459.500301794644], [512, 513, 514, 515, 516]], [2, 1249, [11070, 11117, 11167, 11210, 11251], [5588.102, 5662.926, 5721.48, 5571.915, 5477.262], [24579.97, 24613.578, 24673.892, 24771.167, 24882.658], [31.785, 14.767, 14.617, 22.578, 23.405], [5813.842625297612, 1196.9551989849479, 2017.6922030536634, 13194.00174739326, 4929.451831640087], [511, 512, 513, 514, 515]], [7, 1250, [11201, 11242, 11279, 11316, 11354], [45475.712, 45394.693, 45403.181, 45370.311, 45345.405], [58488.221, 58512.853, 58526.063, 58549.187, 58622.834], [18.933, 38.28, 24.75, 25.821, 29.552], [29220.44146973373, 2103.780828700211, 1067.1556149909518, 426.55510700030123, 13223.033288805591], [513, 514, 515, 516, 517]], [4, 1252, [11220, 11260, 11295, 11330, 11366, 11399, 11430], [14289.875, 14121.169, 14159.929, 14248.789, 14210.487, 14156.842, 14154.858], [40810.09, 40792.974, 40818.886, 40816.402, 40856.781, 40839.836, 40828.766], [39.706, 29.766, 26.981, 25.147, 40.495, 15.178, 17.348], [1097.1715686132227, 1980.769405439077, 1147.324132058639, 3359.1330192843657, 1892.180662413293, 952.8718949106518, 628.2014960178133], [514, 515, 516, 517, 518, 519, 520]], [4, 1253, [11082, 11128, 11176, 11221, 11261, 11297, 11332], [14253.474, 14300.172, 14380.961, 14323.761, 14283.792, 14294.995, 14365.532], [41513.885, 41586.108, 41609.137, 41662.799, 41641.494, 41586.74, 41749.357], [14.826, 19.973, 43.107, 24.231, 24.327, 17.795, 32.514], [695.330626511692, 1336.5995390202754, 2441.769983800964, 1059.6459327744146, 1297.2009831945093, 1367.1398799456367, 3439.9800149997845], [511, 512, 513, 514, 515, 516, 517]], [4, 1254, [11084, 11129, 11179, 11222, 11263, 11298, 11334, 11368], [14545.82, 14680.049, 14776.65, 14825.898, 14797.082, 14725.514, 14738.316, 14773.966], [39489.408, 39335.906, 39284.492, 39181.946, 39246.657, 39220.371, 39284.675, 39444.664], [19.146, 15.296, 17.166, 20.364, 14.643, 22.899, 20.271, 43.782], [1879.7826014513385, 2131.531746507384, 1346.532789803164, 1730.0239341785782, 3643.4921867939333, 928.7742021506848, 1868.1003080304858, 3824.266093922025], [511, 512, 513, 514, 515, 516, 517, 518]], [4, 1255, [11087, 11132, 11182, 11225, 11265, 11300], [15010.928, 15023.136, 15001.397, 15042.487, 15020.972, 15021.564], [41081.101, 41179.46, 41078.724, 41180.448, 41032.275, 41176.623], [22.145, 16.884, 39.315, 16.257, 35.808, 26.985], [3407.5772813434396, 1820.0052264788837, 2259.7708358354257, 1418.678789349696, 4592.143115844308, 1332.4635412013288], [511, 512, 513, 514, 515, 516]], [1, 1256, [11227, 11266, 11302, 11338, 11373, 11405, 11437, 11470, 11499], [21547.307, 21501.552, 21674.584, 21662.279, 21589.412, 21646.667, 21580.599, 21621.916, 21693.695], [21565.021, 21645.622, 21598.54, 21533.322, 21511.329, 21466.17, 21524.961, 21582.946, 21521.375], [24.468, 24.482, 12.198, 15.498, 26.739, 18.728, 27.69, 22.566, 14.669], [3020.115534397325, 2465.576992150967, 94108.79170204805, 739.9771131911256, 2201.4625330284634, 1028.4557542056377, 1289.5738304697236, 482.5462327676247, 368.45626296924297], [514, 515, 516, 517, 518, 519, 520, 521, 522]], [5, 1257, [11187, 11228, 11268, 11304, 11341, 11375], [22264.451, 22231.615, 22238.738, 22275.323, 22052.663, 22154.67], [41521.705, 41690.144, 41730.284, 41715.729, 41667.864, 41568.762], [30.731, 22.167, 11.096, 32.686, 31.604, 16.593], [511.46368667519846, 4411.487735343484, 3533.1495762870763, 947.0275519723257, 8544.196033969636, 929.3182193681836], [513, 514, 515, 516, 517, 518]], [10, 1268, [11313, 11352, 11385, 11417, 11446], [38125.163, 38149.785, 38129.867, 37978.183, 38095.669], [69182.614, 69089.468, 69094.029, 69172.88, 69201.467], [22.757, 16.06, 17.879, 30.737, 34.419], [1097.8373559796846, 911.9295651396409, 1324.4209546040731, 2352.6953143079672, 1489.639371822169], [516, 517, 518, 519, 520]], [4, 1269, [11264, 11299, 11335, 11370, 11401, 11433], [15129.817, 15048.372, 15016.168, 15053.676, 15050.123, 15019.837], [40320.763, 40338.046, 40543.708, 40540.081, 40489.683, 40473.094], [19.004, 14.623, 34.851, 12.859, 20.813, 11.937], [3892.0381971354946, 4021.6844880845283, 2920.2762316654153, 1708.8055658960525, 2048.6912168562503, 1555.2151312981978], [515, 516, 517, 518, 519, 520]], [4, 1270, [11336, 11371, 11402, 11434, 11467], [15169.781, 15170.011, 15162.762, 15176.277, 15083.244], [40965.261, 41060.743, 41068.76, 40983.33, 40790.108], [16.332, 11.142, 12.749, 16.695, 21.319], [2760.4457232115033, 3890.451131741737, 1866.873166930252, 3592.8336401272913, 11479.485940952414], [517, 518, 519, 520, 521]], [9, 1271, [11355, 11389, 11420, 11452, 11484], [45350.413, 45354.335, 45383.497, 45463.437, 45388.285], [65995.145, 65994.113, 65937.743, 65987.069, 65923.959], [32.538, 19.657, 26.066, 21.196, 21.79], [3041.7537706983035, 14634.832224568585, 1369.817040302236, 3424.90490010613, 3135.575826104308], [517, 518, 519, 520, 521]], [3, 1282, [11398, 11428, 11462, 11492, 11528, 11556, 11581, 11615, 11641, 11670, 11698, 11729, 11748, 11771, 11798, 11825, 11851, 11879, 11910, 11936, 11965, 11990, 12007, 12024, 12052, 12076, 12096, 12111, 12129, 12151, 12174], [7591.943, 7629.426, 7576.911, 7563.532, 7541.822, 7497.057, 7549.854, 7575.2, 7567.221, 7553.402, 7590.331, 7599.03, 7567.867, 7613.229, 7495.495, 7407.281, 7389.987, 7413.676, 7409.098, 7368.745, 7393.746, 7377.455, 7383.567, 7348.526, 7354.047, 7364.677, 7376.973, 7400.84, 7385.604, 7414.938, 7424.239], [31276.487, 31300.536, 31283.23, 31266.389, 31265.373, 31249.801, 31276.872, 31285.124, 31262.709, 31274.024, 31287.785, 31374.217, 31287.26, 31386.725, 31389.314, 31311.752, 31332.437, 31329.744, 31357.249, 31323.342, 31350.652, 31355.941, 31318.728, 31332.194, 31357.901, 31363.515, 31356.531, 31395.83, 31397.161, 31380.625, 31398.38], [23.54, 12.257, 7.694, 9.745, 16.594, 16.806, 12.325, 15.767, 10.11, 13.535, 14.662, 22.265, 16.689, 20.754, 18.868, 15.014, 14.892, 18.158, 14.729, 20.716, 24.523, 16.246, 11.113, 22.957, 20.588, 19.457, 13.131, 22.937, 25.439, 13.547, 33.122], [1168.403697997532, 1334.4410479425756, 1601.8066574731022, 2452.9890584163095, 2206.548475656927, 2150.3547135956806, 2463.422655385514, 5866.111832950985, 2264.597145073667, 1424.56437095987, 2048.049841202146, 3230.165122421674, 1314.562716457833, 10394.464912734866, 2894.0854897449026, 1412.037337460434, 2362.0986603996, 999.7928058197614, 1183.0034287405356, 1994.3494984957265, 1781.5585938516338, 2319.5609707341787, 1753.3604161330588, 1621.4537514975138, 776.8288533928202, 1622.8647952374956, 1001.9438710356053, 3282.074049409339, 5609.661989797598, 3678.736663823185, 1826.0037846162654], [519, 520, 521, 522, 523, 524, 525, 526, 527, 528, 529, 530, 531, 532, 533, 534, 535, 536, 537, 538, 539, 540, 541, 542, 543, 544, 545, 546, 547, 548, 549]], [4, 1283, [11400, 11431, 11465, 11494, 11531, 11558, 11586, 11618], [14560.177, 14470.148, 14292.345, 14235.748, 14286.854, 14357.517, 14322.919, 14263.336], [39047.198, 38985.078, 38966.693, 38933.922, 38960.447, 38966.313, 38958.35, 39085.039], [18.044, 12.592, 12.459, 14.321, 18.355, 15.695, 10.395, 13.98], [11675.715807730503, 10235.061250328248, 6393.9868336206555, 4797.971073593461, 6228.233017838777, 12828.293361680815, 10641.154329678666, 46235.156975397746], [519, 520, 521, 522, 523, 524, 525, 526]], [5, 1284, [11404, 11436, 11469, 11497, 11534, 11561, 11591, 11622, 11648, 11680, 11706], [21466.011, 21485.335, 21447.713, 21409.866, 21443.44, 21401.74, 21420.333, 21312.84, 21381.647, 21364.341, 21392.208], [41410.301, 41483.301, 41378.529, 41498.395, 41532.484, 41522.175, 41546.124, 41518.309, 41546.831, 41504.545, 41518.794], [29.238, 30.382, 16.94, 19.733, 21.289, 22.95, 3.365, 19.175, 13.598, 11.95, 12.028], [737.4947525851295, 3528.6426625976783, 1756.9256745745977, 2457.1069568497396, 1916.0418948367908, 815.0125086576695, 372.46399169497033, 1686.8922743955918, 931.3849326967744, 1399.6264764194448, 1319.0633539266335], [519, 520, 521, 522, 523, 524, 525, 526, 527, 528, 529]], [1, 1285, [11406, 11438, 11471, 11498, 11536], [21660.758, 21640.04, 21624.445, 21620.674, 21660.632], [23091.512, 23020.355, 23144.099, 23185.656, 23125.169], [15.93, 22.496, 17.331, 14.134, 17.629], [3090.669498516529, 3668.24823024109, 1408.2789312365774, 1982.2089373939143, 1803.3792680780184], [519, 520, 521, 522, 523]], [8, 1287, [11410, 11442, 11478, 11505, 11541, 11568, 11597, 11628, 11652], [30538.79, 30569.861, 30677.082, 30648.54, 30717.282, 30604.667, 30610.572, 30654.782, 30792.572], [58397.217, 58430.616, 58524.993, 58532.764, 58600.893, 58709.662, 58555.558, 58656.528, 58576.292], [17.629, 17.071, 17.019, 13.674, 12.744, 27.335, 23.928, 27.379, 18.967], [2119.97287831091, 1833.2342045835253, 1184.7402140685524, 1635.9338161762153, 1465.919454960693, 3544.0587993531103, 1132.4550105137014, 2069.9441030425896, 820.3466032674713], [519, 520, 521, 522, 523, 524, 525, 526, 527]], [0, 1293, [11427, 11461, 11490, 11524, 11554, 11579, 11611, 11639], [5920.653, 5964.329, 5818.818, 5785.651, 5789.735, 5797.86, 5713.794, 5638.206], [4481.859, 4571.751, 4595.315, 4543.985, 4630.202, 4699.261, 4617.944, 4479.854], [33.184, 28.317, 23.559, 18.362, 15.168, 16.322, 15.255, 16.945], [1685.3840309928005, 1395.2510588509408, 1556.4317539774815, 1968.3213974055968, 1118.022480188999, 1719.1584575494082, 1187.4793205065512, 1956.6597093343948], [520, 521, 522, 523, 524, 525, 526, 527]], [5, 1295, [11472, 11500, 11537, 11563, 11593, 11624, 11650, 11682, 11710, 11739, 11758, 11781], [21893.809, 21899.07, 21953.447, 21859.522, 21972.666, 22178.983, 22263.574, 22293.908, 22263.645, 22126.337, 22271.674, 22351.081], [42689.666, 42617.142, 42492.557, 42460.208, 42671.715, 42710.782, 42728.476, 42561.11, 42627.565, 42578.005, 42636.459, 42600.53], [16.685, 20.759, 27.634, 19.057, 18.747, 24.326, 42.046, 26.168, 31.792, 24.148, 19.125, 30.994], [19245.057586997318, 4345.69779307236, 668.7977869441601, 2772.7162837684964, 28201.45469030309, 3769.601759405421, 1418.3959733006259, 6202.528044939534, 5111.2927319406135, 15343.619168739104, 10566.077819441925, 4503.591125914726], [521, 522, 523, 524, 525, 526, 527, 528, 529, 530, 531, 532]], [4, 1301, [11533, 11559, 11587, 11620, 11646, 11679, 11704, 11734, 11755, 11777, 11804], [14925.408, 14842.026, 14969.362, 15015.891, 15054.115, 15047.367, 15082.433, 15065.012, 15052.751, 14996.608, 15071.307], [40421.24, 40368.498, 40403.734, 40461.028, 40486.408, 40454.839, 40555.65, 40537.695, 40549.975, 40455.427, 40603.373], [18.04, 26.043, 8.441, 13.628, 9.987, 9.962, 14.115, 21.816, 12.639, 16.113, 28.199], [2604.094053804097, 2737.1091653180374, 2457.8019010234816, 2971.6140018569463, 2438.69198764673, 2593.83204215081, 2469.7108856325717, 2565.039656144835, 4720.603470708207, 2640.3199167949474, 2279.6128881487443], [523, 524, 525, 526, 527, 528, 529, 530, 531, 532, 533]], [5, 1302, [11562, 11592, 11623, 11649, 11681, 11707, 11737, 11756, 11779, 11807, 11833, 11860, 11888, 11918], [21643.702, 21706.617, 21755.982, 21644.01, 21682.412, 21671.684, 21669.924, 21754.058, 21842.305, 21828.505, 21681.384, 21768.601, 21813.997, 21783.587], [43196.767, 43248.055, 43156.147, 43160.066, 43055.261, 43000.416, 42937.327, 42878.104, 42812.963, 42867.426, 42991.411, 42915.6, 42748.04, 42865.214], [15.237, 24.371, 22.198, 15.279, 24.278, 18.17, 13.218, 11.5, 27.489, 15.488, 15.761, 11.71, 23.853, 17.274], [5847.8150459429235, 1803.1862386764283, 9863.780480875059, 3186.271358895781, 4907.994845120068, 3267.3240271643067, 2307.0283494066693, 3542.78692546052, 1639.9891306699776, 2843.2772379613125, 1548.1513573255581, 1524.2159670137605, 3532.2030364012603, 22334.373651420447], [524, 525, 526, 527, 528, 529, 530, 531, 532, 533, 534, 535, 536, 537]], [5, 1303, [11539, 11565, 11595, 11626, 11651], [22774.397, 22602.167, 22686.325, 22581.274, 22653.644], [43282.897, 43227.258, 43222.674, 43356.608, 43302.449], [20.25, 26.107, 19.21, 17.578, 28.375], [1586.0571277080037, 4241.041542977799, 4375.076217840781, 29480.42481873665, 4128.757690686166], [523, 524, 525, 526, 527]], [8, 1305, [11507, 11544, 11571, 11600, 11631, 11655, 11685, 11713], [31527.31, 31489.439, 31488.872, 31485.892, 31615.987, 31542.647, 31610.344, 31561.313], [60057.978, 60050.361, 60033.685, 60180.448, 60218.404, 60195.451, 60211.245, 60205.556], [26.602, 15.344, 23.801, 25.278, 18.72, 23.176, 9.158, 15.768], [1116.4869526168577, 1314.6926470405162, 1300.1761929566578, 1469.872431180706, 1274.3531242137708, 1188.143232684179, 1596.0385975622078, 1459.3470863876746], [522, 523, 524, 525, 526, 527, 528, 529]], [7, 1306, [11516, 11546, 11576, 11605, 11633, 11661, 11688, 11717, 11742, 11765, 11788], [44823.278, 44731.974, 44784.886, 44786.881, 44791.409, 44807.867, 44808.979, 44788.471, 44854.191, 44808.531, 44845.178], [55901.631, 55878.486, 55921.602, 55891.848, 55885.565, 55883.31, 55867.427, 55896.645, 55894.354, 55838.379, 55887.362], [30.081, 21.077, 27.325, 17.897, 17.843, 15.969, 14.487, 14.057, 11.194, 14.934, 15.833], [1617.049002221248, 595.1025560291589, 858.6727373687501, 1713.0738986891452, 1145.2765216789553, 1582.2893338524516, 1315.7582181316493, 1112.921153840722, 1695.529728056788, 964.4778817230685, 533.0490585290008], [522, 523, 524, 525, 526, 527, 528, 529, 530, 531, 532]], [4, 1310, [11619, 11645, 11678, 11703, 11733, 11754, 11776, 11802, 11831, 11856, 11883, 11914, 11943], [14479.7, 14567.889, 14699.521, 14761.581, 14728.177, 14696.117, 14758.456, 14772.216, 14687.365, 14838.243, 14769.116, 14733.406, 14642.389], [38924.206, 38879.41, 39008.843, 39078.27, 39093.787, 39028.521, 39018.798, 39055.939, 38960.67, 39027.509, 38973.37, 38980.439, 38975.988], [17.325, 16.143, 16.395, 15.236, 19.724, 20.191, 16.218, 11.274, 16.572, 14.374, 17.6, 14.403, 25.461], [3371.410229496272, 1923.4906470019735, 2556.2606160891837, 3001.0013513609524, 2303.6627773637483, 4129.171305649613, 686.0156359449416, 1423.143572343089, 1018.4909646291325, 875.7232568078641, 1836.7532725368903, 957.9807618831057, 2874.2217436900924], [526, 527, 528, 529, 530, 531, 532, 533, 534, 535, 536, 537, 538]], [3, 1313, [11614, 11640, 11668, 11696, 11727, 11747, 11770, 11797, 11824, 11850, 11877, 11909, 11935, 11964, 11989, 12006], [7090.344, 7113.066, 7302.617, 7307.637, 7185.195, 7138.833, 7095.686, 7059.613, 7050.825, 7185.361, 7134.585, 7076.055, 7029.72, 7068.787, 7048.356, 7108.285], [32051.756, 31992.501, 31957.3, 32063.68, 32069.923, 32054.544, 31983.842, 31992.698, 31867.956, 31845.679, 32007.043, 31929.514, 31960.379, 31878.75, 32012.994, 32174.108], [11.915, 7.964, 21.404, 17.264, 20.899, 17.954, 13.454, 19.192, 16.054, 25.432, 15.672, 23.259, 16.579, 19.549, 15.574, 23.543], [532.717421414279, 1402.6481249582396, 4463.627685623319, 1403.2923300844104, 1284.5827820473585, 1094.8483653142146, 2116.1865507813004, 1092.9844102131822, 893.0757523801411, 1348.0636005857311, 6991.649055419545, 1286.2890483596307, 1475.201348918796, 1420.1611487582459, 2631.3498439062973, 1101.0691764311462], [526, 527, 528, 529, 530, 531, 532, 533, 534, 535, 536, 537, 538, 539, 540, 541]], [9, 1316, [11662, 11690, 11719, 11743, 11766, 11789, 11817, 11842], [45112.26, 44910.446, 45043.82, 45018.08, 45057.259, 45001.38, 45102.871, 45075.029], [65725.699, 65752.18, 65740.511, 65696.505, 65700.573, 65690.877, 65830.612, 65725.298], [20.035, 20.964, 16.6, 18.134, 14.175, 29.181, 34.895, 29.512], [1464.0944538733158, 1147.225838502508, 1198.3231932706221, 1303.4390911769224, 1508.250030339288, 2036.7616787776435, 3379.0332876736943, 999.2859383932821], [527, 528, 529, 530, 531, 532, 533, 534]], [6, 1319, [11675, 11701, 11731, 11751, 11773, 11800, 11828, 11853, 11880, 11911, 11939, 11967, 11991, 12008, 12027, 12055, 12078], [11271.321, 11258.149, 11285.954, 11272.782, 11323.402, 11249.798, 11367.24, 11320.346, 11338.111, 11272.661, 11279.778, 11259.712, 11226.928, 11235.424, 11225.938, 11225.492, 11226.323], [50026.177, 50021.263, 49980.57, 50151.411, 50229.351, 50202.077, 50142.459, 50146.313, 50210.984, 50099.311, 50008.333, 49913.861, 49868.847, 49773.743, 49843.785, 50085.453, 50148.116], [12.308, 9.768, 12.74, 11.81, 11.773, 14.021, 27.024, 18.957, 16.71, 18.052, 19.72, 12.179, 11.517, 14.987, 11.318, 17.076, 19.478], [1866.8361486731146, 2065.1378784618337, 2062.7537583038484, 1730.916409156844, 1310.0443903958198, 1344.8028627103058, 1567.2991464161787, 1948.9433102972077, 1854.1472096356963, 1160.6890087693264, 754.7416578463497, 1762.1775344409639, 1251.091121080532, 1316.5193107000214, 1090.724712430672, 1155.4210577979156, 1038.563338885691], [528, 529, 530, 531, 532, 533, 534, 535, 536, 537, 538, 539, 540, 541, 542, 543, 544]], [1, 1321, [11709, 11738, 11757, 11780, 11808], [22099.077, 22097.417, 22143.479, 22109.441, 22123.768], [23289.483, 23330.806, 23408.912, 23407.7, 23402.52], [31.488, 19.133, 19.956, 20.842, 19.677], [3011.5137032173834, 2983.9106680695045, 1838.025651319321, 1757.3659888145023, 545.5118028926307], [529, 530, 531, 532, 533]], [4, 1326, [11778, 11803, 11832, 11857, 11884], [15006.16, 14959.604, 14962.987, 15047.899, 15035.1], [40438.796, 40350.973, 40429.388, 40457.397, 40529.243], [19.672, 15.259, 20.736, 16.379, 24.258], [2192.8999692226075, 1021.0805725250159, 2978.19252583936, 1857.167558484637, 3609.9830616488484], [532, 533, 534, 535, 536]], [8, 1327, [11785, 11810, 11837, 11863, 11898], [31540.522, 31415.437, 31547.897, 31531.91, 31563.09], [60137.523, 59951.223, 60041.677, 60047.966, 60211.5], [37.247, 16.993, 27.662, 18.01, 25.788], [1642.834177566953, 1371.6626874118654, 3737.155584843956, 530.4380545741075, 1567.6880989269541], [532, 533, 534, 535, 536]], [2, 1330, [11769, 11795, 11822, 11847, 11875, 11907], [5435.529, 5468.077, 5474.526, 5446.244, 5511.133, 5577.247], [24883.904, 24887.902, 24895.079, 24919.209, 24920.415, 24816.363], [19.432, 18.275, 11.735, 18.219, 10.266, 12.084], [1197.9084682641228, 1901.0017955326837, 2470.0146154845484, 1588.379658439253, 2285.936937531562, 2086.241997357218], [532, 533, 534, 535, 536, 537]], [10, 1334, [11812, 11839, 11866, 11900, 11923, 11951], [38439.725, 38471.961, 38427.468, 38487.465, 38435.6, 38345.223], [69740.844, 69742.263, 69717.834, 69729.161, 69673.876, 69697.545], [22.785, 17.981, 19.681, 20.098, 21.956, 14.837], [1717.6026024364703, 1222.5724696515906, 1225.5160417934926, 1055.2092820319726, 3509.4941507815247, 770.8222397123865], [533, 534, 535, 536, 537, 538]], [4, 1342, [11855, 11882, 11913, 11942, 11969, 11993, 12010, 12029, 12056, 12080, 12098, 12113, 12132], [14125.804, 14131.444, 14118.306, 14105.198, 14225.613, 14139.655, 14243.462, 14135.587, 14136.838, 14247.905, 14262.234, 14402.124, 14284.96], [40795.125, 40780.807, 40807.87, 40844.273, 40799.694, 40785.837, 40633.887, 40785.557, 40838.746, 40829.995, 40928.96, 40855.84, 40836.584], [12.253, 15.602, 11.297, 27.761, 32.135, 24.578, 41.79, 20.6, 17.431, 23.75, 20.686, 30.056, 23.529], [685.1657984766033, 810.8197444160596, 606.4642139545518, 1037.7372932105095, 2996.5771295835707, 537.3116597842487, 8358.96435461665, 2036.531029493279, 810.1107985774631, 2082.1144112079915, 8045.474205431566, 7053.073974002429, 7740.845419992828], [535, 536, 537, 538, 539, 540, 541, 542, 543, 544, 545, 546, 547]], [1, 1343, [11861, 11891, 11920, 11949, 11977], [22462.391, 22496.282, 22507.492, 22492.107, 22474.591], [22234.504, 22300.538, 22275.805, 22372.159, 22304.476], [12.333, 14.866, 9.652, 17.754, 15.112], [40966.11580840408, 2154.033645218056, 1637.1445416047793, 1680.7307824052043, 1815.5429885607575], [535, 536, 537, 538, 539]], [5, 1344, [11862, 11890, 11919, 11948, 11976, 11997], [22427.694, 22235.864, 22329.78, 22115.92, 21904.464, 21931.579], [42523.275, 42480.563, 42608.139, 42512.029, 42538.264, 42510.121], [25.53, 28.335, 25.795, 33.785, 30.646, 23.476], [4448.800600309675, 3654.60049062763, 3747.965214394838, 4048.2092091463232, 601.9257033173867, 1431.823925445444], [535, 536, 537, 538, 539, 540]], [6, 1345, [11881, 11912, 11940, 11968, 11992, 12009, 12028], [12045.336, 12100.275, 12033.49, 12025.366, 12123.07, 12091.386, 12093.93], [50460.79, 50448.059, 50489.441, 50445.67, 50277.181, 50274.473, 50189.066], [25.137, 18.34, 24.973, 21.09, 25.051, 18.011, 30.137], [1823.354302394846, 5501.888839088385, 1721.1767734293576, 764.730148481532, 1603.5963060283214, 2440.3054144623143, 2540.5862878833077], [536, 537, 538, 539, 540, 541, 542]], [7, 1350, [11927, 11956, 11980, 12001, 12019], [44830.084, 44802.312, 44768.958, 44792.106, 44791.763], [55876.504, 55938.45, 55948.294, 55909.662, 55990.781], [26.618, 19.04, 29.176, 13.468, 19.902], [571.1783118986241, 1867.2859336250337, 1349.394768956061, 33191.520574850896, 571.6114289147706], [537, 538, 539, 540, 541]], [9, 1351, [11928, 11958, 11982, 12002, 12020, 12039, 12069, 12091], [45201.587, 45211.999, 45306.693, 45285.182, 45368.798, 45281.274, 45312.345, 45383.379], [66104.563, 66162.292, 66203.748, 66314.957, 66383.857, 66235.18, 66209.956, 66411.039], [26.679, 30.43, 32.034, 38.497, 35.926, 21.15, 33.119, 33.546], [2511.134024745366, 3689.6841376434522, 1000.7774892998214, 1563.5577296363292, 2012.1703520833091, 731.6918732104901, 593.1184472075075, 1188.7389218736535], [537, 538, 539, 540, 541, 542, 543, 544]], [5, 1352, [11947, 11975, 11996, 12015, 12032, 12063, 12082, 12102, 12117, 12136, 12159, 12182, 12199], [21613.058, 21633.514, 21686.322, 21623.525, 21624.366, 21621.999, 21625.918, 21618.345, 21683.041, 21716.484, 21726.977, 21674.388, 21717.027], [43049.936, 43178.529, 43143.677, 43152.399, 43089.0, 43027.852, 43031.392, 43072.818, 43165.657, 43360.499, 43517.299, 43484.917, 43511.463], [25.513, 15.595, 26.298, 12.691, 12.151, 14.135, 13.449, 13.299, 19.837, 22.711, 14.421, 22.971, 12.545], [1999.0746213785249, 1988.5036485425667, 688.834075968951, 1583.549595820221, 2068.6845730017485, 1930.8730631813792, 1448.9831204787945, 1529.2499949641212, 2262.6497212703503, 616.1106080754993, 842.23102982736, 814.8591164191134, 748.664678646752], [538, 539, 540, 541, 542, 543, 544, 545, 546, 547, 548, 549, 550]], [4, 1356, [11971, 11995, 12013, 12031, 12057, 12081, 12099, 12115, 12133, 12157, 12179, 12198, 12224, 12239, 12260, 12284, 12310, 12327, 12359, 12384, 12413, 12429, 12448, 12468, 12485, 12506, 12524, 12545, 12565, 12582, 12595], [14866.47, 14947.944, 14915.784, 14820.625, 14878.739, 14891.438, 14785.618, 14800.652, 14901.35, 14846.949, 14798.541, 14833.812, 14869.423, 14836.688, 14779.412, 14752.131, 14824.729, 14803.798, 14882.278, 14844.644, 14880.942, 14868.0, 14868.24, 14930.366, 14854.428, 14820.986, 14716.916, 14853.281, 14880.254, 14842.195, 14907.126], [40342.32, 40304.695, 40343.425, 40273.885, 40354.024, 40350.546, 40373.365, 40321.202, 40312.324, 40326.048, 40345.265, 40240.951, 40219.007, 40249.422, 40302.603, 40261.932, 40265.659, 40305.335, 40296.936, 40297.186, 40316.365, 40305.331, 40309.498, 40261.382, 40231.553, 40284.844, 40226.959, 40333.495, 40362.606, 40356.842, 40320.323], [32.802, 22.885, 26.936, 16.238, 17.232, 12.912, 28.429, 10.261, 7.441, 12.554, 13.488, 9.531, 13.619, 10.366, 8.614, 12.949, 10.832, 6.338, 8.107, 10.208, 10.513, 9.926, 16.319, 14.812, 11.229, 21.535, 14.849, 18.778, 13.95, 22.198, 14.284], [869.1650812245141, 604.3978886148597, 859.6501506835508, 3814.9655031010425, 2510.2642793462956, 1991.0966910729155, 2473.019603068683, 3871.448851641395, 2349.9082576089368, 4184.664196792529, 6022.376742596727, 6593.662174991346, 5850.202296490598, 13794.623291674941, 5603.361364431546, 6556.506593454501, 4898.315575880777, 5183.165353389487, 4685.206442630494, 2689.656278466564, 2245.5759617257913, 3000.123273354675, 2157.417714840979, 3686.1739931209822, 7628.67432568314, 3547.3700482554746, 34104.03646479491, 1744.2035548686508, 1908.2651031317969, 2559.0698648882685, 600.5031572270655], [539, 540, 541, 542, 543, 544, 545, 546, 547, 548, 549, 550, 551, 552, 553, 554, 555, 556, 557, 558, 559, 560, 561, 562, 563, 564, 565, 566, 567, 568, 569]], [5, 1360, [12016, 12033, 12064, 12085, 12104], [22189.026, 22255.499, 22216.953, 22410.199, 22287.393], [42506.798, 42374.427, 42413.751, 42325.406, 42393.479], [34.05, 30.834, 36.25, 22.949, 17.989], [4486.364594020933, 1692.4249971094569, 1652.2615260455368, 732.8042240322209, 13041.720533878648], [541, 542, 543, 544, 545]], [9, 1362, [12021, 12040, 12070, 12092, 12109, 12126, 12148, 12170], [45739.337, 45795.831, 45828.266, 45896.431, 45855.71, 45794.05, 45807.832, 45811.248], [67067.982, 67076.155, 67087.407, 67096.394, 67072.263, 67102.071, 67052.123, 67113.865], [10.568, 10.815, 19.364, 16.982, 16.006, 19.385, 24.047, 13.082], [420.14533806182453, 681.4724506276688, 708.6232484831418, 991.5834433494724, 1015.5876051055211, 660.805346377903, 1758.93413508608, 403.6933274652332], [541, 542, 543, 544, 545, 546, 547, 548]], [9, 1367, [12068, 12088, 12108, 12124, 12145, 12168], [44111.275, 44113.35, 44130.499, 44123.544, 44110.594, 44121.176], [65906.491, 65825.261, 65846.197, 65875.623, 65970.835, 65904.396], [16.969, 25.479, 30.724, 26.759, 26.551, 21.217], [500.5917976883031, 811.8618365652854, 759.9543408737094, 1027.594449733919, 937.6551512694894, 710.0913795567184], [543, 544, 545, 546, 547, 548]], [2, 1368, [12075, 12093, 12110, 12127, 12150], [5046.099, 4930.792, 5050.798, 5100.675, 5182.411], [23854.442, 23703.186, 23655.23, 23545.067, 23637.688], [36.524, 21.283, 16.68, 24.081, 21.982], [1118.0945690773283, 2948.9872336268963, 3631.1003315023227, 560.586498001238, 1891.2843597842018], [544, 545, 546, 547, 548]], [7, 1376, [12125, 12146, 12169, 12191, 12209, 12230], [44806.328, 44818.885, 44769.683, 44792.915, 44807.635, 44783.881], [55908.09, 55942.814, 55861.131, 55901.754, 55911.176, 55929.198], [27.861, 22.83, 16.206, 24.157, 16.674, 25.289], [994.6897411721235, 1209.4089181232657, 713.412720514996, 724.9656624369167, 1229.1196687141548, 1106.8601348196464], [546, 547, 548, 549, 550, 551]], [3, 1381, [12152, 12175, 12196, 12220, 12236, 12256, 12277, 12306, 12323, 12352], [7941.651, 8000.303, 7973.914, 7920.22, 7886.834, 7946.253, 7853.182, 7901.39, 8012.586, 7974.163], [32039.458, 32099.795, 31956.645, 32095.527, 32094.281, 32050.315, 31959.429, 31861.455, 31713.983, 31710.147], [22.108, 13.179, 16.329, 12.997, 14.679, 24.118, 14.865, 25.536, 16.451, 19.288], [1468.789260277888, 2396.2323281186486, 1815.8636110395078, 1713.8682788040094, 1665.9790139062545, 1778.4949115379713, 5455.508825292845, 1137.1277903634157, 1348.871410569986, 1737.466711759613], [548, 549, 550, 551, 552, 553, 554, 555, 556, 557]], [5, 1385, [12187, 12201, 12228, 12240, 12261, 12290, 12312, 12335, 12368, 12388, 12415, 12432, 12450, 12471, 12488, 12509, 12526, 12548, 12570, 12583, 12597, 12615, 12632, 12654, 12679], [22382.21, 22371.269, 22331.732, 22322.599, 22389.737, 22415.035, 22420.446, 22480.136, 22456.991, 22403.548, 22366.553, 22387.564, 22349.61, 22406.867, 22293.803, 22325.732, 22331.886, 22356.645, 22288.687, 22250.828, 22202.112, 22193.847, 22167.465, 22151.101, 22146.495], [42716.903, 42656.932, 42718.69, 42846.491, 42872.331, 42819.635, 42859.866, 42911.196, 42869.081, 42744.662, 42756.805, 42784.601, 42757.284, 42743.387, 42686.797, 42720.47, 42717.494, 42734.828, 42725.359, 42724.426, 42763.162, 42738.869, 42730.613, 42765.593, 42783.358], [14.021, 28.093, 23.593, 17.737, 13.365, 10.67, 11.972, 13.725, 12.677, 15.109, 14.713, 18.864, 12.559, 16.175, 19.936, 11.164, 10.462, 12.242, 13.263, 14.79, 26.068, 13.82, 24.094, 26.73, 28.11], [1632.4535646422419, 2667.168197788884, 4297.192543387637, 1763.275531970258, 2751.702851065766, 3087.163004422512, 1919.7285656137, 2345.475811735605, 2322.0554470034363, 1034.1550282855253, 2160.281390379551, 1573.0540754052242, 2098.322237636968, 2282.2039633319655, 2135.9322008314457, 4532.281659950083, 3032.4996565957786, 2356.539454662281, 2079.122405023914, 1436.2488409718615, 1356.9693769105158, 982.4609260143635, 1539.7736762080576, 6667.041719466708, 1615.9102102062081], [549, 550, 551, 552, 553, 554, 555, 556, 557, 558, 559, 560, 561, 562, 563, 564, 565, 566, 567, 568, 569, 570, 571, 572, 573]], [4, 1401, [12328, 12360, 12385, 12412, 12428, 12449, 12467, 12486, 12505], [14907.895, 14980.299, 14970.975, 14983.846, 14926.164, 14893.675, 14903.668, 14954.098, 14920.795], [39724.44, 39799.584, 39675.975, 39762.869, 39816.132, 39721.98, 39605.795, 39621.477, 39548.958], [27.339, 26.422, 20.88, 21.49, 22.096, 16.975, 21.908, 15.769, 19.822], [2558.5419930956577, 3069.101924349873, 3038.1489933318508, 3546.2930470691663, 4139.7796394082725, 1518.8245405714586, 2782.6094181999283, 2512.67679287287, 1855.1893708744105], [556, 557, 558, 559, 560, 561, 562, 563, 564]], [1, 1403, [12334, 12366, 12389, 12416, 12433, 12451], [22467.669, 22513.73, 22522.054, 22515.966, 22521.012, 22542.022], [23032.519, 23051.114, 23175.965, 23159.575, 23112.758, 23126.727], [32.754, 14.479, 16.326, 9.861, 12.736, 17.616], [1417.194019730088, 2136.6214387746554, 1096.9969587464573, 1156.8997383910198, 1268.1481091589144, 1145.1005919351305], [556, 557, 558, 559, 560, 561]], [9, 1406, [12344, 12375, 12403, 12421, 12439], [45393.129, 45440.833, 45535.29, 45502.373, 45511.447], [65935.721, 65916.696, 65914.527, 65970.737, 65945.468], [30.744, 28.276, 26.098, 24.946, 21.155], [1786.455037196163, 692.0589605716227, 1131.3854409886872, 1652.9527388220608, 1155.1875013826032], [556, 557, 558, 559, 560]], [3, 1420, [12460, 12480, 12498, 12518, 12539], [6909.048, 6874.493, 6904.766, 6951.508, 6996.938], [32438.813, 32390.252, 32345.455, 32420.158, 32378.685], [19.398, 22.825, 20.739, 19.629, 33.054], [850.0277542950753, 590.5950076980288, 671.9809644484001, 1915.7115166462877, 1942.3518253975117], [562, 563, 564, 565, 566]], [4, 1422, [12466, 12484, 12503, 12522, 12543, 12564], [13997.121, 13986.958, 13987.019, 13998.341, 14015.415, 13978.51], [39116.759, 39157.723, 39139.773, 39145.227, 39138.421, 39247.219], [13.483, 14.096, 9.058, 12.871, 14.456, 13.969], [1779.5166265616772, 1684.4857347726531, 2333.617349199512, 1803.5804682813882, 1640.5076524705603, 28263.91976010097], [562, 563, 564, 565, 566, 567]], [4, 1436, [12546, 12566, 12581, 12594, 12612], [14955.072, 15018.336, 14937.232, 14780.31, 14574.896], [39613.004, 39505.288, 39495.573, 39454.447, 39375.139], [16.035, 22.804, 16.0, 28.722, 18.715], [1823.198800425225, 788.560688760258, 734.6867275607553, 1210.350733875889, 466.5651699209272], [566, 567, 568, 569, 570]], [7, 1437, [12573, 12586, 12602, 12620, 12637], [44555.296, 44541.064, 44550.868, 44561.007, 44570.062], [58365.883, 58361.598, 58328.842, 58382.606, 58391.593], [10.963, 12.727, 10.392, 12.678, 14.972], [1501.3992160861603, 1598.6058788948835, 1448.3238578621635, 1272.4008651140432, 1890.0124792685183], [567, 568, 569, 570, 571]], [3, 1439, [12578, 12591, 12608, 12622, 12642, 12668, 12694], [7920.311, 7920.666, 7906.873, 7897.008, 7935.76, 7913.63, 7935.236], [32569.898, 32630.374, 32582.353, 32572.67, 32617.978, 32593.372, 32625.071], [27.595, 13.4, 19.139, 22.939, 10.733, 27.306, 11.372], [878.7976579810227, 1255.9829076655908, 2023.3631648611902, 2393.304000957618, 1230.688297122317, 2316.246546361578, 1500.525181866908], [568, 569, 570, 571, 572, 573, 574]], [1, 1447, [12631, 12653, 12678, 12703, 12719, 12738, 12754], [21479.642, 21506.996, 21475.603, 21467.854, 21472.97, 21482.879, 21485.315], [22030.316, 22149.675, 22166.208, 22136.156, 22223.822, 22208.758, 22352.951], [13.267, 15.684, 9.447, 7.212, 7.947, 7.391, 9.814], [1738.1138379985907, 1930.5957513251533, 2074.406731312053, 2360.10681014288, 2841.9176384476873, 2752.041178211163, 1939.7046697704432], [571, 572, 573, 574, 575, 576, 577]], [3, 1449, [12667, 12692, 12713, 12730, 12747, 12761], [6859.083, 6864.915, 6882.271, 6877.426, 6886.957, 6903.723], [32573.312, 32647.753, 32676.239, 32688.599, 32702.808, 32723.103], [29.212, 10.394, 10.797, 19.756, 12.93, 18.226], [2572.4264141301906, 1944.2581631190258, 997.3690141743045, 2248.085907388495, 1530.02773267693, 2473.6241002534134], [573, 574, 575, 576, 577, 578]], [4, 1457, [12734, 12751, 12766, 12779, 12790, 12807, 12828], [14169.831, 14153.578, 14158.881, 14170.692, 14135.363, 14159.612, 14159.224], [40559.696, 40561.351, 40581.963, 40579.858, 40579.98, 40607.245, 40569.963], [8.876, 16.238, 8.693, 14.795, 9.371, 10.788, 18.178], [363.6400951125728, 2088.732946187137, 1883.4879674007104, 1649.327504430374, 1262.2031008739389, 1232.1356154893908, 1959.1053206511704], [576, 577, 578, 579, 580, 581, 582]], [4, 1458, [12735, 12752, 12767, 12778, 12789, 12806, 12827, 12847, 12863, 12881, 12903], [14394.466, 14316.67, 14406.56, 14226.038, 14107.23, 14033.006, 14052.021, 13954.572, 13967.746, 13982.287, 14027.514], [39062.73, 39158.064, 39231.056, 39396.299, 39425.189, 39456.875, 39387.613, 39278.394, 39526.101, 39469.578, 39479.606], [26.688, 24.015, 20.955, 26.928, 15.433, 12.757, 22.138, 28.569, 22.183, 25.018, 38.597], [2080.0981335599745, 1759.3816570383847, 1820.7763803234116, 1058.952363988666, 1026.7190010421393, 1870.4915949011536, 3147.730324754157, 1169.1123020494072, 1199.0754657610973, 1770.0638007990983, 3985.4418297033753], [576, 577, 578, 579, 580, 581, 582, 583, 584, 585, 586]], [3, 1465, [12762, 12773, 12784, 12801, 12820, 12840, 12858, 12878, 12895], [7775.163, 7786.442, 7798.34, 7789.982, 7795.049, 7797.267, 7824.341, 7801.219, 7805.408], [31337.016, 31343.522, 31347.023, 31318.066, 31366.236, 31357.704, 31335.976, 31364.839, 31380.539], [22.032, 10.094, 15.353, 10.866, 13.955, 8.048, 12.63, 11.831, 14.854], [1058.3397240662825, 2071.3139704561736, 2317.081216932247, 1984.8087923431362, 2022.7452312889618, 1638.37145205736, 1243.570986354489, 1205.6745926851136, 682.0692326142052], [578, 579, 580, 581, 582, 583, 584, 585, 586]], [3, 1466, [12774, 12785, 12802, 12821, 12841], [7934.215, 7944.794, 7929.997, 7982.152, 7977.653], [31915.658, 31846.169, 31941.345, 31949.254, 31890.571], [25.065, 17.495, 16.247, 26.657, 13.606], [1726.1838207041078, 2051.7906390411463, 1052.1424292771126, 1841.7874536771515, 877.1891809676506], [579, 580, 581, 582, 583]], [6, 1469, [12777, 12788, 12805, 12824, 12846, 12862], [11497.896, 11719.351, 11775.388, 11730.891, 11590.062, 11569.203], [49571.605, 49622.701, 49600.732, 49604.173, 49582.109, 49584.25], [14.7, 29.404, 29.19, 11.174, 15.187, 16.131], [1734.7816715629983, 1153.047968788655, 682.8219521921162, 715.6417650049868, 1300.0416662542518, 454.11756735537466], [579, 580, 581, 582, 583, 584]], [1, 1472, [12795, 12810, 12831, 12849, 12868, 12884, 12908], [22337.481, 22295.733, 22347.242, 22344.419, 22349.124, 22338.517, 22302.919], [21924.852, 21962.911, 21924.514, 21941.177, 21934.48, 21945.538, 21952.619], [9.937, 26.292, 10.168, 6.734, 8.559, 9.809, 9.779], [1476.761088306821, 530.9996792808868, 2663.378074429053, 2929.2710493217596, 2931.347827262599, 2907.6901649001147, 2024.4803646506157], [580, 581, 582, 583, 584, 585, 586]], [3, 1479, [12857, 12877, 12894, 12918, 12936, 12950, 12965, 12976, 12990, 13004, 13016, 13030], [7674.244, 7647.835, 7709.144, 7503.051, 7388.676, 7575.388, 7590.253, 7542.364, 7517.959, 7463.792, 7377.429, 7298.527], [32146.126, 32296.08, 32461.027, 32456.262, 32565.387, 32568.329, 32726.574, 32815.032, 32870.993, 32831.392, 32788.579, 32926.191], [27.599, 20.111, 16.702, 21.737, 26.516, 21.316, 18.129, 28.742, 19.572, 15.712, 20.301, 15.071], [1221.2877345528173, 2338.2575079172902, 939.701499381639, 1343.2655413123061, 1639.0735368014412, 1543.5777664525308, 1665.7062243732548, 1681.845720241836, 1557.4656525001496, 1016.6652728231395, 2353.1063844260357, 1581.878705264606], [584, 585, 586, 587, 588, 589, 590, 591, 592, 593, 594, 595]], [2, 1485, [12948, 12963, 12974, 12988, 13002, 13015, 13029, 13042, 13058, 13077, 13090, 13103, 13113], [5068.431, 5013.192, 5096.456, 5042.473, 5015.137, 4986.677, 5122.706, 5296.99, 5427.46, 5449.694, 5501.557, 5532.454, 5401.388], [24468.068, 24629.628, 24644.504, 24501.142, 24431.091, 24293.611, 24261.743, 24274.139, 24246.697, 24191.545, 24364.663, 24569.893, 24713.342], [25.986, 18.394, 19.955, 21.269, 20.539, 13.603, 15.85, 22.683, 8.63, 21.63, 13.507, 14.335, 14.251], [4696.710294915647, 2163.3665034702863, 1729.8775398128525, 2246.7687707416544, 1440.6403447074827, 1753.1544402401146, 2080.780074005735, 1993.3483858582613, 2448.4412875901357, 2177.811813204668, 2450.068150726055, 4865.107838794362, 12550.136518191199], [589, 590, 591, 592, 593, 594, 595, 596, 597, 598, 599, 600, 601]], [5, 1488, [12999, 13010, 13022, 13035, 13050, 13068], [22517.238, 22554.641, 22533.556, 22569.461, 22557.497, 22598.573], [43293.746, 43223.677, 43240.331, 43270.537, 43219.537, 43214.006], [30.433, 27.062, 24.792, 25.033, 15.636, 29.247], [2716.1909759215464, 741.4282186272593, 877.7264710939762, 670.0355477459972, 713.0134093588387, 1015.9153106631646], [592, 593, 594, 595, 596, 597]], [2, 1491, [13076, 13089, 13102, 13112, 13123, 13133], [5164.139, 5179.201, 5180.552, 5206.895, 5150.223, 5196.569], [25971.346, 25927.851, 25959.902, 26029.541, 26123.709, 26168.771], [13.046, 7.916, 7.203, 11.9, 9.133, 10.727], [1982.2151425396146, 2048.6443622638026, 3096.152844070546, 4070.7722434883112, 2756.7836969867026, 836.6161677022383], [598, 599, 600, 601, 602, 603]], [1, 1492, [13066, 13083, 13096, 13107, 13119, 13129, 13144, 13155, 13173, 13186], [22119.104, 22092.472, 22021.122, 22060.667, 22066.132, 22056.196, 22080.05, 22085.163, 22140.179, 22094.384], [22707.448, 22585.915, 22663.806, 22613.441, 22636.26, 22594.583, 22589.971, 22663.475, 22760.711, 22795.123], [23.459, 14.215, 16.479, 24.529, 22.534, 12.733, 13.826, 48.763, 18.579, 22.213], [1302.9661789825936, 1362.4931383021449, 1358.359670276875, 1878.7722167667825, 1664.5688370895846, 1758.4449337922592, 1170.6420352237906, 1357.0167631745796, 3000.07348705482, 1708.5057297935844], [597, 598, 599, 600, 601, 602, 603, 604, 605, 606]], [3, 1496, [13114, 13125, 13135, 13150, 13164, 13181], [7503.713, 7440.032, 7497.421, 7517.011, 7523.04, 7466.937], [33322.257, 33373.373, 33342.76, 33375.629, 33402.806, 33374.776], [15.43, 10.908, 16.201, 12.735, 27.642, 17.484], [1880.0638521811334, 1350.5849859607933, 1322.4216826580234, 748.5294355788237, 2375.6969191468884, 856.1272361429708], [601, 602, 603, 604, 605, 606]], [2, 1500, [13132, 13149, 13162, 13178, 13193, 13204, 13219, 13230, 13245, 13262, 13278, 13292, 13311], [5179.694, 5277.806, 5298.301, 5298.165, 5176.719, 5064.311, 5000.559, 5096.389, 5020.729, 4933.174, 4933.751, 5124.087, 5270.031], [24630.395, 24667.571, 24504.824, 24564.841, 24489.557, 24415.99, 24426.762, 24362.974, 24341.448, 24371.382, 24417.509, 24481.825, 24671.447], [31.558, 43.445, 15.65, 26.256, 26.164, 25.63, 22.825, 20.077, 18.529, 16.652, 15.407, 30.975, 25.827], [1909.3209166994093, 3866.9584899118377, 993.4944514031289, 2598.5677048609955, 2835.055624090548, 1825.6151618422198, 1334.5847763583367, 814.7821765464356, 1799.6389778669468, 1550.5391237376587, 1718.1779344047775, 1400.9450897014403, 716.5695538747428], [603, 604, 605, 606, 607, 608, 609, 610, 611, 612, 613, 614, 615]], [3, 1503, [13210, 13222, 13233, 13247, 13266], [6889.161, 6845.677, 6869.326, 6888.062, 6882.36], [32436.739, 32481.262, 32536.966, 32633.159, 32787.526], [20.163, 31.572, 23.443, 11.278, 26.767], [2911.7928814829047, 2317.776446647313, 1425.0310278547631, 1683.6071938027244, 777.194335578391], [608, 609, 610, 611, 612]], [5, 1508, [13255, 13271, 13286, 13302, 13319, 13335, 13349, 13366, 13385, 13396, 13402, 13413, 13425, 13441, 13449], [22305.025, 22378.652, 22403.944, 22408.963, 22190.618, 22143.586, 22136.975, 22162.782, 22289.7, 22381.286, 22412.965, 22282.273, 22377.686, 22373.001, 22388.727], [42735.721, 42771.498, 42673.596, 42723.238, 42658.489, 42683.769, 42689.071, 42711.396, 42708.943, 42753.887, 42888.242, 42817.995, 42820.783, 42701.906, 42683.756], [27.032, 16.261, 17.364, 28.098, 25.944, 32.619, 18.37, 17.102, 21.668, 34.743, 24.068, 23.96, 14.334, 7.228, 16.344], [2565.0371550564814, 1336.6689837930357, 1214.5149265956522, 1242.9039684453012, 1439.0186100372816, 896.0885595756489, 1696.963278186897, 1447.4083035196545, 3753.383345954141, 2356.5936813819767, 3477.0020850107812, 3760.223287591119, 1449.3740863143182, 695.8869408311057, 1781.4110251387], [611, 612, 613, 614, 615, 616, 617, 618, 619, 620, 621, 622, 623, 624, 625]], [0, 1510, [13263, 13279, 13293, 13310, 13324], [5526.521, 5456.113, 5427.293, 5347.396, 5247.067], [4414.586, 4410.052, 4254.393, 4236.7, 4219.081], [31.902, 21.992, 30.917, 12.123, 23.491], [4381.555105008227, 585.7740559960492, 791.2387967557378, 1388.6646709186339, 755.506682003377], [612, 613, 614, 615, 616]], [3, 1511, [13282, 13295, 13314, 13327, 13341], [7489.633, 7522.576, 7493.614, 7462.271, 7480.584], [33343.783, 33393.172, 33397.882, 33369.031, 33335.612], [34.018, 30.084, 12.917, 22.611, 21.71], [1971.218847010413, 1356.6624865530084, 607.5327092842225, 996.2691299532581, 651.2285942362844], [613, 614, 615, 616, 617]], [8, 1520, [13397, 13406, 13417, 13428, 13443, 13450, 13459, 13471], [30158.753, 30104.028, 30223.768, 30215.819, 30281.348, 30249.828, 30173.012, 30181.185], [59472.903, 59606.215, 59683.77, 59656.714, 59667.618, 59712.787, 59658.827, 59598.27], [19.223, 30.37, 18.963, 11.037, 18.168, 15.621, 20.635, 17.406], [12742.535528056575, 2010.7795944587479, 894.3391748740106, 1639.9386566639578, 1886.225633719868, 1108.2935932841187, 975.6665469712702, 682.5186787333641], [620, 621, 622, 623, 624, 625, 626, 627]], [0, 1522, [13419, 13435, 13446, 13453, 13462], [5215.593, 5241.861, 5371.177, 5360.112, 5520.646], [4179.302, 4029.756, 4098.843, 4069.182, 4050.379], [15.261, 28.734, 25.673, 28.085, 24.759], [417.14222047250047, 1164.7913774426283, 842.1579255171623, 941.9184136350773, 2864.534142001283], [623, 624, 625, 626, 627]], [5, 1523, [13457, 13468, 13481, 13490, 13502, 13514, 13519, 13527], [21943.092, 21905.136, 21876.838, 21878.596, 22008.182, 21897.532, 21967.258, 21907.635], [43960.503, 43878.445, 43952.101, 43903.754, 44006.105, 43971.759, 43954.638, 43995.09], [16.759, 21.762, 24.052, 24.298, 34.617, 30.25, 31.868, 28.535], [666.6828218410187, 1332.6351737464263, 1545.9723597619145, 2004.6976243948404, 2399.6654733697187, 1708.236224625709, 775.6870090323855, 1295.1393064752965], [626, 627, 628, 629, 630, 631, 632, 633]], [1, 1524, [13458, 13469, 13482, 13492, 13503, 13515, 13520, 13528], [22174.282, 22157.044, 22141.252, 22215.305, 22177.979, 22141.83, 22146.844, 22025.209], [22789.281, 22727.487, 22832.023, 22801.64, 22725.412, 22935.787, 22787.155, 22764.511], [19.734, 15.101, 18.661, 43.729, 19.131, 25.022, 23.032, 21.914], [1409.0689685732548, 2340.072224347091, 3432.522239797935, 1797.0760246115606, 716.480695272606, 4155.658825337778, 2060.1636448325753, 14002.597004267498], [626, 627, 628, 629, 630, 631, 632, 633]], [8, 1529, [13531, 13544, 13551, 13566, 13580], [30136.022, 30148.519, 30173.219, 30159.37, 30180.398], [59614.12, 59616.964, 59595.362, 59621.577, 59648.191], [16.13, 12.615, 11.596, 12.053, 17.653], [1028.4810086429432, 1657.1679816272424, 1008.353923400005, 866.9570226375482, 1273.1056596282983], [633, 634, 635, 636, 637]], [1, 1531, [13578, 13588, 13597, 13612, 13636, 13665, 13706, 13745, 13784, 13832, 13874, 13922], [22116.562, 22130.442, 22139.226, 22134.037, 22285.573, 22323.815, 22320.144, 22212.627, 22181.05, 22377.927, 22396.924, 22376.552], [22779.174, 22763.442, 22765.363, 22807.829, 22903.864, 23085.595, 23171.768, 23030.254, 23046.843, 22932.778, 22926.704, 22903.098], [12.711, 23.922, 16.617, 18.474, 20.942, 23.9, 15.442, 23.011, 20.257, 20.648, 19.105, 24.74], [712.3773073701507, 1072.5558744214036, 1906.3956079443087, 1724.9684545804323, 4640.717382344713, 2906.5556713314227, 4356.279617702814, 3807.4106858531345, 3109.8483717253566, 4932.56173282463, 6293.839878836856, 11517.558441430427], [637, 638, 639, 640, 641, 642, 643, 644, 645, 646, 647, 648]], [3, 1532, [13586, 13594, 13604, 13624, 13648], [6887.628, 6879.289, 6891.887, 6995.418, 7038.481], [32775.407, 32677.267, 32502.875, 32511.746, 32459.825], [11.435, 19.086, 14.8, 23.698, 28.376], [1241.2825852611677, 2562.591645982447, 1843.4037810997006, 2275.2348696505223, 675.720310779777], [638, 639, 640, 641, 642]], [4, 1533, [13587, 13595, 13607, 13630, 13656], [15003.849, 14993.411, 14901.616, 14882.937, 14863.865], [39826.293, 39667.868, 39518.532, 39465.461, 39272.012], [13.697, 36.429, 35.683, 23.879, 32.802], [1121.7700016442334, 1802.3499329323927, 2527.6307831891477, 4462.890547956857, 1908.6140827565812], [638, 639, 640, 641, 642]], [10, 1534, [13599, 13617, 13643, 13675, 13716, 13753, 13795, 13839, 13885], [38911.638, 39006.95, 39032.3, 38949.329, 38924.356, 38905.614, 38775.878, 38923.63, 38877.011], [70780.331, 70654.256, 70517.652, 70434.133, 70393.048, 70451.811, 70333.815, 70403.104, 70476.981], [25.015, 23.512, 25.877, 24.725, 21.382, 19.344, 21.825, 17.101, 22.519], [834.1895581648937, 8141.241001868034, 962.4413351171493, 1637.9363211349896, 2851.941805882282, 8904.028867174582, 11025.24189456173, 4077.011153818797, 9924.815278564845], [639, 640, 641, 642, 643, 644, 645, 646, 647]], [5, 1539, [13613, 13637, 13669, 13709, 13747, 13787], [22485.15, 22475.716, 22413.52, 22418.059, 22310.926, 22430.482], [42882.254, 42941.497, 42848.578, 42881.359, 42862.914, 42954.644], [23.598, 13.513, 24.104, 19.127, 22.128, 24.265], [3533.62024626677, 21144.794687236077, 3443.8853387464906, 6359.590524334659, 7563.587741114225, 13404.854387098248], [640, 641, 642, 643, 644, 645]], [4, 1548, [13658, 13697, 13737, 13778, 13823, 13864, 13913, 13965, 14009], [14831.362, 14843.797, 14987.074, 14975.522, 14970.582, 14951.995, 14865.129, 14956.22, 14963.45], [40095.54, 40268.672, 40363.566, 40214.318, 40214.088, 40264.697, 40334.211, 40266.11, 40127.747], [21.256, 14.282, 19.96, 17.897, 16.96, 16.081, 19.604, 24.073, 15.969], [18292.642271655743, 8878.056539558951, 3155.6872978121087, 6701.592720833414, 2909.6530442374155, 1550.5167621911648, 3248.5255117205684, 8705.50886382316, 31696.291810544484], [642, 643, 644, 645, 646, 647, 648, 649, 650]], [5, 1551, [13664, 13704, 13743, 13783, 13829, 13870, 13920, 13970, 14015, 14058, 14102, 14148, 14193, 14245, 14291, 14328, 14356, 14396, 14437, 14470, 14507, 14543, 14578, 14607, 14635, 14671, 14710, 14749, 14783, 14813, 14850, 14878, 14906, 14942, 14970, 14996, 15025, 15045, 15067, 15092, 15123, 15146], [21960.105, 21824.765, 21787.941, 21803.912, 21779.735, 21728.773, 21731.283, 21766.096, 21763.687, 21759.606, 21786.141, 21802.333, 21752.938, 21791.334, 21776.926, 21802.732, 21712.263, 21773.7, 21759.165, 21799.987, 21798.19, 21803.716, 21754.358, 21748.97, 21755.577, 21800.438, 21804.355, 21942.967, 21931.433, 22053.14, 22087.762, 22146.369, 22138.062, 22119.384, 22132.509, 22120.712, 22082.753, 22041.497, 21985.755, 22009.478, 22074.182, 22146.893], [41272.806, 41381.983, 41362.268, 41252.147, 41267.448, 41255.611, 41234.117, 41206.557, 41205.891, 41255.286, 41269.035, 41229.07, 41316.784, 41354.427, 41217.925, 41145.901, 41160.105, 41164.769, 41176.701, 41334.659, 41309.21, 41235.634, 41188.569, 41167.932, 41186.7, 41203.879, 41182.701, 41240.381, 41259.772, 41273.518, 41329.62, 41332.648, 41290.43, 41343.295, 41284.933, 41244.824, 41279.27, 41260.619, 41247.783, 41206.911, 41318.996, 41361.565], [21.898, 19.644, 17.835, 20.6, 12.551, 15.995, 11.139, 9.634, 13.899, 36.99, 20.129, 18.311, 24.589, 20.115, 26.813, 17.759, 12.332, 11.377, 15.298, 20.309, 19.287, 19.0, 12.068, 14.698, 15.955, 12.132, 10.569, 22.87, 28.44, 30.911, 12.724, 14.127, 14.933, 13.605, 13.008, 23.572, 17.414, 15.28, 12.874, 16.21, 13.52, 22.089], [4515.459290039423, 9313.304566164106, 2297.586408242585, 3685.093338795366, 5017.80121660674, 8531.419971483712, 5663.639192392407, 3285.785134783105, 2434.5023791580143, 3752.319274258739, 5171.735737395254, 1538.0104761605173, 2224.557744654736, 9401.818502708682, 802.8200446022477, 710.5204112303289, 807.0054924295181, 861.5277422628326, 1285.5264651693083, 1460.2827397758024, 3914.737968033512, 1838.036281167059, 1286.3938808282212, 1271.0141824095479, 705.9767648999846, 1256.2180028461241, 1060.9337513515768, 1608.3762946915986, 4512.398544907493, 4968.937262215625, 1054.0031294337234, 1935.756694225866, 1449.6877773589233, 1115.5558715582201, 1436.950229615413, 1357.8225636440548, 1563.823516384855, 1907.0770378094035, 2174.958398548177, 2005.902949115075, 1989.842308182098, 1865.411992852258], [642, 643, 644, 645, 646, 647, 648, 649, 650, 651, 652, 653, 654, 655, 656, 657, 658, 659, 660, 661, 662, 663, 664, 665, 666, 667, 668, 669, 670, 671, 672, 673, 674, 675, 676, 677, 678, 679, 680, 681, 682, 683]], [1, 1552, [13667, 13708, 13746, 13785, 13831, 13872, 13923], [22272.808, 22379.451, 22378.849, 22367.027, 22345.547, 22344.386, 22308.953], [21739.771, 21540.083, 21529.369, 21531.3, 21465.251, 21491.53, 21502.226], [36.017, 10.507, 6.291, 14.855, 8.644, 8.385, 11.053], [4830.862387097842, 1364.1746759036535, 2223.1357756068046, 4596.3600331172165, 2410.632576475691, 2471.893190090446, 2152.601479551175], [642, 643, 644, 645, 646, 647, 648]], [5, 1553, [13671, 13710, 13748, 13788, 13833, 13875], [22685.265, 22589.051, 22583.737, 22535.997, 22619.799, 22547.226], [44188.435, 44057.841, 44092.614, 43977.148, 43943.256, 43821.019], [10.311, 33.081, 21.247, 17.147, 23.846, 18.407], [888.8510555306689, 5839.1801924697975, 2693.9404001906955, 8709.869916868485, 2670.9960464412416, 4043.1698515975904], [642, 643, 644, 645, 646, 647]], [3, 1559, [13649, 13687, 13730, 13771, 13814], [7880.321, 7866.174, 7895.976, 7866.283, 7881.94], [32905.625, 32896.39, 32945.552, 33023.041, 32973.143], [24.167, 20.238, 11.771, 10.214, 25.967], [778.6713070465762, 1368.276587366311, 1249.7488218907913, 2380.602518765492, 1220.0034413859867], [642, 643, 644, 645, 646]], [6, 1560, [13651, 13688, 13731, 13772, 13816, 13857, 13906], [11276.047, 11282.105, 11270.386, 11394.405, 11405.072, 11477.465, 11406.484], [50314.278, 50353.215, 50255.934, 50187.929, 50174.633, 50142.354, 50070.309], [10.62, 17.293, 13.394, 15.896, 12.166, 8.93, 18.879], [1408.4976236355415, 2064.7919704500255, 2231.860859413617, 7839.487722913238, 4644.011164285918, 7552.641982942709, 5152.292164126235], [642, 643, 644, 645, 646, 647, 648]], [6, 1561, [13653, 13691, 13734, 13774, 13819, 13860, 13909], [12353.081, 12436.075, 12452.983, 12445.988, 12447.746, 12431.742, 12438.273], [51345.534, 51406.012, 51392.164, 51465.66, 51421.204, 51438.191, 51419.928], [35.601, 10.361, 9.998, 24.075, 15.104, 11.807, 13.256], [2818.3719553824826, 3424.5153126864107, 1225.2255271449578, 784.0312986602539, 1610.94152788165, 1630.4089112949869, 1814.7388217719238], [642, 643, 644, 645, 646, 647, 648]], [4, 1562, [13694, 13735, 13776, 13822, 13863, 13911], [14393.631, 14398.509, 14455.232, 14431.879, 14425.133, 14350.859], [38901.782, 38877.556, 38901.424, 38928.991, 38974.683, 39194.982], [23.333, 16.348, 14.962, 12.339, 16.128, 19.691], [5317.673837086777, 6425.956697194015, 3407.6888037601047, 5084.822352474579, 6572.995263267184, 35807.901405458855], [643, 644, 645, 646, 647, 648]], [2, 1566, [13763, 13807, 13851, 13899, 13952, 14000], [5498.5, 5633.66, 5676.903, 5514.267, 5527.023, 5763.285], [24754.946, 24734.977, 24622.287, 24447.055, 24502.891, 24484.904], [33.554, 21.865, 16.703, 23.26, 24.106, 24.494], [6416.376904303022, 2760.521248391822, 1067.8887524481972, 1424.8606659293248, 8593.035630487853, 1882.5843632997749], [645, 646, 647, 648, 649, 650]], [3, 1568, [13767, 13811, 13854, 13904, 13956, 14001, 14045, 14089, 14134, 14175, 14232, 14278, 14317], [6890.353, 6923.773, 6934.427, 6970.367, 7011.779, 6974.325, 6965.123, 6968.697, 6971.875, 6967.119, 6961.53, 7074.561, 7020.642], [32107.942, 32235.007, 32174.688, 32057.28, 32004.228, 32168.415, 32191.664, 32181.27, 32294.144, 32346.574, 32265.622, 32181.405, 32291.764], [10.883, 8.399, 14.234, 10.895, 22.57, 24.077, 14.029, 19.031, 9.74, 16.681, 18.438, 29.186, 24.218], [805.0068776486738, 2937.8909346014957, 2529.744923851032, 2296.464957086167, 1860.413209070245, 1903.4790193334088, 1404.0465107490893, 1643.0480209729828, 2550.338149081515, 1751.7832294622085, 1438.050084452899, 865.2129226951713, 1310.1934307668541], [645, 646, 647, 648, 649, 650, 651, 652, 653, 654, 655, 656, 657]], [6, 1570, [13732, 13773, 13817, 13858, 13907], [11572.074, 11603.754, 11557.378, 11658.913, 11703.216], [51487.678, 51348.994, 51410.375, 51582.306, 51661.287], [16.595, 13.25, 11.78, 19.118, 20.591], [899.7298226203794, 1319.7837808163345, 1957.3430259869579, 2187.0564527369124, 1662.4461710060493], [644, 645, 646, 647, 648]], [1, 1571, [13742, 13782, 13828, 13869, 13919, 13967, 14012, 14054, 14098, 14145, 14191, 14242, 14289], [21681.888, 21607.807, 21555.67, 21584.593, 21549.691, 21589.91, 21542.463, 21583.22, 21560.842, 21567.663, 21578.062, 21543.26, 21517.567], [23360.355, 23314.934, 23326.71, 23477.225, 23506.275, 23526.334, 23497.485, 23519.788, 23421.989, 23396.364, 23447.011, 23534.423, 23433.502], [23.955, 12.462, 9.852, 17.634, 7.892, 9.733, 12.902, 10.063, 13.703, 12.515, 9.239, 11.922, 15.077], [2031.7700112619102, 2010.0912943313406, 1736.3856411099293, 2590.1093499415583, 1465.2809510360437, 2491.509876360518, 2866.7882814832988, 2592.6264214694293, 2909.967937778414, 2288.0994992739693, 2537.7724572914785, 1867.1276297183786, 615.4908315316351], [644, 645, 646, 647, 648, 649, 650, 651, 652, 653, 654, 655, 656]], [5, 1572, [13786, 13830, 13873, 13925, 13974, 14019, 14062, 14106, 14152, 14198, 14248, 14295], [22396.105, 22245.709, 22350.81, 22410.153, 22256.397, 22346.57, 22352.39, 22415.387, 22346.506, 22405.211, 22370.468, 22374.877], [42737.129, 42738.975, 42763.954, 42762.444, 42593.005, 42752.201, 42696.286, 42743.18, 42692.203, 42726.145, 42827.631, 42885.044], [12.658, 15.503, 12.816, 11.403, 41.193, 27.453, 25.196, 14.773, 15.477, 21.871, 17.253, 32.071], [570.1394831223951, 4157.998764476409, 2413.312092369934, 1656.734906906076, 2612.7683880824934, 1181.4532935415536, 2842.7644931302766, 1762.9324435775304, 1438.4309673386265, 1468.4938137729243, 1217.448682387609, 715.7981295211553], [645, 646, 647, 648, 649, 650, 651, 652, 653, 654, 655, 656]], [8, 1574, [13750, 13791, 13836, 13879, 13930, 13979, 14022], [30132.31, 30078.016, 30025.842, 30027.863, 30045.799, 30058.412, 30002.641], [59341.485, 59215.822, 59169.098, 59107.072, 59161.741, 59168.991, 59144.27], [24.594, 16.534, 18.868, 13.923, 13.257, 14.287, 20.991], [3631.9437477409447, 2593.129705164303, 2293.901734823636, 1782.61714009424, 2372.115970643027, 4403.268121988024, 2650.43625138739], [644, 645, 646, 647, 648, 649, 650]], [7, 1576, [13757, 13798, 13843, 13892, 13945, 13991], [45011.072, 44984.955, 44810.167, 44888.709, 45024.378, 45177.171], [57629.421, 57525.848, 57575.588, 57532.419, 57555.299, 57577.041], [23.259, 18.723, 24.213, 20.416, 18.285, 15.204], [6010.89420824463, 2080.9441720374825, 3474.8499598534545, 2447.373496310601, 5615.282214752291, 1913.0446505252294], [644, 645, 646, 647, 648, 649]], [2, 1578, [13721, 13759, 13805, 13849, 13897, 13948, 13995, 14038, 14085, 14130, 14171, 14228, 14274, 14314, 14345, 14380, 14422, 14452, 14491, 14531, 14564, 14596, 14623, 14656, 14694, 14728, 14765, 14799, 14833, 14864], [4666.412, 4667.591, 4849.655, 4991.299, 4843.456, 4732.275, 4707.255, 4764.427, 4642.593, 4670.79, 4725.053, 4739.379, 4767.495, 4763.579, 4753.715, 4701.871, 4694.379, 4696.809, 4709.333, 4712.37, 4739.055, 4792.45, 4803.294, 4726.143, 4799.72, 4805.248, 4927.934, 5099.178, 5107.019, 5207.007], [25147.867, 25258.678, 25136.174, 24992.297, 24920.219, 25003.259, 24985.913, 25013.484, 25016.889, 24955.683, 24913.978, 24884.127, 24925.249, 24832.611, 24911.944, 24935.208, 24967.788, 24971.707, 24920.886, 24713.903, 24733.786, 24707.54, 24825.316, 24753.985, 24786.09, 24778.991, 24748.787, 24883.799, 24943.554, 25010.825], [12.426, 16.694, 17.568, 15.592, 18.518, 20.466, 27.134, 21.572, 11.998, 7.545, 11.753, 17.826, 22.021, 15.085, 12.453, 11.792, 10.438, 13.523, 11.189, 17.907, 23.658, 19.984, 29.196, 16.361, 19.816, 19.452, 30.68, 29.173, 32.837, 27.824], [3671.9463960752864, 2695.230232557239, 2780.079079768141, 11816.321855884293, 3787.7581343328516, 3122.3540074171165, 3364.891640487808, 9032.001394429008, 2310.5135079574457, 3222.2946970123025, 3401.3180330221576, 4032.764153928444, 6670.342787158778, 6479.914197868422, 4519.020785303564, 3206.535530436514, 3483.6633656189533, 2808.3493073477393, 3671.8560391170176, 1069.5731864763036, 843.0739261065398, 3522.5598619061975, 8210.854420864343, 1952.9132324389598, 5749.792753948235, 3947.74185601474, 3759.0680308527353, 653.1056825712498, 3618.5182189032075, 12005.62857370287], [644, 645, 646, 647, 648, 649, 650, 651, 652, 653, 654, 655, 656, 657, 658, 659, 660, 661, 662, 663, 664, 665, 666, 667, 668, 669, 670, 671, 672, 673]], [8, 1580, [13838, 13881, 13934, 13982, 14025], [30940.117, 30902.186, 30950.419, 30967.011, 30907.868], [60451.414, 60528.292, 60524.333, 60526.614, 60495.575], [27.974, 19.331, 17.403, 13.208, 19.19], [2988.69543900558, 1808.9593718071542, 858.5323130784568, 1626.464375825576, 786.6020440412269], [646, 647, 648, 649, 650]], [7, 1581, [13842, 13889, 13942, 13987, 14031, 14075, 14123, 14163, 14215, 14264, 14306, 14338, 14375, 14414, 14446, 14486], [44633.59, 44644.434, 44531.587, 44552.768, 44556.422, 44598.464, 44565.385, 44604.508, 44550.108, 44613.518, 44699.036, 44600.998, 44591.85, 44585.194, 44692.23, 44572.002], [58303.542, 58406.486, 58348.056, 58247.429, 58062.092, 58173.534, 58213.021, 58215.055, 58146.168, 58304.8, 58212.965, 58186.991, 58154.558, 58100.729, 58081.081, 58011.469], [13.451, 24.107, 16.959, 10.279, 15.988, 18.793, 16.622, 15.737, 17.311, 31.414, 21.367, 22.942, 25.78, 13.654, 31.493, 12.158], [37967.959275764704, 1756.548518071476, 915.2147347936191, 992.9898931365935, 916.0289917224534, 1418.9351810391984, 1006.6973886701512, 872.0550637980758, 510.2812183414549, 3232.282913852376, 6184.666544181328, 1637.4753386966538, 1252.9067766106255, 820.9572249324649, 3841.4985897979823, 858.2371074566815], [646, 647, 648, 649, 650, 651, 652, 653, 654, 655, 656, 657, 658, 659, 660, 661]], [7, 1582, [13844, 13891, 13944, 13988, 14032, 14077], [44813.174, 44749.127, 44866.096, 44855.365, 44845.602, 44750.667], [58948.941, 58976.357, 58950.439, 58905.443, 58975.738, 58973.631], [17.016, 19.591, 16.921, 22.024, 29.773, 15.677], [916.2499911925595, 1267.4883853795907, 2681.735275932587, 2371.0677304876135, 1488.91654485221, 1439.6671128515395], [646, 647, 648, 649, 650, 651]], [7, 1583, [13847, 13895, 13946, 13993, 14035], [45467.372, 45340.331, 45390.088, 45389.746, 45373.341], [58836.052, 58670.601, 58594.194, 58581.298, 58597.966], [15.897, 19.208, 23.999, 30.213, 30.57], [1615.0617587701727, 8848.823287376108, 6870.646961102839, 2404.831589561966, 5879.351913133236], [646, 647, 648, 649, 650]], [2, 1584, [13806, 13850, 13898, 13951, 13998, 14041], [5043.463, 5223.287, 5300.159, 5198.877, 5209.884, 5241.605], [25834.534, 25931.401, 25961.1, 26003.367, 26012.693, 25868.997], [11.936, 19.504, 10.536, 13.479, 14.439, 32.488], [178431.76450937256, 2397.8935406769847, 1360.1672283230134, 2569.966637404463, 2042.8721753765708, 1638.600281704084], [646, 647, 648, 649, 650, 651]], [10, 1591, [13884, 13937, 13984, 14027, 14072, 14118, 14161, 14211, 14261, 14303, 14336, 14372, 14408, 14443, 14483, 14519], [38726.367, 38746.188, 38616.263, 38529.947, 38532.438, 38525.577, 38582.915, 38461.381, 38458.092, 38433.627, 38441.712, 38351.163, 38461.47, 38498.196, 38464.267, 38506.691], [70209.783, 70198.585, 70004.748, 69918.241, 69917.199, 69878.745, 69888.169, 69787.749, 69777.828, 69788.301, 69730.505, 69725.081, 69795.418, 69708.32, 69715.866, 69789.474], [28.873, 19.668, 28.009, 23.832, 19.402, 12.796, 25.551, 17.215, 21.59, 10.627, 22.562, 15.798, 23.074, 17.612, 22.655, 21.657], [556.7757273008909, 1257.5403533607366, 2565.461635452004, 2958.7351782917053, 3486.3254188617857, 2820.8283218255415, 3428.73196331418, 1507.405688577839, 1280.427804825968, 36803.83356332478, 4182.074658612827, 11109.823339135237, 798.9035830084833, 13110.042171500996, 2408.1290504598282, 782.246567960103], [647, 648, 649, 650, 651, 652, 653, 654, 655, 656, 657, 658, 659, 660, 661, 662]], [5, 1594, [13968, 14013, 14056, 14101, 14147, 14194, 14243], [21644.852, 21664.716, 21710.338, 21681.393, 21665.424, 21672.532, 21667.33], [43405.505, 43307.477, 43413.112, 43338.867, 43391.437, 43402.623, 43259.096], [3.033, 21.522, 41.126, 20.15, 15.461, 18.707, 25.562], [414.03999568490747, 1928.7667020031975, 4083.6030865360117, 696.6021904109081, 456.6132125943353, 762.6125133910513, 2433.1754183875687], [649, 650, 651, 652, 653, 654, 655]], [1, 1596, [13924, 13973, 14017, 14063, 14105], [22496.27, 22344.812, 22422.712, 22433.028, 22373.035], [22729.379, 22698.795, 22617.919, 22590.394, 22516.439], [13.802, 27.313, 18.479, 16.471, 19.506], [1185.7725722298346, 6253.016401036788, 1637.0022780917743, 2215.0845605425666, 3373.433383957511], [648, 649, 650, 651, 652]], [8, 1597, [13980, 14023, 14068, 14111, 14156, 14202, 14258, 14298, 14332, 14364, 14402, 14441, 14477, 14515, 14550, 14585, 14612, 14643], [30083.463, 30209.924, 30210.667, 30203.836, 30115.239, 30089.291, 30200.634, 30207.24, 30188.5, 30228.226, 30189.226, 30175.471, 30214.26, 30229.332, 30272.703, 30340.039, 30371.156, 30291.719], [58334.244, 58286.252, 58253.649, 58381.982, 58426.753, 58413.533, 58352.599, 58314.369, 58280.213, 58337.347, 58327.796, 58354.948, 58459.135, 58283.761, 58325.688, 58267.759, 58290.311, 58361.71], [25.895, 15.076, 9.558, 15.473, 15.879, 17.105, 10.875, 13.496, 11.663, 12.633, 16.788, 16.778, 26.579, 12.85, 14.811, 9.463, 13.836, 30.715], [1692.3196892778412, 3522.856867158098, 3880.9699542377693, 1559.4275063575333, 2001.0568299057477, 2157.2428941637418, 4369.480641894852, 3184.2083001913347, 2854.720325240352, 2857.285896675706, 1739.6090186505567, 1933.3649525992623, 2415.1274157251883, 3470.028615074846, 4095.488402449144, 4813.250086066662, 2121.122827026106, 3051.3828337057453], [649, 650, 651, 652, 653, 654, 655, 656, 657, 658, 659, 660, 661, 662, 663, 664, 665, 666]], [7, 1599, [13986, 14030, 14076, 14124, 14162], [44554.752, 44659.239, 44779.91, 44747.382, 44680.904], [57006.3, 57113.406, 57274.388, 57105.341, 57063.861], [23.834, 22.606, 35.621, 23.858, 19.967], [1025.676995249253, 3006.9622425479315, 2302.806148525698, 4009.1947834322955, 10501.4717121355], [649, 650, 651, 652, 653]], [9, 1600, [13990, 14033, 14079, 14125, 14165, 14217, 14265, 14308], [45036.78, 45027.755, 45055.452, 45043.868, 45010.813, 44992.598, 44978.513, 44997.446], [65623.43, 65612.511, 65668.061, 65655.401, 65739.455, 65619.584, 65677.007, 65690.616], [23.064, 23.16, 18.648, 20.468, 21.607, 18.631, 14.915, 20.973], [876.9457808589402, 905.1820281894015, 1314.4384651497667, 2148.392859455129, 720.6117193721711, 1787.4788360299144, 1423.9514345687671, 926.8190078670275], [649, 650, 651, 652, 653, 654, 655, 656]], [4, 1603, [14005, 14049, 14093, 14139, 14184, 14237], [14137.224, 14144.525, 14138.003, 14329.551, 14496.031, 14400.208], [39073.122, 39117.638, 39141.516, 39004.93, 38955.61, 38915.705], [15.056, 16.329, 20.628, 30.122, 20.188, 20.798], [9371.643245111665, 10020.511215868744, 5589.254031816651, 852.3542712209223, 1214.6713090403696, 2345.753700875075], [650, 651, 652, 653, 654, 655]], [1, 1605, [14057, 14100, 14146, 14192, 14244, 14290, 14329], [21747.066, 21745.785, 21742.912, 21672.958, 21729.72, 21729.146, 21743.455], [22546.87, 22481.555, 22495.164, 22490.639, 22493.039, 22493.115, 22372.48], [20.146, 23.979, 16.255, 21.599, 17.002, 24.535, 40.148], [1822.886902588556, 2246.955139749128, 1083.0331772125667, 2109.5583216651416, 3085.722232135414, 5697.510443701986, 2602.138479645598], [651, 652, 653, 654, 655, 656, 657]], [1, 1607, [14016, 14061, 14104, 14150, 14197, 14247, 14294, 14330], [22413.3, 22378.043, 22401.608, 22404.13, 22416.856, 22401.267, 22289.785, 22177.984], [21448.829, 21572.535, 21520.211, 21560.056, 21586.644, 21573.713, 21686.569, 21724.695], [12.869, 14.262, 13.699, 13.791, 15.737, 19.927, 27.952, 26.645], [407.9406934828901, 1059.6283776696816, 856.568278464273, 669.2115390469984, 811.5822705818933, 960.3590771545164, 2091.101452780748, 8356.401644766916], [650, 651, 652, 653, 654, 655, 656, 657]], [8, 1608, [14069, 14113, 14157, 14205, 14259, 14300, 14333, 14367, 14403, 14442, 14479], [31203.946, 31348.952, 31290.277, 31260.743, 31202.639, 31214.665, 31140.885, 31281.408, 31218.476, 31262.96, 31275.222], [59688.956, 59791.334, 59661.693, 59627.182, 59537.582, 59571.881, 59597.15, 59701.106, 59624.829, 59631.284, 59600.219], [25.447, 13.297, 14.216, 11.45, 12.794, 22.064, 28.032, 16.476, 21.925, 13.076, 10.754], [2795.005188833085, 1672.5859935716196, 1425.8014317224913, 1127.8001974254437, 1367.4659393110976, 1625.100333877322, 1173.6212230538874, 1411.3743721090452, 2185.390443614675, 1470.5310097561514, 919.5337603337385], [651, 652, 653, 654, 655, 656, 657, 658, 659, 660, 661]], [2, 1611, [14087, 14132, 14173, 14230, 14276, 14315, 14347, 14382, 14426, 14453, 14493, 14533, 14566, 14598, 14625, 14658], [5308.56, 5357.381, 5368.386, 5440.642, 5520.715, 5560.23, 5542.495, 5579.7, 5502.589, 5530.64, 5576.632, 5610.854, 5589.913, 5521.159, 5471.93, 5345.178], [24962.533, 24913.496, 24921.846, 24971.954, 24844.285, 24755.002, 24845.158, 24855.614, 24916.393, 24958.651, 24831.659, 24702.088, 24788.876, 24837.222, 24920.277, 24818.97], [18.277, 14.49, 19.035, 20.872, 27.877, 29.078, 21.897, 12.823, 26.299, 17.526, 15.126, 20.801, 19.047, 15.079, 19.786, 25.959], [9732.303963036966, 12311.631581700798, 6255.556924777589, 3313.027189387852, 4067.125188258218, 3889.2958761848263, 1503.3972805177823, 1700.8317511277744, 1252.5330764620992, 642.6722022652157, 1974.3577029331868, 2743.9824628940833, 3179.5492543796922, 2680.4614522763704, 2370.3447368027496, 2914.059517151778], [652, 653, 654, 655, 656, 657, 658, 659, 660, 661, 662, 663, 664, 665, 666, 667]], [6, 1612, [14090, 14136, 14181, 14235, 14282, 14319, 14351, 14388, 14430, 14460, 14498, 14539], [12425.283, 12442.066, 12443.83, 12374.144, 12223.876, 12137.293, 12329.246, 12435.059, 12427.084, 12380.347, 12403.875, 12376.529], [51257.218, 51330.169, 51363.556, 51474.78, 51528.175, 51678.577, 51575.17, 51517.503, 51442.134, 51554.459, 51487.52, 51537.946], [21.123, 8.967, 7.111, 15.827, 22.492, 26.248, 13.804, 10.292, 10.721, 12.07, 9.878, 14.398], [958.4209901318977, 2641.7917505422674, 3185.8084206978406, 3965.6297523045246, 13143.197394852787, 1309.9550167549196, 1743.5249085584305, 1801.0690399055702, 2156.7137452883067, 1706.2374395585439, 1521.6652926342204, 1803.5033800722822], [652, 653, 654, 655, 656, 657, 658, 659, 660, 661, 662, 663]], [7, 1618, [14164, 14216, 14266, 14307, 14339, 14376, 14415, 14447, 14487, 14524, 14558, 14590, 14617, 14646, 14686], [44813.707, 44887.551, 45065.405, 44975.76, 44930.061, 44935.129, 44918.207, 44886.823, 44815.797, 44865.207, 44910.038, 44863.412, 44932.549, 44903.407, 44844.96], [57057.73, 57146.996, 57134.726, 57164.241, 57375.176, 57449.074, 57445.006, 57250.47, 57114.054, 57074.141, 57071.909, 57102.456, 57067.514, 57078.946, 57046.965], [27.134, 16.323, 33.475, 18.926, 20.323, 19.568, 29.748, 9.746, 28.393, 26.866, 27.793, 16.852, 25.277, 27.429, 26.591], [1271.6976424401323, 8901.763451007217, 921.7547835437051, 9315.241754358438, 5097.098484323086, 3552.750390071724, 7711.903266011137, 80392.94113090156, 5229.934833524003, 943.5467397445726, 1174.5524002553216, 2740.987630764496, 3223.8047898898076, 1567.6852883361537, 1020.1493034306567], [653, 654, 655, 656, 657, 658, 659, 660, 661, 662, 663, 664, 665, 666, 667]], [9, 1620, [14168, 14221, 14269, 14311, 14342, 14379, 14418, 14449, 14490, 14527, 14560, 14593, 14619, 14648, 14689, 14723, 14762, 14793, 14827, 14862, 14890, 14921, 14951, 14981, 15009, 15037, 15059, 15082, 15108, 15135], [46035.849, 46008.718, 45905.595, 46042.517, 46073.779, 46089.187, 46031.844, 46041.273, 45992.931, 46000.091, 45973.5, 45963.852, 45980.252, 45962.836, 46005.83, 46037.225, 46012.187, 46007.417, 46026.65, 45997.988, 45994.3, 46024.411, 46007.148, 46070.467, 46017.101, 46057.453, 45981.551, 46041.65, 46032.918, 46009.132], [66192.538, 66222.304, 66188.262, 66194.14, 66206.214, 66207.834, 66186.896, 66214.025, 66192.96, 66208.147, 66185.243, 66226.542, 66200.168, 66220.619, 66196.834, 66199.804, 66136.697, 66140.608, 66213.063, 66189.396, 66152.011, 66193.158, 66206.037, 66181.472, 66199.669, 66219.806, 66130.652, 66169.516, 66123.185, 66172.369], [21.881, 24.706, 25.243, 20.339, 18.534, 14.212, 12.807, 12.22, 14.904, 11.749, 11.795, 26.306, 13.644, 16.557, 11.509, 16.306, 20.308, 20.222, 19.572, 10.567, 10.633, 13.86, 17.596, 16.085, 15.361, 25.673, 19.916, 12.41, 14.259, 32.771], [988.3052328489111, 2427.8776075656638, 6856.806170646118, 1068.173454911141, 2999.0329115073873, 2167.879647639204, 1306.6186924433212, 1502.3969651707755, 2285.515940868197, 1725.9257933304134, 1681.5957182844697, 3213.082585512419, 1937.4398025434118, 2497.2486605667323, 1112.9138457541171, 1205.230799723148, 893.4178029665849, 978.4324233564088, 1089.715584911659, 1033.727482251884, 1129.900326295067, 1258.8991011628987, 1509.5077042732619, 1089.9288103928284, 1481.1077962570287, 1666.5147402385185, 747.7248831000917, 1362.8162978346788, 912.1722980600629, 500.55117508713414], [653, 654, 655, 656, 657, 658, 659, 660, 661, 662, 663, 664, 665, 666, 667, 668, 669, 670, 671, 672, 673, 674, 675, 676, 677, 678, 679, 680, 681, 682]], [7, 1624, [14214, 14263, 14304, 14337, 14374], [44378.583, 44286.354, 44235.335, 44240.296, 44316.151], [57197.896, 56989.559, 56838.447, 56827.809, 56914.562], [32.299, 28.543, 23.174, 25.429, 31.459], [4885.496102581501, 3487.335556932134, 935.0005575560468, 1367.8548343081397, 2470.9962254940315], [654, 655, 656, 657, 658]], [7, 1625, [14219, 14267, 14309, 14341, 14377, 14417, 14448, 14489, 14526, 14559, 14592, 14618, 14647, 14688, 14722, 14761, 14792, 14826], [45478.189, 45351.899, 45449.427, 45426.344, 45455.897, 45433.093, 45421.285, 45434.092, 45387.249, 45409.729, 45410.765, 45486.51, 45475.345, 45481.958, 45444.285, 45408.573, 45502.622, 45468.507], [58652.596, 58647.957, 58621.183, 58496.955, 58534.335, 58553.849, 58554.482, 58675.436, 58651.206, 58699.006, 58618.662, 58660.337, 58655.828, 58668.546, 58656.045, 58653.632, 58672.951, 58639.169], [14.053, 27.529, 30.227, 24.922, 25.667, 27.959, 21.716, 11.156, 19.656, 20.757, 31.747, 14.726, 16.31, 12.956, 21.055, 18.898, 12.028, 9.145], [293.0011523989373, 1746.2461867385698, 852.3145036989904, 6544.034430876274, 2376.2664640996277, 7648.597092799865, 2308.289048946957, 1422.529907012423, 2649.3295484686055, 1834.3539783320475, 1949.754647648704, 779.692785203462, 1071.331534729094, 1038.1505372831216, 863.1365545589058, 10148.62849143245, 793.0588654728598, 479.7025659265405], [654, 655, 656, 657, 658, 659, 660, 661, 662, 663, 664, 665, 666, 667, 668, 669, 670, 671]], [4, 1628, [14239, 14287, 14324, 14354, 14391], [15032.941, 15047.325, 15010.195, 15120.084, 15125.672], [40554.21, 40485.441, 40443.055, 40446.009, 40246.91], [23.8, 18.626, 19.91, 22.515, 23.856], [4212.337891368115, 3196.580967548192, 3042.841662107011, 2297.814568533691, 2115.763045964999], [655, 656, 657, 658, 659]], [2, 1629, [14530, 14563, 14595, 14622, 14655], [4618.623, 4656.426, 4707.754, 4652.055, 4710.608], [25271.203, 25111.152, 24999.512, 25149.713, 25045.701], [29.023, 20.004, 23.93, 15.236, 25.764], [1747.4144362529125, 2167.5115198324957, 4145.5745555975445, 2227.8668617363187, 6366.425945499732], [663, 664, 665, 666, 667]], [2, 1630, [14492, 14532, 14565, 14597, 14624, 14657, 14695, 14729, 14766, 14798], [5282.261, 5252.842, 5159.678, 5176.303, 5216.876, 5163.514, 5064.586, 5048.598, 5018.661, 4926.202], [25543.486, 25747.996, 25897.687, 25851.137, 25903.228, 25880.191, 25981.284, 25952.817, 25785.265, 25947.588], [23.658, 28.688, 24.589, 22.973, 23.245, 22.162, 27.153, 23.775, 31.529, 25.301], [3692.6671328593766, 1283.5078365955023, 1255.208113187818, 688.957140464523, 1802.9793777515608, 969.158540399916, 2126.232547603633, 765.1153590415149, 938.0811493938851, 890.3479625362882], [662, 663, 664, 665, 666, 667, 668, 669, 670, 671]], [6, 1633, [14537, 14570, 14600, 14629, 14664, 14700, 14736, 14772, 14804], [11424.503, 11424.278, 11388.13, 11446.429, 11387.524, 11443.915, 11479.598, 11437.359, 11436.557], [51009.397, 51014.149, 50979.864, 51029.5, 51010.501, 51054.912, 51006.088, 51001.567, 51095.446], [12.771, 20.65, 16.212, 10.879, 11.973, 18.272, 8.942, 25.79, 24.313], [1132.0263923776968, 1328.382299566804, 1347.3939652610063, 1615.8438241881545, 1338.4674159412575, 1814.2667501838412, 78162.17628860859, 1758.386328708351, 2633.025613478532], [663, 664, 665, 666, 667, 668, 669, 670, 671]], [1, 1641, [14360, 14397, 14439, 14472, 14510, 14546], [22020.834, 22111.625, 22184.007, 22161.308, 22304.686, 22491.123], [22702.883, 22912.867, 22922.808, 22947.449, 22875.496, 22741.676], [32.481, 19.546, 26.31, 15.343, 36.511, 12.649], [3028.7090349710966, 1560.0858232044397, 1384.342166872989, 1935.1115962514864, 1797.5915164468515, 436.3171602077436], [658, 659, 660, 661, 662, 663]], [7, 1642, [14412, 14445, 14485, 14523, 14556], [44196.051, 44193.324, 44162.5, 44261.409, 44233.058], [56684.486, 56578.708, 56512.792, 56535.998, 56577.701], [15.914, 14.62, 15.9, 18.301, 13.274], [875.8390178197408, 860.6971213770701, 1442.6993357169156, 1656.6380358939546, 750.805085558624], [659, 660, 661, 662, 663]], [6, 1643, [14571, 14601, 14630, 14665, 14701, 14737, 14773, 14805, 14839, 14870, 14899, 14932], [11988.354, 12081.365, 12091.412, 12116.484, 12143.739, 12132.326, 12143.044, 12135.531, 12065.748, 12052.053, 12029.171, 12016.315], [50102.066, 50061.454, 50099.271, 50142.339, 50202.394, 50135.076, 50131.531, 50259.908, 50329.614, 50258.907, 50159.801, 50124.207], [21.161, 13.613, 13.131, 14.005, 11.679, 20.338, 10.648, 25.37, 15.153, 8.218, 32.147, 39.77], [2090.702869024277, 1538.1214950417111, 1423.7156923648126, 1383.7450191368237, 973.4311590713022, 1853.338405462379, 1131.3681846953561, 5389.845985643264, 85572.45889947562, 539.983995132528, 681.8202623973282, 2477.5177247960514], [664, 665, 666, 667, 668, 669, 670, 671, 672, 673, 674, 675]], [1, 1646, [14606, 14634, 14670, 14708, 14746, 14778, 14810], [21576.46, 21580.07, 21636.884, 21597.341, 21555.508, 21514.386, 21553.032], [23113.261, 23176.456, 23195.019, 23144.456, 23084.465, 23041.159, 23089.145], [28.293, 15.074, 21.409, 16.171, 11.245, 13.843, 21.987], [1115.1865534466301, 2270.606742663731, 2308.316857649238, 2005.274385600147, 1887.9972467681616, 2589.667860180541, 1042.2113130778364], [665, 666, 667, 668, 669, 670, 671]], [1, 1647, [14609, 14640, 14675, 14712, 14752], [22350.71, 22473.571, 22477.665, 22332.746, 22465.027], [22701.725, 22891.55, 22910.609, 22894.65, 22941.694], [38.936, 12.928, 27.756, 31.031, 10.173], [1449.7730077130184, 389.0969401843999, 1131.263519325104, 5367.269937735972, 368.8439573084523], [665, 666, 667, 668, 669]], [5, 1658, [14637, 14673, 14711, 14750, 14782, 14814, 14849, 14877, 14905, 14941, 14969, 14995, 15026, 15046, 15068, 15093, 15124, 15147, 15166, 15190, 15210, 15233, 15261, 15280, 15303, 15322, 15338], [22143.038, 22112.419, 22178.844, 22079.833, 21978.934, 22006.685, 21971.804, 21918.265, 21998.433, 22121.416, 22070.199, 22072.601, 22037.955, 22087.559, 22066.685, 22103.963, 22080.246, 22180.658, 22212.876, 22192.712, 22160.647, 22178.503, 22183.496, 22199.435, 22220.617, 22206.404, 22189.438], [44280.136, 44219.068, 44153.698, 44176.813, 44158.753, 44071.869, 43919.469, 44037.659, 44097.249, 44200.742, 44287.169, 44271.627, 44314.267, 44325.886, 44236.774, 44269.814, 44340.351, 44332.237, 44367.796, 44320.019, 44302.154, 44258.433, 44293.561, 44247.327, 44305.765, 44227.229, 44254.193], [20.403, 20.013, 17.956, 16.666, 14.364, 14.1, 14.436, 20.659, 26.492, 21.043, 20.516, 20.712, 14.616, 17.625, 14.131, 13.457, 15.403, 20.567, 15.485, 15.207, 12.263, 8.825, 8.737, 14.595, 13.023, 11.844, 14.04], [837.3714809900674, 1319.0949196182964, 1744.153315922075, 2570.958028482556, 2037.6404018615594, 1496.5187212505773, 21481.33464949727, 645.7665779524606, 2960.247405455085, 4145.5460958634685, 1283.3603473470662, 1315.6625635536018, 1503.694950798406, 1013.4785711482195, 1800.3534973916314, 1747.8041402310607, 745.3827996577809, 1491.700473814181, 1563.7181547048876, 1644.6945697106933, 2016.4014393936245, 2294.059942900293, 2690.661951064109, 2253.2993030282732, 2518.260296788956, 2051.4077023412656, 1889.9879831106898], [666, 667, 668, 669, 670, 671, 672, 673, 674, 675, 676, 677, 678, 679, 680, 681, 682, 683, 684, 685, 686, 687, 688, 689, 690, 691, 692]], [3, 1669, [14698, 14735, 14771, 14803, 14837, 14868], [7965.214, 7882.224, 7881.014, 7918.29, 7886.55, 7815.606], [32576.263, 32568.048, 32694.739, 32615.339, 32466.196, 32425.059], [19.875, 17.062, 15.804, 10.007, 18.524, 25.679], [1013.201568213717, 1682.700628620986, 1140.1954766618817, 622.5287770297826, 531.6842565025578, 2223.317930397295], [668, 669, 670, 671, 672, 673]], [4, 1670, [14704, 14741, 14776, 14808, 14844, 14873], [14827.718, 14825.129, 14741.971, 14829.39, 14862.343, 14888.038], [39110.179, 39178.125, 39389.978, 39345.74, 39466.123, 39543.601], [23.406, 21.486, 20.057, 31.893, 26.51, 26.933], [1210.295783668533, 3871.2923071204573, 14166.806679865533, 3505.792475552233, 2742.4628051874683, 4644.971459380852], [668, 669, 670, 671, 672, 673]], [10, 1679, [14823, 14859, 14887, 14915, 14948], [38486.657, 38434.6, 38455.198, 38505.22, 38457.078], [69743.11, 69774.69, 69804.817, 69779.267, 69805.24], [37.128, 25.886, 22.43, 18.348, 24.617], [823.5239869236178, 976.9810571996716, 1822.139746318819, 1950.0106060592664, 1255.3515286689906], [671, 672, 673, 674, 675]], [7, 1680, [14791, 14824, 14861, 14889, 14919, 14949, 14979, 15008, 15035, 15058, 15081, 15107, 15133, 15158, 15177], [44969.944, 44964.357, 45012.545, 44932.761, 45011.902, 44999.974, 44960.554, 44973.371, 44944.491, 45066.588, 45202.911, 45035.429, 45018.501, 44932.081, 44952.436], [57374.061, 57449.355, 57470.782, 57471.814, 57541.426, 57551.211, 57519.801, 57527.437, 57487.951, 57523.126, 57483.875, 57475.327, 57465.239, 57398.507, 57465.671], [22.369, 11.266, 10.856, 18.804, 14.412, 14.344, 15.147, 25.661, 28.369, 18.766, 14.172, 21.692, 21.645, 10.727, 11.915], [7456.198329525314, 3900.6090104096183, 2860.745014108706, 3273.3723679661657, 1933.842746004029, 4095.7481962393936, 3441.014286454161, 5954.031479692492, 1959.4052757158788, 3410.7394386768124, 2010.7905325355548, 2710.933494417355, 2483.6991793138022, 26236.040825499917, 48945.50693315051], [670, 671, 672, 673, 674, 675, 676, 677, 678, 679, 680, 681, 682, 683, 684]], [3, 1681, [14802, 14836, 14867, 14896, 14928, 14957], [7308.774, 7279.938, 7213.153, 7087.742, 7024.601, 7232.416], [33346.334, 33324.8, 33280.833, 33127.03, 33134.658, 33226.76], [8.189, 15.702, 22.384, 15.274, 17.854, 28.657], [1952.7800333709342, 1230.3256937683823, 2023.7722216054435, 1773.6693654695937, 1264.357892496015, 6086.021311017812], [671, 672, 673, 674, 675, 676]], [1, 1684, [14748, 14780, 14811, 14848, 14876, 14904, 14940, 14968], [21666.288, 21692.819, 21688.07, 21675.65, 21702.917, 21811.153, 21703.03, 21625.208], [23740.024, 23651.702, 23655.416, 23559.718, 23622.633, 23661.235, 23647.91, 23679.182], [20.999, 19.613, 12.615, 19.385, 14.452, 10.035, 14.481, 20.258], [1346.2898997363523, 1627.9523110193616, 1697.4845512550535, 1858.1519082638613, 1493.1128401592755, 2174.3049379253507, 2558.5899527557744, 2584.6926932227607], [669, 670, 671, 672, 673, 674, 675, 676]], [1, 1685, [14851, 14879, 14908, 14943, 14971, 14997, 15027, 15047, 15069, 15095, 15125], [22102.228, 22322.117, 22423.991, 22398.333, 22401.863, 22346.598, 22339.484, 22308.372, 22365.437, 22356.651, 22387.765], [21833.135, 21904.28, 21761.205, 21681.89, 21614.983, 21688.263, 21838.351, 21609.402, 21583.109, 21537.459, 21524.307], [23.656, 38.493, 27.344, 13.94, 14.385, 14.337, 29.412, 22.66, 14.193, 12.691, 11.911], [10073.960507173624, 2553.7790207992366, 1029.4827443950412, 605.2161687834895, 913.8687295682455, 603.1395750251048, 3426.5903800990172, 2039.816326123397, 874.5882901122146, 827.9804748089841, 772.3717125823225], [672, 673, 674, 675, 676, 677, 678, 679, 680, 681, 682]], [5, 1686, [14853, 14881, 14910, 14945, 14973, 15000], [22597.515, 22663.978, 22681.558, 22591.055, 22571.291, 22598.02], [44153.487, 44157.084, 44092.095, 43992.535, 44073.923, 44047.947], [18.521, 14.635, 18.53, 15.629, 15.258, 27.764], [2552.037293183343, 3091.6674056252905, 1251.4698807361792, 3663.2083708991013, 1566.5784185681964, 745.2018794504237], [672, 673, 674, 675, 676, 677]], [8, 1687, [14857, 14885, 14914, 14947, 14976, 15003, 15031, 15053, 15075, 15102, 15130, 15151, 15169, 15195, 15214], [31159.908, 31292.106, 31301.046, 31344.946, 31382.791, 31426.465, 31462.888, 31421.143, 31449.285, 31426.139, 31458.217, 31442.89, 31404.916, 31435.614, 31390.753], [60166.568, 59955.61, 59909.492, 59950.72, 59922.138, 59945.12, 59966.461, 59954.801, 59966.559, 59976.335, 60015.88, 60205.148, 60306.361, 60413.273, 60606.228], [11.501, 22.584, 20.481, 18.714, 10.816, 9.101, 11.738, 14.005, 17.245, 16.242, 10.116, 13.078, 15.458, 13.275, 29.209], [125594.21927810067, 7369.814807541758, 5364.453674809577, 3566.2583732403955, 3555.1660969011937, 2821.353154605281, 3073.098313021305, 2732.5744025230206, 1350.1705204053617, 1152.637503281654, 1895.4177625485054, 1449.7197349722842, 2624.866887057846, 1050.1278121324985, 2440.86735627143], [672, 673, 674, 675, 676, 677, 678, 679, 680, 681, 682, 683, 684, 685, 686]], [6, 1689, [14842, 14871, 14900, 14933, 14961], [12377.705, 12435.774, 12429.349, 12403.64, 12382.816], [51465.434, 51280.955, 51256.499, 51081.147, 50918.06], [24.094, 11.069, 16.484, 9.845, 26.363], [787.366914127323, 1843.1850796996036, 1533.2743300447419, 1696.3456063404074, 1264.788832810528], [672, 673, 674, 675, 676]], [1, 1692, [14875, 14903, 14939, 14967, 14994], [21506.361, 21553.38, 21546.701, 21573.8, 21539.455], [23184.162, 23093.408, 22992.579, 22973.955, 23024.553], [21.669, 20.276, 14.28, 20.364, 28.333], [1465.7029717443706, 1263.3586358241948, 1021.6058958509748, 6381.510854975698, 2162.060904102714], [673, 674, 675, 676, 677]], [2, 1697, [14894, 14926, 14953, 14983, 15011, 15040, 15060, 15084], [4935.804, 4967.154, 4814.541, 4832.519, 4914.154, 4935.912, 4910.705, 4855.001], [24883.78, 25015.599, 24905.271, 24773.069, 24765.484, 24820.358, 24815.291, 24784.495], [17.282, 35.042, 34.215, 31.279, 16.177, 36.395, 32.518, 14.122], [73696.5754967835, 3580.1425605977693, 3336.0854277435756, 2981.2442174999064, 28575.202792171356, 3013.460611895307, 2483.3205376149017, 1024.6823130874288], [674, 675, 676, 677, 678, 679, 680, 681]], [3, 1701, [14986, 15016, 15042, 15062, 15087, 15112, 15139], [7926.137, 7852.644, 7863.475, 7898.008, 7932.16, 7931.078, 7938.294], [32575.637, 32519.467, 32463.262, 32400.243, 32503.457, 32498.231, 32455.972], [17.113, 12.738, 16.695, 15.403, 11.944, 12.004, 12.726], [1565.4813343384162, 16066.72479565028, 2008.914514045724, 2857.563678542928, 1547.8830494844228, 1308.2832392683038, 1018.8176720815685], [677, 678, 679, 680, 681, 682, 683]], [8, 1704, [14975, 15002, 15030, 15051, 15074, 15101, 15129, 15150, 15168, 15193, 15212], [30189.856, 30190.045, 30342.504, 30134.08, 30140.989, 30217.453, 30210.681, 30299.228, 30252.976, 30248.505, 30149.012], [59670.985, 59631.442, 59642.998, 59575.138, 59579.33, 59625.566, 59559.309, 59690.602, 59641.574, 59545.591, 59614.781], [30.094, 21.431, 24.113, 20.197, 23.662, 17.917, 17.024, 22.568, 40.631, 27.711, 16.417], [2802.334426960072, 1036.0123376148792, 10968.17906318182, 968.3579389176462, 759.1299998199951, 960.3683748567213, 957.4388799644885, 6368.4540898100895, 1413.8756365935465, 2210.399627194344, 966.6627293467919], [676, 677, 678, 679, 680, 681, 682, 683, 684, 685, 686]], [9, 1706, [15007, 15034, 15057, 15080, 15105, 15132, 15156, 15175], [44408.281, 44357.377, 44281.776, 44323.721, 44413.36, 44318.87, 44323.59, 44204.859], [65548.353, 65551.249, 65614.31, 65573.094, 65611.191, 65573.319, 65561.37, 65625.092], [16.008, 16.059, 17.705, 17.832, 28.228, 19.702, 19.491, 19.615], [682.3569121846186, 850.6392087922917, 1247.7797078593005, 1103.8580603055302, 793.4047730449853, 1379.58229877814, 1184.5900276385455, 603.7830650449123], [677, 678, 679, 680, 681, 682, 683, 684]], [1, 1719, [15121, 15145, 15165, 15189, 15209, 15232, 15260, 15279], [22051.351, 22049.609, 21972.641, 21936.62, 21925.845, 22049.638, 22047.377, 22047.623], [23027.964, 22875.557, 23009.854, 23021.745, 22806.175, 22894.369, 22906.789, 22922.387], [23.406, 27.818, 14.197, 31.433, 25.391, 25.642, 30.36, 26.12], [1775.3933620146038, 5800.99300127146, 505.8714581804804, 2495.992099309937, 11982.313767818305, 800.2686920459987, 1834.7707823787925, 3596.258463448753], [682, 683, 684, 685, 686, 687, 688, 689]], [4, 1720, [15185, 15208, 15227, 15257, 15277, 15297, 15319], [14834.118, 14726.586, 14775.145, 14760.199, 14810.305, 14634.737, 14597.294], [40158.235, 40117.616, 40195.633, 40052.614, 40086.868, 40261.211, 40236.369], [18.262, 15.456, 14.282, 19.448, 16.216, 16.624, 8.083], [1578.6753207114486, 1121.217110634952, 1716.7133956047949, 2177.9020038529484, 1729.3099487353863, 1244.4214879237077, 689.5647068825651], [685, 686, 687, 688, 689, 690, 691]], [8, 1722, [15194, 15213, 15237, 15263, 15283], [30739.848, 30777.771, 30957.203, 30961.205, 30874.042], [59371.918, 59386.323, 59405.804, 59464.598, 59415.957], [31.435, 26.241, 39.496, 14.149, 10.029], [3955.5481812929224, 711.5056699356278, 1899.7692166036443, 55978.060467174764, 47649.441889168076], [685, 686, 687, 688, 689]], [2, 1723, [15160, 15179, 15200, 15218, 15245], [4452.869, 4409.097, 4478.124, 4448.004, 4543.389], [25180.704, 25295.162, 25324.305, 25286.585, 25148.974], [35.567, 33.59, 25.158, 22.967, 37.394], [1108.5280495466916, 1279.4971021102024, 890.9986400301816, 573.7102233301814, 1553.1379043327188], [684, 685, 686, 687, 688]], [2, 1724, [15162, 15181, 15201, 15220, 15251, 15272, 15292, 15316, 15333], [5765.67, 5756.215, 5748.977, 5729.99, 5668.985, 5688.468, 5750.807, 5697.341, 5635.382], [23942.968, 23945.221, 23857.059, 23869.066, 23836.457, 23929.563, 23831.844, 23918.3, 24002.386], [18.217, 21.813, 17.712, 15.721, 14.955, 21.798, 41.239, 37.107, 26.337], [1490.8630814965697, 1065.3435032943469, 1441.7633591288345, 1718.8304150304643, 1562.5125867883942, 1182.6045427275974, 1278.9892664421795, 1481.2028515336663, 2503.569883881452], [684, 685, 686, 687, 688, 689, 690, 691, 692]], [9, 1728, [15216, 15241, 15266, 15286, 15309, 15326, 15344, 15363, 15384, 15409], [44436.709, 44392.184, 44330.54, 44346.478, 44417.57, 44518.72, 44518.378, 44516.854, 44446.306, 44497.822], [65577.751, 65534.028, 65584.37, 65572.09, 65500.103, 65504.129, 65562.402, 65514.249, 65535.654, 65409.295], [14.473, 31.549, 9.141, 15.777, 10.826, 25.058, 21.395, 30.396, 13.56, 22.769], [1269.8758576193052, 1173.7541222269367, 699.6673649624979, 771.4317700081928, 490.58444024877053, 1422.7463525272326, 1084.5090396057149, 764.725568398382, 929.0913231202089, 681.8777807908502], [686, 687, 688, 689, 690, 691, 692, 693, 694, 695]], [2, 1731, [15248, 15270, 15290, 15315, 15332, 15349, 15368, 15391, 15418], [4732.881, 4770.151, 4733.256, 4707.132, 4785.628, 4785.514, 4821.683, 4939.971, 5031.543], [24670.724, 24721.018, 24847.679, 24876.277, 24751.92, 24857.883, 24824.759, 24699.83, 24656.098], [12.816, 20.702, 20.787, 31.533, 28.319, 34.643, 33.504, 16.862, 36.826], [1433.5238119282697, 2316.948249680253, 4328.0176496784115, 5053.2023036797455, 2148.1686758527194, 2764.1255765810934, 3766.080942821672, 1097.3942922319684, 745.9126957356638], [688, 689, 690, 691, 692, 693, 694, 695, 696]], [7, 1734, [15287, 15310, 15327, 15346, 15364, 15385, 15408, 15434, 15450, 15471, 15500], [44779.294, 44799.147, 44897.796, 44867.641, 44676.167, 44609.359, 44528.211, 44554.016, 44586.099, 44607.751, 44578.293], [58499.683, 58571.886, 58665.01, 58662.663, 58620.196, 58658.212, 58628.545, 58679.655, 58747.161, 58718.198, 58734.302], [23.819, 16.064, 23.905, 14.859, 12.092, 11.669, 10.701, 19.352, 21.245, 20.166, 32.827], [672.5105541498034, 2762.5716210979476, 1760.6983694929925, 2381.302723525165, 2168.2613910724504, 2216.9564134774914, 451.6948742590207, 854.0146324983991, 2069.6052710641543, 7405.420043026582, 1657.2894986343324], [689, 690, 691, 692, 693, 694, 695, 696, 697, 698, 699]], [7, 1737, [15328, 15345, 15365, 15386, 15410], [44936.781, 44829.209, 44890.645, 44867.124, 44845.719], [57381.518, 57299.169, 57456.915, 57466.938, 57315.824], [23.633, 31.899, 10.036, 25.979, 37.575], [4760.92316596889, 834.8150947659001, 45673.591759757604, 4170.545643004037, 1762.5099468449753], [691, 692, 693, 694, 695]], [4, 1745, [15336, 15351, 15374, 15396, 15424, 15444, 15460, 15482], [14159.888, 14168.818, 14262.953, 14237.642, 14232.28, 14233.277, 14229.372, 14254.313], [40835.696, 40698.133, 40755.352, 40788.622, 40700.278, 40728.898, 40841.061, 40878.741], [24.163, 19.547, 11.473, 13.213, 30.025, 16.313, 22.503, 35.903], [1172.777842035879, 636.799131345609, 1804.7307820264557, 1599.021882382464, 1745.89381212327, 1206.2914082253367, 1291.7562380211984, 625.6281728227989], [692, 693, 694, 695, 696, 697, 698, 699]], [9, 1749, [15348, 15366, 15387, 15412, 15437, 15452], [46047.16, 46044.516, 46007.411, 46013.976, 45993.164, 45999.55], [66171.329, 66141.042, 66176.85, 66149.596, 66204.276, 66154.568], [24.96, 21.266, 31.621, 17.141, 32.985, 20.3], [764.1981801314122, 602.3183431868388, 1993.3206012726466, 823.933991478629, 2082.6928311780575, 730.1285049283906], [692, 693, 694, 695, 696, 697]], [7, 1752, [15411, 15436, 15451, 15474, 15504, 15529], [45170.437, 45211.944, 45108.472, 45193.537, 45206.603, 45199.325], [56525.265, 56659.795, 56534.074, 56486.67, 56460.687, 56424.677], [24.145, 9.394, 33.146, 24.739, 28.648, 16.013], [1254.2272871768998, 809.7746468600993, 1495.6143087918279, 981.0889361375121, 952.8780035344432, 640.5366368706411], [695, 696, 697, 698, 699, 700]], [1, 1753, [15400, 15426, 15445, 15463, 15486, 15518, 15540], [21825.933, 21767.878, 21859.471, 21670.321, 21643.231, 21769.098, 21750.278], [22447.211, 22393.979, 22335.181, 22452.035, 22251.01, 22294.834, 22256.73], [26.865, 23.852, 31.456, 21.766, 25.947, 14.068, 13.332], [786.433122115687, 604.6216200401014, 1953.2584726636771, 2340.8556523277502, 1408.6260533785637, 917.7611096634276, 576.8963829205561], [695, 696, 697, 698, 699, 700, 701]], [5, 1754, [15402, 15430, 15447, 15465, 15490, 15521, 15543, 15561, 15583, 15608, 15634, 15657, 15683, 15705, 15730, 15752, 15772], [22657.812, 22644.634, 22635.349, 22606.599, 22653.858, 22628.537, 22634.851, 22552.543, 22555.024, 22593.409, 22632.224, 22607.038, 22624.892, 22629.083, 22612.173, 22648.372, 22648.087], [44094.78, 44081.372, 44098.0, 44067.021, 44079.315, 44092.003, 44069.188, 44129.633, 44122.621, 44050.088, 44077.382, 44064.904, 44110.018, 44071.877, 44053.087, 43959.657, 44088.173], [8.445, 8.894, 9.587, 13.086, 12.385, 10.659, 10.425, 19.104, 18.642, 17.832, 9.045, 9.879, 8.995, 18.116, 23.641, 20.862, 14.518], [2884.388945420624, 2598.145188678154, 2557.6329031393525, 3915.4167588384425, 2207.3437777084578, 1876.7238407413515, 2319.5817333229643, 3720.0055077451357, 3969.4746034097293, 1885.8875087340584, 2517.8672168909575, 2461.277596882206, 1692.1459990426663, 1723.9855022608272, 2265.567340514367, 4695.839523815402, 1427.6448133020854], [695, 696, 697, 698, 699, 700, 701, 702, 703, 704, 705, 706, 707, 708, 709, 710, 711]], [8, 1766, [15448, 15467, 15493, 15523, 15545, 15564, 15587], [30114.042, 30061.425, 30152.589, 30192.146, 30137.066, 30167.441, 30137.276], [59575.059, 59583.229, 59591.715, 59633.208, 59607.262, 59633.132, 59569.708], [14.75, 25.724, 17.113, 18.886, 29.252, 13.83, 25.353], [1163.4598360981706, 1717.8656242584766, 722.6282239961306, 1609.3163283048723, 781.1103713218404, 807.6428176393111, 1095.4866182092294], [697, 698, 699, 700, 701, 702, 703]], [6, 1768, [15481, 15513, 15536, 15556, 15579], [11720.099, 11884.126, 11768.966, 11656.664, 11644.582], [51060.895, 51079.933, 51091.342, 51095.911, 50977.573], [28.446, 23.157, 23.08, 22.892, 11.928], [5313.122314389935, 1413.5588289996, 795.3138954810246, 9214.572103213197, 99772.30780636719], [699, 700, 701, 702, 703]], [2, 1774, [15477, 15509, 15534, 15554, 15574], [5396.109, 5557.216, 5525.622, 5546.041, 5504.04], [24492.58, 24367.301, 24374.28, 24368.803, 24339.143], [23.41, 19.586, 15.018, 8.86, 20.981], [561.5044518664871, 2276.155123183937, 2210.915474185545, 1560.2198895946417, 911.4151908785544], [699, 700, 701, 702, 703]], [0, 1776, [15479, 15511, 15535, 15555, 15575, 15597, 15618], [6403.655, 6368.48, 6174.184, 6130.056, 6153.763, 6106.845, 6100.88], [4317.343, 4430.56, 4453.212, 4583.442, 4679.609, 4813.817, 4930.117], [14.802, 23.457, 22.535, 35.074, 13.94, 22.691, 22.458], [752.0403016673762, 668.1633797795449, 1721.1650390512243, 929.1492864158927, 1010.3495225392255, 787.2815116041077, 533.760223230034], [699, 700, 701, 702, 703, 704, 705]], [6, 1784, [15599, 15619, 15648, 15674, 15698], [11748.594, 11930.785, 11794.071, 11910.381, 12048.43], [51249.323, 51266.894, 51221.889, 51202.07, 51285.104], [37.648, 50.047, 19.223, 36.503, 15.252], [1308.1960931823073, 2416.1023695671706, 956.4766519353796, 1397.4548901328726, 37052.16867965543], [704, 705, 706, 707, 708]], [9, 1787, [15614, 15641, 15664, 15691, 15714, 15740, 15759], [44280.806, 44254.587, 44200.185, 44165.868, 44219.088, 44238.668, 44124.579], [66307.47, 66307.941, 66225.412, 66163.479, 66236.721, 66301.515, 66346.691], [12.898, 13.507, 13.727, 21.288, 14.891, 23.206, 24.045], [1872.8180329679592, 1501.1486861518802, 1559.6433585279144, 1423.8580945873057, 1687.8303103208398, 1365.6631949165649, 706.25539379702], [704, 705, 706, 707, 708, 709, 710]], [9, 1789, [15615, 15643, 15665, 15693, 15716, 15743, 15762, 15780], [45019.495, 45109.073, 45177.986, 45176.971, 45132.765, 45104.431, 45064.653, 45072.522], [66745.559, 66770.952, 66739.959, 66669.228, 66681.584, 66621.652, 66455.037, 66484.536], [17.013, 14.856, 13.091, 15.905, 16.647, 24.636, 16.994, 19.272], [1040.8663731563918, 1101.7961174435434, 1283.47303389314, 1365.1584337517563, 1311.0815902734705, 846.7939813050706, 956.3857280473753, 661.9172532578966], [704, 705, 706, 707, 708, 709, 710, 711]], [1, 1790, [15605, 15630, 15655, 15680, 15703, 15727], [21876.207, 21789.008, 21771.4, 21769.797, 21666.96, 21581.59], [23307.534, 23222.943, 23209.675, 23231.517, 23309.014, 23438.951], [30.218, 15.256, 15.79, 21.072, 12.798, 14.374], [1133.6408109077254, 1081.2710794683294, 1097.6449885809657, 1572.2300200246082, 1759.8960965968922, 1480.6779691234728], [704, 705, 706, 707, 708, 709]], [2, 1797, [15646, 15669, 15695, 15722, 15744, 15765, 15782, 15800, 15823, 15844], [5061.023, 5010.811, 5182.638, 5281.004, 5372.654, 5367.635, 5325.975, 5406.934, 5406.928, 5430.058], [24850.265, 24843.996, 24924.068, 24903.316, 24894.553, 24850.458, 24876.066, 24918.44, 24885.873, 24885.819], [22.174, 14.451, 24.551, 27.595, 27.196, 24.006, 19.24, 23.292, 20.932, 25.246], [1387.1253114023057, 1687.8188721131953, 597.0445873331231, 923.8441346266897, 1078.244986147221, 860.5105545576441, 796.0701099579378, 795.2234817134344, 1998.6466273248927, 962.1256984468265], [706, 707, 708, 709, 710, 711, 712, 713, 714, 715]], [6, 1799, [15697, 15725, 15746, 15768, 15784], [11992.865, 12119.494, 11890.522, 11802.906, 11807.361], [51388.286, 51436.391, 51413.203, 51493.247, 51683.421], [32.656, 18.183, 23.423, 21.33, 16.72], [2927.272336163009, 1439.6252219633184, 2889.9520578827655, 1481.0288979472086, 822.6943287491869], [708, 709, 710, 711, 712]], [7, 1800, [15715, 15742, 15761, 15779, 15798, 15821, 15842, 15862, 15883, 15905], [44734.736, 44735.046, 44755.599, 44802.854, 44871.852, 44808.859, 44869.159, 44761.703, 44828.987, 44723.949], [57524.527, 57470.003, 57455.663, 57402.201, 57486.178, 57523.086, 57363.322, 57442.762, 57409.6, 57564.79], [40.84, 37.837, 28.141, 27.684, 15.421, 21.878, 44.634, 33.839, 31.541, 33.358], [1654.5169638260354, 2355.1416678087417, 6398.365416723797, 646.6316957476995, 470.4588176475981, 385.74597243427564, 1623.383598282804, 1351.806537304357, 2617.8249649596382, 1552.4331981056591], [708, 709, 710, 711, 712, 713, 714, 715, 716, 717]], [8, 1802, [15707, 15731, 15754, 15774, 15790, 15816, 15833, 15855, 15877, 15900], [30108.079, 30158.059, 30107.819, 30147.961, 30136.528, 30186.996, 30234.74, 30157.249, 30128.508, 30138.971], [59588.093, 59588.092, 59575.708, 59580.265, 59650.015, 59677.619, 59659.805, 59573.009, 59639.018, 59573.91], [16.297, 32.08, 21.649, 21.278, 14.13, 40.129, 21.796, 20.155, 19.819, 13.655], [813.1401124763865, 471.58833723711894, 639.0008997245632, 1236.9671884364436, 800.7793654037042, 2844.561234915704, 7812.493873503495, 876.8097841834873, 575.3560122138733, 865.528746679365], [708, 709, 710, 711, 712, 713, 714, 715, 716, 717]], [1, 1804, [15728, 15748, 15770, 15786, 15808, 15829, 15850, 15870], [21869.585, 21826.411, 21829.799, 21851.369, 21757.502, 21722.342, 21754.824, 21765.474], [21846.329, 21913.487, 21943.453, 21970.11, 21943.188, 21869.699, 21844.396, 21732.298], [20.801, 18.274, 17.354, 15.348, 17.075, 15.688, 16.261, 14.424], [853.9746615539515, 1759.1648907206088, 1468.154439399765, 2535.1488588960688, 1555.186526909072, 1512.821647543523, 2521.9836309629054, 1848.7064999690203], [709, 710, 711, 712, 713, 714, 715, 716]], [8, 1810, [15793, 15818, 15834, 15856, 15878, 15901, 15920, 15939, 15957, 15975, 16001, 16022, 16045, 16079, 16113, 16153, 16197, 16244, 16295], [31493.848, 31504.121, 31456.737, 31400.131, 31421.096, 31317.249, 31391.434, 31397.778, 31301.322, 31227.732, 31155.593, 31111.61, 31031.313, 31108.342, 31258.248, 31153.722, 31292.429, 31336.49, 31253.373], [60425.551, 60312.82, 60535.358, 60432.145, 60386.81, 60165.277, 60149.698, 60199.026, 60270.72, 60236.427, 60208.8, 60093.587, 59994.642, 60071.544, 60108.854, 60048.677, 60153.868, 60181.007, 60367.49], [35.851, 15.709, 23.117, 22.482, 21.441, 24.09, 22.531, 16.63, 29.64, 27.829, 31.892, 21.037, 22.622, 23.433, 16.403, 20.588, 17.576, 23.067, 24.432], [5930.570030077005, 52138.95317435245, 2644.770650682307, 6839.009931803753, 6171.220002590761, 696.9873017352425, 492.8953526720147, 1307.7760413684741, 1388.2500049977334, 789.8707155760113, 1429.8273803077307, 1799.3046132892953, 714.0498390174538, 2619.894800199397, 6663.482567121227, 9335.835446631956, 7666.964051639319, 1317.1307618026913, 6076.052953654143], [712, 713, 714, 715, 716, 717, 718, 719, 720, 721, 722, 723, 724, 725, 726, 727, 728, 729, 730]], [5, 1813, [15811, 15831, 15853, 15873, 15897], [22614.418, 22689.95, 22636.138, 22652.833, 22630.139], [43921.924, 43913.89, 44079.877, 43988.617, 44060.51], [21.809, 19.922, 15.656, 22.8, 14.806], [15570.034986563227, 9258.10881591354, 2175.8644436324, 7277.403502072702, 579.5019905808967], [713, 714, 715, 716, 717]], [9, 1815, [15822, 15843, 15863, 15884, 15906], [44939.106, 45123.879, 44936.65, 44982.849, 44984.962], [66676.479, 66635.83, 66703.13, 66708.368, 66696.645], [14.388, 26.817, 11.088, 15.775, 24.859], [1519.8971646252094, 857.9251140425333, 751.9559962056421, 1391.006344583953, 766.0352494790449], [713, 714, 715, 716, 717]], [5, 1818, [15874, 15898, 15917, 15937, 15955, 15972, 15997, 16020, 16042], [22721.963, 22705.139, 22706.979, 22699.46, 22656.402, 22670.614, 22649.673, 22702.226, 22690.89], [43639.884, 43513.804, 43519.167, 43576.506, 43443.287, 43554.567, 43531.906, 43598.692, 43617.761], [23.195, 21.595, 11.357, 16.866, 15.511, 18.749, 19.804, 33.616, 22.403], [859.2348854291979, 2049.5237513343113, 503.90408230233, 1530.8734777841412, 12874.784365060721, 3066.5339210620928, 1999.6675885816342, 2330.6888564925152, 4914.108486746244], [716, 717, 718, 719, 720, 721, 722, 723, 724]], [6, 1821, [15868, 15893, 15913, 15931, 15950], [11893.056, 11894.667, 11807.237, 11947.178, 11931.674], [50307.844, 50286.473, 50059.655, 49935.381, 50060.493], [12.022, 14.072, 15.495, 12.462, 3.444], [1861.6438645945789, 1915.2369128223654, 1869.3745480038647, 1696.8649383572495, 291.0075081672355], [716, 717, 718, 719, 720]], [5, 1825, [15896, 15916, 15936, 15954, 15971], [22311.062, 22274.865, 22381.458, 22350.492, 22272.1], [42845.379, 42697.657, 42774.054, 42900.323, 42883.851], [37.639, 16.591, 33.626, 30.65, 28.023], [2500.712112674617, 584.2051850292917, 3539.02718947133, 6339.395613899385, 11195.769192984166], [717, 718, 719, 720, 721]], [9, 1830, [15946, 15964, 15982, 16007, 16027, 16052], [45045.544, 45009.052, 45032.834, 44994.511, 45154.219, 45185.766], [66711.071, 66725.851, 66604.93, 66707.42, 66763.712, 66774.281], [25.188, 20.126, 24.179, 15.569, 20.0, 25.649], [1056.753478423218, 930.8798143344211, 1587.5929871301453, 793.420281000409, 706.4105395580841, 1171.1960065120325], [719, 720, 721, 722, 723, 724]], [1, 1831, [15953, 15970, 15995, 16015, 16040, 16072], [21640.85, 21645.805, 21598.356, 21604.216, 21604.082, 21660.157], [21763.887, 21821.335, 21820.292, 21910.899, 21802.8, 21941.421], [22.521, 14.582, 16.331, 27.158, 20.833, 23.689], [683.7308430512251, 1395.0790150568341, 1324.6255684610253, 2580.0881768087547, 881.3460214252977, 11453.660684471783], [720, 721, 722, 723, 724, 725]], [8, 1832, [15956, 15974, 16000, 16021, 16044, 16077], [30156.59, 30111.85, 30137.959, 30125.716, 30168.281, 30173.237], [59602.159, 59624.618, 59588.039, 59622.848, 59590.291, 59590.423], [15.552, 14.043, 14.314, 35.931, 30.681, 32.143], [1172.2132955817801, 778.89732192441, 978.6011755550403, 3387.873062765972, 691.0762045760919, 884.7645169877843], [720, 721, 722, 723, 724, 725]], [2, 1833, [15948, 15966, 15988, 16010, 16032], [5324.504, 5387.49, 5257.863, 5419.188, 5418.812], [24940.245, 24973.78, 25075.523, 24949.878, 24952.122], [32.88, 25.846, 20.75, 20.72, 19.597], [3888.626570283141, 875.9167892610529, 2218.0576317249474, 1070.253585422477, 735.836592504257], [720, 721, 722, 723, 724]], [4, 1838, [16013, 16037, 16065, 16098, 16135, 16180, 16226, 16271], [14428.48, 14591.043, 14574.926, 14532.459, 14541.253, 14680.476, 14584.544, 14609.511], [40344.726, 40264.435, 40314.33, 40269.66, 40364.294, 40203.423, 40234.829, 40191.472], [25.611, 20.019, 9.271, 13.123, 16.239, 27.347, 33.329, 19.857], [3085.5186821664656, 994.28361463019, 2998.9968159888112, 4855.967817733015, 1512.1144054048034, 1949.6274436690808, 6447.464412804064, 15897.708680323785], [723, 724, 725, 726, 727, 728, 729, 730]], [5, 1845, [16073, 16105, 16141, 16186, 16231, 16279, 16337, 16384, 16435], [21697.569, 21896.704, 22012.256, 22038.318, 21828.744, 21931.777, 21831.925, 21878.899, 22024.47], [42948.784, 43082.44, 43039.843, 43023.998, 43101.875, 43103.773, 43286.782, 43215.712, 43068.001], [28.6, 15.847, 19.081, 19.626, 15.098, 13.603, 19.483, 20.383, 14.032], [3394.9790471077513, 27442.21690631573, 29107.419738187924, 18923.751066338824, 6609.619880603084, 45601.770619419294, 3338.7061318533724, 13905.125200681385, 81150.27931751142], [725, 726, 727, 728, 729, 730, 731, 732, 733]], [5, 1846, [16074, 16107, 16144, 16190, 16236, 16283, 16341, 16389, 16441, 16491, 16539, 16589, 16637, 16676, 16725, 16775, 16827, 16872, 16909, 16953, 16994, 17042, 17080], [22270.327, 22265.322, 22257.557, 22280.869, 22266.517, 22271.963, 22300.363, 22264.069, 22244.472, 22284.259, 22291.36, 22247.051, 22233.533, 22245.858, 22247.96, 22291.194, 22279.912, 22310.843, 22263.753, 22308.379, 22309.76, 22302.931, 22330.416], [42851.289, 42835.164, 42741.623, 42753.551, 42738.833, 42747.133, 42727.443, 42763.092, 42749.38, 42750.972, 42735.728, 42717.096, 42740.943, 42712.938, 42735.785, 42710.022, 42641.136, 42673.905, 42662.614, 42684.064, 42670.055, 42625.143, 42631.18], [25.162, 16.799, 7.699, 9.924, 11.294, 11.026, 9.156, 8.706, 9.326, 9.132, 9.217, 8.172, 8.473, 10.3, 12.958, 14.264, 17.468, 10.754, 18.357, 16.532, 14.408, 17.555, 18.956], [7845.761521964914, 6329.918631970103, 5402.112129722411, 4212.853036385884, 5517.667243414241, 4254.735123741525, 7265.2142198154, 5355.1942859101055, 5553.157918699933, 6434.955283075324, 5135.379924660536, 4997.400589339072, 6455.658001978471, 5058.333468997183, 6414.931478747538, 8183.459262334217, 3796.311856090365, 5612.500510724868, 4058.4191743952438, 5509.530498197928, 4646.586504448574, 2406.6792416583103, 5857.825165425289], [725, 726, 727, 728, 729, 730, 731, 732, 733, 734, 735, 736, 737, 738, 739, 740, 741, 742, 743, 744, 745, 746, 747]], [2, 1848, [16055, 16086, 16122, 16164, 16209, 16253, 16309, 16360, 16415, 16463], [4601.209, 4710.686, 4717.912, 4701.48, 4827.106, 4856.418, 4852.696, 5004.753, 5045.812, 5031.41], [26068.977, 26032.415, 26121.069, 26069.173, 26181.327, 26172.847, 26013.905, 26057.869, 25992.337, 25944.601], [16.773, 11.633, 17.1, 16.653, 13.393, 24.857, 32.078, 33.45, 31.183, 25.854], [1843.461913112819, 11200.564514756834, 3512.1551095242207, 4459.6168574138865, 3492.8933449420847, 3766.081184214712, 6482.05077510551, 2380.0709341461397, 3370.5258879820553, 3320.62339312683], [725, 726, 727, 728, 729, 730, 731, 732, 733, 734]], [2, 1850, [16059, 16089, 16128, 16168, 16212], [5586.761, 5630.117, 5595.076, 5420.248, 5398.001], [24131.348, 24308.224, 24335.336, 24198.281, 24174.027], [16.373, 16.823, 17.901, 18.01, 14.424], [23040.1354339636, 3385.4008139379785, 7840.448158605477, 1768.4466864478195, 2083.4649015976665], [725, 726, 727, 728, 729]], [2, 1852, [16088, 16127, 16166, 16211, 16255, 16310, 16363], [5244.185, 5369.682, 5259.263, 5270.045, 5275.733, 5233.176, 5358.649], [24844.38, 24906.58, 24907.033, 24988.729, 25020.031, 24955.616, 24888.44], [32.549, 33.8, 31.402, 13.728, 16.514, 19.057, 22.646], [3944.5634848262935, 1800.7359380941325, 2832.692430026706, 3234.0707111150136, 6829.534224068709, 3274.8938721149734, 1081.560774355404], [726, 727, 728, 729, 730, 731, 732]], [1, 1857, [16102, 16139, 16183, 16229, 16276, 16334, 16381], [21798.366, 21754.767, 21508.927, 21552.567, 21498.951, 21544.291, 21539.367], [21711.806, 21723.461, 21696.012, 21733.013, 21743.693, 21758.576, 21804.807], [30.508, 47.024, 26.875, 19.176, 17.994, 15.74, 27.561], [6537.773260405278, 1875.212969890113, 1434.0716064019205, 2766.263324503689, 2708.1778627820145, 596.4296241200134, 2821.363898811601], [726, 727, 728, 729, 730, 731, 732]], [5, 1858, [16103, 16140, 16184, 16230, 16278], [21652.751, 21650.052, 21633.521, 21595.661, 21822.486], [41631.483, 41545.964, 41523.546, 41419.557, 41424.364], [22.795, 25.34, 18.903, 20.872, 27.709], [4979.629330147212, 1323.810714323058, 4330.047416208205, 8266.77521260952, 5036.339052295297], [726, 727, 728, 729, 730]], [8, 1861, [16111, 16151, 16195, 16240, 16292, 16345, 16396, 16446], [30129.772, 30098.771, 29990.914, 29978.26, 30011.249, 30043.69, 30070.845, 30200.241], [58642.283, 58576.384, 58511.963, 58463.086, 58358.85, 58396.945, 58394.201, 58341.415], [26.442, 18.113, 20.04, 11.671, 14.184, 17.68, 23.447, 39.328], [1438.8198865534875, 8606.671178733393, 6039.069547731993, 4013.1134539903746, 7920.385143957588, 7810.154867787591, 2973.799855336313, 3272.4273579653855], [726, 727, 728, 729, 730, 731, 732, 733]], [4, 1868, [16133, 16176, 16222, 16268, 16325, 16376, 16428, 16476, 16527, 16575, 16625, 16667, 16714, 16764, 16816, 16860, 16900, 16944, 16986, 17032, 17073, 17107, 17148, 17182, 17220, 17247, 17285], [14060.282, 14060.247, 14006.49, 14122.146, 14000.212, 14036.94, 14130.209, 14154.715, 14143.976, 14128.651, 14214.473, 14078.677, 14106.154, 14036.05, 14054.195, 14104.633, 14012.893, 14008.829, 14035.784, 14007.888, 14071.492, 14038.564, 14071.423, 14061.397, 14072.991, 14031.627, 14068.858], [39398.635, 39496.445, 39496.827, 39424.712, 39496.151, 39547.68, 39627.945, 39742.76, 39679.518, 39602.77, 39637.155, 39644.675, 39671.696, 39560.783, 39681.119, 39587.801, 39691.074, 39604.257, 39602.488, 39645.451, 39608.193, 39621.312, 39630.613, 39602.174, 39640.584, 39634.695, 39620.003], [31.084, 27.296, 23.113, 29.502, 16.795, 15.479, 18.928, 16.366, 20.689, 20.366, 9.348, 25.699, 23.654, 15.92, 21.104, 22.047, 14.334, 19.002, 14.927, 27.428, 25.935, 19.329, 21.418, 18.332, 21.562, 19.622, 21.078], [1784.3888087516361, 4853.190116123164, 734.5701997116048, 7521.253834701687, 822.3125303169758, 1523.8814393278685, 2300.4237995291383, 15130.908402223531, 10034.077652906228, 1164.8534044487076, 60034.68548940463, 1742.9357004603335, 3467.077943300797, 767.0129307518857, 2652.7948785809067, 2688.7472110199524, 1236.6157169047804, 4396.949210320227, 1395.1129930113937, 764.5660667555355, 1444.8254473283293, 1523.498442121349, 821.0710343379037, 1129.9080795157956, 796.1159572898167, 1476.4962522807516, 594.1632507697892], [727, 728, 729, 730, 731, 732, 733, 734, 735, 736, 737, 738, 739, 740, 741, 742, 743, 744, 745, 746, 747, 748, 749, 750, 751, 752, 753]], [4, 1875, [16177, 16224, 16269, 16328, 16377, 16429, 16478], [14426.911, 14340.737, 14400.255, 14531.904, 14500.938, 14397.985, 14333.554], [41490.88, 41370.142, 41254.853, 41315.988, 41216.138, 41103.674, 41172.14], [23.63, 18.535, 18.17, 13.619, 17.777, 22.007, 21.331], [3951.3967495716397, 1671.8741758881374, 6152.472129457922, 988.2483569988035, 1659.6289735551463, 7255.211657656705, 1139.9830803503262], [728, 729, 730, 731, 732, 733, 734]], [1, 1876, [16185, 16232, 16277, 16335, 16382, 16434, 16485, 16532], [21763.605, 21796.801, 21771.99, 21629.386, 21695.795, 21743.511, 21682.719, 21610.99], [23697.076, 23767.816, 23557.11, 23565.367, 23455.724, 23484.074, 23501.604, 23558.934], [24.687, 14.178, 8.121, 17.822, 26.513, 12.669, 18.672, 14.373], [2949.3484938000993, 1953.846467237947, 92996.12771351502, 2000.8462036127792, 5144.695634119832, 29725.280612952483, 3890.0618786748905, 1451.8938158265626], [728, 729, 730, 731, 732, 733, 734, 735]], [1, 1877, [16187, 16233, 16280, 16339, 16386, 16437, 16489, 16536], [21957.121, 21896.898, 21896.187, 21930.784, 22027.004, 22094.593, 22016.749, 21936.839], [23046.56, 23044.606, 23120.889, 23040.288, 23083.398, 23106.779, 23048.976, 23061.932], [27.095, 9.286, 13.301, 9.393, 26.688, 17.736, 18.532, 25.138], [1255.4698389487858, 3009.6320538737987, 3224.1260397306337, 4002.2722917634687, 1626.6881709317381, 2813.330432404953, 2132.347776191984, 749.3102551899026], [728, 729, 730, 731, 732, 733, 734, 735]], [1, 1878, [16188, 16234, 16281, 16338, 16385, 16436, 16488, 16535, 16586], [22024.656, 22134.974, 22079.313, 22039.706, 22060.547, 22039.761, 22025.889, 22007.817, 21936.05], [22413.761, 22450.889, 22355.202, 22396.99, 22313.61, 22299.028, 22301.935, 22306.306, 22270.813], [19.284, 21.824, 18.218, 20.832, 14.463, 12.943, 9.411, 16.508, 46.913], [1072.2914622992205, 3963.848956686699, 3129.480482494877, 3696.7780627914412, 2663.231453872469, 2811.511102197514, 2431.6070240490717, 1778.6690106647882, 2117.8494062173104], [728, 729, 730, 731, 732, 733, 734, 735, 736]], [0, 1879, [16215, 16257, 16314, 16366, 16419, 16466], [5934.92, 5826.115, 5930.118, 5918.02, 5944.92, 5850.63], [4845.765, 4727.372, 4714.503, 4655.53, 4719.966, 4745.895], [13.104, 17.815, 19.836, 21.703, 28.029, 40.334], [383.53510418416755, 1496.4511518576533, 1036.4853580932133, 1023.0905708117158, 5401.747356982183, 3736.4569204253153], [729, 730, 731, 732, 733, 734]], [3, 1881, [16261, 16317, 16369, 16422, 16472], [7781.772, 7802.165, 7720.615, 7854.443, 7793.4], [31645.151, 31709.388, 31799.035, 31871.634, 32055.235], [21.343, 16.53, 19.052, 14.047, 19.408], [9963.138552935448, 2652.141265782314, 4035.3237467742347, 2366.6037412093906, 3302.3463364294967], [730, 731, 732, 733, 734]], [6, 1882, [16267, 16323, 16374, 16426, 16474], [12074.478, 12173.435, 12092.84, 12141.915, 12160.144], [51470.273, 51562.199, 51651.831, 51609.693, 51609.789], [28.513, 30.326, 20.549, 20.678, 20.316], [18646.564447474862, 3868.684085228352, 1297.5088763693407, 1438.1576151781098, 2214.890033911311], [730, 731, 732, 733, 734]], [4, 1883, [16223, 16270, 16327, 16378, 16430, 16479, 16529, 16577, 16627, 16669], [14549.19, 14586.603, 14520.884, 14564.611, 14504.394, 14480.943, 14536.824, 14619.917, 14565.329, 14533.113], [40276.196, 40215.157, 40326.673, 40373.986, 40458.857, 40455.097, 40434.84, 40345.278, 40449.002, 40673.121], [17.441, 27.449, 8.934, 10.797, 25.416, 20.72, 17.451, 25.6, 45.112, 23.691], [19620.179304435173, 5829.857783883246, 4210.004397024617, 2131.6719004308975, 4387.657564878474, 4364.102449716752, 2194.2064437424688, 4460.0909359287425, 2644.56320602484, 1603.8854729240359], [729, 730, 731, 732, 733, 734, 735, 736, 737, 738]], [5, 1884, [16282, 16336, 16383, 16438, 16486], [21904.136, 21876.242, 21909.179, 22008.51, 21940.986], [41493.337, 41513.215, 41578.884, 41665.448, 41649.566], [15.159, 20.085, 17.773, 13.943, 14.357], [38244.01854931, 4544.433752848887, 21647.525565136602, 62762.694470660776, 13595.833932783204], [730, 731, 732, 733, 734]], [1, 1885, [16284, 16342, 16388, 16439, 16493, 16537, 16587, 16635, 16675, 16723], [22346.599, 22327.611, 22316.762, 22231.102, 22315.121, 22251.392, 22158.168, 22154.268, 22071.278, 22020.648], [23394.974, 23438.993, 23482.95, 23435.427, 23473.575, 23599.581, 23662.257, 23706.815, 23851.761, 23768.047], [16.256, 17.267, 16.796, 10.118, 19.436, 16.461, 21.839, 23.004, 10.388, 32.734], [1974.1505224787002, 2763.888821007642, 1787.3915598226044, 50331.113057507086, 6970.821249262262, 10495.015865589521, 5359.028866401606, 5214.855856056764, 1025.0175492976575, 925.0665782055264], [730, 731, 732, 733, 734, 735, 736, 737, 738, 739]], [7, 1889, [16301, 16354, 16404, 16453, 16504], [44369.233, 44335.715, 44311.457, 44432.06, 44300.529], [56907.905, 56892.718, 57016.889, 57088.629, 56949.505], [27.802, 35.648, 26.476, 31.799, 28.829], [3866.6258339295596, 6869.471548398431, 5418.615406221766, 5364.1853230699135, 6709.377612165817], [730, 731, 732, 733, 734]], [7, 1890, [16248, 16302, 16355, 16407, 16455, 16507], [44782.014, 44738.876, 44611.073, 44516.072, 44532.841, 44610.963], [57480.158, 57459.001, 57462.757, 57472.582, 57458.495, 57450.698], [22.276, 30.045, 17.681, 10.464, 16.244, 21.5], [13418.689444777117, 4902.306320715551, 11060.211215801719, 2014.8099619550096, 8090.892575656826, 8735.011350399882], [729, 730, 731, 732, 733, 734]], [2, 1896, [16311, 16364, 16418, 16465, 16515], [5422.316, 5501.076, 5577.057, 5673.187, 5664.349], [23647.345, 23830.735, 23861.211, 23879.414, 23914.01], [30.068, 18.823, 27.01, 11.516, 18.985], [4302.442457586165, 27949.826711013688, 8143.050214889935, 2173.721298086372, 6184.864859158991], [731, 732, 733, 734, 735]], [3, 1898, [16368, 16420, 16468, 16519, 16567, 16617, 16662, 16708, 16756], [6958.824, 6957.96, 6924.994, 6954.166, 6927.913, 6956.74, 6897.6, 6920.933, 6941.121], [32724.245, 32621.853, 32535.839, 32598.715, 32781.666, 32596.684, 32486.587, 32566.296, 32439.332], [20.747, 17.687, 18.508, 24.937, 20.707, 18.062, 18.562, 24.547, 24.49], [2198.05533491371, 16028.1765431066, 6758.2576786029285, 4828.235762802587, 3081.1488999347466, 8992.367554739627, 4116.573855958526, 2825.666034728874, 5506.919270380136], [732, 733, 734, 735, 736, 737, 738, 739, 740]], [3, 1899, [16421, 16470, 16520, 16568, 16618], [7317.307, 7547.249, 7540.873, 7683.477, 7697.526], [31356.292, 31275.155, 31275.189, 31389.932, 31495.885], [19.237, 10.79, 11.322, 14.472, 24.194], [9997.41774692229, 2135.435083659767, 1493.9882292218856, 1707.5797036450156, 2998.4042454530936], [733, 734, 735, 736, 737]], [5, 1903, [16340, 16387, 16440, 16490, 16538], [22066.787, 22064.526, 22141.28, 22014.192, 22050.02], [41685.713, 41695.941, 41731.059, 41723.883, 41731.325], [33.646, 26.601, 29.855, 19.389, 21.849], [5943.841590550947, 9574.772917598557, 3858.125162067129, 12581.854224880859, 15572.446417789124], [731, 732, 733, 734, 735]], [8, 1905, [16347, 16399, 16447, 16497, 16547, 16599], [31379.361, 31440.789, 31446.287, 31474.863, 31413.437, 31436.556], [60046.846, 60071.091, 60067.775, 60099.565, 60029.014, 60052.277], [31.274, 17.7, 13.087, 11.301, 15.038, 17.683], [4979.461616816897, 1466.0016643723657, 1232.935478662164, 1690.2960664390598, 1427.886069511468, 1019.231823086175], [731, 732, 733, 734, 735, 736]], [10, 1908, [16402, 16452, 16501, 16552, 16603, 16648, 16689, 16738, 16787, 16842], [38345.606, 38372.587, 38496.653, 38584.117, 38571.957, 38623.28, 38686.87, 38672.638, 38705.865, 38923.533], [70522.499, 70417.201, 70427.682, 70561.203, 70715.657, 70784.025, 70758.885, 70748.174, 70722.479, 70803.71], [27.954, 18.955, 32.059, 18.549, 19.354, 19.177, 25.838, 17.23, 17.431, 21.52], [1252.2414184032723, 1758.7939578494256, 2417.4246457334643, 827.2728182828132, 3440.934616835788, 1246.5463423522026, 1471.214863980409, 1269.9620434272304, 770.0452405720473, 1012.8448788451042], [732, 733, 734, 735, 736, 737, 738, 739, 740, 741]], [9, 1909, [16406, 16454, 16505, 16555, 16606, 16650, 16690, 16742, 16792], [44436.683, 44333.898, 44322.508, 44285.846, 44311.72, 44362.804, 44308.533, 44429.329, 44436.803], [65529.672, 65638.8, 65622.6, 65633.036, 65629.569, 65652.73, 65583.993, 65522.967, 65538.049], [20.17, 15.564, 14.003, 13.957, 13.127, 18.7, 18.354, 39.577, 27.931], [1397.8825879426952, 1459.8667540874467, 1029.5279051449968, 1670.9275456186535, 908.8683065558438, 1429.136762787208, 1269.3004275557105, 1772.390337511477, 958.6385275467765], [732, 733, 734, 735, 736, 737, 738, 739, 740]], [7, 1911, [16508, 16558, 16608, 16653, 16693], [44846.366, 44800.429, 44782.416, 44774.203, 44687.796], [57947.445, 58043.838, 58195.896, 58290.522, 58062.952], [26.414, 17.692, 28.569, 24.309, 8.232], [4443.889876425673, 4387.193072118656, 2592.408701420454, 6182.17336065707, 103414.4921397291], [734, 735, 736, 737, 738]], [8, 1924, [16545, 16595, 16642, 16681, 16730, 16780, 16833, 16875, 16914, 16957, 17000, 17044], [29993.095, 30020.288, 30077.534, 30026.047, 30145.884, 30022.097, 30092.617, 30061.322, 30003.766, 30026.63, 30020.266, 29970.001], [58660.775, 58619.683, 58822.995, 58953.942, 58919.069, 58938.197, 58823.538, 59046.969, 58995.811, 58967.261, 59078.163, 58884.969], [25.345, 22.464, 25.343, 18.121, 27.543, 15.812, 23.334, 16.747, 20.049, 18.583, 22.52, 21.51], [4934.979776745786, 6685.454828677254, 1239.0948843613112, 1293.941897804648, 1240.365975201806, 2034.028444136533, 3555.95370742489, 1741.1658992049465, 3116.1825254490136, 1382.156175592051, 4203.797212136321, 3153.6749838505903], [735, 736, 737, 738, 739, 740, 741, 742, 743, 744, 745, 746]], [7, 1927, [16605, 16649, 16692, 16741, 16790, 16844, 16882], [44385.453, 44343.84, 44371.874, 44438.752, 44451.478, 44373.765, 44363.119], [56882.762, 57025.841, 57046.767, 57251.195, 57337.249, 57187.822, 57114.235], [22.641, 30.109, 12.991, 19.449, 13.685, 22.872, 22.984], [10305.501414340208, 4472.406805704534, 3134.4325690413248, 5113.50574871945, 6737.0449710764215, 3012.471048465875, 4860.762356403074], [736, 737, 738, 739, 740, 741, 742]], [2, 1930, [16565, 16616, 16660, 16706, 16755], [5306.663, 5258.382, 5351.637, 5431.511, 5466.685], [24791.85, 24760.664, 24729.286, 24722.62, 24713.356], [9.039, 10.18, 19.648, 22.374, 18.665], [172934.91118232912, 66867.44159175186, 13972.848262508633, 2600.3709555184673, 4461.8698739778265], [736, 737, 738, 739, 740]], [1, 1934, [16672, 16720, 16769, 16822, 16869], [21554.036, 21584.471, 21569.096, 21552.548, 21556.925], [22984.897, 22979.087, 22957.545, 22853.13, 22781.043], [24.916, 9.51, 19.146, 16.654, 19.897], [863.5845922284192, 1465.9268281367833, 1551.0526670724848, 1780.5130516736463, 1203.40740348657], [738, 739, 740, 741, 742]], [8, 1936, [16683, 16734, 16783, 16836, 16878, 16918, 16960, 17004, 17048, 17085, 17124, 17162], [31196.18, 30963.948, 31205.404, 31336.956, 31309.159, 31300.548, 31332.741, 31281.298, 31233.395, 31190.583, 31266.822, 31293.721], [59801.659, 59771.336, 59710.327, 59883.725, 59841.551, 59809.726, 59825.511, 59823.155, 59770.566, 59812.228, 59793.686, 59802.397], [34.36, 22.488, 15.273, 9.759, 11.128, 16.004, 11.759, 11.125, 10.446, 16.272, 12.238, 11.393], [7597.475014422948, 18324.11673179237, 1730.2007602460722, 3518.9869625828, 3369.1391895081356, 2665.8385422417664, 2605.419239382138, 2008.9205893160806, 1694.1865956332988, 5079.395407939303, 1654.266194700661, 1660.3517863635727], [738, 739, 740, 741, 742, 743, 744, 745, 746, 747, 748, 749]], [2, 1938, [16614, 16658, 16702, 16751, 16801, 16850, 16889], [5012.407, 4988.163, 5046.795, 5035.086, 5001.328, 5011.749, 5006.514], [23816.244, 23942.11, 23788.231, 23962.52, 24204.701, 24047.77, 24040.184], [26.133, 23.393, 21.261, 15.872, 25.926, 16.853, 15.992], [3644.8620445692272, 9190.132154487786, 4801.357991586338, 5378.429793097843, 3639.344889303787, 1280.108755358712, 2346.333485492563], [737, 738, 739, 740, 741, 742, 743]], [3, 1947, [16709, 16758, 16811, 16855, 16896, 16938, 16982, 17028], [7694.766, 7670.659, 7619.044, 7752.501, 7703.333, 7721.555, 7607.942, 7610.406], [31876.502, 31796.597, 31793.345, 31823.099, 31712.074, 31766.795, 31694.072, 31663.31], [8.648, 19.88, 12.911, 18.25, 13.313, 17.978, 20.596, 16.908], [114314.64143210516, 4205.513906945292, 66860.95870603668, 9917.497922031129, 4670.8015251435145, 13436.741831145559, 1929.3464230044592, 2422.949490374389], [739, 740, 741, 742, 743, 744, 745, 746]], [6, 1949, [16814, 16858, 16898, 16942, 16984], [12046.045, 11974.055, 11796.258, 11861.751, 11942.69], [51682.948, 51658.566, 51517.8, 51570.428, 51575.33], [16.967, 17.276, 16.843, 12.102, 11.267], [1555.6956072766734, 1457.7687221923209, 7303.7397457497045, 2357.57363206347, 5202.772922779422], [741, 742, 743, 744, 745]], [4, 1952, [16717, 16765, 16818, 16863, 16902, 16946], [14618.591, 14626.433, 14701.139, 14808.033, 14689.494, 14876.126], [40398.328, 40461.307, 40426.753, 40377.552, 40253.614, 40274.011], [21.233, 19.167, 11.273, 16.033, 31.536, 29.569], [2760.831832598115, 7408.549637694308, 28278.993257580638, 11646.368139663035, 2657.1981972843523, 4869.974266817631], [739, 740, 741, 742, 743, 744]], [1, 1954, [16820, 16868, 16905, 16950, 16992, 17037, 17076, 17113, 17152, 17187, 17225, 17252, 17289, 17327, 17357, 17386, 17423, 17447, 17482, 17517, 17545, 17571, 17597, 17624, 17652], [21578.163, 21636.613, 21629.714, 21650.522, 21658.179, 21629.532, 21646.296, 21649.714, 21620.308, 21637.687, 21613.396, 21622.691, 21606.944, 21635.08, 21589.502, 21606.781, 21611.51, 21516.627, 21536.397, 21565.727, 21549.645, 21654.871, 21575.756, 21587.549, 21604.354], [21914.929, 21780.267, 21822.038, 21777.266, 21784.0, 21792.867, 21742.345, 21785.123, 21811.84, 21780.721, 21810.453, 21792.014, 21811.452, 21823.546, 21810.939, 21847.582, 21807.27, 21928.933, 21885.941, 21952.701, 21870.165, 21820.989, 21920.598, 21878.673, 22034.899], [25.158, 8.921, 13.84, 16.716, 15.221, 10.397, 12.462, 9.191, 12.774, 13.013, 13.8, 11.985, 12.571, 9.271, 10.862, 9.595, 10.2, 23.271, 16.535, 21.402, 20.622, 26.317, 21.755, 22.266, 11.75], [7208.285757239632, 2693.3601225456546, 4625.1250516914615, 2231.722366676848, 1716.1113276988929, 3737.7874716430265, 3759.144491262384, 1797.626384741745, 2701.010839231779, 2630.585093065041, 2691.3201952292343, 3030.2481701537804, 3115.649652207511, 2838.430908568293, 3266.324093632233, 3640.982375184373, 3246.5185148574856, 1025.9494569231724, 965.9776809920567, 1311.1076305343827, 779.5987026220372, 1449.3578888777415, 2152.245682573081, 847.7927742340516, 706.8165030081366], [741, 742, 743, 744, 745, 746, 747, 748, 749, 750, 751, 752, 753, 754, 755, 756, 757, 758, 759, 760, 761, 762, 763, 764, 765]], [8, 1958, [16733, 16782, 16835, 16877, 16916, 16958, 17002, 17046, 17083, 17123, 17161, 17195], [30666.067, 30693.921, 30502.366, 30510.792, 30506.325, 30438.045, 30486.311, 30469.737, 30422.326, 30345.897, 30419.802, 30438.355], [59829.87, 59834.812, 59726.129, 59665.913, 59679.84, 59598.526, 59682.939, 59679.64, 59633.212, 59573.892, 59592.798, 59511.692], [20.657, 16.091, 25.472, 22.917, 12.506, 16.989, 16.757, 16.564, 20.413, 16.605, 22.754, 26.952], [2081.7320636185295, 1174.2807414434, 4284.112324255886, 3145.7311692033254, 5225.568315370858, 9704.10139046767, 2596.233384160259, 6462.2889673220925, 2495.5543329837806, 964.9736863514847, 1134.2766729511627, 1927.3275861069471], [739, 740, 741, 742, 743, 744, 745, 746, 747, 748, 749, 750]], [8, 1959, [16731, 16781, 16834, 16876, 16917, 16959, 17003, 17047, 17084], [30278.342, 30213.883, 30363.317, 30461.842, 30528.198, 30522.817, 30558.989, 30624.071, 30569.487], [58501.035, 58437.693, 58395.405, 58447.753, 58523.814, 58515.172, 58549.182, 58568.637, 58617.251], [23.814, 26.319, 22.468, 13.77, 10.703, 22.912, 11.716, 17.623, 33.444], [3082.1146758390382, 4813.359048601403, 4206.766468969217, 2932.5365595927215, 2151.3089315262155, 7463.94034442786, 1392.8677972272758, 1127.6412483543459, 3846.351439059633], [739, 740, 741, 742, 743, 744, 745, 746, 747]], [2, 1968, [16799, 16849, 16888, 16929, 16974, 17019, 17060, 17097], [4935.95, 4746.963, 4751.151, 4649.589, 4753.727, 4728.608, 4707.831, 4891.629], [24595.898, 24720.726, 24832.475, 24867.719, 24826.428, 24918.954, 24856.931, 24812.193], [29.828, 27.656, 20.464, 27.74, 17.317, 23.78, 9.949, 21.681], [3400.0145744038023, 953.3539708449564, 989.9066788773456, 836.2490112947254, 826.8073519910113, 8367.699483703422, 949.8096960004692, 3367.3078192244657], [741, 742, 743, 744, 745, 746, 747, 748]], [2, 1970, [16803, 16851, 16891, 16933, 16977, 17023, 17062, 17098, 17139, 17174, 17213, 17241], [5085.36, 5139.978, 5201.96, 5171.53, 5257.023, 5104.108, 5148.755, 5148.356, 5184.243, 5128.332, 5322.189, 5310.378], [23703.428, 23721.475, 23544.31, 23591.933, 23521.69, 23534.327, 23501.474, 23713.785, 23727.692, 23611.297, 23513.13, 23740.411], [21.58, 15.125, 21.837, 28.964, 14.36, 21.748, 11.391, 29.655, 31.758, 27.17, 19.113, 25.504], [6444.04372052697, 25986.38845534677, 3496.298967529752, 3954.359974356087, 2009.9136658261934, 3720.5746656204565, 1407.2923506160992, 4578.154309597981, 1936.6110333126721, 2881.8601267152158, 1963.524165455648, 8184.858256747746], [741, 742, 743, 744, 745, 746, 747, 748, 749, 750, 751, 752]], [2, 1972, [16806, 16853, 16894, 16936, 16978, 17024], [5222.814, 5407.221, 5378.279, 5292.078, 5310.306, 5133.628], [24458.956, 24377.413, 24450.929, 24500.967, 24550.402, 24696.238], [20.424, 16.919, 22.963, 12.379, 18.69, 26.431], [27722.747350542388, 2779.806104500896, 1863.0394545346412, 3316.8472820282777, 3397.881750281887, 1597.6830976834472], [741, 742, 743, 744, 745, 746]], [2, 1988, [17021, 17061, 17100, 17141, 17175, 17209], [4958.333, 4986.027, 5156.356, 5187.464, 5089.103, 5132.287], [23969.978, 23936.55, 23971.704, 23770.492, 23956.247, 24073.116], [25.927, 18.224, 25.421, 25.362, 16.503, 14.482], [623.6691739393549, 1312.4046535105542, 880.8827930572742, 2134.928810926702, 1360.1004086982146, 1642.999329409223], [746, 747, 748, 749, 750, 751]], [6, 1991, [16985, 17031, 17072, 17105, 17147, 17180, 17219, 17246, 17283, 17317], [11997.734, 12078.066, 12065.251, 12107.406, 12063.249, 12158.783, 12062.302, 12156.168, 12251.816, 12139.506], [51448.001, 51546.466, 51585.975, 51635.762, 51528.583, 51469.532, 51472.479, 51523.837, 51542.173, 51495.354], [21.878, 21.486, 11.754, 8.899, 20.217, 24.631, 14.011, 15.738, 20.194, 25.923], [7116.924795236975, 1816.4986752681473, 3231.0484674171153, 1263.0617153824553, 4476.64802859132, 5045.555275022698, 8995.723107020116, 4361.646988779841, 2980.937634111641, 7654.731997451765], [745, 746, 747, 748, 749, 750, 751, 752, 753, 754]], [4, 1992, [16947, 16990, 17035, 17074, 17110, 17149], [14875.78, 14836.558, 14666.724, 14681.137, 14812.383, 14857.477], [40277.812, 40435.993, 40406.64, 40402.126, 40471.182, 40506.085], [22.605, 23.348, 24.963, 22.883, 18.772, 22.389], [7326.602579887028, 4633.204454771068, 7323.618920932895, 6607.539034726886, 7634.183812654079, 6925.669714208538], [744, 745, 746, 747, 748, 749]], [5, 1994, [17078, 17114, 17153, 17189, 17227, 17255, 17291], [22311.016, 22255.42, 22282.4, 22216.804, 22295.074, 22369.722, 22186.864], [42694.933, 42686.938, 42589.323, 42646.075, 42654.919, 42633.355, 42705.919], [26.169, 19.539, 15.816, 13.193, 20.082, 28.67, 32.415], [14086.898023350392, 4757.774943133603, 3442.4565890860363, 2087.3061114609823, 3818.4706268166724, 2616.693388661673, 5236.76963162236], [747, 748, 749, 750, 751, 752, 753]], [7, 1996, [17169, 17205, 17235, 17269, 17303, 17339], [44769.007, 44531.736, 44475.525, 44449.648, 44505.408, 44642.436], [57445.165, 57430.015, 57462.495, 57470.692, 57470.586, 57440.508], [22.976, 29.639, 30.446, 18.404, 27.776, 25.523], [12753.085367450833, 774.7315883957873, 1418.3125830182532, 631.593393594268, 690.1805954641604, 9123.756427114802], [749, 750, 751, 752, 753, 754]], [2, 1997, [17143, 17178, 17212, 17240, 17277, 17313, 17344], [5239.963, 5264.793, 5233.824, 5171.351, 5178.324, 5231.973, 5239.41], [25698.83, 25894.22, 25933.198, 26015.524, 25925.729, 25836.277, 25884.616], [23.791, 31.102, 29.513, 26.237, 32.832, 16.157, 28.614], [6517.484493610874, 3826.503258801623, 8025.887345549146, 2549.006345572553, 3908.793695842938, 7477.759480794378, 7054.907594390217], [749, 750, 751, 752, 753, 754, 755]], [4, 2001, [17184, 17221, 17248, 17286, 17322, 17355, 17383, 17417], [14604.183, 14550.806, 14574.675, 14539.479, 14506.416, 14610.652, 14552.242, 14526.096], [40524.449, 40400.015, 40415.085, 40332.915, 40375.923, 40351.749, 40376.316, 40364.884], [11.745, 12.709, 20.103, 13.733, 21.096, 21.379, 19.397, 2.97], [1326.9057080050063, 1845.2081335909636, 1827.0502621385306, 877.2752810369283, 748.674324318496, 759.2160922872004, 756.2311326097416, 390.30302690790484], [750, 751, 752, 753, 754, 755, 756, 757]], [8, 2005, [17231, 17260, 17295, 17332, 17363, 17393, 17426], [30002.707, 30002.01, 30068.806, 30056.359, 30035.695, 30062.601, 29941.783], [58276.805, 58275.092, 58261.651, 58284.687, 58295.631, 58273.981, 58328.905], [20.374, 15.621, 12.897, 25.697, 10.512, 27.435, 20.511], [1406.6254249233975, 1011.4772102920394, 1385.5065982702006, 1175.8619630165333, 749.1154872193257, 2105.019052394941, 437.05170615594756], [751, 752, 753, 754, 755, 756, 757]], [3, 2009, [17215, 17244, 17281, 17316, 17349, 17379], [7784.927, 7624.89, 7551.179, 7467.402, 7432.704, 7515.529], [31610.031, 31616.885, 31557.866, 31582.232, 31699.545, 31520.465], [16.084, 30.48, 21.79, 21.097, 28.856, 23.139], [1007.0272454307573, 2329.453432032499, 2442.2270529440325, 1123.8940615413626, 1340.5824262673275, 641.0841508191686], [751, 752, 753, 754, 755, 756]], [6, 2018, [17284, 17318, 17351, 17381, 17414, 17444, 17475, 17509, 17541, 17567, 17591, 17618, 17645], [12341.339, 12344.352, 12318.243, 12181.642, 12128.318, 12218.063, 12161.236, 12132.739, 12291.716, 12257.965, 12170.82, 12200.391, 12345.741], [51290.063, 51375.249, 51467.736, 51589.108, 51677.53, 51574.529, 51568.217, 51623.506, 51495.949, 51573.317, 51539.295, 51611.82, 51442.856], [26.038, 23.707, 30.998, 18.181, 23.909, 19.098, 18.691, 14.098, 21.763, 20.911, 21.357, 17.73, 42.538], [10156.807821696235, 4018.3839968738835, 2730.8280981760863, 3550.2030750732943, 2276.13714999621, 1014.4670204220478, 2987.1899072203737, 2058.820704909107, 992.7806994532519, 1146.1585223174675, 1372.589928106809, 1454.691507328006, 1908.5334417876954], [753, 754, 755, 756, 757, 758, 759, 760, 761, 762, 763, 764, 765]], [2, 2022, [17346, 17377, 17408, 17439, 17466, 17506], [5267.152, 5363.915, 5314.179, 5394.091, 5426.14, 5253.423], [25781.604, 25647.504, 25549.03, 25627.672, 25567.742, 25467.283], [17.296, 30.305, 26.337, 21.517, 10.281, 32.195], [20568.823049592833, 1252.275509743626, 3677.840503191631, 1195.7057112364168, 764.1339929651167, 1939.557177086662], [755, 756, 757, 758, 759, 760]], [2, 2023, [17314, 17347, 17376, 17409, 17438, 17465, 17505, 17534, 17564, 17586, 17613, 17642, 17669, 17698, 17725, 17745, 17771, 17793, 17817, 17839, 17861, 17883, 17904, 17927, 17945, 17969, 17990, 18004, 18030, 18046, 18066, 18084, 18097, 18114, 18135, 18161, 18183, 18210, 18232], [5422.452, 5392.824, 5439.394, 5502.458, 5411.318, 5412.387, 5381.017, 5391.739, 5282.059, 5332.55, 5402.078, 5451.317, 5602.43, 5594.887, 5436.6, 5477.289, 5470.892, 5444.921, 5488.637, 5472.756, 5448.673, 5489.293, 5463.375, 5450.998, 5433.931, 5437.977, 5458.522, 5477.26, 5409.014, 5460.716, 5488.098, 5469.834, 5492.291, 5474.275, 5337.834, 5445.622, 5453.266, 5467.699, 5452.354], [23662.74, 23582.077, 23680.333, 23563.744, 23597.736, 23700.201, 23648.817, 23597.614, 23650.885, 23596.436, 23574.858, 23725.326, 23680.594, 23704.185, 23804.805, 23784.164, 23783.294, 23832.043, 23805.037, 23785.358, 23871.588, 23836.255, 23800.817, 23782.418, 23790.823, 23791.23, 23751.201, 23790.438, 23783.336, 23804.01, 23806.114, 23782.5, 23825.232, 23818.719, 23827.732, 23802.643, 23801.578, 23766.402, 23793.215], [16.142, 15.401, 14.582, 18.431, 16.651, 19.906, 13.186, 11.797, 14.657, 19.351, 9.359, 30.343, 14.99, 11.881, 19.675, 10.536, 16.864, 10.512, 17.482, 14.425, 20.458, 11.632, 10.207, 11.883, 16.917, 14.441, 15.67, 16.422, 17.699, 11.05, 17.361, 19.795, 11.807, 20.346, 21.315, 13.91, 25.756, 19.199, 19.376], [9997.735252316132, 2196.3504601046793, 2259.0858797628957, 1432.7642301945261, 1606.4052184500113, 5775.998212312656, 2768.3910202757925, 1787.8970803002467, 2269.2245047275615, 2518.995996815706, 952.5645275376362, 3110.132547345514, 1711.0686325640918, 1186.4396228872947, 2554.169202215798, 1410.8751704455908, 1404.0402626143768, 810.0965282204843, 1265.1439530842802, 1313.9751124912586, 4141.404306414463, 1172.8718244657443, 1995.5172417032377, 2184.485941939588, 1691.7027648020544, 1247.5046441514219, 1828.0081439383766, 1400.393909919613, 2421.0530374363057, 1402.7330951910662, 1905.6720624735995, 1259.6143238029222, 1222.8979535048784, 739.0919083322599, 717.3512446290546, 1041.427937002587, 769.7383485588391, 1209.5737061865716, 822.1620525541202], [754, 755, 756, 757, 758, 759, 760, 761, 762, 763, 764, 765, 766, 767, 768, 769, 770, 771, 772, 773, 774, 775, 776, 777, 778, 779, 780, 781, 782, 783, 784, 785, 786, 787, 788, 789, 790, 791, 792]], [4, 2024, [17319, 17352, 17382, 17416, 17445, 17477, 17511], [14317.784, 14118.263, 14065.453, 14095.054, 14070.508, 14063.552, 14071.488], [39399.199, 39543.17, 39645.573, 39571.248, 39581.652, 39617.831, 39576.14], [28.788, 14.876, 15.28, 18.039, 20.05, 26.246, 20.577], [10461.912281702798, 18955.9323585785, 1202.0406370786502, 1085.140470562484, 1096.7776605016727, 1762.523012512865, 1054.788828657061], [754, 755, 756, 757, 758, 759, 760]], [5, 2025, [17358, 17388, 17424, 17449, 17486, 17518], [22217.219, 22231.578, 22244.053, 22267.805, 22196.989, 22389.676], [42805.31, 42737.327, 42643.875, 42670.347, 42708.498, 42771.815], [27.732, 26.022, 23.418, 12.661, 25.354, 23.807], [2457.242217999501, 1204.9269543958646, 5445.607583563034, 54379.14404844233, 4683.246981050867, 8800.789349168776], [755, 756, 757, 758, 759, 760]], [5, 2037, [17448, 17483, 17520, 17547, 17573, 17598, 17625, 17653, 17679, 17707], [22057.474, 22056.987, 22215.683, 22256.374, 22350.616, 22240.533, 22242.162, 22290.438, 22281.95, 22234.995], [41652.589, 41625.692, 41733.386, 41710.238, 41806.794, 41667.253, 41880.683, 41810.8, 41637.126, 41697.713], [13.88, 15.33, 29.51, 20.294, 21.786, 8.107, 18.593, 11.05, 10.658, 40.079], [1335.622074800989, 1625.3493126158514, 1402.7677190710522, 999.7330205005242, 1524.840250443648, 571.9502746531847, 1384.3692902976595, 1113.7123161763534, 1011.0108306569084, 2082.303377477514], [758, 759, 760, 761, 762, 763, 764, 765, 766, 767]], [7, 2040, [17459, 17499, 17531, 17559, 17582, 17608], [45288.116, 45293.703, 45363.345, 45248.448, 45404.104, 45434.742], [57630.577, 57664.802, 57656.981, 57733.653, 57746.314, 57753.804], [23.328, 21.596, 14.437, 28.276, 20.486, 20.923], [1281.3151766026551, 1622.6083980684966, 1153.4442072804186, 3161.8103944753757, 1208.3721106886874, 1338.3469368316473], [758, 759, 760, 761, 762, 763]], [4, 2044, [17478, 17512, 17542, 17570, 17593, 17620, 17647, 17675], [14630.764, 14564.919, 14597.089, 14678.402, 14531.473, 14650.249, 14430.598, 14604.79], [40315.395, 40355.826, 40285.821, 40245.754, 40336.911, 40296.315, 40365.763, 40247.06], [21.846, 16.468, 17.141, 38.824, 34.383, 32.578, 11.075, 2.326], [1241.2442113703632, 579.600641535155, 721.1022179760619, 2563.668096806537, 937.3025857546347, 2369.5958673373993, 35292.26582048464, 547.0134480483537], [759, 760, 761, 762, 763, 764, 765, 766]], [5, 2045, [17484, 17521, 17548, 17572, 17599, 17626, 17654, 17680, 17708, 17735, 17759, 17779, 17803, 17828, 17850, 17870, 17894, 17914, 17937, 17961, 17981, 17997, 18018, 18039], [22184.71, 22286.788, 22285.986, 22245.464, 22258.297, 22221.732, 22264.576, 22244.479, 22248.46, 22183.722, 22203.815, 22223.61, 22103.566, 22280.744, 22141.476, 22107.777, 22136.156, 22081.702, 21992.676, 22000.212, 22039.242, 22070.483, 22142.884, 21998.603], [42728.613, 42762.694, 42667.1, 42763.897, 42716.779, 42687.512, 42700.624, 42671.837, 42650.997, 42570.176, 42650.33, 42660.639, 42733.217, 42702.361, 42724.139, 42633.97, 42637.785, 42772.188, 42795.727, 42799.892, 42749.715, 42787.292, 42713.535, 42686.914], [25.143, 24.266, 19.591, 19.233, 13.667, 17.147, 9.368, 17.873, 21.315, 15.056, 16.711, 20.001, 25.801, 40.524, 8.206, 17.609, 22.098, 23.603, 15.146, 16.891, 19.119, 21.573, 34.656, 13.239], [4110.095275220956, 7221.878876722968, 5275.228312771555, 9781.451463818212, 20454.225861944495, 10199.661143577752, 66969.10108870071, 9657.70361578957, 5167.243059929544, 5580.562777999992, 6366.256252775596, 4781.489005867031, 3341.920941662497, 2449.4109583799955, 80631.6468895276, 2869.417880060466, 4280.254415483438, 1549.1480846406325, 1920.8606886157013, 1450.020252205205, 1635.6082579060694, 8853.353000208504, 2734.424244920359, 102842.14439886184], [759, 760, 761, 762, 763, 764, 765, 766, 767, 768, 769, 770, 771, 772, 773, 774, 775, 776, 777, 778, 779, 780, 781, 782]], [8, 2049, [17525, 17552, 17577, 17603, 17630, 17658, 17686, 17713, 17739, 17762], [31358.997, 31417.33, 31467.231, 31360.55, 31343.47, 31345.838, 31343.029, 31410.615, 31410.058, 31325.638], [60333.742, 60344.568, 60375.192, 60289.645, 60280.371, 60350.142, 60267.103, 60334.931, 60364.532, 60311.631], [47.02, 29.227, 39.793, 19.731, 30.054, 38.525, 3.115, 22.722, 26.26, 28.878], [1777.6657070162357, 4637.485350039528, 1478.6067906019848, 504.92136918526063, 1293.265886294562, 875.5546525757028, 346.5137651195191, 445.73285115318845, 2196.264840557502, 929.8088241710371], [760, 761, 762, 763, 764, 765, 766, 767, 768, 769]], [4, 2052, [17569, 17592, 17619, 17648, 17676, 17702, 17731, 17752], [14396.393, 14515.145, 14477.716, 14534.228, 14556.775, 14542.31, 14577.322, 14449.081], [41124.813, 41074.364, 40930.84, 41084.258, 41137.566, 41108.706, 41106.2, 41109.799], [21.357, 28.925, 15.255, 20.917, 18.492, 23.422, 21.53, 15.514], [3879.395539627923, 2423.3831355552143, 1167.5331194278974, 1220.849356871564, 1131.3019149418767, 1185.5820225415403, 648.6743317269713, 560.6337572223398], [762, 763, 764, 765, 766, 767, 768, 769]], [9, 2053, [17581, 17607, 17637, 17666, 17692], [45366.295, 45344.494, 45394.321, 45448.334, 45578.567], [66242.1, 66256.722, 66267.358, 66233.907, 66243.331], [29.289, 20.965, 13.115, 12.54, 16.27], [1764.4142216957628, 1672.801565026487, 769.6089299997461, 939.3422061845173, 1518.6360740221123], [762, 763, 764, 765, 766]], [3, 2055, [17565, 17588, 17616, 17643, 17672], [7650.619, 7624.222, 7575.925, 7556.218, 7557.853], [31347.133, 31361.664, 31429.184, 31421.432, 31465.869], [17.142, 33.688, 22.024, 21.051, 28.578], [1261.5057450386923, 1188.2319632108938, 1053.8995957764746, 960.792989583347, 721.6179671750101], [762, 763, 764, 765, 766]], [5, 2056, [17600, 17628, 17655, 17682, 17709, 17736, 17760, 17780, 17804, 17829, 17852, 17871], [22633.054, 22626.339, 22655.368, 22722.197, 22733.136, 22679.328, 22690.262, 22638.957, 22507.833, 22493.682, 22507.444, 22467.151], [43396.894, 43372.555, 43431.097, 43594.375, 43639.147, 43659.752, 43592.989, 43533.598, 43328.036, 43371.926, 43356.37, 43371.352], [15.38, 11.574, 15.399, 13.218, 8.582, 15.121, 9.114, 23.031, 21.444, 30.033, 34.01, 17.6], [1189.7904362157426, 1740.6872754433894, 1848.4177152647137, 1366.5853858035225, 2226.0322995354663, 2042.658480338395, 1442.7878301625935, 2646.96967646131, 20430.89565393097, 1337.2043938671338, 3226.8820107057954, 14908.811726443997], [763, 764, 765, 766, 767, 768, 769, 770, 771, 772, 773, 774]], [7, 2068, [17690, 17718, 17742, 17767, 17787], [44905.908, 44990.9, 45040.762, 45063.587, 44905.293], [56250.885, 56219.33, 56188.578, 56267.092, 56271.696], [18.384, 11.341, 13.608, 20.404, 3.631], [2249.917737689392, 2354.3164909741527, 2457.230934398355, 2918.9464838694944, 269.8070086057642], [766, 767, 768, 769, 770]], [2, 2070, [17696, 17722, 17744, 17769, 17792], [5085.831, 5175.336, 5111.587, 5117.344, 5138.112], [25300.441, 25172.278, 25243.58, 25246.348, 25164.894], [25.146, 37.715, 15.518, 38.398, 42.467], [7248.989725544159, 1110.6102853372302, 587.045522348816, 2569.3866598740096, 2540.3318696294064], [767, 768, 769, 770, 771]], [2, 2071, [17723, 17746, 17772, 17794, 17818, 17840, 17860], [5331.748, 5385.472, 5394.593, 5391.324, 5320.038, 5412.279, 5384.649], [24085.207, 24299.356, 24315.575, 24367.73, 24269.296, 24355.011, 24349.804], [25.3, 14.183, 14.522, 14.204, 23.321, 19.239, 14.817], [3972.8184555969992, 1686.0128549019482, 1667.8659918834792, 1223.3572822789238, 5502.778928135392, 978.4473241664905, 2223.6859783238315], [768, 769, 770, 771, 772, 773, 774]], [7, 2072, [17766, 17786, 17810, 17833, 17857, 17878, 17901, 17924, 17943, 17965, 17987, 18002, 18025, 18043, 18063, 18080, 18091], [44473.993, 44488.374, 44529.173, 44520.631, 44518.825, 44522.292, 44402.071, 44509.525, 44483.342, 44485.804, 44570.922, 44580.087, 44676.27, 44491.539, 44574.482, 44508.472, 44472.245], [57530.096, 57487.692, 57515.846, 57530.52, 57532.279, 57501.929, 57545.171, 57526.776, 57529.511, 57563.631, 57554.758, 57544.269, 57530.687, 57549.905, 57548.213, 57544.352, 57594.798], [15.55, 19.681, 17.688, 16.428, 25.778, 22.531, 15.341, 22.035, 13.819, 23.979, 23.621, 22.062, 38.323, 49.579, 24.927, 25.936, 19.915], [1540.236189218271, 1319.1535834217934, 2681.907557504204, 1371.1800796900525, 2574.218031386379, 1541.3906321411948, 979.9933632828765, 1041.4951521704932, 1210.1082925322557, 1016.1504867299124, 1826.144043341729, 1333.73801323703, 4458.967955876057, 1431.2615248248449, 1407.3211151498156, 877.3132775997221, 940.6593126308809], [769, 770, 771, 772, 773, 774, 775, 776, 777, 778, 779, 780, 781, 782, 783, 784, 785]], [1, 2073, [17757, 17778, 17802, 17826, 17849, 17869, 17893, 17913, 17936, 17960, 17978], [21515.424, 21523.692, 21583.115, 21549.713, 21598.07, 21536.118, 21549.773, 21556.967, 21574.399, 21552.089, 21515.758], [23570.513, 23537.261, 23546.879, 23525.898, 23469.547, 23540.293, 23575.364, 23529.986, 23570.473, 23591.293, 23620.99], [22.304, 27.385, 16.425, 21.8, 24.039, 16.621, 27.119, 27.183, 16.372, 15.358, 16.841], [1374.337166827916, 1919.5085051663748, 1328.496422228168, 2777.741526964531, 1377.6426811313881, 793.7501951818698, 1745.1089479631937, 1715.9010482703588, 995.0317673389976, 538.6003012549816, 704.0063227562762], [769, 770, 771, 772, 773, 774, 775, 776, 777, 778, 779]], [1, 2079, [17801, 17827, 17848, 17868, 17892], [21538.764, 21559.306, 21541.036, 21568.526, 21588.191], [22390.446, 22441.774, 22429.635, 22429.432, 22368.004], [16.216, 17.821, 17.348, 10.199, 27.359], [1001.587404242796, 740.2374743126545, 1076.1175125653103, 743.5438403912409, 920.6559432859076], [771, 772, 773, 774, 775]], [6, 2082, [17822, 17843, 17865, 17887, 17906, 17933], [11476.187, 11553.394, 11743.566, 11736.563, 11588.006, 11545.373], [51286.501, 51307.112, 51337.313, 51361.447, 51193.593, 51112.516], [23.573, 33.015, 15.529, 23.813, 10.506, 26.113], [604.0422480297327, 1178.7832901162649, 2240.9756958336247, 2890.6455367041403, 2474.1875359960272, 1101.2915284571038], [772, 773, 774, 775, 776, 777]], [8, 2085, [17875, 17899, 17919, 17940, 17964], [31241.765, 31273.023, 31348.529, 31298.582, 31227.799], [59983.903, 59967.317, 60007.656, 60100.34, 59965.933], [19.449, 12.761, 13.896, 21.308, 11.61], [1043.3001597592965, 2307.71064748106, 2078.4686748855115, 1974.6172709980667, 1692.4277587859076], [774, 775, 776, 777, 778]], [1, 2091, [17959, 17979, 17996, 18017, 18038], [21593.307, 21578.386, 21648.156, 21674.879, 21647.23], [22266.681, 22373.205, 22330.139, 22348.595, 22384.515], [31.409, 33.941, 28.151, 29.276, 25.561], [2782.8381387678883, 2005.8173972810366, 1825.7565969775962, 1036.908112283725, 928.3208981504463], [778, 779, 780, 781, 782]], [7, 2092, [17926, 17944, 17966, 17988, 18003, 18026, 18044], [45456.843, 45395.732, 45480.792, 45420.515, 45427.594, 45405.189, 45420.747], [58346.577, 58244.489, 58149.622, 58020.069, 57993.279, 57990.375, 57999.837], [30.591, 25.103, 14.307, 20.456, 12.685, 18.407, 15.936], [4226.403929071721, 4985.3559387731475, 1164.600644995541, 500.12393008822585, 933.5950686290519, 937.3602080581989, 534.8492556396212], [776, 777, 778, 779, 780, 781, 782]], [3, 2095, [17970, 17991, 18007, 18032, 18049, 18067, 18085, 18100, 18116, 18140], [6970.167, 6983.648, 7003.01, 6903.344, 6906.163, 6872.503, 6912.571, 6903.418, 6909.147, 6911.722], [32473.464, 32426.454, 32418.377, 32368.202, 32544.251, 32489.963, 32459.045, 32482.907, 32450.276, 32549.398], [30.206, 24.479, 26.486, 25.61, 19.995, 16.385, 16.694, 10.661, 12.68, 30.925], [7494.615345129754, 1019.1634068058704, 891.4795820317697, 1295.078326764794, 2206.168509396212, 3416.440355806319, 1969.8269860032024, 1975.1277378292705, 3536.4391179978447, 2485.219116109779], [779, 780, 781, 782, 783, 784, 785, 786, 787, 788]], [3, 2096, [17992, 18008, 18033, 18050, 18068], [7566.92, 7481.062, 7424.863, 7522.391, 7482.859], [31494.544, 31562.717, 31468.239, 31626.323, 31499.607], [37.229, 9.892, 25.218, 18.899, 25.266], [2031.0498079458212, 397.41991260204804, 1576.8304304265637, 1061.5946833974717, 2712.058483756337], [780, 781, 782, 783, 784]], [7, 2102, [18081, 18092, 18111, 18130, 18158, 18179], [45408.562, 45354.661, 45403.163, 45298.446, 45386.005, 45498.621], [58090.025, 58016.022, 57969.632, 58017.565, 58133.01, 58074.714], [28.333, 37.333, 12.157, 33.487, 25.676, 24.021], [4512.326065367294, 1795.8615121430507, 1092.8983298127482, 2100.5795179753636, 3822.3688946826996, 5114.051722217778], [784, 785, 786, 787, 788, 789]], [6, 2103, [18051, 18070, 18086, 18101, 18118], [12139.894, 12263.458, 12113.078, 12046.47, 11955.244], [50409.65, 50544.687, 50529.726, 50596.934, 50441.446], [21.919, 22.745, 16.603, 16.112, 18.252], [880.3270890807029, 706.7336544131235, 1390.060936281028, 1459.5451435704838, 1969.5414409294883], [783, 784, 785, 786, 787]], [6, 2113, [18119, 18143, 18166, 18188, 18216, 18238, 18260], [12315.013, 12277.253, 12331.839, 12357.885, 12380.334, 12426.781, 12428.716], [51472.519, 51435.469, 51514.626, 51485.971, 51447.933, 51404.739, 51452.142], [10.683, 8.772, 10.284, 22.803, 24.708, 18.334, 31.529], [1793.6759941551336, 2629.5073339194882, 1355.0044812134674, 1595.8839646827735, 1578.3289623221751, 577.2744964846341, 1677.784081444389], [787, 788, 789, 790, 791, 792, 793]], [5, 2114, [18105, 18121, 18148, 18168, 18191], [22029.298, 22052.458, 22191.008, 22248.99, 22214.672], [42807.667, 42765.788, 42806.386, 42603.659, 42676.583], [29.991, 33.94, 30.986, 21.644, 15.521], [3345.1723901852365, 1813.6948500054903, 2466.505652614604, 7996.048954226251, 15356.248556684252], [786, 787, 788, 789, 790]], [10, 2118, [18154, 18175, 18199, 18224, 18251, 18275, 18292, 18316, 18334], [38446.066, 38570.563, 38508.527, 38509.046, 38560.596, 38529.05, 38519.574, 38495.02, 38535.601], [69668.367, 69756.29, 69733.63, 69654.655, 69679.362, 69637.702, 69716.568, 69697.029, 69733.868], [32.629, 29.239, 37.768, 25.766, 34.758, 26.267, 25.036, 34.996, 27.023], [1441.5079465559033, 1025.9322096287144, 1450.7231949545173, 671.5300865432621, 929.2906266919422, 1294.971417824925, 679.8351358431362, 1061.7495518996152, 752.6421901708477], [788, 789, 790, 791, 792, 793, 794, 795, 796]], [8, 2119, [18171, 18194, 18222, 18248, 18271, 18291], [31371.069, 31461.776, 31473.406, 31551.878, 31493.055, 31495.102], [60571.5, 60412.302, 60446.981, 60539.466, 60465.947, 60399.581], [25.011, 35.897, 35.387, 31.608, 18.846, 25.772], [7967.7484136455405, 2365.4920333813934, 2851.9482903619532, 1035.784702525653, 21653.985498263475, 801.2625122516283], [789, 790, 791, 792, 793, 794]], [7, 2120, [18178, 18202, 18228, 18254, 18278, 18295, 18319], [45492.626, 45364.727, 45408.43, 45443.62, 45461.763, 45375.053, 45387.631], [57966.135, 57938.162, 58022.105, 58090.653, 58040.165, 58003.603, 57979.074], [23.709, 26.039, 25.948, 32.721, 26.518, 17.664, 28.371], [9946.406560697713, 881.7567525611761, 3974.1639765715963, 1693.4677538487874, 1489.0767966612775, 846.8592677925817, 580.2424260192804], [789, 790, 791, 792, 793, 794, 795]], [0, 2125, [18211, 18231, 18256, 18282, 18299, 18321, 18336], [5514.132, 5450.179, 5398.036, 5481.12, 5431.93, 5436.01, 5402.671], [3908.222, 3887.764, 4033.295, 4128.045, 4117.968, 4064.899, 3953.637], [16.887, 17.935, 32.958, 21.735, 31.529, 38.883, 18.816], [627.151179032958, 854.6427240887056, 725.1660158116669, 2746.434262391029, 2167.501418336062, 725.0556980053565, 696.8554396888422], [791, 792, 793, 794, 795, 796, 797]], [3, 2127, [18214, 18234, 18258, 18285, 18300, 18322, 18338, 18349, 18365, 18386, 18403, 18418, 18432, 18456], [6972.808, 6959.948, 6979.299, 6949.9, 7040.882, 7047.882, 7220.377, 7395.885, 7261.692, 7409.774, 7307.73, 7397.804, 7519.558, 7604.299], [32789.258, 32958.902, 33084.268, 33081.559, 33208.321, 33207.892, 33151.29, 33017.604, 33121.059, 33004.713, 33003.563, 33077.569, 33199.382, 33220.95], [11.687, 6.919, 10.867, 18.872, 12.939, 21.451, 15.481, 23.678, 40.693, 23.742, 21.344, 16.187, 19.823, 27.088], [2249.7262536247085, 1985.7631220250894, 1710.609455283564, 1201.9945737310677, 2172.7896751554813, 1811.6257833749435, 1928.3586925550271, 876.2546726685933, 1567.4885157159922, 1995.6311871475834, 1296.1134752599412, 756.8753570624514, 678.3057043450502, 748.816129292912], [791, 792, 793, 794, 795, 796, 797, 798, 799, 800, 801, 802, 803, 804]], [1, 2129, [18220, 18244, 18265, 18289, 18309], [22459.695, 22433.899, 22423.332, 22485.994, 22509.607], [22769.059, 22776.677, 22764.787, 22716.716, 22745.246], [24.4, 10.954, 11.353, 17.688, 19.524], [2308.8804565787323, 1161.654042708828, 1461.3762021012326, 1962.8749749939743, 1584.6233932138643], [791, 792, 793, 794, 795]], [1, 2141, [18354, 18372, 18389, 18409, 18422, 18439, 18462, 18483, 18504, 18529, 18543, 18563], [22471.021, 22341.789, 22420.355, 22427.883, 22429.192, 22502.314, 22444.769, 22495.635, 22515.552, 22451.366, 22445.515, 22504.014], [22942.821, 22883.472, 22996.352, 23053.444, 23034.78, 23046.853, 23055.244, 23117.793, 23093.063, 22997.202, 23062.421, 23031.942], [17.577, 37.612, 35.747, 20.531, 28.324, 17.689, 18.326, 22.968, 21.232, 32.422, 19.881, 39.258], [895.8439746194342, 2345.630074002306, 779.389935929117, 1200.0727469879128, 1749.7785282106831, 2644.0226630255993, 2048.229681072427, 1402.0731993017425, 1017.7260313282543, 1543.2402296381313, 1091.0818018177679, 1639.2857894653914], [798, 799, 800, 801, 802, 803, 804, 805, 806, 807, 808, 809]], [5, 2144, [18388, 18408, 18421, 18438, 18461, 18482, 18503, 18528, 18542, 18562, 18571, 18579], [22152.002, 22260.05, 22231.234, 22266.521, 22325.685, 22329.239, 22305.216, 22315.151, 22291.403, 22314.326, 22299.391, 22357.434], [42791.004, 42692.222, 42638.8, 42765.613, 42797.818, 42821.519, 42818.672, 42829.616, 42817.35, 42835.639, 42845.437, 43019.799], [36.977, 21.995, 17.972, 14.312, 8.982, 7.929, 11.51, 9.325, 13.682, 12.504, 17.035, 29.015], [2395.295027344822, 1009.877785631081, 2704.826344117293, 1753.5123946826945, 3242.4366253166827, 4408.661516896465, 5724.302091055611, 3567.4251058324858, 2992.0505088886116, 3814.357482495412, 5405.7664540203305, 9433.130579629349], [800, 801, 802, 803, 804, 805, 806, 807, 808, 809, 810, 811]], [5, 2145, [18391, 18410, 18423, 18440, 18463, 18484, 18506], [22639.957, 22538.776, 22690.222, 22690.343, 22608.495, 22512.08, 22534.012], [43262.877, 43301.95, 43475.515, 43544.164, 43390.818, 43361.976, 43305.36], [39.304, 18.072, 20.453, 13.451, 21.137, 27.876, 22.44], [1071.4739351442956, 2558.4956897370475, 1513.3777532880044, 2130.8295359416757, 3399.3099004024057, 2596.6987425389834, 4167.333186134833], [800, 801, 802, 803, 804, 805, 806]], [4, 2148, [18419, 18435, 18458, 18477, 18499, 18524, 18538], [15068.055, 14943.873, 14977.973, 14999.854, 15045.079, 15020.536, 14986.331], [41719.188, 41731.684, 41731.977, 41757.922, 41719.957, 41752.257, 41749.417], [26.812, 14.565, 12.207, 13.927, 15.559, 16.065, 11.167], [1904.1970309733426, 1474.5178589484908, 1587.0634937385153, 1585.738900500426, 1134.7107910179018, 1590.5317671836788, 1036.5877010648803], [802, 803, 804, 805, 806, 807, 808]], [5, 2149, [18420, 18437, 18459, 18480, 18502, 18527, 18541], [21818.03, 21652.191, 21514.172, 21442.753, 21466.091, 21487.708, 21364.49], [41691.281, 41705.722, 41673.468, 41654.215, 41621.112, 41551.99, 41624.814], [28.619, 17.355, 14.249, 20.865, 18.46, 9.656, 11.921], [1702.0323747651119, 1347.7418842139996, 2312.8710539937374, 1379.0465125115395, 1528.8844708283136, 959.3829079922409, 1202.993805819098], [802, 803, 804, 805, 806, 807, 808]], [7, 2159, [18588, 18597, 18610, 18627, 18641, 18656, 18675], [45151.053, 45003.924, 45057.224, 45042.15, 45026.026, 44907.59, 44779.954], [57139.088, 57225.165, 57230.94, 57310.618, 57272.512, 57375.742, 57424.747], [26.576, 36.565, 25.54, 25.912, 19.321, 24.403, 20.15], [2374.5625265829854, 4374.090219178164, 438.0178709587232, 831.7835317668824, 655.8184886988498, 743.339682923542, 1324.1383261781234], [811, 812, 813, 814, 815, 816, 817]], [5, 2160, [18593, 18605, 18617, 18633, 18646, 18665, 18687, 18708, 18724, 18744, 18757, 18775, 18792, 18809, 18823, 18840, 18855, 18868, 18884, 18895, 18910, 18924, 18934, 18946, 18957, 18965], [22223.585, 22251.024, 22252.203, 22244.834, 22245.655, 22200.688, 22210.054, 22254.846, 22271.965, 22218.998, 22196.647, 22215.539, 22205.12, 22141.899, 22256.414, 22199.853, 22185.672, 22182.599, 22222.548, 22210.549, 22225.955, 22283.694, 22165.351, 22102.469, 22216.156, 22162.084], [42774.0, 42798.369, 42784.815, 42760.335, 42757.918, 42743.724, 42784.351, 42854.332, 42781.317, 42755.434, 42770.68, 42762.071, 42803.253, 42771.45, 42723.883, 42747.928, 42720.018, 42753.094, 42781.892, 42693.314, 42702.834, 42711.157, 42670.083, 42647.967, 42589.64, 42611.119], [13.367, 11.964, 12.294, 12.358, 10.106, 29.336, 17.349, 17.055, 13.231, 14.099, 12.362, 15.038, 27.435, 17.413, 29.526, 12.91, 12.029, 11.635, 12.041, 18.461, 19.603, 20.944, 27.348, 13.508, 18.168, 28.667], [3766.535397583191, 4582.191512074552, 3130.867796031597, 4137.670285257216, 3608.2310817258845, 5647.730749067392, 5105.064907288929, 3387.002557845673, 2693.6698685270426, 2319.391118396085, 2181.8042773587918, 2194.881710516074, 1341.468549506918, 1502.748332814575, 1231.7199745368794, 3018.5730545590645, 2443.2748137411595, 3898.0749702767826, 2079.196186876068, 1826.4869984640775, 1805.2713205163736, 1096.6123603033254, 2800.7514028066767, 46245.26631372725, 23895.351521668443, 6069.29333027475], [812, 813, 814, 815, 816, 817, 818, 819, 820, 821, 822, 823, 824, 825, 826, 827, 828, 829, 830, 831, 832, 833, 834, 835, 836, 837]], [2, 2161, [18599, 18612, 18631, 18643, 18659, 18681, 18701], [4412.798, 4352.029, 4339.689, 4417.703, 4492.728, 4466.356, 4445.67], [25935.941, 25903.896, 25892.009, 25934.667, 25963.787, 25875.296, 25802.611], [19.916, 15.982, 13.67, 13.065, 16.672, 13.685, 15.859], [1735.2608648086307, 2471.128916165014, 1874.907864500174, 3184.970870608143, 2544.7585918465097, 1813.575237667799, 1632.9015479364457], [813, 814, 815, 816, 817, 818, 819]], [8, 2162, [18619, 18636, 18650, 18668, 18689, 18713, 18726, 18747, 18760, 18779, 18795, 18811], [30574.21, 30605.639, 30645.452, 30629.613, 30653.324, 30639.69, 30686.846, 30691.449, 30718.585, 30680.399, 30711.673, 30706.185], [58390.744, 58357.541, 58422.851, 58401.226, 58500.537, 58518.565, 58533.677, 58557.363, 58513.82, 58525.456, 58541.605, 58547.973], [20.524, 13.485, 23.581, 19.943, 11.885, 14.757, 15.652, 11.763, 14.006, 9.387, 8.831, 13.286], [462.32441830418446, 617.1317368462376, 1022.1253197047863, 1525.1299169176061, 1728.3013083286044, 1596.7121042357753, 1353.6788813463552, 1304.1999416006802, 987.5525386667069, 1198.5581136683638, 1521.697669637847, 1396.693410180079], [814, 815, 816, 817, 818, 819, 820, 821, 822, 823, 824, 825]], [7, 2163, [18657, 18677, 18698, 18720, 18736, 18753, 18767, 18784, 18800, 18818, 18834], [45267.716, 45213.871, 45297.666, 45272.468, 45348.933, 45352.207, 45361.106, 45393.877, 45387.039, 45464.13, 45350.659], [58408.601, 58298.381, 58351.988, 58364.159, 58422.272, 58334.533, 58384.111, 58409.849, 58370.115, 58324.509, 58420.09], [21.987, 14.024, 31.02, 15.112, 14.06, 27.64, 19.556, 33.451, 13.999, 24.65, 29.026], [836.5761030522726, 599.032498055654, 1310.6535274676273, 863.9117183756025, 459.75715264520244, 1233.437677770183, 1032.2654486563865, 896.4293287348403, 929.7066706045221, 739.1998934177731, 1138.1676661495865], [816, 817, 818, 819, 820, 821, 822, 823, 824, 825, 826]], [8, 2165, [18635, 18651, 18669, 18690, 18714, 18727, 18748, 18761, 18780, 18796, 18812, 18828, 18844, 18858, 18872, 18886], [30538.493, 30663.355, 30703.947, 30775.267, 30832.326, 30838.872, 30748.105, 30772.587, 30749.442, 30776.724, 30739.397, 30775.664, 30777.995, 30774.595, 30795.787, 30853.436], [59843.14, 59941.81, 60065.701, 59979.096, 59916.093, 59832.711, 59968.014, 60054.802, 60106.089, 60066.118, 60161.304, 60208.136, 60205.887, 60192.851, 60208.75, 60192.72], [19.004, 29.808, 11.518, 14.945, 19.182, 22.212, 17.698, 20.22, 13.265, 11.658, 11.587, 11.538, 8.137, 11.992, 20.665, 15.524], [1418.8111189954486, 1807.0470692240146, 3457.415302538664, 2084.403987890814, 2698.1148290381107, 1479.2804233548206, 3228.966447831382, 2548.223431184484, 2817.050572342573, 2857.087314149511, 2725.8141868633825, 2065.028844059428, 2636.011831916499, 2107.4767003355655, 901.0829605693755, 569.8256354829415], [815, 816, 817, 818, 819, 820, 821, 822, 823, 824, 825, 826, 827, 828, 829, 830]], [9, 2167, [18654, 18674, 18696, 18718, 18733, 18749, 18765], [44554.869, 44603.228, 44529.729, 44464.468, 44414.731, 44315.692, 44286.612], [65841.391, 65738.743, 65677.235, 65729.225, 65702.02, 65763.171, 65822.116], [25.368, 32.588, 20.044, 35.669, 34.929, 25.578, 18.419], [1745.3093595848054, 2572.1530861278807, 1121.3979392498777, 1768.4682433245182, 2007.580736578805, 917.3646992631525, 1092.8304492876932], [816, 817, 818, 819, 820, 821, 822]], [7, 2171, [18719, 18734, 18750, 18766, 18783, 18799, 18817, 18833, 18848, 18861], [44788.083, 44756.041, 44669.932, 44777.331, 44770.649, 44745.021, 44526.105, 44683.935, 44705.488, 44782.958], [57391.415, 57380.563, 57351.72, 57334.205, 57421.354, 57482.329, 57581.75, 57522.225, 57544.155, 57498.652], [34.423, 18.732, 29.708, 26.27, 21.971, 24.184, 47.119, 21.49, 21.086, 20.038], [2040.762414226741, 1024.9553135411916, 1256.1885546299582, 2458.787901561253, 2511.2080761171287, 2387.3305584292398, 1884.5150148448408, 1106.7988381812906, 1132.338604135963, 660.6903961623525], [819, 820, 821, 822, 823, 824, 825, 826, 827, 828]], [0, 2187, [18891, 18905, 18916, 18931, 18943, 18952, 18963, 18972, 18986, 18999, 19019, 19033], [5604.575, 5570.062, 5592.823, 5635.29, 5752.934, 5701.2, 5785.554, 5817.082, 5852.388, 5845.583, 5713.961, 5886.973], [4328.727, 4364.629, 4440.713, 4541.739, 4664.8, 4700.632, 4822.541, 4873.041, 4918.154, 4879.378, 4801.441, 4956.057], [17.982, 35.31, 26.454, 28.231, 26.373, 23.234, 38.713, 20.144, 14.865, 19.902, 30.794, 15.042], [982.3601644382402, 1366.9812157893266, 3099.7366236569383, 1195.8001234551698, 2041.2133264379277, 753.8741865723885, 7639.436315064812, 943.612472315286, 1114.9514671921688, 937.5337210081101, 4543.5909492713345, 466.91574245072115], [831, 832, 833, 834, 835, 836, 837, 838, 839, 840, 841, 842]], [2, 2203, [19052, 19070, 19086, 19101, 19117], [5009.025, 4905.773, 4764.288, 4773.167, 4784.039], [24871.854, 24986.64, 24909.05, 24882.506, 24769.243], [13.358, 9.834, 10.72, 17.279, 14.402], [873.3808780535746, 1768.8123808535515, 1612.4565753528839, 1030.333454952701, 750.9322751462029], [844, 845, 846, 847, 848]], [0, 2204, [19053, 19071, 19087, 19102, 19118], [5691.086, 5819.143, 5762.403, 5871.511, 5871.683], [4869.241, 4952.696, 4917.626, 4919.708, 4951.192], [34.476, 28.019, 42.602, 19.112, 30.169], [4815.0904269679795, 1374.585825300618, 1550.9845131749987, 730.4188841607246, 571.8139959015145], [844, 845, 846, 847, 848]], [7, 2208, [19135, 19153, 19166, 19181, 19201, 19217, 19229, 19241], [44802.104, 44743.432, 44734.92, 44629.278, 44577.551, 44626.903, 44858.037, 44938.801], [55900.169, 55899.301, 55927.821, 55921.081, 55873.646, 55996.4, 56023.018, 56158.079], [16.086, 24.303, 16.399, 13.822, 26.198, 21.145, 14.544, 13.596], [1631.9723485944146, 1914.5338335206784, 1223.108707997521, 1942.0144648920275, 1228.4755200332374, 1412.7902311905286, 1273.0562940742923, 997.8285589407463], [848, 849, 850, 851, 852, 853, 854, 855]], [8, 2211, [19161, 19177, 19197, 19214, 19226, 19237], [31209.27, 31244.706, 31181.027, 31189.278, 31137.337, 31052.046], [59853.0, 59856.127, 59807.874, 59862.851, 59774.028, 59751.039], [17.108, 13.432, 19.907, 15.84, 21.385, 21.364], [2462.845952323682, 1938.0603513081767, 1131.5914097142092, 1194.7761450473836, 1047.629047300759, 473.76973880469774], [850, 851, 852, 853, 854, 855]], [1, 2213, [19174, 19193, 19209, 19225, 19235, 19252, 19269, 19286], [22222.247, 22200.8, 22186.198, 22194.274, 22234.344, 22207.392, 22322.409, 22179.478], [23235.215, 23249.238, 23274.339, 23255.907, 23211.075, 23202.687, 23160.083, 23215.002], [14.663, 23.741, 18.536, 20.59, 16.123, 25.002, 26.576, 27.792], [1396.6943124941192, 1595.636993501486, 1971.1125973565909, 772.2938869499969, 1922.8034249203606, 2204.026936417753, 5978.323837303066, 1117.002450053625], [851, 852, 853, 854, 855, 856, 857, 858]], [9, 2216, [19228, 19240, 19260, 19278, 19290], [44330.567, 44301.862, 44353.111, 44413.537, 44540.774], [65787.41, 65788.473, 65724.622, 65759.894, 65884.261], [14.462, 14.285, 25.936, 9.03, 28.563], [1295.2435256632339, 1350.8723161749326, 1168.4041481978866, 763.4854562791652, 2953.8432229889067], [854, 855, 856, 857, 858]], [1, 2224, [19287, 19299, 19313, 19324, 19337, 19359, 19382, 19411, 19447, 19481, 19513, 19548, 19591, 19622, 19649, 19689], [22300.267, 22261.599, 22288.898, 22256.151, 22266.666, 22180.578, 22181.655, 22217.1, 22206.473, 22163.876, 22193.592, 22204.598, 22115.814, 22218.608, 22246.698, 22333.633], [21876.435, 21876.932, 21851.982, 21873.619, 21809.612, 21921.657, 21890.419, 21936.035, 21973.103, 22001.93, 21965.005, 21981.654, 21995.002, 21822.45, 21814.715, 21822.105], [32.288, 12.452, 12.377, 14.037, 27.17, 23.358, 15.314, 16.165, 11.499, 11.574, 8.564, 13.991, 21.343, 19.538, 29.416, 21.405], [760.3966894396519, 2027.4707615733396, 1411.6378619122565, 1563.4914738696466, 5127.988552959506, 3637.6231318299983, 4590.885294090446, 2177.7805458426437, 2577.256973131166, 2847.1117925717645, 3090.7684959183675, 2415.678734011175, 2547.754136301531, 9901.542193850675, 9310.482308047138, 13329.888785789259], [858, 859, 860, 861, 862, 863, 864, 865, 866, 867, 868, 869, 870, 871, 872, 873]], [5, 2225, [19300, 19315, 19325, 19338, 19361, 19385, 19413, 19449, 19484, 19514, 19549, 19594, 19623, 19651, 19688, 19716, 19749, 19781, 19806, 19833, 19868, 19893, 19920, 19948, 19985, 20012, 20042, 20070, 20100, 20131, 20155, 20176, 20197, 20221, 20239], [22325.441, 22348.308, 22264.725, 22275.391, 22238.547, 22223.308, 22259.596, 22251.561, 22240.414, 22216.216, 22227.988, 22245.333, 22244.667, 22239.193, 22253.906, 22235.738, 22273.229, 22259.538, 22283.654, 22312.583, 22292.391, 22282.218, 22286.027, 22261.571, 22263.897, 22280.606, 22304.926, 22282.16, 22289.196, 22327.031, 22302.639, 22274.055, 22314.49, 22307.67, 22320.18], [42608.341, 42685.844, 42575.844, 42692.839, 42721.827, 42727.816, 42758.488, 42760.376, 42725.421, 42748.171, 42730.359, 42729.843, 42623.392, 42699.583, 42711.947, 42709.653, 42720.816, 42740.078, 42742.555, 42765.026, 42735.765, 42737.934, 42740.188, 42721.279, 42715.288, 42728.493, 42742.472, 42701.055, 42720.611, 42708.182, 42706.275, 42689.228, 42696.201, 42634.029, 42697.794], [25.234, 3.25, 33.238, 41.673, 22.308, 19.3, 6.966, 7.415, 10.077, 7.126, 7.362, 9.362, 17.942, 14.812, 10.061, 16.121, 9.42, 7.735, 7.675, 7.852, 9.166, 6.813, 7.668, 8.615, 5.863, 11.049, 10.887, 9.009, 11.611, 13.613, 14.506, 21.525, 16.704, 12.771, 22.651], [1228.2243027497946, 327.5831703123602, 1975.1032418767709, 877.3679589944801, 1477.6083732344734, 2707.76330780964, 4115.139030737785, 4792.304714464229, 4420.512721688715, 4328.935926896831, 4975.986148265555, 4108.149975472196, 8471.839904738632, 6791.798953036681, 5786.787098960629, 6121.779240628087, 5944.603446956691, 5943.265606592816, 6062.888058008684, 4190.252493761354, 5051.222213640105, 5981.035683332472, 6594.608200461116, 6668.060304474559, 6123.161334716402, 4505.481496426146, 4475.450492712528, 4913.050762677414, 3403.7861812920983, 2254.3658033656193, 2017.0266447916458, 4150.099998972552, 6550.598205057782, 1197.1413511199378, 1114.648403964697], [859, 860, 861, 862, 863, 864, 865, 866, 867, 868, 869, 870, 871, 872, 873, 874, 875, 876, 877, 878, 879, 880, 881, 882, 883, 884, 885, 886, 887, 888, 889, 890, 891, 892, 893]], [2, 2229, [19309, 19320, 19332, 19349, 19372, 19395, 19432, 19470], [5690.195, 5590.114, 5588.173, 5663.853, 5488.018, 5559.955, 5612.324, 5657.669], [24560.718, 24532.307, 24625.46, 24572.412, 24614.646, 24671.172, 24627.965, 24681.317], [11.426, 13.507, 17.08, 12.835, 17.362, 20.031, 24.619, 21.164], [1104.6980895508402, 2060.6932087259916, 1617.0336264881655, 1389.6531325789877, 5809.266419052869, 7671.361183070842, 2842.368047749502, 3879.9478671574675], [860, 861, 862, 863, 864, 865, 866, 867]], [1, 2233, [19360, 19384, 19412, 19448, 19483, 19515, 19550, 19593], [22312.827, 22261.916, 22249.135, 22348.815, 22289.467, 22310.634, 22337.383, 22281.556], [23159.089, 23248.85, 23204.774, 23067.152, 23198.235, 23016.844, 22925.98, 22902.756], [22.644, 21.62, 33.964, 27.886, 22.534, 17.447, 10.914, 16.466], [1776.999723756391, 406.1814406257209, 1676.9400419097472, 4219.219709320641, 3336.3436640183895, 3898.5212223588064, 4716.499711399509, 1743.189606297165], [863, 864, 865, 866, 867, 868, 869, 870]], [2, 2235, [19347, 19370, 19394, 19428, 19465, 19499], [4832.548, 4838.48, 4714.776, 4676.673, 4640.122, 4778.375], [26210.215, 26202.759, 26177.655, 26155.0, 26172.039, 26155.468], [13.046, 30.689, 15.779, 11.777, 19.098, 30.962], [970.9924057303806, 5339.8992862446685, 6614.65951456784, 15785.046322980188, 2543.7818927989483, 597.8228014961993], [863, 864, 865, 866, 867, 868]], [5, 2239, [19380, 19409, 19444, 19479, 19511, 19546, 19587, 19619], [21649.136, 21722.553, 21663.61, 21549.083, 21583.831, 21520.869, 21476.136, 21449.788], [41821.887, 41761.165, 41872.438, 41743.711, 41722.852, 41755.674, 41792.943, 41737.18], [15.466, 14.115, 17.647, 6.203, 10.245, 14.346, 14.381, 29.398], [2852.781888111793, 1797.0276497833845, 1392.0087995940205, 4936.840761510757, 2314.933393306498, 2931.950312046565, 1313.9753033604675, 525.5412824728437], [864, 865, 866, 867, 868, 869, 870, 871]], [5, 2248, [19410, 19446, 19480, 19512, 19547, 19590], [21955.024, 22022.127, 22052.578, 21932.983, 21928.611, 22008.521], [43783.242, 43916.64, 43869.238, 43895.016, 43763.532, 43629.191], [14.098, 11.702, 14.865, 11.106, 23.638, 39.553], [2193.11886927856, 1525.7363490675582, 7349.335048703911, 2301.236496320864, 901.0707951860363, 1833.2856692372006], [865, 866, 867, 868, 869, 870]], [8, 2250, [19419, 19455, 19490, 19522, 19557, 19598], [31444.248, 31410.612, 31385.29, 31426.822, 31452.952, 31427.262], [60100.709, 60229.076, 60127.862, 60113.245, 60032.869, 59947.845], [21.064, 14.299, 11.004, 18.808, 9.522, 10.317], [1054.877578055419, 3899.5539991580563, 2507.3838992810647, 1357.6351274950434, 2165.836076684639, 1298.9983548227515], [865, 866, 867, 868, 869, 870]], [7, 2254, [19460, 19495, 19527, 19562, 19604], [44565.125, 44585.348, 44567.079, 44546.297, 44588.253], [58487.955, 58480.916, 58534.488, 58615.965, 58628.614], [30.709, 21.835, 12.139, 15.853, 12.271], [943.9908874559437, 999.2993098359915, 915.1342206279622, 939.1361896988773, 1031.075539737423], [866, 867, 868, 869, 870]], [2, 2256, [19468, 19500, 19531, 19567, 19607, 19636, 19673, 19705, 19730, 19764, 19794, 19820, 19849], [5001.853, 4910.495, 4962.496, 5119.378, 5081.807, 5219.449, 5289.6, 5270.959, 5259.698, 5249.091, 5231.017, 5229.581, 5272.845], [25315.483, 25158.853, 25154.368, 25256.488, 25356.656, 25320.015, 25315.817, 25317.595, 25333.27, 25330.774, 25353.031, 25328.701, 25324.186], [16.58, 28.949, 19.704, 16.915, 18.491, 16.37, 9.221, 11.447, 15.259, 11.645, 17.455, 16.997, 19.609], [18347.98823803087, 13377.775388806009, 16876.5600205218, 3324.6090275635574, 3180.3041613320233, 4636.54917407016, 2300.267189067715, 2183.6859468565476, 2449.2564568070147, 2710.2206921614884, 3160.289085403367, 1552.2776434984273, 1303.2149746791629], [867, 868, 869, 870, 871, 872, 873, 874, 875, 876, 877, 878, 879]], [3, 2258, [19436, 19471, 19503, 19536, 19572, 19611, 19640, 19678, 19708, 19736, 19770, 19800, 19824, 19853], [7010.15, 7115.035, 7113.05, 7089.003, 7157.856, 7184.718, 7152.658, 7167.379, 7157.176, 7166.921, 7167.208, 7157.791, 7172.183, 7161.326], [31971.362, 31793.899, 31867.225, 31779.571, 31719.685, 31723.22, 31721.982, 31728.805, 31726.67, 31739.357, 31723.339, 31719.314, 31719.83, 31706.147], [23.889, 18.93, 17.93, 11.901, 9.779, 12.614, 11.494, 13.646, 10.044, 9.346, 9.625, 11.676, 10.153, 12.543], [9854.58387410328, 3344.4211614183337, 9455.578799819243, 4106.09075521716, 2443.215667596864, 1199.2821835938416, 1878.4852016328243, 2456.5299872100877, 1407.6146448191096, 2689.34753182624, 2167.502188379877, 1788.427698395878, 2571.811014900283, 1260.5904207049418], [866, 867, 868, 869, 870, 871, 872, 873, 874, 875, 876, 877, 878, 879]], [6, 2259, [19475, 19505, 19538, 19574, 19613], [11766.55, 11879.903, 11839.658, 11881.949, 11933.995], [51527.774, 51728.466, 51658.156, 51550.53, 51408.69], [43.65, 37.149, 14.234, 17.044, 14.406], [666.3869536906776, 605.8835353049811, 1567.160325775926, 3450.1480429962985, 39491.745511495654], [867, 868, 869, 870, 871]], [4, 2260, [19441, 19478, 19508, 19543, 19582, 19617], [14885.05, 14923.146, 14867.593, 14850.087, 14619.879, 14629.542], [39802.986, 39722.158, 39794.289, 39781.925, 39764.062, 39860.677], [22.554, 24.243, 27.37, 20.933, 26.81, 21.425], [7760.0717702023085, 6006.593128742448, 2403.2586476572033, 7122.941492537713, 1150.5573282749397, 746.0902405940108], [866, 867, 868, 869, 870, 871]], [1, 2270, [19510, 19545, 19586, 19618, 19647, 19684, 19713, 19747, 19779], [21524.998, 21539.956, 21493.031, 21521.949, 21492.719, 21524.708, 21486.046, 21525.657, 21483.021], [22353.361, 22405.317, 22329.923, 22356.579, 22316.629, 22382.576, 22395.073, 22418.593, 22478.759], [20.14, 38.71, 17.243, 26.343, 24.38, 12.35, 19.778, 12.632, 19.313], [1827.5437031972915, 1671.1246948622659, 1186.7568810484438, 2462.9848612890446, 1139.9607839228886, 823.6471914116158, 1108.866789629722, 379.08920633686097, 850.1454618545622], [868, 869, 870, 871, 872, 873, 874, 875, 876]], [8, 2272, [19556, 19596, 19626, 19660, 19693, 19719, 19753, 19785, 19810, 19836, 19869, 19895], [30401.015, 30325.54, 30398.917, 30291.643, 30279.894, 30127.262, 30057.562, 30065.157, 30143.053, 30084.281, 30070.298, 30020.845], [59625.901, 59588.437, 59691.723, 59715.336, 59667.728, 59520.067, 59368.634, 59369.919, 59368.532, 59495.881, 59373.279, 59272.985], [21.142, 25.463, 18.585, 21.169, 17.658, 15.776, 14.649, 11.108, 10.008, 26.643, 23.106, 23.287], [9168.188734134095, 6426.29413279162, 8800.62626208806, 4449.043549042659, 4538.952955975371, 3125.4611482983505, 14791.361130242492, 31222.093530282553, 75032.15674317519, 1164.390779949664, 4619.522420791834, 2324.765966320965], [869, 870, 871, 872, 873, 874, 875, 876, 877, 878, 879, 880]], [3, 2276, [19535, 19571, 19610, 19639, 19677], [7046.835, 6980.196, 6984.971, 7058.425, 7131.73], [32489.58, 32350.644, 32452.029, 32561.316, 32511.628], [27.384, 39.708, 19.191, 14.74, 20.843], [11896.114602815695, 1597.8319230906015, 1137.1612078056603, 1718.6590977287285, 998.8010579062632], [869, 870, 871, 872, 873]], [5, 2277, [19588, 19620, 19648, 19685, 19715, 19748], [21926.755, 21959.348, 21960.617, 21735.031, 21775.872, 21801.477], [42886.161, 42837.177, 42743.581, 42790.441, 42811.699, 42837.851], [19.946, 12.396, 30.61, 16.215, 21.986, 23.971], [18940.467539631114, 77821.56630308514, 14356.367978304965, 20756.369067892145, 16479.52838135842, 6900.775563934968], [870, 871, 872, 873, 874, 875]], [8, 2279, [19599, 19629, 19663, 19695, 19722, 19756, 19788, 19812, 19838, 19871, 19897, 19923, 19955, 19992, 20016, 20048, 20075, 20104, 20138, 20161], [31448.396, 31424.477, 31329.507, 31320.041, 31198.395, 31183.391, 31169.549, 31158.06, 31218.186, 31131.034, 31214.829, 31306.585, 31356.22, 31341.489, 31296.979, 31242.662, 31258.766, 31425.215, 31416.717, 31376.637], [60776.468, 60684.955, 60699.079, 60754.255, 60689.062, 60720.224, 60662.643, 60610.635, 60445.496, 60450.28, 60570.98, 60542.068, 60579.884, 60604.412, 60558.752, 60521.645, 60432.469, 60477.745, 60463.26, 60350.459], [11.498, 11.104, 21.759, 25.706, 17.412, 11.062, 13.73, 14.749, 26.53, 23.282, 13.623, 16.893, 14.053, 11.451, 11.382, 11.933, 21.048, 15.998, 14.268, 25.2], [906.1781580364371, 47119.939694890105, 1132.2033590520305, 1744.8611386419352, 1281.0970236885526, 1185.8748164604717, 1670.597319837144, 1455.1293769152335, 10437.984240144997, 6444.414278534088, 1585.3241236370147, 2647.3925633048934, 1837.6689412639319, 3434.537912439379, 2343.552229354815, 1494.9339617530716, 1745.875719784149, 1836.100192247067, 1257.4450401761358, 3216.0203553391725], [870, 871, 872, 873, 874, 875, 876, 877, 878, 879, 880, 881, 882, 883, 884, 885, 886, 887, 888, 889]], [4, 2284, [19580, 19615, 19645, 19683, 19711, 19741, 19775, 19804], [14391.308, 14387.499, 14383.091, 14364.163, 14391.218, 14251.91, 14349.408, 14335.862], [41353.011, 41437.269, 41349.723, 41296.088, 41224.371, 41160.433, 41209.778, 41283.629], [23.468, 21.748, 10.155, 12.739, 19.622, 11.852, 17.986, 13.041], [5040.2619912634555, 4708.5375140789465, 4077.4770324296865, 2999.757399397879, 3947.580915371064, 1630.3398021847877, 3971.5710563224043, 1031.9404892181947], [870, 871, 872, 873, 874, 875, 876, 877]], [4, 2286, [19682, 19710, 19739, 19774, 19803, 19827, 19857, 19888], [14281.924, 14334.8, 14164.479, 14235.675, 14201.186, 14104.222, 14110.547, 14011.428], [39327.282, 39208.838, 39228.052, 39133.156, 39192.794, 39222.63, 39162.82, 39183.448], [14.711, 18.144, 20.081, 25.909, 16.892, 16.049, 11.64, 13.352], [2460.285581572417, 7207.9024563044595, 6834.491166686424, 2896.0975794109463, 3131.4686087665796, 3385.09946617826, 3004.983525847162, 2210.7094546164544], [873, 874, 875, 876, 877, 878, 879, 880]], [4, 2294, [19712, 19744, 19777, 19805, 19829, 19860, 19890, 19916, 19942], [14988.851, 14817.246, 14882.789, 14853.967, 14873.23, 14773.903, 14726.0, 14624.847, 14759.073], [40283.69, 40198.753, 40214.074, 40154.463, 40075.591, 40041.979, 39923.582, 39706.605, 39916.251], [28.502, 11.881, 10.894, 13.514, 19.219, 19.411, 19.588, 11.044, 30.99], [3126.494068761369, 62762.82639809912, 1472.0158069984122, 2536.249463136157, 3942.073765734103, 3858.2945105185236, 3970.993447987719, 664.5310236868373, 13680.458905432148], [874, 875, 876, 877, 878, 879, 880, 881, 882]], [9, 2299, [19760, 19791, 19816, 19842, 19877, 19900, 19928, 19960], [44366.872, 44333.691, 44481.246, 44496.034, 44500.01, 44486.365, 44309.091, 44416.754], [65807.838, 65924.028, 65802.361, 65754.149, 65756.589, 65737.847, 65848.844, 65825.76], [17.203, 33.342, 19.785, 16.362, 14.997, 23.208, 15.333, 47.115], [595.6481219804024, 1287.8551509595811, 1309.747796566491, 1663.6321234817171, 1506.7346219680428, 1465.4488987581449, 33597.27347714048, 1161.9978915327245], [875, 876, 877, 878, 879, 880, 881, 882]], [2, 2311, [19819, 19848, 19881, 19907, 19934, 19966, 19999, 20029, 20055, 20086], [4818.483, 4805.618, 4680.271, 4780.676, 4794.231, 4716.649, 4722.69, 4763.748, 4669.882, 4623.748], [26174.921, 26209.423, 26224.904, 26195.172, 26198.083, 26259.798, 26181.499, 26260.981, 26282.513, 26248.355], [20.54, 24.253, 11.377, 28.515, 21.902, 25.434, 39.042, 19.572, 25.608, 17.7], [3445.722415318154, 3171.32485564962, 44696.63014136641, 5174.032291124052, 1551.3899602252911, 968.7967762321931, 2334.4622857849545, 6282.510066247462, 790.9607168180756, 840.5267424180395], [878, 879, 880, 881, 882, 883, 884, 885, 886, 887]], [1, 2315, [19831, 19864, 19891, 19918, 19947, 19984], [21567.54, 21533.866, 21465.334, 21518.808, 21496.48, 21401.101], [22557.132, 22386.105, 22300.704, 22314.943, 22240.382, 22332.701], [21.193, 14.562, 32.286, 25.247, 18.887, 2.916], [737.6910197585521, 1100.040203122667, 915.1530337362923, 1145.5975667626922, 8454.04538140557, 404.1131099056295], [878, 879, 880, 881, 882, 883]], [8, 2316, [19837, 19870, 19896, 19922, 19954, 19991, 20015, 20047], [31179.884, 31122.69, 31193.591, 31213.556, 31056.992, 30986.887, 31080.293, 31191.705], [60247.457, 60296.382, 60212.382, 60134.175, 60085.143, 60053.219, 60024.999, 59989.219], [27.225, 23.914, 28.748, 28.205, 25.848, 10.306, 19.467, 22.374], [9888.913027695156, 3009.487402191529, 6010.5520919268065, 3573.6022340261316, 2156.8521508017734, 1362.963277257505, 925.7033571854918, 4235.6634555843175], [878, 879, 880, 881, 882, 883, 884, 885]], [3, 2323, [19910, 19939, 19971, 20003, 20032, 20061, 20092], [7201.289, 7255.558, 7283.105, 7308.591, 7293.659, 7148.38, 7182.706], [31665.272, 31700.562, 31700.709, 31767.345, 31685.546, 31724.885, 31703.356], [19.869, 16.082, 24.174, 26.33, 23.986, 16.893, 12.728], [5310.688119404531, 2624.5764336168218, 2138.0132321944425, 5005.92238497666, 5206.011779565911, 1285.28307211671, 1908.464685107379], [881, 882, 883, 884, 885, 886, 887]], [4, 2328, [19941, 19979, 20010, 20039, 20065, 20096, 20126], [14803.15, 14912.718, 14931.588, 14818.38, 14875.052, 14945.687, 14979.629], [39950.502, 39947.835, 40155.147, 40252.477, 40119.992, 40047.864, 39966.061], [52.442, 18.359, 14.451, 18.32, 17.048, 31.824, 18.658], [2291.693809241292, 4018.6022185966203, 1868.4318621035363, 4664.066073952675, 2267.0818081175357, 2400.8895965522975, 10238.287549625871], [882, 883, 884, 885, 886, 887, 888]], [3, 2334, [19972, 20005, 20033, 20062, 20093, 20119, 20150], [7521.044, 7683.923, 7855.329, 7800.511, 7796.729, 7785.46, 7728.204], [32577.969, 32720.319, 32798.917, 32779.291, 32682.674, 32606.791, 32645.093], [16.167, 21.245, 21.64, 18.9, 21.305, 25.929, 3.099], [1248.728360158557, 1999.6742474253017, 983.6607389762378, 1304.1416168375888, 1522.5756552843945, 1042.1970843144206, 377.604630511683], [883, 884, 885, 886, 887, 888, 889]], [4, 2337, [19977, 20009, 20038, 20064, 20095], [14679.308, 14649.344, 14572.063, 14472.274, 14591.564], [39148.208, 39178.736, 39193.915, 39276.479, 39245.854], [17.122, 13.183, 17.499, 27.947, 23.604], [3990.0665041051143, 1934.9542266680699, 1815.7385169860604, 2074.5054523255435, 4817.048035851142], [883, 884, 885, 886, 887]], [7, 2340, [20021, 20050, 20083, 20109, 20143, 20166, 20188, 20208], [45200.314, 45196.584, 45229.494, 45286.626, 45358.262, 45337.996, 45340.235, 45383.101], [58769.075, 58813.521, 58703.277, 58805.926, 58848.319, 58877.384, 58702.723, 58788.253], [15.357, 15.787, 35.913, 46.309, 15.704, 15.437, 18.373, 14.128], [2296.0861460212445, 945.2822665455471, 3818.2580573536516, 1101.5254478527756, 1438.6368633811994, 1775.7525101607928, 365.04447154165484, 1356.8898927992482], [884, 885, 886, 887, 888, 889, 890, 891]], [2, 2346, [20057, 20088, 20114, 20147, 20168, 20190, 20213, 20232], [5200.844, 5267.16, 5277.487, 5406.258, 5386.072, 5392.082, 5357.23, 5440.432], [25419.137, 25566.497, 25546.235, 25523.546, 25507.944, 25507.389, 25597.492, 25493.016], [18.569, 9.869, 8.539, 14.845, 19.401, 23.131, 18.033, 34.286], [10014.283108041378, 3209.846186244107, 3186.952458806778, 3289.9531418451847, 3481.3020068057813, 9073.884858432097, 3449.8098553534373, 1760.6345536313606], [886, 887, 888, 889, 890, 891, 892, 893]], [9, 2349, [20108, 20141, 20165, 20187, 20207], [44364.921, 44245.497, 44283.175, 44199.19, 44237.017], [65749.007, 65810.432, 65765.479, 65906.043, 65785.76], [30.475, 23.012, 19.849, 29.779, 27.426], [5515.955471759755, 1300.560220074779, 2067.4701054825196, 1780.971260689611, 1012.136175846647], [887, 888, 889, 890, 891]], [8, 2353, [20137, 20160, 20182, 20202, 20224, 20242, 20269, 20294, 20318, 20336, 20354, 20379, 20403, 20430, 20455, 20479, 20504, 20529, 20559], [31239.364, 31106.544, 31111.046, 31101.277, 31068.238, 31023.288, 31011.596, 31046.502, 31077.301, 31048.675, 31030.747, 31054.655, 30978.92, 31052.671, 31066.012, 30914.918, 30894.928, 30807.624, 30840.841], [60096.259, 60093.489, 59996.162, 60015.571, 60024.344, 59993.135, 59996.763, 60044.532, 60030.249, 59968.712, 60021.398, 60016.197, 60024.133, 60017.979, 60071.914, 60015.11, 60010.068, 60063.42, 60112.282], [34.795, 28.562, 29.993, 18.877, 23.251, 21.437, 18.514, 13.925, 22.042, 21.536, 12.941, 18.096, 8.108, 15.785, 13.697, 20.686, 24.982, 17.331, 20.183], [3103.5471845202783, 3683.2380123503735, 1234.8521662654755, 1313.881011473583, 606.5058359484088, 1361.013947766483, 1503.0918158492304, 594.9351993663067, 1250.4724946027359, 1436.634680178803, 1062.978866906269, 1785.3501889426127, 801.484847312299, 1254.937427705596, 11931.038700392723, 795.5117446535103, 1377.4660903041224, 1603.828952131379, 538.8598708874697], [888, 889, 890, 891, 892, 893, 894, 895, 896, 897, 898, 899, 900, 901, 902, 903, 904, 905, 906]], [4, 2355, [20152, 20173, 20195, 20218, 20236], [14591.838, 14675.981, 14677.302, 14691.866, 14672.358], [39207.081, 39099.837, 39042.844, 39052.883, 39049.548], [20.473, 15.048, 9.203, 7.159, 15.026], [7826.233792959212, 4071.31090443804, 2699.4578144802576, 2585.3776886234255, 1876.7913578732055], [889, 890, 891, 892, 893]], [2, 2357, [20167, 20189, 20210, 20230, 20250], [4754.815, 4816.336, 4653.947, 4633.385, 4634.323], [26223.07, 26160.802, 26207.611, 26120.426, 26193.908], [27.055, 18.236, 11.785, 9.257, 33.277], [561.0403574220765, 810.4230621589863, 22906.04229690592, 97298.83842924709, 3845.7803356871923], [890, 891, 892, 893, 894]], [6, 2358, [20172, 20193, 20216, 20235, 20257, 20284, 20308, 20327, 20344, 20368, 20392], [12323.442, 12370.139, 12348.554, 12287.987, 12248.155, 12264.75, 12238.61, 12253.022, 12152.439, 12188.87, 12262.421], [51529.356, 51403.477, 51381.915, 51287.484, 51362.369, 51320.737, 51391.704, 51426.79, 51403.385, 51458.683, 51514.884], [14.726, 11.499, 11.75, 18.476, 11.899, 10.287, 10.428, 14.738, 36.065, 25.024, 17.657], [2616.8823843093237, 2625.1478218228667, 3110.475861311786, 4974.626831223141, 2540.101545336044, 2576.7570320597906, 2338.1403182405643, 1880.9298304910985, 1588.7043388699217, 1416.9769455172177, 753.2038333451056], [890, 891, 892, 893, 894, 895, 896, 897, 898, 899, 900]], [4, 2362, [20258, 20285, 20309, 20328, 20345, 20369, 20393, 20422, 20445, 20470], [14327.566, 14121.743, 14018.289, 14036.404, 14032.385, 14007.52, 13969.625, 14034.794, 14024.437, 14003.041], [39396.709, 39491.009, 39511.886, 39495.38, 39482.675, 39483.132, 39454.33, 39517.588, 39496.581, 39472.376], [17.602, 28.712, 21.084, 16.801, 25.921, 30.834, 19.101, 28.202, 19.537, 33.741], [22142.16934961125, 2135.9099343829407, 1935.064360617845, 2357.381028218827, 2576.017046115299, 2008.0577131097048, 1194.367951330437, 2115.245788222741, 1427.880953132242, 3320.6528341779353], [894, 895, 896, 897, 898, 899, 900, 901, 902, 903]], [9, 2364, [20276, 20300, 20322, 20340, 20359, 20386, 20410, 20435, 20463, 20486, 20513, 20540, 20568, 20587], [45178.424, 45343.985, 45239.632, 45310.567, 45263.368, 45276.491, 45320.948, 45142.48, 45164.701, 45113.747, 45146.125, 44972.309, 44813.204, 44875.15], [65832.823, 65837.116, 65832.844, 65800.77, 65832.141, 65924.893, 65980.478, 65928.277, 65942.469, 66159.991, 66243.883, 66128.109, 66291.668, 66399.781], [26.396, 27.474, 28.273, 26.919, 25.763, 21.607, 28.118, 22.303, 17.565, 26.035, 21.908, 10.468, 30.849, 24.013], [4238.70043376816, 471.8159738044439, 1092.4763307538096, 619.796722378705, 1515.850179439738, 1467.4592140990421, 1785.9861132273038, 1004.4171645904316, 1562.6352359842847, 837.0779295088502, 741.4052455696325, 388.6189627963725, 837.7026113722211, 548.1716794429465], [894, 895, 896, 897, 898, 899, 900, 901, 902, 903, 904, 905, 906, 907]], [5, 2365, [20264, 20291, 20311, 20333, 20349, 20374, 20397, 20427, 20448, 20473, 20495, 20523], [21885.768, 22111.301, 22041.958, 22154.579, 22158.105, 21963.473, 21917.995, 21911.347, 21897.105, 21915.195, 21911.761, 22054.233], [42802.703, 42708.04, 42767.585, 42642.512, 42752.454, 42801.517, 42924.143, 42935.067, 42992.506, 42963.715, 42892.643, 42788.86], [15.124, 19.593, 33.841, 30.378, 24.397, 25.434, 16.37, 16.759, 12.447, 18.104, 19.521, 13.112], [883.1738112350474, 15394.420191771087, 2883.809669797707, 4031.969987659115, 5427.842413449876, 5799.741246541136, 4382.761113726278, 5881.8032919882935, 3093.5472761026062, 5749.883968817386, 4260.235838267171, 54133.519864810376], [894, 895, 896, 897, 898, 899, 900, 901, 902, 903, 904, 905]], [2, 2366, [20252, 20280, 20304, 20324, 20341, 20363], [5328.551, 5271.383, 5262.222, 5362.87, 5376.436, 5314.306], [25745.848, 25814.793, 25841.741, 25791.512, 25840.54, 25750.477], [16.357, 13.701, 20.805, 21.171, 23.0, 33.355], [1424.2694003475056, 1103.2760874086773, 975.7182777086188, 936.0994700821693, 650.1080972023647, 5837.856238943715], [894, 895, 896, 897, 898, 899]], [5, 2368, [20292, 20313, 20334, 20351, 20376], [22229.279, 22204.874, 22204.693, 22242.151, 22320.033], [42753.102, 42806.23, 42671.63, 42763.618, 42713.415], [12.099, 29.229, 24.206, 25.491, 26.785], [50368.03709773694, 10172.047651624083, 6867.441036071984, 5391.697809351258, 5295.736634017067], [895, 896, 897, 898, 899]], [3, 2370, [20306, 20325, 20342, 20365, 20390, 20416], [6909.544, 6974.866, 6932.605, 6928.053, 6897.585, 6954.858], [32276.131, 32153.386, 32068.452, 32073.675, 32017.745, 31993.18], [27.295, 27.863, 18.946, 16.885, 26.53, 29.245], [1239.1697896883434, 841.5090866750141, 1218.3034060190212, 1161.1465343673547, 895.9754556440145, 2877.178826915443], [896, 897, 898, 899, 900, 901]], [3, 2371, [20307, 20326, 20343, 20366, 20391, 20418, 20442, 20469], [7720.743, 7714.269, 7767.753, 7778.713, 7771.577, 7781.513, 7782.005, 7738.347], [33174.979, 33198.054, 33190.236, 33150.641, 33177.361, 33163.047, 33182.315, 33184.794], [14.318, 11.681, 12.507, 9.466, 14.465, 28.848, 25.366, 24.703], [1025.907636519351, 1132.2818218947655, 1608.2668898872028, 946.9891872349374, 834.585475921916, 1293.8261078314863, 1361.1698163427864, 613.1736346494986], [896, 897, 898, 899, 900, 901, 902, 903]], [7, 2372, [20339, 20358, 20384, 20409, 20434, 20461], [44658.74, 44658.227, 44717.432, 44697.862, 44663.161, 44682.913], [58721.932, 58789.299, 58803.584, 58787.018, 58803.697, 58914.846], [21.92, 13.892, 16.452, 21.173, 20.133, 23.539], [992.9722104024054, 1090.7975271060811, 1680.0712217433395, 1567.6078107461885, 1720.9152712554178, 1093.3001307018521], [897, 898, 899, 900, 901, 902]], [1, 2373, [20332, 20348, 20373, 20396, 20426], [21606.378, 21607.489, 21661.161, 21702.391, 21770.906], [22575.743, 22533.686, 22480.258, 22543.993, 22645.756], [20.809, 20.172, 20.615, 18.675, 35.481], [1553.5011855348587, 1502.1972282313284, 1258.7510014260017, 1325.3757646756465, 2089.784606281688], [897, 898, 899, 900, 901]], [5, 2376, [20350, 20375, 20398, 20428, 20450, 20475, 20498, 20524, 20554], [22101.273, 22213.014, 22099.129, 22058.418, 22085.283, 22115.858, 22261.316, 22097.219, 22073.172], [41379.291, 41499.963, 41349.024, 41284.452, 41249.756, 41313.742, 41279.921, 41249.927, 41287.511], [29.124, 13.905, 11.273, 20.105, 22.949, 22.652, 21.108, 16.067, 33.564], [2173.020259578126, 1248.834066574626, 1266.3672306625976, 879.8860144539758, 1008.7619885343273, 2685.599139341869, 1839.8995183239722, 484.01241481455827, 3248.282601047137], [898, 899, 900, 901, 902, 903, 904, 905, 906]], [2, 2382, [20414, 20439, 20466, 20487, 20516, 20545, 20569, 20590, 20614], [4782.265, 4812.065, 4788.938, 4751.691, 4713.922, 4728.421, 4759.149, 4827.333, 4972.041], [24643.687, 24585.926, 24684.579, 24655.608, 24681.883, 24574.753, 24578.282, 24688.636, 24789.607], [14.681, 14.891, 21.456, 25.915, 22.713, 22.505, 21.418, 36.003, 22.469], [2182.2582935995615, 1264.4577189714057, 2719.6738374405154, 2533.524409585208, 7850.585898783103, 2286.851535397606, 4905.741743299996, 2719.7444136140607, 663.1833733450795], [901, 902, 903, 904, 905, 906, 907, 908, 909]], [1, 2383, [20449, 20474, 20497, 20525, 20553, 20577, 20599, 20627, 20646], [21997.091, 22063.795, 22189.266, 22125.608, 22033.842, 22049.95, 22121.187, 22137.108, 22123.319], [22537.65, 22541.691, 22522.243, 22568.771, 22637.738, 22596.55, 22617.075, 22585.625, 22761.978], [12.275, 16.888, 19.808, 22.71, 18.703, 17.217, 19.929, 15.844, 24.182], [725.9904149767633, 1414.204898008377, 1256.6014576469659, 1443.0951378626205, 1196.563173779405, 1263.0239366911205, 1330.0025184142482, 788.739363428161, 15519.840098328712], [902, 903, 904, 905, 906, 907, 908, 909, 910]], [5, 2388, [20476, 20499, 20527, 20556, 20579, 20600, 20628, 20648, 20673, 20693, 20718, 20732, 20752, 20775, 20796, 20824, 20849, 20868, 20886, 20907, 20929, 20946], [22171.327, 22265.119, 22150.526, 22148.48, 22278.715, 22261.556, 22233.078, 22274.774, 22301.348, 22262.467, 22252.769, 22301.167, 22292.01, 22331.731, 22227.684, 22249.998, 22259.964, 22074.92, 22261.996, 22299.934, 22242.191, 22251.745], [42705.316, 42675.854, 42715.713, 42747.625, 42713.547, 42699.2, 42668.642, 42701.156, 42660.051, 42646.464, 42662.574, 42641.009, 42627.976, 42614.876, 42787.92, 42609.026, 42766.71, 42828.719, 42729.014, 42610.997, 42707.772, 42779.769], [29.252, 26.603, 21.971, 22.928, 16.84, 20.773, 15.106, 22.536, 13.025, 20.202, 18.684, 13.024, 9.594, 12.37, 10.203, 27.742, 26.885, 65.159, 22.003, 15.323, 19.31, 52.431], [6154.509821891194, 1799.5886543384288, 4419.0278961854, 22937.34996960713, 1264.5417401101479, 1542.6303097718576, 2027.7928531597615, 2181.5817256023797, 1978.8279056714746, 2635.147020507056, 3379.4839017350896, 2528.714884975984, 2397.038366337434, 1606.2679436233807, 107272.06327488659, 668.4786832285206, 6921.466344896212, 959.7067870319537, 1913.6844532269624, 1955.2345782187817, 3091.0438535462326, 1072.1802063820091], [903, 904, 905, 906, 907, 908, 909, 910, 911, 912, 913, 914, 915, 916, 917, 918, 919, 920, 921, 922, 923, 924]], [7, 2389, [20512, 20539, 20567, 20588, 20611], [44553.355, 44778.132, 44866.217, 44964.459, 44813.695], [58259.483, 58291.703, 58309.367, 58452.392, 58570.885], [17.914, 24.997, 34.187, 21.497, 13.395], [476.70807761046075, 1047.1646651351086, 703.9126341111088, 1108.1268618614843, 409.1658166545897], [904, 905, 906, 907, 908]], [7, 2395, [20566, 20586, 20610, 20634, 20654, 20677], [44513.341, 44630.094, 44662.608, 44682.019, 44655.126, 44685.729], [58967.15, 59076.783, 59113.127, 59163.895, 59138.201, 59163.88], [20.868, 18.773, 13.507, 16.512, 19.45, 18.137], [741.8113620324114, 782.6976941106096, 618.713957724398, 763.2262382636333, 592.6601608410067, 772.3112658541743], [906, 907, 908, 909, 910, 911]], [1, 2396, [20526, 20555, 20578, 20598, 20626, 20645, 20671, 20691, 20715, 20729, 20750, 20773, 20794], [22231.097, 22173.502, 22202.788, 21968.334, 22065.009, 22080.911, 22110.307, 22176.543, 22175.571, 22142.947, 22097.899, 22219.038, 22215.952], [21646.137, 21503.694, 21554.945, 21506.994, 21555.235, 21549.901, 21594.759, 21609.307, 21652.469, 21635.845, 21596.788, 21419.137, 21494.438], [20.537, 22.12, 12.886, 21.717, 18.328, 12.596, 18.933, 17.178, 14.121, 6.582, 11.843, 19.373, 29.442], [791.0504321053862, 1050.246309269324, 1233.1705941877156, 4439.198510244188, 1689.0085799156386, 3293.841040771719, 5215.912688826589, 2773.868417968763, 4739.503957725692, 3446.653068259211, 609.2871089460215, 11002.056848276667, 3877.4131105461524], [905, 906, 907, 908, 909, 910, 911, 912, 913, 914, 915, 916, 917]], [10, 2398, [20584, 20607, 20632, 20653, 20676, 20701, 20720], [38217.778, 38165.962, 38257.497, 38217.243, 38253.77, 38371.534, 38245.628], [71019.639, 70920.91, 70968.57, 70880.073, 70756.465, 70617.011, 70551.509], [32.204, 20.092, 14.348, 26.215, 12.965, 26.827, 9.314], [911.3101902745703, 564.2873368547677, 883.13748860584, 1682.7600117485918, 937.4780251680958, 1278.2600683480082, 55431.05128059506], [907, 908, 909, 910, 911, 912, 913]], [3, 2400, [20592, 20617, 20639, 20662, 20684, 20708, 20726, 20744, 20762], [7407.236, 7329.599, 7390.94, 7455.786, 7536.73, 7468.686, 7441.388, 7494.35, 7634.848], [32195.7, 32135.022, 32180.243, 32310.865, 32491.315, 32525.242, 32422.547, 32369.421, 32366.35], [22.429, 34.905, 27.308, 23.386, 15.808, 19.458, 11.42, 27.155, 38.159], [1893.7623394986726, 1184.847266022654, 946.5219868791685, 762.4783504299734, 2264.4811591138136, 2288.9286957806044, 2107.4564461944537, 2524.1185437545414, 3115.5901519435233], [908, 909, 910, 911, 912, 913, 914, 915, 916]], [7, 2401, [20612, 20636, 20656, 20679, 20703, 20724, 20740, 20761, 20784, 20810], [45133.591, 45137.745, 45186.853, 45070.167, 45005.163, 44811.458, 44880.708, 44980.224, 45045.416, 45223.458], [57299.788, 57363.652, 57557.33, 57669.743, 57682.403, 57551.606, 57445.445, 57425.679, 57402.225, 57464.2], [35.982, 16.56, 19.388, 18.319, 24.759, 12.013, 16.46, 14.642, 21.948, 25.492], [1254.9675883892894, 697.0693508327395, 952.3881962276514, 906.8367294353168, 1212.5721880805797, 850.886306738478, 1279.0642459627188, 1232.3622844165304, 1230.8056604651706, 3646.7377827691366], [908, 909, 910, 911, 912, 913, 914, 915, 916, 917]], [6, 2406, [20641, 20665, 20687, 20710, 20727, 20745, 20763, 20789, 20814], [12016.298, 11888.798, 11730.993, 11597.053, 11679.126, 11632.42, 11611.432, 11598.126, 11534.59], [50540.618, 50553.886, 50393.952, 50471.423, 50537.977, 50756.619, 50740.64, 50586.69, 50665.121], [18.341, 13.799, 13.323, 13.567, 12.529, 13.68, 10.056, 18.468, 20.146], [629.4156238705722, 1759.053157528757, 1828.8983668090818, 1179.7950935902754, 1377.4836926943478, 1634.7868976443326, 1591.0630426501805, 1189.822618732604, 2232.254153495408], [910, 911, 912, 913, 914, 915, 916, 917, 918]], [1, 2407, [20647, 20672, 20692, 20717, 20731, 20751, 20774, 20795, 20823, 20847, 20866], [22152.923, 22160.997, 22225.66, 22219.587, 22179.188, 22162.606, 22139.175, 22144.607, 22158.211, 22145.573, 22176.134], [23071.173, 23075.528, 23054.118, 23041.878, 23070.988, 23076.135, 23083.937, 23094.359, 23099.488, 23071.797, 23077.34], [13.899, 15.706, 14.483, 17.633, 19.344, 14.188, 11.799, 22.481, 17.894, 16.196, 13.357], [1043.0570520558813, 1748.0355101725359, 3779.606444456309, 1881.0838051894293, 1258.8929168077211, 1429.4567222631385, 2011.510373051529, 1020.54370383127, 1872.735294075646, 1146.8829554145482, 1517.0419069294492], [910, 911, 912, 913, 914, 915, 916, 917, 918, 919, 920]], [4, 2409, [20667, 20688, 20713, 20728, 20748, 20768], [14625.82, 14586.816, 14729.84, 14697.898, 14690.254, 14640.479], [39648.605, 39589.114, 39450.528, 39489.04, 39416.387, 39349.547], [26.127, 20.904, 19.773, 23.366, 9.393, 20.725], [4038.62351681474, 1951.2781420376602, 1431.6217783324862, 2373.122880505409, 2137.7235425019194, 582.9442532751917], [911, 912, 913, 914, 915, 916]], [8, 2410, [20698, 20719, 20735, 20754, 20778, 20800], [30491.428, 30470.081, 30486.313, 30576.442, 30528.591, 30458.076], [58481.536, 58439.996, 58442.359, 58587.479, 58646.981, 58649.191], [21.461, 19.157, 19.379, 13.532, 14.595, 25.343], [454.96932241809617, 1379.2584429439837, 1240.8556394260702, 1083.5631655097648, 979.8597847082164, 1196.1939168455885], [912, 913, 914, 915, 916, 917]], [8, 2414, [20736, 20755, 20779, 20802, 20829, 20850, 20871, 20889, 20909, 20932, 20949], [30879.248, 30919.43, 30975.09, 31032.114, 31023.535, 30927.887, 31011.127, 30970.949, 30963.333, 30969.206, 30983.716], [60189.473, 60132.465, 60328.152, 60348.81, 60357.09, 60339.621, 60279.84, 60275.539, 60332.645, 60358.233, 60356.263], [24.891, 29.501, 12.72, 22.076, 17.858, 13.44, 4.325, 17.665, 15.955, 21.084, 26.097], [3502.7590082038832, 893.1132938079156, 2205.5814073729935, 2742.500356467836, 1994.577876360573, 1090.335233446258, 246.21779982761572, 1513.4215587579386, 1933.9315618033174, 910.3180961704103, 1138.3962159284274], [914, 915, 916, 917, 918, 919, 920, 921, 922, 923, 924]], [3, 2425, [20839, 20857, 20878, 20895, 20920, 20938, 20959, 20980, 20998, 21018, 21036], [7261.41, 7153.598, 7312.386, 7335.058, 7377.562, 7238.904, 7066.01, 7014.749, 7026.059, 7157.722, 7357.68], [33174.299, 33227.422, 33152.547, 33002.109, 32969.263, 32912.489, 33026.836, 32898.769, 32842.572, 32900.728, 32990.06], [36.435, 10.924, 14.824, 12.214, 11.244, 25.516, 22.938, 25.167, 18.474, 14.623, 14.609], [2477.360422087595, 1536.0531841866373, 1763.838668366853, 1550.5674701066787, 1650.03675723576, 1670.9934622607775, 1862.7828675335104, 2731.5750400164025, 852.7806628403175, 944.680050768139, 2527.7931549928444], [919, 920, 921, 922, 923, 924, 925, 926, 927, 928, 929]], [5, 2427, [20867, 20885, 20905, 20928, 20945, 20969, 20986, 21003, 21025, 21042], [22219.424, 22059.85, 22072.315, 22135.771, 22123.934, 22079.51, 22088.705, 22066.933, 22004.5, 21914.431], [41471.775, 41305.138, 41401.038, 41512.561, 41487.397, 41365.456, 41300.149, 41330.397, 41259.667, 41163.946], [30.084, 34.529, 17.55, 10.427, 13.803, 15.96, 29.865, 39.959, 29.335, 32.583], [921.9933642053368, 1840.3750807494603, 2000.30138992968, 975.8283619299451, 1460.4847467994182, 2746.543791957173, 1058.3498036120734, 959.6832063475277, 1309.5667467564408, 554.7704128563724], [920, 921, 922, 923, 924, 925, 926, 927, 928, 929]], [3, 2430, [20897, 20921, 20939, 20960, 20981, 21000, 21020, 21037], [7926.802, 7945.453, 7938.461, 7739.834, 7811.553, 7874.855, 7821.703, 7895.879], [32149.656, 32234.112, 32201.839, 32109.945, 32119.641, 32092.717, 32242.165, 32283.15], [25.886, 18.485, 20.15, 26.04, 17.367, 16.485, 14.336, 12.07], [4390.506986640883, 870.1484275312323, 2166.3639850475356, 1241.184502086539, 4507.577522181643, 1180.2318431630606, 1288.9966832850714, 1641.3485584101531], [922, 923, 924, 925, 926, 927, 928, 929]], [6, 2431, [20899, 20922, 20941, 20963, 20982, 21001, 21022, 21039, 21055], [11755.441, 11753.328, 11690.432, 11505.097, 11574.18, 11533.682, 11561.561, 11532.581, 11508.315], [50888.524, 50850.215, 50944.54, 50905.198, 50803.863, 50755.32, 50670.87, 50566.705, 50615.266], [12.901, 10.541, 15.649, 17.592, 30.281, 15.772, 19.838, 10.312, 11.862], [603.5427829634697, 1928.0879834915074, 2641.254634813226, 1965.4208644650782, 1963.8160031839864, 1044.3105781088916, 1268.576554907905, 1920.0986427502053, 1513.5455487836127], [922, 923, 924, 925, 926, 927, 928, 929, 930]], [7, 2432, [20915, 20934, 20954, 20973, 20995, 21012], [45418.733, 45470.572, 45434.519, 45308.585, 45359.423, 45364.596], [57859.245, 57798.513, 57725.44, 57900.006, 57958.818, 58021.854], [26.372, 27.989, 21.187, 30.105, 22.827, 40.66], [439.55265631668374, 3196.273557685131, 5395.113450479999, 1890.7339341876786, 6175.796602678755, 1237.7442001584188], [922, 923, 924, 925, 926, 927]], [2, 2435, [20894, 20918, 20937, 20957, 20976, 20997, 21016], [4952.548, 4933.386, 4880.102, 4875.163, 4860.659, 4856.914, 4873.171], [24142.565, 24153.032, 24057.092, 24023.358, 24001.743, 24030.814, 24043.38], [30.943, 26.635, 25.965, 24.761, 18.707, 20.656, 20.766], [2331.3452139411265, 770.5945004460992, 569.4992420561248, 8375.41386159272, 713.6711098773251, 5004.895151851954, 971.1588459342458], [922, 923, 924, 925, 926, 927, 928]], [6, 2448, [21038, 21054, 21072, 21085, 21104, 21122, 21138, 21156, 21179, 21201, 21222, 21240, 21268, 21291, 21315, 21340, 21361], [11455.519, 11469.793, 11471.594, 11619.137, 11688.684, 11830.27, 12001.42, 11992.836, 12143.822, 12167.113, 12011.423, 12064.4, 12077.599, 12032.545, 12078.157, 12089.822, 12160.328], [51240.402, 51201.164, 50964.81, 50913.537, 50947.893, 50844.064, 50909.66, 50946.684, 50858.806, 50666.582, 50517.67, 50514.862, 50508.504, 50423.565, 50301.287, 50209.844, 50245.111], [3.283, 9.694, 15.54, 9.218, 5.777, 10.566, 11.223, 15.596, 10.987, 18.929, 20.819, 24.357, 29.941, 20.577, 23.514, 17.52, 19.368], [357.14093843073977, 1865.9750202091586, 3233.960867345878, 3762.173167775732, 3653.6216545455327, 2456.5910688487543, 2723.1330424988264, 1729.3454023930733, 3033.873387826635, 1031.0865344268825, 784.0059640577516, 903.0260614878805, 599.2712382366875, 1867.3561657899804, 826.4768432633275, 1159.1623581302063, 742.710789716697], [929, 930, 931, 932, 933, 934, 935, 936, 937, 938, 939, 940, 941, 942, 943, 944, 945]], [5, 2449, [21075, 21087, 21108, 21124, 21143], [21658.774, 21700.109, 21729.177, 21735.166, 21676.43], [41180.231, 41152.439, 41178.91, 41199.497, 41194.064], [20.916, 16.363, 12.649, 26.479, 10.536], [850.5836856485291, 995.0047083967925, 1376.2409924830372, 950.3645263236157, 90745.52939257969], [931, 932, 933, 934, 935]], [3, 2451, [21070, 21084, 21101, 21120, 21137, 21154, 21177, 21199, 21220, 21239, 21261, 21289, 21313, 21338, 21360], [8031.589, 8014.518, 7949.077, 7929.127, 7963.921, 7944.336, 7921.097, 7938.888, 7968.881, 7945.748, 7948.643, 7960.263, 7990.753, 8004.315, 7955.963], [32001.203, 32047.651, 32151.958, 32171.473, 32175.896, 32147.319, 32128.947, 32139.51, 32147.985, 32133.518, 32141.757, 32144.996, 32169.521, 32167.836, 32173.655], [14.638, 19.783, 16.321, 17.4, 17.596, 11.163, 16.076, 18.637, 7.817, 13.709, 10.948, 14.118, 14.579, 14.637, 14.54], [576.4090638485922, 686.5835318832974, 865.8615341050557, 1123.3421931337068, 1570.7398955026815, 510.7932329575166, 767.6802878345201, 2065.7815120717682, 767.4686303417839, 1101.881406228793, 1209.8285068398789, 1057.4695550201504, 1771.426844417037, 835.3963874776732, 1504.0124776335697], [931, 932, 933, 934, 935, 936, 937, 938, 939, 940, 941, 942, 943, 944, 945]], [1, 2453, [21089, 21111, 21126, 21145, 21164, 21184], [22283.022, 22379.837, 22363.823, 22365.835, 22279.752, 22216.974], [21719.112, 21535.172, 21596.82, 21721.185, 21718.793, 21691.001], [31.907, 11.782, 20.676, 17.755, 32.862, 31.522], [5690.567458549751, 689.0538995614047, 445.38629656938593, 439.2507333014428, 1316.47918555002, 1074.0359402965182], [932, 933, 934, 935, 936, 937]], [3, 2456, [21083, 21100, 21119, 21136, 21153], [7701.323, 7628.079, 7560.592, 7578.96, 7535.015], [31292.895, 31311.114, 31300.281, 31267.119, 31354.1], [21.41, 18.581, 24.219, 18.716, 22.854], [938.9284748978218, 1743.9113947378632, 1445.8467045874443, 1260.2319685411683, 3402.485766332721], [932, 933, 934, 935, 936]], [4, 2457, [21106, 21123, 21141, 21161, 21181], [14693.507, 14651.456, 14685.055, 14690.562, 14721.316], [40352.833, 40343.112, 40344.317, 40392.155, 40177.778], [11.672, 17.384, 11.255, 17.318, 48.451], [1132.9134411895377, 1839.451841001478, 1669.7105634624174, 2225.214437934857, 812.1130408220923], [933, 934, 935, 936, 937]], [8, 2462, [21188, 21209, 21233, 21252, 21279], [31231.222, 31201.623, 31089.223, 31073.383, 31064.476], [60718.726, 60718.9, 60662.245, 60647.473, 60583.343], [13.966, 14.715, 15.649, 14.518, 24.7], [615.284487274829, 1126.2251201362162, 931.2385639668992, 832.6119019838051, 15599.502058052884], [937, 938, 939, 940, 941]], [9, 2465, [21195, 21216, 21235, 21255, 21283, 21305, 21331, 21355, 21380, 21400, 21421, 21448, 21464, 21489, 21509, 21536, 21560, 21583], [45432.449, 45499.993, 45520.32, 45485.857, 45584.641, 45640.793, 45583.88, 45651.885, 45588.809, 45620.111, 45839.169, 45886.962, 45893.082, 45965.904, 45912.977, 45913.718, 45919.095, 45902.87], [66178.236, 66092.337, 66112.468, 66055.677, 66113.364, 66155.117, 66157.886, 66178.55, 66090.292, 66105.636, 66216.635, 66194.588, 66191.859, 66170.826, 66179.192, 66107.864, 66131.346, 66138.467], [22.566, 27.84, 16.872, 23.419, 17.379, 15.051, 22.611, 23.065, 23.357, 23.813, 27.236, 19.26, 23.187, 29.849, 23.383, 19.301, 18.425, 22.995], [1656.477252832818, 1607.440782641152, 2460.2755777452016, 1290.7761456772246, 1398.4726052909461, 1369.6085814312812, 2635.8401540047257, 1686.0673191877231, 1632.599038028086, 1354.0853466352355, 644.9967069354254, 1255.6235794655304, 1157.004671592825, 954.8150961011867, 1468.8208379906227, 1364.608711369277, 723.94956364173, 2012.0827989347986], [937, 938, 939, 940, 941, 942, 943, 944, 945, 946, 947, 948, 949, 950, 951, 952, 953, 954]], [4, 2467, [21202, 21223, 21242, 21270, 21292], [14030.138, 13948.526, 13989.073, 14120.286, 14073.046], [39409.81, 39189.98, 39156.962, 39212.292, 39329.699], [17.27, 29.582, 29.944, 15.68, 15.667], [1983.1441443879255, 1374.6072094505184, 1847.7972983524303, 1266.9188346603485, 1773.9029879240843], [938, 939, 940, 941, 942]], [4, 2468, [21203, 21224, 21243, 21271, 21293, 21317, 21341, 21362, 21387, 21409, 21430, 21457, 21477, 21495, 21520, 21548, 21568], [14618.561, 14624.183, 14575.016, 14583.908, 14587.535, 14542.552, 14525.714, 14582.019, 14628.43, 14568.617, 14631.468, 14653.908, 14595.226, 14643.21, 14626.645, 14547.42, 14563.294], [40485.208, 40494.703, 40484.462, 40457.85, 40436.763, 40485.755, 40509.674, 40481.914, 40481.805, 40475.625, 40460.752, 40497.727, 40504.566, 40442.864, 40354.42, 40484.679, 40499.044], [18.6, 9.247, 10.968, 11.708, 15.72, 16.209, 20.806, 14.371, 15.225, 13.618, 12.319, 27.756, 34.744, 15.554, 3.245, 24.883, 17.605], [1311.2412310565646, 1433.7843007974907, 1909.4256829077042, 1363.636430083981, 2545.8798252356473, 1292.2393669456296, 1445.7634234386646, 1450.0252015379667, 1150.0425207304663, 917.8070182044665, 1797.7902587300578, 1800.3689970322025, 1682.091806734357, 1315.7021119314315, 364.4859918284103, 1488.7082238892096, 491.2966331011029], [938, 939, 940, 941, 942, 943, 944, 945, 946, 947, 948, 949, 950, 951, 952, 953, 954]], [2, 2469, [21217, 21237, 21257, 21285, 21307, 21333, 21356, 21382, 21405, 21424, 21452, 21468, 21491, 21513, 21540, 21563, 21586, 21609, 21630, 21651, 21671, 21690, 21715], [4683.617, 4711.317, 4696.329, 4708.635, 4703.528, 4706.079, 4694.018, 4685.604, 4699.218, 4693.086, 4654.862, 4712.062, 4711.135, 4699.169, 4688.622, 4661.428, 4711.363, 4720.686, 4719.323, 4717.828, 4731.793, 4729.234, 4735.76], [24756.094, 24856.682, 24861.397, 24856.112, 24858.272, 24863.888, 24870.939, 24862.008, 24845.276, 24864.436, 24931.902, 24862.742, 24850.523, 24860.555, 24952.285, 24975.104, 25069.252, 24847.26, 24834.378, 24859.317, 24827.183, 24901.421, 24900.109], [31.953, 6.695, 11.426, 7.691, 8.994, 4.653, 7.836, 9.121, 7.286, 8.648, 21.131, 9.079, 19.513, 13.783, 18.126, 15.85, 18.253, 14.494, 17.845, 16.371, 28.684, 26.116, 14.021], [2560.271494463398, 1645.3932069365383, 3912.383831325864, 2564.394941154334, 2409.3611373740077, 2345.6877216946373, 2238.571178657691, 1621.1217063700908, 1838.9710892818553, 2358.506467677274, 1091.5149063811477, 2022.3189318023435, 1383.6294905700727, 1429.6101166435603, 3991.5085764127693, 3642.0238366515787, 4455.130998103718, 1182.925654988801, 1588.8557812945935, 944.4295229729295, 1250.1676436274001, 589.4910341205681, 783.519644442288], [939, 940, 941, 942, 943, 944, 945, 946, 947, 948, 949, 950, 951, 952, 953, 954, 955, 956, 957, 958, 959, 960, 961]], [1, 2471, [21228, 21246, 21274, 21296, 21322, 21346, 21368, 21390, 21413, 21434], [22238.41, 22186.225, 22179.93, 22209.885, 22246.437, 22251.965, 22240.082, 22354.55, 22413.563, 22395.79], [21641.326, 21663.854, 21661.666, 21690.443, 21779.889, 21747.729, 21839.863, 21947.25, 21927.61, 21898.172], [20.918, 26.68, 27.791, 16.756, 18.781, 20.707, 33.412, 26.149, 30.101, 40.305], [869.9590267365203, 2041.4937018495898, 1603.4290860229573, 483.37939918287077, 1030.43021787968, 1017.9566910952881, 730.3662254708852, 6004.715491561002, 2318.7301211735503, 2004.8877495779734], [939, 940, 941, 942, 943, 944, 945, 946, 947, 948]], [5, 2475, [21247, 21275, 21297, 21323, 21347, 21371, 21392], [22391.241, 22298.447, 22388.501, 22466.655, 22427.668, 22525.495, 22468.72], [44269.074, 44203.225, 44324.098, 44328.661, 44331.404, 44316.832, 44296.204], [30.122, 30.83, 31.007, 29.341, 21.723, 27.151, 25.337], [953.6046470407259, 2402.2557272733643, 832.4814824445073, 1318.8717778170676, 1219.1352552964947, 2570.723226852799, 1123.6314850147885], [940, 941, 942, 943, 944, 945, 946]], [5, 2476, [21276, 21298, 21324, 21348, 21370], [22444.117, 22616.808, 22567.155, 22643.392, 22532.011], [43298.194, 43313.19, 43485.968, 43508.342, 43447.378], [44.642, 22.777, 16.903, 21.725, 35.351], [1330.7886257598352, 906.1382990161394, 17832.8641744933, 871.8475094172638, 1273.5792217335604], [941, 942, 943, 944, 945]], [0, 2478, [21287, 21309, 21335, 21357, 21383, 21406, 21425], [5381.093, 5390.859, 5365.572, 5338.418, 5382.326, 5361.433, 5415.024], [4024.361, 4005.093, 4002.242, 3983.934, 3989.969, 4027.465, 4023.339], [20.683, 17.438, 14.696, 19.321, 19.593, 12.197, 18.919], [1050.289954042172, 595.9345724273996, 897.7164511575137, 722.6241730380033, 859.2734643280445, 720.6694559758475, 1099.6860992237807], [942, 943, 944, 945, 946, 947, 948]], [6, 2481, [21408, 21428, 21455, 21474, 21493, 21516, 21544], [12203.847, 12295.616, 12281.277, 12378.038, 12280.74, 12267.603, 12163.193], [50972.813, 51008.313, 51049.357, 51207.17, 51342.445, 51370.319, 51381.603], [21.422, 19.1, 14.962, 26.471, 20.036, 9.392, 22.915], [6896.2802414049565, 1547.9342493397155, 1244.2490444781447, 1598.8808644131482, 3856.6765408312144, 2863.456241372447, 1232.4764148655436], [947, 948, 949, 950, 951, 952, 953]], [7, 2485, [21418, 21444, 21461, 21487, 21508, 21534, 21558, 21581, 21602, 21624, 21644, 21667, 21685, 21711], [44177.999, 44181.761, 44163.024, 44195.689, 44177.144, 44168.928, 44166.547, 44177.065, 44172.225, 44175.408, 44230.263, 44137.188, 44143.518, 44148.866], [56608.944, 56593.178, 56594.01, 56623.931, 56513.124, 56564.507, 56579.266, 56513.382, 56424.108, 56383.651, 56385.225, 56372.044, 56352.342, 56316.641], [13.325, 11.392, 19.017, 28.039, 18.172, 11.814, 17.914, 21.929, 15.735, 26.826, 30.433, 14.723, 14.065, 11.292], [1225.8497004118967, 962.3512805144217, 965.8892378444739, 797.2463817947299, 1406.1146069847662, 1514.1166941571225, 637.3155063816646, 1005.3490954150652, 997.5846868873026, 707.2393004585789, 2078.1345475253684, 1206.6149390806722, 914.6761434167131, 795.4105320109993], [947, 948, 949, 950, 951, 952, 953, 954, 955, 956, 957, 958, 959, 960]], [4, 2488, [21429, 21456, 21475, 21494, 21518, 21546], [14066.361, 14106.611, 13996.349, 13998.974, 14052.068, 14007.556], [39585.143, 39650.107, 39484.733, 39340.481, 39367.596, 39281.741], [23.121, 32.545, 20.087, 18.437, 11.55, 22.222], [2282.270177991133, 7221.439197220559, 1218.192785029444, 1830.0270994007942, 1630.6938146447558, 2033.4752187370152], [948, 949, 950, 951, 952, 953]], [1, 2489, [21433, 21458, 21484, 21499, 21526], [22291.118, 22227.142, 22215.393, 22311.411, 22201.858], [21831.765, 21732.582, 21737.364, 21796.992, 21726.882], [35.512, 23.47, 18.916, 31.985, 19.848], [3496.7252316811923, 1604.6609202534191, 1090.7445054187951, 6770.23352872772, 977.3934876142293], [948, 949, 950, 951, 952]], [4, 2495, [21478, 21496, 21521, 21549, 21569], [14868.337, 14785.843, 14825.517, 14892.169, 14823.496], [39451.74, 39611.024, 39500.281, 39556.609, 39620.984], [34.367, 35.189, 29.805, 31.706, 22.697], [3024.9569835692914, 1887.9939083237603, 2756.353289054689, 1760.6573589334746, 9371.560056754895], [950, 951, 952, 953, 954]], [1, 2499, [21502, 21528, 21554, 21572, 21594, 21618, 21637, 21659, 21680, 21703, 21724, 21743, 21763, 21783, 21805], [22301.808, 22399.75, 22396.198, 22287.944, 22298.773, 22254.86, 22319.197, 22286.613, 22405.288, 22307.198, 22281.058, 22321.345, 22278.724, 22266.856, 22181.489], [21878.748, 21932.543, 21912.611, 21826.55, 21841.752, 21772.997, 21755.706, 21734.769, 21753.376, 21753.207, 21683.406, 21653.513, 21687.223, 21763.178, 21743.785], [45.801, 29.581, 35.728, 26.392, 33.556, 27.083, 14.966, 20.474, 20.396, 24.035, 20.089, 19.049, 18.22, 17.814, 20.459], [2308.2181776794614, 4098.578277979869, 1522.1602095860355, 1344.67224159133, 2528.169579167829, 1954.9092735997551, 9424.193241056439, 4152.8747919476955, 1482.0215459725437, 2667.9676577805985, 3744.62105096236, 2594.434624547571, 4477.738465588365, 10411.617504035608, 646.4491169222547], [951, 952, 953, 954, 955, 956, 957, 958, 959, 960, 961, 962, 963, 964, 965]], [2, 2506, [21608, 21629, 21650, 21670, 21691, 21716, 21734, 21750, 21775, 21793, 21813, 21834], [4689.91, 4662.4, 4601.35, 4675.723, 4825.235, 4834.754, 4737.985, 4685.49, 4611.792, 4543.528, 4532.733, 4452.706], [25326.545, 25516.333, 25516.727, 25442.118, 25401.863, 25479.89, 25517.09, 25497.264, 25456.712, 25434.89, 25448.199, 25528.288], [21.488, 19.066, 13.796, 10.919, 13.694, 11.654, 10.272, 15.907, 17.378, 14.688, 12.193, 14.828], [1488.511714680727, 3446.069255422616, 2456.0432867698923, 2019.8582736481303, 2342.6971668694796, 2439.7974676377585, 2894.288849290441, 5369.397841367626, 4785.386056086541, 6808.14395030108, 4019.956988274911, 2407.5276827145035], [956, 957, 958, 959, 960, 961, 962, 963, 964, 965, 966, 967]], [7, 2507, [21604, 21626, 21646, 21668, 21687, 21712, 21730], [44915.62, 45003.645, 44883.172, 44940.267, 44996.947, 44883.967, 45063.565], [58897.295, 58863.804, 58908.618, 58988.496, 59027.815, 58950.483, 58930.123], [25.22, 24.025, 12.383, 22.091, 26.373, 17.1, 26.205], [848.8459358422093, 1792.879302246189, 1689.929636424437, 1692.0265709227692, 979.51159225144, 659.9402151071089, 1115.9927658617416], [955, 956, 957, 958, 959, 960, 961]], [9, 2508, [21627, 21648, 21669, 21689, 21713, 21731, 21749, 21773, 21792, 21810, 21833, 21853, 21877], [46029.611, 45934.346, 45938.068, 45917.329, 46016.313, 46078.315, 46076.241, 46070.562, 46198.656, 46066.701, 46138.585, 46156.041, 46145.812], [66124.651, 66130.008, 66157.752, 66130.524, 66137.049, 66155.853, 66243.034, 66184.614, 66242.775, 66156.566, 66189.889, 66297.211, 66327.493], [20.375, 13.193, 23.284, 18.773, 13.232, 16.464, 19.685, 13.451, 23.736, 21.128, 27.744, 32.203, 24.766], [571.3284989117385, 1386.110540916068, 978.6371077986976, 866.5595140327855, 1265.1395752819867, 1622.817040382216, 926.9245415759066, 685.4707050687343, 1529.0259986467543, 579.1876129138211, 3129.789865410716, 5151.701598300228, 1881.4518759468504], [956, 957, 958, 959, 960, 961, 962, 963, 964, 965, 966, 967, 968]], [6, 2509, [21565, 21587, 21613, 21633, 21653, 21676], [12131.486, 12037.16, 12059.022, 12124.383, 12276.73, 12239.069], [50774.697, 50972.28, 50994.021, 51084.976, 50925.253, 50921.873], [14.29, 31.869, 22.311, 35.174, 18.68, 12.293], [1466.1286422019427, 3829.04852432483, 1838.1734874742544, 2486.5457222785576, 1567.4802957840814, 1265.063047602098], [954, 955, 956, 957, 958, 959]], [3, 2512, [21693, 21719, 21736, 21753, 21779, 21797, 21818, 21838, 21860, 21883, 21902, 21925, 21947], [6868.319, 6849.582, 6916.171, 6871.302, 6860.848, 6869.333, 6905.063, 6897.204, 6903.63, 6932.778, 6943.459, 7035.308, 6990.103], [32652.498, 32658.814, 32752.222, 32655.6, 32595.086, 32453.736, 32320.318, 32260.042, 32224.662, 32047.764, 32012.918, 31943.037, 31744.079], [28.557, 14.439, 10.929, 12.396, 17.625, 17.608, 12.295, 15.529, 12.057, 12.282, 20.746, 36.241, 26.0], [3144.015688684372, 2077.08799153427, 2645.9825577243196, 2381.7039886131056, 1132.391515269587, 1472.1578033968897, 1225.197251117699, 1413.6755604091152, 1080.7146669025926, 1497.5948870949735, 1239.528617485295, 3684.4126605886913, 559.9124076114418], [960, 961, 962, 963, 964, 965, 966, 967, 968, 969, 970, 971, 972]], [4, 2514, [21654, 21677, 21697, 21722, 21741], [13930.713, 14103.945, 14038.606, 13978.775, 14048.661], [39219.554, 39327.248, 39433.251, 39529.413, 39606.027], [16.46, 33.811, 17.749, 29.901, 25.698], [1254.6806351721966, 3411.796172865342, 6040.511851676406, 786.6844651289558, 1585.0080474647798], [958, 959, 960, 961, 962]], [4, 2517, [21757, 21780, 21800, 21821, 21843], [14656.105, 14568.303, 14553.987, 14632.907, 14588.881], [41137.974, 41119.484, 41124.377, 41011.079, 41174.404], [11.805, 36.384, 40.528, 9.542, 44.683], [31406.112893902995, 1747.282470050808, 3977.909435980195, 79336.76610172061, 1219.1307351322869], [963, 964, 965, 966, 967]], [5, 2518, [21765, 21784, 21807, 21829, 21847, 21866, 21888, 21910, 21934, 21957, 21975, 22001], [22683.719, 22607.328, 22707.866, 22623.47, 22597.799, 22652.791, 22674.451, 22667.675, 22563.385, 22635.805, 22638.955, 22467.751], [43166.722, 43176.925, 43124.555, 43109.473, 43111.729, 43158.507, 43188.665, 43172.607, 42999.19, 43125.3, 43027.971, 42958.647], [30.087, 28.186, 19.158, 19.838, 19.686, 13.848, 16.756, 10.043, 23.188, 16.944, 13.885, 19.784], [3148.698437811932, 10901.482517230335, 1868.3815088961517, 1649.667574006534, 1858.4471044097784, 1951.1760706221085, 1979.8858239621795, 1372.062076079447, 5893.391464944425, 1759.1455541664488, 40782.92726257571, 20862.800875450906], [963, 964, 965, 966, 967, 968, 969, 970, 971, 972, 973, 974]], [5, 2523, [21804, 21827, 21846, 21865, 21887], [22036.978, 22096.149, 22071.313, 22060.777, 22087.564], [41236.809, 41288.638, 41274.42, 41258.943, 41284.71], [21.071, 23.123, 22.872, 12.782, 10.674], [676.7750351006282, 1499.5801377898697, 1442.5198758409686, 609.9573458699466, 469.9587189418294], [965, 966, 967, 968, 969]], [2, 2527, [21856, 21881, 21900, 21922, 21945, 21969], [4659.066, 4540.915, 4442.262, 4510.07, 4468.328, 4511.665], [25277.876, 25288.924, 25341.549, 25317.622, 25357.596, 25342.457], [12.207, 17.481, 15.918, 17.799, 15.923, 41.435], [52521.00944762421, 9543.352774574547, 1995.318920420604, 1413.1036321539482, 1553.8038633790836, 1061.3661404289642], [968, 969, 970, 971, 972, 973]], [2, 2528, [21814, 21835, 21857, 21882, 21901, 21923, 21946], [5054.707, 4871.482, 4861.64, 4879.888, 4913.047, 4831.466, 4844.456], [24017.099, 23888.718, 23813.106, 23803.287, 23809.022, 23915.381, 23939.258], [30.319, 12.236, 21.51, 20.753, 13.176, 13.131, 18.775], [6790.117969895988, 1358.7447943488028, 1500.0212409163805, 684.928205327012, 1813.7333637195356, 1066.1875639970413, 1104.4125698425132], [966, 967, 968, 969, 970, 971, 972]], [7, 2530, [21852, 21876, 21896, 21919, 21940, 21966, 21983, 22007, 22022, 22045, 22064, 22080], [45457.809, 45486.537, 45486.593, 45483.049, 45523.892, 45506.039, 45478.869, 45461.376, 45525.672, 45465.257, 45438.235, 45449.386], [58531.053, 58500.871, 58535.872, 58631.226, 58712.698, 58876.742, 58916.337, 59025.914, 58979.804, 59042.09, 59141.64, 59099.042], [17.668, 23.271, 11.59, 27.473, 17.297, 21.819, 15.942, 26.546, 23.173, 30.011, 16.231, 25.531], [966.5415079685886, 1015.9645933031494, 952.0722050173212, 979.5063762628889, 909.6012159528267, 2515.974659668475, 1176.1085393913438, 1557.577798461155, 2227.7534300554557, 2993.301233811302, 846.7593632458014, 906.5296746131377], [967, 968, 969, 970, 971, 972, 973, 974, 975, 976, 977, 978]], [4, 2531, [21844, 21862, 21886, 21905, 21929], [14590.567, 14571.008, 14580.091, 14595.217, 14514.028], [40584.338, 40670.231, 40477.704, 40591.59, 40585.719], [22.257, 29.779, 44.319, 29.473, 36.12], [16797.359360886065, 3369.8333780784164, 1205.6742834528025, 802.0366350838423, 1897.1914835905395], [967, 968, 969, 970, 971]], [8, 2534, [21890, 21914, 21937, 21961, 21976, 22004], [30249.345, 30362.985, 30396.337, 30471.259, 30463.319, 30462.549], [58192.902, 58257.488, 58330.719, 58328.328, 58241.779, 58224.662], [35.72, 17.165, 15.1, 12.941, 11.262, 21.12], [887.7481883235433, 2382.5879945075026, 1507.001535504157, 1693.482314473362, 1261.153039719986, 786.5156451745718], [969, 970, 971, 972, 973, 974]], [7, 2535, [21895, 21918, 21939, 21965, 21982], [45022.352, 45031.575, 45022.686, 45082.017, 45104.258], [57538.115, 57506.966, 57510.566, 57518.208, 57495.523], [26.878, 29.983, 21.211, 15.121, 36.344], [784.5825523431615, 2182.8538164620463, 1128.1601701587488, 339.7910624774953, 924.2966056093495], [969, 970, 971, 972, 973]], [5, 2537, [21932, 21956, 21973, 21999, 22016, 22035], [22043.536, 21979.225, 21962.338, 21866.372, 21961.701, 21974.705], [41249.772, 41185.894, 41207.281, 41238.694, 41178.648, 41221.071], [21.26, 10.841, 21.419, 29.977, 27.622, 24.785], [1179.943408666001, 539.1144572031915, 689.5709278206538, 2154.905470281257, 568.8168678807668, 437.7133732481362], [971, 972, 973, 974, 975, 976]], [9, 2539, [21920, 21942, 21967, 21984, 22008, 22023, 22046, 22065], [46477.838, 46469.477, 46485.196, 46435.529, 46303.876, 46461.754, 46484.379, 46597.424], [66284.745, 66350.307, 66312.468, 66365.696, 66393.666, 66346.544, 66384.862, 66382.702], [30.573, 23.806, 21.416, 26.032, 36.509, 18.748, 31.305, 18.043], [497.5974431389081, 1294.5442465612682, 995.1813544054153, 1112.55286099744, 557.3082146220728, 3053.5411834314446, 5151.990362087439, 707.9980271675726], [970, 971, 972, 973, 974, 975, 976, 977]], [5, 2540, [21974, 22000, 22017, 22039, 22056, 22073], [22434.546, 22442.918, 22436.911, 22469.722, 22503.307, 22497.836], [42722.998, 42884.271, 42780.094, 42775.799, 42838.232, 43005.209], [12.194, 31.959, 16.195, 16.559, 28.073, 29.399], [1421.947820260261, 3932.350210025539, 2081.524350555176, 1329.0042701310033, 3240.5715365592205, 1582.6407287113827], [973, 974, 975, 976, 977, 978]], [7, 2542, [21981, 22006, 22020, 22043, 22063, 22078, 22093, 22106, 22121, 22138], [44146.021, 44106.735, 44166.427, 44164.138, 44196.997, 44176.158, 44249.941, 44171.919, 44142.511, 44132.359], [56467.719, 56474.887, 56480.634, 56464.768, 56495.103, 56460.321, 56305.376, 56404.04, 56369.164, 56453.014], [21.346, 12.316, 12.07, 12.075, 10.488, 13.955, 25.147, 14.678, 28.914, 21.068], [1127.5177478808882, 748.3634550366501, 1654.2198536111298, 1518.6528646118254, 966.2874792932564, 1067.971372032092, 3179.819394225047, 7695.823986310432, 3367.016292088702, 1186.7364754503437], [973, 974, 975, 976, 977, 978, 979, 980, 981, 982]], [4, 2543, [22055, 22070, 22087, 22100, 22114, 22127, 22145, 22170, 22190, 22215], [14522.855, 14296.536, 14137.231, 14174.435, 14051.54, 14124.768, 14020.088, 14038.571, 14138.762, 14161.847], [40014.809, 39914.935, 39836.018, 39915.156, 39863.4, 40017.008, 40055.76, 40073.454, 40067.183, 40070.129], [28.331, 29.645, 30.964, 17.688, 17.494, 22.443, 17.709, 19.981, 36.002, 18.959], [691.177146715787, 1213.555580923964, 1648.1722131322351, 7794.380384873857, 7357.065081125344, 917.6657567573532, 1222.9694572802955, 4860.054342375081, 3203.9448480431147, 865.8988448311386], [977, 978, 979, 980, 981, 982, 983, 984, 985, 986]], [7, 2550, [22139, 22165, 22185, 22205, 22230, 22258, 22283, 22310], [44240.987, 44314.947, 44377.282, 44348.996, 44397.235, 44486.765, 44568.654, 44620.953], [56076.787, 55916.624, 55939.927, 55933.065, 55923.267, 55885.23, 55852.721, 55944.575], [25.862, 20.443, 20.394, 18.316, 16.603, 21.803, 32.365, 31.045], [1949.615008150629, 1182.6598298036056, 1102.5093584001718, 1013.1829890056175, 737.9239003849327, 1753.5458876417915, 1237.5929130372567, 3422.4920337131775], [982, 983, 984, 985, 986, 987, 988, 989]], [1, 2551, [22130, 22150, 22174, 22195, 22217, 22244], [21525.654, 21558.513, 21465.394, 21572.941, 21484.258, 21519.036], [21694.346, 21686.891, 21759.959, 21821.664, 21722.339, 21753.755], [16.089, 14.865, 18.666, 34.325, 13.5, 15.277], [1563.3636490025835, 980.7215864490595, 2612.1135727790984, 2486.8745179615044, 1023.4192291169701, 1508.116318639038], [982, 983, 984, 985, 986, 987]], [7, 2557, [22184, 22203, 22229, 22257, 22282, 22309, 22331], [44141.082, 44237.603, 44167.084, 44139.636, 44176.501, 44182.534, 44086.816], [56478.324, 56381.819, 56482.48, 56520.366, 56471.672, 56501.351, 56466.183], [22.889, 30.896, 21.063, 27.08, 14.874, 22.236, 27.124], [627.4260329935747, 1840.3078377186841, 487.1918609642865, 977.0335018028791, 915.9999921971058, 643.9008616163304, 2214.9157376513263], [984, 985, 986, 987, 988, 989, 990]], [7, 2561, [22231, 22259, 22284, 22311, 22332], [45436.642, 45462.418, 45526.322, 45334.876, 45398.921], [58342.147, 58134.623, 58225.059, 58157.34, 58298.982], [24.924, 21.52, 17.481, 30.398, 28.852], [895.8541235018272, 1163.188581708779, 1375.2866691971717, 3616.808812433172, 1681.0944924420517], [986, 987, 988, 989, 990]], [5, 2563, [22220, 22248, 22274, 22302, 22325], [22413.076, 22340.209, 22455.232, 22426.806, 22465.351], [43025.571, 42799.978, 42851.809, 42692.513, 42878.016], [11.046, 19.173, 11.194, 9.923, 20.936], [67562.168760262, 960.3331665180383, 54944.56161627361, 481.1943312797092, 8260.678979386314], [986, 987, 988, 989, 990]], [6, 2567, [22212, 22237, 22265, 22291, 22317, 22339], [11622.921, 11411.144, 11447.186, 11342.334, 11271.6, 11243.868], [50226.62, 50167.848, 50091.486, 50052.126, 50014.473, 49991.598], [21.755, 21.313, 20.854, 30.581, 41.467, 38.044], [679.5975817590489, 1048.2660251605503, 655.01868066953, 1337.3120918763495, 1327.8459432858936, 1381.6766120613938], [986, 987, 988, 989, 990, 991]], [4, 2571, [22267, 22295, 22321, 22342, 22355, 22370, 22391, 22408, 22431, 22452, 22464, 22483, 22504, 22518, 22537, 22556, 22579, 22601, 22623, 22638, 22650, 22671, 22692, 22716, 22729, 22751, 22763, 22784], [14623.724, 14687.922, 14588.966, 14562.527, 14637.269, 14596.909, 14550.599, 14539.08, 14624.333, 14552.819, 14626.493, 14626.896, 14502.225, 14494.714, 14533.749, 14495.285, 14510.569, 14446.077, 14522.058, 14500.021, 14458.392, 14553.828, 14490.344, 14467.438, 14501.271, 14470.114, 14455.184, 14492.343], [40742.619, 40682.436, 40742.885, 40705.881, 40684.802, 40723.281, 40793.18, 40690.43, 40523.274, 40605.407, 40628.309, 40781.887, 40573.052, 40537.989, 40512.754, 40476.096, 40485.15, 40460.695, 40537.521, 40510.26, 40452.626, 40526.469, 40449.969, 40433.055, 40413.41, 40551.174, 40371.77, 40468.102], [29.123, 36.859, 23.926, 40.727, 31.687, 14.769, 30.886, 26.232, 29.466, 39.2, 30.344, 23.854, 32.51, 25.284, 26.763, 54.158, 23.102, 17.642, 23.82, 25.782, 18.019, 31.698, 38.664, 45.392, 24.878, 31.943, 28.022, 35.964], [1714.893657601143, 3068.5601712951716, 6047.063053142051, 1209.854610006614, 690.8460348853994, 465.9055764079852, 2531.4452505180934, 2798.0761266658783, 6653.914329399597, 2090.539450191841, 1219.8430436272722, 886.993092732154, 1380.5770338530106, 4975.93318399746, 3038.4541567050433, 1729.3016372423358, 5315.9484494087465, 2657.0416934618984, 4345.354572323946, 2952.141587562617, 2460.360063719654, 1689.8223399458182, 2009.876697207609, 1445.8177362653712, 2540.840160051276, 13780.833518627836, 2672.286392114568, 1328.7829110107343], [988, 989, 990, 991, 992, 993, 994, 995, 996, 997, 998, 999, 1000, 1001, 1002, 1003, 1004, 1005, 1006, 1007, 1008, 1009, 1010, 1011, 1012, 1013, 1014, 1015]], [4, 2577, [22369, 22390, 22407, 22430, 22451], [14060.409, 14071.976, 14078.931, 13978.209, 14106.602], [39535.434, 39613.467, 39615.791, 39592.579, 39456.64], [29.957, 12.139, 26.391, 34.595, 43.318], [1141.2856668740094, 1608.7605552592358, 3203.4154149581946, 1172.2076370091522, 1005.8900731327683], [993, 994, 995, 996, 997]], [7, 2578, [22364, 22386, 22400, 22423, 22444], [45262.763, 45269.052, 45324.171, 45370.156, 45295.156], [58347.039, 58259.229, 58269.054, 58316.605, 58297.818], [17.887, 36.951, 16.652, 24.962, 28.863], [646.089015672361, 888.8780804836523, 745.7793994271112, 1341.7996181727085, 1133.8827655503449], [992, 993, 994, 995, 996]], [5, 2584, [22397, 22417, 22436, 22456, 22471, 22489, 22508, 22522], [22634.374, 22725.91, 22715.842, 22751.229, 22730.347, 22774.829, 22778.482, 22757.055], [43040.079, 43122.32, 43066.051, 42992.562, 42972.07, 43043.073, 43018.892, 42997.861], [36.621, 14.588, 17.683, 14.462, 15.315, 16.538, 17.49, 12.626], [683.7149221195609, 1927.1270776787057, 1780.7811123301426, 1760.8551493129394, 1196.5217952376172, 914.2518987236973, 938.0370137816133, 1434.0658753866178], [994, 995, 996, 997, 998, 999, 1000, 1001]], [5, 2588, [22454, 22469, 22487, 22507, 22520], [22123.128, 22112.358, 22133.638, 22140.82, 22102.362], [44299.202, 44355.298, 44279.805, 44324.325, 44266.725], [21.682, 20.796, 20.101, 19.885, 25.972], [740.230347596148, 896.6302832934998, 496.0855787887654, 1102.7378942035555, 584.3674751347542], [997, 998, 999, 1000, 1001]], [5, 2595, [22560, 22583, 22605, 22624, 22642, 22654, 22678, 22697, 22720, 22731, 22753], [22130.246, 22110.309, 22148.838, 22160.597, 22114.974, 22082.893, 21998.639, 22066.395, 22156.169, 22082.076, 22149.503], [44195.545, 44207.443, 44290.491, 44292.851, 44261.525, 44149.007, 44134.165, 44168.26, 44296.695, 44198.715, 44241.534], [13.573, 7.58, 12.073, 8.933, 17.561, 18.08, 15.466, 13.681, 17.27, 33.982, 14.846], [984.1797583725528, 1256.141849688848, 1284.8248080848207, 1455.7531328302255, 1337.764567477152, 1383.9329691030575, 792.3251152616331, 709.418569244251, 993.6071620975991, 851.9620888448352, 1172.9511753831157], [1003, 1004, 1005, 1006, 1007, 1008, 1009, 1010, 1011, 1012, 1013]], [8, 2599, [22610, 22630, 22644, 22659, 22682, 22703, 22724, 22738, 22755, 22770], [31457.166, 31439.735, 31451.149, 31506.665, 31476.497, 31543.717, 31501.777, 31540.684, 31514.645, 31556.492], [60101.37, 60090.96, 60061.433, 60106.642, 60037.1, 60127.679, 60090.178, 60169.034, 60064.404, 60081.499], [23.792, 10.487, 13.316, 19.439, 14.603, 24.778, 18.691, 24.874, 24.25, 14.922], [492.38914975412297, 1306.3482837208726, 1084.4152294124963, 642.0534011275369, 1736.8094693842324, 1094.2824733743082, 832.1394711552451, 1310.7872112261332, 745.9168663504626, 734.5488956369601], [1005, 1006, 1007, 1008, 1009, 1010, 1011, 1012, 1013, 1014]], [1, 2612, [22786, 22807, 22828, 22847, 22868, 22890, 22912, 22935, 22976, 23016, 23060, 23094, 23136, 23184], [21460.99, 21506.347, 21447.771, 21460.477, 21468.477, 21451.072, 21452.085, 21476.568, 21599.237, 21510.109, 21492.249, 21591.072, 21712.79, 21695.638], [22150.936, 21992.934, 22099.351, 22119.286, 22140.047, 22172.361, 22160.49, 22132.661, 22007.912, 22107.67, 22098.592, 22176.377, 22140.506, 22194.299], [20.379, 20.559, 25.852, 17.086, 19.831, 28.276, 17.619, 15.402, 16.516, 11.362, 14.652, 17.944, 24.617, 30.944], [830.4048060258804, 12570.94752484158, 1106.1621566147182, 748.3494194271123, 1609.4287762290198, 1448.7002923977961, 1167.9294879148183, 1286.439359680999, 28087.523644772024, 917.905917772148, 1118.5155316427704, 1558.1823699554402, 2086.918422691254, 1276.5661308543404], [1015, 1016, 1017, 1018, 1019, 1020, 1021, 1022, 1023, 1024, 1025, 1026, 1027, 1028]], [1, 2627, [22914, 22940, 22982, 23021, 23066, 23102, 23142], [22495.335, 22492.796, 22517.696, 22436.244, 22486.349, 22453.739, 22476.674], [22975.385, 22928.267, 22944.451, 22867.442, 22897.175, 22774.458, 22757.492], [12.059, 17.024, 8.204, 22.19, 11.468, 15.876, 20.615], [728.1602873071572, 867.1877806129654, 1647.6228098478234, 6659.280781202038, 2310.838757975463, 4238.681950435893, 2650.2019786284195], [1021, 1022, 1023, 1024, 1025, 1026, 1027]], [4, 2638, [23010, 23058, 23091, 23132, 23181, 23225, 23267, 23308, 23364, 23419, 23468, 23518, 23565], [14598.598, 14781.575, 14695.697, 14661.536, 14704.347, 14596.772, 14558.636, 14496.142, 14488.065, 14643.79, 14539.344, 14570.402, 14369.041], [39034.937, 39142.99, 38999.971, 39019.302, 39195.807, 39164.257, 38932.057, 38993.368, 38947.897, 39028.295, 38899.434, 39091.414, 39231.081], [19.994, 23.951, 12.86, 16.773, 19.934, 25.995, 12.703, 14.364, 18.192, 23.328, 15.773, 24.669, 29.32], [2312.3036869874186, 927.4173198813392, 1410.6152479577881, 7929.920971173107, 2962.737819445983, 2309.9533143014824, 2796.7077725321383, 3051.974520401775, 4308.3214511842025, 4045.874022580578, 958.6503181210694, 2926.318250594154, 8236.882726872898], [1024, 1025, 1026, 1027, 1028, 1029, 1030, 1031, 1032, 1033, 1034, 1035, 1036]], [4, 2639, [22969, 23011, 23056, 23090, 23130], [14552.682, 14580.231, 14538.733, 14455.75, 14518.154], [40410.543, 40231.646, 40163.763, 40204.197, 40147.063], [24.82, 16.593, 12.863, 35.409, 3.491], [2976.2790822339384, 1541.540575057921, 830.6873408138599, 2417.0310237884396, 333.82717322401277], [1023, 1024, 1025, 1026, 1027]], [4, 2640, [22932, 22971, 23012, 23057, 23092, 23131, 23180, 23226, 23268, 23310], [14604.625, 14593.001, 14585.65, 14590.453, 14622.357, 14595.85, 14558.189, 14617.906, 14629.132, 14580.936], [41783.9, 41817.035, 41697.677, 41696.543, 41764.553, 41737.223, 41729.722, 41769.438, 41803.7, 41667.959], [9.3, 12.312, 17.286, 23.638, 16.07, 13.815, 14.911, 14.653, 15.293, 22.592], [2563.6778273198274, 1620.964409442079, 6286.259626099424, 3826.2417399801266, 3651.827207769753, 2988.7348674977893, 1827.514259631369, 1493.422204705865, 1116.8027967928447, 7811.759169476017], [1022, 1023, 1024, 1025, 1026, 1027, 1028, 1029, 1030, 1031]], [5, 2641, [22978, 23018, 23061, 23097, 23135, 23187], [21721.604, 21694.067, 21675.256, 21851.678, 21671.379, 21805.834], [41722.479, 41766.498, 41749.517, 41757.375, 41803.286, 41758.335], [27.471, 38.891, 25.784, 30.736, 29.914, 17.647], [756.4954180598343, 697.3575325936131, 2348.727247550118, 1778.581655590196, 2247.294310115784, 12428.14993317871], [1023, 1024, 1025, 1026, 1027, 1028]], [8, 2645, [22986, 23025, 23070, 23109, 23149, 23194, 23238, 23279, 23328, 23389, 23435, 23485, 23533], [30636.251, 30479.372, 30430.648, 30467.562, 30427.598, 30419.321, 30445.171, 30464.877, 30476.633, 30618.082, 30482.52, 30458.077, 30511.98], [59673.265, 59580.477, 59767.525, 59702.837, 59658.384, 59825.388, 59871.581, 59937.525, 59942.799, 59759.139, 59934.303, 59770.371, 59732.252], [30.928, 24.527, 17.072, 20.464, 17.876, 15.707, 18.347, 19.538, 20.944, 24.175, 14.004, 14.155, 22.48], [913.4847728437975, 6360.964436994489, 1240.6904157750237, 4412.649200320951, 2644.940747488384, 3470.029182835704, 1901.0364753689876, 2037.538407026088, 1103.8209336331302, 24362.74904611867, 1528.9577074363324, 760.5386515571171, 3242.677092623735], [1023, 1024, 1025, 1026, 1027, 1028, 1029, 1030, 1031, 1032, 1033, 1034, 1035]], [10, 2649, [22945, 22988, 23029, 23074, 23112, 23159, 23199, 23244, 23283, 23337, 23398, 23442, 23493], [38551.91, 38534.69, 38563.946, 38557.406, 38537.712, 38509.531, 38480.71, 38507.565, 38484.028, 38453.73, 38445.555, 38550.945, 38521.426], [69735.409, 69817.099, 69815.537, 69667.55, 69587.687, 69551.766, 69609.067, 69685.837, 69682.448, 69714.165, 69670.266, 69648.467, 69890.234], [15.974, 26.64, 19.738, 24.428, 25.485, 19.723, 28.23, 26.205, 25.51, 19.548, 31.1, 20.015, 27.248], [507.4175391910321, 824.6829190628861, 618.0246378053082, 1347.3237292769816, 1149.860967633572, 820.0911056245512, 1908.173433876364, 496.9195206830239, 670.1218907089798, 667.134785318063, 805.1334253097965, 891.9229990976887, 2183.898699268444], [1022, 1023, 1024, 1025, 1026, 1027, 1028, 1029, 1030, 1031, 1032, 1033, 1034]], [3, 2653, [22963, 23004, 23049, 23086, 23126, 23173, 23216, 23259, 23299, 23357, 23409], [7157.854, 7152.313, 7092.178, 7112.244, 7093.934, 7108.203, 7167.535, 7104.018, 7241.6, 7309.863, 7272.889], [31593.201, 31562.12, 31458.587, 31556.765, 31531.413, 31577.962, 31524.579, 31594.588, 31579.29, 31647.027, 31678.772], [12.454, 18.922, 13.949, 17.462, 20.097, 16.775, 23.537, 35.524, 31.81, 32.82, 26.515], [24581.600396533777, 2987.8140055774725, 1844.447573259939, 7703.042253744097, 2750.2023613804618, 2225.043065907979, 1222.5870222743117, 1615.2875193130137, 1393.0699404777747, 2260.335565714306, 3976.9282276280564], [1023, 1024, 1025, 1026, 1027, 1028, 1029, 1030, 1031, 1032, 1033]], [8, 2657, [23072, 23110, 23152, 23196, 23240, 23280, 23330, 23393, 23436, 23488, 23535, 23583, 23636, 23678, 23722, 23763, 23802, 23843, 23886], [31018.453, 31018.916, 30920.097, 31059.706, 31110.108, 31320.264, 31224.455, 31095.12, 31288.695, 31212.478, 31203.162, 31275.652, 31389.098, 31377.802, 31376.934, 31279.908, 31394.963, 31329.199, 31411.627], [60163.918, 60366.463, 60411.056, 60396.453, 60536.709, 60578.903, 60586.638, 60559.789, 60561.887, 60673.974, 60667.1, 60706.564, 60817.095, 60700.627, 60742.824, 60715.411, 60775.281, 60743.571, 60737.566], [8.939, 18.903, 18.677, 19.884, 13.511, 22.865, 26.255, 30.585, 18.438, 24.058, 19.891, 15.827, 19.455, 8.635, 14.772, 19.141, 28.647, 15.854, 31.623], [129758.95494500852, 975.6712285060646, 1122.8373528258726, 9976.450003408187, 1160.3653718596488, 3538.7090197770513, 3245.2106062861044, 1481.466719552005, 14594.798313264084, 1586.998073767736, 1283.5966978583162, 1007.0040107559208, 956.497295221222, 484.3650238657833, 704.1147871990142, 1571.485913487009, 2832.3570586668384, 847.7342752772604, 1929.697188137629], [1025, 1026, 1027, 1028, 1029, 1030, 1031, 1032, 1033, 1034, 1035, 1036, 1037, 1038, 1039, 1040, 1041, 1042, 1043]], [1, 2662, [23062, 23096, 23137, 23185, 23232, 23274], [21805.634, 21789.991, 21804.305, 21801.57, 21840.248, 21899.821], [23748.953, 23730.852, 23767.321, 23730.22, 23767.959, 23706.098], [25.875, 24.277, 19.691, 18.435, 25.873, 23.658], [636.5795818630586, 1494.305345806901, 1963.3931872045894, 4400.484302101646, 2052.2023378496924, 1059.1852862399692], [1025, 1026, 1027, 1028, 1029, 1030]], [5, 2663, [23063, 23095, 23138, 23188, 23233, 23275, 23318, 23376], [21910.954, 21884.146, 21827.804, 21839.21, 21892.9, 21954.097, 21968.489, 21893.394], [43385.841, 43209.004, 43308.974, 43313.816, 43161.097, 43019.794, 42992.872, 43069.295], [32.176, 10.531, 27.184, 23.409, 37.031, 33.652, 24.529, 19.486], [3453.8111490907536, 83320.92660111384, 3662.082976848534, 1255.2790590643287, 1014.145597723615, 2556.96100631567, 902.5378811714169, 11821.73547703105], [1025, 1026, 1027, 1028, 1029, 1030, 1031, 1032]], [6, 2666, [23088, 23128, 23177, 23220, 23262, 23304, 23360], [11505.189, 11449.036, 11585.323, 11557.118, 11501.269, 11475.416, 11523.422], [51005.806, 51002.939, 50982.898, 50876.75, 51022.014, 50984.921, 51048.103], [19.969, 6.701, 25.585, 31.7, 27.441, 24.134, 18.794], [718.5483393694326, 2814.2034068902562, 2979.605322740478, 2520.3930654031137, 756.675300718719, 1690.52121051185, 525.2200266548539], [1026, 1027, 1028, 1029, 1030, 1031, 1032]], [1, 2675, [23234, 23277, 23321, 23378, 23427, 23478, 23526, 23574, 23627, 23671, 23714, 23757, 23792, 23836, 23878, 23917, 23954, 23994, 24035, 24080, 24122, 24157, 24193, 24226], [22337.804, 22378.23, 22432.248, 22418.401, 22417.278, 22380.945, 22441.187, 22430.569, 22420.943, 22433.699, 22400.664, 22421.146, 22413.386, 22415.626, 22437.977, 22419.004, 22432.293, 22438.001, 22447.729, 22386.023, 22297.154, 22257.669, 22347.994, 22390.878], [23214.869, 23247.926, 23337.992, 23364.21, 23440.808, 23500.46, 23392.777, 23382.179, 23422.158, 23414.81, 23479.575, 23478.503, 23507.098, 23504.971, 23441.264, 23466.641, 23400.499, 23433.057, 23494.582, 23477.588, 23692.342, 23696.681, 23594.372, 23559.616], [19.209, 32.462, 16.506, 11.712, 10.084, 11.829, 16.38, 15.052, 15.345, 8.449, 14.651, 13.122, 18.441, 15.88, 19.861, 20.994, 8.466, 13.265, 15.571, 14.545, 17.903, 20.71, 15.413, 14.49], [8057.494001787125, 1243.5519665151369, 968.7898641104315, 1237.824882830306, 1186.8938320694065, 1321.1215375859713, 870.0353976693284, 1364.11906951951, 1832.6536235223318, 2131.8304038386, 1565.216967937105, 1990.7869362827396, 2715.6721327369496, 1542.2972490892087, 1424.9772371595943, 715.2250838466899, 1629.7190940197008, 2150.453607194349, 2190.238872394301, 880.9391343327874, 1075.0246553981547, 934.7719961561407, 1328.7756743408415, 796.5854033159753], [1029, 1030, 1031, 1032, 1033, 1034, 1035, 1036, 1037, 1038, 1039, 1040, 1041, 1042, 1043, 1044, 1045, 1046, 1047, 1048, 1049, 1050, 1051, 1052]], [5, 2676, [23235, 23276, 23319, 23377, 23426], [22233.884, 22149.284, 21986.561, 21994.789, 22050.488], [42146.508, 42041.418, 42005.866, 41867.979, 41945.914], [18.07, 14.674, 18.094, 8.501, 24.728], [10515.60104449615, 12920.026686235598, 362.63061801782084, 104770.10390000601, 5879.063550803013], [1029, 1030, 1031, 1032, 1033]], [3, 2679, [23217, 23261, 23300, 23358, 23411, 23460, 23514, 23558, 23609, 23658, 23699, 23744, 23781, 23817], [7669.844, 7505.349, 7562.508, 7643.52, 7711.195, 7713.104, 7702.323, 7683.995, 7694.714, 7790.234, 7708.827, 7739.296, 7691.493, 7690.251], [33064.601, 33232.834, 33265.333, 33223.04, 33231.566, 33265.943, 33276.8, 33291.461, 33112.713, 33222.086, 33253.032, 33258.564, 33309.584, 33268.771], [19.798, 17.544, 18.154, 17.19, 17.133, 11.229, 13.081, 10.205, 36.699, 12.747, 15.931, 18.483, 16.279, 25.837], [10326.124289766107, 2445.02665824753, 1715.4704073158823, 3027.556451233073, 2349.577111407135, 1548.1185213202552, 1140.9876780236382, 910.4620271026793, 1057.4902692351177, 1129.4103873556874, 1524.407837033463, 899.3108259983095, 653.060868119519, 755.8244291679376], [1029, 1030, 1031, 1032, 1033, 1034, 1035, 1036, 1037, 1038, 1039, 1040, 1041, 1042]], [4, 2682, [23222, 23264, 23305, 23362, 23416, 23466, 23516], [14169.543, 14171.091, 14077.562, 14147.37, 14106.455, 14259.253, 14288.008], [39625.593, 39568.621, 39663.014, 39816.091, 39765.39, 39718.788, 39522.27], [34.695, 9.242, 21.052, 16.735, 33.622, 17.148, 38.179], [3094.92938589327, 68774.53700056009, 10933.880875879844, 7807.962613386966, 3214.443809303886, 23031.31689802314, 3849.016738403118], [1029, 1030, 1031, 1032, 1033, 1034, 1035]], [4, 2690, [23266, 23306, 23363, 23418, 23467, 23517, 23564, 23615, 23663, 23704, 23750, 23786, 23823], [14603.09, 14538.568, 14417.518, 14523.979, 14527.391, 14470.439, 14536.902, 14510.598, 14484.894, 14449.027, 14503.577, 14476.466, 14389.306], [41692.087, 41592.493, 41671.145, 41773.103, 41743.672, 41766.298, 41733.58, 41742.851, 41651.542, 41711.89, 41753.427, 41787.593, 41741.838], [31.023, 13.789, 19.778, 25.048, 22.756, 21.513, 16.482, 10.923, 28.874, 11.38, 17.26, 21.299, 11.032], [9770.827779490299, 38040.94704799377, 2919.4667011397923, 1442.380025916496, 2126.584652969207, 3365.400503963965, 4160.6064414545735, 427.1572714760478, 1059.372112580332, 976.6589146928923, 1026.7391123116245, 695.1697947032292, 710.7375510226618], [1030, 1031, 1032, 1033, 1034, 1035, 1036, 1037, 1038, 1039, 1040, 1041, 1042]], [9, 2696, [23289, 23345, 23403, 23447, 23499, 23544], [44728.505, 44704.297, 44631.101, 44663.09, 44757.036, 44598.03], [66621.382, 66691.478, 66557.718, 66547.077, 66506.891, 66325.724], [27.959, 4.372, 20.272, 20.297, 18.48, 32.303], [783.2722079947943, 285.29553988570245, 1116.62789677922, 831.6163764152584, 13350.610220658806, 4616.418922952908], [1030, 1031, 1032, 1033, 1034, 1035]], [3, 2699, [23512, 23557, 23608, 23655, 23697, 23741, 23779], [7183.775, 7084.68, 7027.878, 7033.338, 7058.927, 7056.798, 7108.478], [32509.184, 32416.671, 32532.061, 32695.289, 32487.386, 32477.245, 32421.291], [44.469, 25.652, 34.444, 32.169, 24.618, 28.133, 37.56], [779.4253128867648, 580.5263350620961, 2916.827423017386, 749.0075530914938, 928.9278911610719, 1452.0794223969115, 1478.5529838637642], [1035, 1036, 1037, 1038, 1039, 1040, 1041]], [3, 2700, [23559, 23610, 23656, 23698, 23742, 23780], [7683.58, 7769.878, 7714.349, 7589.147, 7546.602, 7500.781], [32164.852, 32014.08, 32089.132, 32027.238, 31924.298, 32057.109], [19.415, 43.367, 44.935, 28.111, 30.276, 6.458], [19856.980479719397, 1367.1491273545855, 2641.3669250496732, 1056.1774443776665, 1208.4544021065901, 365.2069226010411], [1036, 1037, 1038, 1039, 1040, 1041]], [6, 2701, [23414, 23462, 23515, 23561, 23612, 23661, 23701, 23745], [11439.762, 11472.854, 11525.771, 11510.679, 11506.399, 11557.164, 11580.227, 11632.435], [49925.138, 49775.57, 49710.651, 49676.745, 49637.145, 49656.759, 49645.186, 49605.567], [28.838, 32.53, 34.205, 19.452, 36.758, 23.595, 15.674, 13.101], [861.9554669600857, 2249.1256758249456, 1227.281422532995, 2329.9941101103723, 1131.1386309064449, 1865.3013417723319, 1634.3718307119323, 568.5107242522319], [1033, 1034, 1035, 1036, 1037, 1038, 1039, 1040]], [4, 2703, [23563, 23614, 23662, 23703, 23748, 23785, 23820, 23866, 23908, 23945, 23983, 24027, 24070], [14236.093, 14128.833, 14135.959, 14067.038, 14166.69, 14031.441, 14116.711, 14173.842, 14111.881, 14083.342, 14170.959, 14146.026, 14090.009], [39166.381, 39064.103, 39064.945, 39158.823, 39136.14, 39291.639, 39080.053, 38944.774, 38960.905, 39036.766, 39020.161, 39040.63, 39120.254], [18.577, 25.062, 11.026, 13.15, 22.53, 15.54, 32.271, 20.109, 10.01, 14.565, 21.437, 21.505, 18.719], [7585.353960992469, 3613.141918731587, 3401.592461743138, 3284.3726989561005, 3742.7012427550994, 3018.3881877685167, 3552.326478847413, 1877.770059787048, 4408.440756833686, 4557.842525275462, 5603.756710173006, 5296.579287423273, 5293.811526746489], [1036, 1037, 1038, 1039, 1040, 1041, 1042, 1043, 1044, 1045, 1046, 1047, 1048]], [4, 2704, [23417, 23469, 23519, 23566, 23618, 23666], [14657.517, 14799.035, 14939.612, 14877.326, 14956.4, 14967.179], [40063.104, 40143.438, 40264.075, 40249.298, 40318.399, 40093.19], [23.933, 19.793, 24.304, 16.318, 15.441, 21.196], [11851.878619057657, 3206.0131502618838, 1191.9214171487247, 1283.235287657785, 366.5728156921109, 1162.1118489561873], [1033, 1034, 1035, 1036, 1037, 1038]], [5, 2706, [23422, 23474, 23522, 23569, 23623, 23669, 23709, 23753, 23789, 23831, 23873], [21545.226, 21481.398, 21541.419, 21623.566, 21482.432, 21526.106, 21470.4, 21487.556, 21425.921, 21566.071, 21569.406], [41992.972, 42112.362, 42142.618, 42311.338, 42237.519, 42358.075, 42245.011, 42235.439, 42233.625, 42222.526, 42455.085], [23.004, 29.531, 19.829, 24.322, 14.311, 24.936, 10.81, 10.222, 19.05, 23.742, 35.714], [7866.649330494202, 1567.5571138251742, 2901.424086004591, 8688.747431189877, 1012.9093972346543, 5176.226044977118, 1268.0812623917957, 1135.6715862733588, 651.0943087271176, 1784.7079281737226, 2221.392090571653], [1033, 1034, 1035, 1036, 1037, 1038, 1039, 1040, 1041, 1042, 1043]], [5, 2708, [23429, 23479, 23528, 23576, 23628, 23672, 23715], [22371.644, 22433.868, 22436.716, 22297.115, 22305.587, 22402.987, 22339.496], [42872.102, 42862.307, 42945.871, 42805.175, 42843.015, 42798.807, 42757.225], [24.087, 15.691, 14.01, 26.078, 30.815, 20.825, 26.103], [9510.529591704819, 7560.316137267298, 20028.357425962382, 6647.7768560613085, 4468.167645272722, 4972.3455780538425, 1098.3334630594109], [1033, 1034, 1035, 1036, 1037, 1038, 1039]], [8, 2713, [23536, 23584, 23635, 23677, 23721, 23762, 23799, 23842, 23885], [31420.075, 31431.19, 31456.382, 31402.144, 31306.495, 31273.51, 31279.455, 31311.88, 31294.96], [59952.666, 59930.03, 59948.821, 59932.285, 59866.467, 59747.321, 59775.12, 59804.846, 59767.814], [18.199, 12.829, 12.291, 12.139, 14.462, 16.146, 19.289, 15.57, 17.628], [858.1916721554604, 1356.8360729031892, 1174.5812372452242, 1318.7021216118917, 1289.0587569584377, 1310.7252164773824, 1239.625379704314, 1047.5537307991985, 1578.489332145788], [1035, 1036, 1037, 1038, 1039, 1040, 1041, 1042, 1043]], [10, 2715, [23336, 23397, 23439, 23489, 23539, 23589, 23638, 23680], [37872.558, 37915.332, 38015.233, 37988.823, 38020.477, 38007.418, 37946.697, 38019.925], [70556.4, 70501.87, 70564.052, 70458.584, 70590.364, 70535.397, 70472.51, 70384.077], [28.741, 26.357, 24.905, 15.703, 13.908, 19.084, 16.689, 15.875], [778.4572109162547, 691.2394171835252, 534.2088598288337, 392.7164896342734, 1086.4108846828515, 1233.002955647527, 1095.2120607467998, 465.4141023765194], [1031, 1032, 1033, 1034, 1035, 1036, 1037, 1038]], [10, 2716, [23592, 23639, 23682, 23725, 23765], [38538.828, 38441.759, 38516.439, 38495.853, 38451.631], [69601.93, 69585.457, 69604.805, 69597.071, 69612.338], [22.431, 23.911, 23.172, 13.248, 28.934], [1068.14776328534, 992.9567699755963, 716.9398295192663, 1427.1293943194046, 652.1700339453777], [1036, 1037, 1038, 1039, 1040]], [7, 2718, [23449, 23500, 23545, 23599, 23645, 23689, 23732, 23770, 23807, 23855, 23896, 23931], [45102.734, 45131.533, 45157.92, 45126.347, 45143.621, 45156.475, 45123.445, 45165.478, 45172.98, 45211.225, 45126.057, 45114.816], [56597.3, 56713.524, 56708.921, 56665.271, 56626.69, 56661.976, 56612.555, 56731.296, 56672.295, 56623.594, 56583.126, 56583.94], [42.335, 21.999, 13.823, 11.996, 10.411, 13.875, 17.225, 18.763, 15.377, 15.592, 20.548, 32.006], [1928.7062836367634, 1770.6156447899546, 2014.5835028718109, 1742.4296799390147, 1954.3568011254474, 3201.799759894808, 2091.040285862125, 1430.9221526408508, 1106.7171800218814, 1863.8772706151492, 1601.2840076554462, 3058.903385979015], [1033, 1034, 1035, 1036, 1037, 1038, 1039, 1040, 1041, 1042, 1043, 1044]], [2, 2719, [23294, 23352, 23406, 23453, 23505, 23548, 23601, 23646, 23693, 23734], [4341.613, 4398.772, 4381.332, 4381.55, 4384.484, 4403.86, 4373.541, 4387.443, 4506.974, 4697.388], [25873.846, 25805.147, 25865.448, 25818.228, 25760.607, 25687.76, 25675.512, 25751.852, 25753.189, 25773.388], [14.772, 14.281, 12.081, 12.545, 16.004, 14.117, 13.079, 15.475, 27.732, 10.613], [1910.883572946867, 2045.4906358104515, 1652.9255360402826, 1341.3167942905031, 2074.3274235651415, 1101.9790861307085, 1299.0492036707678, 1652.4963385142735, 2447.9047831662406, 76729.68785304873], [1031, 1032, 1033, 1034, 1035, 1036, 1037, 1038, 1039, 1040]], [2, 2721, [23456, 23507, 23551, 23603, 23649], [4998.057, 5152.198, 5066.865, 4988.935, 4998.166], [25995.695, 26106.968, 26193.846, 26134.703, 26081.318], [41.103, 16.468, 18.446, 23.726, 28.198], [4036.15757521814, 732.162208546243, 700.0917829956411, 1438.959415562084, 5332.256898278843], [1034, 1035, 1036, 1037, 1038]], [8, 2728, [23327, 23388, 23434, 23484, 23532, 23582], [30340.285, 30318.74, 30426.054, 30421.298, 30450.943, 30405.774], [59347.086, 59276.577, 59146.772, 59105.876, 59079.531, 59201.608], [25.381, 27.014, 19.97, 23.548, 29.023, 10.567], [4787.88001380164, 2007.1390105101516, 8337.78381263899, 3733.0977114495313, 5131.999872460699, 43363.017784628966], [1031, 1032, 1033, 1034, 1035, 1036]], [8, 2740, [23720, 23761, 23798, 23841, 23884, 23923, 23961], [30549.641, 30604.742, 30564.597, 30486.408, 30483.822, 30378.515, 30423.501], [59523.48, 59408.653, 59471.282, 59530.009, 59528.697, 59576.258, 59567.711], [14.573, 17.608, 15.142, 12.301, 17.622, 13.947, 11.139], [1352.4122124964674, 3366.0572802294014, 2993.892674531126, 1209.4229650603168, 1105.603412567021, 1051.3133337821305, 1227.7432618906403], [1039, 1040, 1041, 1042, 1043, 1044, 1045]], [2, 2747, [23738, 23776, 23812, 23859, 23900, 23936, 23975, 24017, 24061, 24100, 24142, 24177, 24210, 24242, 24278, 24306, 24338], [5474.059, 5397.265, 5446.397, 5440.795, 5462.503, 5386.508, 5432.168, 5492.564, 5428.561, 5424.952, 5406.103, 5353.066, 5324.306, 5386.92, 5415.929, 5409.974, 5391.374], [25362.777, 25377.209, 25401.5, 25381.647, 25433.432, 25465.476, 25544.151, 25398.544, 25427.72, 25393.962, 25498.907, 25563.253, 25615.267, 25523.212, 25419.734, 25357.441, 25243.823], [29.769, 26.14, 17.959, 19.296, 13.573, 15.017, 19.762, 24.209, 34.791, 11.645, 18.316, 21.707, 15.973, 21.612, 19.521, 18.367, 30.072], [2120.9836978504886, 2525.7827107178064, 2094.4175849944345, 1321.53630807737, 1548.5958539887856, 2084.8739386314783, 1759.0515919840648, 2701.7952038100516, 4409.16018160406, 20039.968321236043, 7324.789506052855, 5698.111149431812, 4714.6600462347615, 6093.380815048612, 2561.747918495992, 8715.876783416903, 5409.064516129579], [1040, 1041, 1042, 1043, 1044, 1045, 1046, 1047, 1048, 1049, 1050, 1051, 1052, 1053, 1054, 1055, 1056]], [8, 2755, [23883, 23922, 23960, 24000, 24044, 24088, 24127, 24163, 24198], [29824.665, 29817.295, 29850.352, 29846.163, 29905.99, 29846.559, 29868.787, 29854.866, 29863.971], [58697.038, 58691.152, 58703.089, 58586.494, 58561.571, 58532.896, 58578.341, 58538.84, 58329.356], [18.618, 17.778, 24.895, 27.424, 12.576, 17.051, 22.179, 37.058, 33.59], [1666.3869048106576, 1170.904167634413, 2217.930426864278, 1423.6768331935527, 1439.0623944118736, 723.4864514215469, 739.987326065936, 580.7687332761142, 752.7817227487781], [1043, 1044, 1045, 1046, 1047, 1048, 1049, 1050, 1051]], [7, 2757, [23852, 23892, 23927, 23969, 24009, 24053], [44221.72, 44272.938, 44324.524, 44281.479, 44252.258, 44293.455], [56028.195, 55948.686, 55998.493, 55980.23, 55987.828, 55953.08], [29.934, 32.244, 30.545, 24.763, 27.937, 14.191], [1042.7082806425442, 677.3916242737099, 2190.560583689764,
[truncated: 1,355,494 more chars]
